# Supplementary material for: Suboptimal Omnidirectional Wheel Design and Implementation
Source: Sensors (Basel). 2021 Jan 28;21(3):865. doi: 10.3390/s21030865 (PMC7865864; doi:10.3390/s21030865)
Supplement: Supplementary file 1 [file sensors-21-00865-s001.zip › 3.-Data 30 Fixed Wheel/ACDATA30.TXT]

00001:-00201:-00121:+00090:003357.1308:00001
00002:+00216:+00501:-00756:003357.1308:00002
00003:+00515:+00200:-00305:003357.1308:00003
00004:+00042:+00094:-00511:003357.1308:00004
00005:-00469:+00138:-00686:003357.1308:00005
00006:+00015:-00178:-00346:003357.1308:00006
00007:+00221:+00432:-00853:003372.9135:00007
00008:-00053:-00449:+00137:003372.9135:00008
00009:+00275:+00222:-00548:003372.9135:00009
00010:+00351:+00638:-00245:003372.9135:00010
00011:+00188:+00079:-00686:003372.9135:00011
00012:+00099:-00066:-00067:003372.9135:00012
00013:+00133:+00176:-00132:003368.1032:00013
00014:+00119:+00089:+00261:003368.1032:00014
00015:-00119:-00562:+00110:003368.1032:00015
00016:-00046:+00209:-00108:003368.1032:00016
00017:-00103:-00227:+00526:003368.1032:00017
00018:-00201:-00095:-00331:003368.1032:00018
00019:-00191:+00096:+00053:003357.1508:00019
00020:-00226:-00041:+00219:003357.1508:00020
00021:+00123:+00472:+00017:003357.1508:00021
00022:-00233:+00394:+00070:003357.1508:00022
00023:-00335:+00121:+00095:003357.1508:00023
00024:-00196:+00014:+00797:003357.1508:00024
00025:+00298:+00657:+00007:003354.4472:00025
00026:-00286:-00533:+00609:003354.4472:00026
00027:-00087:+00214:+00285:003354.4472:00027
00028:+00120:+00163:+00397:003354.4472:00028
00029:-00198:-00207:+00220:003354.4472:00029
00030:-00332:+00274:+00458:003354.4472:00030
00031:-00072:-00034:+00323:003368.1235:00031
00032:+00270:+00385:+00111:003368.1235:00032
00033:-00064:+00438:+00359:003368.1235:00033
00034:-00323:+00148:+00085:003368.1235:00034
00035:-00221:+00153:+00112:003368.1235:00035
00036:-00041:+00231:-00262:003368.1235:00036
00037:-00230:-00104:+00071:003366.3793:00037
00038:-00148:+00118:-00038:003366.3793:00038
00039:+00223:+00066:-00047:003366.3793:00039
00040:-00356:-00142:+00146:003366.3793:00040
00041:-00335:+00392:-00283:003366.3793:00041
00042:+00106:+00093:+00306:003366.3793:00042
00043:+00296:-00058:-00318:003372.9609:00043
00044:-00172:+00107:-00024:003372.9609:00044
00045:+00023:-00151:-00019:003372.9609:00045
00046:+00337:-00054:-00619:003372.9609:00046
00047:-00140:-00347:-00351:003372.9609:00047
00048:+00080:-00005:-00263:003372.9609:00048
00049:+00185:-00245:-00122:003377.3703:00049
00050:+00105:-00071:-00563:003377.3703:00050
00051:-00206:+00215:-00043:003377.3703:00051
00052:+00135:+00630:-00494:003377.3703:00052
00053:+00344:-00028:+00194:003377.3703:00053
00054:-00052:+00420:+00001:003377.3703:00054
00055:-00361:+00251:+00148:003366.2382:00055
00056:+00073:-00056:+00000:003366.2382:00056
00057:+00266:+00111:+00156:003366.2382:00057
00058:-00384:-00275:+00198:003366.2382:00058
00059:-00243:-00105:-00071:003366.2382:00059
00060:+00181:+00233:+00060:003366.2382:00060
00061:-00163:-00496:+00031:003391.5217:00061
00062:-00292:+00241:+00016:003391.5217:00062
00063:+00040:-00034:+00171:003391.5217:00063
00064:+00245:-00001:+00169:003391.5217:00064
00065:-00079:+00165:+00172:003391.5217:00065
00066:-00144:-00159:+00143:003391.5217:00066
00067:+00379:+00126:-00072:003377.3840:00067
00068:+00179:+00340:-00487:003377.3840:00068
00069:-00265:-00213:-00106:003377.3840:00069
00070:-00001:+00267:-00071:003377.3840:00070
00071:+00334:-00021:+00033:003377.3840:00071
00072:-00328:-00250:-00221:003384.6916:00072
00073:-00338:+00056:-00278:003384.6916:00073
00074:+00215:-00340:-00398:003384.6916:00074
00075:+00085:-00194:-00795:003384.6916:00075
00076:-00254:-00090:-00331:003384.6916:00076
00077:-00223:-00426:-00644:003384.6916:00077
00078:+00104:+00115:-00623:003400.8415:00078
00079:-00020:-00102:-00216:003400.8415:00079
00080:-00038:+00153:-00616:003400.8415:00080
00081:+00132:+00204:-00024:003400.8415:00081
00082:-00120:+00127:-00216:003400.8415:00082
00083:-00088:-00045:-00169:003400.8415:00083
00084:+00351:+00152:-00035:003395.8107:00084
00085:+00547:+00122:-00113:003395.8107:00085
00086:-00239:-00136:+00049:003395.8107:00086
00087:-00508:+00087:+00064:003395.8107:00087
00088:+00091:-00065:+00092:003395.8107:00088
00089:+00206:+00312:-00003:003395.8107:00089
00090:-00133:-00005:+00211:003384.4672:00090
00091:-00072:+00372:-00028:003384.4672:00091
00092:+00139:+00193:+00167:003384.4672:00092
00093:-00301:+00273:-00016:003384.4672:00093
00094:-00492:+00183:+00189:003384.4672:00094
00095:-00086:+00538:+00090:003384.4672:00095
00096:+00034:-00208:+00265:003381.8029:00096
00097:-00051:-00014:-00060:003381.8029:00097
00098:+00036:-00075:+00250:003381.8029:00098
00099:+00379:-00234:+00326:003381.8029:00099
00100:+00196:-00402:-00040:003381.8029:00100
00101:-00226:+00033:-00043:003381.8029:00101
00102:+00303:+00299:-00147:003386.3879:00102
00103:+00359:+00300:+00421:003386.3879:00103
00104:-00067:+00113:+00020:003386.3879:00104
00105:+00273:+00402:+00596:003386.3879:00105
00106:+00408:+00507:-00306:003386.3879:00106
00107:+00068:+00263:+00632:003386.3879:00107
00108:-00213:-00444:+00613:003365.9829:00108
00109:+00375:+00419:+00467:003365.9829:00109
00110:+00214:-00082:+00558:003365.9829:00110
00111:+00270:+00511:-00136:003365.9829:00111
00112:-00340:-00018:+00429:003365.9829:00112
00113:+00191:+00838:+00227:003365.9829:00113
00114:+00190:+00154:+00142:003363.3479:00114
00115:-00128:+00311:-00243:003363.3479:00115
00116:-00012:+00223:-00010:003363.3479:00116
00117:+00464:+00465:-00279:003363.3479:00117
00118:-00021:-00216:+00195:003363.3479:00118
00119:-00265:+00094:-00022:003363.3479:00119
00120:+00263:+00098:-00301:003358.6313:00120
00121:+00238:-00095:+00115:003358.6313:00121
00122:-00082:+00330:-00082:003358.6313:00122
00123:-00151:-00042:+00274:003358.6313:00123
00124:+00253:-00023:-00261:003358.6313:00124
00125:+00049:+00071:+00385:003358.6313:00125
00126:-00302:-00480:-00317:003347.7731:00126
00127:+00137:+00703:-00635:003347.7731:00127
00128:+00178:-00350:+00124:003347.7731:00128
00129:-00259:+00227:-00895:003347.7731:00129
00130:-00354:-00809:+00210:003347.7731:00130
00131:+00193:+00237:-00649:003347.7731:00131
00132:+00069:+00344:-00469:003354.1789:00132
00133:-00285:-00097:-00222:003354.1789:00133
00134:+00550:+00549:-00271:003354.1789:00134
00135:+00287:-00237:+00320:003354.1789:00135
00136:-00328:+00045:-00049:003354.1789:00136
00137:-00247:-00064:+00459:003354.1789:00137
00138:+00230:+00347:-00028:003349.4667:00138
00139:+00139:-00253:+00126:003349.4667:00139
00140:-00339:+00096:+00208:003349.4667:00140
00141:-00102:+00267:+00448:003349.4667:00141
00142:+00101:-00458:+00162:003349.4667:00142
00143:-00130:+00235:-00096:003349.4667:00143
00144:-00313:+00040:+00285:003329.7326:00144
00145:-00028:-00013:-00014:003329.7326:00145
00146:+00056:+00429:-00020:003329.7326:00146
00147:-00474:+00134:+00009:003329.7326:00147
00148:-00025:+00229:+00317:003329.7326:00148
00149:+00193:+00581:+00110:003329.7326:00149
00150:-00163:-00075:+00207:003345.0061:00150
00151:-00501:+00136:+00288:003345.0061:00151
00152:-00083:+00304:+00325:003345.0061:00152
00153:+00104:-00044:+00168:003345.0061:00153
00154:-00147:+00228:-00159:003345.0061:00154
00155:-00325:+00054:+00180:003345.0061:00155
00156:+00078:+00166:-00130:003349.4467:00156
00157:+00016:-00284:-00311:003349.4467:00157
00158:-00374:+00131:-00133:003349.4467:00158
00159:+00062:+00146:-00056:003349.4467:00159
00160:+00120:-00332:-00045:003349.4467:00160
00161:-00250:+00442:-00587:003349.4467:00161
00162:-00364:-00362:+00400:003338.7055:00162
00163:+00312:+00108:-00063:003338.7055:00163
00164:-00004:-00198:-00046:003338.7055:00164
00165:-00296:-00053:-00136:003338.7055:00165
00166:-00070:-00068:+00356:003338.7055:00166
00167:+00162:-00356:-00249:003338.7055:00167
00168:+00080:-00144:-00689:003354.1921:00168
00169:-00432:-00286:+00097:003354.1921:00169
00170:+00326:+00095:-00701:003354.1921:00170
00171:+00056:-00572:+00163:003354.1921:00171
00172:-00492:+00190:-00497:003354.1921:00172
00173:-00359:+00313:+00024:003354.1921:00173
00174:+00369:+00209:-00396:003349.4934:00174
00175:-00280:+00121:-00084:003349.4934:00175
00176:-00597:-00023:+00387:003349.4934:00176
00177:+00493:+00405:-00013:003349.4934:00177
00178:+00141:-00057:+00086:003349.4934:00178
00179:-00281:+00400:-00405:003349.4934:00179
00180:-00178:-00101:+00563:003356.8835:00180
00181:+00420:+00109:+00001:003356.8835:00181
00182:+00137:+00231:+00050:003356.8835:00182
00183:-00560:-00040:+00116:003356.8835:00183
00184:-00251:+00100:+00265:003356.8835:00184
00185:+00541:+00050:+00237:003356.8835:00185
00186:-00164:+00080:-00156:003363.4692:00186
00187:-00373:+00231:+00367:003363.4692:00187
00188:+00164:+00008:-00143:003363.4692:00188
00189:+00101:+00171:-00285:003363.4692:00189
00190:-00215:+00343:-00248:003363.4692:00190
00191:-00253:-00215:-00155:003367.8869:00191
00192:+00170:-00156:-00257:003367.8869:00192
00193:+00080:-00012:-00764:003367.8869:00193
00194:-00437:-00383:-00693:003367.8869:00194
00195:-00109:-00026:-00803:003367.8869:00195
00196:+00437:-00437:-00389:003367.8869:00196
00197:-00152:-00380:-00658:003366.0434:00197
00198:-00081:+00063:-00537:003366.0434:00198
00199:+00524:-00171:-00650:003366.0434:00199
00200:+00382:+00309:-00730:003366.0434:00200
00201:-00547:-00167:-00350:003366.0434:00201
00202:+00037:+00403:-00464:003366.0434:00202
00203:+00352:+00339:+00006:003372.5876:00203
00204:+00156:-00383:-00046:003372.5876:00204
00205:+00209:+00126:+00048:003372.5876:00205
00206:+00394:-00054:+00302:003372.5876:00206
00207:+00310:-00134:-00181:003372.5876:00207
00208:-00249:+00277:+00010:003372.5876:00208
00209:-00656:+00349:+00023:003377.1323:00209
00210:+00211:+00323:+00534:003377.1323:00210
00211:+00032:+00295:+00549:003377.1323:00211
00212:-00182:+00393:+00328:003377.1323:00212
00213:+00169:+00341:+00523:003377.1323:00213
00214:+00329:+00288:+00589:003377.1323:00214
00215:-00308:+00078:+00506:003366.0168:00215
00216:+00018:+00176:+00340:003366.0168:00216
00217:+00525:+00208:+00378:003366.0168:00217
00218:-00091:-00357:+00352:003366.0168:00218
00219:-00116:+00277:-00158:003366.0168:00219
00220:+00166:-00193:+00483:003366.0168:00220
00221:+00325:+00368:-00249:003372.6215:00221
00222:-00372:-00219:+00612:003372.6215:00222
00223:-00039:+00364:-00344:003372.6215:00223
00224:+00493:+00257:+00376:003372.6215:00224
00225:+00078:+00475:-00511:003372.6215:00225
00226:-00141:+00064:+00217:003372.6215:00226
00227:+00027:+00052:+00248:003367.8461:00227
00228:+00652:+00255:-00061:003367.8461:00228
00229:-00447:+00163:+00138:003367.8461:00229
00230:-00218:+00462:+00139:003367.8461:00230
00231:+00364:+00316:-00028:003367.8461:00231
00232:+00032:-00047:-00186:003367.8461:00232
00233:-00316:-00042:-00233:003356.8566:00233
00234:-00001:+00330:+00063:003356.8566:00234
00235:+00518:+00204:-00005:003356.8566:00235
00236:+00108:+00239:-00540:003356.8566:00236
00237:+00059:+00574:+00034:003356.8566:00237
00238:-00059:-00019:+00219:003356.8566:00238
00239:+00301:+00540:-00506:003363.3005:00239
00240:-00095:+00116:+00454:003363.3005:00240
00241:+00010:+00561:-00054:003363.3005:00241
00242:+00203:+00611:+00405:003363.3005:00242
00243:-00294:-00457:+00461:003363.3005:00243
00244:-00033:+00360:-00330:003363.3005:00244
00245:-00089:-00346:+00598:003358.5910:00245
00246:+00315:-00219:-00446:003358.5910:00246
00247:-00173:-00552:+00541:003358.5910:00247
00248:-00168:-00042:-00100:003358.5910:00248
00249:+00258:-00102:-00508:003358.5910:00249
00250:-00084:-00407:-00188:003358.5910:00250
00251:+00203:+00423:-00640:003338.7119:00251
00252:+00070:+00194:+00116:003338.7119:00252
00253:+00298:+00107:-00514:003338.7119:00253
00254:-00029:+00122:+00216:003338.7119:00254
00255:-00171:-00191:-00170:003338.7119:00255
00256:+00269:+00095:+00266:003338.7119:00256
00257:+00262:-00559:+00324:003354.1386:00257
00258:+00192:+00006:+00312:003354.1386:00258
00259:-00152:-00276:+00496:003354.1386:00259
00260:+00099:+00227:-00176:003354.1386:00260
00261:-00468:-00212:+00534:003354.1386:00261
00262:-00185:+00500:+00019:003354.1386:00262
00263:-00022:+00208:+00420:003358.6379:00263
00264:-00351:+00388:-00177:003358.6379:00264
00265:-00488:+00626:+00173:003358.6379:00265
00266:-00285:+00183:+00252:003358.6379:00266
00267:+00485:+00514:+00183:003358.6379:00267
00268:-00150:+00072:+00674:003358.6379:00268
00269:-00291:+00211:+00138:003329.7456:00269
00270:+00013:-00023:+00627:003329.7456:00270
00271:+00346:+00196:-00255:003329.7456:00271
00272:-00280:+00215:+00491:003329.7456:00272
00273:-00275:+00206:+00310:003329.7456:00273
00274:+00225:-00018:+00294:003329.7456:00274
00275:-00136:+00275:-00374:003354.2324:00275
00276:-00196:+00230:-00258:003354.2324:00276
00277:-00235:-00386:-00079:003354.2324:00277
00278:+00220:+00190:-00609:003354.2324:00278
00279:-00233:-00067:-00386:003354.2324:00279
00280:-00286:-00557:-00514:003354.2324:00280
00281:+00335:+00470:-00489:003349.5270:00281
00282:+00063:-00035:-00715:003349.5270:00282
00283:-00077:+00082:-00301:003349.5270:00283
00284:-00052:-00030:+00169:003349.5270:00284
00285:+00366:+00245:-00474:003349.5270:00285
00286:-00090:-00182:+00235:003349.5270:00286
00287:-00018:+00350:-00099:003338.7321:00287
00288:+00343:-00084:+00098:003338.7321:00288
00289:-00063:+00062:-00319:003338.7321:00289
00290:-00182:+00130:+00073:003338.7321:00290
00291:-00010:-00031:+00096:003338.7321:00291
00292:+00275:+00295:-00275:003338.7321:00292
00293:-00319:-00212:-00067:003345.0932:00293
00294:-00224:+00286:-00276:003345.0932:00294
00295:-00022:+00211:+00259:003345.0932:00295
00296:+00137:+00275:-00322:003345.0932:00296
00297:-00466:+00241:+00355:003345.0932:00297
00298:-00420:+00296:+00501:003345.0932:00298
00299:+00416:+00219:+00051:003358.6782:00299
00300:-00221:+00058:+00378:003358.6782:00300
00301:-00238:+00291:+00146:003358.6782:00301
00302:+00121:+00071:+00362:003358.6782:00302
00303:+00429:+00178:+00152:003358.6782:00303
00304:-00259:-00043:+00299:003358.6782:00304
00305:-00194:+00205:+00156:003338.8510:00305
00306:+00179:+00236:+00267:003338.8510:00306
00307:+00211:+00070:+00110:003338.8510:00307
00308:-00285:+00245:+00137:003338.8510:00308
00309:-00181:+00161:+00149:003338.8510:00309
00310:+00431:+00133:+00054:003338.8510:00310
00311:+00158:-00153:-00167:003363.6044:00311
00312:-00481:+00049:-00233:003363.6044:00312
00313:+00012:+00038:-00353:003363.6044:00313
00314:+00309:+00108:-00426:003363.6044:00314
00315:-00298:-00382:-00429:003363.6044:00315
00316:-00082:-00283:-00415:003363.6044:00316
00317:+00302:+00043:-00925:003367.9887:00317
00318:+00031:-00731:-00925:003367.9887:00318
00319:-00274:+00152:-00924:003367.9887:00319
00320:+00041:-00463:-00683:003367.9887:00320
00321:+00502:-00147:-00757:003367.9887:00321
00322:+00130:+00187:-00263:003367.9887:00322
00323:-00213:-00231:-00474:003357.0573:00323
00324:+00251:+00630:-00633:003357.0573:00324
00325:-00079:+00194:+00306:003357.0573:00325
00326:-00238:-00143:-00480:003357.0573:00326
00327:+00412:+00135:-00155:003357.0573:00327
00328:+00637:-00288:+00496:003372.6281:00328
00329:+00182:+00442:-00218:003372.6281:00329
00330:-00215:-00233:+00410:003372.6281:00330
00331:-00316:+00247:+00097:003372.6281:00331
00332:+00286:+00622:+00519:003372.6281:00332
00333:+00158:+00374:+00112:003372.6281:00333
00334:+00076:+00403:+00423:003377.1120:00334
00335:-00151:+00244:+00528:003377.1120:00335
00336:+00082:-00017:+00409:003377.1120:00336
00337:-00127:+00063:+00379:003377.1120:00337
00338:+00212:-00363:+00091:003377.1120:00338
00339:-00101:-00368:+00119:003377.1120:00339
00340:-00069:+00183:+00502:003356.9235:00340
00341:-00096:-00209:+00484:003356.9235:00341
00342:+00391:+00270:-00389:003356.9235:00342
00343:-00107:+00034:+00497:003356.9235:00343
00344:-00280:-00049:+00332:003356.9235:00344
00345:+00191:+00273:-00101:003356.9235:00345
00346:+00232:+00022:+00229:003372.7165:00346
00347:+00104:+00318:-00309:003372.7165:00347
00348:-00077:+00157:+00342:003372.7165:00348
00349:-00128:-00016:+00227:003372.7165:00349
00350:-00076:+00429:+00244:003372.7165:00350
00351:+00080:+00099:+00272:003372.7165:00351
00352:+00352:+00452:+00112:003358.7055:00352
00353:+00091:+00475:+00016:003358.7055:00353
00354:-00356:+00318:+00156:003358.7055:00354
00355:-00323:+00121:+00305:003358.7055:00355
00356:+00362:+00292:-00389:003358.7055:00356
00357:+00063:+00033:+00149:003358.7055:00357
00358:-00138:+00437:-00054:003356.9567:00358
00359:+00291:+00182:-00123:003356.9567:00359
00360:+00085:+00107:+00485:003356.9567:00360
00361:-00097:+00796:-00465:003356.9567:00361
00362:-00175:-00282:+00302:003356.9567:00362
00363:+00172:+00705:-00393:003356.9567:00363
00364:+00342:+00127:+00395:003363.4624:00364
00365:-00303:-00048:-00268:003363.4624:00365
00366:-00014:+00052:+00132:003363.4624:00366
00367:+00023:+00274:-00164:003363.4624:00367
00368:+00062:-00171:-00192:003363.4624:00368
00369:-00088:-00032:-00313:003363.4624:00369
00370:+00438:+00183:-00486:003358.7524:00370
00371:+00428:-00316:-00253:003358.7524:00371
00372:+00122:+00151:-00416:003358.7524:00372
00373:+00175:+00124:+00001:003358.7524:00373
00374:+00211:+00078:-00333:003358.7524:00374
00375:+00199:+00094:-00103:003358.7524:00375
00376:-00262:-00116:+00015:003357.0239:00376
00377:-00063:+00052:+00122:003357.0239:00377
00378:+00281:-00070:+00153:003357.0239:00378
00379:-00102:+00035:+00229:003357.0239:00379
00380:-00346:+00051:+00310:003357.0239:00380
00381:-00004:+00080:+00257:003357.0239:00381
00382:+00068:+00103:+00197:003354.2392:00382
00383:-00348:+00095:+00288:003354.2392:00383
00384:-00144:+00252:+00166:003354.2392:00384
00385:+00039:+00153:+00187:003354.2392:00385
00386:-00286:+00256:+00136:003354.2392:00386
00387:-00310:+00155:+00546:003354.2392:00387
00388:+00109:+00366:-00302:003349.5668:00388
00389:+00092:+00189:+00440:003349.5668:00389
00390:-00264:+00313:+00534:003349.5668:00390
00391:+00256:+00189:+00447:003349.5668:00391
00392:-00024:-00078:+00560:003349.5668:00392
00393:-00025:+00076:+00300:003349.5668:00393
00394:-00438:-00231:+00183:003347.6799:00394
00395:+00154:+00297:-00332:003347.6799:00395
00396:+00234:-00084:+00829:003347.6799:00396
00397:-00412:-00082:-00333:003347.6799:00397
00398:-00308:-00135:-00517:003347.6799:00398
00399:+00035:-00303:-00114:003347.6799:00399
00400:-00084:+00207:-00253:003345.1196:00400
00401:-00365:-00318:+00119:003345.1196:00401
00402:+00190:+00187:-00330:003345.1196:00402
00403:+00213:+00083:-00044:003345.1196:00403
00404:-00209:+00025:-00385:003345.1196:00404
00405:+00172:+00227:+00087:003345.1196:00405
00406:+00337:-00018:-00031:003349.5803:00406
00407:+00290:+00316:-00285:003349.5803:00407
00408:-00400:-00246:+00180:003349.5803:00408
00409:+00202:+00036:-00533:003349.5803:00409
00410:+00343:-00143:+00076:003349.5803:00410
00411:-00346:-00010:-00388:003349.5803:00411
00412:-00433:-00114:+00041:003338.7980:00412
00413:+00171:+00160:-00328:003338.7980:00413
00414:+00195:+00412:-00145:003338.7980:00414
00415:-00397:+00261:+00012:003338.7980:00415
00416:+00058:+00444:-00327:003338.7980:00416
00417:+00186:+00176:+00489:003338.7980:00417
00418:+00049:+00344:-00099:003354.2324:00418
00419:-00307:-00014:+00307:003354.2324:00419
00420:+00023:+00211:+00164:003354.2324:00420
00421:+00201:-00009:+00223:003354.2324:00421
00422:-00061:+00090:+00146:003354.2324:00422
00423:-00195:+00080:+00460:003354.2324:00423
00424:+00222:+00033:+00168:003349.7541:00424
00425:+00261:+00009:+00111:003349.7541:00425
00426:-00370:+00091:+00069:003349.7541:00426
00427:+00056:+00260:-00164:003349.7541:00427
00428:+00212:+00151:+00089:003349.7541:00428
00429:+00043:-00119:-00382:003349.7541:00429
00430:-00179:+00165:-00174:003357.1308:00430
00431:-00045:+00003:-00427:003357.1308:00431
00432:+00296:-00033:-00513:003357.1308:00432
00433:-00061:-00484:-00075:003357.1308:00433
00434:-00110:+00108:-00485:003357.1308:00434
00435:+00256:-00271:-00235:003357.1308:00435
00436:+00320:+00321:-00473:003363.5705:00436
00437:-00480:-00361:-00158:003363.5705:00437
00438:+00090:-00083:-00447:003363.5705:00438
00439:+00652:+00078:-00418:003363.5705:00439
00440:-00067:-00325:-00525:003363.5705:00440
00441:-00209:-00020:-00764:003363.5705:00441
00442:-00123:-00119:-00512:003367.9340:00442
00443:+00192:+00315:-00523:003367.9340:00443
00444:-00571:-00545:+00113:003367.9340:00444
00445:-00170:+00134:-00503:003367.9340:00445
00446:+01192:+00490:+00059:003367.9340:00446
00447:+00456:+00000:+00432:003367.9340:00447
00448:-00416:+00625:-00380:003366.0168:00448
00449:+00016:+00369:+00471:003366.0168:00449
00450:+00175:+00275:-00114:003366.0168:00450
00451:-00061:+00202:+00483:003366.0168:00451
00452:+00091:-00160:+00189:003366.0168:00452
00453:+00439:+00047:+00504:003366.0168:00453
00454:-00092:-00118:+00355:003363.3950:00454
00455:-00125:-00090:+00090:003363.3950:00455
00456:+00072:+00044:+00033:003363.3950:00456
00457:-00028:-00092:-00029:003363.3950:00457
00458:-00400:-00080:+00019:003363.3950:00458
00459:-00058:-00086:+00114:003367.8395:00459
00460:+00194:-00076:-00126:003367.8395:00460
00461:-00058:-00018:+00008:003367.8395:00461
00462:-00182:-00020:+00078:003367.8395:00462
00463:-00102:+00131:-00120:003367.8395:00463
00464:+00287:-00320:+00175:003367.8395:00464
00465:-00186:+00172:-00093:003338.7846:00465
00466:-00247:-00231:+00257:003338.7846:00466
00467:+00414:+00095:-00185:003338.7846:00467
00468:-00028:+00214:-00019:003338.7846:00468
00469:-00428:+00102:+00339:003338.7846:00469
00470:+00099:+00215:-00113:003338.7846:00470
00471:+00450:+00331:+00065:003354.2055:00471
00472:-00142:+00095:+00134:003354.2055:00472
00473:-00373:+00228:-00097:003354.2055:00473
00474:+00026:+00369:+00062:003354.2055:00474
00475:+00023:+00235:+00022:003354.2055:00475
00476:-00247:+00378:-00017:003354.2055:00476
00477:-00186:+00262:+00152:003340.3784:00477
00478:+00376:+00464:+00084:003340.3784:00478
00479:+00078:+00111:-00110:003340.3784:00479
00480:-00181:+00300:-00228:003340.3784:00480
00481:+00029:+00230:-00005:003340.3784:00481
00482:+00368:+00506:-00473:003340.3784:00482
00483:-00104:+00024:+00348:003338.6855:00483
00484:-00185:+00096:-00136:003338.6855:00484
00485:+00106:-00186:+00144:003338.6855:00485
00486:-00077:-00038:-00389:003338.6855:00486
00487:-00004:-00104:-00245:003338.6855:00487
00488:+00152:-00288:+00160:003338.6855:00488
00489:+00282:-00027:-00268:003345.0529:00489
00490:-00215:-00254:+00398:003345.0529:00490
00491:-00134:+00034:+00041:003345.0529:00491
00492:+00224:-00101:+00129:003345.0529:00492
00493:+00084:-00161:-00123:003345.0529:00493
00494:-00318:+00194:+00087:003345.0529:00494
00495:-00087:-00052:+00092:003349.5068:00495
00496:+00310:+00341:-00007:003349.5068:00496
00497:-00137:+00146:+00354:003349.5068:00497
00498:-00168:-00234:-00075:003349.5068:00498
00499:-00112:+00334:+00577:003349.5068:00499
00500:-00070:-00099:+00342:003349.5068:00500
00501:-00020:-00210:-00075:003338.9301:00501
00502:+00001:+00206:+00471:003338.9301:00502
00503:-00071:-00083:-00038:003338.9301:00503
00504:-00046:-00059:+00026:003338.9301:00504
00505:-00137:+00324:+00273:003338.9301:00505
00506:-00087:+00098:+00211:003338.9301:00506
00507:+00229:+00238:+00012:003345.3203:00507
00508:-00200:+00216:+00121:003345.3203:00508
00509:-00169:+00075:+00322:003345.3203:00509
00510:+00140:+00182:-00005:003345.3203:00510
00511:-00261:+00009:-00145:003345.3203:00511
00512:-00347:-00016:-00180:003345.3203:00512
00513:+00050:-00255:+00128:003340.5847:00513
00514:+00098:-00097:-00350:003340.5847:00514
00515:-00226:-00545:+00219:003340.5847:00515
00516:-00121:+00194:-00369:003340.5847:00516
00517:+00223:+00070:-00192:003340.5847:00517
00518:-00139:-00028:-00330:003340.5847:00518
00519:-00245:+00538:+00028:003329.9169:00519
00520:-00048:+00100:+00295:003329.9169:00520
00521:+00505:+00411:-00300:003329.9169:00521
00522:-00278:+00117:+00375:003329.9169:00522
00523:-00210:+00185:-00410:003329.9169:00523
00524:+00364:+00307:+00048:003329.9169:00524
00525:+00363:-00168:-00082:003345.2800:00525
00526:-00251:-00159:+00122:003345.2800:00526
00527:+00040:+00121:+00336:003345.2800:00527
00528:+00486:+00087:-00288:003345.2800:00528
00529:-00327:-00308:-00149:003345.2800:00529
00530:-00160:+00305:+00044:003345.2800:00530
00531:+00140:-00224:-00068:003349.7275:00531
00532:+00179:+00297:+00004:003349.7275:00532
00533:-00340:+00222:+00234:003349.7275:00533
00534:-00127:+00054:-00456:003349.7275:00534
00535:+00360:+00396:-00025:003349.7275:00535
00536:+00077:-00389:+00200:003349.7275:00536
00537:-00306:+00172:+00105:003329.9101:00537
00538:+00180:-00102:+00545:003329.9101:00538
00539:+00197:+00048:-00261:003329.9101:00539
00540:-00292:+00003:+00466:003329.9101:00540
00541:-00205:-00141:+00065:003329.9101:00541
00542:+00236:-00105:+00291:003329.9101:00542
00543:-00097:+00214:+00076:003354.2595:00543
00544:-00312:+00411:-00041:003354.2595:00544
00545:-00146:+00315:-00067:003354.2595:00545
00546:+00405:+00470:+00279:003354.2595:00546
00547:-00072:+00519:+00266:003354.2595:00547
00548:-00232:+00065:+00386:003354.2595:00548
00549:+00231:+00087:+00130:003349.6606:00549
00550:+00533:+00285:+00050:003349.6606:00550
00551:-00336:-00373:+00164:003349.6606:00551
00552:-00008:+00277:-00080:003349.6606:00552
00553:+00225:-00004:+00312:003349.6606:00553
00554:+00015:+00044:-00155:003349.6606:00554
00555:-00224:+00019:+00002:003347.6667:00555
00556:-00021:+00003:+00222:003347.6667:00556
00557:+00427:+00326:+00078:003347.6667:00557
00558:+00057:+00125:-00084:003347.6667:00558
00559:-00340:-00239:-00435:003347.6667:00559
00560:+00407:+00295:-00361:003347.6667:00560
00561:+00310:-00375:-00302:003363.3544:00561
00562:-00295:-00217:-00603:003363.3544:00562
00563:-00349:+00023:-00076:003363.3544:00563
00564:+00243:-00398:-00325:003363.3544:00564
00565:+00139:+00066:-00677:003363.3544:00565
00566:-00248:-00350:-00494:003363.3544:00566
00567:+00160:-00138:-00925:003377.0644:00567
00568:+00316:+00015:-00882:003377.0644:00568
00569:-00260:-00423:-00562:003377.0644:00569
00570:-00229:-00210:-00646:003377.0644:00570
00571:+00657:+00198:-00345:003377.0644:00571
00572:+00430:-00516:-00715:003377.0644:00572
00573:-00262:+00354:-00604:003365.8757:00573
00574:-00173:-00033:-00602:003365.8757:00574
00575:+00299:-00023:-00366:003365.8757:00575
00576:-00445:+00389:+00536:003365.8757:00576
00577:-00266:+00694:+00081:003365.8757:00577
00578:+00235:-00359:+00531:003365.8757:00578
00579:+00131:+00371:+00230:003381.7758:00579
00580:-00348:-00259:+00327:003381.7758:00580
00581:-00572:+00351:+00223:003381.7758:00581
00582:-00303:-00112:+00251:003381.7758:00582
00583:+00236:-00092:+00186:003381.7758:00583
00584:+00108:+00266:+00371:003381.7758:00584
00585:-00025:+00217:+00293:003386.3332:00585
00586:+00008:+00469:+00258:003386.3332:00586
00587:-00061:-00042:+00618:003386.3332:00587
00588:+00113:+00052:+00097:003386.3332:00588
00589:+00215:+00184:+00570:003386.3332:00589
00590:-00095:-00087:+00020:003386.3332:00590
00591:-00164:+00228:+00310:003375.1320:00591
00592:+00038:+00234:+00131:003375.1320:00592
00593:-00082:-00066:+00325:003375.1320:00593
00594:-00509:+00048:+00198:003375.1320:00594
00595:+00370:-00001:+00259:003375.1320:00595
00596:+00462:-00098:+00097:003375.1320:00596
00597:-00155:+00334:-00092:003391.2268:00597
00598:-00523:-00077:+00345:003391.2268:00598
00599:+00139:+00287:-00149:003391.2268:00599
00600:+00374:+00366:+00193:003391.2268:00600
00601:+00117:+00191:+00124:003391.2268:00601
00602:-00080:+00195:+00311:003391.2268:00602
00603:+00343:+00437:+00068:003386.4221:00603
00604:+00101:+00275:+00171:003386.4221:00604
00605:-00325:+00031:+00028:003386.4221:00605
00606:+00434:+00374:-00267:003386.4221:00606
00607:+00426:-00273:+00076:003386.4221:00607
00608:-00056:+00421:-00212:003375.2270:00608
00609:-00339:+00204:+00244:003375.2270:00609
00610:+00136:+00139:+00001:003375.2270:00610
00611:-00077:+00404:-00178:003375.2270:00611
00612:-00295:+00271:-00482:003375.2270:00612
00613:+00087:+00254:-00092:003375.2270:00613
00614:+00254:+00326:-00088:003400.6894:00614
00615:-00247:+00178:-00608:003400.6894:00615
00616:-00355:-00006:+00307:003400.6894:00616
00617:+00218:-00259:-00157:003400.6894:00617
00618:+00190:-00665:-00362:003400.6894:00618
00619:-00070:-00050:+00088:003400.6894:00619
00620:+00415:-00250:-00378:003386.4562:00620
00621:+00363:-00492:+00293:003386.4562:00621
00622:-00345:+00045:+00159:003386.4562:00622
00623:-00236:+00498:-00222:003386.4562:00623
00624:+00492:+00185:+00212:003386.4562:00624
00625:+00016:+00408:-00099:003386.4562:00625
00626:-00210:-00063:+00134:003403.1552:00626
00627:+00185:+00141:+00109:003403.1552:00627
00628:+00397:+00233:-00076:003403.1552:00628
00629:-00056:-00229:-00110:003403.1552:00629
00630:-00300:+00068:+00280:003403.1552:00630
00631:+00053:-00413:+00050:003403.1552:00631
00632:+00142:-00491:+00133:003400.6894:00632
00633:-00633:+00304:+00160:003400.6894:00633
00634:-00391:-00010:+00102:003400.6894:00634
00635:+00371:-00168:+00192:003400.6894:00635
00636:-00360:+00410:+00214:003400.6894:00636
00637:-00644:+00088:+00331:003400.6894:00637
00638:+00171:+00322:-00123:003414.6210:00638
00639:+00436:+00489:+00109:003414.6210:00639
00640:-00166:+00077:+00217:003414.6210:00640
00641:+00022:+00289:+00220:003414.6210:00641
00642:+00373:+00687:-00047:003414.6210:00642
00643:+00097:-00131:+00140:003414.6210:00643
00644:-00267:+00102:+00438:003393.7583:00644
00645:+00047:+00412:+00340:003393.7583:00645
00646:+00065:-00307:+00244:003393.7583:00646
00647:-00011:+00220:+00151:003393.7583:00647
00648:-00105:+00125:+00364:003393.7583:00648
00649:+00101:-00260:+00040:003393.7583:00649
00650:-00023:+00207:-00283:003410.0803:00650
00651:-00447:+00143:+00247:003410.0803:00651
00652:-00094:-00206:-00023:003410.0803:00652
00653:+00117:+00138:+00398:003410.0803:00653
00654:-00385:-00011:+00178:003410.0803:00654
00655:+00013:-00048:-00357:003414.5725:00655
00656:+00121:-00286:+00284:003414.5725:00656
00657:-00235:-00117:-00470:003414.5725:00657
00658:-00297:+00299:-00227:003414.5725:00658
00659:+00129:+00272:-00140:003414.5725:00659
00660:+00349:-00105:-00182:003414.5725:00660
00661:-00111:-00382:+00240:003393.7236:00661
00662:+00121:+00369:-00059:003393.7236:00662
00663:+00457:-00184:+00049:003393.7236:00663
00664:+00320:-00101:-00372:003393.7236:00664
00665:-00410:+00298:+00151:003393.7236:00665
00666:-00221:-00148:-00064:003393.7236:00666
00667:+00258:+00215:-00199:003400.6345:00667
00668:-00277:+00071:+00364:003400.6345:00668
00669:-00290:+00025:-00054:003400.6345:00669
00670:+00090:-00111:-00150:003400.6345:00670
00671:-00247:+00000:-00524:003400.6345:00671
00672:-00486:-00123:-00017:003400.6345:00672
00673:-00019:+00165:+00056:003414.6000:00673
00674:+00298:-00209:-00350:003414.6000:00674
00675:-00004:-00235:-00181:003414.6000:00675
00676:-00176:+00249:-00285:003414.6000:00676
00677:+00115:-00367:-00580:003414.6000:00677
00678:+00378:+00094:-00925:003414.6000:00678
00679:-00303:-00265:-00147:003403.0932:00679
00680:-00110:-00166:-00492:003403.0932:00680
00681:+00815:+00164:-00412:003403.0932:00681
00682:-00222:-00449:-00469:003403.0932:00682
00683:-00267:-00040:-00788:003403.0932:00683
00684:+00049:+00180:-00729:003403.0932:00684
00685:+00137:+00044:+00097:003410.0593:00685
00686:-00470:+00639:-00119:003410.0593:00686
00687:-00119:+00213:+00100:003410.0593:00687
00688:+00251:-00280:+00250:003410.0593:00688
00689:+00137:+00033:-00439:003410.0593:00689
00690:-00718:+00008:-00080:003410.0593:00690
00691:-00499:+00220:-00148:003405.2106:00691
00692:+00095:-00400:-00033:003405.2106:00692
00693:+00092:+00489:+00169:003405.2106:00693
00694:+00143:+00113:+00383:003405.2106:00694
00695:+00308:+00289:-00089:003405.2106:00695
00696:+00151:+00264:+00922:003405.2106:00696
00697:+00263:+00109:+00338:003393.8129:00697
00698:+00665:+00477:+00261:003393.8129:00698
00699:+00240:+00608:+00516:003393.8129:00699
00700:-00109:-00171:+00189:003393.8129:00700
00701:+00194:+00123:+00754:003393.8129:00701
00702:+00621:+00032:+00563:003393.8129:00702
00703:+00022:-00399:+00197:003381.9870:00703
00704:-00454:+00265:+00056:003381.9870:00704
00705:-00477:-00239:+00563:003381.9870:00705
00706:+00138:+00304:-00182:003381.9870:00706
00707:+00163:+00247:+00461:003381.9870:00707
00708:-00163:+00047:+00067:003377.1049:00708
00709:+00231:+00817:+00123:003377.1049:00709
00710:-00216:+00038:-00065:003377.1049:00710
00711:+00052:+00326:-00427:003377.1049:00711
00712:-00165:+00339:+00286:003377.1049:00712
00713:+00115:-00017:-00090:003377.1049:00713
00714:+00093:+00573:+00077:003356.7900:00714
00715:-00137:+00286:+00088:003356.7900:00715
00716:+00321:+00391:-00302:003356.7900:00716
00717:-00018:+00178:+00182:003356.7900:00717
00718:-00014:+00306:+00045:003356.7900:00718
00719:-00342:+00136:+00223:003356.7900:00719
00720:+00231:-00537:-00330:003363.3076:00720
00721:-00217:-00618:-00154:003363.3076:00721
00722:+00131:+00078:-00123:003363.3076:00722
00723:+00196:+00028:-00752:003363.3076:00723
00724:-00156:-00231:-00391:003363.3076:00724
00725:+00050:+00270:-00287:003363.3076:00725
00726:+00129:+00282:-00264:003358.5773:00726
00727:+00052:+00421:-00314:003358.5773:00727
00728:-00292:+00171:-00158:003358.5773:00728
00729:-00070:+00389:-00437:003358.5773:00729
00730:+00161:+00006:+00202:003358.5773:00730
00731:+00191:-00155:-00258:003358.5773:00731
00732:-00231:-00217:+00005:003356.7966:00732
00733:-00061:-00185:+00107:003356.7966:00733
00734:+00128:+00127:-00263:003356.7966:00734
00735:-00122:-00360:+00295:003356.7966:00735
00736:-00152:+00269:-00269:003356.7966:00736
00737:-00023:+00044:+00339:003356.7966:00737
00738:+00068:-00101:-00176:003344.9997:00738
00739:-00179:+00502:-00174:003344.9997:00739
00740:-00151:-00205:+00267:003344.9997:00740
00741:+00393:+00181:-00333:003344.9997:00741
00742:-00020:-00052:+00437:003344.9997:00742
00743:-00449:-00188:+00118:003344.9997:00743
00744:+00261:+00398:+00348:003349.4602:00744
00745:+00201:+00120:+00430:003349.4602:00745
00746:-00278:+00172:+00233:003349.4602:00746
00747:-00056:+00250:+00659:003349.4602:00747
00748:+00289:-00078:+00189:003349.4602:00748
00749:-00126:+00202:-00050:003349.4602:00749
00750:-00266:+00129:+00439:003329.7197:00750
00751:+00215:-00196:+00367:003329.7197:00751
00752:+00318:+00567:-00094:003329.7197:00752
00753:-00370:-00134:+00195:003329.7197:00753
00754:-00399:+00310:-00147:003329.7197:00754
00755:+00536:+00360:+00362:003329.7197:00755
00756:+00609:+00028:+00012:003335.9365:00756
00757:-00262:+00336:-00255:003335.9365:00757
00758:-00389:-00149:+00435:003335.9365:00758
00759:+00314:+00510:-00490:003335.9365:00759
00760:-00033:+00096:+00324:003335.9365:00760
00761:-00200:+00460:+00060:003335.9365:00761
00762:+00186:+00102:+00199:003340.3518:00762
00763:+00251:+00024:-00025:003340.3518:00763
00764:-00125:-00105:+00119:003340.3518:00764
00765:-00361:-00139:-00231:003340.3518:00765
00766:+00563:+00502:-00600:003340.3518:00766
00767:+00154:-00329:-00181:003340.3518:00767
00768:-00316:+00304:-00657:003329.6079:00768
00769:-00424:+00180:+00277:003329.6079:00769
00770:+00461:+00309:-00652:003329.6079:00770
00771:+00008:+00100:+00033:003329.6079:00771
00772:-00185:+00519:+00111:003329.6079:00772
00773:+00332:+00111:+00084:003329.6079:00773
00774:+00021:-00121:+00084:003344.9997:00774
00775:-00139:+00150:+00213:003344.9997:00775
00776:-00259:+00042:+00069:003344.9997:00776
00777:+00294:+00419:-00161:003344.9997:00777
00778:-00035:+00170:-00176:003344.9997:00778
00779:-00343:+00020:+00029:003344.9997:00779
00780:-00242:+00223:+00103:003349.4733:00780
00781:+00421:-00068:-00012:003349.4733:00781
00782:-00260:+00173:+00090:003349.4733:00782
00783:-00324:+00112:-00010:003349.4733:00783
00784:+00244:-00062:+00067:003349.4733:00784
00785:+00346:+00300:-00046:003349.4733:00785
00786:-00342:-00070:+00394:003347.7399:00786
00787:-00101:+00068:+00219:003347.7399:00787
00788:+00117:+00357:+00269:003347.7399:00788
00789:-00103:-00197:+00250:003347.7399:00789
00790:-00272:+00293:+00113:003347.7399:00790
00791:-00105:+00015:+00230:003347.7399:00791
00792:+00128:+00226:-00039:003363.3076:00792
00793:-00400:-00226:-00027:003363.3076:00793
00794:-00440:-00177:-00093:003363.3076:00794
00795:-00052:+00111:-00070:003363.3076:00795
00796:+00032:-00451:-00183:003363.3076:00796
00797:-00103:-00413:-00203:003363.3076:00797
00798:-00011:-00037:-00778:003367.8261:00798
00799:-00107:-00431:-00858:003367.8261:00799
00800:-00242:-00232:-00813:003367.8261:00800
00801:+00158:+00108:-00522:003367.8261:00801
00802:+00250:+00093:-00867:003367.8261:00802
00803:+00176:+00016:-00402:003367.8261:00803
00804:+00030:+00167:-00889:003366.0974:00804
00805:+00220:-00350:-00294:003366.0974:00805
00806:+00233:+00046:-00817:003366.0974:00806
00807:-00102:-00089:-00458:003366.0974:00807
00808:-00223:-00341:+00157:003366.0974:00808
00809:+00278:-00342:-00358:003366.0974:00809
00810:+00419:-00543:+00433:003391.2609:00810
00811:-00133:+00149:-00156:003391.2609:00811
00812:-00044:-00014:-00072:003391.2609:00812
00813:-00302:+00233:+00414:003391.2609:00813
00814:-00241:+00355:+00075:003391.2609:00814
00815:-00091:+00368:+00294:003391.2609:00815
00816:+00100:+00350:-00116:003377.0781:00816
00817:+00311:+00055:+00324:003377.0781:00817
00818:+00182:-00397:+00249:003377.0781:00818
00819:+00434:-00005:+00083:003377.0781:00819
00820:+00203:-00131:+00150:003377.0781:00820
00821:+00118:+00211:-00161:003377.0781:00821
00822:-00202:-00193:+00201:003365.9360:00822
00823:+00058:+00377:-00124:003365.9360:00823
00824:+00113:+00184:+00239:003365.9360:00824
00825:-00272:+00160:-00024:003365.9360:00825
00826:-00355:-00028:+00132:003365.9360:00826
00827:-00060:+00003:-00016:003365.9360:00827
00828:-00139:+00470:-00149:003381.8984:00828
00829:-00437:+00298:+00416:003381.8984:00829
00830:-00097:+00051:+00275:003381.8984:00830
00831:+00150:+00427:-00082:003381.8984:00831
00832:-00052:+00229:+00238:003381.8984:00832
00833:-00193:+00639:+00211:003381.8984:00833
00834:-00104:+00369:+00305:003377.1596:00834
00835:-00295:+00256:+00064:003377.1596:00835
00836:-00161:-00148:+00363:003377.1596:00836
00837:+00369:+00042:-00184:003377.1596:00837
00838:+00022:-00580:+00110:003377.1596:00838
00839:-00397:+00250:+00118:003384.5214:00839
00840:-00276:-00258:+00351:003384.5214:00840
00841:+00426:+00508:-00335:003384.5214:00841
00842:+00380:+00780:+00221:003384.5214:00842
00843:-00030:+00373:-00339:003384.5214:00843
00844:+00197:+00597:-00525:003384.5214:00844
00845:+00140:+00104:-00283:003381.9531:00845
00846:-00108:+00526:-00687:003381.9531:00846
00847:-00349:-00335:-00255:003381.9531:00847
00848:-00724:+00055:-00100:003381.9531:00848
00849:+00083:+00195:-00379:003381.9531:00849
00850:+00361:-00606:-00197:003381.9531:00850
00851:+00013:-00156:-00260:003377.1459:00851
00852:+00342:+00408:-00343:003377.1459:00852
00853:+00060:-00399:-00174:003377.1459:00853
00854:-00476:+00290:-00586:003377.1459:00854
00855:+00246:+00543:-00115:003377.1459:00855
00856:+00283:+00272:-00088:003377.1459:00856
00857:-00014:-00457:-00001:003356.8566:00857
00858:+00354:+00283:-00133:003356.8566:00858
00859:+00263:-00322:-00253:003356.8566:00859
00860:-00013:+00121:-00157:003356.8566:00860
00861:-00255:+00027:+00303:003356.8566:00861
00862:+00056:-00085:-00222:003356.8566:00862
00863:+00339:+00283:+00407:003354.1184:00863
00864:-00060:+00556:+00255:003354.1184:00864
00865:-00035:+00090:+00317:003354.1184:00865
00866:+00339:+00450:+00511:003354.1184:00866
00867:+00076:+00292:-00088:003354.1184:00867
00868:-00389:-00244:+00369:003354.1184:00868
00869:-00206:+00379:+00112:003349.5136:00869
00870:+00212:-00244:+00332:003349.5136:00870
00871:-00051:+00023:+00176:003349.5136:00871
00872:-00166:+00264:+00249:003349.5136:00872
00873:-00005:-00114:+00248:003349.5136:00873
00874:+00378:+00653:+00084:003349.5136:00874
00875:-00246:-00260:+00121:003347.8464:00875
00876:-00013:+00588:-00256:003347.8464:00876
00877:+00369:-00009:+00368:003347.8464:00877
00878:+00257:+00164:-00531:003347.8464:00878
00879:-00169:+00301:+00431:003347.8464:00879
00880:-00155:+00446:+00089:003347.8464:00880
00881:+00498:-00067:+00092:003345.2866:00881
00882:-00264:-00299:+00269:003345.2866:00882
00883:-00288:-00008:-00412:003345.2866:00883
00884:+00094:+00049:+00305:003345.2866:00884
00885:-00134:+00006:-00699:003345.2866:00885
00886:-00328:-00115:+00107:003345.2866:00886
00887:-00064:+00131:-00098:003358.9340:00887
00888:+00315:+00113:-00606:003358.9340:00888
00889:-00292:-00270:-00089:003358.9340:00889
00890:-00100:+00433:-00411:003358.9340:00890
00891:+00209:+00140:+00196:003358.9340:00891
00892:+00397:+00141:-00345:003358.9340:00892
00893:-00254:+00115:-00059:003338.9702:00893
00894:-00055:+00355:-00224:003338.9702:00894
00895:+00325:+00062:+00074:003338.9702:00895
00896:+00333:+00234:-00025:003338.9702:00896
00897:-00017:-00121:+00281:003338.9702:00897
00898:+00071:+00329:-00229:003338.9702:00898
00899:+00310:+00140:-00015:003354.3935:00899
00900:-00007:-00059:+00117:003354.3935:00900
00901:+00010:+00110:+00080:003354.3935:00901
00902:-00014:-00218:+00202:003354.3935:00902
00903:-00190:+00054:-00177:003354.3935:00903
00904:-00421:-00212:+00297:003354.3935:00904
00905:-00217:+00120:+00287:003358.7658:00905
00906:+00081:-00056:+00051:003358.7658:00906
00907:-00115:+00084:+00205:003358.7658:00907
00908:-00256:+00324:+00230:003358.7658:00908
00909:+00188:+00060:+00119:003358.7658:00909
00910:+00058:-00128:-00001:003358.7658:00910
00911:-00411:+00019:+00161:003366.1311:00911
00912:-00028:-00277:+00162:003366.1311:00912
00913:+00304:+00099:+00016:003366.1311:00913
00914:-00306:-00114:+00091:003366.1311:00914
00915:-00506:-00007:+00058:003366.1311:00915
00916:-00079:+00182:-00393:003366.1311:00916
00917:+00207:-00105:-00322:003372.7707:00917
00918:-00199:-00153:-00360:003372.7707:00918
00919:-00336:+00133:-00488:003372.7707:00919
00920:+00081:+00029:-00589:003372.7707:00920
00921:-00073:-00083:-00648:003372.7707:00921
00922:-00234:-00122:-00579:003372.7707:00922
00923:+00007:-00197:-00612:003386.5246:00923
00924:+00205:-00125:-00395:003386.5246:00924
00925:-00043:-00420:-00618:003386.5246:00925
00926:+00024:-00128:-00485:003386.5246:00926
00927:+00185:-00251:-00397:003386.5246:00927
00928:-00291:+00108:-00753:003386.5246:00928
00929:-00521:-00197:-00111:003375.3278:00929
00930:-00214:+00156:-00275:003375.3278:00930
00931:+00390:+00190:-00128:003375.3278:00931
00932:+00185:-00131:+00030:003375.3278:00932
00933:-00009:+00665:-00098:003375.3278:00933
00934:-00003:+00108:+00350:003375.3278:00934
00935:-00036:+00192:-00146:003391.3779:00935
00936:-00319:+00221:+00097:003391.3779:00936
00937:-00355:-00069:+00277:003391.3779:00937
00938:+00188:-00016:-00023:003391.3779:00938
00939:+00362:+00257:+00220:003391.3779:00939
00940:+00141:-00061:+00053:003391.3779:00940
00941:+00359:+00335:+00011:003386.5996:00941
00942:+00206:-00078:+00043:003386.5996:00942
00943:-00096:-00004:+00024:003386.5996:00943
00944:-00078:+00003:+00027:003386.5996:00944
00945:+00212:-00112:-00072:003386.5996:00945
00946:+00191:-00052:+00396:003375.3012:00946
00947:-00046:+00015:+00258:003375.3012:00947
00948:-00004:+00300:-00045:003375.3012:00948
00949:-00247:+00222:+00134:003375.3012:00949
00950:-00548:+00294:+00160:003375.3012:00950
00951:-00268:+00346:+00417:003375.3012:00951
00952:+00473:+00533:+00214:003391.2404:00952
00953:+00103:-00006:+00373:003391.2404:00953
00954:-00371:+00489:+00480:003391.2404:00954
00955:-00065:+00267:+00444:003391.2404:00955
00956:+00158:+00372:+00155:003391.2404:00956
00957:-00245:-00015:+00283:003391.2404:00957
00958:-00241:+00086:+00508:003395.6323:00958
00959:+00172:-00089:+00054:003395.6323:00959
00960:-00038:-00253:+00248:003395.6323:00960
00961:-00216:-00118:+00217:003395.6323:00961
00962:-00279:-00236:+00213:003395.6323:00962
00963:+00054:+00304:-00352:003395.6323:00963
00964:+00175:+00337:-00410:003393.8330:00964
00965:+00301:+00188:+00125:003393.8330:00965
00966:+00424:+00352:-00458:003393.8330:00966
00967:+00044:+00444:+00006:003393.8330:00967
00968:-00574:-00047:-00219:003393.8330:00968
00969:-00417:+00130:-00482:003393.8330:00969
00970:+00067:+00274:-00460:003391.2268:00970
00971:+00018:-00114:-00040:003391.2268:00971
00972:+00422:+00141:+00046:003391.2268:00972
00973:+00246:-00038:-00337:003391.2268:00973
00974:-00442:-00048:-00280:003391.2268:00974
00975:-00212:+00025:-00004:003391.2268:00975
00976:+00501:+00234:-00113:003377.0510:00976
00977:+00182:-00243:-00004:003377.0510:00977
00978:+00119:+00182:-00062:003377.0510:00978
00979:+00072:+00099:+00163:003377.0510:00979
00980:+00264:-00217:+00132:003377.0510:00980
00981:+00162:-00003:+00201:003377.0510:00981
00982:-00113:+00175:+00293:003356.8498:00982
00983:+00038:-00295:+00354:003356.8498:00983
00984:+00364:+00004:+00011:003356.8498:00984
00985:-00143:+00267:+00162:003356.8498:00985
00986:-00349:-00186:+00111:003356.8498:00986
00987:+00146:+00714:-00027:003356.8498:00987
00988:+00072:-00116:+00830:003354.2458:00988
00989:-00102:+00593:-00044:003354.2458:00989
00990:-00197:+00240:+00693:003354.2458:00990
00991:-00078:+00362:+00354:003354.2458:00991
00992:-00050:+00286:+00510:003354.2458:00992
00993:-00265:-00324:+01030:003354.2458:00993
00994:+00178:+00202:+00359:003367.9477:00994
00995:+00284:+00192:+00432:003367.9477:00995
00996:-00112:+00238:+00044:003367.9477:00996
00997:-00020:+00033:+00346:003367.9477:00997
00998:+00279:+00098:+00065:003367.9477:00998
00999:+00083:+00178:+00066:003367.9477:00999
01000:-00139:+00370:-00125:003347.8662:01000
01001:+00403:-00168:+00069:003347.8662:01001
01002:+00423:+00296:+00021:003347.8662:01002
01003:+00235:-00052:+00193:003347.8662:01003
01004:-00102:-00122:+00228:003347.8662:01004
01005:+00266:+00643:-00229:003347.8662:01005
01006:-00103:-00351:+00062:003363.4692:01006
01007:-00129:+00146:-00319:003363.4692:01007
01008:-00152:+00199:+00150:003363.4692:01008
01009:+00130:-00136:-00498:003363.4692:01009
01010:+00171:+00216:-00320:003363.4692:01010
01011:-00097:-00107:-00121:003363.4692:01011
01012:+00265:-00020:-00276:003358.7456:01012
01013:+00170:+00142:-00082:003358.7456:01013
01014:-00093:-00083:-00235:003358.7456:01014
01015:+00316:+00430:-00115:003358.7456:01015
01016:+00398:+00244:-00099:003358.7456:01016
01017:-00107:+00167:+00000:003358.7456:01017
01018:-00184:+00156:+00000:003356.9567:01018
01019:+00229:+00275:-00052:003356.9567:01019
01020:-00037:+00123:+00070:003356.9567:01020
01021:-00044:+00233:+00087:003356.9567:01021
01022:+00116:-00152:+00245:003356.9567:01022
01023:-00003:+00017:-00151:003356.9567:01023
01024:-00245:-00125:+00148:003363.5100:01024
01025:-00255:-00157:+00296:003363.5100:01025
01026:-00203:-00047:+00240:003363.5100:01026
01027:-00151:-00129:+00183:003363.5100:01027
01028:-00330:+00018:+00051:003363.5100:01028
01029:-00197:+00099:+00244:003363.5100:01029
01030:+00200:+00223:+00356:003377.1525:01030
01031:-00136:+00177:+00056:003377.1525:01031
01032:-00416:+00013:-00007:003377.1525:01032
01033:-00297:+00187:-00051:003377.1525:01033
01034:-00068:-00398:-00264:003377.1525:01034
01035:-00106:-00372:-00188:003375.2941:01035
01036:-00079:-00121:-00318:003375.2941:01036
01037:+00027:-00204:-00323:003375.2941:01037
01038:-00013:-00118:-00625:003375.2941:01038
01039:-00493:-00342:-00385:003375.2941:01039
01040:-00231:-00025:-00636:003375.2941:01040
01041:+00281:+00294:-00498:003382.0214:01041
01042:-00216:-00241:-00273:003382.0214:01042
01043:-00113:-00062:-00580:003382.0214:01043
01044:+00260:+00246:-00654:003382.0214:01044
01045:+00189:-00250:-00551:003382.0214:01045
01046:-00305:-00141:-00425:003382.0214:01046
01047:+00375:+00170:-00305:003395.8659:01047
01048:+00197:-00278:-00336:003395.8659:01048
01049:-00290:+00284:-00482:003395.8659:01049
01050:-00020:+00018:-00157:003395.8659:01050
01051:+00153:+00098:-00164:003395.8659:01051
01052:+00011:+00645:-00127:003395.8659:01052
01053:-00157:+00206:+00226:003393.9150:01053
01054:+00096:+00448:+00085:003393.9150:01054
01055:+00169:+00307:+00185:003393.9150:01055
01056:-00154:-00184:-00021:003393.9150:01056
01057:-00655:-00109:+00078:003393.9150:01057
01058:+00109:-00145:+00051:003393.9150:01058
01059:+00365:-00182:-00231:003400.6274:01059
01060:+00129:-00003:+00045:003400.6274:01060
01061:+00325:+00047:-00083:003400.6274:01061
01062:+00249:-00185:+00079:003400.6274:01062
01063:-00170:+00143:-00046:003400.6274:01063
01064:-00634:-00106:+00150:003400.6274:01064
01065:+00249:+00319:-00274:003395.6459:01065
01066:+00841:-00005:+00208:003395.6459:01066
01067:+00296:-00136:+00307:003395.6459:01067
01068:-00470:+00446:+00330:003395.6459:01068
01069:+00071:+00002:+00449:003395.6459:01069
01070:+00377:+00355:-00057:003395.6459:01070
01071:-00052:+00588:+00369:003384.4672:01071
01072:-00194:+00218:+00386:003384.4672:01072
01073:+00152:+00334:-00173:003384.4672:01073
01074:-00134:+00062:+00690:003384.4672:01074
01075:-00362:+00182:+00277:003384.4672:01075
01076:-00097:+00307:+00272:003384.4672:01076
01077:+00271:-00080:+00240:003400.6203:01077
01078:+00091:+00008:+00551:003400.6203:01078
01079:-00305:+00398:+00137:003400.6203:01079
01080:-00047:+00213:+00362:003400.6203:01080
01081:+00078:+00586:-00141:003400.6203:01081
01082:+00145:+00215:+00443:003400.6203:01082
01083:-00056:+00307:+00400:003395.7629:01083
01084:+00059:+00216:-00237:003395.7629:01084
01085:+00272:+00309:-00106:003395.7629:01085
01086:+00523:+00540:-00595:003395.7629:01086
01087:+00124:+00322:+00089:003395.7629:01087
01088:-00296:-00078:-00120:003395.7629:01088
01089:-00191:+00334:+00212:003384.5012:01089
01090:-00056:-00572:-00139:003384.5012:01090
01091:+00063:+00059:-00583:003384.5012:01091
01092:+00125:-00898:+00545:003384.5012:01092
01093:+00450:-00054:-00367:003384.5012:01093
01094:+00446:+00123:-00406:003381.9462:01094
01095:-00191:-00333:-00454:003381.9462:01095
01096:-00272:+00295:-00181:003381.9462:01096
01097:+00175:+00143:+00144:003381.9462:01097
01098:+00439:-00014:-00538:003381.9462:01098
01099:+00215:+00221:+00312:003381.9462:01099
01100:+00185:+00120:-00169:003367.9677:01100
01101:+00208:+00052:-00139:003367.9677:01101
01102:+00029:-00073:+00366:003367.9677:01102
01103:-00056:+00317:+00290:003367.9677:01103
01104:+00096:-00233:+00297:003367.9677:01104
01105:+00396:+00293:-00127:003367.9677:01105
01106:-00142:-00210:+00520:003347.7595:01106
01107:-00421:+00033:+00096:003347.7595:01107
01108:-00102:+00421:+00650:003347.7595:01108
01109:-00021:-00280:+00219:003347.7595:01109
01110:-00281:+00222:-00074:003347.7595:01110
01111:-00585:+00587:+00397:003347.7595:01111
01112:+00308:-00442:+00557:003363.3410:01112
01113:+00231:+00168:+00443:003363.3410:01113
01114:-00114:+00022:+00747:003363.3410:01114
01115:-00035:-00091:+00275:003363.3410:01115
01116:+00115:+00377:-00285:003363.3410:01116
01117:+00023:+00032:+00492:003363.3410:01117
01118:+00050:+00274:+00030:003349.4331:01118
01119:+00151:+00636:+00261:003349.4331:01119
01120:-00341:-00220:+00268:003349.4331:01120
01121:+00026:+00356:+00238:003349.4331:01121
01122:+00299:+00310:+00001:003349.4331:01122
01123:-00091:-00028:-00184:003349.4331:01123
01124:-00338:+00189:+00243:003347.7065:01124
01125:+00114:-00204:+00166:003347.7065:01125
01126:+00498:+00191:-00214:003347.7065:01126
01127:-00039:-00028:-00166:003347.7065:01127
01128:-00153:+00039:-00131:003347.7065:01128
01129:+00011:+00140:-00206:003347.7065:01129
01130:+00291:-00033:-00145:003363.3813:01130
01131:-00555:+00212:-00286:003363.3813:01131
01132:-00224:+00211:-00166:003363.3813:01132
01133:+00213:+00158:-00346:003363.3813:01133
01134:-00185:+00311:-00140:003363.3813:01134
01135:-00308:+00081:-00407:003363.3813:01135
01136:+00108:+00070:-00124:003349.4533:01136
01137:+00239:+00223:-00437:003349.4533:01137
01138:-00104:-00308:-00221:003349.4533:01138
01139:-00037:+00208:+00090:003349.4533:01139
01140:-00023:-00234:-00085:003349.4533:01140
01141:-00078:-00152:-00214:003349.4533:01141
01142:-00278:-00129:-00003:003356.8566:01142
01143:-00075:-00191:-00197:003356.8566:01143
01144:+00116:+00271:+00127:003356.8566:01144
01145:-00199:-00390:+00071:003356.8566:01145
01146:-00140:-00092:+00153:003356.8566:01146
01147:-00011:+00136:+00037:003356.8566:01147
01148:-00002:+00036:-00201:003363.3479:01148
01149:-00364:+00164:+00046:003363.3479:01149
01150:-00201:+00061:+00166:003363.3479:01150
01151:-00217:-00112:+00119:003363.3479:01151
01152:-00209:+00290:+00105:003363.3479:01152
01153:-00105:-00166:+00244:003363.3479:01153
01154:+00124:+00069:+00138:003377.1049:01154
01155:+00109:+00139:+00242:003377.1049:01155
01156:-00189:-00075:+00229:003377.1049:01156
01157:-00153:+00266:+00187:003377.1049:01157
01158:+00253:-00443:+00166:003377.1049:01158
01159:+00182:-00072:-00480:003377.1049:01159
01160:-00285:-00001:-00056:003375.1997:01160
01161:+00099:+00114:-00221:003375.1997:01161
01162:+00465:+00281:-00078:003375.1997:01162
01163:-00065:-00179:+00305:003375.1997:01163
01164:-00108:+00029:-00339:003375.1997:01164
01165:-00025:+00416:-00511:003375.1997:01165
01166:-00480:-00551:-00866:003391.2680:01166
01167:-00466:-00021:-00749:003391.2680:01167
01168:+00316:+00017:-00344:003391.2680:01168
01169:+00733:-00137:-00681:003391.2680:01169
01170:+00290:-00512:-00204:003391.2680:01170
01171:-00167:+00214:-00279:003391.2680:01171
01172:+00036:-00317:-00214:003405.1765:01172
01173:+00079:-00369:-00589:003405.1765:01173
01174:+00109:+00601:-00853:003405.1765:01174
01175:+00332:+00044:-00112:003405.1765:01175
01176:+00022:+00178:-00433:003405.1765:01176
01177:-00445:+00070:+00210:003405.1765:01177
01178:-00191:-00094:+00134:003384.4328:01178
01179:+00591:+00085:+00117:003384.4328:01179
01180:+00332:-00003:+00277:003384.4328:01180
01181:-00020:-00178:+00131:003384.4328:01181
01182:-00342:+00230:+00064:003384.4328:01182
01183:+00001:+00060:+00260:003400.5859:01183
01184:-00148:+00439:-00120:003400.5859:01184
01185:-00161:+00288:+00346:003400.5859:01185
01186:+00044:+00168:+00099:003400.5859:01186
01187:+00107:+00538:+00140:003400.5859:01187
01188:-00186:-00230:+00392:003400.5859:01188
01189:-00166:-00202:-00067:003405.1416:01189
01190:+00385:+00275:+00338:003405.1416:01190
01191:+00213:-00363:+00227:003405.1416:01191
01192:+00131:+00099:-00291:003405.1416:01192
01193:-00061:-00009:+00264:003405.1416:01193
01194:+00099:+00182:-00151:003405.1416:01194
01195:+00144:+00433:+00462:003384.3786:01195
01196:-00026:-00106:+00291:003384.3786:01196
01197:+00150:+00291:+00345:003384.3786:01197
01198:-00047:+00359:+00325:003384.3786:01198
01199:-00268:+00092:+00010:003384.3786:01199
01200:-00023:+00478:+00148:003384.3786:01200
01201:+00210:+00091:+00465:003400.8898:01201
01202:+00032:+00237:+00128:003400.8898:01202
01203:-00104:+00540:+00583:003400.8898:01203
01204:+00225:+00421:+00070:003400.8898:01204
01205:-00045:+00100:+00343:003400.8898:01205
01206:-00161:+00519:+00222:003400.8898:01206
01207:+00134:-00044:+00069:003395.9621:01207
01208:+00338:-00038:+00016:003395.9621:01208
01209:-00381:+00132:-00001:003395.9621:01209
01210:-00035:-00284:+00548:003395.9621:01210
01211:+00419:+00361:-00479:003395.9621:01211
01212:+00142:-00013:-00350:003395.9621:01212
01213:-00038:+00581:-00204:003384.7048:01213
01214:+00372:+00419:-00244:003384.7048:01214
01215:+00218:+00775:+00088:003384.7048:01215
01216:+00007:+00751:-00064:003384.7048:01216
01217:-00075:+00030:-00207:003384.7048:01217
01218:+00242:+00356:-00274:003384.7048:01218
01219:+00217:-00011:-00286:003391.4394:01219
01220:+00219:-00597:-00266:003391.4394:01220
01221:+00422:-00020:-00078:003391.4394:01221
01222:+00198:-00279:-00442:003391.4394:01222
01223:-00287:-00209:-00149:003391.4394:01223
01224:-00388:+00016:+00144:003391.4394:01224
01225:+00384:+00373:-00283:003386.7707:01225
01226:+00022:+00224:-00026:003386.7707:01226
01227:-00300:+00582:+00169:003386.7707:01227
01228:-00065:+00010:+00372:003386.7707:01228
01229:+00013:-00098:-00033:003386.7707:01229
01230:-00394:-00261:+00165:003386.7707:01230
01231:-00422:-00465:+00010:003375.5239:01231
01232:-00002:+00220:-00056:003375.5239:01232
01233:+00031:-00229:+00103:003375.5239:01233
01234:-00181:-00042:-00129:003375.5239:01234
01235:-00034:+00272:+00240:003375.5239:01235
01236:+00279:-00191:+00137:003375.5239:01236
01237:-00232:+00304:+00131:003382.2673:01237
01238:-00348:+00059:+00371:003382.2673:01238
01239:+00241:+00023:+00067:003382.2673:01239
01240:+00356:+00507:+00381:003382.2673:01240
01241:-00252:+00009:+00343:003382.2673:01241
01242:-00029:+00381:+00181:003396.1477:01242
01243:+00139:+00455:+00107:003396.1477:01243
01244:-00174:-00061:+00165:003396.1477:01244
01245:-00428:+00379:+00119:003396.1477:01245
01246:-00057:+00187:+00256:003396.1477:01246
01247:+00244:+00145:+00011:003396.1477:01247
01248:-00425:-00055:+00297:003375.5239:01248
01249:-00574:-00347:+00038:003375.5239:01249
01250:+00199:+00526:-00027:003375.5239:01250
01251:+00168:-00382:+00075:003375.5239:01251
01252:-00256:+00162:-00254:003375.5239:01252
01253:+00034:+00192:+00283:003375.5239:01253
01254:+00261:-00011:-00458:003391.4877:01254
01255:+00010:+00291:-00247:003391.4877:01255
01256:-00163:+00020:-00035:003391.4877:01256
01257:+00035:+00208:-00345:003391.4877:01257
01258:+00134:+00163:-00008:003391.4877:01258
01259:-00025:-00179:-00419:003391.4877:01259
01260:-00127:+00094:-00112:003386.5996:01260
01261:+00139:-00127:-00007:003386.5996:01261
01262:-00036:-00264:-00332:003386.5996:01262
01263:-00175:+00110:-00021:003386.5996:01263
01264:-00014:-00165:-00206:003386.5996:01264
01265:-00014:-00004:-00267:003386.5996:01265
01266:-00240:-00030:+00045:003393.9560:01266
01267:-00038:+00062:-00223:003393.9560:01267
01268:+00106:+00330:-00059:003393.9560:01268
01269:-00168:-00280:-00018:003393.9560:01269
01270:-00208:+00305:+00152:003393.9560:01270
01271:+00084:+00038:+00146:003393.9560:01271
01272:+00000:-00003:-00112:003400.8620:01272
01273:-00113:+00223:+00094:003400.8620:01273
01274:-00017:-00384:+00112:003400.8620:01274
01275:+00160:+00111:-00315:003400.8620:01275
01276:-00095:-00012:-00222:003400.8620:01276
01277:-00234:-00329:-00287:003400.8620:01277
01278:+00066:+00296:-00083:003405.2866:01278
01279:+00103:-00307:+00056:003405.2866:01279
01280:-00179:-00054:-00479:003405.2866:01280
01281:-00031:+00127:-00383:003405.2866:01281
01282:+00268:-00406:-00479:003405.2866:01282
01283:+00051:+00256:-00709:003405.2866:01283
01284:-00246:-00084:-00406:003393.9013:01284
01285:+00298:+00077:-00411:003393.9013:01285
01286:+00062:+00132:-00141:003393.9013:01286
01287:-00243:-00215:-00247:003393.9013:01287
01288:-00068:+00321:-00742:003393.9013:01288
01289:+00163:+00008:+00248:003393.9013:01289
01290:+00249:-00109:-00565:003400.6689:01290
01291:-00110:+00295:-00002:003400.6689:01291
01292:-00094:+00095:+00065:003400.6689:01292
01293:+00116:-00146:-00231:003400.6689:01293
01294:-00161:+00100:-00007:003400.6689:01294
01295:-00137:+00108:+00008:003414.8225:01295
01296:-00210:+00116:-00034:003414.8225:01296
01297:-00153:+00257:+00054:003414.8225:01297
01298:-00218:+00096:-00040:003414.8225:01298
01299:-00045:+00408:+00145:003414.8225:01299
01300:+00149:+00259:+00216:003414.8225:01300
01301:-00070:+00113:+00206:003393.9287:01301
01302:+00158:+00112:+00135:003393.9287:01302
01303:+00181:+00081:+00187:003393.9287:01303
01304:-00047:+00205:-00027:003393.9287:01304
01305:-00197:+00211:+00115:003393.9287:01305
01306:-00048:+00305:+00136:003393.9287:01306
01307:+00335:+00188:+00482:003391.4807:01307
01308:-00092:+00269:+00383:003391.4807:01308
01309:+00030:+00321:+00426:003391.4807:01309
01310:+00209:+00082:+00377:003391.4807:01310
01311:+00334:+00606:+00187:003391.4807:01311
01312:-00219:-00060:+00451:003391.4807:01312
01313:-00014:+00387:-00365:003386.6069:01313
01314:+00313:+00188:+00374:003386.6069:01314
01315:-00355:+00189:-00021:003386.6069:01315
01316:-00429:+00258:+00393:003386.6069:01316
01317:-00080:-00401:+00086:003386.6069:01317
01318:+00372:+00627:-00556:003386.6069:01318
01319:-00152:-00400:+00256:003366.1108:01319
01320:+00210:+00172:-00502:003366.1108:01320
01321:+00431:+00258:-00229:003366.1108:01321
01322:+00249:-00239:-00265:003366.1108:01322
01323:+00092:+00289:-00212:003366.1108:01323
01324:+00079:-00323:+00306:003366.1108:01324
01325:+00380:+00184:-00242:003382.0551:01325
01326:-00162:+00060:+00486:003382.0551:01326
01327:-00140:+00121:-00109:003382.0551:01327
01328:+00396:+00395:+00123:003382.0551:01328
01329:+00318:+00465:-00199:003382.0551:01329
01330:+00175:+00372:-00197:003382.0551:01330
01331:+00239:+00272:+00076:003367.9543:01331
01332:+00072:+00436:-00443:003367.9543:01332
01333:-00199:+00090:-00230:003367.9543:01333
01334:-00269:+00112:-00336:003367.9543:01334
01335:-00178:+00060:+00208:003367.9543:01335
01336:-00087:+00265:-00445:003367.9543:01336
01337:+00049:-00215:+00189:003347.8327:01337
01338:+00067:+00435:-00032:003347.8327:01338
01339:-00274:+00015:+00031:003347.8327:01339
01340:-00291:+00106:+00241:003347.8327:01340
01341:-00032:+00509:+00167:003347.8327:01341
01342:+00295:-00139:+00336:003347.8327:01342
01343:+00451:+00093:-00063:003354.2727:01343
01344:-00226:-00013:+00486:003354.2727:01344
01345:-00086:-00261:+00134:003354.2727:01345
01346:-00130:-00166:-00080:003354.2727:01346
01347:-00448:-00009:+00109:003354.2727:01347
01348:+00133:-00022:+00123:003354.2727:01348
01349:+00333:+00077:+00214:003349.5336:01349
01350:-00057:-00225:-00122:003349.5336:01350
01351:-00315:+00002:+00266:003349.5336:01351
01352:-00039:+00167:+00388:003349.5336:01352
01353:-00033:-00014:+00262:003349.5336:01353
01354:+00010:+00081:+00188:003349.5336:01354
01355:-00045:+00061:+00413:003338.6855:01355
01356:+00011:+00317:-00023:003338.6855:01356
01357:+00331:+00298:+00135:003338.6855:01357
01358:-00132:+00290:-00077:003338.6855:01358
01359:-00185:+00286:+00270:003338.6855:01359
01360:-00001:+00438:-00141:003338.6855:01360
01361:-00049:-00008:-00028:003354.2392:01361
01362:-00146:-00036:-00026:003354.2392:01362
01363:-00128:+00092:+00311:003354.2392:01363
01364:+00039:-00133:-00071:003354.2392:01364
01365:-00212:+00041:-00328:003354.2392:01365
01366:-00378:-00180:+00170:003354.2392:01366
01367:+00078:+00021:-00296:003358.6918:01367
01368:+00081:-00110:+00024:003358.6918:01368
01369:-00261:+00174:-00188:003358.6918:01369
01370:+00057:+00088:-00004:003358.6918:01370
01371:+00144:+00151:-00027:003358.6918:01371
01372:-00277:-00075:-00202:003358.6918:01372
01373:-00315:+00073:+00184:003356.9367:01373
01374:-00128:+00124:-00052:003356.9367:01374
01375:+00103:+00108:-00486:003356.9367:01375
01376:+00101:-00109:+00309:003356.9367:01376
01377:+00036:+00136:-00012:003356.9367:01377
01378:+00151:-00148:-00282:003356.9367:01378
01379:+00139:+00064:-00077:003363.4423:01379
01380:-00288:-00233:+00023:003363.4423:01380
01381:-00059:+00062:-00095:003363.4423:01381
01382:+00156:-00024:+00280:003363.4423:01382
01383:-00263:-00114:+00101:003363.4423:01383
01384:-00178:+00103:+00060:003363.4423:01384
01385:+00067:+00027:+00284:003377.2072:01385
01386:-00152:-00069:+00073:003377.2072:01386
01387:-00282:-00093:+00298:003377.2072:01387
01388:-00036:+00152:+00160:003377.2072:01388
01389:+00249:+00148:+00147:003377.2072:01389
01390:-00053:+00079:+00202:003377.2072:01390
01391:-00161:+00212:+00143:003366.0974:01391
01392:-00070:+00113:+00343:003366.0974:01392
01393:+00073:+00187:+00053:003366.0974:01393
01394:-00042:+00155:+00312:003366.0974:01394
01395:-00006:+00201:+00276:003366.0974:01395
01396:+00198:+00241:+00186:003391.2888:01396
01397:-00099:-00118:+00238:003391.2888:01397
01398:-00007:+00083:+00178:003391.2888:01398
01399:-00008:-00343:-00203:003391.2888:01399
01400:+00079:-00067:-00644:003391.2888:01400
01401:-00298:-00016:+00074:003391.2888:01401
01402:+00094:-00158:-00214:003386.4699:01402
01403:+00258:-00165:-00761:003386.4699:01403
01404:-00131:-00264:-00590:003386.4699:01404
01405:-00062:-00172:-00882:003386.4699:01405
01406:+00127:-00199:-00925:003386.4699:01406
01407:+00293:-00368:-00843:003386.4699:01407
01408:-00021:+00069:-00798:003384.6706:01408
01409:-00038:+00052:-00876:003384.6706:01409
01410:+00342:-00318:-00487:003384.6706:01410
01411:+00338:+00318:-00765:003384.6706:01411
01412:-00100:-00108:-00735:003384.6706:01412
01413:+00407:+00236:-00474:003384.6706:01413
01414:+00451:+00480:-00338:003391.5427:01414
01415:-00266:+00054:+00031:003391.5427:01415
01416:+00015:-00053:-00282:003391.5427:01416
01417:+00436:+00247:+00173:003391.5427:01417
01418:+00417:-00044:+00142:003391.5427:01418
01419:-00107:+00274:+00102:003391.5427:01419
01420:-00537:+00061:+00081:003386.6884:01420
01421:+00053:+00258:+00230:003386.6884:01421
01422:-00028:+00504:+00649:003386.6884:01422
01423:-00628:-00122:+00450:003386.6884:01423
01424:+00326:+00540:+00258:003386.6884:01424
01425:+00484:+00268:+00463:003386.6884:01425
01426:-00264:+00107:+00394:003375.4565:01426
01427:-00284:+00271:+00545:003375.4565:01427
01428:+00177:-00145:+00765:003375.4565:01428
01429:+00057:+00297:+00326:003375.4565:01429
01430:-00232:-00012:+00394:003375.4565:01430
01431:+00264:+00094:+00358:003375.4565:01431
01432:-00122:+00190:+00132:003382.2397:01432
01433:-00229:-00370:+00350:003382.2397:01433
01434:-00076:+00390:+00034:003382.2397:01434
01435:+00311:-00237:+00531:003382.2397:01435
01436:-00026:+00119:+00011:003382.2397:01436
01437:-00379:+00273:+00107:003382.2397:01437
01438:-00015:+00200:+00102:003377.4179:01438
01439:+00352:+00169:-00286:003377.4179:01439
01440:-00160:+00264:-00084:003377.4179:01440
01441:-00176:-00035:-00024:003377.4179:01441
01442:+00438:+00555:-00076:003377.4179:01442
01443:+00155:+00227:-00067:003377.4179:01443
01444:-00241:+00066:-00516:003366.2651:01444
01445:+00354:+00807:+00084:003366.2651:01445
01446:+00264:-00807:+00233:003366.2651:01446
01447:+00249:+00363:-00288:003366.2651:01447
01448:-00157:+00030:+00521:003366.2651:01448
01449:+00259:+00124:-00330:003366.2651:01449
01450:+00099:+00447:+00006:003382.2260:01450
01451:-00301:+00180:-00159:003382.2260:01451
01452:-00089:+00431:-00521:003382.2260:01452
01453:+00231:+00389:-00134:003382.2260:01453
01454:-00238:-00118:-00242:003382.2260:01454
01455:-00097:-00153:+00125:003382.2260:01455
01456:+00264:+00322:-00376:003377.2822:01456
01457:+00088:+00074:-00310:003377.2822:01457
01458:-00382:-00117:-00664:003377.2822:01458
01459:+00043:+00314:-00181:003377.2822:01459
01460:+00164:+00090:+00228:003377.2822:01460
01461:+00264:+00042:-00406:003377.2822:01461
01462:+00186:+00295:+00465:003366.0974:01462
01463:+00234:+00076:-00710:003366.0974:01463
01464:+00115:+00110:+00140:003366.0974:01464
01465:-00079:-00157:+00403:003366.0974:01465
01466:+00079:-00223:+00548:003366.0974:01466
01467:+00212:-00303:+00165:003381.9802:01467
01468:+00077:-00051:-00127:003381.9802:01468
01469:-00358:-00493:+00148:003381.9802:01469
01470:+00204:+00542:+00052:003381.9802:01470
01471:-00071:-00251:+00501:003381.9802:01471
01472:-00411:+00515:-00104:003381.9802:01472
01473:+00012:+00326:+00678:003377.1662:01473
01474:+00093:+00227:+00007:003377.1662:01474
01475:-00246:+00493:+00245:003377.1662:01475
01476:-00469:+00258:+00670:003377.1662:01476
01477:+00072:+00255:+00018:003377.1662:01477
01478:+00011:+00214:+00431:003377.1662:01478
01479:-00287:+00305:-00011:003375.2941:01479
01480:-00196:+00088:+00250:003375.2941:01480
01481:+00239:+00231:+00321:003375.2941:01481
01482:-00011:-00041:+00216:003375.2941:01482
01483:-00306:+00181:+00311:003375.2941:01483
01484:+00046:+00179:-00023:003375.2941:01484
01485:+00372:-00005:+00034:003382.0283:01485
01486:-00244:+00097:+00045:003382.0283:01486
01487:-00241:+00106:-00186:003382.0283:01487
01488:+00226:+00024:-00153:003382.0283:01488
01489:+00054:+00076:-00332:003382.0283:01489
01490:-00176:-00172:-00391:003382.0283:01490
01491:+00159:+00015:-00202:003377.1733:01491
01492:+00114:-00234:-00361:003377.1733:01492
01493:-00131:+00117:-00593:003377.1733:01493
01494:+00122:-00046:+00213:003377.1733:01494
01495:+00341:-00303:-00478:003377.1733:01495
01496:-00048:-00089:-00281:003377.1733:01496
01497:-00186:+00287:+00112:003375.3012:01497
01498:+00287:-00258:-00248:003375.3012:01498
01499:+00207:-00063:-00768:003375.3012:01499
01500:-00155:+00435:-00144:003375.3012:01500
01501:-00192:-00188:+00147:003375.3012:01501
01502:+00446:+00240:-00577:003375.3012:01502
01503:+00027:-00086:+00154:003382.0214:01503
01504:-00459:-00009:+00022:003382.0214:01504
01505:+00190:+00161:+00211:003382.0214:01505
01506:+00291:+00290:-00040:003382.0214:01506
01507:-00312:-00095:+00318:003382.0214:01507
01508:-00439:+00237:+00468:003382.0214:01508
01509:-00126:+00156:+00340:003377.1801:01509
01510:+00027:+00151:+00173:003377.1801:01510
01511:-00146:+00081:+00360:003377.1801:01511
01512:-00160:+00017:+00435:003377.1801:01512
01513:+00197:+00195:+00090:003377.1801:01513
01514:+00128:+00065:+00320:003377.1801:01514
01515:-00258:+00078:+00342:003384.6367:01515
01516:+00100:+00005:+00217:003384.6367:01516
01517:+00236:+00089:-00051:003384.6367:01517
01518:-00318:+00077:-00138:003384.6367:01518
01519:-00197:+00092:+00042:003384.6367:01519
01520:+00098:+00203:-00144:003384.6367:01520
01521:+00188:-00048:-00283:003391.4943:01521
01522:-00029:-00167:-00371:003391.4943:01522
01523:-00012:-00047:-00430:003391.4943:01523
01524:-00019:-00414:-00682:003391.4943:01524
01525:-00134:-00402:-00856:003391.4943:01525
01526:-00011:-00270:-00797:003391.4943:01526
01527:+00385:-00144:-00865:003396.0654:01527
01528:+00093:-00320:-00866:003396.0654:01528
01529:-00268:-00187:-00876:003396.0654:01529
01530:+00062:-00285:-00925:003396.0654:01530
01531:+00187:-00073:-00560:003396.0654:01531
01532:-00423:-00005:-00152:003394.0925:01532
01533:-00368:+00119:-00281:003394.0925:01533
01534:+00112:+00291:-00203:003394.0925:01534
01535:+00511:-00020:+00631:003394.0925:01535
01536:+00074:+00055:+00231:003394.0925:01536
01537:+00015:-00050:-00086:003394.0925:01537
01538:+00176:+00367:-00107:003400.9863:01538
01539:-00451:-00240:-00039:003400.9863:01539
01540:-00329:+00011:+00076:003400.9863:01540
01541:-00336:+00610:-00210:003400.9863:01541
01542:+00027:-00307:+00279:003400.9863:01542
01543:-00088:+00395:-00124:003400.9863:01543
01544:-00217:-00167:+00333:003386.7573:01544
01545:+00167:+00196:+00099:003386.7573:01545
01546:-00220:+00187:+00177:003386.7573:01546
01547:-00235:-00120:-00008:003386.7573:01547
01548:+00230:+00154:-00191:003386.7573:01548
01549:+00216:-00109:+00210:003386.7573:01549
01550:-00325:+00062:-00071:003366.3125:01550
01551:+00012:-00055:+00219:003366.3125:01551
01552:+00465:+00149:+00066:003366.3125:01552
01553:+00132:+00002:+00427:003366.3125:01553
01554:-00064:+00038:+00223:003366.3125:01554
01555:+00197:+00317:+00414:003366.3125:01555
01556:+00366:+00451:+00275:003372.8925:01556
01557:-00173:+00306:+00578:003372.8925:01557
01558:-00231:+00313:-00166:003372.8925:01558
01559:+00468:+00438:+00362:003372.8925:01559
01560:+00227:+00207:+00630:003372.8925:01560
01561:-00025:+00606:+00020:003372.8925:01561
01562:+00063:+00217:+00356:003358.9206:01562
01563:+00462:+00751:+00012:003358.9206:01563
01564:-00156:+00167:+00578:003358.9206:01564
01565:-00096:+00321:+00255:003358.9206:01565
01566:+00424:+00343:+00159:003358.9206:01566
01567:+00404:-00394:-00002:003358.9206:01567
01568:+00108:+00389:-00444:003338.9895:01568
01569:-00201:+00076:+00289:003338.9895:01569
01570:+00467:+00218:-00471:003338.9895:01570
01571:+00001:+00251:-00191:003338.9895:01571
01572:-00400:+00085:-00359:003338.9895:01572
01573:+00521:+00385:-00241:003338.9895:01573
01574:+00621:+00295:-00484:003345.3000:01574
01575:-00252:-00145:-00307:003345.3000:01575
01576:-00455:+00108:-00098:003345.3000:01576
01577:+00487:+00059:-00167:003345.3000:01577
01578:+00150:-00364:-00428:003345.3000:01578
01579:-00266:+00239:-00329:003345.3000:01579
01580:-00038:-00292:-00003:003349.7141:01580
01581:+00743:+00126:-00661:003349.7141:01581
01582:+00271:-00604:+00150:003349.7141:01582
01583:-00200:+00504:-00491:003349.7141:01583
01584:+00085:+00208:+00208:003349.7141:01584
01585:-00194:+00126:-00520:003349.7141:01585
01586:-00002:+00679:+00325:003329.9101:01586
01587:-00018:-00424:+00495:003329.9101:01587
01588:+00469:+00318:-00014:003329.9101:01588
01589:-00364:-00258:+00668:003329.9101:01589
01590:-00265:+00128:-00122:003329.9101:01590
01591:-00259:-00122:+00513:003329.9101:01591
01592:-00329:+00196:-00197:003345.1730:01592
01593:-00446:-00409:+00579:003345.1730:01593
01594:-00078:+00289:+00153:003345.1730:01594
01595:+00213:+00248:+00107:003345.1730:01595
01596:-00354:-00079:-00297:003345.1730:01596
01597:-00214:+00395:+00103:003345.1730:01597
01598:-00260:-00164:+00600:003340.5915:01598
01599:+00167:+00124:-00033:003340.5915:01599
01600:-00175:+00039:+00514:003340.5915:01600
01601:-00027:+00042:+00041:003340.5915:01601
01602:+00064:+00073:+00022:003340.5915:01602
01603:-00072:+00118:-00021:003340.5915:01603
01604:-00269:+00207:+00058:003348.0256:01604
01605:-00104:-00012:+00085:003348.0256:01605
01606:+00187:+00411:-00460:003348.0256:01606
01607:-00217:-00242:+00197:003348.0256:01607
01608:-00171:+00315:-00261:003348.0256:01608
01609:-00105:-00130:-00117:003348.0256:01609
01610:+00051:+00015:-00424:003354.3935:01610
01611:-00159:+00199:-00208:003354.3935:01611
01612:-00120:-00153:-00298:003354.3935:01612
01613:+00194:+00190:-00412:003354.3935:01613
01614:-00266:+00041:+00168:003354.3935:01614
01615:-00246:+00093:-00477:003354.3935:01615
01616:+00265:-00048:+00003:003358.9809:01616
01617:+00324:-00229:-00399:003358.9809:01617
01618:-00199:-00330:+00197:003358.9809:01618
01619:+00040:+00318:+00014:003358.9809:01619
01620:+00310:+00135:-00349:003358.9809:01620
01621:-00342:-00117:-00254:003358.9809:01621
01622:-00013:+00427:-00072:003357.1240:01622
01623:+00041:-00045:+00105:003357.1240:01623
01624:+00160:+00327:-00266:003357.1240:01624
01625:-00359:-00061:+00466:003357.1240:01625
01626:-00083:-00024:+00143:003357.1240:01626
01627:+00194:+00196:+00107:003357.1240:01627
01628:+00075:-00003:+00161:003372.8925:01628
01629:-00340:+00053:+00184:003372.8925:01629
01630:+00076:-00029:+00295:003372.8925:01630
01631:+00240:+00014:+00254:003372.8925:01631
01632:-00329:+00081:+00117:003372.8925:01632
01633:-00190:+00136:+00327:003372.8925:01633
01634:+00027:+00120:+00120:003377.3906:01634
01635:+00081:+00208:+00031:003377.3906:01635
01636:-00185:+00259:+00324:003377.3906:01636
01637:+00034:+00312:+00328:003377.3906:01637
01638:+00476:-00018:+00017:003377.3906:01638
01639:+00153:+00073:-00101:003377.3906:01639
01640:-00389:-00014:-00030:003384.7863:01640
01641:+00105:-00186:-00542:003384.7863:01641
01642:+00329:-00103:-00403:003384.7863:01642
01643:-00011:-00148:+00005:003384.7863:01643
01644:-00026:-00313:-00416:003384.7863:01644
01645:+00304:-00063:-00796:003391.6455:01645
01646:-00229:-00141:-00438:003391.6455:01646
01647:-00300:-00176:-00644:003391.6455:01647
01648:+00338:-00022:-00425:003391.6455:01648
01649:-00045:-00034:-00644:003391.6455:01649
01650:-00231:-00046:-00550:003391.6455:01650
01651:+00212:-00181:-00528:003396.1477:01651
01652:+00560:+00395:-00780:003396.1477:01652
01653:-00133:-00294:-00810:003396.1477:01653
01654:-00176:-00046:-00741:003396.1477:01654
01655:+00141:+00425:-00766:003396.1477:01655
01656:+00092:-00446:+00115:003396.1477:01656
01657:-00634:+00374:-00775:003394.1335:01657
01658:-00610:+00012:+00355:003394.1335:01658
01659:+00738:-00042:-00062:003394.1335:01659
01660:+00442:+00375:+00231:003394.1335:01660
01661:-00174:-00267:+00669:003394.1335:01661
01662:-00136:+00244:-00163:003394.1335:01662
01663:-00019:-00253:+00144:003391.6386:01663
01664:+00016:-00034:+00032:003391.6386:01664
01665:-00270:+00084:+00258:003391.6386:01665
01666:-00261:-00133:-00296:003391.6386:01666
01667:-00018:+00249:+00096:003391.6386:01667
01668:+00168:-00186:+00573:003391.6386:01668
01669:+00302:+00192:+00212:003395.9965:01669
01670:+00010:+00333:+00408:003395.9965:01670
01671:-00065:+00064:+00288:003395.9965:01671
01672:-00201:+00399:-00030:003395.9965:01672
01673:+00067:-00322:+00549:003395.9965:01673
01674:+00188:+00189:-00132:003395.9965:01674
01675:-00271:-00206:+00556:003375.5239:01675
01676:+00362:+00052:-00032:003375.5239:01676
01677:+00300:+00243:+00306:003375.5239:01677
01678:-00225:-00166:+00425:003375.5239:01678
01679:-00094:+00551:+00319:003375.5239:01679
01680:+00374:+00199:+00187:003375.5239:01680
01681:+00500:+00421:+00050:003382.2260:01681
01682:-00103:-00092:+00593:003382.2260:01682
01683:+00105:+00301:+00313:003382.2260:01683
01684:+00432:+00174:+00146:003382.2260:01684
01685:+00497:+00759:+00077:003382.2260:01685
01686:-00516:+00023:-00075:003382.2260:01686
01687:+00381:+00685:+00199:003377.4589:01687
01688:+00289:+00350:+00029:003377.4589:01688
01689:-00118:+00421:+00230:003377.4589:01689
01690:-00276:+00545:-00006:003377.4589:01690
01691:+00499:-00065:-00336:003377.4589:01691
01692:+00164:+00477:-00155:003377.4589:01692
01693:-00280:+00516:-00082:003357.2243:01693
01694:-00125:+00108:-00333:003357.2243:01694
01695:-00001:-00031:+00274:003357.2243:01695
01696:-00204:+00061:-00384:003357.2243:01696
01697:+00063:-00127:+00325:003357.2243:01697
01698:+00059:-00063:-00266:003357.2243:01698
01699:-00076:-00046:-00220:003373.0151:01699
01700:-00317:-00036:+00340:003373.0151:01700
01701:+00137:+00276:-00567:003373.0151:01701
01702:+00385:+00055:+00253:003373.0151:01702
01703:-00015:-00136:-00344:003373.0151:01703
01704:-00010:-00446:+00029:003373.0151:01704
01705:+00169:+00243:-00155:003377.4516:01705
01706:-00031:-00687:+00152:003377.4516:01706
01707:-00003:+00125:+00056:003377.4516:01707
01708:+00094:-00019:-00093:003377.4516:01708
01709:+00218:+00410:+00106:003377.4516:01709
01710:-00001:+00265:+00290:003377.4516:01710
01711:-00291:-00007:+00244:003375.5444:01711
01712:-00068:+00181:+00009:003375.5444:01712
01713:+00066:-00010:+00303:003375.5444:01713
01714:-00404:-00325:+00098:003375.5444:01714
01715:-00163:-00089:+00398:003375.5444:01715
01716:+00106:+00069:+00304:003373.0354:01716
01717:-00325:+00450:+00077:003373.0354:01717
01718:-00487:+00180:+00120:003373.0354:01718
01719:+00136:+00556:-00411:003373.0354:01719
01720:+00116:+00315:+00465:003373.0354:01720
01721:-00200:+00168:-00070:003373.0354:01721
01722:+00096:+00373:+00100:003377.4721:01722
01723:+00184:+00137:+00395:003377.4721:01723
01724:+00070:+00188:+00064:003377.4721:01724
01725:-00416:-00193:+00311:003377.4721:01725
01726:-00068:+00141:+00139:003377.4721:01726
01727:-00009:+00121:+00201:003377.4721:01727
01728:-00090:+00161:-00039:003375.6118:01728
01729:-00033:+00144:+00277:003375.6118:01729
01730:+00118:+00233:-00073:003375.6118:01730
01731:-00120:+00131:-00006:003375.6118:01731
01732:-00330:-00037:-00069:003375.6118:01732
01733:+00103:+00093:-00358:003375.6118:01733
01734:+00005:-00250:+00128:003382.3078:01734
01735:-00198:+00035:-00216:003382.3078:01735
01736:+00243:-00067:-00047:003382.3078:01736
01737:+00164:-00070:-00266:003382.3078:01737
01738:-00152:+00217:-00298:003382.3078:01738
01739:-00285:-00122:+00133:003382.3078:01739
01740:+00289:+00226:-00236:003396.0856:01740
01741:+00187:-00028:-00011:003396.0856:01741
01742:-00128:-00044:-00076:003396.0856:01742
01743:+00050:+00114:+00283:003396.0856:01743
01744:+00287:-00161:-00152:003396.0856:01744
01745:+00018:-00098:-00206:003396.0856:01745
01746:-00549:+00146:-00011:003375.5778:01746
01747:-00125:+00128:-00139:003375.5778:01747
01748:+00481:+00300:-00030:003375.5778:01748
01749:-00448:-00180:+00113:003375.5778:01749
01750:-00614:+00022:+00006:003375.5778:01750
01751:+00211:+00401:+00029:003375.5778:01751
01752:+00014:-00106:+00065:003400.9934:01752
01753:-00259:+00052:+00074:003400.9934:01753
01754:-00127:+00240:+00252:003400.9934:01754
01755:+00324:+00210:-00127:003400.9934:01755
01756:-00009:-00080:+00015:003400.9934:01756
01757:-00352:-00005:-00119:003400.9934:01757
01758:-00107:+00008:-00319:003396.1064:01758
01759:+00284:-00191:-00098:003396.1064:01759
01760:-00292:-00138:-00124:003396.1064:01760
01761:-00202:+00015:-00468:003396.1064:01761
01762:+00239:-00106:-00045:003396.1064:01762
01763:-00335:-00070:-00176:003396.1064:01763
01764:-00508:-00315:-00299:003394.0651:01764
01765:+00249:+00137:-00495:003394.0651:01765
01766:+00390:-00152:-00680:003394.0651:01766
01767:-00345:-00182:-00655:003394.0651:01767
01768:+00004:+00057:-00418:003394.0651:01768
01769:+00285:-00081:-00702:003394.0651:01769
01770:+00157:-00052:-00667:003410.4272:01770
01771:-00237:-00150:-00585:003410.4272:01771
01772:+00007:+00048:-00858:003410.4272:01772
01773:+00216:+00188:-00321:003410.4272:01773
01774:-00145:+00164:+00303:003410.4272:01774
01775:+00238:+00391:-00152:003405.5427:01775
01776:+00448:-00336:-00067:003405.5427:01776
01777:+00095:-00252:+00400:003405.5427:01777
01778:+00152:+00327:+00045:003405.5427:01778
01779:-00067:+00199:-00088:003405.5427:01779
01780:-00058:+00235:+00505:003405.5427:01780
01781:-00304:+00476:+00238:003403.4711:01781
01782:+00054:+00301:+00545:003403.4711:01782
01783:+00307:+00228:+00265:003403.4711:01783
01784:-00140:+00254:-00134:003403.4711:01784
01785:-00224:+00359:+00328:003403.4711:01785
01786:-00340:+00056:+00176:003403.4711:01786
01787:+00252:+00349:+00055:003400.9174:01787
01788:+00138:-00123:+00763:003400.9174:01788
01789:+00015:+00007:+00063:003400.9174:01789
01790:+00239:-00130:+00418:003400.9174:01790
01791:+00135:+00123:-00155:003400.9174:01791
01792:-00006:+00040:+00064:003400.9174:01792
01793:-00280:+00212:+00075:003386.7844:01793
01794:+00403:+00032:-00039:003386.7844:01794
01795:+00170:+00313:+00288:003386.7844:01795
01796:+00092:+00113:+00483:003386.7844:01796
01797:+00302:+00628:-00052:003386.7844:01797
01798:+00039:+00082:+00379:003386.7844:01798
01799:+00085:+00667:-00001:003366.3793:01799
01800:-00187:+00227:+00509:003366.3793:01800
01801:+00102:+00174:+00004:003366.3793:01801
01802:+00033:+00372:+00028:003366.3793:01802
01803:-00056:-00092:+00414:003366.3793:01803
01804:+00009:+00084:-00127:003366.3793:01804
01805:+00118:-00253:+00228:003382.3217:01805
01806:+00010:+00389:-00271:003382.3217:01806
01807:-00067:+00010:+00084:003382.3217:01807
01808:+00125:-00070:-00338:003382.3217:01808
01809:-00046:+00339:-00122:003382.3217:01809
01810:-00007:+00259:-00033:003382.3217:01810
01811:+00337:+00392:-00230:003359.0485:01811
01812:+00178:-00217:+00178:003359.0485:01812
01813:-00278:-00207:+00004:003359.0485:01813
01814:-00005:+00064:-00107:003359.0485:01814
01815:+00289:-00207:+00077:003359.0485:01815
01816:+00118:-00189:-00686:003359.0485:01816
01817:+00122:+00392:-00397:003357.2312:01817
01818:-00058:-00163:-00057:003357.2312:01818
01819:+00306:+00424:-00555:003357.2312:01819
01820:-00015:+00087:+00290:003357.2312:01820
01821:+00113:+00147:-00453:003357.2312:01821
01822:+00115:+00316:+00142:003357.2312:01822
01823:-00013:+00173:+00020:003354.6220:01823
01824:+00010:-00067:-00099:003354.6220:01824
01825:-00006:+00101:+00137:003354.6220:01825
01826:-00059:+00219:-00136:003354.6220:01826
01827:-00347:-00143:+00305:003354.6220:01827
01828:-00193:+00193:+00250:003354.6220:01828
01829:-00069:+00065:+00162:003368.2724:01829
01830:+00146:+00025:-00002:003368.2724:01830
01831:-00007:+00195:-00115:003368.2724:01831
01832:-00268:-00210:+00403:003368.2724:01832
01833:+00104:+00076:-00021:003368.2724:01833
01834:-00137:-00016:+00355:003368.2724:01834
01835:-00192:+00243:+00058:003348.1254:01835
01836:+00126:+00207:+00232:003348.1254:01836
01837:+00113:+00162:-00137:003348.1254:01837
01838:-00212:+00355:+00338:003348.1254:01838
01839:-00154:-00266:+00596:003348.1254:01839
01840:+00320:+00422:+00167:003348.1254:01840
01841:-00278:-00114:+00519:003354.5480:01841
01842:-00163:+00427:-00302:003354.5480:01842
01843:+00014:-00275:+00536:003354.5480:01843
01844:-00129:+00305:-00184:003354.5480:01844
01845:-00336:-00343:+00361:003354.5480:01845
01846:-00135:+00195:-00321:003354.5480:01846
01847:+00016:+00459:-00066:003359.0078:01847
01848:-00321:-00293:-00206:003359.0078:01848
01849:-00154:+00324:-00377:003359.0078:01849
01850:-00101:+00223:+00019:003359.0078:01850
01851:+00299:+00051:-00235:003359.0078:01851
01852:-00257:+00152:+00046:003359.0078:01852
01853:-00246:+00094:+00012:003357.2177:01853
01854:+00232:-00161:-00081:003357.2177:01854
01855:-00123:+00175:-00315:003357.2177:01855
01856:-00361:-00229:+00178:003357.2177:01856
01857:+00231:+00198:-00357:003357.2177:01857
01858:+00294:+00242:-00039:003357.2177:01858
01859:-00301:-00131:-00192:003363.7326:01859
01860:-00029:+00137:-00387:003363.7326:01860
01861:+00181:-00015:-00140:003363.7326:01861
01862:+00102:+00066:-00241:003363.7326:01862
01863:-00232:-00099:-00011:003363.7326:01863
01864:-00049:+00245:-00011:003368.1169:01864
01865:+00241:+00231:+00076:003368.1169:01865
01866:+00196:-00330:+00134:003368.1169:01866
01867:-00348:+00340:-00152:003368.1169:01867
01868:-00034:+00091:+00346:003368.1169:01868
01869:+00384:-00040:-00144:003368.1169:01869
01870:-00141:+00030:+00056:003366.2988:01870
01871:-00276:+00080:-00080:003366.2988:01871
01872:+00044:+00054:-00001:003366.2988:01872
01873:+00303:+00193:+00038:003366.2988:01873
01874:-00216:-00254:+00005:003366.2988:01874
01875:-00134:+00287:+00201:003366.2988:01875
01876:+00089:+00036:+00211:003391.5700:01876
01877:+00076:+00028:+00185:003391.5700:01877
01878:-00045:+00239:+00181:003391.5700:01878
01879:+00069:+00182:+00083:003391.5700:01879
01880:+00013:+00034:+00057:003391.5700:01880
01881:-00250:+00182:-00218:003391.5700:01881
01882:+00068:-00092:-00171:003396.0312:01882
01883:+00241:+00100:-00225:003396.0312:01883
01884:-00148:-00336:-00033:003396.0312:01884
01885:-00309:+00019:-00520:003396.0312:01885
01886:+00324:-00117:-00657:003396.0312:01886
01887:+00050:-00661:-00613:003396.0312:01887
01888:-00201:-00140:-00853:003393.8059:01888
01889:-00027:-00201:-00500:003393.8059:01889
01890:+00345:+00074:-00898:003393.8059:01890
01891:+00048:+00072:-00547:003393.8059:01891
01892:-00050:-00202:-00204:003393.8059:01892
01893:+00222:-00030:-00491:003393.8059:01893
01894:+00326:+00275:-00265:003400.9448:01894
01895:-00631:-00508:-00580:003400.9448:01895
01896:-00483:-00107:-00227:003400.9448:01896
01897:+00352:+00190:-00240:003400.9448:01897
01898:-00221:-00008:-00311:003400.9448:01898
01899:-00440:+00400:-00061:003400.9448:01899
01900:+00562:+00100:+00148:003414.9892:01900
01901:+00443:+00438:+00092:003414.9892:01901
01902:-00120:+00459:+00155:003414.9892:01902
01903:-00221:+00266:+00097:003414.9892:01903
01904:+00011:+00301:+00224:003414.9892:01904
01905:-00052:+00098:+00229:003414.9892:01905
01906:-00468:+00149:+00261:003394.0651:01906
01907:+00005:+00296:+00234:003394.0651:01907
01908:+00101:-00193:+00442:003394.0651:01908
01909:-00198:-00022:+00465:003394.0651:01909
01910:-00144:+00150:+00391:003394.0651:01910
01911:+00042:-00142:+00196:003394.0651:01911
01912:+00043:-00048:+00014:003400.9726:01912
01913:-00433:-00220:+00614:003400.9726:01913
01914:+00212:-00103:+00029:003400.9726:01914
01915:+00391:+00088:-00123:003400.9726:01915
01916:-00348:-00393:+00198:003400.9726:01916
01917:+00076:+00282:+00111:003400.9726:01917
01918:+00226:-00276:+00316:003396.1269:01918
01919:+00175:+00204:-00158:003396.1269:01919
01920:-00217:+00512:-00142:003396.1269:01920
01921:-00017:+00207:+00083:003396.1269:01921
01922:+00451:+00652:+00049:003396.1269:01922
01923:-00053:+00204:+00319:003366.2854:01923
01924:-00264:+00415:+00097:003366.2854:01924
01925:+00147:-00163:+00090:003366.2854:01925
01926:+00412:-00112:+00000:003366.2854:01926
01927:-00304:-00010:+00185:003366.2854:01927
01928:-00105:+00014:-00271:003366.2854:01928
01929:+00081:-00023:+00190:003391.4257:01929
01930:-00109:+00317:-00097:003391.4257:01930
01931:-00250:-00026:+00244:003391.4257:01931
01932:+00221:+00664:+00001:003391.4257:01932
01933:+00075:+00100:+00060:003391.4257:01933
01934:+00121:+00532:+00027:003391.4257:01934
01935:+00118:+00726:+00316:003377.2346:01935
01936:-00133:-00645:+00505:003377.2346:01936
01937:+00100:+00433:-00227:003377.2346:01937
01938:+00025:-00762:+00493:003377.2346:01938
01939:+00647:-00006:-00473:003377.2346:01939
01940:+00339:-00481:+00291:003377.2346:01940
01941:-00394:-00001:-00133:003375.0849:01941
01942:-00209:-00152:-00354:003375.0849:01942
01943:-00001:-00213:-00298:003375.0849:01943
01944:+00129:+00652:-00472:003375.0849:01944
01945:-00200:-00097:+00334:003375.0849:01945
01946:+00273:+00214:-00745:003375.0849:01946
01947:+00067:+00464:+00057:003372.5600:01947
01948:-00305:+00092:-00415:003372.5600:01948
01949:+00105:+00217:+00127:003372.5600:01949
01950:+00113:-00026:+00537:003372.5600:01950
01951:-00171:+00070:-00057:003372.5600:01951
01952:-00088:-00043:+00454:003372.5600:01952
01953:+00230:+00158:+00128:003377.0239:01953
01954:-00051:-00125:+00172:003377.0239:01954
01955:-00241:+00308:+00317:003377.0239:01955
01956:-00003:+00368:+00104:003377.0239:01956
01957:+00316:-00068:+00304:003377.0239:01957
01958:+00078:+00133:-00107:003377.0239:01958
01959:-00473:+00172:+00527:003375.1591:01959
01960:+00054:+00016:+00032:003375.1591:01960
01961:+00358:-00130:+00099:003375.1591:01961
01962:-00374:+00224:-00016:003375.1591:01962
01963:-00217:-00184:+00275:003375.1591:01963
01964:+00165:+00236:-00082:003375.1591:01964
01965:+00046:+00117:-00122:003372.5263:01965
01966:-00374:+00138:+00199:003372.5263:01966
01967:-00042:+00364:-00185:003372.5263:01967
01968:+00389:-00192:+00252:003372.5263:01968
01969:-00022:+00211:-00226:003372.5263:01969
01970:-00409:-00206:+00301:003372.5263:01970
01971:+00236:+00192:-00375:003367.7990:01971
01972:+00394:-00479:-00104:003367.7990:01972
01973:-00405:+00325:-00320:003367.7990:01973
01974:+00301:+00158:-00121:003367.7990:01974
01975:+00279:-00180:-00314:003367.7990:01975
01976:-00379:+00383:-00522:003367.7990:01976
01977:-00549:+00316:+00060:003375.1525:01977
01978:+00371:+00109:-00672:003375.1525:01978
01979:+00080:+00436:-00140:003375.1525:01979
01980:-00394:+00135:+00316:003375.1525:01980
01981:+00199:+00299:-00033:003375.1525:01981
01982:+00235:-00053:+00205:003375.1525:01982
01983:-00034:-00026:-00246:003372.5942:01983
01984:-00217:+00144:+00157:003372.5942:01984
01985:+00371:+00027:-00127:003372.5942:01985
01986:+00188:-00226:+00167:003372.5942:01986
01987:-00575:+00349:-00097:003372.5942:01987
01988:-00493:+00167:+00106:003372.5942:01988
01989:+00498:+00133:-00308:003386.5725:01989
01990:-00053:+00249:+00018:003386.5725:01990
01991:-00553:-00037:+00313:003386.5725:01991
01992:+00084:+00319:+00110:003386.5725:01992
01993:+00303:-00273:+00170:003386.5725:01993
01994:-00085:+00162:-00169:003386.5725:01994
01995:-00372:+00000:+00517:003384.7048:01995
01996:+00185:+00097:-00225:003384.7048:01996
01997:+00339:-00075:+00066:003384.7048:01997
01998:-00500:+00050:+00048:003384.7048:01998
01999:-00558:-00270:-00250:003384.7048:01999
02000:+00074:+00304:-00264:003391.5700:02000
02001:-00035:-00269:-00242:003391.5700:02001
02002:-00242:-00061:-00109:003391.5700:02002
02003:-00015:-00082:-00500:003391.5700:02003
02004:-00093:-00359:-00714:003391.5700:02004
02005:-00224:-00237:-00727:003391.5700:02005
02006:-00017:-00142:-00642:003395.8522:02006
02007:+00291:-00268:-00677:003395.8522:02007
02008:+00084:-00523:-00604:003395.8522:02008
02009:-00057:+00053:-00849:003395.8522:02009
02010:+00174:-00090:-00590:003395.8522:02010
02011:+00492:+00118:-00850:003395.8522:02011
02012:-00179:+00227:-00188:003393.9221:02012
02013:+00028:+00192:+00084:003393.9221:02013
02014:+00539:+00065:+00064:003393.9221:02014
02015:+00191:-00086:+00068:003393.9221:02015
02016:-00201:-00132:+00194:003393.9221:02016
02017:+00299:+00115:+00142:003393.9221:02017
02018:+00459:-00095:+00013:003400.9587:02018
02019:-00200:+00655:+00009:003400.9587:02019
02020:-00353:+00106:+00514:003400.9587:02020
02021:-00075:+00648:-00208:003400.9587:02021
02022:-00305:+00374:+00453:003400.9587:02022
02023:-00235:-00214:+00475:003400.9587:02023
02024:+00105:+00501:+00254:003386.6545:02024
02025:+00023:-00334:+00889:003386.6545:02025
02026:-00119:-00027:+00297:003386.6545:02026
02027:-00028:+00184:+00740:003386.6545:02027
02028:+00508:-00289:+00424:003386.6545:02028
02029:+00196:+00142:+00158:003386.6545:02029
02030:-00374:-00339:+00492:003375.4904:02030
02031:+00365:+00355:-00323:003375.4904:02031
02032:+00378:-00482:+00394:003375.4904:02032
02033:-00140:+00248:-00106:003375.4904:02033
02034:-00303:+00035:+00045:003375.4904:02034
02035:+00360:+00041:+00102:003375.4904:02035
02036:-00164:+00033:-00075:003363.6718:02036
02037:-00498:-00080:-00194:003363.6718:02037
02038:-00075:-00182:+00263:003363.6718:02038
02039:+00325:-00034:-00187:003363.6718:02039
02040:+00006:-00379:+00444:003363.6718:02040
02041:-00326:+00201:-00166:003363.6718:02041
02042:+00113:+00329:-00115:003368.0895:02042
02043:+00050:-00111:-00139:003368.0895:02043
02044:-00235:+00499:-00300:003368.0895:02044
02045:-00250:+00463:+00219:003368.0895:02045
02046:+00528:+00453:-00385:003368.0895:02046
02047:+00016:+00394:+00053:003368.0895:02047
02048:-00252:+00024:-00081:003338.9895:02048
02049:-00011:+00151:-00862:003338.9895:02049
02050:+00418:+00561:-00323:003338.9895:02050
02051:+00125:+00134:-00169:003338.9895:02051
02052:-00151:-00095:-00190:003338.9895:02052
02053:-00297:-00324:-00440:003338.9895:02053
02054:-00072:+00094:+00225:003354.4069:02054
02055:+00012:+00436:-00101:003354.4069:02055
02056:+00164:-00195:+00135:003354.4069:02056
02057:+00004:+00308:-00511:003354.4069:02057
02058:-00127:+00253:-00022:003354.4069:02058
02059:-00078:-00217:-00361:003354.4069:02059
02060:+00425:+00023:-00302:003349.7004:02060
02061:+00084:-00195:-00061:003349.7004:02061
02062:-00216:-00035:+00263:003349.7004:02062
02063:+00310:+00182:+00159:003349.7004:02063
02064:+00386:+00120:-00042:003349.7004:02064
02065:-00470:+00191:-00076:003349.7004:02065
02066:+00138:+00189:+00322:003338.9436:02066
02067:+00266:+00014:+00156:003338.9436:02067
02068:+00022:+00146:+00133:003338.9436:02068
02069:-00495:-00076:+00451:003338.9436:02069
02070:-00070:+00257:+00186:003338.9436:02070
02071:+00177:-00053:+00261:003338.9436:02071
02072:-00007:+00080:+00276:003345.2465:02072
02073:-00235:+00088:+00310:003345.2465:02073
02074:+00176:-00226:+00175:003345.2465:02074
02075:+00206:+00106:+00160:003345.2465:02075
02076:-00399:+00020:+00396:003345.2465:02076
02077:+00160:+00158:+00020:003345.2465:02077
02078:+00162:+00108:+00300:003349.6875:02078
02079:-00216:+00124:-00012:003349.6875:02079
02080:-00505:+00218:+00103:003349.6875:02080
02081:+00136:+00037:+00467:003349.6875:02081
02082:+00155:+00043:-00207:003349.6875:02082
02083:-00245:-00219:+00093:003349.6875:02083
02084:-00273:+00263:-00017:003329.9365:02084
02085:+00304:+00389:-00283:003329.9365:02085
02086:+00124:+00137:+00198:003329.9365:02086
02087:-00334:+00283:-00159:003329.9365:02087
02088:+00165:+00027:+00239:003329.9365:02088
02089:+00376:+00234:-00631:003329.9365:02089
02090:-00107:-00013:+00073:003336.2221:02090
02091:-00296:-00229:+00048:003336.2221:02091
02092:+00349:-00102:-00054:003336.2221:02092
02093:+00129:-00216:-00073:003336.2221:02093
02094:-00051:+00309:-00509:003336.2221:02094
02095:-00204:-00384:+00036:003336.2221:02095
02096:+00364:+00372:-00586:003349.7607:02096
02097:-00053:-00017:-00136:003349.7607:02097
02098:-00216:-00043:-00551:003349.7607:02098
02099:+00032:+00164:-00024:003349.7607:02099
02100:+00304:-00075:-00407:003349.7607:02100
02101:-00341:+00038:+00087:003349.7607:02101
02102:-00317:+00398:+00008:003338.8903:02102
02103:+00313:-00233:+00158:003338.8903:02103
02104:-00155:+00226:-00174:003338.8903:02104
02105:-00402:+00082:+00224:003338.8903:02105
02106:-00067:+00095:+00245:003338.8903:02106
02107:+00580:+00264:+00076:003338.8903:02107
02108:-00037:-00029:+00179:003354.4406:02108
02109:-00525:+00177:+00125:003354.4406:02109
02110:-00183:+00240:+00254:003354.4406:02110
02111:+00402:+00167:+00169:003354.4406:02111
02112:-00552:+00045:+00376:003354.4406:02112
02113:-00600:+00081:+00337:003354.4406:02113
02114:+00265:+00162:+00277:003367.9543:02114
02115:-00067:+00171:+00369:003367.9543:02115
02116:-00373:+00191:+00266:003367.9543:02116
02117:+00032:+00225:+00281:003367.9543:02117
02118:+00453:+00194:-00043:003367.9543:02118
02119:-00004:+00079:+00208:003366.0434:02119
02120:-00261:-00055:+00060:003366.0434:02120
02121:-00185:+00072:-00285:003366.0434:02121
02122:-00040:-00137:-00376:003366.0434:02122
02123:-00108:-00109:-00537:003366.0434:02123
02124:-00039:-00055:-00365:003366.0434:02124
02125:+00175:-00472:-00547:003391.3229:02125
02126:+00056:-00043:-00746:003391.3229:02126
02127:-00078:-00241:-00628:003391.3229:02127
02128:+00249:-00111:-00912:003391.3229:02128
02129:+00250:+00024:-00731:003391.3229:02129
02130:+00014:+00283:-00831:003391.3229:02130
02131:+00049:-00321:-00667:003395.8107:02131
02132:+00401:+00380:-00535:003395.8107:02132
02133:+00162:+00051:-00047:003395.8107:02133
02134:+00008:-00084:-00415:003395.8107:02134
02135:-00052:+00187:-00107:003395.8107:02135
02136:-00791:-00193:-00492:003395.8107:02136
02137:-00559:-00102:-00285:003384.6164:02137
02138:+00426:+00153:+00106:003384.6164:02138
02139:+00261:-00443:+00353:003384.6164:02139
02140:+00154:+00289:+00089:003384.6164:02140
02141:-00465:-00100:+00403:003384.6164:02141
02142:+00195:+00627:+00312:003384.6164:02142
02143:+00294:+00494:+00753:003400.9038:02143
02144:-00293:+00453:+00025:003400.9038:02144
02145:-00121:+00014:+00601:003400.9038:02145
02146:+00118:+00153:+00184:003400.9038:02146
02147:+00021:-00286:+00434:003400.9038:02147
02148:+00034:-00002:+00550:003400.9038:02148
02149:+00335:-00264:+00175:003386.7775:02149
02150:+00065:+00060:+00457:003386.7775:02150
02151:-00200:+00198:-00056:003386.7775:02151
02152:+00075:-00261:+00523:003386.7775:02152
02153:+00050:+00404:+00028:003386.7775:02153
02154:-00288:-00260:+00049:003386.7775:02154
02155:-00308:-00027:+00011:003375.4633:02155
02156:+00150:+00372:-00175:003375.4633:02156
02157:-00053:-00494:+00439:003375.4633:02157
02158:-00485:+00098:-00041:003375.4633:02158
02159:-00255:+00117:+00358:003375.4633:02159
02160:+00162:+00078:+00220:003375.4633:02160
02161:-00011:+00169:+00193:003382.2124:02161
02162:-00291:+00120:+00367:003382.2124:02162
02163:+00418:+00502:+00101:003382.2124:02163
02164:+00471:+00784:-00012:003382.2124:02164
02165:+00142:+00155:+00134:003382.2124:02165
02166:+00038:+00571:+00253:003382.2124:02166
02167:+00308:+00326:+00206:003368.1369:02167
02168:+00110:-00053:-00031:003368.1369:02168
02169:-00560:+00445:-00132:003368.1369:02169
02170:-00121:+00188:-00122:003368.1369:02170
02171:+00501:+00148:-00178:003368.1369:02171
02172:-00244:+00331:-00104:003368.1369:02172
02173:-00503:+00011:-00338:003357.0905:02173
02174:+00322:+00157:-00308:003357.0905:02174
02175:+00514:-00035:-00409:003357.0905:02175
02176:-00425:-00111:-00269:003357.0905:02176
02177:-00031:-00123:-00334:003357.0905:02177
02178:+00406:+00166:-00294:003357.0905:02178
02179:+00130:-00156:-00457:003363.6450:02179
02180:-00178:-00244:+00046:003363.6450:02180
02181:+00286:+00290:-00128:003363.6450:02181
02182:+00298:+00132:+00004:003363.6450:02182
02183:+00154:-00005:-00162:003363.6450:02183
02184:-00094:+00144:+00253:003363.6450:02184
02185:+00247:+00020:-00013:003368.1369:02185
02186:+00252:+00145:-00020:003368.1369:02186
02187:-00254:-00215:+00060:003368.1369:02187
02188:+00019:+00212:+00091:003368.1369:02188
02189:-00003:-00261:+00292:003368.1369:02189
02190:-00078:+00229:+00309:003368.1369:02190
02191:-00237:+00228:+00253:003347.8327:02191
02192:-00037:+00254:+00310:003347.8327:02192
02193:-00106:+00445:+00105:003347.8327:02193
02194:-00218:-00115:+00758:003347.8327:02194
02195:-00020:+00565:+00276:003347.8327:02195
02196:+00142:+00139:+00713:003347.8327:02196
02197:+00012:+00376:+00608:003354.2595:02197
02198:-00063:+00129:+00548:003354.2595:02198
02199:+00001:-00082:+00652:003354.2595:02199
02200:+00192:+00285:+00324:003354.2595:02200
02201:-00324:-00470:+00758:003354.2595:02201
02202:-00034:+00439:-00112:003349.7341:02202
02203:+00360:-00245:+00449:003349.7341:02203
02204:-00174:+00326:-00529:003349.7341:02204
02205:-00500:+00585:+00126:003349.7341:02205
02206:+00080:+00193:-00338:003349.7341:02206
02207:+00590:+00250:-00469:003349.7341:02207
02208:-00116:+00256:+00450:003338.9765:02208
02209:-00104:+00135:-00454:003338.9765:02209
02210:+00394:-00107:+00390:003338.9765:02210
02211:+00382:+00377:-00680:003338.9765:02211
02212:-00227:-00325:+00275:003338.9765:02212
02213:-00073:+00037:-00133:003338.9765:02213
02214:+00449:+00088:-00019:003363.5771:02214
02215:-00308:-00051:-00116:003363.5771:02215
02216:-00324:+00097:-00477:003363.5771:02216
02217:-00016:+00044:-00186:003363.5771:02217
02218:+00349:+00107:-00580:003363.5771:02218
02219:-00242:-00050:-00204:003363.5771:02219
02220:-00041:+00307:-00241:003349.7207:02220
02221:+00030:-00200:+00273:003349.7207:02221
02222:+00262:-00026:-00166:003349.7207:02222
02223:-00145:+00076:+00188:003349.7207:02223
02224:+00100:-00250:-00004:003349.7207:02224
02225:+00255:-00059:-00051:003349.7207:02225
02226:-00133:+00166:+00129:003357.1708:02226
02227:-00228:-00020:+00015:003357.1708:02227
02228:+00013:+00380:+00032:003357.1708:02228
02229:+00027:+00010:+00103:003357.1708:02229
02230:-00206:-00090:+00078:003357.1708:02230
02231:-00145:+00361:+00260:003357.1708:02231
02232:-00097:-00195:+00115:003372.8046:02232
02233:-00148:+00047:+00190:003372.8046:02233
02234:+00002:+00100:+00446:003372.8046:02234
02235:+00092:-00052:+00298:003372.8046:02235
02236:-00113:+00220:+00202:003372.8046:02236
02237:-00356:-00058:+00217:003372.8046:02237
02238:-00078:+00121:+00376:003386.5793:02238
02239:+00195:+00283:+00246:003386.5793:02239
02240:-00220:+00144:+00291:003386.5793:02240
02241:-00233:+00255:+00262:003386.5793:02241
02242:+00225:+00029:+00016:003386.5793:02242
02243:+00293:+00085:-00113:003386.5793:02243
02244:-00357:-00081:+00081:003384.6572:02244
02245:-00284:-00079:-00243:003384.6572:02245
02246:-00013:-00079:-00389:003384.6572:02246
02247:-00092:-00230:-00268:003384.6572:02247
02248:-00118:+00191:-00023:003384.6572:02248
02249:+00009:-00119:-00563:003384.6572:02249
02250:-00172:-00165:-00923:003400.7653:02250
02251:-00382:-00056:-00499:003400.7653:02251
02252:+00052:-00386:-00886:003400.7653:02252
02253:+00476:-00111:-00909:003400.7653:02253
02254:+00012:-00497:-00873:003400.7653:02254
02255:-00226:+00011:-00864:003400.7653:02255
02256:+00714:-00242:-00315:003396.0312:02256
02257:+00960:-00133:-00498:003396.0312:02257
02258:-00315:+00050:-00246:003396.0312:02258
02259:-00109:+00043:-00586:003396.0312:02259
02260:+00364:+00145:-00533:003396.0312:02260
02261:+00134:+00228:-00242:003396.0312:02261
02262:-00358:+00236:-00561:003403.3957:02262
02263:-00408:+00207:-00164:003403.3957:02263
02264:+00122:+00202:-00040:003403.3957:02264
02265:+00095:+00042:+00130:003403.3957:02265
02266:+00012:+00402:+00403:003403.3957:02266
02267:+00004:-00067:+00391:003403.3957:02267
02268:-00010:+00208:+00119:003419.8999:02268
02269:-00487:+00071:+00301:003419.8999:02269
02270:-00486:+00049:+00333:003419.8999:02270
02271:+00120:+00330:+00165:003419.8999:02271
02272:+00218:+00099:+00404:003419.8999:02272
02273:+00092:-00127:+00408:003405.3005:02273
02274:+00167:+00222:+00220:003405.3005:02274
02275:+00054:-00177:+00382:003405.3005:02275
02276:+00101:+00004:+00412:003405.3005:02276
02277:+00158:-00208:+00117:003405.3005:02277
02278:+00096:+00088:-00056:003405.3005:02278
02279:-00120:+00068:+00366:003403.3540:02279
02280:-00240:-00107:+00209:003403.3540:02280
02281:-00016:+00297:+00165:003403.3540:02281
02282:-00100:+00169:+00171:003403.3540:02282
02283:-00145:+00370:+00308:003403.3540:02283
02284:-00161:+00467:+00261:003403.3540:02284
02285:+00109:+00286:+00162:003400.8898:02285
02286:-00263:+00445:+00385:003400.8898:02286
02287:-00267:+00325:+00070:003400.8898:02287
02288:+00309:+00230:-00066:003400.8898:02288
02289:+00127:-00009:+00171:003400.8898:02289
02290:-00078:+00218:+00385:003400.8898:02290
02291:-00046:-00120:+00320:003405.3417:02291
02292:+00347:+00797:-00077:003405.3417:02292
02293:+00011:+00241:+00807:003405.3417:02293
02294:-00335:-00012:-00046:003405.3417:02294
02295:-00177:+00141:-00373:003405.3417:02295
02296:+00067:-00044:-00199:003405.3417:02296
02297:+00202:+00432:-00409:003394.0312:02297
02298:+00039:+00238:-00066:003394.0312:02298
02299:+00404:+00009:-00332:003394.0312:02299
02300:+00037:+00151:-00314:003394.0312:02300
02301:-00228:-00002:-00248:003394.0312:02301
02302:+00000:+00309:-00569:003394.0312:02302
02303:+00273:-00242:-00034:003391.5427:02303
02304:-00233:+00197:-00535:003391.5427:02304
02305:+00211:+00285:-00153:003391.5427:02305
02306:+00426:+00360:-00457:003391.5427:02306
02307:-00128:-00223:-00215:003391.5427:02307
02308:-00189:-00273:+00131:003391.5427:02308
02309:+00064:+00178:+00139:003377.3974:02309
02310:+00027:-00553:+00130:003377.3974:02310
02311:-00007:+00087:-00422:003377.3974:02311
02312:+00082:-00112:+00374:003377.3974:02312
02313:+00146:+00056:-00063:003377.3974:02313
02314:-00160:-00253:+00227:003377.3974:02314
02315:-00051:+00325:+00085:003375.5173:02315
02316:+00291:+00177:+00174:003375.5173:02316
02317:+00266:-00040:+00076:003375.5173:02317
02318:-00253:+00281:+00014:003375.5173:02318
02319:-00285:+00026:+00474:003375.5173:02319
02320:+00251:+00284:+00139:003375.5173:02320
02321:-00061:-00323:+00476:003372.9270:02321
02322:-00419:+00057:+00222:003372.9270:02322
02323:-00104:+00068:+00797:003372.9270:02323
02324:+00293:-00404:+00190:003372.9270:02324
02325:+00261:-00399:+00753:003372.9270:02325
02326:-00298:+00037:+00350:003372.9270:02326
02327:-00035:+00147:+00015:003368.1506:02327
02328:-00054:-00059:+00028:003368.1506:02328
02329:-00191:+00359:-00086:003368.1506:02329
02330:-00097:+00183:+00111:003368.1506:02330
02331:+00319:+00421:+00062:003368.1506:02331
02332:-00230:+00040:+00167:003368.1506:02332
02333:-00431:-00170:+00202:003366.3325:02333
02334:+00162:+00329:-00315:003366.3325:02334
02335:+00002:-00194:-00015:003366.3325:02335
02336:-00282:+00207:-00239:003366.3325:02336
02337:+00168:-00094:+00279:003366.3325:02337
02338:+00395:+00118:-00158:003372.8859:02338
02339:+00024:+00326:+00020:003372.8859:02339
02340:-00315:-00090:-00265:003372.8859:02340
02341:+00185:+00237:-00067:003372.8859:02341
02342:+00385:+00318:-00302:003372.8859:02342
02343:-00304:-00153:-00463:003372.8859:02343
02344:-00298:+00161:-00002:003377.4179:02344
02345:+00456:+00101:-00303:003377.4179:02345
02346:+00322:-00258:-00184:003377.4179:02346
02347:-00172:+00191:-00127:003377.4179:02347
02348:+00084:+00100:-00250:003377.4179:02348
02349:+00456:+00051:-00019:003377.4179:02349
02350:-00077:+00517:-00266:003366.3527:02350
02351:-00256:-00017:+00129:003366.3527:02351
02352:+00106:+00298:+00221:003366.3527:02352
02353:+00118:+00313:+00235:003366.3527:02353
02354:-00249:-00115:-00136:003366.3527:02354
02355:+00005:+00132:-00027:003366.3527:02355
02356:+00000:-00089:+00100:003391.5217:02356
02357:-00066:-00315:-00141:003391.5217:02357
02358:-00249:+00166:+00246:003391.5217:02358
02359:-00030:-00477:+00215:003391.5217:02359
02360:+00063:-00133:-00071:003391.5217:02360
02361:-00140:-00196:+00119:003391.5217:02361
02362:-00074:+00223:-00550:003396.0517:02362
02363:+00167:+00440:-00051:003396.0517:02363
02364:-00082:-00063:+00028:003396.0517:02364
02365:-00227:+00208:-00291:003396.0517:02365
02366:+00126:+00233:-00005:003396.0517:02366
02367:+00008:-00587:-00599:003396.0517:02367
02368:-00237:-00008:-00014:003394.0175:02368
02369:-00051:+00147:-00435:003394.0175:02369
02370:+00248:-00432:-00551:003394.0175:02370
02371:+00049:-00076:-00026:003394.0175:02371
02372:-00105:-00321:-00570:003394.0175:02372
02373:+00157:+00087:-00429:003394.0175:02373
02374:+00085:+00262:-00382:003410.3576:02374
02375:-00268:-00261:-00564:003410.3576:02375
02376:-00147:+00181:-00173:003410.3576:02376
02377:+00061:+00359:-00304:003410.3576:02377
02378:-00454:-00345:-00185:003410.3576:02378
02379:-00811:-00159:+00038:003410.3576:02379
02380:-00115:+00517:+00039:003405.3901:02380
02381:-00014:-00234:+00062:003405.3901:02381
02382:-00178:+00169:-00200:003405.3901:02382
02383:+00076:+00388:+00466:003405.3901:02383
02384:+00409:-00054:+00036:003405.3901:02384
02385:+00277:+00498:+00149:003405.3901:02385
02386:-00428:+00150:+00394:003403.3750:02386
02387:-00021:+00167:-00007:003403.3750:02387
02388:+00191:+00436:+00273:003403.3750:02388
02389:-00204:-00336:+00024:003403.3750:02389
02390:+00062:+00202:+00050:003403.3750:02390
02391:+00433:-00169:+00353:003410.4135:02391
02392:-00296:-00124:-00169:003410.4135:02392
02393:-00476:+00297:+00256:003410.4135:02393
02394:-00010:-00202:+00112:003410.4135:02394
02395:+00327:+00303:-00128:003410.4135:02395
02396:-00238:+00120:+00279:003410.4135:02396
02397:-00244:+00075:-00123:003405.4733:02397
02398:-00020:+00023:+00310:003405.4733:02398
02399:+00023:-00047:-00088:003405.4733:02399
02400:+00096:+00304:+00361:003405.4733:02400
02401:+00245:+00564:+00302:003405.4733:02401
02402:+00345:+00029:+00079:003405.4733:02402
02403:-00390:+00410:+00107:003394.0722:02403
02404:-00156:+00518:+00163:003394.0722:02404
02405:+00412:-00265:+00289:003394.0722:02405
02406:+00379:+00378:-00171:003394.0722:02406
02407:-00311:+00019:+00805:003394.0722:02407
02408:-00048:+00169:+00033:003394.0722:02408
02409:+00385:+00402:-00069:003400.9240:02409
02410:-00676:-00153:+00206:003400.9240:02410
02411:-00045:+00565:+00009:003400.9240:02411
02412:-00049:-00002:+00044:003400.9240:02412
02413:-00123:-00071:-00713:003400.9240:02413
02414:-00368:-00019:+00283:003400.9240:02414
02415:+00108:+00249:-00018:003395.9140:02415
02416:+00108:+00032:+00123:003395.9140:02416
02417:-00031:+00002:+00300:003395.9140:02417
02418:+00237:+00664:-00132:003395.9140:02418
02419:+00200:+00114:+00551:003395.9140:02419
02420:+00359:+00441:-00663:003395.9140:02420
02421:+00147:+00253:+00251:003384.5280:02421
02422:+00311:-00285:+00217:003384.5280:02422
02423:+00354:+00199:+00094:003384.5280:02423
02424:-00256:-00248:+00447:003384.5280:02424
02425:+00097:-00316:-00451:003384.5280:02425
02426:+00225:-00355:+00454:003384.5280:02426
02427:-00291:-00103:-00263:003391.3024:02427
02428:-00381:-00233:-00340:003391.3024:02428
02429:+00006:-00247:+00114:003391.3024:02429
02430:+00064:+00336:-00119:003391.3024:02430
02431:-00245:-00180:+00025:003391.3024:02431
02432:-00201:+00092:+00015:003391.3024:02432
02433:+00064:+00334:+00102:003377.3227:02433
02434:+00172:+00118:-00034:003377.3227:02434
02435:-00221:-00239:+00183:003377.3227:02435
02436:+00059:+00176:+00174:003377.3227:02436
02437:+00523:-00166:+00204:003377.3227:02437
02438:-00162:-00227:-00079:003377.3227:02438
02439:-00317:+00224:+00123:003357.1442:02439
02440:+00146:-00341:+00440:003357.1442:02440
02441:+00370:+00526:-00211:003357.1442:02441
02442:-00223:+00196:+00330:003357.1442:02442
02443:-00404:+00103:-00021:003357.1442:02443
02444:+00032:+00533:+00311:003357.1442:02444
02445:+00314:+00372:-00179:003372.9741:02445
02446:-00204:+00056:-00094:003372.9741:02446
02447:-00262:+00175:+00345:003372.9741:02447
02448:+00176:+00113:-00043:003372.9741:02448
02449:-00115:-00084:+00188:003372.9741:02449
02450:+00007:+00309:+00104:003372.9741:02450
02451:+00098:-00261:-00001:003368.1711:02451
02452:+00152:+00223:-00262:003368.1711:02452
02453:-00356:+00128:+00317:003368.1711:02453
02454:-00112:+00000:-00285:003368.1711:02454
02455:+00206:+00123:-00299:003368.1711:02455
02456:-00168:-00025:-00121:003368.1711:02456
02457:-00013:+00022:-00102:003366.2719:02457
02458:+00176:+00305:-00077:003366.2719:02458
02459:+00154:+00033:-00157:003366.2719:02459
02460:-00483:-00093:-00075:003366.2719:02460
02461:-00167:+00271:-00010:003366.2719:02461
02462:+00264:-00197:-00142:003382.2329:02462
02463:+00258:+00288:-00265:003382.2329:02463
02464:-00313:+00111:+00092:003382.2329:02464
02465:+00114:-00005:-00113:003382.2329:02465
02466:+00305:+00350:-00141:003382.2329:02466
02467:-00212:-00027:+00398:003382.2329:02467
02468:-00048:+00099:-00227:003386.7294:02468
02469:+00282:+00207:+00029:003386.7294:02469
02470:-00112:-00222:+00046:003386.7294:02470
02471:-00303:+00293:+00013:003386.7294:02471
02472:+00016:+00086:+00192:003386.7294:02472
02473:+00044:-00202:-00247:003386.7294:02473
02474:-00192:+00210:+00103:003384.6982:02474
02475:-00165:-00257:+00438:003384.6982:02475
02476:+00158:+00170:+00167:003384.6982:02476
02477:-00002:+00150:+00281:003384.6982:02477
02478:-00181:+00014:+00158:003384.6982:02478
02479:+00189:+00308:+00224:003384.6982:02479
02480:+00282:-00041:+00265:003400.8964:02480
02481:-00239:+00096:+00009:003400.8964:02481
02482:-00283:+00075:+00039:003400.8964:02482
02483:+00003:-00008:-00139:003400.8964:02483
02484:-00195:+00076:-00180:003400.8964:02484
02485:-00300:-00044:-00246:003400.8964:02485
02486:-00104:-00051:-00496:003405.3974:02486
02487:-00050:+00004:-00353:003405.3974:02487
02488:-00258:-00526:-00612:003405.3974:02488
02489:-00138:-00019:-00536:003405.3974:02489
02490:+00029:-00241:-00692:003405.3974:02490
02491:+00156:-00460:-00932:003405.3974:02491
02492:+00212:+00046:-00273:003394.0380:02492
02493:+00493:-00044:-00774:003394.0380:02493
02494:+00225:-00371:-00846:003394.0380:02494
02495:-00477:-00026:-00543:003394.0380:02495
02496:-00381:-00004:-00389:003394.0380:02496
02497:+00439:+00050:-00224:003394.0380:02497
02498:+00003:+00181:-00239:003419.8581:02498
02499:-00295:+00272:+00028:003419.8581:02499
02500:+00004:+00140:-00018:003419.8581:02500
02501:+00298:+00368:-00314:003419.8581:02501
02502:-00214:+00415:+00233:003419.8581:02502
02503:-00356:+00111:+00177:003419.8581:02503
02504:+00052:+00511:+00197:003405.4799:02504
02505:-00208:+00003:+00191:003405.4799:02505
02506:-00196:+00204:-00092:003405.4799:02506
02507:-00026:+00261:+00438:003405.4799:02507
02508:+00214:-00181:+00248:003405.4799:02508
02509:+00019:+00171:+00350:003403.3129:02509
02510:+00035:+00039:+00470:003403.3129:02510
02511:+00796:+00131:+00230:003403.3129:02511
02512:+00610:-00226:+00327:003403.3129:02512
02513:-00038:+00463:+00121:003403.3129:02513
02514:+00089:+00024:+00963:003403.3129:02514
02515:+00556:+00113:-00032:003391.5493:02515
02516:+00115:+00240:+00458:003391.5493:02516
02517:-00412:-00007:+00499:003391.5493:02517
02518:-00068:-00257:-00032:003391.5493:02518
02519:-00162:+00237:-00122:003391.5493:02519
02520:-00315:+00398:+00242:003391.5493:02520
02521:-00423:-00049:-00304:003396.1269:02521
02522:+00125:+00591:-00686:003396.1269:02522
02523:-00470:-00128:+00304:003396.1269:02523
02524:-00161:+00572:+00040:003396.1269:02524
02525:+00376:+00369:+00165:003396.1269:02525
02526:+00095:-00142:+00023:003396.1269:02526
02527:-00657:+00387:+00122:003384.6367:02527
02528:-00255:+00097:+00721:003384.6367:02528
02529:+00919:+00266:-00053:003384.6367:02529
02530:-00190:+00472:+00418:003384.6367:02530
02531:-00362:-00095:+00711:003384.6367:02531
02532:+00369:+00162:-00125:003384.6367:02532
02533:+00146:+00099:+00348:003400.7309:02533
02534:+00240:+00477:-00099:003400.7309:02534
02535:+00260:-00063:+00159:003400.7309:02535
02536:+00168:+00193:-00050:003400.7309:02536
02537:-00081:+00670:-00055:003400.7309:02537
02538:-00410:-00075:-00068:003400.7309:02538
02539:-00170:+00071:-00471:003386.4833:02539
02540:+00382:+00079:-00263:003386.4833:02540
02541:-00070:+00114:-00431:003386.4833:02541
02542:-00210:-00486:-00149:003386.4833:02542
02543:+00206:+00125:-00651:003386.4833:02543
02544:-00098:+00210:-00121:003386.4833:02544
02545:-00069:-00418:-00404:003366.0637:02545
02546:+00530:+00193:-00111:003366.0637:02546
02547:+00562:+00527:-00138:003366.0637:02547
02548:-00293:-00302:-00217:003366.0637:02548
02549:+00191:+00268:-00026:003366.0637:02549
02550:+00233:+00169:+00166:003366.0637:02550
02551:+00156:-00279:-00240:003363.4963:02551
02552:-00250:+00125:+00560:003363.4963:02552
02553:-00091:+00236:+00381:003363.4963:02553
02554:+00216:-00102:+00426:003363.4963:02554
02555:-00477:-00211:+00678:003363.4963:02555
02556:-00475:+00492:+00491:003363.4963:02556
02557:-00066:-00094:+00330:003368.0019:02557
02558:+00223:+00432:+00343:003368.0019:02558
02559:-00072:+00452:+00162:003368.0019:02559
02560:-00044:+00018:+00410:003368.0019:02560
02561:+00100:+00340:+00498:003368.0019:02561
02562:+00252:-00093:+00465:003368.0019:02562
02563:-00177:+00013:+00256:003357.0437:02563
02564:+00094:+00567:+00291:003357.0437:02564
02565:+00189:-00214:+00182:003357.0437:02565
02566:+00049:+00394:+00093:003357.0437:02566
02567:-00293:-00017:+00355:003357.0437:02567
02568:+00286:+00335:-00288:003357.0437:02568
02569:+00082:+00319:+00063:003372.8112:02569
02570:-00306:+00015:-00060:003372.8112:02570
02571:+00061:+00048:-00170:003372.8112:02571
02572:+00269:+00323:-00360:003372.8112:02572
02573:-00226:-00231:-00328:003372.8112:02573
02574:-00141:+00052:-00023:003372.8112:02574
02575:+00130:+00247:-00348:003377.2685:02575
02576:-00037:-00453:-00232:003377.2685:02576
02577:-00184:+00207:-00359:003377.2685:02577
02578:+00056:+00125:-00087:003377.2685:02578
02579:+00113:+00075:-00053:003377.2685:02579
02580:-00056:+00192:-00185:003377.2685:02580
02581:+00007:-00083:-00289:003366.1845:02581
02582:+00491:+00239:-00035:003366.1845:02582
02583:+00279:+00124:-00205:003366.1845:02583
02584:-00162:-00152:-00150:003366.1845:02584
02585:-00120:+00574:-00040:003366.1845:02585
02586:+00143:+00062:-00330:003382.1440:02586
02587:-00083:+00239:-00075:003382.1440:02587
02588:-00221:+00022:+00285:003382.1440:02588
02589:+00029:-00010:-00060:003382.1440:02589
02590:-00123:-00045:+00198:003382.1440:02590
02591:-00193:+00139:+00119:003382.1440:02591
02592:-00107:-00110:+00372:003395.9826:02592
02593:-00040:+00086:+00264:003395.9826:02593
02594:-00142:+00014:+00300:003395.9826:02594
02595:-00283:+00178:+00293:003395.9826:02595
02596:+00049:+00121:+00146:003395.9826:02596
02597:+00006:-00030:+00116:003395.9826:02597
02598:-00324:+00059:+00187:003375.3618:02598
02599:-00199:-00244:+00288:003375.3618:02599
02600:+00525:+00106:+00006:003375.3618:02600
02601:-00137:-00261:+00128:003375.3618:02601
02602:-00457:-00111:+00015:003375.3618:02602
02603:+00069:+00168:-00041:003375.3618:02603
02604:+00317:+00022:-00222:003400.8139:02604
02605:-00302:+00228:-00427:003400.8139:02605
02606:-00463:-00131:+00024:003400.8139:02606
02607:-00094:-00043:-00606:003400.8139:02607
02608:-00068:+00095:-00481:003400.8139:02608
02609:-00500:-00602:-00716:003400.8139:02609
02610:-00169:-00233:-00889:003395.8317:02610
02611:+00386:+00021:-00670:003395.8317:02611
02612:-00078:-00492:-00687:003395.8317:02612
02613:+00106:-00146:-00571:003395.8317:02613
02614:+00558:-00202:-00755:003395.8317:02614
02615:+00324:+00143:-00925:003395.8317:02615
02616:-00290:+00103:-00192:003393.8398:02616
02617:+00169:+00104:-00760:003393.8398:02617
02618:+00285:-00352:-00312:003393.8398:02618
02619:+00089:+00462:-00488:003393.8398:02619
02620:+00339:+00046:-00261:003393.8398:02620
02621:+00265:+00138:-00437:003393.8398:02621
02622:+00127:-00065:-00197:003410.1701:02622
02623:-00364:+00038:+00178:003410.1701:02623
02624:-00194:+00146:+00059:003410.1701:02624
02625:+00086:+00209:+00225:003410.1701:02625
02626:-00195:+00144:+00228:003410.1701:02626
02627:-00401:+00306:+00065:003410.1701:02627
02628:-00110:+00342:+00444:003405.2316:02628
02629:+00128:+00402:+00041:003405.2316:02629
02630:-00122:-00013:+00286:003405.2316:02630
02631:-00032:+00097:+00349:003405.2316:02631
02632:+00308:+00031:+00533:003405.2316:02632
02633:-00028:-00200:+00404:003405.2316:02633
02634:+00202:-00061:+00212:003384.4465:02634
02635:+00115:-00119:+00323:003384.4465:02635
02636:+00381:+00379:+00374:003384.4465:02636
02637:-00222:-00179:+00540:003384.4465:02637
02638:+00068:+00484:-00025:003384.4465:02638
02639:+00435:+00358:+00686:003391.2680:02639
02640:+00113:+00036:-00229:003391.2680:02640
02641:-00079:+00438:+00413:003391.2680:02641
02642:-00242:+00201:+00508:003391.2680:02642
02643:+00387:+00417:+00117:003391.2680:02643
02644:-00319:+00039:+00401:003391.2680:02644
02645:-00265:+00331:+00172:003377.2072:02645
02646:+00170:+00979:+00286:003377.2072:02646
02647:-00063:+00340:+00301:003377.2072:02647
02648:-00152:+00581:+00251:003377.2072:02648
02649:-00131:+00001:+00224:003377.2072:02649
02650:+00092:+00152:-00469:003377.2072:02650
02651:+00004:-00532:+00128:003366.0637:02651
02652:+00198:+00146:-00709:003366.0637:02652
02653:+00264:+00074:-00120:003366.0637:02653
02654:+00261:+00361:-00321:003366.0637:02654
02655:+00087:+00158:-00179:003366.0637:02655
02656:-00032:+00574:-00153:003366.0637:02656
02657:+00571:+00370:-00082:003372.6892:02657
02658:-00136:+00029:-00226:003372.6892:02658
02659:-00025:+00258:-00614:003372.6892:02659
02660:-00079:-00131:-00148:003372.6892:02660
02661:-00231:+00317:-00777:003372.6892:02661
02662:+00006:-00464:+00048:003372.6892:02662
02663:+00042:+00097:-00856:003358.6716:02663
02664:+00013:+00100:-00329:003358.6716:02664
02665:-00064:-00077:-00104:003358.6716:02665
02666:+00237:+00076:-00187:003358.6716:02666
02667:+00320:+00348:-00098:003358.6716:02667
02668:-00071:-00089:-00083:003358.6716:02668
02669:-00116:-00153:+00282:003347.8327:02669
02670:+00160:+00252:+00219:003347.8327:02670
02671:+00176:-00224:+00405:003347.8327:02671
02672:+00187:-00045:+00352:003347.8327:02672
02673:-00764:+00356:+00045:003347.8327:02673
02674:+00067:-00300:+00568:003347.8327:02674
02675:+00271:+00269:+00052:003345.1196:02675
02676:-00193:-00353:+00675:003345.1196:02676
02677:-00094:+00028:-00116:003345.1196:02677
02678:-00234:-00340:+00533:003345.1196:02678
02679:-00088:+00483:+00098:003345.1196:02679
02680:-00290:+00262:+00118:003345.1196:02680
02681:+00038:+00533:+00158:003349.5869:02681
02682:-00045:+00251:+00007:003349.5869:02682
02683:-00281:-00120:+00648:003349.5869:02683
02684:+00006:+00528:+00368:003349.5869:02684
02685:-00053:-00163:+00459:003349.5869:02685
02686:-00024:+00173:-00024:003349.5869:02686
02687:-00375:+00145:+00606:003347.8398:02687
02688:+00015:-00269:-00166:003347.8398:02688
02689:+00254:+00240:+00783:003347.8398:02689
02690:-00350:-00460:+00261:003347.8398:02690
02691:-00335:+00233:-00745:003347.8398:02691
02692:-00021:-00251:+00372:003347.8398:02692
02693:+00110:+00192:-00655:003354.2524:02693
02694:-00259:-00471:+00169:003354.2524:02694
02695:-00268:+00357:-00331:003354.2524:02695
02696:+00184:+00264:-00020:003354.2524:02696
02697:+00055:+00234:-00756:003354.2524:02697
02698:+00095:+00105:-00074:003354.2524:02698
02699:+00212:+00057:-00093:003358.7121:02699
02700:+00294:-00010:-00235:003358.7121:02700
02701:-00354:-00231:+00080:003358.7121:02701
02702:-00142:+00306:-00455:003358.7121:02702
02703:+00242:-00459:-00038:003358.7121:02703
02704:-00021:+00188:-00478:003358.7121:02704
02705:-00165:-00185:-00176:003356.8964:02705
02706:+00008:+00125:-00237:003356.8964:02706
02707:+00127:+00305:-00259:003356.8964:02707
02708:-00217:-00176:-00014:003356.8964:02708
02709:-00102:+00218:-00098:003356.8964:02709
02710:+00028:-00043:+00124:003356.8964:02710
02711:+00030:-00159:+00065:003372.6416:02711
02712:-00303:+00256:+00276:003372.6416:02712
02713:-00130:-00034:+00111:003372.6416:02713
02714:+00130:+00024:+00103:003372.6416:02714
02715:-00349:-00081:+00399:003372.6416:02715
02716:-00316:-00314:+00352:003372.6416:02716
02717:+00230:+00405:+00281:003368.0966:02717
02718:+00302:-00180:+00301:003368.0966:02718
02719:-00199:+00186:+00230:003368.0966:02719
02720:+00115:+00359:+00522:003368.0966:02720
02721:+00301:-00102:+00311:003368.0966:02721
02722:+00021:+00608:+00193:003368.0966:02722
02723:-00367:-00171:+00312:003375.4836:02723
02724:-00110:+00067:+00094:003375.4836:02724
02725:+00230:+00187:+00218:003375.4836:02725
02726:-00239:-00186:-00075:003375.4836:02726
02727:-00169:+00205:-00157:003375.4836:02727
02728:+00134:-00219:-00219:003375.4836:02728
02729:+00057:+00036:-00281:003382.2192:02729
02730:-00241:+00087:+00090:003382.2192:02730
02731:+00009:-00611:-00415:003382.2192:02731
02732:+00459:+00049:-00612:003382.2192:02732
02733:-00014:-00134:-00299:003382.2192:02733
02734:-00240:-00150:-00724:003382.2192:02734
02735:+00107:+00033:-00659:003405.5078:02735
02736:+00249:-00400:-00688:003405.5078:02736
02737:+00021:+00106:-00925:003405.5078:02737
02738:+00109:+00093:-00393:003405.5078:02738
02739:+00411:-00034:-00780:003405.5078:02739
02740:-00050:+00078:-00455:003394.0449:02740
02741:-00134:+00287:-00564:003394.0449:02741
02742:+00405:-00190:-00487:003394.0449:02742
02743:+00290:-00393:-00276:003394.0449:02743
02744:-00223:-00139:-00406:003394.0449:02744
02745:+00181:-00210:-00227:003394.0449:02745
02746:+00390:+00289:-00050:003401.0136:02746
02747:-00018:-00198:+00155:003401.0136:02747
02748:-00166:+00315:+00040:003401.0136:02748
02749:+00022:+00419:+00321:003401.0136:02749
02750:-00197:+00256:+00078:003401.0136:02750
02751:-00296:+00296:+00063:003401.0136:02751
02752:-00158:+00421:+00379:003396.0791:02752
02753:-00055:-00050:+00124:003396.0791:02753
02754:-00222:+00072:+00202:003396.0791:02754
02755:-00104:-00196:+00279:003396.0791:02755
02756:+00212:-00103:+00233:003396.0791:02756
02757:-00012:-00146:+00287:003396.0791:02757
02758:-00212:+00046:+00165:003393.9833:02758
02759:+00053:+00092:+00283:003393.9833:02759
02760:+00531:+00055:+00190:003393.9833:02760
02761:-00327:+00195:+00274:003393.9833:02761
02762:-00494:+00052:+00323:003393.9833:02762
02763:+00449:+00251:+00066:003393.9833:02763
02764:+00176:+00219:+00299:003391.4531:02764
02765:-00172:+00106:+00132:003391.4531:02765
02766:-00129:-00120:+00244:003391.4531:02766
02767:+00320:+00151:+00338:003391.4531:02767
02768:+00053:-00119:+00289:003391.4531:02768
02769:-00504:+00167:+00131:003391.4531:02769
02770:-00067:+00650:+00002:003386.6337:02770
02771:+00380:+00339:+00249:003386.6337:02771
02772:-00417:+00749:-00379:003386.6337:02772
02773:-00562:+00366:+00493:003386.6337:02773
02774:+00305:+00169:-00209:003386.6337:02774
02775:+00407:+00322:+00014:003386.6337:02775
02776:-00238:-00121:-00338:003375.4294:02776
02777:+00110:+00675:-00152:003375.4294:02777
02778:+00218:+00116:+00347:003375.4294:02778
02779:-00032:+00216:-00207:003375.4294:02779
02780:-00058:+00280:+00399:003375.4294:02780
02781:+00274:+00394:-00167:003375.4294:02781
02782:+00245:+00028:-00076:003382.1716:02782
02783:-00229:+00158:-00560:003382.1716:02783
02784:-00224:-00117:+00121:003382.1716:02784
02785:+00406:-00112:-00141:003382.1716:02785
02786:+00120:-00046:-00378:003382.1716:02786
02787:-00122:-00238:+00216:003382.1716:02787
02788:+00020:+00285:-00504:003386.6682:02788
02789:+00031:-00115:-00050:003386.6682:02789
02790:+00024:+00209:-00175:003386.6682:02790
02791:+00168:+00357:-00146:003386.6682:02791
02792:+00148:+00374:-00561:003386.6682:02792
02793:-00066:+00013:-00105:003386.6682:02793
02794:-00222:-00022:+00316:003357.0839:02794
02795:+00251:+00491:-00242:003357.0839:02795
02796:-00013:-00545:+00328:003357.0839:02796
02797:-00212:+00558:+00004:003357.0839:02797
02798:-00038:-00036:+00746:003357.0839:02798
02799:+00302:-00173:+00044:003357.0839:02799
02800:+00144:+00055:+00042:003372.8859:02800
02801:-00406:-00182:+00433:003372.8859:02801
02802:+00108:+00212:-00071:003372.8859:02802
02803:+00165:+00150:+00592:003372.8859:02803
02804:-00227:+00007:-00083:003372.8859:02804
02805:-00273:+00420:+00360:003377.3974:02805
02806:+00079:+00550:+00063:003377.3974:02806
02807:-00222:+00045:+00165:003377.3974:02807
02808:-00526:+00192:+00399:003377.3974:02808
02809:+00007:+00474:+00149:003377.3974:02809
02810:+00006:-00200:+00379:003377.3974:02810
02811:-00058:+00001:+00038:003366.2719:02811
02812:-00239:+00060:+00060:003366.2719:02812
02813:-00004:+00121:+00155:003366.2719:02813
02814:+00054:+00289:+00094:003366.2719:02814
02815:-00307:+00137:-00241:003366.2719:02815
02816:-00146:+00201:+00138:003366.2719:02816
02817:+00139:+00239:+00102:003363.5979:02817
02818:-00098:-00015:-00445:003363.5979:02818
02819:-00071:-00114:+00187:003363.5979:02819
02820:+00196:+00164:-00419:003363.5979:02820
02821:-00182:-00421:-00226:003363.5979:02821
02822:-00215:+00115:-00134:003363.5979:02822
02823:+00275:-00144:-00016:003386.7021:02823
02824:+00212:-00215:-00196:003386.7021:02824
02825:-00191:+00176:-00110:003386.7021:02825
02826:-00057:-00318:+00198:003386.7021:02826
02827:+00322:-00058:-00340:003386.7021:02827
02828:-00069:+00138:-00278:003386.7021:02828
02829:-00449:-00100:-00016:003375.4904:02829
02830:-00055:-00028:+00277:003375.4904:02830
02831:+00402:-00095:-00265:003375.4904:02831
02832:+00027:+00174:-00208:003375.4904:02832
02833:-00441:+00021:-00138:003375.4904:02833
02834:+00312:+00066:-00241:003375.4904:02834
02835:+00314:-00202:+00061:003382.2673:02835
02836:-00330:+00261:-00079:003382.2673:02836
02837:-00235:-00032:+00351:003382.2673:02837
02838:+00184:+00299:-00058:003382.2673:02838
02839:-00050:-00006:+00088:003382.2673:02839
02840:-00306:+00238:+00161:003382.2673:02840
02841:-00089:+00220:+00287:003396.1616:02841
02842:+00325:+00126:+00080:003396.1616:02842
02843:+00046:+00082:+00144:003396.1616:02843
02844:-00265:+00127:+00128:003396.1616:02844
02845:+00275:+00148:-00103:003396.1616:02845
02846:+00148:-00213:-00070:003396.1616:02846
02847:-00199:-00014:-00122:003384.7932:02847
02848:+00171:-00118:-00120:003384.7932:02848
02849:+00342:-00020:-00243:003384.7932:02849
02850:-00197:-00114:-00167:003384.7932:02850
02851:-00341:-00067:-00299:003384.7932:02851
02852:+00129:-00195:-00489:003384.7932:02852
02853:+00141:-00050:-00443:003400.9934:02853
02854:-00110:-00154:-00322:003400.9934:02854
02855:-00021:+00173:-00569:003400.9934:02855
02856:-00001:-00093:-00394:003400.9934:02856
02857:-00015:-00075:-00613:003400.9934:02857
02858:+00073:-00043:-00621:003400.9934:02858
02859:+00457:-00251:-00662:003405.5217:02859
02860:+00292:-00187:-00776:003405.5217:02860
02861:-00213:-00082:-00397:003405.5217:02861
02862:-00038:+00229:-00279:003405.5217:02862
02863:+00173:+00091:+00167:003405.5217:02863
02864:-00190:-00161:+00168:003405.5217:02864
02865:+00073:+00289:+00163:003403.4228:02865
02866:+00614:-00030:+00104:003403.4228:02866
02867:-00017:+00192:-00093:003403.4228:02867
02868:-00458:+00037:+00012:003403.4228:02868
02869:-00401:+00090:+00182:003403.4228:02869
02870:-00038:+00004:+00307:003400.9655:02870
02871:-00045:-00039:+00102:003400.9655:02871
02872:-00384:+00183:+00139:003400.9655:02872
02873:-00313:+00321:+00163:003400.9655:02873
02874:+00002:+00106:+00133:003400.9655:02874
02875:-00329:+00284:+00329:003400.9655:02875
02876:-00180:+00266:+00288:003405.5007:02876
02877:+00171:+00146:+00396:003405.5007:02877
02878:-00156:-00126:+00308:003405.5007:02878
02879:+00073:-00109:+00347:003405.5007:02879
02880:+00387:-00034:+00350:003405.5007:02880
02881:+00585:-00076:+00099:003405.5007:02881
02882:-00143:+00315:+00280:003384.7387:02882
02883:+00110:+00018:+00266:003384.7387:02883
02884:+00291:+00138:-00065:003384.7387:02884
02885:-00149:+00010:+00370:003384.7387:02885
02886:-00023:+00101:-00060:003384.7387:02886
02887:+00162:-00028:+00292:003384.7387:02887
02888:+00083:+00380:-00497:003400.9587:02888
02889:-00237:+00446:+00607:003400.9587:02889
02890:-00010:+00698:-00452:003400.9587:02890
02891:+00403:+00657:+00331:003400.9587:02891
02892:+00069:+00533:+00529:003400.9587:02892
02893:+00011:+00578:+00202:003400.9587:02893
02894:+00089:+00151:+00308:003386.6408:02894
02895:+00706:+00319:+00224:003386.6408:02895
02896:-00116:-00153:+00209:003386.6408:02896
02897:-00024:+00288:-00121:003386.6408:02897
02898:+00195:-00185:-00071:003386.6408:02898
02899:+00273:+00230:-00460:003386.6408:02899
02900:-00136:+00210:+00040:003375.4497:02900
02901:-00200:+00205:-00101:003375.4497:02901
02902:+00490:+00431:-00079:003375.4497:02902
02903:+00174:+00027:-00095:003375.4497:02903
02904:-00225:+00477:+00022:003375.4497:02904
02905:+00045:-00021:+00140:003375.4497:02905
02906:+00245:+00258:-00476:003382.1032:02906
02907:-00440:-00402:+00330:003382.1032:02907
02908:-00258:-00379:+00217:003382.1032:02908
02909:+00353:+00412:+00100:003382.1032:02909
02910:+00101:-00439:+00510:003382.1032:02910
02911:+00329:+00459:-00097:003382.1032:02911
02912:+00162:-00138:+00276:003377.3906:02912
02913:-00080:+00171:-00467:003377.3906:02913
02914:-00023:-00065:+00653:003377.3906:02914
02915:+00063:+00337:-00082:003377.3906:02915
02916:+00196:-00048:+00212:003377.3906:02916
02917:-00264:-00119:-00266:003377.3906:02917
02918:+00119:+00258:-00149:003365.9631:02918
02919:+00048:-00220:+00357:003365.9631:02919
02920:+00169:+00118:-00383:003365.9631:02920
02921:-00255:+00093:+00485:003365.9631:02921
02922:-00012:+00039:+00096:003365.9631:02922
02923:+00278:+00404:+00016:003365.9631:02923
02924:-00710:+00058:+00259:003372.4858:02924
02925:-00677:+00238:+00188:003372.4858:02925
02926:+00108:+00137:+00193:003372.4858:02926
02927:+00436:+00018:-00337:003372.4858:02927
02928:-00486:-00084:+00411:003372.4858:02928
02929:-00282:+00253:-00007:003372.4858:02929
02930:+00055:-00271:+00077:003377.1733:02930
02931:-00136:+00151:-00351:003377.1733:02931
02932:-00199:+00165:+00140:003377.1733:02932
02933:+00093:+00144:+00075:003377.1733:02933
02934:+00301:+00235:-00153:003377.1733:02934
02935:-00120:+00284:+00178:003375.2607:02935
02936:-00271:+00340:+00010:003375.2607:02936
02937:+00178:+00221:+00227:003375.2607:02937
02938:+00106:-00089:+00047:003375.2607:02938
02939:-00278:+00068:+00337:003375.2607:02939
02940:+00031:-00245:+00048:003375.2607:02940
02941:+00223:+00233:-00706:003372.6689:02941
02942:-00398:-00441:+00310:003372.6689:02942
02943:-00068:+00349:-00294:003372.6689:02943
02944:-00012:-00443:+00037:003372.6689:02944
02945:-00204:+00261:-00577:003372.6689:02945
02946:-00403:+00183:+00113:003372.6689:02946
02947:+00130:-00067:-00188:003386.5656:02947
02948:+00334:+00461:-00363:003386.5656:02948
02949:-00292:-00075:+00623:003386.5656:02949
02950:+00020:+00176:-00164:003386.5656:02950
02951:+00478:+00093:+00201:003386.5656:02951
02952:+00318:+00050:-00274:003386.5656:02952
02953:-00493:+00226:+00318:003366.2922:02953
02954:-00245:-00041:+00201:003366.2922:02954
02955:+00508:+00018:+00175:003366.2922:02955
02956:-00343:+00048:-00178:003366.2922:02956
02957:-00591:+00241:+00071:003366.2922:02957
02958:+00017:+00047:+00177:003366.2922:02958
02959:+00477:+00191:-00182:003391.4741:02959
02960:-00229:-00067:+00252:003391.4741:02960
02961:-00473:+00066:-00048:003391.4741:02961
02962:+00344:+00298:+00028:003391.4741:02962
02963:+00225:-00109:-00188:003391.4741:02963
02964:-00202:+00014:-00118:003391.4741:02964
02965:-00136:+00060:-00124:003395.9965:02965
02966:+00263:+00073:-00409:003395.9965:02966
02967:-00078:+00075:+00030:003395.9965:02967
02968:-00222:+00046:-00169:003395.9965:02968
02969:+00029:-00012:-00405:003395.9965:02969
02970:-00217:-00015:-00282:003395.9965:02970
02971:-00342:-00054:-00369:003384.6845:02971
02972:+00037:-00402:-00422:003384.6845:02972
02973:+00397:+00099:-00925:003384.6845:02973
02974:-00158:-00536:-00358:003384.6845:02974
02975:-00205:-00208:-00765:003384.6845:02975
02976:+00022:+00221:-00764:003384.6845:02976
02977:+00304:-00546:-00854:003391.5288:02977
02978:-00025:+00339:-00498:003391.5288:02978
02979:-00074:+00128:-00372:003391.5288:02979
02980:+00317:+00088:-00507:003391.5288:02980
02981:-00282:+00045:+00020:003391.5288:02981
02982:-00032:+00395:-00144:003391.5288:02982
02983:+00422:+00116:+00332:003414.9196:02983
02984:+00487:-00323:+00180:003414.9196:02984
02985:-00096:-00270:+00034:003414.9196:02985
02986:+00422:+00457:+00223:003414.9196:02986
02987:+00440:-00136:-00062:003414.9196:02987
02988:-00533:+00198:-00164:003414.9196:02988
02989:-00698:+00271:+00192:003394.0175:02989
02990:-00095:+00162:+00129:003394.0175:02990
02991:+00103:+00313:+00358:003394.0175:02991
02992:-00021:+00119:+00380:003394.0175:02992
02993:-00013:+00247:+00637:003394.0175:02993
02994:+00353:+00175:+00552:003400.9377:02994
02995:+00237:+00055:+00430:003400.9377:02995
02996:-00155:-00110:+00206:003400.9377:02996
02997:+00465:+00326:-00164:003400.9377:02997
02998:+00306:-00455:+00683:003400.9377:02998
02999:-00118:+00127:-00397:003400.9377:02999
03000:+00346:+00484:+00594:003386.6955:03000
03001:+00454:+00117:-00274:003386.6955:03001
03002:+00168:+00484:+00009:003386.6955:03002
03003:-00522:+00098:+00696:003386.6955:03003
03004:+00360:+00564:-00110:003386.6955:03004
03005:+00302:+00179:+00396:003386.6955:03005
03006:+00058:+00413:-00004:003384.6982:03006
03007:-00368:+00064:+00335:003384.6982:03007
03008:+00188:+00354:+00101:003384.6982:03008
03009:+00043:+00321:+00269:003384.6982:03009
03010:-00329:-00256:-00294:003384.6982:03010
03011:-00148:+00720:-00188:003384.6982:03011
03012:+00194:+00210:-00158:003391.3845:03012
03013:+00077:-00124:-00527:003391.3845:03013
03014:-00430:+00565:-00105:003391.3845:03014
03015:+00073:+00170:-00207:003391.3845:03015
03016:+00205:+00162:-00516:003391.3845:03016
03017:+00108:-00063:+00362:003391.3845:03017
03018:+00682:+00386:-00094:003386.6201:03018
03019:+00002:-00407:+00054:003386.6201:03019
03020:-00145:+00283:-00178:003386.6201:03020
03021:+00057:-00480:+00419:003386.6201:03021
03022:+00500:-00034:-00290:003386.6201:03022
03023:-00022:-00094:+00596:003386.6201:03023
03024:-00541:+00130:-00105:003366.1376:03024
03025:+00126:+00054:-00642:003366.1376:03025
03026:-00030:-00159:+00142:003366.1376:03026
03027:-00056:+00120:-00429:003366.1376:03027
03028:-00042:-00382:+00350:003366.1376:03028
03029:+00233:+00309:-00568:003366.1376:03029
03030:+00106:+00274:-00116:003382.0827:03030
03031:-00199:-00092:-00214:003382.0827:03031
03032:+00183:+00411:-00092:003382.0827:03032
03033:-00148:-00063:+00529:003382.0827:03033
03034:-00059:+00310:-00329:003382.0827:03034
03035:+00284:-00059:+00634:003382.0827:03035
03036:+00562:+00422:-00151:003368.0627:03036
03037:-00010:-00152:+00625:003368.0627:03037
03038:-00869:+00071:+00142:003368.0627:03038
03039:-00358:+00006:+00616:003368.0627:03039
03040:+00131:+00023:+00159:003368.0627:03040
03041:+00088:+00289:-00181:003368.0627:03041
03042:-00782:-00057:+00335:003366.1845:03042
03043:+00140:+00268:-00137:003366.1845:03043
03044:+00192:-00028:+00233:003366.1845:03044
03045:-00370:-00035:+00013:003366.1845:03045
03046:-00091:+00307:+00424:003366.1845:03046
03047:+00130:+00156:-00157:003366.1845:03047
03048:+00139:+00252:+00218:003363.6450:03048
03049:-00270:-00097:+00540:003363.6450:03049
03050:+00053:+00351:+00042:003363.6450:03050
03051:+00201:+00060:+00441:003363.6450:03051
03052:+00071:+00398:-00334:003363.6450:03052
03053:-00369:-00246:+00308:003363.6450:03053
03054:+00083:+00101:-00485:003368.1301:03054
03055:+00077:+00155:-00200:003368.1301:03055
03056:-00442:-00480:-00060:003368.1301:03056
03057:+00096:+00448:-00727:003368.1301:03057
03058:+00018:-00119:+00113:003368.1301:03058
03059:-00358:+00147:-00565:003368.1301:03059
03060:-00379:-00011:+00273:003357.1176:03060
03061:+00181:+00416:-00480:003357.1176:03061
03062:+00002:+00262:-00277:003357.1176:03062
03063:-00435:+00019:+00301:003357.1176:03063
03064:+00308:+00274:-00388:003357.1176:03064
03065:+00391:-00157:+00277:003357.1176:03065
03066:+00113:+00178:-00284:003372.8659:03066
03067:-00212:-00261:+00081:003372.8659:03067
03068:+00226:+00022:-00250:003372.8659:03068
03069:+00263:-00078:+00085:003372.8659:03069
03070:-00484:+00000:-00027:003372.8659:03070
03071:-00209:+00184:-00237:003372.8659:03071
03072:+00296:+00135:-00217:003368.0627:03072
03073:-00266:+00075:-00187:003368.0627:03073
03074:-00695:-00230:+00365:003368.0627:03074
03075:+00128:+00217:-00340:003368.0627:03075
03076:+00348:+00149:-00190:003368.0627:03076
03077:-00279:+00171:+00042:003366.2182:03077
03078:-00206:-00064:+00177:003366.2182:03078
03079:+00122:-00009:+00110:003366.2182:03079
03080:+00129:+00215:+00197:003366.2182:03080
03081:-00582:-00061:+00200:003366.2182:03081
03082:-00094:+00070:+00140:003366.2182:03082
03083:+00442:+00044:+00113:003372.8925:03083
03084:-00194:+00174:+00207:003372.8925:03084
03085:-00469:+00052:+00228:003372.8925:03085
03086:+00308:-00058:-00080:003372.8925:03086
03087:+00090:+00207:+00124:003372.8925:03087
03088:-00273:-00149:-00047:003372.8925:03088
03089:-00120:-00018:-00397:003377.3227:03089
03090:+00151:-00083:-00212:003377.3227:03090
03091:-00077:-00283:-00382:003377.3227:03091
03092:-00282:+00239:-00377:003377.3227:03092
03093:-00060:-00141:-00294:003377.3227:03093
03094:+00260:-00219:-00796:003377.3227:03094
03095:-00332:-00500:-00799:003375.3754:03095
03096:-00097:-00280:-00591:003375.3754:03096
03097:+00405:-00400:-00600:003375.3754:03097
03098:+00381:-00316:-00925:003375.3754:03098
03099:-00403:-00831:-00495:003375.3754:03099
03100:+00290:+00689:-00925:003375.3754:03100
03101:+00138:-00195:-00048:003391.5493:03101
03102:-00174:-00099:-00763:003391.5493:03102
03103:-00086:+00518:-00381:003391.5493:03103
03104:-00124:+00063:+00574:003391.5493:03104
03105:+00359:-00258:-00448:003391.5493:03105
03106:+00520:+00363:+00036:003391.5493:03106
03107:+00359:-00032:+00535:003386.6682:03107
03108:-00264:+00176:-00132:003386.6682:03108
03109:-00440:-00015:+00568:003386.6682:03109
03110:-00237:+00330:-00063:003386.6682:03110
03111:+00201:+00382:+00786:003386.6682:03111
03112:+00240:+00205:+00347:003386.6682:03112
03113:+00101:+00456:+00415:003375.4633:03113
03114:-00113:+00210:+00751:003375.4633:03114
03115:+00330:+00195:+00275:003375.4633:03115
03116:-00181:-00072:+00363:003375.4633:03116
03117:+00000:+00072:+00178:003375.4633:03117
03118:+00037:-00293:+00338:003375.4633:03118
03119:+00026:-00233:+00186:003391.5080:03119
03120:-00036:+00200:+00044:003391.5080:03120
03121:-00165:-00506:+00318:003391.5080:03121
03122:+00187:+00325:-00193:003391.5080:03122
03123:-00291:+00103:+00234:003391.5080:03123
03124:-00063:-00001:-00121:003391.5080:03124
03125:+00117:+00470:+00232:003377.3703:03125
03126:+00080:+00223:-00029:003377.3703:03126
03127:-00142:+00187:+00217:003377.3703:03127
03128:+00084:+00546:+00076:003377.3703:03128
03129:+00187:+00071:+00384:003377.3703:03129
03130:-00222:+00214:+00092:003377.3703:03130
03131:-00171:+00462:-00113:003375.3957:03131
03132:+00111:+00075:+00166:003375.3957:03132
03133:+00154:+00318:+00002:003375.3957:03133
03134:-00272:+00096:+00244:003375.3957:03134
03135:-00358:+00133:-00160:003375.3957:03135
03136:+00022:+00319:-00518:003375.3957:03136
03137:+00077:-00189:-00340:003391.4257:03137
03138:+00039:+00520:-00579:003391.4257:03138
03139:+00113:-00409:+00337:003391.4257:03139
03140:+00362:+00528:-00741:003391.4257:03140
03141:-00167:+00073:+00190:003391.4257:03141
03142:-00283:+00298:+00105:003391.4257:03142
03143:+00383:+00440:-00250:003386.5861:03143
03144:-00305:-00217:+00078:003386.5861:03144
03145:-00209:+00243:-00332:003386.5861:03145
03146:+00158:+00043:-00084:003386.5861:03146
03147:+00433:-00036:-00398:003386.5861:03147
03148:+00030:-00058:-00189:003366.1779:03148
03149:+00128:+00082:-00063:003366.1779:03149
03150:+00235:-00030:-00195:003366.1779:03150
03151:+00220:+00151:-00162:003366.1779:03151
03152:-00011:-00072:-00059:003366.1779:03152
03153:+00030:-00021:+00123:003366.1779:03153
03154:+00210:-00047:+00067:003391.3024:03154
03155:-00042:-00027:+00166:003391.3024:03155
03156:-00356:+00063:+00007:003391.3024:03156
03157:+00092:+00125:+00192:003391.3024:03157
03158:-00024:+00227:+00233:003391.3024:03158
03159:-00380:+00092:+00348:003391.3024:03159
03160:-00143:+00211:+00442:003377.1733:03160
03161:+00135:+00221:+00139:003377.1733:03161
03162:-00273:-00103:+00426:003377.1733:03162
03163:-00188:+00274:+00157:003377.1733:03163
03164:-00003:-00246:+00314:003377.1733:03164
03165:-00113:+00210:-00217:003377.1733:03165
03166:-00385:+00213:+00478:003366.1645:03166
03167:-00212:+00020:-00060:003366.1645:03167
03168:+00430:+00670:-00029:003366.1645:03168
03169:+00037:-00009:+00836:003366.1645:03169
03170:-00215:+00565:-00370:003366.1645:03170
03171:+00193:+00429:+00472:003366.1645:03171
03172:+00177:+00586:-00248:003381.9599:03172
03173:-00115:+00309:+00301:003381.9599:03173
03174:-00289:-00296:+00484:003381.9599:03174
03175:+00293:+00364:-00082:003381.9599:03175
03176:-00193:-00453:+00473:003381.9599:03176
03177:-00193:+00089:-00338:003381.9599:03177
03178:+00056:+00065:+00426:003377.2478:03178
03179:-00043:-00295:-00095:003377.2478:03179
03180:-00074:+00074:-00472:003377.2478:03180
03181:-00078:+00131:+00048:003377.2478:03181
03182:+00423:+00110:-00451:003377.2478:03182
03183:+00130:+00030:-00215:003377.2478:03183
03184:-00206:+00149:-00345:003356.8100:03184
03185:+00031:-00036:-00212:003356.8100:03185
03186:+00406:+00090:-00244:003356.8100:03186
03187:-00129:-00281:-00065:003356.8100:03187
03188:-00214:-00008:+00185:003356.8100:03188
03189:+00332:-00080:-00174:003356.8100:03189
03190:-00162:-00009:-00154:003372.5263:03190
03191:-00344:+00094:+00056:003372.5263:03191
03192:+00011:-00021:-00042:003372.5263:03192
03193:+00268:+00423:-00261:003372.5263:03193
03194:-00308:+00146:+00096:003372.5263:03194
03195:-00267:-00030:+00001:003372.5263:03195
03196:+00159:+00273:-00067:003367.7653:03196
03197:+00024:-00207:+00115:003367.7653:03197
03198:-00380:+00275:-00294:003367.7653:03198
03199:-00259:+00132:+00404:003367.7653:03199
03200:+00478:-00145:+00122:003367.7653:03200
03201:-00200:+00085:+00327:003367.7653:03201
03202:-00272:+00138:+00351:003375.2270:03202
03203:+00217:+00075:+00121:003375.2270:03203
03204:+00490:-00150:-00011:003375.2270:03204
03205:-00138:-00305:+00203:003375.2270:03205
03206:-00212:+00053:-00061:003375.2270:03206
03207:+00155:+00200:-00359:003375.2270:03207
03208:-00132:-00411:-00117:003372.6350:03208
03209:-00457:-00240:-00612:003372.6350:03209
03210:-00212:-00267:+00072:003372.6350:03210
03211:+00127:-00397:-00844:003372.6350:03211
03212:+00032:-00004:-00862:003372.6350:03212
03213:-00399:-00783:-00451:003372.6350:03213
03214:+00494:+00236:-00925:003377.1394:03214
03215:+00215:-00398:-00220:003377.1394:03215
03216:-00450:+00145:-00925:003377.1394:03216
03217:+00429:+00059:-00279:003377.1394:03217
03218:+00738:+00143:-00608:003377.1394:03218
03219:+00107:+00006:-00285:003377.1394:03219
03220:-00439:+00039:+00025:003375.1728:03220
03221:-00052:+00091:-00422:003375.1728:03221
03222:-00045:+00284:+00041:003375.1728:03222
03223:-00298:-00052:-00008:003375.1728:03223
03224:+00285:+00396:+00635:003375.1728:03224
03225:+00601:-00129:+00231:003391.2268:03225
03226:+00092:+00341:-00357:003391.2268:03226
03227:-00907:+00095:+00335:003391.2268:03227
03228:+00211:+00570:-00035:003391.2268:03228
03229:+00180:+00224:+00070:003391.2268:03229
03230:-00376:-00026:+00268:003391.2268:03230
03231:-00333:+00399:+00438:003377.1459:03231
03232:+00486:-00081:+00356:003377.1459:03232
03233:+00232:+00170:+00316:003377.1459:03233
03234:-00282:+00259:+00576:003377.1459:03234
03235:-00001:-00176:+00182:003377.1459:03235
03236:+00209:+00144:+00220:003377.1459:03236
03237:+00042:-00246:+00196:003366.2048:03237
03238:-00076:+00033:+00287:003366.2048:03238
03239:+00190:-00052:+00142:003366.2048:03239
03240:+00051:-00329:+00194:003366.2048:03240
03241:-00310:+00544:+00188:003366.2048:03241
03242:-00190:-00395:+00247:003366.2048:03242
03243:+00331:+00334:-00083:003363.6179:03243
03244:-00003:-00142:+00565:003363.6179:03244
03245:-00007:-00121:+00101:003363.6179:03245
03246:+00200:+00329:+00137:003363.6179:03246
03247:-00057:-00248:+00184:003363.6179:03247
03248:-00204:-00117:-00067:003363.6179:03248
03249:+00137:+00638:+00126:003368.0427:03249
03250:+00148:+00113:+00081:003368.0427:03250
03251:+00136:+00610:-00270:003368.0427:03251
03252:-00120:+00065:+00266:003368.0427:03252
03253:+00090:+00197:-00231:003368.0427:03253
03254:+00407:+00582:+00085:003368.0427:03254
03255:-00378:-00097:-00079:003347.9125:03255
03256:-00155:-00103:-00356:003347.9125:03256
03257:+00017:+00432:-00165:003347.9125:03257
03258:-00121:+00038:-00470:003347.9125:03258
03259:-00275:-00141:-00228:003347.9125:03259
03260:+00166:+00335:-00494:003347.9125:03260
03261:+00085:-00069:-00064:003363.5908:03261
03262:+00005:+00041:-00581:003363.5908:03262
03263:+00281:+00277:-00164:003363.5908:03263
03264:+00023:-00027:+00184:003363.5908:03264
03265:+00344:+00060:-00253:003363.5908:03265
03266:-00007:-00018:-00039:003363.5908:03266
03267:+00326:+00084:+00035:003358.7927:03267
03268:+00038:+00038:+00160:003358.7927:03268
03269:-00122:+00126:-00121:003358.7927:03269
03270:-00205:+00081:+00126:003358.7927:03270
03271:+00096:+00236:-00077:003358.7927:03271
03272:-00133:-00169:+00188:003358.7927:03272
03273:-00637:-00115:+00282:003347.9724:03273
03274:+00480:+00288:+00155:003347.9724:03274
03275:+00176:-00150:+00285:003347.9724:03275
03276:-00553:+00030:+00195:003347.9724:03276
03277:-00035:+00073:+00240:003347.9724:03277
03278:+00359:+00054:+00151:003347.9724:03278
03279:-00006:+00117:+00167:003354.4272:03279
03280:-00378:+00092:+00345:003354.4272:03280
03281:+00097:+00199:+00286:003354.4272:03281
03282:+00157:+00189:+00258:003354.4272:03282
03283:-00152:+00208:+00352:003354.4272:03283
03284:-00283:+00415:+00246:003354.4272:03284
03285:+00201:+00057:+00309:003358.8737:03285
03286:+00107:+00164:+00064:003358.8737:03286
03287:-00590:+00000:+00413:003358.8737:03287
03288:-00296:+00222:+00110:003358.8737:03288
03289:+00308:-00031:+00044:003358.8737:03289
03290:-00315:+00246:-00325:003358.8737:03290
03291:-00560:+00275:+00410:003347.9526:03291
03292:+00288:+00270:-00195:003347.9526:03292
03293:+00422:+00190:+00028:003347.9526:03293
03294:-00217:+00459:+00281:003347.9526:03294
03295:+00020:+00363:-00128:003347.9526:03295
03296:+00399:-00003:+00176:003347.9526:03296
03297:+00620:+00349:-00108:003363.5705:03297
03298:-00583:-00226:+00129:003363.5705:03298
03299:-00094:+00225:-00150:003363.5705:03299
03300:+00352:-00111:+00016:003363.5705:03300
03301:-00349:-00373:-00546:003363.5705:03301
03302:-00396:+00107:-00457:003363.5705:03302
03303:+00132:-00382:-00395:003349.6406:03303
03304:+00173:+00071:-00488:003349.6406:03304
03305:-00525:+00150:-00029:003349.6406:03305
03306:+00335:+00216:-00145:003349.6406:03306
03307:+00479:+00255:+00236:003349.6406:03307
03308:-00173:+00097:-00365:003349.6406:03308
03309:-00256:+00239:-00011:003347.9990:03309
03310:+00238:+00063:-00017:003347.9990:03310
03311:+00276:-00091:+00321:003347.9990:03311
03312:-00514:+00121:+00144:003347.9990:03312
03313:-00169:+00346:+00021:003347.9990:03313
03314:+00206:-00044:+00232:003347.9990:03314
03315:-00316:+00352:+00024:003363.5639:03315
03316:-00570:-00183:+00505:003363.5639:03316
03317:+00277:+00300:-00130:003363.5639:03317
03318:+00188:+00096:+00417:003363.5639:03318
03319:-00493:+00022:-00137:003363.5639:03319
03320:+00064:+00246:+00578:003363.5639:03320
03321:+00461:+00416:+00241:003358.8803:03321
03322:+00080:-00213:+00224:003358.8803:03322
03323:-00576:+00251:+00238:003358.8803:03323
03324:-00026:+00034:+00507:003358.8803:03324
03325:+00510:-00031:+00115:003358.8803:03325
03326:-00279:+00167:-00057:003358.8803:03326
03327:-00469:-00088:+00433:003357.0705:03327
03328:+00308:+00155:-00214:003357.0705:03328
03329:+00348:+00261:-00037:003357.0705:03329
03330:-00448:-00124:-00037:003357.0705:03330
03331:+00138:+00343:-00113:003357.0705:03331
03332:+00323:+00058:+00089:003357.0705:03332
03333:+00043:+00059:-00394:003372.8588:03333
03334:-00195:+00182:-00007:003372.8588:03334
03335:+00025:-00066:-00284:003372.8588:03335
03336:+00533:-00007:-00523:003372.8588:03336
03337:+00070:-00205:-00263:003372.8588:03337
03338:-00225:-00101:-00583:003372.8588:03338
03339:+00135:-00101:-00349:003377.3500:03339
03340:+00210:-00047:-00621:003377.3500:03340
03341:-00061:-00217:-00498:003377.3500:03341
03342:+00232:-00245:-00384:003377.3500:03342
03343:+00360:+00055:-00678:003377.3500:03343
03344:-00117:-00116:-00319:003377.3500:03344
03345:-00242:-00185:-00026:003375.4497:03345
03346:+00096:-00318:-00835:003375.4497:03346
03347:+00289:+00204:-00875:003375.4497:03347
03348:-00060:-00048:-00434:003375.4497:03348
03349:-00163:-00101:-00783:003375.4497:03349
03350:+00619:+00400:+00054:003382.1853:03350
03351:+00321:+00402:-00053:003382.1853:03351
03352:-00123:+00175:-00245:003382.1853:03352
03353:-00146:-00035:+00333:003382.1853:03353
03354:+00145:+00199:+00179:003382.1853:03354
03355:-00265:+00105:+00325:003382.1853:03355
03356:-00335:+00009:+00372:003386.6613:03356
03357:+00161:+00366:+00347:003386.6613:03357
03358:-00094:+00020:+00427:003386.6613:03358
03359:-00452:-00309:+00499:003386.6613:03359
03360:-00006:+00246:+00344:003386.6613:03360
03361:+00371:-00292:+00163:003386.6613:03361
03362:+00027:+00255:+00226:003375.4365:03362
03363:-00417:-00108:+00656:003375.4365:03363
03364:+00375:+00361:+00052:003375.4365:03364
03365:+00108:-00056:+00659:003375.4365:03365
03366:-00252:-00071:+00039:003375.4365:03366
03367:-00117:+00428:+00214:003375.4365:03367
03368:+00147:-00044:+00574:003391.4326:03368
03369:-00304:+00253:+00101:003391.4326:03369
03370:-00295:+00291:+00401:003391.4326:03370
03371:+00243:+00086:+00264:003391.4326:03371
03372:-00385:+00076:+00336:003391.4326:03372
03373:-00324:-00031:+00435:003391.4326:03373
03374:+00311:+00056:+00037:003386.7639:03374
03375:+00484:+00262:+00175:003386.7639:03375
03376:-00423:+00028:+00164:003386.7639:03376
03377:+00050:+00399:-00079:003386.7639:03377
03378:+00365:+00504:+00027:003386.7639:03378
03379:-00066:-00043:-00161:003386.7639:03379
03380:-00221:+00550:-00021:003384.7182:03380
03381:+00173:+00362:-00064:003384.7182:03381
03382:+00581:+00070:-00042:003384.7182:03382
03383:-00455:+00351:+00060:003384.7182:03383
03384:-00423:+00227:-00014:003384.7182:03384
03385:+00166:+00136:-00061:003384.7182:03385
03386:+00314:+00335:-00393:003391.5014:03386
03387:-00259:+00017:-00202:003391.5014:03387
03388:+00154:+00253:-00358:003391.5014:03388
03389:+00199:+00191:-00157:003391.5014:03389
03390:-00227:-00237:-00323:003391.5014:03390
03391:-00078:+00007:-00422:003391.5014:03391
03392:+00198:+00016:-00284:003395.9416:03392
03393:+00184:-00643:-00710:003395.9416:03393
03394:-00038:+00142:-00279:003395.9416:03394
03395:+00122:+00134:+00023:003395.9416:03395
03396:+00247:-00196:+00010:003395.9416:03396
03397:+00061:+00048:+00328:003395.9416:03397
03398:+00010:+00100:-00222:003394.0859:03398
03399:+00297:+00138:+00066:003394.0859:03399
03400:+00198:+00214:+00014:003394.0859:03400
03401:-00263:-00136:-00054:003394.0859:03401
03402:+00288:+00254:+00221:003394.0859:03402
03403:+00322:+00046:+00074:003394.0859:03403
03404:-00361:-00002:+00244:003410.4272:03404
03405:-00356:-00135:+00313:003410.4272:03405
03406:+00141:-00103:+00081:003410.4272:03406
03407:-00244:+00231:+00259:003410.4272:03407
03408:-00599:-00135:+00272:003410.4272:03408
03409:+00133:+00184:+00272:003414.8500:03409
03410:+00262:+00141:+00242:003414.8500:03410
03411:-00383:-00154:+00080:003414.8500:03411
03412:-00376:+00481:+00276:003414.8500:03412
03413:+00118:-00057:+00000:003414.8500:03413
03414:+00433:+00202:+00204:003414.8500:03414
03415:-00441:+00526:+00633:003403.3408:03415
03416:-00322:+00031:+00148:003403.3408:03416
03417:+00392:+00281:-00240:003403.3408:03417
03418:-00220:+00133:+00314:003403.3408:03418
03419:-00490:-00002:-00046:003403.3408:03419
03420:+00199:+00035:+00324:003403.3408:03420
03421:+00169:-00041:-00254:003419.7673:03421
03422:-00223:-00379:+00341:003419.7673:03422
03423:-00321:+00053:+00125:003419.7673:03423
03424:+00089:+00409:-00407:003419.7673:03424
03425:-00105:-00409:+00100:003419.7673:03425
03426:-00308:+00017:-00529:003419.7673:03426
03427:-00179:+00030:-00407:003414.8430:03427
03428:+00182:-00343:-00200:003414.8430:03428
03429:-00101:+00297:-00616:003414.8430:03429
03430:-00302:-00155:-00109:003414.8430:03430
03431:+00178:-00103:-00579:003414.8430:03431
03432:+00036:+00369:-00227:003414.8430:03432
03433:-00201:+00182:-00452:003412.6940:03433
03434:+00316:+00255:-00179:003412.6940:03434
03435:+00258:+00374:+00245:003412.6940:03435
03436:+00074:+00298:-00387:003412.6940:03436
03437:+00097:+00163:+00048:003412.6940:03437
03438:+00243:+00459:+00047:003412.6940:03438
03439:-00109:-00106:+00251:003410.3093:03439
03440:-00184:-00122:-00041:003410.3093:03440
03441:+00068:+00201:+00125:003410.3093:03441
03442:+00113:-00179:-00458:003410.3093:03442
03443:-00319:+00220:-00174:003410.3093:03443
03444:-00240:+00376:-00051:003410.3093:03444
03445:+00405:-00074:+00105:003414.7807:03445
03446:+00196:-00071:+00006:003414.7807:03446
03447:-00342:+00326:-00130:003414.7807:03447
03448:-00058:-00073:-00066:003414.7807:03448
03449:+00340:+00100:-00360:003414.7807:03449
03450:-00112:-00141:+00103:003412.7011:03450
03451:-00398:-00092:-00208:003412.7011:03451
03452:+00243:+00032:-00677:003412.7011:03452
03453:+00295:-00384:-00385:003412.7011:03453
03454:-00129:-00238:-00525:003412.7011:03454
03455:-00165:-00119:-00324:003412.7011:03455
03456:+00468:-00197:-00299:003419.7883:03456
03457:+00277:-00170:-00478:003419.7883:03457
03458:-00019:-00328:-00441:003419.7883:03458
03459:+00317:+00221:-00930:003419.7883:03459
03460:+00121:+00198:-00570:003419.7883:03460
03461:-00460:+00151:-00514:003419.7883:03461
03462:-00501:+00326:+00086:003405.3278:03462
03463:+00249:+00587:-00053:003405.3278:03463
03464:-00233:-00075:+00144:003405.3278:03464
03465:-00526:-00321:+00530:003405.3278:03465
03466:+00065:+00475:-00337:003405.3278:03466
03467:+00172:-00219:+00075:003405.3278:03467
03468:-00205:+00132:-00278:003412.6738:03468
03469:-00179:+00135:+00121:003412.6738:03469
03470:-00051:+00106:+00431:003412.6738:03470
03471:+00036:+00068:-00070:003412.6738:03471
03472:+00727:+00176:+00716:003412.6738:03472
03473:+00726:+00356:+00310:003412.6738:03473
03474:+00647:+00379:+00100:003400.8139:03474
03475:-00433:-00063:+00399:003400.8139:03475
03476:-00075:+00403:-00104:003400.8139:03476
03477:+00493:-00149:+00479:003400.8139:03477
03478:+00068:-00014:-00016:003400.8139:03478
03479:-00132:-00089:+00301:003400.8139:03479
03480:-00279:-00231:-00116:003395.9416:03480
03481:-00114:-00213:-00428:003395.9416:03481
03482:-00639:+00015:+00407:003395.9416:03482
03483:+00089:+00161:+00085:003395.9416:03483
03484:+00305:+00131:+00182:003395.9416:03484
03485:+00021:+00333:+00303:003395.9416:03485
03486:-00347:-00014:+00305:003375.3957:03486
03487:-00121:+00397:-00062:003375.3957:03487
03488:+00315:+00187:+00244:003375.3957:03488
03489:+00149:-00005:+00171:003375.3957:03489
03490:-00037:+00519:+00139:003375.3957:03490
03491:+00135:-00013:+00297:003375.3957:03491
03492:+00482:+00056:-00021:003382.1508:03492
03493:-00009:+00582:+00063:003382.1508:03493
03494:-00318:+00145:+00123:003382.1508:03494
03495:-00019:+00354:-00025:003382.1508:03495
03496:-00048:+00323:+00485:003382.1508:03496
03497:+00213:-00104:-00119:003377.3227:03497
03498:+00247:+00086:-00140:003377.3227:03498
03499:-00278:-00029:-00422:003377.3227:03499
03500:-00437:+00118:+00039:003377.3227:03500
03501:+00138:+00322:-00512:003377.3227:03501
03502:+00091:-00197:-00055:003377.3227:03502
03503:-00171:+00370:+00222:003366.2248:03503
03504:+00254:+00138:+00034:003366.2248:03504
03505:+00294:+00019:-00108:003366.2248:03505
03506:+00117:+00384:+00076:003366.2248:03506
03507:-00425:-00281:+00068:003366.2248:03507
03508:-00181:+00336:-00294:003366.2248:03508
03509:+00197:+00052:+00292:003372.6486:03509
03510:-00192:-00302:-00232:003372.6486:03510
03511:-00281:+00303:-00031:003372.6486:03511
03512:-00024:-00151:+00056:003372.6486:03512
03513:-00019:+00061:-00497:003372.6486:03513
03514:-00295:-00248:+00399:003372.6486:03514
03515:+00019:+00574:-00252:003377.1049:03515
03516:+00360:+00064:+00461:003377.1049:03516
03517:-00010:+00285:-00310:003377.1049:03517
03518:-00101:+00186:+00191:003377.1049:03518
03519:-00084:+00086:+00307:003377.1049:03519
03520:+00389:+00178:+00006:003377.1049:03520
03521:-00417:-00224:+00335:003356.8032:03521
03522:-00243:+00116:+00026:003356.8032:03522
03523:+00103:+00154:+00291:003356.8032:03523
03524:-00141:-00162:+00052:003356.8032:03524
03525:-00260:+00090:+00229:003356.8032:03525
03526:+00148:+00298:+00428:003356.8032:03526
03527:+00368:+00048:+00127:003363.2868:03527
03528:-00308:+00283:+00019:003363.2868:03528
03529:-00278:+00155:+00133:003363.2868:03529
03530:+00013:+00392:+00150:003363.2868:03530
03531:+00177:+00361:-00088:003363.2868:03531
03532:+00002:-00040:+00307:003363.2868:03532
03533:+00115:+00250:+00152:003367.7451:03533
03534:+00248:+00170:+00157:003367.7451:03534
03535:-00309:-00261:+00102:003367.7451:03535
03536:-00003:+00333:+00233:003367.7451:03536
03537:+00224:-00375:+00255:003367.7451:03537
03538:+00476:+00337:-00460:003367.7451:03538
03539:-00429:-00124:+00543:003356.7900:03539
03540:-00213:+00092:-00522:003356.7900:03540
03541:+00236:-00062:-00142:003356.7900:03541
03542:-00034:+00155:-00176:003356.7900:03542
03543:-00140:+00210:-00268:003356.7900:03543
03544:-00121:+00176:+00251:003356.7900:03544
03545:+00331:-00022:-00353:003372.5534:03545
03546:-00344:-00239:+00133:003372.5534:03546
03547:+00063:+00448:+00019:003372.5534:03547
03548:+00234:-00341:+00218:003372.5534:03548
03549:+00325:+00219:-00414:003372.5534:03549
03550:-00404:-00195:+00269:003372.5534:03550
03551:+00292:+00223:-00387:003367.7785:03551
03552:+00369:-00218:-00228:003367.7785:03552
03553:-00250:+00348:-00131:003367.7785:03553
03554:+00083:+00114:-00041:003367.7785:03554
03555:+00253:+00154:-00226:003367.7785:03555
03556:-00002:+00095:-00007:003367.7785:03556
03557:-00371:+00062:-00044:003356.8303:03557
03558:-00044:+00177:+00012:003356.8303:03558
03559:+00258:+00120:+00024:003356.8303:03559
03560:-00079:-00219:+00104:003356.8303:03560
03561:-00378:+00215:+00084:003356.8303:03561
03562:+00273:-00061:-00049:003356.8303:03562
03563:+00278:+00126:+00134:003391.1718:03563
03564:-00280:-00020:+00162:003391.1718:03564
03565:+00128:+00035:+00037:003391.1718:03565
03566:+00318:+00276:+00268:003391.1718:03566
03567:-00224:-00162:-00086:003391.1718:03567
03568:-00455:+00075:+00172:003391.1718:03568
03569:-00020:+00249:-00281:003386.4357:03569
03570:+00014:-00322:-00355:003386.4357:03570
03571:-00161:-00143:-00084:003386.4357:03571
03572:+00020:-00159:-00125:003386.4357:03572
03573:+00428:-00216:-00325:003386.4357:03573
03574:+00013:+00032:-00713:003386.4357:03574
03575:-00534:-00313:-00559:003384.5893:03575
03576:-00291:+00012:-00406:003384.5893:03576
03577:+00429:+00234:-00790:003384.5893:03577
03578:-00250:-00537:-00447:003384.5893:03578
03579:-00138:+00115:-00567:003384.5893:03579
03580:+00116:+00078:-00308:003384.5893:03580
03581:-00047:-00432:-00481:003400.8620:03581
03582:-00254:+00574:-00857:003400.8620:03582
03583:-00278:-00276:+00197:003400.8620:03583
03584:+00309:-00334:-00608:003400.8620:03584
03585:+00258:-00091:+00160:003400.8620:03585
03586:-00130:-00118:+00350:003395.9072:03586
03587:+00107:-00384:-00142:003395.9072:03587
03588:-00128:-00009:+00381:003395.9072:03588
03589:-00253:+00173:+00144:003395.9072:03589
03590:-00054:-00067:+00164:003395.9072:03590
03591:+00309:+00241:+00152:003395.9072:03591
03592:+00032:+00493:+00396:003375.3825:03592
03593:-00118:+00055:-00092:003375.3825:03593
03594:+00429:+00365:+00231:003375.3825:03594
03595:+00443:-00078:+00332:003375.3825:03595
03596:+00263:-00172:+00058:003375.3825:03596
03597:-00065:+00140:+00346:003375.3825:03597
03598:+00145:-00062:+00199:003391.4531:03598
03599:-00045:+00331:+00116:003391.4531:03599
03600:-00593:-00238:+00361:003391.4531:03600
03601:+00008:+00628:-00099:003391.4531:03601
03602:+00130:+00240:+00226:003391.4531:03602
03603:-00590:+00100:+00325:003391.4531:03603
03604:-00417:+00181:+00161:003386.5109:03604
03605:+00245:+00514:+00030:003386.5109:03605
03606:-00105:-00120:+00059:003386.5109:03606
03607:-00453:+00126:-00115:003386.5109:03607
03608:+00340:+00335:+00063:003386.5109:03608
03609:+00364:+00013:-00169:003386.5109:03609
03610:-00522:-00013:+00054:003384.5554:03610
03611:-00110:+00198:-00072:003384.5554:03611
03612:+00476:-00263:+00091:003384.5554:03612
03613:+00081:-00238:-00152:003384.5554:03613
03614:-00463:+00161:-00169:003384.5554:03614
03615:+00070:+00134:+00299:003384.5554:03615
03616:+00310:+00093:-00160:003391.4257:03616
03617:-00131:+00759:-00309:003391.4257:03617
03618:-00511:-00211:+00223:003391.4257:03618
03619:+00700:+00570:-00576:003391.4257:03619
03620:+00151:-00042:+00038:003391.4257:03620
03621:-00298:+00416:-00543:003391.4257:03621
03622:-00017:+00402:-00405:003395.9553:03622
03623:+00210:+00658:-00247:003395.9553:03623
03624:-00263:-00306:-00063:003395.9553:03624
03625:-00205:+00020:-00010:003395.9553:03625
03626:+00049:+00179:+00102:003395.9553:03626
03627:-00228:-00337:-00419:003395.9553:03627
03628:-00068:+00025:-00273:003366.1914:03628
03629:+00341:+00267:+00098:003366.1914:03629
03630:-00130:-00004:-00427:003366.1914:03630
03631:-00200:+00090:-00104:003366.1914:03631
03632:+00165:+00257:-00005:003366.1914:03632
03633:+00130:+00056:-00175:003366.1914:03633
03634:-00133:-00151:-00217:003372.8112:03634
03635:+00533:+00056:+00033:003372.8112:03635
03636:+00352:-00213:+00053:003372.8112:03636
03637:+00048:+00166:-00101:003372.8112:03637
03638:-00123:-00101:+00253:003372.8112:03638
03639:-00101:-00132:+00395:003372.8112:03639
03640:+00331:+00528:-00046:003367.9072:03640
03641:-00064:-00330:+00131:003367.9072:03641
03642:-00188:+00192:+00283:003367.9072:03642
03643:+00027:+00071:+00614:003367.9072:03643
03644:+00222:+00080:+00021:003367.9072:03644
03645:-00257:+00235:+00275:003367.9072:03645
03646:-00580:-00317:+00079:003347.7998:03646
03647:-00084:+00047:+00088:003347.7998:03647
03648:+00259:-00056:+00494:003347.7998:03648
03649:-00101:+00118:+00060:003347.7998:03649
03650:-00284:+00200:+00213:003347.7998:03650
03651:+00213:-00085:+00203:003347.7998:03651
03652:+00306:+00050:+00084:003363.4423:03652
03653:-00044:+00218:+00117:003363.4423:03653
03654:+00304:+00286:+00320:003363.4423:03654
03655:+00530:+00169:+00007:003363.4423:03655
03656:+00162:+00215:-00025:003363.4423:03656
03657:-00087:-00190:+00447:003363.4423:03657
03658:+00184:+00772:-00464:003358.7321:03658
03659:+00030:-00634:+00343:003358.7321:03659
03660:-00204:+00038:-00308:003358.7321:03660
03661:-00033:+00215:+00499:003358.7321:03661
03662:-00004:-00606:-00373:003358.7321:03662
03663:+00173:+00729:-00588:003358.7321:03663
03664:-00374:+00053:-00025:003347.8261:03664
03665:-00030:+00065:-00531:003347.8261:03665
03666:-00062:+00271:-00003:003347.8261:03666
03667:-00148:-00193:-00291:003347.8261:03667
03668:+00263:+00466:-00062:003347.8261:03668
03669:+00376:+00443:+00040:003372.6757:03669
03670:-00160:-00231:+00167:003372.6757:03670
03671:-00169:+00228:+00014:003372.6757:03671
03672:+00059:+00047:-00036:003372.6757:03672
03673:+00001:-00037:-00131:003372.6757:03673
03674:+00069:+00351:-00075:003372.6757:03674
03675:+00204:+00027:+00322:003367.8869:03675
03676:+00327:+00299:-00014:003367.8869:03676
03677:+00067:+00195:+00062:003367.8869:03677
03678:-00178:+00031:+00048:003367.8869:03678
03679:+00022:+00129:+00165:003367.8869:03679
03680:+00045:+00246:+00143:003367.8869:03680
03681:-00344:-00191:+00382:003356.9567:03681
03682:-00282:+00085:+00046:003356.9567:03682
03683:+00010:+00094:+00235:003356.9567:03683
03684:-00340:+00059:+00268:003356.9567:03684
03685:-00501:+00026:+00254:003356.9567:03685
03686:-00085:-00086:+00114:003356.9567:03686
03687:+00136:-00058:-00137:003381.9938:03687
03688:-00183:-00312:-00196:003381.9938:03688
03689:-00350:-00176:-00070:003381.9938:03689
03690:-00092:-00010:-00459:003381.9938:03690
03691:+00010:-00119:-00167:003381.9938:03691
03692:-00409:-00260:-00810:003381.9938:03692
03693:-00246:+00311:-00779:003386.5039:03693
03694:+00265:+00074:-00653:003386.5039:03694
03695:-00223:-00189:-00663:003386.5039:03695
03696:-00177:+00391:-00318:003386.5039:03696
03697:+00141:-00181:-00468:003386.5039:03697
03698:-00236:-00159:-00837:003386.5039:03698
03699:-00367:-00270:-00700:003384.6164:03699
03700:+00064:-00238:-00554:003384.6164:03700
03701:+00352:-00053:-00679:003384.6164:03701
03702:-00473:-00328:-00123:003384.6164:03702
03703:-00328:+00382:-00350:003384.6164:03703
03704:+00065:-00064:+00103:003384.6164:03704
03705:+00496:+00036:-00277:003400.9448:03705
03706:-00119:+00291:+00049:003400.9448:03706
03707:-00038:-00341:+00383:003400.9448:03707
03708:+00174:+00245:-00033:003400.9448:03708
03709:+00054:+00236:-00175:003400.9448:03709
03710:-00546:-00075:+00165:003400.9448:03710
03711:-00177:+00340:+00205:003396.0583:03711
03712:+00296:-00293:-00090:003396.0583:03712
03713:-00142:-00153:+00254:003396.0583:03713
03714:+00026:-00079:+00287:003396.0583:03714
03715:+00174:-00257:+00084:003396.0583:03715
03716:+00219:+00175:+00163:003396.0583:03716
03717:-00207:+00064:+00303:003384.5825:03717
03718:+00102:+00130:-00047:003384.5825:03718
03719:+00336:+00102:+00232:003384.5825:03719
03720:+00220:+00245:+00172:003384.5825:03720
03721:-00085:+00449:-00125:003384.5825:03721
03722:-00366:+00002:-00099:003384.5825:03722
03723:-00402:+00169:+00232:003391.4326:03723
03724:-00079:+00188:+00240:003391.4326:03724
03725:-00003:+00216:+00024:003391.4326:03725
03726:+00076:+00185:+00347:003391.4326:03726
03727:+00000:+00405:-00144:003391.4326:03727
03728:-00070:+00355:+00307:003391.4326:03728
03729:-00041:+00303:+00226:003396.0241:03729
03730:-00215:-00215:-00578:003396.0241:03730
03731:-00354:+00116:+00114:003396.0241:03731
03732:+00138:-00156:+00187:003396.0241:03732
03733:-00007:-00449:+00003:003396.0241:03733
03734:-00432:-00335:+00283:003403.3408:03734
03735:-00414:+00125:+00064:003403.3408:03735
03736:+00295:+00289:+00071:003403.3408:03736
03737:+00312:+00841:+00161:003403.3408:03737
03738:-00104:+00235:+00137:003403.3408:03738
03739:+00188:+00500:-00408:003403.3408:03739
03740:+00565:+00263:+00359:003400.8757:03740
03741:-00223:+00307:-00339:003400.8757:03741
03742:-00454:+00114:-00542:003400.8757:03742
03743:-00460:-00160:-00102:003400.8757:03743
03744:+00085:+00302:-00830:003400.8757:03744
03745:-00095:-00554:+00093:003400.8757:03745
03746:-00123:+00112:-00119:003386.6337:03746
03747:+00495:+00179:-00152:003386.6337:03747
03748:+00357:-00584:-00509:003386.6337:03748
03749:-00394:+00186:-00337:003386.6337:03749
03750:-00044:+00310:-00178:003386.6337:03750
03751:+00415:-00036:-00295:003386.6337:03751
03752:+00071:+00035:+00162:003375.3825:03752
03753:+00196:+00266:+00062:003375.3825:03753
03754:+00203:-00244:+00140:003375.3825:03754
03755:+00076:-00144:+00323:003375.3825:03755
03756:+00204:+00218:+00089:003375.3825:03756
03757:+00143:-00354:+00227:003375.3825:03757
03758:+00331:+00517:-00127:003372.8320:03758
03759:-00182:-00143:+00051:003372.8320:03759
03760:-00079:+00286:-00033:003372.8320:03760
03761:-00157:-00320:+00388:003372.8320:03761
03762:-00006:+00563:-00173:003372.8320:03762
03763:-00045:+00198:+00426:003372.8320:03763
03764:-00141:+00502:+00163:003368.0627:03764
03765:+00003:-00046:+00197:003368.0627:03765
03766:-00212:+00163:+00634:003368.0627:03766
03767:-00238:+00455:-00425:003368.0627:03767
03768:+00488:+00351:+00333:003368.0627:03768
03769:+00268:+00198:+00788:003368.0627:03769
03770:+00062:-00149:+00358:003347.9858:03770
03771:+00045:+00473:+00267:003347.9858:03771
03772:+00378:+00078:+00051:003347.9858:03772
03773:-00076:-00103:-00052:003347.9858:03773
03774:-00025:+00185:-00239:003347.9858:03774
03775:-00279:-00399:-00001:003347.9858:03775
03776:+00528:+00622:-00448:003363.5366:03776
03777:+00108:-00189:+00331:003363.5366:03777
03778:+00072:+00015:-00426:003363.5366:03778
03779:+00249:+00260:+00183:003363.5366:03779
03780:-00013:-00019:-00227:003363.5366:03780
03781:+00122:+00046:-00418:003363.5366:03781
03782:+00132:+00316:+00056:003367.9543:03782
03783:+00208:+00066:-00669:003367.9543:03783
03784:-00271:+00163:-00139:003367.9543:03784
03785:-00039:+00049:-00207:003367.9543:03785
03786:+00340:+00115:-00434:003367.9543:03786
03787:+00074:+00271:-00033:003367.9543:03787
03788:-00126:+00229:-00076:003347.8928:03788
03789:+00048:+00193:-00119:003347.8928:03789
03790:+00323:+00217:-00130:003347.8928:03790
03791:-00106:-00043:+00047:003347.8928:03791
03792:-00025:+00159:+00063:003347.8928:03792
03793:+00150:+00068:+00002:003347.8928:03793
03794:+00167:+00159:-00083:003363.4692:03794
03795:-00020:-00122:+00350:003363.4692:03795
03796:+00040:-00040:-00062:003363.4692:03796
03797:+00225:-00140:+00255:003363.4692:03797
03798:-00224:-00153:+00013:003363.4692:03798
03799:-00439:-00124:+00238:003363.4692:03799
03800:-00368:+00172:+00327:003377.1596:03800
03801:-00107:+00067:+00226:003377.1596:03801
03802:-00107:+00078:+00238:003377.1596:03802
03803:-00100:+00299:+00245:003377.1596:03803
03804:+00019:+00204:+00158:003377.1596:03804
03805:-00152:+00087:+00096:003377.1596:03805
03806:-00367:-00043:+00018:003375.2941:03806
03807:-00263:-00129:-00021:003375.2941:03807
03808:-00051:-00224:-00241:003375.2941:03808
03809:-00435:-00379:-00376:003375.2941:03809
03810:-00191:-00317:-00238:003375.2941:03810
03811:+00404:-00300:-00194:003375.2941:03811
03812:+00041:-00376:-00400:003382.1650:03812
03813:-00231:-00206:-00499:003382.1650:03813
03814:-00260:-00220:-00709:003382.1650:03814
03815:-00059:-00076:-00806:003382.1650:03815
03816:-00181:+00133:-00635:003382.1650:03816
03817:+00092:+00268:-00157:003395.9277:03817
03818:+00436:+00096:-00469:003395.9277:03818
03819:+00169:+00341:-00689:003395.9277:03819
03820:-00403:+00025:-00472:003395.9277:03820
03821:-00259:-00043:-00348:003395.9277:03821
03822:-00022:+00243:-00462:003395.9277:03822
03823:-00081:-00070:-00211:003393.9287:03823
03824:+00114:+00098:-00519:003393.9287:03824
03825:+00051:-00084:-00032:003393.9287:03825
03826:-00409:+00192:+00101:003393.9287:03826
03827:-00518:+00216:+00175:003393.9287:03827
03828:+00575:+00407:+00223:003393.9287:03828
03829:+00859:+00395:+00226:003400.9448:03829
03830:-00245:+00464:+00010:003400.9448:03830
03831:-00279:-00182:+00018:003400.9448:03831
03832:+00050:+00277:+00149:003400.9448:03832
03833:-00197:-00438:+00037:003400.9448:03833
03834:-00179:-00121:-00142:003400.9448:03834
03835:+00306:+00205:+00295:003405.4387:03835
03836:+00622:-00814:+00260:003405.4387:03836
03837:+00007:-00250:-00444:003405.4387:03837
03838:-00873:-00559:+00368:003405.4387:03838
03839:+00529:+00552:-00338:003405.4387:03839
03840:+00650:+00337:+00203:003405.4387:03840
03841:-00003:+00302:-00050:003384.6916:03841
03842:-00226:+00394:+00435:003384.6916:03842
03843:+00180:+00578:+00416:003384.6916:03843
03844:-00074:-00189:+00325:003384.6916:03844
03845:-00121:+00434:+00636:003384.6916:03845
03846:+00209:+00562:+00258:003384.6916:03846
03847:-00041:+00268:+00188:003410.2055:03847
03848:-00283:+00514:+00384:003410.2055:03848
03849:-00347:+00058:+00330:003410.2055:03849
03850:+00207:+00280:+00441:003410.2055:03850
03851:+00010:+00003:+00518:003410.2055:03851
03852:-00219:+00159:-00153:003410.2055:03852
03853:-00015:+00769:+00329:003395.9895:03853
03854:+00011:+00028:-00313:003395.9895:03854
03855:-00090:+00461:-00045:003395.9895:03855
03856:-00179:+00208:+00174:003395.9895:03856
03857:+00208:-00117:-00175:003395.9895:03857
03858:+00166:+00209:+00087:003395.9895:03858
03859:+00080:+00152:-00243:003384.6232:03859
03860:+00315:+00145:-00373:003384.6232:03860
03861:+00070:+00089:-00253:003384.6232:03861
03862:+00028:+00393:-00134:003384.6232:03862
03863:+00016:-00140:-00064:003384.6232:03863
03864:+00235:+00347:-00277:003384.6232:03864
03865:-00183:-00036:-00273:003391.4189:03865
03866:+00000:-00181:-00552:003391.4189:03866
03867:-00121:-00233:-00604:003391.4189:03867
03868:+00270:-00033:-00400:003391.4189:03868
03869:+00125:+00006:-00457:003391.4189:03869
03870:+00154:-00256:-00065:003377.2138:03870
03871:+00328:+00478:-00336:003377.2138:03871
03872:+00214:-00382:+00181:003377.2138:03872
03873:+00084:+00005:-00210:003377.2138:03873
03874:+00232:+00858:+00111:003377.2138:03874
03875:+00194:-00004:+00134:003377.2138:03875
03876:-00072:+00188:-00360:003357.0170:03876
03877:+00042:+00353:+00370:003357.0170:03877
03878:+00114:+00093:+00275:003357.0170:03878
03879:+00053:+00040:+00103:003357.0170:03879
03880:-00514:+00009:+00155:003357.0170:03880
03881:-00442:-00223:+00440:003357.0170:03881
03882:+00108:+00415:+00355:003354.3666:03882
03883:+00035:-00218:+00227:003354.3666:03883
03884:-00314:-00118:+00353:003354.3666:03884
03885:-00201:+00064:+00241:003354.3666:03885
03886:-00170:-00043:+00200:003354.3666:03886
03887:-00278:+00203:+00504:003354.3666:03887
03888:+00135:-00125:+00430:003358.8601:03888
03889:+00367:-00172:+00132:003358.8601:03889
03890:+00092:+00225:-00172:003358.8601:03890
03891:-00186:-00186:-00122:003358.8601:03891
03892:+00097:+00130:-00066:003358.8601:03892
03893:+00188:+00073:+00168:003358.8601:03893
03894:-00064:+00087:+00055:003338.9169:03894
03895:+00103:+00487:+00223:003338.9169:03895
03896:+00180:-00165:+00331:003338.9169:03896
03897:+00194:+00166:-00188:003338.9169:03897
03898:-00625:-00137:-00053:003338.9169:03898
03899:+00280:+00045:-00250:003338.9169:03899
03900:+00321:+00106:-00092:003345.2465:03900
03901:-00154:-00108:-00115:003345.2465:03901
03902:-00590:+00264:+00117:003345.2465:03902
03903:+00164:+00363:-00155:003345.2465:03903
03904:-00009:-00105:-00328:003345.2465:03904
03905:-00093:+00076:-00239:003345.2465:03905
03906:-00010:+00229:-00197:003358.8330:03906
03907:+00260:+00088:-00072:003358.8330:03907
03908:+00083:+00286:-00251:003358.8330:03908
03909:-00200:+00131:+00060:003358.8330:03909
03910:-00100:+00301:+00152:003358.8330:03910
03911:+00138:+00010:-00073:003358.8330:03911
03912:-00134:-00024:-00302:003347.9858:03912
03913:-00091:+00058:+00191:003347.9858:03913
03914:-00082:-00063:+00185:003347.9858:03914
03915:-00158:+00024:-00113:003347.9858:03915
03916:-00332:-00175:+00016:003347.9858:03916
03917:-00217:-00046:+00039:003347.9858:03917
03918:-00110:-00100:+00013:003354.2998:03918
03919:-00149:-00017:-00032:003354.2998:03919
03920:-00146:+00003:+00333:003354.2998:03920
03921:-00047:+00104:+00083:003354.2998:03921
03922:-00075:+00061:+00173:003354.2998:03922
03923:-00299:+00096:+00179:003354.2998:03923
03924:-00119:+00119:+00180:003368.0493:03924
03925:+00085:+00350:+00338:003368.0493:03925
03926:-00208:-00030:+00305:003368.0493:03926
03927:-00210:+00208:+00262:003368.0493:03927
03928:+00151:-00047:+00201:003368.0493:03928
03929:+00119:+00217:+00108:003368.0493:03929
03930:-00385:+00109:+00262:003375.4157:03930
03931:+00011:-00173:+00127:003375.4157:03931
03932:+00267:+00170:-00208:003375.4157:03932
03933:-00125:-00572:-00275:003375.4157:03933
03934:-00335:+00197:-00522:003375.4157:03934
03935:-00296:+00227:-00096:003375.4157:03935
03936:+00247:-00140:-00200:003382.1440:03936
03937:-00050:+00031:-00297:003382.1440:03937
03938:-00051:-00009:-00180:003382.1440:03938
03939:-00013:+00071:-00626:003382.1440:03939
03940:-00013:+00190:-00754:003382.1440:03940
03941:-00144:-00116:-00763:003382.1440:03941
03942:+00244:-00224:-00609:003386.6748:03942
03943:+00287:+00019:-00750:003386.6748:03943
03944:-00162:-00557:-00839:003386.6748:03944
03945:+00480:-00026:-00569:003386.6748:03945
03946:+00593:+00533:-00916:003386.6748:03946
03947:-00165:-00542:-00246:003386.6748:03947
03948:-00381:+00113:-00361:003393.9833:03948
03949:+00377:+00729:+00043:003393.9833:03949
03950:+00072:-00337:-00401:003393.9833:03950
03951:-00470:-00133:-00273:003393.9833:03951
03952:-00146:+00951:+00239:003393.9833:03952
03953:+00852:-00260:-00042:003393.9833:03953
03954:+00545:+00054:+00473:003400.8205:03954
03955:-00359:-00187:+00330:003400.8205:03955
03956:-00078:-00211:-00140:003400.8205:03956
03957:+00261:-00123:+00424:003400.8205:03957
03958:-00377:-00139:+00116:003400.8205:03958
03959:-00406:-00125:+00489:003400.8205:03959
03960:-00079:+00053:+00529:003395.9553:03960
03961:+00168:+00194:+00133:003395.9553:03961
03962:-00120:+00301:+00337:003395.9553:03962
03963:+00048:+00281:+00189:003395.9553:03963
03964:+00321:+00470:+00230:003395.9553:03964
03965:+00029:-00017:+00246:003393.9287:03965
03966:-00012:+00068:+00173:003393.9287:03966
03967:-00110:-00173:+00225:003393.9287:03967
03968:+00554:-00359:+00079:003393.9287:03968
03969:-00136:-00038:+00296:003393.9287:03969
03970:-00003:+00273:+00082:003393.9287:03970
03971:+00275:+00082:+00350:003391.4052:03971
03972:-00092:+00084:+00260:003391.4052:03972
03973:-00069:+00252:-00148:003391.4052:03973
03974:+00169:+00302:+00515:003391.4052:03974
03975:+00052:-00029:+00120:003391.4052:03975
03976:-00188:+00090:-00014:003391.4052:03976
03977:+00131:+00342:+00294:003395.9345:03977
03978:+00338:+00431:-00147:003395.9345:03978
03979:-00007:+00206:+00106:003395.9345:03979
03980:-00229:+00480:+00098:003395.9345:03980
03981:-00178:+00188:+00190:003395.9345:03981
03982:+00048:+00123:+00372:003395.9345:03982
03983:+00193:-00182:-00272:003375.3212:03983
03984:+00540:+00049:-00082:003375.3212:03984
03985:+00209:+00187:+00113:003375.3212:03985
03986:-00204:+00029:-00273:003375.3212:03986
03987:-00359:+00189:+00407:003375.3212:03987
03988:+00091:+00179:+00015:003375.3212:03988
03989:+00366:+00376:-00315:003391.4118:03989
03990:-00088:-00312:+00445:003391.4118:03990
03991:+00282:+00120:-00495:003391.4118:03991
03992:+00502:+00122:-00241:003391.4118:03992
03993:-00247:+00124:-00509:003391.4118:03993
03994:-00337:+00411:-00137:003391.4118:03994
03995:-00105:+00279:-00145:003386.5520:03995
03996:+00301:+00222:-00312:003386.5520:03996
03997:+00015:-00374:+00295:003386.5520:03997
03998:+00138:+00003:-00293:003386.5520:03998
03999:+00339:-00342:+00181:003386.5520:03999
04000:+00201:-00273:-00239:003386.5520:04000
04001:-00342:-00236:+00203:003384.5690:04001
04002:-00218:-00202:+00097:003384.5690:04002
04003:+00014:-00379:+00314:003384.5690:04003
04004:-00029:+00259:+00082:003384.5690:04004
04005:+00047:+00277:+00012:003384.5690:04005
04006:+00168:+00276:-00098:003384.5690:04006
04007:-00263:+00196:+00025:003382.0283:04007
04008:-00513:-00314:+00332:003382.0283:04008
04009:+00045:+00165:+00182:003382.0283:04009
04010:+00226:-00218:+00185:003382.0283:04010
04011:-00127:-00467:+00109:003382.0283:04011
04012:-00092:+00322:+00228:003382.0283:04012
04013:+00132:-00235:+00331:003386.4970:04013
04014:+00067:+00167:-00117:003386.4970:04014
04015:-00466:+00081:+00315:003386.4970:04015
04016:-00198:+00044:-00041:003386.4970:04016
04017:+00328:+00303:+00258:003386.4970:04017
04018:-00208:-00198:+00157:003386.4970:04018
04019:-00319:+00028:+00045:003393.9221:04019
04020:+00092:+00340:+00230:003393.9221:04020
04021:+00014:+00023:-00326:003393.9221:04021
04022:-00265:+00156:+00160:003393.9221:04022
04023:-00194:+00088:-00041:003393.9221:04023
04024:-00036:+00094:-00261:003391.5427:04024
04025:-00124:+00185:+00075:003391.5427:04025
04026:-00070:+00118:-00181:003391.5427:04026
04027:-00038:-00058:+00179:003391.5427:04027
04028:-00130:+00264:-00132:003391.5427:04028
04029:-00296:-00293:+00016:003391.5427:04029
04030:-00043:+00011:-00147:003396.0583:04030
04031:+00260:+00311:-00124:003396.0583:04031
04032:-00182:-00378:+00076:003396.0583:04032
04033:-00095:+00085:-00144:003396.0583:04033
04034:+00108:-00105:-00152:003396.0583:04034
04035:+00184:+00209:-00380:003396.0583:04035
04036:-00254:+00171:-00097:003403.2580:04036
04037:-00054:-00030:-00160:003403.2580:04037
04038:+00073:+00011:-00133:003403.2580:04038
04039:-00103:+00328:-00195:003403.2580:04039
04040:-00114:-00066:+00018:003403.2580:04040
04041:+00140:+00346:-00120:003403.2580:04041
04042:+00087:-00103:-00012:003400.6689:04042
04043:-00200:+00016:-00185:003400.6689:04043
04044:-00192:+00015:+00026:003400.6689:04044
04045:+00055:+00028:+00074:003400.6689:04045
04046:-00241:-00249:+00101:003400.6689:04046
04047:-00161:+00256:+00140:003400.6689:04047
04048:+00187:-00044:-00057:003405.2661:04048
04049:+00246:+00134:-00069:003405.2661:04049
04050:-00325:-00027:-00055:003405.2661:04050
04051:+00000:+00079:-00317:003405.2661:04051
04052:+00203:+00201:-00128:003405.2661:04052
04053:-00161:-00317:-00048:003405.2661:04053
04054:-00201:-00057:-00372:003403.2375:04054
04055:+00266:-00013:+00105:003403.2375:04055
04056:+00216:-00287:-00491:003403.2375:04056
04057:-00088:-00334:-00587:003403.2375:04057
04058:-00205:-00025:-00485:003403.2375:04058
04059:+00319:-00186:-00360:003403.2375:04059
04060:+00156:+00211:-00695:003419.7951:04060
04061:-00374:-00249:-00245:003419.7951:04061
04062:-00030:-00363:-00696:003419.7951:04062
04063:+00517:-00060:-00668:003419.7951:04063
04064:-00342:-00180:-00406:003419.7951:04064
04065:-00406:-00181:-00244:003419.7951:04065
04066:+00156:+00301:-00061:003414.8364:04066
04067:-00263:-00394:-00028:003414.8364:04067
04068:-00081:+00133:-00059:003414.8364:04068
04069:+00444:+00053:-00080:003414.8364:04069
04070:-00012:+00314:-00061:003414.8364:04070
04071:-00319:+00414:-00040:003403.3540:04071
04072:-00459:+00045:+00336:003403.3540:04072
04073:-00200:+00283:+00341:003403.3540:04073
04074:+00148:+00154:+00197:003403.3540:04074
04075:+00027:-00020:+00190:003403.3540:04075
04076:+00037:+00006:+00244:003403.3540:04076
04077:+00189:+00280:-00014:003410.3024:04077
04078:-00129:+00198:+00340:003410.3024:04078
04079:-00437:+00363:-00028:003410.3024:04079
04080:+00047:-00075:+00217:003410.3024:04080
04081:+00105:+00338:+00041:003410.3024:04081
04082:-00190:+00002:+00246:003410.3024:04082
04083:+00093:+00147:+00425:003395.9758:04083
04084:+00259:+00314:-00078:003395.9758:04084
04085:+00182:+00028:+00302:003395.9758:04085
04086:-00273:+00452:+00049:003395.9758:04086
04087:+00128:+00295:+00035:003395.9758:04087
04088:+00405:+00355:+00196:003395.9758:04088
04089:+00478:-00296:+00105:003384.6706:04089
04090:-00281:-00087:+00380:003384.6706:04090
04091:+00174:+00566:+00222:003384.6706:04091
04092:+00107:-00124:-00088:003384.6706:04092
04093:+00050:-00275:+00167:003384.6706:04093
04094:+00506:+00445:-00384:003384.6706:04094
04095:+00092:-00588:+00562:003382.0761:04095
04096:-00087:+00597:-00646:003382.0761:04096
04097:-00181:+00268:+00432:003382.0761:04097
04098:+00191:+00429:-00493:003382.0761:04098
04099:-00060:+00210:+00358:003382.0761:04099
04100:-00071:+00268:+00269:003382.0761:04100
04101:+00423:+00527:+00208:003386.5996:04101
04102:+00311:+00384:-00275:003386.5996:04102
04103:+00174:+00366:-00193:003386.5996:04103
04104:-00072:+00202:+00298:003386.5996:04104
04105:+00392:+00177:-00094:003386.5996:04105
04106:+00196:+00368:+00013:003386.5996:04106
04107:-00214:-00161:+00019:003366.1713:04107
04108:-00216:+00190:-00246:003366.1713:04108
04109:+00223:+00555:+00054:003366.1713:04109
04110:-00168:-00117:-00242:003366.1713:04110
04111:-00009:+00099:+00744:003366.1713:04111
04112:+00123:+00578:-00036:003366.1713:04112
04113:-00189:-00135:+00177:003363.5839:04113
04114:-00116:+00405:+00365:003363.5839:04114
04115:-00027:+00289:+00301:003363.5839:04115
04116:-00003:-00307:-00036:003363.5839:04116
04117:+00047:+00141:+00163:003363.5839:04117
04118:-00103:-00174:+00191:003363.5839:04118
04119:-00085:-00030:+00150:003358.7995:04119
04120:-00278:-00017:+00303:003358.7995:04120
04121:-00497:-00219:+00306:003358.7995:04121
04122:-00161:+00066:+00057:003358.7995:04122
04123:+00239:+00218:+00376:003358.7995:04123
04124:+00167:-00435:+00053:003358.7995:04124
04125:-00123:+00119:+00119:003357.0905:04125
04126:-00137:-00101:+00417:003357.0905:04126
04127:-00165:+00162:+00065:003357.0905:04127
04128:+00247:+00011:-00115:003357.0905:04128
04129:+00166:+00131:+00357:003357.0905:04129
04130:+00112:+00105:+00013:003357.0905:04130
04131:+00100:+00034:+00080:003354.4003:04131
04132:-00090:+00330:+00077:003354.4003:04132
04133:-00106:+00189:-00038:003354.4003:04133
04134:-00110:+00317:+00004:003354.4003:04134
04135:-00249:-00105:+00196:003354.4003:04135
04136:-00107:+00021:+00116:003354.4003:04136
04137:+00050:+00185:+00042:003368.0693:04137
04138:-00102:-00211:-00032:003368.0693:04138
04139:-00398:+00028:+00043:003368.0693:04139
04140:+00018:-00018:+00048:003368.0693:04140
04141:+00138:-00120:-00353:003368.0693:04141
04142:-00218:+00165:-00239:003368.0693:04142
04143:-00094:-00057:+00077:003357.1176:04143
04144:+00220:+00267:-00306:003357.1176:04144
04145:-00092:+00069:-00116:003357.1176:04145
04146:-00300:+00210:-00054:003357.1176:04146
04147:-00235:+00295:-00236:003357.1176:04147
04148:+00286:+00158:-00314:003357.1176:04148
04149:+00151:+00017:+00094:003363.5771:04149
04150:-00145:+00192:-00131:003363.5771:04150
04151:+00310:+00007:-00165:003363.5771:04151
04152:+00279:+00086:-00263:003363.5771:04152
04153:-00184:-00185:-00039:003363.5771:04153
04154:+00089:+00058:+00119:003386.4357:04154
04155:+00196:+00136:-00064:003386.4357:04155
04156:-00141:-00177:+00099:003386.4357:04156
04157:-00123:-00027:+00137:003386.4357:04157
04158:+00027:-00145:+00011:003386.4357:04158
04159:-00108:+00172:-00070:003386.4357:04159
04160:-00260:+00091:+00208:003375.2333:04160
04161:-00110:+00026:+00155:003375.2333:04161
04162:+00266:+00172:+00337:003375.2333:04162
04163:+00057:+00123:+00133:003375.2333:04163
04164:-00341:+00143:+00163:003375.2333:04164
04165:-00051:+00015:+00181:003375.2333:04165
04166:+00229:-00209:+00263:003391.2338:04166
04167:-00233:+00256:+00206:003391.2338:04167
04168:-00375:-00203:+00223:003391.2338:04168
04169:+00270:+00192:-00005:003391.2338:04169
04170:+00032:+00038:+00345:003391.2338:04170
04171:-00268:-00346:+00264:003391.2338:04171
04172:+00042:+00431:+00024:003395.7695:04172
04173:+00175:-00222:-00065:003395.7695:04173
04174:-00087:-00157:-00281:003395.7695:04174
04175:-00231:+00312:+00157:003395.7695:04175
04176:+00137:-00262:-00364:003395.7695:04176
04177:+00151:-00317:-00619:003395.7695:04177
04178:-00303:-00252:-00546:003393.7919:04178
04179:-00100:-00329:-00925:003393.7919:04179
04180:+00462:-00011:-00682:003393.7919:04180
04181:-00239:-00556:-00529:003393.7919:04181
04182:-00313:-00404:-00697:003393.7919:04182
04183:+00287:+00162:-00655:003393.7919:04183
04184:+00412:-00175:-00710:003410.1428:04184
04185:-00078:+00002:-00811:003410.1428:04185
04186:+00075:+00106:-00410:003410.1428:04186
04187:+00326:+00198:-00728:003410.1428:04187
04188:-00161:+00116:-00516:003410.1428:04188
04189:-00366:+00194:-00127:003410.1428:04189
04190:-00074:+00287:-00236:003405.1901:04190
04191:+00537:+00027:+00332:003405.1901:04191
04192:+00304:-00234:+00247:003405.1901:04192
04193:+00338:+00399:+00384:003405.1901:04193
04194:-00205:-00191:+01045:003405.1901:04194
04195:-00187:-00394:+00230:003405.1901:04195
04196:-00201:+00201:+00411:003403.1416:04196
04197:-00248:+00207:+00266:003403.1416:04197
04198:+00099:-00035:+00406:003403.1416:04198
04199:+00114:+00549:+00175:003403.1416:04199
04200:+00055:+00226:+00451:003403.1416:04200
04201:+00190:+00504:+00149:003403.1416:04201
04202:-00021:+00172:+00348:003400.6894:04202
04203:-00264:+00046:+00330:003400.6894:04203
04204:-00298:+00162:+00317:003400.6894:04204
04205:+00013:-00236:+00596:003400.6894:04205
04206:-00124:+00062:+00229:003400.6894:04206
04207:+00148:-00019:+00799:003395.7905:04207
04208:+00277:-00023:+00312:003395.7905:04208
04209:+00105:+00060:+00402:003395.7905:04209
04210:-00319:+00270:+00360:003395.7905:04210
04211:+00127:+00281:+00169:003395.7905:04211
04212:+00559:+00423:+00414:003395.7905:04212
04213:-00007:-00092:+00101:003375.2133:04213
04214:-00061:+00448:+00375:003375.2133:04214
04215:+00158:+00101:+00320:003375.2133:04215
04216:+00029:+00207:-00199:003375.2133:04216
04217:-00138:+00160:-00106:003375.2133:04217
04218:-00211:+00294:-00287:003375.2133:04218
04219:+00603:+00826:-00266:003391.3569:04219
04220:+00048:-00070:-00242:003391.3569:04220
04221:-00106:+00140:-00368:003391.3569:04221
04222:-00270:-00063:+00296:003391.3569:04222
04223:+00486:+00031:-00623:003391.3569:04223
04224:-00089:+00298:-00105:003391.3569:04224
04225:-00276:-00031:-00046:003386.4631:04225
04226:+00188:+00283:-00166:003386.4631:04226
04227:-00027:+00208:-00037:003386.4631:04227
04228:+00105:+00346:-00309:003386.4631:04228
04229:+00182:-00018:-00406:003386.4631:04229
04230:+00291:+00348:-00413:003386.4631:04230
04231:-00216:-00083:-00258:003375.1860:04231
04232:-00170:+00132:-00395:003375.1860:04232
04233:+00170:+00319:-00511:003375.1860:04233
04234:+00263:-00282:-00232:003375.1860:04234
04235:-00052:+00263:-00285:003375.1860:04235
04236:-00058:-00119:+00115:003375.1860:04236
04237:+00260:+00303:-00689:003391.2065:04237
04238:-00073:+00144:+00487:003391.2065:04238
04239:-00043:+00146:+00210:003391.2065:04239
04240:+00246:+00372:+00381:003391.2065:04240
04241:-00184:-00333:+00735:003391.2065:04241
04242:+00109:+00384:+00102:003391.2065:04242
04243:-00081:-00285:+00434:003377.0373:04243
04244:-00043:+00163:-00272:003377.0373:04244
04245:-00479:-00390:+00678:003377.0373:04245
04246:+00005:+00158:+00088:003377.0373:04246
04247:-00012:-00289:+00212:003377.0373:04247
04248:-00307:+00126:+00136:003377.0373:04248
04249:-00054:+00116:+00138:003384.3786:04249
04250:-00038:+00042:+00300:003384.3786:04250
04251:-00096:+00287:+00163:003384.3786:04251
04252:-00377:+00071:+00385:003384.3786:04252
04253:-00129:+00213:+00327:003384.3786:04253
04254:+00170:+00175:+00270:003384.3786:04254
04255:-00016:+00090:+00366:003381.8645:04255
04256:-00226:+00261:+00237:003381.8645:04256
04257:+00037:+00020:+00226:003381.8645:04257
04258:+00227:+00232:-00132:003381.8645:04258
04259:-00264:+00122:+00306:003381.8645:04259
04260:-00160:+00019:+00109:003381.8645:04260
04261:+00169:-00130:+00045:003386.4699:04261
04262:-00149:-00053:-00395:003386.4699:04262
04263:-00151:-00046:-00218:003386.4699:04263
04264:-00095:-00172:-00029:003386.4699:04264
04265:+00229:+00178:-00535:003386.4699:04265
04266:-00142:-00141:+00080:003386.4699:04266
04267:-00109:+00246:-00263:003375.4633:04267
04268:+00341:-00131:-00159:003375.4633:04268
04269:+00166:+00300:-00602:003375.4633:04269
04270:-00154:+00111:+00067:003375.4633:04270
04271:+00099:-00202:-00235:003375.4633:04271
04272:+00486:+00060:-00205:003382.1032:04272
04273:-00321:-00354:+00060:003382.1032:04273
04274:-00048:+00098:-00441:003382.1032:04274
04275:+00194:-00264:+00120:003382.1032:04275
04276:-00337:+00034:-00504:003382.1032:04276
04277:-00377:-00119:-00053:003382.1032:04277
04278:+00236:+00183:-00287:003386.6069:04278
04279:+00250:+00253:-00046:003386.6069:04279
04280:-00327:+00152:-00187:003386.6069:04280
04281:-00153:+00172:+00031:003386.6069:04281
04282:+00133:-00032:+00305:003386.6069:04282
04283:+00126:+00156:-00062:003386.6069:04283
04284:-00458:-00051:+00409:003384.6706:04284
04285:-00126:+00071:+00148:003384.6706:04285
04286:+00326:-00077:+00321:003384.6706:04286
04287:-00326:+00007:+00178:003384.6706:04287
04288:-00492:-00057:+00367:003384.6706:04288
04289:+00159:+00150:+00204:003384.6706:04289
04290:+00454:+00046:+00054:003391.4531:04290
04291:-00258:-00008:+00146:003391.4531:04291
04292:-00265:+00224:-00039:003391.4531:04292
04293:+00085:+00131:+00093:003391.4531:04293
04294:+00130:-00032:-00312:003391.4531:04294
04295:-00365:-00012:-00111:003391.4531:04295
04296:-00121:-00054:-00497:003395.9965:04296
04297:+00486:+00011:-00521:003395.9965:04297
04298:-00185:-00194:-00442:003395.9965:04298
04299:-00331:-00308:-00895:003395.9965:04299
04300:+00344:+00161:-00530:003395.9965:04300
04301:+00379:-00462:-00493:003395.9965:04301
04302:-00196:-00128:-00692:003393.9013:04302
04303:-00006:+00023:-00766:003393.9013:04303
04304:+00410:-00099:-00608:003393.9013:04304
04305:+00069:+00531:-00041:003393.9013:04305
04306:-00735:-00065:+00050:003393.9013:04306
04307:-00141:+00118:-00327:003393.9013:04307
04308:+00750:+00020:-00195:003410.1010:04308
04309:+00668:+00191:-00079:003410.1010:04309
04310:-00229:+00082:+00129:003410.1010:04310
04311:-00047:-00150:-00050:003410.1010:04311
04312:-00089:+00482:+00083:003410.1010:04312
04313:-00462:-00127:+00005:003410.1010:04313
04314:+00062:+00098:+00232:003405.0793:04314
04315:-00076:+00244:+00039:003405.0793:04315
04316:-00145:-00230:+00293:003405.0793:04316
04317:+00143:+00462:+00180:003405.0793:04317
04318:+00082:+00054:+00428:003405.0793:04318
04319:-00226:+00180:+00089:003405.0793:04319
04320:-00432:+00326:+00142:003384.3381:04320
04321:+00115:-00208:+00265:003384.3381:04321
04322:+00159:+00284:-00353:003384.3381:04322
04323:-00116:-00295:+00363:003384.3381:04323
04324:+00061:+00178:+00137:003384.3381:04324
04325:+00287:-00202:+00420:003391.0070:04325
04326:+00178:+00092:+00146:003391.0070:04326
04327:-00166:+00074:+00342:003391.0070:04327
04328:+00197:+00004:+00213:003391.0070:04328
04329:+00478:+00007:+00426:003391.0070:04329
04330:-00248:+00007:+00336:003391.0070:04330
04331:-00233:+00456:-00118:003376.8876:04331
04332:-00011:+00175:-00041:003376.8876:04332
04333:+00250:+00354:-00364:003376.8876:04333
04334:-00241:-00090:+00096:003376.8876:04334
04335:+00102:+00596:-00237:003376.8876:04335
04336:+00200:+00058:+00383:003376.8876:04336
04337:+00113:+00312:-00227:003365.8217:04337
04338:-00006:+00489:+00613:003365.8217:04338
04339:+00225:-00136:+00013:003365.8217:04339
04340:+00576:+00539:+00064:003365.8217:04340
04341:-00024:-00324:+00237:003365.8217:04341
04342:+00202:+00255:-00494:003365.8217:04342
04343:+00163:+00284:+00173:003363.3479:04343
04344:-00081:-00272:-00178:003363.3479:04344
04345:-00117:+00028:-00485:003363.3479:04345
04346:+00097:+00260:-00147:003363.3479:04346
04347:+00175:+00149:-00321:003363.3479:04347
04348:-00193:+00358:-00380:003363.3479:04348
04349:-00026:+00182:-00208:003367.7382:04349
04350:+00162:+00012:-00061:003367.7382:04350
04351:+00199:+00641:-00256:003367.7382:04351
04352:-00125:-00435:+00221:003367.7382:04352
04353:+00148:+00516:-00144:003367.7382:04353
04354:+00509:+00309:+00280:003367.7382:04354
04355:-00059:-00463:+00219:003356.7634:04355
04356:+00251:-00198:+00146:003356.7634:04356
04357:+00093:-00188:-00025:003356.7634:04357
04358:-00046:+00036:-00194:003356.7634:04358
04359:-00407:-00163:+00313:003356.7634:04359
04360:+00477:+00448:-00532:003356.7634:04360
04361:+00310:-00367:+00356:003363.3005:04361
04362:-00433:+00246:-00273:003363.3005:04362
04363:-00152:-00146:+00330:003363.3005:04363
04364:+00096:+00273:-00255:003363.3005:04364
04365:-00150:+00036:+00333:003363.3005:04365
04366:-00433:-00145:+00299:003363.3005:04366
04367:+00112:-00058:+00627:003358.5844:04367
04368:-00063:+00305:+00211:003358.5844:04368
04369:-00354:+00046:+00184:003358.5844:04369
04370:-00471:-00004:+00186:003358.5844:04370
04371:+00195:+00564:+00009:003358.5844:04371
04372:-00173:-00135:+00422:003358.5844:04372
04373:-00196:+00471:+00005:003356.8100:04373
04374:+00292:+00217:+00378:003356.8100:04374
04375:+00383:+00222:+00013:003356.8100:04375
04376:-00291:+00251:+00261:003356.8100:04376
04377:-00417:-00058:+00069:003356.8100:04377
04378:+00123:+00162:-00018:003356.8100:04378
04379:+00008:+00022:+00072:003363.3076:04379
04380:-00248:-00016:-00152:003363.3076:04380
04381:-00179:+00195:+00129:003363.3076:04381
04382:+00102:-00146:+00001:003363.3076:04382
04383:-00075:+00068:-00319:003363.3076:04383
04384:-00223:-00167:+00186:003363.3076:04384
04385:+00091:+00145:-00454:003377.0034:04385
04386:+00193:+00028:-00333:003377.0034:04386
04387:-00297:-00171:-00210:003377.0034:04387
04388:-00070:+00437:-00616:003377.0034:04388
04389:+00131:-00334:-00150:003377.0034:04389
04390:-00205:+00116:-00621:003377.0034:04390
04391:-00302:-00099:+00117:003365.8623:04391
04392:+00207:+00028:-00527:003365.8623:04392
04393:+00114:+00345:-00196:003365.8623:04393
04394:-00375:+00043:-00432:003365.8623:04394
04395:+00126:+00176:+00148:003365.8623:04395
04396:+00248:+00037:+00169:003365.8623:04396
04397:-00006:-00113:+00061:003381.7893:04397
04398:-00430:+00108:+00071:003381.7893:04398
04399:-00049:+00126:-00083:003381.7893:04399
04400:+00013:-00063:+00152:003381.7893:04400
04401:-00278:+00366:+00030:003381.7893:04401
04402:-00365:-00067:+00231:003381.7893:04402
04403:+00208:+00072:-00009:003377.0510:04403
04404:+00158:+00033:+00235:003377.0510:04404
04405:-00301:-00265:+00238:003377.0510:04405
04406:+00004:+00244:+00281:003377.0510:04406
04407:+00311:-00165:+00104:003377.0510:04407
04408:-00046:+00133:+00295:003377.0510:04408
04409:-00378:+00192:+00324:003384.4128:04409
04410:-00049:+00023:+00010:003384.4128:04410
04411:+00281:+00384:+00136:003384.4128:04411
04412:-00242:-00070:+00046:003384.4128:04412
04413:-00185:-00149:-00183:003384.4128:04413
04414:+00280:+00328:-00204:003384.4128:04414
04415:+00033:-00636:-00156:003391.2202:04415
04416:-00187:-00169:-00662:003391.2202:04416
04417:+00304:+00025:-00184:003391.2202:04417
04418:+00334:-00197:-00366:003391.2202:04418
04419:-00228:-00480:-00438:003391.2202:04419
04420:+00181:+00172:-00816:003395.6943:04420
04421:+00283:+00048:-00512:003395.6943:04421
04422:-00047:+00003:-00652:003395.6943:04422
04423:-00252:+00204:-00551:003395.6943:04423
04424:+00219:+00281:-00916:003395.6943:04424
04425:+00257:-00155:-00650:003395.6943:04425
04426:-00013:-00218:-00707:003393.7099:04426
04427:+00236:-00189:-00203:003393.7099:04427
04428:+00202:+00342:+00270:003393.7099:04428
04429:-00045:+00605:+00151:003393.7099:04429
04430:-00527:-00098:+00184:003393.7099:04430
04431:+00408:+00306:+00470:003393.7099:04431
04432:+01001:+00086:+00421:003400.5998:04432
04433:-00124:+00412:+00005:003400.5998:04433
04434:-00477:-00171:+00437:003400.5998:04434
04435:-00182:+00159:+00061:003400.5998:04435
04436:+00224:+00367:+00084:003400.5998:04436
04437:-00030:-00095:+00372:003400.5998:04437
04438:-00323:+00263:-00171:003395.6669:04438
04439:+00307:-00218:+00487:003395.6669:04439
04440:-00064:-00334:+00293:003395.6669:04440
04441:+00130:+00268:+00377:003395.6669:04441
04442:+00172:-00073:+00326:003395.6669:04442
04443:+00144:+00340:-00037:003395.6669:04443
04444:-00346:-00043:+00308:003384.3857:04444
04445:-00336:+00110:+00162:003384.3857:04445
04446:+00535:+00296:+00513:003384.3857:04446
04447:+00020:-00139:+00390:003384.3857:04447
04448:-00214:+00334:+00440:003384.3857:04448
04449:+00197:-00138:+00487:003384.3857:04449
04450:+00109:+00043:+00220:003381.7893:04450
04451:+00159:+00455:+00646:003381.7893:04451
04452:-00248:-00306:+00369:003381.7893:04452
04453:+00264:+00278:+00017:003381.7893:04453
04454:-00038:-00196:+00617:003381.7893:04454
04455:-00038:+00452:-00204:003381.7893:04455
04456:-00100:+00148:+00332:003367.7719:04456
04457:+00220:+00179:-00280:003367.7719:04457
04458:+00244:+00697:+00227:003367.7719:04458
04459:-00221:+00171:-00038:003367.7719:04459
04460:+00476:+00287:-00262:003367.7719:04460
04461:+00126:+00261:+00000:003367.7719:04461
04462:+00170:+00274:-00425:003365.9291:04462
04463:+00132:+00351:+00019:003365.9291:04463
04464:+00346:+00673:-00269:003365.9291:04464
04465:-00681:-00406:+00044:003365.9291:04465
04466:-00034:-00304:-00388:003365.9291:04466
04467:+00487:-00081:-00676:003365.9291:04467
04468:-00013:-00109:-00474:003363.2939:04468
04469:-00364:+00591:-00714:003363.2939:04469
04470:-00470:-00150:-00365:003363.2939:04470
04471:+00456:+00207:-00777:003363.2939:04471
04472:+00189:+00358:-00052:003363.2939:04472
04473:+00247:+00146:-00771:003363.2939:04473
04474:+00407:+00105:-00292:003367.7382:04474
04475:+00197:+00636:-00072:003367.7382:04475
04476:+00029:-00356:+00587:003367.7382:04476
04477:+00143:-00038:-00010:003367.7382:04477
04478:+00194:+00164:+00101:003367.7382:04478
04479:-00366:-00171:+00250:003367.7382:04479
04480:-00082:+00478:-00053:003356.7500:04480
04481:+00177:-00140:+00255:003356.7500:04481
04482:-00264:+00125:-00173:003356.7500:04482
04483:-00708:+00167:+00467:003356.7500:04483
04484:+00123:+00428:+00389:003356.7500:04484
04485:+00161:+00210:+00331:003356.7500:04485
04486:-00453:+00365:-00161:003363.2736:04486
04487:-00456:+00212:+00239:003363.2736:04487
04488:+00494:-00028:+00536:003363.2736:04488
04489:+00378:+00456:+00041:003363.2736:04489
04490:-00648:+00086:+00407:003363.2736:04490
04491:-00576:+00072:+00468:003367.7719:04491
04492:+00462:+00497:+00447:003367.7719:04492
04493:-00375:-00454:+00391:003367.7719:04493
04494:-00304:+00386:-00136:003367.7719:04494
04495:+00035:-00033:+00680:003367.7719:04495
04496:+00117:-00026:-00253:003367.7719:04496
04497:-00324:+00080:+00599:003356.7565:04497
04498:-00208:+00098:-00152:003356.7565:04498
04499:+00162:+00249:-00309:003356.7565:04499
04500:-00044:+00169:-00193:003356.7565:04500
04501:-00422:+00033:-00247:003356.7565:04501
04502:-00196:-00097:+00284:003356.7565:04502
04503:+00665:+00315:-00218:003363.4829:04503
04504:-00407:-00431:-00039:003363.4829:04504
04505:-00474:+00293:-00590:003363.4829:04505
04506:+00387:-00097:+00140:003363.4829:04506
04507:+00511:-00003:-00458:003363.4829:04507
04508:-00434:+00200:-00010:003363.4829:04508
04509:-00016:-00072:+00074:003377.2478:04509
04510:+00513:+00140:-00518:003377.2478:04510
04511:-00191:-00301:-00079:003377.2478:04511
04512:-00168:+00132:-00419:003377.2478:04512
04513:+00251:+00026:-00028:003377.2478:04513
04514:+00174:-00137:-00361:003377.2478:04514
04515:-00351:+00173:-00210:003366.1242:04515
04516:-00097:+00059:+00039:003366.1242:04516
04517:+00596:-00025:-00179:003366.1242:04517
04518:+00087:-00010:-00016:003366.1242:04518
04519:-00544:-00015:+00236:003366.1242:04519
04520:+00164:+00330:+00059:003366.1242:04520
04521:+00501:+00256:-00030:003382.0283:04521
04522:-00304:-00029:+00128:003382.0283:04522
04523:-00299:+00122:+00241:003382.0283:04523
04524:+00029:+00092:+00188:003382.0283:04524
04525:+00012:-00068:+00111:003382.0283:04525
04526:-00332:-00041:+00292:003382.0283:04526
04527:-00176:+00215:+00144:003386.5793:04527
04528:+00369:+00042:+00342:003386.5793:04528
04529:+00071:+00128:+00270:003386.5793:04529
04530:-00325:+00230:+00225:003386.5793:04530
04531:+00299:+00131:+00144:003386.5793:04531
04532:+00297:+00316:-00071:003386.5793:04532
04533:-00469:-00088:+00147:003384.6301:04533
04534:-00069:+00053:-00025:003384.6301:04534
04535:+00391:+00366:-00028:003384.6301:04535
04536:-00117:-00442:-00038:003384.6301:04536
04537:-00342:+00186:-00381:003384.6301:04537
04538:+00007:+00001:-00292:003384.6301:04538
04539:+00011:-00474:-00649:003400.7929:04539
04540:-00188:-00211:-00706:003400.7929:04540
04541:+00009:-00335:-00528:003400.7929:04541
04542:+00281:-00001:-00906:003400.7929:04542
04543:-00090:-00240:-00575:003400.7929:04543
04544:-00064:-00336:-00872:003400.7929:04544
04545:+00224:+00279:-00848:003405.1901:04545
04546:+00380:+00133:-00663:003405.1901:04546
04547:-00239:+00141:-00815:003405.1901:04547
04548:-00328:+00000:-00142:003405.1901:04548
04549:+00108:+00279:-00485:003405.1901:04549
04550:+00039:+00081:-00044:003405.1901:04550
04551:-00263:+00105:-00044:003393.9013:04551
04552:+00227:-00431:-00248:003393.9013:04552
04553:+00628:+00238:-00142:003393.9013:04553
04554:+00075:+00115:-00279:003393.9013:04554
04555:-00628:+00137:+00148:003393.9013:04555
04556:-00532:+00271:+00376:003393.9013:04556
04557:+00336:+00183:+00367:003410.2397:04557
04558:-00029:+00483:+00260:003410.2397:04558
04559:+00027:+00543:+00175:003410.2397:04559
04560:+00076:+00242:+00224:003410.2397:04560
04561:-00299:+00004:+00160:003410.2397:04561
04562:-00044:+00177:+00708:003395.9416:04562
04563:+00049:-00186:+00184:003395.9416:04563
04564:+00238:-00417:+00383:003395.9416:04564
04565:-00287:-00011:+00517:003395.9416:04565
04566:+00363:-00527:+00286:003395.9416:04566
04567:+00167:+00165:-00300:003395.9416:04567
04568:-00374:-00487:+00468:003375.3417:04568
04569:+00010:+00401:+00089:003375.3417:04569
04570:+00296:+00098:+00147:003375.3417:04570
04571:+00244:-00010:+00199:003375.3417:04571
04572:-00167:+00703:+00137:003375.3417:04572
04573:+00113:+00193:+00242:003375.3417:04573
04574:+00477:+00517:-00218:003381.9938:04574
04575:+00003:+00197:+00906:003381.9938:04575
04576:-00121:+00586:-00052:003381.9938:04576
04577:+00444:+00552:+00339:003381.9938:04577
04578:+00486:+00856:+00601:003381.9938:04578
04579:-00319:+00121:+00077:003381.9938:04579
04580:+00130:+00208:+00282:003367.9887:04580
04581:+00391:+00834:+00032:003367.9887:04581
04582:-00003:-00569:+00305:003367.9887:04582
04583:-00057:+00210:-00288:003367.9887:04583
04584:-00160:-00760:+00214:003367.9887:04584
04585:-00170:+00709:-00774:003367.9887:04585
04586:-00168:-00101:-00104:003356.9904:04586
04587:+00203:+00371:-00552:003356.9904:04587
04588:+00160:+00330:+00256:003356.9904:04588
04589:-00221:+00233:-00356:003356.9904:04589
04590:-00117:-00003:-00267:003356.9904:04590
04591:+00326:+00385:-00280:003356.9904:04591
04592:+00379:-00376:-00153:003363.5366:04592
04593:-00036:+00007:-00378:003363.5366:04593
04594:+00050:+00171:-00354:003363.5366:04594
04595:+00210:-00216:-00330:003363.5366:04595
04596:+00030:+00226:-00332:003363.5366:04596
04597:-00329:-00040:+00025:003363.5366:04597
04598:+00312:+00148:-00307:003358.8061:04598
04599:+00154:+00156:+00011:003358.8061:04599
04600:-00256:+00218:-00285:003358.8061:04600
04601:-00193:+00109:+00182:003358.8061:04601
04602:+00046:+00048:+00201:003358.8061:04602
04603:-00096:+00235:+00054:003358.8061:04603
04604:-00190:-00193:+00206:003347.8728:04604
04605:+00146:+00169:+00031:003347.8728:04605
04606:-00080:-00059:+00161:003347.8728:04606
04607:-00503:+00008:+00099:003347.8728:04607
04608:-00183:+00028:+00330:003347.8728:04608
04609:+00391:-00022:-00073:003347.8728:04609
04610:-00167:+00611:+00041:003363.2868:04610
04611:-00639:+00175:+00089:003363.2868:04611
04612:+00182:+00277:-00179:003363.2868:04612
04613:+00244:+00014:+00732:003363.2868:04613
04614:-00154:+00780:-00130:003363.2868:04614
04615:-00124:-00240:+00602:003363.2868:04615
04616:+00410:+00453:+00121:003358.5844:04616
04617:+00050:+00143:+00234:003358.5844:04617
04618:-00695:+00110:+00134:003358.5844:04618
04619:-00139:+00414:+00475:003358.5844:04619
04620:+00197:-00027:+00281:003358.5844:04620
04621:-00086:+00089:-00318:003358.5844:04621
04622:-00541:+00085:+00326:003356.7966:04622
04623:+00295:-00056:-00207:003356.7966:04623
04624:+00166:-00450:+00065:003356.7966:04624
04625:-00388:+00425:-00318:003356.7966:04625
04626:+00005:-00173:+00310:003356.7966:04626
04627:+00376:+00156:-00104:003356.7966:04627
04628:-00006:+00148:-00022:003372.7570:04628
04629:-00294:-00019:+00081:003372.7570:04629
04630:+00191:+00127:-00016:003372.7570:04630
04631:+00255:+00091:+00114:003372.7570:04631
04632:-00101:-00201:-00099:003372.7570:04632
04633:-00342:-00333:-00041:003372.7570:04633
04634:+00393:+00095:-00292:003367.9748:04634
04635:+00205:-00133:-00321:003367.9748:04635
04636:-00361:+00077:-00023:003367.9748:04636
04637:+00404:+00297:-00087:003367.9748:04637
04638:+00463:+00098:-00328:003367.9748:04638
04639:-00365:+00182:-00052:003367.9748:04639
04640:-00517:+00173:+00203:003366.0974:04640
04641:+00444:+00172:-00041:003366.0974:04641
04642:+00100:+00266:-00045:003366.0974:04642
04643:-00435:+00300:+00200:003366.0974:04643
04644:-00280:+00073:+00212:003366.0974:04644
04645:+00387:+00140:+00100:003366.0974:04645
04646:+00147:+00058:+00097:003381.9938:04646
04647:-00381:-00118:+00018:003381.9938:04647
04648:-00068:+00281:+00047:003381.9938:04648
04649:+00391:+00000:+00025:003381.9938:04649
04650:-00256:+00147:-00122:003381.9938:04650
04651:-00398:+00279:+00196:003386.4357:04651
04652:+00246:-00009:+00050:003386.4357:04652
04653:+00113:+00254:-00133:003386.4357:04653
04654:-00168:+00166:+00016:003386.4357:04654
04655:-00127:-00028:-00082:003386.4357:04655
04656:+00214:+00180:-00259:003386.4357:04656
04657:-00073:-00178:-00162:003393.7783:04657
04658:-00224:-00164:-00259:003393.7783:04658
04659:+00040:-00002:-00262:003393.7783:04659
04660:+00165:-00534:-00478:003393.7783:04660
04661:-00290:+00141:-00873:003393.7783:04661
04662:-00222:-00118:-00507:003393.7783:04662
04663:+00277:-00303:-00634:003410.1564:04663
04664:-00002:-00009:-00678:003410.1564:04664
04665:-00206:-00354:-00214:003410.1564:04665
04666:+00190:-00126:-00736:003410.1564:04666
04667:+00201:-00158:-00371:003410.1564:04667
04668:-00297:-00548:-00060:003410.1564:04668
04669:-00076:+00222:-00330:003405.2382:04669
04670:+00226:-00403:-00239:003405.2382:04670
04671:-00043:-00236:-00203:003405.2382:04671
04672:-00028:+00425:+00163:003405.2382:04672
04673:+00127:-00224:+00193:003405.2382:04673
04674:+00228:+00604:-00249:003405.2382:04674
04675:-00059:+00346:+00233:003403.0932:04675
04676:-00139:+00264:+00116:003403.0932:04676
04677:+00242:+00506:+00402:003403.0932:04677
04678:+00006:-00151:+00169:003403.0932:04678
04679:-00058:+00196:-00056:003403.0932:04679
04680:-00097:+00007:+00418:003403.0932:04680
04681:+00094:-00221:+00295:003410.2260:04681
04682:-00231:+00287:+00370:003410.2260:04682
04683:+00047:-00155:+00228:003410.2260:04683
04684:+00280:+00330:+00014:003410.2260:04684
04685:-00479:-00164:+00559:003410.2260:04685
04686:-00296:+00001:-00105:003410.2260:04686
04687:+00481:+00526:+00105:003395.8591:04687
04688:-00040:-00435:+00309:003395.8591:04688
04689:-00254:+00241:+00137:003395.8591:04689
04690:+00041:-00052:+00708:003395.8591:04690
04691:+00567:-00214:+00013:003395.8591:04691
04692:+00072:+00304:+00195:003395.8591:04692
04693:-00352:-00406:+00151:003393.8261:04693
04694:+00592:+00661:-00171:003393.8261:04694
04695:+00380:+00002:+00400:003393.8261:04695
04696:-00279:+00480:-00396:003393.8261:04696
04697:-00446:+00596:+00281:003393.8261:04697
04698:+00255:+00158:+00140:003393.8261:04698
04699:-00152:+00278:+00052:003382.0214:04699
04700:-00158:+00509:+00040:003382.0214:04700
04701:+00095:+00097:-00044:003382.0214:04701
04702:+00068:+00651:+00042:003382.0214:04702
04703:-00553:-00194:-00128:003382.0214:04703
04704:-00128:+00222:-00313:003395.8591:04704
04705:+00388:+00315:+00145:003395.8591:04705
04706:+00230:-00420:-00602:003395.8591:04706
04707:-00301:+00477:-00343:003395.8591:04707
04708:-00072:+00025:+00184:003395.8591:04708
04709:+00663:+00556:-00509:003395.8591:04709
04710:-00234:+00171:+00618:003375.3078:04710
04711:-00230:+00481:+00078:003375.3078:04711
04712:+00562:+00236:+00115:003375.3078:04712
04713:+00137:-00365:+00402:003375.3078:04713
04714:+00080:+00318:-00209:003375.3078:04714
04715:-00171:-00395:+00489:003375.3078:04715
04716:+00219:+00160:-00759:003391.3503:04716
04717:-00273:-00429:+00284:003391.3503:04717
04718:-00103:+00076:-00364:003391.3503:04718
04719:-00048:-00165:-00400:003391.3503:04719
04720:-00192:-00039:-00125:003391.3503:04720
04721:-00105:+00181:-00364:003391.3503:04721
04722:-00172:-00002:+00190:003386.4562:04722
04723:+00087:+00209:-00099:003386.4562:04723
04724:-00303:+00055:+00334:003386.4562:04724
04725:-00049:+00117:-00174:003386.4562:04725
04726:+00430:-00124:+00061:003386.4562:04726
04727:+00129:-00297:-00025:003386.4562:04727
04728:-00287:-00090:+00229:003375.1928:04728
04729:+00294:+00045:+00062:003375.1928:04729
04730:+00506:+00010:+00066:003375.1928:04730
04731:-00399:+00172:+00129:003375.1928:04731
04732:-00537:+00292:+00264:003375.1928:04732
04733:+00152:+00017:+00105:003375.1928:04733
04734:+00095:+00217:-00101:003391.3090:04734
04735:-00242:+00183:+00102:003391.3090:04735
04736:-00328:+00017:+00122:003391.3090:04736
04737:+00340:+00530:+00152:003391.3090:04737
04738:-00192:+00202:+00255:003391.3090:04738
04739:-00301:+00154:+00194:003391.3090:04739
04740:+00188:-00041:+00199:003386.4768:04740
04741:+00344:+00140:-00047:003386.4768:04741
04742:-00443:-00206:+00174:003386.4768:04742
04743:-00215:+00149:-00090:003386.4768:04743
04744:+00222:-00035:+00195:003386.4768:04744
04745:-00103:+00057:-00067:003386.4768:04745
04746:-00277:+00271:-00276:003375.3146:04746
04747:+00000:-00116:+00099:003375.3146:04747
04748:+00106:+00041:-00451:003375.3146:04748
04749:-00208:+00015:+00162:003375.3146:04749
04750:-00193:-00183:+00018:003375.3146:04750
04751:+00218:+00191:-00427:003375.3146:04751
04752:+00077:-00291:-00037:003391.3503:04752
04753:-00212:+00073:-00376:003391.3503:04753
04754:-00010:-00213:-00045:003391.3503:04754
04755:+00163:+00095:-00422:003391.3503:04755
04756:-00180:+00112:-00001:003391.3503:04756
04757:-00212:+00348:-00018:003391.3503:04757
04758:+00297:+00223:-00009:003386.5793:04758
04759:-00173:-00019:+00043:003386.5793:04759
04760:-00127:+00356:+00086:003386.5793:04760
04761:+00042:+00140:+00369:003386.5793:04761
04762:+00353:+00068:-00214:003386.5793:04762
04763:-00354:+00019:+00105:003386.5793:04763
04764:-00298:-00003:+00238:003393.8811:04764
04765:+00169:+00183:-00124:003393.8811:04765
04766:+00185:-00061:+00101:003393.8811:04766
04767:-00274:+00224:+00278:003393.8811:04767
04768:-00190:+00064:+00155:003393.8811:04768
04769:+00411:+00392:-00053:003391.4118:04769
04770:+00138:+00148:+00333:003391.4118:04770
04771:-00299:+00090:+00010:003391.4118:04771
04772:+00048:+00147:+00025:003391.4118:04772
04773:+00155:+00193:-00205:003391.4118:04773
04774:-00406:-00176:-00066:003391.4118:04774
04775:-00258:-00056:-00357:003405.3212:04775
04776:+00117:-00168:-00293:003405.3212:04776
04777:-00145:-00229:-00453:003405.3212:04777
04778:-00188:-00484:-00624:003405.3212:04778
04779:+00031:-00292:-00706:003405.3212:04779
04780:+00223:-00145:-00749:003405.3212:04780
04781:-00040:-00208:-00594:003403.2238:04781
04782:+00007:-00037:-00684:003403.2238:04782
04783:+00452:-00078:-00604:003403.2238:04783
04784:+00161:-00086:-00505:003403.2238:04784
04785:-00107:+00050:-00597:003403.2238:04785
04786:+00374:-00010:-00448:003403.2238:04786
04787:+00420:+00093:-00457:003410.2534:04787
04788:+00116:+00000:-00097:003410.2534:04788
04789:+00160:+00245:+00084:003410.2534:04789
04790:-00022:+00242:+00141:003410.2534:04790
04791:-00503:-00392:+00387:003410.2534:04791
04792:-00204:+00104:+00157:003410.2534:04792
04793:+00533:+00003:+00218:003405.3974:04793
04794:-00289:+00562:-00132:003405.3974:04794
04795:-00727:+00167:+00287:003405.3974:04795
04796:-00064:+00419:+00261:003405.3974:04796
04797:+00480:+00522:+00333:003405.3974:04797
04798:+00088:-00085:+00193:003405.3974:04798
04799:-00081:+00429:+00225:003393.9768:04799
04800:-00139:+00011:+00644:003393.9768:04800
04801:+00197:+00091:+00257:003393.9768:04801
04802:+00080:+00002:+00556:003393.9768:04802
04803:+00208:+00381:+00428:003393.9768:04803
04804:+00049:+00066:+00350:003393.9768:04804
04805:-00297:+00005:+00279:003382.0827:04805
04806:-00122:+00239:+00172:003382.0827:04806
04807:+00269:+00216:+00177:003382.0827:04807
04808:+00253:-00007:-00049:003382.0827:04808
04809:-00536:-00001:-00160:003382.0827:04809
04810:+00049:+00157:+00189:003382.0827:04810
04811:+00243:+00087:+00133:003377.2478:04811
04812:+00078:-00183:-00285:003377.2478:04812
04813:-00349:+00297:+00162:003377.2478:04813
04814:+00076:+00110:-00006:003377.2478:04814
04815:+00420:+00499:+00059:003377.2478:04815
04816:-00195:-00114:+00471:003377.2478:04816
04817:-00038:+00483:-00098:003347.9194:04817
04818:+00395:+00373:+00331:003347.9194:04818
04819:+00454:-00185:-00278:003347.9194:04819
04820:-00325:-00008:-00064:003347.9194:04820
04821:+00088:+00228:+00171:003347.9194:04821
04822:+00247:+00101:-00234:003347.9194:04822
04823:+00034:+00151:-00498:003363.5502:04823
04824:-00067:+00262:-00145:003363.5502:04824
04825:+00053:+00238:+00163:003363.5502:04825
04826:-00020:+00234:-00047:003363.5502:04826
04827:-00291:+00328:-00086:003363.5502:04827
04828:-00060:+00049:-00216:003363.5502:04828
04829:+00197:+00250:-00248:003349.6337:04829
04830:-00030:+00059:-00280:003349.6337:04830
04831:-00292:-00646:+00059:003349.6337:04831
04832:+00372:-00095:-00251:003349.6337:04832
04833:+00238:+00124:-00002:003349.6337:04833
04834:-00302:-00271:-00004:003349.6337:04834
04835:-00297:+00189:+00140:003338.8771:04835
04836:+00390:+00149:+00055:003338.8771:04836
04837:+00101:-00210:-00018:003338.8771:04837
04838:-00093:+00229:-00125:003338.8771:04838
04839:+00004:-00085:+00118:003338.8771:04839
04840:+00344:+00080:-00179:003338.8771:04840
04841:-00025:+00141:+00297:003345.2397:04841
04842:-00348:-00003:+00195:003345.2397:04842
04843:+00165:+00032:+00272:003345.2397:04843
04844:+00200:+00168:+00239:003345.2397:04844
04845:-00486:-00144:+00362:003345.2397:04845
04846:-00300:+00167:+00317:003349.6140:04846
04847:+00427:+00353:+00353:003349.6140:04847
04848:-00256:-00081:+00387:003349.6140:04848
04849:-00375:+00141:+00463:003349.6140:04849
04850:+00357:+00341:+00191:003349.6140:04850
04851:+00156:+00101:+00391:003349.6140:04851
04852:-00233:+00191:+00217:003329.8840:04852
04853:-00327:+00265:+00036:003329.8840:04853
04854:+00143:+00174:+00271:003329.8840:04854
04855:+00175:+00418:-00159:003329.8840:04855
04856:-00528:-00142:+00230:003329.8840:04856
04857:-00258:+00251:+00069:003329.8840:04857
04858:+00563:+00297:+00321:003336.0893:04858
04859:-00476:-00394:+00239:003336.0893:04859
04860:-00429:+00041:-00542:003336.0893:04860
04861:-00130:-00055:+00050:003336.0893:04861
04862:+00107:+00351:-00696:003336.0893:04862
04863:-00220:-00120:+00098:003336.0893:04863
04864:-00041:+00431:-00660:003349.6538:04864
04865:+00031:+00065:+00101:003349.6538:04865
04866:+00053:+00265:-00840:003349.6538:04866
04867:+00038:-00127:+00138:003349.6538:04867
04868:+00188:+00221:-00032:003349.6538:04868
04869:+00461:-00170:-00046:003349.6538:04869
04870:-00311:-00185:-00073:003338.9367:04870
04871:+00005:+00032:+00005:003338.9367:04871
04872:+00244:-00171:+00064:003338.9367:04872
04873:+00413:+00209:-00481:003338.9367:04873
04874:-00508:-00112:+00087:003338.9367:04874
04875:-00010:+00238:-00346:003338.9367:04875
04876:+00231:+00197:+00057:003354.4609:04876
04877:-00023:+00083:-00072:003354.4609:04877
04878:-00168:+00051:+00219:003354.4609:04878
04879:+00080:+00359:-00099:003354.4609:04879
04880:+00127:-00034:+00077:003354.4609:04880
04881:-00479:+00019:+00293:003354.4609:04881
04882:-00283:+00093:+00291:003358.8869:04882
04883:+00064:+00125:+00259:003358.8869:04883
04884:-00074:+00330:+00414:003358.8869:04884
04885:-00334:+00093:+00309:003358.8869:04885
04886:+00245:+00385:+00211:003358.8869:04886
04887:+00228:+00240:+00249:003358.8869:04887
04888:-00311:+00063:+00224:003366.2587:04888
04889:-00101:+00150:+00206:003366.2587:04889
04890:+00088:+00105:+00131:003366.2587:04890
04891:+00007:+00027:+00145:003366.2587:04891
04892:-00179:+00044:+00008:003366.2587:04892
04893:-00119:+00084:+00352:003366.2587:04893
04894:+00100:-00052:-00127:003382.1032:04894
04895:-00086:-00081:-00181:003382.1032:04895
04896:-00316:-00016:-00154:003382.1032:04896
04897:+00057:-00198:-00385:003382.1032:04897
04898:+00133:-00144:-00466:003382.1032:04898
04899:-00183:-00442:-00445:003382.1032:04899
04900:+00050:-00324:-00925:003395.9553:04900
04901:+00345:-00191:-00721:003395.9553:04901
04902:-00096:-00546:-00857:003395.9553:04902
04903:-00153:-00222:-00893:003395.9553:04903
04904:+00116:+00006:-00878:003395.9553:04904
04905:+00354:+00170:-00737:003395.9553:04905
04906:+00337:+00145:+00236:003384.5620:04906
04907:+00276:+00529:-00250:003384.5620:04907
04908:-00058:+00158:-00120:003384.5620:04908
04909:-00246:+00400:-00209:003384.5620:04909
04910:-00526:+00057:-00748:003384.5620:04910
04911:-00388:-00025:+00426:003384.5620:04911
04912:+00339:-00082:-00207:003400.7929:04912
04913:+00510:+00014:+00128:003400.7929:04913
04914:+00011:-00181:+00311:003400.7929:04914
04915:-00137:+00411:+00104:003400.7929:04915
04916:+00184:+00626:+00540:003400.7929:04916
04917:+00117:+00485:+00167:003400.7929:04917
04918:-00228:+00709:+00097:003405.2382:04918
04919:-00167:+00244:+00462:003405.2382:04919
04920:+00232:-00021:+00190:003405.2382:04920
04921:+00439:+00053:+00548:003405.2382:04921
04922:+00331:-00246:+00355:003405.2382:04922
04923:-00146:-00264:+00299:003405.2382:04923
04924:+00036:+00095:+00355:003384.5756:04924
04925:+00080:-00107:+00475:003384.5756:04925
04926:-00043:+00410:-00101:003384.5756:04926
04927:-00498:-00055:+00459:003384.5756:04927
04928:-00238:+00162:+00221:003384.5756:04928
04929:+00358:+00200:-00084:003384.5756:04929
04930:-00083:+00053:+00340:003382.0349:04930
04931:-00555:+00120:-00072:003382.0349:04931
04932:+00115:+00049:+00167:003382.0349:04932
04933:+00341:+00104:+00152:003382.0349:04933
04934:+00015:-00368:+00439:003382.0349:04934
04935:-00023:+00267:+00285:003377.1733:04935
04936:+00438:+00542:+00240:003377.1733:04936
04937:+00127:+00713:+00230:003377.1733:04937
04938:+00169:+00381:+00228:003377.1733:04938
04939:+00055:+00253:+00035:003377.1733:04939
04940:+00364:+00370:+00241:003377.1733:04940
04941:+00114:+00195:+00018:003357.0170:04941
04942:-00081:+00167:-00443:003357.0170:04942
04943:+00207:+00269:+00041:003357.0170:04943
04944:+00111:+00538:-00525:003357.0170:04944
04945:-00258:-00094:-00300:003357.0170:04945
04946:-00087:+00158:-00119:003357.0170:04946
04947:+00227:+00460:-00357:003372.7707:04947
04948:-00128:-00192:-00067:003372.7707:04948
04949:-00249:+00057:-00256:003372.7707:04949
04950:+00007:-00048:-00172:003372.7707:04950
04951:+00033:-00242:-00427:003372.7707:04951
04952:-00053:-00485:-00312:003372.7707:04952
04953:+00190:-00098:-00318:003367.9814:04953
04954:+00453:+00079:-00461:003367.9814:04954
04955:-00068:-00547:-00274:003367.9814:04955
04956:+00088:+00343:-00498:003367.9814:04956
04957:+00121:+00342:-00016:003367.9814:04957
04958:+00368:-00028:-00240:003367.9814:04958
04959:-00205:+00335:+00036:003347.9389:04959
04960:-00131:+00250:+00301:003347.9389:04960
04961:+00442:-00172:+00136:003347.9389:04961
04962:-00345:-00173:+00406:003347.9389:04962
04963:-00349:+00200:+00289:003347.9389:04963
04964:-00182:-00238:+00428:003347.9389:04964
04965:+00070:-00011:+00184:003354.3198:04965
04966:-00404:-00185:+00757:003354.3198:04966
04967:-00199:-00124:+00574:003354.3198:04967
04968:+00081:+00372:+00038:003354.3198:04968
04969:-00007:-00207:+00448:003354.3198:04969
04970:-00372:+00133:+00031:003354.3198:04970
04971:-00026:+00021:+00175:003349.5537:04971
04972:+00220:+00342:+00177:003349.5537:04972
04973:-00301:+00160:+00170:003349.5537:04973
04974:-00443:-00122:+00261:003349.5537:04974
04975:+00312:+00482:-00331:003349.5537:04975
04976:+00265:+00026:+00242:003349.5537:04976
04977:-00216:+00484:-00198:003338.7451:04977
04978:-00093:+00141:+00352:003338.7451:04978
04979:+00250:+00372:-00001:003338.7451:04979
04980:+00203:+00075:+00446:003338.7451:04980
04981:-00493:-00196:+00025:003338.7451:04981
04982:+00094:+00224:-00506:003338.7451:04982
04983:+00282:+00006:+00146:003354.0712:04983
04984:-00306:+00056:-00654:003354.0712:04984
04985:-00439:-00249:+00250:003354.0712:04985
04986:+00310:+00142:-00539:003354.0712:04986
04987:+00317:-00024:-00064:003354.0712:04987
04988:-00306:+00072:-00700:003354.0712:04988
04989:+00177:+00287:-00156:003349.3732:04989
04990:+00239:+00398:-00178:003349.3732:04990
04991:+00078:-00292:-00101:003349.3732:04991
04992:-00088:-00090:-00049:003349.3732:04992
04993:+00370:+00504:-00078:003349.3732:04993
04994:-00189:-00697:-00116:003349.3732:04994
04995:-00166:+00374:-00774:003338.6130:04995
04996:-00241:-00058:+00165:003338.6130:04996
04997:+00425:-00110:-00239:003338.6130:04997
04998:+00119:+00328:-00011:003338.6130:04998
04999:-00162:+00160:-00034:003338.6130:04999
05000:+00239:+00107:-00172:003338.6130:05000
05001:+00326:+00410:+00192:003372.5466:05001
05002:-00444:-00101:+00297:003372.5466:05002
05003:-00300:+00026:+00118:003372.5466:05003
05004:+00007:+00217:+00680:003372.5466:05004
05005:-00250:-00103:+00150:003372.5466:05005
05006:-00324:+00159:+00275:003372.5466:05006
05007:-00088:+00332:+00445:003367.7583:05007
05008:+00083:-00183:+00082:003367.7583:05008
05009:-00225:-00126:+00320:003367.7583:05009
05010:-00309:+00351:+00292:003367.7583:05010
05011:+00322:+00168:+00328:003367.7583:05011
05012:+00194:+00384:+00216:003367.7583:05012
05013:-00303:+00064:+00494:003375.1188:05013
05014:-00052:+00192:+00265:003375.1188:05014
05015:+00352:+00476:+00302:003375.1188:05015
05016:-00331:-00407:+00291:003375.1188:05016
05017:-00262:+00223:+00013:003375.1188:05017
05018:+00156:-00009:-00092:003375.1188:05018
05019:-00164:-00278:-00498:003391.0893:05019
05020:-00276:+00051:-00429:003391.0893:05020
05021:-00055:-00218:-00343:003391.0893:05021
05022:+00095:-00100:-00583:003391.0893:05022
05023:-00186:-00246:-00579:003391.0893:05023
05024:-00423:-00113:-00803:003391.0893:05024
05025:-00062:-00094:-00302:003405.2246:05025
05026:+00302:-00059:-00677:003405.2246:05026
05027:-00359:-00567:-00825:003405.2246:05027
05028:-00058:-00122:-00665:003405.2246:05028
05029:+00556:+00001:-00498:003405.2246:05029
05030:-00350:-00108:-00878:003405.2246:05030
05031:-00365:+00145:-00797:003393.8261:05031
05032:+00982:+00341:-00141:003393.8261:05032
05033:+00285:-00087:-00614:003393.8261:05033
05034:-00186:+00032:-00167:003393.8261:05034
05035:-00131:-00050:-00024:003393.8261:05035
05036:+00326:-00114:-00290:003410.1428:05036
05037:-00148:+00347:+00078:003410.1428:05037
05038:-01032:-00130:+00085:003410.1428:05038
05039:-00458:+00318:+00424:003410.1428:05039
05040:+00515:+00378:+00440:003410.1428:05040
05041:+00011:+00071:+00413:003410.1428:05041
05042:-00324:+00160:+00272:003424.1252:05042
05043:-00294:+00342:+00139:003424.1252:05043
05044:-00269:-00105:+00007:003424.1252:05044
05045:-00138:+00068:+00047:003424.1252:05045
05046:+00068:-00312:+00061:003424.1252:05046
05047:+00177:-00306:+00116:003424.1252:05047
05048:-00091:+00023:+00445:003403.0793:05048
05049:+00237:-00141:+00299:003403.0793:05049
05050:+00429:+00138:+00089:003403.0793:05050
05051:+00028:+00001:+00178:003403.0793:05051
05052:-00294:+00152:+00216:003403.0793:05052
05053:-00011:+00425:+00135:003403.0793:05053
05054:+00200:-00350:+00394:003410.0178:05054
05055:+00133:+00276:+00190:003410.0178:05055
05056:+00123:+00073:+00534:003410.0178:05056
05057:+00025:+00137:-00033:003410.0178:05057
05058:-00210:+00135:+00360:003410.0178:05058
05059:-00576:+00204:+00127:003410.0178:05059
05060:+00279:+00222:+00016:003404.8999:05060
05061:+00481:+00577:+00418:003404.8999:05061
05062:-00291:-00064:+00326:003404.8999:05062
05063:-00201:+00583:-00026:003404.8999:05063
05064:+00122:+00190:-00105:003404.8999:05064
05065:+00100:+00588:-00231:003404.8999:05065
05066:-00071:+00225:+00239:003402.9694:05066
05067:-00089:+00223:-00459:003402.9694:05067
05068:+00219:+00183:-00198:003402.9694:05068
05069:-00070:+00138:-00494:003402.9694:05069
05070:+00149:+00336:-00066:003402.9694:05070
05071:+00044:-00085:+00267:003402.9694:05071
05072:+00210:+00310:-00351:003400.5236:05072
05073:+00076:-00133:-00061:003400.5236:05073
05074:+00230:+00051:-00221:003400.5236:05074
05075:+00150:+00171:-00053:003400.5236:05075
05076:-00249:-00182:-00100:003400.5236:05076
05077:-00089:+00023:-00170:003400.5236:05077
05078:+00241:+00021:-00096:003395.6735:05078
05079:-00047:-00184:-00276:003395.6735:05079
05080:-00130:-00324:+00184:003395.6735:05080
05081:+00100:+00135:-00106:003395.6735:05081
05082:+00167:+00005:-00089:003395.6735:05082
05083:-00186:-00197:-00171:003395.6735:05083
05084:-00110:+00247:+00249:003375.1052:05084
05085:+00053:+00296:+00193:003375.1052:05085
05086:+00141:-00209:+00082:003375.1052:05086
05087:-00346:+00108:+00424:003375.1052:05087
05088:-00152:+00339:+00237:003375.1052:05088
05089:+00383:-00151:+00395:003381.7482:05089
05090:-00326:+00019:+00506:003381.7482:05090
05091:-00300:+00182:+00364:003381.7482:05091
05092:+00247:-00209:+00368:003381.7482:05092
05093:+00649:+00384:+00215:003381.7482:05093
05094:-00200:-00069:+00479:003381.7482:05094
05095:-00291:+00045:+00240:003376.9897:05095
05096:+00102:+00045:+00118:003376.9897:05096
05097:+00042:-00159:-00070:003376.9897:05097
05098:-00200:+00408:+00123:003376.9897:05098
05099:-00234:+00337:+00055:003376.9897:05099
05100:+00440:+00204:-00111:003376.9897:05100
05101:+00099:+00239:+00524:003356.7363:05101
05102:-00071:+00294:-00298:003356.7363:05102
05103:+00200:+00031:+00014:003356.7363:05103
05104:+00101:-00057:+00205:003356.7363:05104
05105:-00085:+00141:-00013:003356.7363:05105
05106:+00194:+00138:-00085:003356.7363:05106
05107:+00364:+00359:-00207:003372.5061:05107
05108:-00206:+00080:-00058:003372.5061:05108
05109:-00151:+00120:+00050:003372.5061:05109
05110:+00171:-00066:-00056:003372.5061:05110
05111:+00151:+00085:-00614:003372.5061:05111
05112:-00110:-00042:+00037:003372.5061:05112
05113:-00001:+00202:-00041:003377.1459:05113
05114:+00321:-00185:-00393:003377.1459:05114
05115:-00009:-00243:-00032:003377.1459:05115
05116:-00136:+00314:-00221:003377.1459:05116
05117:+00267:-00362:+00097:003377.1459:05117
05118:+00369:+00293:-00460:003377.1459:05118
05119:-00314:-00021:+00325:003366.1577:05119
05120:-00124:+00006:-00178:003366.1577:05120
05121:+00331:+00244:-00006:003366.1577:05121
05122:-00188:-00272:-00072:003366.1577:05122
05123:-00365:+00014:-00235:003366.1577:05123
05124:+00159:+00210:+00048:003366.1577:05124
05125:+00248:+00087:-00280:003382.0419:05125
05126:-00185:+00170:-00218:003382.0419:05126
05127:-00179:+00041:+00247:003382.0419:05127
05128:+00020:-00025:+00123:003382.0419:05128
05129:-00225:+00239:-00087:003382.0419:05129
05130:-00411:-00015:+00394:003382.0419:05130
05131:-00094:+00322:+00454:003386.5449:05131
05132:+00254:+00057:+00269:003386.5449:05132
05133:-00199:+00219:+00023:003386.5449:05133
05134:-00122:+00403:+00223:003386.5449:05134
05135:+00219:-00038:+00006:003386.5449:05135
05136:-00135:+00148:-00173:003386.5449:05136
05137:-00280:-00031:-00127:003393.9150:05137
05138:+00267:-00015:-00028:003393.9150:05138
05139:+00384:-00038:-00277:003393.9150:05139
05140:-00268:-00517:+00049:003393.9150:05140
05141:-00009:+00062:-00279:003393.9150:05141
05142:+00149:-00194:-00599:003393.9150:05142
05143:-00107:-00244:-00774:003400.8552:05143
05144:-00077:+00217:-00480:003400.8552:05144
05145:+00081:-00121:-00499:003400.8552:05145
05146:+00245:+00044:-00628:003400.8552:05146
05147:-00313:-00302:-00464:003400.8552:05147
05148:-00307:-00378:-00614:003400.8552:05148
05149:+00206:+00110:-00607:003405.3491:05149
05150:+00071:-00342:-00436:003405.3491:05150
05151:-00196:-00075:-00391:003405.3491:05151
05152:+00167:+00219:-00375:003405.3491:05152
05153:+00193:-00021:-00419:003405.3491:05153
05154:-00583:+00035:-00247:003403.2172:05154
05155:-00241:+00317:-00115:003403.2172:05155
05156:+00195:+00191:+00340:003403.2172:05156
05157:+00200:+00335:+00003:003403.2172:05157
05158:+00120:-00056:+00289:003403.2172:05158
05159:-00052:-00088:+00287:003403.2172:05159
05160:+00188:+00023:+00169:003419.7741:05160
05161:-00063:-00152:+00151:003419.7741:05161
05162:-00154:+00074:+00015:003419.7741:05162
05163:+00045:+00058:+00283:003419.7741:05163
05164:+00072:+00135:+00069:003419.7741:05164
05165:+00006:+00270:+00383:003419.7741:05165
05166:+00227:+00183:+00209:003405.3764:05166
05167:+00406:+00104:+00125:003405.3764:05167
05168:-00533:+00023:+00268:003405.3764:05168
05169:-00618:-00012:+00166:003405.3764:05169
05170:+00349:+00164:-00184:003405.3764:05170
05171:+00086:-00174:+00101:003405.3764:05171
05172:-00228:+00169:+00044:003393.9970:05172
05173:-00294:+00074:+00370:003393.9970:05173
05174:+00195:+00063:+00172:003393.9970:05174
05175:+00167:+00242:+00215:003393.9970:05175
05176:-00304:+00201:+00427:003393.9970:05176
05177:+00095:+00509:+00041:003393.9970:05177
05178:+00334:+00066:-00084:003410.2397:05178
05179:-00201:+00604:-00482:003410.2397:05179
05180:-00421:+00046:+00201:003410.2397:05180
05181:+00176:+00531:-00524:003410.2397:05181
05182:+00182:+00141:+00232:003410.2397:05182
05183:-00259:+00079:+00478:003410.2397:05183
05184:+00239:+00430:+00013:003395.9758:05184
05185:+00096:+00010:+00285:003395.9758:05185
05186:-00163:+00184:-00003:003395.9758:05186
05187:-00341:+00468:+00005:003395.9758:05187
05188:+00020:+00176:+00349:003395.9758:05188
05189:+00102:+00110:-00538:003395.9758:05189
05190:+00048:+00454:+00075:003384.6572:05190
05191:-00149:-00102:+00121:003384.6572:05191
05192:+00153:+00208:-00577:003384.6572:05192
05193:-00015:+00104:-00170:003384.6572:05193
05194:-00188:-00298:+00194:003384.6572:05194
05195:+00202:+00182:-00397:003384.6572:05195
05196:+00261:+00099:-00440:003400.8620:05196
05197:-00158:-00152:-00501:003400.8620:05197
05198:+00165:+00485:-00016:003400.8620:05198
05199:+00176:-00079:+00011:003400.8620:05199
05200:+00021:+00168:-00619:003400.8620:05200
05201:+00220:+00190:+00119:003400.8620:05201
05202:+00284:-00013:-00586:003377.0441:05202
05203:-00145:-00043:-00261:003377.0441:05203
05204:-00100:-00101:-00007:003377.0441:05204
05205:+00029:-00070:-00151:003377.0441:05205
05206:-00091:-00112:+00118:003377.0441:05206
05207:-00344:-00076:+00132:003356.8032:05207
05208:+00190:+00226:+00067:003356.8032:05208
05209:+00050:+00128:-00074:003356.8032:05209
05210:+00070:-00208:+00278:003356.8032:05210
05211:-00098:+00439:+00088:003356.8032:05211
05212:+00168:-00013:+00250:003356.8032:05212
05213:+00234:+00264:-00299:003372.5466:05213
05214:-00125:+00273:+00298:003372.5466:05214
05215:-00251:-00523:+00403:003372.5466:05215
05216:+00053:-00092:+00123:003372.5466:05216
05217:-00051:+00012:+00116:003372.5466:05217
05218:-00041:-00316:+00079:003372.5466:05218
05219:+00475:+00352:-00057:003358.5371:05219
05220:-00135:+00020:-00136:003358.5371:05220
05221:-00699:-00077:-00076:003358.5371:05221
05222:-00029:+00238:+00270:003358.5371:05222
05223:+00747:+00091:-00152:003358.5371:05223
05224:+00212:+00184:-00070:003358.5371:05224
05225:-00721:+00021:+00148:003356.8632:05225
05226:-00476:+00090:-00008:003356.8632:05226
05227:+00447:+00229:+00032:003356.8632:05227
05228:-00288:-00094:-00074:003356.8632:05228
05229:-00548:-00009:+00097:003356.8632:05229
05230:+00106:+00090:+00038:003356.8632:05230
05231:+00369:+00085:-00323:003382.0964:05231
05232:-00105:-00050:-00238:003382.0964:05232
05233:-00258:-00051:-00089:003382.0964:05233
05234:-00112:+00136:-00109:003382.0964:05234
05235:+00281:+00099:-00217:003382.0964:05235
05236:-00213:-00224:-00107:003382.0964:05236
05237:-00096:+00094:-00404:003377.3364:05237
05238:+00393:-00070:-00087:003377.3364:05238
05239:-00007:+00160:-00123:003377.3364:05239
05240:-00357:+00097:-00121:003377.3364:05240
05241:+00201:+00188:-00523:003377.3364:05241
05242:+00369:+00361:+00022:003377.3364:05242
05243:-00178:+00296:+00197:003375.3417:05243
05244:+00019:+00057:+00187:003375.3417:05244
05245:+00233:+00017:-00011:003375.3417:05245
05246:-00180:-00142:-00042:003375.3417:05246
05247:-00426:-00084:+00107:003375.3417:05247
05248:-00203:-00066:+00007:003375.3417:05248
05249:+00078:-00107:-00049:003400.7446:05249
05250:-00077:+00036:+00115:003400.7446:05250
05251:+00034:-00015:+00214:003400.7446:05251
05252:+00319:+00379:-00040:003400.7446:05252
05253:+00155:+00238:+00268:003400.7446:05253
05254:-00310:+00231:+00009:003400.7446:05254
05255:+00080:+00329:-00029:003395.9140:05255
05256:+00169:+00323:-00282:003395.9140:05256
05257:-00311:-00045:-00118:003395.9140:05257
05258:+00056:-00084:+00127:003395.9140:05258
05259:+00393:-00010:-00257:003395.9140:05259
05260:+00043:-00329:-00343:003395.9140:05260
05261:-00353:-00011:-00221:003403.2990:05261
05262:-00252:-00411:-00516:003403.2990:05262
05263:+00462:+00060:-00504:003403.2990:05263
05264:+00170:-00287:-00272:003403.2990:05264
05265:-00138:-00245:-00586:003403.2990:05265
05266:+00226:-00037:-00748:003403.2990:05266
05267:+00085:-00250:-00513:003410.1701:05267
05268:-00205:-00286:-00596:003410.1701:05268
05269:+00307:+00109:-00424:003410.1701:05269
05270:+00436:-00163:-00482:003410.1701:05270
05271:+00045:+00055:-00275:003410.1701:05271
05272:-00195:+00244:-00325:003414.6486:05272
05273:-00055:+00105:-00311:003414.6486:05273
05274:-00177:-00064:-00109:003414.6486:05274
05275:-00320:+00280:+00061:003414.6486:05275
05276:-00082:+00149:+00231:003414.6486:05276
05277:+00031:+00341:-00132:003414.6486:05277
05278:-00277:+00258:+00179:003403.3061:05278
05279:-00214:+00148:+00307:003403.3061:05279
05280:-00124:+00363:+00289:003403.3061:05280
05281:-00025:-00066:+00059:003403.3061:05281
05282:-00204:+00028:-00210:003403.3061:05282
05283:+00111:+00615:+00010:003403.3061:05283
05284:+00657:-00074:+00479:003419.7812:05284
05285:-00010:+00071:-00222:003419.7812:05285
05286:-00192:+00165:+00076:003419.7812:05286
05287:-00100:-00206:+00373:003419.7812:05287
05288:+00027:+00108:-00293:003419.7812:05288
05289:-00155:+00130:+00131:003419.7812:05289
05290:+00090:+00096:-00193:003414.7875:05290
05291:+00119:+00555:+00028:003414.7875:05291
05292:-00443:+00089:+00073:003414.7875:05292
05293:-00130:-00058:+00411:003414.7875:05293
05294:+00181:+00585:+00082:003414.7875:05294
05295:+00219:+00272:+00390:003414.7875:05295
05296:-00475:+00131:+00057:003403.2172:05296
05297:-00235:+00090:-00032:003403.2172:05297
05298:+00222:+00534:+00335:003403.2172:05298
05299:+00184:+00046:+00172:003403.2172:05299
05300:-00420:+00197:+00326:003403.2172:05300
05301:-00134:+00045:+00396:003403.2172:05301
05302:+00112:+00150:-00006:003410.2744:05302
05303:-00332:-00371:+00323:003410.2744:05303
05304:+00177:+00307:-00117:003410.2744:05304
05305:+00140:+00069:-00435:003410.2744:05305
05306:-00064:-00038:+00055:003410.2744:05306
05307:+00302:+00118:-00645:003410.2744:05307
05308:+00343:-00058:+00254:003405.3417:05308
05309:-00008:+00513:-00575:003405.3417:05309
05310:-00345:+00121:-00207:003405.3417:05310
05311:+00102:+00154:-00429:003405.3417:05311
05312:+00428:+00732:-00033:003405.3417:05312
05313:+00224:+00063:-00079:003405.3417:05313
05314:+00009:+00057:-00501:003384.4941:05314
05315:+00307:+00268:+00025:003384.4941:05315
05316:+00056:-00013:-00348:003384.4941:05316
05317:-00242:-00224:-00285:003384.4941:05317
05318:+00089:+00113:-00135:003384.4941:05318
05319:+00095:+00162:+00045:003382.0898:05319
05320:+00052:-00189:+00092:003382.0898:05320
05321:-00109:+00051:-00211:003382.0898:05321
05322:-00170:+00487:+00176:003382.0898:05322
05323:+00071:-00364:+00148:003382.0898:05323
05324:+00083:+00127:-00089:003382.0898:05324
05325:-00072:-00058:+00507:003377.2822:05325
05326:+00152:-00267:-00081:003377.2822:05326
05327:+00102:+00177:+00271:003377.2822:05327
05328:-00379:-00290:+00402:003377.2822:05328
05329:-00006:+00114:-00066:003377.2822:05329
05330:+00369:+00046:+00610:003377.2822:05330
05331:-00063:-00420:+00064:003357.0170:05331
05332:-00171:-00052:+00046:003357.0170:05332
05333:+00071:-00037:+00430:003357.0170:05333
05334:+00009:-00228:-00008:003357.0170:05334
05335:+00007:+00241:+00457:003357.0170:05335
05336:-00095:+00002:+00296:003357.0170:05336
05337:+00228:+00312:-00079:003372.7641:05337
05338:-00308:+00003:+00144:003372.7641:05338
05339:-00078:+00224:+00036:003372.7641:05339
05340:+00063:+00133:+00213:003372.7641:05340
05341:-00003:+00024:-00149:003372.7641:05341
05342:-00265:+00183:-00042:003372.7641:05342
05343:-00049:+00246:-00042:003368.0356:05343
05344:+00235:+00021:+00030:003368.0356:05344
05345:-00496:+00135:+00060:003368.0356:05345
05346:-00354:+00119:-00020:003368.0356:05346
05347:+00232:-00079:-00265:003368.0356:05347
05348:+00340:+00274:-00208:003368.0356:05348
05349:-00597:-00177:+00234:003366.0974:05349
05350:+00067:+00270:-00199:003366.0974:05350
05351:+00326:+00220:-00134:003366.0974:05351
05352:-00120:+00040:-00219:003366.0974:05352
05353:-00086:+00241:+00178:003366.0974:05353
05354:+00179:+00311:-00048:003366.0974:05354
05355:+00178:+00226:-00259:003381.9736:05355
05356:-00101:+00099:+00067:003381.9736:05356
05357:-00160:+00029:-00248:003381.9736:05357
05358:+00158:+00007:+00008:003381.9736:05358
05359:-00045:-00040:-00173:003381.9736:05359
05360:-00201:-00015:-00087:003381.9736:05360
05361:+00062:-00121:+00139:003377.1801:05361
05362:+00236:+00180:-00013:003377.1801:05362
05363:-00234:-00188:+00207:003377.1801:05363
05364:-00039:+00122:-00059:003377.1801:05364
05365:+00055:-00028:+00055:003377.1801:05365
05366:-00192:-00076:-00083:003377.1801:05366
05367:-00289:+00076:-00097:003375.2067:05367
05368:-00109:-00072:+00249:003375.2067:05368
05369:+00154:+00173:+00003:003375.2067:05369
05370:-00151:-00019:+00245:003375.2067:05370
05371:-00151:-00029:+00189:003375.2067:05371
05372:+00264:+00041:+00091:003375.2067:05372
05373:+00202:-00123:+00119:003400.7517:05373
05374:-00261:+00046:+00017:003400.7517:05374
05375:-00097:-00101:-00089:003400.7517:05375
05376:+00139:-00013:+00006:003400.7517:05376
05377:-00434:-00070:-00141:003400.7517:05377
05378:-00482:-00286:-00211:003400.7517:05378
05379:+00057:-00167:-00487:003386.5039:05379
05380:-00082:-00195:-00770:003386.5039:05380
05381:-00448:-00465:-00525:003386.5039:05381
05382:-00187:+00063:-00701:003386.5039:05382
05383:+00407:-00347:-00479:003386.5039:05383
05384:+00121:-00643:-00658:003386.5039:05384
05385:-00205:+00057:-00805:003403.2304:05385
05386:+00114:-00415:-00539:003403.2304:05386
05387:+00392:+00203:-00583:003403.2304:05387
05388:-00074:+00006:-00017:003403.2304:05388
05389:-00029:-00112:-00297:003403.2304:05389
05390:+00181:+00555:-00364:003410.1982:05390
05391:+00191:-00014:+00183:003410.1982:05391
05392:+00120:+00247:-00660:003410.1982:05392
05393:+00252:+00235:+00186:003410.1982:05393
05394:+00004:-00046:-00064:003410.1982:05394
05395:-00110:+00351:+00091:003410.1982:05395
05396:-00065:+00168:+00365:003405.1901:05396
05397:+00038:+00367:-00039:003405.1901:05397
05398:-00172:+00197:+00393:003405.1901:05398
05399:-00467:+00054:+00049:003405.1901:05399
05400:-00062:-00059:+00384:003405.1901:05400
05401:+00099:+00095:+00002:003405.1901:05401
05402:-00108:+00458:+00078:003403.1137:05402
05403:-00277:+00022:+00185:003403.1137:05403
05404:+00532:+00244:+00082:003403.1137:05404
05405:+00208:-00078:+00607:003403.1137:05405
05406:-00002:+00243:+00235:003403.1137:05406
05407:+00450:+00093:+00333:003403.1137:05407
05408:+00463:+00079:+00336:003391.2338:05408
05409:+00196:+00283:+00189:003391.2338:05409
05410:-00192:-00003:+00466:003391.2338:05410
05411:+00163:+00266:-00075:003391.2338:05411
05412:-00045:+00364:+00389:003391.2338:05412
05413:-00101:+00104:+00164:003391.2338:05413
05414:-00198:+00376:+00527:003405.1901:05414
05415:+00100:+00067:+00313:003405.1901:05415
05416:+00117:+00022:-00304:003405.1901:05416
05417:-00294:+00118:+00348:003405.1901:05417
05418:-00023:+00187:-00030:003405.1901:05418
05419:-00195:-00127:+00224:003405.1901:05419
05420:-00624:+00223:+00021:003384.4196:05420
05421:-00429:+00393:-00175:003384.4196:05421
05422:+00463:+00096:+00069:003384.4196:05422
05423:-00094:+00556:+00034:003384.4196:05423
05424:-00136:-00342:+00291:003384.4196:05424
05425:+00401:+00445:-00514:003384.4196:05425
05426:+00570:+00117:+00393:003372.6281:05426
05427:+00438:+00315:+00346:003372.6281:05427
05428:+00331:+00055:+00002:003372.6281:05428
05429:+00218:-00303:-00235:003372.6281:05429
05430:-00091:+00110:-00331:003372.6281:05430
05431:-00126:-00138:-00126:003372.6281:05431
05432:+00079:+00447:-00672:003377.0983:05432
05433:+00407:+00545:-00628:003377.0983:05433
05434:-00255:+00278:-00063:003377.0983:05434
05435:-00241:-00064:+00102:003377.0983:05435
05436:+00135:+00620:-00514:003377.0983:05436
05437:-00103:-00342:+00286:003377.0983:05437
05438:+00031:+00155:-00627:003356.9367:05438
05439:+00159:+00181:+00273:003356.9367:05439
05440:+00167:-00331:-00159:003356.9367:05440
05441:-00062:-00029:+00026:003356.9367:05441
05442:+00339:+00258:+00292:003356.9367:05442
05443:+00267:+00192:+00025:003356.9367:05443
05444:-00331:-00198:+00117:003354.2795:05444
05445:-00074:-00117:+00277:003354.2795:05445
05446:+00274:-00169:+00120:003354.2795:05446
05447:-00350:-00285:+00259:003354.2795:05447
05448:-00181:+00334:+00246:003354.2795:05448
05449:+00355:-00117:+00528:003354.2795:05449
05450:+00090:+00581:+00150:003349.5935:05450
05451:-00442:+00138:+00462:003349.5935:05451
05452:-00254:+00092:-00123:003349.5935:05452
05453:+00481:+00537:+00488:003349.5935:05453
05454:+00411:+00655:+00381:003349.5935:05454
05455:-00209:+00275:+00392:003349.5935:05455
05456:-00265:+00064:+00446:003347.8728:05456
05457:+00072:+00337:+00240:003347.8728:05457
05458:-00076:-00229:+00265:003347.8728:05458
05459:-00276:+00318:-00070:003347.8728:05459
05460:-00235:-00020:+00407:003347.8728:05460
05461:+00138:-00210:-00319:003347.8728:05461
05462:-00132:-00193:+00121:003354.3264:05462
05463:-00274:-00049:-00175:003354.3264:05463
05464:+00225:+00260:-00512:003354.3264:05464
05465:+00096:+00020:+00209:003354.3264:05465
05466:-00227:+00557:-00448:003354.3264:05466
05467:+00112:+00014:+00085:003367.9953:05467
05468:+00262:+00207:-00378:003367.9953:05468
05469:-00419:+00099:-00240:003367.9953:05469
05470:-00433:-00153:-00457:003367.9953:05470
05471:+00318:+00052:-00010:003367.9953:05471
05472:+00037:-00335:-00471:003367.9953:05472
05473:-00262:-00718:-00527:003356.9836:05473
05474:-00123:+00106:-00184:003356.9836:05474
05475:+00222:-00224:-00273:003356.9836:05475
05476:-00051:-00217:-00253:003356.9836:05476
05477:-00119:+00199:-00186:003356.9836:05477
05478:-00049:-00034:-00193:003356.9836:05478
05479:+00216:+00395:-00221:003372.7504:05479
05480:-00253:-00104:+00148:003372.7504:05480
05481:-00201:-00049:+00029:003372.7504:05481
05482:+00159:+00108:-00016:003372.7504:05482
05483:-00142:-00119:-00060:003372.7504:05483
05484:-00279:-00467:+00050:003372.7504:05484
05485:+00069:+00227:+00157:003377.2072:05485
05486:+00106:-00523:+00164:003377.2072:05486
05487:-00151:-00213:+00124:003377.2072:05487
05488:-00190:+00013:+00383:003377.2072:05488
05489:+00143:+00137:+00110:003377.2072:05489
05490:+00181:+00607:+00117:003377.2072:05490
05491:-00364:-00209:+00384:003384.5012:05491
05492:-00166:+00139:+00085:003384.5012:05492
05493:+00266:+00467:+00319:003384.5012:05493
05494:-00313:-00127:-00003:003384.5012:05494
05495:-00342:+00142:+00192:003384.5012:05495
05496:+00265:+00019:+00278:003384.5012:05496
05497:+00242:-00118:-00232:003382.0075:05497
05498:-00381:+00310:+00073:003382.0075:05498
05499:-00212:-00267:+00132:003382.0075:05499
05500:+00159:-00039:+00110:003382.0075:05500
05501:+00114:+00184:+00117:003382.0075:05501
05502:-00460:-00450:-00474:003382.0075:05502
05503:-00199:-00167:-00328:003405.3559:05503
05504:+00152:-00052:-00574:003405.3559:05504
05505:-00069:-00283:-00813:003405.3559:05505
05506:-00033:+00147:-00242:003405.3559:05506
05507:+00526:-00256:-00669:003405.3559:05507
05508:+00416:-00090:-00633:003405.3559:05508
05509:-00203:-00016:-00630:003384.5690:05509
05510:+00175:-00130:-00925:003384.5690:05510
05511:+00443:-00303:-00416:003384.5690:05511
05512:+00044:+00244:-00643:003384.5690:05512
05513:-00167:-00128:-00460:003384.5690:05513
05514:+00044:+00112:-00608:003384.5690:05514
05515:+00304:+00061:-00332:003410.2397:05515
05516:+00062:-00167:-00149:003410.2397:05516
05517:+00085:-00017:-00169:003410.2397:05517
05518:+00349:+00072:+00079:003410.2397:05518
05519:+00057:+00072:-00050:003410.2397:05519
05520:-00310:+00391:+00197:003410.2397:05520
05521:-00035:+00403:+00076:003405.2937:05521
05522:+00036:+00253:+00154:003405.2937:05522
05523:-00318:+00484:+00174:003405.2937:05523
05524:-00194:+00068:+00123:003405.2937:05524
05525:+00139:+00086:+00393:003405.2937:05525
05526:-00271:+00161:+00338:003405.2937:05526
05527:-00209:+00101:+00359:003393.9013:05527
05528:+00191:+00086:+00342:003393.9013:05528
05529:+00224:-00191:+00587:003393.9013:05529
05530:-00135:-00155:+00223:003393.9013:05530
05531:+00076:+00216:+00468:003393.9013:05531
05532:+00531:+00154:+00329:003400.8344:05532
05533:+00150:+00161:-00018:003400.8344:05533
05534:-00391:+00161:+00237:003400.8344:05534
05535:-00295:+00029:+00202:003400.8344:05535
05536:+00419:+00526:+00288:003400.8344:05536
05537:-00387:-00285:+00604:003400.8344:05537
05538:-00260:+00202:+00053:003396.0034:05538
05539:+00359:+00514:+00749:003396.0034:05539
05540:-00169:-00713:+00103:003396.0034:05540
05541:-00199:+00285:+00443:003396.0034:05541
05542:-00226:+00057:+00309:003396.0034:05542
05543:+00290:+00319:-00925:003396.0034:05543
05544:-00237:-00156:+00680:003375.5444:05544
05545:-00057:+00266:-00336:003375.5444:05545
05546:-00042:-00646:+00067:003375.5444:05546
05547:+00129:+00339:-00275:003375.5444:05547
05548:+00257:+00066:-00261:003375.5444:05548
05549:+00128:+00024:-00484:003375.5444:05549
05550:+00120:+00335:-00542:003391.4602:05550
05551:+00213:+00447:+00282:003391.4602:05551
05552:+00413:+00104:-00408:003391.4602:05552
05553:+00160:+00104:-00531:003391.4602:05553
05554:-00086:+00450:-00035:003391.4602:05554
05555:-00476:-00045:-00380:003391.4602:05555
05556:+00224:+00070:-00579:003377.2954:05556
05557:+00277:+00062:-00678:003377.2954:05557
05558:-00143:-00401:-00584:003377.2954:05558
05559:+00374:+00325:-00194:003377.2954:05559
05560:+00129:-00047:-00038:003377.2954:05560
05561:-00131:+00229:-00538:003377.2954:05561
05562:-00087:+00022:+00174:003366.2451:05562
05563:+00434:+00208:-00178:003366.2451:05563
05564:+00201:+00364:-00136:003366.2451:05564
05565:+00047:-00346:+00400:003366.2451:05565
05566:+00066:+00071:-00148:003366.2451:05566
05567:+00107:-00081:+00485:003366.2451:05567
05568:-00203:-00155:-00140:003363.5705:05568
05569:-00206:+00415:+00606:003363.5705:05569
05570:+00046:-00405:+00443:003363.5705:05570
05571:+00185:+00017:+00466:003363.5705:05571
05572:-00434:-00053:+00658:003363.5705:05572
05573:-00326:+00252:-00033:003363.5705:05573
05574:-00245:-00272:+00297:003368.0356:05574
05575:-00066:+00560:-00015:003368.0356:05575
05576:-00241:+00029:+00616:003368.0356:05576
05577:-00081:+00269:+00147:003368.0356:05577
05578:-00018:+00239:+00399:003368.0356:05578
05579:-00310:+00117:-00123:003368.0356:05579
05580:-00189:+00275:+00413:003357.0905:05580
05581:+00043:+00076:+00415:003357.0905:05581
05582:+00164:+00269:+00130:003357.0905:05582
05583:-00298:+00234:+00319:003357.0905:05583
05584:-00081:+00637:+00103:003357.0905:05584
05585:+00367:+00021:+00175:003357.0905:05585
05586:-00391:+00213:+00006:003372.8725:05586
05587:-00491:+00101:+00313:003372.8725:05587
05588:+00090:-00103:-00342:003372.8725:05588
05589:+00377:+00314:-00314:003372.8725:05589
05590:-00348:-00228:+00059:003372.8725:05590
05591:-00003:+00034:-00389:003372.8725:05591
05592:+00224:+00038:-00205:003368.1032:05592
05593:-00082:-00080:-00687:003368.1032:05593
05594:-00104:+00403:-00214:003368.1032:05594
05595:+00080:+00256:-00219:003368.1032:05595
05596:+00270:+00039:-00353:003368.1032:05596
05597:-00201:-00098:+00136:003368.1032:05597
05598:+00023:-00144:+00001:003366.2651:05598
05599:+00228:-00082:-00200:003366.2651:05599
05600:+00379:-00063:-00405:003366.2651:05600
05601:-00213:-00311:+00033:003366.2651:05601
05602:+00041:+00396:-00148:003366.2651:05602
05603:+00074:-00315:-00060:003366.2651:05603
05604:-00184:+00188:-00314:003382.0009:05604
05605:-00014:+00122:+00338:003382.0009:05605
05606:+00106:-00179:-00053:003382.0009:05606
05607:+00072:+00288:-00222:003382.0009:05607
05608:-00376:-00319:+00352:003382.0009:05608
05609:-00197:-00187:+00123:003386.5585:05609
05610:+00215:+00323:+00101:003386.5585:05610
05611:-00040:-00240:+00445:003386.5585:05611
05612:-00393:+00234:+00275:003386.5585:05612
05613:+00360:-00046:+00606:003386.5585:05613
05614:+00424:-00147:+00004:003386.5585:05614
05615:-00502:+00265:+00040:003375.3481:05615
05616:+00172:+00087:+00434:003375.3481:05616
05617:+00532:+00174:+00257:003375.3481:05617
05618:-00014:+00411:+00050:003375.3481:05618
05619:-00485:+00045:+00006:003375.3481:05619
05620:-00062:+00238:-00323:003375.3481:05620
05621:+00418:-00025:-00071:003391.3024:05621
05622:-00064:-00514:-00499:003391.3024:05622
05623:-00264:-00236:-00015:003391.3024:05623
05624:+00396:-00229:-00488:003391.3024:05624
05625:+00370:-00801:-00788:003391.3024:05625
05626:-00253:+00099:-00322:003391.3024:05626
05627:-00243:-00317:-00908:003405.2453:05627
05628:+00377:+00045:-00795:003405.2453:05628
05629:-00123:+00166:-00544:003405.2453:05629
05630:-00321:-00137:-00632:003405.2453:05630
05631:+00305:+00161:-00663:003405.2453:05631
05632:+00242:+00309:-00792:003405.2453:05632
05633:-00108:-00386:-00309:003393.8811:05633
05634:-00044:+00289:-00089:003393.8811:05634
05635:+00252:-00215:-00108:003393.8811:05635
05636:+00076:-00679:-00136:003393.8811:05636
05637:-00001:+00188:-00257:003393.8811:05637
05638:+00403:-00501:+00026:003393.8811:05638
05639:+00444:+00176:-00328:003410.3024:05639
05640:-00279:-00121:+00226:003410.3024:05640
05641:-00418:+00408:-00313:003410.3024:05641
05642:+00031:+00609:+00369:003410.3024:05642
05643:-00275:+00163:+00324:003410.3024:05643
05644:-00234:+00273:+00070:003410.3024:05644
05645:-00065:+00411:+00319:003405.3212:05645
05646:-00065:-00272:+00073:003405.3212:05646
05647:-00417:+00077:+00149:003405.3212:05647
05648:-00237:+00027:+00360:003405.3212:05648
05649:-00014:-00154:+00295:003405.3212:05649
05650:+00034:+00036:+00207:003405.3212:05650
05651:-00070:-00307:+00384:003384.6232:05651
05652:+00245:-00073:-00007:003384.6232:05652
05653:+00160:+00006:+00271:003384.6232:05653
05654:-00089:+00046:-00007:003384.6232:05654
05655:+00008:-00074:+00466:003384.6232:05655
05656:+00291:-00078:+00158:003384.6232:05656
05657:+00294:+00239:+00000:003400.7929:05657
05658:-00165:+00040:+00168:003400.7929:05658
05659:+00272:+00328:-00105:003400.7929:05659
05660:+00203:-00317:+00708:003400.7929:05660
05661:-00128:+00516:-00081:003400.7929:05661
05662:+00035:+00423:+00749:003386.6135:05662
05663:+00284:+00830:-00383:003386.6135:05663
05664:+00179:+00757:+00270:003386.6135:05664
05665:-00118:+00157:+00423:003386.6135:05665
05666:+00268:+00637:+00435:003386.6135:05666
05667:-00024:+00128:+00431:003386.6135:05667
05668:+00010:+00135:+00234:003375.3618:05668
05669:-00124:+00172:+00195:003375.3618:05669
05670:+00438:+00096:-00153:003375.3618:05670
05671:+00054:+00009:-00242:003375.3618:05671
05672:-00160:+00533:-00174:003375.3618:05672
05673:-00155:-00493:-00702:003375.3618:05673
05674:-00022:-00125:-00134:003382.1098:05674
05675:+00133:-00076:-00200:003382.1098:05675
05676:+00085:+00141:-00847:003382.1098:05676
05677:-00118:+00256:-00628:003382.1098:05677
05678:-00072:+00061:-00010:003382.1098:05678
05679:+00081:+00530:-00147:003382.1098:05679
05680:+00560:+00021:+00613:003377.2614:05680
05681:-00277:-00042:-00159:003377.2614:05681
05682:-00117:+00087:-00204:003377.2614:05682
05683:+00169:-00628:+00370:003377.2614:05683
05684:+00658:+00384:-00686:003377.2614:05684
05685:+00103:-00301:+00643:003377.2614:05685
05686:-00145:-00033:-00498:003357.0437:05686
05687:+00199:-00282:+00112:003357.0437:05687
05688:+00022:+00060:-00181:003357.0437:05688
05689:-00321:+00242:-00021:003357.0437:05689
05690:-00236:+00324:+00177:003357.0437:05690
05691:+00302:+00117:-00153:003357.0437:05691
05692:-00183:+00202:+00548:003372.7165:05692
05693:-00396:+00300:+00202:003372.7165:05693
05694:-00096:-00160:+00310:003372.7165:05694
05695:+00136:+00299:+00410:003372.7165:05695
05696:-00233:+00414:+00227:003372.7165:05696
05697:-00517:+00099:+00326:003372.7165:05697
05698:-00097:+00226:+00082:003358.8195:05698
05699:-00021:+00299:-00147:003358.8195:05699
05700:-00496:+00059:+00225:003358.8195:05700
05701:-00309:+00073:+00302:003358.8195:05701
05702:+00308:+00091:-00160:003358.8195:05702
05703:+00171:+00227:+00189:003358.8195:05703
05704:-00413:+00264:+00042:003357.0170:05704
05705:+00196:+00075:+00071:003357.0170:05705
05706:+00353:+00097:+00097:003357.0170:05706
05707:-00144:+00274:-00056:003357.0170:05707
05708:-00134:+00344:+00127:003357.0170:05708
05709:+00133:+00501:-00340:003357.0170:05709
05710:+00053:+00364:+00042:003372.7910:05710
05711:-00368:-00242:-00094:003372.7910:05711
05712:-00075:+00186:+00004:003372.7910:05712
05713:+00181:-00169:+00238:003372.7910:05713
05714:+00040:-00301:-00690:003372.7910:05714
05715:-00413:-00618:-00043:003372.7910:05715
05716:+00025:+00000:-00432:003368.0427:05716
05717:+00064:-00560:-00445:003368.0427:05717
05718:-00331:+00376:-00581:003368.0427:05718
05719:+00272:+00546:-00176:003368.0427:05719
05720:+00213:+00088:-00557:003368.0427:05720
05721:+00098:+00415:-00278:003368.0427:05721
05722:-00411:-00337:+00387:003366.1779:05722
05723:+00448:+00445:-00366:003366.1779:05723
05724:+00213:-00248:+00311:003366.1779:05724
05725:-00030:-00010:-00352:003366.1779:05725
05726:-00308:-00147:+00357:003366.1779:05726
05727:+00213:-00104:-00306:003366.1779:05727
05728:-00016:-00304:+00142:003372.7910:05728
05729:-00568:+00068:-00080:003372.7910:05729
05730:-00342:+00185:-00186:003372.7910:05730
05731:+00208:+00131:-00065:003372.7910:05731
05732:-00219:+00115:+00078:003372.7910:05732
05733:-00429:+00060:+00260:003372.7910:05733
05734:+00079:+00118:+00193:003377.2346:05734
05735:-00065:-00111:-00189:003377.2346:05735
05736:-00198:-00186:+00013:003377.2346:05736
05737:-00044:+00191:+00304:003377.2346:05737
05738:+00390:-00274:-00095:003377.2346:05738
05739:+00167:-00019:-00156:003377.2346:05739
05740:-00218:-00111:+00035:003375.3212:05740
05741:-00026:-00047:-00272:003375.3212:05741
05742:+00197:+00152:-00051:003375.3212:05742
05743:-00384:-00294:-00231:003375.3212:05743
05744:-00360:+00082:-00573:003375.3212:05744
05745:+00068:+00094:-00270:003375.3212:05745
05746:-00013:-00064:-00465:003391.4531:05746
05747:-00187:-00174:-00385:003391.4531:05747
05748:+00173:+00101:-00760:003391.4531:05748
05749:+00265:-00303:-00664:003391.4531:05749
05750:-00005:-00139:-00601:003391.4531:05750
05751:+00235:+00219:-00715:003395.8659:05751
05752:+00170:-00562:+00009:003395.8659:05752
05753:+00111:+00356:-00545:003395.8659:05753
05754:-00094:+00086:+00098:003395.8659:05754
05755:+00085:+00020:-00123:003395.8659:05755
05756:+00327:-00075:-00317:003395.8659:05756
05757:+00112:+00096:-00022:003393.7099:05757
05758:+00127:+00206:+00089:003393.7099:05758
05759:-00026:-00105:+00226:003393.7099:05759
05760:-00084:+00201:-00070:003393.7099:05760
05761:-00358:-00007:+00450:003393.7099:05761
05762:-00202:+00071:+00323:003393.7099:05762
05763:+00101:+00378:+00082:003400.5859:05763
05764:-00098:+00072:+00336:003400.5859:05764
05765:-00247:+00383:+00172:003400.5859:05765
05766:-00245:+00226:+00046:003400.5859:05766
05767:+00149:+00209:-00009:003400.5859:05767
05768:-00022:+00107:+00553:003400.5859:05768
05769:+00041:-00143:+00256:003395.7148:05769
05770:+00636:+00175:+00115:003395.7148:05770
05771:+00353:-00429:+00635:003395.7148:05771
05772:+00274:+00273:-00266:003395.7148:05772
05773:+00041:-00356:+00464:003395.7148:05773
05774:+00227:+00395:-00604:003395.7148:05774
05775:-00229:-00020:+00655:003384.3110:05775
05776:+00043:-00226:+00179:003384.3110:05776
05777:+00559:+00178:+00516:003384.3110:05777
05778:-00226:-00023:+00615:003384.3110:05778
05779:-00191:+00253:-00241:003384.3110:05779
05780:-00130:-00055:+00182:003384.3110:05780
05781:+00123:+00496:-00202:003391.2746:05781
05782:-00243:-00050:+00220:003391.2746:05782
05783:-00056:+00364:-00050:003391.2746:05783
05784:+00457:+00085:-00152:003391.2746:05784
05785:+00037:+00088:-00085:003391.2746:05785
05786:+00067:+00391:+00236:003391.2746:05786
05787:+00058:-00082:-00326:003386.3947:05787
05788:+00180:+00312:+00147:003386.3947:05788
05789:-00223:+00222:+00373:003386.3947:05789
05790:+00274:-00177:-00089:003386.3947:05790
05791:+00402:+00286:+00473:003386.3947:05791
05792:-00221:-00573:+00060:003386.3947:05792
05793:-00075:-00128:-00578:003365.9829:05793
05794:+00121:-00402:+00251:003365.9829:05794
05795:-00075:-00367:-00775:003365.9829:05795
05796:-00374:-00685:+00350:003365.9829:05796
05797:-00242:+00247:-00242:003365.9829:05797
05798:+00170:+00371:-00499:003365.9829:05798
05799:-00168:-00017:-00434:003381.8984:05799
05800:-00125:+00537:-00563:003381.8984:05800
05801:-00083:+00050:+00157:003381.8984:05801
05802:+00258:+00319:-00345:003381.8984:05802
05803:-00050:+00012:+00266:003381.8984:05803
05804:+00067:+00090:-00333:003381.8984:05804
05805:+00551:+00381:+00161:003377.0983:05805
05806:+00224:-00451:+00221:003377.0983:05806
05807:-00266:+00145:-00135:003377.0983:05807
05808:+00095:+00245:+00653:003377.0983:05808
05809:+00490:-00127:-00202:003377.0983:05809
05810:-00140:-00342:+00202:003377.0983:05810
05811:-00376:+00190:-00054:003365.9765:05811
05812:-00121:-00166:-00200:003365.9765:05812
05813:-00133:+00136:-00124:003365.9765:05813
05814:-00281:+00100:-00112:003365.9765:05814
05815:-00460:-00051:-00057:003365.9765:05815
05816:+00325:+00635:+00062:003372.5737:05816
05817:-00162:-00327:+00181:003372.5737:05817
05818:-00295:+00380:-00040:003372.5737:05818
05819:-00036:+00016:+00403:003372.5737:05819
05820:+00430:+00121:-00277:003372.5737:05820
05821:-00261:-00027:+00373:003372.5737:05821
05822:-00136:+00151:+00038:003367.7111:05822
05823:+00113:-00022:+00522:003367.7111:05823
05824:-00188:+00022:+00104:003367.7111:05824
05825:-00238:+00249:-00203:003367.7111:05825
05826:-00053:+00073:+00297:003367.7111:05826
05827:+00167:+00344:-00232:003367.7111:05827
05828:-00376:+00411:+00129:003356.6630:05828
05829:-00186:+00343:-00378:003356.6630:05829
05830:+00326:+00364:-00101:003356.6630:05830
05831:-00136:+00073:+00442:003356.6630:05831
05832:-00362:+00186:-00189:003356.6630:05832
05833:+00310:+00081:+00337:003356.6630:05833
05834:+00281:+00481:-00540:003372.4519:05834
05835:-00310:-00085:+00186:003372.4519:05835
05836:-00336:-00109:+00284:003372.4519:05836
05837:+00437:+00291:-00035:003372.4519:05837
05838:-00287:-00342:-00055:003372.4519:05838
05839:-00240:+00103:-00201:003372.4519:05839
05840:+00289:+00001:+00134:003377.0307:05840
05841:+00210:+00071:-00207:003377.0307:05841
05842:-00335:-00276:+00020:003377.0307:05842
05843:-00160:+00088:-00270:003377.0307:05843
05844:+00244:+00096:-00055:003377.0307:05844
05845:+00080:-00088:-00435:003377.0307:05845
05846:-00361:+00396:-00082:003356.8835:05846
05847:-00285:+00119:+00312:003356.8835:05847
05848:+00396:+00204:-00299:003356.8835:05848
05849:-00195:+00111:+00282:003356.8835:05849
05850:-00395:-00015:+00090:003356.8835:05850
05851:+00319:+00313:-00114:003356.8835:05851
05852:-00071:-00171:+00080:003372.6689:05852
05853:-00398:-00032:+00006:003372.6689:05853
05854:-00021:+00208:+00229:003372.6689:05854
05855:+00316:+00105:+00110:003372.6689:05855
05856:-00061:+00085:-00046:003372.6689:05856
05857:-00296:+00078:-00116:003372.6689:05857
05858:+00009:-00085:+00189:003377.2209:05858
05859:+00536:+00442:+00001:003377.2209:05859
05860:-00317:-00107:-00066:003377.2209:05860
05861:-00420:+00097:-00504:003377.2209:05861
05862:+00403:+00205:-00222:003377.2209:05862
05863:+00244:-00279:-00230:003377.2209:05863
05864:-00320:+00355:-00516:003366.0571:05864
05865:-00037:-00305:+00014:003366.0571:05865
05866:+00423:-00195:-00505:003366.0571:05866
05867:-00011:-00183:-00168:003366.0571:05867
05868:-00422:-00463:-00730:003366.0571:05868
05869:+00023:-00126:-00615:003366.0571:05869
05870:+00241:-00565:-00925:003391.3981:05870
05871:-00186:+00058:-00925:003391.3981:05871
05872:-00265:-00059:-00384:003391.3981:05872
05873:+00541:-00003:-00768:003391.3981:05873
05874:+00146:+00342:+00062:003391.3981:05874
05875:-00198:+00007:-00693:003391.3981:05875
05876:+00148:+00797:-00542:003386.4768:05876
05877:-00144:-00495:+00596:003386.4768:05877
05878:+00194:+00126:-00616:003386.4768:05878
05879:+00534:+00309:+00135:003386.4768:05879
05880:+00608:+00289:+00005:003386.4768:05880
05881:-00438:+00070:-00157:003386.4768:05881
05882:-00713:+00069:+00545:003375.2333:05882
05883:-00168:+00284:+00413:003375.2333:05883
05884:+00348:+00292:+00421:003375.2333:05884
05885:+00137:+00153:+00434:003375.2333:05885
05886:-00122:+00438:+00209:003375.2333:05886
05887:+00353:+00195:+00638:003375.2333:05887
05888:+00340:+00157:+00279:003391.4052:05888
05889:-00559:-00042:+00182:003391.4052:05889
05890:+00072:+00082:+00465:003391.4052:05890
05891:+00470:-00141:+00201:003391.4052:05891
05892:+00161:-00032:+00221:003391.4052:05892
05893:-00374:+00286:+00502:003377.3364:05893
05894:+00170:-00019:-00030:003377.3364:05894
05895:+00292:+00186:+00094:003377.3364:05895
05896:-00216:+00110:+00239:003377.3364:05896
05897:+00023:+00359:-00087:003377.3364:05897
05898:+00014:+00102:+00062:003377.3364:05898
05899:-00035:+00323:-00346:003366.2316:05899
05900:+00019:+00025:+00259:003366.2316:05900
05901:+00305:+00220:+00201:003366.2316:05901
05902:+00199:+00023:+00061:003366.2316:05902
05903:-00311:-00084:+00066:003366.2316:05903
05904:+00009:+00375:-00154:003366.2316:05904
05905:+00248:-00041:-00050:003381.9260:05905
05906:-00229:+00230:-00425:003381.9260:05906
05907:-00526:-00011:+00205:003381.9260:05907
05908:+00270:+00301:-00213:003381.9260:05908
05909:+00513:+00165:+00131:003381.9260:05909
05910:+00235:+00174:-00510:003381.9260:05910
05911:+00094:+00678:+00093:003377.3227:05911
05912:+00036:-00364:+00375:003377.3227:05912
05913:+00225:+00508:-00500:003377.3227:05913
05914:-00153:+00256:+00681:003377.3227:05914
05915:+00073:+00640:+00002:003377.3227:05915
05916:+00228:-00088:+00192:003377.3227:05916
05917:-00325:+00153:+00034:003366.1040:05917
05918:-00099:+00198:+00117:003366.1040:05918
05919:+00203:+00147:+00080:003366.1040:05919
05920:+00004:-00111:-00185:003366.1040:05920
05921:-00091:-00015:-00120:003366.1040:05921
05922:+00224:+00117:+00031:003366.1040:05922
05923:+00337:-00145:-00174:003372.8386:05923
05924:+00082:+00112:-00236:003372.8386:05924
05925:+00048:+00102:+00249:003372.8386:05925
05926:+00190:+00132:-00016:003372.8386:05926
05927:-00064:+00031:+00014:003372.8386:05927
05928:-00195:-00052:+00114:003372.8386:05928
05929:+00018:-00032:+00112:003368.1098:05929
05930:+00238:-00034:+00157:003368.1098:05930
05931:-00233:-00263:+00205:003368.1098:05931
05932:-00126:+00070:+00170:003368.1098:05932
05933:-00050:-00363:+00118:003368.1098:05933
05934:+00087:-00243:-00114:003368.1098:05934
05935:-00416:-00038:+00490:003357.0976:05935
05936:+00111:+00201:-00131:003357.0976:05936
05937:+00129:+00148:+00415:003357.0976:05937
05938:-00218:+00602:-00025:003357.0976:05938
05939:-00169:-00043:+00667:003357.0976:05939
05940:+00234:+00710:+00064:003357.0976:05940
05941:+00076:+00144:+00530:003363.6311:05941
05942:-00181:-00204:+00694:003363.6311:05942
05943:+00013:+00405:+00304:003363.6311:05943
05944:-00013:-00210:+00758:003363.6311:05944
05945:+00083:+00379:-00294:003363.6311:05945
05946:-00166:-00115:+00664:003363.6311:05946
05947:-00083:+00042:-00120:003367.9953:05947
05948:+00174:-00097:+00496:003367.9953:05948
05949:-00389:-00012:-00008:003367.9953:05949
05950:-00138:+00410:-00517:003367.9953:05950
05951:+00030:-00111:+00025:003367.9953:05951
05952:-00041:+00261:-00453:003367.9953:05952
05953:-00325:-00143:-00078:003347.9592:05953
05954:+00122:-00162:-00484:003347.9592:05954
05955:+00318:+00329:-00351:003347.9592:05955
05956:-00154:-00350:+00193:003347.9592:05956
05957:+00177:+00130:-00420:003347.9592:05957
05958:+00278:+00074:-00071:003347.9592:05958
05959:+00061:-00216:-00072:003372.8112:05959
05960:-00304:+00123:-00166:003372.8112:05960
05961:+00055:+00165:-00235:003372.8112:05961
05962:+00224:-00015:+00144:003372.8112:05962
05963:-00375:+00095:-00172:003372.8112:05963
05964:-00318:+00002:-00008:003372.8112:05964
05965:+00128:+00305:-00253:003358.8330:05965
05966:-00116:+00191:-00047:003358.8330:05966
05967:-00335:-00076:+00012:003358.8330:05967
05968:+00250:+00612:-00007:003358.8330:05968
05969:+00192:-00275:+00589:003358.8330:05969
05970:-00148:+00201:-00270:003358.8330:05970
05971:-00101:+00189:+00435:003347.7529:05971
05972:+00254:-00091:+00287:003347.7529:05972
05973:+00260:+00408:+00414:003347.7529:05973
05974:-00600:-00310:+00346:003347.7529:05974
05975:-00173:+00141:+00085:003347.7529:05975
05976:+00304:-00049:+00212:003347.7529:05976
05977:-00149:-00020:-00260:003372.7094:05977
05978:-00420:-00057:+00158:003372.7094:05978
05979:+00056:-00184:-00502:003372.7094:05979
05980:+00205:+00154:-00476:003372.7094:05980
05981:-00350:-00285:-00428:003372.7094:05981
05982:-00042:-00082:-00822:003372.7094:05982
05983:+00084:-00438:-00323:003367.8801:05983
05984:+00210:-00038:-00925:003367.8801:05984
05985:-00171:+00003:-00384:003367.8801:05985
05986:+00072:+00298:-00925:003367.8801:05986
05987:+00451:+00151:-00399:003367.8801:05987
05988:+00054:-00327:-00243:003367.8801:05988
05989:-00077:-00109:-00548:003356.9235:05989
05990:+00238:+00209:-00398:003356.9235:05990
05991:+00486:-00274:-00715:003356.9235:05991
05992:-00455:-00192:-00146:003356.9235:05992
05993:+00185:+00484:+00237:003356.9235:05993
05994:+00264:-00277:+00104:003356.9235:05994
05995:-00098:+00097:-00388:003381.9670:05995
05996:+00431:+00350:+00065:003381.9670:05996
05997:+00298:-00262:-00246:003381.9670:05997
05998:-00157:+00398:+00015:003381.9670:05998
05999:-00678:+00189:+00119:003381.9670:05999
06000:-00046:+00294:+00107:003367.8532:06000
06001:+00326:+00430:+00765:003367.8532:06001
06002:-00043:+00004:+00410:003367.8532:06002
06003:+00067:+00323:+00533:003367.8532:06003
06004:+00386:-00229:+00597:003367.8532:06004
06005:+00588:-00083:+00546:003367.8532:06005
06006:-00494:-00181:+00499:003356.9301:06006
06007:-00244:+00002:+00100:003356.9301:06007
06008:+00272:+00072:+00145:003356.9301:06008
06009:-00156:-00065:+00106:003356.9301:06009
06010:-00445:+00243:+00124:003356.9301:06010
06011:-00094:+00142:+00244:003356.9301:06011
06012:+00460:-00185:-00107:003363.4423:06012
06013:-00112:+00078:+00101:003363.4423:06013
06014:-00226:-00313:+00055:003363.4423:06014
06015:+00336:-00028:-00236:003363.4423:06015
06016:+00225:+00236:+00276:003363.4423:06016
06017:-00371:-00356:-00021:003363.4423:06017
06018:+00003:+00441:-00101:003367.8395:06018
06019:+00508:+00434:+00088:003367.8395:06019
06020:-00307:+00020:-00003:003367.8395:06020
06021:-00380:+00435:+00175:003367.8395:06021
06022:+00376:+00077:+00084:003367.8395:06022
06023:+00085:+00205:-00103:003367.8395:06023
06024:-00322:+00391:+00298:003347.7797:06024
06025:-00282:+00244:-00063:003347.7797:06025
06026:+00457:+00701:+00350:003347.7797:06026
06027:-00009:+00110:-00244:003347.7797:06027
06028:-00381:+00385:-00434:003347.7797:06028
06029:-00102:+00503:+00139:003347.7797:06029
06030:+00336:+00455:-00615:003354.2524:06030
06031:-00323:+00268:+00232:003354.2524:06031
06032:-00368:+00258:-00104:003354.2524:06032
06033:+00447:+00145:+00062:003354.2524:06033
06034:-00066:-00366:+00124:003354.2524:06034
06035:-00115:+00206:-00299:003354.2524:06035
06036:-00074:-00094:+00248:003358.7390:06036
06037:+00383:-00004:-00421:003358.7390:06037
06038:+00004:-00107:+00068:003358.7390:06038
06039:-00175:+00008:-00075:003358.7390:06039
06040:+00060:-00061:-00165:003358.7390:06040
06041:-00017:-00038:-00155:003358.7390:06041
06042:-00205:+00117:-00120:003347.9260:06042
06043:-00033:+00181:-00055:003347.9260:06043
06044:+00364:+00441:-00076:003347.9260:06044
06045:-00181:-00192:+00360:003347.9260:06045
06046:-00343:+00195:-00081:003347.9260:06046
06047:+00394:-00135:+00111:003347.9260:06047
06048:+00417:-00110:-00206:003354.3264:06048
06049:-00600:+00135:+00184:003354.3264:06049
06050:-00079:-00091:+00445:003354.3264:06050
06051:+00177:-00146:+00169:003354.3264:06051
06052:-00350:+00301:+00194:003354.3264:06052
06053:-00122:+00175:+00432:003354.3264:06053
06054:+00284:+00432:+00027:003340.4116:06054
06055:-00037:+00189:+00470:003340.4116:06055
06056:-00411:+00237:+00318:003340.4116:06056
06057:-00018:+00483:+00342:003340.4116:06057
06058:+00531:-00132:+00159:003340.4116:06058
06059:+00069:+00115:+00062:003340.4116:06059
06060:-00606:-00176:+00236:003338.8046:06060
06061:+00443:+00076:-00001:003338.8046:06061
06062:+00600:+00367:-00050:003338.8046:06062
06063:-00364:-00190:+00146:003338.8046:06063
06064:-00620:+00091:+00160:003338.8046:06064
06065:+00234:+00089:+00098:003338.8046:06065
06066:+00234:+00009:-00165:003354.2861:06066
06067:-00047:+00329:-00421:003354.2861:06067
06068:-00306:-00097:-00166:003354.2861:06068
06069:+00265:+00238:-00147:003354.2861:06069
06070:+00164:+00108:-00266:003354.2861:06070
06071:-00233:-00240:-00458:003354.2861:06071
06072:+00248:+00364:-00379:003340.5048:06072
06073:+00089:+00139:-00521:003340.5048:06073
06074:-00064:-00012:-00094:003340.5048:06074
06075:-00240:+00244:-00143:003340.5048:06075
06076:+00358:-00133:-00358:003340.5048:06076
06077:+00138:+00202:+00049:003340.5048:06077
06078:-00076:+00162:-00055:003320.8081:06078
06079:+00137:+00043:-00085:003320.8081:06079
06080:+00089:+00262:+00038:003320.8081:06080
06081:-00194:-00025:+00044:003320.8081:06081
06082:-00193:+00269:+00091:003320.8081:06082
06083:+00063:+00291:+00077:003320.8081:06083
06084:-00010:+00062:-00248:003354.3063:06084
06085:-00386:+00424:+00289:003354.3063:06085
06086:-00172:+00184:+00451:003354.3063:06086
06087:+00333:+00175:+00031:003354.3063:06087
06088:-00345:+00303:+00488:003354.3063:06088
06089:-00353:+00150:+00313:003354.3063:06089
06090:+00210:+00281:+00333:003340.4980:06090
06091:-00126:-00254:+00200:003340.4980:06091
06092:-00422:-00123:+00381:003340.4980:06092
06093:-00259:-00145:+00402:003340.4980:06093
06094:+00220:+00195:-00305:003340.4980:06094
06095:-00044:-00075:+00304:003340.4980:06095
06096:-00300:+00250:+00073:003338.9169:06096
06097:-00123:-00126:+00216:003338.9169:06097
06098:+00316:+00460:-00230:003338.9169:06098
06099:-00189:+00047:+00281:003338.9169:06099
06100:-00224:+00335:-00314:003338.9169:06100
06101:+00466:+00100:+00116:003338.9169:06101
06102:+00421:-00047:-00147:003354.3466:06102
06103:-00229:+00205:+00207:003354.3466:06103
06104:-00070:-00128:+00261:003354.3466:06104
06105:+00423:+00149:-00228:003354.3466:06105
06106:-00021:-00086:+00181:003354.3466:06106
06107:-00187:-00178:-00299:003354.3466:06107
06108:+00126:+00016:-00345:003358.8195:06108
06109:+00315:-00354:-00314:003358.8195:06109
06110:-00309:-00079:-00612:003358.8195:06110
06111:-00275:-00120:-00195:003358.8195:06111
06112:+00182:-00204:-00486:003358.8195:06112
06113:+00123:-00038:-00354:003358.8195:06113
06114:-00268:-00362:-00270:003356.9836:06114
06115:+00222:-00087:-00897:003356.9836:06115
06116:+00380:-00072:-00513:003356.9836:06116
06117:-00188:-00141:-00552:003356.9836:06117
06118:-00068:-00223:-00632:003356.9836:06118
06119:+00377:-00165:-00336:003356.9836:06119
06120:-00035:-00053:-00639:003372.7844:06120
06121:-00277:-00286:-00786:003372.7844:06121
06122:-00079:-00200:-00392:003372.7844:06122
06123:+00469:+00207:-00344:003372.7844:06123
06124:+00074:-00056:-00528:003372.7844:06124
06125:-00468:-00145:-00432:003372.7844:06125
06126:+00106:+00421:+00002:003367.9477:06126
06127:-00002:-00093:-00075:003367.9477:06127
06128:-00289:+00557:+00199:003367.9477:06128
06129:-00014:-00150:+00047:003367.9477:06129
06130:-00077:-00275:-00043:003367.9477:06130
06131:-00181:+00500:+00378:003367.9477:06131
06132:-00317:+00104:+00265:003366.1713:06132
06133:+00032:+00006:+00222:003366.1713:06133
06134:+00039:+00061:+00214:003366.1713:06134
06135:-00029:-00197:+00429:003366.1713:06135
06136:+00190:+00234:+00259:003366.1713:06136
06137:+00141:+00149:+00304:003366.1713:06137
06138:+00060:+00609:+00017:003381.9870:06138
06139:-00236:-00138:+00584:003381.9870:06139
06140:-00117:+00143:+00426:003381.9870:06140
06141:+00208:+00483:+00438:003381.9870:06141
06142:-00303:-00184:+00434:003381.9870:06142
06143:-00261:+00134:+00319:003381.9870:06143
06144:-00128:+00194:+00227:003377.2277:06144
06145:+00113:+00171:+00029:003377.2277:06145
06146:-00320:+00201:+00443:003377.2277:06146
06147:+00041:+00224:+00208:003377.2277:06147
06148:+00218:-00040:+00218:003377.2277:06148
06149:+00129:+00613:+00013:003366.1040:06149
06150:+00032:-00008:+00352:003366.1040:06150
06151:+00350:+00279:+00206:003366.1040:06151
06152:+00117:+00329:+00228:003366.1040:06152
06153:-00252:+00070:-00095:003366.1040:06153
06154:+00181:+00451:-00133:003366.1040:06154
06155:+00385:-00026:+00251:003372.7297:06155
06156:-00027:+00250:-00245:003372.7297:06156
06157:-00212:+00229:-00226:003372.7297:06157
06158:+00067:+00337:-00418:003372.7297:06158
06159:-00136:+00073:-00621:003372.7297:06159
06160:-00361:+00097:-00535:003372.7297:06160
06161:+00451:+00259:-00286:003386.4970:06161
06162:+00588:+00143:-00071:003386.4970:06162
06163:-00102:-00061:-00304:003386.4970:06163
06164:-00264:-00117:-00244:003386.4970:06164
06165:+00247:+00202:-00411:003386.4970:06165
06166:+00119:-00225:-00099:003386.4970:06166
06167:-00218:-00110:-00373:003375.3012:06167
06168:+00136:-00050:+00034:003375.3012:06168
06169:+00512:-00299:-00066:003375.3012:06169
06170:+00166:+00029:-00023:003375.3012:06170
06171:-00257:-00047:+00038:003375.3012:06171
06172:+00439:+00130:-00139:003375.3012:06172
06173:+00463:+00051:+00109:003391.3503:06173
06174:-00352:-00022:+00185:003391.3503:06174
06175:-00032:+00158:+00352:003391.3503:06175
06176:+00308:+00303:+00089:003391.3503:06176
06177:-00264:-00173:+00252:003391.3503:06177
06178:-00529:+00136:+00324:003391.3503:06178
06179:-00060:+00029:+00421:003386.5380:06179
06180:+00088:+00117:+00157:003386.5380:06180
06181:-00302:+00156:+00521:003386.5380:06181
06182:-00333:-00058:+00431:003386.5380:06182
06183:+00331:+00220:+00335:003386.5380:06183
06184:+00091:-00147:+00404:003386.5380:06184
06185:-00454:+00186:+00198:003393.8059:06185
06186:+00367:+00015:+00340:003393.8059:06186
06187:+00563:+00088:+00179:003393.8059:06187
06188:-00344:+00494:+00382:003393.8059:06188
06189:-00444:+00327:+00041:003393.8059:06189
06190:+00248:+00500:-00263:003393.8059:06190
06191:+00071:+00682:+00259:003400.7517:06191
06192:-00341:+00122:+00175:003400.7517:06192
06193:-00071:+00343:-00139:003400.7517:06193
06194:+00205:+00530:+00173:003400.7517:06194
06195:-00164:+00128:-00274:003400.7517:06195
06196:-00258:-00246:+00208:003400.7517:06196
06197:+00098:+00276:-00224:003405.2800:06197
06198:+00115:+00092:-00074:003405.2800:06198
06199:-00300:-00442:-00089:003405.2800:06199
06200:+00132:+00387:-00742:003405.2800:06200
06201:+00257:+00427:+00329:003405.2800:06201
06202:-00209:-00520:-00072:003405.2800:06202
06203:+00013:+00397:+00064:003393.8537:06203
06204:+00036:-00186:+00138:003393.8537:06204
06205:-00008:+00020:-00766:003393.8537:06205
06206:-00114:-00019:+00249:003393.8537:06206
06207:+00012:+00095:-00458:003393.8537:06207
06208:+00074:+00296:-00369:003400.7929:06208
06209:-00203:+00153:-00328:003400.7929:06209
06210:+00062:-00176:-00100:003400.7929:06210
06211:+00090:-00286:+00333:003400.7929:06211
06212:+00257:+00374:-00086:003400.7929:06212
06213:-00443:-00504:+00273:003400.7929:06213
06214:+00068:+00277:+00117:003405.3212:06214
06215:+00091:+00197:+00412:003405.3212:06215
06216:-00038:-00051:+00023:003405.3212:06216
06217:-00212:+00355:+00387:003405.3212:06217
06218:+00212:+00380:+00153:003405.3212:06218
06219:+00325:-00068:+00161:003405.3212:06219
06220:-00278:+00235:+00269:003384.5959:06220
06221:-00001:-00196:+00000:003384.5959:06221
06222:+00306:-00056:-00236:003384.5959:06222
06223:-00043:+00055:+00138:003384.5959:06223
06224:-00284:-00163:+00001:003384.5959:06224
06225:+00081:+00074:-00222:003384.5959:06225
06226:+00328:-00154:-00231:003400.7861:06226
06227:-00133:-00008:-00331:003400.7861:06227
06228:-00251:+00015:-00641:003400.7861:06228
06229:+00470:-00163:-00485:003400.7861:06229
06230:+00214:+00022:-00462:003400.7861:06230
06231:-00315:-00108:-00291:003400.7861:06231
06232:+00326:-00211:-00429:003405.1071:06232
06233:+00725:+00326:-00531:003405.1071:06233
06234:-00215:-00201:-00333:003405.1071:06234
06235:-00325:+00244:-00385:003405.1071:06235
06236:+00090:+00393:-00406:003405.1071:06236
06237:-00134:+00224:-00016:003405.1071:06237
06238:-00357:+00171:-00206:003402.9284:06238
06239:+00193:+00029:-00067:003402.9284:06239
06240:+00101:+00190:+00084:003402.9284:06240
06241:-00231:+00163:-00595:003402.9284:06241
06242:-00136:-00231:-00285:003402.9284:06242
06243:+00197:+00289:-00001:003402.9284:06243
06244:+00153:-00267:+00155:003391.0620:06244
06245:+00002:+00439:-00349:003391.0620:06245
06246:-00038:+00341:+00497:003391.0620:06246
06247:+00439:+00320:+00087:003391.0620:06247
06248:+00358:+00381:+00128:003391.0620:06248
06249:-00044:+00507:+00295:003391.0620:06249
06250:+00417:+00172:+00085:003386.3671:06250
06251:-00112:-00214:+00080:003386.3671:06251
06252:-00058:-00262:+00388:003386.3671:06252
06253:-00054:-00268:+00195:003386.3671:06253
06254:+00229:-00070:-00208:003386.3671:06254
06255:-00287:-00542:+00187:003386.3671:06255
06256:-00187:+00243:-00290:003365.9492:06256
06257:-00079:-00120:+00158:003365.9492:06257
06258:+00052:+00026:-00047:003365.9492:06258
06259:-00204:+00294:+00196:003365.9492:06259
06260:-00173:-00122:+00069:003365.9492:06260
06261:+00516:+00570:-00163:003365.9492:06261
06262:-00362:-00271:+00528:003363.2736:06262
06263:-00242:+00036:+00311:003363.2736:06263
06264:+00290:+00337:+00245:003363.2736:06264
06265:+00440:-00095:+00198:003363.2736:06265
06266:-00089:+00179:+00371:003363.2736:06266
06267:-00062:+00326:+00344:003363.2736:06267
06268:+00212:+00115:+00001:003358.5104:06268
06269:-00132:+00674:-00256:003358.5104:06269
06270:-00420:+00055:+00415:003358.5104:06270
06271:-00151:+00339:-00188:003358.5104:06271
06272:+00256:+00385:+00313:003358.5104:06272
06273:-00047:+00193:+00117:003358.5104:06273
06274:-00053:+00248:-00490:003347.6533:06274
06275:-00070:+00247:-00081:003347.6533:06275
06276:-00332:-00224:-00018:003347.6533:06276
06277:+00053:+00527:-00569:003347.6533:06277
06278:+00208:-00159:-00037:003347.6533:06278
06279:+00321:+00223:-00468:003354.1518:06279
06280:+00048:-00274:+00123:003354.1518:06280
06281:-00177:+00021:-00235:003354.1518:06281
06282:+00155:+00099:+00262:003354.1518:06282
06283:-00143:-00311:-00063:003354.1518:06283
06284:-00325:+00443:-00551:003354.1518:06284
06285:-00229:-00311:+00424:003358.6044:06285
06286:+00181:+00203:-00645:003358.6044:06286
06287:-00141:-00467:+00337:003358.6044:06287
06288:-00378:+00235:-00399:003358.6044:06288
06289:+00296:+00187:-00011:003358.6044:06289
06290:+00119:+00283:-00248:003358.6044:06290
06291:-00098:+00202:+00111:003347.6333:06291
06292:-00338:-00113:+00856:003347.6333:06292
06293:+00397:+00372:-00146:003347.6333:06293
06294:-00086:-00139:+00511:003347.6333:06294
06295:-00108:+00210:+00174:003347.6333:06295
06296:+00120:+00275:+00336:003347.6333:06296
06297:+00069:+00011:+00364:003344.9997:06297
06298:+00056:+00162:+00139:003344.9997:06298
06299:-00078:-00024:+00059:003344.9997:06299
06300:+00119:+00173:+00117:003344.9997:06300
06301:+00101:+00081:+00290:003344.9997:06301
06302:-00233:-00072:-00036:003344.9997:06302
06303:-00243:+00149:+00017:003349.4130:06303
06304:+00013:+00377:+00124:003349.4130:06304
06305:+00008:+00102:+00125:003349.4130:06305
06306:-00088:+00272:+00327:003349.4130:06306
06307:+00166:+00327:-00003:003349.4130:06307
06308:-00069:-00120:+00018:003349.4130:06308
06309:-00034:+00300:+00209:003338.5996:06309
06310:-00087:-00155:+00266:003338.5996:06310
06311:+00236:+00269:-00109:003338.5996:06311
06312:+00082:-00253:+00432:003338.5996:06312
06313:-00361:-00031:-00184:003338.5996:06313
06314:-00068:-00136:-00153:003338.5996:06314
06315:+00292:+00209:-00232:003354.1115:06315
06316:-00087:+00354:-00131:003354.1115:06316
06317:-00363:-00044:+00092:003354.1115:06317
06318:+00307:+00411:-00522:003354.1115:06318
06319:+00094:-00094:+00403:003354.1115:06319
06320:-00126:+00218:-00331:003354.1115:06320
06321:+00132:-00089:+00267:003349.3798:06321
06322:+00496:+00477:-00137:003349.3798:06322
06323:-00236:-00331:+00462:003349.3798:06323
06324:-00417:-00065:+00174:003349.3798:06324
06325:+00206:-00131:-00288:003349.3798:06325
06326:+00114:+00088:-00156:003349.3798:06326
06327:-00207:+00347:-00013:003347.6401:06327
06328:-00210:+00134:-00136:003347.6401:06328
06329:+00508:+00269:+00055:003347.6401:06329
06330:+00007:-00122:+00254:003347.6401:06330
06331:-00378:-00064:-00149:003347.6401:06331
06332:+00307:+00310:+00174:003347.6401:06332
06333:+00504:+00216:+00016:003353.9841:06333
06334:-00325:-00188:+00100:003353.9841:06334
06335:-00132:+00362:+00193:003353.9841:06335
06336:+00245:+00028:+00125:003353.9841:06336
06337:-00042:+00346:-00007:003353.9841:06337
06338:-00406:-00008:+00179:003353.9841:06338
06339:-00071:-00003:+00112:003367.7177:06339
06340:+00370:+00490:+00071:003367.7177:06340
06341:+00039:+00197:+00199:003367.7177:06341
06342:-00250:-00002:-00234:003367.7177:06342
06343:+00263:+00297:-00156:003367.7177:06343
06344:+00201:-00254:-00282:003367.7177:06344
06345:-00043:+00255:-00211:003375.0310:06345
06346:+00298:-00241:+00236:003375.0310:06346
06347:+00495:-00233:-00344:003375.0310:06347
06348:-00526:+00033:-00538:003375.0310:06348
06349:-00748:-00391:-00425:003375.0310:06349
06350:+00170:+00069:-00766:003375.0310:06350
06351:+00274:-00129:-00616:003381.8095:06351
06352:-00128:-00227:-00899:003381.8095:06352
06353:+00107:-00048:-00296:003381.8095:06353
06354:+00336:-00236:-00839:003381.8095:06354
06355:-00204:-00593:-00677:003381.8095:06355
06356:-00707:-00211:-00287:003381.8095:06356
06357:-00108:-00258:-00655:003386.2993:06357
06358:+00030:-00395:+00007:003386.2993:06358
06359:-00112:-00090:-00166:003386.2993:06359
06360:+00343:-00437:+00130:003386.2993:06360
06361:+00399:+00807:+00460:003386.2993:06361
06362:-00106:-00214:+00424:003386.2993:06362
06363:-00403:+00424:+00191:003374.9973:06363
06364:-00145:+00404:+00498:003374.9973:06364
06365:+00327:+00560:+00224:003374.9973:06365
06366:-00038:+00228:-00056:003374.9973:06366
06367:+00214:+00387:+00410:003374.9973:06367
06368:+00132:+00051:+00593:003374.9973:06368
06369:+00443:+00063:+00199:003372.5400:06369
06370:+00023:+00041:+00376:003372.5400:06370
06371:+00114:+00173:+00467:003372.5400:06371
06372:+00425:+00051:+00461:003372.5400:06372
06373:-00564:-00007:-00044:003372.5400:06373
06374:-00639:+00037:+00203:003372.5400:06374
06375:+00021:-00076:-00234:003377.0710:06375
06376:+00436:+00213:-00077:003377.0710:06376
06377:-00108:-00065:+00191:003377.0710:06377
06378:-00412:+00411:+00017:003377.0710:06378
06379:-00208:+00016:+00335:003377.0710:06379
06380:-00010:+00391:-00040:003377.0710:06380
06381:-00115:+00218:+00502:003366.1040:06381
06382:+00123:+00166:-00277:003366.1040:06382
06383:+00133:+00513:+00148:003366.1040:06383
06384:-00580:-00192:+00246:003366.1040:06384
06385:-00133:+00326:-00142:003366.1040:06385
06386:+00481:+00337:+00022:003366.1040:06386
06387:+00175:+00163:-00048:003372.6350:06387
06388:-00334:+00107:+00022:003372.6350:06388
06389:+00263:+00389:-00284:003372.6350:06389
06390:+00314:-00019:+00265:003372.6350:06390
06391:-00193:+00545:-00282:003372.6350:06391
06392:-00123:+00549:+00079:003386.4833:06392
06393:+00070:+00305:-00490:003386.4833:06393
06394:+00128:+00494:-00371:003386.4833:06394
06395:-00139:+00259:+00361:003386.4833:06395
06396:+00299:+00543:-00579:003386.4833:06396
06397:-00163:+00006:-00187:003386.4833:06397
06398:-00272:+00189:+00128:003375.3212:06398
06399:+00268:+00114:+00038:003375.3212:06399
06400:+00091:-00099:-00261:003375.3212:06400
06401:-00047:+00158:-00055:003375.3212:06401
06402:-00084:-00151:-00189:003375.3212:06402
06403:+00098:+00219:-00029:003375.3212:06403
06404:+00303:+00218:+00204:003372.6826:06404
06405:+00139:-00012:-00237:003372.6826:06405
06406:-00188:+00251:+00264:003372.6826:06406
06407:+00231:+00167:-00100:003372.6826:06407
06408:-00230:+00039:-00361:003372.6826:06408
06409:-00288:+00056:+00496:003372.6826:06409
06410:+00478:+00249:+00230:003367.8869:06410
06411:-00107:+00001:+00308:003367.8869:06411
06412:-00344:+00003:+00016:003367.8869:06412
06413:-00067:+00331:+00192:003367.8869:06413
06414:+00231:-00287:+00423:003367.8869:06414
06415:+00264:-00397:+00200:003367.8869:06415
06416:-00336:-00152:-00034:003347.8530:06416
06417:-00079:-00015:+00185:003347.8530:06417
06418:+00404:+00153:+00047:003347.8530:06418
06419:+00009:-00002:+00021:003347.8530:06419
06420:-00347:-00192:+00361:003347.8530:06420
06421:-00067:+00457:-00143:003347.8530:06421
06422:+00170:+00001:+00065:003363.4763:06422
06423:+00034:+00253:-00299:003363.4763:06423
06424:-00053:+00355:+00265:003363.4763:06424
06425:-00112:+00049:+00534:003363.4763:06425
06426:+00239:+00590:-00577:003363.4763:06426
06427:-00112:-00147:+00685:003363.4763:06427
06428:+00070:+00341:+00010:003358.6716:06428
06429:+00479:+00276:+00506:003358.6716:06429
06430:-00061:-00664:+00095:003358.6716:06430
06431:-00062:+00424:+00255:003358.6716:06431
06432:-00089:-00733:+00288:003358.6716:06432
06433:+00378:+00705:-00855:003358.6716:06433
06434:-00289:-00348:+00634:003347.7929:06434
06435:-00307:-00076:-00773:003347.7929:06435
06436:-00078:-00102:-00297:003347.7929:06436
06437:+00013:+00041:-00236:003347.7929:06437
06438:+00054:+00212:-00441:003347.7929:06438
06439:-00083:+00039:-00076:003347.7929:06439
06440:+00255:+00155:-00580:003363.5300:06440
06441:-00068:+00062:+00053:003363.5300:06441
06442:-00015:+00379:-00123:003363.5300:06442
06443:+00087:-00139:+00056:003363.5300:06443
06444:+00002:-00138:+00034:003363.5300:06444
06445:-00051:+00091:+00043:003363.5300:06445
06446:+00238:+00026:-00172:003358.7390:06446
06447:+00188:-00382:-00148:003358.7390:06447
06448:-00287:+00356:-00235:003358.7390:06448
06449:+00020:-00009:+00159:003358.7390:06449
06450:+00075:+00283:-00102:003358.7390:06450
06451:+00088:+00211:-00076:003358.7390:06451
06452:-00129:+00106:+00087:003356.9702:06452
06453:-00050:+00189:+00062:003356.9702:06453
06454:+00146:+00106:+00049:003356.9702:06454
06455:-00085:-00093:+00034:003356.9702:06455
06456:-00311:+00098:+00274:003356.9702:06456
06457:+00071:-00133:+00119:003356.9702:06457
06458:+00057:+00018:+00062:003363.3950:06458
06459:-00190:+00059:+00242:003363.3950:06459
06460:-00157:+00124:+00066:003363.3950:06460
06461:+00238:+00291:+00292:003363.3950:06461
06462:-00129:-00208:+00127:003363.3950:06462
06463:-00285:+00059:-00080:003363.3950:06463
06464:-00054:+00188:-00135:003386.3808:06464
06465:-00042:-00276:-00335:003386.3808:06465
06466:-00253:+00058:-00400:003386.3808:06466
06467:-00393:-00139:-00141:003386.3808:06467
06468:+00071:+00097:-00647:003386.3808:06468
06469:-00046:-00011:-00789:003386.3808:06469
06470:-00321:-00421:-00811:003375.1591:06470
06471:-00268:-00066:-00782:003375.1591:06471
06472:+00112:-00105:-00210:003375.1591:06472
06473:-00204:-00531:-00699:003375.1591:06473
06474:-00039:-00084:-00330:003375.1591:06474
06475:+00253:-00191:-00634:003375.1591:06475
06476:-00046:+00188:-00695:003391.2338:06476
06477:-00235:+00213:-00043:003391.2338:06477
06478:-00394:+00155:-00615:003391.2338:06478
06479:+00279:+00063:+00142:003391.2338:06479
06480:+00050:+00042:-00349:003391.2338:06480
06481:-00145:+00036:-00040:003395.7492:06481
06482:+00073:+00069:+00229:003395.7492:06482
06483:+00304:+00449:-00416:003395.7492:06483
06484:-00384:+00055:+00690:003395.7492:06484
06485:-00444:+00370:+00028:003395.7492:06485
06486:-00063:+00034:+00202:003395.7492:06486
06487:-00113:+00373:+00277:003384.3381:06487
06488:-00198:-00050:-00080:003384.3381:06488
06489:+00426:+00296:+00293:003384.3381:06489
06490:+00212:+00213:+00159:003384.3381:06490
06491:+00113:-00021:+00069:003384.3381:06491
06492:-00034:+00422:+00035:003384.3381:06492
06493:+00154:+00057:+00344:003391.2131:06493
06494:+00123:+00123:-00148:003391.2131:06494
06495:-00084:-00071:+00254:003391.2131:06495
06496:+00158:-00023:+00405:003391.2131:06496
06497:+00130:+00205:-00170:003391.2131:06497
06498:-00122:-00073:+00060:003391.2131:06498
06499:-00350:+00228:+00127:003376.9692:06499
06500:-00138:+00465:+00211:003376.9692:06500
06501:-00322:+00403:+00272:003376.9692:06501
06502:-00186:+00563:-00068:003376.9692:06502
06503:+00195:+00742:+00328:003376.9692:06503
06504:+00156:+00446:+00128:003376.9692:06504
06505:-00122:+00147:+00321:003375.1928:06505
06506:-00231:+00064:-00175:003375.1928:06506
06507:-00091:-00170:-00068:003375.1928:06507
06508:-00300:-00244:+00073:003375.1928:06508
06509:-00445:-00006:+00210:003375.1928:06509
06510:-00056:-00502:+00292:003375.1928:06510
06511:+00017:+00167:-00204:003391.1718:06511
06512:-00217:-00107:+00028:003391.1718:06512
06513:+00000:+00166:-00176:003391.1718:06513
06514:+00687:+01109:-00496:003391.1718:06514
06515:+00360:+00525:-00409:003391.1718:06515
06516:-00240:+00514:-00619:003391.1718:06516
06517:-00312:+00369:-00534:003386.3671:06517
06518:-00102:+00249:-00163:003386.3671:06518
06519:-00253:-00514:-00188:003386.3671:06519
06520:-00268:-00306:-00233:003386.3671:06520
06521:+00309:+00414:-00062:003386.3671:06521
06522:+00274:-00701:-00230:003386.3671:06522
06523:+00068:-00106:-00337:003375.1794:06523
06524:-00254:+00063:-00032:003375.1794:06524
06525:-00048:-00184:-00247:003375.1794:06525
06526:+00068:+00278:+00052:003375.1794:06526
06527:+00233:-00053:-00020:003375.1794:06527
06528:+00257:+00178:-00266:003375.1794:06528
06529:+00008:+00158:+00172:003363.3813:06529
06530:-00006:-00087:-00023:003363.3813:06530
06531:+00160:-00322:+00101:003363.3813:06531
06532:+00461:+00475:+00371:003363.3813:06532
06533:-00050:-00223:+00402:003363.3813:06533
06534:-00119:-00099:+00018:003363.3813:06534
06535:+00158:+00843:+00063:003349.4602:06535
06536:+00105:-00302:+00667:003349.4602:06536
06537:+00003:+00373:-00083:003349.4602:06537
06538:+00064:+00076:+00699:003349.4602:06538
06539:+00074:-00154:+00286:003349.4602:06539
06540:-00178:+00190:+00478:003349.4602:06540
06541:-00521:-00598:+00287:003347.7463:06541
06542:-00073:-00150:-00306:003347.7463:06542
06543:+00201:-00262:+00793:003347.7463:06543
06544:-00249:-00128:-00068:003347.7463:06544
06545:-00162:+00248:+00633:003347.7463:06545
06546:+00294:+00296:-00126:003347.7463:06546
06547:+00378:+00465:+00125:003345.0932:06547
06548:-00262:+00408:-00166:003345.0932:06548
06549:+00437:-00072:-00034:003345.0932:06549
06550:+00546:+00211:+00204:003345.0932:06550
06551:+00371:+00033:-00032:003345.0932:06551
06552:-00399:-00489:+00269:003345.0932:06552
06553:+00225:+00318:-00050:003349.2929:06553
06554:+00078:-00418:+00126:003349.2929:06554
06555:+00210:+00173:-00331:003349.2929:06555
06556:-00087:+00138:+00148:003349.2929:06556
06557:+00073:-00180:-00186:003349.2929:06557
06558:+00053:+00444:-00401:003349.2929:06558
06559:-00608:-00211:-00165:003347.5800:06559
06560:+00165:+00227:-00545:003347.5800:06560
06561:+00398:+00424:-00263:003347.5800:06561
06562:+00023:-00225:-00435:003347.5800:06562
06563:-00008:+00337:-00097:003347.5800:06563
06564:+00195:+00350:-00058:003347.5800:06564
06565:+00201:-00146:-00025:003344.7993:06565
06566:-00048:+00167:+00209:003344.7993:06566
06567:+00085:+00095:-00012:003344.7993:06567
06568:+00384:+00091:-00005:003344.7993:06568
06569:+00101:+00172:+00018:003344.7993:06569
06570:-00338:+00040:+00033:003344.7993:06570
06571:+00249:+00218:+00167:003358.4968:06571
06572:+00319:+00200:+00115:003358.4968:06572
06573:-00170:-00145:+00069:003358.4968:06573
06574:-00255:+00164:+00049:003358.4968:06574
06575:-00084:-00149:+00087:003358.4968:06575
06576:-00325:+00113:+00051:003358.4968:06576
06577:-00484:-00194:+00406:003347.5871:06577
06578:-00080:+00083:+00090:003347.5871:06578
06579:+00172:+00042:+00103:003347.5871:06579
06580:-00123:-00096:+00043:003347.5871:06580
06581:-00226:+00304:+00128:003347.5871:06581
06582:+00037:-00157:+00010:003347.5871:06582
06583:-00106:+00010:-00296:003372.4311:06583
06584:-00294:-00257:-00141:003372.4311:06584
06585:-00059:-00275:-00290:003372.4311:06585
06586:+00090:+00017:-00264:003372.4311:06586
06587:-00498:-00670:-00367:003372.4311:06587
06588:-00321:-00322:-00654:003376.8540:06588
06589:+00034:-00051:-00627:003376.8540:06589
06590:-00044:-00137:-00906:003376.8540:06590
06591:-00206:+00030:-00737:003376.8540:06591
06592:+00165:+00113:-00381:003376.8540:06592
06593:+00239:+00240:-00496:003376.8540:06593
06594:+00035:+00177:-00596:003374.8620:06594
06595:-00016:+00106:-00509:003374.8620:06595
06596:+00007:+00254:-00040:003374.8620:06596
06597:-00219:+00242:-00298:003374.8620:06597
06598:-00338:-00102:-00409:003374.8620:06598
06599:+00055:+00412:+00099:003374.8620:06599
06600:+00282:-00122:+00412:003390.9111:06600
06601:+00096:+00279:+00007:003390.9111:06601
06602:+00054:+00275:+00279:003390.9111:06602
06603:-00175:+00157:+00000:003390.9111:06603
06604:-00165:+00436:-00111:003390.9111:06604
06605:-00509:-00210:+00294:003390.9111:06605
06606:+00146:+00184:+00013:003386.0942:06606
06607:+00233:+00174:+00220:003386.0942:06607
06608:+00223:-00275:+00195:003386.0942:06608
06609:+00140:+00240:+00175:003386.0942:06609
06610:+00247:-00109:+00188:003386.0942:06610
06611:+00106:+00414:+00028:003386.0942:06611
06612:-00170:-00271:+00362:003384.1884:06612
06613:-00327:-00174:+00331:003384.1884:06613
06614:+00505:+00284:-00013:003384.1884:06614
06615:+00553:+00111:+00029:003384.1884:06615
06616:-00140:+00102:+00195:003384.1884:06616
06617:-00323:+00155:-00095:003384.1884:06617
06618:-00216:-00043:+00371:003391.2888:06618
06619:-00127:+00197:+00009:003391.2888:06619
06620:+00256:+00287:+00182:003391.2888:06620
06621:+00252:+00294:+00406:003391.2888:06621
06622:-00116:-00032:+00347:003391.2888:06622
06623:-00443:+00100:+00176:003391.2888:06623
06624:-00313:+00050:+00058:003395.7971:06624
06625:-00102:+00256:+00138:003395.7971:06625
06626:-00274:+00156:+00286:003395.7971:06626
06627:-00362:+00285:+00096:003395.7971:06627
06628:+00095:+00031:+00364:003395.7971:06628
06629:+00169:+00286:-00206:003395.7971:06629
06630:+00246:+00027:+00137:003375.1660:06630
06631:+00387:+00403:-00248:003375.1660:06631
06632:+00462:+00246:-00001:003375.1660:06632
06633:-00215:+00098:-00253:003375.1660:06633
06634:-00258:+00209:-00096:003375.1660:06634
06635:+00139:+00174:-00063:003375.1660:06635
06636:+00314:+00331:-00325:003391.3432:06636
06637:-00015:-00166:-00031:003391.3432:06637
06638:+00203:+00149:-00553:003391.3432:06638
06639:+00266:+00437:-00398:003391.3432:06639
06640:-00113:-00181:-00353:003391.3432:06640
06641:+00138:+00293:-00501:003391.3432:06641
06642:+00524:+00474:+00108:003367.8935:06642
06643:+00183:+00175:-00044:003367.8935:06643
06644:-00091:-00142:+00264:003367.8935:06644
06645:+00299:+00466:-00045:003367.8935:06645
06646:+00154:-00207:+00078:003367.8935:06646
06647:-00117:+00123:-00110:003367.8935:06647
06648:-00104:+00122:+00267:003347.7998:06648
06649:+00323:-00200:+00231:003347.7998:06649
06650:+00235:+00301:+00043:003347.7998:06650
06651:-00115:+00131:+00265:003347.7998:06651
06652:+00057:-00020:+00062:003347.7998:06652
06653:+00414:+00117:+00048:003347.7998:06653
06654:-00187:-00418:+00224:003345.0729:06654
06655:-00303:+00394:+00028:003345.0729:06655
06656:-00191:+00011:+00510:003345.0729:06656
06657:+00087:+00150:+00050:003345.0729:06657
06658:-00387:-00020:+00596:003345.0729:06658
06659:-00451:+00405:+00050:003345.0729:06659
06660:+00419:+00212:+00695:003340.3984:06660
06661:+00417:+00325:+00551:003340.3984:06661
06662:-00122:+00021:+00338:003340.3984:06662
06663:-00205:+00070:+00517:003340.3984:06663
06664:+00391:+00522:-00349:003340.3984:06664
06665:-00019:-00353:+00261:003340.3984:06665
06666:-00074:+00304:-00077:003320.8408:06666
06667:+00088:+00017:+00402:003320.8408:06667
06668:+00112:-00015:+00008:003320.8408:06668
06669:-00153:-00141:-00135:003320.8408:06669
06670:-00085:-00138:-00119:003320.8408:06670
06671:+00599:+00275:-00343:003320.8408:06671
06672:+00158:-00220:-00086:003336.0297:06672
06673:-00269:+00135:-00515:003336.0297:06673
06674:+00114:+00265:-00161:003336.0297:06674
06675:+00437:+00085:-00430:003336.0297:06675
06676:-00121:+00237:-00154:003336.0297:06676
06677:-00162:-00186:-00186:003336.0297:06677
06678:-00001:+00185:-00060:003340.3718:06678
06679:-00242:-00265:-00396:003340.3718:06679
06680:-00339:-00201:-00294:003340.3718:06680
06681:+00061:+00100:+00126:003340.3718:06681
06682:+00286:-00025:-00527:003340.3718:06682
06683:-00055:-00004:-00148:003340.3718:06683
06684:-00143:-00106:-00073:003329.7656:06684
06685:+00075:+00183:-00209:003329.7656:06685
06686:+00171:+00033:+00072:003329.7656:06686
06687:-00212:+00128:-00134:003329.7656:06687
06688:-00171:+00105:+00386:003329.7656:06688
06689:+00183:+00065:+00198:003329.7656:06689
06690:-00181:-00061:+00055:003336.0363:06690
06691:-00386:+00005:+00304:003336.0363:06691
06692:-00202:-00069:+00245:003336.0363:06692
06693:-00061:+00071:+00139:003336.0363:06693
06694:-00330:-00100:+00268:003336.0363:06694
06695:-00242:+00127:+00223:003336.0363:06695
06696:-00047:+00005:+00374:003349.5869:06696
06697:-00147:-00101:+00187:003349.5869:06697
06698:-00411:+00165:+00369:003349.5869:06698
06699:-00069:+00241:+00197:003349.5869:06699
06700:+00222:+00146:+00255:003349.5869:06700
06701:-00375:+00147:+00435:003349.5869:06701
06702:-00350:+00105:+00304:003347.8398:06702
06703:+00039:+00273:+00085:003347.8398:06703
06704:+00026:+00136:+00178:003347.8398:06704
06705:-00096:+00073:+00121:003347.8398:06705
06706:-00097:+00072:-00008:003347.8398:06706
06707:+00010:+00249:-00194:003363.3679:06707
06708:+00074:+00064:-00113:003363.3679:06708
06709:-00093:-00111:-00473:003363.3679:06709
06710:-00266:+00131:-00349:003363.3679:06710
06711:-00118:-00156:-00324:003363.3679:06711
06712:+00013:-00288:-00471:003363.3679:06712
06713:+00182:+00030:-00256:003377.2072:06713
06714:+00034:-00364:-00737:003377.2072:06714
06715:-00041:-00076:-00688:003377.2072:06715
06716:+00064:-00194:-00649:003377.2072:06716
06717:+00507:+00022:-00902:003377.2072:06717
06718:+00356:-00029:-00811:003377.2072:06718
06719:-00288:-00393:-00908:003375.3146:06719
06720:+00132:+00052:-00627:003375.3146:06720
06721:+00387:+00155:-00733:003375.3146:06721
06722:+00099:-00131:-00718:003375.3146:06722
06723:-00038:+00319:-00140:003375.3146:06723
06724:+00040:+00183:-00544:003375.3146:06724
06725:+00205:+00054:-00406:003382.0009:06725
06726:+00095:+00188:+00045:003382.0009:06726
06727:-00112:-00190:+00162:003382.0009:06727
06728:-00009:-00010:+00295:003382.0009:06728
06729:+00180:-00160:+00319:003382.0009:06729
06730:+00247:+00048:+00273:003382.0009:06730
06731:-00094:+00110:+00279:003386.4970:06731
06732:-00119:+00086:+00242:003386.4970:06732
06733:-00380:+00370:+00420:003386.4970:06733
06734:-00398:+00224:+00368:003386.4970:06734
06735:+00052:+00351:+00151:003386.4970:06735
06736:+00133:+00140:+00274:003386.4970:06736
06737:-00060:+00110:+00226:003384.5148:06737
06738:-00251:+00144:+00477:003384.5148:06738
06739:+00167:+00024:+00281:003384.5148:06739
06740:+00190:-00041:+00243:003384.5148:06740
06741:-00041:+00047:+00384:003384.5148:06741
06742:+00382:+00135:+00068:003384.5148:06742
06743:+00105:+00088:+00189:003381.9326:06743
06744:-00090:+00182:+00540:003381.9326:06744
06745:-00225:+00303:+00431:003381.9326:06745
06746:+00424:+00380:+00143:003381.9326:06746
06747:+00205:+00281:+00383:003381.9326:06747
06748:+00057:+00511:-00016:003381.9326:06748
06749:+00071:+00037:+00112:003395.9072:06749
06750:-00066:+00401:-00132:003395.9072:06750
06751:-00270:+00116:+00362:003395.9072:06751
06752:-00063:+00132:+00205:003395.9072:06752
06753:+00414:+00113:+00267:003395.9072:06753
06754:+00369:+00027:-00015:003395.9072:06754
06755:-00346:+00514:-00208:003365.8486:06755
06756:-00340:+00259:+00092:003365.8486:06756
06757:+00202:+00401:-00295:003365.8486:06757
06758:-00178:+00309:-00343:003365.8486:06758
06759:-00555:-00203:-00370:003365.8486:06759
06760:+00409:+00669:-00735:003365.8486:06760
06761:+00651:+00007:-00076:003381.7622:06761
06762:+00292:+00164:-00881:003381.7622:06762
06763:+00097:+00221:-00213:003381.7622:06763
06764:+00266:-00266:-00292:003381.7622:06764
06765:+00174:+00227:-00415:003381.7622:06765
06766:+00060:+00103:-00041:003381.7622:06766
06767:+00289:+00216:-00332:003386.3059:06767
06768:+00264:-00011:-00118:003386.3059:06768
06769:-00105:-00052:-00197:003386.3059:06769
06770:+00099:-00009:-00129:003386.3059:06770
06771:+00234:-00108:-00083:003386.3059:06771
06772:-00004:+00091:-00268:003386.3059:06772
06773:-00260:-00098:+00053:003374.9973:06773
06774:-00130:-00159:+00009:003374.9973:06774
06775:-00156:-00291:+00250:003374.9973:06775
06776:-00183:+00011:+00185:003374.9973:06776
06777:+00069:+00286:+00402:003374.9973:06777
06778:-00084:+00355:+00216:003372.4719:06778
06779:-00401:+00067:+00302:003372.4719:06779
06780:-00373:+00207:+00583:003372.4719:06780
06781:+00198:+00158:+00287:003372.4719:06781
06782:+00050:-00019:+00383:003372.4719:06782
06783:-00272:+00160:+00501:003372.4719:06783
06784:-00106:+00023:+00387:003386.3469:06784
06785:+00207:+00073:+00369:003386.3469:06785
06786:-00051:+00121:+00470:003386.3469:06786
06787:-00378:-00302:+00277:003386.3469:06787
06788:+00271:+00229:+00148:003386.3469:06788
06789:+00211:-00261:+00318:003386.3469:06789
06790:-00400:+00382:-00017:003375.2333:06790
06791:-00540:+00048:+00177:003375.2333:06791
06792:+00258:+00515:-00172:003375.2333:06792
06793:-00043:+00215:+00183:003375.2333:06793
06794:-00245:+00598:-00050:003375.2333:06794
06795:-00046:+00224:+00014:003375.2333:06795
06796:+00139:-00056:+00012:003381.9189:06796
06797:-00022:-00031:-00366:003381.9189:06797
06798:+00011:-00276:+00084:003381.9189:06798
06799:+00166:-00163:-00258:003381.9189:06799
06800:-00009:-00504:-00053:003381.9189:06800
06801:-00151:+00024:-00531:003381.9189:06801
06802:+00152:+00029:-00400:003386.3059:06802
06803:+00185:+00097:-00324:003386.3059:06803
06804:-00254:+00503:-00396:003386.3059:06804
06805:-00302:+00176:+00121:003386.3059:06805
06806:+00204:+00059:-00441:003386.3059:06806
06807:+00065:+00249:-00198:003386.3059:06807
06808:-00173:+00240:-00487:003365.9699:06808
06809:+00023:+00080:-00081:003365.9699:06809
06810:+00134:+00181:-00057:003365.9699:06810
06811:-00067:-00022:+00152:003365.9699:06811
06812:-00115:-00162:+00219:003365.9699:06812
06813:+00049:+00151:-00162:003365.9699:06813
06814:-00136:-00307:+00063:003391.0966:06814
06815:-00339:+00104:+00078:003391.0966:06815
06816:-00004:+00041:+00367:003391.0966:06816
06817:+00166:+00035:+00227:003391.0966:06817
06818:-00027:+00132:+00238:003391.0966:06818
06819:-00422:-00170:+00220:003391.0966:06819
06820:+00243:+00254:+00165:003386.2854:06820
06821:+00227:+00305:+00253:003386.2854:06821
06822:-00382:-00136:+00272:003386.2854:06822
06823:-00013:+00383:+00506:003386.2854:06823
06824:+00309:+00173:+00207:003386.2854:06824
06825:-00124:+00007:+00146:003386.2854:06825
06826:-00427:-00008:+00100:003384.4604:06826
06827:-00075:-00177:+00065:003384.4604:06827
06828:+00283:+00257:-00091:003384.4604:06828
06829:-00097:-00124:-00038:003384.4604:06829
06830:-00273:-00217:+00046:003384.4604:06830
06831:+00485:+00342:-00079:003384.4604:06831
06832:+00267:-00203:-00432:003400.7099:06832
06833:-00458:-00074:-00549:003400.7099:06833
06834:+00091:-00059:-00481:003400.7099:06834
06835:+00425:-00286:-00680:003400.7099:06835
06836:-00035:-00023:-00900:003400.7099:06836
06837:-00249:-00021:-00470:003400.7099:06837
06838:+00189:-00111:-00885:003405.2800:06838
06839:+00153:+00349:-00729:003405.2800:06839
06840:-00299:-00315:-00110:003405.2800:06840
06841:+00070:+00134:-00911:003405.2800:06841
06842:+00384:-00028:-00227:003405.2800:06842
06843:+00005:-00004:-00534:003393.8330:06843
06844:+00139:+00381:-00059:003393.8330:06844
06845:+00260:-00164:-00096:003393.8330:06845
06846:+00192:+00313:-00461:003393.8330:06846
06847:-00154:+00012:-00072:003393.8330:06847
06848:-00122:+00289:-00343:003393.8330:06848
06849:-00077:+00223:+00024:003391.3090:06849
06850:-00222:+00073:+00059:003391.3090:06850
06851:-00218:-00004:+00463:003391.3090:06851
06852:+00075:+00110:+00160:003391.3090:06852
06853:+00134:+00026:+00122:003391.3090:06853
06854:+00017:+00142:+00154:003391.3090:06854
06855:-00059:-00075:+00304:003395.7768:06855
06856:+00049:+00241:+00121:003395.7768:06856
06857:-00310:-00049:+00331:003395.7768:06857
06858:-00060:+00273:-00011:003395.7768:06858
06859:+00026:+00147:+00402:003395.7768:06859
06860:+00295:+00103:+00053:003395.7768:06860
06861:-00263:-00040:+00616:003375.2399:06861
06862:-00019:+00006:+00208:003375.2399:06862
06863:+00640:+00294:+00448:003375.2399:06863
06864:-00119:-00277:+00150:003375.2399:06864
06865:-00248:+00111:+00041:003375.2399:06865
06866:-00027:+00209:+00461:003375.2399:06866
06867:+00522:+00211:-00067:003381.9121:06867
06868:-00123:+00328:+00323:003381.9121:06868
06869:-00184:+00212:+00391:003381.9121:06869
06870:+00067:+00302:+00380:003381.9121:06870
06871:+00102:+00669:+00286:003381.9121:06871
06872:-00127:+00261:+00080:003381.9121:06872
06873:-00052:+00036:-00019:003367.9138:06873
06874:+00783:+00524:-00366:003367.9138:06874
06875:+00546:-00066:+00594:003367.9138:06875
06876:-00217:+00555:-00456:003367.9138:06876
06877:-00682:-00380:+00248:003367.9138:06877
06878:-00343:+00021:-00001:003367.9138:06878
06879:+00090:+00578:+00616:003356.9167:06879
06880:+00122:-00039:-00163:003356.9167:06880
06881:+00508:+00325:-00140:003356.9167:06881
06882:+00359:+00455:-00070:003356.9167:06882
06883:+00294:+00244:-00474:003356.9167:06883
06884:+00172:+00252:+00003:003356.9167:06884
06885:-00135:+00476:-00441:003363.3813:06885
06886:-00387:+00023:-00068:003363.3813:06886
06887:-00096:+00190:-00260:003363.3813:06887
06888:+00282:+00077:-00195:003363.3813:06888
06889:+00221:+00425:+00190:003363.3813:06889
06890:-00044:-00444:+00045:003363.3813:06890
06891:+00091:-00026:+00091:003358.6579:06891
06892:-00050:+00295:-00427:003358.6579:06892
06893:-00823:-00280:+00474:003358.6579:06893
06894:-00579:+00106:+00166:003358.6579:06894
06895:-00074:-00209:+00103:003358.6579:06895
06896:+00089:-00160:+00213:003358.6579:06896
06897:-00227:+00168:-00146:003338.7714:06897
06898:-00005:-00283:+00092:003338.7714:06898
06899:+00571:+00244:-00263:003338.7714:06899
06900:-00001:+00272:+00036:003338.7714:06900
06901:-00137:-00415:+00204:003338.7714:06901
06902:+00004:+00621:+00216:003338.7714:06902
06903:-00227:-00438:+00009:003354.2861:06903
06904:+00134:-00061:+00108:003354.2861:06904
06905:+00279:+00133:-00257:003354.2861:06905
06906:+00038:-00358:+00212:003354.2861:06906
06907:+00002:+00461:+00236:003354.2861:06907
06908:-00032:-00370:+00359:003354.2861:06908
06909:+00234:+00867:+00071:003358.7592:06909
06910:-00457:+00021:+00348:003358.7592:06910
06911:-00417:+00198:-00061:003358.7592:06911
06912:+00161:+00730:+00453:003358.7592:06912
06913:+00180:-00115:+00019:003358.7592:06913
06914:-00271:+00070:+00161:003358.7592:06914
06915:-00281:+00010:+00233:003347.7998:06915
06916:-00108:-00319:-00169:003347.7998:06916
06917:+00040:+00177:+00058:003347.7998:06917
06918:-00386:-00470:+00047:003347.7998:06918
06919:-00312:-00181:-00031:003347.7998:06919
06920:+00024:-00007:-00202:003347.7998:06920
06921:+00028:+00227:-00278:003363.4692:06921
06922:-00313:+00379:-00239:003363.4692:06922
06923:+00063:+00088:-00045:003363.4692:06923
06924:+00217:+00202:-00455:003363.4692:06924
06925:+00047:+00161:-00170:003363.4692:06925
06926:-00112:-00151:-00133:003363.4692:06926
06927:+00012:-00196:-00076:003358.7390:06927
06928:+00019:+00021:-00408:003358.7390:06928
06929:+00133:-00139:-00442:003358.7390:06929
06930:+00396:+00426:-00224:003358.7390:06930
06931:-00057:+00037:-00044:003358.7390:06931
06932:-00287:+00094:-00065:003358.7390:06932
06933:+00056:+00177:+00295:003365.9765:06933
06934:+00051:+00114:-00099:003365.9765:06934
06935:-00099:-00067:-00078:003365.9765:06935
06936:-00296:+00150:+00106:003365.9765:06936
06937:-00027:+00012:+00003:003365.9765:06937
06938:+00098:+00128:-00006:003365.9765:06938
06939:-00154:+00025:+00105:003382.0146:06939
06940:-00184:-00036:+00225:003382.0146:06940
06941:+00126:+00023:+00124:003382.0146:06941
06942:+00038:+00073:+00055:003382.0146:06942
06943:-00193:-00071:+00172:003382.0146:06943
06944:-00021:+00135:+00288:003386.5039:06944
06945:+00426:+00012:+00292:003386.5039:06945
06946:+00226:+00051:+00000:003386.5039:06946
06947:-00261:+00048:+00245:003386.5039:06947
06948:-00110:-00008:-00141:003386.5039:06948
06949:+00313:-00002:-00071:003386.5039:06949
06950:-00073:-00085:-00108:003384.5488:06950
06951:-00233:+00050:+00067:003384.5488:06951
06952:+00194:+00056:+00093:003384.5488:06952
06953:+00049:-00159:-00372:003384.5488:06953
06954:-00235:-00034:-00349:003384.5488:06954
06955:-00143:-00123:-00359:003384.5488:06955
06956:+00205:-00050:-00645:003400.7585:06956
06957:-00047:+00047:-00471:003400.7585:06957
06958:-00210:-00343:-00512:003400.7585:06958
06959:+00021:-00164:-00752:003400.7585:06959
06960:+00244:+00003:-00925:003400.7585:06960
06961:-00086:-00391:-00743:003400.7585:06961
06962:-00055:-00186:-00680:003405.2661:06962
06963:+00326:+00252:-00508:003405.2661:06963
06964:-00099:-00447:-00322:003405.2661:06964
06965:+00040:+00151:-00665:003405.2661:06965
06966:+00026:+00353:-00123:003405.2661:06966
06967:-00038:-00078:-00361:003405.2661:06967
06968:-00295:+00188:-00056:003393.8261:06968
06969:+00234:-00031:+00088:003393.8261:06969
06970:+00644:+00555:+00082:003393.8261:06970
06971:+00028:+00138:+00158:003393.8261:06971
06972:-00545:-00092:+00072:003393.8261:06972
06973:-00161:+00385:+00124:003393.8261:06973
06974:+00448:+00003:+00052:003410.1149:06974
06975:-00509:+00386:+00125:003410.1149:06975
06976:-00425:+00424:+00194:003410.1149:06976
06977:+00157:+00132:+00311:003410.1149:06977
06978:+00224:+00425:+00385:003410.1149:06978
06979:-00141:+00114:+00455:003410.1149:06979
06980:+00168:+00334:+00088:003395.5910:06980
06981:+00072:+00203:+00516:003395.5910:06981
06982:-00211:-00037:+00345:003395.5910:06982
06983:+00101:+00229:+00389:003395.5910:06983
06984:+00264:+00004:+00420:003395.5910:06984
06985:-00017:+00154:+00279:003395.5910:06985
06986:-00312:+00052:+00579:003393.5598:06986
06987:+00157:+00226:+00289:003393.5598:06987
06988:+00138:+00235:+00319:003393.5598:06988
06989:+00128:-00051:+00190:003393.5598:06989
06990:-00044:-00147:+00446:003393.5598:06990
06991:+00094:+00026:+00066:003393.5598:06991
06992:+00033:-00211:+00062:003391.0690:06992
06993:-00449:+00276:-00080:003391.0690:06993
06994:+00398:+00471:-00289:003391.0690:06994
06995:+00342:+00234:+00027:003391.0690:06995
06996:+00053:+00540:-00093:003391.0690:06996
06997:-00279:+00119:+00241:003395.5976:06997
06998:+00602:+00547:-00335:003395.5976:06998
06999:-00070:-00206:+00036:003395.5976:06999
07000:-00392:-00149:-00134:003395.5976:07000
07001:-00173:+00021:-00232:003395.5976:07001
07002:+00441:-00271:+00080:003395.5976:07002
07003:+00276:+00142:-00332:003384.3786:07003
07004:-00139:-00055:+00109:003384.3786:07004
07005:+00099:+00305:-00301:003384.3786:07005
07006:+00188:+00439:-00388:003384.3786:07006
07007:-00219:+00627:-00198:003384.3786:07007
07008:-00053:+00291:-00391:003384.3786:07008
07009:+00359:+00505:-00496:003391.1582:07009
07010:-00193:-00155:-00189:003391.1582:07010
07011:-00257:-00085:-00082:003391.1582:07011
07012:+00273:+00160:-00518:003391.1582:07012
07013:-00027:-00387:+00116:003391.1582:07013
07014:-00252:-00367:-00191:003391.1582:07014
07015:+00156:+00388:-00465:003386.2648:07015
07016:+00244:-00379:+00178:003386.2648:07016
07017:-00027:+00281:-00056:003386.2648:07017
07018:-00046:-00161:+00554:003386.2648:07018
07019:+00296:+00457:-00269:003386.2648:07019
07020:-00088:+00099:+00108:003386.2648:07020
07021:-00319:+00255:-00051:003384.5012:07021
07022:-00071:-00549:+00353:003384.5012:07022
07023:+00192:+00490:-00150:003384.5012:07023
07024:-00168:-00592:+00304:003384.5012:07024
07025:-00138:-00024:+00058:003384.5012:07025
07026:+00125:-00109:+00104:003384.5012:07026
07027:-00058:-00307:+00190:003400.7099:07027
07028:-00309:+00392:+00394:003400.7099:07028
07029:-00014:-00006:+00308:003400.7099:07029
07030:-00008:+00093:+00178:003400.7099:07030
07031:-00321:+00566:+00327:003400.7099:07031
07032:-00204:-00063:+00332:003400.7099:07032
07033:+00044:+00169:+00110:003395.8383:07033
07034:-00012:+00257:+00219:003395.8383:07034
07035:-00442:-00157:+00118:003395.8383:07035
07036:-00201:+00386:+00439:003395.8383:07036
07037:+00148:-00115:+00279:003395.8383:07037
07038:+00009:-00002:-00077:003395.8383:07038
07039:-00447:+00156:+00328:003384.4804:07039
07040:+00162:+00169:-00407:003384.4804:07040
07041:+00163:-00120:-00151:003384.4804:07041
07042:-00316:+00150:+00084:003384.4804:07042
07043:-00361:+00060:-00182:003384.4804:07043
07044:+00370:+00206:-00316:003384.4804:07044
07045:-00007:-00171:-00074:003400.6757:07045
07046:-00406:-00155:-00019:003400.6757:07046
07047:+00251:+00132:-00433:003400.6757:07047
07048:+00274:-00147:-00194:003400.6757:07048
07049:-00059:-00109:-00487:003400.6757:07049
07050:+00069:+00276:+00031:003395.8178:07050
07051:+00410:-00385:+00071:003395.8178:07051
07052:+00131:+00002:-00145:003395.8178:07052
07053:-00336:-00147:+00022:003395.8178:07053
07054:+00152:+00225:-00518:003395.8178:07054
07055:+00201:-00141:-00002:003395.8178:07055
07056:-00240:+00291:-00180:003384.5078:07056
07057:-00252:-00339:-00005:003384.5078:07057
07058:+00290:+00316:-00412:003384.5078:07058
07059:-00247:-00175:+00103:003384.5078:07059
07060:-00435:+00084:-00078:003384.5078:07060
07061:+00252:+00103:-00020:003384.5078:07061
07062:+00315:-00074:-00024:003400.6826:07062
07063:-00215:+00237:+00132:003400.6826:07063
07064:-00227:-00303:+00366:003400.6826:07064
07065:+00162:+00096:+00058:003400.6826:07065
07066:+00004:+00211:+00239:003400.6826:07066
07067:-00419:-00144:-00005:003400.6826:07067
07068:-00161:+00237:+00111:003405.2590:07068
07069:+00233:-00046:+00074:003405.2590:07069
07070:-00234:+00150:-00185:003405.2590:07070
07071:-00310:+00254:-00009:003405.2590:07071
07072:+00359:-00266:-00262:003405.2590:07072
07073:+00388:+00165:-00402:003405.2590:07073
07074:-00453:-00237:-00277:003393.8674:07074
07075:+00139:-00208:-00887:003393.8674:07075
07076:+00535:+00105:-00587:003393.8674:07076
07077:-00008:-00444:-00448:003393.8674:07077
07078:-00443:+00105:-00567:003393.8674:07078
07079:+00100:+00308:-00550:003393.8674:07079
07080:+00441:-00077:-00713:003410.1843:07080
07081:-00058:-00061:-00056:003410.1843:07081
07082:-00216:+00348:-00389:003410.1843:07082
07083:+00315:+00194:+00126:003410.1843:07083
07084:+00188:+00177:+00379:003410.1843:07084
07085:-00259:+00361:+00150:003410.1843:07085
07086:+00399:-00105:+00424:003405.1555:07086
07087:+00979:+00274:-00102:003405.1555:07087
07088:-00148:+00048:-00085:003405.1555:07088
07089:-00632:+00134:+00210:003405.1555:07089
07090:-00040:+00377:+00045:003405.1555:07090
07091:-00076:-00183:+00321:003405.1555:07091
07092:-00152:+00077:+00285:003393.8674:07092
07093:-00099:+00206:+00686:003393.8674:07093
07094:-00257:-00252:+00276:003393.8674:07094
07095:-00320:+00346:+00163:003393.8674:07095
07096:+00271:-00031:+00696:003393.8674:07096
07097:+00155:+00020:+00037:003393.8674:07097
07098:-00288:-00146:+00686:003391.3916:07098
07099:-00336:-00041:+00046:003391.3916:07099
07100:+00085:+00108:-00085:003391.3916:07100
07101:+00343:+00057:+00306:003391.3916:07101
07102:-00250:-00055:+00292:003391.3916:07102
07103:-00127:-00058:+00366:003386.5175:07103
07104:+00601:+00035:+00057:003386.5175:07104
07105:+00069:-00015:+00279:003386.5175:07105
07106:-00017:+00270:+00080:003386.5175:07106
07107:+00021:-00110:+00316:003386.5175:07107
07108:+00112:+00475:-00405:003386.5175:07108
07109:-00110:-00331:+00357:003366.1108:07109
07110:-00070:+00191:-00262:003366.1108:07110
07111:+00088:+00535:+00016:003366.1108:07111
07112:-00128:+00160:-00056:003366.1108:07112
07113:-00156:+00536:+00033:003366.1108:07113
07114:-00190:+00277:+00646:003366.1108:07114
07115:+00640:+00078:-00118:003372.7368:07115
07116:+00102:+00367:+00295:003372.7368:07116
07117:+00148:+00133:+00196:003372.7368:07117
07118:+00317:+00311:+00053:003372.7368:07118
07119:+00363:+00304:+00198:003372.7368:07119
07120:-00106:+00116:+00232:003372.7368:07120
07121:+00218:+00399:+00092:003358.7321:07121
07122:+00537:+00528:-00017:003358.7321:07122
07123:+00001:-00134:-00320:003358.7321:07123
07124:-00431:+00311:+00055:003358.7321:07124
07125:-00158:-00008:-00089:003358.7321:07125
07126:+00193:+00114:-00585:003358.7321:07126
07127:-00390:+00286:+00044:003356.9567:07127
07128:-00153:+00192:-00685:003356.9567:07128
07129:+00788:+00504:-00209:003356.9567:07129
07130:+00272:-00381:+00361:003356.9567:07130
07131:-00186:+00385:-00308:003356.9567:07131
07132:+00448:-00058:+00298:003356.9567:07132
07133:+00807:+00422:-00447:003354.1855:07133
07134:-00053:-00672:+00423:003354.1855:07134
07135:-00296:-00166:-00349:003354.1855:07135
07136:+00083:-00143:+00518:003354.1855:07136
07137:+00011:-00207:-00059:003354.1855:07137
07138:-00018:+00317:-00130:003354.1855:07138
07139:-00256:+00101:-00049:003358.6987:07139
07140:+00218:+00116:+00038:003358.6987:07140
07141:-00316:+00192:+00661:003358.6987:07141
07142:-00185:+00252:+00184:003358.6987:07142
07143:+00013:+00008:+00399:003358.6987:07143
07144:+00266:+00456:-00024:003358.6987:07144
07145:-00552:-00272:+00489:003356.8964:07145
07146:-00300:+00574:-00010:003356.8964:07146
07147:-00067:+00145:+00332:003356.8964:07147
07148:-00160:+00194:+00102:003356.8964:07148
07149:-00375:+00219:+00240:003356.8964:07149
07150:-00065:-00115:+00129:003356.8964:07150
07151:+00297:+00409:-00137:003372.6486:07151
07152:-00044:+00188:+00370:003372.6486:07152
07153:-00249:+00091:+00052:003372.6486:07153
07154:+00142:+00370:+00234:003372.6486:07154
07155:+00020:+00040:+00000:003372.6486:07155
07156:-00286:+00246:-00161:003372.6486:07156
07157:-00110:+00232:+00091:003367.8461:07157
07158:+00121:+00191:-00203:003367.8461:07158
07159:-00348:+00084:+00040:003367.8461:07159
07160:-00299:+00258:+00047:003367.8461:07160
07161:+00247:+00005:-00180:003367.8461:07161
07162:-00137:-00323:-00061:003367.8461:07162
07163:-00273:+00115:-00300:003375.2607:07163
07164:+00049:-00248:+00035:003375.2607:07164
07165:+00332:+00107:-00430:003375.2607:07165
07166:-00108:-00286:-00018:003375.2607:07166
07167:-00204:-00029:-00380:003375.2607:07167
07168:+00092:+00356:-00338:003375.2607:07168
07169:+00100:+00078:-00201:003372.6416:07169
07170:-00047:+00145:-00042:003372.6416:07170
07171:-00093:+00333:+00088:003372.6416:07171
07172:+00260:+00273:+00161:003372.6416:07172
07173:-00183:-00095:+00144:003372.6416:07173
07174:-00175:+00348:-00092:003372.6416:07174
07175:-00123:-00164:+00320:003386.4221:07175
07176:+00153:+00187:-00172:003386.4221:07176
07177:-00218:-00041:+00371:003386.4221:07177
07178:-00147:+00142:+00098:003386.4221:07178
07179:-00004:+00195:+00219:003386.4221:07179
07180:-00163:-00189:+00113:003386.4221:07180
07181:-00174:+00373:+00055:003384.4672:07181
07182:-00042:+00148:+00175:003384.4672:07182
07183:+00220:+00148:+00046:003384.4672:07183
07184:-00025:+00003:+00267:003384.4672:07184
07185:-00144:-00089:+00335:003384.4672:07185
07186:+00184:+00350:+00260:003384.4672:07186
07187:+00100:-00186:+00237:003391.2543:07187
07188:-00185:-00187:+00106:003391.2543:07188
07189:+00115:+00338:+00002:003391.2543:07189
07190:+00221:+00139:-00366:003391.2543:07190
07191:-00258:+00014:-00437:003391.2543:07191
07192:-00196:+00028:-00071:003405.2246:07192
07193:+00142:-00242:-00296:003405.2246:07193
07194:+00240:-00307:-00299:003405.2246:07194
07195:+00097:-00450:-00628:003405.2246:07195
07196:-00144:-00305:-00504:003405.2246:07196
07197:+00115:-00326:-00865:003405.2246:07197
07198:+00174:-00459:-00917:003393.8674:07198
07199:-00096:+00042:-00779:003393.8674:07199
07200:+00347:-00039:-00540:003393.8674:07200
07201:+00287:+00042:-00926:003393.8674:07201
07202:+00126:+00222:-00477:003393.8674:07202
07203:+00064:+00004:-00557:003393.8674:07203
07204:+00505:-00186:-00080:003410.2121:07204
07205:-00238:+00224:-00614:003410.2121:07205
07206:-00542:-00072:+00538:003410.2121:07206
07207:-00355:+00412:-00104:003410.2121:07207
07208:+00608:-00327:+00611:003410.2121:07208
07209:+00600:-00136:+00109:003410.2121:07209
07210:-00020:+00346:-00307:003414.7319:07210
07211:-00250:+00244:+00362:003414.7319:07211
07212:-00091:+00644:-00272:003414.7319:07212
07213:-00224:+00280:+00491:003414.7319:07213
07214:-00141:+00593:+00105:003414.7319:07214
07215:-00026:+00334:+00097:003414.7319:07215
07216:-00119:+00138:+00437:003384.5756:07216
07217:+00358:+00196:+00302:003384.5756:07217
07218:+00348:-00302:+00467:003384.5756:07218
07219:-00267:+00053:-00039:003384.5756:07219
07220:-00506:-00277:+00480:003384.5756:07220
07221:+00036:-00039:-00373:003384.5756:07221
07222:+00246:+00237:+00140:003391.3159:07222
07223:-00310:-00119:+00394:003391.3159:07223
07224:+00059:+00354:-00102:003391.3159:07224
07225:-00015:-00148:+00473:003391.3159:07225
07226:+00092:-00025:+00080:003391.3159:07226
07227:+00104:+00268:+00872:003391.3159:07227
07228:+00460:+00187:+00121:003377.0441:07228
07229:+00086:+00253:+00205:003377.0441:07229
07230:-00488:-00242:+00437:003377.0441:07230
07231:+00286:+00169:+00430:003377.0441:07231
07232:+00450:+00193:+00211:003377.0441:07232
07233:+00238:+00410:-00342:003377.0441:07233
07234:-00535:+00231:-00033:003375.1457:07234
07235:+00377:+00186:-00202:003375.1457:07235
07236:+00225:-00181:-00212:003375.1457:07236
07237:-00103:-00130:-00139:003375.1457:07237
07238:+00247:+00273:-00289:003375.1457:07238
07239:+00533:+00168:-00256:003375.1457:07239
07240:+00117:+00534:-00494:003372.5737:07240
07241:-00588:+00303:+00201:003372.5737:07241
07242:-00108:+00469:-00763:003372.5737:07242
07243:+00381:+00420:-00109:003372.5737:07243
07244:+00021:-00203:-00088:003372.5737:07244
07245:-00022:+00156:-00301:003372.5737:07245
07246:+00279:+00034:+00080:003367.7854:07246
07247:+00359:+00211:-00515:003367.7854:07247
07248:-00372:-00371:-00213:003367.7854:07248
07249:+00237:+00503:-00261:003367.7854:07249
07250:+00358:-00167:-00262:003367.7854:07250
07251:+00265:+00393:-00414:003367.7854:07251
07252:-00122:+00050:+00326:003365.9023:07252
07253:+00320:+00086:-00509:003365.9023:07253
07254:-00099:+00255:-00022:003365.9023:07254
07255:-00358:+00263:+00400:003365.9023:07255
07256:+00354:-00048:+00016:003365.9023:07256
07257:+00122:+00197:+00208:003372.4924:07257
07258:-00445:-00277:+00334:003372.4924:07258
07259:-00308:+00045:+00328:003372.4924:07259
07260:+00312:+00190:+00042:003372.4924:07260
07261:-00207:-00318:+00371:003372.4924:07261
07262:-00788:+00145:+00105:003372.4924:07262
07263:-00385:-00258:-00016:003367.7990:07263
07264:+00437:-00249:-00019:003367.7990:07264
07265:-00386:+00331:+00172:003367.7990:07265
07266:-00691:-00075:+00533:003367.7990:07266
07267:+00160:+00313:-00118:003367.7990:07267
07268:-00053:+00415:+00300:003367.7990:07268
07269:-00555:+00452:-00101:003365.9023:07269
07270:+00088:+00566:+00400:003365.9023:07270
07271:+00326:+00132:+00450:003365.9023:07271
07272:+00016:+00381:+00254:003365.9023:07272
07273:-00460:+00006:+00425:003365.9023:07273
07274:+00078:+00493:-00147:003365.9023:07274
07275:+00210:+00068:+00402:003372.4519:07275
07276:-00533:-00161:-00028:003372.4519:07276
07277:-00390:+00086:+00357:003372.4519:07277
07278:+00284:-00197:-00223:003372.4519:07278
07279:+00303:+00099:-00224:003372.4519:07279
07280:-00405:+00062:-00388:003372.4519:07280
07281:+00168:+00030:-00441:003377.0373:07281
07282:+00221:-00091:-00009:003377.0373:07282
07283:+00000:+00346:-00534:003377.0373:07283
07284:-00010:+00032:+00002:003377.0373:07284
07285:+00245:+00297:-00050:003377.0373:07285
07286:+00338:-00020:-00253:003377.0373:07286
07287:-00254:-00181:-00112:003365.9094:07287
07288:+00109:+00160:-00192:003365.9094:07288
07289:+00318:-00341:-00045:003365.9094:07289
07290:+00116:+00075:-00191:003365.9094:07290
07291:-00294:+00058:+00067:003365.9094:07291
07292:+00220:+00043:-00217:003365.9094:07292
07293:+00282:+00206:-00100:003381.8095:07293
07294:-00454:-00028:+00116:003381.8095:07294
07295:+00043:+00225:+00021:003381.8095:07295
07296:+00260:+00234:+00062:003381.8095:07296
07297:-00187:+00004:+00009:003381.8095:07297
07298:-00487:+00075:+00296:003381.8095:07298
07299:-00005:+00246:+00235:003386.3469:07299
07300:+00113:-00110:+00243:003386.3469:07300
07301:-00167:-00139:+00226:003386.3469:07301
07302:-00231:+00318:+00359:003386.3469:07302
07303:+00295:-00134:+00427:003386.3469:07303
07304:+00136:+00252:+00166:003386.3469:07304
07305:-00251:-00041:+00311:003375.1188:07305
07306:+00041:+00235:+00020:003375.1188:07306
07307:+00282:+00473:+00295:003375.1188:07307
07308:-00196:-00063:+00209:003375.1188:07308
07309:-00351:+00175:+00212:003375.1188:07309
07310:+00019:+00396:+00061:003375.1188:07310
07311:-00161:-00395:-00155:003400.6621:07311
07312:-00229:-00149:-00131:003400.6621:07312
07313:-00084:+00029:-00273:003400.6621:07313
07314:+00208:-00318:-00539:003400.6621:07314
07315:+00080:-00101:-00610:003400.6621:07315
07316:-00109:-00192:-00333:003400.6621:07316
07317:+00029:-00291:-00480:003405.2661:07317
07318:+00335:+00113:-00754:003405.2661:07318
07319:-00086:-00180:-00467:003405.2661:07319
07320:+00150:+00317:-00718:003405.2661:07320
07321:+00391:-00087:-00330:003405.2661:07321
07322:-00092:-00110:-00540:003405.2661:07322
07323:+00078:+00180:-00776:003384.5078:07323
07324:+00013:-00194:-00436:003384.5078:07324
07325:-00266:-00291:-00806:003384.5078:07325
07326:-00551:+00073:+00402:003384.5078:07326
07327:-00452:-00206:+01079:003384.5078:07327
07328:+00247:-00242:-00619:003410.1635:07328
07329:+00402:-00111:+00153:003410.1635:07329
07330:+00057:+00361:+00414:003410.1635:07330
07331:-00295:-00264:+00015:003410.1635:07331
07332:-00317:+00158:-00082:003410.1635:07332
07333:-00014:+00347:+00290:003410.1635:07333
07334:+00004:+00313:-00276:003405.2590:07334
07335:+00110:+00216:+00552:003405.2590:07335
07336:-00155:+00118:+00283:003405.2590:07336
07337:+00105:+00095:+00102:003405.2590:07337
07338:+00375:+00087:+00292:003405.2590:07338
07339:+00227:-00255:+00098:003405.2590:07339
07340:-00238:-00012:+00617:003384.5214:07340
07341:+00414:+00078:+00207:003384.5214:07341
07342:+00641:+00086:+00192:003384.5214:07342
07343:-00762:+00199:+00339:003384.5214:07343
07344:-00078:-00269:+00421:003384.5214:07344
07345:+00429:+00184:+00253:003384.5214:07345
07346:+00099:-00293:+00273:003381.9326:07346
07347:-00542:+00009:+00086:003381.9326:07347
07348:-00161:-00282:+00387:003381.9326:07348
07349:+00769:+00265:+00008:003381.9326:07349
07350:+00019:-00395:-00070:003381.9326:07350
07351:-00519:+00125:-00008:003381.9326:07351
07352:+00547:+00526:-00059:003377.1394:07352
07353:+00603:+00011:+00213:003377.1394:07353
07354:-00132:+00393:-00185:003377.1394:07354
07355:-00366:+00453:+00344:003377.1394:07355
07356:+00515:+00622:-00391:003377.1394:07356
07357:+00065:+00566:+00235:003377.1394:07357
07358:-00266:-00129:+00108:003347.8261:07358
07359:+00186:-00026:-00126:003347.8261:07359
07360:+00590:+00269:-00099:003347.8261:07360
07361:-00069:+00159:-00271:003347.8261:07361
07362:-00640:-00082:-00082:003347.8261:07362
07363:+00384:+00060:-00340:003347.8261:07363
07364:+00078:-00412:+00201:003363.3745:07364
07365:-00059:+00789:-00467:003363.3745:07365
07366:-00113:-00416:+00236:003363.3745:07366
07367:+00431:+00265:-00666:003363.3745:07367
07368:-00448:+00071:+00313:003363.3745:07368
07369:-00273:+00325:-00099:003363.3745:07369
07370:+00520:-00091:+00237:003358.7055:07370
07371:+00009:-00112:-00230:003358.7055:07371
07372:-00173:-00333:+00365:003358.7055:07372
07373:-00034:+00002:+00125:003358.7055:07373
07374:+00462:-00050:-00112:003358.7055:07374
07375:+00076:-00384:-00104:003358.7055:07375
07376:-00407:+00241:-00012:003356.9301:07376
07377:-00292:-00191:+00155:003356.9301:07377
07378:+00342:+00236:-00304:003356.9301:07378
07379:-00173:+00409:+00355:003356.9301:07379
07380:-00208:+00114:+00362:003356.9301:07380
07381:+00221:+00221:+00211:003356.9301:07381
07382:-00337:-00204:+00222:003354.1386:07382
07383:-00341:-00048:+00247:003354.1386:07383
07384:+00212:-00138:+00332:003354.1386:07384
07385:+00387:+00227:-00156:003354.1386:07385
07386:-00508:-00079:+00469:003354.1386:07386
07387:-00420:+00129:+00057:003354.1386:07387
07388:+00085:+00091:-00027:003358.5170:07388
07389:+00094:-00079:-00010:003358.5170:07389
07390:-00320:+00606:-00224:003358.5170:07390
07391:-00342:+00226:+00084:003358.5170:07391
07392:+00556:+00293:-00197:003358.5170:07392
07393:+00020:+00008:+00418:003358.5170:07393
07394:-00373:+00159:+00058:003356.6831:07394
07395:+00064:-00194:+00132:003356.6831:07395
07396:+00447:+00365:-00222:003356.6831:07396
07397:-00332:-00121:+00179:003356.6831:07397
07398:-00093:+00144:-00027:003356.6831:07398
07399:+00186:+00320:+00037:003356.6831:07399
07400:-00086:-00047:-00047:003372.3835:07400
07401:-00193:+00170:-00131:003372.3835:07401
07402:-00056:-00055:-00067:003372.3835:07402
07403:+00222:+00309:-00255:003372.3835:07403
07404:-00010:-00244:+00078:003372.3835:07404
07405:-00138:+00014:-00071:003372.3835:07405
07406:+00292:+00259:-00017:003367.6777:07406
07407:+00181:-00020:+00080:003367.6777:07407
07408:-00251:+00132:-00084:003367.6777:07408
07409:+00023:+00040:-00003:003367.6777:07409
07410:+00342:-00005:-00344:003367.6777:07410
07411:-00116:+00035:-00008:003367.6777:07411
07412:-00292:+00061:-00164:003365.7951:07412
07413:+00101:-00110:-00119:003365.7951:07413
07414:+00156:+00155:-00301:003365.7951:07414
07415:-00279:-00217:+00121:003365.7951:07415
07416:-00140:+00176:+00023:003365.7951:07416
07417:+00253:-00034:-00232:003381.6528:07417
07418:-00014:-00069:+00064:003381.6528:07418
07419:-00244:+00147:+00117:003381.6528:07419
07420:-00134:+00143:+00031:003381.6528:07420
07421:+00017:+00249:-00157:003381.6528:07421
07422:-00416:+00047:+00170:003381.6528:07422
07423:-00297:+00198:+00219:003386.2307:07423
07424:+00338:+00487:+00044:003386.2307:07424
07425:-00075:-00154:+00218:003386.2307:07425
07426:-00340:+00172:+00279:003386.2307:07426
07427:+00036:+00209:+00203:003386.2307:07427
07428:+00326:+00240:+00059:003386.2307:07428
07429:-00003:+00296:+00157:003393.4714:07429
07430:-00322:-00171:+00038:003393.4714:07430
07431:+00030:+00250:-00266:003393.4714:07431
07432:+00250:+00091:-00027:003393.4714:07432
07433:-00277:-00126:-00253:003393.4714:07433
07434:-00215:+00257:-00217:003393.4714:07434
07435:+00274:-00420:-00127:003400.4409:07435
07436:-00088:+00155:-00577:003400.4409:07436
07437:-00284:-00081:-00403:003400.4409:07437
07438:+00071:-00115:-00748:003400.4409:07438
07439:+00185:+00134:-00406:003400.4409:07439
07440:-00152:-00139:-00495:003400.4409:07440
07441:+00096:-00142:-00789:003414.4055:07441
07442:+00285:-00011:-00710:003414.4055:07442
07443:-00031:-00369:-00690:003414.4055:07443
07444:-00154:-00120:-00423:003414.4055:07444
07445:+00239:+00133:-00687:003414.4055:07445
07446:+00471:-00228:-00773:003414.4055:07446
07447:-00113:-00028:-00709:003402.8530:07447
07448:-00062:+00070:-00647:003402.8530:07448
07449:+00107:+00356:-00346:003402.8530:07449
07450:-00129:+00189:+00194:003402.8530:07450
07451:-00370:+00033:+00289:003402.8530:07451
07452:+00099:+00208:+00431:003402.8530:07452
07453:+00091:-00274:+00250:003409.8999:07453
07454:-00073:-00191:+00047:003409.8999:07454
07455:+00770:+00180:+00337:003409.8999:07455
07456:+00506:-00127:+00259:003409.8999:07456
07457:-00776:+00300:+00050:003409.8999:07457
07458:-01112:+00558:+00230:003409.8999:07458
07459:+00480:+00419:+00177:003414.3986:07459
07460:+00237:+00231:+00251:003414.3986:07460
07461:-00319:+00013:+00459:003414.3986:07461
07462:-00001:+00457:+00599:003414.3986:07462
07463:+00318:-00199:+00423:003414.3986:07463
07464:+00052:+00097:+00125:003414.3986:07464
07465:-00164:+00010:+00506:003393.4985:07465
07466:+00086:+00072:+00370:003393.4985:07466
07467:+00100:+00200:-00211:003393.4985:07467
07468:-00558:+00044:+00484:003393.4985:07468
07469:-00062:+00391:+00248:003393.4985:07469
07470:+00358:+00176:+00151:003400.3859:07470
07471:-00344:-00025:+00503:003400.3859:07471
07472:-00295:+00517:+00109:003400.3859:07472
07473:+00257:+00061:+00251:003400.3859:07473
07474:-00017:+00386:-00035:003400.3859:07474
07475:-00276:+00280:+00275:003400.3859:07475
07476:+00243:+00294:+00389:003386.1008:07476
07477:+00438:+00486:+00163:003386.1008:07477
07478:+00064:-00271:+00143:003386.1008:07478
07479:+00010:+00537:-00365:003386.1008:07479
07480:+00304:-00097:-00127:003386.1008:07480
07481:+00263:-00206:-00790:003386.1008:07481
07482:-00280:+00211:-00014:003374.8889:07482
07483:-00294:+00112:+00065:003374.8889:07483
07484:+00203:+00348:-00069:003374.8889:07484
07485:-00170:-00051:-00056:003374.8889:07485
07486:-00421:+00271:-00337:003374.8889:07486
07487:+00566:+00268:-00130:003374.8889:07487
07488:+00641:+00180:-00446:003390.9384:07488
07489:-00308:-00073:-00487:003390.9384:07489
07490:-00193:+00222:-00040:003390.9384:07490
07491:+00096:-00038:-00736:003390.9384:07491
07492:+00141:-00184:-00219:003390.9384:07492
07493:+00036:-00117:+00087:003390.9384:07493
07494:+00371:+00423:-00460:003386.2785:07494
07495:+00544:-00344:-00147:003386.2785:07495
07496:+00175:+00261:+00086:003386.2785:07496
07497:-00045:+00120:+00426:003386.2785:07497
07498:+00303:-00012:+00019:003386.2785:07498
07499:+00431:+00428:-00014:003386.2785:07499
07500:-00344:-00188:+00338:003375.1525:07500
07501:-00047:+00072:-00081:003375.1525:07501
07502:+00159:+00263:+00338:003375.1525:07502
07503:-00194:-00375:+00037:003375.1525:07503
07504:-00448:+00130:+00256:003375.1525:07504
07505:-00056:+00138:+00015:003375.1525:07505
07506:-00112:-00268:+00078:003381.8095:07506
07507:-00344:+00125:+00404:003381.8095:07507
07508:-00096:+00085:+00506:003381.8095:07508
07509:+00079:+00065:+00085:003381.8095:07509
07510:-00200:+00094:+00273:003381.8095:07510
07511:-00284:+00229:+00152:003381.8095:07511
07512:+00284:+00256:+00235:003395.7148:07512
07513:+00193:+00106:+00156:003395.7148:07513
07514:-00334:+00191:+00135:003395.7148:07514
07515:-00205:+00228:+00094:003395.7148:07515
07516:+00280:+00333:+00172:003395.7148:07516
07517:-00059:+00212:+00054:003395.7148:07517
07518:-00278:+00109:+00278:003375.1660:07518
07519:+00133:+00440:-00045:003375.1660:07519
07520:+00045:-00024:+00255:003375.1660:07520
07521:-00139:+00106:+00108:003375.1660:07521
07522:-00068:+00292:-00083:003375.1660:07522
07523:+00044:-00048:+00359:003375.1660:07523
07524:-00083:+00166:-00016:003391.2609:07524
07525:-00294:-00079:+00143:003391.2609:07525
07526:-00161:+00145:+00062:003391.2609:07526
07527:+00139:+00253:+00100:003391.2609:07527
07528:-00174:-00327:+00039:003391.2609:07528
07529:-00011:+00102:+00016:003395.7558:07529
07530:+00093:+00041:+00119:003395.7558:07530
07531:+00139:-00154:-00269:003395.7558:07531
07532:-00147:-00016:+00034:003395.7558:07532
07533:+00191:-00091:-00397:003395.7558:07533
07534:+00311:+00145:-00289:003395.7558:07534
07535:-00160:+00099:-00192:003384.4328:07535
07536:+00162:+00076:-00143:003384.4328:07536
07537:+00254:+00153:+00135:003384.4328:07537
07538:+00124:+00077:-00185:003384.4328:07538
07539:-00318:+00153:+00096:003384.4328:07539
07540:+00050:+00409:-00649:003384.4328:07540
07541:+00243:+00020:+00014:003400.6757:07541
07542:-00007:+00118:+00135:003400.6757:07542
07543:-00194:+00019:+00139:003400.6757:07543
07544:+00042:+00017:-00169:003400.6757:07544
07545:-00026:+00099:-00024:003400.6757:07545
07546:-00452:-00211:+00095:003400.6757:07546
07547:+00115:+00168:-00518:003405.2038:07547
07548:+00252:+00041:+00060:003405.2038:07548
07549:-00187:+00125:-00218:003405.2038:07549
07550:-00296:-00184:+00053:003405.2038:07550
07551:+00311:+00023:-00153:003405.2038:07551
07552:-00021:+00045:-00518:003405.2038:07552
07553:-00396:-00163:-00364:003403.0588:07553
07554:-00082:-00139:-00326:003403.0588:07554
07555:+00507:-00070:-00374:003403.0588:07555
07556:+00121:-00319:-00760:003403.0588:07556
07557:-00386:-00040:-00389:003403.0588:07557
07558:+00323:-00297:-00404:003403.0588:07558
07559:+00422:-00169:-00357:003410.1010:07559
07560:-00313:+00103:-00088:003410.1010:07560
07561:-00195:+00066:-00636:003410.1010:07561
07562:+00154:+00083:-00204:003410.1010:07562
07563:-00067:-00164:-00119:003410.1010:07563
07564:+00072:+00006:-00189:003410.1010:07564
07565:+00052:-00081:+00038:003424.1811:07565
07566:-00124:-00390:-00100:003424.1811:07566
07567:-00016:+00117:+00053:003424.1811:07567
07568:+00228:-00299:+00347:003424.1811:07568
07569:+00188:+00350:-00087:003424.1811:07569
07570:-00413:+00156:+00259:003424.1811:07570
07571:-00184:+00143:+00068:003412.5146:07571
07572:+00074:+00495:+00312:003412.5146:07572
07573:+00076:-00116:+00341:003412.5146:07573
07574:-00230:+00321:+00181:003412.5146:07574
07575:-00142:+00244:+00491:003412.5146:07575
07576:+00270:-00126:+00197:003410.1843:07576
07577:-00068:+00048:+00213:003410.1843:07577
07578:-00082:-00367:+00374:003410.1843:07578
07579:+00300:+00173:-00121:003410.1843:07579
07580:+00182:-00167:+00327:003410.1843:07580
07581:-00174:+00008:+00079:003410.1843:07581
07582:+00270:+00379:+00208:003405.2590:07582
07583:+00395:-00135:+00146:003405.2590:07583
07584:-00203:+00580:-00155:003405.2590:07584
07585:-00272:+00201:+00365:003405.2590:07585
07586:+00106:+00078:-00124:003405.2590:07586
07587:+00160:+00555:+00046:003405.2590:07587
07588:-00027:-00028:+00000:003384.5148:07588
07589:-00164:+00277:-00041:003384.5148:07589
07590:+00332:+00105:-00024:003384.5148:07590
07591:-00159:-00177:-00034:003384.5148:07591
07592:-00374:+00485:-00129:003384.5148:07592
07593:+00206:+00178:+00257:003384.5148:07593
07594:+00460:+00212:-00303:003381.9870:07594
07595:+00122:+00084:+00000:003381.9870:07595
07596:-00112:+00223:-00155:003381.9870:07596
07597:-00005:+00002:-00143:003381.9870:07597
07598:-00093:-00346:-00562:003381.9870:07598
07599:-00141:+00261:-00775:003381.9870:07599
07600:+00251:+00095:+00818:003386.4833:07600
07601:+00147:-00141:-00525:003386.4833:07601
07602:-00475:-00153:-00167:003386.4833:07602
07603:-00394:+00115:+00128:003386.4833:07603
07604:+00675:+00179:-00400:003386.4833:07604
07605:+00305:-00423:-00159:003386.4833:07605
07606:-00452:+00089:-00396:003375.1794:07606
07607:-00240:-00022:-00034:003375.1794:07607
07608:+00581:-00121:-00216:003375.1794:07608
07609:-00187:+00083:-00162:003375.1794:07609
07610:-00572:+00047:+00309:003375.1794:07610
07611:+00188:+00234:-00024:003375.1794:07611
07612:+00303:+00034:+00068:003372.6962:07612
07613:-00109:+00139:+00082:003372.6962:07613
07614:-00245:+00136:+00189:003372.6962:07614
07615:+00182:+00496:+00129:003372.6962:07615
07616:-00102:-00030:-00190:003372.6962:07616
07617:-00308:+00217:+00115:003372.6962:07617
07618:-00182:+00155:+00353:003367.9072:07618
07619:+00271:-00063:+00195:003367.9072:07619
07620:-00205:-00018:+00032:003367.9072:07620
07621:-00089:+00364:+00102:003367.9072:07621
07622:+00212:-00056:+00233:003367.9072:07622
07623:-00101:+00042:+00228:003367.9072:07623
07624:-00170:+00294:+00427:003366.0434:07624
07625:-00024:-00204:+00249:003366.0434:07625
07626:+00286:+00105:+00019:003366.0434:07626
07627:-00307:-00145:+00334:003366.0434:07627
07628:+00100:+00003:+00267:003366.0434:07628
07629:+00266:+00178:-00073:003366.0434:07629
07630:-00261:-00461:+00143:003363.3813:07630
07631:-00317:+00242:-00324:003363.3813:07631
07632:-00083:+00046:+00555:003363.3813:07632
07633:+00185:+00051:-00085:003363.3813:07633
07634:-00014:+00383:-00221:003363.3813:07634
07635:-00293:+00100:+00150:003363.3813:07635
07636:+00018:+00348:-00327:003367.9003:07636
07637:+00003:+00042:+00182:003367.9003:07637
07638:-00134:+00338:-00431:003367.9003:07638
07639:+00198:+00153:+00191:003367.9003:07639
07640:+00185:+00118:-00039:003367.9003:07640
07641:-00142:-00093:+00175:003367.9003:07641
07642:-00026:-00032:-00020:003365.9965:07642
07643:+00377:+00045:+00093:003365.9965:07643
07644:+00044:+00126:-00094:003365.9965:07644
07645:-00092:+00172:-00167:003365.9965:07645
07646:-00171:+00029:-00200:003365.9965:07646
07647:+00391:+00373:-00223:003365.9965:07647
07648:-00038:-00072:+00110:003363.1989:07648
07649:-00252:+00032:-00462:003363.1989:07649
07650:+00207:+00227:+00089:003363.1989:07650
07651:+00264:+00198:-00292:003363.1989:07651
07652:-00167:+00063:+00150:003363.1989:07652
07653:-00181:+00179:+00142:003376.9829:07653
07654:+00177:+00073:+00002:003376.9829:07654
07655:-00105:+00090:-00052:003376.9829:07655
07656:-00151:+00052:+00121:003376.9829:07656
07657:+00206:+00089:+00106:003376.9829:07657
07658:+00075:+00152:-00097:003376.9829:07658
07659:-00255:+00038:+00172:003375.0917:07659
07660:-00081:+00158:+00028:003375.0917:07660
07661:+00289:+00164:+00244:003375.0917:07661
07662:-00012:-00029:+00084:003375.0917:07662
07663:-00400:+00107:+00040:003375.0917:07663
07664:-00186:-00028:+00127:003375.0917:07664
07665:+00282:+00101:+00094:003391.1306:07665
07666:-00117:+00013:+00181:003391.1306:07666
07667:-00131:+00030:+00039:003391.1306:07667
07668:+00082:+00048:-00072:003391.1306:07668
07669:-00016:-00080:-00227:003391.1306:07669
07670:-00302:-00144:-00101:003391.1306:07670
07671:-00243:+00117:-00146:003395.6389:07671
07672:-00080:-00418:-00372:003395.6389:07672
07673:+00111:-00071:-00393:003395.6389:07673
07674:-00204:-00377:-00293:003395.6389:07674
07675:-00056:-00285:-00743:003395.6389:07675
07676:+00083:-00438:-00845:003395.6389:07676
07677:-00218:-00157:-00925:003393.6215:07677
07678:-00099:-00346:-00560:003393.6215:07678
07679:+00573:-00058:-00784:003393.6215:07679
07680:+00084:+00010:-00643:003393.6215:07680
07681:-00236:-00078:-00487:003393.6215:07681
07682:+00131:+00221:-00588:003393.6215:07682
07683:+00068:+00127:-00280:003409.9692:07683
07684:-00546:+00060:-00548:003409.9692:07684
07685:-00014:+00323:-00068:003409.9692:07685
07686:+00323:+00095:+00249:003409.9692:07686
07687:+00462:+00229:-00039:003409.9692:07687
07688:-00092:+00300:+00250:003409.9692:07688
07689:-00078:+00196:+00092:003405.0173:07689
07690:+00097:+00676:-00114:003405.0173:07690
07691:-00193:+00266:+00209:003405.0173:07691
07692:-00140:+00373:+00108:003405.0173:07692
07693:+00400:+00232:+00460:003405.0173:07693
07694:+00161:+00023:+00297:003405.0173:07694
07695:-00216:+00096:+00194:003393.6079:07695
07696:+00252:-00191:+00204:003393.6079:07696
07697:+00336:+00111:+00113:003393.6079:07697
07698:-00523:-00087:+00640:003393.6079:07698
07699:+00122:+00060:+00067:003393.6079:07699
07700:+00280:+00453:+00343:003393.6079:07700
07701:+00027:-00323:+00828:003400.5236:07701
07702:-00302:-00016:-00041:003400.5236:07702
07703:-00066:+00062:+00570:003400.5236:07703
07704:+00025:-00254:+00158:003400.5236:07704
07705:-00185:+00392:+00098:003400.5236:07705
07706:-00348:-00002:+00556:003386.2170:07706
07707:+00253:+00151:-00153:003386.2170:07707
07708:+00162:+00381:+00268:003386.2170:07708
07709:-00417:-00003:+00345:003386.2170:07709
07710:-00011:+00256:+00031:003386.2170:07710
07711:+00390:+00286:+00336:003386.2170:07711
07712:-00275:+00051:+00029:003375.0378:07712
07713:-00180:+00588:+00164:003375.0378:07713
07714:-00074:-00150:-00144:003375.0378:07714
07715:+00359:+00657:-00252:003375.0378:07715
07716:+00056:+00222:+00169:003375.0378:07716
07717:+00070:+00189:-00302:003375.0378:07717
07718:+00126:+00318:+00110:003372.4858:07718
07719:+00011:+00134:-00440:003372.4858:07719
07720:-00062:+00118:-00144:003372.4858:07720
07721:+00158:+00322:-00139:003372.4858:07721
07722:+00260:+00032:-00349:003372.4858:07722
07723:-00115:-00090:-00136:003372.4858:07723
07724:+00000:+00062:-00170:003376.9968:07724
07725:+00108:+00376:-00401:003376.9968:07725
07726:-00204:+00061:-00053:003376.9968:07726
07727:-00209:-00017:-00404:003376.9968:07727
07728:+00370:+00279:-00361:003376.9968:07728
07729:+00357:-00163:-00352:003376.9968:07729
07730:-00202:+00066:-00166:003365.8889:07730
07731:+00090:-00093:-00147:003365.8889:07731
07732:+00184:+00002:-00136:003365.8889:07732
07733:+00198:+00293:-00013:003365.8889:07733
07734:-00361:-00234:+00078:003365.8889:07734
07735:+00112:+00246:-00122:003365.8889:07735
07736:+00161:-00073:+00438:003363.2397:07736
07737:-00259:-00317:-00064:003363.2397:07737
07738:-00232:-00187:+00656:003363.2397:07738
07739:+00096:+00085:+00096:003363.2397:07739
07740:+00073:+00133:-00236:003363.2397:07740
07741:-00336:-00271:+00451:003363.2397:07741
07742:+00067:+00435:-00033:003367.8195:07742
07743:+00075:-00281:+00349:003367.8195:07743
07744:-00186:+00112:-00217:003367.8195:07744
07745:+00073:+00549:+00176:003367.8195:07745
07746:+00021:+00099:-00042:003367.8195:07746
07747:+00074:+00475:+00033:003367.8195:07747
07748:-00363:-00008:+00588:003356.8901:07748
07749:-00119:+00364:+00055:003356.8901:07749
07750:+00278:+00290:+00583:003356.8901:07750
07751:+00033:+00517:+00506:003356.8901:07751
07752:+00039:+00138:+00372:003356.8901:07752
07753:+00022:-00036:+00300:003356.8901:07753
07754:+00254:+00680:-00453:003363.4963:07754
07755:-00361:-00551:+00645:003363.4963:07755
07756:+00004:+00192:-00358:003363.4963:07756
07757:+00211:+00014:+00558:003363.4963:07757
07758:-00202:-00230:-00591:003363.4963:07758
07759:-00306:+00423:-00268:003363.4963:07759
07760:-00147:-00001:-00271:003367.9411:07760
07761:+00301:+00183:-00705:003367.9411:07761
07762:-00250:+00075:+00311:003367.9411:07762
07763:+00085:+00271:-00352:003367.9411:07763
07764:+00298:-00265:+00037:003367.9411:07764
07765:+00234:+00047:-00398:003367.9411:07765
07766:-00171:-00043:+00159:003356.9970:07766
07767:+00225:+00109:-00585:003356.9970:07767
07768:+00242:-00250:-00439:003356.9970:07768
07769:-00416:+00085:-00300:003356.9970:07769
07770:-00445:-00265:-00336:003356.9970:07770
07771:+00342:+00033:-00258:003356.9970:07771
07772:+00143:+00032:-00144:003363.4763:07772
07773:-00152:-00181:-00149:003363.4763:07773
07774:+00106:+00423:+00131:003363.4763:07774
07775:+00056:-00092:-00111:003363.4763:07775
07776:-00114:+00017:-00144:003363.4763:07776
07777:-00148:+00099:+00322:003363.4763:07777
07778:+00082:+00039:+00002:003386.5109:07778
07779:-00011:-00048:-00007:003386.5109:07779
07780:-00331:+00051:+00227:003386.5109:07780
07781:-00152:-00036:+00219:003386.5109:07781
07782:+00214:+00182:+00375:003386.5109:07782
07783:-00510:-00139:+00131:003386.5109:07783
07784:-00651:+00049:+00315:003375.3278:07784
07785:+00065:+00273:+00295:003375.3278:07785
07786:+00369:+00108:+00211:003375.3278:07786
07787:-00202:+00112:+00293:003375.3278:07787
07788:-00093:+00446:+00431:003375.3278:07788
07789:+00180:+00290:+00243:003375.3278:07789
07790:+00137:+00276:+00094:003400.7517:07790
07791:-00353:+00008:+00288:003400.7517:07791
07792:-00169:+00077:-00129:003400.7517:07792
07793:+00067:-00079:-00285:003400.7517:07793
07794:-00332:-00193:-00209:003400.7517:07794
07795:-00203:-00073:-00177:003405.2937:07795
07796:+00235:-00064:-00254:003405.2937:07796
07797:-00004:-00442:-00671:003405.2937:07797
07798:-00585:-00221:-00677:003405.2937:07798
07799:+00034:-00255:-00628:003405.2937:07799
07800:+00391:-00569:-00925:003405.2937:07800
07801:-00229:-00150:-00908:003403.2238:07801
07802:+00067:-00379:-00728:003403.2238:07802
07803:+00378:-00223:-00925:003403.2238:07803
07804:+00478:+00107:-00679:003403.2238:07804
07805:+00069:-00067:-00434:003403.2238:07805
07806:+00125:+00001:-00362:003403.2238:07806
07807:+00178:+00238:-00846:003410.1982:07807
07808:-00022:-00178:-00703:003410.1982:07808
07809:-00008:+00059:-00003:003410.1982:07809
07810:-00221:-00143:-00496:003410.1982:07810
07811:-00330:-00138:-00250:003410.1982:07811
07812:-00065:+00222:+00521:003410.1982:07812
07813:+00197:+00205:-00078:003424.2578:07813
07814:-00028:+00015:+00517:003424.2578:07814
07815:-00509:+00358:+00373:003424.2578:07815
07816:-00348:+00096:+00150:003424.2578:07816
07817:-00178:+00267:+00326:003424.2578:07817
07818:-00353:-00096:+00285:003424.2578:07818
07819:+00121:+00080:+00093:003403.2172:07819
07820:+00528:-00106:+00502:003403.2172:07820
07821:-00066:-00154:+00152:003403.2172:07821
07822:-00341:-00219:+00323:003403.2172:07822
07823:+00141:+00152:+00427:003403.2172:07823
07824:+00465:-00119:+00087:003403.2172:07824
07825:+00104:-00042:+00185:003410.1428:07825
07826:-00253:-00008:+00119:003410.1428:07826
07827:-00102:-00110:+00107:003410.1428:07827
07828:+00303:+00099:+00249:003410.1428:07828
07829:-00362:-00213:+00402:003410.1428:07829
07830:-00404:+00019:+00293:003410.1428:07830
07831:+00333:+00633:+00382:003414.7109:07831
07832:-00276:+00323:+00079:003414.7109:07832
07833:-00499:+00384:+00326:003414.7109:07833
07834:-00385:+00442:+00183:003414.7109:07834
07835:+00224:-00236:-00015:003414.7109:07835
07836:+00004:-00212:+00339:003414.7109:07836
07837:-00308:+00101:+00077:003393.8605:07837
07838:-00027:-00237:-00233:003393.8605:07838
07839:+00183:+00156:-00162:003393.8605:07839
07840:-00155:+00134:+00072:003393.8605:07840
07841:-00104:-00112:+00144:003393.8605:07841
07842:+00379:+00637:-00241:003410.2121:07842
07843:+00233:-00040:+00053:003410.2121:07843
07844:+00141:+00358:-00454:003410.2121:07844
07845:+00169:+00194:-00183:003410.2121:07845
07846:+00480:+00643:-00665:003410.2121:07846
07847:-00048:-00012:-00208:003410.2121:07847
07848:-00280:+00086:-00466:003386.5109:07848
07849:-00208:-00022:-00286:003386.5109:07849
07850:-00150:+00035:-00369:003386.5109:07850
07851:-00033:-00227:-00331:003386.5109:07851
07852:+00214:+00121:-00431:003386.5109:07852
07853:+00062:-00314:-00234:003386.5109:07853
07854:-00158:-00181:-00634:003384.5078:07854
07855:-00005:-00134:+00130:003384.5078:07855
07856:-00011:+00308:-00484:003384.5078:07856
07857:-00175:-00397:+00004:003384.5078:07857
07858:+00068:-00104:-00032:003384.5078:07858
07859:+00342:+00652:-00064:003384.5078:07859
07860:+00132:-00022:+00240:003381.9802:07860
07861:-00109:+00255:+00097:003381.9802:07861
07862:-00041:+00102:+00700:003381.9802:07862
07863:+00237:+00311:+00165:003381.9802:07863
07864:-00057:+00141:+00564:003381.9802:07864
07865:-00157:+00112:+00653:003381.9802:07865
07866:+00012:+00130:+00196:003377.2478:07866
07867:-00016:+00063:+00746:003377.2478:07867
07868:-00237:+00151:+00281:003377.2478:07868
07869:-00158:-00333:+00534:003377.2478:07869
07870:+00132:+00269:+00223:003377.2478:07870
07871:-00062:-00413:+00795:003377.2478:07871
07872:-00256:+00250:+00192:003366.1577:07872
07873:+00070:+00203:+00181:003366.1577:07873
07874:+00146:+00416:-00113:003366.1577:07874
07875:-00043:+00352:+00253:003366.1577:07875
07876:-00334:+00241:+00404:003366.1577:07876
07877:+00364:+00696:-00142:003366.1577:07877
07878:+00029:-00143:+00403:003363.4897:07878
07879:+00078:+00317:-00402:003363.4897:07879
07880:+00236:+00069:+00408:003363.4897:07880
07881:+00321:-00413:+00014:003363.4897:07881
07882:-00113:-00037:-00005:003363.4897:07882
07883:-00169:-00144:+00048:003363.4897:07883
07884:+00323:+00141:-00518:003377.2412:07884
07885:+00237:-00028:-00237:003377.2412:07885
07886:-00254:+00148:-00185:003377.2412:07886
07887:-00086:-00142:+00084:003377.2412:07887
07888:+00453:+00134:-00480:003377.2412:07888
07889:+00007:+00274:-00247:003377.2412:07889
07890:-00532:-00016:-00612:003356.9702:07890
07891:+00249:+00226:-00577:003356.9702:07891
07892:+00317:-00025:-00222:003356.9702:07892
07893:-00092:-00217:-00260:003356.9702:07893
07894:-00115:+00154:+00136:003356.9702:07894
07895:+00345:+00451:-00109:003356.9702:07895
07896:+00077:-00126:+00303:003372.7165:07896
07897:-00240:+00327:-00069:003372.7165:07897
07898:-00104:-00057:+00128:003372.7165:07898
07899:+00114:+00075:+00150:003372.7165:07899
07900:-00279:+00117:-00057:003372.7165:07900
07901:-00308:-00448:+00231:003372.7165:07901
07902:+00038:+00340:+00191:003377.2006:07902
07903:+00001:+00072:+00315:003377.2006:07903
07904:-00186:-00152:+00289:003377.2006:07904
07905:-00090:+00068:+00351:003377.2006:07905
07906:+00087:-00363:+00335:003377.2006:07906
07907:-00079:+00608:+00230:003377.2006:07907
07908:-00279:+00025:+00473:003384.4465:07908
07909:-00067:+00288:+00157:003384.4465:07909
07910:+00130:+00547:+00112:003384.4465:07910
07911:-00282:-00229:-00343:003384.4465:07911
07912:-00233:-00053:-00178:003384.4465:07912
07913:+00374:+00090:-00286:003400.5375:07913
07914:+00135:-00695:-00225:003400.5375:07914
07915:-00201:-00156:-00135:003400.5375:07915
07916:+00052:-00344:-00469:003400.5375:07916
07917:+00122:-00521:-00805:003400.5375:07917
07918:-00123:+00172:-00414:003400.5375:07918
07919:-00158:+00136:-00564:003404.9138:07919
07920:+00260:-00181:-00895:003404.9138:07920
07921:-00022:+00217:-00589:003404.9138:07921
07922:-00278:-00120:-00450:003404.9138:07922
07923:+00238:-00013:-00728:003404.9138:07923
07924:+00050:-00070:-00596:003404.9138:07924
07925:-00194:-00282:-00421:003393.4714:07925
07926:-00173:+00043:-00274:003393.4714:07926
07927:-00009:+00114:-00273:003393.4714:07927
07928:-00284:+00155:-00384:003393.4714:07928
07929:-00792:+00504:+00167:003393.4714:07929
07930:-00312:+00405:-00004:003393.4714:07930
07931:+00737:+00379:-00023:003419.2924:07931
07932:-00055:+00416:+00042:003419.2924:07932
07933:-00298:+00355:+00134:003419.2924:07933
07934:+00121:-00056:+00115:003419.2924:07934
07935:-00024:-00008:+00270:003419.2924:07935
07936:-00330:-00175:+00140:003419.2924:07936
07937:+00129:+00036:+00085:003423.8459:07937
07938:+00308:-00277:+00111:003423.8459:07938
07939:+00249:+00234:+00244:003423.8459:07939
07940:+00077:+00042:+00253:003423.8459:07940
07941:+00060:-00047:+00145:003423.8459:07941
07942:-00079:+00052:+00123:003423.8459:07942
07943:-00198:-00181:+00156:003393.5122:07943
07944:-00043:-00063:+00028:003393.5122:07944
07945:+00238:+00120:+00109:003393.5122:07945
07946:-00326:-00119:+00285:003393.5122:07946
07947:-00112:+00194:+00217:003393.5122:07947
07948:+00075:-00024:+00180:003393.5122:07948
07949:+00225:+00248:+00420:003409.9897:07949
07950:-00076:+00278:+00302:003409.9897:07950
07951:+00095:+00121:+00424:003409.9897:07951
07952:+00384:+00452:+00199:003409.9897:07952
07953:-00011:+00076:+00095:003409.9897:07953
07954:-00006:+00400:+00295:003409.9897:07954
07955:+00119:+00430:+00478:003405.0520:07955
07956:+00061:-00016:-00096:003405.0520:07956
07957:-00234:+00736:+00398:003405.0520:07957
07958:-00200:+00280:+00068:003405.0520:07958
07959:+00328:+00491:+00116:003405.0520:07959
07960:-00020:+00603:+00255:003384.4738:07960
07961:-00098:+00332:+00151:003384.4738:07961
07962:-00101:-00047:+00308:003384.4738:07962
07963:+00022:+00620:-00109:003384.4738:07963
07964:-00404:-00129:+00436:003384.4738:07964
07965:+00141:+00473:-00464:003384.4738:07965
07966:+00118:-00073:+00175:003400.5859:07966
07967:+00005:-00640:-00190:003400.5859:07967
07968:+00083:+00006:-00812:003400.5859:07968
07969:+00199:-00537:+00199:003400.5859:07969
07970:+00072:+00038:-00771:003400.5859:07970
07971:-00065:-00647:-00476:003400.5859:07971
07972:+00116:+00158:-00365:003386.3332:07972
07973:+00051:+00558:-00598:003386.3332:07973
07974:-00087:-00421:-00169:003386.3332:07974
07975:+00308:+00307:-00647:003386.3332:07975
07976:+00214:+00405:+00237:003386.3332:07976
07977:-00218:+00095:-00570:003386.3332:07977
07978:+00131:+00020:-00012:003375.1660:07978
07979:+00260:-00183:+00225:003375.1660:07979
07980:-00068:+00229:-00196:003375.1660:07980
07981:-00237:-00028:+00059:003375.1660:07981
07982:-00137:-00058:+00141:003375.1660:07982
07983:+00333:+00216:-00053:003375.1660:07983
07984:+00163:+00307:-00069:003372.6552:07984
07985:-00330:+00187:+00403:003372.6552:07985
07986:-00156:+00033:+00117:003372.6552:07986
07987:+00034:+00073:+00408:003372.6552:07987
07988:+00068:+00496:+00136:003372.6552:07988
07989:-00301:-00117:+00395:003372.6552:07989
07990:-00146:+00211:+00305:003377.1459:07990
07991:+00325:+00179:+00310:003377.1459:07991
07992:-00183:-00217:+00374:003377.1459:07992
07993:-00124:+00533:+00284:003377.1459:07993
07994:+00021:-00484:+00640:003377.1459:07994
07995:+00281:+00095:-00063:003377.1459:07995
07996:-00102:-00054:+00839:003366.0434:07996
07997:+00052:-00003:-00030:003366.0434:07997
07998:+00258:+00527:-00243:003366.0434:07998
07999:-00464:-00060:+00267:003366.0434:07999
08000:-00035:+00474:-00006:003366.0434:08000
08001:+00217:+00458:-00024:003366.0434:08001
08002:+00025:-00057:-00108:003372.6826:08002
08003:-00330:-00038:+00082:003372.6826:08003
08004:-00101:-00085:-00027:003372.6826:08004
08005:+00323:-00171:-00186:003372.6826:08005
08006:-00046:-00258:-00059:003372.6826:08006
08007:-00280:+00003:-00189:003372.6826:08007
08008:+00393:+00010:-00136:003386.4562:08008
08009:+00346:-00084:-00378:003386.4562:08009
08010:-00365:+00032:-00250:003386.4562:08010
08011:+00114:+00130:-00432:003386.4562:08011
08012:+00364:+00080:-00138:003386.4562:08012
08013:-00123:-00030:-00232:003386.4562:08013
08014:-00327:+00040:-00288:003384.4604:08014
08015:+00227:+00195:-00147:003384.4604:08015
08016:+00176:-00074:-00149:003384.4604:08016
08017:-00166:-00205:-00136:003384.4604:08017
08018:-00089:+00270:-00139:003384.4604:08018
08019:+00322:+00025:+00036:003384.4604:08019
08020:+00085:+00227:-00242:003391.2888:08020
08021:-00380:-00094:+00104:003391.2888:08021
08022:-00265:+00021:-00215:003391.2888:08022
08023:+00190:+00351:+00162:003391.2888:08023
08024:-00282:-00279:+00228:003391.2888:08024
08025:-00218:-00283:-00156:003405.2382:08025
08026:-00007:+00237:+00205:003405.2382:08026
08027:-00256:-00475:+00068:003405.2382:08027
08028:-00276:+00078:+00360:003405.2382:08028
08029:+00256:-00134:+00340:003405.2382:08029
08030:+00161:+00137:-00200:003405.2382:08030
08031:-00210:+00392:-00173:003393.7993:08031
08032:-00391:-00093:+00193:003393.7993:08032
08033:+00134:+00518:+00004:003393.7993:08033
08034:+00325:+00075:+00015:003393.7993:08034
08035:-00483:-00134:-00392:003393.7993:08035
08036:-00318:+00174:-00207:003393.7993:08036
08037:+00249:-00392:-00373:003419.5788:08037
08038:-00055:-00065:-00258:003419.5788:08038
08039:-00212:-00087:+00062:003419.5788:08039
08040:+00105:-00355:-00692:003419.5788:08040
08041:+00154:-00087:-00339:003419.5788:08041
08042:-00185:-00168:-00352:003419.5788:08042
08043:+00129:-00102:-00620:003424.1948:08043
08044:+00319:+00133:-00444:003424.1948:08044
08045:+00029:-00109:-00314:003424.1948:08045
08046:+00111:+00282:-00280:003424.1948:08046
08047:+00261:+00223:-00288:003424.1948:08047
08048:-00063:-00138:-00483:003424.1948:08048
08049:-00183:+00284:-00182:003403.1623:08049
08050:-00138:+00260:+00007:003403.1623:08050
08051:-00091:-00025:-00108:003403.1623:08051
08052:-00474:+00221:+00365:003403.1623:08052
08053:-00235:+00387:+00019:003403.1623:08053
08054:+00374:+00083:+00253:003403.1623:08054
08055:+00143:+00228:-00164:003419.6137:08055
08056:-00344:+00217:+00183:003419.6137:08056
08057:+00304:+00235:+00371:003419.6137:08057
08058:+00634:+00361:+00041:003419.6137:08058
08059:+00172:+00203:+00142:003419.6137:08059
08060:-00044:+00020:+00424:003419.6137:08060
08061:+00017:-00182:+00090:003424.1320:08061
08062:+00113:+00322:+00164:003424.1320:08062
08063:+00165:-00123:+00331:003424.1320:08063
08064:+00163:+00097:-00291:003424.1320:08064
08065:-00081:-00008:-00066:003424.1320:08065
08066:-00180:-00210:+00063:003412.3903:08066
08067:-00185:+00023:-00058:003412.3903:08067
08068:-00010:+00117:+00230:003412.3903:08068
08069:+00010:+00189:-00099:003412.3903:08069
08070:-00261:+00218:+00591:003412.3903:08070
08071:-00256:+00134:-00048:003412.3903:08071
08072:+00360:+00189:+00090:003419.3693:08072
08073:-00141:+00310:+00277:003419.3693:08073
08074:-00435:+00034:+00170:003419.3693:08074
08075:-00030:+00313:+00342:003419.3693:08075
08076:+00043:+00083:+00196:003419.3693:08076
08077:-00167:-00102:+00099:003419.3693:08077
08078:-00015:+00509:+00367:003404.9826:08078
08079:+00227:-00084:+00016:003404.9826:08079
08080:-00100:+00116:+00281:003404.9826:08080
08081:-00045:+00112:+00303:003404.9826:08081
08082:+00174:+00463:-00329:003404.9826:08082
08083:-00055:-00041:+00219:003404.9826:08083
08084:-00371:-00145:-00233:003402.9284:08084
08085:-00172:+00127:+00206:003402.9284:08085
08086:+00477:+00080:+00050:003402.9284:08086
08087:+00350:+00022:-00096:003402.9284:08087
08088:-00362:-00014:-00396:003402.9284:08088
08089:+00286:+00304:-00119:003402.9284:08089
08090:+00411:-00153:-00163:003409.8928:08090
08091:+00099:+00347:-00283:003409.8928:08091
08092:-00165:+00099:-00055:003409.8928:08092
08093:+00075:+00233:-00599:003409.8928:08093
08094:+00105:+00144:-00071:003409.8928:08094
08095:+00142:+00170:-00124:003409.8928:08095
08096:+00131:+00143:-00535:003395.5910:08096
08097:-00310:+00246:-00518:003395.5910:08097
08098:-00400:+00140:+00267:003395.5910:08098
08099:+00171:+00154:-00270:003395.5910:08099
08100:+00166:+00362:-00127:003395.5910:08100
08101:-00178:-00227:+00203:003395.5910:08101
08102:-00038:+00232:-00056:003374.9907:08102
08103:+00243:+00115:+00200:003374.9907:08103
08104:+00252:+00012:+00055:003374.9907:08104
08105:-00099:+00286:+00121:003374.9907:08105
08106:-00054:-00285:+00369:003374.9907:08106
08107:+00357:-00044:-00056:003374.9907:08107
08108:-00159:-00029:+00308:003381.7482:08108
08109:-00155:+00154:+00206:003381.7482:08109
08110:+00015:-00300:+00535:003381.7482:08110
08111:-00068:+00237:+00037:003381.7482:08111
08112:-00196:-00130:+00443:003381.7482:08112
08113:+00057:+00331:+00069:003381.7482:08113
08114:+00067:+00014:+00143:003377.1186:08114
08115:-00266:-00085:+00118:003377.1186:08115
08116:+00108:+00428:+00182:003377.1186:08116
08117:+00282:-00057:-00069:003377.1186:08117
08118:-00022:+00182:-00142:003377.1186:08118
08119:-00447:-00189:+00374:003377.1186:08119
08120:-00223:-00223:+00034:003375.2607:08120
08121:+00431:+00235:+00039:003375.2607:08121
08122:-00339:-00239:+00012:003375.2607:08122
08123:-00462:+00246:-00112:003375.2607:08123
08124:+00060:-00074:+00247:003375.2607:08124
08125:+00332:+00109:-00144:003391.3159:08125
08126:-00037:+00397:+00062:003391.3159:08126
08127:-00210:-00116:+00043:003391.3159:08127
08128:+00174:+00056:-00185:003391.3159:08128
08129:+00164:+00294:-00098:003391.3159:08129
08130:-00421:-00367:-00338:003391.3159:08130
08131:-00167:-00021:+00188:003386.4497:08131
08132:+00463:+00213:-00128:003386.4497:08132
08133:+00191:-00306:-00215:003386.4497:08133
08134:-00397:+00101:-00026:003386.4497:08134
08135:+00117:+00255:-00134:003386.4497:08135
08136:+00260:-00234:-00067:003386.4497:08136
08137:-00115:+00395:-00080:003384.4804:08137
08138:-00146:-00034:+00262:003384.4804:08138
08139:+00175:-00075:-00005:003384.4804:08139
08140:+00029:+00319:-00081:003384.4804:08140
08141:-00385:-00150:+00193:003384.4804:08141
08142:-00071:+00241:+00005:003384.4804:08142
08143:+00159:-00055:+00044:003400.6547:08143
08144:+00000:-00005:-00051:003400.6547:08144
08145:-00072:+00165:+00010:003400.6547:08145
08146:+00175:-00090:+00184:003400.6547:08146
08147:+00002:-00104:-00037:003400.6547:08147
08148:-00178:+00018:-00135:003400.6547:08148
08149:+00056:+00044:-00110:003395.8178:08149
08150:+00220:+00231:-00051:003395.8178:08150
08151:-00264:-00193:-00032:003395.8178:08151
08152:-00243:-00010:-00209:003395.8178:08152
08153:+00140:-00003:-00283:003395.8178:08153
08154:-00183:-00373:-00511:003395.8178:08154
08155:-00452:-00299:-00425:003403.2238:08155
08156:+00102:-00134:-00412:003403.2238:08156
08157:+00390:-00240:-00546:003403.2238:08157
08158:-00066:-00025:-00774:003403.2238:08158
08159:-00175:-00211:-00270:003403.2238:08159
08160:+00283:-00017:-00607:003403.2238:08160
08161:+00232:-00117:-00640:003410.2329:08161
08162:-00195:-00248:-00402:003410.2329:08162
08163:+00078:+00239:-00572:003410.2329:08163
08164:+00493:-00034:-00144:003410.2329:08164
08165:-00218:-00016:-00255:003410.2329:08165
08166:-00409:+00239:-00128:003410.2329:08166
08167:-00007:+00040:-00182:003414.7597:08167
08168:+00110:+00291:-00034:003414.7597:08168
08169:-00151:+00035:+00104:003414.7597:08169
08170:-00009:+00194:-00295:003414.7597:08170
08171:+00180:+00459:+00094:003414.7597:08171
08172:-00394:+00300:-00138:003412.5905:08172
08173:-00250:+00244:+00173:003412.5905:08173
08174:-00193:+00423:+00301:003412.5905:08174
08175:+00269:+00026:+00169:003412.5905:08175
08176:-00022:+00278:+00232:003412.5905:08176
08177:+00123:+00216:+00271:003412.5905:08177
08178:+00509:+00059:+00562:003400.6894:08178
08179:+00361:+00143:+00357:003400.6894:08179
08180:+00139:+00055:+00464:003400.6894:08180
08181:+00147:+00158:+00273:003400.6894:08181
08182:+00448:+00054:-00029:003400.6894:08182
08183:-00428:+00149:+00341:003400.6894:08183
08184:-00046:+00244:+00242:003405.2382:08184
08185:-00005:+00066:-00214:003405.2382:08185
08186:-00270:-00155:+00055:003405.2382:08186
08187:+00047:+00443:+00114:003405.2382:08187
08188:-00030:+00164:+00325:003405.2382:08188
08189:-00237:-00249:-00223:003405.2382:08189
08190:-00537:+00368:-00250:003393.7717:08190
08191:-00032:-00098:+00390:003393.7717:08191
08192:+00112:+00188:+00029:003393.7717:08192
08193:+00000:+00616:+00131:003393.7717:08193
08194:-00267:+00320:+00411:003393.7717:08194
08195:-00049:-00316:+00494:003393.7717:08195
08196:+00228:+00751:+00212:003391.3024:08196
08197:-00280:-00455:+00646:003391.3024:08197
08198:+00042:+00131:-00094:003391.3024:08198
08199:+00610:-00139:+00327:003391.3024:08199
08200:+00055:-00113:-00224:003391.3024:08200
08201:+00307:+00074:-00202:003391.3024:08201
08202:+00284:-00113:+00203:003395.8041:08202
08203:-00026:+00305:-00551:003395.8041:08203
08204:-00250:-00161:+00065:003395.8041:08204
08205:-00173:+00451:-00663:003395.8041:08205
08206:+00618:+00109:+00190:003395.8041:08206
08207:+00333:+00241:-00124:003395.8041:08207
08208:-00434:+00088:-00202:003366.0839:08208
08209:-00003:-00090:-00167:003366.0839:08209
08210:-00175:-00022:-00015:003366.0839:08210
08211:-00178:-00334:+00050:003366.0839:08211
08212:+00229:+00068:-00339:003366.0839:08212
08213:+00006:-00285:-00204:003366.0839:08213
08214:-00113:+00165:-00226:003363.4221:08214
08215:+00082:-00058:+00243:003363.4221:08215
08216:+00397:+00077:+00137:003363.4221:08216
08217:+00091:+00110:-00265:003363.4221:08217
08218:+00021:+00022:+00207:003363.4221:08218
08219:+00169:+00106:+00258:003363.4221:08219
08220:-00023:-00112:+00283:003358.7390:08220
08221:-00297:+00195:+00040:003358.7390:08221
08222:-00204:-00279:+00579:003358.7390:08222
08223:+00061:+00379:+00079:003358.7390:08223
08224:-00200:-00209:+00787:003358.7390:08224
08225:-00422:-00184:+00292:003358.7390:08225
08226:-00216:+00349:+00856:003347.7797:08226
08227:+00007:-00400:+00295:003347.7797:08227
08228:+00116:+00384:-00572:003347.7797:08228
08229:-00159:-00103:+00776:003347.7797:08229
08230:+00036:+00179:-00263:003347.7797:08230
08231:+00242:+00110:+00429:003347.7797:08231
08232:-00144:-00084:+00200:003363.5100:08232
08233:-00344:+00205:-00081:003363.5100:08233
08234:-00007:+00306:+00286:003363.5100:08234
08235:+00147:+00113:-00030:003363.5100:08235
08236:-00121:+00285:+00423:003363.5100:08236
08237:-00205:+00157:+00550:003363.5100:08237
08238:+00162:-00018:-00206:003367.9677:08238
08239:+00209:+00429:-00024:003367.9677:08239
08240:-00382:-00120:+00159:003367.9677:08240
08241:+00202:+00123:-00292:003367.9677:08241
08242:+00439:+00360:+00061:003367.9677:08242
08243:-00299:-00305:-00021:003367.9677:08243
08244:-00336:+00193:-00005:003356.9567:08244
08245:-00009:-00206:-00109:003356.9567:08245
08246:+00153:+00004:-00535:003356.9567:08246
08247:-00050:-00133:+00034:003356.9567:08247
08248:-00062:-00078:-00329:003356.9567:08248
08249:+00319:+00276:-00127:003381.9938:08249
08250:+00064:+00117:-00069:003381.9938:08250
08251:-00211:+00141:-00223:003381.9938:08251
08252:+00014:+00159:+00195:003381.9938:08252
08253:+00223:+00058:-00120:003381.9938:08253
08254:-00204:+00145:+00096:003381.9938:08254
08255:-00026:+00116:+00000:003377.2138:08255
08256:+00114:-00019:+00013:003377.2138:08256
08257:-00133:-00052:+00189:003377.2138:08257
08258:-00279:+00036:-00009:003377.2138:08258
08259:+00138:+00029:+00120:003377.2138:08259
08260:-00001:+00035:+00022:003377.2138:08260
08261:-00197:+00023:+00121:003375.2607:08261
08262:-00122:+00093:+00367:003375.2607:08262
08263:+00115:+00086:+00137:003375.2607:08263
08264:-00096:-00065:+00095:003375.2607:08264
08265:-00224:+00128:+00256:003375.2607:08265
08266:+00016:+00064:+00246:003375.2607:08266
08267:+00266:+00046:+00107:003391.3090:08267
08268:-00355:-00060:+00263:003391.3090:08268
08269:-00287:-00004:+00281:003391.3090:08269
08270:+00255:+00014:+00214:003391.3090:08270
08271:-00114:-00093:-00019:003391.3090:08271
08272:-00329:-00061:-00013:003391.3090:08272
08273:-00039:-00074:-00071:003395.7834:08273
08274:+00182:+00251:-00331:003395.7834:08274
08275:-00279:-00064:-00092:003395.7834:08275
08276:-00246:+00157:-00293:003395.7834:08276
08277:+00010:-00004:-00500:003395.7834:08277
08278:+00166:-00279:-00891:003395.7834:08278
08279:-00251:+00001:-00791:003393.7717:08279
08280:+00042:-00143:-00621:003393.7717:08280
08281:+00687:+00111:-00736:003393.7717:08281
08282:+00268:-00520:-00345:003393.7717:08282
08283:-00281:-00241:-00609:003393.7717:08283
08284:+00428:+00011:-00925:003393.7717:08284
08285:+00621:-00006:-00408:003400.6547:08285
08286:-00287:-00133:-00317:003400.6547:08286
08287:+00201:+00131:-00125:003400.6547:08287
08288:+00422:+00146:-00424:003400.6547:08288
08289:-00017:-00179:-00503:003400.6547:08289
08290:+00160:+00269:-00070:003400.6547:08290
08291:+00311:+00281:-00044:003414.6140:08291
08292:-00210:-00084:-00072:003414.6140:08292
08293:-00266:+00366:+00178:003414.6140:08293
08294:+00110:+00067:+00237:003414.6140:08294
08295:+00389:+00185:+00251:003414.6140:08295
08296:-00026:+00350:+00212:003414.6140:08296
08297:-00657:+00045:+00170:003393.7170:08297
08298:-00024:+00409:+00226:003393.7170:08298
08299:+00016:+00191:+00193:003393.7170:08299
08300:-00220:+00148:+00283:003393.7170:08300
08301:-00373:+00350:+00454:003393.7170:08301
08302:+00245:+00084:+00471:003410.1079:08302
08303:+00204:+00232:+00363:003410.1079:08303
08304:-00067:+00188:+00388:003410.1079:08304
08305:+00002:+00057:+00302:003410.1079:08305
08306:+00060:+00151:+00281:003410.1079:08306
08307:+00115:-00060:+00326:003410.1079:08307
08308:-00010:+00112:+00434:003405.1279:08308
08309:+00138:+00053:+00337:003405.1279:08309
08310:-00097:-00090:+00369:003405.1279:08310
08311:-00258:+00072:+00217:003405.1279:08311
08312:+00036:+00365:-00447:003405.1279:08312
08313:+00132:-00439:+00048:003405.1279:08313
08314:+00046:+00957:-00462:003393.7717:08314
08315:-00378:-00352:+00454:003393.7717:08315
08316:+00284:+00777:-00712:003393.7717:08316
08317:-00053:+00467:-00101:003393.7717:08317
08318:-00420:-00023:-00458:003393.7717:08318
08319:+00425:+00428:-00009:003393.7717:08319
08320:+00358:-00394:+00485:003381.8984:08320
08321:-00263:+00154:-00361:003381.8984:08321
08322:+00207:+00473:+00439:003381.8984:08322
08323:+00543:+00661:-00306:003381.8984:08323
08324:+00075:+00282:+00057:003381.8984:08324
08325:-00117:-00159:+00121:003381.8984:08325
08326:+00425:+00281:-00791:003386.4357:08326
08327:+00226:-00300:+00061:003386.4357:08327
08328:-00092:+00106:-00679:003386.4357:08328
08329:-00050:+00119:-00362:003386.4357:08329
08330:+00379:-00099:-00218:003386.4357:08330
08331:+00011:+00128:-00650:003386.4357:08331
08332:-00179:+00259:-00245:003375.2470:08332
08333:+00049:+00089:-00289:003375.2470:08333
08334:+00298:+00025:-00113:003375.2470:08334
08335:-00115:+00474:+00094:003375.2470:08335
08336:+00089:-00326:-00121:003375.2470:08336
08337:+00302:+00300:-00523:003375.2470:08337
08338:+00071:+00209:+00235:003372.7094:08338
08339:-00241:-00357:-00040:003372.7094:08339
08340:+00211:-00226:+00243:003372.7094:08340
08341:+00138:+00004:+00136:003372.7094:08341
08342:-00222:+00045:+00108:003372.7094:08342
08343:-00494:-00854:+00323:003372.7094:08343
08344:+00439:+00881:-00285:003358.7189:08344
08345:+00042:-00483:+00565:003358.7189:08345
08346:-00313:+00463:-00254:003358.7189:08346
08347:+00172:+00568:+00797:003358.7189:08347
08348:+00128:+00386:-00277:003358.7189:08348
08349:-00393:+00066:+00481:003358.7189:08349
08350:-00477:+00142:+00343:003356.9438:08350
08351:+00177:-00092:+00628:003356.9438:08351
08352:-00062:+00223:+00339:003356.9438:08352
08353:-00338:+00537:+00198:003356.9438:08353
08354:-00396:-00093:+00576:003356.9438:08354
08355:+00309:+00368:+00010:003356.9438:08355
08356:-00004:+00312:+00415:003363.4624:08356
08357:-00492:-00073:+00083:003363.4624:08357
08358:-00095:+00380:-00014:003363.4624:08358
08359:+00278:+00314:+00274:003363.4624:08359
08360:-00379:+00008:-00095:003363.4624:08360
08361:-00537:-00142:+00229:003363.4624:08361
08362:+00259:+00662:-00396:003377.1936:08362
08363:+00071:-00313:+00060:003377.1936:08363
08364:-00292:-00114:-00376:003377.1936:08364
08365:+00112:+00587:-00227:003377.1936:08365
08366:+00232:-00633:+00218:003377.1936:08366
08367:-00002:-00012:-00595:003377.1936:08367
08368:-00401:-00094:-00111:003356.9101:08368
08369:+00020:-00076:-00202:003356.9101:08369
08370:+00330:-00173:-00600:003356.9101:08370
08371:-00292:+00038:-00413:003356.9101:08371
08372:-00218:-00455:-00225:003356.9101:08372
08373:+00277:+00161:-00785:003356.9101:08373
08374:-00065:+00097:-00239:003372.6826:08374
08375:-00299:-00065:-00143:003372.6826:08375
08376:+00216:+00237:-00547:003372.6826:08376
08377:+00152:-00123:+00031:003372.6826:08377
08378:-00265:+00116:-00144:003372.6826:08378
08379:+00071:-00001:+00349:003377.1733:08379
08380:+00222:+00294:-00049:003377.1733:08380
08381:-00145:-00298:+00105:003377.1733:08381
08382:-00355:+00034:+00070:003377.1733:08382
08383:-00106:+00028:+00128:003377.1733:08383
08384:+00040:-00006:+00317:003377.1733:08384
08385:-00202:-00068:+00189:003365.8217:08385
08386:-00257:-00256:+00369:003365.8217:08386
08387:+00195:+00328:+00125:003365.8217:08387
08388:+00019:-00096:+00376:003365.8217:08388
08389:-00389:+00023:+00314:003365.8217:08389
08390:+00238:+00305:+00199:003365.8217:08390
08391:+00394:-00042:+00173:003391.0004:08391
08392:+00028:+00329:+00053:003391.0004:08392
08393:-00079:+00198:+00333:003391.0004:08393
08394:+00149:+00243:-00210:003391.0004:08394
08395:+00035:+00278:-00236:003391.0004:08395
08396:-00284:-00146:-00240:003391.0004:08396
08397:-00236:-00192:-00236:003395.6186:08397
08398:+00349:+00133:-00339:003395.6186:08398
08399:+00055:-00451:-00282:003395.6186:08399
08400:-00210:-00392:-00719:003395.6186:08400
08401:+00418:-00156:-00639:003395.6186:08401
08402:+00287:-00623:-00573:003395.6186:08402
08403:-00241:-00086:-00866:003393.5734:08403
08404:-00120:-00172:-00840:003393.5734:08404
08405:+00380:-00234:-00706:003393.5734:08405
08406:-00020:+00416:-00520:003393.5734:08406
08407:-00254:+00041:-00417:003393.5734:08407
08408:+00084:+00071:-00520:003393.5734:08408
08409:+00347:+00483:-00046:003400.4064:08409
08410:+00145:-00138:-00090:003400.4064:08410
08411:+00265:+00069:-00222:003400.4064:08411
08412:+00356:+00147:-00013:003400.4064:08412
08413:+00032:-00257:-00067:003400.4064:08413
08414:-00331:+00026:-00285:003400.4064:08414
08415:-00420:-00221:+00052:003404.8444:08415
08416:+00031:+00310:+00045:003404.8444:08416
08417:-00130:+00173:+00566:003404.8444:08417
08418:-00129:+00194:+00312:003404.8444:08418
08419:-00204:+00501:+00115:003404.8444:08419
08420:-00418:+00216:+00413:003404.8444:08420
08421:-00416:+00230:+00044:003384.2431:08421
08422:-00095:+00160:+00114:003384.2431:08422
08423:+00178:-00218:-00028:003384.2431:08423
08424:-00214:-00366:+00197:003384.2431:08424
08425:+00121:+00110:+00287:003384.2431:08425
08426:+00359:-00522:+00348:003384.2431:08426
08427:+00331:+00240:-00259:003391.0278:08427
08428:+00072:-00156:+00407:003391.0278:08428
08429:+00046:+00158:+00105:003391.0278:08429
08430:+00324:+00435:+00256:003391.0278:08430
08431:-00063:-00311:+00502:003391.0278:08431
08432:+00117:+00111:+00075:003391.0278:08432
08433:+00241:+00230:+00689:003395.5224:08433
08434:+00314:-00473:+00045:003395.5224:08434
08435:-00121:+00206:+00867:003395.5224:08435
08436:-00271:-00358:+00202:003395.5224:08436
08437:+00251:+00354:-00678:003395.5224:08437
08438:-00250:+00354:+00325:003395.5224:08438
08439:-00105:+00537:-00332:003384.2021:08439
08440:-00128:-00044:+00569:003384.2021:08440
08441:+00169:+00676:-00336:003384.2021:08441
08442:-00335:+00059:+00192:003384.2021:08442
08443:+00083:+00247:-00015:003384.2021:08443
08444:+00512:+00138:-00375:003381.8781:08444
08445:+00149:+00004:-00350:003381.8781:08445
08446:-00108:+00374:+00086:003381.8781:08446
08447:+00020:-00174:-00279:003381.8781:08447
08448:-00026:-00067:-00420:003381.8781:08448
08449:-00144:+00183:+00144:003381.8781:08449
08450:+00498:-00321:-00211:003377.1186:08450
08451:+00436:+00388:-00344:003377.1186:08451
08452:-00490:-00677:+00100:003377.1186:08452
08453:-00136:+00791:-00668:003377.1186:08453
08454:+00224:-00536:-00429:003377.1186:08454
08455:+00065:+00521:-00679:003377.1186:08455
08456:-00321:-00346:+00116:003375.2270:08456
08457:+00158:+00370:-00713:003375.2270:08457
08458:+00546:+00355:-00281:003375.2270:08458
08459:+00008:+00285:-00631:003375.2270:08459
08460:+00111:+00330:+00068:003375.2270:08460
08461:+00225:-00057:+00526:003375.2270:08461
08462:+00462:+00363:-00079:003363.4018:08462
08463:-00635:-00248:+00483:003363.4018:08463
08464:-00566:+00265:+00373:003363.4018:08464
08465:+00263:+00159:+00547:003363.4018:08465
08466:-00096:-00374:+00142:003363.4018:08466
08467:-00352:-00140:+00478:003363.4018:08467
08468:-00442:+00126:+00548:003377.0373:08468
08469:+00055:-00154:-00102:003377.0373:08469
08470:-00085:-00028:+00427:003377.0373:08470
08471:-00349:+00535:+00116:003377.0373:08471
08472:-00295:-00111:+00226:003377.0373:08472
08473:-00164:+00525:-00056:003377.0373:08473
08474:-00208:+00163:+00282:003347.6867:08474
08475:-00079:+00214:+00375:003347.6867:08475
08476:+00367:+00460:+00304:003347.6867:08476
08477:-00432:-00456:+00509:003347.6867:08477
08478:-00204:+00197:-00065:003347.6867:08478
08479:+00286:+00234:+00101:003347.6867:08479
08480:+00262:-00116:+00062:003381.8371:08480
08481:-00181:+00254:+00152:003381.8371:08481
08482:+00056:+00197:+00012:003381.8371:08482
08483:+00190:+00070:-00001:003381.8371:08483
08484:-00071:+00021:-00087:003381.8371:08484
08485:-00214:+00226:-00358:003381.8371:08485
08486:-00019:-00152:+00089:003367.5625:08486
08487:+00055:+00227:-00413:003367.5625:08487
08488:-00297:-00141:+00015:003367.5625:08488
08489:-00059:+00342:-00623:003367.5625:08489
08490:+00271:+00142:-00020:003367.5625:08490
08491:-00235:-00089:+00354:003367.5625:08491
08492:-00208:+00195:-00393:003356.8032:08492
08493:+00287:-00137:+00338:003356.8032:08493
08494:+00592:+00379:-00633:003356.8032:08494
08495:-00206:-00435:+00170:003356.8032:08495
08496:-00207:+00094:-00282:003356.8032:08496
08497:+00164:-00003:+00325:003356.8032:08497
08498:+00090:-00118:-00282:003372.5534:08498
08499:-00159:+00217:-00087:003372.5534:08499
08500:-00283:+00000:-00199:003372.5534:08500
08501:+00388:+00232:+00004:003372.5534:08501
08502:-00159:-00200:+00218:003372.5534:08502
08503:-00210:+00179:-00185:003372.5534:08503
08504:+00096:+00053:+00257:003377.0373:08504
08505:+00226:-00057:+00026:003377.0373:08505
08506:-00343:+00297:+00361:003377.0373:08506
08507:-00254:-00030:+00181:003377.0373:08507
08508:+00032:+00056:+00256:003377.0373:08508
08509:-00266:+00096:+00206:003377.0373:08509
08510:-00441:-00052:+00141:003375.1794:08510
08511:-00050:+00233:+00241:003375.1794:08511
08512:+00203:+00011:-00025:003375.1794:08512
08513:+00063:-00220:+00068:003375.1794:08513
08514:+00069:+00333:+00028:003375.1794:08514
08515:+00068:-00001:-00136:003375.1794:08515
08516:-00008:-00051:-00443:003391.2338:08516
08517:-00294:-00036:-00294:003391.2338:08517
08518:-00270:-00260:-00344:003391.2338:08518
08519:+00224:+00143:-00532:003391.2338:08519
08520:-00294:-00427:-00525:003391.2338:08520
08521:-00244:-00360:-00448:003395.7629:08521
08522:+00276:+00357:-00454:003395.7629:08522
08523:+00126:-00373:-00381:003395.7629:08523
08524:+00032:+00080:-00925:003395.7629:08524
08525:+00185:+00150:-00334:003395.7629:08525
08526:+00349:-00305:-00858:003395.7629:08526
08527:-00082:+00014:-00188:003393.6352:08527
08528:-00302:-00143:-00313:003393.6352:08528
08529:+00268:+00285:-00201:003393.6352:08529
08530:+00326:-00132:+00053:003393.6352:08530
08531:-00146:-00200:-00381:003393.6352:08531
08532:+00042:+00537:+00231:003393.6352:08532
08533:+00515:-00484:+00145:003391.1516:08533
08534:+00250:+00276:+00087:003391.1516:08534
08535:-00312:+00058:+00282:003391.1516:08535
08536:-00239:+00228:+00029:003391.1516:08536
08537:+00003:+00262:+00552:003391.1516:08537
08538:-00216:+00126:+00210:003391.1516:08538
08539:+00010:+00323:+00400:003405.1831:08539
08540:+00139:+00514:+00096:003405.1831:08540
08541:+00022:-00209:+00066:003405.1831:08541
08542:-00019:+00320:+00423:003405.1831:08542
08543:+00194:-00043:+00033:003405.1831:08543
08544:+00364:-00038:+00231:003405.1831:08544
08545:+00245:-00564:+00505:003384.5349:08545
08546:+00269:-00308:+00676:003384.5349:08546
08547:+00174:-00122:+00261:003384.5349:08547
08548:+00106:+00002:-00397:003384.5349:08548
08549:-00452:-00425:+00061:003384.5349:08549
08550:+00331:+00325:-00448:003384.5349:08550
08551:+00086:-00412:+00395:003391.3432:08551
08552:-00195:+00105:-00226:003391.3432:08552
08553:-00295:+00450:-00116:003391.3432:08553
08554:-00002:-00051:-00214:003391.3432:08554
08555:+00094:+00505:+00001:003391.3432:08555
08556:-00453:+00022:+00427:003391.3432:08556
08557:+00205:+00250:-00144:003386.5312:08557
08558:-00051:+00257:+00232:003386.5312:08558
08559:-00030:+00272:-00044:003386.5312:08559
08560:+00093:+00419:+00256:003386.5312:08560
08561:+00316:+00423:+00054:003386.5312:08561
08562:-00007:+00248:+00138:003386.5312:08562
08563:-00115:+00223:-00142:003375.3481:08563
08564:+00278:+00438:-00217:003375.3481:08564
08565:-00004:-00193:-00181:003375.3481:08565
08566:-00228:+00612:-00486:003375.3481:08566
08567:-00141:-00183:+00199:003375.3481:08567
08568:+00308:+00391:-00369:003375.3481:08568
08569:-00030:+00246:+00082:003382.0075:08569
08570:-00422:+00139:-00764:003382.0075:08570
08571:+00090:+00542:-00176:003382.0075:08571
08572:+00162:-00302:+00377:003382.0075:08572
08573:-00022:+00019:-00517:003382.0075:08573
08574:-00311:+00142:+00776:003382.0075:08574
08575:-00099:-00588:+00023:003386.5312:08575
08576:+00195:-00174:+00348:003386.5312:08576
08577:-00156:-00165:+00421:003386.5312:08577
08578:+00209:+00260:-00483:003386.5312:08578
08579:+00178:-00238:+00420:003386.5312:08579
08580:-00177:+00288:-00298:003386.5312:08580
08581:-00120:-00032:+00411:003356.9770:08581
08582:+00121:+00110:+00002:003356.9770:08582
08583:+00371:-00050:-00088:003356.9770:08583
08584:-00131:-00125:-00114:003356.9770:08584
08585:+00087:+00067:-00016:003356.9770:08585
08586:-00009:-00229:+00163:003372.7094:08586
08587:-00100:+00088:-00163:003372.7094:08587
08588:-00110:+00197:+00328:003372.7094:08588
08589:-00023:+00257:-00406:003372.7094:08589
08590:+00135:+00207:+00227:003372.7094:08590
08591:-00317:-00103:+00222:003372.7094:08591
08592:-00006:+00392:+00102:003377.0373:08592
08593:+00128:+00025:+00180:003377.0373:08593
08594:+00103:+00187:-00185:003377.0373:08594
08595:-00524:-00018:+00245:003377.0373:08595
08596:+00138:+00340:-00230:003377.0373:08596
08597:+00120:-00104:+00228:003377.0373:08597
08598:-00199:+00160:-00419:003356.7233:08598
08599:+00160:+00474:+00081:003356.7233:08599
08600:+00217:+00253:-00322:003356.7233:08600
08601:+00109:+00190:-00035:003356.7233:08601
08602:-00321:+00051:+00481:003356.7233:08602
08603:+00185:+00542:-00041:003356.7233:08603
08604:-00085:-00025:+00339:003372.4924:08604
08605:-00308:+00510:+00157:003372.4924:08605
08606:-00181:+00051:+00345:003372.4924:08606
08607:+00202:-00048:+00128:003372.4924:08607
08608:+00127:+00095:+00227:003372.4924:08608
08609:-00506:-00438:+00066:003372.4924:08609
08610:+00018:+00346:-00070:003376.8674:08610
08611:+00275:-00093:+00182:003376.8674:08611
08612:-00334:-00049:-00295:003376.8674:08612
08613:-00352:-00178:+00167:003376.8674:08613
08614:+00265:+00151:-00224:003376.8674:08614
08615:+00248:+00067:+00046:003376.8674:08615
08616:-00177:+00198:-00264:003356.5629:08616
08617:+00180:+00203:+00125:003356.5629:08617
08618:+00333:-00065:+00351:003356.5629:08618
08619:+00076:+00212:-00222:003356.5629:08619
08620:-00216:-00004:+00335:003356.5629:08620
08621:+00105:-00011:-00071:003356.5629:08621
08622:+00190:+00067:+00212:003372.2753:08622
08623:-00529:-00027:+00405:003372.2753:08623
08624:-00168:+00211:-00042:003372.2753:08624
08625:+00288:+00126:+00012:003372.2753:08625
08626:-00335:+00016:+00088:003372.2753:08626
08627:-00534:+00103:+00131:003372.2753:08627
08628:+00159:+00170:+00039:003367.5019:08628
08629:+00340:+00160:-00082:003367.5019:08629
08630:-00319:+00205:-00128:003367.5019:08630
08631:+00014:+00193:+00310:003367.5019:08631
08632:+00355:+00108:+00030:003367.5019:08632
08633:+00210:+00167:-00252:003367.5019:08633
08634:-00316:-00017:+00135:003365.7009:08634
08635:+00027:+00292:-00516:003365.7009:08635
08636:+00364:-00303:+00185:003365.7009:08636
08637:-00218:+00011:-00571:003365.7009:08637
08638:-00355:-00099:+00061:003365.7009:08638
08639:+00027:-00170:-00496:003365.7009:08639
08640:+00134:-00005:-00627:003391.0141:08640
08641:-00365:-00251:-00314:003391.0141:08641
08642:-00042:+00010:-00555:003391.0141:08642
08643:+00173:-00108:-00765:003391.0141:08643
08644:-00069:-00379:-00925:003391.0141:08644
08645:-00304:-00219:-00760:003391.0141:08645
08646:+00118:+00001:-00848:003386.1828:08646
08647:+00351:-00427:-00710:003386.1828:08647
08648:+00249:-00132:-00834:003386.1828:08648
08649:-00130:-00631:-00242:003386.1828:08649
08650:+00258:+00039:-00270:003386.1828:08650
08651:+00103:+00074:+00099:003386.1828:08651
08652:-00346:+00063:-00088:003384.2229:08652
08653:+00080:-00255:+00291:003384.2229:08653
08654:+00838:+00664:-00001:003384.2229:08654
08655:+00373:+00187:+00627:003384.2229:08655
08656:-00817:+00061:+00078:003384.2229:08656
08657:-00287:+00521:+00335:003384.2229:08657
08658:-00104:-00002:+00560:003381.6457:08658
08659:-00037:+00183:+00209:003381.6457:08659
08660:-00101:+00294:+00455:003381.6457:08660
08661:+00362:-00010:+00243:003381.6457:08661
08662:-00168:+00106:+00641:003381.6457:08662
08663:-00256:-00006:+00716:003395.4951:08663
08664:+00249:+00169:+00556:003395.4951:08664
08665:+00422:+00231:+00229:003395.4951:08665
08666:-00019:+00059:+00616:003395.4951:08666
08667:+00017:-00164:+00357:003395.4951:08667
08668:+00650:+00267:+00514:003395.4951:08668
08669:-00216:-00167:+00341:003384.2360:08669
08670:-00192:+00108:+00219:003384.2360:08670
08671:+00140:+00219:+00100:003384.2360:08671
08672:-00094:-00199:+00278:003384.2360:08672
08673:-00200:+00315:+00409:003384.2360:08673
08674:-00080:+00185:+00298:003384.2360:08674
08675:+00474:+00488:+00239:003391.0346:08675
08676:-00032:+00485:+00388:003391.0346:08676
08677:-00141:+00215:+00054:003391.0346:08677
08678:-00048:+00176:+00073:003391.0346:08678
08679:+00434:+00126:-00281:003391.0346:08679
08680:-00058:+00194:-00075:003391.0346:08680
08681:-00260:-00188:+00261:003376.8876:08681
08682:+00052:+00096:-00642:003376.8876:08682
08683:-00248:+00226:+00193:003376.8876:08683
08684:-00124:+00431:+00001:003376.8876:08684
08685:+00587:-00135:+00344:003376.8876:08685
08686:+00672:-00222:-00361:003376.8876:08686
08687:-00309:-00044:+00540:003384.2294:08687
08688:-00237:+00039:+00168:003384.2294:08688
08689:+00454:+00300:-00870:003384.2294:08689
08690:-00110:-00301:-00017:003384.2294:08690
08691:-00145:+00224:-00243:003384.2294:08691
08692:+00125:+00128:+00140:003384.2294:08692
08693:+00277:-00048:-00575:003381.7346:08693
08694:+00156:+00357:-00133:003381.7346:08694
08695:+00040:+00128:+00104:003381.7346:08695
08696:+00402:+00065:+00074:003381.7346:08696
08697:+00216:+00028:+00016:003381.7346:08697
08698:-00191:+00119:-00184:003381.7346:08698
08699:+00199:-00033:+00233:003376.7653:08699
08700:+00382:+00089:-00184:003376.7653:08700
08701:-00088:-00196:+00206:003376.7653:08701
08702:-00368:-00037:+00317:003376.7653:08702
08703:+00019:+00195:+00060:003376.7653:08703
08704:-00127:-00322:+00356:003376.7653:08704
08705:-00128:+00353:-00288:003374.9567:08705
08706:-00300:-00116:+00561:003374.9567:08706
08707:-00073:+00341:+00044:003374.9567:08707
08708:-00161:-00053:+00298:003374.9567:08708
08709:-00251:+00213:+00136:003374.9567:08709
08710:+00253:+00263:+00391:003374.9567:08710
08711:+00003:+00167:-00209:003390.9729:08711
08712:-00114:+00083:+00322:003390.9729:08712
08713:-00124:-00139:+00627:003390.9729:08713
08714:+00412:+00242:+00311:003390.9729:08714
08715:-00226:-00020:+00558:003390.9729:08715
08716:-00133:-00031:+00084:003390.9729:08716
08717:-00080:+00127:+00605:003376.8334:08717
08718:-00196:-00161:+00193:003376.8334:08718
08719:-00090:+00322:-00576:003376.8334:08719
08720:-00181:-00288:+00565:003376.8334:08720
08721:+00068:+00154:-00258:003376.8334:08721
08722:-00170:-00542:+00396:003376.8334:08722
08723:-00342:+00119:-00261:003374.9365:08723
08724:-00125:+00372:-00273:003374.9365:08724
08725:-00032:-00092:-00359:003374.9365:08725
08726:-00118:+00262:-00255:003374.9365:08726
08727:-00244:-00010:+00022:003374.9365:08727
08728:+00176:+00377:-00243:003374.9365:08728
08729:-00036:+00112:+00136:003381.6052:08729
08730:-00054:+00110:-00304:003381.6052:08730
08731:+00186:+00176:+00031:003381.6052:08731
08732:+00147:-00091:-00274:003381.6052:08732
08733:-00189:-00065:+00014:003381.6052:08733
08734:+00083:-00199:-00073:003376.8474:08734
08735:+00277:+00316:-00738:003376.8474:08735
08736:-00173:+00043:-00165:003376.8474:08736
08737:-00231:+00090:-00170:003376.8474:08737
08738:+00068:-00010:-00392:003376.8474:08738
08739:+00080:-00055:-00390:003376.8474:08739
08740:-00243:+00294:-00126:003365.7346:08740
08741:-00195:+00165:-00055:003365.7346:08741
08742:+00410:+00234:-00305:003365.7346:08742
08743:+00112:+00292:+00398:003365.7346:08743
08744:-00270:-00014:+00072:003365.7346:08744
08745:+00350:+00301:-00256:003365.7346:08745
08746:+00428:+00187:+00457:003390.9523:08746
08747:-00251:-00214:+00313:003390.9523:08747
08748:-00092:+00228:-00388:003390.9523:08748
08749:+00110:-00010:+00351:003390.9523:08749
08750:+00018:-00319:-00363:003390.9523:08750
08751:-00249:+00089:-00407:003390.9523:08751
08752:-00152:-00100:+00265:003386.0871:08752
08753:+00164:+00030:-00475:003386.0871:08753
08754:-00193:-00086:-00100:003386.0871:08754
08755:-00366:-00064:-00333:003386.0871:08755
08756:+00399:-00011:-00812:003386.0871:08756
08757:+00194:-00340:-00290:003386.0871:08757
08758:-00330:+00028:-00714:003374.8825:08758
08759:+00173:-00185:-00180:003374.8825:08759
08760:+00603:+00188:-00861:003374.8825:08760
08761:+00108:+00081:-00325:003374.8825:08761
08762:-00306:-00146:-00188:003374.8825:08762
08763:+00024:-00028:-00387:003374.8825:08763
08764:+00368:-00039:-00248:003390.9318:08764
08765:+00226:-00133:-00554:003390.9318:08765
08766:-00235:-00451:-00387:003390.9318:08766
08767:+00089:-00010:-00744:003390.9318:08767
08768:-00135:+00040:+00514:003390.9318:08768
08769:-00534:-00067:+00144:003390.9318:08769
08770:-00289:+00242:-00098:003386.1215:08770
08771:+00398:+00009:+00046:003386.1215:08771
08772:+00442:+00442:-00170:003386.1215:08772
08773:-00326:+00382:+00099:003386.1215:08773
08774:-00630:+00459:-00086:003386.1215:08774
08775:-00018:+00157:+00350:003386.1215:08775
08776:+00097:+00167:+00406:003384.1545:08776
08777:+00296:+00161:+00644:003384.1545:08777
08778:+00078:-00195:+00426:003384.1545:08778
08779:+00136:+00153:+00334:003384.1545:08779
08780:-00052:-00159:+00497:003384.1545:08780
08781:+00402:+00176:+00167:003384.1545:08781
08782:+00013:-00094:+00262:003390.9729:08782
08783:-00350:+00091:+00176:003390.9729:08783
08784:-00030:+00166:+00064:003390.9729:08784
08785:+00269:-00006:+00081:003390.9729:08785
08786:-00156:-00047:+00389:003390.9729:08786
08787:-00227:+00198:+00008:003390.9729:08787
08788:+00208:-00006:+00320:003376.9489:08788
08789:+00303:+00017:+00034:003376.9489:08789
08790:-00271:-00108:+00379:003376.9489:08790
08791:+00212:+00258:+00120:003376.9489:08791
08792:+00533:+00140:-00003:003376.9489:08792
08793:-00018:+00091:+00025:003376.9489:08793
08794:-00317:+00236:-00054:003365.7075:08794
08795:-00109:+00184:+00092:003365.7075:08795
08796:+00447:+00565:-00016:003365.7075:08796
08797:-00434:-00107:+00117:003365.7075:08797
08798:-00037:+00136:+00234:003365.7075:08798
08799:+00126:+00020:-00074:003365.7075:08799
08800:+00311:+00431:-00368:003372.3159:08800
08801:-00220:+00129:-00079:003372.3159:08801
08802:+00036:+00550:-00691:003372.3159:08802
08803:+00039:+00127:-00058:003372.3159:08803
08804:-00054:+00203:-00175:003372.3159:08804
08805:+00301:+00185:-00168:003372.3159:08805
08806:+00059:+00212:-00628:003367.6027:08806
08807:+00087:-00057:-00149:003367.6027:08807
08808:-00100:-00007:+00133:003367.6027:08808
08809:+00333:+00277:-00379:003367.6027:08809
08810:+00084:+00042:+00209:003367.6027:08810
08811:-00046:+00076:+00078:003365.7749:08811
08812:+00164:-00025:+00228:003365.7749:08812
08813:+00179:+00061:-00068:003365.7749:08813
08814:+00171:+00384:-00055:003365.7749:08814
08815:-00455:-00103:+00122:003365.7749:08815
08816:+00109:+00252:-00160:003365.7749:08816
08817:+00126:+00478:+00118:003363.1586:08817
08818:-00346:-00106:+00059:003363.1586:08818
08819:-00254:+00293:+00279:003363.1586:08819
08820:-00071:+00194:-00026:003363.1586:08820
08821:+00134:-00257:+00174:003363.1586:08821
08822:-00090:-00032:+00092:003363.1586:08822
08823:-00021:+00186:+00169:003367.4274:08823
08824:+00007:-00075:+00070:003367.4274:08824
08825:-00216:+00238:-00127:003367.4274:08825
08826:-00025:+00104:+00516:003367.4274:08826
08827:+00127:+00314:+00046:003367.4274:08827
08828:+00012:+00255:+00248:003367.4274:08828
08829:-00539:+00143:+00116:003347.5141:08829
08830:-00063:+00290:+00182:003347.5141:08830
08831:+00194:+00094:+00306:003347.5141:08831
08832:-00316:-00039:-00068:003347.5141:08832
08833:-00471:-00249:+00314:003347.5141:08833
08834:+00015:+00146:+00033:003347.5141:08834
08835:+00163:+00119:-00034:003372.3432:08835
08836:-00193:+00184:-00301:003372.3432:08836
08837:+00019:+00381:-00104:003372.3432:08837
08838:-00019:+00119:+00346:003372.3432:08838
08839:+00085:+00362:-00367:003372.3432:08839
08840:-00064:+00063:+00076:003372.3432:08840
08841:+00142:+00405:-00140:003358.4365:08841
08842:+00144:+00298:-00007:003358.4365:08842
08843:-00355:-00312:+00038:003358.4365:08843
08844:+00031:+00066:+00127:003358.4365:08844
08845:+00316:-00094:-00134:003358.4365:08845
08846:+00251:+00103:-00473:003358.4365:08846
08847:-00460:+00123:-00147:003338.4016:08847
08848:+00160:-00162:-00248:003338.4016:08848
08849:+00208:-00123:-00196:003338.4016:08849
08850:-00149:+00218:-00197:003338.4016:08850
08851:+00264:-00091:-00048:003338.4016:08851
08852:+00275:+00216:-00302:003338.4016:08852
08853:-00053:-00170:-00108:003353.9101:08853
08854:-00059:+00188:-00088:003353.9101:08854
08855:+00336:+00141:+00310:003353.9101:08855
08856:+00063:-00053:+00149:003353.9101:08856
08857:-00187:+00177:+00043:003353.9101:08857
08858:-00111:-00006:+00231:003353.9101:08858
08859:+00189:-00059:-00062:003358.5976:08859
08860:+00044:+00164:-00077:003358.5976:08860
08861:-00421:-00153:+00351:003358.5976:08861
08862:+00199:+00332:-00128:003358.5976:08862
08863:+00154:+00085:+00293:003358.5976:08863
08864:-00333:+00180:-00273:003358.5976:08864
08865:-00455:+00161:+00367:003347.7065:08865
08866:+00050:+00231:-00051:003347.7065:08866
08867:+00220:+00240:+00386:003347.7065:08867
08868:-00274:+00004:+00295:003347.7065:08868
08869:+00039:+00148:+00329:003347.7065:08869
08870:+00266:-00002:+00220:003347.7065:08870
08871:+00274:+00082:+00183:003354.1386:08871
08872:-00452:+00204:+00326:003354.1386:08872
08873:-00052:+00275:-00247:003354.1386:08873
08874:+00236:+00139:+00132:003354.1386:08874
08875:-00159:+00355:-00071:003354.1386:08875
08876:-00502:+00074:+00306:003354.1386:08876
08877:+00324:+00186:-00089:003367.8395:08877
08878:+00213:+00135:-00134:003367.8395:08878
08879:-00215:-00254:+00224:003367.8395:08879
08880:+00107:+00317:+00167:003367.8395:08880
08881:+00373:-00300:+00081:003367.8395:08881
08882:+00173:-00003:-00362:003367.8395:08882
08883:-00290:-00049:-00277:003356.8032:08883
08884:-00049:-00272:-00474:003356.8032:08884
08885:+00398:+00129:-00605:003356.8032:08885
08886:-00347:-00535:-00243:003356.8032:08886
08887:-00363:-00506:-00791:003356.8032:08887
08888:+00515:+00023:-00758:003356.8032:08888
[truncated: 50,041 more chars]
