# Supplementary material for: Suboptimal Omnidirectional Wheel Design and Implementation
Source: Sensors (Basel). 2021 Jan 28;21(3):865. doi: 10.3390/s21030865 (PMC7865864; doi:10.3390/s21030865)
Supplement: Supplementary file 1 [file sensors-21-00865-s001.zip › 3.-Data 30 Fixed Wheel/ACDATA29.TXT]

00001:-00357:+00287:-00571:003190.5095:00001
00002:-00379:-00057:-00168:003190.5095:00002
00003:+00224:+00031:-00232:003194.6420:00003
00004:+00345:-00358:-00313:003194.6420:00004
00005:-00094:-00191:-00333:003194.6420:00005
00006:-00587:-00283:+00075:003194.6420:00006
00007:-00033:+00069:-00031:003194.6420:00007
00008:+00380:+00440:+00359:003194.6420:00008
00009:-00307:-00004:+00436:003194.6420:00009
00010:-00358:+00647:+00133:003185.6193:00010
00011:+00227:+00164:+00450:003185.6193:00011
00012:+00014:+00507:+00124:003185.6193:00012
00013:-00487:-00128:+00565:003185.6193:00013
00014:+00141:+00345:+00381:003185.6193:00014
00015:+00713:-00172:+00704:003185.6193:00015
00016:+00394:+00108:+00104:003182.0761:00016
00017:-00515:-00166:+00594:003182.0761:00017
00018:-00107:-00132:+00541:003182.0761:00018
00019:+00582:-00266:+00310:003182.0761:00019
00020:-00118:+00099:+00171:003182.0761:00020
00021:-00424:+00380:+00149:003182.0761:00021
00022:-00067:+00335:+00343:003186.3251:00022
00023:+00526:+00266:+00285:003186.3251:00023
00024:+00115:+00014:+00184:003186.3251:00024
00025:-00229:+00633:+00090:003186.3251:00025
00026:+00141:+00154:+00174:003186.3251:00026
00027:+00124:+00340:+00007:003186.3251:00027
00028:-00501:+00335:+00641:003186.3251:00028
00029:-00329:-00258:-00062:003169.3513:00029
00030:+00411:+00284:+00320:003169.3513:00030
00031:+00078:+00132:-00176:003169.3513:00031
00032:-00474:-00740:+00138:003169.3513:00032
00033:-00324:+00253:-00123:003169.3513:00033
00034:+00560:-00690:+00235:003169.3513:00034
00035:+00267:+00338:-00288:003174.1022:00035
00036:-00112:-00054:-00214:003174.1022:00036
00037:+00126:+00768:-00669:003174.1022:00037
00038:+00511:+00078:-00373:003174.1022:00038
00039:-00058:+01139:-00269:003174.1022:00039
00040:-00366:+00200:-00137:003174.1022:00040
00041:-00268:+00282:-00476:003170.1440:00041
00042:+00392:+00262:-00415:003170.1440:00042
00043:+00163:+00166:-00242:003170.1440:00043
00044:-00094:-00643:-00046:003170.1440:00044
00045:+00399:-00312:-00132:003170.1440:00045
00046:+00411:-00429:+00019:003170.1440:00046
00047:-00208:-00119:-00117:003170.1440:00047
00048:-00139:+00533:-00152:003161.3066:00048
00049:+00398:-00162:+00067:003161.3066:00049
00050:+00059:+00541:-00487:003161.3066:00050
00051:-00406:+00206:+00357:003161.3066:00051
00052:-00003:+00021:+00440:003161.3066:00052
00053:+00541:-00090:+00131:003161.3066:00053
00054:+00087:+00034:-00016:003149.6484:00054
00055:-00642:-00374:+00380:003149.6484:00055
00056:-00399:-00116:+00049:003149.6484:00056
00057:+00225:-00557:+00556:003149.6484:00057
00058:-00292:-00016:+00184:003149.6484:00058
00059:-00412:-00034:+00226:003149.6484:00059
00060:-00080:-00001:+00541:003153.6877:00060
00061:+00161:-00169:+00047:003153.6877:00061
00062:-00335:-00270:+00470:003153.6877:00062
00063:-00148:-00037:+00321:003153.6877:00063
00064:+00800:+00169:+00324:003153.6877:00064
00065:+00656:+00599:+00167:003153.6877:00065
00066:-00506:+00071:+00539:003153.6877:00066
00067:-00387:+00393:+00355:003145.1093:00067
00068:+00651:+00208:+00306:003145.1093:00068
00069:-00019:+00073:-00009:003145.1093:00069
00070:-00383:-00077:+00138:003145.1093:00070
00071:-00010:+00027:-00068:003145.1093:00071
00072:+00482:+00096:-00254:003145.1093:00072
00073:-00137:+00088:-00212:003141.5825:00073
00074:-00542:+00003:-00306:003141.5825:00074
00075:-00133:+00023:-00232:003141.5825:00075
00076:+00530:+00202:-00401:003141.5825:00076
00077:-00377:+00103:-00312:003141.5825:00077
00078:-00467:+00249:-00293:003141.5825:00078
00079:+00314:+00275:-00500:003145.7768:00079
00080:+00233:+00020:-00356:003145.7768:00080
00081:-00360:-00054:-00247:003145.7768:00081
00082:-00120:+00172:-00432:003145.7768:00082
00083:+00342:+00016:-00206:003145.7768:00083
00084:+00259:+00315:-00371:003145.7768:00084
00085:-00337:+00074:-00137:003145.7768:00085
00086:-00030:+00296:+00143:003137.2680:00086
00087:+00440:+00297:-00218:003137.2680:00087
00088:-00351:-00207:-00194:003137.2680:00088
00089:-00560:+00127:+00067:003137.2680:00089
00090:+00126:-00172:+00123:003137.2680:00090
00091:+00276:+00151:-00135:003137.2680:00091
00092:-00093:+00061:+00081:003149.7370:00092
00093:-00443:-00107:+00066:003149.7370:00093
00094:-00094:+00065:+00304:003149.7370:00094
00095:+00202:+00115:+00225:003149.7370:00095
00096:-00356:+00146:+00362:003149.7370:00096
00097:-00336:+00268:+00257:003149.7370:00097
00098:+00046:+00166:+00202:003153.8710:00098
00099:+00113:+00336:+00318:003153.8710:00099
00100:-00231:+00145:+00380:003153.8710:00100
00101:-00121:+00038:+00380:003153.8710:00101
00102:+00259:+00047:+00240:003153.8710:00102
00103:+00184:-00118:+00355:003153.8710:00103
00104:-00516:-00013:+00124:003153.8710:00104
00105:-00534:-00099:+00235:003145.2326:00105
00106:+00042:+00186:+00150:003145.2326:00106
00107:-00112:+00082:+00107:003145.2326:00107
00108:-00369:+00116:+00321:003145.2326:00108
00109:+00019:+00219:+00115:003145.2326:00109
00110:+00225:+00179:-00144:003145.2326:00110
00111:-00073:+00152:+00059:003174.0844:00111
00112:-00301:+00179:+00059:003174.0844:00112
00113:+00051:+00020:+00070:003174.0844:00113
00114:+00196:+00319:-00035:003174.0844:00114
00115:-00263:+00132:-00118:003174.0844:00115
00116:-00045:+00151:-00189:003174.0844:00116
00117:+00463:+00231:-00183:003170.0419:00117
00118:+00046:-00041:-00398:003170.0419:00118
00119:-00363:-00026:-00344:003170.0419:00119
00120:+00058:-00125:-00247:003170.0419:00120
00121:+00517:-00289:-00526:003170.0419:00121
00122:+00382:+00177:-00472:003170.0419:00122
00123:-00522:-00305:-00390:003170.0419:00123
00124:-00372:+00136:-00288:003177.5151:00124
00125:+00167:+00084:-00592:003177.5151:00125
00126:-00187:-00117:-00726:003177.5151:00126
00127:-00338:+00147:-00738:003177.5151:00127
00128:-00014:-00127:-00523:003177.5151:00128
00129:+00221:-00245:-00735:003177.5151:00129
00130:-00054:+00298:-00650:003190.4916:00130
00131:-00384:-00241:-00181:003190.4916:00131
00132:-00036:-00298:-00755:003190.4916:00132
00133:+00635:-00040:-00172:003190.4916:00133
00134:-00139:-00504:-00559:003190.4916:00134
00135:-00092:-00738:-00474:003190.4916:00135
00136:+00390:+00295:-00082:003194.7209:00136
00137:-00029:-00336:+00143:003194.7209:00137
00138:-00353:+00118:+00023:003194.7209:00138
00139:-00307:+00138:+00380:003194.7209:00139
00140:+00668:+00132:+00479:003194.7209:00140
00141:+00675:+00485:+00289:003194.7209:00141
00142:-00706:-00074:+00522:003185.6130:00142
00143:-00460:+00515:+00067:003185.6130:00143
00144:+00330:+00356:+00410:003185.6130:00144
00145:-00394:+00075:+00263:003185.6130:00145
00146:-00499:+00236:+00464:003185.6130:00146
00147:-00120:+00025:+00590:003185.6130:00147
00148:+00483:+00069:+00345:003185.6130:00148
00149:+00139:+00281:+00445:003190.4855:00149
00150:-00370:-00210:+00266:003190.4855:00150
00151:-00071:+00268:+00231:003190.4855:00151
00152:+00395:+00455:+00393:003190.4855:00152
00153:-00163:+00044:+00191:003190.4855:00153
00154:-00191:+00252:+00332:003190.4855:00154
00155:+00537:+00306:+00213:003194.8061:00155
00156:+00309:-00103:+00336:003194.8061:00156
00157:-00018:+00427:+00216:003194.8061:00157
00158:-00306:-00333:-00115:003194.8061:00158
00159:+00527:+00375:+00141:003194.8061:00159
00160:+00198:+00153:-00018:003194.8061:00160
00161:-00509:+00156:-00083:003185.7036:00161
00162:-00344:+00262:+00172:003185.7036:00162
00163:+00484:+00139:-00026:003185.7036:00163
00164:-00158:+00226:-00100:003185.7036:00164
00165:-00411:+00428:-00146:003185.7036:00165
00166:-00055:-00154:-00190:003185.7036:00166
00167:+00359:+00420:-00249:003190.5522:00167
00168:+00061:+00087:-00088:003190.5522:00168
00169:-00071:+00058:+00030:003190.5522:00169
00170:+00211:+00262:+00070:003190.5522:00170
00171:+00305:+00085:+00013:003190.5522:00171
00172:-00354:+00225:-00162:003190.5522:00172
00173:-00273:+00394:-00076:003190.5522:00173
00174:+00482:-00050:-00039:003194.6906:00174
00175:+00049:+00006:-00080:003194.6906:00175
00176:-00209:-00027:-00261:003194.6906:00176
00177:+00041:-00166:+00069:003194.6906:00177
00178:+00314:+00109:-00394:003194.6906:00178
00179:-00300:-00285:-00328:003194.6906:00179
00180:-00369:+00237:+00072:003193.8977:00180
00181:+00114:-00319:-00079:003193.8977:00181
00182:+00580:+00155:-00140:003193.8977:00182
00183:-00401:+00071:+00179:003193.8977:00183
00184:-00470:-00135:+00089:003193.8977:00184
00185:+00423:-00022:+00103:003193.8977:00185
00186:+00088:-00169:-00032:003198.8229:00186
00187:-00358:-00365:+00022:003198.8229:00187
00188:-00125:+00054:+00184:003198.8229:00188
00189:+00352:-00129:+00026:003198.8229:00189
00190:+00116:-00032:+00188:003198.8229:00190
00191:-00620:-00014:+00211:003198.8229:00191
00192:-00178:+00177:+00146:003203.0266:00192
00193:+00522:+00304:+00139:003203.0266:00193
00194:-00437:-00211:+00243:003203.0266:00194
00195:-00626:-00010:+00242:003203.0266:00195
00196:+00303:+00090:+00351:003203.0266:00196
00197:+00090:-00014:+00220:003203.0266:00197
00198:-00376:+00146:+00089:003203.0266:00198
00199:-00327:+00004:+00102:003202.1706:00199
00200:+00169:+00443:+00151:003202.1706:00200
00201:+00182:+00251:+00031:003202.1706:00201
00202:-00442:+00211:+00114:003202.1706:00202
00203:-00282:+00163:+00260:003202.1706:00203
00204:+00365:+00365:-00091:003202.1706:00204
00205:-00083:-00031:+00203:003207.1489:00205
00206:-00184:+00350:-00194:003207.1489:00206
00207:+00067:-00148:+00361:003207.1489:00207
00208:+00191:+00075:-00180:003207.1489:00208
00209:-00035:-00104:+00068:003207.1489:00209
00210:-00244:-00155:-00191:003207.1489:00210
00211:+00148:+00334:-00338:003211.4064:00211
00212:+00187:+00026:-00091:003211.4064:00212
00213:-00257:+00268:-00422:003211.4064:00213
00214:-00299:-00093:+00369:003211.4064:00214
00215:+00279:+00365:-00597:003211.4064:00215
00216:+00204:-00133:+00064:003211.4064:00216
00217:-00326:+00064:-00448:003185.6193:00217
00218:+00103:-00159:+00083:003185.6193:00218
00219:+00348:+00016:-00017:003185.6193:00219
00220:+00138:-00157:+00012:003185.6193:00220
00221:-00525:+00280:-00257:003185.6193:00221
00222:-00019:-00166:-00070:003185.6193:00222
00223:+00246:+00284:-00326:003185.6193:00223
00224:-00161:+00207:-00197:003207.0874:00224
00225:-00405:+00053:-00119:003207.0874:00225
00226:+00339:+00296:-00120:003207.0874:00226
00227:+00154:-00117:+00113:003207.0874:00227
00228:-00281:-00035:+00060:003207.0874:00228
00229:-00139:+00181:+00276:003207.0874:00229
00230:+00162:+00116:+00007:003202.8862:00230
00231:-00009:+00118:-00041:003202.8862:00231
00232:-00274:+00054:-00004:003202.8862:00232
00233:-00159:+00094:+00237:003202.8862:00233
00234:+00255:+00400:+00164:003202.8862:00234
00235:-00187:+00141:-00023:003202.8862:00235
00236:-00370:+00181:+00099:003193.6679:00236
00237:+00160:+00102:+00346:003193.6679:00237
00238:+00234:+00244:-00010:003193.6679:00238
00239:-00113:+00263:+00168:003193.6679:00239
00240:-00219:-00016:+00059:003193.6679:00240
00241:+00163:+00216:+00069:003193.6679:00241
00242:+00148:+00105:+00223:003198.6032:00242
00243:-00377:+00104:-00113:003198.6032:00243
00244:-00286:+00143:+00097:003198.6032:00244
00245:+00250:+00016:-00194:003198.6032:00245
00246:+00109:+00077:-00283:003198.6032:00246
00247:-00444:+00073:-00134:003198.6032:00247
00248:-00046:-00128:-00127:003198.6032:00248
00249:+00266:+00124:-00121:003202.9108:00249
00250:-00064:-00230:-00232:003202.9108:00250
00251:-00377:-00307:-00487:003202.9108:00251
00252:-00006:+00031:-00852:003202.9108:00252
00253:+00327:-00393:-00618:003202.9108:00253
00254:-00226:-00102:-00693:003202.9108:00254
00255:-00322:-00331:-00803:003193.7524:00255
00256:+00417:-00148:-00539:003193.7524:00256
00257:+00471:-00234:-00582:003193.7524:00257
00258:-00145:-00047:-00726:003193.7524:00258
00259:+00012:+00210:-00271:003193.7524:00259
00260:+00213:+00165:-00190:003193.7524:00260
00261:+00241:+00505:-00287:003198.5786:00261
00262:-00323:+00443:-00201:003198.5786:00262
00263:-00200:+00498:-00245:003198.5786:00263
00264:+00130:+00189:+00170:003198.5786:00264
00265:+00057:+00304:-00188:003198.5786:00265
00266:-00391:+00138:+00134:003198.5786:00266
00267:-00075:+00042:+00051:003202.9047:00267
00268:+00051:+00092:+00148:003202.9047:00268
00269:-00124:-00257:+00447:003202.9047:00269
00270:-00284:+00419:-00173:003202.9047:00270
00271:+00035:-00003:+00436:003202.9047:00271
00272:+00325:+00382:-00096:003202.9047:00272
00273:-00163:+00095:+00322:003202.9047:00273
00274:-00233:+00216:+00089:003185.4265:00274
00275:+00392:+00042:+00088:003185.4265:00275
00276:+00543:-00126:+00135:003185.4265:00276
00277:-00306:-00108:+00136:003185.4265:00277
00278:-00028:-00013:+00253:003185.4265:00278
00279:+00290:-00100:+00265:003185.4265:00279
00280:+00177:+00208:+00053:003190.2363:00280
00281:-00406:-00254:-00012:003190.2363:00281
00282:-00083:-00028:+00033:003190.2363:00282
00283:+00298:+00325:+00128:003190.2363:00283
00284:+00106:+00045:+00260:003190.2363:00284
00285:-00373:+00142:+00283:003190.2363:00285
00286:+00274:+00149:+00191:003186.2163:00286
00287:+00666:-00060:+00233:003186.2163:00287
00288:-00452:+00115:+00023:003186.2163:00288
00289:-00557:+00166:+00509:003186.2163:00289
00290:-00031:+00345:+00268:003186.2163:00290
00291:+00320:+00628:-00063:003186.2163:00291
00292:-00062:+00049:+00709:003186.2163:00292
00293:+00303:+00544:-00010:003177.2641:00293
00294:+00513:-00053:+00314:003177.2641:00294
00295:+00456:+00566:-00148:003177.2641:00295
00296:-00208:+00037:+00258:003177.2641:00296
00297:+00222:+00249:-00060:003177.2641:00297
00298:+00399:-00066:-00235:003177.2641:00298
00299:+00057:+00196:-00336:003165.5878:00299
00300:-00316:+00071:-00013:003165.5878:00300
00301:+00129:+00107:-00225:003165.5878:00301
00302:+00737:+00284:-00183:003165.5878:00302
00303:+00278:-00210:-00054:003165.5878:00303
00304:-00259:+00068:-00189:003165.5878:00304
00305:+00297:+00077:+00195:003178.0390:00305
00306:+00402:-00054:-00292:003178.0390:00306
00307:-00027:-00023:-00405:003178.0390:00307
00308:+00189:+00093:+00020:003178.0390:00308
00309:+00213:+00021:+00108:003178.0390:00309
00310:+00021:+00195:-00219:003178.0390:00310
00311:-00079:-00421:+00377:003178.0390:00311
00312:+00165:+00270:-00071:003144.7045:00312
00313:+00129:+00012:+00311:003144.7045:00313
00314:+00213:-00130:-00034:003144.7045:00314
00315:-00224:-00186:+00331:003144.7045:00315
00316:-00253:+00018:+00095:003144.7045:00316
00317:-00124:-00113:+00016:003144.7045:00317
00318:-00077:-00095:-00107:003149.3288:00318
00319:-00763:+00020:+00165:003149.3288:00319
00320:-00086:+00211:+00025:003149.3288:00320
00321:+00642:-00121:+00355:003149.3288:00321
00322:-00196:-00065:+00055:003149.3288:00322
00323:-00198:+00316:+00004:003149.3288:00323
00324:-00126:+00342:+00294:003153.6162:00324
00325:+00137:+00303:-00176:003153.6162:00325
00326:+00319:-00219:+00012:003153.6162:00326
00327:-00259:+00379:+00108:003153.6162:00327
00328:-00160:+00322:+00074:003153.6162:00328
00329:+00270:+00053:+00297:003153.6162:00329
00330:-00506:+00362:-00053:003153.6162:00330
00331:-00383:+00289:+00129:003152.9953:00331
00332:+00143:+00361:+00057:003152.9953:00332
00333:+00322:+00116:-00188:003152.9953:00333
00334:-00476:+00128:-00213:003152.9953:00334
00335:-00008:+00086:+00376:003152.9953:00335
00336:+00102:+00147:-00251:003152.9953:00336
00337:-00069:-00158:-00010:003149.3996:00337
00338:-00436:-00180:-00045:003149.3996:00338
00339:-00220:-00133:+00346:003149.3996:00339
00340:+00087:+00022:+00055:003149.3996:00340
00341:-00029:+00079:-00413:003149.3996:00341
00342:-00296:-00063:+00084:003149.3996:00342
00343:+00231:+00415:-00292:003153.6162:00343
00344:+00234:+00142:-00065:003153.6162:00344
00345:-00134:+00032:-00358:003153.6162:00345
00346:-00078:+00241:-00077:003153.6162:00346
00347:+00261:+00134:-00058:003153.6162:00347
00348:+00126:-00016:-00163:003153.6162:00348
00349:-00259:-00112:-00163:003153.6162:00349
00350:-00184:-00313:+00188:003153.0603:00350
00351:+00188:+00117:-00263:003153.0603:00351
00352:+00056:-00295:+00103:003153.0603:00352
00353:-00281:-00128:-00026:003153.0603:00353
00354:-00172:+00034:+00043:003153.0603:00354
00355:-00146:-00055:+00039:003153.0603:00355
00356:-00044:+00405:-00049:003165.6655:00356
00357:-00155:+00120:+00192:003165.6655:00357
00358:+00059:+00224:+00100:003165.6655:00358
00359:+00187:+00427:+00165:003165.6655:00359
00360:-00058:-00094:+00343:003165.6655:00360
00361:-00462:-00010:+00082:003165.6655:00361
00362:+00278:+00313:+00083:003169.8625:00362
00363:+00439:-00137:+00151:003169.8625:00363
00364:-00148:-00030:+00215:003169.8625:00364
00365:+00096:+00230:+00209:003169.8625:00365
00366:+00298:+00021:+00457:003169.8625:00366
00367:+00067:+00386:-00055:003169.8625:00367
00368:-00208:+00082:+00328:003169.8625:00368
00369:-00089:+00255:+00051:003177.3237:00369
00370:+00178:+00179:+00175:003177.3237:00370
00371:+00182:+00163:-00018:003177.3237:00371
00372:-00250:-00006:+00174:003177.3237:00372
00373:+00114:+00274:+00387:003177.3237:00373
00374:+00283:+00375:+00029:003177.3237:00374
00375:-00197:-00330:-00170:003190.6254:00375
00376:-00362:+00358:-00233:003190.6254:00376
00377:-00094:-00118:-00396:003190.6254:00377
00378:+00531:-00183:-00416:003190.6254:00378
00379:-00308:-00199:-00162:003190.6254:00379
00380:-00291:-00380:-00451:003190.6254:00380
00381:+00251:-00093:-00236:003186.5732:00381
00382:+00345:-00200:-00682:003186.5732:00382
00383:-00365:-00339:-00626:003186.5732:00383
00384:+00026:+00257:-00591:003186.5732:00384
00385:+00407:+00015:-00761:003186.5732:00385
00386:+00307:-00214:-00762:003186.5732:00386
00387:-00301:+00077:-00654:003202.2309:00387
00388:-00016:-00114:-00665:003202.2309:00388
00389:+00814:+00061:-00585:003202.2309:00389
00390:+00393:-00019:-00925:003202.2309:00390
00391:-00573:-00130:-00762:003202.2309:00391
00392:+00388:+00339:-00162:003202.2309:00392
00393:+00644:+00170:-00417:003202.2309:00393
00394:-00161:-00562:-00169:003207.1855:00394
00395:-00291:+00398:-00228:003207.1855:00395
00396:-00066:-00212:-00006:003207.1855:00396
00397:+00410:+00147:+00049:003207.1855:00397
00398:-00240:-00076:+00059:003207.1855:00398
00399:-00575:+00053:+00003:003207.1855:00399
00400:+00237:+00766:+00170:003211.4064:00400
00401:+00285:+00301:+00385:003211.4064:00401
00402:-00344:-00025:+00360:003211.4064:00402
00403:+00117:+00825:+00651:003211.4064:00403
00404:+00334:+00333:+00371:003211.4064:00404
00405:-00056:+00203:+00023:003211.4064:00405
00406:-00418:+00131:+00568:003202.2006:00406
00407:-00171:-00135:+00575:003202.2006:00407
00408:+00140:+00207:+00397:003202.2006:00408
00409:-00185:-00332:+00730:003202.2006:00409
00410:-00359:-00043:+00488:003202.2006:00410
00411:+00164:+00310:+00443:003202.2006:00411
00412:+00268:-00168:+00255:003215.5371:00412
00413:-00465:+00351:-00076:003215.5371:00413
00414:-00320:-00021:+00368:003215.5371:00414
00415:+00054:-00059:+00057:003215.5371:00415
00416:+00214:+00116:+00353:003215.5371:00416
00417:-00010:-00137:-00118:003215.5371:00417
00418:+00247:+00132:+00361:003215.5371:00418
00419:+00289:+00449:+00101:003211.4438:00419
00420:-00209:-00194:+00227:003211.4438:00420
00421:-00200:+00539:+00041:003211.4438:00421
00422:+00767:-00025:+00106:003211.4438:00422
00423:+00650:-00002:-00225:003211.4438:00423
00424:-00238:+00210:+00037:003211.4438:00424
00425:-00013:-00369:+00001:003202.1884:00425
00426:+00639:+00170:-00004:003202.1884:00426
00427:-00048:-00109:-00452:003202.1884:00427
00428:-00504:+00237:-00481:003202.1884:00428
00429:-00327:+00140:-00312:003202.1884:00429
00430:+00505:+00033:-00606:003202.1884:00430
00431:+00159:-00109:-00281:003215.6604:00431
00432:-00341:+00255:-00371:003215.6604:00432
00433:+00298:+00059:-00500:003215.6604:00433
00434:+00434:-00066:-00312:003215.6604:00434
00435:-00212:-00123:-00252:003215.6604:00435
00436:-00326:-00271:-00371:003215.6604:00436
00437:+00434:-00096:+00046:003219.9042:00437
00438:+00654:-00279:-00333:003219.9042:00438
00439:+00254:-00288:-00514:003219.9042:00439
00440:-00389:+00180:+00173:003219.9042:00440
00441:+00303:-00088:-00224:003219.9042:00441
00442:+00497:+00207:-00035:003219.9042:00442
00443:-00371:+00182:+00277:003193.8371:00443
00444:+00166:+00046:+00182:003193.8371:00444
00445:+00528:+00128:-00089:003193.8371:00445
00446:-00104:-00060:+00198:003193.8371:00446
00447:-00528:-00516:+00406:003193.8371:00447
00448:-00185:+00115:+00505:003193.8371:00448
00449:+00161:-00757:+00389:003193.8371:00449
00450:+00005:-00203:-00408:003207.1306:00450
00451:-00649:-00145:+00391:003207.1306:00451
00452:+00229:+00493:-00164:003207.1306:00452
00453:+00256:+00032:+00401:003207.1306:00453
00454:-00375:+00728:+00190:003207.1306:00454
00455:-00636:-00063:+00785:003207.1306:00455
00456:+00363:+00374:+00061:003202.9594:00456
00457:+00231:+00087:+00461:003202.9594:00457
00458:-00181:-00066:+00414:003202.9594:00458
00459:-00083:+00311:+00587:003202.9594:00459
00460:+00151:-00274:+00285:003202.9594:00460
00461:+00180:-00097:-00097:003202.9594:00461
00462:-00686:+00147:+00118:003193.9157:00462
00463:+00172:+00185:-00073:003193.9157:00463
00464:+00244:+00191:+00080:003193.9157:00464
00465:-00286:+00270:-00226:003193.9157:00465
00466:-00674:+00056:+00208:003193.9157:00466
00467:+00143:+00511:-00247:003193.9157:00467
00468:+00308:-00238:+00043:003190.5705:00468
00469:-00022:-00112:-00304:003190.5705:00469
00470:-00154:+00065:+00112:003190.5705:00470
00471:+00229:-00136:-00309:003190.5705:00471
00472:+00404:-00327:-00388:003190.5705:00472
00473:-00249:+00339:-00243:003190.5705:00473
00474:-00042:-00176:-00070:003190.5705:00474
00475:+00464:+00031:-00704:003194.8002:00475
00476:-00159:-00051:-00321:003194.8002:00476
00477:-00181:+00011:-00143:003194.8002:00477
00478:+00456:-00078:-00204:003194.8002:00478
00479:+00021:-00035:-00529:003194.8002:00479
00480:-00335:+00087:-00368:003194.8002:00480
00481:-00153:-00053:+00032:003185.7275:00481
00482:+00524:+00385:-00533:003185.7275:00482
00483:+00094:-00003:-00184:003185.7275:00483
00484:-00672:+00316:-00283:003185.7275:00484
00485:-00440:-00095:+00349:003185.7275:00485
00486:+00319:+00276:-00242:003185.7275:00486
00487:-00382:-00205:+00123:003190.5341:00487
00488:-00515:+00167:+00121:003190.5341:00488
00489:+00010:+00044:+00157:003190.5341:00489
00490:+00047:+00216:+00502:003190.5341:00490
00491:-00232:+00226:+00428:003190.5341:00491
00492:-00244:-00047:+00234:003190.5341:00492
00493:+00061:+00415:+00190:003190.5341:00493
00494:+00115:+00397:+00038:003203.1125:00494
00495:-00328:+00193:+00335:003203.1125:00495
00496:-00213:+00283:+00575:003203.1125:00496
00497:+00434:+00299:+00395:003203.1125:00497
00498:-00095:+00127:+00278:003203.1125:00498
00499:-00449:+00190:+00086:003203.1125:00499
00500:-00243:-00133:+00180:003185.7336:00500
00501:+00132:+00214:+00030:003185.7336:00501
00502:-00117:+00270:+00039:003185.7336:00502
00503:-00576:-00128:+00073:003185.7336:00503
00504:-00260:+00251:-00068:003185.7336:00504
00505:+00093:-00071:-00321:003185.7336:00505
00506:-00210:-00038:-00603:003207.2041:00506
00507:-00391:-00023:-00770:003207.2041:00507
00508:-00054:-00430:-00715:003207.2041:00508
00509:+00482:-00119:-00775:003207.2041:00509
00510:+00292:+00155:-00894:003207.2041:00510
00511:+00039:-00449:-00903:003207.2041:00511
00512:+00169:-00181:-00886:003203.0693:00512
00513:+00015:+00269:-00865:003203.0693:00513
00514:-00200:-00713:-00202:003203.0693:00514
00515:+00233:-00179:-00317:003203.0693:00515
00516:+00445:-00139:-00585:003203.0693:00516
00517:-00029:+00088:+00029:003203.0693:00517
00518:-00542:+00190:-00590:003203.0693:00518
00519:+00086:+00134:-00088:003202.2006:00519
00520:+00271:+01013:+00029:003202.2006:00520
00521:+00167:+00910:-00235:003202.2006:00521
00522:-00858:+00549:+00058:003202.2006:00522
00523:-00494:+00465:+00395:003202.2006:00523
00524:+00568:+00788:+00310:003202.2006:00524
00525:-00352:-00245:+00180:003198.8654:00525
00526:-00613:+00715:-00058:003198.8654:00526
00527:-00285:-00518:+00559:003198.8654:00527
00528:+00215:+00159:+00136:003198.8654:00528
00529:-00074:+00043:+00730:003198.8654:00529
00530:+00239:-00193:+00425:003198.8654:00530
00531:+00454:+00333:+00401:003194.7756:00531
00532:+00334:-00041:+00474:003194.7756:00532
00533:-00473:+00228:+00234:003194.7756:00533
00534:-00369:+00062:+00482:003194.7756:00534
00535:+00435:-00030:+00324:003194.7756:00535
00536:+00061:-00152:+00118:003194.7756:00536
00537:-00358:-00330:+00531:003177.4912:00537
00538:-00056:+00023:+00203:003177.4912:00538
00539:+00331:-00033:+00252:003177.4912:00539
00540:+00029:+00044:+00261:003177.4912:00540
00541:-00536:-00039:+00458:003177.4912:00541
00542:-00379:-00041:+00230:003177.4912:00542
00543:+00645:+00577:+00122:003177.4912:00543
00544:-00074:+00120:+00323:003182.2092:00544
00545:-00130:+00852:-00311:003182.2092:00545
00546:+00098:-00014:+00603:003182.2092:00546
00547:+00105:+00389:-00202:003182.2092:00547
00548:-00248:-00261:+00379:003182.2092:00548
00549:+00138:+00219:-00017:003182.2092:00549
00550:+00513:-00260:-00054:003161.8942:00550
00551:+00588:-00002:-00167:003161.8942:00551
00552:-00397:+00375:-00037:003161.8942:00552
00553:-00253:+00240:-00239:003161.8942:00553
00554:+00651:+00032:-00372:003161.8942:00554
00555:+00107:+00144:-00401:003161.8942:00555
00556:-00329:-00607:-00067:003145.1560:00556
00557:+00144:+00122:-00559:003145.1560:00557
00558:+00420:+00057:-00452:003145.1560:00558
00559:-00049:+00105:-00756:003145.1560:00559
00560:-00240:-00049:-00108:003145.1560:00560
00561:+00094:-00305:-00313:003145.1560:00561
00562:+00558:-00172:-00386:003145.1560:00562
00563:-00036:+00099:+00116:003141.5588:00563
00564:-00043:+00001:-00487:003141.5588:00564
00565:+00413:-00321:-00056:003141.5588:00565
00566:+00268:+00229:-00346:003141.5588:00566
00567:-00281:-00254:-00058:003141.5588:00567
00568:-00109:+00116:+00048:003141.5588:00568
00569:+00330:+00149:+00232:003145.7238:00569
00570:+00226:+00166:-00187:003145.7238:00570
00571:-00562:-00070:+00489:003145.7238:00571
00572:-00418:+00621:+00306:003145.7238:00572
00573:+00084:-00471:+00617:003145.7238:00573
00574:-00556:+00507:+00100:003145.7238:00574
00575:-00628:+00005:+00333:003129.2514:00575
00576:+00016:+00013:+00418:003129.2514:00576
00577:+00344:+00336:+00326:003129.2514:00577
00578:-00059:-00199:+00407:003129.2514:00578
00579:-00244:+00314:+00163:003129.2514:00579
00580:-00202:+00229:+00436:003129.2514:00580
00581:+00038:-00207:+00335:003129.2514:00581
00582:-00209:+00520:-00064:003141.5944:00582
00583:-00226:+00133:+00502:003141.5944:00583
00584:-00113:+00252:-00097:003141.5944:00584
00585:-00032:+00440:+00360:003141.5944:00585
00586:-00480:+00335:+00001:003141.5944:00586
00587:-00176:+00213:+00136:003141.5944:00587
00588:-00032:+00485:+00092:003145.7885:00588
00589:+00044:+00291:-00107:003145.7885:00589
00590:-00290:-00005:-00016:003145.7885:00590
00591:-00139:+00014:-00040:003145.7885:00591
00592:+00121:+00071:-00297:003145.7885:00592
00593:-00106:-00056:-00335:003145.7885:00593
00594:-00277:+00058:-00200:003145.7885:00594
00595:+00267:+00137:+00038:003129.2514:00595
00596:+00350:-00016:-00180:003129.2514:00596
00597:+00092:+00248:-00567:003129.2514:00597
00598:-00169:+00221:-00207:003129.2514:00598
00599:+00109:-00150:-00160:003129.2514:00599
00600:+00327:+00184:-00360:003129.2514:00600
00601:-00248:-00141:+00051:003149.7016:00601
00602:-00094:+00203:-00353:003149.7016:00602
00603:+00299:-00112:-00159:003149.7016:00603
00604:-00206:+00440:-00342:003149.7016:00604
00605:-00481:-00062:-00037:003149.7016:00605
00606:-00052:+00142:-00332:003149.7016:00606
00607:+00220:-00122:-00055:003153.9128:00607
00608:-00026:+00013:+00033:003153.9128:00608
00609:-00397:-00126:+00068:003153.9128:00609
00610:-00089:+00118:+00020:003153.9128:00610
00611:+00182:-00221:+00010:003153.9128:00611
00612:-00296:+00361:+00035:003153.9128:00612
00613:-00409:-00135:+00289:003153.9128:00613
00614:+00327:+00301:+00262:003153.2663:00614
00615:+00316:-00036:+00363:003153.2663:00615
00616:-00109:+00080:+00092:003153.2663:00616
00617:-00349:+00313:+00401:003153.2663:00617
00618:-00047:+00017:+00332:003153.2663:00618
00619:+00301:+00206:+00206:003153.2663:00619
00620:-00343:+00023:+00286:003182.3483:00620
00621:-00321:-00040:+00165:003182.3483:00621
00622:+00171:+00354:+00387:003182.3483:00622
00623:+00027:+00116:+00238:003182.3483:00623
00624:-00326:-00015:+00147:003182.3483:00624
00625:-00062:+00374:+00222:003182.3483:00625
00626:+00233:+00039:+00068:003178.3225:00626
00627:+00127:+00276:+00218:003178.3225:00627
00628:-00408:+00121:+00190:003178.3225:00628
00629:-00193:-00109:+00214:003178.3225:00629
00630:+00603:+00194:-00110:003178.3225:00630
00631:-00112:-00283:-00470:003178.3225:00631
00632:-00512:-00157:-00382:003177.6049:00632
00633:-00128:-00009:-00339:003177.6049:00633
00634:+00330:-00087:-00711:003177.6049:00634
00635:+00326:+00062:-00511:003177.6049:00635
00636:-00154:-00153:-00603:003177.6049:00636
00637:-00045:-00256:-00607:003177.6049:00637
00638:+00395:+00175:-00814:003177.6049:00638
00639:-00081:-00248:-00760:003190.5156:00639
00640:-00024:-00052:-00672:003190.5156:00640
00641:+00414:-00014:-00434:003190.5156:00641
00642:+00112:-00296:-00925:003190.5156:00642
00643:-00238:-00532:-00670:003190.5156:00643
00644:-00200:+00308:-00682:003190.5156:00644
00645:+00110:-00317:+00089:003203.0327:00645
00646:+00761:-00086:-00413:003203.0327:00646
00647:+00137:+00131:-00027:003203.0327:00647
00648:-00372:+00182:-00169:003203.0327:00648
00649:-00461:+00355:-00121:003203.0327:00649
00650:-00524:+00196:+00007:003203.0327:00650
00651:-00303:+00459:+00571:003202.0551:00651
00652:+00126:+00681:+00654:003202.0551:00652
00653:+00488:+00076:+00524:003202.0551:00653
00654:+00049:-00023:+00353:003202.0551:00654
00655:-00433:+00295:+00358:003202.0551:00655
00656:-00364:-00088:+00149:003202.0551:00656
00657:+00037:-00189:+00167:003207.0874:00657
00658:-00341:-00353:+00564:003207.0874:00658
00659:-00298:-00288:+00428:003207.0874:00659
00660:+00255:+00314:+00272:003207.0874:00660
00661:-00108:+00050:+00144:003207.0874:00661
00662:-00406:+00019:+00171:003207.0874:00662
00663:-00262:+00255:+00023:003207.0874:00663
00664:+00186:-00236:+00360:003202.9899:00664
00665:+00033:-00220:+00009:003202.9899:00665
00666:-00309:-00339:+00187:003202.9899:00666
00667:+00038:+00024:+00291:003202.9899:00667
00668:+00389:-00345:+00291:003202.9899:00668
00669:-00402:+00319:+00118:003202.9899:00669
00670:-00297:+00288:+00397:003193.8127:00670
00671:+00483:+00558:-00112:003193.8127:00671
00672:+00464:+00431:+00343:003193.8127:00672
00673:-00145:+00441:+00245:003193.8127:00673
00674:-00038:+00169:+00271:003193.8127:00674
00675:+00412:+00554:+00061:003193.8127:00675
00676:+00119:-00033:+00064:003198.7802:00676
00677:-00592:+00060:+00060:003198.7802:00677
00678:-00211:+00433:+00108:003198.7802:00678
00679:+00502:-00217:+00134:003198.7802:00679
00680:-00160:+00145:-00293:003198.7802:00680
00681:-00600:-00147:-00213:003198.7802:00681
00682:-00039:+00526:-00144:003194.6665:00682
00683:+00275:-00507:+00223:003194.6665:00683
00684:+00055:+00074:-00130:003194.6665:00684
00685:+00079:-00080:+00036:003194.6665:00685
00686:+00359:-00070:-00805:003194.6665:00686
00687:+00131:-00295:-00270:003194.6665:00687
00688:+00013:+00082:-00343:003194.6665:00688
00689:+00160:-00104:+00012:003193.8308:00689
00690:+00246:+00131:-00350:003193.8308:00690
00691:+00217:-00004:-00196:003193.8308:00691
00692:-00233:-00183:-00191:003193.8308:00692
00693:+00305:+00062:+00060:003193.8308:00693
00694:+00431:+00079:+00011:003193.8308:00694
00695:+00295:+00009:+00062:003198.7309:00695
00696:-00139:-00175:+00365:003198.7309:00696
00697:+00121:-00073:+00014:003198.7309:00697
00698:+00237:+00020:+00266:003198.7309:00698
00699:-00156:+00140:+00217:003198.7309:00699
00700:-00082:-00002:+00318:003198.7309:00700
00701:+00058:+00218:+00058:003178.1835:00701
00702:-00132:+00151:+00268:003178.1835:00702
00703:-00423:+00070:+00340:003178.1835:00703
00704:+00152:+00050:+00179:003178.1835:00704
00705:+00027:+00099:+00279:003178.1835:00705
00706:-00319:+00063:+00404:003178.1835:00706
00707:-00145:+00108:+00215:003178.1835:00707
00708:-00009:-00172:+00407:003177.4375:00708
00709:+00068:+00333:+00043:003177.4375:00709
00710:-00206:+00369:+00039:003177.4375:00710
00711:-00041:+00304:+00128:003177.4375:00711
00712:+00435:+00246:-00056:003177.4375:00712
00713:+00268:+00308:+00381:003177.4375:00713
00714:-00254:+00315:+00049:003182.1911:00714
00715:-00187:-00541:+00269:003182.1911:00715
00716:+00204:+00429:-00494:003182.1911:00716
00717:+00130:-00174:+00499:003182.1911:00717
00718:-00163:+00254:-00295:003182.1911:00718
00719:-00155:-00406:+00144:003182.1911:00719
00720:-00138:+00390:-00776:003169.9101:00720
00721:+00150:+00178:-00118:003169.9101:00721
00722:-00112:+00085:-00553:003169.9101:00722
00723:+00271:+00064:-00183:003169.9101:00723
00724:+00148:+00224:-00104:003169.9101:00724
00725:-00064:-00141:-00432:003169.9101:00725
00726:-00222:-00100:+00164:003169.4047:00726
00727:+00441:+00201:-00041:003169.4047:00727
00728:+00144:-00080:-00084:003169.4047:00728
00729:-00050:+00295:-00214:003169.4047:00729
00730:-00276:+00081:+00038:003169.4047:00730
00731:+00337:-00029:-00110:003169.4047:00731
00732:+00143:+00206:-00027:003169.4047:00732
00733:-00275:+00088:-00162:003174.0664:00733
00734:-00009:+00200:+00165:003174.0664:00734
00735:+00297:+00229:-00123:003174.0664:00735
00736:+00038:+00040:+00077:003174.0664:00736
00737:-00443:+00408:+00134:003174.0664:00737
00738:-00318:+00114:+00171:003174.0664:00738
00739:+00051:+00020:-00159:003161.9418:00739
00740:-00138:+00238:+00095:003161.9418:00740
00741:-00454:-00083:+00411:003161.9418:00741
00742:+00203:+00207:+00242:003161.9418:00742
00743:+00418:+00520:+00186:003161.9418:00743
00744:-00107:-00149:+00240:003161.9418:00744
00745:-00424:+00297:+00210:003177.5812:00745
00746:-00053:+00015:+00378:003177.5812:00746
00747:+00230:+00051:+00072:003177.5812:00747
00748:+00032:+00076:+00335:003177.5812:00748
00749:-00362:-00130:+00274:003177.5812:00749
00750:+00297:+00377:+00213:003177.5812:00750
00751:+00338:+00180:+00086:003177.5812:00751
00752:-00310:-00035:+00043:003182.3181:00752
00753:-00184:+00400:+00166:003182.3181:00753
00754:+00105:+00339:-00143:003182.3181:00754
00755:+00018:+00143:+00046:003182.3181:00755
00756:-00485:+00231:+00036:003182.3181:00756
00757:-00331:-00212:+00009:003182.3181:00757
00758:+00235:+00098:-00079:003194.8002:00758
00759:+00179:-00140:-00193:003194.8002:00759
00760:-00349:-00357:-00258:003194.8002:00760
00761:+00016:+00194:-00052:003194.8002:00761
00762:+00195:+00070:-00333:003194.8002:00762
00763:+00092:-00036:-00327:003194.8002:00763
00764:-00120:+00095:-00096:003193.9519:00764
00765:+00225:-00135:-00604:003193.9519:00765
00766:+00334:-00025:-00552:003193.9519:00766
00767:-00025:-00067:-00610:003193.9519:00767
00768:-00329:-00300:-00539:003193.9519:00768
00769:+00509:+00022:-00743:003193.9519:00769
00770:+00531:-00207:-00710:003198.9328:00770
00771:-00286:-00672:-00850:003198.9328:00771
00772:-00031:-00107:-00925:003198.9328:00772
00773:+00310:+00080:-00350:003198.9328:00773
00774:+00244:-00277:-00363:003198.9328:00774
00775:-00524:+00171:-00015:003198.9328:00775
00776:-00145:+00081:+00425:003198.9328:00776
00777:+00554:+00187:-00189:003211.5478:00777
00778:+00331:+00401:-00185:003211.5478:00778
00779:-00678:+00396:+00040:003211.5478:00779
00780:-00010:+00363:+00358:003211.5478:00780
00781:+00428:+00400:+00276:003211.5478:00781
00782:-00030:-00003:+00087:003211.5478:00782
00783:+00120:+00381:+00322:003202.3710:00783
00784:+00042:+00171:+00249:003202.3710:00784
00785:-00144:-00131:+00240:003202.3710:00785
00786:-00669:+00163:+00295:003202.3710:00786
00787:-00082:+00238:+00133:003202.3710:00787
00788:+00441:-00037:+00585:003202.3710:00788
00789:+00217:+00027:+00054:003207.3083:00789
00790:-00497:+00067:+00489:003207.3083:00790
00791:-00146:-00084:+00355:003207.3083:00791
00792:+00343:+00134:+00261:003207.3083:00792
00793:+00046:-00205:+00378:003207.3083:00793
00794:-00221:-00214:+00082:003207.3083:00794
00795:-00054:-00278:+00307:003203.1735:00795
00796:+00499:+00116:-00096:003203.1735:00796
00797:+00071:+00141:-00098:003203.1735:00797
00798:-00212:+00222:-00072:003203.1735:00798
00799:+00385:+00268:-00187:003203.1735:00799
00800:+00529:-00120:+00387:003203.1735:00800
00801:-00008:+00285:-00077:003203.1735:00801
00802:-00080:+00014:-00137:003185.6911:00802
00803:+00186:+00415:+00075:003185.6911:00803
00804:-00082:-00127:+00167:003185.6911:00804
00805:-00199:+00161:+00030:003185.6911:00805
00806:+00062:+00190:+00212:003185.6911:00806
00807:+00214:-00005:-00139:003185.6911:00807
00808:-00055:+00229:+00047:003198.8105:00808
00809:-00325:+00282:+00243:003198.8105:00809
00810:+00397:+00256:+00200:003198.8105:00810
00811:+00524:+00295:-00406:003198.8105:00811
00812:-00541:-00102:-00290:003198.8105:00812
00813:-00139:+00359:+00180:003198.8105:00813
00814:+00395:-00057:+00012:003186.2402:00814
00815:+00350:+00322:-00483:003186.2402:00815
00816:-00110:+00050:+00500:003186.2402:00816
00817:-00111:+00327:-00372:003186.2402:00817
00818:+00309:-00205:+00028:003186.2402:00818
00819:+00299:-00118:-00520:003186.2402:00819
00820:-00202:-00223:-00078:003177.2875:00820
00821:+00101:-00290:-00237:003177.2875:00821
00822:+00368:-00125:+00060:003177.2875:00822
00823:+00146:-00036:+00183:003177.2875:00823
00824:-00057:-00061:-00242:003177.2875:00824
00825:-00204:+00051:-00129:003177.2875:00825
00826:+00090:+00213:-00014:003177.2875:00826
00827:+00034:-00122:+00135:003182.0581:00827
00828:+00042:+00142:+00033:003182.0581:00828
00829:+00345:-00022:+00071:003182.0581:00829
00830:+00190:-00026:-00055:003182.0581:00830
00831:-00350:-00222:+00417:003182.0581:00831
00832:-00080:-00156:-00082:003182.0581:00832
00833:+00136:+00073:+00160:003186.3430:00833
00834:-00099:+00142:+00335:003186.3430:00834
00835:-00189:+00262:+00129:003186.3430:00835
00836:-00109:+00411:-00067:003186.3430:00836
00837:+00114:+00100:+00223:003186.3430:00837
00838:-00030:+00406:-00013:003186.3430:00838
00839:-00391:+00204:+00468:003169.2263:00839
00840:+00153:-00050:+00069:003169.2263:00840
00841:+00397:+00166:+00035:003169.2263:00841
00842:-00239:-00078:+00239:003169.2263:00842
00843:-00336:+00214:-00312:003169.2263:00843
00844:+00174:-00105:+00286:003169.2263:00844
00845:+00188:+00261:-00263:003169.2263:00845
00846:-00281:+00190:+00268:003173.9160:00846
00847:-00097:+00489:-00046:003173.9160:00847
00848:+00505:+00160:+00095:003173.9160:00848
00849:+00262:+00184:+00210:003173.9160:00849
00850:-00421:+00243:+00197:003173.9160:00850
00851:-00093:-00184:+00136:003173.9160:00851
00852:+00419:+00074:+00193:003169.9462:00852
00853:-00106:+00166:-00028:003169.9462:00853
00854:-00366:-00118:-00108:003169.9462:00854
00855:-00211:+00223:+00093:003169.9462:00855
00856:+00289:+00002:-00087:003169.9462:00856
00857:-00154:-00009:+00046:003169.9462:00857
00858:-00221:+00350:+00113:003169.2561:00858
00859:+00461:-00193:+00179:003169.2561:00859
00860:+00544:-00050:-00313:003169.2561:00860
00861:-00496:+00095:+00131:003169.2561:00861
00862:-00034:-00038:-00054:003169.2561:00862
00863:+00495:+00011:+00034:003169.2561:00863
00864:+00120:+00133:-00037:003169.2561:00864
00865:-00381:-00002:-00047:003182.1850:00865
00866:-00130:+00280:-00161:003182.1850:00866
00867:+00420:+00191:+00034:003182.1850:00867
00868:+00201:+00158:-00025:003182.1850:00868
00869:-00386:-00052:+00168:003182.1850:00869
00870:+00094:+00127:-00279:003182.1850:00870
00871:+00283:+00172:-00027:003178.2016:00871
00872:-00210:-00153:+00031:003178.2016:00872
00873:-00478:+00298:-00245:003178.2016:00873
00874:-00231:+00323:+00195:003178.2016:00874
00875:+00167:-00012:+00067:003178.2016:00875
00876:-00014:+00341:+00132:003178.2016:00876
00877:-00240:+00153:-00048:003177.4016:00877
00878:+00227:+00259:-00039:003177.4016:00878
00879:+00433:+00309:+00026:003177.4016:00879
00880:-00079:-00234:+00003:003177.4016:00880
00881:-00164:+00250:+00043:003177.4016:00881
00882:+00001:+00420:+00193:003177.4016:00882
00883:+00214:-00194:-00005:003198.6887:00883
00884:-00045:+00478:-00196:003198.6887:00884
00885:-00340:+00071:-00165:003198.6887:00885
00886:+00151:+00011:-00203:003198.6887:00886
00887:+00150:+00219:-00191:003198.6887:00887
00888:-00285:+00144:-00046:003198.6887:00888
00889:-00008:-00096:-00098:003198.6887:00889
00890:+00177:+00043:-00283:003202.9658:00890
00891:-00263:-00279:-00384:003202.9658:00891
00892:-00369:-00147:-00773:003202.9658:00892
00893:+00102:+00036:-00758:003202.9658:00893
00894:+00333:-00735:-00613:003202.9658:00894
00895:-00082:+00181:-00788:003202.9658:00895
00896:-00315:-00046:-00553:003193.9702:00896
00897:+00645:-00324:-00714:003193.9702:00897
00898:+00648:-00114:-00412:003193.9702:00898
00899:-00545:-00118:-00210:003193.9702:00899
00900:-00412:+00083:-00581:003193.9702:00900
00901:+00159:+00281:-00119:003193.9702:00901
00902:+00415:+00249:-00033:003215.6232:00902
00903:-00061:+00183:-00203:003215.6232:00903
00904:-00221:+00251:+00194:003215.6232:00904
00905:+00473:+00103:-00020:003215.6232:00905
00906:+00336:-00149:+00162:003215.6232:00906
00907:-00704:+00232:+00164:003215.6232:00907
00908:-00048:+00032:+00060:003211.4064:00908
00909:+00183:+00043:+00392:003211.4064:00909
00910:-00328:+00132:+00083:003211.4064:00910
00911:-00456:+00335:+00201:003211.4064:00911
00912:+00271:+00311:+00051:003211.4064:00912
00913:+00202:+00066:+00024:003211.4064:00913
00914:-00242:-00020:+00249:003211.4064:00914
00915:-00421:+00092:+00153:003202.2189:00915
00916:+00324:-00269:+00119:003202.2189:00916
00917:+00465:+00149:-00017:003202.2189:00917
00918:-00363:-00501:+00304:003202.2189:00918
00919:+00156:+00173:-00162:003202.2189:00919
00920:+00205:-00237:+00204:003202.2189:00920
00921:+00007:+00098:-00225:003207.0568:00921
00922:-00456:+00219:+00049:003207.0568:00922
00923:+00117:+00263:+00080:003207.0568:00923
00924:+00617:+00366:+00265:003207.0568:00924
00925:+00235:+00744:+00219:003207.0568:00925
00926:-00512:-00090:+00508:003207.0568:00926
00927:+00186:+00009:+00224:003194.7636:00927
00928:+00393:+00186:+00386:003194.7636:00928
00929:-00444:-00488:+00324:003194.7636:00929
00930:-00260:+00234:-00118:003194.7636:00930
00931:+00163:-00438:+00421:003194.7636:00931
00932:+00048:+00617:-00502:003194.7636:00932
00933:-00518:+00014:+00298:003185.7456:00933
00934:-00167:+00290:-00134:003185.7456:00934
00935:+00613:+00370:+00236:003185.7456:00935
00936:+00425:+00478:-00263:003185.7456:00936
00937:-00370:-00289:-00148:003185.7456:00937
00938:+00300:+00393:-00127:003185.7456:00938
00939:+00544:-00276:-00150:003185.7456:00939
00940:-00049:-00001:-00493:003190.5458:00940
00941:-00437:-00060:+00082:003190.5458:00941
00942:+00067:-00014:-00556:003190.5458:00942
00943:+00523:+00062:-00086:003190.5458:00943
00944:+00113:+00523:+00126:003190.5458:00944
00945:-00083:-00348:+00255:003190.5458:00945
00946:+00303:+00330:-00325:003186.4765:00946
00947:+00243:+00059:+00305:003186.4765:00947
00948:-00494:+00035:-00328:003186.4765:00948
00949:-00244:+00353:-00066:003186.4765:00949
00950:+00442:+00526:-00207:003186.4765:00950
00951:+00089:-00286:+00069:003186.4765:00951
00952:-00486:-00398:+00533:003177.5754:00952
00953:+00073:+00366:+00096:003177.5754:00953
00954:+00197:-00630:+00414:003177.5754:00954
00955:+00171:+00541:-00038:003177.5754:00955
00956:-00303:-00367:+00815:003177.5754:00956
00957:+00140:+00176:-00415:003177.5754:00957
00958:+00164:-00019:+00514:003177.5754:00958
00959:-00594:-00008:-00210:003174.1442:00959
00960:-00318:+00215:+00086:003174.1442:00960
00961:+00255:+00153:-00197:003174.1442:00961
00962:+00027:+00108:-00017:003174.1442:00962
00963:-00489:+00054:+00522:003174.1442:00963
00964:+00270:+00030:+00290:003174.1442:00964
00965:+00170:-00077:-00007:003178.2861:00965
00966:-00140:-00115:-00007:003178.2861:00966
00967:-00492:+00512:+00107:003178.2861:00967
00968:+00635:+00213:+00471:003178.2861:00968
00969:+00536:+00224:-00299:003178.2861:00969
00970:-00446:+00270:-00031:003178.2861:00970
00971:-00678:-00030:+00312:003161.2827:00971
00972:+00473:+00049:+00156:003161.2827:00972
00973:+00219:+00110:+00087:003161.2827:00973
00974:-00418:+00035:+00129:003161.2827:00974
00975:-00267:+00163:+00256:003161.2827:00975
00976:+00668:+00240:-00344:003161.2827:00976
00977:+00230:-00173:+00089:003174.1381:00977
00978:-00524:+00495:+00231:003174.1381:00978
00979:-00388:-00066:+00126:003174.1381:00979
00980:+00704:+00038:-00096:003174.1381:00980
00981:-00124:+00292:-00054:003174.1381:00981
00982:-00730:+00373:+00163:003174.1381:00982
00983:-00011:-00130:+00095:003174.1381:00983
00984:+00735:+00373:-00235:003178.3884:00984
00985:+00094:-00112:-00169:003178.3884:00985
00986:-00675:+00046:-00214:003178.3884:00986
00987:+00710:+00207:+00010:003178.3884:00987
00988:+00613:-00203:-00214:003178.3884:00988
00989:-00646:+00237:-00269:003178.3884:00989
00990:-00870:+00135:+00209:003161.4306:00990
00991:+00593:-00010:-00448:003161.4306:00991
00992:+00457:+00126:+00118:003161.4306:00992
00993:-00408:+00340:-00080:003161.4306:00993
00994:-00479:+00036:+00040:003161.4306:00994
00995:+00523:+00345:-00075:003161.4306:00995
00996:+00357:-00037:-00131:003182.3664:00996
00997:-00635:+00236:+00018:003182.3664:00997
00998:-00453:+00122:+00051:003182.3664:00998
00999:+00552:+00212:+00123:003182.3664:00999
01000:-00124:+00007:+00021:003182.3664:01000
01001:-00725:-00008:+00062:003182.3664:01001
01002:-00096:+00138:+00179:003182.3664:01002
01003:+00513:+00009:+00144:003186.5671:01003
01004:+00050:-00032:+00072:003186.5671:01004
01005:-00578:+00273:+00174:003186.5671:01005
01006:-00051:+00141:+00035:003186.5671:01006
01007:+00564:+00238:+00138:003186.5671:01007
01008:-00415:+00184:+00029:003186.5671:01008
01009:-00608:+00075:+00159:003185.7336:01009
01010:+00264:+00427:+00147:003185.7336:01010
01011:+00323:-00061:+00021:003185.7336:01011
01012:-00158:-00192:-00252:003185.7336:01012
01013:-00414:+00212:-00078:003185.7336:01013
01014:+00220:-00349:-00264:003185.7336:01014
01015:+00263:-00031:-00398:003207.1735:01015
01016:-00301:-00292:-00184:003207.1735:01016
01017:-00287:-00199:-00477:003207.1735:01017
01018:+00186:-00169:-00431:003207.1735:01018
01019:-00129:-00163:-00694:003207.1735:01019
01020:-00297:-00403:-00796:003207.1735:01020
01021:+00107:+00052:-00592:003203.1369:01021
01022:+00444:-00255:-00853:003203.1369:01022
01023:+00104:-00548:-00843:003203.1369:01023
01024:-00204:+00256:-00441:003203.1369:01024
01025:+00029:-00422:-00320:003203.1369:01025
01026:+00360:-00286:-00271:003203.1369:01026
01027:-00307:+00158:-00381:003203.1369:01027
01028:-00337:+00190:-00106:003202.2556:01028
01029:+00352:+00469:-00295:003202.2556:01029
01030:-00074:+00210:-00121:003202.2556:01030
01031:-00431:-00100:+00213:003202.2556:01031
01032:+00222:+00678:+00332:003202.2556:01032
01033:+00327:+00116:+00141:003202.2556:01033
01034:-00083:+00029:+00131:003215.5493:01034
01035:-00431:+00359:+00140:003215.5493:01035
01036:-00200:+00095:+00092:003215.5493:01036
01037:+00179:+00040:+00212:003215.5493:01037
01038:-00355:+00177:+00196:003215.5493:01038
01039:-00306:-00258:+00480:003215.5493:01039
01040:+00159:+00378:-00077:003211.3942:01040
01041:-00107:-00230:+00485:003211.3942:01041
01042:-00385:+00298:+00131:003211.3942:01042
01043:-00001:-00071:+00612:003211.3942:01043
01044:+00411:+00071:+00092:003211.3942:01044
01045:+00218:+00002:+00144:003211.3942:01045
01046:-00403:-00248:+00178:003185.5590:01046
01047:-00245:-00135:-00035:003185.5590:01047
01048:+00557:-00084:+00012:003185.5590:01048
01049:-00066:+00328:-00257:003185.5590:01049
01050:-00413:+00176:+00173:003185.5590:01050
01051:+00080:+00030:+00006:003185.5590:01051
01052:+00243:+00366:-00117:003185.5590:01052
01053:-00313:+00035:+00262:003190.3398:01053
01054:-00464:+00148:-00146:003190.3398:01054
01055:-00130:+00372:+00088:003190.3398:01055
01056:+00490:+00083:-00222:003190.3398:01056
01057:-00392:+00342:-00133:003190.3398:01057
01058:-00601:+00333:+00481:003190.3398:01058
01059:+00679:+00164:-00192:003186.4643:01059
01060:+00055:+00322:+00122:003186.4643:01060
01061:-00456:-00064:-00214:003186.4643:01061
01062:-00055:+00286:-00305:003186.4643:01062
01063:+00545:+00354:+00089:003186.4643:01063
01064:+00270:-00127:-00285:003186.4643:01064
01065:-00272:+00296:-00440:003177.4375:01065
01066:-00104:+00205:-00176:003177.4375:01066
01067:+00732:+00410:-00204:003177.4375:01067
01068:-00202:+00029:+00271:003177.4375:01068
01069:-00504:+00252:-00186:003177.4375:01069
01070:+00125:+00046:+00003:003177.4375:01070
01071:+00539:+00033:-00056:003173.9941:01071
01072:-00015:-00281:-00185:003173.9941:01072
01073:-00272:-00062:-00125:003173.9941:01073
01074:+00006:+00220:-00172:003173.9941:01074
01075:+00096:-00131:-00491:003173.9941:01075
01076:-00252:-00057:-00065:003173.9941:01076
01077:-00218:+00231:+00055:003173.9941:01077
01078:+00244:+00256:-00170:003169.8386:01078
01079:-00143:+00183:+00009:003169.8386:01079
01080:-00222:+00269:+00222:003169.8386:01080
01081:+00189:+00035:+00101:003169.8386:01081
01082:+00155:-00286:+00203:003169.8386:01082
01083:-00139:+00244:+00112:003169.8386:01083
01084:-00120:-00399:+00237:003160.8857:01084
01085:+00091:-00048:+00174:003160.8857:01085
01086:+00229:-00126:+00340:003160.8857:01086
01087:-00439:-00286:+00080:003160.8857:01087
01088:-00227:+00120:+00543:003160.8857:01088
01089:+00106:-00026:+00216:003160.8857:01089
01090:+00282:+00507:-00049:003157.3928:01090
01091:-00366:+00381:+00600:003157.3928:01091
01092:+00087:+00275:+00136:003157.3928:01092
01093:+00148:-00008:+00215:003157.3928:01093
01094:+00061:+00437:+00336:003157.3928:01094
01095:-00445:-00330:+00376:003157.3928:01095
01096:+00153:-00021:+00137:003157.3928:01096
01097:+00304:+00033:-00055:003153.3913:01097
01098:-00470:-00076:-00101:003153.3913:01098
01099:-00586:+00192:+00065:003153.3913:01099
01100:+00432:+00135:+00062:003153.3913:01100
01101:+00440:+00107:-00235:003153.3913:01101
01102:-00244:+00129:+00158:003153.3913:01102
01103:-00204:-00120:-00076:003136.8886:01103
01104:+00406:-00013:-00219:003136.8886:01104
01105:+00508:+00404:-00090:003136.8886:01105
01106:-00618:-00322:+00013:003136.8886:01106
01107:-00374:+00100:-00287:003136.8886:01107
01108:+00522:+00199:-00073:003136.8886:01108
01109:+00446:-00289:+00075:003136.8886:01109
01110:-00191:-00074:-00094:003157.5239:01110
01111:+00035:+00078:-00133:003157.5239:01111
01112:+00440:+00090:-00559:003157.5239:01112
01113:+00171:-00021:-00182:003157.5239:01113
01114:-00424:+00292:-00207:003157.5239:01114
01115:-00274:-00073:+00005:003157.5239:01115
01116:+00440:+00331:-00543:003145.5937:01116
01117:-00295:-00265:+00280:003145.5937:01117
01118:-00528:+00089:-00094:003145.5937:01118
01119:+00220:+00188:+00267:003145.5937:01119
01120:+00471:+00329:+00422:003145.5937:01120
01121:-00084:+00205:-00375:003145.5937:01121
01122:-00626:+00143:+00357:003152.9423:01122
01123:-00337:+00051:+00104:003152.9423:01123
01124:+00376:+00449:-00110:003152.9423:01124
01125:-00290:-00013:+00413:003152.9423:01125
01126:-00412:+00265:+00047:003152.9423:01126
01127:+00436:+00343:+00381:003152.9423:01127
01128:+00413:+00142:+00006:003152.9423:01128
01129:-00381:+00302:+00010:003157.4167:01129
01130:-00191:+00093:+00338:003157.4167:01130
01131:+00199:+00155:+00069:003157.4167:01131
01132:-00031:+00353:+00293:003157.4167:01132
01133:-00490:-00098:+00169:003157.4167:01133
01134:-00194:+00111:-00007:003157.4167:01134
01135:+00264:+00258:+00247:003186.1918:01135
01136:+00094:+00110:+00004:003186.1918:01136
01137:-00328:+00225:+00046:003186.1918:01137
01138:+00166:+00026:+00135:003186.1918:01138
01139:+00271:-00013:+00076:003186.1918:01139
01140:+00021:+00176:-00170:003186.1918:01140
01141:-00433:-00321:-00321:003177.2102:01141
01142:-00177:+00044:-00240:003177.2102:01142
01143:+00383:-00367:-00294:003177.2102:01143
01144:-00222:+00030:-00926:003177.2102:01144
01145:-00590:-00124:-00572:003177.2102:01145
01146:+00105:-00439:-00684:003177.2102:01146
01147:+00424:+00013:-00906:003190.2182:01147
01148:-00263:-00158:-00887:003190.2182:01148
01149:-00145:-00240:-00569:003190.2182:01149
01150:+00357:-00078:-00887:003190.2182:01150
01151:+00267:+00035:-00745:003190.2182:01151
01152:-00198:-00241:-00416:003190.2182:01152
01153:-00178:-00067:-00351:003190.2182:01153
01154:+00111:-00026:-00541:003194.4472:01154
01155:+00005:+00191:-00489:003194.4472:01155
01156:+00103:+00613:-00375:003194.4472:01156
01157:+00348:+00264:+00162:003194.4472:01157
01158:+00091:+00425:-00014:003194.4472:01158
01159:-00523:+00194:+00266:003194.4472:01159
01160:-00511:+00317:+00110:003193.8007:01160
01161:+00185:+00247:+00394:003193.8007:01161
01162:+00376:+00208:+00272:003193.8007:01162
01163:-00218:+00094:+00033:003193.8007:01163
01164:-00410:+00072:+00505:003193.8007:01164
01165:-00327:+00054:-00054:003193.8007:01165
01166:-00174:-00002:+00448:003207.1794:01166
01167:-00026:+00153:+00236:003207.1794:01167
01168:+00470:-00029:+00502:003207.1794:01168
01169:+00264:+00097:+00278:003207.1794:01169
01170:-00193:-00108:+00134:003207.1794:01170
01171:-00183:-00012:+00368:003207.1794:01171
01172:+00281:+00010:+00305:003186.4523:01172
01173:+00292:-00045:+00289:003186.4523:01173
01174:+00100:+00150:+00094:003186.4523:01174
01175:-00286:-00173:+00085:003186.4523:01175
01176:+00057:+00271:-00010:003186.4523:01176
01177:-00050:+00073:+00084:003186.4523:01177
01178:-00364:+00241:+00043:003186.4523:01178
01179:+00033:+00135:+00357:003185.6791:01179
01180:+00221:+00426:-00013:003185.6791:01180
01181:+00210:+00442:+00432:003185.6791:01181
01182:-00322:+00089:+00316:003185.6791:01182
01183:-00008:+00141:-00011:003185.6791:01183
01184:+00075:+00130:+00151:003185.6791:01184
01185:+00369:-00021:+00054:003182.1306:01185
01186:-00162:+00085:+00043:003182.1306:01186
01187:+00323:+00421:+00112:003182.1306:01187
01188:+00350:-00022:-00004:003182.1306:01188
01189:-00094:+00132:-00420:003182.1306:01189
01190:-00162:+00210:-00035:003182.1306:01190
01191:+00013:+00293:+00055:003178.0390:01191
01192:+00279:-00092:-00022:003178.0390:01192
01193:+00058:+00133:-00547:003178.0390:01193
01194:-00215:-00105:+00052:003178.0390:01194
01195:+00344:+00069:-00088:003178.0390:01195
01196:+00380:-00050:-00164:003178.0390:01196
01197:-00234:-00267:-00172:003178.0390:01197
01198:+00033:-00036:+00001:003169.1489:01198
01199:+00250:-00048:-00529:003169.1489:01199
01200:+00279:+00107:-00281:003169.1489:01200
01201:-00240:+00252:-00362:003169.1489:01201
01202:-00135:-00187:-00057:003169.1489:01202
01203:+00251:+00030:-00386:003169.1489:01203
01204:+00131:+00126:-00157:003157.3867:01204
01205:-00377:-00026:-00220:003157.3867:01205
01206:+00345:-00163:+00077:003157.3867:01206
01207:+00186:+00021:+00174:003157.3867:01207
01208:-00150:-00454:+00036:003157.3867:01208
01209:-00089:-00238:+00054:003157.3867:01209
01210:+00506:+00236:+00547:003153.3730:01210
01211:-00028:-00283:+00488:003153.3730:01211
01212:-00174:+00208:+00153:003153.3730:01212
01213:-00213:+00143:+00774:003153.3730:01213
01214:+00416:-00073:+00050:003153.3730:01214
01215:+00187:-00306:+00243:003153.3730:01215
01216:-00450:+00280:+00408:003153.3730:01216
01217:+00038:+00105:+00168:003136.9062:01217
01218:+00364:+00389:+00249:003136.9062:01218
01219:-00118:+00069:+00190:003136.9062:01219
01220:-00428:+00084:+00484:003136.9062:01220
01221:+00238:+00086:+00593:003136.9062:01221
01222:+00092:-00320:+00057:003136.9062:01222
01223:-00189:+00463:-00034:003149.3405:01223
01224:-00260:-00116:+00587:003149.3405:01224
01225:+00391:+00399:-00380:003149.3405:01225
01226:+00294:-00138:+00177:003149.3405:01226
01227:-00471:+00240:-00711:003149.3405:01227
01228:+00109:+00393:-00088:003149.3405:01228
01229:+00319:+00117:-00492:003145.4289:01229
01230:+00358:+00028:-00527:003145.4289:01230
01231:-00240:-00334:-00379:003145.4289:01231
01232:-00025:-00214:-00069:003145.4289:01232
01233:+00451:-00018:-00208:003145.4289:01233
01234:+00389:+00069:-00846:003145.4289:01234
01235:-00485:-00152:-00144:003145.4289:01235
01236:+00172:+00398:-00400:003129.0305:01236
01237:+00317:-00051:-00514:003129.0305:01237
01238:+00148:+00448:-00397:003129.0305:01238
01239:-00380:-00061:+00129:003129.0305:01239
01240:-00072:+00320:-00328:003129.0305:01240
01241:+00416:-00125:+00156:003129.0305:01241
01242:+00340:+00236:-00376:003141.2995:01242
01243:-00419:-00449:+00269:003141.2995:01243
01244:+00076:+00534:-00283:003141.2995:01244
01245:+00203:+00217:+00446:003141.2995:01245
01246:-00200:-00034:+00153:003141.2995:01246
01247:-00318:+00192:+00298:003141.2995:01247
01248:-00234:-00182:+00538:003153.6220:01248
01249:+00044:+00052:-00305:003153.6220:01249
01250:-00124:+00053:+00465:003153.6220:01250
01251:-00243:-00162:+00376:003153.6220:01251
01252:+00270:+00500:+00117:003153.6220:01252
01253:+00284:+00402:+00281:003153.6220:01253
01254:-00378:+00015:-00080:003153.6220:01254
01255:-00263:+00400:+00413:003153.1486:01255
01256:+00005:+00174:+00398:003153.1486:01256
01257:+00131:+00237:-00015:003153.1486:01257
01258:-00410:+00316:+00111:003153.1486:01258
01259:-00210:-00069:+00249:003153.1486:01259
01260:+00532:+00211:+00270:003153.1486:01260
01261:+00392:-00183:-00049:003174.0300:01261
01262:-00509:-00186:+00041:003174.0300:01262
01263:-00142:+00255:+00241:003174.0300:01263
01264:+00186:+00077:+00046:003174.0300:01264
01265:+00005:-00061:-00111:003174.0300:01265
01266:-00359:+00169:-00245:003174.0300:01266
01267:-00128:-00059:+00158:003178.3100:01267
01268:+00303:+00190:-00074:003178.3100:01268
01269:+00026:-00125:+00049:003178.3100:01269
01270:-00382:-00269:-00035:003178.3100:01270
01271:+00085:+00338:-00195:003178.3100:01271
01272:+00310:+00181:-00266:003178.3100:01272
01273:-00197:-00140:-00266:003178.3100:01273
01274:-00339:+00113:-00109:003177.5034:01274
01275:-00031:-00260:-00325:003177.5034:01275
01276:+00340:+00188:-00439:003177.5034:01276
01277:-00336:-00420:-00033:003177.5034:01277
01278:-00249:-00076:-00561:003177.5034:01278
01279:+00276:+00115:-00342:003177.5034:01279
01280:+00383:-00265:-00649:003190.4792:01280
01281:-00073:-00143:-00250:003190.4792:01281
01282:-00003:+00199:-00714:003190.4792:01282
01283:+00178:-00063:-00584:003190.4792:01283
01284:-00191:-00049:-00550:003190.4792:01284
01285:-00193:+00075:-00500:003190.4792:01285
01286:+00072:-00130:-00583:003202.9594:01286
01287:+00362:-00061:-00447:003202.9594:01287
01288:-00185:-00232:-00133:003202.9594:01288
01289:+00024:-00043:-00380:003202.9594:01289
01290:+00401:+00098:-00176:003202.9594:01290
01291:+00480:-00115:+00044:003202.9594:01291
01292:-00124:+00202:-00123:003193.6860:01292
01293:-00210:+00351:-00001:003193.6860:01293
01294:-00203:+00125:+00163:003193.6860:01294
01295:-00370:+00479:-00076:003193.6860:01295
01296:-00353:+00129:+00423:003193.6860:01296
01297:-00049:+00149:+00268:003193.6860:01297
01298:+00499:+00201:+00392:003193.6860:01298
01299:+00197:-00149:+00279:003215.3767:01299
01300:-00465:+00224:+00354:003215.3767:01300
01301:-00276:-00202:+00346:003215.3767:01301
01302:+00110:-00085:+00164:003215.3767:01302
01303:-00111:+00067:+00402:003215.3767:01303
01304:+00001:+00055:+00011:003215.3767:01304
01305:+00241:+00099:+00430:003211.3635:01305
01306:+00203:+00063:+00015:003211.3635:01306
01307:-00300:+00004:+00084:003211.3635:01307
01308:-00294:+00237:+00323:003211.3635:01308
01309:+00394:-00223:+00083:003211.3635:01309
01310:+00309:-00053:-00144:003211.3635:01310
01311:-00519:+00175:+00199:003202.0974:01311
01312:-00120:-00008:-00152:003202.0974:01312
01313:+00278:-00057:-00032:003202.0974:01313
01314:-00398:+00141:-00229:003202.0974:01314
01315:-00148:+00128:-00031:003202.0974:01315
01316:+00237:+00018:+00219:003202.0974:01316
01317:+00347:+00033:-00571:003207.0998:01317
01318:-00492:-00043:-00037:003207.0998:01318
01319:-00254:+00506:-00151:003207.0998:01319
01320:+00708:+00121:-00006:003207.0998:01320
01321:+00647:+00139:+00310:003207.0998:01321
01322:-00038:+00550:+00087:003207.0998:01322
01323:+00102:-00030:+00250:003207.0998:01323
01324:+00467:+00252:-00176:003211.4252:01324
01325:-00147:+00239:-00098:003211.4252:01325
01326:-00491:+00174:+00135:003211.4252:01326
01327:+00133:+00310:+00116:003211.4252:01327
01328:+00617:+00041:-00077:003211.4252:01328
01329:-00090:-00159:-00024:003211.4252:01329
01330:-00312:+00181:-00002:003193.9038:01330
01331:+00466:-00189:+00020:003193.9038:01331
01332:+00655:+00054:-00152:003193.9038:01332
01333:-00394:+00007:-00001:003193.9038:01333
01334:-00209:-00249:-00012:003193.9038:01334
01335:+00173:+00022:+00025:003193.9038:01335
01336:+00344:+00076:-00126:003198.8535:01336
01337:-00327:+00046:-00236:003198.8535:01337
01338:-00096:-00026:-00075:003198.8535:01338
01339:+00489:+00255:-00055:003198.8535:01339
01340:+00179:-00174:+00336:003198.8535:01340
01341:-00280:+00021:-00063:003198.8535:01341
01342:+00314:+00108:+00333:003186.5187:01342
01343:+00328:+00340:+00111:003186.5187:01343
01344:-00314:-00318:+00280:003186.5187:01344
01345:-00467:+00336:+00251:003186.5187:01345
01346:+00214:+00081:+00467:003186.5187:01346
01347:+00216:+00005:+00187:003186.5187:01347
01348:-00205:+00235:+00354:003186.5187:01348
01349:-00303:+00007:+00430:003169.3393:01349
01350:+00553:+00169:+00076:003169.3393:01350
01351:+00425:+00192:+00149:003169.3393:01351
01352:-00602:+00022:+00099:003169.3393:01352
01353:+00121:+00188:+00528:003169.3393:01353
01354:+00567:+00573:+00187:003169.3393:01354
01355:+00008:-00257:+00082:003165.8330:01355
01356:-00400:+00407:+00103:003165.8330:01356
01357:-00127:+00042:+00251:003165.8330:01357
01358:+00457:+00047:-00079:003165.8330:01358
01359:+00228:-00013:-00219:003165.8330:01359
01360:-00467:-00045:-00217:003165.8330:01360
01361:+00441:+00337:-00156:003170.0539:01361
01362:+00580:-00063:-00305:003170.0539:01362
01363:-00159:-00013:-00655:003170.0539:01363
01364:-00134:+00190:+00081:003170.0539:01364
01365:+00195:+00259:-00534:003170.0539:01365
01366:+00423:-00124:-00264:003170.0539:01366
01367:-00130:+00170:-00035:003170.0539:01367
01368:-00236:+00192:-00359:003161.2058:01368
01369:+00509:-00119:-00334:003161.2058:01369
01370:+00440:+00154:-00522:003161.2058:01370
01371:-00507:-00009:+00180:003161.2058:01371
01372:+00050:+00103:-00226:003161.2058:01372
01373:+00541:+00225:-00145:003161.2058:01373
01374:-00067:+00008:+00007:003165.8330:01374
01375:-00520:+00068:-00268:003165.8330:01375
01376:-00081:+00197:+00108:003165.8330:01376
01377:+00660:+00238:-00050:003165.8330:01377
01378:+00153:-00005:-00005:003165.8330:01378
01379:-00605:+00035:+00180:003165.8330:01379
01380:+00024:+00218:+00140:003178.2138:01380
01381:+00365:+00133:+00250:003178.2138:01381
01382:-00370:+00053:+00219:003178.2138:01382
01383:-00800:+00117:+00216:003178.2138:01383
01384:-00035:+00157:+00220:003178.2138:01384
01385:+00304:+00063:-00004:003178.2138:01385
01386:-00133:+00339:+00150:003178.2138:01386
01387:-00249:+00099:+00321:003169.3276:01387
01388:+00326:+00248:+00243:003169.3276:01388
01389:+00190:+00364:+00149:003169.3276:01389
01390:-00358:+00181:+00234:003169.3276:01390
01391:+00042:+00307:+00343:003169.3276:01391
01392:+00323:+00416:+00223:003169.3276:01392
01393:-00130:+00015:+00143:003190.5219:01393
01394:-00344:+00224:+00033:003190.5219:01394
01395:-00040:+00100:+00295:003190.5219:01395
01396:+00367:+00069:-00088:003190.5219:01396
01397:-00021:+00117:-00121:003190.5219:01397
01398:-00552:-00294:-00352:003190.5219:01398
01399:+00128:+00070:-00353:003203.0327:01399
01400:+00285:+00243:-00382:003203.0327:01400
01401:-00009:-00236:-00135:003203.0327:01401
01402:-00190:+00109:-00315:003203.0327:01402
01403:+00037:-00229:-00665:003203.0327:01403
01404:-00143:-00247:-00921:003203.0327:01404
01405:-00257:-00349:-00531:003193.8977:01405
01406:+00265:-00253:-00136:003193.8977:01406
01407:+00617:-00187:-00568:003193.8977:01407
01408:+00282:+00120:-00644:003193.8977:01408
01409:-00505:-00502:-00639:003193.8977:01409
01410:+00300:+00395:-00357:003193.8977:01410
01411:+00621:+00221:-00342:003193.8977:01411
01412:+00035:+00179:-00776:003207.1425:01412
01413:-00418:+00530:+00167:003207.1425:01413
01414:+00094:+00307:-00168:003207.1425:01414
01415:-00077:+00396:-00212:003207.1425:01415
01416:-00682:+00269:+00372:003207.1425:01416
01417:-00665:+00137:-00122:003207.1425:01417
01418:+00387:+00243:+00155:003211.4311:01418
01419:+00395:+00096:+00280:003211.4311:01419
01420:-00490:-00129:+00038:003211.4311:01420
01421:-00238:+00327:+00137:003211.4311:01421
01422:+00364:-00106:+00115:003211.4311:01422
01423:+00035:+00162:+00107:003211.4311:01423
01424:-00505:-00210:+00181:003202.1218:01424
01425:+00185:+00079:+00304:003202.1218:01425
01426:+00565:+00244:+00412:003202.1218:01426
01427:+00340:-00091:+00217:003202.1218:01427
01428:-00300:+00088:+00132:003202.1218:01428
01429:+00123:-00194:+00159:003202.1218:01429
01430:+00382:-00388:-00013:003207.1674:01430
01431:-00303:+00102:+00174:003207.1674:01431
01432:-00335:-00280:+00306:003207.1674:01432
01433:+00287:+00058:+00044:003207.1674:01433
01434:+00019:+00289:+00242:003207.1674:01434
01435:-00561:-00170:+00018:003207.1674:01435
01436:-00200:+00342:-00011:003207.1674:01436
01437:+00429:+00450:+00000:003186.4523:01437
01438:+00179:-00176:+00018:003186.4523:01438
01439:-00429:+00380:+00078:003186.4523:01439
01440:-00253:-00001:+00147:003186.4523:01440
01441:+00520:-00112:-00009:003186.4523:01441
01442:-00178:+00302:-00221:003186.4523:01442
01443:-00460:+00327:-00276:003185.6911:01443
01444:+00227:+00409:+00215:003185.6911:01444
01445:+00666:+00521:+00109:003185.6911:01445
01446:-00247:+00061:+00184:003185.6911:01446
01447:-00517:+00311:-00017:003185.6911:01447
01448:+00386:+00208:-00213:003185.6911:01448
01449:+00516:-00146:-00007:003182.1733:01449
01450:-00175:+00402:+00229:003182.1733:01450
01451:-00338:+00093:-00024:003182.1733:01451
01452:+00113:-00047:-00138:003182.1733:01452
01453:+00041:+00001:-00285:003182.1733:01453
01454:-00295:+00079:-00266:003182.1733:01454
01455:+00120:+00083:+00223:003170.0297:01455
01456:+00361:-00105:-00011:003170.0297:01456
01457:+00100:+00239:-00626:003170.0297:01457
01458:-00336:-00092:+00010:003170.0297:01458
01459:-00099:+00116:-00288:003170.0297:01459
01460:+00417:-00055:-00126:003170.0297:01460
01461:-00224:-00242:-00143:003170.0297:01461
01462:-00381:-00002:-00349:003153.0009:01462
01463:+00280:-00301:+00275:003153.0009:01463
01464:+00035:-00054:-00532:003153.0009:01464
01465:-00192:-00317:+00254:003153.0009:01465
01466:+00121:+00223:+00065:003153.0009:01466
01467:+00304:-00257:+00369:003153.0009:01467
01468:+00067:-00059:+00127:003149.3645:01468
01469:-00243:+00097:+00296:003149.3645:01469
01470:+00052:-00010:+00280:003149.3645:01470
01471:+00305:-00134:+00102:003149.3645:01471
01472:-00157:+00122:+00316:003149.3645:01472
01473:-00236:+00178:+00314:003149.3645:01473
01474:+00091:-00184:+00254:003149.3645:01474
01475:+00200:+00331:+00173:003145.4526:01475
01476:-00242:-00228:+00288:003145.4526:01476
01477:-00357:+00170:+00298:003145.4526:01477
01478:+00117:-00225:+00168:003145.4526:01478
01479:+00444:-00057:+00026:003145.4526:01479
01480:-00362:+00247:+00410:003145.4526:01480
01481:-00371:+00289:-00019:003136.9006:01481
01482:+00186:-00001:-00001:003136.9006:01482
01483:+00068:+00470:-00329:003136.9006:01483
01484:-00410:+00063:-00031:003136.9006:01484
01485:-00086:+00302:-00008:003136.9006:01485
01486:+00424:+00191:-00196:003136.9006:01486
01487:+00189:-00062:-00113:003141.3115:01487
01488:-00511:+00074:+00142:003141.3115:01488
01489:-00154:-00201:-00167:003141.3115:01489
01490:+00516:-00286:+00096:003141.3115:01490
01491:-00277:+00157:-00212:003141.3115:01491
01492:-00506:-00164:-00198:003141.3115:01492
01493:-00020:-00028:-00273:003141.3115:01493
01494:+00583:+00271:-00297:003153.5688:01494
01495:+00036:-00145:-00368:003153.5688:01495
01496:-00249:+00453:-00174:003153.5688:01496
01497:+00030:-00027:-00116:003153.5688:01497
01498:+00446:-00091:-00236:003153.5688:01498
01499:-00448:+00280:-00087:003153.5688:01499
01500:-00416:+00014:-00192:003144.9392:01500
01501:+00189:+00018:-00171:003144.9392:01501
01502:+00211:+00318:+00029:003144.9392:01502
01503:-00377:-00251:+00100:003144.9392:01503
01504:-00210:+00425:-00093:003144.9392:01504
01505:-00046:-00221:+00205:003144.9392:01505
01506:-00149:-00103:+00031:003157.4223:01506
01507:-00300:+00335:+00025:003157.4223:01507
01508:+00092:-00129:+00112:003157.4223:01508
01509:+00317:+00035:-00083:003157.4223:01509
01510:-00039:+00183:+00003:003157.4223:01510
01511:-00266:-00292:+00176:003157.4223:01511
01512:+00269:+00343:+00166:003157.4223:01512
01513:+00239:-00174:+00180:003161.7395:01513
01514:-00081:-00109:-00251:003161.7395:01514
01515:-00207:+00593:+00287:003161.7395:01515
01516:+00232:+00012:+00077:003161.7395:01516
01517:+00304:+00312:+00036:003161.7395:01517
01518:-00408:+00250:+00208:003161.7395:01518
01519:-00461:-00075:+00042:003161.1877:01519
01520:+00242:+00185:+00232:003161.1877:01520
01521:-00020:+00041:+00004:003161.1877:01521
01522:-00471:-00473:+00162:003161.1877:01522
01523:-00192:+00526:+00132:003161.1877:01523
01524:+00306:-00431:+00246:003161.1877:01524
01525:+00173:-00066:-00139:003182.2028:01525
01526:-00584:+00110:+00165:003182.2028:01526
01527:-00372:-00056:-00100:003182.2028:01527
01528:+00160:+00109:-00193:003182.2028:01528
01529:-00321:+00337:-00334:003182.2028:01529
01530:-00539:-00189:-00189:003182.2028:01530
01531:+00272:+00038:-00219:003194.7456:01531
01532:+00318:+00556:-00540:003194.7456:01532
01533:-00033:-00308:-00652:003194.7456:01533
01534:-00102:-00124:-00198:003194.7456:01534
01535:+00157:-00420:-00665:003194.7456:01535
01536:+00250:-00585:-00505:003194.7456:01536
01537:-00098:-00043:-00675:003194.7456:01537
01538:+00159:-00214:-00355:003193.9277:01538
01539:+00390:-00536:-00759:003193.9277:01539
01540:-00160:+00504:-00840:003193.9277:01540
01541:-00588:-00021:-00394:003193.9277:01541
01542:+00239:-00019:-00392:003193.9277:01542
01543:+00591:+00246:-00218:003193.9277:01543
01544:-00069:+00106:-00785:003198.8105:01544
01545:-00684:+00340:-00012:003198.8105:01545
01546:-00249:+00371:-00191:003198.8105:01546
01547:+00534:+00264:-00088:003198.8105:01547
01548:-00299:-00019:-00051:003198.8105:01548
01549:-00451:+00173:-00163:003198.8105:01549
01550:-00071:+00252:+00321:003203.0573:01550
01551:+00016:+00207:-00010:003203.0573:01551
01552:-00353:+00322:-00341:003203.0573:01552
01553:+00097:+00283:+00345:003203.0573:01553
01554:+00402:-00027:+00132:003203.0573:01554
01555:+00373:+00277:+00277:003203.0573:01555
01556:-00300:+00050:+00506:003210.5046:01556
01557:-00201:-00183:+00214:003210.5046:01557
01558:+00410:+00359:+00358:003210.5046:01558
01559:-00182:+00003:+00459:003210.5046:01559
01560:-00538:-00307:+00624:003210.5046:01560
01561:+00188:+00006:+00084:003210.5046:01561
01562:+00464:+00305:+00184:003210.5046:01562
01563:-00367:-00445:+00467:003215.4812:01563
01564:-00620:+00007:-00089:003215.4812:01564
01565:-00114:+00203:+00381:003215.4812:01565
01566:+00542:+00229:+00203:003215.4812:01566
01567:-00497:+00008:+00519:003215.4812:01567
01568:-00517:+00257:+00191:003215.4812:01568
01569:+00587:+00122:+00338:003203.0573:01569
01570:-00368:+00045:+00068:003203.0573:01570
01571:-00614:+00371:-00261:003203.0573:01571
01572:-00135:-00117:+00444:003203.0573:01572
01573:+00732:+00335:-00109:003203.0573:01573
01574:-00021:+00005:+00319:003203.0573:01574
01575:-00724:+00149:+00150:003202.1401:01575
01576:-00211:-00119:+00202:003202.1401:01576
01577:+00912:+00037:+00117:003202.1401:01577
01578:-00227:+00253:+00049:003202.1401:01578
01579:-00280:+00329:-00071:003202.1401:01579
01580:+00586:+00083:-00093:003202.1401:01580
01581:+00454:+00087:-00072:003198.8168:01581
01582:-00147:-00068:+00079:003198.8168:01582
01583:-00558:-00491:-00381:003198.8168:01583
01584:+00145:+00455:-00655:003198.8168:01584
01585:+00464:+00083:-00057:003198.8168:01585
01586:-00376:-00168:-00469:003198.8168:01586
01587:-00283:-00109:-00254:003198.8168:01587
01588:+00447:+00283:-00468:003194.7575:01588
01589:-00108:-00449:-00141:003194.7575:01589
01590:-00285:+00057:-00245:003194.7575:01590
01591:+00327:-00041:+00002:003194.7575:01591
01592:+00275:+00047:-00304:003194.7575:01592
01593:-00097:-00176:-00267:003194.7575:01593
01594:-00245:+00107:-00032:003185.6494:01594
01595:+00180:+00019:-00058:003185.6494:01595
01596:+00311:-00218:+00037:003185.6494:01596
01597:-00455:+00023:-00299:003185.6494:01597
01598:-00358:-00236:+00167:003185.6494:01598
01599:+00147:-00191:+00006:003185.6494:01599
01600:+00184:+00263:+00050:003174.0180:01600
01601:-00312:-00220:+00178:003174.0180:01601
01602:-00025:+00244:+00084:003174.0180:01602
01603:-00013:+00133:+00481:003174.0180:01603
01604:-00026:+00123:+00247:003174.0180:01604
01605:-00537:+00099:+00554:003174.0180:01605
01606:-00128:+00167:+00548:003174.0180:01606
01607:+00467:+00148:+00357:003178.2075:01607
01608:-00136:-00009:+00368:003178.2075:01608
01609:-00470:+00131:+00438:003178.2075:01609
01610:+00094:+00328:+00566:003178.2075:01610
01611:+00221:+00033:+00438:003178.2075:01611
01612:-00140:+00227:+00152:003178.2075:01612
01613:-00266:+00183:+00207:003169.2917:01613
01614:+00229:+00359:-00131:003169.2917:01614
01615:+00136:+00253:-00007:003169.2917:01615
01616:-00555:+00245:+00068:003169.2917:01616
01617:-00358:+00179:+00190:003169.2917:01617
01618:+00397:+00342:-00315:003169.2917:01618
01619:-00207:-00063:+00131:003182.2028:01619
01620:-00416:+00162:-00204:003182.2028:01620
01621:+00126:-00157:+00088:003182.2028:01621
01622:+00272:+00178:-00485:003182.2028:01622
01623:-00185:-00205:-00053:003182.2028:01623
01624:-00198:+00155:-00429:003182.2028:01624
01625:+00230:-00240:-00481:003178.2561:01625
01626:+00162:+00007:-00549:003178.2561:01626
01627:-00283:+00046:-00226:003178.2561:01627
01628:-00304:+00258:-00501:003178.2561:01628
01629:+00721:-00027:-00047:003178.2561:01629
01630:-00111:+00025:-00212:003178.2561:01630
01631:-00373:-00104:-00007:003178.2561:01631
01632:-00048:-00082:-00368:003177.4255:01632
01633:+00490:+00415:-00482:003177.4255:01633
01634:-00129:-00247:+00005:003177.4255:01634
01635:-00317:+00223:-00437:003177.4255:01635
01636:-00198:-00058:+00222:003177.4255:01636
01637:+00095:+00089:-00495:003177.4255:01637
01638:-00287:-00020:+00044:003190.4003:01638
01639:-00240:-00016:+00066:003190.4003:01639
01640:+00144:+00013:+00206:003190.4003:01640
01641:+00107:+00067:+00220:003190.4003:01641
01642:-00153:-00230:+00238:003190.4003:01642
01643:-00107:+00106:+00055:003190.4003:01643
01644:+00093:+00044:+00083:003194.6481:01644
01645:+00049:+00078:+00116:003194.6481:01645
01646:-00144:+00219:+00310:003194.6481:01646
01647:-00148:+00029:+00293:003194.6481:01647
01648:+00178:+00359:+00197:003194.6481:01648
01649:+00068:+00067:+00225:003194.6481:01649
01650:-00416:-00065:+00214:003194.6481:01650
01651:+00029:+00440:+00402:003185.6193:01651
01652:+00373:+00011:+00114:003185.6193:01652
01653:-00085:+00200:-00166:003185.6193:01653
01654:-00430:-00008:+00094:003185.6193:01654
01655:-00178:-00099:-00089:003185.6193:01655
01656:+00102:+00282:-00330:003185.6193:01656
01657:-00450:-00204:-00121:003207.1364:01657
01658:-00306:-00284:-00286:003207.1364:01658
01659:+00294:+00111:-00562:003207.1364:01659
01660:+00168:-00230:-00766:003207.1364:01660
01661:-00316:-00437:-00655:003207.1364:01661
01662:+00100:-00059:-00852:003207.1364:01662
01663:+00411:+00045:-00861:003203.0266:01663
01664:+00015:-00075:-00398:003203.0266:01664
01665:+00026:+00262:-00478:003203.0266:01665
01666:+00200:-00460:-00477:003203.0266:01666
01667:+00533:-00116:-00818:003203.0266:01667
01668:+00043:-00097:-00708:003203.0266:01668
01669:-00573:-00539:-00313:003202.1884:01669
01670:+00446:+00109:-00606:003202.1884:01670
01671:+00457:-00099:-00100:003202.1884:01671
01672:-00122:+00476:-00059:003202.1884:01672
01673:-00306:+00268:+00169:003202.1884:01673
01674:-00066:+00502:-00091:003202.1884:01674
01675:+00119:+00689:+00326:003202.1884:01675
01676:-00300:+00230:+00088:003207.1735:01676
01677:-00200:-00088:+00333:003207.1735:01677
01678:+00174:+00610:+00176:003207.1735:01678
01679:+00121:-00340:+00336:003207.1735:01679
01680:-00535:+00176:-00107:003207.1735:01680
01681:-00192:+00129:+00528:003207.1735:01681
01682:+00051:+00078:+00335:003203.0820:01682
01683:+00419:+00188:+00276:003203.0820:01683
01684:+00046:-00127:+00801:003203.0820:01684
01685:+00253:-00100:+00327:003203.0820:01685
01686:+00569:+00032:+00586:003203.0820:01686
01687:+00450:-00147:-00108:003203.0820:01687
01688:-00237:-00084:+00352:003185.7094:01688
01689:-00104:-00118:+00083:003185.7094:01689
01690:+00156:+00384:-00127:003185.7094:01690
01691:-00344:-00180:+00014:003185.7094:01691
01692:-00204:-00026:-00137:003185.7094:01692
01693:-00284:+00154:+00482:003185.7094:01693
01694:+00635:+00486:+00274:003190.5522:01694
01695:-00613:-00091:+00193:003190.5522:01695
01696:-00387:+00706:-00195:003190.5522:01696
01697:+00146:-00019:+00426:003190.5522:01697
01698:+00781:+00192:+00000:003190.5522:01698
01699:-00316:-00204:+00627:003190.5522:01699
01700:-00287:+00160:-00270:003190.5522:01700
01701:+00042:-00027:+00160:003178.2983:01701
01702:+00164:+00224:-00440:003178.2983:01702
01703:-00383:+00184:+00014:003178.2983:01703
01704:-00380:+00300:-00262:003178.2983:01704
01705:+00650:+00227:-00294:003178.2983:01705
01706:+00524:-00281:-00045:003178.2983:01706
01707:-00045:-00069:+00059:003177.5393:01707
01708:+00103:-00039:-00205:003177.5393:01708
01709:+00670:-00067:-00608:003177.5393:01709
01710:-00266:+00025:-00324:003177.5393:01710
01711:-00239:+00256:+00025:003177.5393:01711
01712:+00117:+00164:-00455:003177.5393:01712
01713:+00515:+00280:-00254:003165.9106:01713
01714:-00382:-00074:+00111:003165.9106:01714
01715:-00331:+00063:-00285:003165.9106:01715
01716:-00158:-00217:+00214:003165.9106:01716
01717:-00044:+00072:-00564:003165.9106:01717
01718:+00368:-00635:+00132:003165.9106:01718
01719:+00216:+00196:-00465:003165.9106:01719
01720:+00158:+00043:+00247:003153.7707:01720
01721:-00026:-00139:+00030:003153.7707:01721
01722:-00025:-00015:+00350:003153.7707:01722
01723:+00413:+00382:+00355:003153.7707:01723
01724:-00374:-00211:+00146:003153.7707:01724
01725:+00091:+00428:+00388:003153.7707:01725
01726:+00026:-00209:+00185:003137.1745:01726
01727:-00506:+00120:-00013:003137.1745:01727
01728:+00011:+00064:+00647:003137.1745:01728
01729:+00037:-00145:+00130:003137.1745:01729
01730:-00387:+00144:+00344:003137.1745:01730
01731:-00081:-00017:+00341:003137.1745:01731
01732:+00151:+00465:+00050:003149.5183:01732
01733:-00165:-00067:+00735:003149.5183:01733
01734:-00204:+00338:-00309:003149.5183:01734
01735:+00204:-00187:+00602:003149.5183:01735
01736:+00184:+00218:+00068:003149.5183:01736
01737:-00170:-00079:+00560:003149.5183:01737
01738:-00223:+00125:+00291:003149.5183:01738
01739:+00180:+00164:-00307:003145.7119:01739
01740:-00173:+00140:-00043:003145.7119:01740
01741:-00238:+00334:-00214:003145.7119:01741
01742:-00061:+00377:-00229:003145.7119:01742
01743:+00251:+00348:-00337:003145.7119:01743
01744:-00215:-00298:+00294:003145.7119:01744
01745:-00132:+00359:-00274:003137.1105:01745
01746:+00351:-00238:+00156:003137.1105:01746
01747:+00511:+00138:-00224:003137.1105:01747
01748:-00204:+00123:+00051:003137.1105:01748
01749:-00259:-00095:-00428:003137.1105:01749
01750:+00144:-00173:-00280:003137.1105:01750
01751:+00357:+00458:-00387:003149.4946:01751
01752:-00166:-00285:+00142:003149.4946:01752
01753:-00123:+00318:-00424:003149.4946:01753
01754:+00300:+00149:+00046:003149.4946:01754
01755:+00212:-00075:-00375:003149.4946:01755
01756:-00152:-00014:+00239:003149.4946:01756
01757:-00025:+00113:-00122:003149.4946:01757
01758:+00107:-00215:-00121:003153.7470:01758
01759:-00355:+00051:-00469:003153.7470:01759
01760:-00050:+00088:+00082:003153.7470:01760
01761:+00107:+00159:+00043:003153.7470:01761
01762:+00311:+00110:+00013:003153.7470:01762
01763:-00140:-00065:+00377:003153.7470:01763
01764:-00215:+00018:+00147:003145.0974:01764
01765:+00135:-00072:+00203:003145.0974:01765
01766:+00400:+00305:+00096:003145.0974:01766
01767:-00388:-00052:+00132:003145.0974:01767
01768:-00054:+00164:+00057:003145.0974:01768
01769:+00052:+00030:+00347:003145.0974:01769
01770:+00148:+00241:+00061:003157.6545:01770
01771:-00357:+00185:+00515:003157.6545:01771
01772:-00148:+00169:+00217:003157.6545:01772
01773:+00227:+00154:+00033:003157.6545:01773
01774:+00229:+00171:+00168:003157.6545:01774
01775:-00390:+00018:+00340:003157.6545:01775
01776:+00099:+00196:+00167:003157.6545:01776
01777:+00288:+00219:+00118:003178.2255:01777
01778:-00127:+00149:+00051:003178.2255:01778
01779:-00265:+00071:+00144:003178.2255:01779
01780:+00070:+00373:+00082:003178.2255:01780
01781:+00309:+00051:+00219:003178.2255:01781
01782:-00135:+00105:-00033:003178.2255:01782
01783:-00479:+00209:-00278:003161.2526:01783
01784:+00350:+00225:+00033:003161.2526:01784
01785:+00564:+00091:-00440:003161.2526:01785
01786:-00190:-00115:-00216:003161.2526:01786
01787:-00321:-00172:-00029:003161.2526:01787
01788:+00130:+00081:-00827:003161.2526:01788
01789:+00234:-00323:-00294:003182.2331:01789
01790:-00275:-00088:-00427:003182.2331:01790
01791:-00200:-00379:-00670:003182.2331:01791
01792:+00591:+00120:-00842:003182.2331:01792
01793:+00369:-00035:-00750:003182.2331:01793
01794:-00380:-00555:-00462:003182.2331:01794
01795:+00234:-00281:-00770:003182.2331:01795
01796:+00491:-00039:-00844:003194.7517:01796
01797:-00090:-00453:-00606:003194.7517:01797
01798:-00253:+00040:-00784:003194.7517:01798
01799:+00110:+00258:-00137:003194.7517:01799
01800:+00306:-00187:-00407:003194.7517:01800
01801:-00200:+00566:+00021:003194.7517:01801
01802:-00468:+00181:-00416:003193.8854:01802
01803:+00464:+00315:-00065:003193.8854:01803
01804:+00517:+00469:+00125:003193.8854:01804
01805:-00357:+00129:+00091:003193.8854:01805
01806:-00047:+00344:+00375:003193.8854:01806
01807:+00356:+00494:+00121:003193.8854:01807
01808:-00121:+00284:+00061:003198.7863:01808
01809:-00470:+00244:+00267:003198.7863:01809
01810:-00148:+00298:+00346:003198.7863:01810
01811:+00415:-00038:+00430:003198.7863:01811
01812:+00076:+00092:+00378:003198.7863:01812
01813:-00446:+00216:+00372:003198.7863:01813
01814:+00230:+00100:+00340:003203.0327:01814
01815:+00393:+00083:+00302:003203.0327:01815
01816:-00476:-00045:+00393:003203.0327:01816
01817:-00162:+00096:+00259:003203.0327:01817
01818:+00507:+00216:+00325:003203.0327:01818
01819:+00167:-00324:+00268:003203.0327:01819
01820:-00442:+00222:+00207:003203.0327:01820
01821:-00355:-00014:+00205:003193.8854:01821
01822:+00769:+00216:-00033:003193.8854:01822
01823:+00283:+00347:+00201:003193.8854:01823
01824:-00724:-00044:+00341:003193.8854:01824
01825:+00223:+00106:+00264:003193.8854:01825
01826:+00713:+00562:-00077:003193.8854:01826
01827:-00218:-00522:+00333:003198.8105:01827
01828:-00555:+00257:-00323:003198.8105:01828
01829:-00098:-00418:+00500:003198.8105:01829
01830:+00498:+00115:-00390:003198.8105:01830
01831:+00137:+00646:-00001:003198.8105:01831
01832:-00506:-00031:-00109:003198.8105:01832
01833:+00483:+00564:-00551:003194.7456:01833
01834:+00267:+00278:+00084:003194.7456:01834
01835:-00226:+00276:-00376:003194.7456:01835
01836:+00101:+00055:+00254:003194.7456:01836
01837:+00620:+00648:-00607:003194.7456:01837
01838:+00364:-00118:-00001:003194.7456:01838
01839:-00005:-00009:-00341:003185.7514:01839
01840:-00161:-00234:+00060:003185.7514:01840
01841:+00413:-00326:-00102:003185.7514:01841
01842:+00572:+00144:-00662:003185.7514:01842
01843:-00325:-00233:+00151:003185.7514:01843
01844:+00227:-00022:-00335:003185.7514:01844
01845:+00548:+00300:-00331:003185.7514:01845
01846:-00223:-00450:-00060:003198.8718:01846
01847:-00123:+00174:-00127:003198.8718:01847
01848:+00385:+00119:+00215:003198.8718:01848
01849:+00450:-00024:-00088:003198.8718:01849
01850:-00089:+00283:+00153:003198.8718:01850
01851:-00438:+00208:+00009:003198.8718:01851
01852:+00529:+00165:+00161:003178.2741:01852
01853:+00588:+00007:+00442:003178.2741:01853
01854:-00321:-00021:-00052:003178.2741:01854
01855:-00168:+00156:+00581:003178.2741:01855
01856:+00162:+00341:+00107:003178.2741:01856
01857:-00077:-00194:+00419:003178.2741:01857
01858:-00464:+00253:+00286:003177.4375:01858
01859:-00153:+00120:+00731:003177.4375:01859
01860:+00278:-00019:+00167:003177.4375:01860
01861:+00027:-00114:+00126:003177.4375:01861
01862:-00557:-00010:+00231:003177.4375:01862
01863:+00278:+00610:+00064:003177.4375:01863
01864:+00272:+00247:+00088:003177.4375:01864
01865:-00257:+00276:+00094:003173.8378:01865
01866:-00519:-00166:+00482:003173.8378:01866
01867:+00256:+00419:+00093:003173.8378:01867
01868:+00135:-00032:+00195:003173.8378:01868
01869:-00225:+00456:-00040:003173.8378:01869
01870:-00095:+00001:+00282:003173.8378:01870
01871:+00327:+00208:-00019:003178.0515:01871
01872:+00278:+00208:-00403:003178.0515:01872
01873:-00462:-00358:-00014:003178.0515:01873
01874:+00241:+00321:-00270:003178.0515:01874
01875:+00185:-00042:-00286:003178.0515:01875
01876:-00140:-00058:-00322:003178.0515:01876
01877:-00277:+00011:-00095:003169.1608:01877
01878:+00228:-00126:-00273:003169.1608:01878
01879:+00178:-00021:-00206:003169.1608:01879
01880:-00281:+00164:-00359:003169.1608:01880
01881:-00141:-00072:-00159:003169.1608:01881
01882:+00400:+00239:-00241:003169.1608:01882
01883:+00252:+00022:-00313:003165.6718:01883
01884:-00416:+00076:-00297:003165.6718:01884
01885:-00273:+00133:+00093:003165.6718:01885
01886:+00272:+00080:-00173:003165.6718:01886
01887:-00097:-00027:-00003:003165.6718:01887
01888:-00378:+00292:-00040:003165.6718:01888
01889:+00052:-00160:+00221:003165.6718:01889
01890:+00240:+00305:-00195:003178.0634:01890
01891:-00024:+00069:-00060:003178.0634:01891
01892:-00412:+00090:+00203:003178.0634:01892
01893:+00252:+00019:+00163:003178.0634:01893
01894:+00320:-00051:+00097:003178.0634:01894
01895:-00489:+00268:-00138:003178.0634:01895
01896:-00608:-00074:+00342:003169.1608:01896
01897:+00172:+00071:+00379:003169.1608:01897
01898:+00185:+00331:+00102:003169.1608:01898
01899:-00339:-00105:+00164:003169.1608:01899
01900:-00307:+00167:+00102:003169.1608:01900
01901:+00378:+00196:+00285:003169.1608:01901
01902:+00297:-00083:+00366:003190.5156:01902
01903:-00458:+00460:+00126:003190.5156:01903
01904:-00427:-00008:+00447:003190.5156:01904
01905:+00323:+00120:-00016:003190.5156:01905
01906:-00113:+00412:+00248:003190.5156:01906
01907:-00456:+00259:+00010:003190.5156:01907
01908:+00025:+00102:+00245:003190.5156:01908
01909:+00366:+00542:+00309:003194.7939:01909
01910:-00028:+00240:-00154:003194.7939:01910
01911:-00399:+00139:+00068:003194.7939:01911
01912:+00331:+00175:-00257:003194.7939:01912
01913:+00434:-00141:-00519:003194.7939:01913
01914:-00488:+00059:-00381:003194.7939:01914
01915:-00554:-00119:-00459:003193.8916:01915
01916:+00480:-00202:-00230:003193.8916:01916
01917:+00322:+00105:-00525:003193.8916:01917
01918:-00254:+00060:-00443:003193.8916:01918
01919:-00309:-00350:-00521:003193.8916:01919
01920:+00626:+00091:-00630:003193.8916:01920
01921:+00452:-00137:-00789:003206.9648:01921
01922:-00371:-00344:-00699:003206.9648:01922
01923:-00129:-00258:-00487:003206.9648:01923
01924:+00584:-00516:-00600:003206.9648:01924
01925:-00074:-00233:-00667:003206.9648:01925
01926:-00390:+00093:-00124:003206.9648:01926
01927:+00232:-00093:-00221:003211.2470:01927
01928:+00319:+00627:-00147:003211.2470:01928
01929:-00251:+00560:-00089:003211.2470:01929
01930:-00308:+00461:-00257:003211.2470:01930
01931:+00304:+00607:+00228:003211.2470:01931
01932:+00248:+00504:+00131:003211.2470:01932
01933:-00650:+00020:+00068:003211.2470:01933
01934:-00429:+00237:+00254:003202.0185:01934
01935:+00022:+00022:+00170:003202.0185:01935
01936:-00123:-00168:+00257:003202.0185:01936
01937:-00513:+00342:+00059:003202.0185:01937
01938:-00236:-00191:+00722:003202.0185:01938
01939:+00365:+00396:+00257:003202.0185:01939
01940:+00294:+00223:+00109:003207.0136:01940
01941:-00336:+00197:+00292:003207.0136:01941
01942:-00133:+00052:+00224:003207.0136:01942
01943:+00427:+00168:+00323:003207.0136:01943
01944:-00155:-00333:+00302:003207.0136:01944
01945:-00096:-00026:+00336:003207.0136:01945
01946:+00469:-00190:+00191:003202.8862:01946
01947:+00213:+00136:+00002:003202.8862:01947
01948:-00402:-00176:+00370:003202.8862:01948
01949:-00225:+00183:+00052:003202.8862:01949
01950:+00840:+00300:+00490:003202.8862:01950
01951:+00558:+00206:-00360:003202.8862:01951
01952:-00497:+00369:-00031:003193.7341:01952
01953:-00364:+00228:-00040:003193.7341:01953
01954:+00716:+00052:+00043:003193.7341:01954
01955:-00171:-00528:-00008:003193.7341:01955
01956:-00532:-00095:-00579:003193.7341:01956
01957:-00110:-00134:+00224:003193.7341:01957
01958:+00560:+00756:-00669:003193.7341:01958
01959:-00202:+00363:-00504:003181.9499:01959
01960:-00214:+00696:-00185:003181.9499:01960
01961:+00023:-00087:+00133:003181.9499:01961
01962:+00731:+00486:-00211:003181.9499:01962
01963:-00244:-00236:+00169:003181.9499:01963
01964:-00161:+00039:-00017:003181.9499:01964
01965:+00684:+00438:-00038:003177.9851:01965
01966:-00078:-00265:-00188:003177.9851:01966
01967:-00489:+00024:-00322:003177.9851:01967
01968:+00060:+00108:+00270:003177.9851:01968
01969:+00941:+00046:-00044:003177.9851:01969
01970:+00341:+00234:-00544:003177.9851:01970
01971:-00446:-00220:-00229:003161.0219:01971
01972:-00346:+00238:-00549:003161.0219:01972
01973:+00444:-00059:+00229:003161.0219:01973
01974:-00138:-00582:-00061:003161.0219:01974
01975:-00445:-00110:-00403:003161.0219:01975
01976:-00086:+00061:+00116:003161.0219:01976
01977:+00269:+00465:-00466:003173.8200:01977
01978:-00058:-00016:-00300:003173.8200:01978
01979:+00123:+00498:-00037:003173.8200:01979
01980:-00037:-00507:+00543:003173.8200:01980
01981:+00059:+00580:-00198:003173.8200:01981
01982:-00015:-00354:+00850:003173.8200:01982
01983:+00166:+00200:+00101:003173.8200:01983
01984:+00309:-00091:+00873:003161.6557:01984
01985:-00351:-00339:-00102:003161.6557:01985
01986:-00172:-00420:+00757:003161.6557:01986
01987:-00111:+00418:+00141:003161.6557:01987
01988:+00193:+00138:+00088:003161.6557:01988
01989:-00417:+00294:-00344:003161.6557:01989
01990:-00186:+00448:+00171:003152.9655:01990
01991:-00167:-00161:+00267:003152.9655:01991
01992:+00335:+00273:+00089:003152.9655:01992
01993:-00556:-00054:+00178:003152.9655:01993
01994:-00450:-00152:-00111:003152.9655:01994
01995:+00390:+00407:+00203:003152.9655:01995
01996:-00113:-00142:-00105:003152.9655:01996
01997:-00637:+00072:-00123:003149.3757:01997
01998:-00057:+00246:+00184:003149.3757:01998
01999:+00391:-00016:-00236:003149.3757:01999
02000:+00054:+00014:-00252:003149.3757:02000
02001:-00508:+00212:+00114:003149.3757:02001
02002:-00154:+00105:-00104:003149.3757:02002
02003:+00361:+00033:-00052:003145.4643:02003
02004:-00301:-00145:-00190:003145.4643:02004
02005:-00410:-00027:+00093:003145.4643:02005
02006:+00226:+00070:+00026:003145.4643:02006
02007:+00438:+00004:-00338:003145.4643:02007
02008:-00294:+00045:-00139:003145.4643:02008
02009:-00356:-00093:-00083:003152.9067:02009
02010:+00198:-00252:-00287:003152.9067:02010
02011:+00147:-00059:+00091:003152.9067:02011
02012:-00431:-00393:-00043:003152.9067:02012
02013:-00125:-00089:-00187:003152.9067:02013
02014:+00340:-00038:+00074:003152.9067:02014
02015:-00189:+00196:-00559:003152.9067:02015
02016:-00534:-00022:-00038:003149.2517:02016
02017:+00089:+00256:-00110:003149.2517:02017
02018:+00218:-00193:+00220:003149.2517:02018
02019:+00002:+00421:-00189:003149.2517:02019
02020:-00451:-00229:+00420:003149.2517:02020
02021:-00098:+00067:-00025:003149.2517:02021
02022:+00282:+00117:+00350:003153.5217:02022
02023:-00576:-00140:-00074:003153.5217:02023
02024:-00604:-00297:+00378:003153.5217:02024
02025:-00028:+00504:-00082:003153.5217:02025
02026:+00343:+00031:+00259:003153.5217:02026
02027:-00179:+00339:-00198:003153.5217:02027
02028:-00198:+00136:+00442:003160.9863:02028
02029:+00003:+00159:+00115:003160.9863:02029
02030:+00417:+00320:+00219:003160.9863:02030
02031:-00484:-00075:+00139:003160.9863:02031
02032:-00238:+00100:+00079:003160.9863:02032
02033:+00315:+00465:+00263:003160.9863:02033
02034:+00139:+00177:-00070:003160.9863:02034
02035:-00369:+00133:+00015:003173.7595:02035
02036:-00124:+00346:+00111:003173.7595:02036
02037:+00102:+00147:+00084:003173.7595:02037
02038:+00238:+00246:-00053:003173.7595:02038
02039:-00278:+00146:+00216:003173.7595:02039
02040:-00110:+00061:-00007:003173.7595:02040
02041:+00371:+00077:-00070:003178.0812:02041
02042:-00367:-00445:-00412:003178.0812:02042
02043:-00639:-00267:-00115:003178.0812:02043
02044:-00149:-00161:-00502:003178.0812:02044
02045:+00483:-00136:-00348:003178.0812:02045
02046:+00090:+00016:-00525:003178.0812:02046
02047:-00193:-00409:-00556:003177.3056:02047
02048:-00004:-00387:-00861:003177.3056:02048
02049:+00410:-00022:-00919:003177.3056:02049
02050:-00347:-00780:-00893:003177.3056:02050
02051:-00094:-00049:-00781:003177.3056:02051
02052:+00657:-00492:-00441:003177.3056:02052
02053:+00124:-00159:-00816:003190.3518:02053
02054:-00599:-00066:-00123:003190.3518:02054
02055:-00067:-00183:-00458:003190.3518:02055
02056:+00330:+00185:-00297:003190.3518:02056
02057:+00468:+00322:-00246:003190.3518:02057
02058:-00184:+00342:+00064:003190.3518:02058
02059:-00148:+00717:+00361:003190.3518:02059
02060:+00224:+00543:+00151:003186.2949:02060
02061:-00383:+00521:+00278:003186.2949:02061
02062:-00442:+00685:+00221:003186.2949:02062
02063:+00112:+00240:+00372:003186.2949:02063
02064:+00166:+00225:+00200:003186.2949:02064
02065:-00233:-00009:+00437:003186.2949:02065
02066:-00468:-00187:+00039:003185.4206:02066
02067:+00133:+00123:+00054:003185.4206:02067
02068:+00355:-00319:+00468:003185.4206:02068
02069:-00324:+00283:+00285:003185.4206:02069
02070:-00538:+00214:+00439:003185.4206:02070
02071:+00719:+00216:+00152:003185.4206:02071
02072:+00043:-00052:+00307:003190.2363:02072
02073:-00357:-00367:+00321:003190.2363:02073
02074:-00125:-00588:+00178:003190.2363:02074
02075:+00600:+00086:-00444:003190.2363:02075
02076:+00140:-00831:+00624:003190.2363:02076
02077:-00552:+00376:-00697:003190.2363:02077
02078:-00339:-00022:+00066:003190.2363:02078
02079:+00191:+00238:-00407:003178.0515:02079
02080:-00170:+00525:+00005:003178.0515:02080
02081:-00588:+00023:+00251:003178.0515:02081
02082:+00607:+00418:+00096:003178.0515:02082
02083:+00289:-00244:+00667:003178.0515:02083
02084:-00058:-00210:-00013:003178.0515:02084
02085:-00455:-00002:+00210:003177.2280:02085
02086:+00184:+00350:-00205:003177.2280:02086
02087:+00294:+00338:-00117:003177.2280:02087
02088:-00278:+00523:-00069:003177.2280:02088
02089:-00462:+00292:+00376:003177.2280:02089
02090:+00597:+00496:-00106:003177.2280:02090
02091:-00023:+00227:-00645:003182.0883:02091
02092:-00556:+00075:-00040:003182.0883:02092
02093:+00059:-00110:-00048:003182.0883:02093
02094:+00708:-00118:-00486:003182.0883:02094
02095:-00140:-00405:+00132:003182.0883:02095
02096:-00582:-00106:-00227:003182.0883:02096
02097:+00159:-00147:-00454:003178.0390:02097
02098:+00400:-00239:+00057:003178.0390:02098
02099:-00669:+00507:-00460:003178.0390:02099
02100:-00397:-00145:+00037:003178.0390:02100
02101:+00735:+00664:-00428:003178.0390:02101
02102:+00397:+00090:+00310:003178.0390:02102
02103:-00346:+00208:-00242:003178.0390:02103
02104:+00474:-00293:+00169:003161.0278:02104
02105:+00588:+00045:-00149:003161.0278:02105
02106:-00039:-00491:+00207:003161.0278:02106
02107:-00254:+00000:+00145:003161.0278:02107
02108:+00270:-00150:+00030:003161.0278:02108
02109:+00219:-00228:-00231:003161.0278:02109
02110:-00342:+00250:-00102:003165.6655:02110
02111:-00566:-00188:+00177:003165.6655:02111
02112:+00200:+00129:-00077:003165.6655:02112
02113:+00170:+00252:+00390:003165.6655:02113
02114:-00202:+00177:-00035:003165.6655:02114
02115:-00272:-00046:+00384:003165.6655:02115
02116:+00249:+00556:-00279:003161.7336:02116
02117:+00088:-00453:+00277:003161.7336:02117
02118:-00621:+00416:-00095:003161.7336:02118
02119:-00497:-00231:+00392:003161.7336:02119
02120:+00307:+00190:-00345:003161.7336:02120
02121:+00135:+00382:+00138:003161.7336:02121
02122:-00518:-00021:-00158:003161.7336:02122
02123:+00090:+00337:+00160:003161.0927:02123
02124:+00314:-00152:-00080:003161.0927:02124
02125:+00154:-00011:+00136:003161.0927:02125
02126:-00556:+00233:+00188:003161.0927:02126
02127:-00077:-00200:-00222:003161.0927:02127
02128:+00147:+00093:-00075:003161.0927:02128
02129:-00359:+00291:-00056:003157.5239:02129
02130:-00781:+00031:-00152:003157.5239:02130
02131:+00314:+00469:+00059:003157.5239:02131
02132:+00125:-00183:+00412:003157.5239:02132
02133:-00312:+00105:-00121:003157.5239:02133
02134:-00203:+00060:+00464:003157.5239:02134
02135:+00520:+00336:-00259:003153.6105:02135
02136:+00090:-00255:+00317:003153.6105:02136
02137:-00728:+00333:-00380:003153.6105:02137
02138:-00298:-00460:+00322:003153.6105:02138
02139:+00326:+00216:-00445:003153.6105:02139
02140:+00163:+00148:-00037:003153.6105:02140
02141:-00449:+00045:-00398:003153.6105:02141
02142:+00447:-00007:+00184:003145.1328:02142
02143:+00448:-00180:-00177:003145.1328:02143
02144:+00075:-00286:+00276:003145.1328:02144
02145:-00605:+00246:+00043:003145.1328:02145
02146:+00131:-00003:-00320:003145.1328:02146
02147:+00259:-00203:-00066:003145.1328:02147
02148:-00324:+00455:-00362:003165.8925:02148
02149:-00683:-00057:+00191:003165.8925:02149
02150:+00388:+00240:-00212:003165.8925:02150
02151:+00274:+00194:+00201:003165.8925:02151
02152:-00281:+00150:-00097:003165.8925:02152
02153:-00209:-00147:+00322:003165.8925:02153
02154:+00473:+00706:-00348:003161.9477:02154
02155:+00237:-00401:+00372:003161.9477:02155
02156:-00636:+00359:-00071:003161.9477:02156
02157:-00439:-00033:+00412:003161.9477:02157
02158:+00285:+00197:-00390:003161.9477:02158
02159:+00484:+00421:-00025:003161.9477:02159
02160:-00379:-00028:+00029:003161.9477:02160
02161:+00083:+00176:+00005:003161.2470:02161
02162:+00348:+00241:-00055:003161.2470:02162
02163:+00083:-00067:-00023:003161.2470:02163
02164:-00487:+00331:+00154:003161.2470:02164
02165:-00109:+00188:+00017:003161.2470:02165
02166:+00381:+00095:+00056:003161.2470:02166
02167:-00264:+00265:+00073:003174.0361:02167
02168:-00447:-00026:+00138:003174.0361:02168
02169:+00165:-00068:+00023:003174.0361:02169
02170:+00324:+00127:-00413:003174.0361:02170
02171:-00462:-00408:-00183:003174.0361:02171
02172:-00383:+00021:-00188:003174.0361:02172
02173:+00174:+00066:-00549:003178.2622:02173
02174:+00223:-00314:-00225:003178.2622:02174
02175:-00422:-00075:-00313:003178.2622:02175
02176:-00300:-00434:-00401:003178.2622:02176
02177:+00421:-00259:-00694:003178.2622:02177
02178:+00370:-00257:-00634:003178.2622:02178
02179:-00333:-00449:-00654:003178.2622:02179
02180:+00205:+00204:-00576:003177.5034:02180
02181:+00447:-00346:-00360:003177.5034:02181
02182:+00231:+00185:-00244:003177.5034:02182
02183:-00488:+00012:-00043:003177.5034:02183
02184:-00076:-00133:-00484:003177.5034:02184
02185:+00422:+00059:-00281:003177.5034:02185
02186:+00077:+00079:+00100:003190.5458:02186
02187:-00211:-00170:-00155:003190.5458:02187
02188:-00092:+00306:-00249:003190.5458:02188
02189:+00084:+00010:+00244:003190.5458:02189
02190:-00136:+00214:-00273:003190.5458:02190
02191:-00301:+00215:+00274:003190.5458:02191
02192:-00209:+00171:-00160:003203.0390:02192
02193:+00234:+00394:+00230:003203.0390:02193
02194:-00321:-00043:+00373:003203.0390:02194
02195:-00312:-00028:+00048:003203.0390:02195
02196:+00000:+00252:+00446:003203.0390:02196
02197:+00061:-00307:+00033:003203.0390:02197
02198:-00219:-00269:+00041:003185.6494:02198
02199:+00140:+00362:+00113:003185.6494:02199
02200:+00285:-00179:+00014:003185.6494:02200
02201:+00323:+00239:-00180:003185.6494:02201
02202:-00435:-00211:+00246:003185.6494:02202
02203:-00093:-00024:+00139:003185.6494:02203
02204:+00821:+00357:+00266:003185.6494:02204
02205:-00281:-00344:+00075:003198.8471:02205
02206:-00300:+00171:+00102:003198.8471:02206
02207:-00101:+00213:+00097:003198.8471:02207
02208:+00196:+00059:-00152:003198.8471:02208
02209:-00332:+00320:+00339:003198.8471:02209
02210:-00103:+00183:+00222:003198.8471:02210
02211:+00068:+00132:+00313:003194.8061:02211
02212:+00157:+00537:+00195:003194.8061:02212
02213:-00436:-00050:+00377:003194.8061:02213
02214:-00215:+00131:+00075:003194.8061:02214
02215:+00317:+00092:+00120:003194.8061:02215
02216:-00116:-00107:-00006:003194.8061:02216
02217:-00283:+00087:+00073:003185.7153:02217
02218:-00065:-00176:+00207:003185.7153:02218
02219:+00088:+00707:-00275:003185.7153:02219
02220:-00179:+00101:+00076:003185.7153:02220
02221:-00167:+00288:-00188:003185.7153:02221
02222:+00007:+00396:+00066:003185.7153:02222
02223:+00422:+00197:-00216:003198.8596:02223
02224:-00159:-00104:-00034:003198.8596:02224
02225:-00099:+00598:-00638:003198.8596:02225
02226:+00394:+00119:+00195:003198.8596:02226
02227:+00523:-00178:-00211:003198.8596:02227
02228:-00093:-00021:+00272:003198.8596:02228
02229:-00512:-00091:-00152:003198.8596:02229
02230:+00054:-00021:-00172:003186.4826:02230
02231:+00289:+00079:-00032:003186.4826:02231
02232:+00150:-00100:-00253:003186.4826:02232
02233:+00061:+00055:-00004:003186.4826:02233
02234:+00394:-00057:-00176:003186.4826:02234
02235:+00205:-00111:-00173:003186.4826:02235
02236:-00056:+00270:-00080:003177.4677:02236
02237:+00110:-00109:+00043:003177.4677:02237
02238:+00367:+00275:-00009:003177.4677:02238
02239:+00019:+00163:+00071:003177.4677:02239
02240:-00196:-00249:+00019:003177.4677:02240
02241:+00121:+00135:+00046:003177.4677:02241
02242:+00056:-00153:+00066:003173.9941:02242
02243:-00437:-00043:+00026:003173.9941:02243
02244:-00240:+00234:-00005:003173.9941:02244
02245:+00176:-00105:+00069:003173.9941:02245
02246:+00120:+00119:+00154:003173.9941:02246
02247:-00458:+00115:+00326:003173.9941:02247
02248:+00047:+00120:+00226:003173.9941:02248
02249:+00258:-00039:+00267:003170.0000:02249
02250:+00004:+00352:+00093:003170.0000:02250
02251:-00222:+00310:+00105:003170.0000:02251
02252:+00143:+00154:+00127:003170.0000:02252
02253:+00263:+00323:-00228:003170.0000:02253
02254:-00173:-00054:+00378:003170.0000:02254
02255:-00293:+00436:+00005:003153.0895:02255
02256:+00234:-00001:+00201:003153.0895:02256
02257:+00250:+00181:+00073:003153.0895:02257
02258:-00430:-00098:+00306:003153.0895:02258
02259:-00223:+00004:-00133:003153.0895:02259
02260:+00180:-00205:-00215:003153.0895:02260
02261:-00050:+00208:-00146:003157.5651:02261
02262:-00255:+00314:-00256:003157.5651:02262
02263:-00088:-00039:-00034:003157.5651:02263
02264:+00422:+00293:-00425:003157.5651:02264
02265:-00019:-00160:+00107:003157.5651:02265
02266:-00446:+00304:-00070:003157.5651:02266
02267:+00444:+00011:+00210:003157.5651:02267
02268:+00459:+00061:-00104:003153.7822:02268
02269:-00138:+00001:-00053:003153.7822:02269
02270:-00297:+00006:-00169:003153.7822:02270
02271:+00205:+00118:+00052:003153.7822:02271
02272:+00253:+00130:-00093:003153.7822:02272
02273:-00124:+00258:-00059:003153.7822:02273
02274:-00435:+00360:-00116:003145.1210:02274
02275:+00180:+00094:-00052:003145.1210:02275
02276:+00212:+00250:+00021:003145.1210:02276
02277:-00224:+00043:+00184:003145.1210:02277
02278:-00180:+00037:-00025:003145.1210:02278
02279:+00190:+00178:-00043:003145.1210:02279
02280:+00122:+00041:+00095:003157.7141:02280
02281:-00229:+00127:+00017:003157.7141:02281
02282:-00251:+00316:-00128:003157.7141:02282
02283:+00366:-00020:+00064:003157.7141:02283
02284:+00147:+00123:+00035:003157.7141:02284
02285:-00197:+00225:+00174:003157.7141:02285
02286:+00097:+00165:+00223:003157.7141:02286
02287:+00410:+00300:-00011:003161.8942:02287
02288:-00236:-00190:-00003:003161.8942:02288
02289:-00323:+00348:-00144:003161.8942:02289
02290:+00049:+00381:+00198:003161.8942:02290
02291:+00458:-00103:+00154:003161.8942:02291
02292:-00001:-00035:-00115:003161.8942:02292
02293:-00524:-00051:+00096:003153.1777:02293
02294:+00121:-00257:-00344:003153.1777:02294
02295:+00319:-00085:-00459:003153.1777:02295
02296:-00400:-00445:-00226:003153.1777:02296
02297:+00014:-00156:-00307:003153.1777:02297
02298:+00347:+00001:-00685:003153.1777:02298
02299:-00058:-00339:-00912:003174.0180:02299
02300:-00396:+00127:-00730:003174.0180:02300
02301:-00175:-00428:-00802:003174.0180:02301
02302:+00543:+00077:-00896:003174.0180:02302
02303:+00039:-00031:-00150:003174.0180:02303
02304:-00305:-00029:-00495:003174.0180:02304
02305:+00545:-00008:+00245:003174.0180:02305
02306:+00695:+00356:-00632:003170.0598:02306
02307:-00167:-00304:-00092:003170.0598:02307
02308:-00469:+00373:-00155:003170.0598:02308
02309:+00041:+00331:+00218:003170.0598:02309
02310:+00033:+00095:+00129:003170.0598:02310
02311:-00178:+00339:-00038:003170.0598:02311
02312:-00362:+00127:+00200:003169.3691:02312
02313:+00195:+00370:+00337:003169.3691:02313
02314:+00133:+00610:+00320:003169.3691:02314
02315:-00378:+00091:+00158:003169.3691:02315
02316:-00294:+00168:+00758:003169.3691:02316
02317:+00300:+00432:+00246:003169.3691:02317
02318:+00294:-00423:+00426:003173.8496:02318
02319:-00379:+00112:+00156:003173.8496:02319
02320:-00070:-00309:+00547:003173.8496:02320
02321:+00819:+00043:+00112:003173.8496:02321
02322:+00631:-00003:+00240:003173.8496:02322
02323:-00635:-00007:-00059:003173.8496:02323
02324:+00121:+00285:+00255:003169.8386:02324
02325:+00402:+00322:+00161:003169.8386:02325
02326:+00320:+00009:-00053:003169.8386:02326
02327:-00512:+00209:+00247:003169.8386:02327
02328:+00097:+00070:-00017:003169.8386:02328
02329:+00333:+00120:+00230:003169.8386:02329
02330:+00151:-00214:+00235:003169.8386:02330
02331:-00460:-00003:+00251:003153.0073:02331
02332:+00237:+00313:+00089:003153.0073:02332
02333:+00430:+00499:+00054:003153.0073:02333
02334:-00177:-00061:+00098:003153.0073:02334
02335:-00017:+00312:+00274:003153.0073:02335
02336:+00326:+00288:+00094:003153.0073:02336
02337:+00423:+00012:-00054:003157.5295:02337
02338:-00334:+00176:+00208:003157.5295:02338
02339:-00226:-00105:+00210:003157.5295:02339
02340:+00233:+00244:-00162:003157.5295:02340
02341:+00204:+00177:+00203:003157.5295:02341
02342:-00399:+00209:-00178:003157.5295:02342
02343:+00332:+00606:+00021:003157.5295:02343
02344:+00346:+00516:+00039:003161.7573:02344
02345:-00160:+00384:-00389:003161.7573:02345
02346:-00215:+00051:+00210:003161.7573:02346
02347:+00538:+00297:-00015:003161.7573:02347
02348:+00576:-00388:+00133:003161.7573:02348
02349:+00085:+00060:-00301:003161.7573:02349
02350:-00377:-00457:+00241:003136.9938:02350
02351:+00269:+00009:-00396:003136.9938:02351
02352:+00301:-00190:-00355:003136.9938:02352
02353:-00349:-00058:-00304:003136.9938:02353
02354:+00365:+00167:+00052:003136.9938:02354
02355:+00480:+00474:-00162:003136.9938:02355
02356:-00022:-00084:-00180:003149.4526:02356
02357:-00312:+00350:+00161:003149.4526:02357
02358:+00256:-00013:+00158:003149.4526:02358
02359:+00276:-00127:-00225:003149.4526:02359
02360:+00070:+00033:-00102:003149.4526:02360
02361:-00369:-00261:+00044:003149.4526:02361
02362:+00376:+00018:+00125:003149.4526:02362
02363:+00210:+00159:+00184:003145.4467:02363
02364:-00397:-00266:+00166:003145.4467:02364
02365:-00265:+00161:+00306:003145.4467:02365
02366:+00138:+00112:+00378:003145.4467:02366
02367:+00244:+00058:+00214:003145.4467:02367
02368:-00157:+00215:+00333:003145.4467:02368
02369:-00348:+00120:+00408:003129.0075:02369
02370:+00277:+00382:+00136:003129.0075:02370
02371:+00160:+00111:+00089:003129.0075:02371
02372:-00701:-00072:+00291:003129.0075:02372
02373:+00118:+00156:+00217:003129.0075:02373
02374:+00444:+00370:+00049:003129.0075:02374
02375:+00011:-00132:+00056:003133.2531:02375
02376:-00766:+00318:+00072:003133.2531:02376
02377:-00386:+00037:+00142:003133.2531:02377
02378:+00382:+00051:-00052:003133.2531:02378
02379:+00275:+00331:-00171:003133.2531:02379
02380:-00634:+00099:+00253:003133.2531:02380
02381:+00305:+00173:+00006:003133.2531:02381
02382:+00412:-00011:-00061:003129.4609:02382
02383:-00272:+00183:-00439:003129.4609:02383
02384:-00080:-00110:-00056:003129.4609:02384
02385:+00462:+00227:-00142:003129.4609:02385
02386:+00369:-00470:-00124:003129.4609:02386
02387:-00044:+00247:-00541:003129.4609:02387
02388:-00280:+00044:+00192:003113.1215:02388
02389:+00381:+00261:-00189:003113.1215:02389
02390:+00437:-00029:-00130:003113.1215:02390
02391:-00351:+00438:-00305:003113.1215:02391
02392:-00091:+00021:-00125:003113.1215:02392
02393:+00259:+00276:+00213:003113.1215:02393
02394:+00602:-00025:-00042:003113.1215:02394
02395:-00564:+00033:-00070:003117.3933:02395
02396:-00470:+00251:+00192:003117.3933:02396
02397:+00143:-00038:-00224:003117.3933:02397
02398:+00473:+00333:-00146:003117.3933:02398
02399:-00420:+00239:+00237:003117.3933:02399
02400:+00094:+00114:+00078:003117.3933:02400
02401:+00342:+00201:+00219:003121.6308:02401
02402:+00086:+00427:+00089:003121.6308:02402
02403:-00276:+00184:+00516:003121.6308:02403
02404:+00279:+00441:-00055:003121.6308:02404
02405:+00484:+00009:+00075:003121.6308:02405
02406:+00085:+00272:+00082:003121.6308:02406
02407:-00614:+00073:+00239:003113.3168:02407
02408:+00351:+00115:+00159:003113.3168:02408
02409:+00418:+00220:+00235:003113.3168:02409
02410:-00393:+00132:-00159:003113.3168:02410
02411:-00386:+00007:+00315:003113.3168:02411
02412:+00206:+00624:-00023:003113.3168:02412
02413:+00374:-00427:+00310:003113.3168:02413
02414:-00514:+00328:-00138:003125.3640:02414
02415:-00467:-00126:+00514:003125.3640:02415
02416:+00156:-00051:-00309:003125.3640:02416
02417:+00378:+00473:+00028:003125.3640:02417
02418:-00449:+00398:-00404:003125.3640:02418
02419:+00004:+00037:+00191:003125.3640:02419
02420:+00291:+00256:+00149:003137.5715:02420
02421:+00346:+00253:-00096:003137.5715:02421
02422:-00520:-00054:+00178:003137.5715:02422
02423:-00080:+00212:-00028:003137.5715:02423
02424:+00343:-00020:-00074:003137.5715:02424
02425:+00328:+00206:-00073:003137.5715:02425
02426:-00455:+00338:-00331:003137.5715:02426
02427:+00188:+00019:+00043:003129.0947:02427
02428:+00316:+00261:+00127:003129.0947:02428
02429:+00018:+00426:-00517:003129.0947:02429
02430:-00369:-00023:+00118:003129.0947:02430
02431:+00010:+00322:+00111:003129.0947:02431
02432:+00333:+00097:+00065:003129.0947:02432
02433:-00231:-00077:-00388:003149.4174:02433
02434:-00322:+00095:-00508:003149.4174:02434
02435:+00042:+00004:-00338:003149.4174:02435
02436:+00105:+00011:-00329:003149.4174:02436
02437:-00174:+00049:-00614:003149.4174:02437
02438:-00116:-00278:-00392:003149.4174:02438
02439:+00119:-00270:-00562:003169.8447:02439
02440:+00328:-00326:-00665:003169.8447:02440
02441:-00279:-00178:-00925:003169.8447:02441
02442:-00278:+00185:-00894:003169.8447:02442
02443:+00495:-00457:-00264:003169.8447:02443
02444:+00460:+00154:-00925:003169.8447:02444
02445:-00446:+00037:-00529:003169.8447:02445
02446:-00214:-00099:-00611:003161.0512:02446
02447:+00073:+00019:-00095:003161.0512:02447
02448:+00001:+00523:-00651:003161.0512:02448
02449:-00505:-00233:-00197:003161.0512:02449
02450:-00291:+00269:+00445:003161.0512:02450
02451:+00635:-00065:+00140:003161.0512:02451
02452:+00042:+00264:+00066:003182.0222:02452
02453:-00299:+00370:+00439:003182.0222:02453
02454:-00591:-00326:-00108:003182.0222:02454
02455:-00223:+00356:+00220:003182.0222:02455
02456:-00156:+00381:+00184:003182.0222:02456
02457:-00423:+00151:+00242:003182.0222:02457
02458:-00156:+00203:+00593:003186.3188:02458
02459:+00757:+00180:+00511:003186.3188:02459
02460:-00133:+00369:+00516:003186.3188:02460
02461:-00546:+00430:+00527:003186.3188:02461
02462:-00094:-00143:+00222:003186.3188:02462
02463:+00421:+00243:+00158:003186.3188:02463
02464:-00404:-00397:+00543:003177.3237:02464
02465:-00134:+00261:+00234:003177.3237:02465
02466:+00494:+00126:+00154:003177.3237:02466
02467:+00121:-00161:-00187:003177.3237:02467
02468:-00702:+00356:+00158:003177.3237:02468
02469:-00352:+00207:-00266:003177.3237:02469
02470:+00535:-00173:+00108:003177.3237:02470
02471:-00184:+00148:+00117:003198.6337:02471
02472:-00409:-00246:+00111:003198.6337:02472
02473:+00108:+00093:+00147:003198.6337:02473
02474:+00513:+00437:-00214:003198.6337:02474
02475:-00198:-00094:-00185:003198.6337:02475
02476:-00085:+00071:+00156:003198.6337:02476
02477:+00204:+00430:-00374:003202.8925:02477
02478:+00114:-00222:-00109:003202.8925:02478
02479:-00281:+00125:-00287:003202.8925:02479
02480:+00065:+00353:-00483:003202.8925:02480
02481:+00512:-00193:+00040:003202.8925:02481
02482:+00210:+00375:-00346:003202.8925:02482
02483:-00374:-00046:-00167:003193.9335:02483
02484:+00424:+00190:-00227:003193.9335:02484
02485:+00532:+00670:-00364:003193.9335:02485
02486:-00505:-00003:+00066:003193.9335:02486
02487:+00014:+00425:-00225:003193.9335:02487
02488:+00430:+00411:+00059:003193.9335:02488
02489:+00207:+00018:-00023:003207.2104:02489
02490:-00367:+00043:-00063:003207.2104:02490
02491:-00018:+00098:+00054:003207.2104:02491
02492:+00402:-00284:-00082:003207.2104:02492
02493:+00213:+00304:-00290:003207.2104:02493
02494:-00426:-00133:+00046:003207.2104:02494
02495:+00423:-00036:-00078:003207.2104:02495
02496:+00627:+00189:-00170:003211.2221:02496
02497:-00420:-00332:-00006:003211.2221:02497
02498:-00118:+00542:+00066:003211.2221:02498
02499:+00318:+00299:+00128:003211.2221:02499
02500:+00216:-00143:+00261:003211.2221:02500
02501:-00329:+00217:+00147:003211.2221:02501
02502:-00177:-00040:+00364:003210.5659:02502
02503:+00467:-00215:+00112:003210.5659:02503
02504:+00371:+00308:+00048:003210.5659:02504
02505:-00726:-00483:+00394:003210.5659:02505
02506:+00217:+00492:+00051:003210.5659:02506
02507:+00544:+00087:+00235:003210.5659:02507
02508:-00074:+00011:-00166:003215.6110:02508
02509:-00433:+00449:+00127:003215.6110:02509
02510:-00112:+00005:+00293:003215.6110:02510
02511:+00606:+00251:-00005:003215.6110:02511
02512:+00064:+00470:+00268:003215.6110:02512
02513:-00638:+00124:+00298:003215.6110:02513
02514:+00440:+00156:+00318:003219.9108:02514
02515:+00646:+00630:-00081:003219.9108:02515
02516:-00611:-00344:+00339:003219.9108:02516
02517:-00225:+00430:+00163:003219.9108:02517
02518:+00379:+00272:+00211:003219.9108:02518
02519:+00217:-00059:-00104:003219.9108:02519
02520:-00326:+00347:-00103:003219.9108:02520
02521:-00425:-00180:-00006:003210.3151:02521
02522:+00817:+00380:-00390:003210.3151:02522
02523:+00565:+00261:-00071:003210.3151:02523
02524:-00494:-00072:-00449:003210.3151:02524
02525:+00221:-00024:+00059:003210.3151:02525
02526:+00614:+00389:-00174:003210.3151:02526
02527:-00155:-00503:-00036:003206.9584:02527
02528:-00416:+00290:-00571:003206.9584:02528
02529:-00035:-00244:+00323:003206.9584:02529
02530:+00423:+00054:-00479:003206.9584:02530
02531:-00057:+00244:-00311:003206.9584:02531
02532:-00636:+00124:-00488:003206.9584:02532
02533:+00646:+00386:-00148:003219.7934:02533
02534:+00522:+00443:+00296:003219.7934:02534
02535:-00252:+00052:+00155:003219.7934:02535
02536:-00224:-00182:+00443:003219.7934:02536
02537:+00342:+00376:+00035:003219.7934:02537
02538:-00201:-00128:+00274:003219.7934:02538
02539:-00109:+00255:-00051:003193.9519:02539
02540:-00002:-00174:+00575:003193.9519:02540
02541:+00152:+00178:-00223:003193.9519:02541
02542:-00268:-00272:+00297:003193.9519:02542
02543:-00397:+00255:-00043:003193.9519:02543
02544:+00350:+00152:+00377:003193.9519:02544
02545:+00295:+00409:+00027:003207.2473:02545
02546:-00248:+00041:+00415:003207.2473:02546
02547:-00360:+00166:+00415:003207.2473:02547
02548:+00208:+00032:+00445:003207.2473:02548
02549:-00106:+00137:+00098:003207.2473:02549
02550:-00278:-00093:+00176:003207.2473:02550
02551:-00173:+00213:+00387:003207.2473:02551
02552:+00313:-00024:-00143:003211.5173:02552
02553:-00033:-00100:-00014:003211.5173:02553
02554:-00528:+00331:-00226:003211.5173:02554
02555:+00146:-00078:-00114:003211.5173:02555
02556:+00448:+00444:-00588:003211.5173:02556
02557:-00198:-00176:+00094:003211.5173:02557
02558:-00254:-00250:-00742:003202.2919:02558
02559:+00246:-00243:-00231:003202.2919:02559
02560:+00046:-00333:-00753:003202.2919:02560
02561:-00320:-00490:-00742:003202.2919:02561
02562:-00154:+00098:-00546:003202.2919:02562
02563:+00578:-00247:-00836:003202.2919:02563
02564:+00184:-00161:-00804:003215.5615:02564
02565:-00482:-00283:-00925:003215.5615:02565
02566:-00348:+00061:-00671:003215.5615:02566
02567:+00341:+00239:-00549:003215.5615:02567
02568:-00151:+00144:-00196:003215.5615:02568
02569:-00220:-00423:-00243:003215.5615:02569
02570:+00335:+00500:-00233:003219.8737:02570
02571:+00016:-00277:+00110:003219.8737:02571
02572:-00623:-00350:-00025:003219.8737:02572
02573:-00165:-00234:-00102:003219.8737:02573
02574:+00477:+00098:-00452:003219.8737:02574
02575:+00073:+00297:-00091:003219.8737:02575
02576:-00541:+00076:+00099:003219.8737:02576
02577:-00227:+00493:+00475:003185.6735:02577
02578:+00531:+00508:+00413:003185.6735:02578
02579:+00420:+00269:+00270:003185.6735:02579
02580:-00028:+00127:+00586:003185.6735:02580
02581:+00262:-00072:+00398:003185.6735:02581
02582:+00411:-00098:+00310:003185.6735:02582
02583:+00182:+00113:+00085:003190.4792:02583
02584:-00587:-00321:+00171:003190.4792:02584
02585:-00429:+00052:+00151:003190.4792:02585
02586:+00140:+00050:+00141:003190.4792:02586
02587:+00067:-00016:+00182:003190.4792:02587
02588:-00235:-00144:+00287:003190.4792:02588
02589:+00217:+00408:+00026:003186.5607:02589
02590:+00015:-00184:+00586:003186.5607:02590
02591:-00274:+00313:+00024:003186.5607:02591
02592:-00024:+00077:+00294:003186.5607:02592
02593:+00357:+00191:+00238:003186.5607:02593
02594:+00452:+00386:-00115:003186.5607:02594
02595:-00370:+00131:+00197:003186.5607:02595
02596:-00184:+00554:+00035:003153.0305:02596
02597:+00148:+00141:-00242:003153.0305:02597
02598:-00151:+00253:-00218:003153.0305:02598
02599:-00651:+00260:+00196:003153.0305:02599
02600:+00351:+00067:+00119:003153.0305:02600
02601:+00487:+00304:-00148:003153.0305:02601
02602:-00015:+00307:-00021:003165.8149:02602
02603:-00362:+00169:+00083:003165.8149:02603
02604:-00039:+00181:-00105:003165.8149:02604
02605:+00176:+00222:+00244:003165.8149:02605
02606:-00317:+00109:-00209:003165.8149:02606
02607:-00312:+00226:-00099:003165.8149:02607
02608:+00072:+00247:-00098:003161.8466:02608
02609:+00194:+00106:-00262:003161.8466:02609
02610:-00161:+00192:-00386:003161.8466:02610
02611:-00076:+00268:-00025:003161.8466:02611
02612:+00515:-00010:-00002:003161.8466:02612
02613:+00309:+00120:+00111:003161.8466:02613
02614:-00746:-00383:-00220:003161.8466:02614
02615:-00426:+00015:-00047:003137.0812:02615
02616:+00508:+00095:-00170:003137.0812:02616
02617:-00145:+00078:-00137:003137.0812:02617
02618:-00474:+00054:+00210:003137.0812:02618
02619:+00063:+00108:+00046:003137.0812:02619
02620:+00209:-00117:+00190:003137.0812:02620
02621:+00056:+00262:+00002:003149.4765:02621
02622:-00249:-00142:+00156:003149.4765:02622
02623:+00111:-00053:+00167:003149.4765:02623
02624:+00320:+00101:+00228:003149.4765:02624
02625:-00359:-00350:-00123:003149.4765:02625
02626:-00422:-00284:+00408:003149.4765:02626
02627:+00420:+00207:-00007:003137.6474:02627
02628:+00215:+00117:+00180:003137.6474:02628
02629:-00550:+00489:-00215:003137.6474:02629
02630:-00211:-00046:+00444:003137.6474:02630
02631:+00445:+00258:+00113:003137.6474:02631
02632:+00388:+00432:+00217:003137.6474:02632
02633:-00655:-00093:+00319:003137.6474:02633
02634:-00321:+00594:+00138:003129.1235:02634
02635:+00231:+00176:+00247:003129.1235:02635
02636:+00107:-00020:-00094:003129.1235:02636
02637:-00507:+00104:+00340:003129.1235:02637
02638:+00115:+00010:+00023:003129.1235:02638
02639:+00676:+00291:+00032:003129.1235:02639
02640:+00115:+00216:+00178:003133.4819:02640
02641:-00424:+00053:+00204:003133.4819:02641
02642:-00019:+00339:-00250:003133.4819:02642
02643:+00474:+00368:+00208:003133.4819:02643
02644:-00264:+00004:-00004:003133.4819:02644
02645:-00399:+00035:-00269:003133.4819:02645
02646:+00233:-00045:+00034:003137.6357:02646
02647:+00370:-00097:-00192:003137.6357:02647
02648:-00125:+00149:-00460:003137.6357:02648
02649:-00369:+00081:+00051:003137.6357:02649
02650:+00140:-00003:-00012:003137.6357:02650
02651:+00693:-00023:-00075:003137.6357:02651
02652:-00561:+00042:-00211:003137.6357:02652
02653:-00590:+00471:-00045:003129.2221:02653
02654:+00365:+00136:-00435:003129.2221:02654
02655:+00422:+00339:-00383:003129.2221:02655
02656:-00370:+00208:+00233:003129.2221:02656
02657:-00062:+00264:-00233:003129.2221:02657
02658:+00511:-00368:+00221:003129.2221:02658
02659:+00443:+00341:+00056:003141.5412:02659
02660:-00570:-00414:+00421:003141.5412:02660
02661:-00191:+00569:-00322:003141.5412:02661
02662:+00271:+00198:+00230:003141.5412:02662
02663:-00105:+00314:+00100:003141.5412:02663
02664:-00393:+00362:+00042:003141.5412:02664
02665:+00203:+00345:+00243:003141.5412:02665
02666:+00353:+00355:+00325:003145.7885:02666
02667:-00064:+00369:+00078:003145.7885:02667
02668:-00359:+00071:+00351:003145.7885:02668
02669:+00073:+00225:+00163:003145.7885:02669
02670:+00216:+00291:+00301:003145.7885:02670
02671:-00431:-00140:+00169:003145.7885:02671
02672:-00384:+00141:+00158:003153.1130:02672
02673:+00059:-00144:+00369:003153.1130:02673
02674:+00025:+00286:+00050:003153.1130:02674
02675:-00231:+00132:+00159:003153.1130:02675
02676:-00136:+00132:+00115:003153.1130:02676
02677:+00151:+00418:+00202:003153.1130:02677
02678:+00126:+00230:+00097:003165.8032:02678
02679:-00212:+00117:+00013:003165.8032:02679
02680:-00154:+00096:+00206:003165.8032:02680
02681:+00011:-00058:-00392:003165.8032:02681
02682:-00187:+00001:-00293:003165.8032:02682
02683:-00338:-00119:-00308:003165.8032:02683
02684:+00111:-00301:-00142:003194.7456:02684
02685:+00194:-00211:-00162:003194.7456:02685
02686:-00075:-00375:-00232:003194.7456:02686
02687:-00400:-00240:-00656:003194.7456:02687
02688:-00164:-00300:-00726:003194.7456:02688
02689:+00218:-00406:-00903:003194.7456:02689
02690:-00038:+00006:-00837:003194.7456:02690
02691:-00049:-00153:-00566:003169.3393:02691
02692:+00620:+00253:-00828:003169.3393:02692
02693:+00396:+00098:-00319:003169.3393:02693
02694:-00161:-00257:-00510:003169.3393:02694
02695:-00138:+00552:-00517:003169.3393:02695
02696:+00079:-00218:+00031:003169.3393:02696
02697:-00219:+00194:-00578:003198.7802:02697
02698:-00263:+00056:+00190:003198.7802:02698
02699:-00022:-00037:+00001:003198.7802:02699
02700:+00550:+00524:+00108:003198.7802:02700
02701:+00050:-00211:+00204:003198.7802:02701
02702:-00287:+00140:-00127:003198.7802:02702
02703:-00361:+00483:+00685:003194.6723:02703
02704:+00498:-00138:+00135:003194.6723:02704
02705:-00012:-00124:-00067:003194.6723:02705
02706:-00232:+00510:+00371:003194.6723:02706
02707:+00137:-00079:+00201:003194.6723:02707
02708:+01201:+00393:-00080:003194.6723:02708
02709:-00107:-00347:+00286:003194.6723:02709
02710:-00398:-00045:+00119:003185.6069:02710
02711:+00152:+00076:+00446:003185.6069:02711
02712:+00028:-00111:+00048:003185.6069:02712
02713:-00258:+00168:+00155:003185.6069:02713
02714:-00347:-00150:+00079:003185.6069:02714
02715:+00259:+00230:-00040:003185.6069:02715
02716:-00125:+00235:+00126:003198.7619:02716
02717:-00780:-00049:+00101:003198.7619:02717
02718:-00439:+00285:+00334:003198.7619:02718
02719:+00487:+00497:-00041:003198.7619:02719
02720:-00554:-00111:+00218:003198.7619:02720
02721:-00667:+00446:+00222:003198.7619:02721
02722:+00359:+00406:+00237:003202.8496:02722
02723:+00460:+00150:+00337:003202.8496:02723
02724:-00099:+00108:+00306:003202.8496:02724
02725:-00270:-00084:+00005:003202.8496:02725
02726:+00153:-00069:+00244:003202.8496:02726
02727:+00496:+00312:+00088:003202.8496:02727
02728:-00306:-00206:+00502:003193.6982:02728
02729:-00075:+00168:+00239:003193.6982:02729
02730:+00345:+00144:+00180:003193.6982:02730
02731:-00341:+00238:-00157:003193.6982:02731
02732:-00471:+00496:-00244:003193.6982:02732
02733:+00123:+00409:+00155:003193.6982:02733
02734:+00457:+00773:-00065:003193.6982:02734
02735:-00013:+00159:-00113:003215.4877:02735
02736:-00335:+00264:-00425:003215.4877:02736
02737:-00279:+00412:+00015:003215.4877:02737
02738:+00225:+00182:-00639:003215.4877:02738
02739:+00064:+00086:-00144:003215.4877:02739
02740:-00190:+00094:+00616:003215.4877:02740
02741:+00132:+00134:-00259:003203.0024:02741
02742:+00119:+00052:-00358:003203.0024:02742
02743:-00152:-00115:-00161:003203.0024:02743
02744:+00093:+00251:-00078:003203.0024:02744
02745:+00369:-00016:+00170:003203.0024:02745
02746:+00003:-00107:-00577:003203.0024:02746
02747:-00125:+00151:-00227:003185.4985:02747
02748:+00241:-00195:+00202:003185.4985:02748
02749:+00103:-00005:-00234:003185.4985:02749
02750:-00327:-00334:+00219:003185.4985:02750
02751:-00290:+00188:-00048:003185.4985:02751
02752:+00346:-00294:+00334:003185.4985:02752
02753:+00323:+00254:-00138:003182.2578:02753
02754:-00184:-00196:+00193:003182.2578:02754
02755:-00187:-00006:-00185:003182.2578:02755
02756:+00057:+00499:-00033:003182.2578:02756
02757:+00199:+00153:+00011:003182.2578:02757
02758:-00026:+00347:-00067:003182.2578:02758
02759:-00160:+00231:+00266:003182.2578:02759
02760:+00295:+00248:+00074:003178.3344:02760
02761:-00247:-00094:+00326:003178.3344:02761
02762:-00427:+00430:+00219:003178.3344:02762
02763:-00154:-00078:+00645:003178.3344:02763
02764:+00316:+00092:+00102:003178.3344:02764
02765:+00035:-00194:+00326:003178.3344:02765
02766:-00475:+00192:-00030:003169.4291:02766
02767:+00109:+00319:+00189:003169.4291:02767
02768:+00726:+00259:+00158:003169.4291:02768
02769:-00085:+00346:+00093:003169.4291:02769
02770:-00423:+00309:+00419:003169.4291:02770
02771:+00404:+00244:-00010:003169.4291:02771
02772:+00398:-00232:+00244:003174.0844:02772
02773:-00082:-00140:+00124:003174.0844:02773
02774:-00066:+00071:+00302:003174.0844:02774
02775:+00221:+00127:-00361:003174.0844:02775
02776:+00230:+00049:+00030:003174.0844:02776
02777:-00536:+00312:+00133:003174.0844:02777
02778:-00289:-00038:+00213:003174.0844:02778
02779:+00393:+00413:-00128:003170.1560:02779
02780:-00214:-00112:+00142:003170.1560:02780
02781:-00417:+00196:-00680:003170.1560:02781
02782:+00308:+00413:+00324:003170.1560:02782
02783:+00361:-00391:-00142:003170.1560:02783
02784:-00041:-00220:-00142:003170.1560:02784
02785:-00301:+00176:-00095:003161.3002:02785
02786:+00195:+00099:-00200:003161.3002:02786
02787:+00281:+00243:+00113:003161.3002:02787
02788:-00522:+00023:-00120:003161.3002:02788
02789:-00569:-00055:+00111:003161.3002:02789
02790:+00587:+00411:-00163:003161.3002:02790
02791:+00256:-00375:-00179:003157.7436:02791
02792:+00043:+00001:-00120:003157.7436:02792
02793:-00076:+00242:+00172:003157.7436:02793
02794:+00258:+00242:+00221:003157.7436:02794
02795:-00014:+00233:+00257:003157.7436:02795
02796:-00430:+00000:-00032:003157.7436:02796
02797:-00469:-00255:-00098:003157.7436:02797
02798:+00059:+00317:+00003:003178.3041:02798
02799:+00011:-00255:+00126:003178.3041:02799
02800:-00029:-00038:+00143:003178.3041:02800
02801:+00152:+00376:+00160:003178.3041:02801
02802:+00164:-00089:+00018:003178.3041:02802
02803:-00167:+00287:+00022:003178.3041:02803
02804:-00326:+00007:+00147:003161.3183:02804
02805:-00040:-00055:+00165:003161.3183:02805
02806:+00189:+00252:+00220:003161.3183:02806
02807:-00414:-00265:+00099:003161.3183:02807
02808:-00307:-00045:+00097:003161.3183:02808
02809:+00159:+00192:-00017:003161.3183:02809
02810:-00188:-00144:+00047:003182.3120:02810
02811:-00419:+00103:+00156:003182.3120:02811
02812:-00294:-00182:+00010:003182.3120:02812
02813:-00087:-00193:-00415:003182.3120:02813
02814:-00253:+00016:-00333:003182.3120:02814
02815:-00290:-00331:+00140:003182.3120:02815
02816:+00114:-00183:-00155:003186.6457:02816
02817:+00158:+00292:-00324:003186.6457:02817
02818:-00583:-00518:-00601:003186.6457:02818
02819:-00454:-00142:-00729:003186.6457:02819
02820:+00384:+00234:-00364:003186.6457:02820
02821:+00394:-00409:-00841:003186.6457:02821
02822:-00151:+00075:-00521:003186.6457:02822
02823:-00135:-00163:-00149:003193.9882:02823
02824:+00317:-00273:-00920:003193.9882:02824
02825:+00026:+00163:-00670:003193.9882:02825
02826:-00460:-00010:-00467:003193.9882:02826
02827:-00503:-00449:-00226:003193.9882:02827
02828:-00037:+00692:-00306:003193.9882:02828
02829:+00129:-00632:-00275:003198.7126:02829
02830:-00244:-00091:-00367:003198.7126:02830
02831:+00124:+00304:+00187:003198.7126:02831
02832:+00419:-00363:-00297:003198.7126:02832
02833:+00288:+00230:-00148:003198.7126:02833
02834:-00320:-00114:+00075:003198.7126:02834
02835:-00166:-00096:-00293:003202.8371:02835
02836:+00262:+00203:+00276:003202.8371:02836
02837:+00067:-00085:-00086:003202.8371:02837
02838:+00108:+00044:+00158:003202.8371:02838
02839:+00382:+00138:+00560:003202.8371:02839
02840:+00516:-00082:-00188:003202.8371:02840
02841:-00411:+00073:+00370:003185.5107:02841
02842:-00019:+00064:+00236:003185.5107:02842
02843:+00386:-00055:+00259:003185.5107:02843
02844:+00306:+00261:+00351:003185.5107:02844
02845:-00338:-00211:+00146:003185.5107:02845
02846:-00042:+00132:+00194:003185.5107:02846
02847:+00014:-00101:+00336:003185.5107:02847
02848:-00418:+00255:+00208:003190.3457:02848
02849:-00389:+00513:+00371:003190.3457:02849
02850:-00083:-00140:-00086:003190.3457:02850
02851:+00126:+00782:+00251:003190.3457:02851
02852:+00061:+00040:+00490:003190.3457:02852
02853:-00149:+00186:+00206:003190.3457:02853
02854:-00108:+00356:+00403:003194.6054:02854
02855:+00005:+00073:+00032:003194.6054:02855
02856:-00272:+00138:-00046:003194.6054:02856
02857:-00392:+00257:+00010:003194.6054:02857
02858:+00287:-00038:-00126:003194.6054:02858
02859:+00335:+00318:+00236:003194.6054:02859
02860:-00489:+00067:+00006:003177.3295:02860
02861:+00117:+00204:+00236:003177.3295:02861
02862:+00321:+00460:+00105:003177.3295:02862
02863:+00029:+00490:-00070:003177.3295:02863
02864:-00322:+00242:+00302:003177.3295:02864
02865:+00286:+00770:-00262:003177.3295:02865
02866:+00652:+00069:+00142:003177.3295:02866
02867:+00263:-00124:-00320:003198.6215:02867
02868:-00400:+00124:+00140:003198.6215:02868
02869:+00096:-00140:-00129:003198.6215:02869
02870:+00484:-00264:-00524:003198.6215:02870
02871:-00419:-00076:-00156:003198.6215:02871
02872:-00062:-00058:+00016:003198.6215:02872
02873:+00320:+00060:+00002:003186.3554:02873
02874:+00253:+00169:-00303:003186.3554:02874
02875:-00360:-00019:-00201:003186.3554:02875
02876:+00069:+00119:-00261:003186.3554:02876
02877:+00691:-00110:-00127:003186.3554:02877
02878:+00460:-00052:-00148:003186.3554:02878
02879:-00501:-00167:+00279:003169.1845:02879
02880:+00246:+00077:+00068:003169.1845:02880
02881:+00463:-00443:+00241:003169.1845:02881
02882:-00033:-00004:-00313:003169.1845:02882
02883:-00027:+00059:-00071:003169.1845:02883
02884:+00158:+00115:+00352:003169.1845:02884
02885:+00319:-00006:+00123:003173.7475:02885
02886:-00099:-00040:+00200:003173.7475:02886
02887:-00433:+00340:+00298:003173.7475:02887
02888:+00150:-00277:+00408:003173.7475:02888
02889:+00477:+00372:-00217:003173.7475:02889
02890:-00566:-00325:+00563:003173.7475:02890
02891:-00249:+00213:+00130:003173.7475:02891
02892:+00057:+00084:+00408:003169.7546:02892
02893:-00006:-00061:+00243:003169.7546:02893
02894:-00179:+00186:+00626:003169.7546:02894
02895:+00213:+00158:+00341:003169.7546:02895
02896:+00911:+00380:+00452:003169.7546:02896
02897:+00413:-00296:+00560:003169.7546:02897
02898:-00328:-00077:+00471:003169.1071:02898
02899:+00130:+00441:+00022:003169.1071:02899
02900:+00732:-00083:-00224:003169.1071:02900
02901:-00183:+00232:-00295:003169.1071:02901
02902:-00146:+00160:+00100:003169.1071:02902
02903:-00185:+00075:-00072:003169.1071:02903
02904:+00557:+00303:+00103:003165.5578:02904
02905:-00233:-00286:+00108:003165.5578:02905
02906:-00177:+00213:-00358:003165.5578:02906
02907:+00299:+00257:+00170:003165.5578:02907
02908:+00534:+00213:-00395:003165.5578:02908
02909:-00623:-00230:-00060:003165.5578:02909
02910:-00058:+00123:-00202:003165.5578:02910
02911:+00366:+00045:-00312:003177.9912:02911
02912:+00093:-00120:-00626:003177.9912:02912
02913:-00102:+00424:-00394:003177.9912:02913
02914:+00046:+00001:-00472:003177.9912:02914
02915:+00685:+00375:-00078:003177.9912:02915
02916:+00145:-00111:+00084:003177.9912:02916
02917:-00213:+00089:-00018:003161.0512:02917
02918:+00285:-00028:-00103:003161.0512:02918
02919:+00573:+00068:-00174:003161.0512:02919
02920:-00422:-00099:+00167:003161.0512:02920
02921:-00216:+00041:+00042:003161.0512:02921
02922:-00050:-00151:+00149:003161.0512:02922
02923:+00001:+00286:-00027:003173.8437:02923
02924:-00453:+00014:+00183:003173.8437:02924
02925:-00151:+00212:-00080:003173.8437:02925
02926:+00230:+00159:+00319:003173.8437:02926
02927:-00002:+00220:+00057:003173.8437:02927
02928:-00355:+00231:+00278:003173.8437:02928
02929:+00145:+00118:+00247:003173.8437:02929
02930:+00289:+00159:+00176:003178.0573:02930
02931:-00088:+00090:+00228:003178.0573:02931
02932:-00199:+00141:+00109:003178.0573:02932
02933:-00006:+00360:+00263:003178.0573:02933
02934:+00196:-00045:+00164:003178.0573:02934
02935:-00231:-00215:+00185:003178.0573:02935
02936:-00340:-00252:+00159:003177.2641:02936
02937:+00134:+00045:-00187:003177.2641:02937
02938:+00171:+00041:-00087:003177.2641:02938
02939:-00548:-00113:-00308:003177.2641:02939
02940:-00330:+00292:-00263:003177.2641:02940
02941:-00127:-00032:-00513:003177.2641:02941
02942:-00033:+00006:-00842:003190.2302:02942
02943:-00411:-00061:-00538:003190.2302:02943
02944:-00387:-00290:-00732:003190.2302:02944
02945:+00363:-00203:-00706:003190.2302:02945
02946:+00309:-00131:-00771:003190.2302:02946
02947:-00290:-00040:-00662:003190.2302:02947
02948:+00430:-00295:-00423:003194.4838:02948
02949:+00599:+00068:-00115:003194.4838:02949
02950:-00148:-00318:-00625:003194.4838:02950
02951:-00109:+00405:-00433:003194.4838:02951
02952:+00034:+00629:-00292:003194.4838:02952
02953:+00279:-00261:+00035:003194.4838:02953
02954:-00203:+00553:-00161:003194.4838:02954
02955:+00020:-00084:-00054:003201.9150:02955
02956:+00381:+00164:-00052:003201.9150:02956
02957:+00168:+00551:+00040:003201.9150:02957
02958:-00552:-00278:+00285:003201.9150:02958
02959:-00163:+00504:+00131:003201.9150:02959
02960:+00173:+00271:+00333:003201.9150:02960
02961:-00155:+00078:-00048:003198.5908:02961
02962:-00345:+00211:+00134:003198.5908:02962
02963:-00119:-00110:+00353:003198.5908:02963
02964:+00570:+00119:+00131:003198.5908:02964
02965:-00037:+00073:+00344:003198.5908:02965
02966:-00250:-00476:+00195:003198.5908:02966
02967:+00256:+00546:+00115:003211.2717:02967
02968:+00498:-00052:+00376:003211.2717:02968
02969:-00064:+00591:+00056:003211.2717:02969
02970:-00339:-00118:+00569:003211.2717:02970
02971:+00025:+00197:+00089:003211.2717:02971
02972:+00312:+00473:+00396:003211.2717:02972
02973:-00100:+00017:+00338:003193.7707:02973
02974:-00135:+00100:-00035:003193.7707:02974
02975:+00383:+00698:+00516:003193.7707:02975
02976:+00164:+00429:+00340:003193.7707:02976
02977:-00276:+00140:+00382:003193.7707:02977
02978:+00091:+00402:+00489:003193.7707:02978
02979:+00541:+00084:+00083:003193.7707:02979
02980:-00031:+00186:+00150:003207.0385:02980
02981:-00435:+00068:+00022:003207.0385:02981
02982:-00368:-00312:+00304:003207.0385:02982
02983:+00119:+00167:-00017:003207.0385:02983
02984:-00193:+00058:-00057:003207.0385:02984
02985:-00421:+00028:-00324:003207.0385:02985
02986:+00579:+00877:-00078:003202.8798:02986
02987:+00725:+00380:-00206:003202.8798:02987
02988:-00122:+00010:-00248:003202.8798:02988
02989:-00448:+00249:-00006:003202.8798:02989
02990:-00143:-00027:-00264:003202.8798:02990
02991:-00081:-00142:-00357:003202.8798:02991
02992:-00038:+00310:-00576:003185.5766:02992
02993:+00096:-00071:-00119:003185.5766:02993
02994:+00533:-00037:-00405:003185.5766:02994
02995:+00056:-00006:-00319:003185.5766:02995
02996:-00414:-00185:-00201:003185.5766:02996
02997:+00491:+00299:-00377:003185.5766:02997
02998:+00821:+00306:-00479:003190.5095:02998
02999:+00023:-00038:-00134:003190.5095:02999
03000:-00115:-00226:+00023:003190.5095:03000
03001:+00299:+00132:+00212:003190.5095:03001
03002:+00114:-00340:-00026:003190.5095:03002
03003:-00235:-00084:-00022:003190.5095:03003
03004:-00161:+00016:+00327:003190.5095:03004
03005:+00240:+00139:+00120:003178.2255:03005
03006:+00195:-00211:+00065:003178.2255:03006
03007:-00282:+00169:+00167:003178.2255:03007
03008:-00286:-00044:+00470:003178.2255:03008
03009:+00135:+00255:+00142:003178.2255:03009
03010:-00134:-00204:+00301:003178.2255:03010
03011:-00356:+00146:+00491:003161.2351:03011
03012:-00034:-00146:+00480:003161.2351:03012
03013:+00323:-00051:+00193:003161.2351:03013
03014:+00221:+00070:+00303:003161.2351:03014
03015:-00228:+00132:+00664:003161.2351:03015
03016:+00223:+00227:+00157:003161.2351:03016
03017:+00333:+00047:+00374:003157.7436:03017
03018:-00147:+00275:-00020:003157.7436:03018
03019:-00203:+00138:+00336:003157.7436:03019
03020:+00306:+00172:-00202:003157.7436:03020
03021:+00204:+00033:+00156:003157.7436:03021
03022:-00302:-00018:+00103:003157.7436:03022
03023:-00044:+00199:+00247:003157.7436:03023
03024:+00275:-00207:+00141:003153.8359:03024
03025:+00318:+00028:-00179:003153.8359:03025
03026:-00499:+00063:+00122:003153.8359:03026
03027:-00158:+00127:-00091:003153.8359:03027
03028:+00301:+00057:-00363:003153.8359:03028
03029:-00019:+00053:-00562:003153.8359:03029
03030:-00450:-00048:-00136:003145.1560:03030
03031:+00263:+00380:-00440:003145.1560:03031
03032:+00478:+00199:+00029:003145.1560:03032
03033:-00001:+00240:-00617:003145.1560:03033
03034:-00276:+00223:-00126:003145.1560:03034
03035:+00233:+00199:-00144:003145.1560:03035
03036:+00305:+00151:-00205:003157.6904:03036
03037:-00367:-00138:-00335:003157.6904:03037
03038:-00432:+00250:-00197:003157.6904:03038
03039:+00098:+00045:-00097:003157.6904:03039
03040:-00013:+00046:-00266:003157.6904:03040
03041:-00206:-00029:+00029:003157.6904:03041
03042:-00299:+00178:+00042:003157.6904:03042
03043:+00221:-00173:+00093:003153.7526:03043
03044:+00189:+00036:-00043:003153.7526:03044
03045:-00115:-00086:+00259:003153.7526:03045
03046:-00279:+00173:-00016:003153.7526:03046
03047:+00144:+00133:+00224:003153.7526:03047
03048:-00089:-00032:+00123:003153.7526:03048
03049:-00240:+00056:+00150:003145.0444:03049
03050:+00009:+00140:+00346:003145.0444:03050
03051:+00224:+00043:+00239:003145.0444:03051
03052:-00007:+00122:+00047:003145.0444:03052
03053:-00347:-00088:+00412:003145.0444:03053
03054:-00057:+00171:+00306:003145.0444:03054
03055:+00058:+00112:+00249:003165.8212:03055
03056:-00252:+00146:+00201:003165.8212:03056
03057:-00354:+00066:+00349:003165.8212:03057
03058:-00088:+00132:+00310:003165.8212:03058
03059:-00065:+00271:+00197:003165.8212:03059
03060:-00231:-00077:+00271:003165.8212:03060
03061:-00130:+00123:+00057:003165.8212:03061
03062:+00199:+00263:+00273:003170.0895:03062
03063:+00053:+00001:-00004:003170.0895:03063
03064:-00315:+00299:+00058:003170.0895:03064
03065:-00226:+00125:+00159:003170.0895:03065
03066:+00358:+00221:-00114:003170.0895:03066
03067:-00159:+00245:+00008:003170.0895:03067
03068:-00297:+00090:-00054:003177.4375:03068
03069:+00390:+00375:+00109:003177.4375:03069
03070:+00509:+00023:-00443:003177.4375:03070
03071:+00078:-00304:-00592:003177.4375:03071
03072:-00332:+00164:-00339:003177.4375:03072
03073:+00286:-00273:-00771:003177.4375:03073
03074:+00285:-00111:-00597:003182.2519:03074
03075:-00356:-00096:-00321:003182.2519:03075
03076:-00381:-00112:-00664:003182.2519:03076
03077:+00318:-00048:-00868:003182.2519:03077
03078:-00148:+00046:-00929:003182.2519:03078
03079:-00576:-00333:-00791:003182.2519:03079
03080:-00171:+00050:-00501:003182.2519:03080
03081:+00410:+00135:-00710:003194.7939:03081
03082:+00133:-00251:-00560:003194.7939:03082
03083:-00301:+00176:-00754:003194.7939:03083
03084:+00064:+00388:-00481:003194.7939:03084
03085:+00285:-00064:-00677:003194.7939:03085
03086:-00087:+00038:-00690:003194.7939:03086
03087:-00178:+00417:+00130:003193.9460:03087
03088:+00029:-00196:+00461:003193.9460:03088
03089:+00211:+00114:+00210:003193.9460:03089
03090:+00299:-00106:+00636:003193.9460:03090
03091:-00023:+00183:+00270:003193.9460:03091
03092:-00039:+00137:+00431:003193.9460:03092
03093:+00043:+00057:+00402:003198.8229:03093
03094:-00616:+00341:+00220:003198.8229:03094
03095:-00348:+00018:+00749:003198.8229:03095
03096:+00052:+00200:+00526:003198.8229:03096
03097:-00024:-00104:+00624:003198.8229:03097
03098:-00172:+00117:+00302:003198.8229:03098
03099:+00172:+00051:+00473:003194.5808:03099
03100:+00315:+00255:+00296:003194.5808:03100
03101:+00015:-00093:+00254:003194.5808:03101
03102:-00261:+00190:+00198:003194.5808:03102
03103:+00152:-00139:+00201:003194.5808:03103
03104:+00660:+00267:+00125:003194.5808:03104
03105:-00230:-00193:+00568:003194.5808:03105
03106:-00134:+00230:+00111:003177.2875:03106
03107:+00228:-00032:+00048:003177.2875:03107
03108:-00019:+00266:+00400:003177.2875:03108
03109:-00442:+00195:+00171:003177.2875:03109
03110:+00063:+00341:+00024:003177.2875:03110
03111:+00258:+00305:+00254:003177.2875:03111
03112:+00372:+00127:-00157:003198.6154:03112
03113:-00345:+00370:-00112:003198.6154:03113
03114:-00260:+00317:-00378:003198.6154:03114
03115:+00038:+00001:-00257:003198.6154:03115
03116:-00048:+00098:-00025:003198.6154:03116
03117:-00248:-00053:-00020:003198.6154:03117
03118:+00172:-00287:-00022:003186.2705:03118
03119:+00623:+00065:-00113:003186.2705:03119
03120:+00140:+00109:-00241:003186.2705:03120
03121:-00465:+00343:-00301:003186.2705:03121
03122:-00246:+00295:-00026:003186.2705:03122
03123:+00523:+00514:-00086:003186.2705:03123
03124:-00135:-00109:+00131:003186.2705:03124
03125:-00058:-00022:-00521:003177.1977:03125
03126:+00351:-00048:-00712:003177.1977:03126
03127:+00084:+00048:-00421:003177.1977:03127
03128:-00209:-00039:-00376:003177.1977:03128
03129:+00230:-00113:-00179:003177.1977:03129
03130:+00239:-00010:-00208:003177.1977:03130
03131:-00079:+00197:-00430:003198.5356:03131
03132:-00264:+00048:+00099:003198.5356:03132
03133:+00120:+00031:+00084:003198.5356:03133
03134:+00462:+00038:+00246:003198.5356:03134
03135:-00573:-00100:-00057:003198.5356:03135
03136:-00367:-00136:+00399:003198.5356:03136
03137:+00380:-00177:-00096:003194.4716:03137
03138:+00090:+00165:+00012:003194.4716:03138
03139:-00520:-00081:+00335:003194.4716:03139
03140:-00040:+00083:+00159:003194.4716:03140
03141:+00184:+00092:+00500:003194.4716:03141
03142:+00179:+00222:+00249:003194.4716:03142
03143:-00457:+00107:+00562:003185.4145:03143
03144:-00167:+00391:+00400:003185.4145:03144
03145:+00248:+00021:+00526:003185.4145:03145
03146:-00434:+00195:+00313:003185.4145:03146
03147:-00423:+00006:+00553:003185.4145:03147
03148:+00044:+00101:+00013:003185.4145:03148
03149:+00211:+00211:+00206:003185.4145:03149
03150:-00509:-00039:+00186:003198.4626:03150
03151:-00253:+00101:+00166:003198.4626:03151
03152:+00028:-00036:+00172:003198.4626:03152
03153:+00214:-00008:-00009:003198.4626:03153
03154:-00445:-00161:+00139:003198.4626:03154
03155:-00242:+00246:-00271:003198.4626:03155
03156:+00276:-00108:+00095:003202.7639:03156
03157:-00115:+00015:-00286:003202.7639:03157
03158:-00314:-00267:+00143:003202.7639:03158
03159:+00239:+00129:-00180:003202.7639:03159
03160:+00471:+00107:-00276:003202.7639:03160
03161:+00004:+00217:-00644:003202.7639:03161
03162:-00100:+00177:-00170:003185.3422:03162
03163:+00066:+00099:+00059:003185.3422:03163
03164:+00499:+00393:-00392:003185.3422:03164
03165:-00200:-00330:+00199:003185.3422:03165
03166:+00022:+00311:-00439:003185.3422:03166
03167:+00204:-00250:+00104:003185.3422:03167
03168:+00268:+00303:-00591:003206.8359:03168
03169:-00423:-00468:-00031:003206.8359:03169
03170:-00017:+00551:-00565:003206.8359:03170
03171:+00059:-00134:-00008:003206.8359:03171
03172:-00324:+00291:-00139:003206.8359:03172
03173:-00187:+00106:+00001:003206.8359:03173
03174:+00116:+00239:+00161:003206.8359:03174
03175:+00280:+00129:+00233:003186.1254:03175
03176:-00418:+00043:+00165:003186.1254:03176
03177:-00186:-00254:+00175:003186.1254:03177
03178:+00237:+00357:-00235:003186.1254:03178
03179:+00310:-00018:+00043:003186.1254:03179
03180:-00441:-00022:+00219:003186.1254:03180
03181:+00046:+00012:+00120:003193.6740:03181
03182:+00206:+00087:+00161:003193.6740:03182
03183:+00141:+00406:+00229:003193.6740:03183
03184:-00396:-00066:+00254:003193.6740:03184
03185:-00030:+00303:+00044:003193.6740:03185
03186:+00368:+00246:+00580:003193.6740:03186
03187:+00154:-00022:-00026:003190.2182:03187
03188:-00487:+00239:+00232:003190.2182:03188
03189:+00084:+00078:+00183:003190.2182:03189
03190:+00284:+00458:+00166:003190.2182:03190
03191:-00322:+00117:+00065:003190.2182:03191
03192:-00146:+00154:+00116:003190.2182:03192
03193:+00169:+00220:+00190:003202.8862:03193
03194:+00334:+00012:+00095:003202.8862:03194
03195:-00549:+00012:-00122:003202.8862:03195
03196:-00285:+00204:+00019:003202.8862:03196
03197:+00271:-00215:-00284:003202.8862:03197
03198:+00345:+00242:-00481:003202.8862:03198
03199:-00571:-00211:-00013:003202.8862:03199
03200:+00191:+00048:-00546:003193.6982:03200
03201:+00518:+00051:-00244:003193.6982:03201
03202:+00035:-00001:-00702:003193.6982:03202
03203:-00493:-00115:-00464:003193.6982:03203
03204:+00089:+00182:-00602:003193.6982:03204
03205:+00566:-00456:-00630:003193.6982:03205
03206:+00315:-00099:-00836:003198.5971:03206
03207:-00390:-00452:-00355:003198.5971:03207
03208:+00309:-00315:-00721:003198.5971:03208
03209:+00448:-00005:-00886:003198.5971:03209
03210:-00638:-00339:-00224:003198.5971:03210
03211:-00197:+00191:-00434:003198.5971:03211
03212:+00410:+00217:-00118:003202.8249:03212
03213:+00495:+00320:-00266:003202.8249:03213
03214:-00538:+00357:-00214:003202.8249:03214
03215:-00550:+00364:-00029:003202.8249:03215
03216:+00287:+00306:+00132:003202.8249:03216
03217:+00181:+00384:-00131:003202.8249:03217
03218:-00433:+00021:+00053:003193.6740:03218
03219:-00144:+00277:+00257:003193.6740:03219
03220:+00367:-00040:+00460:003193.6740:03220
03221:+00080:+00244:+00144:003193.6740:03221
03222:-00399:-00092:+00417:003193.6740:03222
03223:-00119:+00194:+00211:003193.6740:03223
03224:+00322:+00076:+00307:003193.6740:03224
03225:+00185:+00198:+00064:003207.1425:03225
03226:-00508:+00151:+00152:003207.1425:03226
03227:+00176:+00130:+00327:003207.1425:03227
03228:+00436:-00037:+00134:003207.1425:03228
03229:-00130:+00032:+00192:003207.1425:03229
03230:-00331:+00008:+00183:003207.1425:03230
03231:+00165:+00114:+00272:003186.4702:03231
03232:+00301:+00051:+00165:003186.4702:03232
03233:-00266:+00008:+00034:003186.4702:03233
03234:-00281:+00196:+00138:003186.4702:03234
03235:+00361:+00022:+00033:003186.4702:03235
03236:+00296:+00274:+00087:003186.4702:03236
03237:-00108:+00126:+00465:003169.2561:03237
03238:+00053:+00100:+00178:003169.2561:03238
03239:+00490:+00226:+00351:003169.2561:03239
03240:+00085:-00175:+00182:003169.2561:03240
03241:-00262:-00329:+00113:003169.2561:03241
03242:+00115:+00126:+00367:003169.2561:03242
03243:-00068:+00000:-00118:003190.4123:03243
03244:-00411:+00699:-00446:003190.4123:03244
03245:+00010:+00152:+00268:003190.4123:03245
03246:+00575:+00604:-00279:003190.4123:03246
03247:+00400:+00440:+00217:003190.4123:03247
03248:-00095:+00232:-00318:003190.4123:03248
03249:-00075:+00125:+00141:003190.4123:03249
03250:+00118:+00145:-00485:003169.9641:03250
03251:+00248:+00129:-00120:003169.9641:03251
03252:-00345:+00070:+00066:003169.9641:03252
03253:-00149:+00088:-00206:003169.9641:03253
03254:+00516:+00215:-00286:003169.9641:03254
03255:+00403:-00040:-00154:003169.9641:03255
03256:+00103:+00217:-00341:003169.2084:03256
03257:+00654:-00074:+00367:003169.2084:03257
03258:+00327:-00146:-00351:003169.2084:03258
03259:-00470:-00045:-00453:003169.2084:03259
03260:+00008:-00276:+00351:003169.2084:03260
03261:+00057:-00148:-00032:003169.2084:03261
03262:+00154:-00057:-00071:003165.7253:03262
03263:-00223:+00040:+00126:003165.7253:03263
03264:-00524:-00054:-00152:003165.7253:03264
03265:+00021:+00103:+00158:003165.7253:03265
03266:-00058:-00438:+00108:003165.7253:03266
03267:-00183:+00171:-00093:003165.7253:03267
03268:+00228:-00007:+00674:003165.7253:03268
03269:+00475:-00043:-00006:003161.6557:03269
03270:+00180:+00214:-00169:003161.6557:03270
03271:-00307:+00115:+00448:003161.6557:03271
03272:+00012:+00338:+00387:003161.6557:03272
03273:+00111:-00077:+00162:003161.6557:03273
03274:-00056:-00102:+00452:003161.6557:03274
03275:-00298:+00143:+00159:003153.0073:03275
03276:+00296:+00067:-00173:003153.0073:03276
03277:+00288:-00052:+00037:003153.0073:03277
03278:-00241:-00057:+00062:003153.0073:03278
03279:-00319:+00374:+00044:003153.0073:03279
03280:+00046:+00398:+00332:003153.0073:03280
03281:+00265:+00221:-00058:003165.4501:03281
03282:-00056:+00174:+00182:003165.4501:03282
03283:-00318:+00206:-00314:003165.4501:03283
03284:+00109:+00114:+00163:003165.4501:03284
03285:-00007:+00110:-00093:003165.4501:03285
03286:-00119:-00366:+00236:003165.4501:03286
03287:+00119:+00223:-00262:003165.4501:03287
03288:+00100:+00133:-00189:003169.7663:03288
03289:-00305:-00088:-00341:003169.7663:03289
03290:-00227:+00272:-00054:003169.7663:03290
03291:+00108:+00077:-00180:003169.7663:03291
03292:+00243:+00099:-00285:003169.7663:03292
03293:-00037:-00322:-00036:003169.7663:03293
03294:-00222:-00046:+00017:003152.8420:03294
03295:+00293:+00142:+00003:003152.8420:03295
03296:+00330:+00257:-00319:003152.8420:03296
03297:-00323:+00051:-00152:003152.8420:03297
03298:-00054:+00199:-00024:003152.8420:03298
03299:+00149:+00125:-00115:003152.8420:03299
03300:+00107:+00010:-00234:003173.7055:03300
03301:-00194:-00077:+00098:003173.7055:03301
03302:-00141:-00227:+00049:003173.7055:03302
03303:+00150:+00152:-00027:003173.7055:03303
03304:-00076:+00068:+00206:003173.7055:03304
03305:-00431:-00043:+00175:003173.7055:03305
03306:+00208:+00117:+00012:003173.7055:03306
03307:+00415:+00204:+00258:003177.9553:03307
03308:-00357:-00036:+00204:003177.9553:03308
03309:-00115:+00248:-00005:003177.9553:03309
03310:+00266:+00187:+00310:003177.9553:03310
03311:+00092:+00270:-00007:003177.9553:03311
03312:-00175:+00021:+00407:003177.9553:03312
03313:-00114:+00098:+00252:003177.1621:03313
03314:+00234:+00247:+00213:003177.1621:03314
03315:+00178:+00273:+00213:003177.1621:03315
03316:-00252:-00065:+00012:003177.1621:03316
03317:+00001:+00227:+00307:003177.1621:03317
03318:+00151:+00083:+00272:003177.1621:03318
03319:-00015:+00191:+00011:003181.9133:03319
03320:-00343:+00141:+00368:003181.9133:03320
03321:-00076:+00112:+00195:003181.9133:03321
03322:+00123:+00107:+00173:003181.9133:03322
03323:-00023:+00454:-00190:003181.9133:03323
03324:-00329:-00012:+00316:003181.9133:03324
03325:+00385:+00190:+00343:003194.4958:03325
03326:+00429:+00348:-00264:003194.4958:03326
03327:-00305:-00568:-00317:003194.4958:03327
03328:-00153:+00384:-00531:003194.4958:03328
03329:+00201:-00193:-00209:003194.4958:03329
03330:+00395:-00238:-00401:003194.4958:03330
03331:-00038:-00214:-00596:003194.4958:03331
03332:-00261:-00572:-00182:003201.9453:03332
03333:+00418:-00305:-00925:003201.9453:03333
03334:+00280:-00123:-00925:003201.9453:03334
03335:-00472:-00430:-00812:003201.9453:03335
03336:+00198:+00121:-00678:003201.9453:03336
03337:+00371:+00097:-00646:003201.9453:03337
03338:-00096:-00039:-00733:003206.9523:03338
03339:-00268:+00165:-00815:003206.9523:03339
03340:+00251:-00187:-00681:003206.9523:03340
03341:+00097:-00113:-00664:003206.9523:03341
03342:-00406:-00555:-00376:003206.9523:03342
03343:-00414:+00109:-00098:003206.9523:03343
03344:+00486:+00195:+00069:003211.2102:03344
03345:+00518:-00044:-00023:003211.2102:03345
03346:-00303:+00394:-00093:003211.2102:03346
03347:-00151:+00434:+00337:003211.2102:03347
03348:+00349:+00989:+00034:003211.2102:03348
03349:-00054:+00109:+00327:003211.2102:03349
03350:-00317:+00599:+00163:003201.9636:03350
03351:+00280:+00606:+00474:003201.9636:03351
03352:+00345:+00212:+00044:003201.9636:03352
03353:+00155:+00095:+00249:003201.9636:03353
03354:-00485:+00186:+00434:003201.9636:03354
03355:-00016:-00109:+00306:003201.9636:03355
03356:+00236:-00053:+00340:003201.9636:03356
03357:-00128:+00021:+00307:003215.3640:03357
03358:-00381:-00037:+00513:003215.3640:03358
03359:-00180:-00033:+00214:003215.3640:03359
03360:+00050:+00168:+00239:003215.3640:03360
03361:-00356:-00204:+00431:003215.3640:03361
03362:-00182:+00180:+00233:003215.3640:03362
03363:+00480:+00289:+00396:003211.3330:03363
03364:+00458:+00290:+00581:003211.3330:03364
03365:-00578:+00065:+00548:003211.3330:03365
03366:+00071:+00113:+00550:003211.3330:03366
03367:+00725:+00111:+00308:003211.3330:03367
03368:+00388:+00461:+00204:003211.3330:03368
03369:-00342:+00070:+00642:003193.9216:03369
03370:+00032:+00263:+00241:003193.9216:03370
03371:+00673:+00059:+00394:003193.9216:03371
03372:+00261:+00228:+00214:003193.9216:03372
03373:-00315:+00265:+00195:003193.9216:03373
03374:+00276:+00071:-00116:003193.9216:03374
03375:+00591:-00088:-00038:003198.8168:03375
03376:-00480:+00211:-00192:003198.8168:03376
03377:-00617:-00149:-00227:003198.8168:03377
03378:+00240:-00412:-00409:003198.8168:03378
03379:+00361:+00498:-00822:003198.8168:03379
03380:-00569:-00324:-00026:003198.8168:03380
03381:-00062:+00037:-00662:003198.8168:03381
03382:+00668:+00336:-00382:003203.0146:03382
03383:+00313:-00167:-00201:003203.0146:03383
03384:-00453:+00198:-00453:003203.0146:03384
03385:+00353:+00008:-00450:003203.0146:03385
03386:+00772:-00126:-00018:003203.0146:03386
03387:+00215:+00048:-00624:003203.0146:03387
03388:-00157:-00172:-00292:003193.8613:03388
03389:+00331:+00094:-00305:003193.8613:03389
03390:+00659:+00009:-00172:003193.8613:03390
03391:-00170:-00564:+00216:003193.8613:03391
03392:-00261:+00413:-00232:003193.8613:03392
03393:+00436:-00322:+00047:003193.8613:03393
03394:+00547:+00286:-00437:003198.7309:03394
03395:-00222:+00062:+00391:003198.7309:03395
03396:-00217:-00042:+00122:003198.7309:03396
03397:-00038:-00287:+00374:003198.7309:03397
03398:-00656:+00136:-00190:003198.7309:03398
03399:-00504:-00461:-00050:003198.7309:03399
03400:+00206:+00116:+00085:003203.0083:03400
03401:+00023:+00211:+00176:003203.0083:03401
03402:-00633:+00059:+00726:003203.0083:03402
03403:-00153:+00242:+00319:003203.0083:03403
03404:+00221:-00413:+00416:003203.0083:03404
03405:+00311:-00037:+00423:003203.0083:03405
03406:-00489:+00034:+00585:003203.0083:03406
03407:-00093:+00147:+00134:003185.6130:03407
03408:+00311:+00138:+00364:003185.6130:03408
03409:-00135:+00257:+00306:003185.6130:03409
03410:-00395:-00144:+00200:003185.6130:03410
03411:+00117:+00571:+00167:003185.6130:03411
03412:+00105:-00068:+00335:003185.6130:03412
03413:-00321:+00135:-00085:003190.4545:03413
03414:-00372:+00356:+00303:003190.4545:03414
03415:-00035:-00145:+00014:003190.4545:03415
03416:+00074:+00077:+00107:003190.4545:03416
03417:-00855:+00251:+00191:003190.4545:03417
03418:-00652:-00012:-00085:003190.4545:03418
03419:+00297:-00151:-00016:003194.6540:03419
03420:+00048:+00782:-00516:003194.6540:03420
03421:-00531:-00556:+00245:003194.6540:03421
03422:+00124:+00422:-00447:003194.6540:03422
03423:+00345:+00202:-00151:003194.6540:03423
03424:+00049:+00301:-00906:003194.6540:03424
03425:-00035:+00225:+00097:003193.7949:03425
03426:+00203:-00132:-00102:003193.7949:03426
03427:+00412:-00402:-00183:003193.7949:03427
03428:-00185:-00106:-00308:003193.7949:03428
03429:-00174:-00081:-00560:003193.7949:03429
03430:+00319:-00049:-00207:003193.7949:03430
03431:+00332:+00355:-00367:003193.7949:03431
03432:-00424:+00206:-00523:003190.4243:03432
03433:-00104:+00338:-00329:003190.4243:03433
03434:+00171:-00242:+00197:003190.4243:03434
03435:+00256:+00364:-00521:003190.4243:03435
03436:-00532:-00238:+00416:003190.4243:03436
03437:-00168:+00080:-00348:003190.4243:03437
03438:+00314:+00052:-00012:003186.4885:03438
03439:-00327:+00003:-00275:003186.4885:03439
03440:-00642:-00086:+00193:003186.4885:03440
03441:+00036:+00225:+00291:003186.4885:03441
03442:+00283:-00078:+00137:003186.4885:03442
03443:-00072:+00336:+00180:003186.4885:03443
03444:-00281:-00101:+00375:003193.8854:03444
03445:+00123:+00186:+00241:003193.8854:03445
03446:+00362:+00512:+00334:003193.8854:03446
03447:-00422:-00143:+00341:003193.8854:03447
03448:-00328:+00278:+00280:003193.8854:03448
03449:+00290:+00132:+00218:003193.8854:03449
03450:+00056:+00259:-00091:003193.8854:03450
03451:-00440:+00366:-00086:003198.8168:03451
03452:-00250:-00134:-00109:003198.8168:03452
03453:+00144:+00063:+00010:003198.8168:03453
03454:+00179:+00339:-00092:003198.8168:03454
03455:-00532:-00324:-00352:003198.8168:03455
03456:-00219:+00164:-00351:003198.8168:03456
03457:+00400:+00352:-00617:003203.0207:03457
03458:-00274:-00421:-00600:003203.0207:03458
03459:-00426:-00022:-00743:003203.0207:03459
03460:+00262:+00095:-00414:003203.0207:03460
03461:+00490:-00286:-00466:003203.0207:03461
03462:-00056:-00065:-00537:003203.0207:03462
03463:-00098:-00485:-00411:003210.4799:03463
03464:+00266:-00163:-00597:003210.4799:03464
03465:+00506:+00470:-00558:003210.4799:03465
03466:-00810:-00551:-00187:003210.4799:03466
03467:-00710:+00050:-00033:003210.4799:03467
03468:+00601:+00327:+00237:003210.4799:03468
03469:+00361:+00102:-00341:003207.1921:03469
03470:+00014:+00898:-00057:003207.1921:03470
03471:-00438:+00249:+00073:003207.1921:03471
03472:-00083:+00247:-00093:003207.1921:03472
03473:-00067:+00859:+00350:003207.1921:03473
03474:-00418:-00547:-00029:003207.1921:03474
03475:-00216:+00581:-00125:003202.9899:03475
03476:-00019:+00012:+00683:003202.9899:03476
03477:-00262:-00288:-00229:003202.9899:03477
03478:-00283:+00060:+00266:003202.9899:03478
03479:+00477:-00094:+00184:003202.9899:03479
03480:+00114:+00288:+00057:003202.9899:03480
03481:-00278:-00040:+00063:003202.9899:03481
03482:+00105:+00181:+00121:003193.8430:03482
03483:+00623:-00060:+00306:003193.8430:03483
03484:+00064:-00436:+00371:003193.8430:03484
03485:-00491:+00319:+00115:003193.8430:03485
03486:-00155:-00180:+00505:003193.8430:03486
03487:+00416:+00038:-00288:003193.8430:03487
03488:-00178:+00315:+00361:003182.1306:03488
03489:-00586:-00050:+00054:003182.1306:03489
03490:+00385:+00532:+00206:003182.1306:03490
03491:+00553:+00293:+00410:003182.1306:03491
03492:-00166:-00058:-00011:003182.1306:03492
03493:-00537:-00027:+00396:003182.1306:03493
03494:-00074:+00012:-00344:003178.1054:03494
03495:+00087:-00518:-00057:003178.1054:03495
03496:-00217:+00429:-00097:003178.1054:03496
03497:-00519:-00012:+00291:003178.1054:03497
03498:+00555:+00475:-00326:003178.1054:03498
03499:+00198:+00287:+00244:003178.1054:03499
03500:-00260:+00589:-00289:003178.1054:03500
03501:-00161:+00035:+00365:003169.0180:03501
03502:+00451:+00281:-00154:003169.0180:03502
03503:+00508:+00025:-00199:003169.0180:03503
03504:-00343:+00037:-00280:003169.0180:03504
03505:-00122:+00100:-00160:003169.0180:03505
03506:+00381:-00453:-00262:003169.0180:03506
03507:-00148:+00411:-00591:003173.5192:03507
03508:-00479:+00171:+00305:003173.5192:03508
03509:+00265:+00213:-00384:003173.5192:03509
03510:+00502:-00319:+00123:003173.5192:03510
03511:-00228:+00481:+00235:003173.5192:03511
03512:-00121:-00648:-00084:003173.5192:03512
03513:+00596:-00169:-00436:003169.7663:03513
03514:+00392:-00118:-00186:003169.7663:03514
03515:-00366:-00117:-00128:003169.7663:03515
03516:-00203:-00105:+00215:003169.7663:03516
03517:+00443:+00291:-00413:003169.7663:03517
03518:+00028:-00120:+00279:003169.7663:03518
03519:-00258:+00383:-00290:003169.7663:03519
03520:+00089:-00286:+00193:003152.8771:03520
03521:+00272:-00006:-00102:003152.8771:03521
03522:+00042:+00211:+00466:003152.8771:03522
03523:-00448:-00335:+00301:003152.8771:03523
03524:-00010:-00207:-00123:003152.8771:03524
03525:-00234:-00115:+00113:003152.8771:03525
03526:-00420:+00274:-00225:003165.5520:03526
03527:-00465:+00096:+00418:003165.5520:03527
03528:+00372:+00095:+00095:003165.5520:03528
03529:+00031:+00184:+00358:003165.5520:03529
03530:-00451:+00450:+00221:003165.5520:03530
03531:-00045:-00017:+00214:003165.5520:03531
03532:+00419:+00172:+00030:003169.8803:03532
03533:-00086:+00116:+00614:003169.8803:03533
03534:-00553:-00186:+00125:003169.8803:03534
03535:-00135:+00011:+00251:003169.8803:03535
03536:+00244:+00164:+00017:003169.8803:03536
03537:-00440:-00075:+00065:003169.8803:03537
03538:-00586:+00280:+00047:003169.8803:03538
03539:+00381:-00029:+00054:003153.0249:03539
03540:+00387:+00302:-00026:003153.0249:03540
03541:-00448:+00298:-00073:003153.0249:03541
03542:-00285:+00109:-00098:003153.0249:03542
03543:+00333:+00134:-00208:003153.0249:03543
03544:+00263:+00195:-00210:003153.0249:03544
03545:-00498:+00087:-00173:003157.4938:03545
03546:-00342:-00236:-00054:003157.4938:03546
03547:+00510:+00149:-00366:003157.4938:03547
03548:+00318:-00165:+00023:003157.4938:03548
03549:-00314:+00069:-00392:003157.4938:03549
03550:+00204:+00104:-00155:003157.4938:03550
03551:+00426:+00188:-00343:003161.6262:03551
03552:-00068:+00179:-00241:003161.6262:03552
03553:-00388:+00378:-00118:003161.6262:03553
03554:-00141:-00089:-00148:003161.6262:03554
03555:+00356:+00224:-00409:003161.6262:03555
03556:-00175:+00124:-00110:003161.6262:03556
03557:-00527:-00027:-00293:003161.6262:03557
03558:+00228:+00166:+00164:003160.8857:03558
03559:+00284:-00334:+00027:003160.8857:03559
03560:-00083:-00068:-00016:003160.8857:03560
03561:-00393:-00052:+00189:003160.8857:03561
03562:+00237:-00051:-00183:003160.8857:03562
03563:+00377:+00218:+00170:003160.8857:03563
03564:-00444:-00111:+00257:003173.8137:03564
03565:-00537:+00217:+00025:003173.8137:03565
03566:+00425:+00436:+00358:003173.8137:03566
03567:+00435:-00102:+00195:003173.8137:03567
03568:-00277:+00109:+00045:003173.8137:03568
03569:-00242:+00052:+00242:003173.8137:03569
03570:+00159:+00071:+00006:003177.9975:03570
03571:+00089:+00303:+00265:003177.9975:03571
03572:-00354:-00104:+00181:003177.9975:03572
03573:-00212:+00167:+00169:003177.9975:03573
03574:+00272:+00227:+00149:003177.9975:03574
03575:-00122:+00004:+00124:003177.9975:03575
03576:-00295:+00072:+00293:003177.2338:03576
03577:-00021:-00106:+00031:003177.2338:03577
03578:+00287:+00109:+00058:003177.2338:03578
03579:+00001:+00000:-00054:003177.2338:03579
03580:-00189:-00024:-00184:003177.2338:03580
03581:+00021:-00012:-00388:003177.2338:03581
03582:+00171:-00206:-00492:003177.2338:03582
03583:-00164:-00113:-00450:003198.5844:03583
03584:-00210:-00125:-00415:003198.5844:03584
03585:+00220:-00155:-00807:003198.5844:03585
03586:+00314:-00056:-00901:003198.5844:03586
03587:-00247:-00171:-00925:003198.5844:03587
03588:+00017:-00019:-00706:003198.5844:03588
03589:+00221:-00074:-00445:003202.8737:03589
03590:+00244:-00079:-00509:003202.8737:03590
03591:-00158:-00573:-00446:003202.8737:03591
03592:+00384:+00118:-00489:003202.8737:03592
03593:+00416:-00120:+00078:003202.8737:03593
03594:-00851:+00099:-00593:003202.8737:03594
03595:-01030:+00249:-00305:003193.6918:03595
03596:+00375:+00566:+00140:003193.6918:03596
03597:+00851:+00516:+00194:003193.6918:03597
03598:+00226:+00648:+00115:003193.6918:03598
03599:-00319:+00379:+00336:003193.6918:03599
03600:-00160:+00329:+00189:003193.6918:03600
03601:+00373:+00455:+00229:003206.9523:03601
03602:-00345:+00141:+00162:003206.9523:03602
03603:-00418:+00325:+00138:003206.9523:03603
03604:-00164:-00135:+00472:003206.9523:03604
03605:+00032:-00003:+00488:003206.9523:03605
03606:-00311:+00084:+00472:003206.9523:03606
03607:-00044:-00049:+00327:003206.9523:03607
03608:+00002:+00117:+00136:003202.8984:03608
03609:-00199:+00081:+00132:003202.8984:03609
03610:+00006:+00060:+00144:003202.8984:03610
03611:+00320:+00126:+00174:003202.8984:03611
03612:+00444:-00339:+00462:003202.8984:03612
03613:-00050:-00042:+00243:003202.8984:03613
03614:-00297:-00044:+00130:003193.6796:03614
03615:+00311:+00029:-00086:003193.6796:03615
03616:+00391:+00421:+00104:003193.6796:03616
03617:-00489:-00041:+00050:003193.6796:03617
03618:+00128:+00503:-00335:003193.6796:03618
03619:+00199:+00075:+00204:003193.6796:03619
03620:+00322:+00071:-00070:003198.5908:03620
03621:-00212:-00169:+00106:003198.5908:03621
03622:-00038:+00055:+00047:003198.5908:03622
03623:+00113:+00153:+00046:003198.5908:03623
03624:-00048:-00234:+00081:003198.5908:03624
03625:-00071:+00047:+00236:003198.5908:03625
03626:+00194:+00158:+00129:003194.5263:03626
03627:+00340:+00042:-00047:003194.5263:03627
03628:-00372:+00236:-00261:003194.5263:03628
03629:-00296:+00350:-00335:003194.5263:03629
03630:-00072:+00445:+00112:003194.5263:03630
03631:+00278:+00408:-00212:003194.5263:03631
03632:-00104:-00007:+00140:003194.5263:03632
03633:+00059:+00291:-00629:003193.6982:03633
03634:+00639:-00211:-00151:003193.6982:03634
03635:+00461:-00094:-00392:003193.6982:03635
03636:-00245:-00208:-00030:003193.6982:03636
03637:+00014:-00053:-00385:003193.6982:03637
03638:+00260:-00031:-00221:003193.6982:03638
03639:+00017:+00119:-00299:003190.3151:03639
03640:+00046:+00190:-00217:003190.3151:03640
03641:+00163:+00026:-00168:003190.3151:03641
03642:+00259:+00228:-00360:003190.3151:03642
03643:-00157:-00364:+00213:003190.3151:03643
03644:+00047:+00094:+00107:003190.3151:03644
03645:+00269:-00136:+00102:003186.1918:03645
03646:+00254:-00037:+00123:003186.1918:03646
03647:-00186:-00170:+00250:003186.1918:03647
03648:+00031:-00128:+00273:003186.1918:03648
03649:+00119:+00003:+00309:003186.1918:03649
03650:-00254:+00187:+00192:003186.1918:03650
03651:-00396:+00109:+00607:003186.1918:03651
03652:-00051:+00273:+00096:003177.2102:03652
03653:+00028:+00247:+00285:003177.2102:03653
03654:-00210:+00108:+00454:003177.2102:03654
03655:-00331:+00155:+00449:003177.2102:03655
03656:+00360:+00124:+00412:003177.2102:03656
03657:+00180:+00197:+00185:003177.2102:03657
03658:-00506:+00037:+00345:003173.7658:03658
03659:+00020:+00298:+00160:003173.7658:03659
03660:+00360:+00040:+00156:003173.7658:03660
03661:+00053:+00156:+00148:003173.7658:03661
03662:-00350:-00024:+00158:003173.7658:03662
03663:-00043:+00244:+00121:003173.7658:03663
03664:+00335:-00133:-00024:003177.8945:03664
03665:+00234:+00209:-00298:003177.8945:03665
03666:-00388:+00057:+00231:003177.8945:03666
03667:+00220:+00023:-00141:003177.8945:03667
03668:+00275:-00187:+00023:003177.8945:03668
03669:-00211:+00081:-00433:003177.8945:03669
03670:-00414:+00016:-00217:003177.8945:03670
03671:+00325:+00339:-00356:003152.9187:03671
03672:+00371:-00299:-00322:003152.9187:03672
03673:-00142:-00125:-00386:003152.9187:03673
03674:-00338:+00019:-00097:003152.9187:03674
03675:+00532:-00051:-00126:003152.9187:03675
03676:+00598:+00033:-00455:003152.9187:03676
03677:-00343:+00233:-00152:003157.4760:03677
03678:-00186:+00166:-00257:003157.4760:03678
03679:+00293:+00205:-00115:003157.4760:03679
03680:+00266:+00267:-00209:003157.4760:03680
03681:-00287:+00087:+00103:003157.4760:03681
03682:-00326:+00376:-00148:003157.4760:03682
03683:+00348:+00101:+00081:003153.5512:03683
03684:+00184:+00033:+00082:003153.5512:03684
03685:-00445:+00203:+00252:003153.5512:03685
03686:-00139:-00049:+00222:003153.5512:03686
03687:+00312:+00224:+00033:003153.5512:03687
03688:-00120:+00102:+00243:003153.5512:03688
03689:-00360:+00198:+00082:003153.5512:03689
03690:-00063:+00162:+00491:003152.9833:03690
03691:+00333:+00136:+00098:003152.9833:03691
03692:-00049:+00067:+00349:003152.9833:03692
03693:-00315:+00273:+00230:003152.9833:03693
03694:+00136:+00025:+00399:003152.9833:03694
03695:+00392:+00375:+00128:003152.9833:03695
03696:-00170:-00100:+00190:003165.6777:03696
03697:-00318:+00309:+00249:003165.6777:03697
03698:+00071:+00113:+00185:003165.6777:03698
03699:+00279:+00243:+00064:003165.6777:03699
03700:-00240:+00304:+00293:003165.6777:03700
03701:-00351:+00098:+00062:003165.6777:03701
03702:+00350:+00196:-00089:003178.1054:03702
03703:+00369:+00336:-00103:003178.1054:03703
03704:-00430:-00035:-00012:003178.1054:03704
03705:-00010:+00205:-00174:003178.1054:03705
03706:+00265:+00224:-00207:003178.1054:03706
03707:-00029:-00248:-00193:003178.1054:03707
03708:-00468:+00212:-00422:003169.2084:03708
03709:-00119:+00165:-00224:003169.2084:03709
03710:+00282:-00294:-00295:003169.2084:03710
03711:+00083:+00011:-00405:003169.2084:03711
03712:-00133:-00021:-00308:003169.2084:03712
03713:+00276:+00030:-00510:003169.2084:03713
03714:+00392:+00081:-00631:003169.2084:03714
03715:-00368:-00350:-00405:003198.6582:03715
03716:-00441:+00078:-00925:003198.6582:03716
03717:+00288:-00002:-00367:003198.6582:03717
03718:+00215:-00335:-00760:003198.6582:03718
03719:-00334:+00150:-00732:003198.6582:03719
03720:-00298:-00048:-00445:003198.6582:03720
03721:+00683:-00306:-00860:003194.5932:03721
03722:+00456:-00457:-00351:003194.5932:03722
03723:-00150:+00133:-00331:003194.5932:03723
03724:-00051:+00026:-00313:003194.5932:03724
03725:+00223:+00348:-00285:003194.5932:03725
03726:-00182:-00094:-00070:003194.5932:03726
03727:-00138:+00529:-00169:003193.7402:03727
03728:+00022:+00437:+00222:003193.7402:03728
03729:+00072:+00321:-00151:003193.7402:03729
03730:-00241:+00344:+00141:003193.7402:03730
03731:-00502:+00046:+00394:003193.7402:03731
03732:+00175:+00301:+00154:003193.7402:03732
03733:+00276:+00162:+00399:003207.0136:03733
03734:-00285:-00120:+00208:003207.0136:03734
03735:-00540:+00122:+00591:003207.0136:03735
03736:-00071:-00079:+00347:003207.0136:03736
03737:+00077:+00111:+00331:003207.0136:03737
03738:-00139:-00070:+00466:003207.0136:03738
03739:-00021:+00055:+00404:003207.0136:03739
03740:+00363:+00029:+00206:003202.8798:03740
03741:+00179:+00071:+00245:003202.8798:03741
03742:-00506:-00090:+00163:003202.8798:03742
03743:+00283:+00018:+00104:003202.8798:03743
03744:+00486:-00175:+00319:003202.8798:03744
03745:+00039:+00178:-00090:003202.8798:03745
03746:-00413:+00043:+00146:003193.7280:03746
03747:+00093:+00404:-00031:003193.7280:03747
03748:+00418:+00108:+00275:003193.7280:03748
03749:+00063:+00164:+00362:003193.7280:03749
03750:-00387:+00229:+00074:003193.7280:03750
03751:+00513:+00004:-00214:003193.7280:03751
03752:+00559:+00416:+00106:003198.6582:03752
03753:-00661:-00387:+00161:003198.6582:03753
03754:-00551:+00079:-00235:003198.6582:03754
03755:+00420:+00238:+00013:003198.6582:03755
03756:+00134:+00053:-00169:003198.6582:03756
03757:-00379:-00103:+00258:003198.6582:03757
03758:+00225:+00447:+00016:003194.4533:03758
03759:+00408:-00017:-00180:003194.4533:03759
03760:-00085:+00225:-00048:003194.4533:03760
03761:-00522:-00091:-00114:003194.4533:03761
03762:+00587:+00439:-00371:003194.4533:03762
03763:+00578:-00215:+00144:003194.4533:03763
03764:-00291:+00051:-00386:003194.4533:03764
03765:-00381:-00060:-00083:003193.8554:03765
03766:+00374:+00046:-00297:003193.8554:03766
03767:+00289:-00167:-00369:003193.8554:03767
03768:-00165:+00022:-00116:003193.8554:03768
03769:+00045:-00299:-00201:003193.8554:03769
03770:+00652:+00394:-00206:003193.8554:03770
03771:+00218:-00005:+00015:003190.5341:03771
03772:-00513:+00234:-00109:003190.5341:03772
03773:-00169:+00133:-00048:003190.5341:03773
03774:+00336:+00105:-00259:003190.5341:03774
03775:-00219:+00064:+00152:003190.5341:03775
03776:-00491:-00150:+00404:003190.5341:03776
03777:+00455:+00321:+00099:003194.8669:03777
03778:+00119:-00190:+00474:003194.8669:03778
03779:-00383:+00132:+00391:003194.8669:03779
03780:-00288:+00147:+00397:003194.8669:03780
03781:+00543:+00098:+00176:003194.8669:03781
03782:+00166:-00035:+00142:003194.8669:03782
03783:-00562:+00029:+00462:003194.8669:03783
03784:-00268:+00282:+00062:003169.4704:03784
03785:+00526:+00187:-00104:003169.4704:03785
03786:-00427:+00211:+00320:003169.4704:03786
03787:-00735:+00238:+00490:003169.4704:03787
03788:+00266:+00312:+00324:003169.4704:03788
03789:+00204:-00315:+00224:003169.4704:03789
03790:-00256:+00218:+00193:003190.6005:03790
03791:-00414:+00024:+00545:003190.6005:03791
03792:+00320:+00176:-00271:003190.6005:03792
03793:+00395:-00261:+00220:003190.6005:03793
03794:-00617:+00191:-00309:003190.6005:03794
03795:-00536:-00137:-00161:003190.6005:03795
03796:+00629:+00100:-00106:003170.1560:03796
03797:+00214:+00286:-00302:003170.1560:03797
03798:-00547:-00218:-00376:003170.1560:03798
03799:-00012:+00252:-00085:003170.1560:03799
03800:+00623:-00158:-00128:003170.1560:03800
03801:+00309:-00179:-00291:003170.1560:03801
03802:-00582:+00174:-00086:003169.4523:03802
03803:-00187:-00180:-00140:003169.4523:03803
03804:+00691:-00088:-00441:003169.4523:03804
03805:-00345:+00160:-00250:003169.4523:03805
03806:-00820:-00148:+00082:003169.4523:03806
03807:+00442:+00322:-00269:003169.4523:03807
03808:+00541:+00123:-00080:003169.4523:03808
03809:-00281:-00107:-00245:003174.0783:03809
03810:-00515:+00274:+00000:003174.0783:03810
03811:+00060:+00191:-00012:003174.0783:03811
03812:+00329:+00146:-00091:003174.0783:03812
03813:-00591:+00168:+00231:003174.0783:03813
03814:-00400:+00119:+00060:003174.0783:03814
03815:+00494:+00155:+00013:003178.2861:03815
03816:-00196:+00033:+00064:003178.2861:03816
03817:-00612:-00138:+00110:003178.2861:03817
03818:+00022:+00341:+00334:003178.2861:03818
03819:+00306:-00077:+00155:003178.2861:03819
03820:+00001:+00171:+00100:003178.2861:03820
03821:-00511:+00120:+00386:003169.3215:03821
03822:-00220:+00177:+00132:003169.3215:03822
03823:+00187:+00292:+00208:003169.3215:03823
03824:-00363:+00015:+00209:003169.3215:03824
03825:-00482:-00133:+00264:003169.3215:03825
03826:+00146:+00519:+00287:003169.3215:03826
03827:+00224:-00178:+00255:003169.3215:03827
03828:-00080:+00080:+00138:003190.4916:03828
03829:-00208:+00182:+00256:003190.4916:03829
03830:+00144:+00021:-00095:003190.4916:03830
03831:+00160:+00105:+00057:003190.4916:03831
03832:-00498:+00179:+00004:003190.4916:03832
03833:-00388:-00126:+00059:003190.4916:03833
03834:+00308:+00140:-00138:003203.0390:03834
03835:-00057:+00040:-00517:003203.0390:03835
03836:-00407:-00488:-00345:003203.0390:03836
03837:+00096:+00258:-00283:003203.0390:03837
03838:+00251:-00468:-00450:003203.0390:03838
03839:+00087:-00361:-00563:003203.0390:03839
03840:-00401:+00310:-00244:003202.0063:03840
03841:-00024:-00304:-00656:003202.0063:03841
03842:+00517:-00148:-00698:003202.0063:03842
03843:-00203:-00072:-00744:003202.0063:03843
03844:-00424:-00691:-00840:003202.0063:03844
03845:+00325:-00059:-00826:003202.0063:03845
03846:+00211:-00418:-00748:003215.2714:03846
03847:-00090:-00508:-00383:003215.2714:03847
03848:+00037:+00209:-00074:003215.2714:03848
03849:+00148:-00252:-00446:003215.2714:03849
03850:-00105:+00113:-00762:003215.2714:03850
03851:-00339:+00556:-00123:003215.2714:03851
03852:-00206:+00289:-00125:003215.2714:03852
03853:+00176:+00224:-00032:003211.0810:03853
03854:-00061:+00256:-00076:003211.0810:03854
03855:+00088:-00216:+00215:003211.0810:03855
03856:+00196:+00327:+00339:003211.0810:03856
03857:+00210:-00167:-00080:003211.0810:03857
03858:-00552:-00141:+00176:003211.0810:03858
03859:-00314:+00243:+00266:003210.1623:03859
03860:-00059:+00089:+00124:003210.1623:03860
03861:+00258:+00006:+00125:003210.1623:03861
03862:-00338:+00112:+00279:003210.1623:03862
03863:-00362:-00188:+00313:003210.1623:03863
03864:+00383:+00290:+00233:003210.1623:03864
03865:-00331:-00462:+00328:003206.8789:03865
03866:-00345:+00096:+00184:003206.8789:03866
03867:+00026:-00239:+00421:003206.8789:03867
03868:+00459:-00193:+00002:003206.8789:03868
03869:-00290:+00045:+00369:003206.8789:03869
03870:-00255:-00226:+00124:003206.8789:03870
03871:+00073:-00029:+00186:003202.8188:03871
03872:+00544:+00218:+00197:003202.8188:03872
03873:-00336:+00242:-00010:003202.8188:03873
03874:-00379:+00236:-00023:003202.8188:03874
03875:+00431:+00173:-00175:003202.8188:03875
03876:+00473:+00391:+00049:003202.8188:03876
03877:-00230:+00381:-00001:003202.8188:03877
03878:-00059:+00032:+00044:003177.2221:03878
03879:+00284:+00350:+00176:003177.2221:03879
03880:+00032:+00170:+00138:003177.2221:03880
03881:-00436:+00233:+00120:003177.2221:03881
03882:-00069:+00434:-00036:003177.2221:03882
03883:+00548:-00128:-00143:003177.2221:03883
03884:-00184:+00638:-00017:003182.0097:03884
03885:-00430:+00291:+00153:003182.0097:03885
03886:+00233:-00007:-00266:003182.0097:03886
03887:+00421:+00374:-00263:003182.0097:03887
03888:-00517:+00142:-00375:003182.0097:03888
03889:+00154:+00247:+00014:003182.0097:03889
03890:+00680:-00031:+00039:003186.2888:03890
03891:+00495:+00527:-00550:003186.2888:03891
03892:-00473:-00129:-00027:003186.2888:03892
03893:-00280:+00422:-00497:003186.2888:03893
03894:+00476:-00210:+00031:003186.2888:03894
03895:+00237:-00295:-00133:003186.2888:03895
03896:-00383:+00148:+00160:003169.3039:03896
03897:+00145:-00386:+00235:003169.3039:03897
03898:+00476:-00454:-00285:003169.3039:03898
03899:+00082:+00184:-00165:003169.3039:03899
03900:-00290:-00133:-00196:003169.3039:03900
03901:-00057:+00043:+00147:003169.3039:03901
03902:+00224:+00165:-00151:003169.3039:03902
03903:-00132:-00031:+00074:003173.9338:03903
03904:-00161:+00174:+00088:003173.9338:03904
03905:+00384:-00078:+00190:003173.9338:03905
03906:+00328:-00158:-00089:003173.9338:03906
03907:-00473:-00348:+00501:003173.9338:03907
03908:-00147:+00031:+00048:003173.9338:03908
03909:+00333:-00052:+00125:003169.9226:03909
03910:+00091:-00075:+00079:003169.9226:03910
03911:-00456:+00182:+00355:003169.9226:03911
03912:-00117:+00287:+00196:003169.9226:03912
03913:+00531:+00088:+00022:003169.9226:03913
03914:+00131:+00152:-00040:003169.9226:03914
03915:-00654:-00072:+00322:003169.2263:03915
03916:+00285:+00041:+00138:003169.2263:03916
03917:+00459:+00255:-00239:003169.2263:03917
03918:-00316:+00297:+00112:003169.2263:03918
03919:-00336:+00424:+00558:003169.2263:03919
03920:+00234:+00652:+00261:003169.2263:03920
03921:+00377:+00164:+00085:003169.2263:03921
03922:-00495:+00393:+00344:003173.7595:03922
03923:-00358:+00233:-00012:003173.7595:03923
03924:+00472:-00020:+00067:003173.7595:03924
03925:+00585:+00247:-00071:003173.7595:03925
03926:-00493:+00023:-00065:003173.7595:03926
03927:+00087:+00017:-00027:003173.7595:03927
03928:+00411:+00088:+00001:003169.8205:03928
03929:+00277:+00110:+00051:003169.8205:03929
03930:-00406:+00160:-00033:003169.8205:03930
03931:-00100:+00328:-00162:003169.8205:03931
03932:+00399:+00074:-00370:003169.8205:03932
03933:+00101:-00096:-00041:003169.8205:03933
03934:-00260:+00157:+00271:003169.1013:03934
03935:+00209:-00261:-00206:003169.1013:03935
03936:+00380:-00197:-00181:003169.1013:03936
03937:-00318:+00195:-00172:003169.1013:03937
03938:-00302:+00056:+00074:003169.1013:03938
03939:+00159:+00248:+00026:003169.1013:03939
03940:+00418:+00108:-00004:003169.1013:03940
03941:-00476:+00087:+00134:003182.0461:03941
03942:-00353:+00253:+00061:003182.0461:03942
03943:+00292:-00055:-00114:003182.0461:03943
03944:+00295:+00395:-00207:003182.0461:03944
03945:-00479:+00181:+00106:003182.0461:03945
03946:+00034:+00084:+00043:003182.0461:03946
03947:+00319:+00383:-00138:003186.2163:03947
03948:+00010:+00042:+00109:003186.2163:03948
03949:-00305:+00339:+00052:003186.2163:03949
03950:-00066:+00277:+00074:003186.2163:03950
03951:+00289:+00062:+00045:003186.2163:03951
03952:-00039:+00025:+00036:003186.2163:03952
03953:-00414:-00151:+00211:003185.4206:03953
03954:+00217:+00133:+00077:003185.4206:03954
03955:+00432:+00328:+00212:003185.4206:03955
03956:-00120:-00110:+00149:003185.4206:03956
03957:-00280:+00443:+00063:003185.4206:03957
03958:-00018:+00083:+00246:003185.4206:03958
03959:+00273:+00379:-00250:003206.9338:03959
03960:-00323:+00157:+00159:003206.9338:03960
03961:-00359:-00137:-00006:003206.9338:03961
03962:+00151:-00090:-00232:003206.9338:03962
03963:+00225:-00058:-00336:003206.9338:03963
03964:-00294:-00500:-00216:003206.9338:03964
03965:-00129:-00025:-00196:003206.9338:03965
03966:+00046:+00115:-00298:003202.8249:03966
03967:-00056:-00738:-00462:003202.8249:03967
03968:-00125:+00181:-00660:003202.8249:03968
03969:+00014:-00242:-00469:003202.8249:03969
03970:+00320:-00254:-00903:003202.8249:03970
03971:+00030:-00016:-00494:003202.8249:03971
03972:-00155:-00209:-00558:003210.3151:03972
03973:+00582:+00023:-00458:003210.3151:03973
03974:+00571:+00140:-00600:003210.3151:03974
03975:-00464:-00369:-00540:003210.3151:03975
03976:-00115:+00147:-00044:003210.3151:03976
03977:+00322:+00309:-00320:003210.3151:03977
03978:+00153:-00126:-00325:003215.3457:03978
03979:-00509:+00339:+00150:003215.3457:03979
03980:-00222:+00073:+00144:003215.3457:03980
03981:+00347:+00222:+00147:003215.3457:03981
03982:+00172:+00369:+00150:003215.3457:03982
03983:-00516:+00182:+00214:003215.3457:03983
03984:+00271:+00310:+00080:003219.5524:03984
03985:+00296:+00460:-00169:003219.5524:03985
03986:-00466:-00307:+00230:003219.5524:03986
03987:-00028:+00588:+00171:003219.5524:03987
03988:+00255:+00027:+00179:003219.5524:03988
03989:-00017:+00138:+00002:003219.5524:03989
03990:-00383:+00054:+00461:003219.5524:03990
03991:+00115:+00002:+00006:003210.2355:03991
03992:+00383:+00211:+00186:003210.2355:03992
03993:+00106:+00102:+00230:003210.2355:03993
03994:-00332:-00066:+00154:003210.2355:03994
03995:+00381:-00038:+00111:003210.2355:03995
03996:+00473:-00165:+00333:003210.2355:03996
03997:-00298:-00072:+00099:003206.9155:03997
03998:-00191:+00049:-00114:003206.9155:03998
03999:+00131:-00038:+00343:003206.9155:03999
04000:+00262:+00167:+00246:003206.9155:04000
04001:-00287:+00077:-00118:003206.9155:04001
04002:-00348:+00211:+00630:003206.9155:04002
04003:+00229:-00193:-00150:003194.5566:04003
04004:+00323:-00203:-00398:003194.5566:04004
04005:-00600:+00024:-00083:003194.5566:04005
04006:+00215:+00354:-00204:003194.5566:04006
04007:+00254:+00335:+00002:003194.5566:04007
04008:+00326:+00356:-00066:003194.5566:04008
04009:-00368:+00309:+00608:003185.5048:04009
04010:+00154:+00364:-00121:003185.5048:04010
04011:+00361:+00122:+00089:003185.5048:04011
04012:+00277:+00111:+00254:003185.5048:04012
04013:-00539:-00083:-00164:003185.5048:04013
04014:+00247:+00302:-00227:003185.5048:04014
04015:+00604:-00062:+00108:003185.5048:04015
04016:+00174:+00121:-00575:003182.0581:04016
04017:-00184:+00245:-00097:003182.0581:04017
04018:-00027:+00010:-00299:003182.0581:04018
04019:+00386:+00347:-00301:003182.0581:04019
04020:-00060:-00258:+00338:003182.0581:04020
04021:-00009:+00141:-00135:003182.0581:04021
04022:+00378:+00129:-00054:003186.3007:04022
04023:+00328:-00257:-00289:003186.3007:04023
04024:-00335:-00150:-00121:003186.3007:04024
04025:+00073:-00001:-00139:003186.3007:04025
04026:+00197:-00330:-00134:003186.3007:04026
04027:-00100:+00080:-00252:003186.3007:04027
04028:-00376:-00197:-00044:003177.2937:04028
04029:+00105:-00101:+00060:003177.2937:04029
04030:+00358:+00309:-00131:003177.2937:04030
04031:-00147:-00113:+00341:003177.2937:04031
04032:-00432:+00168:-00259:003177.2937:04032
04033:+00299:+00309:+00089:003177.2937:04033
04034:+00240:-00057:+00024:003165.6176:04034
04035:-00261:-00110:+00273:003165.6176:04035
04036:-00324:-00235:+00152:003165.6176:04036
04037:+00146:+00089:+00212:003165.6176:04037
04038:-00091:-00158:+00248:003165.6176:04038
04039:-00214:+00192:+00140:003165.6176:04039
04040:-00227:-00106:+00224:003165.6176:04040
04041:+00329:+00240:-00065:003178.2255:04041
04042:-00025:-00023:+00316:003178.2255:04042
04043:-00292:+00301:+00089:003178.2255:04043
04044:+00360:+00498:+00205:003178.2255:04044
04045:+00256:+00302:-00145:003178.2255:04045
04046:-00107:+00404:+00289:003178.2255:04046
04047:-00332:-00033:+00298:003145.1328:04047
04048:+00322:+00469:+00181:003145.1328:04048
04049:+00106:+00027:+00229:003145.1328:04049
04050:-00058:+00222:+00118:003145.1328:04050
04051:-00261:+00032:+00209:003145.1328:04051
04052:+00391:-00138:-00020:003145.1328:04052
04053:+00258:+00172:+00092:003165.8212:04053
04054:-00366:+00031:+00159:003165.8212:04054
04055:-00022:+00269:-00191:003165.8212:04055
04056:+00199:+00012:-00312:003165.8212:04056
04057:+00158:+00531:-00415:003165.8212:04057
04058:-00211:-00205:+00209:003165.8212:04058
04059:+00119:+00124:-00480:003165.8212:04059
04060:+00339:+00240:-00134:003153.7941:04060
04061:+00068:-00069:-00217:003153.7941:04061
04062:-00180:-00271:-00031:003153.7941:04062
04063:+00296:+00171:-00392:003153.7941:04063
04064:+00367:-00365:+00267:003153.7941:04064
04065:-00201:+00264:-00274:003153.7941:04065
04066:-00290:+00044:-00165:003153.0834:04066
04067:-00231:+00233:-00538:003153.0834:04067
04068:+00316:+00407:+00106:003153.0834:04068
04069:-00058:+00248:+00277:003153.0834:04069
04070:-00050:+00002:+00281:003153.0834:04070
04071:-00067:+00195:-00171:003153.0834:04071
04072:+00026:-00056:+00001:003165.7856:04072
04073:-00512:+00197:-00035:003165.7856:04073
04074:+00054:+00100:+00102:003165.7856:04074
04075:+00183:+00176:-00013:003165.7856:04075
04076:+00230:+00287:+00086:003165.7856:04076
04077:-00176:-00092:+00313:003165.7856:04077
04078:-00039:+00163:+00040:003165.7856:04078
04079:+00097:+00223:+00329:003169.9641:04079
04080:+00043:+00161:+00044:003169.9641:04080
04081:-00362:+00195:+00304:003169.9641:04081
04082:+00248:+00366:+00254:003169.9641:04082
04083:+00355:+00040:-00001:003169.9641:04083
04084:-00280:+00362:-00092:003169.9641:04084
04085:-00566:+00047:+00227:003169.2441:04085
04086:+00224:+00259:+00059:003169.2441:04086
04087:+00242:+00135:+00135:003169.2441:04087
04088:-00210:+00012:+00149:003169.2441:04088
04089:-00393:+00085:-00175:003169.2441:04089
04090:+00092:-00097:-00179:003169.2441:04090
04091:+00166:-00158:-00389:003198.7006:04091
04092:-00399:-00189:-00349:003198.7006:04092
04093:-00136:-00281:-00373:003198.7006:04093
04094:+00111:-00200:-00543:003198.7006:04094
04095:-00015:-00105:-00768:003198.7006:04095
04096:-00298:-00423:-00672:003198.7006:04096
04097:+00023:-00146:-00894:003198.7006:04097
04098:+00568:-00098:-00465:003194.6540:04098
04099:+00392:-00192:-00509:003194.6540:04099
04100:+00006:+00130:-00071:003194.6540:04100
04101:+00085:-00373:-00313:003194.6540:04101
04102:+00418:-00125:-00436:003194.6540:04102
04103:-00582:+00040:-00350:003194.6540:04103
04104:-00449:+00509:-00624:003193.8491:04104
04105:+00387:+00215:-00167:003193.8491:04105
04106:+00151:+00287:-00329:003193.8491:04106
04107:-00522:+00384:+00305:003193.8491:04107
04108:-00204:+00366:+00052:003193.8491:04108
04109:+00395:+00372:+00011:003193.8491:04109
04110:+00179:+00407:+00267:003198.7556:04110
04111:-00445:+00089:+00092:003198.7556:04111
04112:-00120:+00302:+00270:003198.7556:04112
04113:+00246:+00165:+00313:003198.7556:04113
04114:+00017:-00046:+00020:003198.7556:04114
04115:-00156:+00165:+00248:003198.7556:04115
04116:-00144:+00052:+00479:003203.0266:04116
04117:+00356:+00099:+00187:003203.0266:04117
04118:+00024:+00097:+00456:003203.0266:04118
04119:-00080:-00071:+00231:003203.0266:04119
04120:+00344:+00079:+00240:003203.0266:04120
04121:+00303:+00008:+00340:003203.0266:04121
04122:-00338:-00301:+00211:003203.0266:04122
04123:-00246:+00061:-00003:003177.5214:04123
04124:+00172:-00260:+00248:003177.5214:04124
04125:-00062:+00306:-00066:003177.5214:04125
04126:-00347:+00018:+00185:003177.5214:04126
04127:-00255:+00195:-00046:003177.5214:04127
04128:+00455:+00146:+00190:003177.5214:04128
04129:+00076:+00073:+00080:003182.2578:04129
04130:-00313:+00380:+00218:003182.2578:04130
04131:+00100:+00330:+00379:003182.2578:04131
04132:+00519:+00309:-00097:003182.2578:04132
04133:-00089:+00397:+00389:003182.2578:04133
04134:-00169:-00222:-00004:003182.2578:04134
04135:+00258:+00206:+00214:003170.0480:04135
04136:+00317:+00280:+00051:003170.0480:04136
04137:+00025:+00044:+00151:003170.0480:04137
04138:-00171:+00152:-00206:003170.0480:04138
04139:+00287:+00175:-00286:003170.0480:04139
04140:+00235:+00010:-00001:003170.0480:04140
04141:-00235:-00061:-00138:003170.0480:04141
04142:-00223:-00235:-00017:003161.2114:04142
04143:+00395:+00186:+00091:003161.2114:04143
04144:+00015:+00060:-00081:003161.2114:04144
04145:-00325:-00053:-00197:003161.2114:04145
04146:-00195:-00044:-00209:003161.2114:04146
04147:+00561:+00258:-00118:003161.2114:04147
04148:+00339:+00108:-00053:003165.7075:04148
04149:-00312:-00093:-00215:003165.7075:04149
04150:+00087:+00004:+00113:003165.7075:04150
04151:+00599:+00065:-00009:003165.7075:04151
04152:-00240:-00158:-00213:003165.7075:04152
04153:-00217:+00359:-00018:003165.7075:04153
04154:+00119:+00025:-00017:003161.8168:04154
04155:+00249:-00005:-00072:003161.8168:04155
04156:-00276:-00333:+00171:003161.8168:04156
04157:-00097:+00007:-00069:003161.8168:04157
04158:+00306:-00176:+00134:003161.8168:04158
04159:+00285:+00085:+00025:003161.8168:04159
04160:-00318:+00114:+00187:003161.8168:04160
04161:-00150:+00150:+00322:003145.1735:04161
04162:+00460:-00102:+00278:003145.1735:04162
04163:-00060:-00076:-00040:003145.1735:04163
04164:-00559:+00232:+00241:003145.1735:04164
04165:-00051:+00129:+00526:003145.1735:04165
04166:+00508:+00273:+00188:003145.1735:04166
04167:+00166:-00104:+00583:003149.6660:04167
04168:-00531:+00395:+00035:003149.6660:04168
04169:+00197:+00019:+00652:003149.6660:04169
04170:+00631:+00391:+00217:003149.6660:04170
04171:-00374:-00338:+00326:003149.6660:04171
04172:-00666:+00342:+00068:003149.6660:04172
04173:+00242:-00016:+00552:003145.7648:04173
04174:+00335:+00401:-00138:003145.7648:04174
04175:-00193:-00232:+00010:003145.7648:04175
04176:-00352:+00379:-00365:003145.7648:04176
04177:+00598:+00367:-00110:003145.7648:04177
04178:+00301:+00108:-00480:003145.7648:04178
04179:-00415:+00260:-00149:003145.7648:04179
04180:+00152:-00263:+00358:003145.1735:04180
04181:+00699:+00240:-00385:003145.1735:04181
04182:+00035:-00297:+00086:003145.1735:04182
04183:-00273:+00316:-00816:003145.1735:04183
04184:-00105:-00371:+00153:003145.1735:04184
04185:+00537:+00355:-00726:003145.1735:04185
04186:+00179:+00029:-00042:003157.7377:04186
04187:-00434:+00292:-00380:003157.7377:04187
04188:+00188:+00145:-00026:003157.7377:04188
04189:+00310:+00166:-00441:003157.7377:04189
04190:-00073:-00069:+00001:003157.7377:04190
04191:-00269:+00169:-00131:003157.7377:04191
04192:+00258:-00143:+00115:003161.9360:04192
04193:+00262:+00438:-00111:003161.9360:04193
04194:-00139:+00035:+00224:003161.9360:04194
04195:-00302:+00012:-00119:003161.9360:04195
04196:+00375:+00208:-00036:003161.9360:04196
04197:+00263:-00009:+00201:003161.9360:04197
04198:-00392:+00215:-00027:003161.9360:04198
04199:-00473:-00009:+00502:003161.1640:04199
04200:+00284:+00099:+00154:003161.1640:04200
04201:+00028:+00352:+00056:003161.1640:04201
04202:-00341:+00080:+00426:003161.1640:04202
04203:-00119:+00172:+00128:003161.1640:04203
04204:+00399:+00598:+00320:003161.1640:04204
04205:-00049:+00280:+00121:003173.9638:04205
04206:-00366:+00151:+00308:003173.9638:04206
04207:+00052:+00241:+00299:003173.9638:04207
04208:+00191:+00195:+00246:003173.9638:04208
04209:-00226:+00174:+00217:003173.9638:04209
04210:-00123:+00061:+00335:003173.9638:04210
04211:+00115:-00019:+00210:003186.3916:04211
04212:-00004:+00210:+00054:003186.3916:04212
04213:-00282:+00124:+00254:003186.3916:04213
04214:-00127:-00048:+00109:003186.3916:04214
04215:+00246:+00249:-00185:003186.3916:04215
04216:+00163:-00011:+00008:003186.3916:04216
04217:-00200:+00201:+00137:003193.8430:04217
04218:-00225:+00056:+00092:003193.8430:04218
04219:+00195:+00089:-00249:003193.8430:04219
04220:-00016:+00111:-00092:003193.8430:04220
04221:-00267:-00088:-00504:003193.8430:04221
04222:-00245:-00206:-00213:003193.8430:04222
04223:+00278:-00020:-00317:003193.8430:04223
04224:+00091:-00542:-00472:003198.7680:04224
04225:-00394:+00213:-00653:003198.7680:04225
04226:+00197:-00395:-00433:003198.7680:04226
04227:+00415:-00199:-00829:003198.7680:04227
04228:-00228:+00019:-00508:003198.7680:04228
04229:-00394:-00348:-00716:003198.7680:04229
04230:+00451:-00055:-00903:003211.3452:04230
04231:+00184:+00129:-00676:003211.3452:04231
04232:-00152:-00142:-00719:003211.3452:04232
04233:-00042:-00154:-00184:003211.3452:04233
04234:+00452:+00176:-00748:003211.3452:04234
04235:+00028:-00547:-00581:003211.3452:04235
04236:-00274:+00462:-00349:003210.4191:04236
04237:+00031:+00001:+00009:003210.4191:04237
04238:+00684:-00069:-00154:003210.4191:04238
04239:-00497:+00569:-00290:003210.4191:04239
04240:-00626:+00235:+00267:003210.4191:04240
04241:+00244:+00440:+00347:003210.4191:04241
04242:+00088:+00428:-00024:003223.9379:04242
04243:-00627:-00024:+00162:003223.9379:04243
04244:-00512:+00144:+00171:003223.9379:04244
04245:+00451:+00433:+00282:003223.9379:04245
04246:+00199:-00044:+00207:003223.9379:04246
04247:-00306:-00106:+00325:003223.9379:04247
04248:-00304:+00179:+00319:003223.9379:04248
04249:+00101:-00225:+00262:003219.7502:04249
04250:-00045:+00142:+00296:003219.7502:04250
04251:-00307:+00208:+00184:003219.7502:04251
04252:+00151:+00061:+00569:003219.7502:04252
04253:+00407:+00056:+00144:003219.7502:04253
04254:-00094:-00132:+00192:003219.7502:04254
04255:-00538:+00157:+00227:003218.7900:04255
04256:-00005:-00007:+00055:003218.7900:04256
04257:+00251:-00172:+00191:003218.7900:04257
04258:-00440:+00278:+00155:003218.7900:04258
04259:-00321:+00274:+00220:003218.7900:04259
04260:+00382:+00238:+00092:003218.7900:04260
04261:-00292:+00198:+00202:003223.9067:04261
04262:-00639:+00098:+00186:003223.9067:04262
04263:+00096:+00130:+00310:003223.9067:04263
04264:+00676:+00116:-00093:003223.9067:04264
04265:+00098:-00090:+00089:003223.9067:04265
04266:-00874:-00066:+00034:003223.9067:04266
04267:-00256:+00300:-00394:003219.4904:04267
04268:+00561:-00234:+00077:003219.4904:04268
04269:-00042:+00067:-00275:003219.4904:04269
04270:-00230:-00046:-00153:003219.4904:04270
04271:+00303:+00087:-00466:003219.4904:04271
04272:+00310:+00488:-00518:003219.4904:04272
04273:-00223:+00210:-00398:003210.1928:04273
04274:-00200:-00038:-00294:003210.1928:04274
04275:+00283:+00118:-00358:003210.1928:04275
04276:+00624:-00157:-00053:003210.1928:04276
04277:-00582:-00320:-00147:003210.1928:04277
04278:-00310:+00261:-00402:003210.1928:04278
04279:+00399:-00382:+00200:003210.1928:04279
04280:+00019:-00007:-00363:003215.2714:04280
04281:-00372:-00101:+00082:003215.2714:04281
04282:-00010:+00268:-00288:003215.2714:04282
04283:+00131:+00354:-00423:003215.2714:04283
04284:+00018:+00443:-00001:003215.2714:04284
04285:-00162:+00094:-00099:003215.2714:04285
04286:+00082:-00277:+00601:003202.8005:04286
04287:+00106:+00436:-00193:003202.8005:04287
04288:-00007:-00415:+00302:003202.8005:04288
04289:+00116:-00013:+00411:003202.8005:04289
04290:+00138:-00135:+00136:003202.8005:04290
04291:-00231:+00145:+00156:003202.8005:04291
04292:-00301:+00050:+00298:003193.6496:04292
04293:+00152:+00343:+00396:003193.6496:04293
04294:+00178:+00084:+00378:003193.6496:04294
04295:-00056:+00515:+00097:003193.6496:04295
04296:-00290:+00107:+00566:003193.6496:04296
04297:+00091:+00162:+00566:003193.6496:04297
04298:+00374:+00273:+00338:003190.3151:04298
04299:-00454:-00005:+00395:003190.3151:04299
04300:-00393:+00141:+00178:003190.3151:04300
04301:+00403:+00129:+00322:003190.3151:04301
04302:+00078:+00209:-00110:003190.3151:04302
04303:-00385:-00029:+00308:003190.3151:04303
04304:-00046:+00334:-00060:003190.3151:04304
04305:+00218:+00269:+00125:003186.2221:04305
04306:+00089:+00448:-00486:003186.2221:04306
04307:-00056:+00076:+00271:003186.2221:04307
04308:+00098:+00252:-00182:003186.2221:04308
04309:+00421:+00119:-00104:003186.2221:04309
04310:-00178:-00206:+00185:003186.2221:04310
04311:-00090:+00167:-00227:003169.3393:04311
04312:+00223:+00063:-00017:003169.3393:04312
04313:+00444:-00111:-00335:003169.3393:04313
04314:-00309:+00096:-00291:003169.3393:04314
04315:-00033:-00095:-00135:003169.3393:04315
04316:+00402:+00064:-00313:003169.3393:04316
04317:+00290:+00093:-00350:003182.2211:04317
04318:-00501:+00063:-00207:003182.2211:04318
04319:-00213:+00228:-00282:003182.2211:04319
04320:+00500:+00231:-00254:003182.2211:04320
04321:-00223:+00059:-00053:003182.2211:04321
04322:-00369:+00104:+00214:003182.2211:04322
04323:+00149:-00013:-00065:003182.2211:04323
04324:+00335:+00235:-00177:003178.2680:04324
04325:-00326:-00037:+00010:003178.2680:04325
04326:-00275:+00269:-00016:003178.2680:04326
04327:+00058:+00153:+00177:003178.2680:04327
04328:+00403:+00083:+00147:003178.2680:04328
04329:-00355:+00045:+00275:003178.2680:04329
04330:-00352:-00099:+00254:003185.4692:04330
04331:+00051:+00058:+00009:003185.4692:04331
04332:+00033:+00135:-00059:003185.4692:04332
04333:-00553:-00365:+00137:003185.4692:04333
04334:+00082:+00408:+00220:003185.4692:04334
04335:+00336:+00318:+00408:003185.4692:04335
04336:+00133:+00200:+00094:003190.2604:04336
04337:-00530:+00214:+00356:003190.2604:04337
04338:-00179:+00137:+00350:003190.2604:04338
04339:+00379:+00265:+00241:003190.2604:04339
04340:-00398:+00424:+00132:003190.2604:04340
04341:-00678:-00049:+00301:003190.2604:04341
04342:+00224:+00237:+00292:003202.8615:04342
04343:+00443:+00127:+00041:003202.8615:04343
04344:-00314:-00393:+00015:003202.8615:04344
04345:-00277:+00397:+00085:003202.8615:04345
04346:+00158:+00036:-00388:003202.8615:04346
04347:+00115:-00388:-00544:003202.8615:04347
04348:-00508:-00205:-00314:003202.8615:04348
04349:-00200:-00365:+00011:003193.7099:04349
04350:+00359:-00002:-00708:003193.7099:04350
04351:+00293:+00227:-00553:003193.7099:04351
04352:-00407:-00489:-00599:003193.7099:04352
04353:+00309:-00089:-00672:003193.7099:04353
04354:+00403:+00239:-00927:003193.7099:04354
04355:-00123:-00774:-00731:003215.2836:04355
04356:-00039:+00057:-00604:003215.2836:04356
04357:+00202:-00012:-00551:003215.2836:04357
04358:+00243:-00393:-00554:003215.2836:04358
04359:-00345:+00145:-00364:003215.2836:04359
04360:-00039:+00264:-00283:003215.2836:04360
04361:+00470:-00015:-00169:003219.5092:04361
04362:+00306:+00471:-00720:003219.5092:04362
04363:-01137:+00322:+00050:003219.5092:04363
04364:-00307:+00520:-00081:003219.5092:04364
04365:+00402:+00321:+00356:003219.5092:04365
04366:-00034:+00118:-00166:003219.5092:04366
04367:-00366:+00228:+00168:003210.2478:04367
04368:-00189:+00099:+00199:003210.2478:04368
04369:+00571:-00151:+00109:003210.2478:04369
04370:-00100:+00156:+00429:003210.2478:04370
04371:-00206:+00287:+00145:003210.2478:04371
04372:+00370:-00096:+00314:003210.2478:04372
04373:+00599:+00471:+00093:003210.2478:04373
04374:-00182:-00117:+00381:003215.3271:04374
04375:-00133:+00070:+00161:003215.3271:04375
04376:+00330:+00248:+00405:003215.3271:04376
04377:+00107:-00260:+00117:003215.3271:04377
04378:-00242:+00003:+00195:003215.3271:04378
04379:-00223:-00081:+00324:003215.3271:04379
04380:+00471:-00066:+00133:003202.8066:04380
04381:+00280:+00046:+00210:003202.8066:04381
04382:-00368:-00090:+00188:003202.8066:04382
04383:+00057:+00379:+00111:003202.8066:04383
04384:+00328:+00291:+00150:003202.8066:04384
04385:-00174:+00178:+00017:003202.8066:04385
04386:-00382:+00299:+00196:003185.4145:04386
04387:+00070:+00160:+00338:003185.4145:04387
04388:+00445:+00341:-00089:003185.4145:04388
04389:-00011:+00181:+00245:003185.4145:04389
04390:-00402:+00280:-00039:003185.4145:04390
04391:+00439:+00386:-00103:003185.4145:04391
04392:+00294:-00033:+00288:003190.2666:04392
04393:-00165:+00576:-00115:003190.2666:04393
04394:-00054:-00176:+00233:003190.2666:04394
04395:+00328:+00065:-00173:003190.2666:04395
04396:+00190:+00266:+00017:003190.2666:04396
04397:-00030:-00109:-00143:003190.2666:04397
04398:-00124:+00036:-00210:003190.2666:04398
04399:+00555:+00293:-00056:003186.2221:04399
04400:-00032:-00345:-00073:003186.2221:04400
04401:-00310:+00183:-00098:003186.2221:04401
04402:+00467:+00013:+00094:003186.2221:04402
04403:+00777:+00322:-00162:003186.2221:04403
04404:-00189:+00060:+00030:003186.2221:04404
04405:-00298:+00251:-00019:003169.1013:04405
04406:+00245:-00305:-00125:003169.1013:04406
04407:+00376:-00031:-00310:003169.1013:04407
04408:-00232:-00138:-00165:003169.1013:04408
04409:-00310:-00176:+00254:003169.1013:04409
04410:+00153:+00192:-00105:003169.1013:04410
04411:+00255:+00105:+00117:003173.7836:04411
04412:-00335:-00138:-00130:003173.7836:04412
04413:+00109:+00055:+00268:003173.7836:04413
04414:+00259:+00081:+00432:003173.7836:04414
04415:-00083:-00147:+00121:003173.7836:04415
04416:-00258:-00068:+00294:003173.7836:04416
04417:+00089:+00036:+00395:003173.7836:04417
04418:+00294:+00059:+00251:003161.6320:04418
04419:+00191:-00044:+00320:003161.6320:04419
04420:-00151:+00373:+00398:003161.6320:04420
04421:-00045:-00080:+00404:003161.6320:04421
04422:+00028:-00062:+00275:003161.6320:04422
04423:-00383:+00185:+00208:003161.6320:04423
04424:-00034:+00010:+00166:003152.9011:04424
04425:+00345:+00098:+00328:003152.9011:04425
04426:+00131:+00383:+00196:003152.9011:04426
04427:-00297:-00069:+00040:003152.9011:04427
04428:-00187:+00258:-00025:003152.9011:04428
04429:+00251:+00369:+00124:003152.9011:04429
04430:+00144:-00174:+00059:003157.4699:04430
04431:-00166:+00330:-00061:003157.4699:04431
04432:+00244:-00096:+00257:003157.4699:04432
04433:+00355:-00001:-00424:003157.4699:04433
04434:-00143:+00226:-00095:003157.4699:04434
04435:-00391:-00041:-00124:003157.4699:04435
04436:+00172:-00094:-00067:003157.4699:04436
04437:+00296:+00351:-00254:003153.5512:04437
04438:-00087:+00022:-00302:003153.5512:04438
04439:-00400:+00302:-00236:003153.5512:04439
04440:+00334:+00217:-00255:003153.5512:04440
04441:+00220:-00070:-00213:003153.5512:04441
04442:-00242:+00198:-00297:003153.5512:04442
04443:-00179:-00324:-00126:003160.9802:04443
04444:+00273:-00197:-00058:003160.9802:04444
04445:+00062:+00088:-00195:003160.9802:04445
04446:-00301:-00284:-00130:003160.9802:04446
04447:-00234:+00073:-00220:003160.9802:04447
04448:+00374:-00306:-00204:003160.9802:04448
04449:+00267:-00061:-00444:003173.7175:04449
04450:-00332:+00262:+00130:003173.7175:04450
04451:+00248:-00037:+00195:003173.7175:04451
04452:+00468:+00054:-00178:003173.7175:04452
04453:-00272:+00319:-00128:003173.7175:04453
04454:-00619:-00146:-00043:003173.7175:04454
04455:+00000:-00073:+00051:003177.9069:04455
04456:+00261:+00290:-00064:003177.9069:04456
04457:-00108:-00506:+00189:003177.9069:04457
04458:-00116:+00593:+00171:003177.9069:04458
04459:+00009:-00233:+00202:003177.9069:04459
04460:-00038:+00187:-00030:003177.9069:04460
04461:-00414:+00410:+00287:003177.9069:04461
04462:-00081:+00154:+00229:003177.1977:04462
04463:+00178:+00346:+00353:003177.1977:04463
04464:-00023:+00434:-00009:003177.1977:04464
04465:-00372:+00133:+00215:003177.1977:04465
04466:-00054:+00479:+00344:003177.1977:04466
04467:+00380:+00120:+00207:003177.1977:04467
04468:+00178:-00156:+00193:003198.5844:04468
04469:-00258:+00451:+00306:003198.5844:04469
04470:+00114:-00016:+00179:003198.5844:04470
04471:+00205:-00070:-00119:003198.5844:04471
04472:-00326:+00324:+00054:003198.5844:04472
04473:-00433:-00076:+00088:003198.5844:04473
04474:+00076:+00125:+00102:003202.8066:04474
04475:+00044:+00216:-00336:003202.8066:04475
04476:-00322:-00278:-00361:003202.8066:04476
04477:-00208:+00106:-00170:003202.8066:04477
04478:+00218:-00116:-00360:003202.8066:04478
04479:+00101:-00451:-00416:003202.8066:04479
04480:-00364:-00180:-00429:003202.8066:04480
04481:-00033:-00388:-00851:003201.9516:04481
04482:+00389:-00260:-00829:003201.9516:04482
04483:+00252:-00410:-00925:003201.9516:04483
04484:-00026:-00513:-00925:003201.9516:04484
04485:+00172:-00190:-00594:003201.9516:04485
04486:+00532:-00545:-00849:003201.9516:04486
04487:+00170:-00131:-00681:003215.2778:04487
04488:-00516:+00146:-00058:003215.2778:04488
04489:+00343:-00051:-00715:003215.2778:04489
04490:+00683:+00115:-00709:003215.2778:04490
04491:-00012:+00605:-00230:003215.2778:04491
04492:-00371:+00099:+00047:003215.2778:04492
04493:-00065:+00141:-00163:003219.5771:04493
04494:+00068:+00214:-00160:003219.5771:04494
04495:-00409:-00362:-00212:003219.5771:04495
04496:-00553:+00379:+00206:003219.5771:04496
04497:+00135:+00104:+00239:003219.5771:04497
04498:+00271:-00070:+00231:003219.5771:04498
04499:-00154:+00546:+00429:003218.5380:04499
04500:-00251:-00025:+00177:003218.5380:04500
04501:+00007:-00026:+00021:003218.5380:04501
04502:+00091:+00377:+00249:003218.5380:04502
04503:-00044:-00087:+00405:003218.5380:04503
04504:+00164:+00023:+00197:003218.5380:04504
04505:+00188:-00324:+00376:003223.7023:04505
04506:-00001:-00200:+00358:003223.7023:04506
04507:-00125:+00092:+00282:003223.7023:04507
04508:+00112:-00202:+00347:003223.7023:04508
04509:+00180:+00187:-00100:003223.7023:04509
04510:-00349:-00288:+00148:003223.7023:04510
04511:-00116:+00290:+00004:003223.7023:04511
04512:+00219:+00374:+00320:003227.9755:04512
04513:+00021:+00190:+00145:003227.9755:04513
04514:-00317:+00346:+00505:003227.9755:04514
04515:+00114:+00500:+00611:003227.9755:04515
04516:+00244:-00092:+00489:003227.9755:04516
04517:-00083:+00337:+00177:003227.9755:04517
04518:-00214:-00383:+00256:003210.2050:04518
04519:+00221:+00379:+00176:003210.2050:04519
04520:+00327:+00611:+00165:003210.2050:04520
04521:-00461:+00196:-00087:003210.2050:04521
04522:-00352:+00769:+00043:003210.2050:04522
04523:+00333:+00055:+00229:003210.2050:04523
04524:+00475:+00382:-00413:003215.2531:04524
04525:+00001:+00170:+00047:003215.2531:04525
04526:-00302:+00347:-00352:003215.2531:04526
04527:+00092:-00261:-00206:003215.2531:04527
04528:-00002:+00084:-00471:003215.2531:04528
04529:-00023:-00405:+00087:003215.2531:04529
04530:+00354:+00151:-00075:003211.1240:04530
04531:+00414:+00019:-00231:003211.1240:04531
04532:-00289:+00184:-00327:003211.1240:04532
04533:-00230:+00194:-00284:003211.1240:04533
04534:+00355:+00146:-00238:003211.1240:04534
04535:+00355:+00327:-00373:003211.1240:04535
04536:+00036:+00095:-00067:003193.5344:04536
04537:+00116:-00101:-00350:003193.5344:04537
04538:+00294:-00037:-00138:003193.5344:04538
04539:+00016:-00286:-00233:003193.5344:04539
04540:-00186:-00260:+00033:003193.5344:04540
04541:-00006:-00130:-00016:003193.5344:04541
04542:+00124:-00201:+00150:003193.5344:04542
04543:-00157:-00065:-00060:003198.4689:04543
04544:-00209:+00155:-00193:003198.4689:04544
04545:+00031:-00244:+00246:003198.4689:04545
04546:+00016:+00108:+00196:003198.4689:04546
04547:-00321:-00030:+00465:003198.4689:04547
04548:-00204:-00263:+00030:003198.4689:04548
04549:+00317:+00337:+00200:003186.1918:04549
04550:+00110:-00270:+00198:003186.1918:04550
04551:-00317:+00169:+00325:003186.1918:04551
04552:-00146:+00173:+00191:003186.1918:04552
04553:+00304:-00122:-00030:003186.1918:04553
04554:+00034:+00418:+00153:003186.1918:04554
04555:-00184:-00291:+00298:003177.1562:04555
04556:+00094:+00200:+00079:003177.1562:04556
04557:+00158:+00138:+00308:003177.1562:04557
04558:-00295:-00171:+00060:003177.1562:04558
04559:-00116:+00618:+00126:003177.1562:04559
04560:-00123:-00118:+00177:003177.1562:04560
04561:+00118:+00394:-00136:003177.1562:04561
04562:-00584:+00147:+00491:003190.1569:04562
04563:-00314:+00045:-00133:003190.1569:04563
04564:+00225:+00214:+00251:003190.1569:04564
04565:-00250:+00152:-00162:003190.1569:04565
04566:-00665:-00222:+00109:003190.1569:04566
04567:+00097:+00367:+00019:003190.1569:04567
04568:+00275:-00103:-00080:003186.2585:04568
04569:+00010:+00121:-00122:003186.2585:04569
04570:-00249:+00099:+00099:003186.2585:04570
04571:+00201:-00085:-00182:003186.2585:04571
04572:+00429:+00079:-00083:003186.2585:04572
04573:-00584:-00158:-00390:003186.2585:04573
04574:-00412:-00246:+00173:003185.5048:04574
04575:+00431:+00072:-00128:003185.5048:04575
04576:+00554:+00033:-00660:003185.5048:04576
04577:-00429:+00209:-00194:003185.5048:04577
04578:-00110:+00126:-00036:003185.5048:04578
04579:+00147:+00144:-00061:003185.5048:04579
04580:+00210:+00516:-00107:003190.4367:04580
04581:-00553:-00285:+00249:003190.4367:04581
04582:-00079:+00120:-00230:003190.4367:04582
04583:+00273:+00138:+00180:003190.4367:04583
04584:-00436:-00260:-00210:003190.4367:04584
04585:-00602:-00205:+00167:003190.4367:04585
04586:+00197:+00296:-00133:003190.4367:04586
04587:+00322:-00149:+00249:003203.0146:04587
04588:-00004:+00272:-00179:003203.0146:04588
04589:+00050:+00012:+00239:003203.0146:04589
04590:+00229:-00017:+00163:003203.0146:04590
04591:+00265:+00328:+00045:003203.0146:04591
04592:-00430:-00285:+00186:003203.0146:04592
04593:-00278:+00099:+00225:003185.6069:04593
04594:+00089:+00107:+00257:003185.6069:04594
04595:+00212:+00228:-00137:003185.6069:04595
04596:-00376:+00241:-00025:003185.6069:04596
04597:-00024:+00052:+00172:003185.6069:04597
04598:+00135:+00025:+00141:003185.6069:04598
04599:+00152:+00279:-00017:003207.1306:04599
04600:-00507:-00155:-00049:003207.1306:04600
04601:-00292:+00196:+00004:003207.1306:04601
04602:+00169:+00143:+00143:003207.1306:04602
04603:-00275:-00130:-00115:003207.1306:04603
04604:-00417:+00208:-00071:003207.1306:04604
04605:-00091:-00227:-00141:003211.3759:04605
04606:+00165:+00115:-00672:003211.3759:04606
04607:-00300:+00180:-00359:003211.3759:04607
04608:-00204:-00354:-00188:003211.3759:04608
04609:+00387:-00014:-00249:003211.3759:04609
04610:+00493:+00293:-00338:003211.3759:04610
04611:-00336:-00437:-00339:003211.3759:04611
04612:-00115:+00130:-00925:003210.4128:04612
04613:+00764:-00136:-00425:003210.4128:04613
04614:+00535:+00198:-00843:003210.4128:04614
04615:-00518:-00058:-00438:003210.4128:04615
04616:+00149:-00145:-00109:003210.4128:04616
04617:+00661:+00266:-00688:003210.4128:04617
04618:+00014:+00109:+00076:003223.9252:04618
04619:-00700:+00212:-00521:003223.9252:04619
04620:-00372:+00276:-00090:003223.9252:04620
04621:+00215:+00296:-00134:003223.9252:04621
04622:-00275:+00248:-00090:003223.9252:04622
04623:-00513:+00381:-00133:003223.9252:04623
04624:+00122:-00038:-00195:003211.3330:04624
04625:+00192:+00385:+00110:003211.3330:04625
04626:-00447:+00016:+00270:003211.3330:04626
04627:-00256:+00136:+00054:003211.3330:04627
04628:+00344:+00199:+00262:003211.3330:04628
04629:+00276:+00153:-00108:003211.3330:04629
04630:-00373:+00309:+00111:003202.0429:04630
04631:-00047:+00207:+00143:003202.0429:04631
04632:+00593:-00135:-00005:003202.0429:04632
04633:+00449:+00167:+00223:003202.0429:04633
04634:-00215:+00193:+00251:003202.0429:04634
04635:+00341:-00088:+00620:003202.0429:04635
04636:+00553:+00264:+00516:003202.0429:04636
04637:+00290:-00003:+00258:003207.1181:04637
04638:-00464:+00119:+00553:003207.1181:04638
04639:+00084:+00449:+00394:003207.1181:04639
04640:-00077:-00085:+00322:003207.1181:04640
04641:-00339:+00491:+00073:003207.1181:04641
04642:-00624:+00012:+00540:003207.1181:04642
04643:-00016:+00260:-00172:003194.6665:04643
04644:+00078:+00400:+00068:003194.6665:04644
04645:-00306:-00162:+00257:003194.6665:04645
04646:-00077:+00239:+00111:003194.6665:04646
04647:+00250:+00229:+00350:003194.6665:04647
04648:+00207:+00009:+00141:003194.6665:04648
04649:-00646:+00286:+00277:003177.4436:04649
04650:-00243:-00313:+00149:003177.4436:04650
04651:+00572:+00280:-00066:003177.4436:04651
04652:+00314:+00114:+00138:003177.4436:04652
04653:-00469:-00094:-00316:003177.4436:04653
04654:+00497:+00561:-00083:003177.4436:04654
04655:+00639:+00295:-00146:003190.3942:04655
04656:-00039:-00216:-00501:003190.3942:04656
04657:+00078:+00151:-00191:003190.3942:04657
04658:+00399:-00183:-00080:003190.3942:04658
04659:+00206:-00233:-00690:003190.3942:04659
04660:-00283:+00283:-00238:003190.3942:04660
04661:-00214:+00084:-00593:003190.3942:04661
04662:+00502:+00189:-00121:003169.9345:04662
04663:+00050:-00025:-00027:003169.9345:04663
04664:-00433:+00084:-00500:003169.9345:04664
04665:+00455:-00005:+00173:003169.9345:04665
04666:+00667:+00290:-00521:003169.9345:04666
04667:-00167:-00362:+00341:003169.9345:04667
04668:-00046:+00235:-00148:003153.0895:04668
04669:-00022:-00295:+00381:003153.0895:04669
04670:+00326:+00305:-00475:003153.0895:04670
04671:-00190:+00166:+00410:003153.0895:04671
04672:-00156:+00068:-00081:003153.0895:04672
04673:+00128:+00037:+00025:003153.0895:04673
04674:+00361:+00111:+00352:003157.6247:04674
04675:-00323:-00108:+00028:003157.6247:04675
04676:-00486:+00106:+00415:003157.6247:04676
04677:+00152:+00176:+00405:003157.6247:04677
04678:-00094:-00339:+00344:003157.6247:04678
04679:-00777:+00235:+00101:003157.6247:04679
04680:+00119:-00023:+00704:003157.6247:04680
04681:+00664:+00186:+00028:003153.7053:04681
04682:+00072:+00454:+00094:003153.7053:04682
04683:-00487:+00399:+00180:003153.7053:04683
04684:+00185:+00212:+00086:003153.7053:04684
04685:+00248:+00477:+00450:003153.7053:04685
04686:-00237:-00198:+00235:003153.7053:04686
04687:-00086:-00104:+00307:003145.0856:04687
04688:+00185:-00158:+00254:003145.0856:04688
04689:-00125:-00171:+00055:003145.0856:04689
04690:-00329:+00284:-00213:003145.0856:04690
04691:-00116:-00282:+00322:003145.0856:04691
04692:+00297:+00294:-00580:003145.0856:04692
04693:-00045:+00023:-00042:003157.6247:04693
04694:-00521:+00228:-00445:003157.6247:04694
04695:+00525:+00259:+00136:003157.6247:04695
04696:+00326:+00256:-00761:003157.6247:04696
04697:-00115:-00119:+00000:003157.6247:04697
04698:-00337:+00120:-00028:003157.6247:04698
04699:+00365:-00085:+00097:003157.6247:04699
04700:+00055:+00059:-00215:003153.6877:04700
04701:-00111:-00094:+00064:003153.6877:04701
04702:-00449:+00179:-00470:003153.6877:04702
04703:+00504:+00310:-00165:003153.6877:04703
04704:+00283:+00209:+00140:003153.6877:04704
04705:-00272:-00189:-00274:003153.6877:04705
04706:-00061:+00118:-00278:003153.0717:04706
04707:+00371:-00023:+00098:003153.0717:04707
04708:-00155:-00098:-00108:003153.0717:04708
04709:-00296:+00064:-00475:003153.0717:04709
04710:-00195:-00299:+00141:003153.0717:04710
04711:+00376:+00163:-00304:003153.0717:04711
04712:+00093:-00143:+00089:003165.7973:04712
04713:-00304:-00016:-00116:003165.7973:04713
04714:+00106:+00171:+00210:003165.7973:04714
04715:+00416:+00181:+00104:003165.7973:04715
04716:+00029:+00162:+00149:003165.7973:04716
04717:-00200:+00033:+00131:003165.7973:04717
04718:-00032:+00129:+00399:003165.7973:04718
04719:+00217:+00303:+00092:003178.1779:04719
04720:-00022:+00186:+00144:003178.1779:04720
04721:-00360:+00022:+00224:003178.1779:04721
04722:+00259:+00400:+00183:003178.1779:04722
04723:+00254:-00076:+00199:003178.1779:04723
04724:-00262:+00159:-00020:003178.1779:04724
04725:-00239:-00053:+00200:003161.1164:04725
04726:+00055:+00039:+00221:003161.1164:04726
04727:+00050:+00361:+00144:003161.1164:04727
04728:-00319:-00066:+00200:003161.1164:04728
04729:-00339:+00073:+00026:003161.1164:04729
04730:+00333:+00383:+00021:003161.1164:04730
04731:+00225:+00011:-00147:003190.4064:04731
04732:-00377:+00129:-00184:003190.4064:04732
04733:-00001:+00129:-00009:003190.4064:04733
04734:+00228:-00057:-00302:003190.4064:04734
04735:-00003:+00401:-00268:003190.4064:04735
04736:-00210:-00440:-00386:003190.4064:04736
04737:+00241:-00134:-00551:003190.4064:04737
04738:+00240:+00093:-00583:003194.6723:04738
04739:+00019:+00321:-00897:003194.6723:04739
04740:-00327:-00418:-00482:003194.6723:04740
04741:+00399:-00006:-00630:003194.6723:04741
04742:+00599:+00170:-00799:003194.6723:04742
04743:+00065:-00562:-00318:003194.6723:04743
04744:-00189:+00039:-00371:003193.8430:04744
04745:+00140:-00488:-00528:003193.8430:04745
04746:+00232:-00200:-00635:003193.8430:04746
04747:-00030:-00035:+00001:003193.8430:04747
04748:+00011:-00016:+00058:003193.8430:04748
04749:+00347:+00612:-00119:003193.8430:04749
04750:+00206:+00600:-00020:003207.0874:04750
04751:-00574:+00220:-00053:003207.0874:04751
04752:+00030:+00653:+00255:003207.0874:04752
04753:+00288:+00572:+00301:003207.0874:04753
04754:-00303:+00044:-00130:003207.0874:04754
04755:-00657:+00050:+00395:003207.0874:04755
04756:-00037:+00097:+00554:003211.2651:04756
04757:+00291:-00205:+00315:003211.2651:04757
04758:-00202:-00105:+00467:003211.2651:04758
04759:-00525:+00289:+00415:003211.2651:04759
04760:+00335:+00080:+00323:003211.2651:04760
04761:+00453:+00368:+00395:003211.2651:04761
04762:-00549:-00101:+00420:003211.2651:04762
04763:+00160:+00037:+00359:003202.0732:04763
04764:+00557:+00094:+00285:003202.0732:04764
04765:+00299:-00323:+00370:003202.0732:04765
04766:-00445:+00097:+00165:003202.0732:04766
04767:-00228:-00179:+00422:003202.0732:04767
04768:+00706:+00224:+00211:003202.0732:04768
04769:+00478:+00398:+00375:003207.0939:04769
04770:-00665:+00114:+00150:003207.0939:04770
04771:+00017:+00281:-00159:003207.0939:04771
04772:+00387:+00017:+00228:003207.0939:04772
04773:-00051:-00119:-00441:003207.0939:04773
04774:-00257:+00327:-00058:003207.0939:04774
04775:+00172:+00091:-00234:003211.3823:04775
04776:+00328:-00142:-00526:003211.3823:04776
04777:-00373:-00341:+00461:003211.3823:04777
04778:-00224:+00628:+00064:003211.3823:04778
04779:+00424:-00712:+00478:003211.3823:04779
04780:+00486:+00943:-00406:003211.3823:04780
04781:-00616:+00103:+00897:003185.6313:04781
04782:-00176:+00080:-00191:003185.6313:04782
04783:+00752:+00280:+00232:003185.6313:04783
04784:+00034:+00303:-00232:003185.6313:04784
04785:-00094:+00087:-00363:003185.6313:04785
04786:+00241:-00086:+00093:003185.6313:04786
04787:+00327:-00160:-00518:003198.5722:04787
04788:-00115:-00495:-00414:003198.5722:04788
04789:-00157:+00034:-00017:003198.5722:04789
04790:+00376:-00541:+00012:003198.5722:04790
04791:+00367:+00022:-00491:003198.5722:04791
04792:-00493:+00194:+00427:003198.5722:04792
04793:-00357:+00194:-00255:003198.5722:04793
04794:+00544:+00094:-00320:003202.6723:04794
04795:-00085:+00389:-00012:003202.6723:04795
04796:-00386:+00127:-00024:003202.6723:04796
04797:+00220:-00097:+00161:003202.6723:04797
04798:+00444:+00232:+00048:003202.6723:04798
04799:-00011:-00225:-00223:003202.6723:04799
04800:-00219:+00049:+00095:003169.0412:04800
04801:+00190:-00288:+00560:003169.0412:04801
04802:+00176:-00353:+00404:003169.0412:04802
04803:-00278:+00189:+00372:003169.0412:04803
04804:-00275:+00025:+00394:003169.0412:04804
04805:+00271:-00024:+00059:003169.0412:04805
04806:+00128:+00710:+00196:003181.9978:04806
04807:-00419:-00257:+00535:003181.9978:04807
04808:-00108:+00587:+00015:003181.9978:04808
04809:+00212:+00089:+00773:003181.9978:04809
04810:-00139:+00762:-00463:003181.9978:04810
04811:-00254:-00178:+00834:003181.9978:04811
04812:-00065:+00101:+00214:003181.9978:04812
04813:+00309:-00179:+00340:003177.9975:04813
04814:-00521:-00118:+00040:003177.9975:04814
04815:-00477:-00066:-00116:003177.9975:04815
04816:+00022:+00106:+00145:003177.9975:04816
04817:+00273:+00432:-00369:003177.9975:04817
04818:-00372:+00354:-00354:003177.9975:04818
04819:-00214:+00346:-00169:003161.1108:04819
04820:-00048:-00142:-00034:003161.1108:04820
04821:+00414:+00381:-00242:003161.1108:04821
04822:-00326:-00444:+00049:003161.1108:04822
04823:-00084:+00043:-00122:003161.1108:04823
04824:+00569:+00107:-00131:003161.1108:04824
04825:-00174:-00427:-00655:003173.8615:04825
04826:-00457:+00027:-00015:003173.8615:04826
04827:+00097:-00101:-00206:003173.8615:04827
04828:+00580:-00130:-00552:003173.8615:04828
04829:-00052:+00152:-00465:003173.8615:04829
04830:-00364:+00026:-00244:003173.8615:04830
04831:+00073:-00093:-00158:003173.8615:04831
04832:+00668:+00316:+00063:003169.7124:04832
04833:-00711:-00389:-00221:003169.7124:04833
04834:-00534:-00144:-00268:003169.7124:04834
04835:+00393:+00503:+00070:003169.7124:04835
04836:+00050:-00173:-00029:003169.7124:04836
04837:-00408:-00010:-00426:003169.7124:04837
04838:-00124:+00067:+00068:003169.1071:04838
04839:+00105:-00136:+00123:003169.1071:04839
04840:+00108:+00394:+00196:003169.1071:04840
04841:-00427:-00279:+00554:003169.1071:04841
04842:-00207:-00120:+00149:003169.1071:04842
04843:-00007:+00488:+00286:003169.1071:04843
04844:-00243:-00083:+00156:003182.1250:04844
04845:-00359:+00101:+00170:003182.1250:04845
04846:+00108:+00324:+00427:003182.1250:04846
04847:+00216:+00053:+00130:003182.1250:04847
04848:-00096:+00271:+00061:003182.1250:04848
04849:-00371:-00010:+00414:003182.1250:04849
04850:-00076:+00056:+00108:003186.3308:04850
04851:+00210:+00560:+00224:003186.3308:04851
04852:-00455:-00350:+00396:003186.3308:04852
04853:-00298:+00087:+00181:003186.3308:04853
04854:+00320:+00430:+00327:003186.3308:04854
04855:+00015:+00163:-00062:003186.3308:04855
04856:-00363:+00336:-00046:003186.3308:04856
04857:+00008:+00249:+00169:003185.5534:04857
04858:+00254:-00117:-00244:003185.5534:04858
04859:+00191:+00225:-00176:003185.5534:04859
04860:-00427:-00145:-00250:003185.5534:04860
04861:-00150:-00524:-00361:003185.5534:04861
04862:+00430:+00155:-00822:003185.5534:04862
04863:-00091:-00401:-00469:003198.6887:04863
04864:-00235:-00342:-00372:003198.6887:04864
04865:+00196:-00385:-00743:003198.6887:04865
04866:+00085:-00250:-00925:003198.6887:04866
04867:-00341:-00700:-00835:003198.6887:04867
04868:+00105:-00070:-00898:003198.6887:04868
04869:+00471:-00237:-00699:003211.2836:04869
04870:+00334:-00258:-00844:003211.2836:04870
04871:-00340:+00208:-00578:003211.2836:04871
04872:-00343:+00096:-00504:003211.2836:04872
04873:+00410:+00173:-00477:003211.2836:04873
04874:-00138:+00203:-00217:003211.2836:04874
04875:-00364:+00153:-00042:003193.7524:04875
04876:-00014:+00412:+00109:003193.7524:04876
04877:+00522:+00221:+00132:003193.7524:04877
04878:-00001:+00150:+00142:003193.7524:04878
04879:-00481:+00387:+00030:003193.7524:04879
04880:-00291:+00498:+00133:003193.7524:04880
04881:+00150:+00046:+00180:003193.7524:04881
04882:-00336:+00217:+00258:003207.0874:04882
04883:-00414:+00113:+00399:003207.0874:04883
04884:+00041:+00031:+00396:003207.0874:04884
04885:+00023:+00094:+00552:003207.0874:04885
04886:-00238:+00087:+00348:003207.0874:04886
04887:-00417:+00018:+00383:003207.0874:04887
04888:-00040:-00040:+00442:003202.9414:04888
04889:+00157:+00008:+00373:003202.9414:04889
04890:-00371:-00195:+00413:003202.9414:04890
04891:-00200:-00077:+00341:003202.9414:04891
04892:+00429:-00047:+00430:003202.9414:04892
04893:+00065:-00106:+00300:003202.9414:04893
04894:-00265:+00173:+00194:003185.6372:04894
04895:+00207:+00076:+00502:003185.6372:04895
04896:+00331:+00165:+00116:003185.6372:04896
04897:+00061:+00148:+00597:003185.6372:04897
04898:-00310:-00068:+00493:003185.6372:04898
04899:+00199:+00211:-00117:003185.6372:04899
04900:+00296:-00025:+00335:003198.6154:04900
04901:-00155:+00410:+00111:003198.6154:04901
04902:-00352:+00052:+00320:003198.6154:04902
04903:+00361:+00516:-00255:003198.6154:04903
04904:+00187:-00140:-00211:003198.6154:04904
04905:-00151:+00516:-00312:003198.6154:04905
04906:+00046:-00069:+00349:003198.6154:04906
04907:+00498:+00201:-00588:003194.5446:04907
04908:+00247:+00065:-00289:003194.5446:04908
04909:-00375:+00244:-00107:003194.5446:04909
04910:+00048:+00125:-00530:003194.5446:04910
04911:+00411:-00246:-00196:003194.5446:04911
04912:-00007:+00333:-00678:003194.5446:04912
04913:-00090:+00056:-00208:003169.1364:04913
04914:+00583:-00042:-00355:003169.1364:04914
04915:+00556:-00031:-00131:003169.1364:04915
04916:+00067:+00480:-00225:003169.1364:04916
04917:+00168:-00021:+00280:003169.1364:04917
04918:+00380:+00467:+00158:003169.1364:04918
04919:+00482:-00350:+00329:003165.6176:04919
04920:-00170:+00250:-00418:003165.6176:04920
04921:+00010:+00056:-00043:003165.6176:04921
04922:+00036:+00213:-00136:003165.6176:04922
04923:-00051:-00444:+00311:003165.6176:04923
04924:-00148:+00717:+00548:003165.6176:04924
04925:-00051:-00421:+00571:003165.6176:04925
04926:-00032:-00215:+00095:003169.8386:04926
04927:-00385:-00195:+01010:003169.8386:04927
04928:-00371:-00412:+00366:003169.8386:04928
04929:+00280:-00372:-00186:003169.8386:04929
04930:-00012:-00058:+00025:003169.8386:04930
04931:-00316:+00267:+00041:003169.8386:04931
04932:-00433:-00129:+00361:003152.9187:04932
04933:+00367:+00428:+00246:003152.9187:04933
04934:+00127:-00174:+00680:003152.9187:04934
04935:-00253:+00144:+00225:003152.9187:04935
04936:+00001:-00154:+00714:003152.9187:04936
04937:+00368:+00372:-00169:003152.9187:04937
04938:-00051:-00165:+00528:003157.4938:04938
04939:-00596:+00465:+00074:003157.4938:04939
04940:-00280:-00116:+00661:003157.4938:04940
04941:+00110:+00129:-00144:003157.4938:04941
04942:-00255:+00486:-00286:003157.4938:04942
04943:-00563:+00176:-00018:003157.4938:04943
04944:+00175:+00136:-00017:003157.4938:04944
04945:+00115:-00035:-00004:003161.6975:04945
04946:-00198:-00149:-00043:003161.6975:04946
04947:-00374:+00093:-00096:003161.6975:04947
04948:+00161:-00024:-00295:003161.6975:04948
04949:+00390:+00098:-00347:003161.6975:04949
04950:-00350:+00020:-00148:003161.6975:04950
04951:-00176:-00172:-00123:003152.9306:04951
04952:+00400:+00140:-00568:003152.9306:04952
04953:+00410:-00140:-00106:003152.9306:04953
04954:-00213:-00271:-00449:003152.9306:04954
04955:+00135:-00037:-00235:003152.9306:04955
04956:+00309:-00025:-00309:003152.9306:04956
04957:+00094:-00202:-00193:003157.4401:04957
04958:-00358:+00192:-00314:003157.4401:04958
04959:-00173:-00264:-00465:003157.4401:04959
04960:+00018:+00191:-00377:003157.4401:04960
04961:-00123:+00535:-00009:003157.4401:04961
04962:-00331:+00140:-00394:003157.4401:04962
04963:-00025:-00029:+00342:003157.4401:04963
04964:-00131:+00378:-00098:003161.5786:04964
04965:-00287:-00522:+00331:003161.5786:04965
04966:-00160:+00337:-00122:003161.5786:04966
04967:+00097:+00204:+00342:003161.5786:04967
04968:-00116:-00064:+00129:003161.5786:04968
04969:-00119:+00332:+00055:003161.5786:04969
04970:-00254:+00250:+00364:003152.8657:04970
04971:-00013:+00132:+00014:003152.8657:04971
04972:-00082:+00621:+00574:003152.8657:04972
04973:-00081:+00087:+00419:003152.8657:04973
04974:-00035:+00126:+00359:003152.8657:04974
04975:+00192:+00652:+00233:003152.8657:04975
04976:-00015:-00109:+00327:003173.7717:04976
04977:-00265:+00261:+00203:003173.7717:04977
04978:-00155:+00137:+00269:003173.7717:04978
04979:+00171:+00188:-00110:003173.7717:04979
04980:-00115:+00259:+00290:003173.7717:04980
04981:-00334:+00282:+00132:003173.7717:04981
04982:+00150:+00162:+00206:003173.7717:04982
04983:+00293:+00325:+00125:003177.9912:04983
04984:-00089:+00154:-00046:003177.9912:04984
04985:-00223:+00193:+00195:003177.9912:04985
04986:+00207:+00215:-00365:003177.9912:04986
04987:+00269:+00140:-00454:003177.9912:04987
04988:-00302:+00002:-00302:003177.9912:04988
04989:-00291:-00202:-00377:003177.2280:04989
04990:+00387:+00014:-00881:003177.2280:04990
04991:+00241:-00044:-00418:003177.2280:04991
04992:-00289:-00180:-00891:003177.2280:04992
04993:+00133:-00128:-00310:003177.2280:04993
04994:+00460:+00189:-00659:003177.2280:04994
04995:+00117:-00268:-00590:003190.2604:04995
04996:-00458:-00162:-00516:003190.2604:04996
04997:+00021:-00217:-00735:003190.2604:04997
04998:+00479:-00273:-00660:003190.2604:04998
04999:-00057:+00199:-00622:003190.2604:04999
05000:-00331:-00458:-00754:003190.2604:05000
05001:+00365:+00324:-00825:003194.6115:05001
05002:+00197:-00317:-00260:003194.6115:05002
05003:+00053:-00093:-00601:003194.6115:05003
05004:+00029:+00471:+00204:003194.6115:05004
05005:+00340:+00109:+00021:003194.6115:05005
05006:+00086:+00317:+00230:003194.6115:05006
05007:-00146:+00139:+00163:003194.6115:05007
05008:+00112:+00222:+00078:003185.4985:05008
05009:-00022:+00568:+00060:003185.4985:05009
05010:-00225:-00072:+00027:003185.4985:05010
05011:-00597:+00027:+00247:003185.4985:05011
05012:+00100:+00191:+00541:003185.4985:05012
05013:+00136:-00229:+00354:003185.4985:05013
05014:+00248:+00156:+00431:003198.5908:05014
05015:-00341:-00239:+00482:003198.5908:05015
05016:-00074:-00037:+00298:003198.5908:05016
05017:+00254:+00161:+00287:003198.5908:05017
05018:-00233:+00021:+00012:003198.5908:05018
05019:-00327:+00044:+00208:003198.5908:05019
05020:+00175:-00354:+00278:003194.4897:05020
05021:+00514:+00235:+00028:003194.4897:05021
05022:-00103:-00194:+00323:003194.4897:05022
05023:-00193:+00035:-00156:003194.4897:05023
05024:-00084:-00011:+00534:003194.4897:05024
05025:+00491:+00412:+00021:003194.4897:05025
05026:-00348:+00245:-00002:003194.4897:05026
05027:-00303:+00846:-00141:003177.1442:05027
05028:+00153:-00071:+00550:003177.1442:05028
05029:+00451:+00013:+00270:003177.1442:05029
05030:+00053:+00180:+00509:003177.1442:05030
05031:+00030:+00166:-00404:003177.1442:05031
05032:+00182:+00234:-00175:003177.1442:05032
05033:-00546:+00065:-00264:003181.9250:05033
05034:+00137:+00339:-00035:003181.9250:05034
05035:+00437:+00241:+00075:003181.9250:05035
05036:+00472:+00501:-00274:003181.9250:05036
05037:-00552:-00056:+00231:003181.9250:05037
05038:-00185:-00003:-00012:003181.9250:05038
05039:+00340:+00192:-00530:003186.1496:05039
05040:+00379:+00391:+00044:003186.1496:05040
05041:-00342:+00246:-00232:003186.1496:05041
05042:+00233:+00123:-00322:003186.1496:05042
05043:+00309:-00352:+00107:003186.1496:05043
05044:-00016:+00380:-00778:003186.1496:05044
05045:-00146:-00012:+00260:003177.1682:05045
05046:+00104:+00207:-00515:003177.1682:05046
05047:+00489:-00162:+00134:003177.1682:05047
05048:-00161:-00615:+00007:003177.1682:05048
05049:-00092:-00007:+00238:003177.1682:05049
05050:+00228:-00291:+00301:003177.1682:05050
05051:+00511:+00019:-00588:003177.1682:05051
05052:-00575:-00032:+00004:003181.9191:05052
05053:-00079:+00265:-00434:003181.9191:05053
05054:+00221:-00122:+00374:003181.9191:05054
05055:+00430:+00443:-00368:003181.9191:05055
05056:-00245:-00371:+00537:003181.9191:05056
05057:-00127:+00425:-00201:003181.9191:05057
05058:+00454:+00139:+00369:003177.9431:05058
05059:+00225:-00222:+00387:003177.9431:05059
05060:-00104:+00204:+00451:003177.9431:05060
05061:+00036:-00363:+00342:003177.9431:05061
05062:+00447:-00039:-00026:003177.9431:05062
05063:-00335:-00091:+00044:003177.9431:05063
05064:-00258:+00599:+00032:003177.2460:05064
05065:-00241:+00514:+00019:003177.2460:05065
05066:+00427:+00450:+00126:003177.2460:05066
05067:-00267:+00121:+00674:003177.2460:05067
05068:-00285:+00819:+00151:003177.2460:05068
05069:+00173:-00094:+00484:003177.2460:05069
05070:+00547:+00253:+00041:003177.2460:05070
05071:-00397:-00236:+00320:003173.8200:05071
05072:-00299:+00173:-00353:003173.8200:05072
05073:+00109:+00099:+00204:003173.8200:05073
05074:+00219:+00092:-00169:003173.8200:05074
05075:-00295:+00267:+00064:003173.8200:05075
05076:-00290:+00478:-00316:003173.8200:05076
05077:+00459:+00024:-00082:003169.7963:05077
05078:+00265:-00029:+00005:003169.7963:05078
05079:-00254:-00023:+00072:003169.7963:05079
05080:+00110:-00071:-00025:003169.7963:05080
05081:+00658:-00200:-00329:003169.7963:05081
05082:-00221:-00395:-00482:003169.7963:05082
05083:-00333:+00256:-00505:003161.0219:05083
05084:-00082:-00120:+00125:003161.0219:05084
05085:+00536:+00016:-00710:003161.0219:05085
05086:-00110:-00206:+00258:003161.0219:05086
05087:-00312:+00435:-00387:003161.0219:05087
05088:+00480:-00365:+00212:003161.0219:05088
05089:+00731:+00190:-00424:003161.0219:05089
05090:-00409:-00237:+00103:003165.5939:05090
05091:-00194:+00165:-00125:003165.5939:05091
05092:+00217:-00140:+00394:003165.5939:05092
05093:-00052:+00173:-00338:003165.5939:05093
05094:-00491:+00175:-00022:003165.5939:05094
05095:-00230:+00371:-00332:003165.5939:05095
05096:+00435:+00046:+00223:003178.0812:05096
05097:+00149:+00195:-00103:003178.0812:05097
05098:-00481:+00155:+00187:003178.0812:05098
05099:-00110:+00119:-00032:003178.0812:05099
05100:+00176:+00033:+00165:003178.0812:05100
05101:-00258:+00346:+00062:003178.0812:05101
05102:-00142:+00045:-00009:003160.9270:05102
05103:+00114:+00515:+00096:003160.9270:05103
05104:+00227:-00002:+00214:003160.9270:05104
05105:-00224:+00260:+00137:003160.9270:05105
05106:-00254:+00112:+00227:003160.9270:05106
05107:+00247:+00099:-00041:003160.9270:05107
05108:+00328:+00218:+00158:003181.9499:05108
05109:-00394:+00043:+00259:003181.9499:05109
05110:+00029:+00302:+00083:003181.9499:05110
05111:+00206:+00508:+00085:003181.9499:05111
05112:-00085:+00149:+00008:003181.9499:05112
05113:-00444:+00276:+00119:003181.9499:05113
05114:-00064:+00183:+00122:003181.9499:05114
05115:+00307:-00021:-00151:003194.3745:05115
05116:+00092:-00177:-00127:003194.3745:05116
05117:-00480:-00182:-00096:003194.3745:05117
05118:+00052:-00258:-00294:003194.3745:05118
05119:+00258:-00061:-00235:003194.3745:05119
05120:-00160:-00508:-00202:003194.3745:05120
05121:-00150:-00083:-00643:003185.3063:05121
05122:+00014:-00128:-00172:003185.3063:05122
05123:+00092:-00241:-00885:003185.3063:05123
05124:-00098:+00068:-00912:003185.3063:05124
05125:-00047:-00249:-00916:003185.3063:05125
05126:+00583:-00108:-00820:003185.3063:05126
05127:+00420:-00094:-00695:003198.5056:05127
05128:-00120:-00015:-00645:003198.5056:05128
05129:-00122:-00241:-00415:003198.5056:05129
05130:+00219:+00161:+00073:003198.5056:05130
05131:+00223:-00158:-00044:003198.5056:05131
05132:+00184:+00456:-00331:003198.5056:05132
05133:-00379:+00208:-00475:003211.1608:05133
05134:+00470:+00079:-00003:003211.1608:05134
05135:+00310:+00187:-00279:003211.1608:05135
05136:-00527:-00071:-00259:003211.1608:05136
05137:-00051:+00294:+00274:003211.1608:05137
05138:+00319:+00413:+00224:003211.1608:05138
05139:+00044:+00155:+00553:003211.1608:05139
05140:-00383:+00253:+00291:003193.7402:05140
05141:-00108:+00609:+00350:003193.7402:05141
05142:-00049:+00138:+00243:003193.7402:05142
05143:-00038:+00154:+00240:003193.7402:05143
05144:-00167:-00172:+00402:003193.7402:05144
05145:+00650:-00120:+00045:003193.7402:05145
05146:+00430:+00064:+00225:003198.6398:05146
05147:-00502:-00336:+00330:003198.6398:05147
05148:+00153:+00305:+00206:003198.6398:05148
05149:+00446:+00102:+00073:003198.6398:05149
05150:+00110:+00042:+00090:003198.6398:05150
05151:-00400:-00165:+00373:003198.6398:05151
05152:+00309:+00092:+00213:003202.9228:05152
05153:+00393:-00001:+00249:003202.9228:05153
05154:+00067:+00246:+00134:003202.9228:05154
05155:-00620:-00168:+00216:003202.9228:05155
05156:+00353:+00388:+00003:003202.9228:05156
05157:+00269:+00196:+00077:003202.9228:05157
05158:-00438:+00428:+00173:003185.4628:05158
05159:+00214:+00378:+00428:003185.4628:05159
05160:+00524:+00055:+00099:003185.4628:05160
05161:+00007:+00515:-00085:003185.4628:05161
05162:-00502:-00230:+00104:003185.4628:05162
05163:+00065:+00102:-00281:003185.4628:05163
05164:+00516:-00085:+00191:003185.4628:05164
05165:+00097:-00037:-00308:003198.5661:05165
05166:-00499:+00116:+00106:003198.5661:05166
05167:+00201:+00395:-00602:003198.5661:05167
05168:+00260:+00119:-00115:003198.5661:05168
05169:-00292:+00262:-00490:003198.5661:05169
05170:-00464:+00164:-00136:003198.5661:05170
05171:+00338:+00011:-00435:003194.4958:05171
05172:+00322:-00257:-00234:003194.4958:05172
05173:-00228:+00105:+00123:003194.4958:05173
05174:+00152:+00222:+00443:003194.4958:05174
05175:+00121:-00058:-00127:003194.4958:05175
05176:+00184:-00159:-00094:003194.4958:05176
05177:-00428:+00229:-00053:003177.2700:05177
05178:+00354:+00019:-00077:003177.2700:05178
05179:+00436:+00186:-00064:003177.2700:05179
05180:+00158:-00214:-00153:003177.2700:05180
05181:-00182:-00017:-00013:003177.2700:05181
05182:+00174:+00099:-00010:003177.2700:05182
05183:+00320:-00371:+00087:003177.2700:05183
05184:+00044:-00174:-00023:003181.9978:05184
05185:-00051:+00052:+00407:003181.9978:05185
05186:+00118:-00287:-00224:003181.9978:05186
05187:+00183:+00137:+00036:003181.9978:05187
05188:-00474:-00142:+00345:003181.9978:05188
05189:-00360:+00167:-00020:003181.9978:05189
05190:+00241:+00307:+00299:003177.9309:05190
05191:-00201:+00012:-00136:003177.9309:05191
05192:-00537:-00132:+00315:003177.9309:05192
05193:-00100:+00211:+00365:003177.9309:05193
05194:+00350:-00302:+00078:003177.9309:05194
05195:-00009:-00297:+00164:003177.9309:05195
05196:-00399:+00096:+00225:003169.1071:05196
05197:-00140:+00328:+00068:003169.1071:05197
05198:+00510:-00055:+00118:003169.1071:05198
05199:-00273:+00343:-00385:003169.1071:05199
05200:-00594:+00341:+00170:003169.1071:05200
05201:+00011:+00383:-00133:003169.1071:05201
05202:+00562:+00379:-00007:003165.5639:05202
05203:-00219:+00174:+00536:003165.5639:05203
05204:-00278:+00308:+00301:003165.5639:05204
05205:+00100:-00015:+00000:003165.5639:05205
05206:+00237:-00212:-00017:003165.5639:05206
05207:-00387:+00025:+00333:003165.5639:05207
05208:-00133:+00210:-00232:003165.5639:05208
05209:+00221:-00112:+00127:003169.7304:05209
05210:-00236:+00393:-00423:003169.7304:05210
05211:-00597:+00077:+00233:003169.7304:05211
05212:+00220:+00231:-00020:003169.7304:05212
05213:+00590:+00117:+00028:003169.7304:05213
05214:+00009:+00012:-00142:003169.7304:05214
05215:-00336:+00082:+00100:003152.8300:05215
05216:+00176:-00097:+00065:003152.8300:05216
05217:+00564:-00207:+00129:003152.8300:05217
05218:-00425:-00072:-00284:003152.8300:05218
05219:-00408:+00092:-00043:003152.8300:05219
05220:+00151:+00071:+00054:003152.8300:05220
05221:+00169:+00074:-00098:003165.4560:05221
05222:-00397:-00032:-00109:003165.4560:05222
05223:-00181:+00328:-00019:003165.4560:05223
05224:+00233:+00054:-00001:003165.4560:05224
05225:+00261:+00028:-00112:003165.4560:05225
05226:-00476:+00174:+00164:003165.4560:05226
05227:-00190:+00151:-00078:003165.4560:05227
05228:+00215:+00150:-00008:003161.5310:05228
05229:-00136:+00149:-00027:003161.5310:05229
05230:-00560:-00137:-00014:003161.5310:05230
05231:+00313:+00438:+00325:003161.5310:05231
05232:+00374:-00176:-00111:003161.5310:05232
05233:-00084:+00012:-00122:003161.5310:05233
05234:-00457:+00163:+00266:003161.0456:05234
05235:+00205:+00138:-00194:003161.0456:05235
05236:+00520:+00237:+00259:003161.0456:05236
05237:-00456:+00053:+00196:003161.0456:05237
05238:-00516:-00084:-00056:003161.0456:05238
05239:+00148:+00312:-00149:003161.0456:05239
05240:-00031:-00383:-00288:003165.5578:05240
05241:-00441:-00035:-00393:003165.5578:05241
05242:-00266:-00132:-00114:003165.5578:05242
05243:+00359:-00333:-00340:003165.5578:05243
05244:+00324:+00047:-00044:003165.5578:05244
05245:-00702:-00473:-00278:003165.5578:05245
05246:-00330:-00057:-00688:003165.5578:05246
05247:+00308:-00256:-00895:003177.9069:05247
05248:-00098:-00160:-00853:003177.9069:05248
05249:-00362:-00526:-00319:003177.9069:05249
05250:+00460:+00310:-00767:003177.9069:05250
05251:+00283:-00261:+00003:003177.9069:05251
05252:-00122:+00078:-00750:003177.9069:05252
05253:+00039:+00011:+00171:003185.3063:05253
05254:+00301:-00174:-00723:003185.3063:05254
05255:+00363:+00321:-00065:003185.3063:05255
05256:-00396:-00119:-00131:003185.3063:05256
05257:-00297:-00135:-00437:003185.3063:05257
05258:-00203:+00347:+00458:003185.3063:05258
05259:+00213:+00039:-00141:003181.8408:05259
05260:-00212:-00422:+00483:003181.8408:05260
05261:-00102:+00746:+00080:003181.8408:05261
05262:+00150:-00187:+00493:003181.8408:05262
05263:+00088:+00346:-00100:003181.8408:05263
05264:-00173:+00118:+00423:003181.8408:05264
05265:-00190:+00008:+00254:003181.8408:05265
05266:+00480:+00253:+00403:003177.8405:05266
05267:+00069:-00161:+00347:003177.8405:05267
05268:+00030:-00065:+00248:003177.8405:05268
05269:+00169:+00210:+00414:003177.8405:05269
05270:+00364:-00023:+00095:003177.8405:05270
05271:-00271:+00278:-00219:003177.8405:05271
05272:-00265:-00174:+00015:003168.7915:05272
05273:-00185:+00290:+00065:003168.7915:05273
05274:+00477:+00112:+00039:003168.7915:05274
05275:-00282:+00086:-00097:003168.7915:05275
05276:-00361:+00335:+00229:003168.7915:05276
05277:+00165:+00271:+00246:003168.7915:05277
05278:-00018:+00306:-00013:003173.6755:05278
05279:-00286:+00534:+00198:003173.6755:05279
05280:+00090:+00095:+00232:003173.6755:05280
05281:+00353:+00272:+00137:003173.6755:05281
05282:-00033:+00168:+00103:003173.6755:05282
05283:-00256:+00078:+00186:003173.6755:05283
05284:+00137:+00205:+00276:003173.6755:05284
05285:+00464:+00112:+00031:003169.7424:05285
05286:-00320:-00078:+00202:003169.7424:05286
05287:-00382:+00628:-00048:003169.7424:05287
05288:+00033:-00472:+00097:003169.7424:05288
05289:+00260:+00665:-00489:003169.7424:05289
05290:-00289:-00207:+00059:003169.7424:05290
05291:-00297:+00382:-00464:003152.8771:05291
05292:+00130:+00213:-00021:003152.8771:05292
05293:+00349:+00333:-00493:003152.8771:05293
05294:-00084:-00162:-00026:003152.8771:05294
05295:-00118:+00125:+00195:003152.8771:05295
05296:+00323:-00142:-00248:003152.8771:05296
05297:-00090:+00125:-00364:003165.5695:05297
05298:-00201:+00173:-00101:003165.5695:05298
05299:+00074:-00009:+00076:003165.5695:05299
05300:+00651:+00344:-00217:003165.5695:05300
05301:+00105:+00205:-00316:003165.5695:05301
05302:-00400:+00167:-00098:003165.5695:05302
05303:-00090:-00103:+00131:003165.5695:05303
05304:+00563:+00290:-00044:003153.5395:05304
05305:-00501:-00615:+00254:003153.5395:05305
05306:-00403:-00129:+00032:003153.5395:05306
05307:+00365:+00095:+00169:003153.5395:05307
05308:+00060:-00266:-00036:003153.5395:05308
05309:-00377:+00021:-00127:003153.5395:05309
05310:-00200:+00047:+00219:003136.9589:05310
05311:+00131:+00078:+00070:003136.9589:05311
05312:+00134:+00355:-00160:003136.9589:05312
05313:-00565:-00077:+00308:003136.9589:05313
05314:-00277:+00286:+00295:003136.9589:05314
05315:+00586:+00247:+00456:003136.9589:05315
05316:-00404:-00189:-00018:003141.5295:05316
05317:-00702:-00394:+00262:003141.5295:05317
05318:+00014:+00189:+00115:003141.5295:05318
05319:+00390:-00195:+00035:003141.5295:05319
05320:-00146:+00076:+00168:003141.5295:05320
05321:-00345:+00115:+00179:003141.5295:05321
05322:-00081:-00004:+00068:003141.5295:05322
05323:+00421:+00122:-00039:003145.5761:05323
05324:-00642:+00079:-00074:003145.5761:05324
05325:-00525:+00099:-00031:003145.5761:05325
05326:+00416:+00046:+00223:003145.5761:05326
05327:+00228:+00228:-00067:003145.5761:05327
05328:-00296:-00275:+00129:003145.5761:05328
05329:-00392:+00361:-00187:003121.1481:05329
05330:+00142:-00010:+00062:003121.1481:05330
05331:+00335:+00213:-00168:003121.1481:05331
05332:-00270:-00006:-00008:003121.1481:05332
05333:-00251:+00164:+00041:003121.1481:05333
05334:+00499:+00162:+00017:003121.1481:05334
05335:+00063:-00107:-00122:003125.4516:05335
05336:-00201:+00036:-00039:003125.4516:05336
05337:-00194:-00125:-00084:003125.4516:05337
05338:+00233:+00300:-00271:003125.4516:05338
05339:+00152:+00190:-00104:003125.4516:05339
05340:-00068:+00261:-00053:003125.4516:05340
05341:-00286:+00065:+00222:003125.4516:05341
05342:+00154:+00270:-00190:003137.6064:05342
05343:-00084:-00084:-00103:003137.6064:05343
05344:-00187:+00055:+00034:003137.6064:05344
05345:+00123:+00345:+00106:003137.6064:05345
05346:+00265:-00097:-00036:003137.6064:05346
05347:+00037:+00227:-00053:003137.6064:05347
05348:-00295:-00013:+00295:003113.3342:05348
05349:-00031:+00091:-00007:003113.3342:05349
05350:+00403:+00459:-00008:003113.3342:05350
05351:-00154:-00156:+00320:003113.3342:05351
05352:-00251:+00014:+00111:003113.3342:05352
05353:+00038:+00356:+00066:003113.3342:05353
05354:+00119:+00026:-00005:003113.3342:05354
05355:-00159:+00138:+00130:003133.4345:05355
05356:-00185:+00083:+00140:003133.4345:05356
05357:+00103:+00049:+00021:003133.4345:05357
05358:+00194:+00297:+00129:003133.4345:05358
05359:-00492:-00016:+00062:003133.4345:05359
05360:-00350:+00028:+00254:003133.4345:05360
05361:+00287:+00348:+00283:003137.6008:05361
05362:-00191:-00165:-00032:003137.6008:05362
05363:-00439:-00311:-00009:003137.6008:05363
05364:-00049:+00320:+00019:003137.6008:05364
05365:+00282:+00058:-00081:003137.6008:05365
05366:-00048:+00084:-00146:003137.6008:05366
05367:-00325:-00039:+00173:003137.0930:05367
05368:-00121:-00108:+00027:003137.0930:05368
05369:+00336:+00115:+00141:003137.0930:05369
05370:-00256:-00203:-00157:003137.0930:05370
05371:-00318:-00389:+00060:003137.0930:05371
05372:+00100:+00437:+00195:003137.0930:05372
05373:+00242:-00098:-00268:003137.0930:05373
05374:-00134:-00035:-00290:003165.7609:05374
05375:-00216:+00307:-00066:003165.7609:05375
05376:-00056:+00016:-00146:003165.7609:05376
05377:+00378:+00205:-00012:003165.7609:05377
05378:-00243:+00399:-00209:003165.7609:05378
05379:-00447:-00115:-00170:003165.7609:05379
05380:+00199:+00022:-00334:003161.7932:05380
05381:+00289:+00072:-00577:003161.7932:05381
05382:-00125:-00576:-00138:003161.7932:05382
05383:-00137:-00014:-00143:003161.7932:05383
05384:+00447:-00661:-00752:003161.7932:05384
05385:+00395:-00180:-00790:003161.7932:05385
05386:-00385:-00098:-00587:003169.2917:05386
05387:-00268:-00274:-00708:003169.2917:05387
05388:+00475:+00027:-00682:003169.2917:05388
05389:-00127:-00035:-00854:003169.2917:05389
05390:-00375:-00484:-00583:003169.2917:05390
05391:+00126:-00072:-00289:003169.2917:05391
05392:+00089:+00057:-00747:003169.2917:05392
05393:-00332:-00110:-00002:003190.4609:05393
05394:-00397:-00208:-00032:003190.4609:05394
05395:-00070:+00615:-00417:003190.4609:05395
05396:-00038:-00087:+00510:003190.4609:05396
05397:-00264:+00085:-00090:003190.4609:05397
05398:-00280:-00308:+00268:003190.4609:05398
05399:+00283:-00026:+00294:003186.4096:05399
05400:+00031:-00256:-00015:003186.4096:05400
05401:-00208:-00053:+00211:003186.4096:05401
05402:-00050:+00460:+00562:003186.4096:05402
05403:+00254:+00312:+00521:003186.4096:05403
05404:+00127:+00621:+00499:003186.4096:05404
05405:-00241:+00009:+00533:003193.7646:05405
05406:-00140:+00522:+00439:003193.7646:05406
05407:+00245:+00271:+00363:003193.7646:05407
05408:-00400:-00198:+00057:003193.7646:05408
05409:-00589:+00260:+00650:003193.7646:05409
05410:-00009:-00317:+00481:003193.7646:05410
05411:+00179:+00172:+00108:003198.6704:05411
05412:-00160:+00185:+00414:003198.6704:05412
05413:-00397:-00015:-00005:003198.6704:05413
05414:-00186:+00109:+00194:003198.6704:05414
05415:+00058:+00485:+00127:003198.6704:05415
05416:-00375:-00126:-00062:003198.6704:05416
05417:-00114:+00084:+00196:003198.6704:05417
05418:+00449:+00513:-00037:003202.9594:05418
05419:-00125:-00277:+00144:003202.9594:05419
05420:-00230:+00182:+00330:003202.9594:05420
05421:+00297:+00456:+00191:003202.9594:05421
05422:+00457:-00126:+00035:003202.9594:05422
05423:-00154:+00020:-00211:003202.9594:05423
05424:-00149:-00158:-00021:003210.3334:05424
05425:+00356:+00085:-00456:003210.3334:05425
05426:+00353:-00153:-00012:003210.3334:05426
05427:-00559:-00183:+00020:003210.3334:05427
05428:-00281:-00069:-00215:003210.3334:05428
05429:+00478:+00437:-00307:003210.3334:05429
05430:-00224:+00124:-00311:003207.0874:05430
05431:-00534:+00215:-00419:003207.0874:05431
05432:+00164:+00220:-00029:003207.0874:05432
05433:+00575:+00216:-00122:003207.0874:05433
05434:+00035:-00100:-00324:003207.0874:05434
05435:-00338:+00017:-00179:003207.0874:05435
05436:+00135:-00083:-00202:003219.7314:05436
05437:+00513:-00322:-00249:003219.7314:05437
05438:-00347:+00026:-00169:003219.7314:05438
05439:-00375:-00185:-00296:003219.7314:05439
05440:+00628:+00012:-00487:003219.7314:05440
05441:+00630:+00206:-00017:003219.7314:05441
05442:-00154:-00194:-00082:003219.7314:05442
05443:+00193:-00005:+00218:003218.7841:05443
05444:+00511:+00315:+00033:003218.7841:05444
05445:-00014:-00081:+00104:003218.7841:05445
05446:-00384:+00343:+00214:003218.7841:05446
05447:+00007:+00190:+00103:003218.7841:05447
05448:+00367:+00047:+00169:003218.7841:05448
05449:-00364:+00310:+00080:003215.4509:05449
05450:-00634:-00131:+00368:003215.4509:05450
05451:+00109:+00140:+00044:003215.4509:05451
05452:+00276:+00255:+00149:003215.4509:05452
05453:-00381:-00183:+00273:003215.4509:05453
05454:-00136:+00263:+00520:003215.4509:05454
05455:+00191:+00571:+00394:003228.1684:05455
05456:+00184:-00084:+00451:003228.1684:05456
05457:-00633:+00398:+00337:003228.1684:05457
05458:-00265:+00197:+00506:003228.1684:05458
05459:+00431:+00165:+00158:003228.1684:05459
05460:+00454:+00427:+00129:003228.1684:05460
05461:-00461:-00136:+00391:003210.4008:05461
05462:+00114:+00412:-00071:003210.4008:05462
05463:+00269:+00237:+00199:003210.4008:05463
05464:-00214:-00168:-00186:003210.4008:05464
05465:-00172:+00247:+00278:003210.4008:05465
05466:+00166:+00158:+00064:003210.4008:05466
05467:+00382:+00173:-00225:003223.8757:05467
05468:-00307:-00186:+00089:003223.8757:05468
05469:-00222:-00096:-00004:003223.8757:05469
05470:+00246:-00242:-00151:003223.8757:05470
05471:+00374:+00666:-00582:003223.8757:05471
05472:-00404:-00488:-00102:003223.8757:05472
05473:+00100:+00398:-00638:003223.8757:05473
05474:+00402:-00062:-00023:003211.2470:05474
05475:+00045:+00052:-00711:003211.2470:05475
05476:-00206:+00086:+00023:003211.2470:05476
05477:+00049:+00626:-00634:003211.2470:05477
05478:+00392:-00166:+00357:003211.2470:05478
05479:+00093:-00084:-00182:003211.2470:05479
05480:+00009:+00081:+00501:003210.3518:05480
05481:-00018:-00226:-00110:003210.3518:05481
05482:+00260:-00184:-00500:003210.3518:05482
05483:-00408:+00217:+00092:003210.3518:05483
05484:+00053:+00219:-00070:003210.3518:05484
05485:+00002:-00062:+00512:003210.3518:05485
05486:+00187:+00443:-00388:003206.9953:05486
05487:-00188:-00127:+00529:003206.9953:05487
05488:+00150:+00474:-00122:003206.9953:05488
05489:+00248:+00183:+00360:003206.9953:05489
05490:+00011:-00052:+00168:003206.9953:05490
05491:-00134:+00026:+00578:003206.9953:05491
05492:+00102:+00215:+00082:003211.2343:05492
05493:+00183:-00102:-00002:003211.2343:05493
05494:-00556:+00262:+00201:003211.2343:05494
05495:+00042:+00175:+00293:003211.2343:05495
05496:+00145:+00124:+00135:003211.2343:05496
05497:+00089:+00373:-00020:003211.2343:05497
05498:-00527:-00037:+00252:003211.2343:05498
05499:-00053:+00194:+00052:003201.8425:05499
05500:+00099:+00055:-00072:003201.8425:05500
05501:+00042:-00182:-00280:003201.8425:05501
05502:-00429:+00039:-00399:003201.8425:05502
05503:+00198:-00023:-00141:003201.8425:05503
05504:+00248:-00253:-00256:003201.8425:05504
05505:-00077:-00202:-00518:003206.8481:05505
05506:-00271:-00256:-00875:003206.8481:05506
05507:+00029:-00182:-00678:003206.8481:05507
05508:+00458:-00030:-00376:003206.8481:05508
05509:+00120:-00303:-00678:003206.8481:05509
05510:-00282:-00046:-00554:003206.8481:05510
05511:-00066:-00435:-00869:003211.1364:05511
05512:+00098:+00037:-00852:003211.1364:05512
05513:-00221:+00154:+00018:003211.1364:05513
05514:+00143:-00004:-00381:003211.1364:05514
05515:+00492:+00341:-00618:003211.1364:05515
05516:-00307:-00002:+00146:003211.1364:05516
05517:-00603:-00082:-00500:003202.0551:05517
05518:-00415:-00071:-00331:003202.0551:05518
05519:+00177:+00332:-00213:003202.0551:05519
05520:-00037:-00074:+00134:003202.0551:05520
05521:-00194:+00201:+00326:003202.0551:05521
05522:+00715:+00156:+00527:003202.0551:05522
05523:+00866:+00483:+00341:003198.7067:05523
05524:+00034:-00038:+00371:003198.7067:05524
05525:+00095:+00240:+00154:003198.7067:05525
05526:+00431:+00092:+00542:003198.7067:05526
05527:+00100:-00003:-00027:003198.7067:05527
05528:-00179:+00048:+00334:003198.7067:05528
05529:-00316:-00127:-00138:003198.7067:05529
05530:+00189:+00009:-00050:003194.7150:05530
05531:-00051:-00031:+00280:003194.7150:05531
05532:-00168:-00083:+00157:003194.7150:05532
05533:+00117:-00270:+00263:003194.7150:05533
05534:+00494:+00001:+00326:003194.7150:05534
05535:-00546:-00147:-00039:003194.7150:05535
05536:-00522:+00042:-00343:003169.3339:05536
05537:-00190:-00076:+00545:003169.3339:05537
05538:+00417:-00102:+00351:003169.3339:05538
05539:+00113:+00293:-00062:003169.3339:05539
05540:-00186:+00451:+00359:003169.3339:05540
05541:+00286:+00261:+00606:003169.3339:05541
05542:+00367:+00563:-00080:003173.9760:05542
05543:-00355:+00138:+00483:003173.9760:05543
05544:-00195:-00013:+00383:003173.9760:05544
05545:+00596:+00238:+00014:003173.9760:05545
05546:+00110:-00131:+00344:003173.9760:05546
05547:-00282:+00363:-00086:003173.9760:05547
05548:-00398:+00293:+00244:003173.9760:05548
05549:+00532:+00255:+00028:003153.8415:05549
05550:+00110:+00137:+00160:003153.8415:05550
05551:-00752:+00608:+00016:003153.8415:05551
05552:+00238:+00206:+00024:003153.8415:05552
05553:+00914:+00427:-00307:003153.8415:05553
05554:-00246:-00130:-00153:003153.8415:05554
05555:-00569:+00069:-00315:003153.1777:05555
05556:+00082:+00136:+00023:003153.1777:05556
05557:+00341:-00052:-00350:003153.1777:05557
05558:-00047:-00318:-00026:003153.1777:05558
05559:-00145:+00153:-00608:003153.1777:05559
05560:+00282:-00030:-00271:003153.1777:05560
05561:+00391:-00119:-00302:003149.6064:05561
05562:-00238:-00243:-00249:003149.6064:05562
05563:-00066:-00196:+00056:003149.6064:05563
05564:+00125:-00124:+00009:003149.6064:05564
05565:+00119:+00272:-00393:003149.6064:05565
05566:-00238:-00008:+00014:003149.6064:05566
05567:-00079:-00031:-00014:003149.6064:05567
05568:+00415:+00226:+00003:003145.6057:05568
05569:+00159:-00216:+00150:003145.6057:05569
05570:-00356:+00408:-00046:003145.6057:05570
05571:+00135:-00185:+00647:003145.6057:05571
05572:+00361:+00158:+00143:003145.6057:05572
05573:-00108:-00039:+00465:003145.6057:05573
05574:-00435:+00018:+00045:003129.1760:05574
05575:-00111:+00082:+00590:003129.1760:05575
05576:+00188:+00099:+00355:003129.1760:05576
05577:-00026:-00079:+00130:003129.1760:05577
05578:-00448:+00438:+00422:003129.1760:05578
05579:+00145:-00244:+00143:003129.1760:05579
05580:+00310:-00143:+00005:003129.1760:05580
05581:-00093:+00071:+00234:003125.5158:05581
05582:-00234:-00101:-00056:003125.5158:05582
05583:+00355:+00351:+00185:003125.5158:05583
05584:+00271:+00057:+00294:003125.5158:05584
05585:-00081:+00092:-00020:003125.5158:05585
05586:-00196:+00326:+00233:003125.5158:05586
05587:+00445:-00097:-00264:003129.6362:05587
05588:+00380:-00008:-00407:003129.6362:05588
05589:-00360:+00449:+00058:003129.6362:05589
05590:+00244:-00094:+00181:003129.6362:05590
05591:+00615:+00052:-00335:003129.6362:05591
05592:-00162:+00071:-00086:003129.6362:05592
05593:-00639:-00008:-00224:003121.2929:05593
05594:-00001:+00205:-00109:003121.2929:05594
05595:+00696:+00085:-00101:003121.2929:05595
05596:+00327:-00363:-00095:003121.2929:05596
05597:-00503:+00549:-00343:003121.2929:05597
05598:+00262:-00095:+00004:003121.2929:05598
05599:+00578:+00281:-00295:003121.2929:05599
05600:-00110:+00136:-00035:003133.4875:05600
05601:-00578:-00052:-00139:003133.4875:05601
05602:+00038:+00073:+00122:003133.4875:05602
05603:+00468:+00512:-00251:003133.4875:05603
05604:+00071:-00158:+00096:003133.4875:05604
05605:-00402:+00224:-00185:003133.4875:05605
05606:+00396:+00534:-00170:003137.6008:05606
05607:+00297:+00164:+00249:003137.6008:05607
05608:-00210:-00091:+00046:003137.6008:05608
05609:-00093:+00166:+00129:003137.6008:05609
05610:+00249:-00256:-00010:003137.6008:05610
05611:+00070:+00445:-00232:003137.6008:05611
05612:-00196:-00123:+00275:003145.1328:05612
05613:-00065:-00040:+00276:003145.1328:05613
05614:+00309:+00267:+00048:003145.1328:05614
05615:+00008:-00116:+00121:003145.1328:05615
05616:-00525:+00197:+00003:003145.1328:05616
05617:-00190:+00093:+00210:003145.1328:05617
05618:+00008:+00063:+00222:003145.1328:05618
05619:-00071:+00356:+00139:003157.6723:05619
05620:-00185:-00043:+00240:003157.6723:05620
05621:-00011:+00063:+00321:003157.6723:05621
05622:+00095:+00304:+00112:003157.6723:05622
05623:-00243:-00140:+00017:003157.6723:05623
05624:-00338:+00090:+00107:003157.6723:05624
05625:+00178:+00062:+00254:003170.0241:05625
05626:+00246:-00368:+00160:003170.0241:05626
05627:-00259:+00203:-00568:003170.0241:05627
05628:-00039:-00280:-00192:003170.0241:05628
05629:+00231:-00183:-00369:003170.0241:05629
05630:+00016:-00014:-00252:003170.0241:05630
05631:-00357:-00384:-00446:003169.2917:05631
05632:-00247:-00043:-00672:003169.2917:05632
05633:+00131:-00232:-00589:003169.2917:05633
05634:+00009:-00315:-00740:003169.2917:05634
05635:-00349:+00175:-00531:003169.2917:05635
05636:+00224:-00046:-00742:003169.2917:05636
05637:+00479:-00350:-00882:003169.2917:05637
05638:+00014:-00088:-00646:003190.4123:05638
05639:-00366:-00204:-00702:003190.4123:05639
05640:+00363:+00156:-00649:003190.4123:05640
05641:+00502:+00605:-00364:003190.4123:05641
05642:-00087:-00428:-00209:003190.4123:05642
05643:-00427:+00253:-00334:003190.4123:05643
05644:+00331:+00060:-00288:003194.6054:05644
05645:+00113:-00369:-00220:003194.6054:05645
05646:-00453:+00593:+00110:003194.6054:05646
05647:-00264:-00349:+00254:003194.6054:05647
05648:+00383:+00396:-00135:003194.6054:05648
05649:+00153:+00271:+00511:003194.6054:05649
05650:-00216:+00042:-00034:003185.5231:05650
05651:-00217:+00493:+00294:003185.5231:05651
05652:+00431:-00371:+00442:003185.5231:05652
05653:+00338:-00175:-00126:003185.5231:05653
05654:-00439:+00217:+00622:003185.5231:05654
05655:+00277:-00219:-00220:003185.5231:05655
05656:+00742:-00016:+00089:003198.7250:05656
05657:+00028:-00338:+00288:003198.7250:05657
05658:-00663:+00159:-00155:003198.7250:05658
05659:-00008:+00357:+00250:003198.7250:05659
05660:+00411:-00156:-00143:003198.7250:05660
05661:-00022:+00011:+00080:003198.7250:05661
05662:-00407:+00006:+00478:003198.7250:05662
05663:+00005:-00141:-00179:003202.9414:05663
05664:-00082:-00214:+00093:003202.9414:05664
05665:-00421:+00160:+00207:003202.9414:05665
05666:-00109:+00287:+00146:003202.9414:05666
05667:+00401:+00431:+00168:003202.9414:05667
05668:-00535:+00406:-00575:003202.9414:05668
05669:-00893:+00474:+00174:003193.8188:05669
05670:+00389:+00488:+00208:003193.8188:05670
05671:+00713:+00065:-00035:003193.8188:05671
05672:-00095:-00215:+00181:003193.8188:05672
05673:-00432:-00208:+00108:003193.8188:05673
05674:+00608:-00389:-00340:003193.8188:05674
05675:+00597:-00095:+00290:003215.4255:05675
05676:-00416:+00141:+00111:003215.4255:05676
05677:-00346:+00487:+00050:003215.4255:05677
05678:+00362:+00482:-00383:003215.4255:05678
05679:-00026:+00053:-00197:003215.4255:05679
05680:-00548:+00430:+00022:003215.4255:05680
05681:+00122:+00654:-00209:003211.2961:05681
05682:+00382:+00534:+00056:003211.2961:05682
05683:-00010:-00098:-00215:003211.2961:05683
05684:-00337:+00429:-00411:003211.2961:05684
05685:-00020:+00238:+00294:003211.2961:05685
05686:+00539:-00173:-00370:003211.2961:05686
05687:-00017:-00013:-00336:003211.2961:05687
05688:-00616:+00060:+00403:003210.3884:05688
05689:+00279:+00129:-00320:003210.3884:05689
05690:-00031:-00072:-00113:003210.3884:05690
05691:-00424:+00059:-00023:003210.3884:05691
05692:-00106:-00066:-00051:003210.3884:05692
05693:+00459:-00031:-00053:003210.3884:05693
05694:-00055:-00093:-00018:003206.9584:05694
05695:-00234:-00186:-00170:003206.9584:05695
05696:-00132:+00233:+00098:003206.9584:05696
05697:-00086:-00043:-00001:003206.9584:05697
05698:-00185:+00068:-00058:003206.9584:05698
05699:+00274:+00191:+00392:003206.9584:05699
05700:+00106:+00230:+00020:003194.5932:05700
05701:+00026:+00193:+00261:003194.5932:05701
05702:+00119:+00252:+00211:003194.5932:05702
05703:+00044:-00114:+00247:003194.5932:05703
05704:+00185:+00124:+00169:003194.5932:05704
05705:+00139:-00123:+00035:003194.5932:05705
05706:-00145:+00214:+00007:003185.5471:05706
05707:-00094:+00330:+00161:003185.5471:05707
05708:+00169:-00063:-00208:003185.5471:05708
05709:-00024:+00568:-00096:003185.5471:05709
05710:-00531:+00088:+00118:003185.5471:05710
05711:-00140:+00237:+00121:003185.5471:05711
05712:+00173:+00337:+00286:003185.5471:05712
05713:+00080:+00199:-00168:003190.4609:05713
05714:-00131:-00177:+00309:003190.4609:05714
05715:+00233:-00062:-00220:003190.4609:05715
05716:+00265:-00302:+00551:003190.4609:05716
05717:-00323:+00150:+00108:003190.4609:05717
05718:-00242:-00284:-00204:003190.4609:05718
05719:+00342:+00048:-00121:003194.6723:05719
05720:+00185:+00763:-00357:003194.6723:05720
05721:-00395:-00251:-00378:003194.6723:05721
05722:+00297:+00659:-00244:003194.6723:05722
05723:+00313:-00276:+00477:003194.6723:05723
05724:+00083:+00314:-00438:003194.6723:05724
05725:-00308:+00234:+00535:003169.3095:05725
05726:+00162:-00280:-00019:003169.3095:05726
05727:+00380:-00348:+00262:003169.3095:05727
05728:-00469:+00123:-00128:003169.3095:05728
05729:-00402:-00379:-00226:003169.3095:05729
05730:+00222:+00002:-00282:003169.3095:05730
05731:+00235:+00301:-00268:003169.3095:05731
05732:-00467:-00227:-00138:003182.0097:05732
05733:-00070:+00450:-00257:003182.0097:05733
05734:-00006:-00395:+00177:003182.0097:05734
05735:+00184:+00166:+00063:003182.0097:05735
05736:-00355:+00029:+00072:003182.0097:05736
05737:+00181:+00176:-00387:003182.0097:05737
05738:+00475:-00253:-00091:003186.3610:05738
05739:-00114:+00730:-00093:003186.3610:05739
05740:-00417:-00327:+00322:003186.3610:05740
05741:+00327:+00701:+00007:003186.3610:05741
05742:+00252:-00195:+00177:003186.3610:05742
05743:-00097:-00001:-00174:003186.3610:05743
05744:-00187:+00463:+00295:003177.3955:05744
05745:+00193:-00196:+00077:003177.3955:05745
05746:+00153:+00100:+00099:003177.3955:05746
05747:-00620:+00108:+00191:003177.3955:05747
05748:-00449:-00069:-00087:003177.3955:05748
05749:+00222:+00352:+00144:003177.3955:05749
05750:+00018:-00001:+00138:003182.1489:05750
05751:-00385:-00239:-00039:003182.1489:05751
05752:-00003:+00488:+00149:003182.1489:05752
05753:+00151:-00029:+00224:003182.1489:05753
05754:+00167:+00091:-00066:003182.1489:05754
05755:-00330:+00008:+00161:003182.1489:05755
05756:-00104:-00084:-00006:003182.1489:05756
05757:+00266:+00094:+00038:003194.6665:05757
05758:-00387:-00476:-00155:003194.6665:05758
05759:-00491:-00378:-00125:003194.6665:05759
05760:-00098:+00395:+00133:003194.6665:05760
05761:+00157:-00649:-00041:003194.6665:05761
05762:-00102:-00141:-00369:003194.6665:05762
05763:-00478:-00283:-00383:003185.5712:05763
05764:-00229:-00240:-00810:003185.5712:05764
05765:+00127:-00043:-00668:003185.5712:05765
05766:-00351:-00420:-00762:003185.5712:05766
05767:-00399:-00471:-00573:003185.5712:05767
05768:+00306:+00377:-00413:003185.5712:05768
05769:+00326:-00238:-00615:003198.7619:05769
05770:-00155:-00461:-00628:003198.7619:05770
05771:-00155:+00460:-00276:003198.7619:05771
05772:-00074:-00427:-00174:003198.7619:05772
05773:-00213:+00195:-00635:003198.7619:05773
05774:+00137:+00202:-00033:003198.7619:05774
05775:+00350:-00185:-00058:003211.4990:05775
05776:+00404:+00188:+00235:003211.4990:05776
05777:-00020:+00366:-00254:003211.4990:05777
05778:-00014:-00150:+00255:003211.4990:05778
05779:+00068:+00495:+00021:003211.4990:05779
05780:+00176:+00178:-00171:003211.4990:05780
05781:-00304:-00292:+00114:003211.4990:05781
05782:+00097:+00288:-00225:003185.6494:05782
05783:+00424:-00057:+00110:003185.6494:05783
05784:+00332:+00044:+00122:003185.6494:05784
05785:-00287:-00441:+00138:003185.6494:05785
05786:-00345:-00347:+00054:003185.6494:05786
05787:+00304:+00489:-00058:003185.6494:05787
05788:+00106:-00074:+00235:003198.8288:05788
05789:-00151:+00295:-00064:003198.8288:05789
05790:-00175:-00175:+00261:003198.8288:05790
05791:+00279:+00449:+00055:003198.8288:05791
05792:+00002:+00315:+00133:003198.8288:05792
05793:-00570:+00294:+00117:003198.8288:05793
05794:-00322:+00248:+00399:003194.7575:05794
05795:+00343:+00635:+00356:003194.7575:05795
05796:-00193:-00433:+00367:003194.7575:05796
05797:-00185:+00121:+00287:003194.7575:05797
05798:+00090:-00121:+00237:003194.7575:05798
05799:+00209:+00029:-00134:003194.7575:05799
05800:-00578:+00081:+00208:003194.7575:05800
05801:+00015:-00217:+00197:003185.5410:05801
05802:+00522:+00092:+00358:003185.5410:05802
05803:+00178:+00180:+00194:003185.5410:05803
05804:-00705:+00233:+00198:003185.5410:05804
05805:-00415:+00593:+00355:003185.5410:05805
05806:+00545:+00117:+00109:003185.5410:05806
05807:-00117:+00285:-00057:003198.8168:05807
05808:-00269:+00634:+00115:003198.8168:05808
05809:+00089:+00099:+00023:003198.8168:05809
05810:+00723:+00364:-00286:003198.8168:05810
05811:+00029:+00117:+00223:003198.8168:05811
05812:-00390:-00104:-00199:003198.8168:05812
05813:+00095:-00171:-00203:003203.0266:05813
05814:+00078:+00226:-00386:003203.0266:05814
05815:-00288:-00302:-00362:003203.0266:05815
05816:-00312:-00167:+00029:003203.0266:05816
05817:+00145:+00017:-00204:003203.0266:05817
05818:+00280:-00310:-00142:003203.0266:05818
05819:-00129:+00270:+00208:003177.4677:05819
05820:-00224:-00132:+00071:003177.4677:05820
05821:+00218:+00010:-00274:003177.4677:05821
05822:+00134:+00116:+00006:003177.4677:05822
05823:+00085:-00314:+00014:003177.4677:05823
05824:+00248:-00286:-00456:003177.4677:05824
05825:+00074:+00202:-00077:003177.4677:05825
05826:-00119:+00100:-00007:003190.4670:05826
05827:+00065:+00038:-00160:003190.4670:05827
05828:+00402:-00077:-00102:003190.4670:05828
05829:+00229:-00189:-00130:003190.4670:05829
05830:+00014:+00191:+00322:003190.4670:05830
05831:-00095:-00666:+00123:003190.4670:05831
05832:+00094:+00213:-00130:003169.9824:05832
05833:-00050:-00077:+00373:003169.9824:05833
05834:-00206:+00328:+00037:003169.9824:05834
05835:-00027:-00209:+00294:003169.9824:05835
05836:+00030:+00361:-00199:003169.9824:05836
05837:-00294:-00196:+00374:003169.9824:05837
05838:-00652:+00581:+00052:003169.2084:05838
05839:+00246:-00323:+00326:003169.2084:05839
05840:+00620:+00359:+00217:003169.2084:05840
05841:+00371:-00261:+00535:003169.2084:05841
05842:-00369:+00049:+00347:003169.2084:05842
05843:+00090:+00302:+00821:003169.2084:05843
05844:+00156:-00331:+00281:003173.8615:05844
05845:+00330:+00617:+00066:003173.8615:05845
05846:-00440:+00196:+00084:003173.8615:05846
05847:+00411:+00317:-00130:003173.8615:05847
05848:+00184:+00532:+00153:003173.8615:05848
05849:-00126:+00143:+00230:003173.8615:05849
05850:-00092:+00112:+00159:003173.8615:05850
05851:+00440:+00552:-00127:003178.0095:05851
05852:-00113:-00028:-00096:003178.0095:05852
05853:-00370:+00292:-00166:003178.0095:05853
05854:-00069:+00153:-00067:003178.0095:05854
05855:+00353:-00269:-00355:003178.0095:05855
05856:-00079:+00495:-00047:003178.0095:05856
05857:-00380:-00019:-00375:003169.0893:05857
05858:+00554:+00066:-00268:003169.0893:05858
05859:+00535:+00286:-00030:003169.0893:05859
05860:-00330:-00079:-00078:003169.0893:05860
05861:-00145:-00010:-00021:003169.0893:05861
05862:+00469:+00434:-00022:003169.0893:05862
05863:+00108:-00335:+00061:003173.7717:05863
05864:-00178:+00253:-00203:003173.7717:05864
05865:-00450:+00100:-00025:003173.7717:05865
05866:+00462:-00132:-00299:003173.7717:05866
05867:+00326:-00327:-00035:003173.7717:05867
05868:-00421:+00011:-00205:003173.7717:05868
05869:-00015:+00139:+00039:003173.7717:05869
05870:+00179:+00356:+00221:003178.0693:05870
05871:-00113:+00041:+00065:003178.0693:05871
05872:-00202:+00126:+00010:003178.0693:05872
05873:+00003:+00408:+00318:003178.0693:05873
05874:+00287:-00056:+00290:003178.0693:05874
05875:+00103:+00342:-00069:003178.0693:05875
05876:-00292:-00016:+00292:003177.2761:05876
05877:-00006:+00219:-00099:003177.2761:05877
05878:+00202:+00441:+00077:003177.2761:05878
05879:-00160:-00342:+00169:003177.2761:05879
05880:-00312:+00053:-00164:003177.2761:05880
05881:-00127:-00161:-00007:003177.2761:05881
05882:-00003:-00091:-00428:003198.5661:05882
05883:-00153:+00030:-00037:003198.5661:05883
05884:-00348:-00310:+00074:003198.5661:05884
05885:-00102:-00130:-00692:003198.5661:05885
05886:-00100:+00314:-00605:003198.5661:05886
05887:-00388:-00309:-00615:003198.5661:05887
05888:+00111:-00084:-00673:003194.4472:05888
05889:+00143:+00042:-00561:003194.4472:05889
05890:-00185:-00456:-00486:003194.4472:05890
05891:-00196:-00170:-00376:003194.4472:05891
05892:+00318:+00222:-00158:003194.4472:05892
05893:+00362:-00479:-00487:003194.4472:05893
05894:-00022:-00037:-00308:003194.4472:05894
05895:-00344:+00030:-00271:003201.7448:05895
05896:+00544:+00123:-00382:003201.7448:05896
05897:+00385:+00472:-00190:003201.7448:05897
05898:-00604:+00043:+00267:003201.7448:05898
05899:+00383:+00186:-00082:003201.7448:05899
05900:+00742:+00522:+00264:003201.7448:05900
05901:-00114:-00151:-00037:003198.6032:05901
05902:-00551:+00229:+00002:003198.6032:05902
05903:-00325:+00477:+00346:003198.6032:05903
05904:+00023:-00222:+00200:003198.6032:05904
05905:-00042:+00103:+00273:003198.6032:05905
05906:-00351:+00029:+00242:003198.6032:05906
05907:+00129:+00028:+00015:003219.6142:05907
05908:+00148:+00305:+00056:003219.6142:05908
05909:-00285:-00009:-00011:003219.6142:05909
05910:-00142:+00420:+00235:003219.6142:05910
05911:+00780:+00244:+00384:003219.6142:05911
05912:+00019:-00309:+00068:003219.6142:05912
05913:-00584:+00155:+00300:003210.3276:05913
05914:-00381:+00084:+00414:003210.3276:05914
05915:+00670:+00254:+00197:003210.3276:05915
05916:+00529:+00351:+00281:003210.3276:05916
05917:-00627:-00271:+00027:003210.3276:05917
05918:-00508:+00584:+00182:003210.3276:05918
05919:+00295:+00391:+00297:003210.3276:05919
05920:-00039:+00308:+00169:003215.3886:05920
05921:-00366:+00315:+00574:003215.3886:05921
05922:+00258:+00160:+00295:003215.3886:05922
05923:+00312:-00287:+00079:003215.3886:05923
05924:-00207:+00036:+00076:003215.3886:05924
05925:-00582:-00346:+00078:003215.3886:05925
05926:+00177:+00044:-00115:003219.7192:05926
05927:+00139:-00036:+00240:003219.7192:05927
05928:-00417:-00029:+00140:003219.7192:05928
05929:-00276:+00538:-00171:003219.7192:05929
05930:+00150:+00334:-00241:003219.7192:05930
05931:-00001:+00853:-00302:003219.7192:05931
05932:-00081:+00318:+00042:003210.3579:05932
05933:+00368:+00445:-00541:003210.3579:05933
05934:+00620:+00575:-00216:003210.3579:05934
05935:+00169:-00048:-00512:003210.3579:05935
05936:-00348:+00044:-00494:003210.3579:05936
05937:-00092:-00019:+00032:003210.3579:05937
05938:+00401:-00357:-00023:003215.4509:05938
05939:-00068:-00295:-00211:003215.4509:05939
05940:-00280:-00050:-00115:003215.4509:05940
05941:+00097:+00002:-00188:003215.4509:05941
05942:+00272:+00494:-00635:003215.4509:05942
05943:-00046:-00072:-00011:003215.4509:05943
05944:+00092:+00313:-00616:003215.4509:05944
05945:+00296:+00028:+00152:003203.0146:05945
05946:+00325:-00007:-00127:003203.0146:05946
05947:-00154:-00243:+00121:003203.0146:05947
05948:-00088:-00110:+00407:003203.0146:05948
05949:+00020:-00234:+00113:003203.0146:05949
05950:-00138:-00075:+00032:003203.0146:05950
05951:-00075:-00175:+00196:003185.4567:05951
05952:+00259:+00022:+00220:003185.4567:05952
05953:-00014:+00208:+00036:003185.4567:05953
05954:-00325:+00087:+00371:003185.4567:05954
05955:-00202:+00307:+00388:003185.4567:05955
05956:+00014:-00255:+00406:003185.4567:05956
05957:+00074:+00296:+00295:003173.9096:05957
05958:-00255:-00093:+00702:003173.9096:05958
05959:-00052:-00017:+00293:003173.9096:05959
05960:+00276:+00246:+00340:003173.9096:05960
05961:-00233:-00112:+00370:003173.9096:05961
05962:-00266:-00094:+00241:003173.9096:05962
05963:+00100:+00093:+00370:003177.9553:05963
05964:+00338:-00213:-00109:003177.9553:05964
05965:-00140:+00100:-00035:003177.9553:05965
05966:-00023:-00215:+00012:003177.9553:05966
05967:+00254:-00039:-00239:003177.9553:05967
05968:+00427:-00002:+00153:003177.9553:05968
05969:-00316:-00150:-00175:003177.9553:05969
05970:-00231:+00409:+00283:003160.9443:05970
05971:+00430:-00083:-00083:003160.9443:05971
05972:+00006:+00281:-00508:003160.9443:05972
05973:-00348:-00081:+00000:003160.9443:05973
05974:-00083:+00123:-00246:003160.9443:05974
05975:+00294:+00197:-00223:003160.9443:05975
05976:+00004:+00015:-00157:003165.5878:05976
05977:-00490:+00274:-00438:003165.5878:05977
05978:-00150:+00335:-00218:003165.5878:05978
05979:+00245:+00125:-00218:003165.5878:05979
05980:-00381:+00045:-00203:003165.5878:05980
05981:-00311:+00169:-00054:003165.5878:05981
05982:+00250:+00077:+00075:003161.6142:05982
05983:+00440:-00139:-00085:003161.6142:05983
05984:-00341:-00423:-00102:003161.6142:05984
05985:-00278:+00087:-00005:003161.6142:05985
05986:-00059:-00392:-00191:003161.6142:05986
05987:+00395:+00246:-00330:003161.6142:05987
05988:-00141:-00067:-00020:003161.6142:05988
05989:-00272:+00221:+00392:003152.8005:05989
05990:+00158:+00015:+00284:003152.8005:05990
05991:-00031:+00286:-00209:003152.8005:05991
05992:-00358:+00118:+00220:003152.8005:05992
05993:-00269:+00051:-00137:003152.8005:05993
05994:-00026:+00222:+00247:003152.8005:05994
05995:+00020:-00084:+00521:003165.5102:05995
05996:-00353:+00104:-00098:003165.5102:05996
05997:-00277:-00037:+00401:003165.5102:05997
05998:-00074:-00025:+00082:003165.5102:05998
05999:-00359:-00130:+00239:003165.5102:05999
06000:-00375:-00156:+00416:003165.5102:06000
06001:+00117:+00255:+00093:003169.7124:06001
06002:+00286:-00075:+00337:003169.7124:06002
06003:-00229:+00063:-00024:003169.7124:06003
06004:-00325:+00091:+00277:003169.7124:06004
06005:-00019:+00179:-00043:003169.7124:06005
06006:+00298:+00296:+00026:003169.7124:06006
06007:-00296:-00062:+00243:003169.7124:06007
06008:-00323:+00170:+00075:003169.0117:06008
06009:+00062:+00392:+00193:003169.0117:06009
06010:+00339:-00033:-00096:003169.0117:06010
06011:-00299:+00299:-00496:003169.0117:06011
06012:-00190:+00123:+00317:003169.0117:06012
06013:+00221:+00165:-00237:003169.0117:06013
06014:+00384:+00183:-00288:003190.3640:06014
06015:-00199:-00096:-00340:003190.3640:06015
06016:-00033:+00085:-00655:003190.3640:06016
06017:+00347:+00128:-00230:003190.3640:06017
06018:-00365:-00553:-00618:003190.3640:06018
06019:-00427:-00306:-00374:003190.3640:06019
06020:+00186:+00025:-00618:003186.3308:06020
06021:+00555:-00425:-00921:003186.3308:06021
06022:-00136:-00378:-00764:003186.3308:06022
06023:-00312:-00037:-00925:003186.3308:06023
06024:-00026:-00239:-00664:003186.3308:06024
06025:+00169:-00019:-00816:003186.3308:06025
06026:-00042:+00153:-00476:003186.3308:06026
06027:-00009:-00260:-00862:003193.7341:06027
06028:+00605:+00196:-00487:003193.7341:06028
06029:+00223:-00014:-00188:003193.7341:06029
06030:-00320:+00068:-00301:003193.7341:06030
06031:-00221:+00283:+00393:003193.7341:06031
06032:+00123:-00035:+00607:003193.7341:06032
06033:+00269:+00453:+00300:003198.5786:06033
06034:-00159:-00414:+00203:003198.5786:06034
06035:-00101:+00194:+00288:003198.5786:06035
06036:+00197:+00494:+00395:003198.5786:06036
06037:-00617:+00099:+00326:003198.5786:06037
06038:-00648:+00505:+00503:003198.5786:06038
06039:+00190:+00224:+00588:003202.6848:06039
06040:+00338:+00606:+00449:003202.6848:06040
06041:-00014:+00658:+00555:003202.6848:06041
06042:-00004:-00026:+00553:003202.6848:06042
06043:+00333:+00405:+00608:003202.6848:06043
06044:+00104:-00102:+00525:003202.6848:06044
06045:-00347:-00079:+00392:003177.0786:06045
06046:-00100:+00192:+00447:003177.0786:06046
06047:+00668:-00211:+00285:003177.0786:06047
06048:+00481:+00413:+00257:003177.0786:06048
06049:-00451:-00144:+00270:003177.0786:06049
06050:+00248:+00291:-00001:003177.0786:06050
06051:+00620:+00384:+00102:003177.0786:06051
06052:-00141:-00238:-00382:003190.2119:06052
06053:-00494:+00132:-00151:003190.2119:06053
06054:-00103:+00106:-00114:003190.2119:06054
06055:+00238:+00075:-00338:003190.2119:06055
06056:-00098:+00556:+00048:003190.2119:06056
06057:-00383:+00402:-00351:003190.2119:06057
06058:+00415:+00096:-00430:003186.2646:06058
06059:+00271:+00101:-00220:003186.2646:06059
06060:-00322:-00341:-00055:003186.2646:06060
06061:+00221:-00011:-00040:003186.2646:06061
06062:+00652:-00128:-00180:003186.2646:06062
06063:+00034:-00069:-00290:003186.2646:06063
06064:-00297:+00394:-00241:003185.3547:06064
06065:-00091:+00086:+00199:003185.3547:06065
06066:+00562:+00752:-00498:003185.3547:06066
06067:+00106:+00309:-00020:003185.3547:06067
06068:-00315:+00393:-00598:003185.3547:06068
06069:+00517:+00319:-00241:003185.3547:06069
06070:+00520:+00278:-00222:003198.4626:06070
06071:-00081:-00166:+00050:003198.4626:06071
06072:-00134:-00248:+00215:003198.4626:06072
06073:+00236:-00141:-00088:003198.4626:06073
06074:-00043:-00211:-00108:003198.4626:06074
06075:-00347:+00107:-00178:003198.4626:06075
06076:-00130:-00097:+00368:003198.4626:06076
06077:+00440:+00182:-00192:003186.0166:06077
06078:-00017:-00349:+00165:003186.0166:06078
06079:-00562:-00086:-00233:003186.0166:06079
06080:+00436:-00094:+00081:003186.0166:06080
06081:+00509:+00150:+00059:003186.0166:06081
06082:-00223:-00176:+00337:003186.0166:06082
06083:-00236:-00141:+00364:003185.3303:06083
06084:+00231:-00085:+00511:003185.3303:06084
06085:+00202:+00090:+00289:003185.3303:06085
06086:-00113:-00029:+00356:003185.3303:06086
06087:-00251:+00094:+00430:003185.3303:06087
06088:+00133:+00154:+00347:003185.3303:06088
06089:-00030:+00023:+00328:003198.4689:06089
06090:-00480:+00126:+00305:003198.4689:06090
06091:+00228:+00205:+00526:003198.4689:06091
06092:+00241:+00143:+00170:003198.4689:06092
06093:-00397:+00126:+00362:003198.4689:06093
06094:-00644:+00099:+00223:003198.4689:06094
06095:+00232:+00040:+00254:003186.2163:06095
06096:+00096:-00044:+00015:003186.2163:06096
06097:-00361:-00039:-00142:003186.2163:06097
06098:-00305:-00083:+00216:003186.2163:06098
06099:+00507:+00222:-00425:003186.2163:06099
06100:+00164:-00073:+00041:003186.2163:06100
06101:-00652:-00043:-00545:003186.2163:06101
06102:+00378:+00065:-00079:003185.5471:06102
06103:+00662:+00032:-00453:003185.5471:06103
06104:+00036:-00125:-00511:003185.5471:06104
06105:-00366:+00121:-00217:003185.5471:06105
06106:+00153:-00118:-00337:003185.5471:06106
06107:+00343:-00159:-00639:003185.5471:06107
06108:+00179:-00183:-00522:003190.3698:06108
06109:-00122:-00217:-00283:003190.3698:06109
06110:+00332:+00200:-00672:003190.3698:06110
06111:+00137:+00300:-00414:003190.3698:06111
06112:-00393:+00075:+00007:003190.3698:06112
06113:-00350:+00035:+00004:003190.3698:06113
06114:+00326:+00231:-00028:003186.3251:06114
06115:-00166:-00180:-00067:003186.3251:06115
06116:-00423:+00171:-00056:003186.3251:06116
06117:-00131:-00008:+00294:003186.3251:06117
06118:+00224:-00037:-00074:003186.3251:06118
06119:-00030:+00171:+00270:003186.3251:06119
06120:-00331:+00053:+00359:003186.3251:06120
06121:-00183:+00033:+00365:003169.1906:06121
06122:+00294:+00397:+00225:003169.1906:06122
06123:-00132:+00188:+00287:003169.1906:06123
06124:-00337:+00402:+00426:003169.1906:06124
06125:+00267:+00355:+00848:003169.1906:06125
06126:+00036:+00190:+00420:003169.1906:06126
06127:-00204:+00067:+00250:003173.8496:06127
06128:-00357:+00088:+00202:003173.8496:06128
06129:+00434:+00226:+00336:003173.8496:06129
06130:+00089:-00017:+00387:003173.8496:06130
06131:-00428:+00178:+00096:003173.8496:06131
06132:-00445:+00092:+00496:003173.8496:06132
06133:+00526:+00343:+00083:003186.2524:06133
06134:-00001:+00005:+00229:003186.2524:06134
06135:-00367:+00245:+00083:003186.2524:06135
06136:-00141:+00103:+00338:003186.2524:06136
06137:+00469:+00100:-00038:003186.2524:06137
06138:+00201:+00050:-00185:003186.2524:06138
06139:-00478:+00099:-00144:003177.2819:06139
06140:-00296:+00051:-00317:003177.2819:06140
06141:+00497:+00232:-00536:003177.2819:06141
06142:-00339:-00166:-00386:003177.2819:06142
06143:-00621:+00011:-00450:003177.2819:06143
06144:+00277:-00105:-00288:003177.2819:06144
06145:+00416:-00232:-00715:003177.2819:06145
06146:-00060:-00045:-00629:003182.0341:06146
06147:-00421:-00297:-00231:003182.0341:06147
06148:+00658:+00052:-00819:003182.0341:06148
06149:+00459:-00164:-00741:003182.0341:06149
06150:-00410:+00087:-00457:003182.0341:06150
06151:-00432:-00296:-00388:003182.0341:06151
06152:+00735:-00153:-00764:003194.5566:06152
06153:-00120:-00239:-00387:003194.5566:06153
06154:-00600:-00097:-00315:003194.5566:06154
06155:+00031:+00219:-00229:003194.5566:06155
06156:+00613:+00289:+00029:003194.5566:06156
06157:+00393:+00298:-00245:003194.5566:06157
06158:-00425:+00486:-00207:003185.4145:06158
06159:-00258:+00374:+00299:003185.4145:06159
06160:+00172:+00542:-00011:003185.4145:06160
06161:-00335:+00261:+00024:003185.4145:06161
06162:-00518:+00064:+00303:003185.4145:06162
06163:+00001:+00338:+00183:003185.4145:06163
06164:+00336:-00212:+00460:003185.4145:06164
06165:-00287:-00056:+00292:003198.5722:06165
06166:-00319:-00021:+00361:003198.5722:06166
06167:-00118:+00063:+00211:003198.5722:06167
06168:+00555:+00054:+00320:003198.5722:06168
06169:-00108:+00202:+00403:003198.5722:06169
06170:-00269:+00075:+00222:003198.5722:06170
06171:+00098:+00368:+00212:003178.0031:06171
06172:+00041:-00198:+00413:003178.0031:06172
06173:-00301:-00009:+00240:003178.0031:06173
06174:-00022:-00016:+00367:003178.0031:06174
06175:+00454:+00212:+00340:003178.0031:06175
06176:+00173:+00209:-00092:003178.0031:06176
06177:-00425:+00103:+00543:003168.9699:06177
06178:-00091:+00229:+00120:003168.9699:06178
06179:+00590:+00274:+00343:003168.9699:06179
06180:-00245:+00394:-00037:003168.9699:06180
06181:-00328:+00329:+00204:003168.9699:06181
06182:+00175:+00099:-00090:003168.9699:06182
06183:+00593:-00001:+00282:003181.7988:06183
06184:+00086:-00360:+00261:003181.7988:06184
06185:+00143:-00020:-00018:003181.7988:06185
06186:+00059:-00047:-00058:003181.7988:06186
06187:+00139:+00428:-00173:003181.7988:06187
06188:-00382:-00021:+00338:003181.7988:06188
06189:-00449:+00549:-00367:003181.7988:06189
06190:+00240:-00023:+00656:003169.7187:06190
06191:+00074:+00527:-00508:003169.7187:06191
06192:-00317:+00009:-00378:003169.7187:06192
06193:+00104:+00675:-00488:003169.7187:06193
06194:+00948:+00426:-00496:003169.7187:06194
06195:+00156:+00126:-00804:003169.7187:06195
06196:-00517:-00464:-00225:003152.8244:06196
06197:+00047:+00112:-00443:003152.8244:06197
06198:+00767:+00052:-00641:003152.8244:06198
06199:-00213:-00426:-00177:003152.8244:06199
06200:-00183:-00087:-00295:003152.8244:06200
06201:+00175:+00256:-00118:003152.8244:06201
06202:-00318:-00051:-00352:003165.7014:06202
06203:-00233:-00002:-00333:003165.7014:06203
06204:+00267:+00303:+00072:003165.7014:06204
06205:+00161:-00281:+00170:003165.7014:06205
06206:-00146:+00488:-00017:003165.7014:06206
06207:-00246:-00369:+00921:003165.7014:06207
06208:+00075:-00145:+00145:003165.7014:06208
06209:-00110:-00116:+00416:003169.9401:06209
06210:-00408:-00492:+00286:003169.9401:06210
06211:-00155:-00468:+00673:003169.9401:06211
06212:+00634:+00120:+00165:003169.9401:06212
06213:+00516:-00024:+00496:003169.9401:06213
06214:-00653:+00436:-00094:003169.9401:06214
06215:-00189:-00062:+00445:003153.0485:06215
06216:+00464:+00541:+00859:003153.0485:06216
06217:-00017:+00320:-00017:003153.0485:06217
06218:-00389:+00498:+00395:003153.0485:06218
06219:+00118:+00619:+00388:003153.0485:06219
06220:+00091:+00276:+00008:003153.0485:06220
06221:-00163:+00184:+00182:003157.5651:06221
06222:-00494:+00420:+00153:003157.5651:06222
06223:+00116:-00459:+00038:003157.5651:06223
06224:+00212:+00264:-00034:003157.5651:06224
06225:+00092:-00194:-00078:003157.5651:06225
06226:-00303:-00189:-00222:003157.5651:06226
06227:+00034:+00449:-00003:003157.5651:06227
06228:+00234:-00282:+00024:003161.7456:06228
06229:-00392:+00243:-00376:003161.7456:06229
06230:-00353:+00299:+00072:003161.7456:06230
06231:+00370:-00071:-00373:003161.7456:06231
06232:+00469:+00552:-00426:003161.7456:06232
06233:-00459:+00071:-00499:003161.7456:06233
06234:-00062:+00085:-00480:003161.0571:06234
06235:+00449:+00305:-00045:003161.0571:06235
06236:+00228:+00032:-00489:003161.0571:06236
06237:-00447:-00037:-00072:003161.0571:06237
06238:-00030:+00359:-00392:003161.0571:06238
06239:+00249:-00188:-00207:003161.0571:06239
06240:-00231:+00148:-00258:003173.8017:06240
06241:-00504:-00146:+00394:003173.8017:06241
06242:+00085:+00035:-00359:003173.8017:06242
06243:+00245:+00354:+00006:003173.8017:06243
06244:-00100:+00115:-00333:003173.8017:06244
06245:-00291:+00224:+00393:003173.8017:06245
06246:-00080:+00330:+00272:003173.8017:06246
06247:+00131:+00170:+00030:003169.8146:06247
06248:-00218:-00106:+00346:003169.8146:06248
06249:-00156:+00145:+00459:003169.8146:06249
06250:+00181:-00010:+00038:003169.8146:06250
06251:+00192:+00211:+00025:003169.8146:06251
06252:-00364:-00107:+00162:003169.8146:06252
06253:-00033:+00102:+00323:003169.0300:06253
06254:+00141:+00096:+00200:003169.0300:06254
06255:+00198:+00157:+00243:003169.0300:06255
06256:-00390:+00074:+00336:003169.0300:06256
06257:-00218:+00095:+00298:003169.0300:06257
06258:+00202:+00205:+00265:003169.0300:06258
06259:+00234:+00183:+00079:003190.1999:06259
06260:-00453:+00026:+00138:003190.1999:06260
06261:+00005:+00234:+00201:003190.1999:06261
06262:+00209:+00054:+00263:003190.1999:06262
06263:-00011:+00235:-00017:003190.1999:06263
06264:-00464:+00016:+00150:003190.1999:06264
06265:-00137:+00070:+00121:003186.1740:06265
06266:+00416:+00445:-00158:003186.1740:06266
06267:-00235:-00071:+00206:003186.1740:06267
06268:-00266:+00062:+00067:003186.1740:06268
06269:+00199:-00009:-00091:003186.1740:06269
06270:+00424:+00144:-00435:003186.1740:06270
06271:-00161:+00139:-00203:003186.1740:06271
06272:-00189:+00015:-00339:003193.5710:06272
06273:+00168:-00239:-00287:003193.5710:06273
06274:+00450:+00407:-00520:003193.5710:06274
06275:-00272:-00305:-00403:003193.5710:06275
06276:-00325:-00163:-00548:003193.5710:06276
06277:+00563:+00173:-00620:003193.5710:06277
06278:+00460:-00431:-00840:003198.5844:06278
06279:-00283:+00205:-00659:003198.5844:06279
06280:-00055:-00145:-00439:003198.5844:06280
06281:+00293:-00166:-00925:003198.5844:06281
06282:-00062:+00003:-00594:003198.5844:06282
06283:-00313:-00197:-00818:003198.5844:06283
06284:-00016:-00156:-00606:003211.2961:06284
06285:+00429:+00173:-00342:003211.2961:06285
06286:-00501:-00426:-00461:003211.2961:06286
06287:-00347:-00337:-00394:003211.2961:06287
06288:+00285:-00186:-00385:003211.2961:06288
06289:+00227:+00161:-00110:003211.2961:06289
06290:-00326:+00294:+00248:003211.2961:06290
06291:-00094:-00320:+00140:003201.9880:06291
06292:+00354:+00345:-00165:003201.9880:06292
06293:-00047:-00137:+00886:003201.9880:06293
06294:-00449:+00645:+00103:003201.9880:06294
06295:-00156:+00398:+00135:003201.9880:06295
06296:+00490:+00659:+00556:003201.9880:06296
06297:+00103:+00146:+00473:003207.0136:06297
06298:-00277:+00236:+00289:003207.0136:06298
06299:+00105:+00099:+00362:003207.0136:06299
06300:+00179:-00039:+00299:003207.0136:06300
06301:-00379:-00106:+00432:003207.0136:06301
06302:-00351:-00040:+00314:003207.0136:06302
06303:+00103:+00155:+00460:003211.3020:06303
06304:-00162:-00015:+00151:003211.3020:06304
06305:-00564:+00154:+00398:003211.3020:06305
06306:-00527:-00123:+00299:003211.3020:06306
06307:+00441:+00182:+00073:003211.3020:06307
06308:+00271:+00031:+00081:003211.3020:06308
06309:-00326:-00276:+00229:003193.7402:06309
06310:-00024:+00004:+00137:003193.7402:06310
06311:+00449:-00133:+00057:003193.7402:06311
06312:+00297:+00227:-00160:003193.7402:06312
06313:-00261:+00406:-00101:003193.7402:06313
06314:-00009:+00460:+00100:003193.7402:06314
06315:+00602:+00578:-00193:003206.9277:06315
06316:+00420:+00143:+00020:003206.9277:06316
06317:-00125:-00285:-00109:003206.9277:06317
06318:+00191:+00519:-00246:003206.9277:06318
06319:-00045:-00277:+00194:003206.9277:06319
06320:-00086:+00251:-00639:003206.9277:06320
06321:+00193:-00145:+00052:003206.9277:06321
06322:+00503:+00434:-00171:003194.6420:06322
06323:-00298:+00037:+00347:003194.6420:06323
06324:-00460:-00059:-00227:003194.6420:06324
06325:+00098:+00225:+00297:003194.6420:06325
06326:+00316:+00169:-00211:003194.6420:06326
06327:+00004:+00167:-00544:003194.6420:06327
06328:-00392:+00005:+00089:003193.8308:06328
06329:+00738:+00216:-00172:003193.8308:06329
06330:+00524:-00274:-00096:003193.8308:06330
06331:-00373:+00253:-00565:003193.8308:06331
06332:+00387:-00452:+00204:003193.8308:06332
06333:+00799:-00325:-00096:003193.8308:06333
06334:+00202:-00037:-00011:003190.4609:06334
06335:-00422:+00123:-00013:003190.4609:06335
06336:-00106:-00196:+00069:003190.4609:06336
06337:+00514:+00169:-00215:003190.4609:06337
06338:+00198:-00072:-00021:003190.4609:06338
06339:-00360:-00072:-00154:003190.4609:06339
06340:+00601:+00385:+00071:003194.6665:06340
06341:+00457:+00062:-00264:003194.6665:06341
06342:-00513:+00093:+00245:003194.6665:06342
06343:-00638:-00586:+00677:003194.6665:06343
06344:+00442:+00051:+00381:003194.6665:06344
06345:-00048:-00138:+00519:003194.6665:06345
06346:-00434:-00173:+00017:003194.6665:06346
06347:-00383:+00017:+00400:003185.5590:06347
06348:+00417:+00386:+00071:003185.5590:06348
06349:+00073:-00167:+00421:003185.5590:06349
06350:-00521:+00367:+00047:003185.5590:06350
06351:+00208:+00037:+00422:003185.5590:06351
06352:+00424:+00274:-00283:003185.5590:06352
06353:-00067:+00098:+00249:003190.3759:06353
06354:-00411:+00073:+00317:003190.3759:06354
06355:+00230:+00066:+00538:003190.3759:06355
06356:+00229:-00029:+00032:003190.3759:06356
06357:-00059:+00152:-00127:003190.3759:06357
06358:-00574:+00057:+00125:003190.3759:06358
06359:+00263:+00434:-00237:003194.6235:06359
06360:+00108:+00179:-00049:003194.6235:06360
06361:-00273:+00090:-00384:003194.6235:06361
06362:-00517:+00023:+00223:003194.6235:06362
06363:+00214:+00107:-00239:003194.6235:06363
06364:+00041:-00067:-00105:003194.6235:06364
06365:-00283:+00246:+00111:003194.6235:06365
06366:+00004:-00304:+00168:003177.3955:06366
06367:+00344:+00129:-00514:003177.3955:06367
06368:+00089:+00222:-00182:003177.3955:06368
06369:-00283:-00112:-00141:003177.3955:06369
06370:+00058:+00242:-00129:003177.3955:06370
06371:+00470:+00274:-00263:003177.3955:06371
06372:-00208:-00228:-00209:003190.3398:06372
06373:-00379:-00118:+00074:003190.3398:06373
06374:+00318:+00070:+00123:003190.3398:06374
06375:+00222:+00051:+00022:003190.3398:06375
06376:-00113:+00121:-00020:003190.3398:06376
06377:-00494:+00110:-00208:003190.3398:06377
06378:+00230:+00584:-00318:003194.6293:06378
06379:+00161:+00408:+00052:003194.6293:06379
06380:-00286:+00082:-00092:003194.6293:06380
06381:-00389:+00072:+00191:003194.6293:06381
06382:-00004:+00284:-00329:003194.6293:06382
06383:-00204:-00199:+00003:003194.6293:06383
06384:-00289:-00072:+00014:003177.3237:06384
06385:-00029:-00115:+00215:003177.3237:06385
06386:+00138:-00010:+00111:003177.3237:06386
06387:-00134:+00229:+00107:003177.3237:06387
06388:-00386:-00114:+00122:003177.3237:06388
06389:-00007:+00498:-00113:003177.3237:06389
06390:+00383:+00186:+00116:003177.3237:06390
06391:-00046:+00265:+00154:003206.9523:06391
06392:-00240:+00331:+00250:003206.9523:06392
06393:+00127:+00113:+00127:003206.9523:06393
06394:+00016:+00051:+00045:003206.9523:06394
06395:-00342:+00068:+00113:003206.9523:06395
06396:-00364:-00260:+00110:003206.9523:06396
06397:+00159:+00198:-00102:003211.1853:06397
06398:+00061:-00123:-00188:003211.1853:06398
06399:-00456:+00089:-00189:003211.1853:06399
06400:-00370:-00384:-00125:003211.1853:06400
06401:+00415:-00124:-00464:003211.1853:06401
06402:-00043:+00123:-00297:003211.1853:06402
06403:-00200:-00071:-00478:003201.9819:06403
06404:+00175:-00249:-00545:003201.9819:06404
06405:+00352:+00219:-00754:003201.9819:06405
06406:-00044:-00378:-00782:003201.9819:06406
06407:-00319:-00240:-00845:003201.9819:06407
06408:+00093:+00288:-00911:003201.9819:06408
06409:+00164:-00293:-00406:003206.9277:06409
06410:-00229:+00120:-00049:003206.9277:06410
06411:-00376:+00090:-00054:003206.9277:06411
06412:+00442:-00266:-00004:003206.9277:06412
06413:-00013:-00219:-00279:003206.9277:06413
06414:-00279:+00067:-00316:003206.9277:06414
06415:-00140:+00013:+00599:003206.9277:06415
06416:+00121:+00564:+00078:003219.5957:06416
06417:-00175:+00341:-00101:003219.5957:06417
06418:-00280:+00846:+00208:003219.5957:06418
06419:+00134:+00417:+00046:003219.5957:06419
06420:+00377:+00459:+00185:003219.5957:06420
06421:-00486:+00265:+00011:003219.5957:06421
06422:-00463:+00340:+00396:003201.9150:06422
06423:+00096:+00143:+00164:003201.9150:06423
06424:+00024:-00272:+00487:003201.9150:06424
06425:-00329:-00173:+00411:003201.9150:06425
06426:+00105:-00047:+00268:003201.9150:06426
06427:+00499:+00098:+00250:003201.9150:06427
06428:+00267:-00059:+00256:003198.4138:06428
06429:-00646:+00177:+00088:003198.4138:06429
06430:-00387:+00125:+00240:003198.4138:06430
06431:+00445:+00195:+00248:003198.4138:06431
06432:-00173:-00236:+00294:003198.4138:06432
06433:-00213:-00100:+00581:003198.4138:06433
06434:+00304:+00228:+00434:003194.1311:06434
06435:+00615:+00032:+00399:003194.1311:06435
06436:+00030:+00395:-00146:003194.1311:06436
06437:-00100:+00446:+00121:003194.1311:06437
06438:+00066:+00180:+00262:003194.1311:06438
06439:+00416:+00424:-00173:003194.1311:06439
06440:-00228:-00323:+00560:003194.1311:06440
06441:+00048:+00411:+00128:003168.8627:06441
06442:+00466:+00117:+00562:003168.8627:06442
06443:-00059:-00116:-00025:003168.8627:06443
06444:-00147:+00284:+00358:003168.8627:06444
06445:-00076:-00073:+00111:003168.8627:06445
06446:+00253:+00367:-00431:003168.8627:06446
06447:-00116:+00008:-00230:003173.6093:06447
06448:+00323:+00025:-00182:003173.6093:06448
06449:+00419:+00099:-00036:003173.6093:06449
06450:+00373:+00078:-00309:003173.6093:06450
06451:-00372:-00097:-00399:003173.6093:06451
06452:-00074:+00305:-00069:003173.6093:06452
06453:+00378:-00032:-00022:003161.5073:06453
06454:+00469:+00345:-00227:003161.5073:06454
06455:-00280:-00148:-00250:003161.5073:06455
06456:+00015:+00159:-00594:003161.5073:06456
06457:+00269:-00099:+00015:003161.5073:06457
06458:+00330:+00010:-00275:003161.5073:06458
06459:-00225:-00368:-00084:003161.5073:06459
06460:-00199:+00177:-00131:003152.7358:06460
06461:+00374:-00051:+00095:003152.7358:06461
06462:+00251:+00079:-00075:003152.7358:06462
06463:-00203:-00258:+00345:003152.7358:06463
06464:-00102:-00049:-00162:003152.7358:06464
06465:+00313:+00325:-00137:003152.7358:06465
06466:-00074:-00005:-00306:003157.3271:06466
06467:-00404:+00246:+00128:003157.3271:06467
06468:-00277:+00035:+00506:003157.3271:06468
06469:+00530:+00317:+00099:003157.3271:06469
06470:-00455:-00407:+00562:003157.3271:06470
06471:-00414:+00245:+00011:003157.3271:06471
06472:+00032:+00187:+00637:003153.4331:06472
06473:+00366:-00066:+00223:003153.4331:06473
06474:-00390:-00084:+00199:003153.4331:06474
06475:-00238:+00222:+00196:003153.4331:06475
06476:+00120:+00060:+00125:003153.4331:06476
06477:+00190:+00270:+00117:003153.4331:06477
06478:-00647:+00000:+00501:003153.4331:06478
06479:-00424:+00191:-00010:003144.7749:06479
06480:+00323:+00247:+00395:003144.7749:06480
06481:+00188:+00072:+00092:003144.7749:06481
06482:-00557:-00165:+00285:003144.7749:06482
06483:+00140:+00578:+00205:003144.7749:06483
06484:+00411:-00060:+00152:003144.7749:06484
06485:-00160:+00375:-00244:003157.3095:06485
06486:-00590:+00130:+00113:003157.3095:06486
06487:-00104:+00049:+00104:003157.3095:06487
06488:+00339:+00105:-00119:003157.3095:06488
06489:-00431:+00029:-00077:003157.3095:06489
06490:-00448:-00129:-00144:003157.3095:06490
06491:+00281:+00128:-00094:003153.4506:06491
06492:+00380:+00065:-00427:003153.4506:06492
06493:-00384:-00523:-00095:003153.4506:06493
06494:-00104:+00210:-00288:003153.4506:06494
06495:+00325:-00049:-00242:003153.4506:06495
06496:+00288:-00018:-00392:003153.4506:06496
06497:-00434:+00103:-00114:003153.4506:06497
06498:-00242:+00213:-00283:003160.8557:06498
06499:+00490:+00024:-00218:003160.8557:06499
06500:+00309:+00082:-00129:003160.8557:06500
06501:-00548:-00129:+00139:003160.8557:06501
06502:+00106:+00198:-00099:003160.8557:06502
06503:+00394:+00181:-00248:003160.8557:06503
06504:-00287:-00090:-00088:003165.4323:06504
06505:-00229:+00022:+00169:003165.4323:06505
06506:+00053:+00142:-00124:003165.4323:06506
06507:+00232:-00076:+00076:003165.4323:06507
06508:-00482:-00101:-00006:003165.4323:06508
06509:-00285:-00197:+00155:003165.4323:06509
06510:+00131:+00127:+00272:003177.8107:06510
06511:+00202:+00090:-00054:003177.8107:06511
06512:-00269:-00074:+00114:003177.8107:06512
06513:-00074:+00197:-00036:003177.8107:06513
06514:+00073:+00009:+00186:003177.8107:06514
06515:+00165:+00410:+00175:003177.8107:06515
06516:-00405:-00063:+00199:003177.8107:06516
06517:-00240:+00144:+00089:003177.0664:06517
06518:+00233:+00209:+00264:003177.0664:06518
06519:+00322:+00152:+00150:003177.0664:06519
06520:-00369:+00412:+00269:003177.0664:06520
06521:-00002:+00213:+00234:003177.0664:06521
06522:+00328:+00210:+00126:003177.0664:06522
06523:+00101:+00268:+00166:003189.9995:06523
06524:-00291:-00141:-00160:003189.9995:06524
06525:-00065:-00054:-00193:003189.9995:06525
06526:+00253:+00267:-00512:003189.9995:06526
06527:-00119:-00500:-00442:003189.9995:06527
06528:-00283:-00128:-00671:003189.9995:06528
06529:+00418:-00205:-00531:003211.0686:06529
06530:+00539:-00302:-00863:003211.0686:06530
06531:-00264:+00151:-00649:003211.0686:06531
06532:-00163:-00089:-00551:003211.0686:06532
06533:+00286:-00181:-00925:003211.0686:06533
06534:+00225:+00096:-00851:003211.0686:06534
06535:-00133:-00019:-00590:003193.6860:06535
06536:+00056:-00102:-00583:003193.6860:06536
06537:+00492:-00076:-00209:003193.6860:06537
06538:+00121:-00651:-00022:003193.6860:06538
06539:-00152:+00202:-00068:003193.6860:06539
06540:+00038:-00265:+00120:003193.6860:06540
06541:+00165:-00426:-00195:003193.6860:06541
06542:-00357:+00468:-00179:003206.8789:06542
06543:+00167:+00403:+00279:003206.8789:06543
06544:+00472:+00456:+00085:003206.8789:06544
06545:+00147:+00727:+00151:003206.8789:06545
06546:-00306:+00318:+00113:003206.8789:06546
06547:-00274:+00288:+00142:003206.8789:06547
06548:+00084:+00458:+00275:003202.5678:06548
06549:-00234:-00209:+00100:003202.5678:06549
06550:-00307:+00091:+00397:003202.5678:06550
06551:-00007:+00093:+00423:003202.5678:06551
06552:+00159:-00454:+00475:003202.5678:06552
06553:-00134:+00512:+00234:003202.5678:06553
06554:-00047:-00120:+00539:003201.7812:06554
06555:+00296:+00338:+00099:003201.7812:06555
06556:+00138:-00179:+00210:003201.7812:06556
06557:-00146:+00113:-00043:003201.7812:06557
06558:-00273:-00037:+00345:003201.7812:06558
06559:+00308:-00299:-00014:003201.7812:06559
06560:+00306:-00198:+00071:003198.3955:06560
06561:-00192:-00166:+00335:003198.3955:06561
06562:-00049:-00040:-00014:003198.3955:06562
06563:+00221:+00107:+00375:003198.3955:06563
06564:+00112:-00060:+00176:003198.3955:06564
06565:+00042:+00377:+00221:003198.3955:06565
06566:+00209:+00617:+00256:003198.3955:06566
06567:+00113:+00166:-00259:003202.6906:06567
06568:-00208:+00702:-00052:003202.6906:06568
06569:-00616:+00019:-00053:003202.6906:06569
06570:+00701:+00240:-00147:003202.6906:06570
06571:+00598:+00448:-00048:003202.6906:06571
06572:-00256:-00391:-00139:003202.6906:06572
06573:-00191:+00343:-00178:003193.5405:06573
06574:+00230:+00104:-00410:003193.5405:06574
06575:+00279:-00021:-00190:003193.5405:06575
06576:-00184:-00029:-00244:003193.5405:06576
06577:-00467:-00114:+00070:003193.5405:06577
06578:+00787:+00035:-00191:003193.5405:06578
06579:+00605:+00130:-00396:003190.1757:06579
06580:-00473:-00147:-00336:003190.1757:06580
06581:+00272:+00229:-00178:003190.1757:06581
06582:+00437:+00408:-00536:003190.1757:06582
06583:-00177:-00181:+00045:003190.1757:06583
06584:-00003:+00056:-00030:003190.1757:06584
06585:+00469:+00244:-00282:003194.3681:06585
06586:+00226:-00298:+00063:003194.3681:06586
06587:-00030:+00267:-00130:003194.3681:06587
06588:+00037:+00084:+00207:003194.3681:06588
06589:+00415:-00063:-00098:003194.3681:06589
06590:+00267:-00081:+00145:003194.3681:06590
06591:-00461:+00089:+00112:003194.3681:06591
06592:+00224:-00028:+00193:003177.1020:06592
06593:+00520:+00101:-00094:003177.1020:06593
06594:-00233:-00165:+00298:003177.1020:06594
06595:-00633:+00025:+00491:003177.1020:06595
06596:-00001:+00088:+00374:003177.1020:06596
06597:+00310:-00024:+00121:003177.1020:06597
06598:-00126:+00027:+00226:003181.8527:06598
06599:-00483:+00116:+00376:003181.8527:06599
06600:+00356:+00427:+00127:003181.8527:06600
06601:+00316:+00052:+00148:003181.8527:06601
06602:-00585:+00379:-00292:003181.8527:06602
06603:-00136:+00174:+00637:003181.8527:06603
06604:+00446:+00279:+00070:003169.6528:06604
06605:+00273:-00184:+00024:003169.6528:06605
06606:-00457:+00052:+00207:003169.6528:06606
06607:-00369:+00226:+00302:003169.6528:06607
06608:+00501:+00035:+00124:003169.6528:06608
06609:+00357:-00177:-00003:003169.6528:06609
06610:-00501:+00590:-00128:003169.6528:06610
06611:+00303:+00334:+00212:003160.8144:06611
06612:+00637:+00188:-00320:003160.8144:06612
06613:-00275:+00111:-00219:003160.8144:06613
06614:-00631:-00049:+00165:003160.8144:06614
06615:+00391:+00165:-00347:003160.8144:06615
06616:+00595:-00013:-00113:003160.8144:06616
06617:-00072:-00027:-00483:003165.4323:06617
06618:-00399:-00220:-00020:003165.4323:06618
06619:+00470:+00121:-00459:003165.4323:06619
06620:+00505:-00050:-00208:003165.4323:06620
06621:-00348:+00189:-00378:003165.4323:06621
06622:-00416:+00166:-00045:003165.4323:06622
06623:+00382:+00130:-00291:003169.6469:06623
06624:+00155:+00002:-00185:003169.6469:06624
06625:-00389:+00139:-00032:003169.6469:06625
06626:-00142:-00082:+00014:003169.6469:06626
06627:+00384:+00249:-00347:003169.6469:06627
06628:+00187:+00010:-00098:003169.6469:06628
06629:-00634:-00011:-00222:003169.6469:06629
06630:+00190:+00416:-00083:003160.9506:06630
06631:+00198:-00090:+00061:003160.9506:06631
06632:-00098:+00366:-00208:003160.9506:06632
06633:-00579:-00144:+00339:003160.9506:06633
06634:+00030:+00183:+00011:003160.9506:06634
06635:+00202:+00216:+00272:003160.9506:06635
06636:+00063:+00094:+00103:003165.6298:06636
06637:-00225:-00055:+00335:003165.6298:06637
06638:+00132:+00334:+00317:003165.6298:06638
06639:-00040:-00037:+00280:003165.6298:06639
06640:-00266:+00393:+00109:003165.6298:06640
06641:-00391:+00037:+00481:003165.6298:06641
06642:+00102:+00208:+00055:003178.0874:06642
06643:+00132:+00404:+00284:003178.0874:06643
06644:-00138:+00137:+00225:003178.0874:06644
06645:-00114:+00099:+00229:003178.0874:06645
06646:+00184:+00385:+00067:003178.0874:06646
06647:+00027:+00117:+00048:003178.0874:06647
06648:-00372:+00327:+00120:003169.1547:06648
06649:+00209:+00081:+00217:003169.1547:06649
06650:+00364:+00006:-00004:003169.1547:06650
06651:-00249:+00310:-00003:003169.1547:06651
06652:-00516:-00359:-00290:003169.1547:06652
06653:+00045:+00020:-00111:003169.1547:06653
06654:+00204:+00027:-00153:003169.1547:06654
06655:+00025:-00238:-00803:003198.6520:06655
06656:-00126:-00091:-00329:003198.6520:06656
06657:+00073:-00233:-00672:003198.6520:06657
06658:+00031:-00703:-00593:003198.6520:06658
06659:-00225:+00001:-00857:003198.6520:06659
06660:-00117:-00185:-00925:003198.6520:06660
06661:+00299:-00234:-00763:003194.6171:06661
06662:+00166:+00142:-00911:003194.6171:06662
06663:-00327:-00432:-00505:003194.6171:06663
06664:+00122:-00180:-00659:003194.6171:06664
06665:+00475:-00017:-00242:003194.6171:06665
06666:+00341:-00220:-00494:003194.6171:06666
06667:+00032:+00223:-00268:003202.0429:06667
06668:-00050:+00258:+00054:003202.0429:06668
06669:+00077:-00062:-00132:003202.0429:06669
06670:-00171:+00688:-00304:003202.0429:06670
06671:-00110:+00375:+00273:003202.0429:06671
06672:-00014:+00346:+00208:003202.0429:06672
06673:+00139:+00935:+00098:003207.0078:06673
06674:-00163:+00462:+00642:003207.0078:06674
06675:-00134:-00091:+00146:003207.0078:06675
06676:+00028:+00374:+00239:003207.0078:06676
06677:-00008:-00378:+00483:003207.0078:06677
06678:-00561:+00200:+00149:003207.0078:06678
06679:-00560:-00141:+00620:003207.0078:06679
06680:+00139:-00089:+00376:003202.9960:06680
06681:-00159:+00217:+00179:003202.9960:06681
06682:-00397:-00120:+00196:003202.9960:06682
06683:-00013:-00014:+00121:003202.9960:06683
06684:+00531:+00054:+00285:003202.9960:06684
06685:-00194:-00439:+00369:003202.9960:06685
06686:-00140:+00282:+00069:003193.8007:06686
06687:+00539:-00163:+00271:003193.8007:06687
06688:+00741:+00116:-00182:003193.8007:06688
06689:-00463:+00077:+00291:003193.8007:06689
06690:-00396:+00119:+00366:003193.8007:06690
06691:+00254:+00463:+00054:003193.8007:06691
06692:+00208:-00203:+00503:003198.6640:06692
06693:-00312:+00210:-00048:003198.6640:06693
06694:-00174:+00381:+00514:003198.6640:06694
06695:+00581:+00176:-00084:003198.6640:06695
06696:+00060:+00325:-00349:003198.6640:06696
06697:-00719:+00245:+00391:003198.6640:06697
06698:-00354:-00135:-00217:003186.1918:06698
06699:+00683:+00244:-00221:003186.1918:06699
06700:-00628:-00301:-00231:003186.1918:06700
06701:-00916:-00229:-00195:003186.1918:06701
06702:+00464:+00266:-00121:003186.1918:06702
06703:+00724:+00572:-00645:003186.1918:06703
06704:-00159:-00495:+00583:003186.1918:06704
06705:+00030:+00534:-00770:003185.2221:06705
06706:+00766:-00335:-00528:003185.2221:06706
06707:+00566:+00247:-00449:003185.2221:06707
06708:-00213:-00247:-00159:003185.2221:06708
06709:-00120:-00126:-00221:003185.2221:06709
06710:+00543:-00091:+00106:003185.2221:06710
06711:-00179:-00317:-00344:003181.8889:06711
06712:-00328:-00534:-00335:003181.8889:06712
06713:+00134:+00321:-00116:003181.8889:06713
06714:+00568:-00089:-00044:003181.8889:06714
06715:-00036:+00095:-00398:003181.8889:06715
06716:-00242:+00309:+00021:003181.8889:06716
06717:-00006:-00206:+00181:003177.9365:06717
06718:+00593:+00059:-00075:003177.9365:06718
06719:-00605:-00112:+00273:003177.9365:06719
06720:-00607:-00123:+00280:003177.9365:06720
06721:+00294:+00059:+00207:003177.9365:06721
06722:+00120:-00083:+00257:003177.9365:06722
06723:-00648:-00211:+00309:003177.9365:06723
06724:-00176:+00311:+00280:003169.0239:06724
06725:+00398:+00237:+00061:003169.0239:06725
06726:+00115:+00131:+00062:003169.0239:06726
06727:-00627:+00259:+00448:003169.0239:06727
06728:-00342:-00204:+00527:003169.0239:06728
06729:+00640:+00279:+00497:003169.0239:06729
06730:-00517:-00369:+00067:003173.6333:06730
06731:-00657:-00118:+00187:003173.6333:06731
06732:+00218:+00138:+00216:003173.6333:06732
06733:+00147:+00030:-00077:003173.6333:06733
06734:-00417:-00176:+00289:003173.6333:06734
06735:-00222:+00257:-00111:003173.6333:06735
06736:+00144:+00052:+00017:003161.5668:06736
06737:+00327:+00014:-00107:003161.5668:06737
06738:-00344:+00207:-00134:003161.5668:06738
06739:-00376:+00026:-00062:003161.5668:06739
06740:+00491:+00049:+00022:003161.5668:06740
06741:+00100:-00157:-00318:003161.5668:06741
06742:-00335:-00156:+00034:003161.5668:06742
06743:-00161:+00007:+00136:003152.8364:06743
06744:+00377:+00037:-00531:003152.8364:06744
06745:+00040:-00161:-00210:003152.8364:06745
06746:-00374:+00186:-00134:003152.8364:06746
06747:-00040:+00052:-00263:003152.8364:06747
06748:+00513:-00003:-00318:003152.8364:06748
06749:-00216:+00187:-00205:003149.2517:06749
06750:-00359:+00058:-00066:003149.2517:06750
06751:+00237:+00132:-00168:003149.2517:06751
06752:+00338:+00302:-00010:003149.2517:06752
06753:-00085:+00251:-00316:003149.2517:06753
06754:-00252:+00113:+00047:003149.2517:06754
06755:+00100:+00028:+00055:003161.5249:06755
06756:+00301:+00562:-00202:003161.5249:06756
06757:-00549:-00150:+00424:003161.5249:06757
06758:-00300:+00359:+00006:003161.5249:06758
06759:+00261:+00030:+00145:003161.5249:06759
06760:-00269:+00164:-00075:003161.5249:06760
06761:-00550:+00255:+00079:003161.5249:06761
06762:+00099:+00003:+00241:003152.7770:06762
06763:+00228:+00192:+00129:003152.7770:06763
06764:-00051:+00333:-00070:003152.7770:06764
06765:-00271:-00098:+00278:003152.7770:06765
06766:+00010:+00298:+00451:003152.7770:06766
06767:+00219:+00027:+00415:003152.7770:06767
06768:-00274:+00068:+00109:003173.6516:06768
06769:-00432:+00428:+00321:003173.6516:06769
06770:-00056:-00028:+00288:003173.6516:06770
06771:+00179:+00513:+00046:003173.6516:06771
06772:-00159:+00517:+00159:003173.6516:06772
06773:-00085:+00086:+00072:003173.6516:06773
06774:+00237:+00304:+00282:003177.9006:06774
06775:+00303:+00630:+00055:003177.9006:06775
06776:-00453:-00433:+00199:003177.9006:06776
06777:-00353:+00024:+00121:003177.9006:06777
06778:+00203:+00180:+00098:003177.9006:06778
06779:-00094:-00231:-00175:003177.9006:06779
06780:-00378:+00218:-00190:003177.9006:06780
06781:-00250:-00303:-00002:003177.1198:06781
06782:+00206:-00014:-00586:003177.1198:06782
06783:+00209:+00258:-00367:003177.1198:06783
06784:-00332:-00354:-00406:003177.1198:06784
06785:-00100:-00307:-00855:003177.1198:06785
06786:+00622:+00349:-00858:003177.1198:06786
06787:-00211:-00670:-00691:003198.4626:06787
06788:-00349:-00225:-00728:003198.4626:06788
06789:+00265:+00281:-00355:003198.4626:06789
06790:+00382:-00675:-00157:003198.4626:06790
06791:+00142:-00159:-00403:003198.4626:06791
06792:-00285:-00416:-00350:003198.4626:06792
06793:-00087:+00024:-00916:003202.7580:06793
06794:+00051:+00207:-00698:003202.7580:06794
06795:-00197:-00119:-00139:003202.7580:06795
06796:-00072:+00073:-00037:003202.7580:06796
06797:+00333:+00560:+00004:003202.7580:06797
06798:-00059:+00333:-00119:003202.7580:06798
06799:-00115:+00450:-00454:003193.5954:06799
06800:-00037:+00466:+00298:003193.5954:06800
06801:-00031:+00020:+00295:003193.5954:06801
06802:+00089:+00376:+00130:003193.5954:06802
06803:-00267:-00126:+00414:003193.5954:06803
06804:+00219:+00195:+00296:003193.5954:06804
06805:+00074:+00015:+00407:003193.5954:06805
06806:-00424:-00015:+00243:003206.8359:06806
06807:-00495:+00220:+00316:003206.8359:06807
06808:+00151:-00103:+00124:003206.8359:06808
06809:+00054:+00238:+00061:003206.8359:06809
06810:-00290:-00084:+00171:003206.8359:06810
06811:+00100:+00102:+00112:003206.8359:06811
06812:+00336:-00123:+00413:003194.4655:06812
06813:+00140:+00059:-00033:003194.4655:06813
06814:-00439:+00030:+00474:003194.4655:06814
06815:+00116:+00197:+00113:003194.4655:06815
06816:+00446:+00026:+00267:003194.4655:06816
06817:-00351:-00197:+00224:003194.4655:06817
06818:-00556:-00047:+00384:003185.3486:06818
06819:+00260:+00140:+00195:003185.3486:06819
06820:+00492:+00423:-00221:003185.3486:06820
06821:-00245:-00180:-00100:003185.3486:06821
06822:-00200:+00464:-00285:003185.3486:06822
06823:-00003:+00046:+00036:003185.3486:06823
06824:+00436:+00339:-00210:003173.7353:06824
06825:-00379:+00100:+00168:003173.7353:06825
06826:-00302:+00157:-00062:003173.7353:06826
06827:+00392:+00080:-00054:003173.7353:06827
06828:+00356:+00085:-00329:003173.7353:06828
06829:-00482:+00036:-00084:003173.7353:06829
06830:+00098:+00311:-00258:003173.7353:06830
06831:+00206:+00146:-00041:003177.8945:06831
06832:+00126:+00082:+00003:003177.8945:06832
06833:-00101:-00065:+00042:003177.8945:06833
06834:+00073:-00154:-00309:003177.8945:06834
06835:+00308:-00190:-00170:003177.8945:06835
06836:-00204:+00111:-00476:003177.8945:06836
06837:-00345:-00112:-00022:003169.0000:06837
06838:+00416:+00223:-00329:003169.0000:06838
06839:+00466:+00049:+00036:003169.0000:06839
06840:-00273:+00070:-00217:003169.0000:06840
06841:-00088:-00053:+00409:003169.0000:06841
06842:+00237:+00383:+00095:003169.0000:06842
06843:+00076:-00237:+00242:003173.6635:06843
06844:-00133:+00081:+00205:003173.6635:06844
06845:+00216:+00080:+00327:003173.6635:06845
06846:+00314:-00253:+00167:003173.6635:06846
06847:+00202:+00236:-00087:003173.6635:06847
06848:-00597:-00105:+00269:003173.6635:06848
06849:+00103:+00172:+00099:003173.6635:06849
06850:+00383:+00320:+00590:003169.7124:06850
06851:+00037:-00014:+00140:003169.7124:06851
06852:-00435:-00129:+00459:003169.7124:06852
06853:+00003:+00570:+00274:003169.7124:06853
06854:+00177:-00383:+00549:003169.7124:06854
06855:-00358:+00220:+00146:003169.7124:06855
06856:-00280:-00113:+00707:003152.8244:06856
06857:+00055:-00063:-00159:003152.8244:06857
06858:+00369:+00523:+00129:003152.8244:06858
06859:-00369:+00144:+00021:003152.8244:06859
06860:-00185:+00029:+00255:003152.8244:06860
06861:+00141:+00354:-00016:003152.8244:06861
06862:+00148:+00154:+00080:003173.6516:06862
06863:-00182:+00080:-00014:003173.6516:06863
06864:-00071:-00182:+00109:003173.6516:06864
06865:+00128:+00428:-00210:003173.6516:06865
06866:+00080:-00129:-00052:003173.6516:06866
06867:-00136:+00054:-00118:003173.6516:06867
06868:+00216:+00396:-00095:003173.6516:06868
06869:+00167:+00367:+00028:003161.5605:06869
06870:+00020:+00010:-00025:003161.5605:06870
06871:-00237:+00194:-00100:003161.5605:06871
06872:+00098:+00038:-00289:003161.5605:06872
06873:+00293:+00055:-00271:003161.5605:06873
06874:+00082:+00232:-00261:003161.5605:06874
06875:-00278:-00378:+00154:003160.9213:06875
06876:+00243:+00226:-00447:003160.9213:06876
06877:+00201:+00152:+00009:003160.9213:06877
06878:-00282:-00145:-00140:003160.9213:06878
06879:+00017:-00001:+00037:003160.9213:06879
06880:+00260:+00097:-00258:003160.9213:06880
06881:+00105:+00102:-00149:003173.7175:06881
06882:-00283:+00015:+00094:003173.7175:06882
06883:-00123:-00026:-00207:003173.7175:06883
06884:+00154:+00104:+00158:003173.7175:06884
06885:+00138:+00257:-00256:003173.7175:06885
06886:-00210:-00172:+00060:003173.7175:06886
06887:+00158:+00289:+00320:003177.9006:06887
06888:+00178:+00407:+00015:003177.9006:06888
06889:-00226:-00325:+00158:003177.9006:06889
06890:-00243:+00245:+00153:003177.9006:06890
06891:+00043:+00306:+00201:003177.9006:06891
06892:+00089:-00060:+00120:003177.9006:06892
06893:-00176:+00174:+00113:003177.9006:06893
06894:-00353:-00155:+00402:003177.0961:06894
06895:+00245:+00351:+00048:003177.0961:06895
06896:+00272:+00552:+00066:003177.0961:06896
06897:-00368:-00140:+00304:003177.0961:06897
06898:-00016:+00545:+00295:003177.0961:06898
06899:+00249:+00621:+00095:003177.0961:06899
06900:+00156:+00056:-00004:003198.3710:06900
06901:-00386:+00474:+00252:003198.3710:06901
06902:-00132:+00163:+00282:003198.3710:06902
06903:+00424:+00051:+00041:003198.3710:06903
06904:+00304:+00447:+00170:003198.3710:06904
06905:-00563:+00046:-00099:003198.3710:06905
06906:+00158:+00045:-00130:003202.6357:06906
06907:+00431:+00264:-00431:003202.6357:06907
06908:-00209:-00671:-00450:003202.6357:06908
06909:-00366:+00198:-00359:003202.6357:06909
06910:+00041:+00151:-00476:003202.6357:06910
06911:+00319:-00285:-00594:003202.6357:06911
06912:-00156:+00011:-00296:003202.6357:06912
06913:-00444:-00160:-00486:003201.7812:06913
06914:+00394:-00184:-00796:003201.7812:06914
06915:+00479:-00086:-00760:003201.7812:06915
06916:-00139:-00469:-00797:003201.7812:06916
06917:+00203:-00251:-00674:003201.7812:06917
06918:+00570:+00072:-00560:003201.7812:06918
06919:+00207:-00385:-00398:003215.1669:06919
06920:-00135:+00366:-00226:003215.1669:06920
06921:-00223:+00104:-00264:003215.1669:06921
06922:+00371:+00242:-00386:003215.1669:06922
06923:+00134:+00444:-00026:003215.1669:06923
06924:-00423:+00485:-00161:003215.1669:06924
06925:-00107:+00411:+00195:003219.5341:06925
06926:+00465:+00524:+00275:003219.5341:06926
06927:+00294:+00272:+00429:003219.5341:06927
06928:-00229:+00064:+00339:003219.5341:06928
06929:-00159:+00142:+00169:003219.5341:06929
06930:-00251:+00004:+00183:003219.5341:06930
06931:-00447:+00034:+00254:003210.1745:06931
06932:-00125:+00185:+00407:003210.1745:06932
06933:+00319:+00046:+00269:003210.1745:06933
06934:+00091:+00018:+00212:003210.1745:06934
06935:-00368:+00082:+00318:003210.1745:06935
06936:+00013:+00002:+00092:003210.1745:06936
06937:+00199:-00171:+00299:003215.2900:06937
06938:-00057:-00061:+00088:003215.2900:06938
06939:-00085:-00192:+00327:003215.2900:06939
06940:+00346:+00017:+00050:003215.2900:06940
06941:+00019:-00081:+00097:003215.2900:06941
06942:-00315:-00007:+00188:003215.2900:06942
06943:-00163:+00168:+00021:003215.2900:06943
06944:+00473:+00077:+00305:003211.1547:06944
06945:+00353:+00240:-00082:003211.1547:06945
06946:-00286:+00217:+00273:003211.1547:06946
06947:-00011:+00015:+00482:003211.1547:06947
06948:+00354:+00196:-00070:003211.1547:06948
06949:+00020:+00041:+00237:003211.1547:06949
06950:-00016:+00130:-00091:003185.3183:06950
06951:-00015:+00281:+00412:003185.3183:06951
06952:+00156:-00177:+00006:003185.3183:06952
06953:+00073:+00132:-00356:003185.3183:06953
06954:-00178:+00180:+00441:003185.3183:06954
06955:+00194:+00164:-00127:003185.3183:06955
06956:+00255:+00708:-00295:003198.4443:06956
06957:-00125:+00148:+00480:003198.4443:06957
06958:-00141:-00128:-00004:003198.4443:06958
06959:+00347:+00225:+00248:003198.4443:06959
06960:-00168:-00145:-00125:003198.4443:06960
06961:-00190:-00215:-00289:003198.4443:06961
06962:+00231:+00049:+00239:003194.4780:06962
06963:+00596:+00000:-00439:003194.4780:06963
06964:+00109:-00878:+00037:003194.4780:06964
06965:-00554:+00139:-00586:003194.4780:06965
06966:-00267:-00178:-00004:003194.4780:06966
06967:+00456:-00016:-00157:003194.4780:06967
06968:-00115:+00042:-00005:003194.4780:06968
06969:-00266:-00227:+00113:003169.0651:06969
06970:+00392:-00004:-00026:003169.0651:06970
06971:+00117:+00237:+00148:003169.0651:06971
06972:-00263:-00191:-00272:003169.0651:06972
06973:-00215:+00193:-00020:003169.0651:06973
06974:+00448:+00162:+00066:003169.0651:06974
06975:+00253:-00176:+00009:003173.7534:06975
06976:-00470:-00063:+00284:003173.7534:06976
06977:-00237:-00042:+00099:003173.7534:06977
06978:+00259:+00024:-00176:003173.7534:06978
06979:-00331:-00049:+00153:003173.7534:06979
06980:-00475:-00164:+00229:003173.7534:06980
06981:-00016:+00324:-00061:003169.7604:06981
06982:+00260:+00222:+00264:003169.7604:06982
06983:-00137:+00338:-00130:003169.7604:06983
06984:-00045:+00252:+00401:003169.7604:06984
06985:-00006:-00259:-00028:003169.7604:06985
06986:+00524:+00315:+00398:003169.7604:06986
06987:-00364:-00251:+00427:003169.7604:06987
06988:+00092:-00024:+00008:003160.9443:06988
06989:+00292:+00133:+00467:003160.9443:06989
06990:-00012:-00195:-00104:003160.9443:06990
06991:-00427:-00103:+00077:003160.9443:06991
06992:-00201:+00207:+00092:003160.9443:06992
06993:+00602:+00367:+00265:003160.9443:06993
06994:+00339:+00133:-00083:003149.3288:06994
06995:-00359:+00296:+00000:003149.3288:06995
06996:-00369:-00009:+00161:003149.3288:06996
06997:+00305:+00083:-00128:003149.3288:06997
06998:-00141:-00042:-00051:003149.3288:06998
06999:-00434:-00133:-00041:003149.3288:06999
07000:-00150:+00081:+00153:003153.4741:07000
07001:+00193:-00028:-00243:003153.4741:07001
07002:-00047:-00450:+00129:003153.4741:07002
07003:-00176:+00063:-00076:003153.4741:07003
07004:+00313:+00111:-00452:003153.4741:07004
07005:+00311:-00058:-00057:003153.4741:07005
07006:-00305:+00146:-00163:003153.4741:07006
07007:-00316:+00061:+00025:003144.6984:07007
07008:+00494:+00220:-00107:003144.6984:07008
07009:+00179:-00188:+00142:003144.6984:07009
07010:-00017:-00135:-00053:003144.6984:07010
07011:-00136:-00019:+00431:003144.6984:07011
07012:+00097:+00066:-00428:003144.6984:07012
07013:-00025:-00343:+00136:003149.2812:07013
07014:-00361:+00418:-00136:003149.2812:07014
07015:-00231:-00047:+00123:003149.2812:07015
07016:+00240:+00231:-00333:003149.2812:07016
07017:-00349:+00004:+00092:003149.2812:07017
07018:-00523:+00119:-00282:003149.2812:07018
07019:+00020:+00240:+00194:003161.6320:07019
07020:+00251:+00239:+00271:003161.6320:07020
07021:+00024:-00061:-00021:003161.6320:07021
07022:-00258:+00215:+00259:003161.6320:07022
07023:+00090:+00141:-00140:003161.6320:07023
07024:+00309:+00030:+00104:003161.6320:07024
07025:-00305:+00409:+00128:003161.6320:07025
07026:-00368:+00182:+00136:003160.9682:07026
07027:+00396:+00201:+00278:003160.9682:07027
07028:+00030:+00166:-00072:003160.9682:07028
07029:-00319:-00063:+00136:003160.9682:07029
07030:-00157:+00389:+00284:003160.9682:07030
07031:+00165:-00081:+00040:003160.9682:07031
07032:+00024:+00331:+00166:003173.7233:07032
07033:-00495:+00005:+00316:003173.7233:07033
07034:-00155:+00028:-00131:003173.7233:07034
07035:+00078:-00032:+00015:003173.7233:07035
07036:-00465:-00105:-00266:003173.7233:07036
07037:-00377:-00227:-00118:003173.7233:07037
07038:+00164:+00075:+00001:003186.1616:07038
07039:+00102:-00487:-00251:003186.1616:07039
07040:-00200:-00181:-00399:003186.1616:07040
07041:-00342:-00425:-00352:003186.1616:07041
07042:+00059:-00054:-00796:003186.1616:07042
07043:+00231:-00184:-00751:003186.1616:07043
07044:-00094:-00243:-00486:003186.1616:07044
07045:-00140:-00114:-00341:003185.3486:07045
07046:+00590:+00077:-00489:003185.3486:07046
07047:+00015:-00363:-00552:003185.3486:07047
07048:-00261:+00239:-00756:003185.3486:07048
07049:-00015:-00060:+00259:003185.3486:07049
07050:+00437:+00082:-00577:003185.3486:07050
07051:-00080:+00128:-00009:003198.4077:07051
07052:-00588:-00067:-00163:003198.4077:07052
07053:-00158:+00547:-00107:003198.4077:07053
07054:+00311:+00396:-00063:003198.4077:07054
07055:-00201:+00259:-00203:003198.4077:07055
07056:-00482:+00243:+00348:003198.4077:07056
07057:+00283:+00366:+00064:003202.6906:07057
07058:+00071:+00135:+00167:003202.6906:07058
07059:-00375:+00106:+00004:003202.6906:07059
07060:-00159:+00122:+00123:003202.6906:07060
07061:+00359:+00214:+00225:003202.6906:07061
07062:+00190:+00025:+00183:003202.6906:07062
07063:-00601:-00021:+00021:003185.3666:07063
07064:-00175:+00218:+00178:003185.3666:07064
07065:+00567:-00160:-00066:003185.3666:07065
07066:-00134:+00201:+00177:003185.3666:07066
07067:-00552:+00033:+00080:003185.3666:07067
07068:+00287:+00023:+00117:003185.3666:07068
07069:+00572:-00119:+00377:003185.3666:07069
07070:-00094:-00078:+00309:003190.1633:07070
07071:-00609:+00094:+00352:003190.1633:07071
07072:+00010:+00412:+00038:003190.1633:07072
07073:+00546:+00034:+00145:003190.1633:07073
07074:-00559:+00516:+00080:003190.1633:07074
07075:-00624:+00158:+00296:003190.1633:07075
07076:+00314:+00180:+00027:003177.7863:07076
07077:+00510:+00126:+00250:003177.7863:07077
07078:-00419:-00223:+00350:003177.7863:07078
07079:-00468:+00174:-00077:003177.7863:07079
07080:-00117:-00004:+00461:003177.7863:07080
07081:+00589:+00274:-00037:003177.7863:07081
07082:-00291:+00301:+00161:003160.8857:07082
07083:-00079:+00258:+00018:003160.8857:07083
07084:+00455:+00049:-00038:003160.8857:07084
07085:-00242:+00108:-00112:003160.8857:07085
07086:-00572:+00041:+00251:003160.8857:07086
07087:+00206:+00211:-00227:003160.8857:07087
07088:+00526:+00219:-00101:003160.8857:07088
07089:-00052:+00028:-00346:003173.6992:07089
07090:-00373:-00168:-00221:003173.6992:07090
07091:+00096:-00067:-00299:003173.6992:07091
07092:+00367:-00066:-00228:003173.6992:07092
07093:-00334:+00140:-00280:003173.6992:07093
07094:-00199:+00060:+00018:003173.6992:07094
07095:+00462:+00335:-00245:003161.5368:07095
07096:+00447:-00109:-00185:003161.5368:07096
07097:-00368:+00265:-00112:003161.5368:07097
07098:+00151:-00105:+00138:003161.5368:07098
07099:+00372:-00121:-00174:003161.5368:07099
07100:-00047:+00026:-00126:003161.5368:07100
07101:-00467:-00115:-00090:003152.8420:07101
07102:-00005:-00002:-00093:003152.8420:07102
07103:+00248:-00272:-00061:003152.8420:07103
07104:-00233:+00085:+00008:003152.8420:07104
07105:-00398:+00047:+00030:003152.8420:07105
07106:+00434:+00121:+00303:003152.8420:07106
07107:+00348:-00090:+00020:003152.8420:07107
07108:-00062:+00145:+00181:003141.2348:07108
07109:-00066:+00088:+00440:003141.2348:07109
07110:+00425:+00344:+00103:003141.2348:07110
07111:+00077:-00070:+00314:003141.2348:07111
07112:-00335:+00192:+00320:003141.2348:07112
07113:-00149:-00191:+00562:003141.2348:07113
07114:+00442:+00234:-00050:003153.7053:07114
07115:+00347:+00207:+00513:003153.7053:07115
07116:-00386:+00230:-00378:003153.7053:07116
07117:+00156:+00527:+00327:003153.7053:07117
07118:+00245:-00293:+00627:003153.7053:07118
07119:+00049:+00449:-00200:003153.7053:07119
07120:-00413:-00311:+00690:003137.0578:07120
07121:+00054:+00187:-00246:003137.0578:07121
07122:+00376:-00210:+00254:003137.0578:07122
07123:-00468:+00206:-00536:003137.0578:07123
07124:-00610:-00209:+00225:003137.0578:07124
07125:+00206:+00270:-00206:003137.0578:07125
07126:+00389:+00047:-00012:003137.0578:07126
07127:-00145:+00555:-00457:003141.4057:07127
07128:-00222:-00176:+00100:003141.4057:07128
07129:+00170:+00484:-00089:003141.4057:07129
07130:+00505:-00048:+00260:003141.4057:07130
07131:-00444:-00112:-00198:003141.4057:07131
07132:-00100:+00240:+00189:003141.4057:07132
07133:+00232:+00037:-00050:003161.7692:07133
07134:+00401:+00252:-00483:003161.7692:07134
07135:-00588:+00089:-00272:003161.7692:07135
07136:+00316:+00334:-00331:003161.7692:07136
07137:+00368:-00155:+00252:003161.7692:07137
07138:+00086:+00095:-00044:003161.7692:07138
07139:-00498:+00048:+00371:003144.9978:07139
07140:+00164:-00065:+00295:003144.9978:07140
07141:+00320:+00059:-00691:003144.9978:07141
07142:-00450:+00264:-00068:003144.9978:07142
07143:-00574:-00089:+00143:003144.9978:07143
07144:+00447:+00318:-00111:003144.9978:07144
07145:+00354:+00085:+00280:003144.9978:07145
07146:-00200:+00180:-00024:003173.8859:07146
07147:-00233:+00041:+00194:003173.8859:07147
07148:+00070:+00201:-00182:003173.8859:07148
07149:+00078:+00138:+00089:003173.8859:07149
07150:-00121:+00227:+00235:003173.8859:07150
07151:-00072:+00103:+00205:003173.8859:07151
07152:+00234:+00266:+00002:003178.0390:07152
07153:+00075:+00285:-00058:003178.0390:07153
07154:-00467:-00127:+00126:003178.0390:07154
07155:+00047:+00261:+00161:003178.0390:07155
07156:+00187:+00140:+00225:003178.0390:07156
07157:-00223:+00181:-00181:003178.0390:07157
07158:-00350:+00118:+00323:003177.2580:07158
07159:+00038:+00009:+00034:003177.2580:07159
07160:+00271:+00060:+00093:003177.2580:07160
07161:-00506:-00039:+00047:003177.2580:07161
07162:-00438:-00031:+00090:003177.2580:07162
07163:+00410:+00405:+00177:003177.2580:07163
07164:+00403:-00020:-00019:003177.2580:07164
07165:-00459:+00003:-00296:003198.5844:07165
07166:-00134:+00080:+00003:003198.5844:07166
07167:+00189:-00110:-00327:003198.5844:07167
07168:+00106:+00047:-00360:003198.5844:07168
07169:-00497:-00357:-00298:003198.5844:07169
07170:-00193:-00411:-00469:003198.5844:07170
07171:+00256:-00126:-00447:003194.5202:07171
07172:+00153:-00282:-00905:003194.5202:07172
07173:-00614:-00320:-00809:003194.5202:07173
07174:+00280:+00088:-00579:003194.5202:07174
07175:+00473:-00393:-00926:003194.5202:07175
07176:-00219:-00026:-00851:003194.5202:07176
07177:-00164:+00130:-00397:003201.9333:07177
07178:+00354:+00156:-00273:003201.9333:07178
07179:+00463:+00030:-00059:003201.9333:07179
07180:-00520:-00304:-00706:003201.9333:07180
07181:-00324:-00194:-00357:003201.9333:07181
07182:+00444:+00195:-00191:003201.9333:07182
07183:+00722:-00028:-00321:003215.3579:07183
07184:-00020:+00318:+00133:003215.3579:07184
07185:-00232:+00159:+00047:003215.3579:07185
07186:-00136:+00138:+00309:003215.3579:07186
07187:-00251:+00692:+00084:003215.3579:07187
07188:-00729:+00166:+00326:003215.3579:07188
07189:-00253:+00424:+00395:003211.3020:07189
07190:+00620:+00323:+00492:003211.3020:07190
07191:+00516:-00276:+00230:003211.3020:07191
07192:-00564:-00165:+00432:003211.3020:07192
07193:-00323:+00159:+00236:003211.3020:07193
07194:-00002:-00314:+00262:003211.3020:07194
07195:-00227:+00066:+00329:003211.3020:07195
07196:+00153:+00064:+00467:003210.3642:07196
07197:+00552:+00052:+00312:003210.3642:07197
07198:+00220:+00310:+00093:003210.3642:07198
07199:-00721:-00136:+00236:003210.3642:07199
07200:-00363:+00131:+00260:003210.3642:07200
07201:+00721:+00115:+00188:003210.3642:07201
07202:+00444:+00032:+00005:003223.8696:07202
07203:-00481:+00268:+00241:003223.8696:07203
07204:-00073:+00039:+00036:003223.8696:07204
07205:+00380:+00002:+00175:003223.8696:07205
07206:-00195:+00307:+00166:003223.8696:07206
07207:-00503:-00124:-00133:003223.8696:07207
07208:-00199:-00112:+00008:003202.9533:07208
07209:+00375:+00628:-00282:003202.9533:07209
07210:-00194:-00080:+00152:003202.9533:07210
07211:-00244:+00493:-00394:003202.9533:07211
07212:+00640:+00361:-00057:003202.9533:07212
07213:+00546:-00139:+00057:003202.9533:07213
07214:-00157:+00481:-00166:003210.3825:07214
07215:-00134:-00138:+00219:003210.3825:07215
07216:+00320:+00105:-00621:003210.3825:07216
07217:+00365:+00647:-00053:003210.3825:07217
07218:-00180:+00096:-00178:003210.3825:07218
07219:+00057:-00054:-00266:003210.3825:07219
07220:+00512:+00407:-00270:003210.3825:07220
07221:+00050:-00502:-00230:003198.6765:07221
07222:-00194:-00304:-00261:003198.6765:07222
07223:+00166:+00301:-00323:003198.6765:07223
07224:+00340:+00161:-00058:003198.6765:07224
07225:-00180:-00254:-00341:003198.6765:07225
07226:+00048:-00102:-00082:003198.6765:07226
07227:+00067:+00081:-00186:003194.6665:07227
07228:+00041:-00081:-00295:003194.6665:07228
07229:-00306:+00236:-00122:003194.6665:07229
07230:+00176:+00080:+00077:003194.6665:07230
07231:+00214:-00268:-00261:003194.6665:07231
07232:-00006:-00274:+00000:003194.6665:07232
07233:-00132:-00069:+00157:003177.3657:07233
07234:+00355:-00331:+00256:003177.3657:07234
07235:+00281:+00179:+00199:003177.3657:07235
07236:-00456:-00068:+00523:003177.3657:07236
07237:-00354:-00050:+00326:003177.3657:07237
07238:+00319:+00008:+00562:003177.3657:07238
07239:+00127:+00110:+00257:003182.1186:07239
07240:-00282:+00198:+00249:003182.1186:07240
07241:-00237:+00232:+00376:003182.1186:07241
07242:+00502:+00230:+00362:003182.1186:07242
07243:+00169:-00147:+00512:003182.1186:07243
07244:-00336:+00389:+00330:003182.1186:07244
07245:+00203:-00306:+00393:003182.1186:07245
07246:+00395:+00138:-00042:003178.1416:07246
07247:-00250:+00151:+00387:003178.1416:07247
07248:-00471:+00202:+00080:003178.1416:07248
07249:+00208:-00125:+00312:003178.1416:07249
07250:+00294:+00295:-00363:003178.1416:07250
07251:-00242:-00602:+00013:003178.1416:07251
07252:-00323:+00594:-00207:003153.0778:07252
07253:+00484:+00192:-00302:003153.0778:07253
07254:+00251:+00092:-00644:003153.0778:07254
07255:-00438:+00499:-00058:003153.0778:07255
07256:-00377:-00193:+00102:003153.0778:07256
07257:+00777:+00060:-00252:003153.0778:07257
07258:+00025:+00275:-00221:003165.7133:07258
07259:-00548:-00029:-00123:003165.7133:07259
07260:-00053:+00125:-00307:003165.7133:07260
07261:+00698:+00107:-00190:003165.7133:07261
07262:+00192:+00170:-00270:003165.7133:07262
07263:-00478:-00103:-00271:003165.7133:07263
07264:+00495:+00153:-00173:003165.7133:07264
07265:+00605:+00211:-00454:003161.8229:07265
07266:-00283:-00148:-00134:003161.8229:07266
07267:-00452:+00062:-00272:003161.8229:07267
07268:+00291:+00066:+00173:003161.8229:07268
07269:+00307:+00122:-00343:003161.8229:07269
07270:-00120:+00230:+00277:003161.8229:07270
07271:-00504:+00038:+00256:003153.0659:07271
07272:+00402:+00211:-00151:003153.0659:07272
07273:+00418:+00364:+00031:003153.0659:07273
07274:-00323:-00189:+00198:003153.0659:07274
07275:-00406:+00096:+00383:003153.0659:07275
07276:+00149:+00180:+00538:003153.0659:07276
07277:-00098:-00198:+00019:003173.8916:07277
07278:-00395:+00205:+00422:003173.8916:07278
07279:-00264:-00239:+00401:003173.8916:07279
07280:+00230:+00355:+00038:003173.8916:07280
07281:+00133:+00390:+00525:003173.8916:07281
07282:-00285:+00053:+00110:003173.8916:07282
07283:-00019:+00271:+00509:003173.8916:07283
07284:+00072:+00494:+00218:003178.0937:07284
07285:-00266:-00146:+00074:003178.0937:07285
07286:-00324:+00414:+00265:003178.0937:07286
07287:-00035:+00166:+00362:003178.0937:07287
07288:+00165:+00118:+00085:003178.0937:07288
07289:-00046:+00447:+00196:003178.0937:07289
07290:-00390:-00075:+00092:003177.3176:07290
07291:+00173:+00104:-00112:003177.3176:07291
07292:+00221:+00252:-00421:003177.3176:07292
07293:-00331:-00340:-00503:003177.3176:07293
07294:-00361:+00115:+00074:003177.3176:07294
07295:+00262:+00522:-00492:003177.3176:07295
07296:+00201:-00243:-00392:003190.3820:07296
07297:+00036:+00134:-00518:003190.3820:07297
07298:-00076:-00275:-00884:003190.3820:07298
07299:+00188:-00308:-00925:003190.3820:07299
07300:+00083:-00137:-00690:003190.3820:07300
07301:-00057:-00292:-00487:003190.3820:07301
07302:+00472:-00117:-00321:003211.2778:07302
07303:+00390:+00022:-00780:003211.2778:07303
07304:-00134:-00429:-00810:003211.2778:07304
07305:-00407:+00366:-00389:003211.2778:07305
07306:+00192:+00443:-00316:003211.2778:07306
07307:-00057:-00082:-00364:003211.2778:07307
07308:-00423:+00420:-00110:003211.2778:07308
07309:-00416:+00329:+00202:003193.7402:07309
07310:+00198:+00465:-00355:003193.7402:07310
07311:+00101:+00289:+00114:003193.7402:07311
07312:-00333:+00415:-00032:003193.7402:07312
07313:-00309:+00126:+00310:003193.7402:07313
07314:-00104:+00302:+00076:003193.7402:07314
07315:+00041:-00211:+00236:003207.0017:07315
07316:-00191:-00387:+00447:003207.0017:07316
07317:+00450:+00341:+00359:003207.0017:07317
07318:+00206:-00180:+00593:003207.0017:07318
07319:+00196:+00433:+00012:003207.0017:07319
07320:-00064:-00102:+00841:003207.0017:07320
07321:+00356:+00108:+00310:003194.5202:07321
07322:+00454:+00228:+00379:003194.5202:07322
07323:-00234:-00155:+00120:003194.5202:07323
07324:-00299:+00225:+00218:003194.5202:07324
07325:+00128:-00444:+00388:003194.5202:07325
07326:+00207:+00291:-00199:003194.5202:07326
07327:-00240:-00083:+00318:003194.5202:07327
07328:-00251:-00119:+00062:003185.5288:07328
07329:+00234:+00387:+00370:003185.5288:07329
07330:+00112:+00079:+00519:003185.5288:07330
07331:-00515:+00285:+00309:003185.5288:07331
07332:-00269:+00183:+00040:003185.5288:07332
07333:+00039:-00213:+00005:003185.5288:07333
07334:-00223:+00636:+00086:003182.0581:07334
07335:-00056:+00115:+00144:003182.0581:07335
07336:+00082:+00367:-00408:003182.0581:07336
07337:+00270:+00419:+00425:003182.0581:07337
07338:+00027:+00224:-00410:003182.0581:07338
07339:-00201:-00243:-00435:003182.0581:07339
07340:-00126:+00613:-00160:003169.8083:07340
07341:+00600:+00364:-00509:003169.8083:07341
07342:-00083:-00157:-00098:003169.8083:07342
07343:-00151:+00374:-00499:003169.8083:07343
07344:+00027:-00225:-00157:003169.8083:07344
07345:+00194:+00247:-00503:003169.8083:07345
07346:-00193:-00011:-00170:003169.0893:07346
07347:+00009:+00537:-00552:003169.0893:07347
07348:+00498:-00117:+00066:003169.0893:07348
07349:+00338:+00074:-00367:003169.0893:07349
07350:-00554:-00475:-00287:003169.0893:07350
07351:-00227:+00215:-00317:003169.0893:07351
07352:+00444:+00180:+00064:003169.0893:07352
07353:-00293:-00093:-00390:003157.4877:07353
07354:-00271:-00115:-00007:003157.4877:07354
07355:+00225:-00293:+00101:003157.4877:07355
07356:+00044:+00393:-00141:003157.4877:07356
07357:-00175:+00066:+00007:003157.4877:07357
07358:-00089:+00013:+00044:003157.4877:07358
07359:+00126:+00051:+00554:003153.5925:07359
07360:+00205:+00512:+00267:003153.5925:07360
07361:-00214:-00704:+00410:003153.5925:07361
07362:-00149:+00087:+00212:003153.5925:07362
07363:+00117:-00311:+00408:003153.5925:07363
07364:+00014:+00044:+00005:003153.5925:07364
07365:-00132:+00220:+00568:003153.5925:07365
07366:-00001:+00061:+00393:003129.0654:07366
07367:+00171:+00125:+00552:003129.0654:07367
07368:-00040:+00443:-00043:003129.0654:07368
07369:-00324:-00210:+00543:003129.0654:07369
07370:+00036:+00509:+00392:003129.0654:07370
07371:+00326:+00022:+00357:003129.0654:07371
07372:-00286:+00119:+00170:003149.4526:07372
07373:-00239:+00238:+00153:003149.4526:07373
07374:+00047:+00067:+00028:003149.4526:07374
07375:+00134:+00325:-00037:003149.4526:07375
07376:-00478:+00251:-00154:003149.4526:07376
07377:-00166:-00002:-00332:003149.4526:07377
07378:+00051:+00261:+00023:003145.5585:07378
07379:+00392:+00558:-00490:003145.5585:07379
07380:-00396:-00262:-00034:003145.5585:07380
07381:-00136:+00377:-00376:003145.5585:07381
07382:+00415:+00211:-00205:003145.5585:07382
07383:-00093:-00044:-00570:003145.5585:07383
07384:-00354:-00059:-00374:003145.5585:07384
07385:+00295:-00006:-00544:003136.9821:07385
07386:+00528:+00045:-00448:003136.9821:07386
07387:-00017:+00173:-00393:003136.9821:07387
07388:-00349:-00230:-00285:003136.9821:07388
07389:+00068:+00017:-00289:003136.9821:07389
07390:+00561:+00114:-00095:003136.9821:07390
07391:-00346:-00056:-00357:003149.4587:07391
07392:-00449:+00227:-00028:003149.4587:07392
07393:+00156:+00155:+00076:003149.4587:07393
07394:+00183:+00236:-00134:003149.4587:07394
07395:-00363:+00352:+00067:003149.4587:07395
07396:-00464:+00008:+00226:003149.4587:07396
07397:+00009:+00192:+00100:003161.7211:07397
07398:+00348:+00396:+00149:003161.7211:07398
07399:-00525:-00219:+00427:003161.7211:07399
07400:-00510:+00206:+00459:003161.7211:07400
07401:+00083:-00325:+00251:003161.7211:07401
07402:-00042:+00320:+00091:003161.7211:07402
07403:-00365:+00064:+00017:003161.7211:07403
07404:+00167:+00058:+00353:003153.0249:07404
07405:+00370:+00471:+00406:003153.0249:07405
07406:+00176:+00205:+00326:003153.0249:07406
07407:-00450:+00205:+00333:003153.0249:07407
07408:-00250:+00638:+00350:003153.0249:07408
07409:+00276:-00050:+00557:003153.0249:07409
07410:-00159:+00409:+00140:003173.8796:07410
07411:-00344:+00087:+00361:003173.8796:07411
07412:+00045:+00131:+00176:003173.8796:07412
07413:+00238:+00442:+00261:003173.8796:07413
07414:-00182:+00320:-00123:003173.8796:07414
07415:-00434:-00206:-00028:003173.8796:07415
07416:-00041:+00439:+00034:003178.0874:07416
07417:+00236:+00237:-00086:003178.0874:07417
07418:-00431:-00126:-00025:003178.0874:07418
07419:-00304:+00545:-00247:003178.0874:07419
07420:+00271:+00472:-00032:003178.0874:07420
07421:-00088:+00097:-00174:003178.0874:07421
07422:-00379:+00059:-00293:003185.5410:07422
07423:-00161:+00070:-00722:003185.5410:07423
07424:+00170:-00021:-00327:003185.5410:07424
07425:+00344:+00114:-00310:003185.5410:07425
07426:+00089:-00448:-00712:003185.5410:07426
07427:+00309:-00242:-00282:003185.5410:07427
07428:+00386:+00005:-00282:003185.5410:07428
07429:-00555:-00324:-00683:003198.6640:07429
07430:-00445:+00147:-00643:003198.6640:07430
07431:+00498:-00126:-00539:003198.6640:07431
07432:+00444:-00008:-00473:003198.6640:07432
07433:-00248:-00096:-00656:003198.6640:07433
07434:-00344:-00051:-00473:003198.6640:07434
07435:+00127:+00321:-00242:003202.8925:07435
07436:+00262:-00010:-00801:003202.8925:07436
07437:-00375:+00258:-00430:003202.8925:07437
07438:-00286:+00367:+00238:003202.8925:07438
07439:+00509:+00043:+00133:003202.8925:07439
07440:+00022:+00286:-00051:003202.8925:07440
07441:-00276:+00166:-00122:003201.9577:07441
07442:-00302:+00213:-00164:003201.9577:07442
07443:+00005:+00600:+00440:003201.9577:07443
07444:+00077:+00060:+00222:003201.9577:07444
07445:-00183:+00306:-00193:003201.9577:07445
07446:-00083:+00545:+00572:003201.9577:07446
07447:+00183:-00176:+00390:003215.2160:07447
07448:-00290:+00193:+00225:003215.2160:07448
07449:-00462:+00131:+00763:003215.2160:07449
07450:+00058:-00027:+00305:003215.2160:07450
07451:+00161:-00091:+00328:003215.2160:07451
07452:-00113:-00343:+00596:003215.2160:07452
07453:-00157:+00237:+00600:003215.2160:07453
07454:+00137:-00306:+00167:003219.5957:07454
07455:-00039:+00035:-00028:003219.5957:07455
07456:-00263:+00210:+00536:003219.5957:07456
07457:-00249:-00393:-00069:003219.5957:07457
07458:+00419:+00503:-00316:003219.5957:07458
07459:-00244:-00292:+00432:003219.5957:07459
07460:-00328:-00103:-00094:003202.0429:07460
07461:+00198:+00213:+00527:003202.0429:07461
07462:+00635:-00290:-00280:003202.0429:07462
07463:-00231:-00002:+00252:003202.0429:07463
07464:-00603:-00075:+00045:003202.0429:07464
07465:-00027:-00347:-00731:003202.0429:07465
07466:+00467:+00197:+00051:003215.4072:07466
07467:-00044:+00115:-00237:003215.4072:07467
07468:-00412:-00101:-00397:003215.4072:07468
07469:+00339:+00523:-00061:003215.4072:07469
07470:+00180:-00066:-00216:003215.4072:07470
07471:-00115:-00003:-00211:003215.4072:07471
07472:+00212:+00355:+00267:003211.3020:07472
07473:+00544:-00305:-00243:003211.3020:07473
07474:-00024:-00215:+00257:003211.3020:07474
07475:-00416:+00120:+00109:003211.3020:07475
07476:+00127:+00209:-00261:003211.3020:07476
07477:+00469:-00344:-00135:003211.3020:07477
07478:-00344:+00254:-00285:003211.3020:07478
07479:-00620:-00452:+00208:003193.6374:07479
07480:+00303:+00132:-00639:003193.6374:07480
07481:+00367:-00271:+00148:003193.6374:07481
07482:-00276:-00053:-00356:003193.6374:07482
07483:+00244:+00094:+00397:003193.6374:07483
07484:+00512:+00430:-00110:003193.6374:07484
07485:-00049:-00103:-00062:003207.0385:07485
07486:-00202:+00116:+00110:003207.0385:07486
07487:+00105:+00012:+00268:003207.0385:07487
07488:+00181:-00119:+00015:003207.0385:07488
07489:+00065:+00105:+00041:003207.0385:07489
07490:-00087:-00185:-00024:003207.0385:07490
07491:+00191:+00065:+00009:003202.9291:07491
07492:+00107:-00221:+00178:003202.9291:07492
07493:-00347:+00029:-00073:003202.9291:07493
07494:+00064:+00310:+00115:003202.9291:07494
07495:+00153:-00098:+00599:003202.9291:07495
07496:+00081:+00273:-00101:003202.9291:07496
07497:-00459:+00269:+00264:003177.3176:07497
07498:-00193:+00284:+00165:003177.3176:07498
07499:+00414:+00232:+00132:003177.3176:07499
07500:+00046:+00143:+00387:003177.3176:07500
07501:-00386:+00405:+00469:003177.3176:07501
07502:+00123:+00027:+00125:003177.3176:07502
07503:+00412:+00314:+00181:003177.3176:07503
07504:-00449:+00065:+00305:003190.3217:07504
07505:-00116:-00141:+00074:003190.3217:07505
07506:+00168:-00149:+00363:003190.3217:07506
07507:+00045:+00132:-00212:003190.3217:07507
07508:-00532:+00104:-00239:003190.3217:07508
07509:-00089:-00121:+00172:003190.3217:07509
07510:+00502:+00350:-00663:003186.2646:07510
07511:+00142:-00435:+00032:003186.2646:07511
07512:-00503:+00579:-00699:003186.2646:07512
07513:+00540:+00099:+00283:003186.2646:07513
07514:+00546:+00062:-00803:003186.2646:07514
07515:-00191:-00145:-00035:003186.2646:07515
07516:-00550:-00317:-00167:003169.1608:07516
07517:+00381:-00437:+00054:003169.1608:07517
07518:+00454:+00063:-00368:003169.1608:07518
07519:-00012:+00049:-00357:003169.1608:07519
07520:-00662:+00191:-00286:003169.1608:07520
07521:+00596:+00118:-00390:003169.1608:07521
07522:+00541:-00003:+00001:003169.1608:07522
07523:-00212:+00458:-00399:003182.1550:07523
07524:+00067:-00247:+00281:003182.1550:07524
07525:+00520:+00086:+00130:003182.1550:07525
07526:-00020:+00102:-00107:003182.1550:07526
07527:-00513:-00006:-00154:003182.1550:07527
07528:-00343:+00016:-00152:003182.1550:07528
07529:+00369:+00462:+00206:003178.1176:07529
07530:+00046:-00154:+00206:003178.1176:07530
07531:-00470:+00168:-00159:003178.1176:07531
07532:+00018:+00135:+00289:003178.1176:07532
07533:+00054:+00020:-00019:003178.1176:07533
07534:-00292:+00285:+00210:003178.1176:07534
07535:-00377:-00021:+00257:003185.3845:07535
07536:+00239:+00111:+00194:003185.3845:07536
07537:+00162:+00295:+00132:003185.3845:07537
07538:-00319:-00166:+00111:003185.3845:07538
07539:-00154:+00338:+00215:003185.3845:07539
07540:+00548:+00187:+00178:003185.3845:07540
07541:+00265:+00160:+00006:003190.1818:07541
07542:-00520:+00305:+00313:003190.1818:07542
07543:+00034:+00105:+00131:003190.1818:07543
07544:+00400:+00238:+00062:003190.1818:07544
07545:-00120:+00424:+00005:003190.1818:07545
07546:-00577:-00086:-00138:003190.1818:07546
07547:-00195:-00009:-00296:003190.1818:07547
07548:+00280:+00267:-00139:003202.6601:07548
07549:-00169:-00520:-00142:003202.6601:07549
07550:-00383:-00003:-00517:003202.6601:07550
07551:+00417:-00132:-00333:003202.6601:07551
07552:+00286:-00353:-00404:003202.6601:07552
07553:-00419:-00009:-00925:003202.6601:07553
07554:-00499:-00139:-00560:003201.8300:07554
07555:+00344:-00101:-00641:003201.8300:07555
07556:+00416:-00310:-00879:003201.8300:07556
07557:-00073:-00373:-00808:003201.8300:07557
07558:+00101:+00013:-00404:003201.8300:07558
07559:+00468:-00446:-00659:003201.8300:07559
07560:+00381:-00323:-00562:003223.5656:07560
07561:-00460:+00149:-00157:003223.5656:07561
07562:+00290:+00118:-00601:003223.5656:07562
07563:+00453:+00163:-00507:003223.5656:07563
07564:-00248:+00372:-00336:003223.5656:07564
07565:-00673:+00374:-00097:003223.5656:07565
07566:-00097:+00543:+00122:003211.0197:07566
07567:+00309:+00342:+00071:003211.0197:07567
07568:-00061:+00156:+00072:003211.0197:07568
07569:-00550:+00273:+00328:003211.0197:07569
07570:+00042:+00041:+00087:003211.0197:07570
07571:+00355:-00277:+00445:003211.0197:07571
07572:-00462:+00237:+00037:003211.0197:07572
07573:-00412:+00177:+00155:003210.0952:07573
07574:+00108:-00082:+00088:003210.0952:07574
07575:+00180:+00373:-00101:003210.0952:07575
07576:-00295:-00069:+00576:003210.0952:07576
07577:+00167:+00178:+00072:003210.0952:07577
07578:+00860:-00149:+00534:003210.0952:07578
07579:+00637:-00163:+00125:003206.7683:07579
07580:-00101:-00096:+00203:003206.7683:07580
07581:+00111:-00188:+00066:003206.7683:07581
07582:+00619:-00154:+00262:003206.7683:07582
07583:-00317:-00088:+00036:003206.7683:07583
07584:-00426:+00256:+00044:003206.7683:07584
07585:-00359:+00045:-00099:003202.6967:07585
07586:+00302:+00325:-00121:003202.6967:07586
07587:-00483:-00270:+00473:003202.6967:07587
07588:-00191:+00582:-00167:003202.6967:07588
07589:+00039:-00037:+00461:003202.6967:07589
07590:+00297:+00367:-00127:003202.6967:07590
07591:-00596:+00124:+00598:003201.8608:07591
07592:-00210:+00075:+00074:003201.8608:07592
07593:+00496:+00546:+00482:003201.8608:07593
07594:+00057:+00213:+00464:003201.8608:07594
07595:-00215:+00540:+00270:003201.8608:07595
07596:-00039:+00573:+00285:003201.8608:07596
07597:+00246:+00242:+00195:003201.8608:07597
07598:+00099:+00447:-00678:003190.2182:07598
07599:+00089:+00442:+00158:003190.2182:07599
07600:+00213:-00114:+00512:003190.2182:07600
07601:+00659:+00496:-00364:003190.2182:07601
07602:-00058:+00012:+00330:003190.2182:07602
07603:+00031:+00501:+00193:003190.2182:07603
07604:+00167:+00239:-00092:003186.1918:07604
07605:-00105:-00209:-00025:003186.1918:07605
07606:-00354:-00292:-00197:003186.1918:07606
07607:+00129:+00297:-00344:003186.1918:07607
07608:+00115:-00255:+00213:003186.1918:07608
07609:+00050:+00203:-00579:003186.1918:07609
07610:+00086:-00077:+00271:003169.0356:07610
07611:+00237:+00105:-00099:003169.0356:07611
07612:+00174:-00192:-00119:003169.0356:07612
07613:-00025:-00026:-00150:003169.0356:07613
07614:+00047:-00053:+00032:003169.0356:07614
07615:+00428:-00160:+00025:003169.0356:07615
07616:+00279:+00164:+00068:003165.5520:07616
07617:-00057:+00066:-00374:003165.5520:07617
07618:+00034:-00028:+00342:003165.5520:07618
07619:+00204:-00030:+00070:003165.5520:07619
07620:-00142:-00103:+00045:003165.5520:07620
07621:-00603:-00060:+00422:003165.5520:07621
07622:+00063:+00213:+00311:003165.5520:07622
07623:+00048:-00265:-00033:003161.6381:07623
07624:-00315:+00550:+00162:003161.6381:07624
07625:-00189:-00199:+00557:003161.6381:07625
07626:+00218:+00196:-00296:003161.6381:07626
07627:+00365:-00009:+00558:003161.6381:07627
07628:-00284:-00064:-00502:003161.6381:07628
07629:+00094:+00206:+00279:003152.8713:07629
07630:+00253:-00261:-00077:003152.8713:07630
07631:+00345:-00014:-00121:003152.8713:07631
07632:-00573:+00176:+00575:003152.8713:07632
07633:-00259:+00249:-00115:003152.8713:07633
07634:+00467:+00266:+00264:003152.8713:07634
07635:-00052:+00309:-00047:003165.5458:07635
07636:-00740:-00162:-00422:003165.5458:07636
07637:-00009:+00550:+00012:003165.5458:07637
07638:+00244:-00010:-00161:003165.5458:07638
07639:+00019:+00107:-00522:003165.5458:07639
07640:-00493:+00184:+00167:003165.5458:07640
07641:-00234:+00117:+00062:003165.5458:07641
07642:+00542:-00110:+00072:003161.6381:07642
07643:-00538:-00154:-00105:003161.6381:07643
07644:-00518:-00050:+00080:003161.6381:07644
07645:+00356:+00018:+00125:003161.6381:07645
07646:+00586:+00207:-00544:003161.6381:07646
07647:-00288:-00320:-00064:003161.6381:07647
07648:-00034:+00316:-00437:003152.8364:07648
07649:+00331:-00303:-00206:003152.8364:07649
07650:+00376:+00240:-00017:003152.8364:07650
07651:-00514:-00047:+00423:003152.8364:07651
07652:-00151:+00246:-00421:003152.8364:07652
07653:+00335:-00106:+00280:003152.8364:07653
07654:-00500:+00074:-00222:003165.5163:07654
07655:-00579:-00576:+00395:003165.5163:07655
07656:-00010:+00275:-00290:003165.5163:07656
07657:+00092:-00204:+00001:003165.5163:07657
07658:-00234:-00025:-00148:003165.5163:07658
07659:-00194:+00101:-00036:003165.5163:07659
07660:+00075:+00012:-00030:003165.5163:07660
07661:+00277:+00081:+00072:003169.7368:07661
07662:-00369:-00033:+00144:003169.7368:07662
07663:-00141:-00015:+00388:003169.7368:07663
07664:+00339:+00286:+00243:003169.7368:07664
07665:+00390:+00145:+00113:003169.7368:07665
07666:-00359:-00021:-00154:003169.7368:07666
07667:-00011:+00426:+00229:003160.9033:07667
07668:+00275:+00102:+00026:003160.9033:07668
07669:+00369:+00267:-00001:003160.9033:07669
07670:-00489:-00134:+00300:003160.9033:07670
07671:-00225:+00073:-00132:003160.9033:07671
07672:+00290:+00286:+00194:003160.9033:07672
07673:-00166:-00001:-00001:003181.9008:07673
07674:-00456:-00054:-00005:003181.9008:07674
07675:-00094:+00350:+00163:003181.9008:07675
07676:+00104:-00056:+00149:003181.9008:07676
07677:-00092:+00430:-00449:003181.9008:07677
07678:-00376:-00079:+00212:003181.9008:07678
07679:-00076:+00019:-00231:003181.9008:07679
07680:+00413:+00061:-00141:003186.1010:07680
07681:-00447:-00128:-00104:003186.1010:07681
07682:-00646:-00162:-00047:003186.1010:07682
07683:+00210:+00053:-00239:003186.1010:07683
07684:+00516:-00045:-00430:003186.1010:07684
07685:+00049:-00220:-00622:003186.1010:07685
07686:-00145:-00126:-00618:003177.1621:07686
07687:+00020:-00317:-00453:003177.1621:07687
07688:+00500:+00154:-00767:003177.1621:07688
07689:-00184:-00103:-00552:003177.1621:07689
07690:-00187:-00102:-00656:003177.1621:07690
07691:+00381:+00113:-00626:003177.1621:07691
07692:+00361:-00268:-00715:003198.3955:07692
07693:-00222:-00354:-00472:003198.3955:07693
07694:+00133:+00332:-00520:003198.3955:07694
07695:+00263:-00137:-00296:003198.3955:07695
07696:-00427:-00216:-00437:003198.3955:07696
07697:-00307:+00050:-00129:003198.3955:07697
07698:+00041:-00362:-00062:003202.7089:07698
07699:+00531:+00125:-00511:003202.7089:07699
07700:-00311:-00039:+00072:003202.7089:07700
07701:-00482:+00041:-00188:003202.7089:07701
07702:+00137:+00372:+00123:003202.7089:07702
07703:+00394:+00096:-00020:003202.7089:07703
07704:-00200:+00407:+00217:003202.7089:07704
07705:-00301:+00253:+00391:003201.8544:07705
07706:+00176:+00315:+00139:003201.8544:07706
07707:+00324:+00370:+00328:003201.8544:07707
07708:-00334:+00169:+00098:003201.8544:07708
07709:-00435:+00020:+00252:003201.8544:07709
07710:+00332:+00303:+00297:003201.8544:07710
07711:+00175:-00071:+00331:003198.4992:07711
07712:-00256:+00022:+00443:003198.4992:07712
07713:+00089:+00063:+00489:003198.4992:07713
07714:+00391:+00059:+00435:003198.4992:07714
07715:-00001:+00137:+00237:003198.4992:07715
07716:-00473:+00090:+00323:003198.4992:07716
07717:-00170:+00126:+00348:003211.1298:07717
07718:+00093:+00087:+00320:003211.1298:07718
07719:-00191:+00155:+00464:003211.1298:07719
07720:-00302:+00281:+00247:003211.1298:07720
07721:+00332:+00263:+00080:003211.1298:07721
07722:+00200:-00011:+00409:003211.1298:07722
07723:-00346:+00284:+00406:003185.3845:07723
07724:-00069:-00012:+00463:003185.3845:07724
07725:+00380:+00159:-00051:003185.3845:07725
07726:-00024:-00211:-00027:003185.3845:07726
07727:-00203:+00168:+00021:003185.3845:07727
07728:+00141:+00054:+00316:003185.3845:07728
07729:+00362:-00015:-00272:003185.3845:07729
07730:+00112:+00245:-00283:003206.7746:07730
07731:-00407:-00081:-00623:003206.7746:07731
07732:+00455:+00606:-00247:003206.7746:07732
07733:+00428:+00201:+00079:003206.7746:07733
07734:+00127:+00195:-00444:003206.7746:07734
07735:+00190:-00142:+00188:003206.7746:07735
07736:+00655:+00235:-00363:003194.4169:07736
07737:-00101:-00273:-00365:003194.4169:07737
07738:-00358:-00180:-00223:003194.4169:07738
07739:+00298:-00160:+00380:003194.4169:07739
07740:+00414:-00392:-00576:003194.4169:07740
07741:+00113:+00044:-00532:003194.4169:07741
07742:-00681:+00136:-00172:003185.3547:07742
07743:+00617:-00186:+00043:003185.3547:07743
07744:+00613:+00202:-00255:003185.3547:07744
07745:-00178:+00225:-00170:003185.3547:07745
07746:-00147:-00237:+00270:003185.3547:07746
07747:+00406:+00155:-00227:003185.3547:07747
07748:+00176:-00177:+00225:003190.3759:07748
07749:-00198:+00268:-00185:003190.3759:07749
07750:-00138:-00219:+00130:003190.3759:07750
07751:+00235:+00241:-00229:003190.3759:07751
07752:+00107:-00226:+00179:003190.3759:07752
07753:-00463:+00276:+00115:003190.3759:07753
07754:+00249:+00137:+00498:003190.3759:07754
07755:+00299:+00321:-00135:003194.5688:07755
07756:-00225:-00245:+00469:003194.5688:07756
07757:-00473:+00202:-00010:003194.5688:07757
07758:+00233:-00015:+00857:003194.5688:07758
07759:+00078:-00079:+00112:003194.5688:07759
07760:-00200:-00029:+00218:003194.5688:07760
07761:-00569:+00206:+00521:003177.3295:07761
07762:+00403:+00268:-00064:003177.3295:07762
07763:+00249:+00085:+00598:003177.3295:07763
07764:-00474:+00325:-00008:003177.3295:07764
07765:-00051:+00067:+00532:003177.3295:07765
07766:+00339:+00536:+00056:003177.3295:07766
07767:-00048:+00141:+00286:003190.4003:07767
07768:-00402:+00205:+00244:003190.4003:07768
07769:-00148:+00285:+00414:003190.4003:07769
07770:+00184:+00023:+00066:003190.4003:07770
07771:+00164:+00059:-00241:003190.4003:07771
07772:-00597:+00074:-00112:003190.4003:07772
07773:+00278:+00186:-00085:003190.4003:07773
07774:+00304:+00092:-00245:003186.4033:07774
07775:-00201:-00040:-00337:003186.4033:07775
07776:-00582:+00004:+00068:003186.4033:07776
07777:+00293:+00159:-00338:003186.4033:07777
07778:+00539:-00076:-00113:003186.4033:07778
07779:+00071:+00153:-00347:003186.4033:07779
07780:-00181:-00443:-00127:003177.4375:07780
07781:+00379:+00187:-00537:003177.4375:07781
07782:+00300:-00054:-00389:003177.4375:07782
07783:-00441:+00170:-00459:003177.4375:07783
07784:+00388:+00252:+00104:003177.4375:07784
07785:+00321:+00189:-00575:003177.4375:07785
07786:-00010:-00088:-00054:003190.4367:07786
07787:-00379:+00020:-00180:003190.4367:07787
07788:+00067:-00270:-00094:003190.4367:07788
07789:+00201:+00035:-00095:003190.4367:07789
07790:-00021:+00231:-00017:003190.4367:07790
07791:-00445:-00128:+00032:003190.4367:07791
07792:+00229:+00210:+00072:003194.6293:07792
07793:+00158:+00424:-00079:003194.6293:07793
07794:-00436:-00386:+00119:003194.6293:07794
07795:-00455:+00337:+00148:003194.6293:07795
07796:+00086:+00171:+00074:003194.6293:07796
07797:+00052:+00079:+00168:003194.6293:07797
07798:-00206:+00555:+00313:003194.6293:07798
07799:-00182:-00242:+00532:003193.7219:07799
07800:+00359:+00170:+00019:003193.7219:07800
07801:+00190:+00517:+00172:003193.7219:07801
07802:-00475:-00237:+00253:003193.7219:07802
07803:+00130:+00520:+00289:003193.7219:07803
07804:+00326:+00523:+00089:003193.7219:07804
07805:-00155:-00182:-00039:003198.6948:07805
07806:-00420:+00230:+00055:003198.6948:07806
07807:+00008:+00117:+00082:003198.6948:07807
07808:+00214:-00040:-00265:003198.6948:07808
07809:-00066:-00030:-00025:003198.6948:07809
07810:-00516:-00167:-00523:003198.6948:07810
07811:+00303:-00102:-00849:003211.3144:07811
07812:+00377:+00225:-00451:003211.3144:07812
07813:-00385:-00441:-00619:003211.3144:07813
07814:-00373:+00096:-00724:003211.3144:07814
07815:+00469:+00023:-00568:003211.3144:07815
07816:+00184:-00139:-00853:003211.3144:07816
07817:-00340:-00108:-00409:003210.3762:07817
07818:-00036:+00150:-00438:003210.3762:07818
07819:+00410:-00057:+00072:003210.3762:07819
07820:+00298:+00143:-00177:003210.3762:07820
07821:-00093:-00117:-00451:003210.3762:07821
07822:+00120:+00241:-00314:003210.3762:07822
07823:+00101:+00041:-00208:003210.3762:07823
07824:-00403:+00038:-00201:003215.4509:07824
07825:-00386:+00168:+00176:003215.4509:07825
07826:+00093:+00237:+00133:003215.4509:07826
07827:+00145:+00297:+00103:003215.4509:07827
07828:-00242:+00490:-00055:003215.4509:07828
07829:-00241:+00181:+00240:003215.4509:07829
07830:-00098:+00307:+00275:003219.6882:07830
07831:-00135:+00156:-00004:003219.6882:07831
07832:-00284:+00173:+00288:003219.6882:07832
07833:+00067:+00017:+00356:003219.6882:07833
07834:+00391:-00198:+00221:003219.6882:07834
07835:-00160:+00206:+00325:003219.6882:07835
07836:-00183:-00103:+00237:003202.0429:07836
07837:+00398:+00087:+00316:003202.0429:07837
07838:+00468:+00079:+00319:003202.0429:07838
07839:-00122:-00085:+00010:003202.0429:07839
07840:-00142:+00466:+00006:003202.0429:07840
07841:+00067:-00376:+00432:003202.0429:07841
07842:+00394:+00114:-00005:003198.7436:07842
07843:-00316:-00402:+00588:003198.7436:07843
07844:-00161:-00208:-00141:003198.7436:07844
07845:+00173:-00141:+00729:003198.7436:07845
07846:-00247:+00040:-00234:003198.7436:07846
07847:-00360:-00058:-00077:003198.7436:07847
07848:-00265:+00613:+00253:003202.9228:07848
07849:+00616:+00628:-00077:003202.9228:07849
07850:+00349:+00163:+00078:003202.9228:07850
07851:+00102:+00424:+00136:003202.9228:07851
07852:-00136:-00235:+00473:003202.9228:07852
07853:+00417:-00273:-00080:003202.9228:07853
07854:-00105:+00286:-00075:003202.9228:07854
07855:-00131:+00153:-00028:003177.2819:07855
07856:+00412:+00235:-00061:003177.2819:07856
07857:+00421:+00218:+00017:003177.2819:07857
07858:-00084:-00373:+00366:003177.2819:07858
07859:+00021:+00309:-00436:003177.2819:07859
07860:+00420:-00216:-00088:003177.2819:07860
07861:+00063:-00170:-00522:003181.8769:07861
07862:+00032:+00043:+00097:003181.8769:07862
07863:+00197:-00395:-00371:003181.8769:07863
07864:+00111:-00227:-00143:003181.8769:07864
07865:-00037:-00298:+00111:003181.8769:07865
07866:+00094:+00078:-00898:003181.8769:07866
07867:-00234:-00021:+00337:003169.6169:07867
07868:+00229:+00490:-00425:003169.6169:07868
07869:-00006:+00113:-00789:003169.6169:07869
07870:+00011:+00324:+00318:003169.6169:07870
07871:-00034:-00318:+00464:003169.6169:07871
07872:+00703:+00121:-00161:003169.6169:07872
07873:-00066:-00450:+00576:003169.6169:07873
07874:-00049:+00528:-00254:003160.7668:07874
07875:+00141:-00745:+01006:003160.7668:07875
07876:-00040:+00403:-00327:003160.7668:07876
07877:-00382:-00350:+00523:003160.7668:07877
07878:-00215:+00201:+00053:003160.7668:07878
07879:+00438:+00190:+00065:003160.7668:07879
07880:-00008:+00091:+00051:003157.3627:07880
07881:-00436:+00230:+00284:003157.3627:07881
07882:-00373:-00041:+00616:003157.3627:07882
07883:+00206:+00131:+00304:003157.3627:07883
07884:-00428:+00336:+00306:003157.3627:07884
07885:-00402:+00118:+00181:003157.3627:07885
07886:+00021:-00012:+00186:003153.4562:07886
07887:+00129:+00535:+00085:003153.4562:07887
07888:-00455:-00012:+00142:003153.4562:07888
07889:-00322:+00325:-00117:003153.4562:07889
07890:-00021:+00161:+00220:003153.4562:07890
07891:+00385:+00074:-00095:003153.4562:07891
07892:-00428:+00125:+00142:003153.4562:07892
07893:-00484:+00198:+00084:003152.7829:07893
07894:+00377:+00065:-00056:003152.7829:07894
07895:-00017:+00183:-00083:003152.7829:07895
07896:-00296:-00021:-00102:003152.7829:07896
07897:+00013:+00252:+00020:003152.7829:07897
07898:+00246:-00359:-00108:003152.7829:07898
07899:+00025:-00056:-00102:003149.1687:07899
07900:-00428:+00036:-00128:003149.1687:07900
07901:-00088:-00084:-00217:003149.1687:07901
07902:+00181:-00086:-00109:003149.1687:07902
07903:-00255:+00009:-00320:003149.1687:07903
07904:-00319:-00050:-00441:003149.1687:07904
07905:+00235:-00061:-00073:003153.4387:07905
07906:+00090:+00414:-00430:003153.4387:07906
07907:-00306:-00454:-00271:003153.4387:07907
07908:-00170:+00588:-00610:003153.4387:07908
07909:+00015:-00150:+00303:003153.4387:07909
07910:+00343:+00098:+00043:003153.4387:07910
07911:-00295:-00142:+00029:003153.4387:07911
07912:-00260:+00213:-00249:003160.9682:07912
07913:+00103:-00262:+00128:003160.9682:07913
07914:-00042:+00621:-00338:003160.9682:07914
07915:-00452:-00535:+00388:003160.9682:07915
07916:-00267:+00402:-00377:003160.9682:07916
07917:-00094:+00278:+00195:003160.9682:07917
07918:-00139:-00030:-00210:003165.6777:07918
07919:-00115:+00194:+00270:003165.6777:07919
07920:-00039:+00115:+00183:003165.6777:07920
07921:+00252:+00039:+00175:003165.6777:07921
07922:-00478:+00103:+00144:003165.6777:07922
07923:-00327:+00037:-00084:003165.6777:07923
07924:+00167:+00114:+00298:003169.8803:07924
07925:+00230:+00313:-00065:003169.8803:07925
07926:-00436:-00104:+00138:003169.8803:07926
07927:-00175:+00553:+00042:003169.8803:07927
07928:+00100:+00098:+00273:003169.8803:07928
07929:+00305:+00307:+00058:003169.8803:07929
07930:-00453:+00035:+00289:003169.8803:07930
07931:-00276:+00238:+00149:003160.9982:07931
07932:+00453:+00191:+00301:003160.9982:07932
07933:-00107:+00015:-00014:003160.9982:07933
07934:-00447:-00359:+00213:003160.9982:07934
07935:+00014:+00024:-00206:003160.9982:07935
07936:+00316:-00022:-00587:003160.9982:07936
07937:-00187:-00044:-00529:003182.0341:07937
07938:-00442:-00025:-00489:003182.0341:07938
07939:-00028:-00375:-00152:003182.0341:07939
07940:+00728:+00136:-00396:003182.0341:07940
07941:-00434:-00507:-00688:003182.0341:07941
07942:-00448:-00396:-00925:003182.0341:07942
07943:+00304:-00189:-00785:003194.5566:07943
07944:+00148:-00272:-00868:003194.5566:07944
07945:-00285:-00745:-00660:003194.5566:07945
07946:+00009:+00325:-00675:003194.5566:07946
07947:+00340:-00680:-00074:003194.5566:07947
07948:+00402:+00113:-00827:003194.5566:07948
07949:-00344:-00138:-00154:003194.5566:07949
07950:-00311:-00433:-00492:003177.2761:07950
07951:+00729:+00626:-00388:003177.2761:07951
07952:+00226:+00132:+00352:003177.2761:07952
07953:-00216:+00370:-00341:003177.2761:07953
07954:-00375:+00673:+00381:003177.2761:07954
07955:+00170:+00129:+00144:003177.2761:07955
07956:+00191:+00365:+00033:003198.6457:07956
07957:-00542:+00271:+00221:003198.6457:07957
07958:-00409:-00024:+00118:003198.6457:07958
07959:+00326:+00057:+00381:003198.6457:07959
07960:-00209:+00059:+00257:003198.6457:07960
07961:-00523:-00262:+00264:003198.6457:07961
07962:+00309:+00326:+00386:003194.6293:07962
07963:+00264:-00336:+00399:003194.6293:07963
07964:+00040:-00021:+00276:003194.6293:07964
07965:-00216:+00226:+00319:003194.6293:07965
07966:+00229:-00233:+00133:003194.6293:07966
07967:+00163:-00185:+00310:003194.6293:07967
07968:-00352:-00121:+00040:003185.5590:07968
07969:-00250:-00902:+00524:003185.5590:07969
07970:+00416:+00527:-00446:003185.5590:07970
07971:+00078:-00123:+00552:003185.5590:07971
07972:-00401:+00441:-00451:003185.5590:07972
07973:+00127:+00601:+00154:003185.5590:07973
07974:+00047:-00204:+00402:003185.5590:07974
07975:+00048:+00322:-00030:003182.0820:07975
07976:-00182:-00126:+00723:003182.0820:07976
07977:+00334:+00063:-00257:003182.0820:07977
07978:+00058:+00163:+00462:003182.0820:07978
07979:-00309:+00078:+00147:003182.0820:07979
07980:-00340:+00048:-00206:003182.0820:07980
07981:+00616:+01015:+00119:003194.6054:07981
07982:+00305:-00395:+00306:003194.6054:07982
07983:-00325:+00696:-00139:003194.6054:07983
07984:-00038:+00149:+00744:003194.6054:07984
07985:+00624:-00049:-00094:003194.6054:07985
07986:+00197:-00038:-00043:003194.6054:07986
07987:-00507:+00204:-00519:003177.2819:07987
07988:-00115:-00477:-00338:003177.2819:07988
07989:+00364:+00060:-00515:003177.2819:07989
07990:-00048:-00095:-00710:003177.2819:07990
07991:-00477:-00137:-00216:003177.2819:07991
07992:+00219:+00375:-00599:003177.2819:07992
07993:+00020:-00526:+00151:003182.0820:07993
07994:+00053:+00436:-00658:003182.0820:07994
07995:+00089:-00298:+00040:003182.0820:07995
07996:+00378:-00134:+00029:003182.0820:07996
07997:+00686:-00174:+00226:003182.0820:07997
07998:-00304:-00194:-00237:003182.0820:07998
07999:-00093:-00251:+00423:003182.0820:07999
08000:+00373:+00281:+00123:003178.0812:08000
08001:+00516:-00227:+00073:003178.0812:08001
08002:-00324:+00056:+00034:003178.0812:08002
08003:+00088:+00259:+00181:003178.0812:08003
08004:+00085:+00013:+00427:003178.0812:08004
08005:-00177:+00504:-00113:003178.0812:08005
08006:-00629:-00250:+00588:003177.4016:08006
08007:-00062:+00245:-00038:003177.4016:08007
08008:+00314:+00280:+00575:003177.4016:08008
08009:-00707:-00220:-00036:003177.4016:08009
08010:-00669:+00070:+00486:003177.4016:08010
08011:-00024:+00144:+00126:003177.4016:08011
08012:+00235:+00096:+00077:003165.7734:08012
08013:-00330:+00419:+00107:003165.7734:08013
08014:-00103:-00038:+00242:003165.7734:08014
08015:+00073:-00039:+00334:003165.7734:08015
08016:+00299:+00553:+00334:003165.7734:08016
08017:-00392:-00312:+00283:003165.7734:08017
08018:-00025:+00195:+00215:003165.7734:08018
08019:+00203:+00250:+00093:003169.9582:08019
08020:+00255:+00118:-00453:003169.9582:08020
08021:-00319:+00070:-00041:003169.9582:08021
08022:+00188:+00377:-00302:003169.9582:08022
08023:+00022:-00276:-00035:003169.9582:08023
08024:-00247:+00235:-00313:003169.9582:08024
08025:-00244:-00372:+00160:003161.1345:08025
08026:+00172:-00030:-00296:003161.1345:08026
08027:+00338:-00083:+00005:003161.1345:08027
08028:-00555:-00029:-00851:003161.1345:08028
08029:-00408:-00125:+00091:003161.1345:08029
08030:+00300:+00246:-00089:003161.1345:08030
08031:+00444:-00089:-00303:003165.6896:08031
08032:-00564:+00325:-00524:003165.6896:08032
08033:+00172:+00169:-00053:003165.6896:08033
08034:+00362:+00316:+00026:003165.6896:08034
08035:+00464:-00066:+00161:003165.6896:08035
08036:-00532:-00105:+00058:003165.6896:08036
08037:-00035:+00017:+00293:003165.6896:08037
08038:+00109:+00033:-00064:003161.8229:08038
08039:+00199:+00311:-00194:003161.8229:08039
08040:-00637:-00042:-00113:003161.8229:08040
08041:+00241:+00459:-00317:003161.8229:08041
08042:+00108:-00058:+00400:003161.8229:08042
08043:-00254:+00246:-00098:003161.8229:08043
08044:-00392:-00052:+00438:003161.1520:08044
08045:+00167:+00343:-00162:003161.1520:08045
08046:+00076:-00215:+00160:003161.1520:08046
08047:-00471:+00285:+00027:003161.1520:08047
08048:-00328:-00056:+00468:003161.1520:08048
08049:+00378:+00052:+00041:003161.1520:08049
08050:+00197:+00068:+00124:003173.9819:08050
08051:-00511:+00122:+00069:003173.9819:08051
08052:+00236:+00212:+00314:003173.9819:08052
08053:+00453:+00242:+00290:003173.9819:08053
08054:+00027:+00262:+00205:003173.9819:08054
08055:-00440:+00190:+00288:003173.9819:08055
08056:+00012:+00330:+00216:003173.9819:08056
08057:+00245:+00216:+00094:003178.1232:08057
08058:-00010:+00242:+00059:003178.1232:08058
08059:-00481:+00123:+00113:003178.1232:08059
08060:+00386:+00160:+00211:003178.1232:08060
08061:+00371:+00094:-00071:003178.1232:08061
08062:-00392:-00237:-00246:003178.1232:08062
08063:-00262:-00028:-00181:003169.1665:08063
08064:+00221:+00024:-00416:003169.1665:08064
08065:+00183:-00217:-00382:003169.1665:08065
08066:-00484:+00128:-00510:003169.1665:08066
08067:-00347:-00254:-00466:003169.1665:08067
08068:+00437:+00047:-00525:003169.1665:08068
08069:+00327:-00014:-00629:003190.3759:08069
08070:-00307:-00176:-00663:003190.3759:08070
08071:+00147:-00135:-00799:003190.3759:08071
08072:+00258:-00169:-00749:003190.3759:08072
08073:+00064:-00409:-00925:003190.3759:08073
08074:-00196:-00062:-00576:003190.3759:08074
08075:+00202:+00153:-00412:003202.9658:08075
08076:+00524:-00665:-00153:003202.9658:08076
08077:+00274:+00020:-00508:003202.9658:08077
08078:-00347:-00346:+00188:003202.9658:08078
08079:+00123:+00126:-00309:003202.9658:08079
08080:+00358:+00412:-00469:003202.9658:08080
08081:-00237:+00352:-00437:003202.9658:08081
08082:-00094:+00544:-00058:003193.7463:08082
08083:-00061:+00245:+00251:003193.7463:08083
08084:+00174:+00402:+00237:003193.7463:08084
08085:-00398:+00045:+00335:003193.7463:08085
08086:-00242:+00173:+00159:003193.7463:08086
08087:+00188:+00095:+00569:003193.7463:08087
08088:+00283:-00353:+00013:003198.5971:08088
08089:-00420:-00196:+00883:003198.5971:08089
08090:-00114:+00082:+00278:003198.5971:08090
08091:+00436:-00174:+00340:003198.5971:08091
08092:-00266:+00025:-00060:003198.5971:08092
08093:-00195:+00177:+00116:003198.5971:08093
08094:+00037:-00066:+00191:003202.9594:08094
08095:+00649:+00206:-00002:003202.9594:08095
08096:+00003:-00179:+00490:003202.9594:08096
08097:-00286:-00132:-00097:003202.9594:08097
08098:+00408:-00184:+00208:003202.9594:08098
08099:+00851:-00178:-00168:003202.9594:08099
08100:-00373:-00113:+00226:003193.8188:08100
08101:-00328:-00005:+00052:003193.8188:08101
08102:+00231:+00230:-00241:003193.8188:08102
08103:-00021:+00081:+00125:003193.8188:08103
08104:-00436:+00383:-00122:003193.8188:08104
08105:-00191:+00256:+00164:003193.8188:08105
08106:+00731:+00288:+00064:003193.8188:08106
08107:+00173:+00120:-00135:003190.3942:08107
08108:-00575:+00234:+00111:003190.3942:08108
08109:+00287:+00079:+00036:003190.3942:08109
08110:+00757:+00220:-00173:003190.3942:08110
08111:-00404:-00094:+00340:003190.3942:08111
08112:-00185:+00259:-00177:003190.3942:08112
08113:+00271:+00041:+00139:003202.9291:08113
08114:-00071:+00070:-00217:003202.9291:08114
08115:-00550:+00327:+00038:003202.9291:08115
08116:-00048:+00084:-00112:003202.9291:08116
08117:+00781:+00269:-00254:003202.9291:08117
08118:+00037:-00263:+00219:003202.9291:08118
08119:-00365:+00232:-00140:003185.3845:08119
08120:+00395:-00150:+00049:003185.3845:08120
08121:+00693:+00049:-00449:003185.3845:08121
08122:-00442:-00128:+00016:003185.3845:08122
08123:-00101:-00025:-00121:003185.3845:08123
08124:+00347:+00095:+00415:003185.3845:08124
08125:+00157:-00062:-00077:003190.2060:08125
08126:-00331:+00176:-00050:003190.2060:08126
08127:-00289:+00154:+00117:003190.2060:08127
08128:+00485:-00102:-00074:003190.2060:08128
08129:+00578:+00186:-00058:003190.2060:08129
08130:-00143:-00087:+00376:003190.2060:08130
08131:+00005:-00023:+00069:003190.2060:08131
08132:+00383:+00089:+00235:003194.4597:08132
08133:+00058:-00266:+00127:003194.4597:08133
08134:-00235:+00129:+00080:003194.4597:08134
08135:-00112:+00100:+00469:003194.4597:08135
08136:+00337:-00004:-00093:003194.4597:08136
08137:+00079:+00186:+00128:003194.4597:08137
08138:-00573:+00038:+00347:003168.9699:08138
08139:+00169:+00004:+00129:003168.9699:08139
08140:+00386:+00351:-00070:003168.9699:08140
08141:-00357:-00079:+00443:003168.9699:08141
08142:-00321:+00311:+00195:003168.9699:08142
08143:+00265:-00097:+00201:003168.9699:08143
08144:+00425:+00323:-00283:003181.8586:08144
08145:-00194:+00326:+00147:003181.8586:08145
08146:-00478:+00543:-00393:003181.8586:08146
08147:+00478:+00175:+00012:003181.8586:08147
08148:+00303:+00448:+00342:003181.8586:08148
08149:-00255:+00245:+00045:003181.8586:08149
08150:+00062:+00150:+00171:003181.8586:08150
08151:+00452:+00363:-00144:003177.8344:08151
08152:-00194:-00253:+00039:003177.8344:08152
08153:-00387:+00175:-00430:003177.8344:08153
08154:+00020:-00146:+00478:003177.8344:08154
08155:+00005:+00115:-00529:003177.8344:08155
08156:-00261:-00455:+00051:003177.8344:08156
08157:-00194:+00281:-00285:003160.9094:08157
08158:+00316:-00018:-00159:003160.9094:08158
08159:+00065:+00171:-00224:003160.9094:08159
08160:-00156:+00035:-00169:003160.9094:08160
08161:-00222:+00060:+00032:003160.9094:08161
08162:+00279:-00043:-00163:003160.9094:08162
08163:-00103:+00034:-00294:003173.6694:08163
08164:-00186:+00047:-00081:003173.6694:08164
08165:+00071:-00036:-00011:003173.6694:08165
08166:+00211:-00028:-00229:003173.6694:08166
08167:-00182:-00206:+00151:003173.6694:08167
08168:-00301:+00200:-00118:003173.6694:08168
08169:+00283:+00023:+00155:003173.6694:08169
08170:+00326:+00215:-00022:003169.7304:08170
08171:-00434:+00041:+00031:003169.7304:08171
08172:-00390:+00056:-00290:003169.7304:08172
08173:+00198:+00082:+00316:003169.7304:08173
08174:-00023:+00126:+00001:003169.7304:08174
08175:-00348:-00217:+00053:003169.7304:08175
08176:-00346:+00320:+00110:003160.8913:08176
08177:+00318:-00073:+00075:003160.8913:08177
08178:+00332:+00057:+00124:003160.8913:08178
08179:-00345:+00188:+00150:003160.8913:08179
08180:-00314:+00005:+00081:003160.8913:08180
08181:+00271:+00163:+00037:003160.8913:08181
08182:-00009:+00247:+00049:003181.9069:08182
08183:-00308:-00231:-00029:003181.9069:08183
08184:-00077:+00323:-00079:003181.9069:08184
08185:+00334:+00398:-00099:003181.9069:08185
08186:-00030:-00069:-00104:003181.9069:08186
08187:-00317:+00246:-00065:003181.9069:08187
08188:+00054:-00075:-00141:003178.0031:08188
08189:+00264:+00041:-00332:003178.0031:08189
08190:-00377:-00093:-00034:003178.0031:08190
08191:-00293:-00212:-00412:003178.0031:08191
08192:+00132:-00375:-00196:003178.0031:08192
08193:+00020:-00178:-00909:003178.0031:08193
08194:-00339:-00586:-00619:003178.0031:08194
08195:-00168:-00218:-00925:003185.5410:08195
08196:+00468:-00080:-00899:003185.5410:08196
08197:+00213:-00409:-00874:003185.5410:08197
08198:-00280:-00232:-00925:003185.5410:08198
08199:-00426:-00188:-00352:003185.5410:08199
08200:+00470:+00281:-00529:003185.5410:08200
08201:+00355:-00073:+00310:003198.7187:08201
08202:+00001:+00198:-00395:003198.7187:08202
08203:-00007:+00121:+00513:003198.7187:08203
08204:-00154:-00058:-00039:003198.7187:08204
08205:-00128:+00572:+00144:003198.7187:08205
08206:-00468:+00165:+00189:003198.7187:08206
08207:-00073:+00524:+00044:003186.3127:08207
08208:-00074:+00404:+00145:003186.3127:08208
08209:-00162:-00086:-00028:003186.3127:08209
08210:-00435:+00405:+00338:003186.3127:08210
08211:+00265:+00155:+00363:003186.3127:08211
08212:+00063:-00091:+00335:003186.3127:08212
08213:-00150:+00358:+00435:003186.3127:08213
08214:+00062:-00243:+00617:003185.5534:08214
08215:+00480:+00077:+00105:003185.5534:08215
08216:+00365:+00070:+00587:003185.5534:08216
08217:-00297:-00103:+00140:003185.5534:08217
08218:-00023:+00086:+00357:003185.5534:08218
08219:+00157:-00117:-00001:003185.5534:08219
08220:-00128:-00137:+00026:003173.8859:08220
08221:-00284:-00116:+00174:003173.8859:08221
08222:+00283:-00037:-00143:003173.8859:08222
08223:+00152:+00223:+00141:003173.8859:08223
08224:-00137:+00158:-00122:003173.8859:08224
08225:-00247:+00427:+00106:003173.8859:08225
08226:+00164:+00338:+00396:003169.8803:08226
08227:+00555:+00523:+00001:003169.8803:08227
08228:-00299:+00270:+00415:003169.8803:08228
08229:-00253:+00432:+00098:003169.8803:08229
08230:+00440:+00087:+00083:003169.8803:08230
08231:+00029:-00029:-00027:003169.8803:08231
08232:-00391:-00297:+00036:003169.8803:08232
08233:+00104:+00209:-00143:003161.0512:08233
08234:+00345:+00213:-00037:003161.0512:08234
08235:+00019:+00392:-00160:003161.0512:08235
08236:-00436:+00052:+00193:003161.0512:08236
08237:-00066:+00571:-00223:003161.0512:08237
08238:+00439:+00206:-00254:003161.0512:08238
08239:-00402:+00082:-00483:003165.6777:08239
08240:-00370:+00278:+00023:003165.6777:08240
08241:+00622:+00197:-00054:003165.6777:08241
08242:+00401:-00339:+00048:003165.6777:08242
08243:-00230:+00278:-00096:003165.6777:08243
08244:-00183:-00441:+00170:003165.6777:08244
08245:+00406:+00158:-00313:003161.7573:08245
08246:+00415:+00060:+00254:003161.7573:08246
08247:-00346:-00243:-00250:003161.7573:08247
08248:-00058:+00100:-00197:003161.7573:08248
08249:+00283:+00430:-00084:003161.7573:08249
08250:-00064:-00090:-00176:003161.7573:08250
08251:-00455:+00237:+00019:003161.7573:08251
08252:+00052:+00137:+00322:003145.0270:08252
08253:+00137:-00306:+00187:003145.0270:08253
08254:+00083:+00180:+00070:003145.0270:08254
08255:-00363:-00382:+00380:003145.0270:08255
08256:-00031:+00213:-00087:003145.0270:08256
08257:+00076:+00263:+00146:003145.0270:08257
08258:-00316:+00043:+00132:003149.3937:08258
08259:-00432:+00083:+00323:003149.3937:08259
08260:+00189:+00295:+00168:003149.3937:08260
08261:+00190:-00071:+00271:003149.3937:08261
08262:-00011:+00249:-00069:003149.3937:08262
08263:-00259:-00214:+00217:003149.3937:08263
08264:-00045:+00020:+00188:003145.4821:08264
08265:+00092:+00120:+00026:003145.4821:08265
08266:-00331:-00134:+00217:003145.4821:08266
08267:-00103:+00175:+00042:003145.4821:08267
08268:+00121:+00115:+00061:003145.4821:08268
08269:-00142:+00234:-00093:003145.4821:08269
08270:-00512:+00236:+00081:003145.4821:08270
08271:+00013:+00189:-00069:003129.0654:08271
08272:+00073:+00052:+00134:003129.0654:08272
08273:+00129:+00385:+00032:003129.0654:08273
08274:-00286:-00334:+00221:003129.0654:08274
08275:-00119:+00053:+00058:003129.0654:08275
08276:+00103:+00208:+00086:003129.0654:08276
08277:-00137:+00160:-00128:003133.3647:08277
08278:-00154:+00044:+00218:003133.3647:08278
08279:+00206:+00433:-00202:003133.3647:08279
08280:+00242:-00112:+00123:003133.3647:08280
08281:+00035:+00420:-00243:003133.3647:08281
08282:-00017:-00123:+00106:003133.3647:08282
08283:+00185:-00103:-00364:003137.5771:08283
08284:+00322:+00197:+00047:003137.5771:08284
08285:-00214:-00116:+00185:003137.5771:08285
08286:+00142:-00186:-00411:003137.5771:08286
08287:+00076:+00119:-00322:003137.5771:08287
08288:-00185:-00042:-00160:003137.5771:08288
08289:-00421:+00268:-00173:003137.5771:08289
08290:+00311:+00004:+00095:003121.1542:08290
08291:+00300:+00161:-00117:003121.1542:08291
08292:-00010:+00393:-00032:003121.1542:08292
08293:-00336:-00022:+00093:003121.1542:08293
08294:+00097:+00014:+00128:003121.1542:08294
08295:+00293:+00416:-00057:003121.1542:08295
08296:-00189:-00179:-00006:003125.4343:08296
08297:-00259:+00074:+00026:003125.4343:08297
08298:+00220:+00113:+00307:003125.4343:08298
08299:+00142:-00134:-00039:003125.4343:08299
08300:-00130:+00149:+00116:003125.4343:08300
08301:-00183:-00098:+00280:003125.4343:08301
08302:+00066:+00143:+00028:003125.4343:08302
08303:+00306:+00335:+00356:003137.5947:08303
08304:-00271:-00150:-00061:003137.5947:08304
08305:-00356:+00001:+00153:003137.5947:08305
08306:+00058:+00327:+00236:003137.5947:08306
08307:+00158:+00051:+00062:003137.5947:08307
08308:-00179:+00510:+00081:003137.5947:08308
08309:-00319:-00029:+00330:003145.0798:08309
08310:+00006:+00059:+00042:003145.0798:08310
08311:+00293:+00324:+00432:003145.0798:08311
08312:-00418:-00148:+00001:003145.0798:08312
08313:-00319:-00213:+00328:003145.0798:08313
08314:+00149:+00516:-00083:003145.0798:08314
08315:+00034:-00229:+00111:003149.5183:08315
08316:-00273:+00178:-00100:003149.5183:08316
08317:-00129:-00161:+00189:003149.5183:08317
08318:+00148:-00129:+00146:003149.5183:08318
08319:+00302:+00331:+00083:003149.5183:08319
08320:-00495:-00044:+00130:003149.5183:08320
08321:-00370:+00253:+00344:003149.5183:08321
08322:+00415:+00413:-00288:003161.7634:08322
08323:-00021:-00222:-00131:003161.7634:08323
08324:-00330:+00022:-00027:003161.7634:08324
08325:+00098:-00029:-00144:003161.7634:08325
08326:+00315:-00008:-00714:003161.7634:08326
08327:-00044:+00368:-00429:003161.7634:08327
08328:-00521:-00273:-00320:003169.1784:08328
08329:-00125:+00026:-00436:003169.1784:08329
08330:+00654:+00169:-00091:003169.1784:08330
08331:-00273:-00699:-00784:003169.1784:08331
08332:-00532:-00376:-00807:003169.1784:08332
08333:+00425:+00321:-00521:003169.1784:08333
08334:+00283:-00710:-00776:003182.0520:08334
08335:-00124:-00268:-00788:003182.0520:08335
08336:-00385:+00250:-00443:003182.0520:08336
08337:+00032:-00266:-00336:003182.0520:08337
08338:+00416:+00193:-00509:003182.0520:08338
08339:-00460:+00200:-00549:003182.0520:08339
08340:-00469:+00139:-00205:003194.5566:08340
08341:+00212:+00367:+00235:003194.5566:08341
08342:-00157:-00185:-00021:003194.5566:08342
08343:-00353:-00126:+00064:003194.5566:08343
08344:-00173:+00195:+00154:003194.5566:08344
08345:+00653:-00486:+00299:003194.5566:08345
08346:+00345:+00046:-00239:003194.5566:08346
08347:-00548:-00154:+00126:003185.4509:08347
08348:-00481:+00391:+00531:003185.4509:08348
08349:+00334:+00205:+00090:003185.4509:08349
08350:+00119:+00394:+00644:003185.4509:08350
08351:-00094:+00388:+00538:003185.4509:08351
08352:-00068:+00314:+00343:003185.4509:08352
08353:-00029:+00016:+00360:003206.9155:08353
08354:-00204:+00480:+00382:003206.9155:08354
08355:-00247:-00488:+00531:003206.9155:08355
08356:-00183:+00360:+00212:003206.9155:08356
08357:-00024:+00048:+00382:003206.9155:08357
08358:-00061:-00150:+00255:003206.9155:08358
08359:-00060:+00133:+00337:003202.8925:08359
08360:+00192:+00075:+00342:003202.8925:08360
08361:-00183:+00104:+00018:003202.8925:08361
08362:-00320:+00381:+00233:003202.8925:08362
08363:-00142:-00028:+00137:003202.8925:08363
08364:+00149:+00293:+00209:003202.8925:08364
08365:+00050:-00021:+00407:003202.0305:08365
08366:+00095:+00033:-00004:003202.0305:08366
08367:+00261:+00537:+00161:003202.0305:08367
08368:-00104:+00036:-00003:003202.0305:08368
08369:-00353:+00572:-00354:003202.0305:08369
08370:-00065:+00389:-00081:003202.0305:08370
08371:+00577:+00052:-00239:003202.0305:08371
08372:-00096:+00387:-00047:003215.3886:08372
08373:-00315:+00329:+00064:003215.3886:08373
08374:+00011:-00201:-00370:003215.3886:08374
08375:+00446:+00010:-00636:003215.3886:08375
08376:-00139:-00534:-00096:003215.3886:08376
08377:-00230:-00019:-00449:003215.3886:08377
08378:+00117:+00098:-00200:003219.6760:08378
08379:+00563:+00193:-00122:003219.6760:08379
08380:-00388:+00167:+00067:003219.6760:08380
08381:-00297:+00535:-00121:003219.6760:08381
08382:+00327:+00249:+00044:003219.6760:08382
08383:-00388:+00032:-00328:003219.6760:08383
08384:-00436:+00009:-00188:003218.6977:08384
08385:+00227:-00170:+00195:003218.6977:08385
08386:+00765:-00088:-00247:003218.6977:08386
08387:+00237:-00511:-00106:003218.6977:08387
08388:-00166:+00211:-00138:003218.6977:08388
08389:-00179:-00271:+00150:003218.6977:08389
08390:+00093:+00124:-00302:003223.8820:08390
08391:-00067:+00099:+00254:003223.8820:08391
08392:+00036:-00083:-00181:003223.8820:08392
08393:+00487:+00237:+00228:003223.8820:08393
08394:+00119:-00075:+00221:003223.8820:08394
08395:-00367:-00135:+00285:003223.8820:08395
08396:-00014:+00269:+00248:003228.1308:08396
08397:+00179:+00741:+00016:003228.1308:08397
08398:-00362:-00237:+00340:003228.1308:08398
08399:-00116:+00468:+00035:003228.1308:08399
08400:+00085:+00091:+00619:003228.1308:08400
08401:+00062:-00040:+00062:003228.1308:08401
08402:-00293:-00015:+00464:003228.1308:08402
08403:-00200:-00069:+00184:003218.6977:08403
08404:+00341:+00454:+00278:003218.6977:08404
08405:+00174:-00150:+00495:003218.6977:08405
08406:-00070:+00107:+00354:003218.6977:08406
08407:+00050:+00245:+00516:003218.6977:08407
08408:+00264:+00225:-00001:003218.6977:08408
08409:-00062:+00133:+00109:003215.3640:08409
08410:-00312:+00188:+00052:003215.3640:08410
08411:-00029:-00051:+00150:003215.3640:08411
08412:+00256:+00289:+00007:003215.3640:08412
08413:-00151:+00273:-00147:003215.3640:08413
08414:-00290:-00023:+00000:003215.3640:08414
08415:+00379:+00113:-00087:003219.4289:08415
08416:+00363:+00741:-00325:003219.4289:08416
08417:-00348:-00255:+00100:003219.4289:08417
08418:+00049:-00159:+00140:003219.4289:08418
08419:+00454:+00431:-00159:003219.4289:08419
08420:+00211:-00624:-00035:003219.4289:08420
08421:-00004:+00398:-00460:003193.4802:08421
08422:-00020:-00091:+00098:003193.4802:08422
08423:+00426:+00059:-00512:003193.4802:08423
08424:+00015:-00221:+00034:003193.4802:08424
08425:-00415:+00557:-00494:003193.4802:08425
08426:+00638:+00106:+00341:003193.4802:08426
08427:+00506:+00415:+00077:003193.4802:08427
08428:-00267:-00111:+00098:003206.7563:08428
08429:-00356:-00335:+00049:003206.7563:08429
08430:+00327:+00180:+00375:003206.7563:08430
08431:+00074:+00024:+00111:003206.7563:08431
08432:-00071:+00235:-00261:003206.7563:08432
08433:-00288:+00017:+00184:003206.7563:08433
08434:+00373:+00240:-00284:003211.0747:08434
08435:+00042:-00098:+00265:003211.0747:08435
08436:-00217:+00536:+00121:003211.0747:08436
08437:+00176:-00160:+00409:003211.0747:08437
08438:+00413:+00182:-00065:003211.0747:08438
08439:-00232:+00199:+00571:003211.0747:08439
08440:-00350:+00103:+00310:003193.5344:08440
08441:+00163:+00136:+00584:003193.5344:08441
08442:+00016:+00169:-00049:003193.5344:08442
08443:-00348:-00202:+00015:003193.5344:08443
08444:-00401:+00364:+00053:003193.5344:08444
08445:+00424:-00013:-00126:003193.5344:08445
08446:+00013:+00102:-00226:003206.7683:08446
08447:-00606:-00037:+00184:003206.7683:08447
08448:+00202:-00304:-00016:003206.7683:08448
08449:+00533:+00082:-00426:003206.7683:08449
08450:-00371:-00514:-00357:003206.7683:08450
08451:-00534:-00288:-00626:003206.7683:08451
08452:+00147:+00171:-00683:003206.7683:08452
08453:+00367:-00457:-00723:003210.9582:08453
08454:+00186:-00228:-00899:003210.9582:08454
08455:-00320:-00579:-00849:003210.9582:08455
08456:+00273:-00086:-00922:003210.9582:08456
08457:+00142:+00292:-00815:003210.9582:08457
08458:-00136:-00116:+00040:003210.9582:08458
08459:-00416:+00018:-00917:003201.7265:08459
08460:+00239:+00196:-00220:003201.7265:08460
08461:-00315:-00056:-00392:003201.7265:08461
08462:-00567:+00203:-00291:003201.7265:08462
08463:+00037:-00196:+00351:003201.7265:08463
08464:+00523:+00185:-00085:003201.7265:08464
08465:+00305:+00153:+00045:003206.7500:08465
08466:-00436:-00053:+00324:003206.7500:08466
08467:-00208:+00403:+00409:003206.7500:08467
08468:+00582:+00361:+00316:003206.7500:08468
08469:+00114:+00374:+00177:003206.7500:08469
08470:-00210:+00168:+00719:003206.7500:08470
08471:+00625:+00149:+00796:003186.0771:08471
08472:+00706:+00066:+00341:003186.0771:08472
08473:+00113:+00212:+00547:003186.0771:08473
08474:-00860:-00112:+00132:003186.0771:08474
08475:+00078:-00045:-00046:003186.0771:08475
08476:+00210:-00439:+00469:003186.0771:08476
08477:-00670:+00056:-00382:003186.0771:08477
08478:-00870:+00177:-00078:003168.9699:08478
08479:+00011:+00139:-00351:003168.9699:08479
08480:+00430:+00128:+00201:003168.9699:08480
08481:-00350:+00151:+00430:003168.9699:08481
08482:-00344:+00094:+00291:003168.9699:08482
08483:+00479:+00005:+00388:003168.9699:08483
08484:+00601:+00245:-00119:003173.5913:08484
08485:-00638:+00209:+00322:003173.5913:08485
08486:-00177:+00561:-00173:003173.5913:08486
08487:+00542:+00186:+00282:003173.5913:08487
08488:-00242:+00012:-00237:003173.5913:08488
08489:-00762:-00231:+00543:003173.5913:08489
08490:+00435:+00028:-00037:003177.8647:08490
08491:+00601:-00044:-00045:003177.8647:08491
08492:-00206:-00030:+00323:003177.8647:08492
08493:-00520:+00162:-00105:003177.8647:08493
08494:+00414:+00443:+00137:003177.8647:08494
08495:+00544:+00251:+00149:003177.8647:08495
08496:-00716:+00529:-00255:003177.8647:08496
08497:-00820:+00627:-00010:003152.7358:08497
08498:+00177:+00631:-00104:003152.7358:08498
08499:+00169:+00453:-00393:003152.7358:08499
08500:-00211:+00060:-00195:003152.7358:08500
08501:-00045:+00126:-00140:003152.7358:08501
08502:+00237:-00609:+00016:003152.7358:08502
08503:+00170:-00254:-00349:003165.5939:08503
08504:-00111:-00197:+00007:003165.5939:08504
08505:+00075:+00006:-00316:003165.5939:08505
08506:+00324:-00172:-00363:003165.5939:08506
08507:-00061:+00267:-00312:003165.5939:08507
08508:-00264:+00070:-00063:003165.5939:08508
08509:+00158:+00050:-00141:003153.6162:08509
08510:+00214:+00185:-00103:003153.6162:08510
08511:-00137:-00076:-00397:003153.6162:08511
08512:-00131:-00243:+00072:003153.6162:08512
08513:+00071:-00260:-00159:003153.6162:08513
08514:+00118:-00293:+00283:003153.6162:08514
08515:-00494:-00250:+00191:003153.6162:08515
08516:-00193:-00049:-00050:003121.1193:08516
08517:+00138:-00131:+00439:003121.1193:08517
08518:+00113:+00650:+00219:003121.1193:08518
08519:-00316:-00193:+00721:003121.1193:08519
08520:-00041:+00541:+00061:003121.1193:08520
08521:+00381:-00165:+00737:003121.1193:08521
08522:+00267:+00011:+00206:003133.3234:08522
08523:-00027:+00180:+00609:003133.3234:08523
08524:+00185:+00103:+00454:003133.3234:08524
08525:+00473:+00153:+00395:003133.3234:08525
08526:-00266:+00256:+00472:003133.3234:08526
08527:-00309:-00002:+00024:003133.3234:08527
08528:+00252:+00248:+00276:003121.5200:08528
08529:+00460:+00136:+00269:003121.5200:08529
08530:-00063:+00119:+00006:003121.5200:08530
08531:-00364:+00163:+00232:003121.5200:08531
08532:+00000:+00064:-00068:003121.5200:08532
08533:+00606:-00021:+00049:003121.5200:08533
08534:-00388:+00003:-00180:003121.5200:08534
08535:-00483:+00238:-00087:003113.1730:08535
08536:+00372:+00180:-00348:003113.1730:08536
08537:+00290:+00109:-00667:003113.1730:08537
08538:-00348:+00036:+00125:003113.1730:08538
08539:-00168:+00115:-00482:003113.1730:08539
08540:+00679:-00203:-00238:003113.1730:08540
08541:+00481:+00396:-00440:003117.3466:08541
08542:-00487:-00080:-00167:003117.3466:08542
08543:-00340:+00308:-00288:003117.3466:08543
08544:+00752:+00217:-00173:003117.3466:08544
08545:-00061:+00194:-00365:003117.3466:08545
08546:-00570:-00245:+00020:003117.3466:08546
08547:-00087:+00427:-00186:003117.3466:08547
08548:+00357:-00097:+00194:003129.4721:08548
08549:-00064:+00341:-00222:003129.4721:08549
08550:-00378:+00089:+00326:003129.4721:08550
08551:+00038:+00128:-00372:003129.4721:08551
08552:+00494:+00198:+00081:003129.4721:08552
08553:-00434:+00123:-00161:003129.4721:08553
08554:-00382:-00200:+00201:003121.0849:08554
08555:+00336:+00510:+00236:003121.0849:08555
08556:+00159:-00088:+00310:003121.0849:08556
08557:-00417:+00228:+00228:003121.0849:08557
08558:-00335:-00136:+00305:003121.0849:08558
08559:-00005:+00021:+00135:003121.0849:08559
08560:+00088:+00230:+00240:003149.3876:08560
08561:-00364:-00236:+00261:003149.3876:08561
08562:-00201:+00255:+00223:003149.3876:08562
08563:+00101:+00141:+00185:003149.3876:08563
08564:-00168:-00107:+00038:003149.3876:08564
08565:-00530:+00288:-00168:003149.3876:08565
08566:-00328:-00037:+00308:003149.3876:08566
08567:+00403:+00320:+00053:003161.6914:08567
08568:+00225:+00300:-00023:003161.6914:08568
08569:-00393:-00134:+00217:003161.6914:08569
08570:-00273:+00238:+00029:003161.6914:08570
08571:+00245:+00236:-00366:003161.6914:08571
08572:-00114:-00122:-00068:003161.6914:08572
08573:-00364:+00243:-00041:003152.8771:08573
08574:+00104:-00225:+00030:003152.8771:08574
08575:+00160:+00082:-00475:003152.8771:08575
08576:-00341:-00032:-00772:003152.8771:08576
08577:-00291:-00228:-00374:003152.8771:08577
08578:+00133:-00046:-00490:003152.8771:08578
08579:+00356:-00115:-00613:003181.9978:08579
08580:-00486:-00087:-00601:003181.9978:08580
08581:-00475:+00159:-00360:003181.9978:08581
08582:+00370:-00237:-00620:003181.9978:08582
08583:+00052:+00119:-00910:003181.9978:08583
08584:-00349:-00007:-00559:003181.9978:08584
08585:-00151:-00136:-00602:003181.9978:08585
08586:+00828:+00456:-00498:003186.1860:08586
08587:+00557:+00250:-00826:003186.1860:08587
08588:-00260:-00200:-00259:003186.1860:08588
08589:-00252:+00107:-00232:003186.1860:08589
08590:+00187:+00341:-00105:003186.1860:08590
08591:-00385:-00235:+00169:003186.1860:08591
08592:-00509:+00116:-00171:003185.4985:08592
08593:+00097:-00030:+00007:003185.4985:08593
08594:+00366:+00474:+00050:003185.4985:08594
08595:-00080:-00050:-00174:003185.4985:08595
08596:-00338:+00206:+00169:003185.4985:08596
08597:-00243:+00372:+00554:003185.4985:08597
08598:+00498:+00280:+00160:003190.3457:08598
08599:+00242:+00303:+00355:003190.3457:08599
08600:-00095:+00134:+00596:003190.3457:08600
08601:+00525:+00196:+00568:003190.3457:08601
08602:-00083:-00279:+00366:003190.3457:08602
08603:+00020:+00022:+00250:003190.3457:08603
08604:+00284:+00134:+00465:003194.4655:08604
08605:+00416:-00014:+00236:003194.4655:08605
08606:-00145:+00025:+00229:003194.4655:08606
08607:-00356:+00002:-00160:003194.4655:08607
08608:-00260:+00378:+00249:003194.4655:08608
08609:+00367:+00373:+00096:003194.4655:08609
08610:-00595:-00095:+00096:003194.4655:08610
08611:-00561:+00585:+00193:003177.2041:08611
08612:-00003:-00049:+00468:003177.2041:08612
08613:+00158:+00205:-00071:003177.2041:08613
08614:-00276:+00179:+00317:003177.2041:08614
08615:-00185:+00483:+00014:003177.2041:08615
08616:+00154:+00828:-00014:003177.2041:08616
08617:+00354:+00828:-00243:003198.6215:08617
08618:-00239:-00104:+00118:003198.6215:08618
08619:-00306:-00321:+00098:003198.6215:08619
08620:+00186:+00304:-00119:003198.6215:08620
08621:+00121:-00551:-00005:003198.6215:08621
08622:-00092:-00229:-00465:003198.6215:08622
08623:+00258:-00292:+00120:003194.5507:08623
08624:+00386:+00524:-00418:003194.5507:08624
08625:+00004:+00635:-00432:003194.5507:08625
08626:-00102:+00513:-00206:003194.5507:08626
08627:-00007:+00243:-00062:003194.5507:08627
08628:+00476:+01328:-00476:003194.5507:08628
08629:-00326:+00053:+00171:003194.5507:08629
08630:-00104:+00049:+00317:003193.8068:08630
08631:+00890:+00215:-00112:003193.8068:08631
08632:-00289:-00922:-00030:003193.8068:08632
08633:-00500:-00661:-00373:003193.8068:08633
08634:-00188:-00088:-00017:003193.8068:08634
08635:-00047:-00309:-00207:003193.8068:08635
08636:+00374:-00440:-00160:003198.6398:08636
08637:+00042:+00323:-00261:003198.6398:08637
08638:-00152:-00012:+00192:003198.6398:08638
08639:-00048:+00084:-00178:003198.6398:08639
08640:-00075:+00049:+00201:003198.6398:08640
08641:-00196:-00076:+00350:003198.6398:08641
08642:+00075:-00210:+00256:003186.2524:08642
08643:+00184:-00167:+00147:003186.2524:08643
08644:-00132:-00453:+00541:003186.2524:08644
08645:-00130:+00396:+00129:003186.2524:08645
08646:+00022:+00142:+00507:003186.2524:08646
08647:+00006:+00197:+00246:003186.2524:08647
08648:-00135:+00265:+00600:003185.4929:08648
08649:-00109:-00072:+00383:003185.4929:08649
08650:+00362:+00373:+00247:003185.4929:08650
08651:-00181:+00038:+00624:003185.4929:08651
08652:-00371:-00078:+00174:003185.4929:08652
08653:-00021:+00416:+00347:003185.4929:08653
08654:+00159:-00125:+00218:003185.4929:08654
08655:-00079:+00151:+00041:003173.8317:08655
08656:-00196:+00120:+00290:003173.8317:08656
08657:+00166:-00060:-00147:003173.8317:08657
08658:+00259:+00251:-00057:003173.8317:08658
08659:-00303:+00086:+00056:003173.8317:08659
08660:-00385:-00043:-00347:003173.8317:08660
08661:+00728:+00343:+00030:003178.0334:08661
08662:+00427:-00343:+00060:003178.0334:08662
08663:-00241:+00211:-00406:003178.0334:08663
08664:+00160:-00349:+00004:003178.0334:08664
08665:+00597:+00197:-00853:003178.0334:08665
08666:-00044:-00243:+00205:003178.0334:08666
08667:-00472:-00017:-00778:003169.1191:08667
08668:-00019:-00446:+00213:003169.1191:08668
08669:+00351:+00367:-00856:003169.1191:08669
08670:-00160:+00181:-00158:003169.1191:08670
08671:-00409:+00198:-00600:003169.1191:08671
08672:+00607:+00249:-00358:003169.1191:08672
08673:+00215:-00261:+00355:003169.1191:08673
08674:-00200:+00350:-00246:003182.0278:08674
08675:-00163:-00078:+00101:003182.0278:08675
08676:+00521:+00165:-00633:003182.0278:08676
08677:+00031:+00370:+00352:003182.0278:08677
08678:-00608:+00107:+00253:003182.0278:08678
08679:-00327:+00006:+00333:003182.0278:08679
08680:+00459:+00524:-00098:003177.9672:08680
08681:+00108:-00233:+00263:003177.9672:08681
08682:-00267:+00346:+00121:003177.9672:08682
08683:+00284:-00065:+00639:003177.9672:08683
08684:+00558:+00198:+00106:003177.9672:08684
08685:-00144:+00212:+00351:003177.9672:08685
08686:-00550:-00194:+00210:003169.0832:08686
08687:-00123:+00134:+00494:003169.0832:08687
08688:+00072:+00272:+00156:003169.0832:08688
08689:-00159:+00216:+00115:003169.0832:08689
08690:-00228:+00247:+00336:003169.0832:08690
08691:+00286:+00243:+00097:003169.0832:08691
08692:+00242:+00053:+00169:003173.7778:08692
08693:-00144:+00097:+00112:003173.7778:08693
08694:-00131:-00048:+00320:003173.7778:08694
08695:+00173:-00113:+00058:003173.7778:08695
08696:-00097:+00048:-00158:003173.7778:08696
08697:-00481:-00277:+00016:003173.7778:08697
08698:-00285:-00073:+00023:003173.7778:08698
08699:+00326:+00128:+00090:003186.2282:08699
08700:+00151:-00061:-00032:003186.2282:08700
08701:-00440:+00205:-00220:003186.2282:08701
08702:-00117:+00125:+00080:003186.2282:08702
08703:+00204:+00170:-00722:003186.2282:08703
08704:-00229:+00129:-00317:003186.2282:08704
08705:-00392:-00060:-00246:003177.2399:08705
08706:-00116:+00084:-00344:003177.2399:08706
08707:+00361:+00406:-00544:003177.2399:08707
08708:+00005:-00254:-00378:003177.2399:08708
08709:-00426:-00570:-00349:003177.2399:08709
08710:+00173:+00024:-00925:003177.2399:08710
08711:+00208:-00159:-00777:003198.5478:08711
08712:-00421:-00316:-00293:003198.5478:08712
08713:+00019:-00004:-00535:003198.5478:08713
08714:+00447:-00104:-00514:003198.5478:08714
08715:+00053:+00202:-00617:003198.5478:08715
08716:-00264:-00081:-00585:003198.5478:08716
08717:+00059:-00016:-00416:003198.5478:08717
08718:+00017:+00029:-00685:003202.7946:08718
08719:-00478:-00034:-00410:003202.7946:08719
08720:-00386:-00151:-00329:003202.7946:08720
08721:+00347:+00287:-00169:003202.7946:08721
08722:+00262:-00189:+00097:003202.7946:08722
08723:-00077:-00096:-00200:003202.7946:08723
08724:-00047:-00171:+00169:003201.9394:08724
08725:+00257:+00044:+00269:003201.9394:08725
08726:+00225:+00425:+00148:003201.9394:08726
08727:-00100:+00196:+00075:003201.9394:08727
08728:-00146:+00144:+00559:003201.9394:08728
08729:+00584:+00396:+00227:003201.9394:08729
08730:+00603:+00025:+00380:003198.5239:08730
08731:-00330:+00260:+00414:003198.5239:08731
08732:+00070:-00305:+00395:003198.5239:08732
08733:+00476:-00272:+00266:003198.5239:08733
08734:+00224:+00216:+00013:003198.5239:08734
08735:-00367:-00083:-00022:003198.5239:08735
08736:-00191:+00199:+00148:003194.3803:08736
08737:+00366:-00069:+00319:003194.3803:08737
08738:+00114:+00020:+00154:003194.3803:08738
08739:-00447:+00392:+00431:003194.3803:08739
08740:+00135:-00061:+00364:003194.3803:08740
08741:+00411:+00442:-00217:003194.3803:08741
08742:-00651:+00087:+00080:003194.3803:08742
08743:-00327:+00261:-00149:003177.1621:08743
08744:+00415:+00298:+00199:003177.1621:08744
08745:+00263:+00328:+00090:003177.1621:08745
08746:-00288:-00025:+00157:003177.1621:08746
08747:-00227:-00200:+00095:003177.1621:08747
08748:+00499:+00150:-00547:003177.1621:08748
08749:+00056:-00530:-00131:003190.1450:08749
08750:-00708:+00210:-00403:003190.1450:08750
08751:+00383:+00045:+00186:003190.1450:08751
08752:+00741:+00008:-00070:003190.1450:08752
08753:+00020:+00579:-00121:003190.1450:08753
08754:-00525:+00135:+00277:003190.1450:08754
08755:+00106:+00614:-00321:003202.7700:08755
08756:+00384:+00773:+00053:003202.7700:08756
08757:-00034:+00708:-00052:003202.7700:08757
08758:-00063:+00316:+00233:003202.7700:08758
08759:+00378:+00302:+00012:003202.7700:08759
08760:+00419:+00458:-00327:003202.7700:08760
08761:-00354:-00317:+00013:003185.3723:08761
08762:-00050:+00095:-00044:003185.3723:08762
08763:+00040:-00398:+00009:003185.3723:08763
08764:-00005:-00057:-00253:003185.3723:08764
08765:-00119:-00462:+00241:003185.3723:08765
08766:+00172:-00128:-00003:003185.3723:08766
08767:+00131:+00356:+00000:003185.3723:08767
08768:-00073:+00192:+00150:003198.4689:08768
08769:-00175:-00122:+00012:003198.4689:08769
08770:+00017:-00009:+00082:003198.4689:08770
08771:+00130:-00204:+00111:003198.4689:08771
08772:-00136:-00276:+00085:003198.4689:08772
08773:+00020:-00204:+00093:003198.4689:08773
08774:+00209:-00451:+00198:003186.1982:08774
08775:+00144:+00232:-00042:003186.1982:08775
08776:-00269:-00411:+00406:003186.1982:08776
08777:-00014:+00672:-00060:003186.1982:08777
08778:+00348:-00022:+00593:003186.1982:08778
08779:+00154:+00448:+00011:003186.1982:08779
08780:-00302:+00063:+00527:003169.1784:08780
08781:+00178:+00184:+00111:003169.1784:08781
08782:+00374:-00226:+00358:003169.1784:08782
08783:-00635:-00023:-00022:003169.1784:08783
08784:-00767:+00290:+00087:003169.1784:08784
08785:+00164:+00528:+00022:003169.1784:08785
08786:+00595:+00046:-00026:003169.1784:08786
08787:-00097:+00314:+00548:003181.8649:08787
08788:-00218:+00248:+00348:003181.8649:08788
08789:+00406:-00116:+00365:003181.8649:08789
08790:+00718:+00379:+00435:003181.8649:08790
08791:-00401:-00163:+00251:003181.8649:08791
08792:-00218:+00405:+00151:003181.8649:08792
08793:+00283:+00175:-00082:003186.0468:08793
08794:+00085:-00028:-00283:003186.0468:08794
08795:-00442:-00147:+00162:003186.0468:08795
08796:+00107:+00501:-00200:003186.0468:08796
08797:+00549:-00363:+00189:003186.0468:08797
08798:+00307:+00511:-00503:003186.0468:08798
08799:-00408:-00310:+00300:003169.0952:08799
08800:+00137:-00212:-00361:003169.0952:08800
08801:+00588:+00206:+00209:003169.0952:08801
08802:-00601:-00503:+00008:003169.0952:08802
08803:-00442:+00225:-00520:003169.0952:08803
08804:+00253:+00153:-00149:003169.0952:08804
08805:+00389:-00037:-00358:003190.2785:08805
08806:-00293:+00147:+00017:003190.2785:08806
08807:-00173:+00281:-00275:003190.2785:08807
08808:+00542:+00134:-00068:003190.2785:08808
08809:+00410:+00394:-00049:003190.2785:08809
08810:-00387:-00079:+00367:003190.2785:08810
08811:-00125:-00226:-00160:003190.2785:08811
08812:+00165:+00111:+00088:003177.9309:08812
08813:-00318:-00299:-00097:003177.9309:08813
08814:-00344:+00003:-00039:003177.9309:08814
08815:+00212:+00165:+00392:003177.9309:08815
08816:+00180:+00256:-00196:003177.9309:08816
08817:-00272:+00442:-00149:003177.9309:08817
08818:-00328:+00107:+00109:003185.3364:08818
08819:+00313:+00316:-00019:003185.3364:08819
08820:+00387:+00571:+00209:003185.3364:08820
08821:-00391:-00454:+00053:003185.3364:08821
08822:-00341:+00353:-00005:003185.3364:08822
08823:-00024:+00070:+00406:003185.3364:08823
08824:+00048:+00067:-00005:003198.5300:08824
08825:-00205:+00229:+00297:003198.5300:08825
08826:-00127:+00132:+00258:003198.5300:08826
08827:+00389:+00089:+00172:003198.5300:08827
08828:+00181:+00366:-00168:003198.5300:08828
08829:-00648:-00571:-00222:003198.5300:08829
08830:-00431:+00292:+00116:003194.4838:08830
08831:+00452:+00129:+00007:003194.4838:08831
08832:-00263:-00373:-00201:003194.4838:08832
08833:-00634:+00288:-00235:003194.4838:08833
08834:-00267:-00396:-00176:003194.4838:08834
08835:+00180:-00007:-00781:003194.4838:08835
08836:-00266:+00287:-00664:003194.4838:08836
08837:-00436:-00395:-00556:003193.5771:08837
08838:+00027:+00121:-00620:003193.5771:08838
08839:+00449:+00370:-00637:003193.5771:08839
08840:-00113:-00489:-00474:003193.5771:08840
08841:-00041:+00163:-00406:003193.5771:08841
08842:+00443:+00567:-00649:003193.5771:08842
08843:+00058:-00464:-00388:003206.7624:08843
08844:+00069:+00219:-00252:003206.7624:08844
08845:+00061:-00184:+00128:003206.7624:08845
08846:+00293:+00076:-00591:003206.7624:08846
08847:-00357:+00238:-00084:003206.7624:08847
08848:-00810:-00015:+00005:003206.7624:08848
08849:-00384:+00401:+00368:003210.9826:08849
08850:+00701:+00714:+00365:003210.9826:08850
08851:+00229:+00055:+00250:003210.9826:08851
08852:-00053:+00195:+00369:003210.9826:08852
08853:-00168:+00536:-00268:003210.9826:08853
08854:-00225:-00118:-00094:003210.9826:08854
08855:-00236:+00516:-00098:003193.3776:08855
08856:-00071:-00442:+00452:003193.3776:08856
08857:+00488:+00208:+00029:003193.3776:08857
08858:+00013:-00112:+00340:003193.3776:08858
08859:-00194:-00055:+00210:003193.3776:08859
08860:-00102:+00092:-00111:003193.3776:08860
08861:+00284:+00005:+00200:003193.3776:08861
08862:-00243:+00299:+00024:003198.4443:08862
08863:-00148:+00216:+00328:003198.4443:08863
08864:+00047:-00155:+00386:003198.4443:08864
08865:+00453:+00494:+00152:003198.4443:08865
08866:+00057:+00654:+00215:003198.4443:08866
08867:-00680:+00077:+00426:003198.4443:08867
08868:-00133:+00220:+00471:003202.6723:08868
08869:+00572:+00845:+00594:003202.6723:08869
08870:-00304:-00589:+00264:003202.6723:08870
08871:-00324:+00048:+00441:003202.6723:08871
08872:+00283:+00264:-00104:003202.6723:08872
08873:-00150:-00326:+00082:003202.6723:08873
08874:-00455:+00633:-00059:003193.5651:08874
08875:-00171:-00572:+00521:003193.5651:08875
08876:+00382:+00425:+00172:003193.5651:08876
08877:+00204:+00362:+00049:003193.5651:08877
08878:-00478:+00256:-00071:003193.5651:08878
08879:+00080:+00560:+00085:003193.5651:08879
08880:+00658:+00672:+00049:003198.4257:08880
08881:-00378:-00074:+00066:003198.4257:08881
08882:-00663:-00026:-00023:003198.4257:08882
08883:+00090:+00505:-00279:003198.4257:08883
08884:+00000:-00129:-00131:003198.4257:08884
08885:-00159:+00020:-00127:003198.4257:08885
08886:+00188:-00013:+00049:003198.4257:08886
08887:+00274:+00133:-00185:003186.1193:08887
08888:-00021:-00544:-00374:003186.1193:08888
[truncated: 50,041 more chars]
