# Supplementary material for: Suboptimal Omnidirectional Wheel Design and Implementation
Source: Sensors (Basel). 2021 Jan 28;21(3):865. doi: 10.3390/s21030865 (PMC7865864; doi:10.3390/s21030865)
Supplement: Supplementary file 1 [file sensors-21-00865-s001.zip › 3.-Data 30 Fixed Wheel/ACDATA08.TXT]

00001:-00117:-00365:+00230:002851.2636:00001
00002:+00281:+00166:+00199:002851.2636:00002
00003:+00283:+00024:-00460:002851.2636:00003
00004:-00154:+00308:-00007:002851.4916:00004
00005:+00103:-00419:+00046:002851.4916:00005
00006:+00028:+00150:+00051:002851.4916:00006
00007:+00091:-00021:+00070:002851.4916:00007
00008:+00062:+00407:+00200:002851.4916:00008
00009:+00117:-00140:-00144:002851.4916:00009
00010:-00096:+00517:-00077:002851.4916:00010
00011:+00355:-00090:+00152:002850.3129:00011
00012:+00266:-00039:-00148:002850.3129:00012
00013:-00329:-00049:-00180:002850.3129:00013
00014:-00407:+00225:+00226:002850.3129:00014
00015:+00377:+00082:+00126:002850.3129:00015
00016:-00155:-00233:-00307:002850.3129:00016
00017:-00292:+00125:+00141:002850.3129:00017
00018:+00137:+00026:+00031:002851.0695:00018
00019:+00013:-00155:-00171:002851.0695:00019
00020:-00105:-00197:-00039:002851.0695:00020
00021:+00079:+00147:+00065:002851.0695:00021
00022:-00060:-00315:+00010:002851.0695:00022
00023:+00014:+00000:+00071:002851.0695:00023
00024:+00094:+00127:-00039:002851.0695:00024
00025:-00180:-00308:+00056:002851.4050:00025
00026:+00298:+00027:+00112:002851.4050:00026
00027:-00191:+00264:-00274:002851.4050:00027
00028:-00352:-00041:-00138:002851.4050:00028
00029:+00065:+00124:+00011:002851.4050:00029
00030:+00182:-00279:-00027:002851.4050:00030
00031:-00206:-00037:-00067:002851.4050:00031
00032:-00052:-00367:+00129:002850.3471:00032
00033:-00286:+00665:-00060:002850.3471:00033
00034:+00299:-00251:+00331:002850.3471:00034
00035:-00250:+00685:-00118:002850.3471:00035
00036:-00197:+00509:+00197:002850.3471:00036
00037:-00173:+00033:-00285:002850.3471:00037
00038:+00090:-00282:+00562:002850.3471:00038
00039:+00039:+00108:-00288:002864.3254:00039
00040:+00008:-00040:+00357:002864.3254:00040
00041:-00183:+00184:-00376:002864.3254:00041
00042:+00058:+00389:+00066:002864.3254:00042
00043:+00323:-00122:-00390:002864.3254:00043
00044:-00075:+00354:+00209:002864.3254:00044
00045:-00187:-00097:-00021:002864.3254:00045
00046:+00116:+00220:+00016:002851.4096:00046
00047:+00179:+00116:-00168:002851.4096:00047
00048:-00019:+00171:+00037:002851.4096:00048
00049:-00329:-00277:-00013:002851.4096:00049
00050:-00163:+00258:-00137:002851.4096:00050
00051:+00231:+00155:+00338:002851.4096:00051
00052:+00111:-00159:+00020:002851.4096:00052
00053:-00289:+00152:-00127:002870.2421:00053
00054:-00087:+00075:-00013:002870.2421:00054
00055:+00122:-00083:-00004:002870.2421:00055
00056:+00241:+00048:-00001:002870.2421:00056
00057:-00172:+00167:-00023:002870.2421:00057
00058:-00290:-00221:-00093:002870.2421:00058
00059:+00338:+00037:+00141:002870.2421:00059
00060:+00598:+00341:+00088:002884.5234:00060
00061:-00033:-00144:-00115:002884.5234:00061
00062:-00305:+00141:-00121:002884.5234:00062
00063:+00004:+00320:+00316:002884.5234:00063
00064:+00311:-00291:-00140:002884.5234:00064
00065:-00095:+00362:-00110:002884.5234:00065
00066:-00342:-00126:-00058:002884.5234:00066
00067:-00099:-00025:-00043:002871.4963:00067
00068:+00326:+00153:+00036:002871.4963:00068
00069:+00165:+00194:-00065:002871.4963:00069
00070:-00407:+00204:-00344:002871.4963:00070
00071:-00275:+00065:+00142:002871.4963:00071
00072:+00336:-00051:-00051:002871.4963:00072
00073:+00310:-00057:+00217:002871.4963:00073
00074:-00069:+00030:-00256:002883.9951:00074
00075:-00254:-00116:+00242:002883.9951:00075
00076:+00370:-00234:-00007:002883.9951:00076
00077:+00429:+00357:+00131:002883.9951:00077
00078:-00343:-00179:-00158:002883.9951:00078
00079:-00522:+00039:+00015:002883.9951:00079
00080:+00250:+00087:+00122:002883.9951:00080
00081:+00082:-00155:-00020:002891.4340:00081
00082:-00400:-00258:-00281:002891.4340:00082
00083:-00440:+00196:-00067:002891.4340:00083
00084:+00246:-00223:+00223:002891.4340:00084
00085:+00195:-00063:-00362:002891.4340:00085
00086:-00205:+00178:-00124:002891.4340:00086
00087:-00304:-00083:-00113:002891.4340:00087
00088:+00046:+00073:+00011:002891.5356:00088
00089:+00521:+00137:+00031:002891.5356:00089
00090:+00158:-00240:+00035:002891.5356:00090
00091:-00272:+00067:-00038:002891.5356:00091
00092:+00499:+00002:+00140:002891.5356:00092
00093:+00642:-00040:+00186:002891.5356:00093
00094:+00036:+00142:-00199:002891.5356:00094
00095:-00124:+00151:+00159:002897.5900:00095
00096:+00200:+00006:-00054:002897.5900:00096
00097:+00306:+00100:-00240:002897.5900:00097
00098:+00070:+00203:+00018:002897.5900:00098
00099:-00340:-00136:-00326:002897.5900:00099
00100:+00134:+00271:-00239:002897.5900:00100
00101:+00341:-00100:-00113:002897.5900:00101
00102:+00053:+00205:-00225:002898.2177:00102
00103:-00439:-00031:-00129:002898.2177:00103
00104:-00144:+00005:-00069:002898.2177:00104
00105:+00492:-00143:-00035:002898.2177:00105
00106:+00026:+00199:-00036:002898.2177:00106
00107:-00272:-00019:-00054:002898.2177:00107
00108:-00058:+00305:-00042:002905.1867:00108
00109:+00361:+00112:-00106:002905.1867:00109
00110:+00293:+00125:+00066:002905.1867:00110
00111:-00449:+00042:-00107:002905.1867:00111
00112:-00490:-00073:+00168:002905.1867:00112
00113:+00291:+00142:+00054:002905.1867:00113
00114:+00088:+00010:+00084:002905.1867:00114
00115:-00277:+00029:+00057:002897.6699:00115
00116:-00428:-00071:+00060:002897.6699:00116
00117:+00004:-00065:+00045:002897.6699:00117
00118:+00308:+00010:-00035:002897.6699:00118
00119:-00331:+00003:-00083:002897.6699:00119
00120:-00488:+00010:+00214:002897.6699:00120
00121:+00346:-00010:+00236:002897.6699:00121
00122:+00158:+00306:-00089:002912.0275:00122
00123:-00127:-00010:+00113:002912.0275:00123
00124:-00322:+00261:-00101:002912.0275:00124
00125:+00100:-00132:+00188:002912.0275:00125
00126:+00198:-00015:-00142:002912.0275:00126
00127:-00221:+00253:+00019:002912.0275:00127
00128:-00387:-00019:-00044:002912.0275:00128
00129:+00005:-00088:+00248:002898.4423:00129
00130:+00212:+00179:-00054:002898.4423:00130
00131:-00060:+00223:+00083:002898.4423:00131
00132:-00467:+00025:-00171:002898.4423:00132
00133:+00134:+00227:+00183:002898.4423:00133
00134:+00257:+00017:+00005:002898.4423:00134
00135:-00056:+00096:+00021:002898.4423:00135
00136:-00271:+00065:-00206:002911.3486:00136
00137:-00024:+00005:+00110:002911.3486:00137
00138:+00334:-00156:+00026:002911.3486:00138
00139:+00196:+00130:+00050:002911.3486:00139
00140:-00287:-00221:-00070:002911.3486:00140
00141:+00021:+00175:-00053:002911.3486:00141
00142:+00243:+00091:+00143:002911.3486:00142
00143:+00048:-00039:+00016:002911.9868:00143
00144:-00266:+00179:-00168:002911.9868:00144
00145:-00242:+00210:-00090:002911.9868:00145
00146:+00224:+00013:+00035:002911.9868:00146
00147:+00165:+00036:-00050:002911.9868:00147
00148:-00364:-00210:-00374:002911.9868:00148
00149:-00047:-00020:+00238:002911.9868:00149
00150:+00287:-00179:-00098:002912.0029:00150
00151:+00151:+00079:-00083:002912.0029:00151
00152:-00370:+00068:-00477:002912.0029:00152
00153:-00317:+00150:+00031:002912.0029:00153
00154:+00499:-00180:-00094:002912.0029:00154
00155:+00296:+00080:-00236:002912.0029:00155
00156:-00742:+00079:-00198:002912.0029:00156
00157:+00293:+00223:+00346:002904.4301:00157
00158:+00660:+00021:-00189:002904.4301:00158
00159:-00213:+00098:-00015:002904.4301:00159
00160:-00472:+00155:-00095:002904.4301:00160
00161:-00126:+00329:+00119:002904.4301:00161
00162:+00248:-00216:-00139:002904.4301:00162
00163:+00157:+00227:+00187:002911.7751:00163
00164:-00284:-00149:-00112:002911.7751:00164
00165:-00087:+00324:-00020:002911.7751:00165
00166:+00365:+00231:-00164:002911.7751:00166
00167:+00383:+00137:-00125:002911.7751:00167
00168:-00367:-00447:-00395:002911.7751:00168
00169:-00362:+00425:+00162:002911.7751:00169
00170:+00438:-00432:+00411:002891.4121:00170
00171:+00297:-00032:-00096:002891.4121:00171
00172:+00218:+00556:+00315:002891.4121:00172
00173:-00461:+00378:-00089:002891.4121:00173
00174:-00007:-00841:+00016:002891.4121:00174
00175:+00421:+00652:-00269:002891.4121:00175
00176:+00084:-00249:+00051:002891.4121:00176
00177:-00585:-00101:+00098:002877.0529:00177
00178:+00173:+00053:+00499:002877.0529:00178
00179:+00402:+00508:+00198:002877.0529:00179
00180:+00383:+00126:+00169:002877.0529:00180
00181:-00218:+00472:-00350:002877.0529:00181
00182:+00038:-00116:+00415:002877.0529:00182
00183:+00201:-00084:-00529:002877.0529:00183
00184:+00298:-00115:-00183:002857.6894:00184
00185:-00085:+00559:+00021:002857.6894:00185
00186:-00131:-00156:+00052:002857.6894:00186
00187:+00202:+00153:-00539:002857.6894:00187
00188:+00251:+00218:-00203:002857.6894:00188
00189:-00082:-00363:-00094:002857.6894:00189
00190:-00325:+00104:-00023:002857.6894:00190
00191:+00123:-00013:+00346:002831.7729:00191
00192:+00403:-00042:+00320:002831.7729:00192
00193:+00216:-00012:-00147:002831.7729:00193
00194:-00271:+00170:+00180:002831.7729:00194
00195:+00293:-00034:+00474:002831.7729:00195
00196:+00452:+00055:-00021:002831.7729:00196
00197:+00005:+00180:+00009:002831.7729:00197
00198:-00186:+00021:+00169:002830.5581:00198
00199:-00091:+00019:-00136:002830.5581:00199
00200:+00147:-00185:-00126:002830.5581:00200
00201:+00077:+00006:+00148:002830.5581:00201
00202:-00275:-00116:-00233:002830.5581:00202
00203:-00440:-00001:+00007:002830.5581:00203
00204:+00047:+00080:+00019:002830.5581:00204
00205:+00489:+00319:+00160:002830.5581:00205
00206:-00493:-00487:-00339:002824.9711:00206
00207:-00685:+00109:+00250:002824.9711:00207
00208:+00355:-00111:+00093:002824.9711:00208
00209:+00364:-00046:+00081:002824.9711:00209
00210:-00301:-00164:-00296:002824.9711:00210
00211:-00504:+00234:-00076:002824.9711:00211
00212:+00102:-00232:-00273:002824.9711:00212
00213:+00139:-00101:-00077:002812.4475:00213
00214:-00157:+00055:-00008:002812.4475:00214
00215:-00430:-00120:-00033:002812.4475:00215
00216:+00017:-00004:+00452:002812.4475:00216
00217:+00288:+00157:+00075:002812.4475:00217
00218:+00421:-00104:+00241:002812.4475:00218
00219:-00373:+00291:-00338:002812.4475:00219
00220:-00455:-00421:+00348:002824.1228:00220
00221:+00256:+00030:-00314:002824.1228:00221
00222:+00377:-00137:+00204:002824.1228:00222
00223:-00218:+00359:-00237:002824.1228:00223
00224:-00376:-00076:+00223:002824.1228:00224
00225:+00107:+00063:-00306:002824.1228:00225
00226:+00237:+00578:+00114:002824.1228:00226
00227:-00202:-00554:-00282:002831.4604:00227
00228:-00309:+00439:+00059:002831.4604:00228
00229:-00062:-00400:+00184:002831.4604:00229
00230:+00106:+00379:-00033:002831.4604:00230
00231:+00125:-00037:-00025:002831.4604:00231
00232:+00013:+00183:-00001:002831.4604:00232
00233:-00333:+00230:-00061:002831.4604:00233
00234:-00042:-00076:+00155:002838.3491:00234
00235:+00239:-00052:+00014:002838.3491:00235
00236:-00241:+00160:-00045:002838.3491:00236
00237:-00227:-00067:-00168:002838.3491:00237
00238:+00226:-00021:+00096:002838.3491:00238
00239:+00207:+00117:-00052:002838.3491:00239
00240:-00148:+00126:-00099:002838.3491:00240
00241:-00302:+00051:+00065:002850.3862:00241
00242:-00015:+00112:+00223:002850.3862:00242
00243:+00358:+00025:-00067:002850.3862:00243
00244:-00296:+00028:-00101:002850.3862:00244
00245:-00387:+00246:+00230:002850.3862:00245
00246:+00234:-00036:+00096:002850.3862:00246
00247:+00161:+00262:+00097:002850.3862:00247
00248:-00002:-00073:+00037:002857.7966:00248
00249:-00251:+00249:-00192:002857.7966:00249
00250:-00099:-00099:-00004:002857.7966:00250
00251:+00315:+00032:-00036:002857.7966:00251
00252:+00014:+00001:+00053:002857.7966:00252
00253:-00213:-00063:-00210:002857.7966:00253
00254:-00101:+00032:+00230:002857.7966:00254
00255:+00273:+00021:-00020:002864.7026:00255
00256:+00165:+00162:+00108:002864.7026:00256
00257:-00251:-00025:-00041:002864.7026:00257
00258:-00195:+00014:+00189:002864.7026:00258
00259:+00251:+00054:-00012:002864.7026:00259
00260:+00109:+00170:+00129:002864.7026:00260
00261:-00141:+00034:-00065:002864.7026:00261
00262:-00236:+00268:-00117:002863.7429:00262
00263:+00310:-00239:+00068:002863.7429:00263
00264:+00376:+00031:-00045:002863.7429:00264
00265:-00123:-00010:+00050:002863.7429:00265
00266:-00183:-00068:-00016:002863.7429:00266
00267:+00092:+00040:+00080:002863.7429:00267
00268:+00289:+00150:+00033:002863.7429:00268
00269:+00074:+00032:-00032:002884.5876:00269
00270:-00253:+00305:-00085:002884.5876:00270
00271:+00346:-00007:+00221:002884.5876:00271
00272:+00563:+00111:+00083:002884.5876:00272
00273:-00108:+00013:-00157:002884.5876:00273
00274:-00415:-00074:+00104:002884.5876:00274
00275:-00004:-00087:+00028:002884.5876:00275
00276:+00635:+00373:+00244:002871.3400:00276
00277:+00337:-00139:-00136:002871.3400:00277
00278:-00352:+00216:+00138:002871.3400:00278
00279:+00217:-00177:-00079:002871.3400:00279
00280:+00209:+00197:+00122:002871.3400:00280
00281:+00070:+00009:-00078:002871.3400:00281
00282:-00312:+00107:+00029:002871.3400:00282
00283:-00203:+00027:+00134:002883.7768:00283
00284:+00556:+00034:+00155:002883.7768:00284
00285:-00130:-00138:-00150:002883.7768:00285
00286:-00799:+00220:-00191:002883.7768:00286
00287:-00244:-00382:+00101:002883.7768:00287
00288:+00399:+00600:+00011:002883.7768:00288
00289:+00152:-00185:+00043:002883.7768:00289
00290:-00908:+00443:-00141:002877.7197:00290
00291:-00330:+00091:+00142:002877.7197:00291
00292:+00447:+00281:-00167:002877.7197:00292
00293:+00298:+00094:+00265:002877.7197:00293
00294:-00247:-00422:-00351:002877.7197:00294
00295:+00000:+00061:+00060:002877.7197:00295
00296:+00257:+00474:-00108:002877.7197:00296
00297:+00665:+00227:+00204:002877.9685:00297
00298:-00449:-00009:-00292:002877.9685:00298
00299:-00524:+00415:+00379:002877.9685:00299
00300:+00237:-00181:-00216:002877.9685:00300
00301:+00181:+00093:+00317:002877.9685:00301
00302:-00168:-00023:-00275:002877.9685:00302
00303:-00473:+00203:-00143:002877.9685:00303
00304:+00114:-00197:+00057:002876.9738:00304
00305:+00147:-00028:-00135:002876.9738:00305
00306:-00307:-00217:-00164:002876.9738:00306
00307:-00397:+00062:-00152:002876.9738:00307
00308:+00007:-00155:+00024:002876.9738:00308
00309:+00163:+00142:-00219:002876.9738:00309
00310:+00028:-00145:-00183:002884.4094:00310
00311:-00220:+00236:-00256:002884.4094:00311
00312:+00011:-00092:+00008:002884.4094:00312
00313:+00063:-00037:-00159:002884.4094:00313
00314:+00196:+00039:+00148:002884.4094:00314
00315:+00114:-00012:-00159:002884.4094:00315
00316:-00275:-00067:+00167:002884.4094:00316
00317:+00087:+00015:-00003:002884.6621:00317
00318:+00153:+00152:+00093:002884.6621:00318
00319:+00088:+00067:+00043:002884.6621:00319
00320:+00031:-00030:+00131:002884.6621:00320
00321:-00063:-00205:+00097:002884.6621:00321
00322:+00166:+00136:+00048:002884.6621:00322
00323:+00179:+00038:+00093:002884.6621:00323
00324:+00099:+00244:-00032:002897.4296:00324
00325:-00142:+00104:+00097:002897.4296:00325
00326:-00038:+00144:+00237:002897.4296:00326
00327:+00179:+00070:-00007:002897.4296:00327
00328:+00018:+00195:-00109:002897.4296:00328
00329:+00012:-00151:+00038:002897.4296:00329
00330:+00236:+00131:+00075:002897.4296:00330
00331:-00089:-00106:-00010:002898.0524:00331
00332:-00136:+00086:-00199:002898.0524:00332
00333:+00111:-00078:-00073:002898.0524:00333
00334:+00260:-00019:+00074:002898.0524:00334
00335:+00352:+00114:-00029:002898.0524:00335
00336:-00203:+00064:-00046:002898.0524:00336
00337:-00286:-00028:+00083:002898.0524:00337
00338:+00222:+00180:-00201:002884.6374:00338
00339:+00326:+00087:-00169:002884.6374:00339
00340:-00003:-00006:-00089:002884.6374:00340
00341:-00146:-00030:-00178:002884.6374:00341
00342:-00200:+00057:-00049:002884.6374:00342
00343:+00095:+00010:-00048:002884.6374:00343
00344:+00108:-00117:+00036:002884.6374:00344
00345:+00093:+00061:-00041:002897.4143:00345
00346:-00125:+00031:+00068:002897.4143:00346
00347:+00251:-00073:-00022:002897.4143:00347
00348:+00246:+00105:+00081:002897.4143:00348
00349:-00179:-00079:-00076:002897.4143:00349
00350:-00038:+00240:+00048:002897.4143:00350
00351:+00242:+00136:+00296:002897.4143:00351
00352:+00143:-00013:-00178:002911.6535:00352
00353:+00016:+00227:-00120:002911.6535:00353
00354:-00227:-00049:+00245:002911.6535:00354
00355:+00144:-00241:+00271:002911.6535:00355
00356:+00292:+00025:-00111:002911.6535:00356
00357:+00051:-00011:+00092:002911.6535:00357
00358:-00248:+00123:+00207:002911.6535:00358
00359:+00002:+00253:+00113:002898.2133:00359
00360:+00087:+00056:-00155:002898.2133:00360
00361:+00142:+00141:+00062:002898.2133:00361
00362:-00282:-00160:-00141:002898.2133:00362
00363:+00060:+00007:+00177:002898.2133:00363
00364:+00193:-00129:-00023:002898.2133:00364
00365:-00013:+00398:+00006:002898.2133:00365
00366:-00329:-00010:-00004:002904.3798:00366
00367:-00187:+00028:+00142:002904.3798:00367
00368:+00011:+00021:-00258:002904.3798:00368
00369:-00124:+00033:+00020:002904.3798:00369
00370:-00245:-00069:-00037:002904.3798:00370
00371:+00274:+00060:+00154:002904.3798:00371
00372:+00067:+00146:-00285:002904.3798:00372
00373:-00161:+00330:+00207:002911.8154:00373
00374:+00066:-00069:+00095:002911.8154:00374
00375:+00389:+00030:-00183:002911.8154:00375
00376:-00474:-00058:-00463:002911.8154:00376
00377:+00169:-00237:+00455:002911.8154:00377
00378:+00061:-00171:-00226:002911.8154:00378
00379:+00309:+00231:+00421:002911.8154:00379
00380:+00048:-00043:-00603:002884.7558:00380
00381:-00341:+00382:+00353:002884.7558:00381
00382:+00030:+00318:-00502:002884.7558:00382
00383:+00276:+00226:+00222:002884.7558:00383
00384:-00204:-00057:-00631:002884.7558:00384
00385:+00074:+00196:+00141:002884.7558:00385
00386:+00195:+00084:-00430:002890.6616:00386
00387:+00389:+00230:+00237:002890.6616:00387
00388:-00374:-00086:-00506:002890.6616:00388
00389:-00506:+00741:-00157:002890.6616:00389
00390:+00357:-00066:-00212:002890.6616:00390
00391:+00189:+00541:+00134:002890.6616:00391
00392:-00102:-00179:-00112:002890.6616:00392
00393:-00250:+00198:+00022:002877.8776:00393
00394:-00053:-00136:-00513:002877.8776:00394
00395:-00056:+00235:-00100:002877.8776:00395
00396:+00173:-00455:-00135:002877.8776:00396
00397:-00200:+00066:-00331:002877.8776:00397
00398:-00212:-00215:+00630:002877.8776:00398
00399:+00101:-00268:+00340:002877.8776:00399
00400:+00595:+00091:+00195:002871.3740:00400
00401:-00423:+00019:+00224:002871.3740:00401
00402:-00148:-00409:+00252:002871.3740:00402
00403:+00155:+00523:-00261:002871.3740:00403
00404:+00174:-00066:+00351:002871.3740:00404
00405:+00045:-00137:+00345:002871.3740:00405
00406:-00174:+00180:+00066:002871.3740:00406
00407:+00030:+00028:+00065:002857.2290:00407
00408:+00238:+00057:+00144:002857.2290:00408
00409:-00013:+00021:-00181:002857.2290:00409
00410:-00136:-00048:+00116:002857.2290:00410
00411:-00138:-00121:-00230:002857.2290:00411
00412:+00298:+00058:+00265:002857.2290:00412
00413:+00475:-00147:-00381:002857.2290:00413
00414:-00199:+00204:-00158:002844.8325:00414
00415:-00008:+00016:-00163:002844.8325:00415
00416:+00224:+00049:+00373:002844.8325:00416
00417:+00153:+00040:+00014:002844.8325:00417
00418:-00082:+00337:+00030:002844.8325:00418
00419:-00124:-00133:+00336:002844.8325:00419
00420:-00055:+00185:+00030:002844.8325:00420
00421:+00129:+00093:+00037:002832.0869:00421
00422:-00009:-00078:+00120:002832.0869:00422
00423:-00327:+00100:-00008:002832.0869:00423
00424:-00180:+00027:+00024:002832.0869:00424
00425:+00373:+00063:+00254:002832.0869:00425
00426:-00004:+00093:-00168:002832.0869:00426
00427:-00270:-00003:-00325:002832.0869:00427
00428:-00069:+00117:+00097:002830.9458:00428
00429:+00242:+00064:+00228:002830.9458:00429
00430:+00286:+00045:-00174:002830.9458:00430
00431:-00307:+00064:-00248:002830.9458:00431
00432:-00211:-00109:+00100:002830.9458:00432
00433:+00140:-00024:-00110:002830.9458:00433
00434:+00006:+00000:-00155:002830.9458:00434
00435:-00155:+00261:-00040:002830.9458:00435
00436:-00196:-00111:-00086:002831.7231:00436
00437:-00172:+00132:-00238:002831.7231:00437
00438:+00060:-00324:+00391:002831.7231:00438
00439:-00041:+00558:-00005:002831.7231:00439
00440:-00031:-00460:-00280:002831.7231:00440
00441:-00309:+00332:+00281:002831.7231:00441
00442:+00178:-00143:+00282:002831.7231:00442
00443:+00231:-00070:-00131:002819.2260:00443
00444:-00106:-00195:+00097:002819.2260:00444
00445:-00053:+00502:+00219:002819.2260:00445
00446:+00102:-00262:+00079:002819.2260:00446
00447:+00039:+00014:-00165:002819.2260:00447
00448:-00047:+00045:+00144:002819.2260:00448
00449:-00132:-00341:+00016:002819.2260:00449
00450:-00007:+00059:-00131:002830.9458:00450
00451:+00176:+00056:+00001:002830.9458:00451
00452:+00017:-00032:-00181:002830.9458:00452
00453:-00089:+00183:-00044:002830.9458:00453
00454:+00035:+00144:-00048:002830.9458:00454
00455:+00189:+00025:+00265:002830.9458:00455
00456:-00007:+00218:-00350:002830.9458:00456
00457:-00198:+00207:+00247:002831.7373:00457
00458:+00029:-00143:-00013:002831.7373:00458
00459:+00096:-00041:+00055:002831.7373:00459
00460:-00073:+00043:-00135:002831.7373:00460
00461:-00025:-00077:+00209:002831.7373:00461
00462:-00084:-00038:-00290:002831.7373:00462
00463:-00104:-00058:+00171:002831.7373:00463
00464:+00223:+00284:-00083:002838.5734:00464
00465:+00258:+00053:-00084:002838.5734:00465
00466:-00253:-00033:-00303:002838.5734:00466
00467:-00336:+00174:+00144:002838.5734:00467
00468:+00206:-00107:-00014:002838.5734:00468
00469:+00160:+00183:-00097:002838.5734:00469
00470:+00020:-00042:-00228:002838.5734:00470
00471:-00275:+00006:-00139:002843.9274:00471
00472:+00181:-00151:+00117:002843.9274:00472
00473:+00170:-00163:-00293:002843.9274:00473
00474:-00058:+00114:+00351:002843.9274:00474
00475:-00197:+00054:-00279:002843.9274:00475
00476:-00094:+00137:+00314:002843.9274:00476
00477:+00083:+00025:-00171:002843.9274:00477
00478:+00119:+00149:+00386:002857.8889:00478
00479:-00077:-00093:-00226:002857.8889:00479
00480:-00207:+00034:+00130:002857.8889:00480
00481:+00063:+00017:-00126:002857.8889:00481
00482:+00235:-00295:+00152:002857.8889:00482
00483:-00158:+00280:-00194:002857.8889:00483
00484:-00152:+00087:+00067:002857.8889:00484
00485:+00061:+00101:+00123:002851.6123:00485
00486:+00207:-00130:+00167:002851.6123:00486
00487:-00091:+00199:-00174:002851.6123:00487
00488:-00217:-00049:+00341:002851.6123:00488
00489:-00084:-00080:+00084:002851.6123:00489
00490:+00256:+00177:+00045:002851.6123:00490
00491:+00103:+00114:-00044:002851.6123:00491
00492:-00249:-00118:-00157:002870.5571:00492
00493:-00234:-00134:-00233:002870.5571:00493
00494:+00427:+00010:+00153:002870.5571:00494
00495:+00178:-00138:-00017:002870.5571:00495
00496:-00255:-00046:-00196:002870.5571:00496
00497:-00032:+00118:-00124:002870.5571:00497
00498:+00225:-00029:+00154:002870.5571:00498
00499:-00141:+00025:-00170:002871.2675:00499
00500:-00221:+00168:+00065:002871.2675:00500
00501:-00015:-00078:+00251:002871.2675:00501
00502:-00025:+00231:-00113:002871.2675:00502
00503:+00273:+00075:+00290:002871.2675:00503
00504:+00073:+00025:-00064:002871.2675:00504
00505:-00476:-00078:+00072:002871.2675:00505
00506:-00151:-00083:-00176:002871.5012:00506
00507:+00457:-00371:+00176:002871.5012:00507
00508:+00032:+00257:-00248:002871.5012:00508
00509:-00183:-00255:+00044:002871.5012:00509
00510:+00203:+00202:+00084:002871.5012:00510
00511:+00389:+00307:-00253:002871.5012:00511
00512:+00094:+00264:+00168:002871.5012:00512
00513:-00065:-00411:+00096:002870.5820:00513
00514:-00348:+00359:-00147:002870.5820:00514
00515:+00094:-00279:+00126:002870.5820:00515
00516:+00078:+00671:-00069:002870.5820:00516
00517:+00031:+00090:+00204:002870.5820:00517
00518:-00457:+00256:-00215:002870.5820:00518
00519:-00276:-00095:+00318:002870.5820:00519
00520:+00056:-00081:-00179:002871.2968:00520
00521:+00010:-00036:+00265:002871.2968:00521
00522:+00098:-00446:-00225:002871.2968:00522
00523:+00321:+00164:+00297:002871.2968:00523
00524:+00057:+00127:-00203:002871.2968:00524
00525:+00242:+00028:-00027:002871.2968:00525
00526:+00107:+00319:-00293:002871.2968:00526
00527:-00011:+00409:+00211:002851.6313:00527
00528:+00094:-00111:-00209:002851.6313:00528
00529:-00036:+00245:+00222:002851.6313:00529
00530:-00103:+00033:-00142:002851.6313:00530
00531:-00043:+00035:-00078:002851.6313:00531
00532:-00183:+00232:-00123:002851.6313:00532
00533:-00063:+00448:+00197:002851.6313:00533
00534:+00003:-00357:-00055:002863.8801:00534
00535:-00191:+00158:+00081:002863.8801:00535
00536:-00007:-00101:+00005:002863.8801:00536
00537:+00272:+00136:+00095:002863.8801:00537
00538:+00148:-00111:-00292:002863.8801:00538
00539:-00136:+00201:-00160:002863.8801:00539
00540:+00191:-00293:+00010:002863.8801:00540
00541:+00269:+00030:-00196:002864.6184:00541
00542:+00043:-00043:-00154:002864.6184:00542
00543:-00156:+00260:-00028:002864.6184:00543
00544:+00321:+00125:-00074:002864.6184:00544
00545:+00109:-00279:+00002:002864.6184:00545
00546:-00148:-00124:-00222:002864.6184:00546
00547:-00364:-00120:-00225:002864.6184:00547
00548:+00308:-00092:+00070:002864.7956:00548
00549:+00388:-00338:-00025:002864.7956:00549
00550:-00166:+00271:-00301:002864.7956:00550
00551:-00282:-00114:-00071:002864.7956:00551
00552:+00022:+00255:-00034:002864.7956:00552
00553:+00263:-00062:-00006:002864.7956:00553
00554:+00059:+00177:-00062:002864.7956:00554
00555:-00262:+00087:-00011:002870.4636:00555
00556:+00072:-00023:+00000:002870.4636:00556
00557:+00339:-00047:+00069:002870.4636:00557
00558:+00035:+00369:+00084:002870.4636:00558
00559:-00372:-00215:+00034:002870.4636:00559
00560:-00237:+00175:-00110:002870.4636:00560
00561:+00358:+00250:+00095:002870.4636:00561
00562:+00100:-00066:-00113:002884.7414:00562
00563:-00436:-00059:+00084:002884.7414:00563
00564:-00042:+00504:-00212:002884.7414:00564
00565:+00250:-00014:+00082:002884.7414:00565
00566:+00098:+00003:+00021:002884.7414:00566
00567:-00453:+00184:-00033:002884.7414:00567
00568:-00281:-00210:-00103:002884.7414:00568
00569:+00483:+00096:+00072:002884.9138:00569
00570:+00069:+00147:-00018:002884.9138:00570
00571:-00296:-00182:-00192:002884.9138:00571
00572:-00168:+00137:+00049:002884.9138:00572
00573:+00184:+00061:+00051:002884.9138:00573
00574:+00283:-00035:-00023:002884.9138:00574
00575:-00282:+00289:+00099:002890.7170:00575
00576:-00304:-00252:+00281:002890.7170:00576
00577:+00114:+00254:-00181:002890.7170:00577
00578:+00050:+00092:+00055:002890.7170:00578
00579:-00119:+00184:-00242:002890.7170:00579
00580:-00257:-00267:+00012:002890.7170:00580
00581:-00071:+00246:+00066:002890.7170:00581
00582:+00183:+00008:-00062:002898.1726:00582
00583:-00267:+00094:-00130:002898.1726:00583
00584:-00338:+00021:-00045:002898.1726:00584
00585:+00083:+00222:-00136:002898.1726:00585
00586:+00443:+00079:-00023:002898.1726:00586
00587:+00247:+00080:-00169:002898.1726:00587
00588:-00476:-00092:-00165:002898.1726:00588
00589:+00248:+00100:+00070:002891.4318:00589
00590:+00588:-00012:+00177:002891.4318:00590
00591:+00045:+00095:+00050:002891.4318:00591
00592:-00231:-00123:-00001:002891.4318:00592
00593:-00150:+00035:-00119:002891.4318:00593
00594:+00351:+00109:+00079:002891.4318:00594
00595:+00200:+00039:-00096:002891.4318:00595
00596:-00449:+00122:-00025:002897.4243:00596
00597:-00171:+00067:+00040:002897.4243:00597
00598:+00316:+00190:+00091:002897.4243:00598
00599:+00149:+00053:+00026:002897.4243:00599
00600:-00221:+00043:-00117:002897.4243:00600
00601:-00287:-00104:+00027:002897.4243:00601
00602:+00336:+00009:+00072:002897.4243:00602
00603:+00243:+00170:+00059:002904.9580:00603
00604:-00283:-00153:-00042:002904.9580:00604
00605:-00141:+00783:+00037:002904.9580:00605
00606:+00212:-00053:+00067:002904.9580:00606
00607:+00231:+00182:-00299:002904.9580:00607
00608:-00329:-00208:-00148:002904.9580:00608
00609:-00702:-00267:-00299:002904.9580:00609
00610:+00345:-00555:+00291:002898.2180:00610
00611:+00407:+00606:-00077:002898.2180:00611
00612:+00129:-00028:+00368:002898.2180:00612
00613:-00407:-00020:-00019:002898.2180:00613
00614:-00045:+00127:+00209:002898.2180:00614
00615:+00247:+00162:-00285:002898.2180:00615
00616:+00308:-00126:+00149:002898.2180:00616
00617:-00240:+00172:-00605:002890.6220:00617
00618:-00116:-00099:+00261:002890.6220:00618
00619:+00407:-00107:-00044:002890.6220:00619
00620:+00428:+00151:+00019:002890.6220:00620
00621:-00195:-00160:-00276:002890.6220:00621
00622:-00019:+00070:-00007:002890.6220:00622
00623:-00051:-00192:-00114:002890.6220:00623
00624:+00325:+00325:+00198:002877.8229:00624
00625:+00087:-00141:+00035:002877.8229:00625
00626:-00346:+00418:+00012:002877.8229:00626
00627:+00353:-00209:-00116:002877.8229:00627
00628:+00085:+00310:-00285:002877.8229:00628
00629:-00088:-00236:-00033:002877.8229:00629
00630:-00149:+00516:+00121:002877.8229:00630
00631:+00129:-00253:+00536:002864.7172:00631
00632:+00237:+00140:-00140:002864.7172:00632
00633:+00093:+00093:-00287:002864.7172:00633
00634:-00177:-00100:+00314:002864.7172:00634
00635:+00314:-00061:-00123:002864.7172:00635
00636:+00023:+00125:-00270:002864.7172:00636
00637:-00025:-00178:+00308:002864.7172:00637
00638:-00252:+00118:+00297:002857.2338:00638
00639:+00133:+00134:+00241:002857.2338:00639
00640:+00150:+00080:+00160:002857.2338:00640
00641:+00248:+00088:-00336:002857.2338:00641
00642:-00673:+00586:-00517:002857.2338:00642
00643:+00465:-00415:+00557:002857.2338:00643
00644:+00431:-00070:-00558:002857.2338:00644
00645:-00042:+00268:+00274:002851.3364:00645
00646:-00337:-00104:-00183:002851.3364:00646
00647:+00065:+00327:+00504:002851.3364:00647
00648:+00161:+00161:-00494:002851.3364:00648
00649:+00014:-00286:+00569:002851.3364:00649
00650:-00253:-00181:-00467:002851.3364:00650
00651:+00187:+00389:+00412:002851.3364:00651
00652:+00294:-00478:-00321:002838.5593:00652
00653:+00001:+00249:-00037:002838.5593:00653
00654:-00292:-00411:-00592:002838.5593:00654
00655:-00193:+00379:+00080:002838.5593:00655
00656:+00266:-00642:+00054:002838.5593:00656
00657:+00072:+00415:-00010:002838.5593:00657
00658:+00019:-00104:+00413:002838.5593:00658
00659:-00135:+00522:-00038:002843.9858:00659
00660:+00042:+00080:-00174:002843.9858:00660
00661:+00227:+00014:-00042:002843.9858:00661
00662:+00044:-00097:+00312:002843.9858:00662
00663:-00269:-00136:-00559:002843.9858:00663
00664:+00064:-00225:+00402:002843.9858:00664
00665:+00283:+00220:-00085:002843.9858:00665
00666:+00155:+00519:+00077:002831.6894:00666
00667:-00470:-00466:-00470:002831.6894:00667
00668:-00422:+00353:+00282:002831.6894:00668
00669:+00197:-00198:+00032:002831.6894:00669
00670:+00044:+00053:-00181:002831.6894:00670
00671:-00199:-00030:-00417:002831.6894:00671
00672:-00307:+00090:+00098:002831.6894:00672
00673:+00277:-00074:-00193:002832.1108:00673
00674:+00161:+00003:+00012:002832.1108:00674
00675:-00390:+00202:+00009:002832.1108:00675
00676:-00403:+00062:+00256:002832.1108:00676
00677:+00369:+00119:+00155:002832.1108:00677
00678:+00085:+00150:-00077:002832.1108:00678
00679:-00087:-00123:+00060:002832.1108:00679
00680:-00246:+00047:-00243:002850.6335:00680
00681:+00132:+00101:+00274:002850.6335:00681
00682:+00384:-00205:+00088:002850.6335:00682
00683:-00066:+00188:+00008:002850.6335:00683
00684:-00470:+00218:-00210:002850.6335:00684
00685:+00230:-00029:+00427:002850.6335:00685
00686:+00137:+00106:-00135:002850.6335:00686
00687:-00155:-00304:+00131:002844.8229:00687
00688:-00235:-00164:-00334:002844.8229:00688
00689:+00114:-00088:+00459:002844.8229:00689
00690:+00193:-00368:-00315:002844.8229:00690
00691:+00198:+00157:+00145:002844.8229:00691
00692:-00458:+00025:-00342:002844.8229:00692
00693:-00209:+00539:-00111:002844.8229:00693
00694:+00350:-00331:-00333:002845.1184:00694
00695:+00209:+00226:+00323:002845.1184:00695
00696:-00075:-00607:-00129:002845.1184:00696
00697:-00288:+00763:-00104:002845.1184:00697
00698:+00128:-00324:-00294:002845.1184:00698
00699:+00470:+00592:-00002:002845.1184:00699
00700:-00310:-00595:-00332:002845.1184:00700
00701:-00610:+00228:+00120:002857.2390:00701
00702:+00194:-00286:+00355:002857.2390:00702
00703:+00525:+00449:-00052:002857.2390:00703
00704:+00342:-00029:+00248:002857.2390:00704
00705:-00582:+00444:-00267:002857.2390:00705
00706:-00419:-00517:+00241:002857.2390:00706
00707:+00375:+00368:-00234:002857.2390:00707
00708:+00149:-00147:+00416:002864.6137:00708
00709:-00263:-00276:+00029:002864.6137:00709
00710:-00217:+00250:+00210:002864.6137:00710
00711:+00392:+00114:-00143:002864.6137:00711
00712:+00387:+00240:-00236:002864.6137:00712
00713:-00299:-00132:-00234:002864.6137:00713
00714:-00474:+00070:+00156:002864.6137:00714
00715:+00137:-00092:+00172:002858.3095:00715
00716:+00233:+00025:-00154:002858.3095:00716
00717:-00036:+00174:-00122:002858.3095:00717
00718:-00277:+00024:-00139:002858.3095:00718
00719:+00119:-00010:+00034:002858.3095:00719
00720:+00246:+00024:-00142:002858.3095:00720
00721:-00199:+00073:+00083:002858.3095:00721
00722:-00269:+00037:-00031:002870.6457:00722
00723:+00038:+00089:+00165:002870.6457:00723
00724:+00186:+00036:-00065:002870.6457:00724
00725:+00136:+00022:-00037:002870.6457:00725
00726:-00259:-00097:-00191:002870.6457:00726
00727:+00013:+00017:+00221:002870.6457:00727
00728:+00225:-00125:-00082:002870.6457:00728
00729:+00076:+00197:+00069:002878.0603:00729
00730:-00355:+00062:-00234:002878.0603:00730
00731:-00204:+00326:+00021:002878.0603:00731
00732:+00324:-00114:+00003:002878.0603:00732
00733:+00157:+00094:+00099:002878.0603:00733
00734:-00181:+00160:+00006:002878.0603:00734
00735:-00223:+00176:+00054:002878.0603:00735
00736:+00073:+00017:+00073:002878.2385:00736
00737:+00430:+00359:-00132:002878.2385:00737
00738:-00397:-00261:-00164:002878.2385:00738
00739:-00511:+00488:+00219:002878.2385:00739
00740:+00347:-00221:+00119:002878.2385:00740
00741:+00219:+00064:+00007:002878.2385:00741
00742:-00115:-00070:-00096:002878.2385:00742
00743:-00294:+00369:-00147:002877.3496:00743
00744:-00037:-00202:-00007:002877.3496:00744
00745:+00368:+00242:-00098:002877.3496:00745
00746:-00158:+00026:-00034:002877.3496:00746
00747:-00412:+00000:+00041:002877.3496:00747
00748:+00079:-00092:+00143:002877.3496:00748
00749:+00180:+00260:-00127:002877.3496:00749
00750:+00205:-00014:+00257:002891.5185:00750
00751:-00165:+00146:-00104:002891.5185:00751
00752:-00274:-00292:-00066:002891.5185:00752
00753:+00041:+00265:-00034:002891.5185:00753
00754:+00220:-00066:+00193:002891.5185:00754
00755:-00039:+00052:-00309:002891.5185:00755
00756:-00160:-00016:+00303:002891.5185:00756
00757:+00282:+00119:+00141:002884.8498:00757
00758:+00346:+00041:+00067:002884.8498:00758
00759:-00162:+00129:-00222:002884.8498:00759
00760:-00116:+00143:+00325:002884.8498:00760
00761:+00280:-00095:+00216:002884.8498:00761
00762:+00244:+00039:-00086:002884.8498:00762
00763:-00228:-00031:-00098:002884.8498:00763
00764:-00272:+00090:+00116:002890.6367:00764
00765:+00364:+00105:+00044:002890.6367:00765
00766:+00301:+00018:-00029:002890.6367:00766
00767:-00279:+00023:-00039:002890.6367:00767
00768:-00294:+00047:+00172:002890.6367:00768
00769:+00021:-00040:-00136:002890.6367:00769
00770:+00430:+00235:+00047:002890.6367:00770
00771:+00179:-00120:-00020:002898.1474:00771
00772:-00474:+00157:-00321:002898.1474:00772
00773:+00131:+00127:-00014:002898.1474:00773
00774:+00473:+00045:+00207:002898.1474:00774
00775:-00004:-00031:-00282:002898.1474:00775
00776:-00368:+00463:+00094:002898.1474:00776
00777:+00152:-00419:+00039:002891.5156:00777
00778:+00538:+00617:-00227:002891.5156:00778
00779:-00523:-00323:-00339:002891.5156:00779
00780:-00557:+00395:-00134:002891.5156:00780
00781:+00172:-00289:+00074:002891.5156:00781
00782:+00194:+00280:+00062:002891.5156:00782
00783:+00023:-00171:-00057:002891.5156:00783
00784:-00638:+00250:-00225:002897.6550:00784
00785:-00404:-00047:+00011:002897.6550:00785
00786:+00137:+00119:-00083:002897.6550:00786
00787:-00062:-00036:+00279:002897.6550:00787
00788:-00216:+00058:-00202:002897.6550:00788
00789:-00187:+00085:+00249:002897.6550:00789
00790:+00054:+00102:+00044:002897.6550:00790
00791:+00225:+00101:+00062:002898.3178:00791
00792:+00079:+00279:-00060:002898.3178:00792
00793:+00148:-00045:+00137:002898.3178:00793
00794:+00552:+00221:-00037:002898.3178:00794
00795:+00345:-00093:+00030:002898.3178:00795
00796:+00070:+00122:-00142:002898.3178:00796
00797:+00099:-00186:+00042:002898.3178:00797
00798:+00343:+00204:+00069:002898.4323:00798
00799:+00431:+00090:-00017:002898.4323:00799
00800:-00035:+00128:-00091:002898.4323:00800
00801:-00184:-00116:+00057:002898.4323:00801
00802:-00111:-00182:-00099:002898.4323:00802
00803:-00231:+00087:-00042:002898.4323:00803
00804:-00328:-00177:-00301:002898.4323:00804
00805:-00149:-00105:+00102:002897.6347:00805
00806:+00159:+00019:-00007:002897.6347:00806
00807:+00230:+00058:-00038:002897.6347:00807
00808:-00073:-00063:-00115:002897.6347:00808
00809:-00090:+00165:+00047:002897.6347:00809
00810:+00169:-00016:+00023:002897.6347:00810
00811:+00359:+00025:+00245:002897.6347:00811
00812:+00303:+00174:-00002:002905.1337:00812
00813:+00016:+00075:-00117:002905.1337:00813
00814:-00074:+00095:-00169:002905.1337:00814
00815:+00099:+00123:+00329:002905.1337:00815
00816:+00118:-00012:-00147:002905.1337:00816
00817:-00582:+00127:-00158:002905.1337:00817
00818:-00558:-00125:-00142:002905.1337:00818
00819:+00268:-00039:+00063:002905.1467:00819
00820:+00311:-00061:-00213:002905.1467:00820
00821:-00374:+00238:-00247:002905.1467:00821
00822:-00260:-00130:+00082:002905.1467:00822
00823:+00010:+00056:+00098:002905.1467:00823
00824:+00277:-00229:-00161:002905.1467:00824
00825:-00143:+00127:-00124:002905.1467:00825
00826:-00281:-00240:+00109:002904.5112:00826
00827:+00323:+00250:-00032:002904.5112:00827
00828:+00516:-00268:-00247:002904.5112:00828
00829:-00538:+00288:-00048:002904.5112:00829
00830:-00061:-00145:+00277:002904.5112:00830
00831:+00345:+00150:+00060:002904.5112:00831
00832:-00144:-00243:-00162:002904.5112:00832
00833:-00329:+00359:+00247:002912.0378:00833
00834:-00120:-00335:-00029:002912.0378:00834
00835:+00011:+00197:+00165:002912.0378:00835
00836:+00090:-00071:-00363:002912.0378:00836
00837:-00219:+00231:+00113:002912.0378:00837
00838:-00309:-00098:+00122:002912.0378:00838
00839:+00038:+00123:+00288:002898.4970:00839
00840:+00542:+00068:+00166:002898.4970:00840
00841:-00224:+00168:+00308:002898.4970:00841
00842:-00207:+00239:-00053:002898.4970:00842
00843:+00264:+00024:+00193:002898.4970:00843
00844:+00457:+00101:-00003:002898.4970:00844
00845:-00126:-00236:-00499:002898.4970:00845
00846:-00264:+00213:+00293:002890.8364:00846
00847:-00012:+00281:+00126:002890.8364:00847
00848:+00480:+00199:-00001:002890.8364:00848
00849:-00250:+00155:-00118:002890.8364:00849
00850:-00270:-00263:+00112:002890.8364:00850
00851:-00233:-00092:-00352:002890.8364:00851
00852:+00512:-00049:+00153:002890.8364:00852
00853:+00228:-00220:+00067:002877.9812:00853
00854:-00055:+00065:-00020:002877.9812:00854
00855:+00009:+00205:-00168:002877.9812:00855
00856:+00475:+00206:+00299:002877.9812:00856
00857:+00010:+00174:-00626:002877.9812:00857
00858:-00254:+00095:+00267:002877.9812:00858
00859:-00128:-00511:-00242:002877.9812:00859
00860:+00329:+00556:+00080:002858.1835:00860
00861:+00124:-00439:-00523:002858.1835:00861
00862:-00123:+00467:+00260:002858.1835:00862
00863:-00372:-00288:-00580:002858.1835:00863
00864:-00254:+00134:+00218:002858.1835:00864
00865:+00207:-00255:+00048:002858.1835:00865
00866:+00073:+00535:+00246:002858.1835:00866
00867:+00029:-00255:+00372:002857.1853:00867
00868:-00027:+00417:+00105:002857.1853:00868
00869:+00241:-00275:-00441:002857.1853:00869
00870:-00254:+00190:-00313:002857.1853:00870
00871:+00310:-00178:+00432:002857.1853:00871
00872:+00014:+00064:+00048:002857.1853:00872
00873:+00009:-00075:+00480:002857.1853:00873
00874:-00205:+00226:-00272:002857.9184:00874
00875:-00154:+00330:+00441:002857.9184:00875
00876:-00037:-00136:-00155:002857.9184:00876
00877:-00005:-00192:+00417:002857.9184:00877
00878:-00295:+00028:-00510:002857.9184:00878
00879:+00293:-00075:+00393:002857.9184:00879
00880:+00099:-00135:-00033:002857.9184:00880
00881:-00104:-00094:+00141:002845.0322:00881
00882:+00127:-00113:-00171:002845.0322:00882
00883:+00012:+00335:-00288:002845.0322:00883
00884:-00099:-00237:-00313:002845.0322:00884
00885:+00155:-00060:+00270:002845.0322:00885
00886:+00084:-00128:-00263:002845.0322:00886
00887:-00219:-00129:-00102:002845.0322:00887
00888:-00094:+00191:-00230:002850.5166:00888
00889:-00083:+00057:+00260:002850.5166:00889
00890:-00088:+00045:-00466:002850.5166:00890
00891:+00019:+00574:+00028:002850.5166:00891
00892:-00121:-00089:+00115:002850.5166:00892
00893:+00061:-00001:+00134:002850.5166:00893
00894:+00170:+00266:-00097:002850.5166:00894
00895:-00097:+00227:+00238:002851.2541:00895
00896:-00204:+00310:+00028:002851.2541:00896
00897:+00270:+00208:+00029:002851.2541:00897
00898:+00026:-00034:-00408:002851.2541:00898
00899:-00144:+00086:+00149:002851.2541:00899
00900:-00177:-00297:-00263:002851.2541:00900
00901:+00119:+00324:+00233:002851.2541:00901
00902:+00102:+00053:-00220:002851.5783:00902
00903:-00042:+00150:+00266:002851.5783:00903
00904:-00317:+00067:-00228:002851.5783:00904
00905:-00036:+00188:-00001:002851.5783:00905
00906:+00209:-00135:-00152:002851.5783:00906
00907:+00191:+00150:+00323:002851.5783:00907
00908:-00350:-00092:-00173:002851.5783:00908
00909:+00116:+00095:+00514:002843.8120:00909
00910:+00457:+00054:-00365:002843.8120:00910
00911:+00155:-00103:+00113:002843.8120:00911
00912:-00248:+00174:-00215:002843.8120:00912
00913:-00189:-00023:-00095:002843.8120:00913
00914:+00176:+00089:+00018:002843.8120:00914
00915:+00248:+00130:+00310:002843.8120:00915
00916:-00122:-00313:+00016:002851.2395:00916
00917:-00274:+00161:-00083:002851.2395:00917
00918:+00121:-00004:-00101:002851.2395:00918
00919:+00278:-00258:-00173:002851.2395:00919
00920:-00090:+00231:-00058:002851.2395:00920
00921:-00466:-00015:-00357:002851.2395:00921
00922:-00096:+00025:+00141:002851.2395:00922
00923:+00481:-00204:-00054:002845.0512:00923
00924:+00286:-00155:+00165:002845.0512:00924
00925:-00308:-00038:+00156:002845.0512:00925
00926:-00108:-00163:+00145:002845.0512:00926
00927:+00347:-00097:-00157:002845.0512:00927
00928:+00009:-00126:+00066:002845.0512:00928
00929:-00124:+00281:+00097:002845.0512:00929
00930:-00172:-00239:-00027:002850.5993:00930
00931:+00267:+00042:+00061:002850.5993:00931
00932:+00308:-00287:+00000:002850.5993:00932
00933:-00174:-00031:+00022:002850.5993:00933
00934:-00258:+00175:-00373:002850.5993:00934
00935:-00009:-00039:+00213:002850.5993:00935
00936:+00331:+00100:-00213:002850.5993:00936
00937:+00219:-00099:-00274:002864.6430:00937
00938:-00383:-00023:-00133:002864.6430:00938
00939:+00181:+00104:+00310:002864.6430:00939
00940:+00443:+00061:-00204:002864.6430:00940
00941:+00067:+00215:+00047:002864.6430:00941
00942:-00274:+00184:-00089:002864.6430:00942
00943:-00248:+00096:-00094:002864.6430:00943
00944:+00426:+00190:+00128:002858.3046:00944
00945:+00387:+00036:+00023:002858.3046:00945
00946:-00388:+00165:-00191:002858.3046:00946
00947:+00065:+00175:+00176:002858.3046:00947
00948:+00258:-00064:+00037:002858.3046:00948
00949:+00096:+00163:-00136:002858.3046:00949
00950:-00126:+00092:+00110:002858.3046:00950
00951:-00099:+00015:+00047:002870.5373:00951
00952:+00194:+00190:+00122:002870.5373:00952
00953:+00240:-00031:-00065:002870.5373:00953
00954:-00245:+00040:-00101:002870.5373:00954
00955:-00248:+00184:-00019:002870.5373:00955
00956:-00166:-00284:+00170:002870.5373:00956
00957:+00030:-00009:-00023:002870.5373:00957
00958:+00004:+00195:-00030:002878.0500:00958
00959:-00097:-00036:-00183:002878.0500:00959
00960:-00342:+00311:+00016:002878.0500:00960
00961:+00209:-00270:-00279:002878.0500:00961
00962:+00175:+00582:-00015:002878.0500:00962
00963:-00371:-00383:-00307:002878.0500:00963
00964:-00346:+00163:+00200:002878.0500:00964
00965:+00261:-00503:-00075:002864.6931:00965
00966:+00061:+00427:+00077:002864.6931:00966
00967:+00191:+00030:-00182:002864.6931:00967
00968:-00003:+00152:+00032:002864.6931:00968
00969:-00106:-00139:-00175:002864.6931:00969
00970:+00172:+00066:-00036:002864.6931:00970
00971:+00026:-00154:+00179:002864.6931:00971
00972:-00166:+00123:-00032:002877.0925:00972
00973:+00084:-00104:-00009:002877.0925:00973
00974:+00133:+00006:+00293:002877.0925:00974
00975:+00041:-00041:+00014:002877.0925:00975
00976:-00044:+00023:-00073:002877.0925:00976
00977:+00202:-00220:+00157:002877.0925:00977
00978:+00089:-00276:-00356:002877.0925:00978
00979:-00164:-00055:-00009:002864.3940:00979
00980:-00157:-00045:-00154:002864.3940:00980
00981:-00099:+00017:+00034:002864.3940:00981
00982:+00064:-00206:-00412:002864.3940:00982
00983:+00083:+00009:-00019:002864.3940:00983
00984:-00192:-00364:+00141:002864.3940:00984
00985:-00148:+00486:-00076:002864.3940:00985
00986:+00194:-00365:-00434:002864.6684:00986
00987:+00069:+00289:-00021:002864.6684:00987
00988:-00229:-00284:-00246:002864.6684:00988
00989:-00228:+00264:-00150:002864.6684:00989
00990:+00331:-00238:+00061:002864.6684:00990
00991:+00069:+00637:-00201:002864.6684:00991
00992:-00093:-00020:+00535:002864.6684:00992
00993:+00020:+00520:-00154:002863.7136:00993
00994:+00127:+00140:-00252:002863.7136:00994
00995:-00136:+00129:-00223:002863.7136:00995
00996:+00116:-00247:+00533:002863.7136:00996
00997:+00019:+00018:-00153:002863.7136:00997
00998:+00061:-00128:+00484:002863.7136:00998
00999:-00068:+00504:-00127:002863.7136:00999
01000:-00013:+00256:+00264:002864.4526:01000
01001:+00045:+00001:-00163:002864.4526:01001
01002:+00045:-00004:+00210:002864.4526:01002
01003:-00189:-00335:-00108:002864.4526:01003
01004:+00195:+00106:+00230:002864.4526:01004
01005:+00096:-00066:-00123:002864.4526:01005
01006:-00136:+00479:-00096:002864.4526:01006
01007:-00093:-00455:-00177:002871.3200:01007
01008:-00083:+00259:-00011:002871.3200:01008
01009:+00302:-00218:+00021:002871.3200:01009
01010:+00312:+00389:+00267:002871.3200:01010
01011:-00175:-00287:-00289:002871.3200:01011
01012:-00080:+00505:-00061:002871.3200:01012
01013:+00236:+00079:-00123:002871.3200:01013
01014:+00046:-00059:-00168:002870.4045:01014
01015:-00034:-00040:-00373:002870.4045:01015
01016:+00047:-00258:+00224:002870.4045:01016
01017:-00093:-00184:-00002:002870.4045:01017
01018:-00063:-00046:-00234:002870.4045:01018
01019:+00095:+00129:+00176:002870.4045:01019
01020:-00107:-00124:+00059:002870.4045:01020
01021:-00048:+00154:-00171:002884.5087:01021
01022:+00033:+00158:-00189:002884.5087:01022
01023:+00115:-00133:+00173:002884.5087:01023
01024:+00086:+00203:-00089:002884.5087:01024
01025:+00036:-00027:+00176:002884.5087:01025
01026:-00042:-00005:-00175:002884.5087:01026
01027:-00207:+00229:-00341:002884.5087:01027
01028:-00038:-00130:-00059:002877.9438:01028
01029:+00206:+00190:-00014:002877.9438:01029
01030:+00072:+00307:+00056:002877.9438:01030
01031:-00215:-00258:-00118:002877.9438:01031
01032:-00212:-00009:+00043:002877.9438:01032
01033:+00119:+00128:-00025:002877.9438:01033
01034:-00003:-00138:-00084:002877.9438:01034
01035:-00190:+00340:-00069:002890.6367:01035
01036:-00127:-00288:+00010:002890.6367:01036
01037:+00358:+00062:+00178:002890.6367:01037
01038:+00272:-00064:+00071:002890.6367:01038
01039:-00494:-00063:-00218:002890.6367:01039
01040:-00425:+00116:+00074:002890.6367:01040
01041:+00280:+00099:-00078:002890.6367:01041
01042:-00085:+00068:+00113:002898.0974:01042
01043:-00130:-00111:+00096:002898.0974:01043
01044:-00224:-00023:-00103:002898.0974:01044
01045:-00004:+00034:+00235:002898.0974:01045
01046:+00227:-00314:+00094:002898.0974:01046
01047:+00006:+00428:+00026:002898.0974:01047
01048:-00180:-00247:-00296:002898.0974:01048
01049:-00141:+00567:+00059:002884.6718:01049
01050:+00291:-00428:-00237:002884.6718:01050
01051:+00000:+00438:+00335:002884.6718:01051
01052:-00207:-00336:-00199:002884.6718:01052
01053:+00077:+00214:+00348:002884.6718:01053
01054:+00370:-00110:-00320:002884.6718:01054
01055:-00002:+00348:+00190:002884.6718:01055
01056:-00310:-00432:-00234:002883.8361:01056
01057:-00075:+00475:+00117:002883.8361:01057
01058:+00117:-00060:-00201:002883.8361:01058
01059:+00025:+00559:-00134:002883.8361:01059
01060:+00154:+00009:+00334:002883.8361:01060
01061:-00092:+00393:+00066:002883.8361:01061
01062:+00031:-00076:-00133:002883.8361:01062
01063:+00322:+00476:+00274:002884.5283:01063
01064:-00083:-00368:+00176:002884.5283:01064
01065:-00262:-00154:-00352:002884.5283:01065
01066:+00322:+00059:+00190:002884.5283:01066
01067:+00338:+00104:-00024:002884.5283:01067
01068:-00093:+00289:-00403:002884.5283:01068
01069:-00081:-00129:-00129:002884.5283:01069
01070:-00018:+00019:+00202:002864.6347:01070
01071:+00034:-00283:-00403:002864.6347:01071
01072:+00124:+00178:+00025:002864.6347:01072
01073:+00141:-00502:-00022:002864.6347:01073
01074:-00073:+00471:-00345:002864.6347:01074
01075:+00224:-00247:-00332:002864.6347:01075
01076:+00194:+00066:+00049:002864.6347:01076
01077:-00205:-00049:-00309:002857.0292:01077
01078:-00123:+00008:+00261:002857.0292:01078
01079:+00402:-00126:+00107:002857.0292:01079
01080:-00199:+00508:-00258:002857.0292:01080
01081:-00122:+00195:-00128:002857.0292:01081
01082:-00012:+00411:+00091:002857.0292:01082
01083:-00099:-00020:+00128:002857.0292:01083
01084:-00191:+00132:-00061:002844.5385:01084
01085:-00128:+00028:+00324:002844.5385:01085
01086:-00182:+00419:-00018:002844.5385:01086
01087:+00292:-00145:+00292:002844.5385:01087
01088:-00214:+00385:+00061:002844.5385:01088
01089:-00326:+00127:+00203:002844.5385:01089
01090:-00049:+00242:-00157:002844.5385:01090
01091:+00244:-00160:+00303:002831.8444:01091
01092:+00011:+00035:-00359:002831.8444:01092
01093:+00055:+00078:+00041:002831.8444:01093
01094:-00328:+00229:+00119:002831.8444:01094
01095:+00016:+00386:-00038:002831.8444:01095
01096:+00036:+00114:-00414:002831.8444:01096
01097:-00205:-00072:+00278:002831.8444:01097
01098:-00282:-00269:-00562:002837.2778:01098
01099:+00216:+00134:+00196:002837.2778:01099
01100:+00314:-00148:-00166:002837.2778:01100
01101:-00076:+00118:-00030:002837.2778:01101
01102:-00121:-00136:-00417:002837.2778:01102
01103:+00089:+00216:+00296:002837.2778:01103
01104:+00163:-00225:-00177:002837.2778:01104
01105:+00108:+00458:+00001:002838.1667:01105
01106:+00034:-00145:+00177:002838.1667:01106
01107:-00103:+00393:+00194:002838.1667:01107
01108:+00044:+00274:-00204:002838.1667:01108
01109:+00056:-00061:+00136:002838.1667:01109
01110:-00037:+00226:+00016:002838.1667:01110
01111:-00263:-00302:+00244:002838.1667:01111
01112:-00069:+00130:+00005:002825.5117:01112
01113:+00312:+00220:+00189:002825.5117:01113
01114:+00136:+00218:-00219:002825.5117:01114
01115:-00137:-00265:-00060:002825.5117:01115
01116:+00038:+00252:-00033:002825.5117:01116
01117:+00185:-00054:-00045:002825.5117:01117
01118:+00194:+00130:-00046:002825.5117:01118
01119:+00001:+00287:-00022:002830.6923:01119
01120:-00243:+00068:+00072:002830.6923:01120
01121:+00405:+00007:-00080:002830.6923:01121
01122:+00181:+00021:+00168:002830.6923:01122
01123:-00241:-00020:+00057:002830.6923:01123
01124:-00249:+00192:-00020:002830.6923:01124
01125:+00038:+00143:+00304:002830.6923:01125
01126:+00159:-00095:+00325:002831.3552:01126
01127:+00078:+00081:-00201:002831.3552:01127
01128:-00488:-00011:+00113:002831.3552:01128
01129:+00297:-00036:+00344:002831.3552:01129
01130:+00387:-00186:-00277:002831.3552:01130
01131:-00053:+00117:+00117:002831.3552:01131
01132:-00429:+00316:+00105:002831.3552:01132
01133:+00032:+00204:+00012:002818.8393:01133
01134:+00188:+00090:-00250:002818.8393:01134
01135:-00014:+00159:+00230:002818.8393:01135
01136:-00409:-00327:-00455:002818.8393:01136
01137:+00076:+00198:+00218:002818.8393:01137
01138:+00149:-00495:-00178:002818.8393:01138
01139:+00176:+00402:+00211:002818.8393:01139
01140:-00326:-00069:-00570:002837.1000:01140
01141:-00278:+00358:-00041:002837.1000:01141
01142:+00423:-00241:-00367:002837.1000:01142
01143:+00401:+00309:+00004:002837.1000:01143
01144:-00411:-00055:-00123:002837.1000:01144
01145:+00024:+00326:+00297:002837.1000:01145
01146:+00372:-00166:-00530:002837.1000:01146
01147:-00083:+00415:+00078:002837.9985:01147
01148:-00053:-00181:-00130:002837.9985:01148
01149:-00153:+00017:-00273:002837.9985:01149
01150:-00035:+00044:+00045:002837.9985:01150
01151:+00312:-00009:+00333:002837.9985:01151
01152:+00136:+00234:-00115:002837.9985:01152
01153:-00207:-00109:-00162:002837.9985:01153
01154:-00145:-00100:+00040:002838.3588:01154
01155:+00153:+00156:-00170:002838.3588:01155
01156:+00223:+00090:-00061:002838.3588:01156
01157:+00007:-00141:-00154:002838.3588:01157
01158:-00255:+00302:-00066:002838.3588:01158
01159:+00322:-00203:-00093:002838.3588:01159
01160:+00169:+00095:-00146:002838.3588:01160
01161:-00269:+00040:-00111:002843.7585:01161
01162:-00225:+00006:+00108:002843.7585:01162
01163:+00229:+00025:+00079:002843.7585:01163
01164:-00050:+00027:+00061:002843.7585:01164
01165:-00091:+00271:-00008:002843.7585:01165
01166:-00026:-00223:+00203:002843.7585:01166
01167:+00050:+00433:-00172:002843.7585:01167
01168:-00038:-00057:+00020:002857.7526:01168
01169:+00051:+00039:+00114:002857.7526:01169
01170:-00028:+00375:-00083:002857.7526:01170
01171:-00090:-00054:+00117:002857.7526:01171
01172:+00117:-00096:+00114:002857.7526:01172
01173:-00023:+00105:-00114:002857.7526:01173
01174:-00270:-00110:-00171:002857.7526:01174
01175:+00264:+00045:+00266:002858.0383:01175
01176:+00320:+00179:-00199:002858.0383:01176
01177:-00262:+00198:-00232:002858.0383:01177
01178:-00119:-00079:+00044:002858.0383:01178
01179:+00209:+00115:+00009:002858.0383:01179
01180:+00152:-00268:-00170:002858.0383:01180
01181:-00106:+00164:+00263:002858.0383:01181
01182:+00006:-00428:-00178:002863.6938:01182
01183:+00134:+00421:-00022:002863.6938:01183
01184:+00137:-00431:+00036:002863.6938:01184
01185:+00212:+00562:+00020:002863.6938:01185
01186:-00275:-00432:-00411:002863.6938:01186
01187:-00272:+00523:-00149:002863.6938:01187
01188:+00350:-00446:+00000:002863.6938:01188
01189:+00315:+00314:-00035:002864.4184:01189
01190:-00351:-00633:-00090:002864.4184:01190
01191:+00034:+00671:+00047:002864.4184:01191
01192:+00521:-00354:-00359:002864.4184:01192
01193:+00034:+00355:-00051:002864.4184:01193
01194:-00419:-00182:+00058:002864.4184:01194
01195:-00154:+00087:+00114:002864.4184:01195
01196:+00388:-00282:+00212:002871.3645:01196
01197:-00026:+00434:-00067:002871.3645:01197
01198:-00101:-00004:+00212:002871.3645:01198
01199:-00129:+00077:-00134:002871.3645:01199
01200:-00098:-00047:+00094:002871.3645:01200
01201:+00220:+00033:-00012:002871.3645:01201
01202:+00008:+00110:+00111:002871.3645:01202
01203:-00317:-00092:-00103:002870.3603:01203
01204:-00137:-00032:+00058:002870.3603:01204
01205:+00545:+00094:+00064:002870.3603:01205
01206:+00303:-00047:-00093:002870.3603:01206
01207:-00445:-00046:-00183:002870.3603:01207
01208:-00421:+00033:+00233:002870.3603:01208
01209:+00234:+00086:+00041:002870.3603:01209
01210:+00118:+00152:-00196:002877.8381:01210
01211:-00131:-00045:+00036:002877.8381:01211
01212:-00302:+00023:-00066:002877.8381:01212
01213:+00373:+00058:-00026:002877.8381:01213
01214:+00246:-00150:-00109:002877.8381:01214
01215:-00289:+00111:+00052:002877.8381:01215
01216:-00175:+00026:-00014:002877.8381:01216
01217:+00184:+00082:+00161:002871.4719:01217
01218:+00280:+00028:+00020:002871.4719:01218
01219:+00034:-00085:-00254:002871.4719:01219
01220:-00505:+00064:-00159:002871.4719:01220
01221:+00376:+00124:+00192:002871.4719:01221
01222:+00543:-00217:-00047:002871.4719:01222
01223:-00144:+00253:-00135:002871.4719:01223
01224:-00503:-00070:-00167:002877.2260:01224
01225:-00075:+00185:+00131:002877.2260:01225
01226:+00435:-00112:-00028:002877.2260:01226
01227:+00221:+00080:-00015:002877.2260:01227
01228:-00532:-00088:-00436:002877.2260:01228
01229:+00125:-00014:+00378:002877.2260:01229
01230:+00500:+00518:+00142:002877.2260:01230
01231:+00149:+00355:+00217:002884.7019:01231
01232:-00564:+00433:-00010:002884.7019:01232
01233:-00044:+00641:+00322:002884.7019:01233
01234:+00469:-00068:-00249:002884.7019:01234
01235:-00043:+00136:+00170:002884.7019:01235
01236:-00471:-00356:-00354:002884.7019:01236
01237:+00014:+00079:+00204:002884.7019:01237
01238:+00267:+00364:-00066:002884.9482:01238
01239:+00168:-00007:+00089:002884.9482:01239
01240:-00409:+00244:-00297:002884.9482:01240
01241:-00362:+00352:+00140:002884.9482:01241
01242:+00210:+00132:-00147:002884.9482:01242
01243:+00426:+00014:-00008:002884.9482:01243
01244:-00169:+00025:-00083:002884.9482:01244
01245:-00380:+00217:-00182:002884.1098:01245
01246:+00144:-00165:+00178:002884.1098:01246
01247:+00491:+00113:+00028:002884.1098:01247
01248:-00428:-00290:-00048:002884.1098:01248
01249:-00275:+00111:+00084:002884.1098:01249
01250:+00391:-00008:+00284:002884.1098:01250
01251:+00036:+00185:+00084:002884.1098:01251
01252:-00066:+00209:-00116:002884.7863:01252
01253:-00379:+00313:+00094:002884.7863:01253
01254:+00249:-00236:+00170:002884.7863:01254
01255:+00489:+00307:+00072:002884.7863:01255
01256:-00043:-00261:-00094:002884.7863:01256
01257:-00552:+00347:-00139:002884.7863:01257
01258:-00088:-00297:+00321:002884.7863:01258
01259:+00716:+00417:+00185:002884.9631:01259
01260:+00450:+00082:-00369:002884.9631:01260
01261:-00601:+00024:-00253:002884.9631:01261
01262:+00204:-00062:+00581:002884.9631:01262
01263:+00510:-00403:-00226:002884.9631:01263
01264:+00130:+00281:-00099:002884.9631:01264
01265:-00315:+00040:-00168:002884.9631:01265
01266:-00212:+00189:+00050:002877.2705:01266
01267:+00371:-00267:-00404:002877.2705:01267
01268:+00101:+00190:-00040:002877.2705:01268
01269:-00375:-00421:-00075:002877.2705:01269
01270:+00060:+00242:+00149:002877.2705:01270
01271:+00186:-00336:-00171:002877.2705:01271
01272:-00079:+00248:-00188:002877.2705:01272
01273:-00127:-00112:-00247:002891.4936:01273
01274:-00251:-00026:-00165:002891.4936:01274
01275:+00048:-00051:-00065:002891.4936:01275
01276:+00175:+00084:+00108:002891.4936:01276
01277:-00079:+00065:+00164:002891.4936:01277
01278:-00544:-00017:-00230:002891.4936:01278
01279:-00296:+00454:+00339:002891.4936:01279
01280:+00432:-00058:+00192:002884.9038:01280
01281:-00125:+00217:+00054:002884.9038:01281
01282:-00371:-00074:-00138:002884.9038:01282
01283:-00254:+00348:+00023:002884.9038:01283
01284:-00010:-00020:-00076:002884.9038:01284
01285:+00216:+00046:+00106:002884.9038:01285
01286:+00336:-00190:-00003:002890.8415:01286
01287:+00320:+00114:-00165:002890.8415:01287
01288:+00205:+00116:+00002:002890.8415:01288
01289:+00053:+00115:+00167:002890.8415:01289
01290:+00133:+00177:-00228:002890.8415:01290
01291:+00220:-00108:-00131:002890.8415:01291
01292:+00302:+00236:+00296:002890.8415:01292
01293:+00107:-00310:-00235:002898.2678:01293
01294:-00359:+00413:-00207:002898.2678:01294
01295:-00362:-00063:+00024:002898.2678:01295
01296:-00001:-00010:-00095:002898.2678:01296
01297:+00151:+00057:-00115:002898.2678:01297
01298:-00181:+00011:-00190:002898.2678:01298
01299:-00440:-00181:-00115:002898.2678:01299
01300:+00203:-00012:+00006:002891.6352:01300
01301:+00331:+00047:+00167:002891.6352:01301
01302:-00048:-00087:-00219:002891.6352:01302
01303:-00115:-00123:+00043:002891.6352:01303
01304:+00226:-00013:+00113:002891.6352:01304
01305:+00450:+00178:+00156:002891.6352:01305
01306:+00286:+00158:-00111:002891.6352:01306
01307:-00152:+00070:-00159:002897.6247:01307
01308:+00055:+00324:+00034:002897.6247:01308
01309:+00216:+00005:+00076:002897.6247:01309
01310:-00014:-00256:-00209:002897.6247:01310
01311:-00288:+00061:-00021:002897.6247:01311
01312:-00188:-00240:+00261:002897.6247:01312
01313:-00054:-00056:+00045:002897.6247:01313
01314:+00038:-00012:-00239:002905.1186:01314
01315:-00240:+00159:-00163:002905.1186:01315
01316:-00019:-00128:+00011:002905.1186:01316
01317:+00101:+00196:+00006:002905.1186:01317
01318:+00001:-00229:-00066:002905.1186:01318
01319:-00055:+00389:-00073:002905.1186:01319
01320:+00043:-00034:+00297:002905.1186:01320
01321:+00250:+00292:+00048:002898.2631:01321
01322:+00296:-00338:-00141:002898.2631:01322
01323:-00167:+00279:-00030:002898.2631:01323
01324:-00043:-00190:+00188:002898.2631:01324
01325:+00046:+00123:+00101:002898.2631:01325
01326:+00160:-00213:+00084:002898.2631:01326
01327:-00634:+00375:-00109:002898.2631:01327
01328:-00643:-00048:+00315:002911.1108:01328
01329:+00488:+00279:+00284:002911.1108:01329
01330:+00098:-00140:-00192:002911.1108:01330
01331:-00364:-00026:+00065:002911.1108:01331
01332:-00160:+00139:+00034:002911.1108:01332
01333:+00139:+00193:+00182:002911.1108:01333
01334:+00339:+00286:-00280:002911.1108:01334
01335:+00131:+00169:+00245:002898.0324:01335
01336:-00044:+00114:-00090:002898.0324:01336
01337:-00039:-00098:+00111:002898.0324:01337
01338:+00569:+00088:-00020:002898.0324:01338
01339:+00147:-00297:-00234:002898.0324:01339
01340:-00481:+00243:-00256:002898.0324:01340
01341:-00137:+00011:+00297:002898.0324:01341
01342:+00286:+00165:-00096:002884.5339:01342
01343:-00295:+00066:-00186:002884.5339:01343
01344:-00254:+00387:+00074:002884.5339:01344
01345:-00144:-00165:-00061:002884.5339:01345
01346:+00618:+00221:+00168:002884.5339:01346
01347:+00355:-00357:-00059:002884.5339:01347
01348:-00417:+00244:+00184:002884.5339:01348
01349:+00168:+00097:+00008:002890.5319:01349
01350:+00556:+00112:+00277:002890.5319:01350
01351:-00126:-00051:-00492:002890.5319:01351
01352:-00375:+00048:+00212:002890.5319:01352
01353:-00121:-00219:-00147:002890.5319:01353
01354:+00341:+00290:+00161:002890.5319:01354
01355:+00077:-00388:-00471:002890.5319:01355
01356:-00420:+00385:+00202:002877.7197:01356
01357:-00084:-00312:-00528:002877.7197:01357
01358:+00132:+00320:+00192:002877.7197:01358
01359:+00249:-00425:-00137:002877.7197:01359
01360:+00030:+00077:+00095:002877.7197:01360
01361:-00149:-00368:+00106:002877.7197:01361
01362:+00222:+00424:+00217:002877.7197:01362
01363:+00472:+00005:-00390:002858.0966:01363
01364:-00263:+00115:+00069:002858.0966:01364
01365:-00028:-00170:+00086:002858.0966:01365
01366:+00164:-00061:-00071:002858.0966:01366
01367:+00153:-00092:+00240:002858.0966:01367
01368:-00203:+00578:+00157:002858.0966:01368
01369:-00146:-00051:+00260:002858.0966:01369
01370:-00055:+00268:+00110:002857.1464:01370
01371:+00182:-00161:-00146:002857.1464:01371
01372:-00043:-00133:-00241:002857.1464:01372
01373:+00259:+00107:+00051:002857.1464:01373
01374:-00006:-00300:+00295:002857.1464:01374
01375:-00080:+00424:-00129:002857.1464:01375
01376:+00271:-00047:-00132:002857.1464:01376
01377:+00014:+00339:+00148:002857.8889:01377
01378:-00285:-00175:-00241:002857.8889:01378
01379:-00094:+00075:+00001:002857.8889:01379
01380:+00144:-00207:-00004:002857.8889:01380
01381:-00189:+00380:-00001:002857.8889:01381
01382:-00033:+00123:+00027:002857.8889:01382
01383:+00002:+00211:+00047:002857.8889:01383
01384:+00010:-00037:+00120:002845.0417:01384
01385:+00201:+00065:-00023:002845.0417:01385
01386:+00082:+00041:+00003:002845.0417:01386
01387:-00206:+00183:+00010:002845.0417:01387
01388:+00174:+00088:+00187:002845.0417:01388
01389:-00040:+00246:+00000:002845.0417:01389
01390:-00163:-00060:-00049:002845.0417:01390
01391:-00014:-00236:+00236:002843.8750:01391
01392:+00017:-00178:+00228:002843.8750:01392
01393:-00265:-00130:-00062:002843.8750:01393
01394:+00056:-00184:+00467:002843.8750:01394
01395:-00218:+00490:+00013:002843.8750:01395
01396:+00102:+00014:+00301:002843.8750:01396
01397:-00151:+00217:-00207:002843.8750:01397
01398:-00055:+00118:+00455:002857.8403:01398
01399:+00133:+00164:-00530:002857.8403:01399
01400:-00102:+00302:+00038:002857.8403:01400
01401:-00100:-00156:-00194:002857.8403:01401
01402:+00040:+00334:+00159:002857.8403:01402
01403:-00044:-00255:-00634:002857.8403:01403
01404:-00095:+00515:+00203:002857.8403:01404
01405:+00008:-00492:-00249:002845.0322:01405
01406:-00214:+00357:+00132:002845.0322:01406
01407:+00012:-00091:+00128:002845.0322:01407
01408:+00010:+00132:+00419:002845.0322:01408
01409:+00123:-00117:-00524:002845.0322:01409
01410:-00070:+00204:+00038:002845.0322:01410
01411:+00171:-00101:+00071:002845.0322:01411
01412:+00162:-00034:+00222:002857.0974:01412
01413:-00071:-00021:-00051:002857.0974:01413
01414:+00043:+00154:+00218:002857.0974:01414
01415:+00231:+00037:+00358:002857.0974:01415
01416:-00157:-00027:-00221:002857.0974:01416
01417:-00097:+00054:+00108:002857.0974:01417
01418:+00112:-00134:-00084:002857.0974:01418
01419:-00248:+00076:-00153:002864.4624:01419
01420:-00224:-00187:+00004:002864.4624:01420
01421:+00213:+00102:+00325:002864.4624:01421
01422:-00140:-00074:-00347:002864.4624:01422
01423:-00369:-00144:-00054:002864.4624:01423
01424:+00071:+00233:-00115:002864.4624:01424
01425:+00278:+00040:-00124:002864.4624:01425
01426:-00003:-00014:-00064:002851.5300:01426
01427:-00148:-00141:-00023:002851.5300:01427
01428:-00121:+00366:-00125:002851.5300:01428
01429:+00293:+00047:+00415:002851.5300:01429
01430:+00173:+00076:+00064:002851.5300:01430
01431:-00206:-00043:+00019:002851.5300:01431
01432:-00117:+00379:-00176:002851.5300:01432
01433:+00316:-00006:+00178:002870.4584:01433
01434:+00224:-00032:+00122:002870.4584:01434
01435:-00360:+00316:-00322:002870.4584:01435
01436:-00341:+00146:+00169:002870.4584:01436
01437:+00193:-00335:-00093:002870.4584:01437
01438:+00033:+00170:-00079:002870.4584:01438
01439:-00086:-00234:-00234:002870.4584:01439
01440:-00026:+00265:+00298:002877.9467:01440
01441:+00074:-00246:-00278:002877.9467:01441
01442:+00138:+00260:+00094:002877.9467:01442
01443:-00062:-00173:-00192:002877.9467:01443
01444:-00205:+00130:+00442:002877.9467:01444
01445:+00104:-00155:-00159:002877.9467:01445
01446:+00112:+00339:+00279:002877.9467:01446
01447:+00046:-00397:-00388:002864.7270:01447
01448:-00205:+00463:+00068:002864.7270:01448
01449:-00194:+00150:-00203:002864.7270:01449
01450:+00178:+00163:+00250:002864.7270:01450
01451:-00054:-00150:-00722:002864.7270:01451
01452:-00585:-00200:+00151:002864.7270:01452
01453:-00061:-00103:-00144:002864.7270:01453
01454:+00237:+00063:+00119:002870.4538:01454
01455:+00109:-00095:-00361:002870.4538:01455
01456:+00053:+00185:+00105:002870.4538:01456
01457:-00245:-00117:-00363:002870.4538:01457
01458:-00048:+00154:+00089:002870.4538:01458
01459:+00368:-00073:-00181:002870.4538:01459
01460:-00214:+00145:+00005:002871.1496:01460
01461:-00211:+00004:+00036:002871.1496:01461
01462:+00032:+00049:+00131:002871.1496:01462
01463:+00211:+00009:-00061:002871.1496:01463
01464:+00002:+00045:-00073:002871.1496:01464
01465:-00471:+00274:-00109:002871.1496:01465
01466:-00160:+00074:+00228:002871.1496:01466
01467:+00270:-00107:+00048:002864.7270:01467
01468:-00142:+00259:-00152:002864.7270:01468
01469:-00281:-00105:-00053:002864.7270:01469
01470:-00021:+00025:-00011:002864.7270:01470
01471:+00153:+00122:+00078:002864.7270:01471
01472:+00211:-00197:-00053:002864.7270:01472
01473:-00034:+00263:-00099:002864.7270:01473
01474:+00028:-00114:-00135:002877.1564:01474
01475:-00051:+00013:+00075:002877.1564:01475
01476:+00049:-00065:-00158:002877.1564:01476
01477:+00073:-00064:+00243:002877.1564:01477
01478:+00098:+00238:-00102:002877.1564:01478
01479:-00166:+00177:-00001:002877.1564:01479
01480:-00172:-00284:-00318:002877.1564:01480
01481:+00217:+00082:-00087:002884.6672:01481
01482:+00102:-00217:-00096:002884.6672:01482
01483:-00507:-00289:+00125:002884.6672:01483
01484:+00055:+00028:-00087:002884.6672:01484
01485:+00420:+00011:-00002:002884.6672:01485
01486:+00035:-00181:-00034:002884.6672:01486
01487:-00484:+00027:+00085:002884.6672:01487
01488:+00137:+00048:+00592:002878.0175:01488
01489:+00442:+00265:+00028:002878.0175:01489
01490:+00029:-00123:+00113:002878.0175:01490
01491:-00128:-00099:-00109:002878.0175:01491
01492:+00215:+00065:+00295:002878.0175:01492
01493:-00027:-00230:-00091:002878.0175:01493
01494:+00061:+00165:+00304:002878.0175:01494
01495:-00120:+00110:-00168:002890.6616:01495
01496:-00175:+00181:-00060:002890.6616:01496
01497:+00057:-00125:-00045:002890.6616:01497
01498:-00142:-00108:+00045:002890.6616:01498
01499:-00161:+00247:-00113:002890.6616:01499
01500:+00188:-00108:+00204:002890.6616:01500
01501:+00038:+00415:+00083:002890.6616:01501
01502:+00239:+00281:-00012:002891.4936:01502
01503:-00122:-00063:-00106:002891.4936:01503
01504:-00254:+00331:+00053:002891.4936:01504
01505:+00269:-00049:-00021:002891.4936:01505
01506:+00084:-00075:-00064:002891.4936:01506
01507:-00251:-00070:-00193:002891.4936:01507
01508:+00053:+00138:+00157:002891.4936:01508
01509:+00194:+00010:-00224:002884.9138:01509
01510:-00184:+00245:-00018:002884.9138:01510
01511:+00023:-00138:+00043:002884.9138:01511
01512:+00020:-00071:+00151:002884.9138:01512
01513:-00093:-00318:-00331:002884.9138:01513
01514:+00061:+00229:+00049:002884.9138:01514
01515:+00209:-00228:-00150:002884.9138:01515
01516:-00218:+00160:-00014:002884.0253:01516
01517:+00025:-00320:-00285:002884.0253:01517
01518:+00234:+00359:+00065:002884.0253:01518
01519:+00080:-00127:-00063:002884.0253:01519
01520:-00171:+00079:+00029:002884.0253:01520
01521:+00130:-00002:+00418:002884.0253:01521
01522:-00041:+00400:-00159:002884.0253:01522
01523:-00036:+00054:-00093:002891.4040:01523
01524:-00113:+00113:-00045:002891.4040:01524
01525:-00040:-00366:-00021:002891.4040:01525
01526:-00215:+00110:-00507:002891.4040:01526
01527:+00250:-00248:+00351:002891.4040:01527
01528:+00068:+00448:-00093:002891.4040:01528
01529:-00134:-00220:+00258:002891.4040:01529
01530:-00021:+00539:+00045:002884.7954:01530
01531:+00289:-00037:-00278:002884.7954:01531
01532:-00041:+00716:-00169:002884.7954:01532
01533:+00030:-00588:+00068:002884.7954:01533
01534:-00084:+00159:-00247:002884.7954:01534
01535:+00068:-00055:+00232:002884.7954:01535
01536:+00072:+00145:+00238:002884.7954:01536
01537:-00018:+00165:+00058:002884.0500:01537
01538:-00115:+00187:-00129:002884.0500:01538
01539:+00021:-00320:+00114:002884.0500:01539
01540:+00023:+00045:-00124:002884.0500:01540
01541:-00004:-00062:+00052:002884.0500:01541
01542:-00157:-00403:+00195:002884.0500:01542
01543:+00087:+00098:-00116:002884.0500:01543
01544:+00105:+00158:+00049:002884.7363:01544
01545:+00117:-00200:+00070:002884.7363:01545
01546:-00142:+00252:-00114:002884.7363:01546
01547:-00145:-00179:-00085:002884.7363:01547
01548:+00157:-00078:+00141:002884.7363:01548
01549:-00084:+00285:-00266:002884.7363:01549
01550:-00130:-00192:-00286:002884.7363:01550
01551:-00034:+00322:-00077:002864.8342:01551
01552:+00019:-00016:-00058:002864.8342:01552
01553:-00061:+00138:+00040:002864.8342:01553
01554:+00037:-00152:+00107:002864.8342:01554
01555:+00095:+00302:-00096:002864.8342:01555
01556:+00133:-00196:+00294:002864.8342:01556
01557:-00027:+00501:-00026:002864.8342:01557
01558:+00036:-00251:+00079:002877.3000:01558
01559:-00033:+00114:-00033:002877.3000:01559
01560:+00009:-00012:+00012:002877.3000:01560
01561:-00013:+00337:+00162:002877.3000:01561
01562:-00112:-00137:-00079:002877.3000:01562
01563:-00068:+00239:-00004:002877.3000:01563
01564:+00105:+00097:+00226:002877.3000:01564
01565:-00107:+00025:+00247:002864.6037:01565
01566:-00062:-00271:-00077:002864.6037:01566
01567:+00000:+00282:-00122:002864.6037:01567
01568:+00205:-00107:+00106:002864.6037:01568
01569:-00023:-00014:+00180:002864.6037:01569
01570:+00063:-00020:-00090:002864.6037:01570
01571:-00070:+00237:+00003:002864.6037:01571
01572:-00060:+00063:-00075:002858.2080:01572
01573:+00128:-00014:-00232:002858.2080:01573
01574:+00033:-00079:-00143:002858.2080:01574
01575:-00326:-00322:-00276:002858.2080:01575
01576:+00096:-00151:-00009:002858.2080:01576
01577:+00093:+00162:-00082:002858.2080:01577
01578:-00093:+00094:-00076:002858.2080:01578
01579:-00010:-00085:-00101:002863.8261:01579
01580:+00061:+00369:+00044:002863.8261:01580
01581:+00131:-00142:-00239:002863.8261:01581
01582:+00008:+00209:-00172:002863.8261:01582
01583:-00085:-00118:-00016:002863.8261:01583
01584:+00093:+00276:-00078:002863.8261:01584
01585:+00190:+00078:-00225:002863.8261:01585
01586:-00057:+00289:+00280:002864.5209:01586
01587:-00258:-00225:+00020:002864.5209:01587
01588:-00080:+00243:+00007:002864.5209:01588
01589:+00081:-00277:+00416:002864.5209:01589
01590:-00069:+00418:-00015:002864.5209:01590
01591:-00282:+00337:-00168:002864.5209:01591
01592:+00120:+00316:+00221:002864.5209:01592
01593:+00317:-00258:+00316:002851.6459:01593
01594:-00007:+00308:-00236:002851.6459:01594
01595:-00065:+00171:+00080:002851.6459:01595
01596:-00117:+00153:+00383:002851.6459:01596
01597:+00263:+00320:-00046:002851.6459:01597
01598:+00163:+00153:+00132:002851.6459:01598
01599:+00046:+00415:-00095:002851.6459:01599
01600:-00217:-00174:-00154:002850.5510:01600
01601:+00150:+00088:-00035:002850.5510:01601
01602:+00111:-00126:-00034:002850.5510:01602
01603:+00023:+00014:+00205:002850.5510:01603
01604:-00035:-00267:-00049:002850.5510:01604
01605:+00086:+00218:+00260:002850.5510:01605
01606:+00287:+00101:-00020:002850.5510:01606
01607:+00069:-00060:-00070:002844.7358:01607
01608:-00393:+00114:-00202:002844.7358:01608
01609:+00330:+00377:+00359:002844.7358:01609
01610:+00360:+00083:-00196:002844.7358:01610
01611:-00154:+00309:+00089:002844.7358:01611
01612:-00266:-00058:-00054:002844.7358:01612
01613:-00082:-00076:+00227:002844.7358:01613
01614:+00143:+00079:-00148:002845.1621:01614
01615:+00021:-00055:+00183:002845.1621:01615
01616:-00170:-00060:-00091:002845.1621:01616
01617:+00036:+00123:+00091:002845.1621:01617
01618:+00016:+00068:+00027:002845.1621:01618
01619:-00018:+00009:-00148:002845.1621:01619
01620:-00174:+00158:-00253:002845.1621:01620
01621:-00237:-00077:-00159:002843.9812:01621
01622:+00250:+00101:-00018:002843.9812:01622
01623:+00305:-00116:+00052:002843.9812:01623
01624:-00089:+00099:+00036:002843.9812:01624
01625:-00065:-00146:+00041:002843.9812:01625
01626:+00104:-00078:-00163:002843.9812:01626
01627:+00090:+00119:+00093:002843.9812:01627
01628:-00004:+00112:-00084:002857.7673:01628
01629:-00055:-00227:+00040:002857.7673:01629
01630:-00170:-00065:+00115:002857.7673:01630
01631:+00012:+00161:-00198:002857.7673:01631
01632:+00163:-00104:+00285:002857.7673:01632
01633:-00232:-00074:-00032:002857.7673:01633
01634:-00457:+00052:+00106:002857.7673:01634
01635:+00175:+00167:-00074:002864.7663:01635
01636:+00350:-00025:+00169:002864.7663:01636
01637:+00003:-00029:-00057:002864.7663:01637
01638:-00473:-00076:-00047:002864.7663:01638
01639:+00241:+00082:-00013:002864.7663:01639
01640:+00489:-00011:+00040:002864.7663:01640
01641:+00041:-00138:+00025:002864.7663:01641
01642:-00335:+00068:+00010:002870.6262:01642
01643:-00199:+00134:-00062:002870.6262:01643
01644:+00359:-00210:-00109:002870.6262:01644
01645:+00198:+00193:-00065:002870.6262:01645
01646:-00435:-00301:-00033:002870.6262:01646
01647:-00161:-00010:+00015:002870.6262:01647
01648:+00296:+00203:+00132:002870.6262:01648
01649:+00100:-00116:-00079:002878.0012:01649
01650:-00248:+00233:-00250:002878.0012:01650
01651:-00263:+00438:-00027:002878.0012:01651
01652:+00354:+00049:+00079:002878.0012:01652
01653:+00264:+00305:+00036:002878.0012:01653
01654:-00206:+00211:-00108:002878.0012:01654
01655:-00012:+00194:+00005:002878.0012:01655
01656:+00345:-00209:-00151:002871.5351:01656
01657:+00174:+00415:-00067:002871.5351:01657
01658:-00318:-00577:-00237:002871.5351:01658
01659:-00256:+00244:-00222:002871.5351:01659
01660:+00193:-00377:+00282:002871.5351:01660
01661:+00289:+00195:-00076:002871.5351:01661
01662:-00124:+00143:+00072:002890.7714:01662
01663:-00420:-00024:-00208:002890.7714:01663
01664:+00015:+00069:+00156:002890.7714:01664
01665:+00343:+00209:-00098:002890.7714:01665
01666:-00289:+00063:-00098:002890.7714:01666
01667:-00474:-00297:-00217:002890.7714:01667
01668:+00365:+00343:+00158:002890.7714:01668
01669:+00564:-00288:+00056:002891.4790:01669
01670:-00032:-00002:+00009:002891.4790:01670
01671:-00416:+00118:-00150:002891.4790:01671
01672:-00133:-00065:+00309:002891.4790:01672
01673:+00481:-00105:+00027:002891.4790:01673
01674:-00025:+00042:+00080:002891.4790:01674
01675:-00381:-00297:-00185:002891.4790:01675
01676:-00052:+00150:+00061:002891.3820:01676
01677:+00273:-00194:-00007:002891.3820:01677
01678:+00048:-00050:+00229:002891.3820:01678
01679:-00473:+00068:-00252:002891.3820:01679
01680:-00200:-00256:+00151:002891.3820:01680
01681:+00403:-00127:-00022:002891.3820:01681
01682:+00043:-00106:+00086:002891.3820:01682
01683:-00156:-00253:-00101:002897.3791:01683
01684:-00102:+00233:+00159:002897.3791:01684
01685:+00294:+00222:-00292:002897.3791:01685
01686:+00263:+00137:-00013:002897.3791:01686
01687:-00167:+00281:-00139:002897.3791:01687
01688:-00272:-00174:+00113:002897.3791:01688
01689:+00244:-00179:-00103:002897.3791:01689
01690:+00165:+00226:+00113:002898.0725:01690
01691:-00152:-00161:-00195:002898.0725:01691
01692:-00258:+00201:-00144:002898.0725:01692
01693:+00281:-00214:+00080:002898.0725:01693
01694:+00258:-00169:+00109:002898.0725:01694
01695:-00132:+00139:-00269:002898.0725:01695
01696:-00302:-00117:-00034:002898.0725:01696
01697:+00074:-00155:+00211:002898.1784:01697
01698:+00276:+00238:-00136:002898.1784:01698
01699:-00042:-00248:-00167:002898.1784:01699
01700:-00306:+00331:-00336:002898.1784:01700
01701:+00194:-00289:+00312:002898.1784:01701
01702:+00360:+00017:+00011:002898.1784:01702
01703:-00180:+00296:+00036:002898.1784:01703
01704:-00479:-00164:-00175:002904.2238:01704
01705:-00049:+00054:+00089:002904.2238:01705
01706:+00270:+00209:+00184:002904.2238:01706
01707:-00089:+00082:+00005:002904.2238:01707
01708:-00515:-00289:-00323:002904.2238:01708
01709:+00114:+00303:-00055:002904.2238:01709
01710:+00206:-00209:+00067:002904.2238:01710
01711:-00017:+00120:+00036:002911.7954:01711
01712:+00034:+00047:+00010:002911.7954:01712
01713:+00205:+00076:+00081:002911.7954:01713
01714:+00261:+00055:+00110:002911.7954:01714
01715:+00494:+00188:+00203:002911.7954:01715
01716:+00400:-00219:+00094:002911.7954:01716
01717:-00045:+00282:+00007:002911.7954:01717
01718:-00006:+00149:+00069:002898.3078:01718
01719:+00282:+00106:+00138:002898.3078:01719
01720:-00065:+00203:-00281:002898.3078:01720
01721:-00212:+00032:+00013:002898.3078:01721
01722:-00156:+00074:+00077:002898.3078:01722
01723:+00032:+00031:+00171:002898.3078:01723
01724:-00150:-00145:-00202:002898.3078:01724
01725:-00367:+00114:-00120:002904.4855:01725
01726:-00164:-00027:-00077:002904.4855:01726
01727:+00183:+00022:+00084:002904.4855:01727
01728:-00110:+00139:-00214:002904.4855:01728
01729:-00239:-00146:-00003:002904.4855:01729
01730:+00264:+00466:-00095:002904.4855:01730
01731:+00322:-00117:-00020:002918.9082:01731
01732:+00114:+00014:-00190:002918.9082:01732
01733:-00080:+00261:-00061:002918.9082:01733
01734:+00214:-00150:-00004:002918.9082:01734
01735:+00345:-00054:+00243:002918.9082:01735
01736:-00135:+00072:-00004:002918.9082:01736
01737:-00482:+00061:-00193:002918.9082:01737
01738:-00002:+00161:-00024:002905.2368:01738
01739:+00120:-00233:-00016:002905.2368:01739
01740:-00183:-00136:-00145:002905.2368:01740
01741:-00367:+00136:-00260:002905.2368:01741
01742:+00173:-00191:+00051:002905.2368:01742
01743:+00248:-00074:+00060:002905.2368:01743
01744:-00052:+00199:+00018:002905.2368:01744
01745:-00107:-00118:-00183:002911.4191:01745
01746:-00082:+00277:-00042:002911.4191:01746
01747:+00435:+00067:+00188:002911.4191:01747
01748:+00488:+00094:+00038:002911.4191:01748
01749:-00094:+00043:-00207:002911.4191:01749
01750:-00189:-00066:+00237:002911.4191:01750
01751:+00128:+00022:+00114:002911.4191:01751
01752:+00196:+00099:+00060:002912.0378:01752
01753:-00441:-00065:-00069:002912.0378:01753
01754:-00493:+00167:-00089:002912.0378:01754
01755:+00200:-00006:+00077:002912.0378:01755
01756:+00275:+00032:+00156:002912.0378:01756
01757:-00292:-00001:-00131:002912.0378:01757
01758:-00359:+00008:+00219:002912.0378:01758
01759:+00121:+00037:+00067:002905.2368:01759
01760:+00285:+00203:-00060:002905.2368:01760
01761:-00237:+00072:-00201:002905.2368:01761
01762:-00193:+00165:-00067:002905.2368:01762
01763:+00215:+00013:+00007:002905.2368:01763
01764:+00243:-00010:-00030:002905.2368:01764
01765:-00088:+00063:-00174:002905.2368:01765
01766:-00256:-00162:-00009:002911.3891:01766
01767:+00024:+00061:-00109:002911.3891:01767
01768:+00170:-00130:-00076:002911.3891:01768
01769:-00306:+00053:-00267:002911.3891:01769
01770:-00323:-00081:-00087:002911.3891:01770
01771:+00103:+00087:-00112:002911.3891:01771
01772:+00327:-00032:-00062:002911.3891:01772
01773:-00033:-00198:-00279:002918.9694:01773
01774:-00323:+00209:-00195:002918.9694:01774
01775:-00060:+00055:-00066:002918.9694:01775
01776:+00337:+00024:+00074:002918.9694:01776
01777:-00052:+00147:-00141:002918.9694:01777
01778:-00278:+00047:+00015:002918.9694:01778
01779:+00046:+00005:+00224:002918.9694:01779
01780:+00317:+00080:+00065:002905.1467:01780
01781:+00063:-00078:-00099:002905.1467:01781
01782:-00433:+00514:-00297:002905.1467:01782
01783:-00261:-00051:+00264:002905.1467:01783
01784:+00369:+00082:-00049:002905.1467:01784
01785:-00199:-00122:-00168:002905.1467:01785
01786:-00598:-00044:+00025:002911.3181:01786
01787:-00073:-00379:+00208:002911.3181:01787
01788:+00321:+00370:-00219:002911.3181:01788
01789:+00177:-00129:+00187:002911.3181:01789
01790:-00481:-00162:-00142:002911.3181:01790
01791:-00097:-00384:+00194:002911.3181:01791
01792:+00343:+00328:-00060:002911.3181:01792
01793:+00237:-00414:+00120:002918.8981:01793
01794:-00212:+00775:-00128:002918.8981:01794
01795:-00282:-00494:+00382:002918.8981:01795
01796:+00213:+00428:+00004:002918.8981:01796
01797:+00510:+00350:-00045:002918.8981:01797
01798:-00200:+00195:-00281:002918.8981:01798
01799:-00244:-00645:+00358:002918.8981:01799
01800:+00050:+00276:-00119:002891.6052:01800
01801:+00455:-00369:+00440:002891.6052:01801
01802:+00126:+00520:-00116:002891.6052:01802
01803:-00241:+00043:+00124:002891.6052:01803
01804:+00315:+00206:-00026:002891.6052:01804
01805:+00456:+00188:+00197:002891.6052:01805
01806:-00168:-00259:-00402:002891.6052:01806
01807:-00091:+00057:-00065:002877.3000:01807
01808:+00139:-00369:+00038:002877.3000:01808
01809:+00438:+00130:-00086:002877.3000:01809
01810:-00276:-00152:-00178:002877.3000:01810
01811:-00177:+00626:+00042:002877.3000:01811
01812:+00284:-00397:+00159:002877.3000:01812
01813:+00501:+00117:-00237:002877.3000:01813
01814:-00138:-00149:-00033:002864.6430:01814
01815:-00123:+00360:-00017:002864.6430:01815
01816:+00074:-00242:-00151:002864.6430:01816
01817:+00210:+00296:+00199:002864.6430:01817
01818:-00141:-00274:-00165:002864.6430:01818
01819:-00328:+00353:+00106:002864.6430:01819
01820:+00071:-00089:+00091:002864.6430:01820
01821:+00184:+00107:+00200:002825.6726:01821
01822:+00001:+00043:-00108:002825.6726:01822
01823:-00254:+00249:+00291:002825.6726:01823
01824:-00098:+00016:+00112:002825.6726:01824
01825:+00385:+00036:-00032:002825.6726:01825
01826:-00142:-00069:+00091:002825.6726:01826
01827:-00354:-00068:+00431:002825.6726:01827
01828:+00007:-00128:-00133:002811.2875:01828
01829:+00199:+00230:+00015:002811.2875:01829
01830:+00160:+00088:+00050:002811.2875:01830
01831:-00379:-00251:-00360:002811.2875:01831
01832:-00366:-00106:+00070:002811.2875:01832
01833:+00080:-00350:+00037:002811.2875:01833
01834:+00166:+00087:+00094:002811.2875:01834
01835:+00054:-00143:-00415:002812.1467:01835
01836:-00556:+00305:+00005:002812.1467:01836
01837:+00293:+00186:+00237:002812.1467:01837
01838:+00723:-00011:+00123:002812.1467:01838
01839:-00198:-00434:-00092:002812.1467:01839
01840:-00748:+00654:+00100:002812.1467:01840
01841:-00042:-00048:+00473:002812.1467:01841
01842:+00243:+00199:+00037:002812.1467:01842
01843:+00187:+00285:+00288:002799.9406:01843
01844:-00339:-00161:-00420:002799.9406:01844
01845:-00120:+00058:+00286:002799.9406:01845
01846:+00055:-00304:-00005:002799.9406:01846
01847:+00324:-00081:+00138:002799.9406:01847
01848:-00332:+00037:-00351:002799.9406:01848
01849:-00443:+00193:+00030:002799.9406:01849
01850:+00059:-00115:-00226:002798.5124:01850
01851:+00540:+00094:+00032:002798.5124:01851
01852:+00175:+00061:-00198:002798.5124:01852
01853:-00451:+00367:+00187:002798.5124:01853
01854:-00208:+00152:-00008:002798.5124:01854
01855:+00432:+00171:+00228:002798.5124:01855
01856:+00157:+00072:-00128:002798.5124:01856
01857:-00205:-00126:-00142:002805.7314:01857
01858:-00310:+00028:-00049:002805.7314:01858
01859:-00027:+00096:+00221:002805.7314:01859
01860:+00380:+00338:-00238:002805.7314:01860
01861:-00238:-00080:-00043:002805.7314:01861
01862:-00374:+00138:-00094:002805.7314:01862
01863:-00081:-00054:-00006:002805.7314:01863
01864:+00567:+00114:-00240:002799.9729:01864
01865:+00383:+00068:-00099:002799.9729:01865
01866:-00543:+00082:-00186:002799.9729:01866
01867:+00113:+00107:+00269:002799.9729:01867
01868:+00542:+00143:+00142:002799.9729:01868
01869:+00093:+00012:-00116:002799.9729:01869
01870:-00266:+00237:-00103:002799.9729:01870
01871:-00159:-00014:+00049:002811.4245:01871
01872:+00311:+00154:+00002:002811.4245:01872
01873:+00268:+00186:+00077:002811.4245:01873
01874:-00223:-00038:+00085:002811.4245:01874
01875:-00232:+00102:-00062:002811.4245:01875
01876:-00001:-00141:+00182:002811.4245:01876
01877:+00443:+00129:+00061:002811.4245:01877
01878:+00151:+00428:+00003:002818.7148:01878
01879:-00343:+00133:-00252:002818.7148:01879
01880:+00084:-00195:+00158:002818.7148:01880
01881:+00377:+00107:+00231:002818.7148:01881
01882:-00063:-00573:-00207:002818.7148:01882
01883:-00355:+00028:+00038:002818.7148:01883
01884:-00008:-00150:+00082:002818.7148:01884
01885:+00405:+00038:-00110:002812.7712:01885
01886:-00179:-00121:-00343:002812.7712:01886
01887:-00383:+00415:+00121:002812.7712:01887
01888:-00130:-00564:-00023:002812.7712:01888
01889:+00232:+00187:-00059:002812.7712:01889
01890:+00141:-00227:+00175:002812.7712:01890
01891:-00108:+00276:+00134:002812.7712:01891
01892:+00080:+00066:-00519:002830.8308:01892
01893:-00066:+00141:+00301:002830.8308:01893
01894:+00128:-00152:-00176:002830.8308:01894
01895:+00222:+00043:+00049:002830.8308:01895
01896:-00074:-00085:-00153:002830.8308:01896
01897:-00163:+00327:+00477:002830.8308:01897
01898:+00256:+00154:-00015:002830.8308:01898
01899:-00140:-00018:+00078:002831.6894:01899
01900:-00023:+00106:-00287:002831.6894:01900
01901:-00062:-00104:-00151:002831.6894:01901
01902:-00003:-00052:-00196:002831.6894:01902
01903:+00112:+00081:+00107:002831.6894:01903
01904:-00062:-00269:+00097:002831.6894:01904
01905:-00134:+00223:-00076:002831.6894:01905
01906:+00260:+00056:+00711:002831.6894:01906
01907:+00046:-00129:-00157:002832.1252:01907
01908:-00242:+00153:-00104:002832.1252:01908
01909:-00353:+00195:-00283:002832.1252:01909
01910:+00165:+00015:+00430:002832.1252:01910
01911:+00352:+00148:-00168:002832.1252:01911
01912:-00263:-00113:+00173:002832.1252:01912
01913:-00424:+00067:-00043:002850.5847:01913
01914:+00002:+00122:+00031:002850.5847:01914
01915:+00273:-00004:-00108:002850.5847:01915
01916:+00027:-00179:+00079:002850.5847:01916
01917:-00210:+00426:-00133:002850.5847:01917
01918:-00055:-00256:+00162:002850.5847:01918
01919:+00231:+00096:-00057:002850.5847:01919
01920:+00200:-00006:+00055:002850.5847:01920
01921:-00286:-00031:-00059:002851.3024:01921
01922:-00150:-00068:+00029:002851.3024:01922
01923:+00209:+00179:+00012:002851.3024:01923
01924:+00009:+00015:-00151:002851.3024:01924
01925:-00186:+00371:-00166:002851.3024:01925
01926:-00097:-00026:+00081:002851.3024:01926
01927:-00005:+00257:-00191:002851.3024:01927
01928:+00063:+00047:+00003:002851.6267:01928
01929:-00088:-00167:+00065:002851.6267:01929
01930:-00105:+00172:-00050:002851.6267:01930
01931:-00009:+00061:+00055:002851.6267:01931
01932:+00162:-00119:-00036:002851.6267:01932
01933:+00036:+00067:-00141:002851.6267:01933
01934:-00003:+00062:+00158:002870.5471:01934
01935:+00100:+00067:+00054:002870.5471:01935
01936:+00062:+00169:-00037:002870.5471:01936
01937:-00049:+00042:+00072:002870.5471:01937
01938:+00020:-00070:-00016:002870.5471:01938
01939:-00071:+00243:-00130:002870.5471:01939
01940:+00143:-00097:+00114:002870.5471:01940
01941:+00071:-00052:+00037:002871.4143:01941
01942:-00107:+00246:+00029:002871.4143:01942
01943:+00010:-00130:+00124:002871.4143:01943
01944:+00155:-00015:+00038:002871.4143:01944
01945:-00090:-00030:-00111:002871.4143:01945
01946:-00113:+00073:+00001:002871.4143:01946
01947:-00038:+00239:-00144:002871.4143:01947
01948:+00115:-00072:+00114:002871.5747:01948
01949:+00209:+00061:+00006:002871.5747:01949
01950:-00126:-00129:-00124:002871.5747:01950
01951:-00116:-00079:+00041:002871.5747:01951
01952:+00126:+00106:+00166:002871.5747:01952
01953:-00094:-00154:-00188:002871.5747:01953
01954:-00125:+00009:-00035:002871.5747:01954
01955:+00153:-00103:+00016:002884.0698:01955
01956:-00175:-00111:-00028:002884.0698:01956
01957:-00013:-00061:-00140:002884.0698:01957
01958:+00199:+00031:-00196:002884.0698:01958
01959:+00011:-00027:-00139:002884.0698:01959
01960:-00143:-00167:-00012:002884.0698:01960
01961:+00017:-00017:-00029:002884.0698:01961
01962:+00351:+00077:-00158:002884.8010:01962
01963:+00213:-00164:+00021:002884.8010:01963
01964:-00385:-00008:-00030:002884.8010:01964
01965:-00158:-00096:-00105:002884.8010:01965
01966:+00368:+00169:-00009:002884.8010:01966
01967:+00134:-00061:+00101:002884.8010:01967
01968:-00093:+00069:+00105:002884.8010:01968
01969:+00037:+00251:+00140:002878.3564:01969
01970:+00174:-00033:-00073:002878.3564:01970
01971:+00099:+00154:-00112:002878.3564:01971
01972:-00075:+00055:+00077:002878.3564:01972
01973:-00051:-00198:+00147:002878.3564:01973
01974:+00114:+00163:-00184:002878.3564:01974
01975:+00083:-00053:+00218:002878.3564:01975
01976:-00045:-00067:-00075:002897.8005:01976
01977:-00266:+00180:+00108:002897.8005:01977
01978:+00140:-00163:+00061:002897.8005:01978
01979:+00200:+00093:+00121:002897.8005:01979
01980:-00043:+00124:-00213:002897.8005:01980
01981:-00054:-00014:+00077:002897.8005:01981
01982:+00098:-00040:+00094:002897.8005:01982
01983:+00114:+00305:-00053:002898.3630:01983
01984:+00057:-00217:-00051:002898.3630:01984
01985:-00049:+00109:+00136:002898.3630:01985
01986:+00007:-00096:+00078:002898.3630:01986
01987:+00096:+00007:+00070:002898.3630:01987
01988:+00098:+00311:+00145:002898.3630:01988
01989:-00257:-00139:+00220:002898.3630:01989
01990:-00129:+00031:+00160:002891.5903:01990
01991:+00059:+00251:+00000:002891.5903:01991
01992:+00053:-00193:+00049:002891.5903:01992
01993:-00117:+00063:-00019:002891.5903:01993
01994:-00064:+00073:+00132:002891.5903:01994
01995:+00050:-00069:+00038:002891.5903:01995
01996:+00176:+00253:+00168:002891.5903:01996
01997:-00287:-00135:-00070:002904.4301:01997
01998:-00105:+00171:+00074:002904.4301:01998
01999:+00350:+00006:-00030:002904.4301:01999
02000:-00253:+00143:-00126:002904.4301:02000
02001:-00264:-00008:+00023:002904.4301:02001
02002:+00285:-00004:+00002:002904.4301:02002
02003:+00146:+00168:-00402:002904.4301:02003
02004:-00170:-00060:+00238:002898.3630:02004
02005:-00338:-00323:-00066:002898.3630:02005
02006:-00180:+00322:-00024:002898.3630:02006
02007:+00313:+00066:-00025:002898.3630:02007
02008:-00172:+00163:+00354:002898.3630:02008
02009:-00216:-00152:-00257:002898.3630:02009
02010:-00008:+00189:-00154:002898.3630:02010
02011:+00175:+00263:-00053:002891.7736:02011
02012:+00074:-00043:+00219:002891.7736:02012
02013:-00115:+00269:-00139:002891.7736:02013
02014:-00091:-00482:-00073:002891.7736:02014
02015:+00087:+00142:-00091:002891.7736:02015
02016:-00058:-00520:+00296:002891.7736:02016
02017:-00174:+00120:+00277:002891.7736:02017
02018:-00004:-00077:+00344:002890.9714:02018
02019:+00068:+00306:+00099:002890.9714:02019
02020:+00405:+00109:+00457:002890.9714:02020
02021:-00026:+00386:-00379:002890.9714:02021
02022:-00270:-00337:+00441:002890.9714:02022
02023:+00139:-00067:-00445:002890.9714:02023
02024:+00090:-00020:+00243:002890.9714:02024
02025:-00043:-00277:-00180:002884.8652:02025
02026:+00118:+00048:+00292:002884.8652:02026
02027:-00056:-00061:-00543:002884.8652:02027
02028:-00068:+00068:+00251:002884.8652:02028
02029:-00034:+00048:-00177:002884.8652:02029
02030:+00036:+00053:+00013:002884.8652:02030
02031:-00129:-00192:+00022:002884.8652:02031
02032:+00073:+00100:+00350:002864.9946:02032
02033:+00363:-00013:-00228:002864.9946:02033
02034:-00062:+00109:+00010:002864.9946:02034
02035:-00001:+00163:-00141:002864.9946:02035
02036:+00190:-00155:+00091:002864.9946:02036
02037:+00046:+00231:+00067:002864.9946:02037
02038:+00044:+00120:+00048:002857.2145:02038
02039:-00017:+00036:+00051:002857.2145:02039
02040:-00084:+00045:+00227:002857.2145:02040
02041:-00103:+00058:-00054:002857.2145:02041
02042:+00155:+00207:+00107:002857.2145:02042
02043:-00008:-00018:-00129:002857.2145:02043
02044:-00136:-00003:+00201:002857.2145:02044
02045:-00001:+00119:-00219:002857.2145:02045
02046:+00268:+00070:+00264:002838.2145:02046
02047:+00188:+00172:-00245:002838.2145:02047
02048:-00216:-00245:-00134:002838.2145:02048
02049:-00299:+00409:-00388:002838.2145:02049
02050:+00149:-00117:+00291:002838.2145:02050
02051:+00152:+00077:-00305:002838.2145:02051
02052:-00050:-00220:+00059:002838.2145:02052
02053:-00208:+00137:+00004:002825.6394:02053
02054:-00019:-00331:+00015:002825.6394:02054
02055:+00203:+00465:-00473:002825.6394:02055
02056:-00058:-00489:+00355:002825.6394:02056
02057:-00306:+00175:-00161:002825.6394:02057
02058:-00041:-00296:+00342:002825.6394:02058
02059:+00449:+00467:+00372:002825.6394:02059
02060:+00289:-00574:-00312:002837.4653:02060
02061:-00547:+00520:-00019:002837.4653:02061
02062:+00112:-00175:+00526:002837.4653:02062
02063:+00172:-00119:+00150:002837.4653:02063
02064:+00057:-00052:+00091:002837.4653:02064
02065:-00106:+00284:+00120:002837.4653:02065
02066:-00189:+00080:+00039:002837.4653:02066
02067:-00172:+00044:-00429:002831.6704:02067
02068:+00178:+00110:+00115:002831.6704:02068
02069:-00021:-00160:-00186:002831.6704:02069
02070:-00274:+00037:-00260:002831.6704:02070
02071:-00296:-00144:-00239:002831.6704:02071
02072:+00157:+00277:+00353:002831.6704:02072
02073:+00187:-00171:-00150:002831.6704:02073
02074:-00090:+00182:-00017:002825.5729:02074
02075:-00267:-00149:+00024:002825.5729:02075
02076:+00140:+00190:+00096:002825.5729:02076
02077:+00202:-00047:+00018:002825.5729:02077
02078:-00025:+00211:+00157:002825.5729:02078
02079:-00083:-00222:-00165:002825.5729:02079
02080:-00034:+00012:+00140:002825.5729:02080
02081:+00052:+00021:-00176:002844.0336:02081
02082:+00051:-00054:+00187:002844.0336:02082
02083:-00065:-00070:-00128:002844.0336:02083
02084:+00050:+00175:+00328:002844.0336:02084
02085:+00180:+00267:-00055:002844.0336:02085
02086:+00114:-00157:+00079:002844.0336:02086
02087:-00149:-00035:-00268:002844.0336:02087
02088:-00222:+00193:-00239:002844.7697:02088
02089:+00235:-00066:-00081:002844.7697:02089
02090:+00211:+00066:-00116:002844.7697:02090
02091:-00078:+00022:+00093:002844.7697:02091
02092:+00157:-00104:+00275:002844.7697:02092
02093:+00099:+00318:-00216:002844.7697:02093
02094:-00208:-00144:-00054:002844.7697:02094
02095:+00521:+00531:+00279:002845.0561:02095
02096:+00654:-00084:+00254:002845.0561:02096
02097:-00462:-00171:-00320:002845.0561:02097
02098:-00582:+00128:+00193:002845.0561:02098
02099:+00372:-00115:+00038:002845.0561:02099
02100:+00220:+00096:+00195:002845.0561:02100
02101:-00069:+00219:-00266:002845.0561:02101
02102:-00358:-00124:+00236:002857.2390:02102
02103:+00291:+00209:-00038:002857.2390:02103
02104:+00366:+00127:-00096:002857.2390:02104
02105:-00222:-00019:+00030:002857.2390:02105
02106:-00320:+00020:+00226:002857.2390:02106
02107:-00019:-00064:+00144:002857.2390:02107
02108:+00255:+00053:-00075:002857.2390:02108
02109:+00097:+00073:-00063:002871.2770:02109
02110:-00302:-00046:-00084:002871.2770:02110
02111:+00120:-00028:+00183:002871.2770:02111
02112:+00392:+00096:-00030:002871.2770:02112
02113:-00146:-00105:-00020:002871.2770:02113
02114:-00250:+00165:+00008:002871.2770:02114
02115:-00004:-00001:+00139:002871.2770:02115
02116:+00159:-00064:-00179:002871.4619:02116
02117:+00206:+00172:-00088:002871.4619:02117
02118:-00178:+00008:+00140:002871.4619:02118
02119:-00371:-00012:-00020:002871.4619:02119
02120:+00000:+00384:+00003:002871.4619:02120
02121:+00139:-00024:-00130:002871.4619:02121
02122:-00030:+00203:-00013:002871.4619:02122
02123:-00042:-00036:-00029:002870.5720:02123
02124:+00065:+00001:-00082:002870.5720:02124
02125:+00139:+00085:-00058:002870.5720:02125
02126:+00048:+00263:+00045:002870.5720:02126
02127:-00234:-00159:-00117:002870.5720:02127
02128:-00105:+00130:-00001:002870.5720:02128
02129:+00308:+00195:+00138:002870.5720:02129
02130:-00030:+00063:+00071:002884.8259:02130
02131:-00136:+00356:-00115:002884.8259:02131
02132:+00074:+00285:+00069:002884.8259:02132
02133:+00179:-00184:+00327:002884.8259:02133
02134:-00066:+00145:-00295:002884.8259:02134
02135:-00176:+00054:-00034:002884.8259:02135
02136:-00155:-00052:+00003:002884.8259:02136
02137:+00230:+00317:-00112:002878.2878:02137
02138:+00215:-00053:+00167:002878.2878:02138
02139:-00044:+00199:+00049:002878.2878:02139
02140:-00315:-00040:-00117:002878.2878:02140
02141:+00352:+00093:+00262:002878.2878:02141
02142:+00431:+00183:+00064:002878.2878:02142
02143:-00094:+00031:-00038:002878.2878:02143
02144:-00253:-00242:+00131:002890.8813:02144
02145:+00080:+00253:-00061:002890.8813:02145
02146:+00309:-00176:+00053:002890.8813:02146
02147:+00102:+00224:-00126:002890.8813:02147
02148:-00405:-00175:-00010:002890.8813:02148
02149:+00058:+00051:-00095:002890.8813:02149
02150:+00442:+00295:+00041:002890.8813:02150
02151:+00035:-00131:+00088:002891.5932:02151
02152:-00467:+00185:-00144:002891.5932:02152
02153:-00109:+00451:+00021:002891.5932:02153
02154:+00490:+00017:+00143:002891.5932:02154
02155:+00358:+00276:+00002:002891.5932:02155
02156:-00331:+00001:+00016:002891.5932:02156
02157:-00074:-00068:+00159:002891.7490:02157
02158:+00276:+00190:-00123:002891.7490:02158
02159:+00255:-00150:+00050:002891.7490:02159
02160:-00364:+00035:-00217:002891.7490:02160
02161:-00571:+00017:-00111:002891.7490:02161
02162:+00147:-00033:+00079:002891.7490:02162
02163:+00365:+00029:+00054:002891.7490:02163
02164:-00314:-00210:-00153:002904.5410:02164
02165:-00468:+00380:-00099:002904.5410:02165
02166:-00149:-00030:+00110:002904.5410:02166
02167:+00071:+00265:-00140:002904.5410:02167
02168:-00270:-00086:-00095:002904.5410:02168
02169:-00575:+00025:+00090:002904.5410:02169
02170:-00064:+00261:+00105:002904.5410:02170
02171:+00288:+00059:+00123:002898.2329:02171
02172:+00468:+00212:+00072:002898.2329:02172
02173:+00413:-00030:-00159:002898.2329:02173
02174:+00439:+00056:+00347:002898.2329:02174
02175:+00376:-00117:+00178:002898.2329:02175
02176:+00329:-00289:-00075:002898.2329:02176
02177:+00385:-00095:-00333:002898.2329:02177
02178:+00346:+00091:-00226:002898.3078:02178
02179:+00134:+00157:+00079:002898.3078:02179
02180:-00109:+00208:+00340:002898.3078:02180
02181:-00452:-00138:-00433:002898.3078:02181
02182:-00222:+00357:-00207:002898.3078:02182
02183:+00415:+00111:-00310:002898.3078:02183
02184:-00477:-00330:+00023:002898.3078:02184
02185:-00698:-00106:-00185:002904.4804:02185
02186:-00189:-00385:+00174:002904.4804:02186
02187:+00103:-00098:+00130:002904.4804:02187
02188:+00073:+00074:-00257:002904.4804:02188
02189:+00133:-00116:-00099:002904.4804:02189
02190:+00010:+00026:+00059:002904.4804:02190
02191:+00159:+00551:-00103:002904.4804:02191
02192:+00735:+00120:+00242:002911.9265:02192
02193:+00462:+00045:-00195:002911.9265:02193
02194:-00405:+00329:+00102:002911.9265:02194
02195:+00407:+00019:+00109:002911.9265:02195
02196:+00616:+00221:+00298:002911.9265:02196
02197:-00199:-00111:+00008:002911.9265:02197
02198:-00564:-00021:+00026:002911.9265:02198
02199:-00102:+00200:+00185:002905.2019:02199
02200:+00094:-00254:+00036:002905.2019:02200
02201:-00194:-00058:-00226:002905.2019:02201
02202:-00582:+00037:-00139:002905.2019:02202
02203:+00043:+00036:+00138:002905.2019:02203
02204:+00325:+00048:+00051:002905.2019:02204
02205:+00235:+00014:+00025:002905.2019:02205
02206:-00270:+00093:-00071:002904.4904:02206
02207:-00085:-00024:+00115:002904.4904:02207
02208:+00479:-00104:-00035:002904.4904:02208
02209:+00078:-00019:+00006:002904.4904:02209
02210:-00256:-00005:-00239:002904.4904:02210
02211:-00130:+00317:-00044:002904.4904:02211
02212:+00134:-00046:-00015:002904.4904:02212
02213:+00025:+00133:+00124:002912.0021:02213
02214:-00532:+00006:-00158:002912.0021:02214
02215:-00382:+00285:+00231:002912.0021:02215
02216:+00255:+00013:-00036:002912.0021:02216
02217:-00070:+00249:+00065:002912.0021:02217
02218:-00392:-00260:-00140:002912.0021:02218
02219:-00071:+00155:-00050:002905.2316:02219
02220:+00463:+00036:-00054:002905.2316:02220
02221:+00311:-00076:+00072:002905.2316:02221
02222:-00321:+00079:-00128:002905.2316:02222
02223:-00199:-00040:+00193:002905.2316:02223
02224:+00435:+00163:+00076:002905.2316:02224
02225:+00084:+00211:+00001:002905.2316:02225
02226:-00213:-00098:-00104:002911.3635:02226
02227:-00191:+00021:-00143:002911.3635:02227
02228:+00296:+00112:-00091:002911.3635:02228
02229:+00049:-00309:-00101:002911.3635:02229
02230:-00373:+00139:-00230:002911.3635:02230
02231:-00496:-00104:+00032:002911.3635:02231
02232:+00249:+00132:-00025:002911.3635:02232
02233:+00351:+00164:+00063:002918.8981:02233
02234:+00017:-00011:-00138:002918.8981:02234
02235:-00423:+00414:-00336:002918.8981:02235
02236:+00390:-00004:+00214:002918.8981:02236
02237:+00586:-00065:+00080:002918.8981:02237
02238:-00238:+00138:-00009:002918.8981:02238
02239:-00522:-00018:-00018:002918.8981:02239
02240:+00358:-00004:+00227:002905.2165:02240
02241:+00023:+00063:-00120:002905.2165:02241
02242:-00414:-00245:+00045:002905.2165:02242
02243:-00019:+00180:+00070:002905.2165:02243
02244:-00104:+00229:-00134:002905.2165:02244
02245:-00087:+00054:+00092:002905.2165:02245
02246:+00151:+00335:-00034:002905.2165:02246
02247:-00264:-00107:+00027:002911.3586:02247
02248:-00070:-00020:-00173:002911.3586:02248
02249:+00261:+00247:+00206:002911.3586:02249
02250:-00002:-00027:-00042:002911.3586:02250
02251:-00212:+00023:-00073:002911.3586:02251
02252:+00217:+00122:+00159:002911.3586:02252
02253:+00603:-00003:-00043:002911.3586:02253
02254:-00007:+00041:-00423:002898.3278:02254
02255:-00582:+00171:+00142:002898.3278:02255
02256:-00141:-00006:-00018:002898.3278:02256
02257:+00613:+00249:+00150:002898.3278:02257
02258:+00264:+00046:-00128:002898.3278:02258
02259:-00271:+00141:-00072:002898.3278:02259
02260:-00031:+00070:+00034:002898.3278:02260
02261:+00283:-00072:+00180:002884.8989:02261
02262:+00172:+00179:-00258:002884.8989:02262
02263:-00360:-00009:+00315:002884.8989:02263
02264:-00365:-00064:+00123:002884.8989:02264
02265:+00414:-00065:+00101:002884.8989:02265
02266:+00373:-00030:-00097:002884.8989:02266
02267:-00315:-00456:-00538:002884.8989:02267
02268:-00251:+00124:-00014:002870.5966:02268
02269:+00456:-00047:+00144:002870.5966:02269
02270:+00287:+00148:-00280:002870.5966:02270
02271:-00237:-00061:-00263:002870.5966:02271
02272:-00267:+00168:+00329:002870.5966:02272
02273:+00191:-00130:-00189:002870.5966:02273
02274:+00233:+00316:-00224:002870.5966:02274
02275:-00054:-00397:+00256:002864.6381:02275
02276:-00413:+00275:+00111:002864.6381:02276
02277:-00164:-00158:-00182:002864.6381:02277
02278:+00458:+00479:+00202:002864.6381:02278
02279:+00176:+00460:+00153:002864.6381:02279
02280:-00458:-00181:+00129:002864.6381:02280
02281:-00205:+00184:+00348:002864.6381:02281
02282:+00614:+00359:+00285:002838.6162:02282
02283:+00185:-00361:+00050:002838.6162:02283
02284:-00464:+00536:+00046:002838.6162:02284
02285:+00171:-00121:+00581:002838.6162:02285
02286:+00097:-00013:-00518:002838.6162:02286
02287:+00058:-00034:+00531:002838.6162:02287
02288:-00107:+00323:+00237:002838.6162:02288
02289:-00376:-00114:-00083:002844.0727:02289
02290:+00126:+00286:-00334:002844.0727:02290
02291:+00210:+00076:+00474:002844.0727:02291
02292:+00164:-00082:-00606:002844.0727:02292
02293:-00601:+00028:-00203:002844.0727:02293
02294:-00342:-00093:+00012:002844.0727:02294
02295:+00453:-00021:-00103:002844.0727:02295
02296:+00314:-00120:-00662:002838.2722:02296
02297:-00290:+00235:+00144:002838.2722:02297
02298:+00046:-00240:+00135:002838.2722:02298
02299:+00076:+00249:-00160:002838.2722:02299
02300:+00068:-00181:+00184:002838.2722:02300
02301:-00308:+00371:+00210:002838.2722:02301
02302:-00096:+00000:+00270:002838.2722:02302
02303:-00128:+00169:-00148:002825.6347:02303
02304:+00021:-00344:+00151:002825.6347:02304
02305:+00065:+00092:-00311:002825.6347:02305
02306:-00067:-00275:+00324:002825.6347:02306
02307:-00205:+00204:+00013:002825.6347:02307
02308:+00121:-00097:+00399:002825.6347:02308
02309:+00039:+00171:-00168:002825.6347:02309
02310:-00073:+00198:+00322:002837.3115:02310
02311:+00059:-00091:-00295:002837.3115:02311
02312:+00076:+00105:+00231:002837.3115:02312
02313:-00091:-00332:-00114:002837.3115:02313
02314:-00214:+00496:-00037:002837.3115:02314
02315:-00026:-00225:-00268:002837.3115:02315
02316:-00112:+00364:-00222:002837.3115:02316
02317:-00053:-00345:+00045:002838.0800:02317
02318:+00060:+00530:+00003:002838.0800:02318
02319:-00110:-00215:+00455:002838.0800:02319
02320:-00032:+00555:-00153:002838.0800:02320
02321:+00093:+00034:+00365:002838.0800:02321
02322:-00009:+00361:-00251:002838.0800:02322
02323:-00128:-00162:+00351:002838.0800:02323
02324:+00141:+00032:-00220:002844.9794:02324
02325:+00043:-00075:+00218:002844.9794:02325
02326:-00172:+00310:-00162:002844.9794:02326
02327:-00020:-00153:+00292:002844.9794:02327
02328:+00100:+00216:-00145:002844.9794:02328
02329:+00049:+00157:+00083:002844.9794:02329
02330:-00264:-00110:-00132:002844.9794:02330
02331:+00050:-00052:+00361:002850.4194:02331
02332:+00298:-00204:-00036:002850.4194:02332
02333:+00084:+00082:-00029:002850.4194:02333
02334:-00121:+00149:-00094:002850.4194:02334
02335:-00142:+00308:-00039:002850.4194:02335
02336:+00270:-00014:-00218:002850.4194:02336
02337:+00327:+00384:+00052:002850.4194:02337
02338:-00084:-00257:-00087:002857.8549:02338
02339:-00115:+00295:-00037:002857.8549:02339
02340:+00043:-00175:+00204:002857.8549:02340
02341:+00266:+00198:+00090:002857.8549:02341
02342:+00130:-00223:-00176:002857.8549:02342
02343:-00292:+00095:-00130:002857.8549:02343
02344:+00005:-00258:+00143:002857.8549:02344
02345:+00346:+00158:+00219:002858.1013:02345
02346:+00306:-00116:+00067:002858.1013:02346
02347:-00435:+00695:-00317:002858.1013:02347
02348:-00224:-00053:+00195:002858.1013:02348
02349:+00308:+00452:+00049:002858.1013:02349
02350:+00249:-00090:-00051:002858.1013:02350
02351:-00405:+00414:-00388:002858.1013:02351
02352:-00138:-00341:+00246:002857.1025:02352
02353:+00186:+00281:+00047:002857.1025:02353
02354:+00284:-00241:+00082:002857.1025:02354
02355:-00347:+00326:-00054:002857.1025:02355
02356:-00382:+00066:+00290:002857.1025:02356
02357:+00380:-00088:+00051:002857.1025:02357
02358:+00260:-00235:-00075:002857.1025:02358
02359:-00482:-00189:-00301:002864.4916:02359
02360:-00092:-00258:+00155:002864.4916:02360
02361:+00310:+00136:+00111:002864.4916:02361
02362:+00314:+00374:-00090:002864.4916:02362
02363:-00258:-00458:-00309:002864.4916:02363
02364:-00347:+00060:+00036:002864.4916:02364
02365:+00078:-00489:-00020:002864.4916:02365
02366:+00343:+00153:+00025:002858.1352:02366
02367:+00039:-00306:-00348:002858.1352:02367
02368:-00391:+00518:+00109:002858.1352:02368
02369:+00148:-00335:-00202:002858.1352:02369
02370:+00467:+00480:+00216:002858.1352:02370
02371:+00002:-00230:-00182:002858.1352:02371
02372:-00375:+00527:+00174:002858.1352:02372
02373:+00010:-00124:+00053:002863.7429:02373
02374:+00547:+00497:+00142:002863.7429:02374
02375:+00296:-00033:-00256:002863.7429:02375
02376:-00628:+00140:-00223:002863.7429:02376
02377:+00150:+00051:+00162:002863.7429:02377
02378:+00352:-00255:-00047:002863.7429:02378
02379:-00075:+00108:-00123:002863.7429:02379
02380:-00285:+00085:-00040:002857.8645:02380
02381:-00178:+00247:-00027:002857.8645:02381
02382:+00202:-00002:-00007:002857.8645:02382
02383:+00263:+00183:+00088:002857.8645:02383
02384:-00199:-00116:-00198:002857.8645:02384
02385:-00205:+00145:-00191:002857.8645:02385
02386:-00043:+00104:+00141:002857.8645:02386
02387:+00325:+00016:+00112:002864.8002:02387
02388:-00050:-00015:-00227:002864.8002:02388
02389:-00224:+00342:-00231:002864.8002:02389
02390:+00031:+00001:+00065:002864.8002:02390
02391:+00165:+00085:-00049:002864.8002:02391
02392:+00001:+00104:-00052:002864.8002:02392
02393:-00097:+00288:-00128:002864.8002:02393
02394:-00046:-00142:+00052:002877.2011:02394
02395:+00121:+00088:-00067:002877.2011:02395
02396:+00056:-00037:-00042:002877.2011:02396
02397:-00280:-00060:-00031:002877.2011:02397
02398:-00057:+00196:-00076:002877.2011:02398
02399:+00225:+00031:-00067:002877.2011:02399
02400:+00061:+00051:+00050:002877.2011:02400
02401:-00180:+00144:+00070:002884.5976:02401
02402:-00052:+00139:+00127:002884.5976:02402
02403:+00216:-00002:+00223:002884.5976:02403
02404:+00040:+00319:+00042:002884.5976:02404
02405:-00099:-00297:+00160:002884.5976:02405
02406:-00159:+00117:-00126:002884.5976:02406
02407:-00006:+00100:+00204:002884.5976:02407
02408:+00120:-00043:-00040:002871.3498:02408
02409:+00076:-00086:-00001:002871.3498:02409
02410:-00146:+00203:-00266:002871.3498:02410
02411:-00241:-00146:+00012:002871.3498:02411
02412:+00164:+00009:+00068:002871.3498:02412
02413:+00185:+00059:-00063:002871.3498:02413
02414:-00055:+00045:+00026:002871.3498:02414
02415:-00172:+00103:+00009:002890.6367:02415
02416:-00032:+00035:-00039:002890.6367:02416
02417:+00188:-00134:-00149:002890.6367:02417
02418:+00010:+00062:-00132:002890.6367:02418
02419:-00236:-00049:-00028:002890.6367:02419
02420:+00043:-00173:-00049:002890.6367:02420
02421:+00159:+00129:-00365:002890.6367:02421
02422:-00078:+00056:+00149:002891.4140:02422
02423:-00143:-00264:-00085:002891.4140:02423
02424:+00102:+00068:-00330:002891.4140:02424
02425:+00411:-00025:+00070:002891.4140:02425
02426:-00009:-00216:+00043:002891.4140:02426
02427:-00090:-00004:-00139:002891.4140:02427
02428:+00174:+00135:+00004:002891.4140:02428
02429:+00293:-00012:-00164:002891.6252:02429
02430:+00160:+00102:-00177:002891.6252:02430
02431:+00102:+00042:-00084:002891.6252:02431
02432:-00130:-00272:-00067:002891.6252:02432
02433:-00085:+00025:-00048:002891.6252:02433
02434:+00056:-00034:-00077:002891.6252:02434
02435:-00079:-00087:+00002:002890.8312:02435
02436:-00235:+00039:-00174:002890.8312:02436
02437:-00219:-00007:+00091:002890.8312:02437
02438:+00100:-00047:-00058:002890.8312:02438
02439:-00085:+00406:-00199:002890.8312:02439
02440:-00244:-00227:+00136:002890.8312:02440
02441:+00136:+00023:+00084:002890.8312:02441
02442:+00218:+00138:-00021:002905.1589:02442
02443:-00042:-00083:-00228:002905.1589:02443
02444:-00097:-00121:+00276:002905.1589:02444
02445:+00197:+00040:+00056:002905.1589:02445
02446:+00124:-00004:+00019:002905.1589:02446
02447:+00030:+00161:-00052:002905.1589:02447
02448:-00090:-00263:+00295:002905.1589:02448
02449:-00164:+00051:+00011:002891.5903:02449
02450:+00018:-00212:-00019:002891.5903:02450
02451:+00018:+00266:-00099:002891.5903:02451
02452:-00184:-00130:+00054:002891.5903:02452
02453:-00083:-00104:+00105:002891.5903:02453
02454:+00052:+00084:+00036:002891.5903:02454
02455:-00121:+00010:+00107:002891.5903:02455
02456:-00073:+00085:-00030:002904.4653:02456
02457:+00146:+00050:+00270:002904.4653:02457
02458:+00043:-00015:-00191:002904.4653:02458
02459:-00197:+00041:+00078:002904.4653:02459
02460:+00176:+00269:+00086:002904.4653:02460
02461:+00238:-00167:+00219:002904.4653:02461
02462:-00079:+00031:-00277:002904.4653:02462
02463:-00262:+00148:+00150:002905.0834:02463
02464:+00113:-00053:-00033:002905.0834:02464
02465:+00099:-00088:+00109:002905.0834:02465
02466:-00119:+00060:-00108:002905.0834:02466
02467:-00254:-00062:+00037:002905.0834:02467
02468:-00191:+00296:-00035:002905.0834:02468
02469:+00089:-00091:+00105:002905.0834:02469
02470:+00077:+00217:-00171:002891.6547:02470
02471:-00223:+00172:-00152:002891.6547:02471
02472:+00117:-00191:-00068:002891.6547:02472
02473:+00272:+00460:-00252:002891.6547:02473
02474:+00371:-00394:-00244:002891.6547:02474
02475:-00354:+00387:-00172:002891.6547:02475
02476:+00108:-00343:+00516:002891.6547:02476
02477:+00182:+00386:+00012:002890.7565:02477
02478:+00560:-00617:-00501:002890.7565:02478
02479:-00234:+00418:-00432:002890.7565:02479
02480:-00082:-00422:+00605:002890.7565:02480
02481:-00120:+00600:+00073:002890.7565:02481
02482:+00292:-00018:+00866:002890.7565:02482
02483:-00223:+00309:-00137:002890.7565:02483
02484:-00293:+00031:+00510:002884.5629:02484
02485:+00014:-00132:-00165:002884.5629:02485
02486:+00381:-00030:+00813:002884.5629:02486
02487:+00140:+00022:-00808:002884.5629:02487
02488:-00205:-00514:+00179:002884.5629:02488
02489:-00224:-00352:-00232:002884.5629:02489
02490:+00342:-00166:+00556:002884.5629:02490
02491:-00098:-00190:-00697:002858.1254:02491
02492:-00200:+00268:+00299:002858.1254:02492
02493:-00131:+00139:-00335:002858.1254:02493
02494:-00006:-00390:+00374:002858.1254:02494
02495:+00141:+00094:-00192:002858.1254:02495
02496:-00152:-00014:+00264:002858.1254:02496
02497:-00270:-00274:-00432:002858.1254:02497
02498:+00233:-00093:+00479:002850.4003:02498
02499:+00196:+00133:-00355:002850.4003:02499
02500:+00099:+00089:+00029:002850.4003:02500
02501:-00196:+00185:-00005:002850.4003:02501
02502:+00318:-00148:+00460:002850.4003:02502
02503:+00368:-00098:+00032:002850.4003:02503
02504:-00179:+00179:+00152:002850.4003:02504
02505:-00149:+00209:+00071:002838.0178:02505
02506:-00072:-00043:-00124:002838.0178:02506
02507:+00113:+00164:+00021:002838.0178:02507
02508:+00003:+00197:+00222:002838.0178:02508
02509:-00172:-00148:-00117:002838.0178:02509
02510:-00070:+00022:-00300:002838.0178:02510
02511:-00115:+00309:-00045:002838.0178:02511
02512:+00085:-00369:-00418:002825.4406:02512
02513:+00122:+00032:-00203:002825.4406:02513
02514:-00118:-00207:-00086:002825.4406:02514
02515:+00082:-00159:+00098:002825.4406:02515
02516:+00382:+00398:-00653:002825.4406:02516
02517:+00081:+00482:+00044:002825.4406:02517
02518:-00157:-00097:-00428:002825.4406:02518
02519:-00216:+00249:+00186:002817.6931:02519
02520:+00154:-00331:+00121:002817.6931:02520
02521:+00063:+00306:+00136:002817.6931:02521
02522:-00017:-00360:+00437:002817.6931:02522
02523:-00280:+00597:+00141:002817.6931:02523
02524:-00007:-00208:-00005:002817.6931:02524
02525:-00008:-00105:-00330:002817.6931:02525
02526:+00155:+00379:+00426:002818.5537:02526
02527:-00146:-00395:+00508:002818.5537:02527
02528:+00078:+00391:+00186:002818.5537:02528
02529:-00004:+00355:-00340:002818.5537:02529
02530:-00075:-00087:+00296:002818.5537:02530
02531:-00054:-00086:-00538:002818.5537:02531
02532:-00162:-00100:+00396:002818.5537:02532
02533:+00077:-00361:-00007:002812.6069:02533
02534:-00081:+00182:+00201:002812.6069:02534
02535:-00158:-00021:-00479:002812.6069:02535
02536:-00051:+00040:+00312:002812.6069:02536
02537:-00145:-00045:-00165:002812.6069:02537
02538:-00094:+00283:+00096:002812.6069:02538
02539:+00359:-00196:+00327:002812.6069:02539
02540:-00348:+00183:-00110:002824.2280:02540
02541:-00382:-00046:+00187:002824.2280:02541
02542:+00298:+00116:+00096:002824.2280:02542
02543:+00264:-00084:-00047:002824.2280:02543
02544:-00152:+00127:-00344:002824.2280:02544
02545:+00092:-00182:+00272:002824.2280:02545
02546:+00073:-00221:-00086:002824.2280:02546
02547:-00036:+00085:-00188:002825.0280:02547
02548:+00068:+00095:-00126:002825.0280:02548
02549:-00083:+00051:-00009:002825.0280:02549
02550:-00167:-00062:-00318:002825.0280:02550
02551:+00155:-00095:-00014:002825.0280:02551
02552:+00254:+00326:+00281:002825.0280:02552
02553:-00170:-00215:-00236:002825.0280:02553
02554:-00176:+00006:-00207:002831.9299:02554
02555:+00102:+00063:+00218:002831.9299:02555
02556:-00023:+00061:-00003:002831.9299:02556
02557:-00003:+00009:-00079:002831.9299:02557
02558:+00192:+00186:+00232:002831.9299:02558
02559:-00075:-00005:-00040:002831.9299:02559
02560:-00102:+00061:-00161:002831.9299:02560
02561:+00162:+00074:+00031:002843.8649:02561
02562:-00021:+00081:-00057:002843.8649:02562
02563:-00153:+00064:-00204:002843.8649:02563
02564:+00119:+00005:+00252:002843.8649:02564
02565:+00104:+00049:-00111:002843.8649:02565
02566:-00070:+00081:-00054:002843.8649:02566
02567:-00068:+00100:-00142:002843.8649:02567
02568:-00145:+00216:+00394:002843.8649:02568
02569:+00068:-00061:-00004:002851.1328:02569
02570:+00048:+00256:+00056:002851.1328:02570
02571:+00010:-00192:+00207:002851.1328:02571
02572:-00027:+00144:-00094:002851.1328:02572
02573:+00012:+00140:-00046:002851.1328:02573
02574:-00077:+00350:-00144:002851.1328:02574
02575:-00049:-00310:-00070:002851.1328:02575
02576:-00045:+00357:+00055:002851.4335:02576
02577:+00073:-00345:+00243:002851.4335:02577
02578:-00018:+00152:+00059:002851.4335:02578
02579:+00012:-00212:+00251:002851.4335:02579
02580:-00012:+00650:-00059:002851.4335:02580
02581:+00149:-00426:-00179:002851.4335:02581
02582:-00031:+00524:-00171:002851.4335:02582
02583:+00203:-00398:+00058:002863.5715:02583
02584:-00004:-00051:-00132:002863.5715:02584
02585:+00007:-00401:+00213:002863.5715:02585
02586:-00176:+00395:-00109:002863.5715:02586
02587:+00062:+00180:-00049:002863.5715:02587
02588:+00037:-00012:-00234:002863.5715:02588
02589:+00072:-00121:+00311:002864.3598:02589
02590:+00037:-00311:-00262:002864.3598:02590
02591:-00233:+00059:+00112:002864.3598:02591
02592:-00034:+00100:-00124:002864.3598:02592
02593:+00231:+00091:-00079:002864.3598:02593
02594:-00127:+00122:-00249:002864.3598:02594
02595:-00139:+00095:+00083:002864.3598:02595
02596:+00158:-00043:+00257:002864.6247:02596
02597:-00042:+00029:-00203:002864.6247:02597
02598:-00075:+00316:+00105:002864.6247:02598
02599:+00055:-00261:-00197:002864.6247:02599
02600:-00165:+00323:-00068:002864.6247:02600
02601:-00036:+00013:-00175:002864.6247:02601
02602:+00260:+00107:+00224:002864.6247:02602
02603:-00003:-00056:-00340:002870.3356:02603
02604:-00054:+00173:+00181:002870.3356:02604
02605:-00017:+00103:-00070:002870.3356:02605
02606:-00118:-00013:+00055:002870.3356:02606
02607:+00051:+00427:-00180:002870.3356:02607
02608:-00003:-00265:+00152:002870.3356:02608
02609:-00295:+00003:-00249:002870.3356:02609
02610:+00214:+00149:+00229:002871.1296:02610
02611:-00028:+00189:-00036:002871.1296:02611
02612:-00055:+00273:+00207:002871.1296:02612
02613:-00007:+00230:-00194:002871.1296:02613
02614:+00129:+00170:+00253:002871.1296:02614
02615:-00168:+00016:-00291:002871.1296:02615
02616:+00029:-00178:+00463:002871.1296:02616
02617:+00185:-00376:+00015:002871.3105:02617
02618:+00058:+00235:+00291:002871.3105:02618
02619:-00068:+00120:-00251:002871.3105:02619
02620:-00042:+00322:+00225:002871.3105:02620
02621:-00024:+00037:-00203:002871.3105:02621
02622:+00138:+00429:+00362:002871.3105:02622
02623:-00021:-00244:-00288:002871.3105:02623
02624:-00155:+00100:+00178:002877.0776:02624
02625:+00004:-00476:-00192:002877.0776:02625
02626:+00231:+00270:+00074:002877.0776:02626
02627:-00088:-00012:-00373:002877.0776:02627
02628:-00164:+00574:-00060:002877.0776:02628
02629:-00020:-00502:-00311:002877.0776:02629
02630:+00065:+00226:+00092:002877.0776:02630
02631:+00240:-00260:-00097:002884.6472:02631
02632:-00096:+00365:-00160:002884.6472:02632
02633:-00195:-00159:-00231:002884.6472:02633
02634:+00058:+00213:-00158:002884.6472:02634
02635:+00057:-00282:-00241:002884.6472:02635
02636:-00131:+00292:+00116:002884.6472:02636
02637:-00090:-00356:+00205:002884.6472:02637
02638:-00092:+00201:-00233:002871.5012:02638
02639:-00081:+00130:+00189:002871.5012:02639
02640:+00200:+00053:+00029:002871.5012:02640
02641:-00108:-00131:-00095:002871.5012:02641
02642:-00254:+00154:-00156:002871.5012:02642
02643:+00214:-00269:+00325:002871.5012:02643
02644:+00089:-00087:-00074:002871.5012:02644
02645:-00114:+00071:+00115:002883.8762:02645
02646:-00101:+00019:-00134:002883.8762:02646
02647:-00063:+00247:-00107:002883.8762:02647
02648:+00213:+00106:+00058:002883.8762:02648
02649:+00135:-00158:+00232:002883.8762:02649
02650:-00140:-00124:+00106:002883.8762:02650
02651:+00183:+00227:-00024:002883.8762:02651
02652:+00209:-00161:+00106:002891.2800:02652
02653:-00035:+00168:+00022:002891.2800:02653
02654:-00069:-00098:+00139:002891.2800:02654
02655:+00200:+00280:-00193:002891.2800:02655
02656:+00513:+00137:-00212:002891.2800:02656
02657:+00081:+00107:-00172:002891.2800:02657
02658:-00291:-00098:+00143:002891.2800:02658
02659:+00130:+00201:-00162:002878.0078:02659
02660:+00258:-00028:-00018:002878.0078:02660
02661:+00173:+00215:+00018:002878.0078:02661
02662:-00354:-00205:-00041:002878.0078:02662
02663:-00136:+00191:-00144:002878.0078:02663
02664:+00428:+00074:+00175:002878.0078:02664
02665:-00219:+00218:-00200:002878.0078:02665
02666:-00395:+00202:-00205:002897.4895:02666
02667:+00131:-00137:-00094:002897.4895:02667
02668:+00348:-00074:-00124:002897.4895:02668
02669:+00091:+00025:+00010:002897.4895:02669
02670:-00202:-00129:+00008:002897.4895:02670
02671:-00088:-00107:-00226:002897.4895:02671
02672:+00139:+00274:-00073:002897.4895:02672
02673:+00039:-00164:+00241:002891.3395:02673
02674:-00034:+00277:-00222:002891.3395:02674
02675:-00107:-00079:+00208:002891.3395:02675
02676:+00109:+00142:-00164:002891.3395:02676
02677:+00206:-00066:+00218:002891.3395:02677
02678:-00231:-00304:-00047:002891.3395:02678
02679:-00275:+00181:-00067:002891.3395:02679
02680:+00090:+00023:+00183:002891.4465:02680
02681:+00091:-00317:+00118:002891.4465:02681
02682:-00106:+00130:-00034:002891.4465:02682
02683:-00177:-00207:+00085:002891.4465:02683
02684:+00206:-00164:-00032:002891.4465:02684
02685:+00231:+00159:-00075:002891.4465:02685
02686:-00090:-00084:+00104:002891.4465:02686
02687:-00193:+00292:+00189:002897.4946:02687
02688:+00050:+00209:+00003:002897.4946:02688
02689:+00003:+00096:-00126:002897.4946:02689
02690:-00149:+00012:-00088:002897.4946:02690
02691:-00120:-00008:-00188:002897.4946:02691
02692:-00087:-00112:+00025:002897.4946:02692
02693:+00108:+00140:-00140:002897.4946:02693
02694:+00259:-00482:+00205:002891.3244:02694
02695:-00070:+00151:-00284:002891.3244:02695
02696:-00281:-00146:+00305:002891.3244:02696
02697:+00393:+00242:-00217:002891.3244:02697
02698:+00181:+00291:-00172:002891.3244:02698
02699:-00284:+00297:-00614:002891.3244:02699
02700:+00041:-00107:+00287:002891.3244:02700
02701:+00144:+00358:-00193:002884.6621:02701
02702:-00138:-00291:+00420:002884.6621:02702
02703:-00077:+00379:-00441:002884.6621:02703
02704:-00182:-00173:+00467:002884.6621:02704
02705:-00114:+00059:-00504:002884.6621:02705
02706:+00130:-00024:+00269:002884.6621:02706
02707:+00255:+00363:-00284:002877.0876:02707
02708:-00309:-00233:+00201:002877.0876:02708
02709:-00159:+00112:-00551:002877.0876:02709
02710:+00242:+00143:+00632:002877.0876:02710
02711:-00046:-00018:-00372:002877.0876:02711
02712:-00234:+00191:-00217:002877.0876:02712
02713:+00185:+00070:+00075:002877.0876:02713
02714:+00086:+00033:+00518:002871.1594:02714
02715:+00034:-00103:-00232:002871.1594:02715
02716:-00221:+00082:+00058:002871.1594:02716
02717:-00061:+00055:+00119:002871.1594:02717
02718:-00001:-00104:-00664:002871.1594:02718
02719:-00013:+00051:-00067:002871.1594:02719
02720:-00035:-00088:+00163:002871.1594:02720
02721:+00020:-00283:-00154:002858.2709:02721
02722:-00183:+00075:-00248:002858.2709:02722
02723:-00114:+00003:+00150:002858.2709:02723
02724:-00032:-00069:-00410:002858.2709:02724
02725:-00094:+00149:+00035:002858.2709:02725
02726:+00234:-00070:-00006:002858.2709:02726
02727:+00059:+00223:-00130:002858.2709:02727
02728:-00021:+00059:-00344:002857.2097:02728
02729:-00013:+00203:+00162:002857.2097:02729
02730:+00057:-00221:-00104:002857.2097:02730
02731:-00057:+00242:-00066:002857.2097:02731
02732:-00073:-00128:+00054:002857.2097:02732
02733:-00094:-00011:+00059:002857.2097:02733
02734:+00192:+00306:+00275:002857.2097:02734
02735:-00117:+00156:+00005:002844.7841:02735
02736:-00074:-00025:-00033:002844.7841:02736
02737:-00144:-00010:-00066:002844.7841:02737
02738:+00074:-00127:-00067:002844.7841:02738
02739:+00182:+00018:-00159:002844.7841:02739
02740:+00097:+00149:+00443:002844.7841:02740
02741:-00231:+00080:+00265:002844.7841:02741
02742:+00257:+00116:+00125:002844.7841:02742
02743:+00172:+00010:-00172:002825.5969:02743
02744:-00014:+00050:+00514:002825.5969:02744
02745:-00426:-00440:-00800:002825.5969:02745
02746:+00404:-00129:+00401:002825.5969:02746
02747:+00294:-00226:-00224:002825.5969:02747
02748:-00183:+00037:+00029:002825.5969:02748
02749:-00385:-00155:-00771:002825.5969:02749
02750:-00236:+00164:+00387:002830.6633:02750
02751:+00186:-00166:-00302:002830.6633:02751
02752:+00167:+00008:+00223:002830.6633:02752
02753:-00007:+00115:+00177:002830.6633:02753
02754:-00209:+00319:+00208:002830.6633:02754
02755:+00122:-00092:-00305:002830.6633:02755
02756:+00254:+00304:+00080:002830.6633:02756
02757:-00166:-00092:-00086:002831.4411:02757
02758:-00509:+00193:+00322:002831.4411:02758
02759:+00249:-00079:+00451:002831.4411:02759
02760:+00422:+00013:+00026:002831.4411:02760
02761:-00084:-00037:-00154:002831.4411:02761
02762:-00480:+00013:-00150:002831.4411:02762
02763:-00073:-00121:+00182:002831.4411:02763
02764:+00251:+00052:-00316:002831.8347:02764
02765:-00051:+00045:+00116:002831.8347:02765
02766:-00084:-00056:-00045:002831.8347:02766
02767:-00301:+00080:+00098:002831.8347:02767
02768:+00407:+00093:-00192:002831.8347:02768
02769:+00353:+00157:-00045:002831.8347:02769
02770:-00326:+00037:-00186:002831.8347:02770
02771:-00436:-00028:+00011:002837.2487:02771
02772:+00262:+00069:+00105:002837.2487:02772
02773:+00364:+00115:-00155:002837.2487:02773
02774:-00108:-00213:-00090:002837.2487:02774
02775:-00425:+00080:-00150:002837.2487:02775
02776:+00275:-00004:+00179:002837.2487:02776
02777:+00361:-00017:-00173:002837.2487:02777
02778:-00121:+00103:+00101:002857.7868:02778
02779:-00175:+00217:-00269:002857.7868:02779
02780:+00062:-00036:+00083:002857.7868:02780
02781:+00207:+00052:-00091:002857.7868:02781
02782:+00007:+00237:+00173:002857.7868:02782
02783:-00047:-00171:-00105:002857.7868:02783
02784:-00002:+00160:+00082:002857.7868:02784
02785:+00141:-00118:-00089:002844.8498:02785
02786:+00074:+00051:+00005:002844.8498:02786
02787:-00147:-00021:-00214:002844.8498:02787
02788:-00280:-00236:-00083:002844.8498:02788
02789:+00119:+00023:+00044:002844.8498:02789
02790:+00194:+00025:-00064:002844.8498:02790
02791:-00083:+00102:+00104:002844.8498:02791
02792:-00257:+00031:-00134:002870.3356:02792
02793:-00078:+00094:+00132:002870.3356:02793
02794:+00205:+00088:-00190:002870.3356:02794
02795:-00057:+00006:+00099:002870.3356:02795
02796:-00306:-00202:-00152:002870.3356:02796
02797:+00139:+00118:+00212:002870.3356:02797
02798:+00376:-00095:-00153:002870.3356:02798
02799:-00012:+00045:+00068:002871.2033:02799
02800:-00490:-00146:-00138:002871.2033:02800
02801:-00091:+00044:+00175:002871.2033:02801
02802:+00595:+00042:+00302:002871.2033:02802
02803:-00234:+00104:+00096:002871.2033:02803
02804:-00446:-00091:-00040:002871.2033:02804
02805:-00066:+00216:+00012:002871.2033:02805
02806:+00363:+00091:+00068:002871.4816:02806
02807:+00172:-00035:-00027:002871.4816:02807
02808:-00259:+00249:-00141:002871.4816:02808
02809:-00309:+00093:+00179:002871.4816:02809
02810:+00167:-00061:-00128:002871.4816:02810
02811:+00026:+00083:-00092:002871.4816:02811
02812:-00089:+00073:-00107:002871.4816:02812
02813:-00099:+00079:+00160:002870.5571:02813
02814:-00003:-00029:-00097:002870.5571:02814
02815:+00220:+00268:+00360:002870.5571:02815
02816:+00128:-00006:-00176:002870.5571:02816
02817:-00523:+00389:-00019:002870.5571:02817
02818:+00168:+00095:+00356:002870.5571:02818
02819:+00175:+00137:-00010:002870.5571:02819
02820:-00055:-00296:-00264:002884.7414:02820
02821:-00169:+00384:-00268:002884.7414:02821
02822:+00137:-00524:+00110:002884.7414:02822
02823:-00186:+00135:-00028:002884.7414:02823
02824:+00186:-00195:+00335:002884.7414:02824
02825:-00003:+00060:+00003:002884.7414:02825
02826:-00168:-00309:+00116:002884.7414:02826
02827:+00193:+00313:+00013:002871.5012:02827
02828:+00595:-00211:-00219:002871.5012:02828
02829:-00300:+00138:-00064:002871.5012:02829
02830:-00114:-00288:+00131:002871.5012:02830
02831:+00147:+00146:+00084:002871.5012:02831
02832:+00052:-00222:+00233:002871.5012:02832
02833:-00168:+00299:-00067:002871.5012:02833
02834:+00066:-00286:-00001:002877.1965:02834
02835:+00113:+00038:-00033:002877.1965:02835
02836:-00175:-00292:+00019:002877.1965:02836
02837:-00085:+00125:+00085:002877.1965:02837
02838:+00250:-00195:+00270:002877.1965:02838
02839:-00065:+00398:+00060:002877.1965:02839
02840:+00079:-00190:+00103:002877.9619:02840
02841:-00122:+00395:+00084:002877.9619:02841
02842:-00360:+00063:+00524:002877.9619:02842
02843:+00298:-00257:-00387:002877.9619:02843
02844:-00052:+00480:-00149:002877.9619:02844
02845:-00390:-00499:+00095:002877.9619:02845
02846:-00138:-00007:-00052:002877.9619:02846
02847:+00130:-00299:-00267:002864.8342:02847
02848:-00030:-00018:+00023:002864.8342:02848
02849:+00040:-00156:+00104:002864.8342:02849
02850:+00028:+00044:-00105:002864.8342:02850
02851:+00011:+00024:+00441:002864.8342:02851
02852:+00202:-00005:+00027:002864.8342:02852
02853:+00135:+00213:-00092:002864.8342:02853
02854:-00354:-00100:-00289:002870.5424:02854
02855:+00174:+00018:+00321:002870.5424:02855
02856:+00342:-00156:+00075:002870.5424:02856
02857:-00010:-00014:+00000:002870.5424:02857
02858:-00209:+00071:-00399:002870.5424:02858
02859:-00210:-00146:+00178:002870.5424:02859
02860:+00258:+00091:+00006:002870.5424:02860
02861:+00231:+00058:-00007:002884.6867:02861
02862:-00170:+00010:+00006:002884.6867:02862
02863:+00027:-00143:+00171:002884.6867:02863
02864:+00191:-00005:+00049:002884.6867:02864
02865:+00182:+00176:-00062:002884.6867:02865
02866:+00002:-00040:-00109:002884.6867:02866
02867:-00170:+00101:-00237:002884.6867:02867
02868:+00156:+00032:-00052:002878.0029:02868
02869:+00161:+00013:-00120:002878.0029:02869
02870:-00081:-00270:-00068:002878.0029:02870
02871:-00216:-00007:-00121:002878.0029:02871
02872:-00144:-00301:+00026:002878.0029:02872
02873:+00108:+00020:-00156:002878.0029:02873
02874:+00001:+00037:-00074:002878.0029:02874
02875:-00107:-00036:-00189:002883.9704:02875
02876:-00060:+00043:-00031:002883.9704:02876
02877:+00165:-00031:-00182:002883.9704:02877
02878:+00461:-00114:-00035:002883.9704:02878
02879:-00101:-00095:-00267:002883.9704:02879
02880:-00207:+00290:-00064:002883.9704:02880
02881:+00221:-00160:+00185:002883.9704:02881
02882:+00240:-00089:-00086:002898.2878:02882
02883:+00082:+00346:-00105:002898.2878:02883
02884:-00262:-00169:+00273:002898.2878:02884
02885:-00034:+00107:-00022:002898.2878:02885
02886:+00028:+00133:-00069:002898.2878:02886
02887:-00284:+00130:-00230:002898.2878:02887
02888:-00341:-00068:+00317:002898.2878:02888
02889:-00020:-00156:+00060:002884.8840:02889
02890:+00094:+00055:-00069:002884.8840:02890
02891:-00126:+00070:-00210:002884.8840:02891
02892:-00179:+00037:+00035:002884.8840:02892
02893:+00278:+00054:+00024:002884.8840:02893
02894:+00303:+00218:-00019:002884.8840:02894
02895:+00007:+00163:-00089:002884.8840:02895
02896:-00058:+00037:+00072:002897.6899:02896
02897:+00080:+00056:+00186:002897.6899:02897
02898:+00177:+00046:-00037:002897.6899:02898
02899:+00054:+00025:-00219:002897.6899:02899
02900:-00135:+00110:+00051:002897.6899:02900
02901:-00065:-00206:+00168:002897.6899:02901
02902:-00082:+00052:-00103:002897.6899:02902
02903:-00127:+00081:-00137:002898.3630:02903
02904:-00214:-00091:-00012:002898.3630:02904
02905:-00112:-00080:+00236:002898.3630:02905
02906:-00001:-00082:-00039:002898.3630:02906
02907:-00067:+00091:-00007:002898.3630:02907
02908:+00046:+00219:-00207:002898.3630:02908
02909:-00019:-00129:-00005:002898.3630:02909
02910:-00036:-00004:-00028:002898.4624:02910
02911:+00274:+00013:-00030:002898.4624:02911
02912:+00022:+00139:-00205:002898.4624:02912
02913:-00194:+00002:+00101:002898.4624:02913
02914:-00048:+00066:-00031:002898.4624:02914
02915:+00166:+00039:+00127:002898.4624:02915
02916:+00040:+00007:-00029:002898.4624:02916
02917:-00242:-00117:+00057:002897.6496:02917
02918:-00105:+00063:+00000:002897.6496:02918
02919:+00033:+00000:+00059:002897.6496:02919
02920:-00087:+00091:-00125:002897.6496:02920
02921:-00182:+00200:-00269:002897.6496:02921
02922:+00029:+00083:+00021:002897.6496:02922
02923:+00093:-00215:-00130:002897.6496:02923
02924:+00048:+00278:+00040:002911.9667:02924
02925:-00077:-00087:+00110:002911.9667:02925
02926:-00126:+00025:-00072:002911.9667:02926
02927:+00181:+00351:+00013:002911.9667:02927
02928:+00249:-00084:+00095:002911.9667:02928
02929:-00122:+00134:-00156:002911.9667:02929
02930:-00106:+00032:+00124:002891.5952:02930
02931:+00367:-00115:+00088:002891.5952:02931
02932:+00064:-00083:-00082:002891.5952:02932
02933:-00332:+00095:-00031:002891.5952:02933
02934:-00221:+00101:+00118:002891.5952:02934
02935:+00243:+00269:+00087:002891.5952:02935
02936:-00208:+00077:-00034:002891.5952:02936
02937:-00328:+00142:+00106:002904.4804:02937
02938:-00101:+00025:+00020:002904.4804:02938
02939:+00469:-00041:+00311:002904.4804:02939
02940:+00265:-00255:-00297:002904.4804:02940
02941:-00031:+00396:+00067:002904.4804:02941
02942:-00156:-00184:+00262:002904.4804:02942
02943:+00086:+00253:-00174:002904.4804:02943
02944:+00326:+00075:-00291:002905.0883:02944
02945:-00145:+00030:+00119:002905.0883:02945
02946:-00104:-00069:-00104:002905.0883:02946
02947:+00190:+00111:-00020:002905.0883:02947
02948:+00105:-00102:-00012:002905.0883:02948
02949:-00145:+00424:+00066:002905.0883:02949
02950:-00150:-00150:+00038:002905.0883:02950
02951:+00034:+00120:+00094:002878.1845:02951
02952:+00175:-00015:-00190:002878.1845:02952
02953:+00298:+00291:-00033:002878.1845:02953
02954:-00101:-00340:-00454:002878.1845:02954
02955:+00073:+00353:+00053:002878.1845:02955
02956:+00289:-00207:-00064:002878.1845:02956
02957:-00064:+00106:-00095:002878.1845:02957
02958:+00042:-00177:-00613:002877.3393:02958
02959:+00043:+00133:+00184:002877.3393:02959
02960:+00071:-00289:-00417:002877.3393:02960
02961:-00133:+00135:-00066:002877.3393:02961
02962:+00092:+00319:+00182:002877.3393:02962
02963:+00058:-00145:+00170:002877.3393:02963
02964:+00009:-00035:-00361:002877.3393:02964
02965:-00127:+00008:+00250:002864.6088:02965
02966:+00479:+00008:+00113:002864.6088:02966
02967:+00103:-00148:+00051:002864.6088:02967
02968:-00159:+00164:+00029:002864.6088:02968
02969:-00014:-00075:+00420:002864.6088:02969
02970:-00079:+00177:-00039:002864.6088:02970
02971:+00038:+00051:+00195:002864.6088:02971
02972:+00293:+00164:-00006:002831.9633:02972
02973:-00267:+00167:-00382:002831.9633:02973
02974:-00033:+00143:+00052:002831.9633:02974
02975:+00157:+00202:+00521:002831.9633:02975
02976:+00228:-00089:-00050:002831.9633:02976
02977:-00265:+00080:-00092:002831.9633:02977
02978:-00229:-00223:+00202:002831.9633:02978
02979:+00194:+00091:-00180:002843.7250:02979
02980:+00465:-00026:-00090:002843.7250:02980
02981:-00159:+00077:-00488:002843.7250:02981
02982:-00324:-00144:+00266:002843.7250:02982
02983:+00036:+00155:-00460:002843.7250:02983
02984:+00109:-00098:+00391:002843.7250:02984
02985:+00054:+00003:-00492:002843.7250:02985
02986:-00247:-00071:+00143:002831.5368:02986
02987:-00207:+00082:+00103:002831.5368:02987
02988:+00162:+00161:+00363:002831.5368:02988
02989:+00345:+00283:+00176:002831.5368:02989
02990:-00455:-00114:-00159:002831.5368:02990
02991:-00289:+00048:+00158:002831.5368:02991
02992:+00358:+00071:-00145:002831.5368:02992
02993:+00411:+00101:+00107:002812.5742:02993
02994:-00309:-00422:-00102:002812.5742:02994
02995:-00186:+00237:+00320:002812.5742:02995
02996:+00042:-00037:-00221:002812.5742:02996
02997:+00182:+00040:+00257:002812.5742:02997
02998:+00021:-00193:-00579:002812.5742:02998
02999:-00267:+00031:+00232:002812.5742:02999
03000:-00297:-00350:-00354:002824.1943:03000
03001:+00310:+00313:+00323:002824.1943:03001
03002:+00254:-00442:-00461:002824.1943:03002
03003:-00363:+00249:-00112:002824.1943:03003
03004:+00048:-00115:-00469:002824.1943:03004
03005:+00007:+00531:+00415:002824.1943:03005
03006:+00444:-00332:+00139:002824.1943:03006
03007:-00276:+00381:+00106:002824.1943:03007
03008:-00274:+00501:+00357:002825.0087:03008
03009:+00043:-00185:+00137:002825.0087:03009
03010:+00618:-00066:+00129:002825.0087:03010
03011:-00077:+00098:-00535:002825.0087:03011
03012:-00157:-00227:+00507:002825.0087:03012
03013:+00028:-00184:-00162:002825.0087:03013
03014:+00166:-00032:+00511:002825.0087:03014
03015:-00039:-00209:-00417:002825.5163:03015
03016:-00245:+00409:+00384:002825.5163:03016
03017:-00168:-00138:-00320:002825.5163:03017
03018:+00333:+00062:+00533:002825.5163:03018
03019:+00392:+00133:-00129:002825.5163:03019
03020:-00388:-00082:-00058:002825.5163:03020
03021:-00382:+00257:-00113:002825.5163:03021
03022:+00117:+00154:-00125:002837.2922:03022
03023:+00042:-00214:-00052:002837.2922:03023
03024:-00032:-00120:-00116:002837.2922:03024
03025:-00046:+00327:+00239:002837.2922:03025
03026:-00111:-00268:+00024:002837.2922:03026
03027:+00082:+00014:+00113:002837.2922:03027
03028:-00062:+00436:-00123:002837.2922:03028
03029:-00226:-00165:+00144:002851.1958:03029
03030:-00004:+00114:-00080:002851.1958:03030
03031:-00020:+00009:+00042:002851.1958:03031
03032:-00065:-00156:+00053:002851.1958:03032
03033:+00100:+00239:-00126:002851.1958:03033
03034:-00186:-00111:-00098:002851.1958:03034
03035:-00247:-00015:-00106:002851.1958:03035
03036:+00170:+00126:-00017:002851.5300:03036
03037:+00095:-00036:+00010:002851.5300:03037
03038:-00050:+00005:-00048:002851.5300:03038
03039:-00183:+00022:+00038:002851.5300:03039
03040:-00064:-00054:-00050:002851.5300:03040
03041:+00217:+00211:-00150:002851.5300:03041
03042:-00057:-00160:+00025:002851.5300:03042
03043:-00233:-00059:+00059:002863.7822:03043
03044:-00052:+00014:-00034:002863.7822:03044
03045:+00140:-00054:-00079:002863.7822:03045
03046:+00044:-00101:+00171:002863.7822:03046
03047:-00256:+00007:-00037:002863.7822:03047
03048:-00126:-00064:-00028:002863.7822:03048
03049:+00192:+00227:-00109:002863.7822:03049
03050:-00063:+00058:-00005:002871.1982:03050
03051:-00172:-00151:-00016:002871.1982:03051
03052:-00087:+00053:+00126:002871.1982:03052
03053:+00128:+00119:-00129:002871.1982:03053
03054:+00192:-00128:+00142:002871.1982:03054
03055:-00127:+00236:-00155:002871.1982:03055
03056:-00051:+00006:+00231:002871.1982:03056
03057:+00218:-00279:+00060:002871.4523:03057
03058:+00098:+00386:-00075:002871.4523:03058
03059:-00206:-00166:-00173:002871.4523:03059
03060:-00262:-00286:+00192:002871.4523:03060
03061:+00284:+00013:+00032:002871.4523:03061
03062:+00108:-00004:-00042:002871.4523:03062
03063:-00142:+00197:+00047:002871.4523:03063
03064:-00039:-00085:+00210:002883.9504:03064
03065:+00096:-00204:+00058:002883.9504:03065
03066:+00126:-00076:-00184:002883.9504:03066
03067:+00083:+00336:-00121:002883.9504:03067
03068:-00264:-00265:+00023:002883.9504:03068
03069:+00186:-00251:-00109:002883.9504:03069
03070:+00369:+00459:-00108:002884.5729:03070
03071:-00095:+00009:+00086:002884.5729:03071
03072:-00232:-00071:-00025:002884.5729:03072
03073:+00069:+00427:-00029:002884.5729:03073
03074:+00159:-00250:+00164:002884.5729:03074
03075:+00138:+00136:+00040:002884.5729:03075
03076:+00085:+00218:-00029:002884.5729:03076
03077:-00269:-00287:+00042:002884.8000:03077
03078:-00216:+00283:+00048:002884.8000:03078
03079:+00345:+00281:+00093:002884.8000:03079
03080:+00099:+00036:-00050:002884.8000:03080
03081:-00124:-00103:-00344:002884.8000:03081
03082:-00310:+00157:-00027:002884.8000:03082
03083:+00508:-00088:+00200:002884.8000:03083
03084:+00426:+00273:-00177:002890.7365:03084
03085:-00473:-00127:+00032:002890.7365:03085
03086:-00545:+00040:+00169:002890.7365:03086
03087:+00379:+00065:+00161:002890.7365:03087
03088:+00057:+00079:-00314:002890.7365:03088
03089:-00221:-00067:+00149:002890.7365:03089
03090:-00067:+00083:-00088:002890.7365:03090
03091:+00044:-00088:+00168:002891.4538:03091
03092:+00071:-00113:-00128:002891.4538:03092
03093:-00117:+00374:+00015:002891.4538:03093
03094:+00032:-00129:+00046:002891.4538:03094
03095:+00163:+00134:-00260:002891.4538:03095
03096:+00314:+00198:-00053:002891.4538:03096
03097:-00086:+00006:+00196:002891.4538:03097
03098:-00303:+00086:-00142:002891.5258:03098
03099:+00166:+00052:-00123:002891.5258:03099
03100:+00184:+00070:+00074:002891.5258:03100
03101:-00270:+00148:-00235:002891.5258:03101
03102:-00009:-00110:+00053:002891.5258:03102
03103:+00121:+00096:-00099:002891.5258:03103
03104:-00007:+00256:-00106:002891.5258:03104
03105:-00253:+00098:+00020:002897.6149:03105
03106:-00191:+00152:+00315:002897.6149:03106
03107:+00091:+00060:-00274:002897.6149:03107
03108:+00120:+00186:+00032:002897.6149:03108
03109:-00284:-00016:-00071:002897.6149:03109
03110:-00166:+00088:+00129:002897.6149:03110
03111:+00191:-00062:-00094:002897.6149:03111
03112:+00163:+00100:+00141:002898.3427:03112
03113:-00425:+00040:-00255:002898.3427:03113
03114:-00281:+00265:+00092:002898.3427:03114
03115:+00275:-00061:+00118:002898.3427:03115
03116:+00470:+00011:+00109:002898.3427:03116
03117:+00351:-00010:-00154:002898.3427:03117
03118:-00017:-00063:+00116:002898.3427:03118
03119:+00023:-00208:-00080:002898.4572:03119
03120:+00353:+00148:-00014:002898.4572:03120
03121:-00042:-00147:-00315:002898.4572:03121
03122:-00260:+00036:-00172:002898.4572:03122
03123:+00257:+00212:+00086:002898.4572:03123
03124:+00390:-00031:-00155:002898.4572:03124
03125:-00207:+00024:-00096:002898.4572:03125
03126:-00305:-00132:+00006:002904.5307:03126
03127:-00155:-00157:-00109:002904.5307:03127
03128:+00072:+00005:-00117:002904.5307:03128
03129:-00041:+00182:-00083:002904.5307:03129
03130:-00142:+00013:+00021:002904.5307:03130
03131:+00082:-00333:-00072:002904.5307:03131
03132:+00464:+00281:+00039:002904.5307:03132
03133:+00151:-00388:+00022:002905.0131:03133
03134:+00037:+00353:+00007:002905.0131:03134
03135:+00151:-00117:+00043:002905.0131:03135
03136:+00347:+00064:+00087:002905.0131:03136
03137:+00029:-00058:-00090:002905.0131:03137
03138:-00359:+00199:+00131:002905.0131:03138
03139:-00363:-00302:+00011:002905.0131:03139
03140:+00431:+00286:+00124:002898.3178:03140
03141:+00269:-00300:+00044:002898.3178:03141
03142:-00475:+00186:-00081:002898.3178:03142
03143:-00293:-00226:-00070:002898.3178:03143
03144:+00267:+00252:+00027:002898.3178:03144
03145:-00010:-00198:-00259:002898.3178:03145
03146:-00268:+00570:+00099:002904.3747:03146
03147:+00040:-00596:-00238:002904.3747:03147
03148:+00238:+00135:+00171:002904.3747:03148
03149:+00138:-00163:-00189:002904.3747:03149
03150:+00164:+00019:+00028:002904.3747:03150
03151:+00028:-00228:-00257:002904.3747:03151
03152:-00141:+00395:-00125:002904.3747:03152
03153:+00204:-00317:-00023:002898.1826:03153
03154:+00043:-00144:+00022:002898.1826:03154
03155:-00084:+00210:+00131:002898.1826:03155
03156:-00044:+00216:+00067:002898.1826:03156
03157:+00056:+00247:-00180:002898.1826:03157
03158:-00195:+00137:+00099:002898.1826:03158
03159:-00157:-00189:+00351:002898.1826:03159
03160:-00032:+00148:-00127:002878.0617:03160
03161:+00432:+00040:+00232:002878.0617:03161
03162:-00255:+00646:+00170:002878.0617:03162
03163:-00090:-00267:+00158:002878.0617:03163
03164:+00272:+00694:-00051:002878.0617:03164
03165:+00515:-00227:-00136:002878.0617:03165
03166:-00244:+00025:-00280:002878.0617:03166
03167:-00073:+00025:+00052:002877.1469:03167
03168:-00277:-00332:-00074:002877.1469:03168
03169:+00249:-00266:+00435:002877.1469:03169
03170:-00156:+00418:+00003:002877.1469:03170
03171:-00147:+00304:+00125:002877.1469:03171
03172:-00387:+00031:-00097:002877.1469:03172
03173:+00162:+00212:+00478:002877.1469:03173
03174:+00389:+00083:-00692:002871.0810:03174
03175:-00307:+00066:+00275:002871.0810:03175
03176:-00419:-00408:+00145:002871.0810:03176
03177:+00368:+00105:+00296:002871.0810:03177
03178:+00069:-00113:-00678:002871.0810:03178
03179:-00138:+00019:+00288:002871.0810:03179
03180:-00292:-00255:-00516:002871.0810:03180
03181:-00156:-00109:+00063:002844.9841:03181
03182:+00257:-00267:+00016:002844.9841:03182
03183:-00087:+00275:+00343:002844.9841:03183
03184:-00225:-00387:-00555:002844.9841:03184
03185:-00049:+00253:+00430:002844.9841:03185
03186:+00019:-00152:-00188:002844.9841:03186
03187:+00237:+00199:+00268:002844.9841:03187
03188:-00162:-00128:-00303:002837.3068:03188
03189:-00133:+00361:+00626:002837.3068:03189
03190:+00431:-00121:+00045:002837.3068:03190
03191:+00125:+00383:+00195:002837.3068:03191
03192:-00063:+00083:-00084:002837.3068:03192
03193:-00176:-00175:-00188:002837.3068:03193
03194:+00101:-00133:-00175:002837.3068:03194
03195:+00118:+00099:+00282:002831.5319:03195
03196:-00157:-00207:-00005:002831.5319:03196
03197:-00076:-00025:-00353:002831.5319:03197
03198:-00038:+00350:+00113:002831.5319:03198
03199:+00116:-00158:-00198:002831.5319:03199
03200:+00151:+00215:-00392:002831.5319:03200
03201:-00199:+00180:+00059:002831.5319:03201
03202:+00040:+00088:+00102:002818.9902:03202
03203:+00359:+00217:-00242:002818.9902:03203
03204:+00082:+00315:+00196:002818.9902:03204
03205:-00128:+00167:-00104:002818.9902:03205
03206:-00311:+00111:+00051:002818.9902:03206
03207:-00071:-00084:+00023:002818.9902:03207
03208:+00248:+00234:+00141:002818.9902:03208
03209:+00102:+00161:+00059:002818.9902:03209
03210:-00346:+00048:+00051:002817.7260:03210
03211:-00158:-00175:+00072:002817.7260:03211
03212:+00018:+00061:-00108:002817.7260:03212
03213:+00297:+00221:+00103:002817.7260:03213
03214:-00206:-00323:-00125:002817.7260:03214
03215:-00243:+00128:+00138:002817.7260:03215
03216:+00389:-00268:-00069:002817.7260:03216
03217:+00145:+00336:+00253:002818.5771:03217
03218:-00470:-00295:-00576:002818.5771:03218
03219:+00165:-00018:+00551:002818.5771:03219
03220:+00241:-00335:-00199:002818.5771:03220
03221:-00097:-00041:+00124:002818.5771:03221
03222:+00056:-00169:-00486:002818.5771:03222
03223:-00225:+00105:+00311:002818.5771:03223
03224:-00064:-00448:-00227:002819.0375:03224
03225:+00145:+00571:+00338:002819.0375:03225
03226:+00214:-00267:+00310:002819.0375:03226
03227:-00228:+00416:+00145:002819.0375:03227
03228:-00050:+00125:+00155:002819.0375:03228
03229:+00247:+00186:+00234:002819.0375:03229
03230:+00281:-00016:-00017:002819.0375:03230
03231:-00242:+00193:-00585:002817.7307:03231
03232:+00023:-00209:+00279:002817.7307:03232
03233:+00082:+00239:+00093:002817.7307:03233
03234:+00006:+00228:+00082:002817.7307:03234
03235:-00120:-00133:-00245:002817.7307:03235
03236:-00136:+00193:+00106:002817.7307:03236
03237:+00037:+00069:-00345:002817.7307:03237
03238:-00084:-00022:+00198:002825.0087:03238
03239:+00017:-00164:+00006:002825.0087:03239
03240:+00149:+00392:+00091:002825.0087:03240
03241:+00034:-00184:-00163:002825.0087:03241
03242:-00133:+00326:+00065:002825.0087:03242
03243:+00198:+00063:-00023:002825.0087:03243
03244:+00089:-00039:-00038:002825.0087:03244
03245:-00158:-00121:-00229:002819.0092:03245
03246:+00140:+00015:+00440:002819.0092:03246
03247:+00121:-00279:-00205:002819.0092:03247
03248:-00245:+00039:-00208:002819.0092:03248
03249:+00053:+00134:+00211:002819.0092:03249
03250:+00209:-00097:-00053:002819.0092:03250
03251:-00106:+00126:-00113:002819.0092:03251
03252:-00245:-00233:+00124:002837.2585:03252
03253:+00269:+00121:+00308:002837.2585:03253
03254:-00084:-00184:-00400:002837.2585:03254
03255:-00321:+00461:+00299:002837.2585:03255
03256:-00009:-00342:-00113:002837.2585:03256
03257:+00204:+00360:+00403:002837.2585:03257
03258:+00349:-00151:+00051:002837.2585:03258
03259:-00040:+00396:-00051:002831.5417:03259
03260:-00091:-00397:-00469:002831.5417:03260
03261:-00364:+00037:-00158:002831.5417:03261
03262:+00406:-00454:+00088:002831.5417:03262
03263:+00106:+00513:+00282:002831.5417:03263
03264:-00086:-00202:+00268:002831.5417:03264
03265:-00271:+00836:-00026:002831.5417:03265
03266:+00470:+00040:-00058:002838.3776:03266
03267:+00162:+00353:-00408:002838.3776:03267
03268:-00285:-00344:+00003:002838.3776:03268
03269:-00575:+00028:-00523:002838.3776:03269
03270:+00507:-00278:+00759:002838.3776:03270
03271:+00470:+00493:-00239:002838.3776:03271
03272:+00095:+00168:+00518:002838.3776:03272
03273:-00419:+00186:-00435:002843.8359:03273
03274:-00162:+00368:+00497:002843.8359:03274
03275:+00405:+00075:-00428:002843.8359:03275
03276:+00101:+00080:+00554:002843.8359:03276
03277:-00359:-00164:-00457:002843.8359:03277
03278:-00118:+00042:+00378:002843.8359:03278
03279:+00483:+00312:-00332:002843.8359:03279
03280:+00273:+00021:+00082:002857.8403:03280
03281:-00542:-00238:-00560:002857.8403:03281
03282:-00537:+00069:+00433:002857.8403:03282
03283:+00301:-00083:+00264:002857.8403:03283
03284:+00135:+00077:+00129:002857.8403:03284
03285:+00055:+00265:-00196:002857.8403:03285
03286:-00326:-00077:-00168:002857.8403:03286
03287:+00325:+00231:+00038:002844.9794:03287
03288:+00440:+00083:-00088:002844.9794:03288
03289:-00248:+00041:+00071:002844.9794:03289
03290:-00499:-00032:-00096:002844.9794:03290
03291:+00330:-00054:+00289:002844.9794:03291
03292:+00212:-00389:+00111:002844.9794:03292
03293:-00069:+00203:+00085:002844.9794:03293
03294:-00116:-00320:-00124:002863.6989:03294
03295:+00077:+00119:+00243:002863.6989:03295
03296:+00345:-00042:-00249:002863.6989:03296
03297:+00115:-00032:+00201:002863.6989:03297
03298:-00388:-00030:-00414:002863.6989:03298
03299:-00401:+00209:-00100:002863.6989:03299
03300:+00233:-00324:-00080:002863.6989:03300
03301:+00146:+00297:+00086:002871.0957:03301
03302:-00291:+00072:-00011:002871.0957:03302
03303:-00384:-00067:-00002:002871.0957:03303
03304:+00062:+00029:-00156:002871.0957:03304
03305:+00040:+00073:-00244:002871.0957:03305
03306:-00095:+00080:+00051:002871.0957:03306
03307:-00124:+00046:-00210:002871.0957:03307
03308:+00073:-00082:-00072:002864.6684:03308
03309:+00181:+00178:-00018:002864.6684:03309
03310:+00296:+00080:+00325:002864.6684:03310
03311:-00060:-00146:-00118:002864.6684:03311
03312:+00001:+00349:+00011:002864.6684:03312
03313:+00185:+00039:-00033:002864.6684:03313
03314:-00157:-00035:+00229:002864.6684:03314
03315:-00137:+00049:-00223:002877.1171:03315
03316:-00058:+00013:+00250:002877.1171:03316
03317:+00101:+00051:-00065:002877.1171:03317
03318:+00087:+00231:-00003:002877.1171:03318
03319:-00354:-00253:-00078:002877.1171:03319
03320:-00292:+00116:+00207:002877.1171:03320
03321:+00149:+00122:+00175:002877.1171:03321
03322:-00025:-00171:+00114:002884.5483:03322
03323:-00078:+00129:-00229:002884.5483:03323
03324:-00029:+00249:-00108:002884.5483:03324
03325:+00256:+00125:+00141:002884.5483:03325
03326:+00292:+00178:-00045:002884.5483:03326
03327:+00018:-00006:-00140:002884.5483:03327
03328:-00183:+00006:+00194:002884.5483:03328
03329:+00170:+00094:-00109:002878.0468:03329
03330:+00227:-00370:-00006:002878.0468:03330
03331:+00139:-00029:-00328:002878.0468:03331
03332:-00271:-00228:-00077:002878.0468:03332
03333:-00024:+00092:+00048:002878.0468:03333
03334:+00222:+00193:+00045:002878.0468:03334
03335:-00083:+00371:-00014:002878.0468:03335
03336:-00427:-00150:+00056:002890.6071:03336
03337:-00061:+00644:-00061:002890.6071:03337
03338:+00201:+00023:+00057:002890.6071:03338
03339:+00045:+00073:-00052:002890.6071:03339
03340:-00328:+00147:-00200:002890.6071:03340
03341:-00092:-00138:+00034:002890.6071:03341
03342:+00303:-00058:-00163:002890.6071:03342
03343:+00165:+00122:+00134:002898.1428:03343
03344:-00356:-00087:-00105:002898.1428:03344
03345:-00096:+00212:+00069:002898.1428:03345
03346:+00201:+00106:+00055:002898.1428:03346
03347:+00217:-00144:+00086:002898.1428:03347
03348:+00033:+00338:-00193:002898.1428:03348
03349:-00137:-00194:+00098:002898.1428:03349
03350:+00022:+00242:+00015:002891.4663:03350
03351:+00458:+00026:+00105:002891.4663:03351
03352:-00265:-00203:-00122:002891.4663:03352
03353:-00340:+00146:+00087:002891.4663:03353
03354:+00238:-00024:+00053:002891.4663:03354
03355:+00156:-00135:+00035:002891.4663:03355
03356:+00102:+00021:-00028:002891.4663:03356
03357:-00133:-00175:+00139:002897.5695:03357
03358:-00025:-00091:+00018:002897.5695:03358
03359:+00234:+00198:+00028:002897.5695:03359
03360:+00041:-00196:+00031:002897.5695:03360
03361:-00136:+00027:+00108:002897.5695:03361
03362:+00054:+00168:-00056:002897.5695:03362
03363:+00236:-00329:+00060:002905.2294:03363
03364:+00181:-00171:-00017:002905.2294:03364
03365:-00039:+00041:-00172:002905.2294:03365
03366:-00162:-00231:-00073:002905.2294:03366
03367:+00141:+00025:+00078:002905.2294:03367
03368:+00100:-00166:+00139:002905.2294:03368
03369:-00029:+00069:-00152:002905.2294:03369
03370:-00024:+00212:+00050:002898.4724:03370
03371:+00012:-00363:+00051:002898.4724:03371
03372:+00114:-00099:-00039:002898.4724:03372
03373:+00019:+00310:-00228:002898.4724:03373
03374:-00071:-00172:+00175:002898.4724:03374
03375:+00101:+00018:+00096:002898.4724:03375
03376:+00062:+00236:-00118:002898.4724:03376
03377:-00105:-00058:-00066:002897.7253:03377
03378:-00044:+00244:+00039:002897.7253:03378
03379:+00213:+00083:+00160:002897.7253:03379
03380:+00076:-00041:-00060:002897.7253:03380
03381:-00175:+00405:-00043:002897.7253:03381
03382:-00173:-00159:+00054:002897.7253:03382
03383:+00029:-00048:+00102:002897.7253:03383
03384:+00240:-00074:+00023:002912.0830:03384
03385:-00482:-00125:-00181:002912.0830:03385
03386:-00412:-00326:+00083:002912.0830:03386
03387:+00295:+00183:+00052:002912.0830:03387
03388:+00281:-00271:-00158:002912.0830:03388
03389:-00337:-00009:-00251:002912.0830:03389
03390:-00187:-00082:+00100:002912.0830:03390
03391:+00042:-00207:-00069:002898.3974:03391
03392:+00102:-00033:-00147:002898.3974:03392
03393:-00104:+00492:-00273:002898.3974:03393
03394:-00258:-00152:+00161:002898.3974:03394
03395:-00046:+00183:-00151:002898.3974:03395
03396:+00260:+00058:-00017:002898.3974:03396
03397:-00039:-00206:-00033:002898.3974:03397
03398:-00264:+00009:+00021:002911.3532:03398
03399:-00057:-00063:+00010:002911.3532:03399
03400:+00280:-00196:+00138:002911.3532:03400
03401:-00112:+00305:-00088:002911.3532:03401
03402:-00299:+00018:+00220:002911.3532:03402
03403:-00128:+00126:+00038:002911.3532:03403
03404:+00305:+00041:+00282:002911.3532:03404
03405:+00099:+00053:-00018:002911.9821:03405
03406:-00327:+00251:-00113:002911.9821:03406
03407:-00256:-00095:+00410:002911.9821:03407
03408:+00377:+00049:-00034:002911.9821:03408
03409:+00008:-00055:+00000:002911.9821:03409
03410:-00253:+00068:+00008:002911.9821:03410
03411:-00087:-00116:+00051:002911.9821:03411
03412:+00403:+00014:-00008:002905.1716:03412
03413:+00208:-00019:+00028:002905.1716:03413
03414:-00352:+00139:-00196:002905.1716:03414
03415:-00323:-00003:+00170:002905.1716:03415
03416:+00300:+00067:+00116:002905.1716:03416
03417:+00020:+00000:-00149:002905.1716:03417
03418:-00316:-00017:-00186:002905.1716:03418
03419:-00239:-00100:+00157:002911.3332:03419
03420:+00275:+00020:+00072:002911.3332:03420
03421:+00206:-00056:-00122:002911.3332:03421
03422:-00200:+00173:-00147:002911.3332:03422
03423:+00049:-00084:-00049:002911.3332:03423
03424:+00183:+00075:-00015:002911.3332:03424
03425:+00271:-00119:+00047:002911.9821:03425
03426:+00008:+00372:-00211:002911.9821:03426
03427:-00158:-00113:+00264:002911.9821:03427
03428:+00244:+00156:-00035:002911.9821:03428
03429:+00267:+00209:-00036:002911.9821:03429
03430:-00155:-00078:-00051:002911.9821:03430
03431:-00050:+00024:+00158:002911.9821:03431
03432:+00056:-00024:-00048:002905.1970:03432
03433:-00003:+00123:+00141:002905.1970:03433
03434:-00175:+00320:-00150:002905.1970:03434
03435:-00147:+00184:-00153:002905.1970:03435
03436:+00317:+00074:+00029:002905.1970:03436
03437:+00412:-00212:-00095:002905.1970:03437
03438:-00253:+00364:-00196:002905.1970:03438
03439:-00224:-00252:+00039:002911.3991:03439
03440:+00011:+00058:+00162:002911.3991:03440
03441:+00408:+00006:+00193:002911.3991:03441
03442:-00417:+00198:-00099:002911.3991:03442
03443:-00314:+00567:+00088:002911.3991:03443
03444:+00213:-00143:+00176:002911.3991:03444
03445:+00386:-00311:+00021:002911.3991:03445
03446:-00236:-00054:-00268:002905.1489:03446
03447:-00179:-00142:+00288:002905.1489:03447
03448:-00063:-00402:+00224:002905.1489:03448
03449:+00446:+00501:-00151:002905.1489:03449
03450:-00125:+00075:-00190:002905.1489:03450
03451:-00192:+00437:+00182:002905.1489:03451
03452:-00109:+00104:-00421:002905.1489:03452
03453:+00473:-00187:+00247:002884.8349:03453
03454:+00204:-00393:-00354:002884.8349:03454
03455:-00369:+00634:-00069:002884.8349:03455
03456:-00195:-00326:-00172:002884.8349:03456
03457:+00361:+00212:+00110:002884.8349:03457
03458:+00112:-00154:-00312:002884.8349:03458
03459:-00122:+00449:+00023:002884.8349:03459
03460:-00116:-00210:-00040:002877.2553:03460
03461:+00378:+00251:-00108:002877.2553:03461
03462:+00509:+00099:+00161:002877.2553:03462
03463:-00159:+00135:+00100:002877.2553:03463
03464:-00186:-00072:-00199:002877.2553:03464
03465:+00160:-00058:+00316:002877.2553:03465
03466:+00140:-00005:+00173:002877.2553:03466
03467:-00129:+00468:+00159:002864.5698:03467
03468:-00164:+00216:-00044:002864.5698:03468
03469:+00024:+00176:+00173:002864.5698:03469
03470:+00250:+00307:-00308:002864.5698:03470
03471:-00294:+00135:+00039:002864.5698:03471
03472:+00079:-00023:+00111:002864.5698:03472
03473:+00054:-00220:-00152:002864.5698:03473
03474:+00237:+00231:+00251:002832.0629:03474
03475:-00095:+00141:+00142:002832.0629:03475
03476:-00120:+00275:+00247:002832.0629:03476
03477:-00004:+00013:-00210:002832.0629:03477
03478:+00191:-00078:+00131:002832.0629:03478
03479:-00139:-00493:-00646:002832.0629:03479
03480:-00111:+00347:+00102:002832.0629:03480
03481:+00049:-00496:-00147:002837.3593:03481
03482:+00210:+00208:+00092:002837.3593:03482
03483:-00187:-00140:-00392:002837.3593:03483
03484:-00107:+00286:+00336:002837.3593:03484
03485:+00037:-00108:-00244:002837.3593:03485
03486:+00124:+00022:+00044:002837.3593:03486
03487:-00116:-00114:+00048:002837.3593:03487
03488:-00107:+00399:+00242:002831.5942:03488
03489:+00040:+00017:-00294:002831.5942:03489
03490:-00090:+00060:+00223:002831.5942:03490
03491:+00116:+00009:+00022:002831.5942:03491
03492:+00044:-00005:-00182:002831.5942:03492
03493:-00263:-00427:-00001:002831.5942:03493
03494:-00138:+00571:+00208:002831.5942:03494
03495:+00433:-00115:+00101:002819.1364:03495
03496:-00231:+00082:-00274:002819.1364:03496
03497:-00406:-00059:-00019:002819.1364:03497
03498:+00028:+00369:-00078:002819.1364:03498
03499:+00419:-00399:-00140:002819.1364:03499
03500:+00008:+00055:-00278:002819.1364:03500
03501:-00543:+00071:+00116:002819.1364:03501
03502:-00048:+00141:-00206:002824.3420:03502
03503:+00205:+00105:+00194:002824.3420:03503
03504:+00161:+00334:-00064:002824.3420:03504
03505:-00177:-00387:-00117:002824.3420:03505
03506:-00203:+00404:-00044:002824.3420:03506
03507:+00385:-00038:+00382:002824.3420:03507
03508:+00478:-00149:-00018:002824.3420:03508
03509:-00327:-00055:-00310:002831.6608:03509
03510:-00058:+00131:+00117:002831.6608:03510
03511:+00097:-00304:-00134:002831.6608:03511
03512:+00563:+00204:+00127:002831.6608:03512
03513:+00035:+00093:-00450:002831.6608:03513
03514:-00493:-00166:+00431:002831.6608:03514
03515:+00255:-00104:-00385:002831.6608:03515
03516:+00100:+00013:+00225:002838.5065:03516
03517:+00056:-00036:-00200:002838.5065:03517
03518:-00363:+00236:+00200:002838.5065:03518
03519:-00299:-00030:-00089:002838.5065:03519
03520:+00314:-00063:-00030:002838.5065:03520
03521:+00063:+00122:-00086:002838.5065:03521
03522:-00178:-00159:-00198:002838.5065:03522
03523:-00062:+00210:+00073:002837.4077:03523
03524:+00057:+00061:-00005:002837.4077:03524
03525:+00307:-00021:+00127:002837.4077:03525
03526:-00109:+00003:-00115:002837.4077:03526
03527:-00246:+00147:-00049:002837.4077:03527
03528:-00172:-00212:-00043:002837.4077:03528
03529:+00221:+00013:+00182:002837.4077:03529
03530:+00241:+00034:-00022:002857.9768:03530
03531:-00132:-00098:+00041:002857.9768:03531
03532:-00110:+00008:-00031:002857.9768:03532
03533:-00004:+00079:-00004:002857.9768:03533
03534:+00096:+00035:-00041:002857.9768:03534
03535:+00115:+00164:+00004:002857.9768:03535
03536:-00120:-00250:+00001:002857.9768:03536
03537:+00182:+00178:+00023:002858.2949:03537
03538:+00364:-00041:-00087:002858.2949:03538
03539:-00013:+00188:-00008:002858.2949:03539
03540:-00002:-00067:-00110:002858.2949:03540
03541:+00080:-00074:+00099:002858.2949:03541
03542:+00193:-00176:-00026:002858.2949:03542
03543:+00081:+00279:+00197:002858.2949:03543
03544:+00098:+00034:+00063:002863.9096:03544
03545:+00094:+00223:+00158:002863.9096:03545
03546:+00178:+00121:-00050:002863.9096:03546
03547:-00059:+00156:-00175:002863.9096:03547
03548:+00054:+00043:-00095:002863.9096:03548
03549:-00039:-00073:+00167:002863.9096:03549
03550:+00150:-00119:+00097:002863.9096:03550
03551:+00098:+00367:-00142:002877.9912:03551
03552:-00102:+00225:+00217:002877.9912:03552
03553:-00232:+00038:+00159:002877.9912:03553
03554:+00087:-00294:+00022:002877.9912:03554
03555:-00404:+00181:-00392:002877.9912:03555
03556:-00069:-00023:+00016:002877.9912:03556
03557:-00036:+00103:+00114:002877.9912:03557
03558:-00340:-00248:+00413:002871.4865:03558
03559:-00256:+00143:-00548:002871.4865:03559
03560:-00170:+00571:-00165:002871.4865:03560
03561:-00019:-00582:-00181:002871.4865:03561
03562:+00108:+00125:+00183:002871.4865:03562
03563:+00072:-00380:-00173:002871.4865:03563
03564:+00208:+00288:+00139:002871.4865:03564
03565:+00174:-00057:-00224:002884.0302:03565
03566:+00154:+00346:+00098:002884.0302:03566
03567:+00244:-00255:-00059:002884.0302:03567
03568:-00035:-00020:-00037:002884.0302:03568
03569:-00174:+00245:-00071:002884.0302:03569
03570:-00119:-00155:+00217:002884.0302:03570
03571:-00011:-00028:+00037:002884.0302:03571
03572:-00202:+00061:-00203:002878.0058:03572
03573:-00240:-00188:-00143:002878.0058:03573
03574:-00365:-00136:-00157:002878.0058:03574
03575:-00261:-00156:-00107:002878.0058:03575
03576:-00074:-00037:-00190:002878.0058:03576
03577:-00076:+00113:-00062:002878.0058:03577
03578:-00222:-00351:-00182:002878.0058:03578
03579:-00125:+00165:-00133:002891.6298:03579
03580:+00142:+00143:-00193:002891.6298:03580
03581:+00062:+00004:+00000:002891.6298:03581
03582:-00073:-00021:+00075:002891.6298:03582
03583:-00099:-00121:+00003:002891.6298:03583
03584:+00240:+00185:-00061:002891.6298:03584
03585:+00402:+00096:+00218:002891.6298:03585
03586:-00223:-00106:+00024:002890.7565:03586
03587:-00078:+00117:+00076:002890.7565:03587
03588:+00255:-00089:+00114:002890.7565:03588
03589:+00165:+00095:-00007:002890.7565:03589
03590:-00007:-00011:+00084:002890.7565:03590
03591:-00120:+00003:+00041:002890.7565:03591
03592:+00040:-00114:+00127:002890.7565:03592
03593:+00414:+00202:-00074:002891.4890:03593
03594:+00149:+00021:-00011:002891.4890:03594
03595:-00122:+00069:+00208:002891.4890:03595
03596:+00020:+00091:-00122:002891.4890:03596
03597:+00342:+00087:+00105:002891.4890:03597
03598:+00199:+00249:-00221:002891.4890:03598
03599:-00221:+00025:+00048:002891.4890:03599
03600:+00081:+00134:+00022:002898.3974:03600
03601:+00273:+00117:-00108:002898.3974:03601
03602:+00167:+00099:-00060:002898.3974:03602
03603:-00138:-00010:+00243:002898.3974:03603
03604:-00244:+00154:-00051:002898.3974:03604
03605:+00294:+00044:+00191:002898.3974:03605
03606:+00428:+00166:-00014:002898.3974:03606
03607:-00207:-00073:-00182:002897.6647:03607
03608:-00034:-00090:+00032:002897.6647:03608
03609:+00256:-00150:+00024:002897.6647:03609
03610:+00086:-00206:-00176:002897.6647:03610
03611:-00246:+00074:-00112:002897.6647:03611
03612:-00061:-00230:+00307:002897.6647:03612
03613:+00242:+00055:-00118:002897.6647:03613
03614:+00275:+00150:-00091:002898.2529:03614
03615:-00147:+00216:-00181:002898.2529:03615
03616:-00153:+00027:+00074:002898.2529:03616
03617:+00062:+00213:-00079:002898.2529:03617
03618:+00237:+00044:+00246:002898.2529:03618
03619:-00280:-00109:-00116:002898.2529:03619
03620:-00270:-00237:+00088:002898.2529:03620
03621:+00265:+00212:-00003:002905.0966:03621
03622:+00319:-00134:+00171:002905.0966:03622
03623:-00101:-00021:-00124:002905.0966:03623
03624:-00126:+00130:+00162:002905.0966:03624
03625:-00029:-00141:-00038:002905.0966:03625
03626:+00281:+00117:+00037:002905.0966:03626
03627:-00174:-00075:+00023:002904.4704:03627
03628:-00169:+00091:+00058:002904.4704:03628
03629:-00051:-00022:+00018:002904.4704:03629
03630:+00189:-00051:+00238:002904.4704:03630
03631:+00102:+00224:+00028:002904.4704:03631
03632:-00273:-00065:+00231:002904.4704:03632
03633:-00138:-00097:-00065:002904.4704:03633
03634:+00121:+00221:+00013:002905.1037:03634
03635:+00158:-00015:+00091:002905.1037:03635
03636:-00083:-00144:+00083:002905.1037:03636
03637:-00245:+00003:-00060:002905.1037:03637
03638:+00041:-00161:-00117:002905.1037:03638
03639:+00128:+00128:+00015:002905.1037:03639
03640:-00384:-00207:+00104:002905.1037:03640
03641:-00321:-00198:+00047:002905.1367:03641
03642:+00294:+00286:-00040:002905.1367:03642
03643:-00175:-00125:-00152:002905.1367:03643
03644:-00163:-00013:+00067:002905.1367:03644
03645:-00088:-00259:-00136:002905.1367:03645
03646:+00142:+00062:+00038:002905.1367:03646
03647:+00110:-00211:-00195:002905.1367:03647
03648:+00008:+00303:+00108:002904.4355:03648
03649:-00089:-00037:-00357:002904.4355:03649
03650:+00151:+00289:+00092:002904.4355:03650
03651:-00120:+00005:-00393:002904.4355:03651
03652:-00264:-00316:+00310:002904.4355:03652
03653:-00025:-00387:-00105:002904.4355:03653
03654:+00366:-00003:+00388:002904.4355:03654
03655:-00063:-00199:-00280:002905.0634:03655
03656:-00255:+00193:+00209:002905.0634:03656
03657:+00102:-00203:-00235:002905.0634:03657
03658:+00135:+00566:+00018:002905.0634:03658
03659:-00148:-00445:-00408:002905.0634:03659
03660:-00196:+00053:+00264:002905.0634:03660
03661:-00008:-00399:+00087:002905.0634:03661
03662:+00289:+00359:+00193:002878.1403:03662
03663:+00383:-00194:-00381:002878.1403:03663
03664:-00180:+00523:+00087:002878.1403:03664
03665:+00091:-00337:-00147:002878.1403:03665
03666:+00186:+00249:-00042:002878.1403:03666
03667:+00338:-00370:+00180:002878.1403:03667
03668:-00288:+00514:-00017:002878.1403:03668
03669:-00104:+00061:+00324:002877.3000:03669
03670:+00263:+00373:+00035:002877.3000:03670
03671:+00186:-00217:+00039:002877.3000:03671
03672:-00173:+00227:-00069:002877.3000:03672
03673:+00057:-00047:+00282:002877.3000:03673
03674:-00057:-00545:-00087:002877.3000:03674
03675:+00160:+00102:+00184:002877.3000:03675
03676:-00017:+00155:-00004:002864.5942:03676
03677:-00137:-00046:-00143:002864.5942:03677
03678:+00071:+00010:-00124:002864.5942:03678
03679:+00308:-00270:+00421:002864.5942:03679
03680:+00216:-00260:-00345:002864.5942:03680
03681:-00321:+00377:-00510:002864.5942:03681
03682:-00116:-00085:-00002:002864.5942:03682
03683:+00328:+00173:-00020:002845.0754:03683
03684:-00161:+00157:-00250:002845.0754:03684
03685:-00058:+00407:-00082:002845.0754:03685
03686:-00047:-00220:+00050:002845.0754:03686
03687:+00007:+00323:-00137:002845.0754:03687
03688:+00187:-00043:+00131:002845.0754:03688
03689:-00063:+00084:+00032:002845.0754:03689
03690:-00108:-00205:-00198:002837.3833:03690
03691:-00013:-00027:+00053:002837.3833:03691
03692:+00346:-00078:+00179:002837.3833:03692
03693:+00125:-00055:-00073:002837.3833:03693
03694:-00127:+00324:+00077:002837.3833:03694
03695:-00052:+00263:-00142:002837.3833:03695
03696:+00042:+00320:+00056:002837.3833:03696
03697:-00110:-00002:-00028:002831.5556:03697
03698:+00016:-00483:+00136:002831.5556:03698
03699:-00353:-00045:-00268:002831.5556:03699
03700:+00299:-00349:+00497:002831.5556:03700
03701:+00212:+00028:+00030:002831.5556:03701
03702:-00117:+00396:-00108:002831.5556:03702
03703:-00207:-00350:-00384:002831.5556:03703
03704:-00123:+00629:+00400:002825.5163:03704
03705:+00247:-00353:-00338:002825.5163:03705
03706:+00080:+00057:+00038:002825.5163:03706
03707:-00252:-00464:+00054:002825.5163:03707
03708:-00160:+00781:+00009:002825.5163:03708
03709:+00271:-00475:-00236:002825.5163:03709
03710:+00167:+00690:+00015:002825.5163:03710
03711:-00266:-00279:-00179:002830.8405:03711
03712:-00331:+00112:+00089:002830.8405:03712
03713:+00222:-00470:+00256:002830.8405:03713
03714:+00040:+00599:-00007:002830.8405:03714
03715:-00216:-00075:+00065:002830.8405:03715
03716:-00193:+00064:-00052:002830.8405:03716
03717:+00223:+00094:+00256:002830.8405:03717
03718:+00221:-00015:-00332:002831.6655:03718
03719:-00143:+00104:-00109:002831.6655:03719
03720:-00439:+00178:-00096:002831.6655:03720
03721:-00096:-00069:-00050:002831.6655:03721
03722:+00434:-00035:-00234:002831.6655:03722
03723:+00113:+00302:-00269:002831.6655:03723
03724:-00550:-00159:-00197:002831.6655:03724
03725:+00078:+00205:+00164:002838.6210:03725
03726:+00366:+00124:+00200:002838.6210:03726
03727:-00045:-00017:-00086:002838.6210:03727
03728:-00389:-00041:-00167:002838.6210:03728
03729:-00250:+00044:+00057:002838.6210:03729
03730:+00575:-00052:+00080:002838.6210:03730
03731:+00244:+00082:-00210:002838.6210:03731
03732:-00296:+00068:+00169:002844.0629:03732
03733:-00174:-00118:-00039:002844.0629:03733
03734:+00013:+00253:+00106:002844.0629:03734
03735:+00322:-00046:-00047:002844.0629:03735
03736:-00199:+00042:+00152:002844.0629:03736
03737:-00324:-00012:-00058:002844.0629:03737
03738:+00090:+00201:+00026:002844.0629:03738
03739:+00305:-00104:-00028:002864.6137:03739
03740:-00131:+00340:-00123:002864.6137:03740
03741:-00211:-00333:-00033:002864.6137:03741
03742:-00150:+00443:+00143:002864.6137:03742
03743:+00149:-00357:+00099:002864.6137:03743
03744:+00386:+00234:+00088:002864.6137:03744
03745:-00076:-00557:-00170:002864.6137:03745
03746:-00367:+00176:-00037:002851.6552:03746
03747:+00124:+00366:-00078:002851.6552:03747
03748:+00414:+00156:+00147:002851.6552:03748
03749:-00387:+00029:-00514:002851.6552:03749
03750:-00373:+00434:+00313:002851.6552:03750
03751:+00263:-00198:+00006:002851.6552:03751
03752:+00154:+00242:+00107:002851.6552:03752
03753:-00065:-00082:-00339:002863.8996:03753
03754:-00222:+00268:+00278:002863.8996:03754
03755:+00196:-00260:-00352:002863.8996:03755
03756:+00111:+00404:+00070:002863.8996:03756
03757:+00108:-00435:+00057:002863.8996:03757
03758:-00095:+00458:+00100:002863.8996:03758
03759:-00107:-00370:+00050:002863.8996:03759
03760:+00149:+00414:+00138:002858.0400:03760
03761:+00250:-00245:-00103:002858.0400:03761
03762:-00215:+00263:-00175:002858.0400:03762
03763:+00048:-00027:+00123:002858.0400:03763
03764:+00249:+00070:-00097:002858.0400:03764
03765:-00044:+00173:-00051:002858.0400:03765
03766:-00033:+00092:+00004:002858.0400:03766
03767:-00145:-00082:-00156:002858.3000:03767
03768:-00112:-00097:-00005:002858.3000:03768
03769:+00219:+00214:-00013:002858.3000:03769
03770:+00072:+00011:+00056:002858.3000:03770
03771:-00161:-00029:-00128:002858.3000:03771
03772:-00119:+00034:-00063:002858.3000:03772
03773:+00188:+00215:+00144:002858.3000:03773
03774:-00156:-00075:-00481:002850.6237:03774
03775:-00260:+00124:-00091:002850.6237:03775
03776:+00241:+00052:-00045:002850.6237:03776
03777:+00152:-00089:+00143:002850.6237:03777
03778:-00139:-00111:+00067:002850.6237:03778
03779:-00130:+00056:+00177:002850.6237:03779
03780:+00348:+00115:-00420:002850.6237:03780
03781:-00019:+00110:-00085:002857.9570:03781
03782:-00304:-00451:-00274:002857.9570:03782
03783:-00433:+00379:+00416:002857.9570:03783
03784:+00590:-00321:+00337:002857.9570:03784
03785:-00054:+00001:-00150:002857.9570:03785
03786:-00275:+00159:+00469:002857.9570:03786
03787:-00146:+00040:+00022:002857.9570:03787
03788:+00472:-00226:+00115:002838.5927:03788
03789:+00157:+00150:-00530:002838.5927:03789
03790:+00061:-00024:+00429:002838.5927:03790
03791:-00176:-00191:+00013:002838.5927:03791
03792:+00159:-00207:+00304:002838.5927:03792
03793:+00415:+00443:-00058:002838.5927:03793
03794:+00307:-00061:+00328:002838.5927:03794
03795:-00529:+00091:-00545:002850.6042:03795
03796:-00380:+00078:+00488:002850.6042:03796
03797:+00366:-00194:-00334:002850.6042:03797
03798:-00339:+00355:-00027:002850.6042:03798
03799:-00422:+00057:-00468:002850.6042:03799
03800:-00106:+00614:+00313:002850.6042:03800
03801:+00171:-00077:-00231:002850.6042:03801
03802:+00024:+00393:+00070:002851.3024:03802
03803:-00123:-00022:+00101:002851.3024:03803
03804:-00115:+00037:-00107:002851.3024:03804
03805:+00262:-00197:+00267:002851.3024:03805
03806:+00440:+00062:-00035:002851.3024:03806
03807:+00025:+00025:+00031:002851.3024:03807
03808:-00274:+00133:-00254:002851.3024:03808
03809:+00128:-00059:+00130:002838.5734:03809
03810:+00076:+00247:+00010:002838.5734:03810
03811:+00161:+00145:+00216:002838.5734:03811
03812:-00251:+00010:-00076:002838.5734:03812
03813:-00371:-00004:-00086:002838.5734:03813
03814:-00012:+00300:-00112:002838.5734:03814
03815:+00249:-00073:+00361:002838.5734:03815
03816:-00081:-00021:-00159:002850.6135:03816
03817:-00271:+00127:+00116:002850.6135:03817
03818:-00005:-00009:+00084:002850.6135:03818
03819:+00393:+00102:+00051:002850.6135:03819
03820:+00040:+00193:-00157:002850.6135:03820
03821:-00274:-00043:+00193:002850.6135:03821
03822:-00011:+00121:+00081:002850.6135:03822
03823:+00297:+00168:-00179:002864.5744:03823
03824:+00008:+00056:+00149:002864.5744:03824
03825:-00231:+00080:-00167:002864.5744:03825
03826:+00012:-00080:-00032:002864.5744:03826
03827:+00198:-00112:+00016:002864.5744:03827
03828:-00095:-00181:+00034:002864.5744:03828
03829:-00330:+00032:-00202:002864.5744:03829
03830:-00053:-00009:+00157:002858.2416:03830
03831:+00240:-00075:-00014:002858.2416:03831
03832:+00315:-00038:-00103:002858.2416:03832
03833:-00085:+00093:-00450:002858.2416:03833
03834:+00114:-00196:+00089:002858.2416:03834
03835:+00241:-00209:-00155:002858.2416:03835
03836:+00193:-00019:-00004:002858.2416:03836
03837:-00001:-00085:-00425:002877.3149:03837
03838:-00318:-00075:-00161:002877.3149:03838
03839:+00310:+00001:-00057:002877.3149:03839
03840:+00349:-00252:+00190:002877.3149:03840
03841:-00160:+00024:-00349:002877.3149:03841
03842:-00215:+00133:+00083:002877.3149:03842
03843:+00009:-00096:-00106:002877.3149:03843
03844:+00146:+00108:-00209:002884.7019:03844
03845:-00120:+00011:-00231:002884.7019:03845
03846:-00487:-00059:-00212:002884.7019:03846
03847:+00121:-00029:-00088:002884.7019:03847
03848:+00275:+00082:-00167:002884.7019:03848
03849:-00009:+00113:+00281:002884.7019:03849
03850:-00285:+00034:-00194:002884.7019:03850
03851:+00004:+00036:+00282:002878.1157:03851
03852:+00352:+00016:+00049:002878.1157:03852
03853:-00207:+00087:-00151:002878.1157:03853
03854:-00335:+00112:-00152:002878.1157:03854
03855:+00191:+00116:+00227:002878.1157:03855
03856:+00356:-00014:-00016:002878.1157:03856
03857:-00106:+00127:-00128:002878.1157:03857
03858:-00386:-00012:+00137:002890.7565:03858
03859:-00050:+00174:+00115:002890.7565:03859
03860:+00255:+00260:+00111:002890.7565:03860
03861:-00205:+00107:+00145:002890.7565:03861
03862:-00244:+00175:-00127:002890.7565:03862
03863:-00064:+00232:+00249:002890.7565:03863
03864:+00138:+00237:+00403:002890.7565:03864
03865:+00353:-00104:+00041:002891.2648:03865
03866:-00482:+00012:-00194:002891.2648:03866
03867:-00462:+00007:+00247:002891.2648:03867
03868:+00486:-00058:+00350:002891.2648:03868
03869:+00026:-00184:+00024:002891.2648:03869
03870:-00313:-00016:-00113:002891.2648:03870
03871:-00123:-00168:+00225:002891.2648:03871
03872:+00106:-00152:+00166:002884.5732:03872
03873:+00052:+00009:-00024:002884.5732:03873
03874:-00277:+00380:-00059:002884.5732:03874
03875:-00149:-00093:+00296:002884.5732:03875
03876:+00114:+00226:+00042:002884.5732:03876
03877:-00051:+00135:-00071:002884.5732:03877
03878:-00124:+00143:-00091:002884.5732:03878
03879:-00013:-00123:-00169:002897.3339:03879
03880:+00061:+00015:-00142:002897.3339:03880
03881:+00011:-00113:-00084:002897.3339:03881
03882:-00062:-00209:-00158:002897.3339:03882
03883:+00045:-00097:-00283:002897.3339:03883
03884:-00166:-00094:+00069:002897.3339:03884
03885:+00198:+00077:-00022:002897.3339:03885
03886:+00370:-00263:-00250:002904.9077:03886
03887:-00518:+00140:-00340:002904.9077:03887
03888:+00245:-00328:-00062:002904.9077:03888
03889:+00357:+00268:-00082:002904.9077:03889
03890:-00295:-00301:-00212:002904.9077:03890
03891:-00067:+00333:+00058:002904.9077:03891
03892:+00368:-00224:+00370:002904.9077:03892
03893:+00191:+00063:+00001:002891.5112:03893
03894:+00225:-00165:-00142:002891.5112:03894
03895:-00217:+00075:+00207:002891.5112:03895
03896:+00155:-00339:+00414:002891.5112:03896
03897:+00357:+00155:-00011:002891.5112:03897
03898:+00202:-00079:+00306:002891.5112:03898
03899:-00350:+00466:+00175:002891.5112:03899
03900:-00147:+00105:+00046:002883.9357:03900
03901:+00327:+00222:+00185:002883.9357:03901
03902:+00138:+00021:+00229:002883.9357:03902
03903:-00432:-00411:-00236:002883.9357:03903
03904:-00051:+00086:+00453:002883.9357:03904
03905:+00422:+00287:-00051:002883.9357:03905
03906:+00263:+00025:-00155:002883.9357:03906
03907:-00365:+00478:-00058:002877.9370:03907
03908:-00114:+00192:+00449:002877.9370:03908
03909:+00134:+00186:-00157:002877.9370:03909
03910:+00328:-00003:-00037:002877.9370:03910
03911:-00354:-00115:-00270:002877.9370:03911
03912:+00113:-00051:+00274:002877.9370:03912
03913:+00230:+00359:-00353:002877.9370:03913
03914:+00101:+00224:+00125:002858.1401:03914
03915:-00067:-00189:-00362:002858.1401:03915
03916:-00050:+00395:+00217:002858.1401:03916
03917:-00108:-00300:-00301:002858.1401:03917
03918:+00511:+00122:+00151:002858.1401:03918
03919:+00231:-00428:+00038:002858.1401:03919
03920:-00286:+00787:+00012:002858.1401:03920
03921:+00056:-00587:-00042:002837.2778:03921
03922:+00213:+00724:+00088:002837.2778:03922
03923:+00075:-00597:-00223:002837.2778:03923
03924:-00340:+00730:-00075:002837.2778:03924
03925:-00080:-00214:+00252:002837.2778:03925
03926:+00291:+00514:-00109:002837.2778:03926
03927:+00281:-00043:-00281:002837.2778:03927
03928:-00165:+00318:-00024:002831.4841:03928
03929:+00095:-00338:+00253:002831.4841:03929
03930:+00169:-00258:-00368:002831.4841:03930
03931:+00407:+00279:+00118:002831.4841:03931
03932:+00039:-00063:-00192:002831.4841:03932
03933:-00327:+00261:-00022:002831.4841:03933
03934:+00128:-00123:-00261:002831.4841:03934
03935:-00049:-00009:+00086:002812.6398:03935
03936:-00018:-00115:-00114:002812.6398:03936
03937:-00301:+00262:-00086:002812.6398:03937
03938:-00228:-00014:+00484:002812.6398:03938
03939:+00326:+00133:+00067:002812.6398:03939
03940:-00267:-00054:-00148:002812.6398:03940
03941:-00775:-00257:-00143:002812.6398:03941
03942:+00034:+00010:+00598:002817.7878:03942
03943:+00486:+00122:+00029:002817.7878:03943
03944:+00236:+00036:+00268:002817.7878:03944
03945:-00467:+00329:-00077:002817.7878:03945
03946:-00416:+00249:+00500:002817.7878:03946
03947:+00292:-00044:+00001:002817.7878:03947
03948:+00110:+00237:+00253:002817.7878:03948
03949:-00344:-00011:-00130:002838.2099:03949
03950:-00387:-00070:-00007:002838.2099:03950
03951:+00002:+00289:-00008:002838.2099:03951
03952:+00396:+00100:+00118:002838.2099:03952
03953:-00527:-00313:-00394:002838.2099:03953
03954:-00773:+00573:+00184:002838.2099:03954
03955:+00315:-00167:+00055:002838.2099:03955
03956:+00364:+00273:+00053:002832.1154:03956
03957:-00162:-00369:-00468:002832.1154:03957
03958:-00220:+00497:+00028:002832.1154:03958
03959:+00182:-00493:-00370:002832.1154:03959
03960:+00213:+00465:-00186:002832.1154:03960
03961:-00140:-00658:-00351:002832.1154:03961
03962:-00477:+00458:+00103:002832.1154:03962
03963:+00105:-00412:+00164:002837.4702:03963
03964:+00090:+00490:-00114:002837.4702:03964
03965:+00118:+00224:-00397:002837.4702:03965
03966:-00208:+00503:-00114:002837.4702:03966
03967:+00194:-00208:+00050:002837.4702:03967
03968:+00235:-00023:-00115:002837.4702:03968
03969:+00085:-00020:+00243:002837.4702:03969
03970:-00227:+00459:+00057:002851.3896:03970
03971:+00051:+00349:+00040:002851.3896:03971
03972:+00198:+00069:+00059:002851.3896:03972
03973:+00229:+00295:+00226:002851.3896:03973
03974:-00267:-00155:-00534:002851.3896:03974
03975:+00127:-00042:+00020:002851.3896:03975
03976:+00237:-00246:+00085:002851.3896:03976
03977:+00004:-00088:-00035:002825.6726:03977
03978:-00050:-00188:-00250:002825.6726:03978
03979:-00010:+00264:+00192:002825.6726:03979
03980:-00273:+00036:+00143:002825.6726:03980
03981:+00234:-00075:+00054:002825.6726:03981
03982:+00530:-00033:+00195:002825.6726:03982
03983:-00520:+00069:-00065:002825.6726:03983
03984:-00260:+00045:+00170:002837.4077:03984
03985:+00492:+00074:+00201:002837.4077:03985
03986:-00049:+00023:+00146:002837.4077:03986
03987:-00224:-00290:-00184:002837.4077:03987
03988:-00072:+00369:+00221:002837.4077:03988
03989:-00052:-00131:-00054:002837.4077:03989
03990:+00056:+00074:-00020:002837.4077:03990
03991:+00057:-00116:-00112:002851.3312:03991
03992:-00302:+00380:+00098:002851.3312:03992
03993:-00242:-00280:-00017:002851.3312:03993
03994:+00304:+00496:+00016:002851.3312:03994
03995:+00236:-00096:+00151:002851.3312:03995
03996:-00252:+00099:-00273:002851.3312:03996
03997:-00144:-00176:+00024:002851.3312:03997
03998:+00053:-00060:-00063:002845.1423:03998
03999:+00246:+00017:-00062:002845.1423:03999
04000:+00106:+00386:-00117:002845.1423:04000
04001:-00205:-00168:-00011:002845.1423:04001
04002:+00075:+00009:-00239:002845.1423:04002
04003:+00188:+00214:-00164:002845.1423:04003
04004:-00244:-00118:-00070:002845.1423:04004
04005:+00185:+00077:-00070:002857.2390:04005
04006:+00127:-00028:+00069:002857.2390:04006
04007:-00087:-00190:-00074:002857.2390:04007
04008:-00231:+00425:-00055:002857.2390:04008
04009:+00012:+00401:+00167:002857.2390:04009
04010:+00103:-00105:+00081:002857.2390:04010
04011:+00126:+00219:+00079:002857.2390:04011
04012:-00111:+00066:-00088:002871.3408:04012
04013:-00067:-00243:+00120:002871.3408:04013
04014:-00055:-00032:-00133:002871.3408:04014
04015:+00094:-00006:+00035:002871.3408:04015
04016:-00045:+00050:-00056:002871.3408:04016
04017:-00066:+00214:+00179:002871.3408:04017
04018:-00085:+00015:-00113:002871.3408:04018
04019:-00035:+00138:+00120:002871.6083:04019
04020:-00006:-00005:+00051:002871.6083:04020
04021:-00043:+00103:-00042:002871.6083:04021
04022:-00045:+00123:+00106:002871.6083:04022
04023:-00084:-00058:+00012:002871.6083:04023
04024:+00106:+00178:-00174:002871.6083:04024
04025:+00012:-00074:+00107:002871.6083:04025
04026:-00165:+00077:-00177:002877.3842:04026
04027:-00214:-00069:+00123:002877.3842:04027
04028:+00212:+00118:+00118:002877.3842:04028
04029:-00032:+00016:-00094:002877.3842:04029
04030:-00113:+00244:-00174:002877.3842:04030
04031:-00066:-00098:+00164:002877.3842:04031
04032:+00105:-00021:+00063:002877.3842:04032
04033:+00151:+00125:-00174:002884.6918:04033
04034:+00054:-00069:+00065:002884.6918:04034
04035:-00179:+00083:+00006:002884.6918:04035
04036:+00021:+00178:+00110:002884.6918:04036
04037:-00023:+00016:-00100:002884.6918:04037
04038:+00014:+00153:-00099:002884.6918:04038
04039:+00098:-00117:+00012:002884.6918:04039
04040:-00001:-00112:+00236:002878.2089:04040
04041:-00047:-00173:-00197:002878.2089:04041
04042:+00091:+00065:+00094:002878.2089:04042
04043:-00082:-00115:-00254:002878.2089:04043
04044:-00019:+00169:+00057:002878.2089:04044
04045:+00150:-00187:-00135:002878.2089:04045
04046:+00039:+00060:+00091:002878.2089:04046
04047:-00075:+00009:-00191:002890.8515:04047
04048:+00049:-00060:+00107:002890.8515:04048
04049:+00120:-00094:-00238:002890.8515:04049
04050:-00108:+00151:-00171:002890.8515:04050
04051:-00135:-00300:+00029:002890.8515:04051
04052:-00112:-00141:-00003:002890.8515:04052
04053:+00010:-00191:+00060:002890.8515:04053
04054:+00109:+00106:+00102:002898.3828:04054
04055:-00096:-00215:-00013:002898.3828:04055
04056:-00096:+00317:+00033:002898.3828:04056
04057:+00041:-00059:+00237:002898.3828:04057
04058:-00028:-00164:-00109:002898.3828:04058
04059:-00177:+00295:-00048:002898.3828:04059
04060:-00030:-00038:+00251:002898.3828:04060
04061:+00083:-00089:+00051:002891.6794:04061
04062:+00133:+00307:-00024:002891.6794:04062
04063:+00065:+00060:-00004:002891.6794:04063
04064:-00192:+00117:+00154:002891.6794:04064
04065:-00031:-00168:+00097:002891.6794:04065
04066:+00210:+00111:+00117:002891.6794:04066
04067:+00144:+00191:-00009:002891.6794:04067
04068:-00038:+00054:+00129:002897.6953:04068
04069:+00251:-00066:+00040:002897.6953:04069
04070:+00278:+00263:-00106:002897.6953:04070
04071:+00138:+00296:+00240:002897.6953:04071
04072:-00155:+00000:-00160:002897.6953:04072
04073:-00029:-00116:+00144:002897.6953:04073
04074:+00358:+00216:-00128:002897.6953:04074
04075:+00107:-00097:+00166:002905.1743:04075
04076:-00109:+00339:-00124:002905.1743:04076
04077:-00115:+00045:+00182:002905.1743:04077
04078:+00055:+00266:-00268:002905.1743:04078
04079:+00191:+00279:+00023:002905.1743:04079
04080:-00240:-00319:-00226:002905.1743:04080
04081:-00171:+00046:+00094:002898.4028:04081
04082:+00129:+00057:-00074:002898.4028:04082
04083:+00232:+00003:+00161:002898.4028:04083
04084:+00094:+00155:-00268:002898.4028:04084
04085:-00144:+00151:+00034:002898.4028:04085
04086:+00207:-00072:-00005:002898.4028:04086
04087:+00330:+00238:+00040:002898.4028:04087
04088:+00012:-00088:-00011:002904.5207:04088
04089:-00185:+00197:+00105:002904.5207:04089
04090:-00013:-00030:+00046:002904.5207:04090
04091:+00146:+00093:+00080:002904.5207:04091
04092:+00144:+00131:-00071:002904.5207:04092
04093:-00179:+00175:-00063:002904.5207:04093
04094:-00029:-00122:-00177:002904.5207:04094
04095:+00059:+00160:+00249:002911.9821:04095
04096:-00265:-00476:-00138:002911.9821:04096
04097:+00005:+00258:+00099:002911.9821:04097
04098:+00309:-00319:-00174:002911.9821:04098
04099:-00047:+00231:-00108:002911.9821:04099
04100:-00194:+00185:-00280:002911.9821:04100
04101:-00027:+00493:+00067:002911.9821:04101
04102:+00005:-00394:-00274:002898.3625:04102
04103:-00216:-00008:+00199:002898.3625:04103
04104:+00078:-00027:+00172:002898.3625:04104
04105:-00115:-00243:+00109:002898.3625:04105
04106:-00104:-00365:-00329:002898.3625:04106
04107:+00134:+00327:+00193:002898.3625:04107
04108:+00031:-00016:-00257:002898.3625:04108
04109:-00344:+00318:+00229:002897.5847:04109
04110:+00096:-00206:+00218:002897.5847:04110
04111:+00211:+00047:-00082:002897.5847:04111
04112:-00038:-00097:+00154:002897.5847:04112
04113:-00083:+00393:-00047:002897.5847:04113
04114:+00067:-00236:-00088:002897.5847:04114
04115:-00115:+00034:-00215:002897.5847:04115
04116:+00002:+00124:+00234:002905.0385:04116
04117:+00044:-00280:+00024:002905.0385:04117
04118:+00087:+00051:+00058:002905.0385:04118
04119:-00241:+00265:-00052:002905.0385:04119
04120:-00053:-00110:+00053:002905.0385:04120
04121:+00242:+00277:-00186:002905.0385:04121
04122:+00253:-00605:+00147:002905.0385:04122
04123:-00325:+00016:-00375:002871.4377:04123
04124:+00285:-00051:+00384:002871.4377:04124
04125:+00044:+00190:-00191:002871.4377:04125
04126:+00220:-00111:+00265:002871.4377:04126
04127:-00240:+00425:-00387:002871.4377:04127
04128:-00200:+00054:+00560:002871.4377:04128
04129:+00213:+00124:-00387:002871.4377:04129
04130:-00020:-00148:+00603:002877.2011:04130
04131:-00152:-00287:-00242:002877.2011:04131
04132:-00109:-00150:+00193:002877.2011:04132
04133:+00003:+00846:-00460:002877.2011:04133
04134:+00191:+00195:-00169:002877.2011:04134
04135:-00183:-00165:-00527:002877.2011:04135
04136:-00369:+00616:+00699:002877.2011:04136
04137:+00005:-00151:+00104:002871.1936:04137
04138:+00177:+00106:+00145:002871.1936:04138
04139:+00198:-00217:+00534:002871.1936:04139
04140:-00262:+00233:-00238:002871.1936:04140
04141:-00071:+00122:-00113:002871.1936:04141
04142:-00041:+00514:-00316:002871.1936:04142
04143:+00057:-00364:+00225:002871.1936:04143
04144:+00002:-00132:-00373:002858.1306:04144
04145:-00290:-00103:+00395:002858.1306:04145
04146:+00014:+00148:-00075:002858.1306:04146
04147:+00464:+00007:-00335:002858.1306:04147
04148:-00200:+00232:-00095:002858.1306:04148
04149:-00111:-00410:+00458:002858.1306:04149
04150:+00062:-00081:-00019:002858.1306:04150
04151:+00086:-00107:+00298:002850.4926:04151
04152:+00073:+00221:+00073:002850.4926:04152
04153:+00024:+00031:+00067:002850.4926:04153
04154:-00028:+00263:-00067:002850.4926:04154
04155:+00042:+00207:+00364:002850.4926:04155
04156:+00100:-00236:-00167:002850.4926:04156
04157:-00114:+00171:-00072:002850.4926:04157
04158:-00174:-00219:+00064:002857.7382:04158
04159:+00075:+00083:-00160:002857.7382:04159
04160:+00233:-00009:-00289:002857.7382:04160
04161:+00021:+00046:-00073:002857.7382:04161
04162:-00137:+00087:+00187:002857.7382:04162
04163:-00009:+00321:-00256:002857.7382:04163
04164:-00021:-00136:+00319:002857.7382:04164
04165:+00037:+00147:+00052:002838.2678:04165
04166:+00014:+00118:+00080:002838.2678:04166
04167:+00011:+00148:+00098:002838.2678:04167
04168:-00009:+00063:+00099:002838.2678:04168
04169:-00106:+00048:-00065:002838.2678:04169
04170:-00054:-00014:+00105:002838.2678:04170
04171:-00064:-00044:+00019:002838.2678:04171
04172:-00044:+00013:-00124:002850.2839:04172
04173:+00120:-00231:-00177:002850.2839:04173
04174:-00108:-00175:+00241:002850.2839:04174
04175:+00080:-00270:+00166:002850.2839:04175
04176:-00212:+00151:-00058:002850.2839:04176
04177:-00218:-00202:+00025:002850.2839:04177
04178:+00387:+00264:+00356:002850.2839:04178
04179:+00478:-00397:-00058:002857.7141:04179
04180:-00414:+00337:-00200:002857.7141:04180
04181:+00025:-00265:-00144:002857.7141:04181
04182:+00147:+00433:+00450:002857.7141:04182
04183:+00113:-00850:-00070:002857.7141:04183
04184:-00369:+00619:-00066:002857.7141:04184
04185:-00023:-00588:-00011:002857.7141:04185
04186:+00254:+00573:-00314:002838.3730:04186
04187:-00188:-00332:-00251:002838.3730:04187
04188:-00189:+00505:-00016:002838.3730:04188
04189:-00113:-00591:-00111:002838.3730:04189
04190:+00033:+00465:-00229:002838.3730:04190
04191:+00375:-00456:+00372:002838.3730:04191
04192:-00097:+00619:+00000:002838.3730:04192
04193:-00039:-00143:-00283:002856.9755:04193
04194:+00022:+00285:+00103:002856.9755:04194
04195:+00070:-00378:+00157:002856.9755:04195
04196:+00081:+00208:-00154:002856.9755:04196
04197:-00120:-00294:+00094:002856.9755:04197
04198:-00262:+00444:+00045:002856.9755:04198
04199:+00222:+00205:+00010:002856.9755:04199
04200:+00164:-00094:-00092:002857.7722:04200
04201:-00031:+00265:-00197:002857.7722:04201
04202:-00470:-00301:-00124:002857.7722:04202
04203:+00204:+00009:+00361:002857.7722:04203
04204:+00485:-00076:-00141:002857.7722:04204
04205:-00114:+00189:-00228:002857.7722:04205
04206:-00313:-00084:-00052:002857.7722:04206
04207:-00014:+00133:+00110:002858.0190:04207
04208:+00274:-00135:-00062:002858.0190:04208
04209:+00073:+00119:-00217:002858.0190:04209
04210:-00491:-00145:+00021:002858.0190:04210
04211:+00301:+00076:-00032:002858.0190:04211
04212:+00563:-00133:-00056:002858.0190:04212
04213:-00081:-00006:-00009:002858.0190:04213
04214:-00478:-00179:-00102:002863.6352:04214
04215:-00255:+00233:-00160:002863.6352:04215
04216:+00581:+00216:+00332:002863.6352:04216
04217:+00531:-00207:-00006:002863.6352:04217
04218:-00316:+00357:-00088:002863.6352:04218
04219:-00236:-00055:-00078:002863.6352:04219
04220:+00072:+00040:+00242:002863.6352:04220
04221:+00356:-00092:+00160:002877.7099:04221
04222:-00274:+00101:-00081:002877.7099:04222
04223:-00441:-00110:-00073:002877.7099:04223
04224:+00151:+00244:+00114:002877.7099:04224
04225:+00293:+00066:+00157:002877.7099:04225
04226:+00135:+00377:+00109:002877.7099:04226
04227:-00578:-00662:-00071:002877.7099:04227
04228:-00553:+00266:-00016:002871.2907:04228
04229:+00363:-00096:+00210:002871.2907:04229
04230:+00067:+00195:-00030:002871.2907:04230
04231:-00440:-00135:+00001:002871.2907:04231
04232:-00271:+00367:-00075:002871.2907:04232
04233:+00284:+00103:-00107:002871.2907:04233
04234:+00201:+00188:+00072:002871.2907:04234
04235:-00245:-00079:-00266:002883.7817:04235
04236:-00278:-00144:+00007:002883.7817:04236
04237:+00283:-00215:-00173:002883.7817:04237
04238:+00165:+00424:-00140:002883.7817:04238
04239:-00089:-00324:-00014:002883.7817:04239
04240:+00034:+00218:+00150:002883.7817:04240
04241:+00056:-00084:-00111:002883.7817:04241
04242:-00016:+00091:-00114:002877.6508:04242
04243:+00125:+00158:+00182:002877.6508:04243
04244:-00187:-00072:-00006:002877.6508:04244
04245:-00159:-00030:-00013:002877.6508:04245
04246:+00037:+00159:+00191:002877.6508:04246
04247:+00051:-00365:+00061:002877.6508:04247
04248:-00186:+00020:-00121:002877.6508:04248
04249:+00057:+00059:+00215:002877.9392:04249
04250:+00134:-00049:+00165:002877.9392:04250
04251:+00119:+00286:-00170:002877.9392:04251
04252:-00295:-00161:+00131:002877.9392:04252
04253:+00001:+00237:+00159:002877.9392:04253
04254:+00401:+00000:+00013:002877.9392:04254
04255:+00012:-00027:+00013:002877.9392:04255
04256:-00190:-00146:-00228:002877.0976:04256
04257:+00253:+00423:-00011:002877.0976:04257
04258:+00228:-00192:+00006:002877.0976:04258
04259:-00144:-00021:-00056:002877.0976:04259
04260:-00303:+00198:-00141:002877.0976:04260
04261:-00087:-00193:+00247:002877.0976:04261
04262:+00424:+00086:-00175:002891.4641:04262
04263:-00268:+00139:-00166:002891.4641:04263
04264:-00398:-00237:-00074:002891.4641:04264
04265:+00285:+00355:-00121:002891.4641:04265
04266:+00271:-00165:-00267:002891.4641:04266
04267:-00167:+00155:+00028:002891.4641:04267
04268:-00096:-00180:-00122:002891.4641:04268
04269:+00022:-00076:-00213:002884.8791:04269
04270:+00384:+00000:+00122:002884.8791:04270
04271:-00163:-00007:+00004:002884.8791:04271
04272:-00197:-00115:-00032:002884.8791:04272
04273:+00118:+00080:-00148:002884.8791:04273
04274:+00270:-00030:+00037:002884.8791:04274
04275:+00088:+00080:-00045:002884.8791:04275
04276:-00266:-00220:-00199:002890.8264:04276
04277:-00050:+00133:-00113:002890.8264:04277
04278:+00249:-00254:+00081:002890.8264:04278
04279:-00272:+00252:-00063:002890.8264:04279
04280:-00131:-00116:-00199:002890.8264:04280
04281:-00170:+00148:-00160:002890.8264:04281
04282:+00273:+00186:-00042:002890.8264:04282
04283:+00296:-00138:-00014:002898.3781:04283
04284:-00233:+00034:+00053:002898.3781:04284
04285:-00416:+00446:-00109:002898.3781:04285
04286:+00189:-00066:+00346:002898.3781:04286
04287:+00113:+00004:-00091:002898.3781:04287
04288:-00089:-00025:+00122:002898.3781:04288
04289:-00095:+00061:-00104:002898.3781:04289
04290:+00142:-00108:+00228:002891.7094:04290
04291:+00206:+00043:-00062:002891.7094:04291
04292:-00040:-00040:+00126:002891.7094:04292
04293:-00277:+00200:-00108:002891.7094:04293
04294:-00181:+00006:-00141:002891.7094:04294
04295:+00130:+00061:-00067:002891.7094:04295
04296:+00147:+00059:+00159:002891.7094:04296
04297:-00276:-00074:-00237:002897.6752:04297
04298:-00074:-00006:+00095:002897.6752:04298
04299:+00294:-00054:-00167:002897.6752:04299
04300:-00086:+00182:-00035:002897.6752:04300
04301:-00131:-00307:-00142:002897.6752:04301
04302:+00129:+00309:+00126:002897.6752:04302
04303:+00220:-00149:-00092:002897.6752:04303
04304:+00126:+00308:+00308:002905.1386:04304
04305:+00097:-00192:-00065:002905.1386:04305
04306:-00353:+00341:+00238:002905.1386:04306
04307:+00129:-00120:-00258:002905.1386:04307
04308:+00228:+00331:+00094:002905.1386:04308
04309:-00515:-00223:-00395:002905.1386:04309
04310:-00457:+00257:-00154:002905.1386:04310
04311:+00261:-00154:-00020:002884.8742:04311
04312:-00064:+00130:+00266:002884.8742:04312
04313:-00131:-00098:+00063:002884.8742:04313
04314:-00245:+00491:+00258:002884.8742:04314
04315:+00197:-00173:-00413:002884.8742:04315
04316:+00289:+00267:-00087:002884.8742:04316
04317:-00020:-00185:-00431:002884.8742:04317
04318:-00407:-00146:+00164:002877.2902:04318
04319:+00117:-00257:+00317:002877.2902:04319
04320:+00356:+00343:+00057:002877.2902:04320
04321:+00264:+00053:+00284:002877.2902:04321
04322:-00371:+00355:-00279:002877.2902:04322
04323:-00161:-00224:+00090:002877.2902:04323
04324:+00170:+00001:-00165:002877.2902:04324
04325:+00007:+00135:+00188:002878.0205:04325
04326:-00303:-00223:+00101:002878.0205:04326
04327:-00140:-00049:+00274:002878.0205:04327
04328:+00326:+00074:-00002:002878.0205:04328
04329:+00129:+00129:-00203:002878.0205:04329
04330:-00168:-00154:-00240:002878.0205:04330
04331:+00267:-00042:+00203:002878.0205:04331
04332:+00220:-00003:-00218:002851.7275:04332
04333:+00191:-00033:+00027:002851.7275:04333
04334:+00087:+00055:-00256:002851.7275:04334
04335:-00314:+00121:+00062:002851.7275:04335
04336:+00339:-00187:+00009:002851.7275:04336
04337:+00371:+00223:-00020:002851.7275:04337
04338:-00302:-00100:-00143:002851.7275:04338
04339:-00329:+00161:+00092:002850.6186:04339
04340:+00193:+00040:+00401:002850.6186:04340
04341:+00182:+00187:-00104:002850.6186:04341
04342:-00010:-00143:+00022:002850.6186:04342
04343:-00157:+00228:-00177:002850.6186:04343
04344:+00210:-00229:+00349:002850.6186:04344
04345:+00262:-00059:-00111:002850.6186:04345
04346:+00251:+00054:+00256:002851.3024:04346
04347:-00377:-00020:-00219:002851.3024:04347
04348:-00191:+00200:-00053:002851.3024:04348
04349:+00405:-00431:-00040:002851.3024:04349
04350:-00157:+00182:+00182:002851.3024:04350
04351:-00436:-00277:-00445:002851.3024:04351
04352:-00095:+00060:+00362:002851.3024:04352
04353:+00266:+00076:-00309:002825.4785:04353
04354:+00073:+00292:-00297:002825.4785:04354
04355:-00301:-00098:-00449:002825.4785:04355
04356:-00410:+00312:+00593:002825.4785:04356
04357:+00302:-00088:-00150:002825.4785:04357
04358:+00281:-00019:+00130:002825.4785:04358
04359:-00141:+00131:-00081:002825.4785:04359
04360:-00155:+00065:-00014:002837.3784:04360
04361:+00201:-00268:-00357:002837.3784:04361
04362:+00081:+00275:-00096:002837.3784:04362
04363:-00182:-00424:-00036:002837.3784:04363
04364:-00288:+00341:-00188:002837.3784:04364
04365:+00002:-00087:+00460:002837.3784:04365
04366:+00181:+00262:-00044:002837.3784:04366
04367:+00073:+00172:-00166:002838.2246:04367
04368:-00302:+00340:+00132:002838.2246:04368
04369:+00070:-00063:+00362:002838.2246:04369
04370:+00290:-00065:-00109:002838.2246:04370
04371:+00172:+00309:+00114:002838.2246:04371
04372:-00205:+00135:+00204:002838.2246:04372
04373:-00189:+00215:-00123:002838.2246:04373
04374:+00310:+00148:-00129:002825.5874:04374
04375:+00247:-00011:+00055:002825.5874:04375
04376:-00279:+00046:-00209:002825.5874:04376
04377:-00225:+00084:-00007:002825.5874:04377
04378:-00023:-00246:+00243:002825.5874:04378
04379:+00173:+00204:-00048:002825.5874:04379
04380:+00204:-00169:-00184:002825.5874:04380
04381:-00100:+00159:+00081:002837.2824:04381
04382:-00021:-00070:+00129:002837.2824:04382
04383:+00155:+00217:+00036:002837.2824:04383
04384:+00218:-00102:+00273:002837.2824:04384
04385:-00226:+00252:+00002:002837.2824:04385
04386:-00190:+00068:+00100:002837.2824:04386
04387:+00223:+00109:+00012:002837.2824:04387
04388:+00055:+00021:+00054:002831.5175:04388
04389:-00265:-00114:-00323:002831.5175:04389
04390:-00163:+00075:+00069:002831.5175:04390
04391:+00125:+00123:-00113:002831.5175:04391
04392:+00219:+00197:-00109:002831.5175:04392
04393:-00244:+00012:-00371:002831.5175:04393
04394:-00301:+00228:+00222:002831.5175:04394
04395:+00068:-00258:-00296:002831.9299:04395
04396:+00284:+00073:+00247:002831.9299:04396
04397:+00045:-00376:-00056:002831.9299:04397
04398:-00381:+00351:-00187:002831.9299:04398
04399:+00244:-00221:-00272:002831.9299:04399
04400:+00270:+00378:-00192:002831.9299:04400
04401:-00234:-00244:-00054:002831.9299:04401
04402:-00412:+00087:+00097:002837.2729:04402
04403:+00089:-00058:+00466:002837.2729:04403
04404:+00263:+00367:-00204:002837.2729:04404
04405:+00056:+00046:-00063:002837.2729:04405
04406:-00319:+00313:-00172:002837.2729:04406
04407:+00291:-00233:+00288:002837.2729:04407
04408:+00181:-00019:-00207:002837.2729:04408
04409:-00146:-00089:+00298:002851.2150:04409
04410:-00199:+00547:-00070:002851.2150:04410
04411:-00067:-00052:+00073:002851.2150:04411
04412:+00239:+00198:-00047:002851.2150:04412
04413:+00318:+00236:+00011:002851.2150:04413
04414:-00385:-00488:-00232:002851.2150:04414
04415:-00170:+00075:+00187:002851.2150:04415
04416:+00245:-00169:+00014:002844.9602:04416
04417:+00158:-00003:-00178:002844.9602:04417
04418:-00181:+00112:+00029:002844.9602:04418
04419:-00110:+00211:-00043:002844.9602:04419
04420:+00133:+00023:-00040:002844.9602:04420
04421:+00276:-00106:-00171:002844.9602:04421
04422:-00137:+00126:-00186:002844.9602:04422
04423:-00147:-00020:+00020:002857.0339:04423
04424:+00172:+00055:+00001:002857.0339:04424
04425:+00276:+00155:+00114:002857.0339:04425
04426:-00136:-00125:-00068:002857.0339:04426
04427:-00196:+00260:+00082:002857.0339:04427
04428:-00172:-00155:+00284:002857.0339:04428
04429:+00216:+00098:+00211:002857.0339:04429
04430:+00394:+00137:-00083:002864.4426:04430
04431:-00512:+00139:-00091:002864.4426:04431
04432:-00554:-00072:+00261:002864.4426:04432
04433:+00491:+00093:+00040:002864.4426:04433
04434:+00213:-00105:-00272:002864.4426:04434
04435:-00453:-00145:-00239:002864.4426:04435
04436:-00342:+00084:+00146:002864.4426:04436
04437:+00495:-00265:+00021:002858.0334:04437
04438:+00351:+00112:-00143:002858.0334:04438
04439:-00396:-00002:-00074:002858.0334:04439
04440:-00324:+00016:+00356:002858.0334:04440
04441:+00239:-00262:-00072:002858.0334:04441
04442:+00217:+00346:+00111:002858.0334:04442
04443:+00105:-00073:-00247:002858.0334:04443
04444:-00416:+00501:-00086:002870.3210:04444
04445:+00168:-00450:-00067:002870.3210:04445
04446:+00464:+00411:+00019:002870.3210:04446
04447:-00059:-00578:-00177:002870.3210:04447
04448:-00652:+00442:+00138:002870.3210:04448
04449:+00139:-00449:+00516:002870.3210:04449
04450:+00376:+00429:-00050:002870.3210:04450
04451:+00118:-00090:-00286:002877.8183:04451
04452:-00350:+00527:-00097:002877.8183:04452
04453:+00106:-00452:+00048:002877.8183:04453
04454:+00120:+00235:-00167:002877.8183:04454
04455:+00066:-00431:+00065:002877.8183:04455
04456:-00187:+00588:-00032:002877.8183:04456
04457:-00148:-00318:+00203:002877.8183:04457
04458:+00272:+00439:+00089:002858.0627:04458
04459:+00581:-00194:-00226:002858.0627:04459
04460:-00276:+00026:-00089:002858.0627:04460
04461:-00330:-00283:+00211:002858.0627:04461
04462:+00226:-00230:+00001:002858.0627:04462
04463:+00514:+00035:+00216:002858.0627:04463
04464:-00537:-00016:-00091:002858.0627:04464
04465:-00358:+00152:+00057:002877.1123:04465
04466:+00332:+00041:-00049:002877.1123:04466
04467:+00300:+00038:-00058:002877.1123:04467
04468:-00095:+00017:-00091:002877.1123:04468
04469:-00311:-00034:-00166:002877.1123:04469
04470:-00303:-00033:-00020:002877.1123:04470
04471:+00580:+00018:+00016:002877.1123:04471
04472:+00003:+00096:-00181:002877.8725:04472
04473:-00625:+00024:-00211:002877.8725:04473
04474:-00118:+00007:+00144:002877.8725:04474
04475:+00508:-00050:+00042:002877.8725:04475
04476:+00211:-00059:+00020:002877.8725:04476
04477:-00424:+00341:-00277:002877.8725:04477
04478:-00328:-00107:+00209:002877.8725:04478
04479:+00334:+00096:-00153:002871.3937:04479
04480:+00087:-00124:-00056:002871.3937:04480
04481:-00258:+00053:-00078:002871.3937:04481
04482:-00188:-00105:+00143:002871.3937:04482
04483:+00210:+00038:-00195:002871.3937:04483
04484:+00304:+00220:+00198:002871.3937:04484
04485:-00148:-00065:+00007:002871.3937:04485
04486:-00199:+00019:+00063:002877.1223:04486
04487:+00025:-00136:+00029:002877.1223:04487
04488:+00238:+00109:-00039:002877.1223:04488
04489:+00003:-00295:-00035:002877.1223:04489
04490:-00158:+00307:-00060:002877.1223:04490
04491:+00127:-00030:+00114:002877.1223:04491
04492:+00137:+00073:-00003:002877.1223:04492
04493:-00236:+00181:-00106:002891.3496:04493
04494:-00139:-00310:+00233:002891.3496:04494
04495:+00035:-00035:+00001:002891.3496:04495
04496:+00234:+00085:+00218:002891.3496:04496
04497:+00039:+00189:+00044:002891.3496:04497
04498:-00157:+00501:+00007:002891.3496:04498
04499:-00087:+00022:-00046:002891.3496:04499
04500:+00235:+00206:+00171:002877.9929:04500
04501:-00078:+00016:-00074:002877.9929:04501
04502:-00260:-00312:-00053:002877.9929:04502
04503:+00015:-00048:-00223:002877.9929:04503
04504:+00478:+00087:+00180:002877.9929:04504
04505:+00019:-00101:-00244:002877.9929:04505
04506:-00353:+00431:+00335:002877.9929:04506
04507:-00030:-00266:-00268:002883.8857:04507
04508:+00116:+00301:+00031:002883.8857:04508
04509:+00204:-00113:-00216:002883.8857:04509
04510:-00053:+00269:+00075:002883.8857:04510
04511:-00137:-00055:-00152:002883.8857:04511
04512:+00012:+00274:+00202:002883.8857:04512
04513:+00322:-00194:-00099:002883.8857:04513
04514:+00035:+00375:-00021:002891.2895:04514
04515:-00308:-00318:+00084:002891.2895:04515
04516:+00014:+00319:-00082:002891.2895:04516
04517:+00323:-00067:+00044:002891.2895:04517
04518:-00207:+00248:+00035:002891.2895:04518
04519:-00190:+00220:+00237:002891.2895:04519
04520:-00041:-00168:-00017:002891.2895:04520
04521:+00138:-00062:+00005:002884.6718:04521
04522:+00013:-00132:-00104:002884.6718:04522
04523:-00036:-00042:+00271:002884.6718:04523
04524:-00123:+00133:+00001:002884.6718:04524
04525:+00204:+00170:-00048:002884.6718:04525
04526:+00015:+00080:+00003:002884.6718:04526
04527:-00135:+00104:+00176:002884.6718:04527
04528:-00071:-00017:-00173:002877.0876:04528
04529:+00258:+00021:+00477:002877.0876:04529
04530:+00127:-00233:-00290:002877.0876:04530
04531:-00258:+00153:+00052:002877.0876:04531
04532:-00109:+00107:-00202:002877.0876:04532
04533:+00143:+00260:-00054:002877.0876:04533
04534:-00050:-00216:-00406:002877.0876:04534
04535:-00344:+00241:+00211:002884.5729:04535
04536:-00168:-00439:-00002:002884.5729:04536
04537:+00332:+00495:+00157:002884.5729:04537
04538:+00140:-00081:-00294:002884.5729:04538
04539:-00544:+00387:-00145:002884.5729:04539
04540:-00108:+00063:-00004:002884.5729:04540
04541:+00123:-00234:+00187:002884.5729:04541
04542:+00020:+00108:+00069:002878.0322:04542
04543:-00184:+00200:+00031:002878.0322:04543
04544:-00247:-00107:+00043:002878.0322:04544
04545:+00564:-00206:+00106:002878.0322:04545
04546:+00986:+00181:+00041:002878.0322:04546
04547:+00080:-00198:+00096:002878.0322:04547
04548:-00708:+00295:-00182:002883.9008:04548
04549:-00081:+00261:+00145:002883.9008:04549
04550:+00905:+00040:-00188:002883.9008:04550
04551:-00201:-00011:+00056:002883.9008:04551
04552:-00360:+00239:-00096:002883.9008:04552
04553:-00140:-00074:+00033:002883.9008:04553
04554:-00110:+00109:-00105:002883.9008:04554
04555:+00128:+00089:-00146:002891.3945:04555
04556:-00273:-00022:+00024:002891.3945:04556
04557:-00456:-00065:+00062:002891.3945:04557
04558:+00151:+00229:-00008:002891.3945:04558
04559:+00144:-00068:-00262:002891.3945:04559
04560:-00199:+00026:-00127:002891.3945:04560
04561:-00050:-00083:+00005:002891.3945:04561
04562:+00188:-00082:+00016:002884.7460:04562
04563:+00350:+00056:+00030:002884.7460:04563
04564:+00063:+00146:+00102:002884.7460:04564
04565:-00111:-00014:-00021:002884.7460:04565
04566:+00041:+00216:+00016:002884.7460:04566
04567:+00171:-00273:-00076:002884.7460:04567
04568:-00088:+00026:+00114:002884.7460:04568
04569:-00253:-00147:-00050:002890.6967:04569
04570:-00066:+00117:+00161:002890.6967:04570
04571:-00029:-00392:+00129:002890.6967:04571
04572:-00152:+00235:+00092:002890.6967:04572
04573:+00018:+00110:-00159:002890.6967:04573
04574:-00020:-00018:+00142:002890.6967:04574
04575:+00115:+00030:-00240:002890.6967:04575
04576:+00057:+00239:+00313:002891.3146:04576
04577:-00048:-00168:-00075:002891.3146:04577
04578:+00243:+00241:+00211:002891.3146:04578
04579:+00258:-00210:+00204:002891.3146:04579
04580:-00190:+00288:-00070:002891.3146:04580
04581:+00002:-00208:-00109:002891.3146:04581
04582:-00126:+00235:+00134:002891.3146:04582
04583:-00081:-00075:-00155:002884.7412:04583
04584:-00220:+00151:+00019:002884.7412:04584
04585:-00199:-00166:+00249:002884.7412:04585
04586:-00015:+00235:-00050:002884.7412:04586
04587:+00175:+00090:-00187:002884.7412:04587
04588:+00163:+00352:-00022:002884.7412:04588
04589:-00103:-00558:-00029:002884.7412:04589
04590:-00284:+00022:-00153:002877.1269:04590
04591:+00478:-00128:+00256:002877.1269:04591
04592:+00386:+00311:+00053:002877.1269:04592
04593:-00030:-00057:-00098:002877.1269:04593
04594:-00028:+00385:+00064:002877.1269:04594
04595:+00096:+00037:-00048:002877.1269:04595
04596:-00044:-00001:-00402:002877.1269:04596
04597:-00011:+00231:+00089:002871.0957:04597
04598:-00025:-00034:+00103:002871.0957:04598
04599:-00202:-00095:-00194:002871.0957:04599
04600:+00270:+00321:-00035:002871.0957:04600
04601:+00388:+00060:-00064:002871.0957:04601
04602:-00186:-00172:-00553:002871.0957:04602
04603:-00229:+00091:-00047:002871.0957:04603
04604:+00268:-00241:-00020:002844.8645:04604
04605:+00088:+00190:-00109:002844.8645:04605
04606:+00053:+00246:-00274:002844.8645:04606
04607:-00087:+00065:+00202:002844.8645:04607
04608:-00070:-00374:-00605:002844.8645:04608
04609:-00121:+00754:+00108:002844.8645:04609
04610:+00088:-00571:+00459:002844.8645:04610
04611:-00110:+00295:-00084:002843.7058:04611
04612:-00191:-00161:+00416:002843.7058:04612
04613:+00361:+00242:+00238:002843.7058:04613
04614:+00466:+00026:-00098:002843.7058:04614
04615:-00408:+00050:-00260:002843.7058:04615
04616:+00033:-00413:+00544:002843.7058:04616
04617:+00149:-00005:-00065:002843.7058:04617
04618:+00152:-00161:+00509:002838.0178:04618
04619:-00181:+00231:+00150:002838.0178:04619
04620:-00030:+00328:+00089:002838.0178:04620
04621:-00001:-00066:-00428:002838.0178:04621
04622:+00092:-00214:+00455:002838.0178:04622
04623:-00167:+00041:-00449:002838.0178:04623
04624:-00065:-00223:+00224:002838.0178:04624
04625:-00027:-00308:-00266:002825.4455:04625
04626:+00077:+00428:+00134:002825.4455:04626
04627:+00006:-00282:-00347:002825.4455:04627
04628:-00025:+00362:+00009:002825.4455:04628
04629:-00043:-00102:-00251:002825.4455:04629
04630:+00021:+00257:-00061:002825.4455:04630
04631:+00040:+00024:+00143:002825.4455:04631
04632:-00007:+00178:-00015:002830.7209:04632
04633:+00055:-00244:-00313:002830.7209:04633
04634:+00025:+00206:-00054:002830.7209:04634
04635:+00067:-00110:+00129:002830.7209:04635
04636:+00050:+00011:-00124:002830.7209:04636
04637:-00007:+00025:+00122:002830.7209:04637
04638:+00003:+00198:+00057:002830.7209:04638
04639:-00069:+00102:-00169:002838.0515:04639
04640:+00225:+00187:-00060:002838.0515:04640
04641:+00316:-00079:-00085:002838.0515:04641
04642:-00209:-00124:-00283:002838.0515:04642
04643:-00138:+00003:-00273:002838.0515:04643
04644:+00069:-00031:+00019:002838.0515:04644
04645:+00250:+00093:-00010:002838.0515:04645
04646:-00039:-00080:-00031:002831.9155:04646
04647:-00016:+00168:+00291:002831.9155:04647
04648:-00247:+00229:+00054:002831.9155:04648
04649:+00019:+00086:-00093:002831.9155:04649
04650:+00326:+00002:+00134:002831.9155:04650
04651:-00411:+00102:+00003:002831.9155:04651
04652:-00546:+00137:+00358:002831.9155:04652
04653:+00498:+00120:+00584:002843.8166:04653
04654:+00079:+00086:+00035:002843.8166:04654
04655:-00310:+00135:+00028:002843.8166:04655
04656:-00199:-00001:+00073:002843.8166:04656
04657:+00176:+00084:-00040:002843.8166:04657
04658:+00114:-00159:-00005:002843.8166:04658
04659:-00081:+00085:+00241:002843.8166:04659
04660:-00147:+00070:+00015:002844.6157:04660
04661:-00009:+00057:+00004:002844.6157:04661
04662:-00111:+00249:-00083:002844.6157:04662
04663:-00020:+00025:+00150:002844.6157:04663
04664:+00054:-00052:-00195:002844.6157:04664
04665:-00121:+00115:-00009:002844.6157:04665
04666:-00124:-00053:-00116:002844.6157:04666
04667:+00288:-00047:+00181:002858.0383:04667
04668:-00178:+00297:-00192:002858.0383:04668
04669:-00180:+00263:-00086:002858.0383:04669
04670:+00207:-00125:-00239:002858.0383:04670
04671:+00050:-00214:-00285:002858.0383:04671
04672:-00033:+00064:+00156:002858.0383:04672
04673:+00014:-00110:+00248:002858.0383:04673
04674:-00159:+00090:-00248:002857.0246:04674
04675:+00065:-00031:+00174:002857.0246:04675
04676:-00012:-00012:-00002:002857.0246:04676
04677:-00046:+00154:-00007:002857.0246:04677
04678:+00111:+00161:+00054:002857.0246:04678
04679:+00103:-00050:-00040:002857.0246:04679
04680:-00097:+00009:-00159:002857.0246:04680
04681:+00026:-00105:+00080:002871.0908:04681
04682:-00077:-00050:+00032:002871.0908:04682
04683:+00004:+00236:-00107:002871.0908:04683
04684:+00096:-00139:+00110:002871.0908:04684
04685:+00074:+00153:-00140:002871.0908:04685
04686:-00056:+00114:+00091:002871.0908:04686
04687:-00119:-00115:-00009:002871.0908:04687
04688:-00131:-00004:-00135:002864.6784:04688
04689:+00103:-00085:+00140:002864.6784:04689
04690:+00070:+00101:-00045:002864.6784:04690
04691:-00166:+00148:+00102:002864.6784:04691
04692:+00308:-00044:+00186:002864.6784:04692
04693:+00274:+00120:-00334:002864.6784:04693
04694:-00449:+00209:-00171:002864.6784:04694
04695:+00210:-00172:+00016:002877.1071:04695
04696:+00254:+00094:+00126:002877.1071:04696
04697:-00128:-00273:-00144:002877.1071:04697
04698:-00158:+00167:+00266:002877.1071:04698
04699:+00182:+00011:+00252:002877.1071:04699
04700:-00206:-00028:+00006:002877.1071:04700
04701:-00222:+00279:+00011:002877.1071:04701
04702:+00216:-00094:+00380:002877.7934:04702
04703:-00109:+00413:-00160:002877.7934:04703
04704:-00089:+00004:+00173:002877.7934:04704
04705:+00082:+00799:-00109:002877.7934:04705
04706:+00137:-00703:-00144:002877.7934:04706
04707:-00309:+00716:-00483:002877.7934:04707
04708:+00210:-00479:+00596:002877.7934:04708
04709:+00148:+00709:-00207:002864.7905:04709
04710:+00147:+00090:+00458:002864.7905:04710
04711:+00155:+00534:-00089:002864.7905:04711
04712:+00196:+00355:+00097:002864.7905:04712
04713:-00219:+00094:-00413:002864.7905:04713
04714:+00190:-00254:+00523:002864.7905:04714
04715:+00061:-00040:-00389:002864.7905:04715
04716:+00006:+00049:+00197:002870.4833:04716
04717:-00218:+00493:+00005:002870.4833:04717
04718:+00236:+00313:+00058:002870.4833:04718
04719:-00135:+00059:-00272:002870.4833:04719
04720:-00216:+00296:+00230:002870.4833:04720
04721:+00107:-00126:-00219:002870.4833:04721
04722:+00217:+00046:-00067:002870.4833:04722
04723:+00078:-00173:-00090:002871.2968:04723
04724:+00106:+00248:+00201:002871.2968:04724
04725:-00051:-00111:-00317:002871.2968:04725
04726:-00002:+00311:-00023:002871.2968:04726
04727:+00053:-00143:-00104:002871.2968:04727
04728:-00052:-00055:-00181:002871.2968:04728
04729:-00296:-00100:-00098:002871.2968:04729
04730:-00002:+00177:+00070:002851.6748:04730
04731:+00216:+00024:-00128:002851.6748:04731
04732:-00117:+00096:-00075:002851.6748:04732
04733:-00430:-00005:-00067:002851.6748:04733
04734:-00130:+00034:+00106:002851.6748:04734
04735:+00259:+00021:-00072:002851.6748:04735
04736:+00145:+00089:+00102:002851.6748:04736
04737:+00007:+00008:-00076:002863.8950:04737
04738:-00173:+00012:+00005:002863.8950:04738
04739:+00013:+00059:+00070:002863.8950:04739
04740:+00368:+00039:-00021:002863.8950:04740
04741:-00054:-00157:-00160:002863.8950:04741
04742:-00162:+00083:-00111:002863.8950:04742
04743:+00175:+00027:+00158:002863.8950:04743
04744:+00130:-00198:+00155:002871.2084:04744
04745:+00086:+00242:+00035:002871.2084:04745
04746:-00321:-00260:-00204:002871.2084:04746
04747:-00317:-00030:+00303:002871.2084:04747
04748:+00351:+00035:-00034:002871.2084:04748
04749:+00060:+00076:-00046:002871.2084:04749
04750:-00386:+00115:-00091:002871.2084:04750
04751:-00091:+00233:-00092:002864.8974:04751
04752:+00328:-00247:-00027:002864.8974:04752
04753:+00109:+00216:-00001:002864.8974:04753
04754:-00109:-00244:-00215:002864.8974:04754
04755:-00117:+00373:+00015:002864.8974:04755
04756:+00181:-00261:+00089:002864.8974:04756
04757:+00161:+00413:+00048:002864.8974:04757
04758:+00106:+00175:-00280:002877.2854:04758
04759:-00073:+00263:+00068:002877.2854:04759
04760:+00008:-00396:+00026:002877.2854:04760
04761:-00015:+00040:-00186:002877.2854:04761
04762:+00147:-00018:+00111:002877.2854:04762
04763:-00139:+00488:+00073:002877.2854:04763
04764:-00007:+00226:+00128:002877.2854:04764
04765:+00080:+00026:+00195:002877.9765:04765
04766:+00052:-00298:-00204:002877.9765:04766
04767:-00232:+00056:-00034:002877.9765:04767
04768:+00145:-00232:+00346:002877.9765:04768
04769:+00053:-00131:+00438:002877.9765:04769
04770:+00190:+00167:-00134:002877.9765:04770
04771:-00276:-00021:+00013:002877.9765:04771
04772:-00162:+00488:+00003:002878.2089:04772
04773:+00528:-00227:+00089:002878.2089:04773
04774:+00357:+00285:-00377:002878.2089:04774
04775:-00565:-00160:-00197:002878.2089:04775
04776:+00196:+00175:+00056:002878.2089:04776
04777:+00452:+00059:-00107:002878.2089:04777
04778:-00185:+00281:-00163:002878.2089:04778
04779:-00129:-00289:-00009:002877.2753:04779
04780:-00065:+00138:-00011:002877.2753:04780
04781:+00138:-00344:-00010:002877.2753:04781
04782:+00174:+00247:+00094:002877.2753:04782
04783:+00126:-00122:+00106:002877.2753:04783
04784:-00280:+00061:-00121:002877.2753:04784
04785:+00191:-00244:-00010:002877.2753:04785
04786:+00330:+00051:+00081:002871.2573:04786
04787:-00323:-00337:-00011:002871.2573:04787
04788:-00273:+00239:+00158:002871.2573:04788
04789:+00377:-00297:+00488:002871.2573:04789
04790:-00108:+00326:-00143:002871.2573:04790
04791:+00047:+00061:+00364:002871.2573:04791
04792:-00319:+00403:-00140:002871.2573:04792
04793:+00090:-00613:+00126:002864.9653:04793
04794:+00087:+00265:-00512:002864.9653:04794
04795:-00075:-00424:+00240:002864.9653:04795
04796:-00246:+00128:+00190:002864.9653:04796
04797:+00199:-00414:+00367:002864.9653:04797
04798:-00003:+00377:+00035:002864.9653:04798
04799:+00122:-00054:-00182:002864.9653:04799
04800:-00193:+00037:-00209:002870.6262:04800
04801:+00075:-00049:+00101:002870.6262:04801
04802:+00201:+00103:-00296:002870.6262:04802
04803:-00082:-00089:+00100:002870.6262:04803
04804:-00205:+00281:-00043:002870.6262:04804
04805:+00062:+00105:+00129:002870.6262:04805
04806:+00103:+00125:-00312:002870.6262:04806
04807:-00040:+00023:+00012:002864.7263:04807
04808:-00260:+00016:-00180:002864.7263:04808
04809:+00157:+00079:+00066:002864.7263:04809
04810:+00197:-00248:+00130:002864.7263:04810
04811:-00178:+00382:+00082:002864.7263:04811
04812:-00139:-00291:-00077:002864.7263:04812
04813:-00083:+00395:+00058:002864.7263:04813
04814:+00121:-00017:+00137:002858.2514:04814
04815:+00246:-00080:-00009:002858.2514:04815
04816:-00151:+00225:-00043:002858.2514:04816
04817:-00075:+00138:+00326:002858.2514:04817
04818:+00167:+00014:-00006:002858.2514:04818
04819:+00087:+00229:-00114:002858.2514:04819
04820:-00215:-00103:+00137:002858.2514:04820
04821:-00255:-00088:-00271:002857.0686:04821
04822:+00179:-00190:+00230:002857.0686:04822
04823:+00265:+00346:+00059:002857.0686:04823
04824:+00009:+00003:+00091:002857.0686:04824
04825:-00550:+00060:-00282:002857.0686:04825
04826:+00032:+00309:+00123:002857.0686:04826
04827:+00375:-00033:-00043:002857.0686:04827
04828:-00295:+00081:-00142:002864.4572:04828
04829:-00260:+00040:-00163:002864.4572:04829
04830:+00175:+00032:+00192:002864.4572:04830
04831:+00057:+00180:-00113:002864.4572:04831
04832:+00145:+00239:+00009:002864.4572:04832
04833:-00501:-00173:-00316:002864.4572:04833
04834:-00372:-00040:+00410:002864.4572:04834
04835:+00304:-00308:-00190:002851.5783:04835
04836:+00181:-00167:+00096:002851.5783:04836
04837:-00157:-00350:-00556:002851.5783:04837
04838:-00443:-00090:+00209:002851.5783:04838
04839:+00417:+00021:-00455:002851.5783:04839
04840:+00387:+00260:+00141:002851.5783:04840
04841:-00312:-00044:-00319:002851.5783:04841
04842:-00314:+00219:+00174:002850.6042:04842
04843:+00132:-00091:+00117:002850.6042:04843
04844:+00228:+00135:+00160:002850.6042:04844
04845:+00099:-00137:-00239:002850.6042:04845
04846:-00439:+00438:-00052:002850.6042:04846
04847:+00070:-00314:+00122:002850.6042:04847
04848:+00412:+00129:-00139:002850.6042:04848
04849:+00079:-00038:+00110:002857.9863:04849
04850:-00444:+00259:+00284:002857.9863:04850
04851:-00032:-00074:+00036:002857.9863:04851
04852:+00419:+00190:+00066:002857.9863:04852
04853:+00164:-00080:+00252:002857.9863:04853
04854:-00213:-00203:-00284:002857.9863:04854
04855:-00096:+00023:-00077:002857.9863:04855
04856:+00154:-00283:+00009:002845.2050:04856
04857:+00169:+00114:-00007:002845.2050:04857
04858:-00387:-00104:-00272:002845.2050:04858
04859:-00334:+00333:+00072:002845.2050:04859
04860:+00354:-00065:-00023:002845.2050:04860
04861:+00490:-00001:-00228:002845.2050:04861
04862:-00309:+00121:+00061:002845.2050:04862
04863:-00136:+00253:-00020:002857.2585:04863
04864:+00121:+00126:+00212:002857.2585:04864
04865:+00366:+00193:-00044:002857.2585:04865
04866:-00067:+00001:-00039:002857.2585:04866
04867:-00376:-00141:-00246:002857.2585:04867
04868:+00073:+00151:+00164:002857.2585:04868
04869:+00483:+00020:+00278:002857.2585:04869
04870:+00044:+00090:-00199:002851.3505:04870
04871:-00616:+00076:-00101:002851.3505:04871
04872:-00213:-00032:+00222:002851.3505:04872
04873:+00472:-00039:-00051:002851.3505:04873
04874:+00022:+00077:-00189:002851.3505:04874
04875:-00346:-00093:+00066:002851.3505:04875
04876:-00225:+00208:+00103:002851.3505:04876
04877:+00310:-00177:-00060:002851.6796:04877
04878:+00250:-00044:-00006:002851.6796:04878
04879:-00133:+00132:-00068:002851.6796:04879
04880:-00304:+00130:-00027:002851.6796:04880
04881:+00139:+00134:-00023:002851.6796:04881
04882:+00240:+00154:-00068:002851.6796:04882
04883:-00172:-00035:-00028:002851.6796:04883
04884:-00247:+00163:-00095:002863.9243:04884
04885:+00299:-00229:+00138:002863.9243:04885
04886:+00275:+00008:+00020:002863.9243:04886
04887:-00027:+00213:+00088:002863.9243:04887
04888:-00529:-00024:-00090:002863.9243:04888
04889:-00154:+00130:+00172:002863.9243:04889
04890:+00595:+00063:+00082:002863.9243:04890
04891:+00237:+00031:+00039:002871.2329:04891
04892:-00415:-00119:-00067:002871.2329:04892
04893:+00276:+00307:+00128:002871.2329:04893
04894:+00294:-00270:-00149:002871.2329:04894
04895:-00080:+00098:-00009:002871.2329:04895
04896:-00287:-00083:-00022:002871.2329:04896
04897:-00155:+00124:-00101:002871.2329:04897
04898:+00293:+00103:-00221:002871.4865:04898
04899:+00193:+00070:+00205:002871.4865:04899
04900:-00112:-00137:-00265:002871.4865:04900
04901:-00170:+00009:-00013:002871.4865:04901
04902:+00045:-00131:+00132:002871.4865:04902
04903:+00350:+00157:+00058:002871.4865:04903
04904:-00259:-00005:-00258:002871.4865:04904
04905:-00244:-00045:+00038:002877.3347:04905
04906:+00221:+00135:-00245:002877.3347:04906
04907:+00241:-00021:-00046:002877.3347:04907
04908:+00002:-00077:-00079:002877.3347:04908
04909:-00377:+00173:-00125:002877.3347:04909
04910:-00208:-00078:-00101:002877.3347:04910
04911:+00393:+00105:+00203:002877.3347:04911
04912:-00140:+00191:-00066:002878.0798:04912
04913:-00325:+00069:-00080:002878.0798:04913
04914:-00022:+00007:+00195:002878.0798:04914
04915:+00190:+00134:+00120:002878.0798:04915
04916:+00065:-00045:-00205:002878.0798:04916
04917:-00252:+00126:-00027:002878.0798:04917
04918:-00136:-00206:+00133:002878.0798:04918
04919:+00273:+00195:-00026:002884.9531:04919
04920:-00092:-00170:+00054:002884.9531:04920
04921:-00189:+00401:-00021:002884.9531:04921
04922:+00002:-00127:+00287:002884.9531:04922
04923:+00229:+00200:-00104:002884.9531:04923
04924:+00202:+00217:+00159:002884.9531:04924
04925:-00290:-00277:-00092:002884.9531:04925
04926:-00197:+00154:+00225:002884.1145:04926
04927:+00303:+00071:+00110:002884.1145:04927
04928:-00093:+00042:+00009:002884.1145:04928
04929:-00254:+00412:-00236:002884.1145:04929
04930:-00054:-00069:+00082:002884.1145:04930
04931:+00190:-00104:-00116:002884.1145:04931
04932:+00073:+00025:+00018:002891.5537:04932
04933:-00187:+00008:+00033:002891.5537:04933
04934:-00055:+00214:-00046:002891.5537:04934
04935:+00169:+00051:+00052:002891.5537:04935
04936:-00009:+00046:-00109:002891.5537:04936
04937:-00200:-00005:-00089:002891.5537:04937
04938:-00061:+00478:-00132:002891.5537:04938
04939:+00389:-00110:-00038:002884.9926:04939
04940:+00225:+00217:+00054:002884.9926:04940
04941:-00153:+00139:-00181:002884.9926:04941
04942:-00059:-00149:-00010:002884.9926:04942
04943:+00100:-00102:+00091:002884.9926:04943
04944:+00255:+00174:+00136:002884.9926:04944
04945:+00143:-00266:-00130:002884.9926:04945
04946:-00295:+00146:-00141:002890.9311:04946
04947:+00043:-00129:+00132:002890.9311:04947
04948:+00402:+00090:-00061:002890.9311:04948
04949:-00074:-00029:-00099:002890.9311:04949
04950:-00478:+00134:+00034:002890.9311:04950
04951:+00033:-00069:-00003:002890.9311:04951
04952:+00378:+00147:+00005:002890.9311:04952
04953:-00277:-00028:-00063:002891.5437:04953
04954:-00167:-00087:+00176:002891.5437:04954
04955:+00033:+00078:-00110:002891.5437:04955
04956:-00007:-00103:+00185:002891.5437:04956
04957:+00305:+00213:+00206:002891.5437:04957
04958:-00197:+00218:-00220:002891.5437:04958
04959:-00386:-00062:+00222:002891.5437:04959
04960:+00327:+00058:+00003:002885.0078:04960
04961:+00002:+00048:+00067:002885.0078:04961
04962:-00380:-00239:-00147:002885.0078:04962
04963:-00125:+00238:+00110:002885.0078:04963
04964:+00180:-00086:-00055:002885.0078:04964
04965:+00194:+00123:-00078:002885.0078:04965
04966:-00253:+00000:-00056:002885.0078:04966
04967:-00271:+00042:+00385:002904.6166:04967
04968:+00310:+00110:+00082:002904.6166:04968
04969:+00099:+00187:-00048:002904.6166:04969
04970:-00065:-00125:+00058:002904.6166:04970
04971:-00203:+00048:-00340:002904.6166:04971
04972:+00148:-00177:+00214:002904.6166:04972
04973:+00331:-00051:-00032:002904.6166:04973
04974:-00218:+00170:-00051:002891.6877:04974
04975:-00392:-00155:-00074:002891.6877:04975
04976:+00081:+00122:+00286:002891.6877:04976
04977:+00262:+00267:+00048:002891.6877:04977
04978:+00080:-00053:+00124:002891.6877:04978
04979:-00204:+00450:-00151:002891.6877:04979
04980:-00077:-00195:+00181:002891.6877:04980
04981:+00264:+00175:-00036:002898.6118:04981
04982:+00366:+00459:-00207:002898.6118:04982
04983:-00380:+00039:+00052:002898.6118:04983
04984:-00264:+00031:-00085:002898.6118:04984
04985:+00451:+00251:+00047:002898.6118:04985
04986:+00251:-00406:-00284:002898.6118:04986
04987:-00399:+00287:-00187:002898.6118:04987
04988:-00162:-00136:+00123:002897.7905:04988
04989:+00077:+00006:+00074:002897.7905:04989
04990:+00199:+00021:-00024:002897.7905:04990
04991:-00534:+00281:-00199:002897.7905:04991
04992:-00576:-00100:+00006:002897.7905:04992
04993:+00192:+00168:+00000:002897.7905:04993
04994:+00344:+00027:-00058:002897.7905:04994
04995:-00341:+00163:-00232:002905.2949:04995
04996:-00203:+00109:+00173:002905.2949:04996
04997:+00150:+00143:+00236:002905.2949:04997
04998:+00367:+00022:+00249:002905.2949:04998
04999:-00011:+00458:-00028:002905.2949:04999
05000:+00192:+00063:+00243:002905.2949:05000
05001:+00516:+00080:-00051:002905.2949:05001
05002:+00160:-00179:+00065:002898.5766:05002
05003:-00105:-00078:-00073:002898.5766:05003
05004:+00200:+00226:+00042:002898.5766:05004
05005:+00307:-00289:-00002:002898.5766:05005
05006:+00022:+00052:+00045:002898.5766:05006
05007:-00208:-00080:-00016:002898.5766:05007
05008:-00023:-00159:-00291:002897.7353:05008
05009:-00116:+00005:-00079:002897.7353:05009
05010:-00156:-00057:+00008:002897.7353:05010
05011:-00153:-00132:-00287:002897.7353:05011
05012:-00097:+00301:-00151:002897.7353:05012
05013:+00068:-00194:+00273:002897.7353:05013
05014:+00125:-00162:+00054:002897.7353:05014
05015:-00007:+00201:-00057:002912.1586:05015
05016:-00078:-00251:+00033:002912.1586:05016
05017:+00184:+00116:+00060:002912.1586:05017
05018:+00232:+00180:+00029:002912.1586:05018
05019:+00025:+00098:+00096:002912.1586:05019
05020:-00009:+00094:+00026:002912.1586:05020
05021:-00034:-00262:-00055:002912.1586:05021
05022:+00224:+00102:+00422:002898.5219:05022
05023:-00027:+00000:+00136:002898.5219:05023
05024:-00449:+00018:-00060:002898.5219:05024
05025:-00211:-00023:+00005:002898.5219:05025
05026:+00180:+00122:+00005:002898.5219:05026
05027:-00023:-00072:-00180:002898.5219:05027
05028:-00044:+00320:-00103:002898.5219:05028
05029:-00157:-00104:-00037:002904.6066:05029
05030:-00066:+00043:+00096:002904.6066:05030
05031:+00533:-00045:+00140:002904.6066:05031
05032:-00351:+00243:-00242:002904.6066:05032
05033:-00381:+00121:-00081:002904.6066:05033
05034:+00494:+00034:+00356:002904.6066:05034
05035:+00519:+00090:-00085:002904.6066:05035
05036:-00333:+00142:-00310:002912.0378:05036
05037:-00209:+00078:+00178:002912.0378:05037
05038:+00018:+00001:+00170:002912.0378:05038
05039:+00022:+00052:-00192:002912.0378:05039
05040:-00290:+00080:+00148:002912.0378:05040
05041:-00156:+00368:+00053:002912.0378:05041
05042:+00194:-00198:+00089:002912.0378:05042
05043:+00210:+00177:-00006:002891.6101:05043
05044:-00058:-00226:+00026:002891.6101:05044
05045:-00114:+00214:-00070:002891.6101:05045
05046:+00113:-00209:+00369:002891.6101:05046
05047:+00330:+00187:-00124:002891.6101:05047
05048:-00229:+00090:-00001:002891.6101:05048
05049:-00238:+00404:-00041:002891.6101:05049
05050:-00109:+00015:-00131:002890.7116:05050
05051:+00330:-00083:+00226:002890.7116:05051
05052:-00018:-00533:-00414:002890.7116:05052
05053:-00319:+00194:+00340:002890.7116:05053
05054:+00077:+00563:-00291:002890.7116:05054
05055:+00565:+00359:+00148:002890.7116:05055
05056:-00334:+00282:-00887:002890.7116:05056
05057:-00486:+01040:+00986:002877.9023:05057
05058:+00270:-00384:-00483:002877.9023:05058
05059:+00371:+00062:+00304:002877.9023:05059
05060:+00072:-00826:-00004:002877.9023:05060
05061:-00121:+00290:+00184:002877.9023:05061
05062:-00140:+00396:-00806:002877.9023:05062
05063:+00092:+00311:+00187:002877.9023:05063
05064:+00002:-00169:-00331:002858.1594:05064
05065:-00410:+00404:+00438:002858.1594:05065
05066:-00054:-00338:+00419:002858.1594:05066
05067:+00221:+00192:+00270:002858.1594:05067
05068:+00290:-00012:+00578:002858.1594:05068
05069:-00180:+00394:+00200:002858.1594:05069
05070:-00010:-00217:+00199:002858.1594:05070
05071:+00096:+00502:-00451:002850.5073:05071
05072:+00347:+00159:+00204:002850.5073:05072
05073:-00063:+00089:+00336:002850.5073:05073
05074:-00221:-00046:-00006:002850.5073:05074
05075:+00081:-00012:-00169:002850.5073:05075
05076:+00156:-00119:-00024:002850.5073:05076
05077:-00077:-00237:-00310:002850.5073:05077
05078:-00313:-00124:-00021:002838.0852:05078
05079:-00093:-00089:-00161:002838.0852:05079
05080:+00333:+00249:+00065:002838.0852:05080
05081:+00350:-00320:-00209:002838.0852:05081
05082:-00291:+00256:+00002:002838.0852:05082
05083:-00164:-00075:-00122:002838.0852:05083
05084:+00062:+00047:-00048:002838.0852:05084
05085:+00285:-00211:+00062:002825.5683:05085
05086:-00336:+00342:-00115:002825.5683:05086
05087:-00202:-00034:+00285:002825.5683:05087
05088:+00015:+00081:+00190:002825.5683:05088
05089:+00091:-00096:+00050:002825.5683:05089
05090:-00117:+00055:-00040:002825.5683:05090
05091:-00212:+00007:+00271:002825.5683:05091
05092:-00071:+00158:+00197:002830.9028:05092
05093:+00305:+00105:+00211:002830.9028:05093
05094:-00017:-00002:-00100:002830.9028:05094
05095:-00199:+00338:+00231:002830.9028:05095
05096:-00160:-00123:-00222:002830.9028:05096
05097:+00411:+00041:+00195:002830.9028:05097
05098:+00102:-00502:-00133:002830.9028:05098
05099:-00267:+00005:+00017:002825.2038:05099
05100:-00055:-00053:-00307:002825.2038:05100
05101:+00054:+00246:+00083:002825.2038:05101
05102:-00171:-00461:-00223:002825.2038:05102
05103:-00152:+00525:+00415:002825.2038:05103
05104:-00106:-00321:-00141:002825.2038:05104
05105:-00030:-00126:+00152:002825.2038:05105
05106:+00324:-00019:-00302:002819.2070:05106
05107:-00065:+00303:+00077:002819.2070:05107
05108:-00331:-00423:-00168:002819.2070:05108
05109:+00086:+00204:+00197:002819.2070:05109
05110:+00199:-00048:+00056:002819.2070:05110
05111:+00026:+00182:+00011:002819.2070:05111
05112:+00075:+00099:+00168:002819.2070:05112
05113:-00022:+00045:+00192:002830.7067:05113
05114:+00059:+00152:+00038:002830.7067:05114
05115:+00099:-00116:-00061:002830.7067:05115
05116:-00152:-00083:+00161:002830.7067:05116
05117:-00131:-00139:-00189:002830.7067:05117
05118:+00126:-00036:-00073:002830.7067:05118
05119:+00112:+00019:+00024:002830.7067:05119
05120:+00046:+00059:-00068:002838.1909:05120
05121:-00100:+00002:-00073:002838.1909:05121
05122:-00019:+00098:-00137:002838.1909:05122
05123:+00074:-00148:-00099:002838.1909:05123
05124:+00109:+00163:-00167:002838.1909:05124
05125:-00074:-00020:-00012:002838.1909:05125
05126:-00012:+00086:+00199:002838.1909:05126
05127:+00256:-00104:-00017:002832.0773:05127
05128:+00105:+00096:-00108:002832.0773:05128
05129:-00202:+00184:-00045:002832.0773:05129
05130:+00018:+00084:+00142:002832.0773:05130
05131:+00026:+00015:-00176:002832.0773:05131
05132:+00003:+00323:+00206:002832.0773:05132
05133:+00094:+00000:+00141:002832.0773:05133
05134:+00090:+00032:-00029:002844.0144:05134
05135:-00105:+00095:-00120:002844.0144:05135
05136:-00143:-00225:-00090:002844.0144:05136
05137:+00051:-00035:-00038:002844.0144:05137
05138:-00062:+00085:+00136:002844.0144:05138
05139:+00029:-00122:+00100:002844.0144:05139
05140:-00027:+00137:-00058:002844.0144:05140
05141:-00062:+00005:-00165:002857.9377:05141
05142:-00086:+00047:-00159:002857.9377:05142
05143:-00067:+00160:+00034:002857.9377:05143
05144:-00031:-00140:-00098:002857.9377:05144
05145:+00138:+00278:-00115:002857.9377:05145
05146:-00032:-00113:-00127:002857.9377:05146
05147:-00301:+00022:-00073:002857.9377:05147
05148:-00002:-00054:+00035:002851.5927:05148
05149:+00121:+00100:-00198:002851.5927:05149
05150:-00070:-00001:+00240:002851.5927:05150
05151:+00043:-00037:+00014:002851.5927:05151
05152:+00048:+00123:-00097:002851.5927:05152
05153:+00000:+00047:-00010:002851.5927:05153
05154:-00035:-00014:+00098:002851.5927:05154
05155:-00082:+00010:+00161:002863.8115:05155
05156:+00057:+00112:+00143:002863.8115:05156
05157:+00072:-00088:+00024:002863.8115:05157
05158:+00020:+00099:-00038:002863.8115:05158
05159:+00046:+00171:-00191:002863.8115:05159
05160:-00060:-00102:+00181:002863.8115:05160
05161:-00051:-00002:-00258:002863.8115:05161
05162:-00075:-00045:+00024:002871.1347:05162
05163:-00087:-00111:-00145:002871.1347:05163
05164:+00082:+00093:+00027:002871.1347:05164
05165:-00003:-00237:-00257:002871.1347:05165
05166:+00023:+00122:+00081:002871.1347:05166
05167:-00106:+00165:-00140:002871.1347:05167
05168:-00066:-00168:+00068:002871.1347:05168
05169:+00208:+00054:+00079:002871.2468:05169
05170:-00050:-00057:-00089:002871.2468:05170
05171:-00160:+00011:-00048:002871.2468:05171
05172:+00249:+00052:+00238:002871.2468:05172
05173:-00032:-00150:-00101:002871.2468:05173
05174:-00011:+00148:+00232:002871.2468:05174
05175:-00114:+00248:+00002:002871.2468:05175
05176:-00063:-00087:+00158:002877.0034:05176
05177:+00167:+00116:-00020:002877.0034:05177
05178:-00001:+00085:+00153:002877.0034:05178
05179:-00204:-00012:+00128:002877.0034:05179
05180:+00031:+00153:+00170:002877.0034:05180
05181:+00051:-00212:+00141:002877.0034:05181
05182:-00027:+00128:-00065:002877.0034:05182
05183:-00114:-00182:+00122:002877.7443:05183
05184:+00236:+00215:+00220:002877.7443:05184
05185:+00208:+00089:+00163:002877.7443:05185
05186:-00227:+00429:-00162:002877.7443:05186
05187:-00040:-00243:+00243:002877.7443:05187
05188:+00097:+00200:-00164:002877.7443:05188
05189:-00085:-00366:+00288:002877.7443:05189
05190:-00045:-00167:-00008:002877.9291:05190
05191:+00297:+00083:+00537:002877.9291:05191
05192:-00245:+00343:-00033:002877.9291:05192
05193:-00095:+00276:+00137:002877.9291:05193
05194:-00030:+00179:-00206:002877.9291:05194
05195:-00058:-00348:+00283:002877.9291:05195
05196:-00013:+00010:-00375:002877.9291:05196
05197:+00207:-00200:+00213:002877.0876:05197
05198:-00076:-00459:-00374:002877.0876:05198
05199:-00046:+00133:+00233:002877.0876:05199
05200:+00027:+00365:-00641:002877.0876:05200
05201:-00092:+00213:+00213:002877.0876:05201
05202:+00025:-00136:-00479:002877.0876:05202
05203:-00117:-00134:+00123:002877.0876:05203
05204:-00128:-00233:+00041:002871.0266:05204
05205:+00152:+00171:+00288:002871.0266:05205
05206:+00098:-00120:-00419:002871.0266:05206
05207:-00182:+00445:+00190:002871.0266:05207
05208:+00082:-00251:-00133:002871.0266:05208
05209:+00022:+00325:+00142:002871.0266:05209
05210:+00059:-00270:-00006:002871.0266:05210
05211:+00167:+00158:+00127:002851.3903:05211
05212:+00018:-00215:-00064:002851.3903:05212
05213:-00003:+00163:+00146:002851.3903:05213
05214:+00023:-00060:-00125:002851.3903:05214
05215:-00008:+00043:+00046:002851.3903:05215
05216:+00183:-00011:-00169:002851.3903:05216
05217:+00026:-00127:+00011:002851.3903:05217
05218:-00067:+00064:-00235:002863.5178:05218
05219:+00110:-00101:-00032:002863.5178:05219
05220:-00047:+00026:-00026:002863.5178:05220
05221:-00161:-00084:+00095:002863.5178:05221
05222:-00012:-00113:-00140:002863.5178:05222
05223:+00152:-00096:+00263:002863.5178:05223
05224:+00113:+00055:-00269:002863.5178:05224
05225:+00004:-00007:+00131:002857.8352:05225
05226:+00063:+00077:-00205:002857.8352:05226
05227:+00044:+00022:+00077:002857.8352:05227
05228:+00050:+00029:+00153:002857.8352:05228
05229:+00137:-00045:-00063:002857.8352:05229
05230:-00094:+00035:-00137:002857.8352:05230
05231:-00117:+00008:+00080:002857.8352:05231
05232:-00047:+00278:-00112:002851.6413:05232
05233:-00048:-00290:+00060:002851.6413:05233
05234:-00022:+00298:-00030:002851.6413:05234
05235:-00300:-00425:+00408:002851.6413:05235
05236:-00252:+00456:-00162:002851.6413:05236
05237:+00192:-00186:+00762:002851.6413:05237
05238:-00104:+00493:+00111:002851.6413:05238
05239:+00197:+00191:+00141:002857.2097:05239
05240:-00118:-00071:-00377:002857.2097:05240
05241:+00077:-00362:+00529:002857.2097:05241
05242:+00209:+00044:-00392:002857.2097:05242
05243:-00043:-00251:+00316:002857.2097:05243
05244:-00151:+00488:-00215:002857.2097:05244
05245:+00113:+00087:+00419:002857.2097:05245
05246:-00217:+00354:-00360:002857.9038:05246
05247:-00009:+00174:-00017:002857.9038:05247
05248:-00148:+00024:-00423:002857.9038:05248
05249:+00087:+00055:+00169:002857.9038:05249
05250:+00104:-00224:-00211:002857.9038:05250
05251:+00095:+00247:+00183:002857.9038:05251
05252:+00093:-00177:-00262:002857.9038:05252
05253:-00132:+00437:+00138:002851.6313:05253
05254:+00165:-00239:-00100:002851.6313:05254
05255:+00183:+00114:-00016:002851.6313:05255
05256:-00188:-00003:-00187:002851.6313:05256
05257:+00129:+00091:+00197:002851.6313:05257
05258:+00118:+00167:-00079:002851.6313:05258
05259:-00009:+00081:+00217:002851.6313:05259
05260:-00025:-00080:-00027:002843.8842:05260
05261:-00121:+00092:+00154:002843.8842:05261
05262:+00047:+00024:+00057:002843.8842:05262
05263:+00300:+00204:+00212:002843.8842:05263
05264:+00016:+00012:-00123:002843.8842:05264
05265:-00178:+00010:+00207:002843.8842:05265
05266:-00048:+00134:-00006:002843.8842:05266
05267:+00076:-00129:+00070:002851.2976:05267
05268:+00029:+00296:-00295:002851.2976:05268
05269:-00122:-00213:-00095:002851.2976:05269
05270:-00034:+00035:-00173:002851.2976:05270
05271:+00162:-00213:+00117:002851.2976:05271
05272:+00059:-00006:-00021:002851.2976:05272
05273:-00181:-00054:+00065:002851.2976:05273
05274:-00126:+00096:-00414:002838.6262:05274
05275:+00118:+00257:-00020:002838.6262:05275
05276:+00191:+00351:-00222:002838.6262:05276
05277:-00104:+00104:+00180:002838.6262:05277
05278:+00008:+00242:+00151:002838.6262:05278
05279:+00055:-00275:+00008:002838.6262:05279
05280:+00007:+00236:+00340:002838.6262:05280
05281:+00045:+00072:-00195:002830.8981:05281
05282:-00193:+00335:+00092:002830.8981:05282
05283:-00030:-00009:+00036:002830.8981:05283
05284:+00159:+00519:+00196:002830.8981:05284
05285:+00016:+00034:-00117:002830.8981:05285
05286:-00282:+00046:-00091:002830.8981:05286
05287:+00094:-00161:+00282:002830.8981:05287
05288:+00069:-00212:-00459:002838.2434:05288
05289:+00342:+00082:+00191:002838.2434:05289
05290:-00317:+00092:-00109:002838.2434:05290
05291:-00467:-00099:-00115:002838.2434:05291
05292:+00230:+00192:-00410:002838.2434:05292
05293:+00525:-00076:-00047:002838.2434:05293
05294:-00214:-00102:-00457:002838.2434:05294
05295:-00359:-00098:-00022:002838.5927:05295
05296:+00100:-00053:-00289:002838.5927:05296
05297:+00131:+00137:+00213:002838.5927:05297
05298:-00192:-00087:-00272:002838.5927:05298
05299:-00154:+00106:+00271:002838.5927:05299
05300:-00014:-00028:-00103:002838.5927:05300
05301:+00061:+00066:+00112:002838.5927:05301
05302:+00258:+00100:+00163:002837.4941:05302
05303:-00225:+00068:+00046:002837.4941:05303
05304:-00280:+00153:+00053:002837.4941:05304
05305:+00246:+00044:+00156:002837.4941:05305
05306:+00050:+00136:-00053:002837.4941:05306
05307:-00198:+00021:+00222:002837.4941:05307
05308:+00101:+00071:+00007:002837.4941:05308
05309:+00010:-00050:+00216:002844.8273:05309
05310:-00054:+00148:-00050:002844.8273:05310
05311:-00107:-00181:+00017:002844.8273:05311
05312:+00028:+00055:-00103:002844.8273:05312
05313:+00030:+00138:-00143:002844.8273:05313
05314:-00091:+00160:-00130:002844.8273:05314
05315:+00006:+00326:+00336:002844.8273:05315
05316:+00142:+00087:+00096:002838.6210:05316
05317:-00178:-00160:+00023:002838.6210:05317
05318:-00088:-00045:+00418:002838.6210:05318
05319:+00043:+00039:-00195:002838.6210:05319
05320:-00036:+00265:-00213:002838.6210:05320
05321:+00096:+00031:-00127:002838.6210:05321
05322:+00096:+00102:+00307:002838.6210:05322
05323:-00009:-00405:-00432:002844.0437:05323
05324:-00180:+00402:+00356:002844.0437:05324
05325:+00101:-00331:-00194:002844.0437:05325
05326:+00046:+00322:-00110:002844.0437:05326
05327:+00128:-00182:+00094:002844.0437:05327
05328:-00152:+00349:+00508:002844.0437:05328
05329:+00169:-00252:+00249:002844.0437:05329
05330:+00001:+00287:+00000:002844.0437:05330
05331:-00094:+00185:+00078:002851.3505:05331
05332:-00073:-00235:-00241:002851.3505:05332
05333:+00039:+00123:-00050:002851.3505:05333
05334:+00182:+00144:+00202:002851.3505:05334
05335:+00074:+00175:-00224:002851.3505:05335
05336:-00054:+00379:-00058:002851.3505:05336
05337:+00218:-00166:+00372:002851.3505:05337
05338:+00005:-00048:-00427:002838.5927:05338
05339:+00038:+00396:-00229:002838.5927:05339
05340:+00088:-00050:-00075:002838.5927:05340
05341:-00062:+00262:+00203:002838.5927:05341
05342:+00184:-00083:-00187:002838.5927:05342
05343:+00079:+00154:+00080:002838.5927:05343
05344:-00214:+00011:-00174:002838.5927:05344
05345:-00186:-00001:+00100:002837.3784:05345
05346:+00074:-00088:+00100:002837.3784:05346
05347:+00028:+00128:+00176:002837.3784:05347
05348:-00005:+00125:+00086:002837.3784:05348
05349:-00248:+00036:+00079:002837.3784:05349
05350:-00134:-00008:+00041:002837.3784:05350
05351:+00264:+00069:-00034:002837.3784:05351
05352:+00008:+00184:+00018:002851.2490:05352
05353:-00138:+00106:+00244:002851.2490:05353
05354:+00020:+00057:-00060:002851.2490:05354
05355:+00289:+00165:+00089:002851.2490:05355
05356:+00145:-00111:-00253:002851.2490:05356
05357:-00308:+00049:-00227:002851.2490:05357
05358:+00127:-00065:+00033:002851.2490:05358
05359:+00183:+00024:-00012:002858.1884:05359
05360:-00084:-00059:+00025:002858.1884:05360
05361:-00172:-00091:-00126:002858.1884:05361
05362:-00138:+00145:+00021:002858.1884:05362
05363:+00255:+00117:+00017:002858.1884:05363
05364:+00152:-00042:-00038:002858.1884:05364
05365:-00238:+00060:-00156:002858.1884:05365
05366:+00054:-00030:-00033:002857.1657:05366
05367:+00272:+00235:-00025:002857.1657:05367
05368:+00131:-00106:+00118:002857.1657:05368
05369:-00148:+00056:-00116:002857.1657:05369
05370:-00164:+00110:-00104:002857.1657:05370
05371:+00353:+00077:+00185:002857.1657:05371
05372:+00353:+00035:-00073:002857.1657:05372
05373:-00121:+00268:+00057:002871.2475:05373
05374:-00225:+00011:+00050:002871.2475:05374
05375:-00070:+00044:+00115:002871.2475:05375
05376:+00155:-00010:-00058:002871.2475:05376
05377:-00207:+00183:+00088:002871.2475:05377
05378:-00242:+00036:-00148:002871.2475:05378
05379:+00168:+00156:-00083:002871.2475:05379
05380:+00236:-00017:-00029:002871.3691:05380
05381:-00116:+00089:-00102:002871.3691:05381
05382:-00249:-00062:-00123:002871.3691:05382
05383:-00073:+00000:+00031:002871.3691:05383
05384:+00361:+00029:-00052:002871.3691:05384
05385:-00043:+00025:-00040:002871.3691:05385
05386:-00205:+00028:+00008:002877.2753:05386
05387:-00037:+00008:+00068:002877.2753:05387
05388:+00220:-00013:+00016:002877.2753:05388
05389:+00099:-00010:+00036:002877.2753:05389
05390:-00378:+00021:-00135:002877.2753:05390
05391:-00269:+00174:+00126:002877.2753:05391
05392:+00231:-00105:+00044:002877.2753:05392
05393:+00233:-00067:+00077:002877.9912:05393
05394:+00071:+00257:-00383:002877.9912:05394
05395:-00540:-00192:+00091:002877.9912:05395
05396:+00288:+00028:-00055:002877.9912:05396
05397:+00515:+00007:+00344:002877.9912:05397
05398:-00138:-00265:-00201:002877.9912:05398
05399:-00452:+00135:+00098:002877.9912:05399
05400:+00238:-00040:+00370:002878.1650:05400
05401:+00271:-00057:+00141:002878.1650:05401
05402:-00146:+00175:-00092:002878.1650:05402
05403:-00222:+00259:+00047:002878.1650:05403
05404:+00002:-00433:-00216:002878.1650:05404
05405:+00099:+00250:-00144:002878.1650:05405
05406:+00355:-00205:+00122:002878.1650:05406
05407:-00196:+00366:-00113:002877.2705:05407
05408:-00055:+00016:+00269:002877.2705:05408
05409:+00367:-00056:+00353:002877.2705:05409
05410:+00182:-00253:+00061:002877.2705:05410
05411:-00117:+00191:-00419:002877.2705:05411
05412:+00032:-00372:+00584:002877.2705:05412
05413:+00190:-00324:+00027:002877.2705:05413
05414:+00187:-00122:+00066:002877.9812:05414
05415:-00319:+00350:-00170:002877.9812:05415
05416:-00230:-00089:+00151:002877.9812:05416
05417:-00033:+00160:-00714:002877.9812:05417
05418:+00050:-00146:+00214:002877.9812:05418
05419:-00122:-00539:-00212:002877.9812:05419
05420:-00095:+00267:-00157:002877.9812:05420
05421:+00112:-00523:-00334:002864.8244:05421
05422:-00034:+00171:+00343:002864.8244:05422
05423:-00017:+00106:-00248:002864.8244:05423
05424:+00208:+00056:+00252:002864.8244:05424
05425:-00073:-00138:-00095:002864.8244:05425
05426:+00069:+00213:-00011:002864.8244:05426
05427:+00118:-00241:+00021:002864.8244:05427
05428:-00335:+00258:+00113:002870.5227:05428
05429:-00142:+00114:+00112:002870.5227:05429
05430:+00283:-00019:+00247:002870.5227:05430
05431:-00209:+00116:+00033:002870.5227:05431
05432:-00223:+00205:+00065:002870.5227:05432
05433:+00007:-00128:+00140:002870.5227:05433
05434:+00161:+00030:+00189:002870.5227:05434
05435:+00005:+00146:-00209:002871.2822:05435
05436:-00281:-00136:-00008:002871.2822:05436
05437:-00227:+00072:+00117:002871.2822:05437
05438:+00091:+00059:-00160:002871.2822:05438
05439:+00020:+00021:-00085:002871.2822:05439
05440:-00008:+00165:-00239:002871.2822:05440
05441:-00205:+00080:-00256:002871.2822:05441
05442:+00049:+00018:-00056:002871.4719:05442
05443:-00078:+00098:-00174:002871.4719:05443
05444:-00131:+00031:+00016:002871.4719:05444
05445:-00162:-00151:-00118:002871.4719:05445
05446:-00245:+00052:+00099:002871.4719:05446
05447:-00126:-00167:-00029:002871.4719:05447
05448:+00002:+00153:+00053:002871.4719:05448
05449:-00146:+00137:-00280:002877.2211:05449
05450:-00094:+00090:+00167:002877.2211:05450
05451:+00129:+00036:+00057:002877.2211:05451
05452:+00121:+00221:+00002:002877.2211:05452
05453:+00030:-00233:-00077:002877.2211:05453
05454:+00049:+00151:-00103:002877.2211:05454
05455:+00244:+00032:+00159:002877.2211:05455
05456:+00467:+00159:+00007:002884.6323:05456
05457:+00324:-00113:+00094:002884.6323:05457
05458:+00088:+00259:-00040:002884.6323:05458
05459:+00215:+00011:+00057:002884.6323:05459
05460:+00172:-00063:-00010:002884.6323:05460
05461:-00030:+00361:-00220:002884.6323:05461
05462:-00197:-00194:-00130:002884.6323:05462
05463:+00060:-00016:-00082:002884.9089:05463
05464:+00143:-00013:-00014:002884.9089:05464
05465:-00058:+00071:-00098:002884.9089:05465
05466:-00392:-00014:-00182:002884.9089:05466
05467:-00267:-00050:+00114:002884.9089:05467
05468:+00235:+00104:-00018:002884.9089:05468
05469:+00018:+00115:+00042:002884.9089:05469
05470:-00102:+00023:-00016:002884.0698:05470
05471:+00008:+00135:-00061:002884.0698:05471
05472:+00217:-00039:-00009:002884.0698:05472
05473:+00053:+00063:-00141:002884.0698:05473
05474:-00085:+00163:-00062:002884.0698:05474
05475:+00073:-00027:+00054:002884.0698:05475
05476:+00374:+00101:+00150:002884.0698:05476
05477:-00078:-00141:+00038:002898.3679:05477
05478:-00237:-00096:-00069:002898.3679:05478
05479:-00062:+00170:+00324:002898.3679:05479
05480:+00124:-00382:+00130:002898.3679:05480
05481:-00029:-00211:-00122:002898.3679:05481
05482:-00200:+00121:-00183:002898.3679:05482
05483:-00222:-00069:-00002:002898.3679:05483
05484:+00167:+00178:+00107:002891.6694:05484
05485:+00051:-00178:-00177:002891.6694:05485
05486:-00201:+00130:-00212:002891.6694:05486
05487:-00032:+00190:+00034:002891.6694:05487
05488:+00404:-00179:+00143:002891.6694:05488
05489:+00351:+00167:-00088:002891.6694:05489
05490:-00076:+00105:-00171:002891.6694:05490
05491:+00058:-00100:+00316:002897.6301:05491
05492:+00314:+00018:-00032:002897.6301:05492
05493:-00002:+00121:-00061:002897.6301:05493
05494:-00226:+00027:-00290:002897.6301:05494
05495:-00450:+00433:-00107:002897.6301:05495
05496:+00253:+00130:-00004:002897.6301:05496
05497:+00386:+00334:-00056:002897.6301:05497
05498:-00555:+00462:-00181:002898.3479:05498
05499:-00118:-00497:+00316:002898.3479:05499
05500:+00416:+00231:+00102:002898.3479:05500
05501:+00325:-00145:+00155:002898.3479:05501
05502:-00255:+00417:+00175:002898.3479:05502
05503:-00051:+00172:+00022:002898.3479:05503
05504:+00201:+00419:-00005:002891.7143:05504
05505:+00282:-00183:+00054:002891.7143:05505
05506:-00108:+00210:-00433:002891.7143:05506
05507:-00319:-00241:+00200:002891.7143:05507
05508:-00262:-00152:+00214:002891.7143:05508
05509:+00444:+00303:+00023:002891.7143:05509
05510:-00120:+00050:-00085:002891.7143:05510
05511:-00452:-00174:-00243:002884.0895:05511
05512:-00064:+00144:-00013:002884.0895:05512
05513:+00542:-00054:+00048:002884.0895:05513
05514:+00014:-00222:-00443:002884.0895:05514
05515:-00208:+00310:-00150:002884.0895:05515
05516:+00044:-00311:+00092:002884.0895:05516
05517:+00144:+00085:-00056:002884.0895:05517
05518:+00059:+00083:-00353:002878.0603:05518
05519:-00206:+00236:+00253:002878.0603:05519
05520:-00114:-00136:+00087:002878.0603:05520
05521:-00037:+00132:-00039:002878.0603:05521
05522:+00077:-00291:+00435:002878.0603:05522
05523:-00013:+00460:+00115:002878.0603:05523
05524:-00138:-00017:-00089:002878.0603:05524
05525:-00102:+00485:+00305:002858.2370:05525
05526:+00337:-00376:+00227:002858.2370:05526
05527:-00045:+00433:-00063:002858.2370:05527
05528:+00081:-00036:+00420:002858.2370:05528
05529:+00072:+00437:+00098:002858.2370:05529
05530:+00183:+00150:+00360:002858.2370:05530
05531:+00003:+00113:+00109:002858.2370:05531
05532:-00045:+00275:+00184:002843.9812:05532
05533:-00037:-00102:-00074:002843.9812:05533
05534:+00076:+00025:+00452:002843.9812:05534
05535:-00062:-00200:+00557:002843.9812:05535
05536:+00174:+00162:-00104:002843.9812:05536
05537:-00299:-00064:+00033:002843.9812:05537
05538:-00002:+00244:-00169:002843.9812:05538
05539:+00122:-00078:-00699:002844.7409:05539
05540:-00169:-00115:+00061:002844.7409:05540
05541:+00022:-00287:-00232:002844.7409:05541
05542:+00134:+00501:-00137:002844.7409:05542
05543:+00095:-00413:-00758:002844.7409:05543
05544:-00115:+00349:+00524:002844.7409:05544
05545:-00095:-00037:-00281:002844.7409:05545
05546:+00027:+00278:-00032:002844.7409:05546
05547:-00079:+00069:+00011:002819.1743:05547
05548:+00173:+00368:+00351:002819.1743:05548
05549:+00284:+00046:+00261:002819.1743:05549
05550:-00178:+00243:+00252:002819.1743:05550
05551:-00168:-00159:+00204:002819.1743:05551
05552:+00113:-00075:-00081:002819.1743:05552
05553:-00031:+00223:+00185:002819.1743:05553
05554:-00122:-00133:+00361:002830.8930:05554
05555:+00255:+00119:+00005:002830.8930:05555
05556:-00215:+00026:-00129:002830.8930:05556
05557:-00241:+00314:-00217:002830.8930:05557
05558:+00183:-00361:-00244:002830.8930:05558
05559:+00044:+00054:-00098:002830.8930:05559
05560:-00190:-00031:-00227:002830.8930:05560
05561:-00014:-00160:+00071:002831.5656:05561
05562:+00291:+00026:-00615:002831.5656:05562
05563:-00081:+00153:+00117:002831.5656:05563
05564:-00084:-00280:-00091:002831.5656:05564
05565:-00095:+00110:-00052:002831.5656:05565
05566:+00024:-00150:+00221:002831.5656:05566
05567:+00190:+00108:+00258:002831.5656:05567
05568:+00153:-00002:+00102:002825.6252:05568
05569:-00262:+00333:-00069:002825.6252:05569
05570:+00039:-00365:-00146:002825.6252:05570
05571:-00121:+00369:-00180:002825.6252:05571
05572:+00179:-00284:+00049:002825.6252:05572
05573:-00326:-00335:+00037:002825.6252:05573
05574:-00007:-00029:+00579:002825.6252:05574
05575:+00241:+00208:+00185:002824.3371:05575
05576:+00143:-00137:-00055:002824.3371:05576
05577:-00194:-00108:-00369:002824.3371:05577
05578:-00124:-00006:+00271:002824.3371:05578
05579:-00010:-00310:-00337:002824.3371:05579
05580:+00371:-00044:+00177:002824.3371:05580
05581:+00162:+00230:-00330:002824.3371:05581
05582:-00338:+00101:+00182:002838.1520:05582
05583:-00032:+00030:-00417:002838.1520:05583
05584:-00009:+00458:+00235:002838.1520:05584
05585:-00016:-00193:-00240:002838.1520:05585
05586:-00412:-00006:+00144:002838.1520:05586
05587:-00133:-00041:+00301:002838.1520:05587
05588:+00441:+00108:+00435:002838.1520:05588
05589:+00304:-00156:-00475:002838.4875:05589
05590:-00301:+00542:+00127:002838.4875:05590
05591:+00220:-00282:+00131:002838.4875:05591
05592:-00035:+00194:+00236:002838.4875:05592
05593:+00170:+00085:+00164:002838.4875:05593
05594:+00080:-00102:+00115:002838.4875:05594
05595:-00319:-00055:-00235:002838.4875:05595
05596:+00051:-00002:-00177:002844.0195:05596
05597:+00237:+00055:+00099:002844.0195:05597
05598:-00138:-00198:-00368:002844.0195:05598
05599:-00257:+00252:-00001:002844.0195:05599
05600:+00083:-00137:+00035:002844.0195:05600
05601:+00174:+00024:+00032:002844.0195:05601
05602:-00087:-00058:-00315:002844.0195:05602
05603:-00113:+00282:+00136:002851.2976:05603
05604:+00009:-00212:+00087:002851.2976:05604
05605:+00144:+00312:+00048:002851.2976:05605
05606:+00359:-00150:+00324:002851.2976:05606
05607:-00306:+00269:-00051:002851.2976:05607
05608:-00279:-00097:+00025:002851.2976:05608
05609:+00214:-00019:-00031:002851.2976:05609
05610:-00077:-00044:+00015:002845.0659:05610
05611:-00300:-00041:+00052:002845.0659:05611
05612:+00120:-00102:+00453:002845.0659:05612
05613:-00110:+00504:-00098:002845.0659:05613
05614:+00313:+00204:+00182:002845.0659:05614
05615:-00179:+00294:-00234:002845.0659:05615
05616:-00084:-00401:+00056:002845.0659:05616
05617:-00063:+00216:-00360:002857.1950:05617
05618:+00504:-00326:+00394:002857.1950:05618
05619:-00014:+00570:-00302:002857.1950:05619
05620:-00110:-00040:+00594:002857.1950:05620
05621:+00067:+00283:-00336:002857.1950:05621
05622:+00114:+00322:-00001:002857.1950:05622
05623:-00115:+00088:-00554:002857.1950:05623
05624:+00097:-00437:+00766:002857.8745:05624
05625:-00039:-00349:-00552:002857.8745:05625
05626:+00146:-00036:+00707:002857.8745:05626
05627:+00186:+00382:-00289:002857.8745:05627
05628:+00137:+00497:+00198:002857.8745:05628
05629:-00521:-00075:-00687:002857.8745:05629
05630:-00347:+00484:+00531:002857.8745:05630
05631:+00404:-00082:-00216:002858.0769:05631
05632:+00023:+00359:-00080:002858.0769:05632
05633:-00210:-00264:+00114:002858.0769:05633
05634:-00106:+00395:+00293:002858.0769:05634
05635:+00178:-00263:-00338:002858.0769:05635
05636:+00050:+00219:-00109:002858.0769:05636
05637:-00078:-00211:+00120:002858.0769:05637
05638:-00219:+00246:+00027:002850.5317:05638
05639:+00087:+00014:+00307:002850.5317:05639
05640:+00203:+00251:+00124:002850.5317:05640
05641:-00070:+00033:-00043:002850.5317:05641
05642:-00387:+00094:-00211:002850.5317:05642
05643:+00490:+00044:+00308:002850.5317:05643
05644:+00321:-00199:-00365:002850.5317:05644
05645:-00199:+00049:-00139:002851.1669:05645
05646:-00081:+00258:-00070:002851.1669:05646
05647:+00095:+00147:-00182:002851.1669:05647
05648:+00046:-00002:-00298:002851.1669:05648
05649:-00064:-00176:-00136:002851.1669:05649
05650:-00302:+00244:+00113:002851.1669:05650
05651:+00077:-00038:+00094:002851.1669:05651
05652:+00198:+00142:-00100:002844.9794:05652
05653:-00023:+00232:-00268:002844.9794:05653
05654:-00191:-00006:-00093:002844.9794:05654
05655:-00199:+00125:-00109:002844.9794:05655
05656:+00114:-00102:-00030:002844.9794:05656
05657:+00008:+00064:-00166:002844.9794:05657
05658:-00130:+00075:+00197:002844.9794:05658
05659:+00097:-00062:-00050:002857.0832:05659
05660:+00190:-00060:-00024:002857.0832:05660
05661:+00133:+00140:-00164:002857.0832:05661
05662:-00151:-00057:+00058:002857.0832:05662
05663:-00120:+00162:-00044:002857.0832:05663
05664:+00186:+00075:+00244:002857.0832:05664
05665:+00169:+00206:-00088:002857.0832:05665
05666:-00020:+00117:-00089:002864.5112:05666
05667:-00140:+00181:-00145:002864.5112:05667
05668:-00157:-00054:+00224:002864.5112:05668
05669:+00182:+00140:+00013:002864.5112:05669
05670:-00016:+00031:-00133:002864.5112:05670
05671:-00252:+00195:+00052:002864.5112:05671
05672:-00081:-00078:+00050:002864.5112:05672
05673:+00261:-00103:-00024:002871.4619:05673
05674:+00189:+00370:-00153:002871.4619:05674
05675:-00168:-00134:+00008:002871.4619:05675
05676:-00185:+00019:-00037:002871.4619:05676
05677:+00055:+00227:-00078:002871.4619:05677
05678:+00084:+00008:-00213:002871.4619:05678
05679:-00015:+00304:-00009:002871.4619:05679
05680:+00125:-00111:-00050:002870.5031:05680
05681:+00282:+00322:-00218:002870.5031:05681
05682:+00194:-00095:+00092:002870.5031:05682
05683:+00049:-00075:+00090:002870.5031:05683
05684:+00050:+00038:-00123:002870.5031:05684
05685:+00029:+00012:+00035:002870.5031:05685
05686:+00150:+00213:+00051:002870.5031:05686
05687:+00190:+00032:+00075:002884.6672:05687
05688:+00006:+00043:-00142:002884.6672:05688
05689:-00096:+00075:+00052:002884.6672:05689
05690:-00124:+00169:+00052:002884.6672:05690
05691:+00133:+00094:-00069:002884.6672:05691
05692:-00124:+00080:+00073:002884.6672:05692
05693:-00179:-00076:-00101:002884.6672:05693
05694:+00015:+00173:-00164:002884.8447:05694
05695:+00034:+00100:-00074:002884.8447:05695
05696:-00003:+00029:-00034:002884.8447:05696
05697:+00033:+00053:+00039:002884.8447:05697
05698:+00050:+00027:-00048:002884.8447:05698
05699:+00220:+00077:-00045:002884.8447:05699
05700:+00057:-00241:-00067:002884.8447:05700
05701:-00086:+00178:-00029:002890.7866:05701
05702:+00042:-00181:+00061:002890.7866:05702
05703:+00155:-00064:+00067:002890.7866:05703
05704:+00147:+00178:+00215:002890.7866:05704
05705:-00199:-00152:-00055:002890.7866:05705
05706:-00217:+00121:-00016:002890.7866:05706
05707:-00007:-00017:-00079:002890.7866:05707
05708:+00120:+00115:+00185:002884.6867:05708
05709:-00110:-00082:-00030:002884.6867:05709
05710:-00279:+00218:+00092:002884.6867:05710
05711:+00153:-00003:-00053:002884.6867:05711
05712:+00226:+00200:-00117:002884.6867:05712
05713:+00003:+00021:-00085:002884.6867:05713
05714:-00287:+00012:-00002:002884.6867:05714
05715:+00138:+00427:+00013:002891.5656:05715
05716:+00388:-00014:+00110:002891.5656:05716
05717:+00090:+00103:-00043:002891.5656:05717
05718:-00177:+00081:-00010:002891.5656:05718
05719:+00159:+00102:+00029:002891.5656:05719
05720:+00253:+00033:-00095:002891.5656:05720
05721:-00086:+00122:-00141:002897.6347:05721
05722:-00357:-00029:+00040:002897.6347:05722
05723:-00091:+00106:-00093:002897.6347:05723
05724:+00183:+00012:+00055:002897.6347:05724
05725:+00021:+00194:-00163:002897.6347:05725
05726:-00330:+00097:-00120:002897.6347:05726
05727:+00097:+00156:+00048:002897.6347:05727
05728:+00298:+00062:+00101:002898.2978:05728
05729:+00012:+00222:-00119:002898.2978:05729
05730:-00065:+00022:+00133:002898.2978:05730
05731:+00123:+00013:+00052:002898.2978:05731
05732:+00055:-00021:-00177:002898.2978:05732
05733:-00077:+00025:+00173:002898.2978:05733
05734:+00130:+00049:+00064:002898.2978:05734
05735:-00241:+00006:-00159:002891.6101:05735
05736:-00180:+00002:+00207:002891.6101:05736
05737:+00211:+00102:+00110:002891.6101:05737
05738:-00311:+00008:-00130:002891.6101:05738
05739:-00279:+00057:+00054:002891.6101:05739
05740:-00084:-00102:-00128:002891.6101:05740
05741:-00071:-00162:+00113:002891.6101:05741
05742:+00025:+00004:-00139:002897.6149:05742
05743:+00051:-00195:+00313:002897.6149:05743
05744:+00163:+00293:-00239:002897.6149:05744
05745:-00086:-00225:+00124:002897.6149:05745
05746:-00137:+00006:-00097:002897.6149:05746
05747:+00082:-00328:-00132:002897.6149:05747
05748:+00092:-00323:+00127:002897.6149:05748
05749:-00031:-00382:-00226:002898.2978:05749
05750:-00041:+00204:+00167:002898.2978:05750
05751:-00111:-00405:+00300:002898.2978:05751
05752:+00073:-00125:+00303:002898.2978:05752
05753:+00056:+00103:-00197:002898.2978:05753
05754:-00241:-00114:-00312:002898.2978:05754
05755:-00249:-00292:-00557:002898.2978:05755
05756:+00100:+00604:+00433:002871.5549:05756
05757:+00238:-00307:-00142:002871.5549:05757
05758:+00040:+00328:-00244:002871.5549:05758
05759:-00129:+00183:+00178:002871.5549:05759
05760:-00022:+00448:+00299:002871.5549:05760
05761:+00390:-00219:+00165:002871.5549:05761
05762:+00119:+00533:+00082:002871.5549:05762
05763:-00043:-00299:-00172:002870.6159:05763
05764:-00202:+00169:-00141:002870.6159:05764
05765:+00248:-00002:+00058:002870.6159:05765
05766:+00155:+00139:+00293:002870.6159:05766
05767:-00027:-00077:-00164:002870.6159:05767
05768:-00232:+00256:+00093:002870.6159:05768
05769:+00194:-00080:+00128:002870.6159:05769
05770:+00352:+00144:-00279:002858.0156:05770
05771:-00253:+00009:-00222:002858.0156:05771
05772:-00419:+00021:-00190:002858.0156:05772
05773:+00358:-00225:-00129:002858.0156:05773
05774:+00262:+00183:-00123:002858.0156:05774
05775:-00099:+00150:+00254:002858.0156:05775
05776:-00255:-00289:-00135:002858.0156:05776
05777:-00112:+00538:-00020:002832.1342:05777
05778:+00245:-00092:-00013:002832.1342:05778
05779:-00135:+00152:+00124:002832.1342:05779
05780:-00135:+00253:+00098:002832.1342:05780
05781:-00150:+00199:+00103:002832.1342:05781
05782:+00037:+00081:+00048:002832.1342:05782
05783:+00327:+00253:+00142:002832.1342:05783
05784:-00197:-00387:+00018:002837.4223:05784
05785:-00716:+00027:+00182:002837.4223:05785
05786:+00467:+00111:+00590:002837.4223:05786
05787:-00007:+00202:+00041:002837.4223:05787
05788:+00040:+00581:-00098:002837.4223:05788
05789:-00236:-00010:-00101:002837.4223:05789
05790:+00157:+00087:+00522:002837.4223:05790
05791:+00179:-00287:-00592:002818.8044:05791
05792:+00131:+00314:+00007:002818.8044:05792
05793:-00441:+00334:-00102:002818.8044:05793
05794:-00149:+00004:-00009:002818.8044:05794
05795:+00203:-00161:-00675:002818.8044:05795
05796:+00020:+00277:+00053:002818.8044:05796
05797:-00259:-00201:-00381:002818.8044:05797
05798:-00021:+00339:+00021:002819.2402:05798
05799:+00233:-00306:+00291:002819.2402:05799
05800:+00060:+00364:+00305:002819.2402:05800
05801:+00238:-00388:-00589:002819.2402:05801
05802:-00234:+00180:+00159:002819.2402:05802
05803:+00177:-00360:+00067:002819.2402:05803
05804:+00013:+00161:+00287:002819.2402:05804
05805:+00082:-00238:+00256:002817.8779:05805
05806:-00140:+00309:+00224:002817.8779:05806
05807:+00004:+00010:+00112:002817.8779:05807
05808:-00033:+00132:-00215:002817.8779:05808
05809:+00299:+00038:+00172:002817.8779:05809
05810:-00021:-00273:-00526:002817.8779:05810
05811:-00332:+00175:-00064:002817.8779:05811
05812:-00077:+00136:-00090:002817.8779:05812
05813:+00181:+00110:+00239:002818.7622:05813
05814:-00271:-00098:-00378:002818.7622:05814
05815:-00153:+00264:+00054:002818.7622:05815
05816:+00106:-00040:+00021:002818.7622:05816
05817:-00092:+00078:+00051:002818.7622:05817
05818:+00054:+00169:+00130:002818.7622:05818
05819:+00017:+00178:+00274:002818.7622:05819
05820:-00100:-00136:-00124:002812.8039:05820
05821:-00019:+00183:+00048:002812.8039:05821
05822:+00173:+00174:+00144:002812.8039:05822
05823:-00079:-00118:+00043:002812.8039:05823
05824:-00122:+00079:-00059:002812.8039:05824
05825:+00162:+00129:+00278:002812.8039:05825
05826:+00070:+00127:+00027:002812.8039:05826
05827:-00139:+00130:-00185:002837.3547:05827
05828:-00081:+00105:+00128:002837.3547:05828
05829:-00035:-00059:-00046:002837.3547:05829
05830:+00102:+00188:+00062:002837.3547:05830
05831:+00014:-00269:+00001:002837.3547:05831
05832:-00128:+00198:+00038:002837.3547:05832
05833:+00112:-00092:-00088:002837.3547:05833
05834:+00058:-00035:+00066:002838.0515:05834
05835:-00046:-00253:-00140:002838.0515:05835
05836:-00060:+00258:-00208:002838.0515:05836
05837:+00144:+00081:+00268:002838.0515:05837
05838:+00074:-00197:+00171:002838.0515:05838
05839:+00005:+00083:-00127:002838.0515:05839
05840:-00059:-00082:-00060:002838.0515:05840
05841:+00149:-00001:+00078:002844.9987:05841
05842:+00158:-00079:-00003:002844.9987:05842
05843:+00037:+00119:-00005:002844.9987:05843
05844:-00118:+00197:-00062:002844.9987:05844
05845:+00021:+00050:-00032:002844.9987:05845
05846:+00109:+00128:-00047:002844.9987:05846
05847:+00133:-00049:+00061:002844.9987:05847
05848:-00207:-00163:-00338:002850.4973:05848
05849:-00062:-00045:+00152:002850.4973:05849
05850:+00097:+00266:-00062:002850.4973:05850
05851:+00123:+00277:+00327:002850.4973:05851
05852:-00358:-00016:-00250:002850.4973:05852
05853:-00062:+00414:+00377:002850.4973:05853
05854:+00196:-00159:-00442:002850.4973:05854
05855:+00081:+00249:+00462:002857.8305:05855
05856:-00090:-00407:-00488:002857.8305:05856
05857:+00037:+00365:+00064:002857.8305:05857
05858:+00246:-00232:-00472:002857.8305:05858
05859:-00111:+00335:+00091:002857.8305:05859
05860:-00133:-00173:-00162:002857.8305:05860
05861:-00055:-00054:+00034:002857.8305:05861
05862:+00096:-00228:+00224:002858.1787:05862
05863:+00195:+00385:+00106:002858.1787:05863
05864:-00048:+00088:+00270:002858.1787:05864
05865:-00399:+00257:-00166:002858.1787:05865
05866:-00007:-00084:+00350:002858.1787:05866
05867:+00276:-00108:-00099:002858.1787:05867
05868:-00160:-00019:+00031:002858.1787:05868
05869:-00285:+00186:+00078:002863.7968:05869
05870:+00153:+00046:+00267:002863.7968:05870
05871:+00192:+00017:-00181:002863.7968:05871
05872:+00057:+00337:+00076:002863.7968:05872
05873:-00307:-00301:-00264:002863.7968:05873
05874:+00059:-00047:+00287:002863.7968:05874
05875:+00336:-00046:-00081:002863.7968:05875
05876:+00051:+00234:+00247:002878.0798:05876
05877:-00233:+00102:-00411:002878.0798:05877
05878:-00192:+00391:-00064:002878.0798:05878
05879:+00244:-00199:-00269:002878.0798:05879
05880:+00084:+00187:+00162:002878.0798:05880
05881:-00080:-00320:-00128:002878.0798:05881
05882:-00027:+00312:+00088:002878.0798:05882
05883:+00185:-00179:+00209:002858.3190:05883
05884:+00076:+00172:+00002:002858.3190:05884
05885:+00094:-00265:-00375:002858.3190:05885
05886:-00308:+00213:-00194:002858.3190:05886
05887:+00409:-00192:+00049:002858.3190:05887
05888:+00233:+00200:+00008:002858.3190:05888
05889:-00200:-00052:+00186:002858.3190:05889
05890:-00055:+00277:-00061:002877.1564:05890
05891:+00277:+00006:-00176:002877.1564:05891
05892:+00028:+00007:-00274:002877.1564:05892
05893:-00079:+00066:+00297:002877.1564:05893
05894:-00104:-00135:-00322:002877.1564:05894
05895:+00060:+00116:+00200:002877.1564:05895
05896:+00224:-00088:-00207:002877.1564:05896
05897:-00025:+00446:+00259:002877.8479:05897
05898:-00332:-00158:-00173:002877.8479:05898
05899:+00019:+00224:+00421:002877.8479:05899
05900:+00328:+00011:-00060:002877.8479:05900
05901:-00126:+00289:+00203:002877.8479:05901
05902:-00046:-00053:-00034:002877.8479:05902
05903:+00000:-00007:+00266:002877.8479:05903
05904:+00090:-00173:-00210:002878.0764:05904
05905:+00072:+00139:+00063:002878.0764:05905
05906:-00235:-00260:-00011:002878.0764:05906
05907:-00243:-00040:+00015:002878.0764:05907
05908:+00219:+00019:+00108:002878.0764:05908
05909:-00026:-00087:+00049:002878.0764:05909
05910:-00103:+00035:-00237:002883.8911:05910
05911:-00170:+00017:-00185:002883.8911:05911
05912:+00302:-00032:-00010:002883.8911:05912
05913:+00197:-00099:-00202:002883.8911:05913
05914:-00275:+00318:-00199:002883.8911:05914
05915:-00392:-00114:+00001:002883.8911:05915
05916:-00027:+00026:+00090:002883.8911:05916
05917:+00104:+00125:-00135:002891.3344:05917
05918:-00061:+00001:-00129:002891.3344:05918
05919:-00359:+00258:-00193:002891.3344:05919
05920:+00041:+00082:+00167:002891.3344:05920
05921:+00176:+00027:+00114:002891.3344:05921
05922:-00134:+00051:+00077:002891.3344:05922
05923:-00259:+00171:-00111:002891.3344:05923
05924:-00008:-00060:+00361:002878.0224:05924
05925:+00227:+00046:+00149:002878.0224:05925
05926:+00179:-00031:+00074:002878.0224:05926
05927:-00177:-00040:+00067:002878.0224:05927
05928:+00370:-00157:-00075:002878.0224:05928
05929:+00753:+00046:-00288:002878.0224:05929
05930:+00273:-00086:+00144:002878.0224:05930
05931:-00281:+00181:-00235:002897.4543:05931
05932:+00025:-00039:+00039:002897.4543:05932
05933:+00445:-00239:-00247:002897.4543:05933
05934:+00231:+00552:+00041:002897.4543:05934
05935:+00055:-00032:-00149:002897.4543:05935
05936:-00211:-00018:-00143:002897.4543:05936
05937:-00187:+00038:-00043:002897.4543:05937
05938:-00020:-00024:-00083:002898.0874:05938
05939:-00265:-00070:-00021:002898.0874:05939
05940:-00299:-00175:-00209:002898.0874:05940
05941:+00139:-00040:+00068:002898.0874:05941
05942:+00181:+00185:+00034:002898.0874:05942
05943:-00057:-00052:-00012:002898.0874:05943
05944:-00078:+00097:-00020:002898.0874:05944
05945:+00189:+00089:+00062:002898.2382:05945
05946:+00260:+00057:+00065:002898.2382:05946
05947:+00098:+00080:+00071:002898.2382:05947
05948:-00102:+00014:-00023:002898.2382:05948
05949:-00019:+00029:+00041:002898.2382:05949
05950:+00193:+00009:+00000:002898.2382:05950
05951:+00039:-00078:+00190:002898.2382:05951
05952:-00410:-00061:-00252:002890.5568:05952
05953:-00340:-00055:-00027:002890.5568:05953
05954:+00189:+00040:+00152:002890.5568:05954
05955:-00176:-00267:-00009:002890.5568:05955
05956:-00316:+00360:-00345:002890.5568:05956
05957:-00128:-00121:+00295:002890.5568:05957
05958:+00186:-00099:+00022:002890.5568:05958
05959:+00146:+00160:-00158:002904.8925:05959
05960:-00150:+00140:-00075:002904.8925:05960
05961:-00041:-00274:-00159:002904.8925:05961
05962:-00062:+00360:-00022:002904.8925:05962
05963:-00004:-00664:-00088:002904.8925:05963
05964:-00385:+00138:+00227:002904.8925:05964
05965:+00347:+00493:+00339:002904.8925:05965
05966:-00076:-00030:-00041:002898.1586:05966
05967:-00233:+00418:-00054:002898.1586:05967
05968:-00335:+00907:-00022:002898.1586:05968
05969:+00142:-00462:+00439:002898.1586:05969
05970:+00018:+00390:-00531:002898.1586:05970
05971:+00269:+00381:+00306:002898.1586:05971
05972:-00240:+00291:+00029:002898.1586:05972
05973:-00059:-00140:+00295:002883.8266:05973
05974:+00330:+00439:-00258:002883.8266:05974
05975:+00261:+00012:+00037:002883.8266:05975
05976:-00347:+00148:-00521:002883.8266:05976
05977:+00185:-00129:+00422:002883.8266:05977
05978:+00432:-00060:-00279:002883.8266:05978
05979:+00089:-00472:+00145:002883.8266:05979
05980:-00278:+00504:-00184:002877.6901:05980
05981:-00190:+00097:-00128:002877.6901:05981
05982:+00147:-00015:-00528:002877.6901:05982
05983:+00250:-00015:-00118:002877.6901:05983
05984:-00216:-00085:-00050:002877.6901:05984
05985:-00121:-00243:-00318:002877.6901:05985
05986:+00127:+00067:-00304:002877.6901:05986
05987:+00286:-00391:+00455:002858.0239:05987
05988:-00195:+00260:-00079:002858.0239:05988
05989:-00071:+00251:+00226:002858.0239:05989
05990:+00089:+00079:+00098:002858.0239:05990
05991:+00465:-00261:+00062:002858.0239:05991
05992:-00106:+00259:-00290:002858.0239:05992
05993:-00233:+00157:+00212:002858.0239:05993
05994:-00060:+00005:+00136:002843.7585:05994
05995:+00229:+00163:+00232:002843.7585:05995
05996:+00039:-00065:-00080:002843.7585:05996
05997:-00239:-00044:+00017:002843.7585:05997
05998:+00038:-00035:-00055:002843.7585:05998
05999:+00304:-00032:+00213:002843.7585:05999
06000:+00272:+00091:-00326:002843.7585:06000
06001:-00344:-00093:-00208:002831.4790:06001
06002:-00350:-00223:+00168:002831.4790:06002
06003:+00372:+00062:+00220:002831.4790:06003
06004:+00252:-00033:+00124:002831.4790:06004
06005:-00155:-00232:+00092:002831.4790:06005
06006:-00392:+00294:-00318:002831.4790:06006
06007:+00130:-00358:+00046:002831.4790:06007
06008:+00144:+00181:+00010:002812.5505:06008
06009:-00266:-00253:-00265:002812.5505:06009
06010:-00302:+00079:-00307:002812.5505:06010
06011:-00042:-00423:+00558:002812.5505:06011
06012:+00358:+00440:+00096:002812.5505:06012
06013:+00440:+00046:-00444:002812.5505:06013
06014:-00335:+00418:+00147:002812.5505:06014
06015:-00137:-00197:-00060:002811.2358:06015
06016:+00079:+00263:+00089:002811.2358:06016
06017:+00515:-00450:+00620:002811.2358:06017
06018:-00439:+00487:+00177:002811.2358:06018
06019:-00262:+00168:+00047:002811.2358:06019
06020:+00050:-00134:-00080:002811.2358:06020
06021:+00301:-00154:+00169:002811.2358:06021
06022:-00205:+00027:-00610:002825.0563:06022
06023:-00285:-00241:+00174:002825.0563:06023
06024:-00018:-00089:-00225:002825.0563:06024
06025:+00249:+00319:+00207:002825.0563:06025
06026:-00114:-00378:-00417:002825.0563:06026
06027:-00184:+00329:+00182:002825.0563:06027
06028:-00220:-00182:-00069:002825.0563:06028
06029:+00097:-00139:+00292:002812.6491:06029
06030:+00513:+00105:+00151:002812.6491:06030
06031:-00283:+00208:-00030:002812.6491:06031
06032:-00529:-00158:+00144:002812.6491:06032
06033:+00202:+00268:+00091:002812.6491:06033
06034:+00327:-00092:+00020:002812.6491:06034
06035:-00118:-00079:-00023:002812.6491:06035
06036:-00281:+00183:-00028:002824.1943:06036
06037:+00096:-00049:+00184:002824.1943:06037
06038:+00240:-00038:+00029:002824.1943:06038
06039:-00047:+00109:-00087:002824.1943:06039
06040:-00229:-00097:-00085:002824.1943:06040
06041:-00210:-00137:+00048:002824.1943:06041
06042:+00321:+00231:+00081:002824.1943:06042
06043:+00279:+00114:-00154:002831.5749:06043
06044:-00272:+00137:-00148:002831.5749:06044
06045:-00075:+00064:-00103:002831.5749:06045
06046:+00062:-00116:+00074:002831.5749:06046
06047:+00269:-00135:-00021:002831.5749:06047
06048:-00084:+00361:-00177:002831.5749:06048
06049:-00185:-00176:+00307:002831.5749:06049
06050:+00088:+00079:-00128:002831.9777:06050
06051:+00238:-00168:-00060:002831.9777:06051
06052:-00263:-00030:-00123:002831.9777:06052
06053:+00051:-00172:+00267:002831.9777:06053
06054:+00014:-00001:-00097:002831.9777:06054
06055:+00304:+00117:+00323:002831.9777:06055
06056:-00228:+00422:-00060:002831.9777:06056
06057:-00034:+00350:+00105:002850.4003:06057
06058:+00033:+00163:-00112:002850.4003:06058
06059:+00191:-00126:+00240:002850.4003:06059
06060:-00088:-00288:-00375:002850.4003:06060
06061:-00016:+00110:+00257:002850.4003:06061
06062:-00018:-00447:-00102:002850.4003:06062
06063:+00205:+00245:+00040:002850.4003:06063
06064:-00119:-00161:-00396:002851.2055:06064
06065:-00275:+00296:+00376:002851.2055:06065
06066:+00064:-00226:-00263:002851.2055:06066
06067:+00125:+00265:-00022:002851.2055:06067
06068:+00071:-00180:+00295:002851.2055:06068
06069:-00090:+00336:+00065:002851.2055:06069
06070:+00068:-00139:-00209:002851.2055:06070
06071:-00065:-00089:-00037:002851.4191:06071
06072:+00144:-00027:+00219:002851.4191:06072
06073:-00126:-00075:-00043:002851.4191:06073
06074:-00156:+00337:+00090:002851.4191:06074
06075:+00368:-00007:+00051:002851.4191:06075
06076:+00257:+00040:+00152:002851.4191:06076
06077:-00358:-00052:-00200:002851.4191:06077
06078:-00298:+00012:+00333:002857.0832:06078
06079:+00251:-00105:+00142:002857.0832:06079
06080:+00080:+00288:-00014:002857.0832:06080
06081:-00048:-00268:-00021:002857.0832:06081
06082:+00016:+00373:+00083:002857.0832:06082
06083:+00188:-00309:+00172:002857.0832:06083
06084:+00240:+00160:+00052:002857.0832:06084
06085:-00313:-00007:-00106:002871.1496:06085
06086:+00296:+00071:+00311:002871.1496:06086
06087:+00301:-00193:-00265:002871.1496:06087
06088:-00133:+00342:-00019:002871.1496:06088
06089:+00123:-00290:-00323:002871.1496:06089
06090:-00206:+00178:+00081:002871.1496:06090
06091:-00057:-00434:-00392:002871.1496:06091
06092:+00134:+00187:+00278:002864.7517:06092
06093:+00154:-00347:+00071:002864.7517:06093
06094:-00370:+00618:+00143:002864.7517:06094
06095:+00322:-00228:+00378:002864.7517:06095
06096:+00291:+00525:+00016:002864.7517:06096
06097:+00107:-00443:-00501:002864.7517:06097
06098:-00478:+00360:-00308:002864.7517:06098
06099:+00291:-00138:+00034:002863.7136:06099
06100:+00030:-00052:+00076:002863.7136:06100
06101:+00206:+00189:+00153:002863.7136:06101
06102:-00396:+00227:-00037:002863.7136:06102
06103:-00208:+00264:-00189:002863.7136:06103
06104:+00161:+00062:-00033:002863.7136:06104
06105:+00087:+00169:+00244:002863.7136:06105
06106:-00193:-00100:-00515:002871.1054:06106
06107:-00169:+00062:+00278:002871.1054:06107
06108:+00073:+00150:+00203:002871.1054:06108
06109:+00608:+00180:+00222:002871.1054:06109
06110:-00408:+00255:-00325:002871.1054:06110
06111:-00553:+00140:+00545:002871.1054:06111
06112:+00316:-00141:-00208:002871.1054:06112
06113:+00152:+00099:-00021:002864.6733:06113
06114:-00225:-00127:-00368:002864.6733:06114
06115:-00395:+00108:-00037:002864.6733:06115
06116:-00021:-00151:-00166:002864.6733:06116
06117:+00109:+00058:-00176:002864.6733:06117
06118:+00024:-00274:-00414:002864.6733:06118
06119:-00378:+00749:-00100:002864.6733:06119
06120:+00005:-00249:+00303:002863.7722:06120
06121:+00240:+00130:+00024:002863.7722:06121
06122:+00512:+00275:-00356:002863.7722:06122
06123:-00296:+00247:-00340:002863.7722:06123
06124:+00035:-00171:+00198:002863.7722:06124
06125:+00204:-00243:-00117:002863.7722:06125
06126:+00387:+00113:+00445:002863.7722:06126
06127:+00099:-00079:-00243:002864.6723:06127
06128:-00436:+00323:+00218:002864.6723:06128
06129:+00116:-00076:-00092:002864.6723:06129
06130:+00316:+00180:+00204:002864.6723:06130
06131:-00205:-00161:-00247:002864.6723:06131
06132:-00221:+00107:+00228:002864.6723:06132
06133:+00070:-00152:-00119:002864.6723:06133
06134:+00253:+00054:-00109:002858.3483:06134
06135:-00161:+00135:-00262:002858.3483:06135
06136:-00220:+00134:-00076:002858.3483:06136
06137:+00060:-00015:-00092:002858.3483:06137
06138:+00233:+00072:+00035:002858.3483:06138
06139:+00165:+00058:+00002:002858.3483:06139
06140:-00005:+00156:+00104:002858.3483:06140
06141:+00061:-00008:-00051:002870.6359:06141
06142:+00019:+00085:-00061:002870.6359:06142
06143:-00075:-00132:-00066:002870.6359:06143
06144:-00039:+00050:-00002:002870.6359:06144
06145:-00018:-00036:+00119:002870.6359:06145
06146:-00193:+00048:+00010:002870.6359:06146
06147:-00073:-00096:-00037:002870.6359:06147
06148:+00180:+00015:-00107:002884.7761:06148
06149:+00124:-00101:-00127:002884.7761:06149
06150:-00320:-00137:-00092:002884.7761:06150
06151:-00080:-00109:-00114:002884.7761:06151
06152:+00252:-00024:+00092:002884.7761:06152
06153:+00310:+00127:+00097:002884.7761:06153
06154:-00439:-00068:-00190:002884.7761:06154
06155:-00299:+00213:+00030:002871.5498:06155
06156:+00237:+00007:-00068:002871.5498:06156
06157:+00251:-00095:+00105:002871.5498:06157
06158:+00150:+00063:-00220:002871.5498:06158
06159:-00153:-00011:+00222:002871.5498:06159
06160:-00016:-00095:-00092:002871.5498:06160
06161:+00348:+00067:+00061:002871.5498:06161
06162:-00230:-00235:-00097:002890.8964:06162
06163:-00280:-00015:-00176:002890.8964:06163
06164:+00169:+00131:+00071:002890.8964:06164
06165:+00326:-00051:+00209:002890.8964:06165
06166:-00014:-00003:-00227:002890.8964:06166
06167:-00335:+00175:-00096:002890.8964:06167
06168:-00251:-00019:+00096:002890.8964:06168
06169:+00196:+00176:-00067:002891.5537:06169
06170:-00018:-00235:-00315:002891.5537:06170
06171:-00269:+00108:-00026:002891.5537:06171
06172:-00095:-00192:+00084:002891.5537:06172
06173:+00118:-00044:+00010:002891.5537:06173
06174:+00102:-00045:+00136:002891.5537:06174
06175:-00142:+00117:-00020:002891.5537:06175
06176:-00025:+00003:-00009:002884.9677:06176
06177:+00171:+00198:-00122:002884.9677:06177
06178:-00062:-00090:-00035:002884.9677:06178
06179:-00105:+00140:-00022:002884.9677:06179
06180:+00061:+00044:+00136:002884.9677:06180
06181:+00043:-00063:-00125:002884.9677:06181
06182:-00036:+00102:+00083:002884.9677:06182
06183:-00356:-00120:-00102:002890.8715:06183
06184:-00131:-00152:+00086:002890.8715:06184
06185:+00277:+00037:-00016:002890.8715:06185
06186:-00151:+00153:+00108:002890.8715:06186
06187:-00397:-00252:+00014:002890.8715:06187
06188:-00114:+00191:+00083:002890.8715:06188
06189:+00314:+00008:-00165:002890.8715:06189
06190:+00134:-00003:+00040:002898.3129:06190
06191:-00360:+00059:-00124:002898.3129:06191
06192:-00038:+00034:+00055:002898.3129:06192
06193:+00363:+00086:+00324:002898.3129:06193
06194:+00152:+00362:-00025:002898.3129:06194
06195:-00145:+00002:+00086:002898.3129:06195
06196:-00203:-00013:+00063:002898.3129:06196
06197:+00021:+00046:+00012:002898.4223:06197
06198:+00138:+00066:+00205:002898.4223:06198
06199:+00107:+00113:-00102:002898.4223:06199
06200:-00266:+00014:+00134:002898.4223:06200
06201:-00203:-00127:-00188:002898.4223:06201
06202:+00155:+00069:+00091:002898.4223:06202
06203:+00104:+00034:-00221:002898.4223:06203
06204:-00275:+00086:-00073:002890.8364:06204
06205:-00003:-00129:-00057:002890.8364:06205
06206:+00041:+00086:+00023:002890.8364:06206
06207:-00113:-00075:-00163:002890.8364:06207
06208:+00131:-00026:+00047:002890.8364:06208
06209:+00151:-00007:-00277:002890.8364:06209
06210:-00293:+00114:-00313:002905.1794:06210
06211:+00192:+00077:-00084:002905.1794:06211
06212:+00375:+00080:+00141:002905.1794:06212
06213:-00146:-00362:-00335:002905.1794:06213
06214:-00406:+00155:+00059:002905.1794:06214
06215:+00053:-00203:+00252:002905.1794:06215
06216:+00276:+00083:+00076:002905.1794:06216
06217:+00076:-00183:-00139:002891.6447:06217
06218:-00037:+00122:+00024:002891.6447:06218
06219:-00182:+00161:-00164:002891.6447:06219
06220:+00008:+00183:+00025:002891.6447:06220
06221:+00235:-00138:-00169:002891.6447:06221
06222:-00221:+00242:-00009:002891.6447:06222
06223:-00339:-00059:+00169:002891.6447:06223
06224:+00362:+00017:+00260:002884.0747:06224
06225:+00539:+00230:-00358:002884.0747:06225
06226:-00182:+00177:-00079:002884.0747:06226
06227:-00223:-00269:-00182:002884.0747:06227
06228:+00119:+00194:+00269:002884.0747:06228
06229:+00217:-00248:+00052:002884.0747:06229
06230:-00159:+00085:-00064:002884.0747:06230
06231:+00087:+00157:+00483:002871.3310:06231
06232:-00119:+00191:+00141:002871.3310:06232
06233:+00086:-00558:+00167:002871.3310:06233
06234:+00123:+00378:-00105:002871.3310:06234
06235:-00160:+00073:+00242:002871.3310:06235
06236:-00153:+00058:+00398:002871.3310:06236
06237:+00346:-00038:+00117:002871.3310:06237
06238:+00354:+00411:-00025:002858.2807:06238
06239:-00133:-00352:-00085:002858.2807:06239
06240:-00180:+00016:-00086:002858.2807:06240
06241:+00291:-00053:+00300:002858.2807:06241
06242:+00084:-00200:-00661:002858.2807:06242
06243:+00054:-00126:-00165:002858.2807:06243
06244:-00028:-00017:-00111:002858.2807:06244
06245:-00094:+00019:+00122:002844.0195:06245
06246:+00139:+00055:-00348:002844.0195:06246
06247:+00149:+00273:+00328:002844.0195:06247
06248:-00198:-00082:-00254:002844.0195:06248
06249:-00040:+00064:-00032:002844.0195:06249
06250:+00087:-00001:+00155:002844.0195:06250
06251:+00443:+00236:+00237:002844.0195:06251
06252:+00016:+00040:-00343:002851.3845:06252
06253:-00538:+00334:+00216:002851.3845:06253
06254:+00372:+00121:+00057:002851.3845:06254
06255:+00228:+00029:-00031:002851.3845:06255
06256:-00100:+00078:-00078:002851.3845:06256
06257:+00009:+00166:+00415:002851.3845:06257
06258:-00145:+00033:-00267:002851.3845:06258
06259:+00120:+00323:-00089:002838.6069:06259
06260:+00197:-00152:+00058:002838.6069:06260
06261:-00140:-00055:-00199:002838.6069:06261
06262:-00202:+00077:-00172:002838.6069:06262
06263:-00105:-00142:+00111:002838.6069:06263
06264:+00297:+00181:-00037:002838.6069:06264
06265:-00159:+00012:-00094:002838.6069:06265
06266:-00342:+00303:-00146:002837.3691:06266
06267:+00154:-00020:+00090:002837.3691:06267
06268:+00239:+00109:-00239:002837.3691:06268
06269:-00047:+00130:-00031:002837.3691:06269
06270:+00025:+00084:-00047:002837.3691:06270
06271:-00173:-00172:-00004:002837.3691:06271
06272:-00025:+00091:+00029:002837.3691:06272
06273:+00196:-00055:+00190:002844.6687:06273
06274:-00068:+00083:-00257:002844.6687:06274
06275:-00259:-00086:+00040:002844.6687:06275
06276:+00253:+00228:+00049:002844.6687:06276
06277:+00331:+00123:+00074:002844.6687:06277
06278:-00357:+00040:-00117:002844.6687:06278
06279:-00284:-00088:-00009:002844.6687:06279
06280:-00004:-00010:+00030:002838.5163:06280
06281:+00234:+00141:+00044:002838.5163:06281
06282:-00066:-00123:+00106:002838.5163:06282
06283:-00112:+00199:+00066:002838.5163:06283
06284:-00012:+00085:-00164:002838.5163:06284
06285:+00077:+00380:-00116:002838.5163:06285
06286:+00030:-00070:-00175:002838.5163:06286
06287:-00118:-00052:+00124:002857.1364:06287
06288:-00241:-00453:-00335:002857.1364:06288
06289:+00371:+00188:+00198:002857.1364:06289
06290:+00368:-00296:-00195:002857.1364:06290
06291:-00190:+00162:-00018:002857.1364:06291
06292:-00256:-00163:-00217:002857.1364:06292
06293:+00040:+00361:+00155:002857.1364:06293
06294:+00107:-00331:-00170:002857.8498:06294
06295:-00096:+00353:+00072:002857.8498:06295
06296:-00092:-00263:+00110:002857.8498:06296
06297:-00060:+00428:-00192:002857.8498:06297
06298:+00163:+00090:-00159:002857.8498:06298
06299:-00085:-00095:+00098:002857.8498:06299
06300:-00268:-00004:+00023:002857.8498:06300
06301:-00057:+00050:-00037:002858.1499:06301
06302:+00249:-00024:+00232:002858.1499:06302
06303:+00067:+00187:+00026:002858.1499:06303
06304:-00076:+00377:-00326:002858.1499:06304
06305:-00258:-00004:-00079:002858.1499:06305
06306:+00093:+00037:+00151:002858.1499:06306
06307:+00250:-00122:-00070:002858.1499:06307
06308:-00011:+00080:+00096:002863.7185:06308
06309:-00081:-00208:-00042:002863.7185:06309
06310:+00078:+00272:-00088:002863.7185:06310
06311:+00144:-00306:-00148:002863.7185:06311
06312:-00037:+00432:-00012:002863.7185:06312
06313:-00130:-00482:+00057:002863.7185:06313
06314:+00136:+00394:+00120:002863.7185:06314
06315:+00152:-00368:+00171:002864.5112:06315
06316:-00050:+00521:-00054:002864.5112:06316
06317:+00081:-00566:-00239:002864.5112:06317
06318:-00150:+00311:-00174:002864.5112:06318
06319:+00222:-00405:+00190:002864.5112:06319
06320:+00117:+00051:+00047:002864.5112:06320
06321:+00004:-00030:+00164:002864.5112:06321
06322:-00150:+00307:-00131:002864.7856:06322
06323:+00107:+00181:+00358:002864.7856:06323
06324:+00030:-00026:-00102:002864.7856:06324
06325:-00086:-00025:+00151:002864.7856:06325
06326:-00163:-00256:+00036:002864.7856:06326
06327:+00359:+00103:+00385:002864.7856:06327
06328:+00263:-00214:-00292:002864.7856:06328
06329:-00074:+00071:+00174:002870.5031:06329
06330:-00387:-00179:-00018:002870.5031:06330
06331:-00140:+00349:-00079:002870.5031:06331
06332:+00357:-00236:-00075:002870.5031:06332
06333:+00112:+00141:+00030:002870.5031:06333
06334:-00351:-00147:-00050:002870.5031:06334
06335:+00047:+00080:+00038:002870.5031:06335
06336:+00180:+00038:+00056:002877.9321:06336
06337:+00077:+00069:-00097:002877.9321:06337
06338:-00030:-00075:+00130:002877.9321:06338
06339:-00054:+00058:-00015:002877.9321:06339
06340:+00010:+00119:-00006:002877.9321:06340
06341:-00017:-00085:-00252:002877.9321:06341
06342:-00137:+00414:+00106:002877.9321:06342
06343:-00140:-00079:-00040:002878.0764:06343
06344:-00081:+00014:+00081:002878.0764:06344
06345:+00025:+00118:+00109:002878.0764:06345
06346:+00051:+00061:-00127:002878.0764:06346
06347:-00199:-00145:-00142:002878.0764:06347
06348:-00025:+00147:+00000:002878.0764:06348
06349:-00016:-00034:+00008:002878.0764:06349
06350:-00109:-00107:-00161:002877.1865:06350
06351:+00157:+00176:+00220:002877.1865:06351
06352:+00130:-00034:-00124:002877.1865:06352
06353:-00104:+00046:-00076:002877.1865:06353
06354:+00043:-00023:-00190:002877.1865:06354
06355:-00150:-00108:+00114:002877.1865:06355
06356:+00169:+00011:+00063:002877.1865:06356
06357:-00004:+00044:-00069:002891.4291:06357
06358:-00123:+00127:-00181:002891.4291:06358
06359:-00048:+00083:-00074:002891.4291:06359
06360:+00071:-00020:+00194:002891.4291:06360
06361:-00022:-00100:-00247:002891.4291:06361
06362:-00037:+00176:+00003:002891.4291:06362
06363:-00152:-00070:-00065:002891.4291:06363
06364:-00002:+00095:-00059:002878.0764:06364
06365:+00180:-00092:-00189:002878.0764:06365
06366:-00033:+00004:-00005:002878.0764:06366
06367:-00107:-00101:-00131:002878.0764:06367
06368:+00141:+00082:+00020:002878.0764:06368
06369:+00200:-00027:-00042:002878.0764:06369
06370:-00058:+00242:-00119:002878.0764:06370
06371:-00219:-00014:-00149:002897.6098:06371
06372:+00016:+00275:-00205:002897.6098:06372
06373:+00088:+00014:-00089:002897.6098:06373
06374:-00007:+00097:+00096:002897.6098:06374
06375:-00311:-00143:-00333:002897.6098:06375
06376:-00048:+00172:-00184:002897.6098:06376
06377:+00220:-00187:-00267:002897.6098:06377
06378:-00081:+00205:+00098:002891.3046:06378
06379:-00459:-00424:-00192:002891.3046:06379
06380:-00261:-00172:+00021:002891.3046:06380
06381:+00398:+00140:+00193:002891.3046:06381
06382:+00254:+00009:+00078:002891.3046:06382
06383:-00216:+00171:+00180:002891.3046:06383
06384:-00090:+00232:-00093:002891.3046:06384
06385:+00197:+00049:+00333:002891.5156:06385
06386:+00417:+00118:-00078:002891.5156:06386
06387:-00281:+00210:-00110:002891.5156:06387
06388:-00346:-00061:-00078:002891.5156:06388
06389:+00436:+00075:+00036:002891.5156:06389
06390:+00364:+00086:+00030:002891.5156:06390
06391:-00071:-00197:+00280:002891.5156:06391
06392:+00129:+00304:-00006:002897.5595:06392
06393:+00363:-00044:+00005:002897.5595:06393
06394:+00269:+00064:-00152:002897.5595:06394
06395:-00003:+00237:+00102:002897.5595:06395
06396:-00273:-00126:+00058:002897.5595:06396
06397:+00202:+00379:-00169:002897.5595:06397
06398:+00496:+00051:+00047:002897.5595:06398
06399:+00180:+00061:-00005:002905.0285:06399
06400:-00313:-00133:-00369:002905.0285:06400
06401:-00199:+00195:-00125:002905.0285:06401
06402:+00355:-00101:+00085:002905.0285:06402
06403:+00086:+00139:+00104:002905.0285:06403
06404:-00189:-00390:-00215:002905.0285:06404
06405:-00093:+00094:+00041:002905.0285:06405
06406:+00101:-00190:-00111:002891.5410:06406
06407:+00237:+00167:+00093:002891.5410:06407
06408:-00065:-00183:-00013:002891.5410:06408
06409:-00314:+00149:-00023:002891.5410:06409
06410:+00096:+00107:-00087:002891.5410:06410
06411:+00222:+00265:-00044:002891.5410:06411
06412:-00046:-00095:-00271:002904.1682:06412
06413:-00277:+00212:+00015:002904.1682:06413
06414:+00198:-00267:+00064:002904.1682:06414
06415:+00248:+00072:+00072:002904.1682:06415
06416:+00019:+00097:+00005:002904.1682:06416
06417:-00329:+00135:-00007:002904.1682:06417
06418:+00010:+00043:+00201:002904.1682:06418
06419:+00229:+00096:-00088:002904.8574:06419
06420:-00069:-00251:-00281:002904.8574:06420
06421:-00474:+00068:-00198:002904.8574:06421
06422:+00250:+00037:+00206:002904.8574:06422
06423:+00243:-00133:-00129:002904.8574:06423
06424:-00050:+00129:+00215:002904.8574:06424
06425:-00241:+00061:-00111:002904.8574:06425
06426:-00175:-00153:-00040:002891.3076:06426
06427:+00224:+00031:-00089:002891.3076:06427
06428:+00104:-00073:+00036:002891.3076:06428
06429:-00246:+00084:-00062:002891.3076:06429
06430:-00046:-00055:+00076:002891.3076:06430
06431:-00005:+00205:-00042:002891.3076:06431
06432:+00145:-00136:+00258:002891.3076:06432
06433:-00331:-00026:-00326:002904.1633:06433
06434:-00445:+00109:+00106:002904.1633:06434
06435:+00252:-00115:+00078:002904.1633:06435
06436:-00106:+00025:-00017:002904.1633:06436
06437:-00493:+00180:-00255:002904.1633:06437
06438:+00197:-00221:+00434:002904.1633:06438
06439:+00129:+00475:-00069:002904.1633:06439
06440:+00182:+00113:+00188:002904.8876:06440
06441:-00422:+00418:-00161:002904.8876:06441
06442:-00092:-00101:-00140:002904.8876:06442
06443:-00106:+00416:-00245:002904.8876:06443
06444:+00489:-00011:+00371:002904.8876:06444
06445:+00154:-00073:-00694:002904.8876:06445
06446:-00303:+00236:+00199:002904.8876:06446
06447:-00152:+00264:-00086:002884.6472:06447
06448:+00504:-00070:+00242:002884.6472:06448
06449:-00285:+00094:-00811:002884.6472:06449
06450:-00426:+00575:+00322:002884.6472:06450
06451:+00164:-00603:-00279:002884.6472:06451
06452:+00281:+00167:+00100:002884.6472:06452
06453:+00024:-00182:-00421:002884.6472:06453
06454:-00163:+00092:+00237:002883.8513:06454
06455:+00030:+00008:-00528:002883.8513:06455
06456:+00107:+00431:+00096:002883.8513:06456
06457:-00037:-00351:-00202:002883.8513:06457
06458:+00035:+00104:+00142:002883.8513:06458
06459:-00091:-00399:+00374:002883.8513:06459
06460:+00251:+00147:+00377:002883.8513:06460
06461:+00372:-00155:-00389:002864.4279:06461
06462:-00213:+00539:+00136:002864.4279:06462
06463:+00313:-00204:+00267:002864.4279:06463
06464:+00271:+00223:-00198:002864.4279:06464
06465:-00018:-00190:+00119:002864.4279:06465
06466:-00265:+00506:+00277:002864.4279:06466
06467:-00102:-00006:+00155:002864.4279:06467
06468:+00296:+00083:-00128:002838.3964:06468
06469:+00012:-00020:+00302:002838.3964:06469
06470:-00192:+00032:-00264:002838.3964:06470
06471:-00002:-00261:+00173:002838.3964:06471
06472:+00095:-00019:+00036:002838.3964:06472
06473:+00326:+00223:-00038:002838.3964:06473
06474:-00158:-00323:-00159:002838.3964:06474
06475:-00165:+00330:-00147:002837.2153:06475
06476:+00201:+00066:-00217:002837.2153:06476
06477:+00173:+00029:-00084:002837.2153:06477
06478:-00296:-00230:+00192:002837.2153:06478
06479:-00148:+00104:-00081:002837.2153:06479
06480:+00119:+00014:-00066:002837.2153:06480
06481:+00252:+00219:-00197:002837.2153:06481
06482:-00581:+00147:-00030:002838.0419:06482
06483:-00396:+00226:-00080:002838.0419:06483
06484:+00457:-00098:-00081:002838.0419:06484
06485:+00026:+00051:-00222:002838.0419:06485
06486:-00186:-00003:+00304:002838.0419:06486
06487:+00027:+00095:-00029:002838.0419:06487
06488:+00108:+00474:+00066:002838.0419:06488
06489:-00007:+00131:-00403:002825.4548:06489
06490:+00187:-00114:+00251:002825.4548:06490
06491:-00287:-00095:-00191:002825.4548:06491
06492:+00021:-00182:+00395:002825.4548:06492
06493:+00152:+00312:-00325:002825.4548:06493
06494:-00076:+00261:+00043:002825.4548:06494
06495:-00309:-00193:-00514:002825.4548:06495
06496:-00119:-00197:+00442:002830.7163:06496
06497:+00098:+00107:-00209:002830.7163:06497
06498:+00050:-00118:+00086:002830.7163:06498
06499:-00122:-00405:-00328:002830.7163:06499
06500:-00111:+00586:+00206:002830.7163:06500
06501:+00184:-00206:-00346:002830.7163:06501
06502:+00027:+00260:+00007:002830.7163:06502
06503:-00103:-00099:-00040:002838.0659:06503
06504:-00312:-00063:+00193:002838.0659:06504
06505:-00047:-00291:+00290:002838.0659:06505
06506:+00166:+00289:-00023:002838.0659:06506
06507:-00007:+00164:+00039:002838.0659:06507
06508:-00236:-00064:-00119:002838.0659:06508
06509:-00159:+00136:+00221:002838.0659:06509
06510:+00266:-00136:-00042:002838.4301:06510
06511:+00067:-00088:-00073:002838.4301:06511
06512:-00511:+00515:-00061:002838.4301:06512
06513:-00209:-00228:+00001:002838.4301:06513
06514:+00319:+00073:-00138:002838.4301:06514
06515:+00385:+00182:-00137:002838.4301:06515
06516:-00199:-00108:+00147:002838.4301:06516
06517:-00288:-00174:-00258:002843.8071:06517
06518:-00006:+00381:-00108:002843.8071:06518
06519:+00466:-00256:+00384:002843.8071:06519
06520:-00408:-00241:-00059:002843.8071:06520
06521:-00550:+00536:-00175:002843.8071:06521
06522:+00234:-00244:+00371:002843.8071:06522
06523:+00521:+00079:+00062:002843.8071:06523
06524:+00009:+00019:-00191:002851.1423:06524
06525:-00516:+00096:+00029:002851.1423:06525
06526:+00059:-00275:-00050:002851.1423:06526
06527:+00362:+00327:-00080:002851.1423:06527
06528:-00008:-00290:-00132:002851.1423:06528
06529:-00313:+00128:-00120:002851.1423:06529
06530:-00037:-00080:+00348:002851.1423:06530
06531:+00421:+00034:-00141:002851.5444:06531
06532:+00408:+00200:+00139:002851.5444:06532
06533:-00397:+00198:-00339:002851.5444:06533
06534:-00454:-00231:+00441:002851.5444:06534
06535:+00242:-00088:-00258:002851.5444:06535
06536:+00587:-00020:+00399:002851.5444:06536
06537:+00019:-00654:-00271:002851.5444:06537
06538:-00393:+00361:-00031:002857.2338:06538
06539:+00191:+00133:-00147:002857.2338:06539
06540:+00493:+00151:-00042:002857.2338:06540
06541:-00123:-00080:-00326:002857.2338:06541
06542:-00380:+00046:+00197:002857.2338:06542
06543:-00034:-00352:+00139:002857.2338:06543
06544:+00448:+00181:+00003:002857.2338:06544
06545:+00157:-00042:-00154:002857.9863:06545
06546:-00298:+00289:+00058:002857.9863:06546
06547:-00044:+00122:-00134:002857.9863:06547
06548:+00230:+00413:+00234:002857.9863:06548
06549:+00291:-00216:-00099:002857.9863:06549
06550:-00478:+00433:+00118:002857.9863:06550
06551:-00296:-00312:+00045:002857.9863:06551
06552:+00536:+00389:+00213:002845.1137:06552
06553:+00416:+00076:-00210:002845.1137:06553
06554:-00311:+00278:+00149:002845.1137:06554
06555:-00126:-00085:+00004:002845.1137:06555
06556:+00087:+00219:+00234:002845.1137:06556
06557:+00272:-00090:-00055:002845.1137:06557
06558:-00323:+00252:+00225:002845.1137:06558
06559:-00321:+00129:-00066:002850.5895:06559
06560:+00155:+00175:+00018:002850.5895:06560
06561:+00155:-00152:-00002:002850.5895:06561
06562:-00018:+00239:-00103:002850.5895:06562
06563:+00070:+00135:-00097:002850.5895:06563
06564:+00027:+00047:+00045:002850.5895:06564
06565:+00019:+00291:-00199:002850.5895:06565
06566:-00207:-00210:-00298:002851.3457:06566
06567:-00430:+00375:-00077:002851.3457:06567
06568:+00037:-00436:-00052:002851.3457:06568
06569:+00268:+00242:-00080:002851.3457:06569
06570:+00179:-00188:+00200:002851.3457:06570
06571:-00524:+00370:-00219:002851.3457:06571
06572:+00110:-00692:-00131:002851.3457:06572
06573:+00260:+00062:-00174:002851.5783:06573
06574:+00035:-00666:+00049:002851.5783:06574
06575:-00251:+00194:-00121:002851.5783:06575
06576:+00207:-00635:+00539:002851.5783:06576
06577:+00138:+00843:-00339:002851.5783:06577
06578:+00351:+00335:+00437:002851.5783:06578
06579:-00294:+00072:-00376:002851.5783:06579
06580:-00138:-00223:+00252:002850.5263:06580
06581:-00064:-00211:-00295:002850.5263:06581
06582:+00221:-00007:+00520:002850.5263:06582
06583:-00005:+00177:-00324:002850.5263:06583
06584:-00389:+00559:-00052:002850.5263:06584
06585:+00048:-00242:-00071:002850.5263:06585
06586:+00307:+00261:+00519:002850.5263:06586
06587:-00092:-00361:-00340:002857.8889:06587
06588:-00279:+00225:-00050:002857.8889:06588
06589:+00054:+00427:+00203:002857.8889:06589
06590:+00110:-00090:-00125:002857.8889:06590
06591:+00108:-00218:-00089:002857.8889:06591
06592:-00005:+00456:-00255:002857.8889:06592
06593:-00065:-00152:+00211:002857.8889:06593
06594:+00083:-00063:-00089:002858.1787:06594
06595:+00293:+00245:+00209:002858.1787:06595
06596:-00202:+00099:-00286:002858.1787:06596
06597:-00184:+00157:-00019:002858.1787:06597
06598:+00001:-00140:+00147:002858.1787:06598
06599:+00110:+00004:-00112:002858.1787:06599
06600:+00006:+00184:-00219:002858.1787:06600
06601:-00287:-00080:+00012:002870.4985:06601
06602:-00349:-00014:+00076:002870.4985:06602
06603:+00131:+00026:-00033:002870.4985:06603
06604:+00037:+00038:+00076:002870.4985:06604
06605:-00007:+00087:+00000:002870.4985:06605
06606:-00151:+00095:+00034:002870.4985:06606
06607:+00159:-00041:+00195:002870.4985:06607
06608:+00283:+00044:-00133:002877.9023:06608
06609:+00058:+00103:+00065:002877.9023:06609
06610:-00065:+00250:-00131:002877.9023:06610
06611:+00141:+00098:+00090:002877.9023:06611
06612:+00207:-00252:-00251:002877.9023:06612
06613:+00070:+00110:-00038:002877.9023:06613
06614:-00192:-00206:-00181:002877.9023:06614
06615:+00043:-00061:+00081:002871.4619:06615
06616:+00228:-00050:+00177:002871.4619:06616
06617:-00068:+00106:+00048:002871.4619:06617
06618:-00202:+00066:-00337:002871.4619:06618
06619:-00052:+00095:-00012:002871.4619:06619
06620:+00075:-00014:+00029:002871.4619:06620
06621:-00027:+00050:+00038:002871.4619:06621
06622:+00007:+00188:-00031:002890.7116:06622
06623:+00020:-00064:-00135:002890.7116:06623
06624:+00085:+00062:+00100:002890.7116:06624
06625:+00122:+00103:+00048:002890.7116:06625
06626:-00101:-00108:+00041:002890.7116:06626
06627:-00054:+00048:+00087:002890.7116:06627
06628:+00347:+00052:+00203:002890.7116:06628
06629:+00409:+00098:-00014:002884.6672:06629
06630:+00158:+00209:+00147:002884.6672:06630
06631:-00253:-00007:+00078:002884.6672:06631
06632:-00135:+00000:+00247:002884.6672:06632
06633:+00408:+00150:-00175:002884.6672:06633
06634:-00044:-00013:+00011:002884.6672:06634
06635:-00350:-00165:+00056:002884.6672:06635
06636:+00023:+00091:+00056:002884.8100:06636
06637:+00114:+00110:-00088:002884.8100:06637
06638:+00025:+00130:-00117:002884.8100:06638
06639:-00302:-00222:-00181:002884.8100:06639
06640:-00219:+00083:-00039:002884.8100:06640
06641:+00180:-00039:-00072:002884.8100:06641
06642:+00152:+00203:-00023:002884.8100:06642
06643:-00080:-00082:-00108:002890.7216:06643
06644:-00087:+00044:-00066:002890.7216:06644
06645:+00244:+00027:-00140:002890.7216:06645
06646:+00181:-00017:+00042:002890.7216:06646
06647:-00201:+00058:-00176:002890.7216:06647
06648:-00236:+00012:+00170:002890.7216:06648
06649:+00142:+00095:+00017:002890.7216:06649
06650:-00085:-00072:-00012:002904.9680:06650
06651:-00201:+00111:-00035:002904.9680:06651
06652:-00214:+00113:+00130:002904.9680:06652
06653:+00072:+00113:+00071:002904.9680:06653
06654:+00233:+00144:+00102:002904.9680:06654
06655:-00215:+00205:-00152:002904.9680:06655
06656:-00257:-00095:+00143:002904.9680:06656
06657:+00071:+00027:+00072:002891.4714:06657
06658:+00184:+00102:-00146:002891.4714:06658
06659:+00068:+00047:-00102:002891.4714:06659
06660:-00220:+00086:-00059:002891.4714:06660
06661:-00023:-00072:-00061:002891.4714:06661
06662:-00012:+00052:+00037:002891.4714:06662
06663:-00031:+00178:+00082:002891.4714:06663
06664:-00191:+00123:+00111:002897.5800:06664
06665:+00206:+00134:+00165:002897.5800:06665
06666:-00034:+00309:-00177:002897.5800:06666
06667:-00097:-00330:+00122:002897.5800:06667
06668:-00314:-00114:-00249:002897.5800:06668
06669:-00225:+00230:+00302:002897.5800:06669
06670:-00017:-00339:+00084:002904.9929:06670
06671:+00329:+00365:+00345:002904.9929:06671
06672:-00508:+00169:-00255:002904.9929:06672
06673:-00142:+00362:+00112:002904.9929:06673
06674:-00003:-00087:-00203:002904.9929:06674
06675:+00008:-00332:+00132:002904.9929:06675
06676:-00242:-00039:-00348:002904.9929:06676
06677:+00120:-00082:+00326:002891.5556:06677
06678:+00017:+00409:-00024:002891.5556:06678
06679:+00200:+00220:+00036:002891.5556:06679
06680:-00094:+00085:-00357:002891.5556:06680
06681:-00090:+00390:+00311:002891.5556:06681
06682:+00216:-00223:-00371:002891.5556:06682
06683:+00095:-00122:+00120:002891.5556:06683
06684:-00191:-00064:-00369:002883.9108:06684
06685:+00368:-00052:+00238:002883.9108:06685
06686:+00485:-00279:-00370:002883.9108:06686
06687:-00224:+00193:-00038:002883.9108:06687
06688:-00110:-00210:-00098:002883.9108:06688
06689:+00145:-00068:+00149:002883.9108:06689
06690:+00064:-00080:-00102:002883.9108:06690
06691:+00046:+00128:-00185:002877.8969:06691
06692:+00173:+00032:-00464:002877.8969:06692
06693:-00176:+00205:+00173:002877.8969:06693
06694:+00168:-00273:+00048:002877.8969:06694
06695:+00244:+00013:+00253:002877.8969:06695
06696:-00125:+00076:+00206:002877.8969:06696
06697:-00128:-00030:+00212:002877.8969:06697
06698:+00391:-00104:+00373:002845.0036:06698
06699:-00036:+00324:-00016:002845.0036:06699
06700:-00122:+00152:-00035:002845.0036:06700
06701:+00083:+00164:+00230:002845.0036:06701
06702:+00053:-00038:+00236:002845.0036:06702
06703:-00135:-00109:-00274:002845.0036:06703
06704:+00251:+00215:+00428:002845.0036:06704
06705:+00285:+00235:-00123:002830.7448:06705
06706:-00020:+00167:+00123:002830.7448:06706
06707:+00218:+00043:+00243:002830.7448:06707
06708:+00138:+00042:+00339:002830.7448:06708
06709:+00004:-00078:-00266:002830.7448:06709
06710:+00256:+00037:+00639:002830.7448:06710
06711:-00037:-00279:-00002:002830.7448:06711
06712:-00056:+00379:-00135:002818.5961:06712
06713:+00051:-00190:-00370:002818.5961:06713
06714:-00176:+00481:+00000:002818.5961:06714
06715:-00082:-00463:-00520:002818.5961:06715
06716:-00150:+00295:-00057:002818.5961:06716
06717:-00025:-00434:+00411:002818.5961:06717
06718:+00005:+00360:+00315:002818.5961:06718
06719:+00446:-00217:-00601:002818.5961:06719
06720:-00145:+00457:+00120:002806.2475:06720
06721:-00120:-00345:+00066:002806.2475:06721
06722:+00091:-00017:-00313:002806.2475:06722
06723:+00182:-00024:+00169:002806.2475:06723
06724:-00153:+00196:+00222:002806.2475:06724
06725:-00062:+00108:-00035:002806.2475:06725
06726:-00045:+00204:-00296:002806.2475:06726
06727:-00059:+00070:+00199:002798.5407:06727
06728:+00082:-00164:-00237:002798.5407:06728
06729:-00200:+00243:-00121:002798.5407:06729
06730:-00230:-00033:-00142:002798.5407:06730
06731:+00227:+00068:+00060:002798.5407:06731
06732:+00017:+00081:-00159:002798.5407:06732
06733:-00255:-00111:+00030:002798.5407:06733
06734:-00034:+00110:+00251:002805.8066:06734
06735:+00174:-00108:-00080:002805.8066:06735
06736:-00033:+00013:-00004:002805.8066:06736
06737:-00138:-00084:+00325:002805.8066:06737
06738:-00003:+00098:+00387:002805.8066:06738
06739:-00100:-00147:-00230:002805.8066:06739
06740:-00003:+00341:+00272:002805.8066:06740
06741:+00095:-00321:-00016:002799.9636:06741
06742:-00368:+00136:-00169:002799.9636:06742
06743:-00180:-00110:-00252:002799.9636:06743
06744:+00119:+00033:+00077:002799.9636:06744
06745:-00147:-00247:-00253:002799.9636:06745
06746:-00257:+00191:+00090:002799.9636:06746
06747:+00075:-00197:+00373:002799.9636:06747
06748:-00007:+00301:-00257:002817.8161:06748
06749:+00012:-00009:-00181:002817.8161:06749
06750:-00099:+00063:-00181:002817.8161:06750
06751:+00008:-00030:+00135:002817.8161:06751
06752:+00057:-00143:-00222:002817.8161:06752
06753:+00100:+00167:+00165:002817.8161:06753
06754:-00052:-00060:-00196:002817.8161:06754
06755:-00121:+00231:-00128:002825.1469:06755
06756:+00064:-00192:-00124:002825.1469:06756
06757:-00017:+00101:+00027:002825.1469:06757
06758:-00129:-00338:-00007:002825.1469:06758
06759:+00030:+00207:+00009:002825.1469:06759
06760:+00024:-00058:+00124:002825.1469:06760
06761:-00060:+00088:-00016:002825.1469:06761
06762:+00082:+00034:-00054:002832.0393:06762
06763:+00125:+00175:-00093:002832.0393:06763
06764:+00050:-00126:-00032:002832.0393:06764
06765:-00012:+00304:-00019:002832.0393:06765
06766:-00003:-00160:+00228:002832.0393:06766
06767:+00111:+00000:-00088:002832.0393:06767
06768:+00000:-00038:-00091:002832.0393:06768
06769:-00070:+00040:+00132:002850.5317:06769
06770:+00146:-00313:-00062:002850.5317:06770
06771:+00036:+00202:+00023:002850.5317:06771
06772:-00134:-00140:+00155:002850.5317:06772
06773:+00038:+00111:+00019:002850.5317:06773
06774:-00019:-00161:+00077:002850.5317:06774
06775:-00007:+00213:+00011:002850.5317:06775
06776:+00041:-00059:+00074:002851.2976:06776
06777:-00111:+00228:-00018:002851.2976:06777
06778:+00062:-00097:+00145:002851.2976:06778
06779:+00165:+00109:+00020:002851.2976:06779
06780:-00045:+00023:-00127:002851.2976:06780
06781:-00154:-00254:+00043:002851.2976:06781
06782:-00086:+00186:-00101:002851.2976:06782
06783:+00404:+00076:+00109:002851.5876:06783
06784:+00313:-00011:-00070:002851.5876:06784
06785:-00378:-00003:+00036:002851.5876:06785
06786:+00061:-00095:+00077:002851.5876:06786
06787:+00291:+00025:-00181:002851.5876:06787
06788:-00007:-00025:+00041:002851.5876:06788
06789:-00052:-00092:+00016:002851.5876:06789
06790:-00160:+00181:-00075:002857.2050:06790
06791:+00098:-00203:+00023:002857.2050:06791
06792:+00344:+00118:-00023:002857.2050:06792
06793:-00060:-00194:+00146:002857.2050:06793
06794:-00139:+00172:+00005:002857.2050:06794
06795:+00138:-00005:-00064:002857.2050:06795
06796:+00157:+00388:-00176:002857.2050:06796
06797:+00073:-00277:-00099:002864.5844:06797
06798:-00071:+00404:+00016:002864.5844:06798
06799:-00073:-00390:-00049:002864.5844:06799
06800:-00179:+00452:-00035:002864.5844:06800
06801:+00299:-00377:+00270:002864.5844:06801
06802:-00128:+00617:+00140:002864.5844:06802
06803:-00074:-00232:-00181:002864.5844:06803
06804:+00030:+00371:+00033:002851.5690:06804
06805:+00082:-00279:+00115:002851.5690:06805
06806:-00058:+00055:-00245:002851.5690:06806
06807:+00069:-00112:+00090:002851.5690:06807
06808:-00085:+00370:+00067:002851.5690:06808
06809:+00212:+00011:+00173:002851.5690:06809
06810:+00259:+00220:-00101:002851.5690:06810
06811:-00120:-00282:-00101:002857.1364:06811
06812:-00234:-00159:-00090:002857.1364:06812
06813:+00304:-00043:+00179:002857.1364:06813
06814:+00061:-00215:-00031:002857.1364:06814
06815:-00073:+00168:+00083:002857.1364:06815
06816:-00132:-00119:-00024:002857.1364:06816
06817:-00077:+00189:+00110:002857.1364:06817
06818:+00188:-00004:+00005:002857.7770:06818
06819:+00191:-00109:+00011:002857.7770:06819
06820:-00264:-00440:-00081:002857.7770:06820
06821:-00219:+00289:-00023:002857.7770:06821
06822:+00094:-00060:-00035:002857.7770:06822
06823:+00266:+00158:+00248:002857.7770:06823
06824:-00267:-00180:-00272:002857.7770:06824
06825:-00571:-00165:-00117:002851.5300:06825
06826:-00033:-00142:+00290:002851.5300:06826
06827:+00466:+00244:+00090:002851.5300:06827
06828:-00032:+00034:-00193:002851.5300:06828
06829:-00515:-00005:-00157:002851.5300:06829
06830:-00143:+00112:+00173:002851.5300:06830
06831:+00329:-00256:+00043:002851.5300:06831
06832:-00001:-00018:-00062:002863.5471:06832
06833:-00090:+00063:-00190:002863.5471:06833
06834:+00014:-00004:+00049:002863.5471:06834
06835:+00172:+00130:+00002:002863.5471:06835
06836:+00116:+00046:-00067:002863.5471:06836
06837:-00345:-00002:-00139:002863.5471:06837
06838:-00239:+00213:+00015:002863.5471:06838
06839:+00356:-00039:+00094:002871.0461:06839
06840:-00015:+00194:-00297:002871.0461:06840
06841:-00416:-00122:+00020:002871.0461:06841
06842:-00064:+00043:-00116:002871.0461:06842
06843:+00266:+00160:-00126:002871.0461:06843
06844:+00047:-00019:+00022:002871.0461:06844
06845:-00240:+00057:-00017:002871.0461:06845
06846:-00166:+00085:-00076:002871.2468:06846
06847:+00333:+00071:+00180:002871.2468:06847
06848:+00057:+00088:+00013:002871.2468:06848
06849:-00195:-00240:-00081:002871.2468:06849
06850:-00232:-00032:-00254:002871.2468:06850
06851:+00313:+00052:+00179:002871.2468:06851
06852:+00075:-00141:-00019:002871.2468:06852
06853:-00305:+00044:-00177:002876.9987:06853
06854:-00316:+00021:-00133:002876.9987:06854
06855:-00185:+00029:-00056:002876.9987:06855
06856:+00207:+00115:+00117:002876.9987:06856
06857:-00023:+00113:-00035:002876.9987:06857
06858:-00494:-00163:+00083:002876.9987:06858
06859:+00259:+00067:-00051:002876.9987:06859
06860:+00425:+00087:+00089:002891.1650:06860
06861:-00078:-00075:-00036:002891.1650:06861
06862:-00155:+00106:-00003:002891.1650:06862
06863:+00194:+00091:-00004:002891.1650:06863
06864:+00561:-00068:+00042:002891.1650:06864
06865:+00465:-00035:-00022:002891.1650:06865
06866:+00042:+00053:-00268:002891.1650:06866
06867:+00213:+00273:-00112:002877.8750:06867
06868:+00283:+00027:-00103:002877.8750:06868
06869:+00048:-00272:+00170:002877.8750:06869
06870:-00032:+00065:-00180:002877.8750:06870
06871:+00110:+00059:-00053:002877.8750:06871
06872:+00151:-00067:+00016:002877.8750:06872
06873:-00227:+00046:-00053:002877.8750:06873
06874:-00273:-00176:-00194:002890.5319:06874
06875:-00128:+00117:-00147:002890.5319:06875
06876:+00034:-00122:-00130:002890.5319:06876
06877:+00011:-00011:+00071:002890.5319:06877
06878:-00179:-00257:-00354:002890.5319:06878
06879:-00221:+00308:+00023:002890.5319:06879
06880:+00258:-00195:-00032:002890.5319:06880
06881:+00253:+00302:+00124:002898.0576:06881
06882:+00151:+00262:+00147:002898.0576:06882
06883:-00065:+00302:-00170:002898.0576:06883
06884:+00215:+00110:+00326:002898.0576:06884
06885:+00302:-00111:-00143:002898.0576:06885
06886:-00190:-00044:-00001:002898.0576:06886
06887:-00364:+00133:-00058:002898.0576:06887
06888:+00172:-00118:+00272:002884.6276:06888
06889:+00082:-00149:+00052:002884.6276:06889
06890:-00202:+00295:-00102:002884.6276:06890
06891:-00431:-00021:-00164:002884.6276:06891
06892:+00225:+00009:+00351:002884.6276:06892
06893:+00233:-00019:-00133:002884.6276:06893
06894:-00148:+00129:+00130:002884.6276:06894
06895:-00297:-00055:-00082:002897.3391:06895
06896:+00028:+00253:-00127:002897.3391:06896
06897:+00350:-00050:+00018:002897.3391:06897
06898:+00194:-00065:+00046:002897.3391:06898
06899:-00311:-00236:-00186:002897.3391:06899
06900:+00070:+00073:+00048:002897.3391:06900
06901:+00372:+00106:+00185:002897.3391:06901
06902:+00059:+00008:-00008:002904.8225:06902
06903:-00276:-00062:-00126:002904.8225:06903
06904:-00311:+00327:-00062:002904.8225:06904
06905:+00325:-00043:+00099:002904.8225:06905
06906:+00218:+00007:+00005:002904.8225:06906
06907:-00537:+00027:-00092:002904.8225:06907
06908:-00174:+00129:+00080:002904.8225:06908
06909:+00269:+00081:+00144:002898.1484:06909
06910:+00338:+00056:+00111:002898.1484:06910
06911:-00516:+00109:-00294:002898.1484:06911
06912:-00480:-00039:+00155:002898.1484:06912
06913:+00396:+00081:+00386:002898.1484:06913
06914:+00455:-00019:+00079:002898.1484:06914
06915:-00057:+00288:-00018:002904.2238:06915
06916:-00307:+00348:-00027:002904.2238:06916
06917:+00007:-00038:+00209:002904.2238:06917
06918:+00443:-00005:-00108:002904.2238:06918
06919:-00554:-00014:-00203:002904.2238:06919
06920:-00635:-00097:-00080:002904.2238:06920
06921:+00345:+00056:+00075:002904.2238:06921
06922:+00441:+00273:+00052:002897.9975:06922
06923:-00247:-00127:-00147:002897.9975:06923
06924:-00454:+00386:-00177:002897.9975:06924
06925:+00139:+00243:+00059:002897.9975:06925
06926:+00121:-00415:-00250:002897.9975:06926
06927:-00251:+00201:+00185:002897.9975:06927
06928:-00382:-00327:+00019:002897.9975:06928
06929:+00257:+00148:+00348:002898.0639:06929
06930:+00061:+00384:-00219:002898.0639:06930
06931:+00161:+00358:+00380:002898.0639:06931
06932:-00490:+00062:-00163:002898.0639:06932
06933:-00142:-00467:+00224:002898.0639:06933
06934:+00273:+00071:-00183:002898.0639:06934
06935:+00125:-00207:+00433:002898.0639:06935
06936:-00277:-00486:-00307:002897.2839:06936
06937:-00048:+00088:+00504:002897.2839:06937
06938:+00485:+00208:+00029:002897.2839:06938
06939:+00526:+00217:-00096:002897.2839:06939
06940:-00499:-00063:-00522:002897.2839:06940
06941:-00521:-00119:+00643:002897.2839:06941
06942:+00444:-00616:-00134:002897.2839:06942
06943:+00100:+00392:-00065:002884.3896:06943
06944:-00212:-00102:-00170:002884.3896:06944
06945:-00229:-00108:+00042:002884.3896:06945
06946:+00305:-00104:-00332:002884.3896:06946
06947:+00285:+00269:+00078:002884.3896:06947
06948:-00171:-00499:-00048:002884.3896:06948
06949:-00253:+00239:-00106:002884.3896:06949
06950:+00166:+00016:+00328:002857.8542:06950
06951:+00530:+00009:-00020:002857.8542:06951
06952:+00483:-00021:-00411:002857.8542:06952
06953:-00444:+00012:+00009:002857.8542:06953
06954:+00266:-00030:+00311:002857.8542:06954
06955:+00613:-00058:-00339:002857.8542:06955
06956:+00010:+00144:+00415:002857.8542:06956
06957:-00230:+00185:+00066:002843.5996:06957
06958:-00029:+00207:+00027:002843.5996:06958
06959:+00209:-00018:+00057:002843.5996:06959
06960:+00179:+00084:+00258:002843.5996:06960
06961:-00185:+00163:-00189:002843.5996:06961
06962:-00042:+00085:+00255:002843.5996:06962
06963:+00117:-00241:+00237:002843.5996:06963
06964:+00394:+00155:-00155:002824.8283:06964
06965:-00203:+00078:-00272:002824.8283:06965
06966:-00421:-00272:-00044:002824.8283:06966
06967:+00234:+00139:+00103:002824.8283:06967
06968:+00370:-00109:+00225:002824.8283:06968
06969:-00319:-00276:-00446:002824.8283:06969
06970:-00334:+00260:-00245:002824.8283:06970
06971:+00086:-00270:-00373:002799.6943:06971
06972:-00029:+00118:+00003:002799.6943:06972
06973:-00182:-00217:-00255:002799.6943:06973
06974:-00312:+00416:+00102:002799.6943:06974
06975:+00087:-00540:+00478:002799.6943:06975
06976:+00129:+00634:+00199:002799.6943:06976
06977:+00296:-00112:+00393:002799.6943:06977
06978:-00011:+00390:+00150:002811.1367:06978
06979:+00069:-00305:+00100:002811.1367:06979
06980:-00236:-00058:-00457:002811.1367:06980
06981:+00389:+00003:+00302:002811.1367:06981
06982:+00104:-00444:-00098:002811.1367:06982
06983:-00348:+00304:+00059:002811.1367:06983
06984:-00011:-00089:-00394:002811.1367:06984
06985:+00098:+00282:+00248:002811.1367:06985
06986:-00225:-00031:-00352:002799.2475:06986
06987:-00164:-00090:+00158:002799.2475:06987
06988:+00053:-00029:+00222:002799.2475:06988
06989:+00051:+00089:+00198:002799.2475:06989
06990:+00066:-00018:-00175:002799.2475:06990
06991:+00051:+00298:+00068:002799.2475:06991
06992:-00083:-00256:+00119:002799.2475:06992
06993:-00087:+00071:+00237:002806.0375:06993
06994:+00215:-00166:+00063:002806.0375:06994
06995:-00242:-00192:+00044:002806.0375:06995
06996:-00309:+00016:-00159:002806.0375:06996
06997:+00089:+00152:-00146:002806.0375:06997
06998:+00146:-00139:+00154:002806.0375:06998
06999:-00206:-00254:-00216:002806.0375:06999
07000:-00232:+00162:-00051:002811.1835:07000
07001:-00016:-00325:-00179:002811.1835:07001
07002:+00080:+00025:-00041:002811.1835:07002
07003:-00026:-00097:-00273:002811.1835:07003
07004:-00214:+00176:-00190:002811.1835:07004
07005:+00102:-00133:+00292:002811.1835:07005
07006:+00102:+00122:-00094:002811.1835:07006
07007:-00046:+00281:+00110:002824.9426:07007
07008:-00163:-00165:-00155:002824.9426:07008
07009:-00101:+00030:+00276:002824.9426:07009
07010:+00319:-00170:+00133:002824.9426:07010
07011:-00102:+00104:-00036:002824.9426:07011
07012:-00366:+00021:-00162:002824.9426:07012
07013:-00084:+00108:+00319:002824.9426:07013
07014:+00406:-00175:-00036:002825.3505:07014
07015:+00005:+00152:-00396:002825.3505:07015
07016:-00292:-00119:+00095:002825.3505:07016
07017:+00003:+00075:+00114:002825.3505:07017
07018:+00271:-00054:+00128:002825.3505:07018
07019:-00113:+00103:+00021:002825.3505:07019
07020:-00239:-00200:+00035:002825.3505:07020
07021:-00004:+00263:-00143:002837.2153:07021
07022:+00336:-00045:-00020:002837.2153:07022
07023:+00205:+00022:-00029:002837.2153:07023
07024:-00200:+00081:+00127:002837.2153:07024
07025:-00121:+00025:-00069:002837.2153:07025
07026:-00054:+00032:+00048:002837.2153:07026
07027:+00146:+00234:+00097:002837.2153:07027
07028:+00177:-00179:-00062:002857.6894:07028
07029:-00249:-00018:-00172:002857.6894:07029
07030:-00046:+00015:+00268:002857.6894:07030
07031:+00237:+00059:+00105:002857.6894:07031
07032:+00283:+00052:+00023:002857.6894:07032
07033:-00311:+00071:-00152:002857.6894:07033
07034:-00343:+00025:-00239:002857.6894:07034
07035:+00288:+00177:-00024:002844.7875:07035
07036:+00398:+00216:-00059:002844.7875:07036
07037:-00108:+00100:-00057:002844.7875:07037
07038:-00331:-00088:-00091:002844.7875:07038
07039:-00011:+00219:+00156:002844.7875:07039
07040:+00562:+00061:+00109:002844.7875:07040
07041:-00242:+00238:-00178:002844.7875:07041
07042:-00548:+00091:+00355:002863.5715:07042
07043:+00321:+00203:+00074:002863.5715:07043
07044:+00375:-00014:-00099:002863.5715:07044
07045:-00128:-00053:-00160:002863.5715:07045
07046:-00222:+00162:-00019:002863.5715:07046
07047:-00184:-00027:-00003:002863.5715:07047
07048:+00286:+00017:+00076:002863.5715:07048
07049:-00033:+00197:-00061:002870.9479:07049
07050:-00427:+00053:-00149:002870.9479:07050
07051:-00447:+00162:+00127:002870.9479:07051
07052:+00259:+00064:+00083:002870.9479:07052
07053:+00322:+00073:-00055:002870.9479:07053
07054:-00615:+00327:-00225:002870.9479:07054
07055:-00514:-00662:+00132:002870.9479:07055
07056:+00244:+00188:-00177:002871.1442:07056
07057:+00547:-00423:-00030:002871.1442:07057
07058:-00272:+00022:-00254:002871.1442:07058
07059:-00121:-00512:+00407:002871.1442:07059
07060:+00577:+00590:-00142:002871.1442:07060
07061:+00686:+00065:-00096:002871.1442:07061
07062:-00339:+00157:-00367:002871.1442:07062
07063:-00182:-00021:+00425:002876.9638:07063
07064:+00252:-00255:-00215:002876.9638:07064
07065:+00220:-00013:+00294:002876.9638:07065
07066:-00118:+00200:-00312:002876.9638:07066
07067:-00665:+00209:-00123:002876.9638:07067
07068:+00291:-00100:+00125:002876.9638:07068
07069:+00647:+00145:+00102:002876.9638:07069
07070:-00538:-00192:-00306:002870.9086:07070
07071:-00344:+00107:+00181:002870.9086:07071
07072:+00204:+00108:+00186:002870.9086:07072
07073:+00452:-00027:+00004:002870.9086:07073
07074:+00238:-00028:-00152:002870.9086:07074
07075:-00400:+00275:-00233:002870.9086:07075
07076:+00128:-00060:+00190:002870.9086:07076
07077:+00458:+00027:+00150:002877.8999:07077
07078:+00271:+00112:-00053:002877.8999:07078
07079:-00333:-00088:-00143:002877.8999:07079
07080:-00149:-00102:-00007:002877.8999:07080
07081:+00311:+00134:+00127:002877.8999:07081
07082:+00015:-00242:-00023:002877.8999:07082
07083:-00175:+00480:-00096:002877.8999:07083
07084:-00320:-00234:+00043:002890.5617:07084
07085:-00182:+00114:+00132:002890.5617:07085
07086:+00301:-00060:+00148:002890.5617:07086
07087:-00075:+00097:+00033:002890.5617:07087
07088:-00199:-00032:+00016:002890.5617:07088
07089:+00098:+00134:+00268:002890.5617:07089
07090:+00184:-00218:+00055:002890.5617:07090
07091:+00027:+00019:-00053:002884.4841:07091
07092:-00010:+00029:+00244:002884.4841:07092
07093:-00035:+00036:+00219:002884.4841:07093
07094:+00177:+00203:+00136:002884.4841:07094
07095:-00024:+00306:+00043:002884.4841:07095
07096:-00143:-00003:-00066:002884.4841:07096
07097:-00053:+00284:+00070:002884.4841:07097
07098:+00450:-00270:+00307:002884.6179:07098
07099:+00063:+00204:+00141:002884.6179:07099
07100:-00330:-00170:-00162:002884.6179:07100
07101:+00024:+00062:-00009:002884.6179:07101
07102:+00212:-00021:+00260:002884.6179:07102
07103:+00152:-00052:-00248:002884.6179:07103
07104:-00065:-00115:+00015:002897.3840:07104
07105:-00223:-00173:-00246:002897.3840:07105
07106:+00045:+00029:-00076:002897.3840:07106
07107:+00450:-00316:-00211:002897.3840:07107
07108:+00150:+00452:-00254:002897.3840:07108
07109:-00469:-00537:-00226:002897.3840:07109
07110:-00125:-00003:-00182:002897.3840:07110
07111:+00515:-00009:-00177:002898.1176:07111
07112:+00193:-00058:-00302:002898.1176:07112
07113:-00224:-00137:-00276:002898.1176:07113
07114:+00009:-00120:-00126:002898.1176:07114
07115:+00294:-00325:-00419:002898.1176:07115
07116:-00024:-00190:-00151:002898.1176:07116
07117:-00223:-00256:-00103:002898.1176:07117
07118:-00112:-00189:-00064:002884.6276:07118
07119:+00241:+00213:+00153:002884.6276:07119
07120:+00016:+00022:-00234:002884.6276:07120
07121:-00221:+00051:+00036:002884.6276:07121
07122:-00131:-00082:+00020:002884.6276:07122
07123:+00067:-00080:+00001:002884.6276:07123
07124:+00087:-00018:+00111:002884.6276:07124
07125:-00140:-00274:+00000:002904.2387:07125
07126:-00150:-00124:+00037:002904.2387:07126
07127:+00051:-00091:+00113:002904.2387:07127
07128:-00108:+00053:-00101:002904.2387:07128
07129:-00103:+00167:+00080:002904.2387:07129
07130:-00060:+00010:+00274:002904.2387:07130
07131:+00125:+00232:-00068:002904.2387:07131
07132:+00052:+00112:-00183:002904.9226:07132
07133:-00305:+00094:-00168:002904.9226:07133
07134:-00260:-00111:+00075:002904.9226:07134
07135:+00308:+00041:+00042:002904.9226:07135
07136:-00048:-00131:+00024:002904.9226:07136
07137:-00083:+00232:+00127:002904.9226:07137
07138:-00112:-00099:+00029:002904.9226:07138
07139:-00055:+00123:+00203:002898.2280:07139
07140:+00297:+00246:+00046:002898.2280:07140
07141:-00034:+00023:-00031:002898.2280:07141
07142:-00292:+00233:+00037:002898.2280:07142
07143:-00140:+00021:+00113:002898.2280:07143
07144:+00042:+00055:+00016:002898.2280:07144
07145:-00043:-00005:-00126:002898.2280:07145
07146:-00255:+00153:+00101:002904.4252:07146
07147:-00002:+00009:+00114:002904.4252:07147
07148:+00130:+00102:+00010:002904.4252:07148
07149:-00174:+00249:-00041:002904.4252:07149
07150:-00161:-00014:+00136:002904.4252:07150
07151:+00006:-00139:+00203:002904.4252:07151
07152:+00112:+00072:-00107:002904.4252:07152
07153:+00118:+00006:+00034:002905.1489:07153
07154:-00058:+00108:-00071:002905.1489:07154
07155:-00012:-00047:-00042:002905.1489:07155
07156:+00274:-00012:+00157:002905.1489:07156
07157:+00079:+00142:-00320:002905.1489:07157
07158:-00181:-00071:-00144:002905.1489:07158
07159:-00195:-00189:+00007:002905.1489:07159
07160:+00254:+00055:+00074:002898.4724:07160
07161:+00087:-00155:-00114:002898.4724:07161
07162:-00117:+00126:-00207:002898.4724:07162
07163:-00269:-00233:-00119:002898.4724:07163
07164:-00120:-00063:-00116:002898.4724:07164
07165:+00296:-00069:-00012:002898.4724:07165
07166:-00109:-00141:+00099:002898.4724:07166
07167:-00268:-00045:-00001:002904.5664:07167
07168:+00129:+00106:+00082:002904.5664:07168
07169:+00184:+00038:-00118:002904.5664:07169
07170:-00109:+00050:+00129:002904.5664:07170
07171:-00312:-00180:+00041:002904.5664:07171
07172:-00141:-00018:+00038:002904.5664:07172
07173:+00178:+00109:+00000:002912.0075:07173
07174:-00236:+00164:+00191:002912.0075:07174
07175:-00237:+00052:-00096:002912.0075:07175
07176:+00253:+00056:+00092:002912.0075:07176
07177:+00205:+00172:-00169:002912.0075:07177
07178:-00171:-00190:+00162:002912.0075:07178
07179:-00329:+00046:-00151:002912.0075:07179
07180:+00126:-00342:+00027:002891.6401:07180
07181:+00112:+00139:-00294:002891.6401:07181
07182:-00004:-00296:+00327:002891.6401:07182
07183:+00130:-00091:-00228:002891.6401:07183
07184:+00247:+00175:-00086:002891.6401:07184
07185:-00051:-00023:-00517:002891.6401:07185
07186:-00047:+00177:-00022:002891.6401:07186
07187:-00018:+00019:-00565:002890.8015:07187
07188:+00114:-00117:+00077:002890.8015:07188
07189:+00107:-00397:-00062:002890.8015:07189
07190:+00052:+00151:+00201:002890.8015:07190
07191:+00211:-00103:-00434:002890.8015:07191
07192:+00117:+00655:+00221:002890.8015:07192
07193:+00004:-00485:-00234:002890.8015:07193
07194:+00021:+01035:-00306:002877.9912:07194
07195:+00069:-00148:-00110:002877.9912:07195
07196:+00061:+00521:+00252:002877.9912:07196
07197:+00375:-00262:+00264:002877.9912:07197
07198:-00141:+00862:-00346:002877.9912:07198
07199:-00269:-00452:-00128:002877.9912:07199
07200:+00064:+00218:+00010:002877.9912:07200
07201:+00339:-00043:+00207:002851.6413:07201
07202:-00073:-00105:-00046:002851.6413:07202
07203:+00010:-00213:+00484:002851.6413:07203
07204:+00052:+00426:-00031:002851.6413:07204
07205:+00227:-00109:+00241:002851.6413:07205
07206:-00055:-00113:-00350:002851.6413:07206
07207:-00279:+00182:+00451:002851.6413:07207
07208:-00080:-00185:-00207:002837.4223:07208
07209:+00149:+00048:+00230:002837.4223:07209
07210:+00168:+00005:-00086:002837.4223:07210
07211:-00235:+00115:-00257:002837.4223:07211
07212:-00276:-00233:-00291:002837.4223:07212
07213:+00158:+00037:+00101:002837.4223:07213
07214:+00337:-00317:-00075:002837.4223:07214
07215:-00139:+00129:-00185:002838.1376:07215
07216:-00220:-00004:+00413:002838.1376:07216
07217:+00019:+00010:+00212:002838.1376:07217
07218:+00284:-00247:-00204:002838.1376:07218
07219:-00213:+00273:-00163:002838.1376:07219
07220:-00268:+00046:+00297:002838.1376:07220
07221:-00117:+00154:+00102:002838.1376:07221
07222:-00060:-00007:-00038:002825.4877:07222
07223:+00059:+00198:+00122:002825.4877:07223
07224:+00106:-00175:+00258:002825.4877:07224
07225:-00277:+00320:-00147:002825.4877:07225
07226:-00044:+00032:-00078:002825.4877:07226
07227:+00134:+00042:-00166:002825.4877:07227
07228:-00099:+00035:+00165:002825.4877:07228
07229:-00127:+00137:+00075:002830.7307:07229
07230:+00197:-00086:+00204:002830.7307:07230
07231:-00160:+00007:-00231:002830.7307:07231
07232:-00053:+00333:-00145:002830.7307:07232
07233:-00094:-00045:-00361:002830.7307:07233
07234:+00101:-00158:+00255:002830.7307:07234
07235:-00068:-00246:-00528:002830.7307:07235
07236:-00078:+00164:+00206:002830.7307:07236
07237:+00099:+00035:-00449:002831.4553:07237
07238:-00182:+00324:-00161:002831.4553:07238
07239:+00000:-00266:-00400:002831.4553:07239
07240:+00097:+00414:+00051:002831.4553:07240
07241:-00090:-00234:+00249:002831.4553:07241
07242:+00119:+00226:+00198:002831.4553:07242
07243:+00197:-00240:+00349:002831.4553:07243
07244:-00137:+00423:+00222:002818.8017:07244
07245:+00060:-00282:+00290:002818.8017:07245
07246:+00017:-00045:-00143:002818.8017:07246
07247:+00071:+00019:+00165:002818.8017:07247
07248:+00037:-00179:+00231:002818.8017:07248
07249:-00127:-00046:-00068:002818.8017:07249
07250:+00011:+00200:-00135:002818.8017:07250
07251:+00007:+00092:+00213:002817.5410:07251
07252:-00179:-00073:-00168:002817.5410:07252
07253:+00149:-00008:-00079:002817.5410:07253
07254:+00031:+00117:+00127:002817.5410:07254
07255:+00046:+00152:+00261:002817.5410:07255
07256:+00253:-00245:-00130:002817.5410:07256
07257:-00100:+00259:-00052:002817.5410:07257
07258:-00057:-00107:+00211:002824.9472:07258
07259:+00035:+00113:+00086:002824.9472:07259
07260:+00212:-00198:+00359:002824.9472:07260
07261:-00291:+00304:-00226:002824.9472:07261
07262:-00083:+00157:+00269:002824.9472:07262
07263:+00259:-00140:-00053:002824.9472:07263
07264:+00365:-00166:-00012:002824.9472:07264
07265:-00444:+00118:-00504:002818.9619:07265
07266:+00273:-00151:+00398:002818.9619:07266
07267:+00400:-00384:-00232:002818.9619:07267
07268:+00010:+00112:-00096:002818.9619:07268
07269:-00081:+00088:-00317:002818.9619:07269
07270:+00218:+00284:+00406:002818.9619:07270
07271:+00211:+00037:-00397:002818.9619:07271
07272:-00161:+00001:+00256:002830.6445:07272
07273:-00038:-00143:+00218:002830.6445:07273
07274:-00046:+00153:-00190:002830.6445:07274
07275:+00051:-00148:-00184:002830.6445:07275
07276:+00090:+00365:-00201:002830.6445:07276
07277:-00061:-00477:-00029:002830.6445:07277
07278:-00294:+00081:-00021:002830.6445:07278
07279:+00059:-00072:+00441:002838.0659:07279
07280:-00129:+00018:-00245:002838.0659:07280
07281:-00014:+00081:+00317:002838.0659:07281
07282:+00072:+00110:-00153:002838.0659:07282
07283:+00090:-00064:+00417:002838.0659:07283
07284:+00084:+00025:-00214:002838.0659:07284
07285:-00151:+00207:+00139:002838.0659:07285
07286:-00061:-00101:+00102:002838.4494:07286
07287:+00279:+00322:-00046:002838.4494:07287
07288:-00292:-00057:-00066:002838.4494:07288
07289:-00314:+00356:+00513:002838.4494:07289
07290:+00270:-00068:+00126:002838.4494:07290
07291:-00114:+00019:-00151:002838.4494:07291
07292:-00321:-00049:+00152:002838.4494:07292
07293:-00073:-00017:+00012:002850.4633:07293
07294:+00095:+00075:-00068:002850.4633:07294
07295:+00101:+00296:-00148:002850.4633:07295
07296:-00089:+00072:+00153:002850.4633:07296
07297:-00037:+00081:-00181:002850.4633:07297
07298:-00018:-00178:+00067:002850.4633:07298
07299:+00047:+00166:-00145:002850.4633:07299
07300:+00034:-00080:+00130:002857.8015:07300
07301:-00125:+00294:-00209:002857.8015:07301
07302:-00180:-00136:+00093:002857.8015:07302
07303:-00058:+00212:-00033:002857.8015:07303
07304:+00239:+00069:+00065:002857.8015:07304
07305:+00047:+00008:-00176:002857.8015:07305
07306:-00216:-00093:-00033:002857.8015:07306
07307:-00110:+00090:-00195:002864.7124:07307
07308:+00043:-00116:+00033:002864.7124:07308
07309:+00195:+00209:-00189:002864.7124:07309
07310:-00185:-00030:+00180:002864.7124:07310
07311:-00121:-00034:-00155:002864.7124:07311
07312:+00332:+00167:+00166:002864.7124:07312
07313:+00310:+00099:-00098:002864.7124:07313
07314:-00314:+00044:-00193:002870.4833:07314
07315:-00034:-00041:-00005:002870.4833:07315
07316:+00125:-00012:+00123:002870.4833:07316
07317:+00157:-00037:+00134:002870.4833:07317
07318:-00297:+00047:-00043:002870.4833:07318
07319:-00288:-00021:+00234:002870.4833:07319
07320:+00200:+00164:-00014:002870.4833:07320
07321:+00346:+00021:+00162:002877.8823:07321
07322:-00150:+00042:+00056:002877.8823:07322
07323:-00163:-00040:+00085:002877.8823:07323
07324:+00100:+00032:+00042:002877.8823:07324
07325:+00308:-00051:+00169:002877.8823:07325
07326:-00325:+00035:-00116:002877.8823:07326
07327:-00448:+00070:+00109:002877.8823:07327
07328:+00351:+00195:+00111:002871.4133:07328
07329:+00243:-00205:+00045:002871.4133:07329
07330:-00160:+00212:+00108:002871.4133:07330
07331:-00389:-00106:-00131:002871.4133:07331
07332:+00071:+00198:+00009:002871.4133:07332
07333:+00397:-00306:+00141:002871.4133:07333
07334:-00225:+00389:+00215:002871.4133:07334
07335:-00133:-00144:-00161:002883.9160:07335
07336:+00100:+00393:+00021:002883.9160:07336
07337:+00202:-00239:-00003:002883.9160:07337
07338:+00119:-00115:+00139:002883.9160:07338
07339:-00185:-00053:-00060:002883.9160:07339
07340:-00387:+00360:+00181:002883.9160:07340
07341:+00339:+00087:+00127:002883.9160:07341
07342:+00248:+00359:+00039:002891.3444:07342
07343:-00070:-00346:+00031:002891.3444:07343
07344:-00216:-00110:-00054:002891.3444:07344
07345:+00064:+00177:+00045:002891.3444:07345
07346:+00125:-00190:+00051:002891.3444:07346
07347:+00083:+00237:-00176:002891.3444:07347
07348:-00186:-00061:-00072:002891.3444:07348
07349:-00079:+00139:-00068:002878.0617:07349
07350:+00243:-00035:-00003:002878.0617:07350
07351:+00155:+00072:-00303:002878.0617:07351
07352:-00316:+00059:-00007:002878.0617:07352
07353:+00201:-00048:+00050:002878.0617:07353
07354:+00334:+00171:+00100:002878.0617:07354
07355:+00125:-00040:+00066:002878.0617:07355
07356:-00341:+00181:-00159:002890.7019:07356
07357:-00310:+00006:-00102:002890.7019:07357
07358:+00298:+00077:-00199:002890.7019:07358
07359:+00215:-00040:-00145:002890.7019:07359
07360:-00402:-00222:-00223:002890.7019:07360
07361:-00156:+00143:-00236:002890.7019:07361
07362:+00141:+00073:-00028:002890.7019:07362
07363:+00043:-00193:-00084:002898.1428:07363
07364:-00419:-00065:-00109:002898.1428:07364
07365:-00308:-00147:-00168:002898.1428:07365
07366:+00102:+00024:-00048:002898.1428:07366
07367:+00014:+00199:-00030:002898.1428:07367
07368:-00171:-00030:+00013:002898.1428:07368
07369:-00325:+00043:-00024:002898.1428:07369
07370:-00128:-00005:+00083:002884.7360:07370
07371:+00244:+00078:+00187:002884.7360:07371
07372:-00309:-00015:-00024:002884.7360:07372
07373:-00380:-00040:+00081:002884.7360:07373
07374:+00250:+00080:+00033:002884.7360:07374
07375:+00516:-00168:+00063:002884.7360:07375
07376:+00287:-00216:-00171:002897.4946:07376
07377:-00031:-00060:+00177:002897.4946:07377
07378:+00104:-00153:-00004:002897.4946:07378
07379:+00284:-00116:-00183:002897.4946:07379
07380:+00309:+00124:-00228:002897.4946:07380
07381:+00052:-00043:+00143:002897.4946:07381
07382:+00022:+00222:-00192:002897.4946:07382
07383:+00183:+00027:-00180:002898.1877:07383
07384:-00071:+00253:-00031:002898.1877:07384
07385:-00465:-00080:-00082:002898.1877:07385
07386:+00048:+00166:+00044:002898.1877:07386
07387:+00232:+00244:-00002:002898.1877:07387
07388:-00046:-00056:-00042:002898.1877:07388
07389:-00315:-00023:-00254:002898.1877:07389
07390:-00272:+00097:+00192:002898.2829:07390
07391:+00464:+00009:+00126:002898.2829:07391
07392:+00479:+00169:+00054:002898.2829:07392
07393:-00181:-00162:+00016:002898.2829:07393
07394:+00024:-00038:+00150:002898.2829:07394
07395:+00429:+00275:+00184:002898.2829:07395
07396:+00296:-00129:+00252:002898.2829:07396
07397:+00020:+00124:-00165:002897.5444:07397
07398:-00334:+00192:+00010:002897.5444:07398
07399:+00308:+00014:+00135:002897.5444:07399
07400:+00379:+00018:+00088:002897.5444:07400
07401:-00485:-00089:-00247:002897.5444:07401
07402:-00336:-00303:-00094:002897.5444:07402
07403:+00170:-00042:-00063:002897.5444:07403
07404:+00240:+00217:+00217:002904.9731:07404
07405:-00565:-00487:-00226:002904.9731:07405
07406:-00520:+00105:-00277:002904.9731:07406
07407:+00136:-00183:+00640:002904.9731:07407
07408:+00593:-00143:-00142:002904.9731:07408
07409:+00076:+00609:-00158:002904.9731:07409
07410:-00594:+00068:+00100:002904.9731:07410
07411:+00002:+00483:+00182:002898.2729:07411
07412:+00550:+00177:-00368:002898.2729:07412
07413:-00255:-00292:-00006:002898.2729:07413
07414:-00588:-00195:-00027:002898.2729:07414
07415:+00128:+00064:+00208:002898.2729:07415
07416:+00162:+00317:-00038:002898.2729:07416
07417:+00135:+00213:+00073:002898.2729:07417
07418:-00553:+00289:-00122:002897.4592:07418
07419:-00275:+00269:+00388:002897.4592:07419
07420:+00441:-00011:-00271:002897.4592:07420
07421:+00072:+00152:+00255:002897.4592:07421
07422:-00331:-00354:+00120:002897.4592:07422
07423:+00144:+00065:+00156:002897.4592:07423
07424:+00357:+00380:-00341:002897.4592:07424
07425:+00190:+00239:-00009:002891.3295:07425
07426:-00230:-00280:-00503:002891.3295:07426
07427:-00273:+00037:-00061:002891.3295:07427
07428:+00146:-00111:+00032:002891.3295:07428
07429:+00014:-00072:-00120:002891.3295:07429
07430:-00282:-00210:-00302:002891.3295:07430
07431:-00040:+00331:+00340:002891.3295:07431
07432:+00090:-00142:-00352:002871.3498:07432
07433:+00142:+00324:+00139:002871.3498:07433
07434:+00074:+00399:-00102:002871.3498:07434
07435:-00461:-00040:+00212:002871.3498:07435
07436:+00201:+00391:+00149:002871.3498:07436
07437:+00269:+00528:+00202:002871.3498:07437
07438:-00138:-00040:-00136:002871.3498:07438
07439:-00275:+00159:-00058:002857.0485:07439
07440:+00306:+00191:+00304:002857.0485:07440
07441:+00132:+00025:+00237:002857.0485:07441
07442:-00020:+00034:+00061:002857.0485:07442
07443:-00447:+00380:+00083:002857.0485:07443
07444:-00082:-00300:+00149:002857.0485:07444
07445:+00433:-00126:-00252:002857.0485:07445
07446:+00160:-00041:+00009:002851.2297:07446
07447:-00578:-00118:-00350:002851.2297:07447
07448:+00405:-00067:+00454:002851.2297:07448
07449:+00396:-00061:-00473:002851.2297:07449
07450:-00082:+00066:+00320:002851.2297:07450
07451:-00373:-00270:-00704:002851.2297:07451
07452:-00423:+00706:-00222:002851.2297:07452
07453:+00530:-00708:-00201:002838.5163:07453
07454:+00212:+00508:+00435:002838.5163:07454
07455:-00267:-00286:+00042:002838.5163:07455
07456:-00152:+00229:+00143:002838.5163:07456
07457:+00498:-00101:-00585:002838.5163:07457
07458:+00073:+00545:-00333:002838.5163:07458
07459:-00386:-00677:-00242:002838.5163:07459
07460:-00360:+00372:+00202:002837.3784:07460
07461:+00441:-00118:+00336:002837.3784:07461
07462:-00001:+00181:-00018:002837.3784:07462
07463:+00098:+00027:+00576:002837.3784:07463
07464:-00302:+00498:-00178:002837.3784:07464
07465:-00060:-00454:+00302:002837.3784:07465
07466:+00275:-00237:-00212:002837.3784:07466
07467:-00185:+00311:+00303:002831.5844:07467
07468:-00376:-00300:+00023:002831.5844:07468
07469:-00017:-00113:+00116:002831.5844:07469
07470:+00226:+00188:-00045:002831.5844:07470
07471:+00194:+00135:-00211:002831.5844:07471
07472:-00264:-00167:-00368:002831.5844:07472
07473:-00321:-00159:+00105:002831.5844:07473
07474:+00329:-00228:+00226:002819.0654:07474
07475:+00260:-00173:-00012:002819.0654:07475
07476:-00192:+00058:-00575:002819.0654:07476
07477:-00259:-00124:+00592:002819.0654:07477
07478:+00535:-00007:+00021:002819.0654:07478
07479:+00236:+00450:-00108:002819.0654:07479
07480:-00289:-00244:+00131:002819.0654:07480
07481:-00177:+00073:+00328:002830.7399:07481
07482:+00031:-00385:+00247:002830.7399:07482
07483:+00238:+00114:+00007:002830.7399:07483
07484:+00249:+00189:-00078:002830.7399:07484
07485:-00310:+00311:-00372:002830.7399:07485
07486:+00044:-00082:+00306:002830.7399:07486
07487:+00421:-00009:+00094:002830.7399:07487
07488:-00071:+00080:-00229:002844.5341:07488
07489:-00330:+00021:-00137:002844.5341:07489
07490:-00024:+00371:+00094:002844.5341:07490
07491:+00357:-00215:-00004:002844.5341:07491
07492:+00101:+00298:-00144:002844.5341:07492
07493:-00317:-00024:-00049:002844.5341:07493
07494:-00146:+00131:+00066:002844.5341:07494
07495:+00313:-00025:-00077:002831.8112:07495
07496:+00057:-00091:-00061:002831.8112:07496
07497:-00372:-00172:-00049:002831.8112:07497
07498:-00084:-00211:+00051:002831.8112:07498
07499:+00395:-00072:+00291:002831.8112:07499
07500:-00231:+00246:-00149:002831.8112:07500
07501:-00194:+00393:+00196:002831.8112:07501
07502:+00012:+00009:-00060:002850.3129:07502
07503:+00265:-00392:-00097:002850.3129:07503
07504:-00125:-00203:-00118:002850.3129:07504
07505:-00167:-00325:+00144:002850.3129:07505
07506:-00210:-00305:-00296:002850.3129:07506
07507:+00164:-00097:+00397:002850.3129:07507
07508:+00067:+00307:+00141:002850.3129:07508
07509:+00022:+00267:-00046:002857.6557:07509
07510:-00244:-00014:-00268:002857.6557:07510
07511:-00070:-00044:+00317:002857.6557:07511
07512:+00175:-00054:-00195:002857.6557:07512
07513:+00129:-00163:-00129:002857.6557:07513
07514:-00132:+00356:-00113:002857.6557:07514
07515:-00321:-00098:-00237:002857.6557:07515
07516:+00200:+00024:-00235:002844.7780:07516
07517:+00444:+00100:-00203:002844.7780:07517
07518:-00312:-00150:+00035:002844.7780:07518
07519:-00454:+00169:-00079:002844.7780:07519
07520:+00007:+00078:+00090:002844.7780:07520
07521:+00226:+00116:-00186:002844.7780:07521
07522:+00025:+00121:-00130:002844.7780:07522
07523:-00317:+00038:-00025:002863.5715:07523
07524:+00171:+00122:-00080:002863.5715:07524
07525:+00242:-00064:+00156:002863.5715:07525
07526:+00121:+00142:+00066:002863.5715:07526
07527:-00332:+00010:-00441:002863.5715:07527
07528:-00158:+00105:+00041:002863.5715:07528
07529:+00537:-00114:+00260:002863.5715:07529
07530:+00290:-00134:+00091:002870.9873:07530
07531:-00362:+00028:-00186:002870.9873:07531
07532:-00045:-00017:+00051:002870.9873:07532
07533:+00225:+00064:+00064:002870.9873:07533
07534:+00235:-00059:-00144:002870.9873:07534
07535:-00380:-00093:-00184:002870.9873:07535
07536:-00365:+00130:+00114:002870.9873:07536
07537:+00353:+00046:-00098:002864.5275:07537
07538:+00160:+00075:-00003:002864.5275:07538
07539:-00248:-00047:-00125:002864.5275:07539
07540:-00212:+00239:-00041:002864.5275:07540
07541:+00299:-00036:+00119:002864.5275:07541
07542:+00473:+00124:+00056:002864.5275:07542
07543:-00297:-00167:-00042:002864.5275:07543
07544:-00342:+00080:-00077:002876.9291:07544
07545:+00160:-00172:+00192:002876.9291:07545
07546:+00200:+00035:+00058:002876.9291:07546
07547:+00048:-00013:+00059:002876.9291:07547
07548:-00248:+00033:-00165:002876.9291:07548
07549:-00153:+00151:+00063:002876.9291:07549
07550:+00262:-00080:+00069:002876.9291:07550
07551:-00023:+00063:+00139:002884.4045:07551
07552:-00197:+00177:-00151:002884.4045:07552
07553:-00097:+00056:+00090:002884.4045:07553
07554:+00206:-00033:+00197:002884.4045:07554
07555:+00298:+00039:+00149:002884.4045:07555
07556:-00071:+00098:-00158:002884.4045:07556
07557:-00126:-00010:+00137:002884.4045:07557
07558:+00048:-00024:-00157:002884.5878:07558
07559:+00246:+00140:+00045:002884.5878:07559
07560:+00015:-00043:-00233:002884.5878:07560
07561:-00284:+00085:-00127:002884.5878:07561
07562:+00070:-00046:-00123:002884.5878:07562
07563:+00198:+00047:+00040:002884.5878:07563
07564:-00008:+00194:-00132:002884.5878:07564
07565:-00293:+00032:+00084:002883.7070:07565
07566:-00098:+00047:-00066:002883.7070:07566
07567:+00363:+00025:-00143:002883.7070:07567
07568:+00183:+00199:-00126:002883.7070:07568
07569:-00337:+00027:-00151:002883.7070:07569
07570:+00136:-00199:+00098:002883.7070:07570
07571:+00450:+00189:-00241:002883.7070:07571
07572:-00112:-00007:-00103:002897.9775:07572
07573:-00270:+00214:-00023:002897.9775:07573
07574:+00081:+00132:-00020:002897.9775:07574
07575:+00313:+00086:-00084:002897.9775:07575
07576:-00108:-00059:+00036:002897.9775:07576
07577:-00212:+00453:-00243:002897.9775:07577
07578:-00136:-00072:+00238:002897.9775:07578
07579:+00113:+00086:+00082:002884.5783:07579
07580:+00164:+00226:+00135:002884.5783:07580
07581:-00296:-00034:-00171:002884.5783:07581
07582:-00211:-00004:+00024:002884.5783:07582
07583:+00088:-00102:+00167:002884.5783:07583
07584:+00071:-00065:-00060:002884.5783:07584
07585:-00020:+00475:-00025:002884.5783:07585
07586:-00230:-00238:+00187:002897.3142:07586
07587:-00067:-00115:+00111:002897.3142:07587
07588:+00252:+00091:-00080:002897.3142:07588
07589:-00056:+00080:+00011:002897.3142:07589
07590:-00207:-00078:+00061:002897.3142:07590
07591:+00071:+00161:+00043:002897.3142:07591
07592:+00221:-00118:+00093:002897.9775:07592
07593:+00106:-00015:-00154:002897.9775:07593
07594:-00279:+00239:-00150:002897.9775:07594
07595:+00154:+00055:+00329:002897.9775:07595
07596:+00386:+00119:+00093:002897.9775:07596
07597:-00039:+00399:-00014:002897.9775:07597
07598:-00224:-00231:+00199:002897.9775:07598
07599:-00078:+00194:-00173:002898.0539:07599
07600:+00236:+00037:+00275:002898.0539:07600
07601:+00026:-00327:-00061:002898.0539:07601
07602:-00096:+00246:+00111:002898.0539:07602
07603:+00015:+00076:-00190:002898.0539:07603
07604:-00066:-00054:-00102:002898.0539:07604
07605:-00199:+00036:-00266:002898.0539:07605
07606:-00084:+00141:+00105:002897.2387:07606
07607:+00285:-00080:-00145:002897.2387:07607
07608:+00047:-00152:-00234:002897.2387:07608
07609:-00076:-00357:-00176:002897.2387:07609
07610:-00307:+00246:-00265:002897.2387:07610
07611:+00291:-00309:-00066:002897.2387:07611
07612:+00312:+00290:-00021:002897.2387:07612
07613:-00056:-00180:-00188:002897.9826:07613
07614:-00157:+00087:-00261:002897.9826:07614
07615:-00025:-00108:+00157:002897.9826:07615
07616:+00267:+00175:-00041:002897.9826:07616
07617:+00428:-00320:-00273:002897.9826:07617
07618:-00415:+00495:-00273:002897.9826:07618
07619:-00099:-00309:+00122:002897.9826:07619
07620:+00320:+00098:-00026:002877.8557:07620
07621:+00297:-00060:+00067:002877.8557:07621
07622:-00376:+00245:-00141:002877.8557:07622
07623:-00266:-00174:+00253:002877.8557:07623
07624:+00191:+00333:+00029:002877.8557:07624
07625:+00262:-00164:-00075:002877.8557:07625
07626:-00015:+00464:+00047:002877.8557:07626
07627:-00055:-00368:+00179:002876.9936:07627
07628:-00182:+00285:+00042:002876.9936:07628
07629:+00234:-00246:+00397:002876.9936:07629
07630:-00156:+00731:-00002:002876.9936:07630
07631:-00105:-00288:-00142:002876.9936:07631
07632:+00054:+00379:+00065:002876.9936:07632
07633:+00114:-00221:-00045:002876.9936:07633
07634:-00288:-00006:-00287:002871.0510:07634
07635:-00021:-00221:+00445:002871.0510:07635
07636:-00067:+00395:+00212:002871.0510:07636
07637:+00233:+00055:+00203:002871.0510:07637
07638:-00298:+00276:-00174:002871.0510:07638
07639:-00165:+00295:+00226:002871.0510:07639
07640:+00320:+00084:-00359:002871.0510:07640
07641:-00054:-00140:+00182:002858.0239:07641
07642:-00328:-00025:-00393:002858.0239:07642
07643:+00062:+00199:+00122:002858.0239:07643
07644:+00151:-00045:-00324:002858.0239:07644
07645:+00149:+00330:+00098:002858.0239:07645
07646:-00001:-00261:-00387:002858.0239:07646
07647:-00118:+00258:-00096:002858.0239:07647
07648:-00123:-00072:-00103:002850.3129:07648
07649:+00297:+00306:+00107:002850.3129:07649
07650:+00307:-00007:-00447:002850.3129:07650
07651:-00345:+00141:+00013:002850.3129:07651
07652:-00061:-00050:-00019:002850.3129:07652
07653:+00382:-00182:+00296:002850.3129:07653
07654:+00276:+00163:-00045:002850.3129:07654
07655:-00175:+00043:+00264:002837.9506:07655
07656:-00326:+00055:-00048:002837.9506:07656
07657:+00199:+00119:+00223:002837.9506:07657
07658:+00451:+00102:-00046:002837.9506:07658
07659:-00163:-00066:-00329:002837.9506:07659
07660:-00436:+00091:-00127:002837.9506:07660
07661:-00093:-00261:-00062:002837.9506:07661
07662:+00363:+00298:-00183:002831.8488:07662
07663:+00063:-00321:-00299:002831.8488:07663
07664:-00485:+00309:+00054:002831.8488:07664
07665:+00088:-00198:-00001:002831.8488:07665
07666:+00289:+00136:+00016:002831.8488:07666
07667:+00002:-00326:-00156:002831.8488:07667
07668:-00201:+00269:+00029:002831.8488:07668
07669:+00055:-00187:-00340:002837.1577:07669
07670:+00008:+00244:+00054:002837.1577:07670
07671:+00047:-00460:-00090:002837.1577:07671
07672:-00279:+00340:-00146:002837.1577:07672
07673:-00327:-00547:+00032:002837.1577:07673
07674:-00059:+00334:+00218:002837.1577:07674
07675:+00267:-00193:+00351:002837.1577:07675
07676:-00406:+00525:-00251:002851.0356:07676
07677:-00187:+00157:-00218:002851.0356:07677
07678:-00079:+00144:+00221:002851.0356:07678
07679:+00377:-00199:+00005:002851.0356:07679
07680:+00008:-00366:-00425:002851.0356:07680
07681:-00360:+00123:+00329:002851.0356:07681
07682:-00091:+00367:+00078:002851.0356:07682
07683:+00427:+00185:+00162:002838.2583:07683
07684:-00242:+00026:-00406:002838.2583:07684
07685:-00270:-00096:+00305:002838.2583:07685
07686:-00184:-00277:-00561:002838.2583:07686
07687:+00278:+00035:+00130:002838.2583:07687
07688:+00273:-00033:-00056:002838.2583:07688
07689:-00238:+00156:-00108:002838.2583:07689
07690:-00052:-00204:-00261:002843.6865:07690
07691:+00338:+00149:+00392:002843.6865:07691
07692:+00199:-00173:-00193:002843.6865:07692
07693:+00057:-00065:-00242:002843.6865:07693
07694:-00197:+00236:-00020:002843.6865:07694
07695:+00187:-00060:+00538:002843.6865:07695
07696:+00493:+00194:-00133:002843.6865:07696
07697:+00037:+00095:-00005:002851.0600:07697
07698:-00244:+00016:+00056:002851.0600:07698
07699:-00188:-00040:-00219:002851.0600:07699
07700:+00140:+00006:+00021:002851.0600:07700
07701:+00250:+00142:+00047:002851.0600:07701
07702:-00116:+00120:-00120:002851.0600:07702
07703:-00391:-00093:-00060:002851.0600:07703
07704:+00045:+00008:+00123:002851.3613:07704
07705:+00468:-00049:+00007:002851.3613:07705
07706:-00339:-00068:-00157:002851.3613:07706
07707:-00608:+00095:+00165:002851.3613:07707
07708:+00306:-00101:+00497:002851.3613:07708
07709:+00392:+00007:-00108:002851.3613:07709
07710:-00069:-00007:+00021:002851.3613:07710
07711:-00499:-00050:+00083:002856.9560:07711
07712:-00056:-00013:+00113:002856.9560:07712
07713:+00320:-00147:-00077:002856.9560:07713
07714:-00120:+00058:-00025:002856.9560:07714
07715:-00139:+00140:-00101:002856.9560:07715
07716:-00178:-00265:+00013:002856.9560:07716
07717:+00203:+00027:+00018:002856.9560:07717
07718:+00150:+00162:-00071:002864.3940:07718
07719:-00055:+00057:+00224:002864.3940:07719
07720:-00067:-00031:-00081:002864.3940:07720
07721:-00006:+00159:+00045:002864.3940:07721
07722:+00080:-00101:-00220:002864.3940:07722
07723:+00025:+00150:+00092:002864.3940:07723
07724:+00013:-00393:+00039:002864.3940:07724
07725:+00097:+00532:-00081:002864.6540:07725
07726:+00007:-00148:-00114:002864.6540:07726
07727:+00002:+00155:-00128:002864.6540:07727
07728:-00009:+00120:-00206:002864.6540:07728
07729:-00019:-00055:+00165:002864.6540:07729
07730:+00012:-00246:-00083:002864.6540:07730
07731:+00115:+00296:+00007:002864.6540:07731
07732:+00129:-00365:-00064:002870.3161:07732
07733:-00027:+00251:-00110:002870.3161:07733
07734:-00057:-00082:+00000:002870.3161:07734
07735:+00007:+00114:-00042:002870.3161:07735
07736:+00060:+00059:-00175:002870.3161:07736
07737:-00098:-00059:+00001:002870.3161:07737
07738:-00082:-00044:-00047:002870.3161:07738
07739:+00039:+00235:-00121:002884.3896:07739
07740:+00011:+00069:+00098:002884.3896:07740
07741:-00100:+00063:+00059:002884.3896:07741
07742:+00002:+00110:-00094:002884.3896:07742
07743:+00016:+00153:-00212:002884.3896:07743
07744:+00241:+00189:+00099:002884.3896:07744
07745:+00090:-00234:+00070:002884.3896:07745
07746:-00069:+00082:+00018:002871.1542:07746
07747:+00021:+00009:-00075:002871.1542:07747
07748:+00174:+00167:+00192:002871.1542:07748
07749:-00078:+00059:-00172:002871.1542:07749
07750:-00171:+00045:+00139:002871.1542:07750
07751:+00040:-00045:+00023:002871.1542:07751
07752:+00060:+00359:+00118:002871.1542:07752
07753:+00046:-00092:-00098:002890.5173:07753
07754:-00104:+00139:+00122:002890.5173:07754
07755:+00005:-00118:-00106:002890.5173:07755
07756:-00010:+00125:-00235:002890.5173:07756
07757:-00047:+00013:-00077:002890.5173:07757
07758:-00199:+00142:+00048:002890.5173:07758
07759:+00125:-00049:+00061:002890.5173:07759
07760:+00159:+00172:-00083:002891.2346:07760
07761:-00040:+00046:-00119:002891.2346:07761
07762:-00231:+00037:-00077:002891.2346:07762
07763:+00257:+00026:+00141:002891.2346:07763
07764:+00245:+00125:+00024:002891.2346:07764
07765:-00064:+00090:-00058:002891.2346:07765
07766:-00240:-00075:+00086:002891.2346:07766
07767:-00061:+00063:-00091:002884.6572:07767
07768:+00267:+00296:-00344:002884.6572:07768
07769:+00101:+00058:-00096:002884.6572:07769
07770:-00324:-00004:-00124:002884.6572:07770
07771:-00129:-00002:-00070:002884.6572:07771
07772:+00246:+00079:-00108:002884.6572:07772
07773:+00149:+00042:+00086:002884.6572:07773
07774:-00455:+00002:-00170:002897.3391:07774
07775:-00324:+00105:+00197:002897.3391:07775
07776:+00272:-00092:-00185:002897.3391:07776
07777:+00360:+00013:-00169:002897.3391:07777
07778:-00202:+00018:-00030:002897.3391:07778
07779:-00236:+00123:+00174:002897.3391:07779
07780:+00200:+00009:-00268:002897.3391:07780
07781:+00308:+00076:+00103:002898.0324:07781
07782:-00412:+00031:-00113:002898.0324:07782
07783:-00351:+00042:+00082:002898.0324:07783
07784:+00311:+00157:+00180:002898.0324:07784
07785:+00090:+00059:+00159:002898.0324:07785
07786:-00265:+00213:-00202:002898.0324:07786
07787:-00312:+00188:+00149:002898.0324:07787
07788:-00065:+00148:+00111:002891.3872:07788
07789:+00251:-00013:+00039:002891.3872:07789
07790:-00329:+00339:-00062:002891.3872:07790
07791:-00335:-00044:+00100:002891.3872:07791
07792:+00059:+00074:+00039:002891.3872:07792
07793:+00153:+00155:+00042:002891.3872:07793
07794:-00042:+00090:+00075:002891.3872:07794
07795:-00199:-00051:+00139:002897.3190:07795
07796:-00021:+00026:+00033:002897.3190:07796
07797:+00169:-00162:+00038:002897.3190:07797
07798:+00170:+00169:+00035:002897.3190:07798
07799:+00101:-00147:+00103:002897.3190:07799
07800:+00238:-00019:-00184:002897.3190:07800
07801:+00207:-00037:-00023:002904.8171:07801
07802:+00222:-00038:-00001:002904.8171:07802
07803:+00050:-00140:-00082:002904.8171:07803
07804:+00129:-00249:-00200:002904.8171:07804
07805:+00234:+00356:-00119:002904.8171:07805
07806:+00071:-00215:+00106:002904.8171:07806
07807:-00167:+00051:-00269:002904.8171:07807
07808:-00289:-00148:+00057:002891.3872:07808
07809:+00235:+00019:-00072:002891.3872:07809
07810:+00328:-00001:+00080:002891.3872:07810
07811:-00172:-00103:-00165:002891.3872:07811
07812:-00342:+00052:-00073:002891.3872:07812
07813:+00047:-00120:+00209:002891.3872:07813
07814:+00247:-00139:+00191:002891.3872:07814
07815:+00059:+00015:-00033:002911.1459:07815
07816:-00149:+00101:+00134:002911.1459:07816
07817:+00205:+00160:-00019:002911.1459:07817
07818:+00376:+00025:+00111:002911.1459:07818
07819:-00079:+00093:+00128:002911.1459:07819
07820:-00251:-00040:+00081:002911.1459:07820
07821:+00117:+00349:-00200:002911.1459:07821
07822:+00348:+00023:+00278:002911.7700:07822
07823:-00380:+00095:-00066:002911.7700:07823
07824:-00362:-00013:+00087:002911.7700:07824
07825:+00179:+00094:-00112:002911.7700:07825
07826:+00243:+00245:-00064:002911.7700:07826
07827:-00119:-00089:+00032:002911.7700:07827
07828:-00302:+00015:-00032:002911.7700:07828
07829:-00016:+00206:-00024:002898.0937:07829
07830:+00282:-00161:+00028:002898.0937:07830
07831:-00084:+00342:-00154:002898.0937:07831
07832:-00234:-00006:+00028:002898.0937:07832
07833:-00103:+00004:+00062:002898.0937:07833
07834:+00292:+00233:+00003:002898.0937:07834
07835:+00237:+00102:+00301:002898.0937:07835
07836:-00300:-00112:-00004:002904.2238:07836
07837:-00292:-00059:-00098:002904.2238:07837
07838:+00104:-00020:+00255:002904.2238:07838
07839:+00068:-00134:-00067:002904.2238:07839
07840:-00242:+00292:+00020:002904.2238:07840
07841:-00331:-00281:-00013:002904.2238:07841
07842:+00319:+00082:+00039:002904.2238:07842
07843:+00236:-00003:-00034:002904.8574:07843
07844:-00368:-00068:-00067:002904.8574:07844
07845:-00365:-00082:-00142:002904.8574:07845
07846:+00071:+00184:-00107:002904.8574:07846
07847:+00112:-00049:-00031:002904.8574:07847
07848:-00019:+00131:+00007:002904.8574:07848
07849:-00208:-00224:-00102:002904.8574:07849
07850:-00093:+00079:+00060:002898.1982:07850
07851:+00133:-00138:-00050:002898.1982:07851
07852:+00099:+00112:-00012:002898.1982:07852
07853:-00009:-00282:-00436:002898.1982:07853
07854:-00263:+00448:-00140:002898.1982:07854
07855:+00142:-00349:-00122:002898.1982:07855
07856:+00137:-00023:+00105:002898.1982:07856
07857:-00289:-00051:-00348:002904.1430:07857
07858:-00001:+00251:+00079:002904.1430:07858
07859:+00358:-00112:-00164:002904.1430:07859
07860:+00213:+00432:-00153:002904.1430:07860
07861:-00426:-00316:-00207:002904.1430:07861
07862:-00125:+00399:+00291:002904.1430:07862
07863:+00351:-00257:+00053:002897.9826:07863
07864:+00157:+00201:-00060:002897.9826:07864
07865:-00098:-00196:+00142:002897.9826:07865
07866:-00042:+00459:+00133:002897.9826:07866
07867:+00046:+00198:-00119:002897.9826:07867
07868:+00149:+00049:+00151:002897.9826:07868
07869:+00064:-00108:-00101:002897.9826:07869
07870:-00248:-00221:-00050:002871.1787:07870
07871:+00133:-00092:+00041:002871.1787:07871
07872:+00361:+00316:+00286:002871.1787:07872
07873:+00367:+00194:-00034:002871.1787:07873
07874:+00013:+00048:+00157:002871.1787:07874
07875:-00059:+00015:+00238:002871.1787:07875
07876:+00077:-00074:+00068:002871.1787:07876
07877:+00223:+00127:+00099:002850.2744:07877
07878:+00003:-00128:+00255:002850.2744:07878
07879:-00149:+00105:-00225:002850.2744:07879
07880:+00020:-00041:+00165:002850.2744:07880
07881:+00079:+00340:-00087:002850.2744:07881
07882:-00118:-00408:-00295:002850.2744:07882
07883:+00004:-00009:-00240:002850.2744:07883
07884:-00003:-00224:+00154:002850.2744:07884
07885:+00389:+00105:-00083:002824.8659:07885
07886:+00445:+00196:-00579:002824.8659:07886
07887:-00310:+00269:+00384:002824.8659:07887
07888:-00068:-00369:-00276:002824.8659:07888
07889:+00045:+00292:+00477:002824.8659:07889
07890:-00043:-00033:+00182:002824.8659:07890
07891:-00338:+00261:-00034:002824.8659:07891
07892:+00017:+00240:+00233:002806.0424:07892
07893:-00085:+00153:+00410:002806.0424:07893
07894:+00000:+00144:+00231:002806.0424:07894
07895:-00122:-00085:-00205:002806.0424:07895
07896:-00002:-00145:+00235:002806.0424:07896
07897:+00000:-00287:+00189:002806.0424:07897
07898:+00188:+00190:-00092:002806.0424:07898
07899:+00093:-00230:-00021:002791.9658:07899
07900:-00304:+00367:-00101:002791.9658:07900
07901:-00171:-00229:+00013:002791.9658:07901
07902:+00163:+00120:-00057:002791.9658:07902
07903:-00001:-00227:-00072:002791.9658:07903
07904:-00324:+00416:+00052:002791.9658:07904
07905:+00024:-00172:-00013:002791.9658:07905
07906:+00107:+00420:+00243:002786.5209:07906
07907:-00074:-00123:-00036:002786.5209:07907
07908:-00151:-00108:+00254:002786.5209:07908
07909:+00115:-00064:+00038:002786.5209:07909
07910:-00094:+00225:+00182:002786.5209:07910
07911:-00055:-00030:-00159:002786.5209:07911
07912:+00050:+00038:-00040:002786.5209:07912
07913:+00225:-00151:-00046:002774.6135:07913
07914:-00044:-00433:-00141:002774.6135:07914
07915:-00159:+00216:-00100:002774.6135:07915
07916:-00016:-00181:-00121:002774.6135:07916
07917:+00077:+00087:-00065:002774.6135:07917
07918:+00000:+00162:+00021:002774.6135:07918
07919:-00028:+00148:+00047:002774.6135:07919
07920:-00001:+00169:+00083:002785.6584:07920
07921:+00070:+00042:+00063:002785.6584:07921
07922:+00075:+00025:-00155:002785.6584:07922
07923:+00007:-00006:+00087:002785.6584:07923
07924:-00063:+00237:+00053:002785.6584:07924
07925:+00137:-00439:+00057:002785.6584:07925
07926:+00011:-00042:-00121:002785.6584:07926
07927:-00127:-00094:-00080:002785.6584:07927
07928:-00046:+00257:-00010:002799.2053:07928
07929:-00059:-00325:-00313:002799.2053:07929
07930:-00181:+00633:-00235:002799.2053:07930
07931:+00010:-00436:-00024:002799.2053:07931
07932:+00052:+00264:+00052:002799.2053:07932
07933:+00010:-00048:+00052:002799.2053:07933
07934:-00070:+00422:-00150:002799.2053:07934
07935:+00097:-00164:+00084:002799.7033:07935
07936:+00192:+00289:-00141:002799.7033:07936
07937:-00100:-00208:+00039:002799.7033:07937
07938:-00265:-00137:-00187:002799.7033:07938
07939:+00200:+00192:+00059:002799.7033:07939
07940:+00313:+00019:-00059:002799.7033:07940
07941:+00053:+00228:+00002:002799.7033:07941
07942:-00300:-00139:-00020:002817.5126:07942
07943:-00265:+00224:+00005:002817.5126:07943
07944:+00261:+00050:+00467:002817.5126:07944
07945:+00237:+00088:+00035:002817.5126:07945
07946:-00199:+00435:+00174:002817.5126:07946
07947:-00334:-00018:-00124:002817.5126:07947
07948:+00370:+00106:+00210:002817.5126:07948
07949:+00206:-00200:-00121:002837.9460:07949
07950:-00094:+00059:-00141:002837.9460:07950
07951:-00266:-00166:-00073:002837.9460:07951
07952:+00093:+00274:-00100:002837.9460:07952
07953:+00290:+00087:+00197:002837.9460:07953
07954:+00029:+00087:-00036:002837.9460:07954
07955:-00397:+00090:-00025:002837.9460:07955
07956:+00255:-00119:-00011:002831.9680:07956
07957:+00464:+00184:+00068:002831.9680:07957
07958:-00186:+00181:+00092:002831.9680:07958
07959:-00396:+00017:+00099:002831.9680:07959
07960:+00074:+00063:-00031:002831.9680:07960
07961:+00311:+00046:+00035:002831.9680:07961
07962:+00096:+00129:+00061:002831.9680:07962
07963:-00323:-00127:-00190:002850.4877:07963
07964:-00130:+00018:-00104:002850.4877:07964
07965:+00245:-00029:+00194:002850.4877:07965
07966:+00273:+00115:+00003:002850.4877:07966
07967:-00567:-00126:-00366:002850.4877:07967
07968:-00353:+00175:-00038:002850.4877:07968
07969:+00497:-00105:+00194:002850.4877:07969
07970:+00248:-00258:-00114:002857.8791:07970
07971:-00400:-00015:+00001:002857.8791:07971
07972:-00077:+00202:+00289:002857.8791:07972
07973:+00102:-00594:-00133:002857.8791:07973
07974:+00575:+00356:-00003:002857.8791:07974
07975:-00172:-00096:-00151:002857.8791:07975
07976:-00655:-00029:-00169:002857.8791:07976
07977:+00144:+00092:+00056:002858.0578:07977
07978:+00272:-00216:-00014:002858.0578:07978
07979:-00026:+00199:+00037:002858.0578:07979
07980:-00194:-00154:-00004:002858.0578:07980
07981:-00053:+00151:+00127:002858.0578:07981
07982:+00229:+00046:-00027:002858.0578:07982
07983:-00281:+00199:+00077:002858.0578:07983
07984:-00360:-00071:+00165:002870.4687:07984
07985:+00005:+00245:+00136:002870.4687:07985
07986:+00237:-00116:-00138:002870.4687:07986
07987:+00099:+00153:+00073:002870.4687:07987
07988:-00150:-00144:-00021:002870.4687:07988
07989:-00336:-00100:+00073:002870.4687:07989
07990:-00023:-00137:+00092:002870.4687:07990
07991:+00394:+00396:+00233:002877.8330:07991
07992:+00016:-00341:-00134:002877.8330:07992
07993:-00362:+00252:+00070:002877.8330:07993
07994:+00449:+00075:+00229:002877.8330:07994
07995:+00481:+00101:-00051:002877.8330:07995
07996:-00399:+00031:-00462:002877.8330:07996
07997:-00013:-00149:+00275:002877.8330:07997
07998:+00309:-00263:+00094:002871.3007:07998
07999:+00160:+00074:-00173:002871.3007:07999
08000:-00116:-00036:-00091:002871.3007:08000
08001:-00124:+00127:+00171:002871.3007:08001
08002:-00017:-00029:-00310:002871.3007:08002
08003:-00008:+00155:-00005:002871.3007:08003
08004:+00229:+00078:+00153:002871.3007:08004
08005:-00497:-00143:-00218:002870.4392:08005
08006:-00295:-00084:-00083:002870.4392:08006
08007:+00714:+00113:+00187:002870.4392:08007
08008:+00423:+00125:-00239:002870.4392:08008
08009:-00331:-00043:-00215:002870.4392:08009
08010:+00171:+00136:+00161:002870.4392:08010
08011:+00269:+00085:+00014:002870.4392:08011
08012:+00174:-00144:+00038:002871.2770:08012
08013:-00350:+00568:-00055:002871.2770:08013
08014:-00278:-00057:+00262:002871.2770:08014
08015:+00163:+00309:-00154:002871.2770:08015
08016:-00178:-00237:+00044:002871.2770:08016
08017:-00372:-00054:-00221:002871.2770:08017
08018:+00204:+00012:+00321:002871.2770:08018
08019:+00079:+00480:+00008:002851.6503:08019
08020:+00055:+00331:+00121:002851.6503:08020
08021:-00102:-00071:-00233:002851.6503:08021
08022:-00183:+00648:+00341:002851.6503:08022
08023:+00119:-00451:-00312:002851.6503:08023
08024:+00256:+00338:+00298:002851.6503:08024
08025:-00056:-00645:-00140:002851.6503:08025
08026:-00175:+00708:-00114:002863.8750:08026
08027:+00154:-00333:-00243:002863.8750:08027
08028:+00051:+00202:-00262:002863.8750:08028
08029:-00147:-00093:-00169:002863.8750:08029
08030:-00325:+00160:-00173:002863.8750:08030
08031:-00066:-00211:+00139:002863.8750:08031
08032:+00570:+00226:-00234:002863.8750:08032
08033:+00254:+00303:-00052:002871.3457:08033
08034:-00393:-00232:-00192:002871.3457:08034
08035:+00236:+00257:-00206:002871.3457:08035
08036:+00469:-00263:+00201:002871.3457:08036
08037:+00082:+00204:+00162:002871.3457:08037
08038:-00191:-00012:-00043:002871.3457:08038
08039:-00105:-00168:+00060:002871.3457:08039
08040:+00453:+00276:+00047:002864.7956:08040
08041:+00160:+00207:+00162:002864.7956:08041
08042:-00449:-00114:-00148:002864.7956:08042
08043:+00006:+00198:+00160:002864.7956:08043
08044:+00155:-00063:-00044:002864.7956:08044
08045:+00039:+00080:-00024:002864.7956:08045
08046:-00227:+00063:-00124:002864.7956:08046
08047:-00271:+00003:-00238:002877.1564:08047
08048:+00269:+00078:-00059:002877.1564:08048
08049:+00304:+00107:+00095:002877.1564:08049
08050:-00154:+00035:-00033:002877.1564:08050
08051:-00280:-00021:-00113:002877.1564:08051
08052:+00110:-00100:+00087:002877.1564:08052
08053:+00443:+00101:+00071:002877.1564:08053
08054:-00093:+00234:-00234:002884.4440:08054
08055:-00291:+00168:-00202:002884.4440:08055
08056:-00090:+00076:+00001:002884.4440:08056
08057:+00164:+00179:+00265:002884.4440:08057
08058:+00282:+00163:+00154:002884.4440:08058
08059:-00526:+00216:-00228:002884.4440:08059
08060:-00358:+00130:+00298:002884.4440:08060
08061:+00537:-00052:+00149:002877.9243:08061
08062:-00221:+00027:+00082:002877.9243:08062
08063:-00490:-00237:-00058:002877.9243:08063
08064:+00027:+00075:+00287:002877.9243:08064
08065:+00278:-00017:+00011:002877.9243:08065
08066:+00045:+00130:+00077:002877.9243:08066
08067:-00358:+00039:-00053:002883.7619:08067
08068:-00279:+00007:+00201:002883.7619:08068
08069:+00528:+00225:+00029:002883.7619:08069
08070:-00272:-00029:+00192:002883.7619:08070
08071:-00604:+00176:-00180:002883.7619:08071
08072:+00008:+00298:-00016:002883.7619:08072
08073:+00404:+00124:-00078:002883.7619:08073
08074:-00031:-00001:-00217:002891.2546:08074
08075:-00342:+00196:-00083:002891.2546:08075
08076:-00277:-00164:+00070:002891.2546:08076
08077:+00282:+00206:-00124:002891.2546:08077
08078:+00317:-00174:-00208:002891.2546:08078
08079:-00225:-00101:-00086:002891.2546:08079
08080:-00404:-00134:-00220:002891.2546:08080
08081:+00754:+00295:-00013:002884.6572:08081
08082:+00797:+00089:+00044:002884.6572:08082
08083:-00296:+00105:-00378:002884.6572:08083
08084:-00534:-00068:-00023:002884.6572:08084
08085:+00060:-00073:+00137:002884.6572:08085
08086:+00509:+00011:-00115:002884.6572:08086
08087:+00113:-00003:-00232:002884.6572:08087
08088:-00449:+00254:+00015:002877.0576:08088
08089:+00120:-00300:+00004:002877.0576:08089
08090:+00383:+00154:+00058:002877.0576:08090
08091:+00086:-00094:+00144:002877.0576:08091
08092:-00529:+00142:-00203:002877.0576:08092
08093:-00275:-00197:+00400:002877.0576:08093
08094:+00570:+00356:+00176:002877.0576:08094
08095:+00514:-00325:-00113:002871.0166:08095
08096:-00327:+00377:-00083:002871.0166:08096
08097:+00105:-00260:+00349:002871.0166:08097
08098:+00159:-00211:-00008:002871.0166:08098
08099:+00184:-00126:+00228:002871.0166:08099
08100:-00264:+00023:-00094:002871.0166:08100
08101:-00305:-00108:+00119:002871.0166:08101
08102:+00301:+00068:+00045:002851.4001:08102
08103:+00394:-00558:+00104:002851.4001:08103
08104:-00433:+00205:-00269:002851.4001:08104
08105:+00027:-00433:+00258:002851.4001:08105
08106:+00019:+00483:+00108:002851.4001:08106
08107:+00319:-00164:+00221:002851.4001:08107
08108:-00208:+00429:-00103:002851.4001:08108
08109:-00133:-00077:+00070:002857.1413:08109
08110:+00158:+00359:-00363:002857.1413:08110
08111:+00365:-00204:+00446:002857.1413:08111
08112:-00128:-00072:-00618:002857.1413:08112
08113:-00189:-00005:+00151:002857.1413:08113
08114:+00005:-00051:-00160:002857.1413:08114
08115:+00247:+00311:+00204:002857.1413:08115
08116:-00237:-00325:-00465:002851.2636:08116
08117:-00410:+00534:+00194:002851.2636:08117
08118:-00011:-00225:-00190:002851.2636:08118
08119:+00117:+00139:+00037:002851.2636:08119
08120:+00113:-00271:+00050:002851.2636:08120
08121:+00003:+00492:+00026:002851.2636:08121
08122:-00074:-00261:-00378:002851.2636:08122
08123:-00078:+00211:+00153:002845.0275:08123
08124:+00415:+00105:+00005:002845.0275:08124
08125:+00053:+00251:-00100:002845.0275:08125
08126:-00259:-00091:+00043:002845.0275:08126
08127:+00213:+00241:+00145:002845.0275:08127
08128:+00155:-00026:-00150:002845.0275:08128
08129:-00225:-00009:-00115:002845.0275:08129
08130:-00199:-00213:+00125:002837.3261:08130
08131:-00116:-00246:-00044:002837.3261:08131
08132:+00265:+00045:-00017:002837.3261:08132
08133:+00210:+00064:+00169:002837.3261:08133
08134:-00204:+00107:-00187:002837.3261:08134
08135:-00077:-00086:+00020:002837.3261:08135
08136:+00224:+00267:-00014:002837.3261:08136
08137:+00144:-00285:+00022:002838.0944:08137
08138:-00330:+00191:-00133:002838.0944:08138
08139:-00275:-00065:-00091:002838.0944:08139
08140:+00311:+00199:+00315:002838.0944:08140
08141:+00017:-00251:-00093:002838.0944:08141
08142:-00452:+00034:+00088:002838.0944:08142
08143:-00402:-00027:+00257:002838.0944:08143
08144:+00270:+00081:+00035:002831.9633:08144
08145:+00193:+00086:-00195:002831.9633:08145
08146:-00316:+00369:+00283:002831.9633:08146
08147:-00086:+00235:+00025:002831.9633:08147
08148:+00065:+00097:+00124:002831.9633:08148
08149:+00416:-00028:+00120:002831.9633:08149
08150:+00154:-00289:-00145:002831.9633:08150
08151:-00181:+00094:-00014:002837.3210:08151
08152:-00093:+00155:-00018:002837.3210:08152
08153:+00244:+00165:-00125:002837.3210:08153
08154:-00032:-00163:-00383:002837.3210:08154
08155:-00391:+00584:+00163:002837.3210:08155
08156:-00058:-00563:+00138:002837.3210:08156
08157:+00338:+00390:-00128:002837.3210:08157
08158:+00055:-00548:-00528:002851.2687:08158
08159:-00298:+00546:-00072:002851.2687:08159
08160:+00197:-00281:-00261:002851.2687:08160
08161:+00025:+00251:-00315:002851.2687:08161
08162:+00034:-00434:-00029:002851.2687:08162
08163:-00006:+00327:+00015:002851.2687:08163
08164:-00112:-00651:+00257:002851.2687:08164
08165:+00293:+00302:-00037:002851.2687:08165
08166:+00451:+00059:-00389:002845.0512:08166
08167:-00319:+00056:+00009:002845.0512:08167
08168:-00126:-00172:+00036:002845.0512:08168
08169:+00139:+00000:+00118:002845.0512:08169
08170:+00107:+00004:+00203:002845.0512:08170
08171:-00063:+00392:+00201:002845.0512:08171
08172:-00095:+00099:+00008:002845.0512:08172
08173:+00099:+00180:+00149:002843.9472:08173
08174:+00173:+00178:-00033:002843.9472:08174
08175:-00079:-00206:-00109:002843.9472:08175
08176:-00078:+00061:-00121:002843.9472:08176
08177:-00117:-00123:+00363:002843.9472:08177
08178:+00314:+00133:+00019:002843.9472:08178
08179:-00063:+00076:-00190:002843.9472:08179
08180:-00242:+00271:+00221:002857.7966:08180
08181:-00173:-00119:-00085:002857.7966:08181
08182:+00087:+00069:-00127:002857.7966:08182
08183:+00141:-00081:+00075:002857.7966:08183
08184:-00219:+00063:+00142:002857.7966:08184
08185:-00276:+00212:-00088:002857.7966:08185
08186:+00213:+00069:+00435:002857.7966:08186
08187:+00112:-00069:-00127:002845.0417:08187
08188:-00276:-00130:+00047:002845.0417:08188
08189:-00294:+00278:-00184:002845.0417:08189
08190:-00124:+00064:+00145:002845.0417:08190
08191:+00249:+00097:+00134:002845.0417:08191
08192:-00072:+00121:-00072:002845.0417:08192
08193:-00204:+00274:-00011:002845.0417:08193
08194:-00032:-00169:-00122:002863.8310:08194
08195:+00212:+00247:+00031:002863.8310:08195
08196:+00036:-00064:-00079:002863.8310:08196
08197:-00199:+00264:-00155:002863.8310:08197
08198:+00170:-00119:+00093:002863.8310:08198
08199:+00219:+00003:-00124:002863.8310:08199
08200:+00035:-00022:+00046:002863.8310:08200
08201:-00090:+00392:-00143:002871.2182:08201
08202:-00069:-00082:+00035:002871.2182:08202
08203:+00138:+00050:-00096:002871.2182:08203
08204:+00092:+00169:+00068:002871.2182:08204
08205:-00088:-00141:-00045:002871.2182:08205
08206:-00060:-00028:-00309:002871.2182:08206
08207:-00050:-00073:+00253:002871.2182:08207
08208:+00144:-00089:+00148:002864.7905:08208
08209:+00000:+00189:-00048:002864.7905:08209
08210:-00229:+00018:-00036:002864.7905:08210
08211:+00285:+00038:+00166:002864.7905:08211
08212:+00229:+00092:-00356:002864.7905:08212
08213:-00229:+00067:+00103:002864.7905:08213
08214:-00008:-00065:+00147:002870.4934:08214
08215:+00068:-00027:+00029:002870.4934:08215
08216:+00147:+00068:+00079:002870.4934:08216
08217:-00058:-00024:+00072:002870.4934:08217
08218:-00133:+00055:+00080:002870.4934:08218
08219:+00036:-00006:+00117:002870.4934:08219
08220:+00191:-00098:+00147:002870.4934:08220
08221:-00050:+00016:-00131:002884.6423:08221
08222:-00116:+00258:+00037:002884.6423:08222
08223:-00085:-00100:+00240:002884.6423:08223
08224:+00185:+00145:+00043:002884.6423:08224
08225:+00140:+00159:-00173:002884.6423:08225
08226:-00145:+00042:-00030:002884.6423:08226
08227:-00188:+00110:-00124:002884.6423:08227
08228:+00034:+00011:+00110:002871.3154:08228
08229:+00249:-00074:-00107:002871.3154:08229
08230:+00013:+00200:-00003:002871.3154:08230
08231:-00094:-00012:-00074:002871.3154:08231
08232:-00009:+00065:+00121:002871.3154:08232
08233:+00118:-00020:-00204:002871.3154:08233
08234:+00064:+00226:+00054:002871.3154:08234
08235:-00092:+00002:-00026:002890.7866:08235
08236:+00018:+00004:+00065:002890.7866:08236
08237:+00156:-00009:+00001:002890.7866:08237
08238:+00069:+00095:-00147:002890.7866:08238
08239:-00086:+00118:-00167:002890.7866:08239
08240:-00183:-00055:+00004:002890.7866:08240
08241:+00159:+00016:+00006:002890.7866:08241
08242:+00251:+00076:+00044:002884.6718:08242
08243:+00066:+00114:-00024:002884.6718:08243
08244:-00189:+00011:+00035:002884.6718:08244
08245:+00003:+00073:+00174:002884.6718:08245
08246:+00127:-00090:-00161:002884.6718:08246
08247:+00066:+00240:+00034:002884.6718:08247
08248:-00041:-00005:+00093:002884.6718:08248
08249:-00123:+00238:-00003:002884.7558:08249
08250:+00106:+00012:+00093:002884.7558:08250
08251:+00137:+00188:+00027:002884.7558:08251
08252:-00382:+00004:-00010:002884.7558:08252
08253:-00224:+00094:-00021:002884.7558:08253
08254:+00217:-00105:+00050:002884.7558:08254
08255:+00001:+00188:+00026:002884.7558:08255
08256:-00221:-00049:-00193:002890.7866:08256
08257:-00212:+00044:+00057:002890.7866:08257
08258:-00054:-00016:-00001:002890.7866:08258
08259:+00009:+00075:-00087:002890.7866:08259
08260:-00269:+00103:-00109:002890.7866:08260
08261:-00405:+00003:+00171:002890.7866:08261
08262:+00052:+00025:-00018:002890.7866:08262
08263:+00143:+00108:+00124:002898.2778:08263
08264:-00096:+00070:-00148:002898.2778:08264
08265:-00314:+00037:+00045:002898.2778:08265
08266:+00050:-00017:+00016:002898.2778:08266
08267:+00856:-00206:-00044:002898.2778:08267
08268:+00536:-00175:-00286:002898.2778:08268
08269:-00060:-00094:-00046:002898.2778:08269
08270:-00123:-00202:-00107:002884.8300:08270
08271:+00591:+00067:-00023:002884.8300:08271
08272:+00640:+00205:+00016:002884.8300:08272
08273:-00347:+00073:-00039:002884.8300:08273
08274:-00080:+00197:-00089:002884.8300:08274
08275:+00261:-00241:-00189:002884.8300:08275
08276:-00110:+00227:-00126:002884.8300:08276
08277:-00509:-00013:-00050:002897.4848:08277
08278:-00507:-00052:+00059:002897.4848:08278
08279:+00035:-00381:-00171:002897.4848:08279
08280:+00263:+00334:-00224:002897.4848:08280
08281:+00086:-00156:-00014:002897.4848:08281
08282:-00187:-00051:+00079:002897.4848:08282
08283:+00030:+00025:+00181:002897.4848:08283
08284:+00464:+00248:+00089:002904.9025:08284
08285:+00317:+00138:-00101:002904.9025:08285
08286:-00087:+00131:+00244:002904.9025:08286
08287:+00280:+00006:+00118:002904.9025:08287
08288:+00412:+00302:+00171:002904.9025:08288
08289:-00031:-00160:-00170:002904.9025:08289
08290:-00417:-00037:+00132:002904.9025:08290
08291:-00211:-00231:-00082:002891.5605:08291
08292:+00116:-00066:-00021:002891.5605:08292
08293:-00361:+00050:-00135:002891.5605:08293
08294:-00480:-00121:+00054:002891.5605:08294
08295:-00022:+00001:+00024:002891.5605:08295
08296:+00192:+00290:+00109:002891.5605:08296
08297:+00046:+00170:-00078:002904.3747:08297
08298:-00196:+00114:+00108:002904.3747:08298
08299:+00002:+00069:+00124:002904.3747:08299
08300:+00334:-00050:-00128:002904.3747:08300
08301:+00203:+00165:-00074:002904.3747:08301
08302:-00137:-00174:-00077:002904.3747:08302
08303:-00169:-00067:-00102:002904.3747:08303
08304:+00185:+00061:+00028:002905.0834:08304
08305:+00108:+00111:+00008:002905.0834:08305
08306:-00560:-00024:-00077:002905.0834:08306
08307:-00333:+00012:-00092:002905.0834:08307
08308:+00231:+00169:-00007:002905.0834:08308
08309:-00077:+00011:-00084:002905.0834:08309
08310:-00354:+00232:+00009:002905.0834:08310
08311:-00190:-00113:+00121:002891.5805:08311
08312:+00183:-00020:-00160:002891.5805:08312
08313:+00066:+00086:+00147:002891.5805:08313
08314:-00210:-00121:+00084:002891.5805:08314
08315:+00079:-00041:-00179:002891.5805:08315
08316:+00137:+00125:-00215:002891.5805:08316
08317:-00184:-00062:+00047:002891.5805:08317
08318:+00018:+00066:+00032:002904.4252:08318
08319:+00109:+00115:+00059:002904.4252:08319
08320:-00091:+00104:-00067:002904.4252:08320
08321:-00040:+00165:-00025:002904.4252:08321
08322:+00068:+00227:+00062:002904.4252:08322
08323:-00030:-00451:-00111:002904.4252:08323
08324:-00141:+00401:-00116:002904.4252:08324
08325:+00187:-00309:+00161:002891.4836:08325
08326:+00076:+00559:+00039:002891.4836:08326
08327:+00090:-00291:+00111:002891.4836:08327
08328:+00232:+01075:+00000:002891.4836:08328
08329:+00157:-00402:-00095:002891.4836:08329
08330:-00279:+00936:-00397:002891.4836:08330
08331:+00233:-00790:+00494:002891.4836:08331
08332:+00081:+00473:-00567:002871.4472:08332
08333:+00100:-00838:+00605:002871.4472:08333
08334:-00144:+00939:-00255:002871.4472:08334
08335:+00094:-00802:+00649:002871.4472:08335
08336:+00002:+00551:-00527:002871.4472:08336
08337:-00006:-00014:+00501:002871.4472:08337
08338:-00017:+00153:-00539:002871.4472:08338
08339:+00087:-00205:+00305:002863.7822:08339
08340:-00135:-00465:-00341:002863.7822:08340
08341:+00245:-00178:+00311:002863.7822:08341
08342:-00068:+00398:-00354:002863.7822:08342
08343:-00065:+00220:+00010:002863.7822:08343
08344:+00021:-00049:-00247:002863.7822:08344
08345:+00056:-00384:+00175:002863.7822:08345
08346:+00004:+00015:-00172:002844.6157:08346
08347:+00081:+00084:+00059:002844.6157:08347
08348:-00090:-00234:-00237:002844.6157:08348
08349:-00033:+00316:+00206:002844.6157:08349
08350:+00050:-00089:-00235:002844.6157:08350
08351:+00014:+00152:+00174:002844.6157:08351
08352:-00148:-00064:-00039:002844.6157:08352
08353:-00107:+00285:+00105:002819.0937:08353
08354:+00384:-00052:+00084:002819.0937:08354
08355:-00164:+00260:+00135:002819.0937:08355
08356:-00226:+00212:+00117:002819.0937:08356
08357:+00074:-00195:-00070:002819.0937:08357
08358:-00060:-00003:+00006:002819.0937:08358
08359:-00139:-00180:-00230:002819.0937:08359
08360:-00052:-00025:-00068:002817.8637:08360
08361:-00216:+00117:-00163:002817.8637:08361
08362:-00068:+00257:-00047:002817.8637:08362
08363:-00037:-00049:-00139:002817.8637:08363
08364:-00129:-00043:-00026:002817.8637:08364
08365:-00051:-00031:+00081:002817.8637:08365
08366:+00001:+00160:+00040:002817.8637:08366
08367:+00112:+00105:-00067:002812.2456:08367
08368:+00214:+00125:+00222:002812.2456:08368
08369:-00361:-00064:-00074:002812.2456:08369
08370:-00273:+00146:-00002:002812.2456:08370
08371:+00152:-00196:+00169:002812.2456:08371
08372:-00081:+00450:-00010:002812.2456:08372
08373:-00158:-00118:+00092:002812.2456:08373
08374:-00191:+00276:-00062:002812.2456:08374
08375:-00119:+00052:+00209:002806.3413:08375
08376:+00085:+00006:-00154:002806.3413:08376
08377:-00002:+00031:+00177:002806.3413:08377
08378:-00292:-00362:-00216:002806.3413:08378
08379:-00127:+00149:+00014:002806.3413:08379
08380:+00310:+00053:+00035:002806.3413:08380
08381:+00219:+00088:-00093:002806.3413:08381
08382:-00449:+00037:-00236:002817.7878:08382
08383:-00263:-00085:+00113:002817.7878:08383
08384:+00203:-00186:+00091:002817.7878:08384
08385:-00014:+00343:-00178:002817.7878:08385
08386:-00027:+00100:-00146:002817.7878:08386
08387:-00144:+00231:+00016:002817.7878:08387
08388:+00043:-00067:-00113:002817.7878:08388
08389:+00103:+00328:-00057:002818.6293:08389
08390:-00050:-00137:+00197:002818.6293:08390
08391:-00148:+00424:-00020:002818.6293:08391
08392:-00025:-00134:+00106:002818.6293:08392
08393:+00218:+00233:+00166:002818.6293:08393
08394:+00295:+00245:-00192:002818.6293:08394
08395:-00146:-00160:-00104:002818.6293:08395
08396:+00047:+00027:-00168:002825.5163:08396
08397:+00039:-00085:-00258:002825.5163:08397
08398:+00090:-00034:-00068:002825.5163:08398
08399:-00034:+00059:-00033:002825.5163:08399
08400:+00062:-00037:+00099:002825.5163:08400
08401:+00014:+00007:-00216:002825.5163:08401
08402:+00061:-00048:-00247:002825.5163:08402
08403:-00122:-00085:-00209:002824.2753:08403
08404:+00088:+00108:+00147:002824.2753:08404
08405:+00031:-00056:-00099:002824.2753:08405
08406:+00053:+00096:+00295:002824.2753:08406
08407:+00138:-00006:-00060:002824.2753:08407
08408:+00200:+00056:+00260:002824.2753:08408
08409:-00157:-00120:-00230:002824.2753:08409
08410:-00027:+00248:+00360:002831.5798:08410
08411:+00032:-00161:-00137:002831.5798:08411
08412:-00106:+00180:+00122:002831.5798:08412
08413:+00045:+00108:-00025:002831.5798:08413
08414:+00119:-00050:+00221:002831.5798:08414
08415:-00128:+00235:-00368:002831.5798:08415
08416:-00236:-00096:-00009:002831.5798:08416
08417:+00104:-00006:-00018:002819.0705:08417
08418:-00006:-00016:-00012:002819.0705:08418
08419:-00038:-00243:+00012:002819.0705:08419
08420:+00183:-00091:+00041:002819.0705:08420
08421:+00173:-00020:-00346:002819.0705:08421
08422:-00098:+00065:+00022:002819.0705:08422
08423:+00128:-00060:+00164:002819.0705:08423
08424:+00034:+00235:-00033:002830.8022:08424
08425:-00086:+00269:+00217:002830.8022:08425
08426:+00041:+00102:+00068:002830.8022:08426
08427:+00054:+00203:+00152:002830.8022:08427
08428:-00079:+00263:-00166:002830.8022:08428
08429:-00147:-00079:+00236:002830.8022:08429
08430:-00036:+00028:-00128:002830.8022:08430
08431:+00135:+00262:+00105:002838.1137:08431
08432:-00036:-00005:-00060:002838.1137:08432
08433:-00162:+00049:-00046:002838.1137:08433
08434:+00234:-00059:-00046:002838.1137:08434
08435:+00285:+00065:-00017:002838.1137:08435
08436:-00075:+00281:-00267:002838.1137:08436
08437:-00253:-00029:+00029:002838.1137:08437
08438:+00139:+00183:+00133:002831.9916:08438
08439:+00262:+00044:+00004:002831.9916:08439
08440:-00016:+00159:+00000:002831.9916:08440
08441:-00255:-00151:-00165:002831.9916:08441
08442:+00136:+00229:-00214:002831.9916:08442
08443:+00308:+00188:-00110:002831.9916:08443
08444:+00057:-00119:+00345:002831.9916:08444
08445:-00278:-00048:-00154:002843.8842:08445
08446:-00131:+00012:+00077:002843.8842:08446
08447:+00233:-00022:+00014:002843.8842:08447
08448:+00176:-00002:+00244:002843.8842:08448
08449:-00106:+00091:-00200:002843.8842:08449
08450:-00109:-00143:+00375:002843.8842:08450
08451:+00224:-00015:-00063:002843.8842:08451
08452:+00225:-00142:-00068:002857.8937:08452
08453:-00099:+00126:+00087:002857.8937:08453
08454:-00176:-00282:-00028:002857.8937:08454
08455:-00165:+00192:-00375:002857.8937:08455
08456:+00442:+00122:+00093:002857.8937:08456
08457:+00217:+00046:+00067:002857.8937:08457
08458:-00399:-00201:-00110:002857.8937:08458
08459:-00185:+00020:+00119:002858.1835:08459
08460:+00381:+00024:+00197:002858.1835:08460
08461:-00014:+00009:-00182:002858.1835:08461
08462:-00190:+00094:+00147:002858.1835:08462
08463:+00016:-00112:+00057:002858.1835:08463
08464:+00249:+00053:-00035:002858.1835:08464
08465:+00187:+00256:+00021:002858.1835:08465
08466:-00048:+00066:+00016:002863.7822:08466
08467:-00195:+00218:-00095:002863.7822:08467
08468:+00074:-00076:-00124:002863.7822:08468
08469:+00274:-00001:-00020:002863.7822:08469
08470:+00039:+00289:-00225:002863.7822:08470
08471:-00404:-00135:+00134:002863.7822:08471
08472:+00262:+00078:+00019:002863.7822:08472
08473:+00344:+00032:-00057:002871.1542:08473
08474:-00207:+00014:-00012:002871.1542:08474
08475:-00248:+00256:-00038:002871.1542:08475
08476:-00018:+00369:-00069:002871.1542:08476
08477:+00216:-00014:+00020:002871.1542:08477
08478:+00032:+00322:-00085:002871.1542:08478
08479:-00431:+00251:-00267:002871.1542:08479
08480:+00077:-00050:+00012:002878.0322:08480
08481:+00427:-00061:+00062:002878.0322:08481
08482:-00061:+00365:-00086:002878.0322:08482
08483:-00433:-00356:-00084:002878.0322:08483
08484:+00108:-00065:-00036:002878.0322:08484
08485:+00484:-00146:+00045:002878.0322:08485
08486:+00212:-00083:-00113:002878.0322:08486
08487:-00321:+00189:-00162:002877.2307:08487
08488:+00108:-00180:+00058:002877.2307:08488
08489:+00535:+00013:-00041:002877.2307:08489
08490:+00179:+00197:+00052:002877.2307:08490
08491:-00562:-00205:-00228:002877.2307:08491
08492:-00464:-00158:-00016:002877.2307:08492
08493:+00521:+00140:+00129:002877.2307:08493
08494:-00220:-00187:-00015:002884.6472:08494
08495:-00471:-00225:-00014:002884.6472:08495
08496:-00147:+00406:-00122:002884.6472:08496
08497:+00086:-00127:+00007:002884.6472:08497
08498:+00239:+00083:-00212:002884.6472:08498
08499:-00265:-00093:-00103:002884.6472:08499
08500:-00406:-00318:-00076:002884.6472:08500
08501:+00302:-00031:+00038:002878.1157:08501
08502:+00336:+00231:-00126:002878.1157:08502
08503:-00108:-00111:+00187:002878.1157:08503
08504:-00297:+00279:-00196:002878.1157:08504
08505:+00068:-00156:+00183:002878.1157:08505
08506:+00255:-00075:+00000:002878.1157:08506
08507:-00144:+00209:-00001:002878.1157:08507
08508:-00319:-00286:-00089:002890.7316:08508
08509:-00072:-00044:+00074:002890.7316:08509
08510:+00260:+00026:+00097:002890.7316:08510
08511:+00059:+00019:-00027:002890.7316:08511
08512:-00394:-00164:-00047:002890.7316:08512
08513:-00002:+00007:+00148:002890.7316:08513
08514:+00288:+00013:+00062:002890.7316:08514
08515:+00106:+00122:+00055:002891.4641:08515
08516:-00177:-00055:-00067:002891.4641:08516
08517:-00180:+00005:-00106:002891.4641:08517
08518:+00411:-00028:+00165:002891.4641:08518
08519:+00374:-00065:+00041:002891.4641:08519
08520:-00326:+00242:-00225:002891.4641:08520
08521:-00151:+00021:-00005:002891.4641:08521
08522:+00185:+00063:-00009:002884.7856:08522
08523:+00284:+00000:+00036:002884.7856:08523
08524:-00183:+00083:-00279:002884.7856:08524
08525:-00468:+00074:-00070:002884.7856:08525
08526:+00307:+00063:-00021:002884.7856:08526
08527:+00303:+00043:+00066:002884.7856:08527
08528:-00297:-00032:-00104:002884.7856:08528
08529:-00241:+00152:-00019:002897.5695:08529
08530:+00127:-00165:+00039:002897.5695:08530
08531:+00351:-00010:+00007:002897.5695:08531
08532:-00323:+00146:-00253:002897.5695:08532
08533:-00463:+00035:-00170:002897.5695:08533
08534:+00320:+00020:+00123:002897.5695:08534
08535:+00539:+00121:-00021:002897.5695:08535
08536:-00267:-00169:-00004:002898.1877:08536
08537:-00418:+00416:-00219:002898.1877:08537
08538:+00065:-00027:+00105:002898.1877:08538
08539:+00316:+00004:+00057:002898.1877:08539
08540:-00341:+00150:-00131:002898.1877:08540
08541:-00449:+00155:-00344:002898.1877:08541
08542:+00222:-00106:+00275:002891.5605:08542
08543:+00436:+00162:-00026:002891.5605:08543
08544:-00092:+00187:-00125:002891.5605:08544
08545:-00223:+00213:-00246:002891.5605:08545
08546:-00033:+00110:+00236:002891.5605:08546
08547:+00288:-00048:+00057:002891.5605:08547
08548:-00085:+00130:-00046:002891.5605:08548
08549:-00179:+00063:-00110:002897.5646:08549
08550:+00015:+00036:+00052:002897.5646:08550
08551:+00098:+00098:+00012:002897.5646:08551
08552:+00037:+00169:-00107:002897.5646:08552
08553:-00227:-00006:-00062:002897.5646:08553
08554:-00354:+00095:+00028:002897.5646:08554
08555:+00073:+00090:+00073:002897.5646:08555
08556:+00078:-00124:+00023:002905.0385:08556
08557:-00156:-00025:-00165:002905.0385:08557
08558:-00323:+00051:-00179:002905.0385:08558
08559:+00321:-00017:+00140:002905.0385:08559
08560:+00384:+00074:+00074:002905.0385:08560
08561:-00174:-00112:-00047:002905.0385:08561
08562:-00235:-00059:-00144:002905.0385:08562
08563:-00027:-00060:+00055:002898.0588:08563
08564:+00357:+00090:+00139:002898.0588:08564
08565:+00279:+00124:-00273:002898.0588:08565
08566:-00301:+00328:-00229:002898.0588:08566
08567:-00076:-00126:-00075:002898.0588:08567
08568:+00169:+00109:+00088:002898.0588:08568
08569:+00092:-00037:+00006:002898.0588:08569
08570:-00328:+00136:-00193:002897.2587:08570
08571:-00227:-00052:+00092:002897.2587:08571
08572:-00034:-00039:-00097:002897.2587:08572
08573:-00007:+00212:-00009:002897.2587:08573
08574:+00058:+00190:-00072:002897.2587:08574
08575:-00001:+00076:+00020:002897.2587:08575
08576:+00029:+00173:-00039:002897.2587:08576
08577:-00206:-00125:-00061:002904.7822:08577
08578:+00077:+00189:+00173:002904.7822:08578
08579:+00262:-00001:+00171:002904.7822:08579
08580:+00591:+00138:+00439:002904.7822:08580
08581:+00491:+00129:-00275:002904.7822:08581
08582:-00591:-00076:-00299:002904.7822:08582
08583:+00218:+00237:+00097:002904.7822:08583
08584:+00605:+00040:+00326:002884.5141:08584
08585:+00029:+00167:-00135:002884.5141:08585
08586:-00516:+00122:-00016:002884.5141:08586
08587:-00356:+00246:+00233:002884.5141:08587
08588:+00750:+00207:+00179:002884.5141:08588
08589:-00326:-00696:-00398:002884.5141:08589
08590:-01018:+00189:-00226:002884.5141:08590
08591:+00178:-00633:+00571:002890.5173:08591
08592:+00531:+00639:+00005:002890.5173:08592
08593:+00382:-00007:-00053:002890.5173:08593
08594:-00208:+00965:-00453:002890.5173:08594
08595:-00227:+00379:+00642:002890.5173:08595
08596:+00271:+00421:-00626:002890.5173:08596
08597:+00414:-00358:+00754:002890.5173:08597
08598:-00258:-00184:-00593:002864.4965:08598
08599:-00203:+00067:+00329:002864.4965:08599
08600:+00134:+00389:-00616:002864.4965:08600
08601:+00398:+00337:+00353:002864.4965:08601
08602:-00300:-00339:-00725:002864.4965:08602
08603:-00272:-00258:+00181:002864.4965:08603
08604:+00180:-00353:+00320:002864.4965:08604
08605:+00174:-00148:+00131:002851.5927:08605
08606:+00255:+00368:-00657:002851.5927:08606
08607:-00237:+00223:+00285:002851.5927:08607
08608:-00140:+00039:-00172:002851.5927:08608
08609:+00291:+00343:+00012:002851.5927:08609
08610:+00284:-00003:+00225:002851.5927:08610
08611:-00329:+00453:-00036:002851.5927:08611
08612:-00239:-00151:+00420:002843.9082:08612
08613:+00246:+00146:+00330:002843.9082:08613
08614:+00424:+00002:-00040:002843.9082:08614
08615:-00201:+00057:-00216:002843.9082:08615
08616:-00172:-00059:+00520:002843.9082:08616
08617:+00199:-00101:-00441:002843.9082:08617
08618:+00184:-00053:-00069:002843.9082:08618
08619:-00047:+00168:-00049:002831.5703:08619
08620:-00244:+00142:+00040:002831.5703:08620
08621:+00014:-00144:-00417:002831.5703:08621
08622:+00164:+00105:-00113:002831.5703:08622
08623:+00061:+00148:-00156:002831.5703:08623
08624:-00445:-00131:-00155:002831.5703:08624
08625:-00232:+00244:-00194:002831.5703:08625
08626:+00315:-00062:+00260:002825.5446:08626
08627:+00326:+00096:-00067:002825.5446:08627
08628:-00039:-00014:+00007:002825.5446:08628
08629:-00396:+00170:+00173:002825.5446:08629
08630:+00070:-00015:+00024:002825.5446:08630
08631:+00343:+00301:-00071:002825.5446:08631
08632:-00342:-00059:+00093:002825.5446:08632
08633:-00359:+00335:+00180:002817.7260:08633
08634:+00149:-00191:+00326:002817.7260:08634
08635:+00117:+00004:+00005:002817.7260:08635
08636:+00014:-00195:+00108:002817.7260:08636
08637:-00321:-00038:-00151:002817.7260:08637
08638:-00260:+00216:+00068:002817.7260:08638
08639:+00264:+00171:-00090:002817.7260:08639
08640:-00108:-00188:+00018:002831.5988:08640
08641:-00059:+00365:-00185:002831.5988:08641
08642:-00334:-00112:-00122:002831.5988:08642
08643:+00282:+00150:-00019:002831.5988:08643
08644:+00187:-00296:-00225:002831.5988:08644
08645:-00285:+00670:+00045:002831.5988:08645
08646:-00055:-00349:-00272:002831.5988:08646
08647:-00060:+00424:+00280:002825.3933:08647
08648:+00135:-00175:-00220:002825.3933:08648
08649:-00070:+00359:+00135:002825.3933:08649
08650:-00132:-00022:-00025:002825.3933:08650
08651:+00231:+00318:+00243:002825.3933:08651
08652:+00310:-00114:-00271:002825.3933:08652
08653:-00046:+00293:-00109:002825.3933:08653
08654:-00067:-00189:+00046:002837.1337:08654
08655:+00111:-00121:-00037:002837.1337:08655
08656:+00210:+00219:-00229:002837.1337:08656
08657:-00103:+00018:+00062:002837.1337:08657
08658:-00159:+00273:-00088:002837.1337:08658
08659:+00071:-00305:-00028:002837.1337:08659
08660:+00154:+00053:-00068:002837.1337:08660
08661:+00093:-00029:-00008:002838.0229:08661
08662:-00458:+00102:-00205:002838.0229:08662
08663:-00220:-00035:+00111:002838.0229:08663
08664:+00430:+00061:-00034:002838.0229:08664
08665:-00231:-00252:-00096:002838.0229:08665
08666:-00238:+00249:+00052:002838.0229:08666
08667:+00208:-00078:+00201:002838.0229:08667
08668:+00322:-00101:-00065:002838.4633:08668
08669:+00110:+00391:-00137:002838.4633:08669
08670:-00166:+00038:+00169:002838.4633:08670
08671:-00196:+00075:+00141:002838.4633:08671
08672:+00331:+00108:+00097:002838.4633:08672
08673:+00226:+00067:-00001:002838.4633:08673
08674:-00225:-00062:-00119:002838.4633:08674
08675:-00288:+00049:-00160:002850.4633:08675
08676:+00032:-00055:+00185:002850.4633:08676
08677:+00189:+00150:-00216:002850.4633:08677
08678:-00503:-00228:+00046:002850.4633:08678
08679:-00330:+00384:+00227:002850.4633:08679
08680:+00237:-00137:+00144:002850.4633:08680
08681:+00119:+00099:-00151:002850.4633:08681
08682:-00094:-00156:-00053:002851.2731:08682
08683:-00303:+00256:-00027:002851.2731:08683
08684:+00125:-00052:-00039:002851.2731:08684
08685:+00285:+00096:-00016:002851.2731:08685
08686:-00014:+00058:-00127:002851.2731:08686
08687:-00232:+00069:-00068:002851.2731:08687
08688:-00129:+00062:-00022:002851.2731:08688
08689:+00296:+00081:+00044:002851.5590:08689
08690:+00237:+00036:-00254:002851.5590:08690
08691:-00363:+00100:+00071:002851.5590:08691
08692:-00114:-00169:+00063:002851.5590:08692
08693:+00233:+00202:+00135:002851.5590:08693
08694:+00132:+00051:+00044:002851.5590:08694
08695:-00220:+00199:+00226:002851.5590:08695
08696:-00209:+00172:+00060:002863.7922:08696
08697:+00309:+00163:+00188:002863.7922:08697
08698:+00320:+00035:-00159:002863.7922:08698
08699:-00151:+00092:+00035:002863.7922:08699
08700:-00281:-00101:+00043:002863.7922:08700
08701:+00005:+00028:-00136:002863.7922:08701
08702:+00354:+00133:-00132:002863.7922:08702
08703:-00211:-00034:+00217:002871.2084:08703
08704:-00404:+00045:-00086:002871.2084:08704
08705:+00033:+00121:+00041:002871.2084:08705
08706:+00419:+00065:-00303:002871.2084:08706
08707:-00038:+00090:-00200:002871.2084:08707
08708:-00389:+00134:-00052:002871.2084:08708
08709:-00212:-00173:+00242:002871.2084:08709
08710:+00385:-00017:+00070:002864.6298:08710
08711:-00077:-00076:-00240:002864.6298:08711
08712:-00137:-00006:+00132:002864.6298:08712
08713:-00095:-00214:-00388:002864.6298:08713
08714:+00011:+00078:-00175:002864.6298:08714
08715:+00088:-00200:+00090:002864.6298:08715
08716:-00203:+00061:+00136:002864.6298:08716
08717:-00135:-00078:-00411:002870.4245:08717
08718:-00091:+00145:-00065:002870.4245:08718
08719:+00034:+00003:+00110:002870.4245:08719
08720:+00062:-00093:+00062:002870.4245:08720
08721:-00049:+00331:-00182:002870.4245:08721
08722:-00198:+00024:+00144:002870.4245:08722
08723:-00087:+00034:-00057:002870.4245:08723
08724:+00264:-00001:+00182:002877.7983:08724
08725:+00242:-00041:-00235:002877.7983:08725
08726:-00271:+00003:+00162:002877.7983:08726
08727:-00077:+00060:+00137:002877.7983:08727
08728:+00109:-00109:+00104:002877.7983:08728
08729:+00369:+00223:+00256:002877.7983:08729
08730:+00042:-00115:-00078:002877.7983:08730
08731:+00091:-00035:-00076:002878.0617:08731
08732:+00301:-00198:-00117:002878.0617:08732
08733:+00143:+00049:-00230:002878.0617:08733
08734:+00006:-00117:-00203:002878.0617:08734
08735:+00277:-00017:+00020:002878.0617:08735
08736:+00324:-00030:-00099:002878.0617:08736
08737:+00140:+00169:-00013:002878.0617:08737
08738:-00096:-00110:-00232:002890.6616:08738
08739:-00085:+00092:+00035:002890.6616:08739
08740:-00066:+00004:-00018:002890.6616:08740
08741:-00059:-00053:+00042:002890.6616:08741
08742:-00142:+00041:+00044:002890.6616:08742
08743:-00091:+00055:+00125:002890.6616:08743
08744:+00121:-00064:-00017:002890.6616:08744
08745:+00039:+00002:+00049:002891.3645:08745
08746:-00170:+00080:-00081:002891.3645:08746
08747:-00093:-00020:+00220:002891.3645:08747
08748:+00341:-00005:+00175:002891.3645:08748
08749:+00175:+00117:-00047:002891.3645:08749
08750:+00108:+00077:+00039:002891.3645:08750
08751:-00230:+00183:-00023:002891.3645:08751
08752:-00163:+00018:+00036:002878.0666:08752
08753:+00184:+00104:-00109:002878.0666:08753
08754:-00061:+00230:+00029:002878.0666:08754
08755:-00358:-00035:-00048:002878.0666:08755
08756:-00178:+00084:+00080:002878.0666:08756
08757:-00016:-00021:-00108:002878.0666:08757
08758:-00061:-00082:-00050:002878.0666:08758
08759:-00303:+00081:-00126:002897.5444:08759
08760:-00164:+00012:+00184:002897.5444:08760
08761:+00295:-00077:-00107:002897.5444:08761
08762:-00068:+00340:-00200:002897.5444:08762
08763:-00084:-00051:+00036:002897.5444:08763
08764:+00114:+00013:+00150:002897.5444:08764
08765:+00003:+00247:-00219:002897.5444:08765
08766:-00025:+00054:+00386:002891.2299:08766
08767:-00067:-00065:-00162:002891.2299:08767
08768:-00237:+00063:+00130:002891.2299:08768
08769:-00161:-00466:-00010:002891.2299:08769
08770:+00512:+00224:+00428:002891.2299:08770
08771:+00230:+00231:-00509:002891.2299:08771
08772:-00699:+00168:+00038:002891.2299:08772
08773:+00154:+00166:-00099:002891.2482:08773
08774:+00342:+00026:+00453:002891.2482:08774
08775:-00119:+00087:-00593:002891.2482:08775
08776:+00133:+00131:+00150:002891.2482:08776
08777:+00048:-00429:+00073:002891.2482:08777
08778:-00088:+00156:-00096:002891.2482:08778
08779:+00130:+00272:-00427:002891.2482:08779
08780:+00091:+00014:+00242:002883.7219:08780
08781:-00211:-00008:-00455:002883.7219:08781
08782:+00011:+00209:+00009:002883.7219:08782
08783:+00318:-00059:+00178:002883.7219:08783
08784:+00109:-00226:+00070:002883.7219:08784
08785:-00087:-00100:-00332:002883.7219:08785
08786:+00067:+00025:+00344:002883.7219:08786
08787:+00081:+00148:-00120:002877.6755:08787
08788:-00067:+00125:-00129:002877.6755:08788
08789:+00218:+00002:+00186:002877.6755:08789
08790:-00067:+00253:+00059:002877.6755:08790
08791:-00057:+00086:+00119:002877.6755:08791
08792:+00226:+00192:+00167:002877.6755:08792
08793:+00105:+00081:+00099:002877.6755:08793
08794:-00282:-00150:-00209:002857.9367:08794
08795:+00219:-00197:+00383:002857.9367:08795
08796:+00203:+00037:-00100:002857.9367:08796
08797:+00253:-00208:+00168:002857.9367:08797
08798:-00130:+00549:-00060:002857.9367:08798
08799:-00032:-00045:-00014:002857.9367:08799
08800:+00094:-00088:-00463:002857.9367:08800
08801:-00101:+00130:+00706:002843.6428:08801
08802:+00079:-00558:-00556:002843.6428:08802
08803:-00081:+00078:-00067:002843.6428:08803
08804:+00058:-00232:-00369:002843.6428:08804
08805:+00146:-00185:-00079:002843.6428:08805
08806:-00123:-00193:-00662:002843.6428:08806
08807:-00243:+00251:+00153:002843.6428:08807
08808:-00130:-00077:-00094:002831.3454:08808
08809:+00187:+00302:-00089:002831.3454:08809
08810:+00308:-00301:+00608:002831.3454:08810
08811:-00671:+00547:+00362:002831.3454:08811
08812:-00081:+00152:+00097:002831.3454:08812
08813:+00330:+00571:-00018:002831.3454:08813
08814:+00074:-00070:+00420:002831.3454:08814
08815:-00155:+00072:-00725:002818.8630:08815
08816:-00111:-00202:+00348:002818.8630:08816
08817:-00161:+00491:+00065:002818.8630:08817
08818:+00166:-00106:+00073:002818.8630:08818
08819:-00123:+00229:-00536:002818.8630:08819
08820:-00277:+00206:+00121:002818.8630:08820
08821:-00272:-00038:-00495:002818.8630:08821
08822:+00480:-00098:+00178:002817.5932:08822
08823:+00388:+00058:-00396:002817.5932:08823
08824:-00484:+00188:-00200:002817.5932:08824
08825:-00041:+00105:-00278:002817.5932:08825
08826:+00235:+00376:+00122:002817.5932:08826
08827:+00086:-00057:-00185:002817.5932:08827
08828:-00163:+00057:-00014:002817.5932:08828
08829:-00189:+00065:+00359:002824.9521:08829
08830:-00025:+00088:+00148:002824.9521:08830
08831:+00135:+00011:-00019:002824.9521:08831
08832:-00034:+00140:-00022:002824.9521:08832
08833:-00495:+00026:+00198:002824.9521:08833
08834:-00295:-00014:-00325:002824.9521:08834
08835:+00518:-00048:+00210:002824.9521:08835
08836:+00355:+00072:-00248:002818.8676:08836
08837:-00505:+00174:-00265:002818.8676:08837
08838:+00114:-00035:-00085:002818.8676:08838
08839:+00117:+00154:+00143:002818.8676:08839
08840:-00041:-00237:-00366:002818.8676:08840
08841:-00004:+00122:+00260:002818.8676:08841
08842:-00048:-00121:-00372:002818.8676:08842
08843:-00120:+00413:-00188:002830.5725:08843
08844:+00143:-00320:-00243:002830.5725:08844
08845:-00194:+00292:-00026:002830.5725:08845
08846:-00208:-00507:+00053:002830.5725:08846
08847:-00135:+00377:+00032:002830.5725:08847
08848:+00286:-00327:+00600:002830.5725:08848
08849:-00141:+00498:-00180:002830.5725:08849
08850:-00176:-00155:-00179:002837.9414:08850
08851:-00039:+00756:-00130:002837.9414:08851
08852:+00228:-00371:+00249:002837.9414:08852
08853:+00062:+00084:-00558:002837.9414:08853
08854:+00054:-00452:+00371:002837.9414:08854
08855:-00047:+00922:+00021:002837.9414:08855
08856:+00070:-00063:+00126:002837.9414:08856
08857:-00079:+00481:-00240:002838.2536:08857
08858:-00079:-00518:+00101:002838.2536:08858
08859:-00214:+00262:-00316:002838.2536:08859
08860:+00047:-00408:+00283:002838.2536:08860
08861:+00050:-00310:-00026:002838.2536:08861
08862:+00106:+00084:-00033:002838.2536:08862
08863:-00160:+00145:-00210:002838.2536:08863
08864:+00094:+00228:+00134:002837.2824:08864
08865:+00025:+00014:-00308:002837.2824:08865
08866:+00013:-00092:-00087:002837.2824:08866
08867:+00073:-00245:+00009:002837.2824:08867
08868:+00006:+00496:-00101:002837.2824:08868
08869:-00092:-00257:-00100:002837.2824:08869
08870:+00111:+00286:+00057:002837.2824:08870
08871:-00111:-00083:+00126:002844.6350:08871
08872:-00084:+00321:-00086:002844.6350:08872
08873:+00024:-00293:+00209:002844.6350:08873
08874:-00042:+00384:+00050:002844.6350:08874
08875:+00031:-00249:+00036:002844.6350:08875
08876:+00192:+00273:+00062:002844.6350:08876
08877:+00018:-00338:+00251:002844.6350:08877
08878:-00086:-00203:-00234:002831.8732:08878
08879:+00140:-00082:+00092:002831.8732:08879
08880:+00185:-00172:-00150:002831.8732:08880
08881:-00126:+00095:-00100:002831.8732:08881
08882:-00041:-00152:-00126:002831.8732:08882
08883:-00009:+00319:-00012:002831.8732:08883
08884:+00017:-00272:+00055:002831.8732:08884
08885:+00019:+00049:-00055:002843.8120:08885
08886:-00209:-00255:+00075:002843.8120:08886
08887:+00236:+00236:+00068:002843.8120:08887
08888:+00340:-00271:-00045:002843.8120:08888
[truncated: 50,041 more chars]
