# Supplementary material for: Suboptimal Omnidirectional Wheel Design and Implementation
Source: Sensors (Basel). 2021 Jan 28;21(3):865. doi: 10.3390/s21030865 (PMC7865864; doi:10.3390/s21030865)
Supplement: Supplementary file 1 [file sensors-21-00865-s001.zip › 3.-Data 30 Fixed Wheel/ACDATA27.TXT]

00001:-00174:-00112:+00072:002481.4821:00001
00002:-00226:+00171:-00453:002481.4821:00002
00003:-00085:-00009:+00029:002483.6862:00003
00004:+00223:+00096:-00082:002483.6862:00004
00005:+00068:+00165:-00100:002483.6862:00005
00006:-00133:-00031:+00242:002483.6862:00006
00007:-00218:+00050:-00324:002483.6862:00007
00008:-00038:+00189:+00278:002483.6862:00008
00009:+00173:-00013:-00128:002483.6862:00009
00010:+00073:+00218:-00041:002483.6862:00010
00011:-00247:+00008:-00162:002493.2939:00011
00012:-00324:-00010:-00270:002493.2939:00012
00013:+00088:-00010:+00236:002493.2939:00013
00014:+00098:-00062:-00302:002493.2939:00014
00015:-00154:+00062:-00132:002493.2939:00015
00016:-00295:-00022:-00187:002493.2939:00016
00017:-00150:-00222:-00188:002493.2939:00017
00018:+00040:+00226:-00166:002493.2939:00018
00019:-00057:-00086:-00238:002506.7309:00019
00020:-00242:-00171:-00359:002506.7309:00020
00021:-00298:-00032:-00616:002506.7309:00021
00022:-00222:-00227:-00133:002506.7309:00022
00023:+00247:+00127:-00297:002506.7309:00023
00024:+00295:-00207:-00257:002506.7309:00024
00025:+00107:-00191:-00208:002506.7309:00025
00026:-00169:+00099:-00456:002506.7309:00026
00027:+00035:-00075:-00235:002508.9072:00027
00028:+00387:-00029:-00885:002508.9072:00028
00029:+00076:+00173:-00072:002508.9072:00029
00030:-00164:+00194:-00579:002508.9072:00030
00031:+00017:+00215:+00135:002508.9072:00031
00032:+00457:+00380:+00204:002508.9072:00032
00033:+00438:-00096:-00187:002508.9072:00033
00034:-00099:+00251:-00154:002508.9072:00034
00035:-00404:-00142:-00398:002513.6579:00035
00036:-00253:-00133:-00188:002513.6579:00036
00037:-00063:-00092:+00126:002513.6579:00037
00038:-00155:-00070:+00130:002513.6579:00038
00039:-00154:+00182:+00087:002513.6579:00039
00040:-00329:-00019:+00122:002513.6579:00040
00041:-00310:+00383:+00117:002513.6579:00041
00042:+00000:+00081:+00269:002513.6579:00042
00043:+00079:+00447:+00091:002517.0302:00043
00044:+00083:+00326:+00103:002517.0302:00044
00045:-00120:+00247:+00167:002517.0302:00045
00046:-00005:-00169:+00393:002517.0302:00046
00047:+00368:-00273:+00488:002517.0302:00047
00048:+00296:+00021:+00151:002517.0302:00048
00049:+00177:-00301:+00224:002517.0302:00049
00050:-00078:+00289:+00017:002517.0302:00050
00051:+00483:-00143:+00508:002508.8549:00051
00052:+00576:-00099:+00247:002508.8549:00052
00053:+00027:+00295:+00026:002508.8549:00053
00054:-00275:+00059:+00161:002508.8549:00054
00055:-00323:+00192:-00199:002508.8549:00055
00056:-00030:+00165:+00279:002508.8549:00056
00057:+00054:+00111:-00123:002508.8549:00057
00058:+00082:+00484:+00059:002508.8549:00058
00059:-00159:-00102:+00217:002508.4467:00059
00060:-00303:+00008:-00194:002508.4467:00060
00061:+00018:+00379:+00035:002508.4467:00061
00062:+00073:-00074:-00033:002508.4467:00062
00063:-00068:+00107:-00071:002508.4467:00063
00064:-00081:-00022:+00152:002508.4467:00064
00065:+00136:+00004:-00336:002508.4467:00065
00066:+00401:+00130:+00018:002508.4467:00066
00067:-00079:-00082:-00236:002516.8488:00067
00068:-00008:+00168:-00124:002516.8488:00068
00069:+00253:+00097:+00131:002516.8488:00069
00070:+00264:+00195:+00085:002516.8488:00070
00071:+00344:+00264:-00297:002516.8488:00071
00072:+00016:+00153:-00174:002516.8488:00072
00073:-00140:+00133:+00000:002516.8488:00073
00074:+00054:+00035:-00117:002516.8488:00074
00075:+00230:+00242:-00215:002503.6621:00075
00076:+00206:-00132:-00193:002503.6621:00076
00077:-00170:+00067:-00177:002503.6621:00077
00078:-00157:+00272:+00051:002503.6621:00078
00079:-00046:-00151:+00382:002503.6621:00079
00080:+00336:+00094:-00398:002503.6621:00080
00081:+00328:-00236:+00014:002503.6621:00081
00082:+00056:+00139:+00094:002503.6621:00082
00083:-00144:+00199:+00221:002513.5185:00083
00084:-00033:+00150:+00249:002513.5185:00084
00085:+00351:-00146:-00126:002513.5185:00085
00086:+00233:-00124:+00083:002513.5185:00086
00087:+00067:+00283:-00181:002513.5185:00087
00088:-00090:-00082:+00253:002513.5185:00088
00089:+00146:+00281:+00038:002513.5185:00089
00090:+00264:-00014:+00247:002513.5185:00090
00091:-00008:-00107:+00367:002501.5217:00091
00092:-00265:-00115:+00122:002501.5217:00092
00093:-00133:+00222:+00175:002501.5217:00093
00094:+00244:+00356:+00126:002501.5217:00094
00095:+00254:+00080:-00018:002501.5217:00095
00096:-00148:-00026:+00518:002501.5217:00096
00097:-00285:+00194:+00251:002501.5217:00097
00098:-00143:+00128:+00497:002501.5217:00098
00099:+00253:+00282:-00080:002493.5551:00099
00100:+00054:+00099:-00039:002493.5551:00100
00101:-00111:+00126:+00209:002493.5551:00101
00102:-00148:+00050:+00206:002493.5551:00102
00103:-00028:+00112:+00188:002493.5551:00103
00104:+00234:+00136:-00076:002493.5551:00104
00105:+00045:+00124:+00012:002493.5551:00105
00106:-00066:+00180:-00204:002493.5551:00106
00107:-00185:+00065:-00004:002488.0483:00107
00108:+00061:+00136:+00053:002488.0483:00108
00109:+00316:-00062:+00084:002488.0483:00109
00110:+00092:+00129:-00340:002488.0483:00110
00111:-00427:-00184:-00363:002488.0483:00111
00112:-00404:+00068:-00083:002488.0483:00112
00113:+00292:+00101:+00019:002488.0483:00113
00114:+00382:-00088:-00220:002488.0483:00114
00115:-00059:-00037:-00361:002486.3322:00115
00116:-00280:+00000:-00191:002486.3322:00116
00117:-00115:-00073:-00180:002486.3322:00117
00118:+00110:+00107:+00007:002486.3322:00118
00119:+00060:-00074:-00132:002486.3322:00119
00120:-00048:+00191:-00242:002486.3322:00120
00121:-00334:+00207:-00236:002486.3322:00121
00122:-00251:+00214:-00061:002486.3322:00122
00123:+00268:+00082:-00017:002478.5500:00123
00124:+00143:+00002:-00118:002478.5500:00124
00125:-00197:+00124:+00189:002478.5500:00125
00126:-00418:+00088:-00067:002478.5500:00126
00127:+00077:+00091:-00092:002478.5500:00127
00128:+00258:+00016:-00070:002478.5500:00128
00129:+00107:+00018:-00049:002478.5500:00129
00130:-00284:+00096:+00239:002478.5500:00130
00131:-00349:+00125:+00080:002473.0346:00131
00132:+00024:+00096:+00040:002473.0346:00132
00133:+00188:+00133:+00194:002473.0346:00133
00134:+00008:+00112:+00017:002473.0346:00134
00135:-00253:+00055:-00051:002473.0346:00135
00136:-00267:+00140:+00064:002473.0346:00136
00137:-00044:+00115:+00300:002473.0346:00137
00138:+00167:+00164:+00221:002473.0346:00138
00139:+00087:+00268:+00079:002471.3293:00139
00140:-00244:+00103:+00220:002471.3293:00140
00141:-00417:+00072:+00070:002471.3293:00141
00142:-00116:-00120:+00029:002471.3293:00142
00143:+00222:+00302:+00024:002471.3293:00143
00144:+00088:+00158:+00295:002471.3293:00144
00145:-00239:-00131:+00043:002471.3293:00145
00146:-00244:+00242:-00046:002471.3293:00146
00147:-00042:-00002:+00199:002463.7277:00147
00148:+00082:+00145:-00144:002463.7277:00148
00149:-00104:+00147:+00001:002463.7277:00149
00150:-00170:-00139:+00292:002463.7277:00150
00151:-00074:+00155:-00080:002463.7277:00151
00152:-00049:-00195:+00089:002463.7277:00152
00153:+00044:+00111:+00045:002463.7277:00153
00154:-00031:+00191:-00164:002463.7277:00154
00155:-00145:-00166:+00027:002477.9492:00155
00156:-00121:+00222:-00083:002477.9492:00156
00157:+00033:-00122:-00035:002477.9492:00157
00158:+00083:-00114:+00127:002477.9492:00158
00159:+00037:+00313:-00447:002477.9492:00159
00160:-00077:-00214:+00050:002477.9492:00160
00161:-00141:+00019:+00152:002477.9492:00161
00162:+00179:+00140:-00238:002477.9492:00162
00163:+00216:-00031:+00054:002486.2473:00163
00164:-00047:+00237:-00389:002486.2473:00164
00165:-00232:-00090:+00084:002486.2473:00165
00166:-00182:-00063:-00167:002486.2473:00166
00167:+00133:+00149:-00156:002486.2473:00167
00168:+00057:+00077:+00084:002486.2473:00168
00169:-00097:+00117:-00317:002486.2473:00169
00170:-00296:-00042:-00019:002486.2473:00170
00171:-00164:+00096:-00112:002488.4365:00171
00172:+00187:+00163:-00148:002488.4365:00172
00173:+00033:-00040:+00143:002488.4365:00173
00174:-00126:+00047:-00324:002488.4365:00174
00175:-00223:+00010:-00073:002488.4365:00175
00176:-00155:+00041:-00183:002488.4365:00176
00177:-00020:-00025:-00197:002488.4365:00177
00178:+00000:+00049:-00136:002488.4365:00178
00179:-00151:-00115:-00405:002498.0549:00179
00180:-00272:-00153:-00206:002498.0549:00180
00181:+00092:-00042:-00380:002498.0549:00181
00182:+00193:-00058:-00155:002498.0549:00182
00183:-00003:-00010:-00452:002498.0549:00183
00184:-00169:-00290:-00401:002498.0549:00184
00185:-00014:-00029:-00599:002498.0549:00185
00186:+00158:-00165:-00419:002498.0549:00186
00187:+00272:+00000:-00094:002506.4653:00187
00188:+00169:+00032:-00505:002506.4653:00188
00189:-00073:-00166:-00330:002506.4653:00189
00190:-00081:+00065:-00503:002506.4653:00190
00191:+00175:-00040:-00232:002506.4653:00191
00192:+00228:+00228:+00050:002506.4653:00192
00193:-00097:-00056:-00021:002506.4653:00193
00194:-00424:+00140:+00070:002506.4653:00194
00195:+00042:+00096:+00033:002503.5544:00195
00196:+00158:+00169:-00188:002503.5544:00196
00197:+00059:+00296:-00039:002503.5544:00197
00198:-00290:-00117:+00209:002503.5544:00198
00199:-00395:+00137:+00209:002503.5544:00199
00200:+00032:+00197:-00116:002503.5544:00200
00201:+00108:+00038:+00108:002503.5544:00201
00202:-00055:+00082:+00494:002503.5544:00202
00203:-00339:-00031:+00113:002513.4692:00203
00204:-00206:+00271:+00382:002513.4692:00204
00205:+00213:+00088:+00176:002513.4692:00205
00206:+00163:+00127:+00202:002513.4692:00206
00207:+00018:+00012:+00309:002513.4692:00207
00208:-00185:+00089:-00047:002513.4692:00208
00209:-00016:+00023:+00166:002513.4692:00209
00210:+00274:+00134:+00018:002513.4692:00210
00211:+00176:-00006:+00091:002511.6950:00211
00212:-00023:+00014:-00108:002511.6950:00212
00213:-00212:-00045:+00030:002511.6950:00213
00214:+00066:+00088:-00040:002511.6950:00214
00215:+00242:+00031:+00035:002511.6950:00215
00216:+00109:+00124:-00121:002511.6950:00216
00217:-00001:+00102:-00188:002511.6950:00217
00218:-00146:+00023:+00140:002511.6950:00218
00219:+00021:-00007:-00174:002493.5217:00219
00220:+00195:+00067:+00279:002493.5217:00220
00221:+00326:+00197:+00167:002493.5217:00221
00222:-00085:+00034:+00112:002493.5217:00222
00223:-00111:+00164:-00088:002493.5217:00223
00224:+00038:+00112:-00155:002493.5217:00224
00225:+00261:+00256:+00110:002493.5217:00225
00226:+00182:+00007:+00014:002493.5217:00226
00227:+00011:+00191:-00031:002503.1931:00227
00228:+00004:+00004:+00126:002503.1931:00228
00229:+00313:+00270:-00007:002503.1931:00229
00230:+00296:+00070:+00068:002503.1931:00230
00231:-00080:+00101:-00115:002503.1931:00231
00232:-00373:+00037:-00017:002503.1931:00232
00233:+00252:+00082:-00030:002503.1931:00233
00234:+00519:+00272:-00145:002503.1931:00234
00235:+00293:+00110:-00003:002491.3227:00235
00236:-00114:+00339:-00125:002491.3227:00236
00237:-00300:-00153:-00173:002491.3227:00237
00238:+00373:+00192:-00033:002491.3227:00238
00239:+00497:-00313:+00205:002491.3227:00239
00240:+00070:+00180:-00278:002491.3227:00240
00241:-00160:+00015:-00089:002491.3227:00241
00242:+00096:+00116:-00209:002491.3227:00242
00243:+00216:+00019:+00196:002478.5427:00243
00244:-00001:+00020:+00500:002478.5427:00244
00245:+00044:+00099:-00379:002478.5427:00245
00246:+00077:+00002:-00162:002478.5427:00246
00247:-00166:+00080:-00306:002478.5427:00247
00248:-00058:+00283:+00453:002478.5427:00248
00249:+00185:+00084:+00591:002478.5427:00249
00250:+00090:+00061:+00256:002478.5427:00250
00251:-00103:-00077:-00099:002483.0490:00251
00252:-00091:+00183:-00129:002483.0490:00252
00253:+00022:+00258:+00201:002483.0490:00253
00254:+00193:+00172:+00097:002483.0490:00254
00255:+00061:+00209:-00252:002483.0490:00255
00256:-00032:-00075:+00427:002483.0490:00256
00257:-00019:+00094:+00333:002483.0490:00257
00258:+00143:-00224:+00334:002483.0490:00258
00259:+00163:+00386:-00072:002483.0490:00259
00260:-00172:+00273:+00056:002476.3696:00260
00261:-00131:-00015:+00043:002476.3696:00261
00262:+00174:-00007:+00041:002476.3696:00262
00263:+00113:+00022:+00139:002476.3696:00263
00264:-00130:+00202:-00344:002476.3696:00264
00265:-00102:+00286:-00233:002476.3696:00265
00266:-00114:+00307:-00268:002476.3696:00266
00267:+00006:-00040:-00041:002476.3696:00267
00268:+00039:-00115:-00040:002468.7089:00268
00269:-00016:+00284:-00120:002468.7089:00269
00270:-00011:+00000:-00122:002468.7089:00270
00271:-00200:+00229:-00458:002468.7089:00271
00272:+00016:-00090:+00188:002468.7089:00272
00273:+00243:+00079:-00005:002468.7089:00273
00274:+00150:-00061:+00189:002468.7089:00274
00275:-00089:+00149:-00360:002468.7089:00275
00276:-00134:+00236:-00274:002468.1425:00276
00277:+00125:-00052:+00157:002468.1425:00277
00278:+00183:+00284:-00175:002468.1425:00278
00279:-00087:-00045:+00284:002468.1425:00279
00280:-00264:+00012:-00177:002468.1425:00280
00281:-00217:+00298:-00167:002468.1425:00281
00282:+00057:-00075:+00382:002468.1425:00282
00283:+00041:+00153:-00255:002468.1425:00283
00284:-00261:+00116:+00186:002471.3110:00284
00285:-00232:+00017:-00177:002471.3110:00285
00286:-00113:+00246:-00153:002471.3110:00286
00287:+00074:-00086:+00764:002471.3110:00287
00288:+00190:+00146:-00339:002471.3110:00288
00289:-00191:+00301:+00083:002471.3110:00289
00290:-00351:+00028:+00120:002471.3110:00290
00291:-00127:+00320:-00179:002471.3110:00291
00292:+00250:-00095:+00610:002463.7673:00292
00293:+00158:+00089:-00261:002463.7673:00293
00294:-00154:+00226:+00015:002463.7673:00294
00295:-00323:+00233:+00080:002463.7673:00295
00296:-00134:+00255:+00126:002463.7673:00296
00297:+00187:-00024:+00476:002463.7673:00297
00298:-00009:+00014:-00036:002463.7673:00298
00299:-00181:+00258:+00237:002463.7673:00299
00300:-00275:+00077:-00187:002473.0634:00300
00301:+00097:+00184:+00097:002473.0634:00301
00302:+00225:+00092:+00205:002473.0634:00302
00303:-00001:-00089:+00119:002473.0634:00303
00304:-00097:-00082:+00101:002473.0634:00304
00305:-00228:+00098:-00428:002473.0634:00305
00306:+00103:-00008:+00228:002473.0634:00306
00307:+00355:+00040:-00527:002473.0634:00307
00308:-00022:-00084:-00180:002471.3510:00308
00309:-00277:+00198:+00205:002471.3510:00309
00310:-00282:+00111:-00684:002471.3510:00310
00311:+00296:+00103:+00166:002471.3510:00311
00312:+00340:+00250:-00432:002471.3510:00312
00313:-00148:-00130:-00266:002471.3510:00313
00314:-00272:+00106:+00195:002471.3510:00314
00315:-00192:+00153:+00039:002471.3510:00315
00316:+00192:+00084:+00090:002468.6909:00316
00317:+00101:+00130:-00367:002468.6909:00317
00318:-00060:-00127:+00105:002468.6909:00318
00319:-00265:+00051:+00103:002468.6909:00319
00320:-00030:+00079:+00010:002468.6909:00320
00321:+00113:+00092:+00216:002468.6909:00321
00322:+00233:+00105:-00233:002468.6909:00322
00323:-00023:+00074:+00098:002468.6909:00323
00324:-00298:+00036:+00182:002478.0812:00324
00325:-00018:+00179:+00120:002478.0812:00325
00326:+00167:-00015:+00208:002478.0812:00326
00327:+00111:+00107:-00309:002478.0812:00327
00328:-00139:+00099:+00150:002478.0812:00328
00329:-00236:-00042:+00248:002478.0812:00329
00330:-00042:+00081:-00020:002478.0812:00330
00331:+00040:+00145:+00070:002478.0812:00331
00332:+00103:+00115:-00133:002486.3615:00332
00333:-00061:-00024:+00203:002486.3615:00333
00334:-00203:-00013:-00252:002486.3615:00334
00335:-00122:+00181:+00040:002486.3615:00335
00336:+00089:+00177:+00153:002486.3615:00336
00337:+00062:+00007:+00050:002486.3615:00337
00338:-00029:+00175:+00122:002486.3615:00338
00339:-00208:+00099:-00103:002486.3615:00339
00340:-00144:+00141:-00062:002483.7192:00340
00341:+00154:+00001:+00246:002483.7192:00341
00342:+00097:+00068:-00169:002483.7192:00342
00343:-00040:+00076:-00019:002483.7192:00343
00344:-00215:-00078:-00274:002483.7192:00344
00345:-00046:-00210:-00002:002483.7192:00345
00346:+00170:-00086:-00538:002483.7192:00346
00347:+00071:+00140:-00254:002483.7192:00347
00348:-00110:-00117:-00105:002503.4550:00348
00349:-00066:-00131:-00737:002503.4550:00349
00350:-00176:+00068:-00357:002503.4550:00350
00351:-00015:-00024:-00836:002503.4550:00351
00352:+00273:-00086:-00438:002503.4550:00352
00353:+00190:-00273:-00861:002503.4550:00353
00354:-00247:-00110:-00464:002503.4550:00354
00355:-00106:+00178:-00534:002503.4550:00355
00356:-00010:-00098:-00328:002506.7834:00356
00357:-00001:-00095:-00418:002506.7834:00357
00358:-00145:-00152:-00682:002506.7834:00358
00359:+00005:-00060:-00063:002506.7834:00359
00360:+00391:+00121:-00239:002506.7834:00360
00361:+00385:-00091:+00275:002506.7834:00361
00362:-00072:+00262:+00144:002506.7834:00362
00363:-00848:-00256:-00068:002506.7834:00363
00364:-00585:-00018:+00354:002508.8771:00364
00365:+00355:+00683:+00259:002508.8771:00365
00366:+00456:+00364:+00327:002508.8771:00366
00367:+00291:+00151:+00269:002508.8771:00367
00368:-00088:+00555:+00184:002508.8771:00368
00369:-00125:-00285:+00604:002508.8771:00369
00370:-00225:-00026:+00228:002508.8771:00370
00371:-00099:+00063:+00204:002508.8771:00371
00372:-00087:-00024:+00078:002513.6506:00372
00373:-00293:+00140:+00067:002513.6506:00373
00374:+00049:-00051:+00470:002513.6506:00374
00375:+00022:-00048:+00193:002513.6506:00375
00376:-00110:+00103:+00220:002513.6506:00376
00377:-00059:+00116:+00157:002513.6506:00377
00378:-00063:+00180:-00007:002513.6506:00378
00379:+00001:+00076:+00115:002513.6506:00379
00380:-00158:+00228:-00078:002511.9321:00380
00381:+00172:+00489:+00131:002511.9321:00381
00382:+00045:-00055:+00140:002511.9321:00382
00383:-00100:+00228:+00237:002511.9321:00383
00384:+00183:+00317:+00326:002511.9321:00384
00385:+00448:+00189:+00044:002511.9321:00385
00386:+00382:+00211:+00004:002511.9321:00386
00387:-00121:-00131:-00170:002511.9321:00387
00388:-00031:+00114:+00096:002508.9072:00388
00389:+00376:-00088:+00056:002508.9072:00389
00390:+00032:+00126:-00023:002508.9072:00390
00391:-00044:+00027:+00235:002508.9072:00391
00392:-00050:+00135:-00196:002508.9072:00392
00393:+00056:+00039:-00213:002508.9072:00393
00394:+00137:+00243:-00385:002508.9072:00394
00395:+00131:+00210:-00062:002508.9072:00395
00396:-00031:+00242:-00289:002508.5517:00396
00397:+00018:+00064:-00001:002508.5517:00397
00398:+00147:+00141:-00619:002508.5517:00398
00399:+00260:-00148:-00256:002508.5517:00399
00400:+00048:-00149:+00023:002508.5517:00400
00401:-00060:-00184:-00128:002508.5517:00401
00402:+00131:-00252:-00118:002508.5517:00402
00403:+00365:-00146:-00432:002508.5517:00403
00404:+00370:-00055:-00013:002506.7758:00404
00405:+00204:-00013:-00160:002506.7758:00405
00406:-00033:+00164:+00016:002506.7758:00406
00407:+00188:+00326:-00009:002506.7758:00407
00408:+00416:-00007:-00349:002506.7758:00408
00409:+00096:+00070:+00211:002506.7758:00409
00410:-00030:+00343:-00187:002506.7758:00410
00411:-00271:+00247:+00192:002506.7758:00411
00412:+00142:+00161:+00165:002488.7338:00412
00413:+00410:-00019:+00197:002488.7338:00413
00414:-00085:+00083:+00377:002488.7338:00414
00415:-00270:-00051:+00351:002488.7338:00415
00416:-00077:+00104:+00177:002488.7338:00416
00417:-00041:+00135:+00073:002488.7338:00417
00418:+00034:-00070:+00146:002488.7338:00418
00419:-00007:+00072:+00507:002488.7338:00419
00420:-00224:+00092:+00316:002488.2145:00420
00421:-00118:+00068:+00468:002488.2145:00421
00422:+00106:+00119:+00086:002488.2145:00422
00423:+00103:-00037:+00114:002488.2145:00423
00424:-00001:+00471:+00246:002488.2145:00424
00425:-00310:+00323:+00063:002488.2145:00425
00426:-00124:+00376:+00210:002488.2145:00426
00427:+00398:-00031:+00195:002488.2145:00427
00428:+00175:-00283:+00034:002481.4968:00428
00429:-00102:+00358:-00361:002481.4968:00429
00430:-00255:+00124:+00005:002481.4968:00430
00431:-00076:+00307:-00057:002481.4968:00431
00432:+00198:-00108:-00175:002481.4968:00432
00433:+00191:-00163:-00004:002481.4968:00433
00434:-00090:-00139:-00273:002481.4968:00434
00435:-00174:+00162:-00226:002481.4968:00435
00436:-00161:+00474:-00329:002473.7756:00436
00437:+00188:+00292:+00063:002473.7756:00437
00438:+00360:-00324:-00150:002473.7756:00438
00439:-00068:-00038:-00355:002473.7756:00439
00440:-00200:+00127:+00167:002473.7756:00440
00441:+00005:+00247:-00458:002473.7756:00441
00442:+00211:+00174:-00023:002473.7756:00442
00443:+00075:-00285:-00010:002473.7756:00443
00444:-00259:+00010:-00296:002473.7756:00444
00445:-00279:-00063:+00262:002473.2387:00445
00446:-00014:+00163:-00305:002473.2387:00446
00447:+00029:+00140:-00016:002473.2387:00447
00448:-00205:+00062:-00257:002473.2387:00448
00449:-00382:-00006:+00013:002473.2387:00449
00450:-00121:+00072:+00272:002473.2387:00450
00451:-00036:+00208:+00248:002473.2387:00451
00452:+00029:+00041:+00223:002473.2387:00452
00453:-00189:+00109:-00307:002481.5078:00453
00454:-00292:+00078:+00083:002481.5078:00454
00455:-00170:+00144:+00287:002481.5078:00455
00456:-00045:+00250:+00175:002481.5078:00456
00457:+00096:+00014:+00302:002481.5078:00457
00458:-00040:+00118:-00183:002481.5078:00458
00459:-00278:+00099:+00265:002481.5078:00459
00460:-00186:+00223:+00252:002481.5078:00460
00461:+00073:+00166:+00277:002473.8117:00461
00462:+00035:+00036:+00345:002473.8117:00462
00463:-00196:+00041:-00082:002473.8117:00463
00464:-00248:+00040:+00202:002473.8117:00464
00465:-00165:+00211:+00167:002473.8117:00465
00466:+00053:+00139:+00224:002473.8117:00466
00467:+00108:+00085:+00086:002473.8117:00467
00468:-00055:+00069:-00211:002473.8117:00468
00469:-00301:-00051:+00085:002488.2587:00469
00470:-00246:+00134:-00051:002488.2587:00470
00471:+00191:+00076:+00010:002488.2587:00471
00472:+00053:+00100:-00193:002488.2587:00472
00473:-00154:+00003:-00258:002488.2587:00473
00474:-00159:-00048:+00120:002488.2587:00474
00475:-00039:+00180:-00318:002488.2587:00475
00476:+00224:+00146:-00143:002488.2587:00476
00477:-00074:+00083:-00222:002481.5004:00477
00478:-00232:+00007:-00233:002481.5004:00478
00479:-00124:+00242:+00191:002481.5004:00479
00480:+00181:+00029:-00104:002481.5004:00480
00481:+00273:-00052:-00244:002481.5004:00481
00482:+00023:+00194:-00363:002481.5004:00482
00483:-00162:-00217:-00061:002481.5004:00483
00484:-00184:+00301:-00085:002481.5004:00484
00485:+00219:+00150:+00095:002483.7009:00485
00486:+00207:-00143:+00075:002483.7009:00486
00487:-00040:+00182:-00586:002483.7009:00487
00488:-00213:-00127:+00366:002483.7009:00488
00489:-00129:+00268:+00061:002483.7009:00489
00490:+00227:-00040:+00179:002483.7009:00490
00491:-00017:+00223:-00076:002483.7009:00491
00492:-00157:+00316:-00189:002483.7009:00492
00493:-00181:-00100:+00499:002493.2756:00493
00494:-00127:+00168:-00058:002493.2756:00494
00495:+00114:+00112:+00346:002493.2756:00495
00496:+00088:+00033:-00051:002493.2756:00496
00497:+00121:+00169:+00174:002493.2756:00497
00498:-00278:-00048:+00458:002493.2756:00498
00499:-00093:+00099:-00170:002493.2756:00499
00500:+00177:+00230:+00151:002493.2756:00500
00501:+00055:-00031:+00052:002496.6198:00501
00502:-00200:+00144:-00087:002496.6198:00502
00503:-00299:+00032:+00252:002496.6198:00503
00504:-00129:-00243:-00368:002496.6198:00504
00505:+00120:+00106:-00022:002496.6198:00505
00506:+00071:-00216:-00028:002496.6198:00506
00507:-00232:+00072:-00683:002496.6198:00507
00508:-00221:-00013:+00080:002496.6198:00508
00509:-00086:-00060:-00094:002498.7687:00509
00510:+00180:-00141:-00151:002498.7687:00510
00511:+00237:+00199:-00278:002498.7687:00511
00512:+00007:-00205:-00421:002498.7687:00512
00513:-00017:-00054:-00571:002498.7687:00513
00514:+00106:-00068:-00403:002498.7687:00514
00515:+00258:+00108:-00600:002498.7687:00515
00516:-00040:-00011:-00369:002498.7687:00516
00517:-00437:-00287:-00243:002513.6467:00517
00518:+00260:+00008:-00399:002513.6467:00518
00519:+00441:+00113:-00330:002513.6467:00519
00520:-00081:+00032:-00245:002513.6467:00520
00521:-00297:+00117:-00193:002513.6467:00521
00522:-00200:+00067:+00139:002513.6467:00522
00523:+00078:-00004:-00224:002513.6467:00523
00524:+00182:+00327:+00144:002513.6467:00524
00525:-00055:-00209:-00021:002511.8681:00525
00526:-00211:+00447:-00238:002511.8681:00526
00527:-00147:+00304:+00177:002511.8681:00527
00528:+00114:+00230:+00159:002511.8681:00528
00529:+00229:+00062:+00364:002511.8681:00529
00530:+00032:+00077:+00007:002511.8681:00530
00531:-00339:+00255:+00061:002511.8681:00531
00532:-00324:+00019:+00113:002511.8681:00532
00533:+00175:+00163:+00028:002503.8183:00533
00534:+00114:-00150:+00161:002503.8183:00534
00535:-00174:-00169:+00140:002503.8183:00535
00536:-00151:+00080:+00194:002503.8183:00536
00537:+00106:-00068:+00100:002503.8183:00537
00538:+00219:+00198:+00145:002503.8183:00538
00539:+00031:-00108:+00332:002503.8183:00539
00540:-00049:+00199:+00111:002503.8183:00540
00541:-00099:+00106:+00240:002508.5666:00541
00542:-00016:+00143:+00087:002508.5666:00542
00543:+00234:+00235:+00298:002508.5666:00543
00544:+00317:+00180:+00291:002508.5666:00544
00545:-00141:+00217:+00084:002508.5666:00545
00546:-00196:+00186:+00130:002508.5666:00546
00547:+00069:+00335:+00008:002508.5666:00547
00548:+00323:+00249:+00376:002508.5666:00548
00549:+00285:+00252:+00325:002486.5197:00549
00550:-00111:+00110:+00160:002486.5197:00550
00551:-00145:-00131:+00133:002486.5197:00551
00552:+00143:+00139:-00253:002486.5197:00552
00553:+00381:+00202:+00168:002486.5197:00553
00554:+00158:+00305:-00520:002486.5197:00554
00555:-00543:+00218:+00422:002486.5197:00555
00556:+00002:+00060:+00627:002486.5197:00556
00557:+00419:+00017:-00365:002473.8190:00557
00558:+00188:-00308:-00665:002473.8190:00558
00559:+00080:+00528:-00610:002473.8190:00559
00560:-00190:-00300:+00216:002473.8190:00560
00561:-00003:-00287:-00445:002473.8190:00561
00562:+00133:-00109:-00122:002473.8190:00562
00563:+00405:-00011:-00432:002473.8190:00563
00564:+00260:-00031:-00239:002473.8190:00564
00565:+00046:-00220:+00050:002478.2314:00565
00566:-00071:+00163:-00296:002478.2314:00566
00567:+00384:+00038:+00293:002478.2314:00567
00568:+00350:+00041:-00365:002478.2314:00568
00569:+00025:+00001:+00066:002478.2314:00569
00570:-00151:+00054:-00240:002478.2314:00570
00571:+00327:+00066:+00080:002478.2314:00571
00572:+00124:+00254:+00398:002478.2314:00572
00573:+00232:-00044:+00290:002471.5732:00573
00574:+00001:-00111:+00160:002471.5732:00574
00575:-00218:+00090:-00124:002471.5732:00575
00576:-00180:-00081:+00372:002471.5732:00576
00577:+00128:+00402:+00034:002471.5732:00577
00578:+00047:+00323:+00346:002471.5732:00578
00579:-00302:-00047:+00082:002471.5732:00579
00580:-00268:+00029:+00178:002471.5732:00580
00581:-00056:+00346:+00251:002459.0354:00581
00582:+00176:+00335:+00151:002459.0354:00582
00583:-00009:+00318:+00302:002459.0354:00583
00584:-00108:-00001:+00262:002459.0354:00584
00585:-00062:-00097:+00229:002459.0354:00585
00586:+00175:+00034:+00096:002459.0354:00586
00587:+00153:+00218:+00185:002459.0354:00587
00588:+00074:+00309:+00156:002459.0354:00588
00589:-00079:+00184:-00141:002458.4130:00589
00590:-00152:+00157:+00184:002458.4130:00590
00591:+00234:+00040:+00187:002458.4130:00591
00592:+00273:+00271:+00046:002458.4130:00592
00593:-00056:+00333:+00009:002458.4130:00593
00594:-00344:+00082:-00161:002458.4130:00594
00595:-00116:-00120:-00011:002458.4130:00595
00596:+00110:+00052:+00002:002458.4130:00596
00597:+00040:-00163:-00002:002456.6145:00597
00598:-00163:-00198:-00240:002456.6145:00598
00599:-00353:+00175:-00542:002456.6145:00599
00600:-00144:-00248:-00091:002456.6145:00600
00601:+00245:-00230:-00095:002456.6145:00601
00602:+00182:-00084:-00251:002456.6145:00602
00603:-00054:-00034:-00113:002456.6145:00603
00604:-00336:+00216:-00584:002456.6145:00604
00605:+00037:+00131:+00004:002456.6145:00605
00606:+00261:-00081:+00116:002454.1220:00606
00607:+00195:+00205:-00205:002454.1220:00607
00608:-00079:-00082:+00087:002454.1220:00608
00609:-00393:+00134:-00474:002454.1220:00609
00610:+00049:+00156:+00109:002454.1220:00610
00611:+00247:-00154:-00226:002454.1220:00611
00612:-00114:+00197:-00284:002454.1220:00612
00613:-00333:-00094:+00314:002454.1220:00613
00614:-00344:+00114:-00369:002463.2773:00614
00615:-00063:+00036:+00122:002463.2773:00615
00616:+00081:+00043:-00074:002463.2773:00616
00617:-00029:-00055:-00122:002463.2773:00617
00618:-00216:+00190:+00075:002463.2773:00618
00619:-00315:-00140:+00068:002463.2773:00619
00620:+00064:+00363:+00244:002463.2773:00620
00621:+00117:-00074:+00081:002463.2773:00621
00622:-00017:-00023:+00109:002466.5852:00622
00623:-00204:+00240:+00158:002466.5852:00623
00624:-00135:+00076:+00149:002466.5852:00624
00625:+00028:+00303:+00151:002466.5852:00625
00626:+00115:-00045:+00005:002466.5852:00626
00627:-00035:+00199:+00139:002466.5852:00627
00628:-00285:+00162:+00131:002466.5852:00628
00629:-00218:+00058:+00089:002466.5852:00629
00630:-00005:+00167:+00118:002473.7573:00630
00631:+00116:+00024:-00008:002473.7573:00631
00632:-00166:+00081:+00121:002473.7573:00632
00633:-00286:+00194:-00093:002473.7573:00633
00634:-00139:+00028:+00110:002473.7573:00634
00635:+00062:+00229:+00016:002473.7573:00635
00636:+00134:-00128:-00024:002473.7573:00636
00637:-00193:+00155:-00004:002473.7573:00637
00638:-00280:-00009:-00065:002483.2958:00638
00639:-00013:+00092:-00053:002483.2958:00639
00640:+00465:+00239:+00045:002483.2958:00640
00641:+00236:+00170:-00031:002483.2958:00641
00642:-00239:+00084:+00117:002483.2958:00642
00643:-00232:+00136:-00029:002483.2958:00643
00644:+00073:+00125:-00029:002483.2958:00644
00645:+00271:+00117:-00166:002483.2958:00645
00646:+00168:-00044:+00061:002486.5678:00646
00647:-00250:+00149:+00000:002486.5678:00647
00648:-00157:+00193:-00016:002486.5678:00648
00649:+00011:+00024:+00298:002486.5678:00649
00650:+00408:+00258:-00282:002486.5678:00650
00651:-00070:+00096:+00193:002486.5678:00651
00652:-00308:-00031:+00117:002486.5678:00652
00653:-00090:+00159:-00159:002486.5678:00653
00654:+00293:+00147:+00284:002493.6838:00654
00655:+00145:+00000:-00245:002493.6838:00655
00656:+00025:+00060:+00139:002493.6838:00656
00657:+00109:-00015:-00159:002493.6838:00657
00658:-00120:+00195:-00076:002493.6838:00658
00659:-00026:+00085:+00164:002493.6838:00659
00660:+00163:+00013:+00039:002493.6838:00660
00661:+00146:+00147:+00103:002493.6838:00661
00662:-00185:-00103:-00150:002503.3244:00662
00663:-00160:+00015:-00054:002503.3244:00663
00664:+00071:+00069:+00074:002503.3244:00664
00665:+00046:+00041:-00156:002503.3244:00665
00666:-00133:+00017:-00045:002503.3244:00666
00667:-00006:-00199:-00285:002503.3244:00667
00668:+00012:-00099:-00101:002503.3244:00668
00669:-00022:+00103:-00255:002503.3244:00669
00670:-00034:+00048:+00007:002511.7814:00670
00671:-00010:-00027:-00377:002511.7814:00671
00672:-00256:-00193:-00411:002511.7814:00672
00673:-00059:+00040:-00352:002511.7814:00673
00674:+00085:-00075:-00669:002511.7814:00674
00675:+00086:+00008:-00321:002511.7814:00675
00676:-00112:-00175:-00508:002511.7814:00676
00677:-00120:-00162:-00364:002511.7814:00677
00678:+00166:-00097:-00415:002508.8212:00678
00679:+00253:-00082:-00464:002508.8212:00679
00680:-00136:-00227:-00169:002508.8212:00680
00681:-00220:-00061:-00664:002508.8212:00681
00682:+00043:-00034:-00101:002508.8212:00682
00683:+00476:+00143:-00142:002508.8212:00683
00684:+00306:+00218:-00171:002508.8212:00684
00685:-00155:+00316:+00091:002508.8212:00685
00686:-00229:+00255:-00216:002518.7282:00686
00687:-00121:+00130:+00334:002518.7282:00687
00688:+00083:+00268:+00089:002518.7282:00688
00689:-00112:+00245:+00017:002518.7282:00689
00690:-00161:+00102:+00061:002518.7282:00690
00691:-00243:+00121:+00031:002518.7282:00691
00692:-00119:-00052:+00340:002518.7282:00692
00693:-00141:+00069:+00074:002518.7282:00693
00694:-00249:+00020:+00134:002527.2351:00694
00695:-00254:+00001:-00017:002527.2351:00695
00696:-00140:+00190:+00215:002527.2351:00696
00697:+00158:+00121:+00357:002527.2351:00697
00698:+00281:+00112:+00165:002527.2351:00698
00699:+00212:+00222:+00221:002527.2351:00699
00700:-00204:-00036:-00087:002527.2351:00700
00701:-00219:-00028:+00069:002527.2351:00701
00702:+00299:+00049:+00385:002524.0905:00702
00703:+00358:+00013:+00034:002524.0905:00703
00704:+00047:+00291:+00140:002524.0905:00704
00705:-00332:+00295:+00103:002524.0905:00705
00706:-00165:+00256:+00518:002524.0905:00706
00707:+00454:+00373:+00333:002524.0905:00707
00708:+00114:+00061:+00059:002524.0905:00708
00709:-00218:+00154:+00070:002524.0905:00709
00710:-00370:-00114:-00136:002523.8950:00710
00711:+00357:-00129:+00129:002523.8950:00711
00712:+00365:+00212:+00151:002523.8950:00712
00713:-00182:-00271:+00335:002523.8950:00713
00714:-00259:-00020:+00036:002523.8950:00714
00715:+00117:-00019:+00159:002523.8950:00715
00716:+00465:+00111:+00011:002523.8950:00716
00717:+00383:+00219:-00316:002523.8950:00717
00718:-00160:+00128:-00037:002527.2314:00718
00719:-00192:+00244:-00400:002527.2314:00719
00720:+00039:+00091:+00047:002527.2314:00720
00721:+00418:+00052:-00213:002527.2314:00721
00722:+00588:+00120:-00138:002527.2314:00722
00723:+00214:-00027:-00171:002527.2314:00723
00724:-00255:+00084:-00318:002527.2314:00724
00725:-00024:+00159:-00289:002519.1848:00725
00726:+00447:-00105:+00220:002519.1848:00726
00727:+00020:-00092:+00227:002519.1848:00727
00728:-00062:+00310:+00081:002519.1848:00728
00729:-00029:-00034:-00235:002519.1848:00729
00730:+00215:+00185:-00374:002519.1848:00730
00731:+00402:+00084:+00372:002519.1848:00731
00732:+00046:+00123:+00175:002519.1848:00732
00733:-00003:+00198:+00149:002508.5705:00733
00734:+00006:-00381:-00163:002508.5705:00734
00735:+00307:+00099:-00332:002508.5705:00735
00736:+00502:+00139:-00172:002508.5705:00736
00737:-00055:+00236:+00004:002508.5705:00737
00738:-00022:-00045:+00246:002508.5705:00738
00739:+00060:-00222:+00442:002508.5705:00739
00740:+00169:-00207:+00135:002508.5705:00740
00741:+00166:-00184:+00204:002501.6223:00741
00742:-00005:+00324:-00026:002501.6223:00742
00743:-00379:+00355:+00201:002501.6223:00743
00744:-00255:+00300:+00065:002501.6223:00744
00745:+00320:+00016:+00126:002501.6223:00745
00746:+00117:-00009:+00412:002501.6223:00746
00747:-00228:+00456:+00140:002501.6223:00747
00748:-00383:+00037:+00170:002501.6223:00748
00749:+00099:+00398:+00117:002501.6223:00749
00750:+00356:+00136:+00170:002483.6533:00750
00751:+00043:+00126:+00139:002483.6533:00751
00752:-00098:-00026:+00006:002483.6533:00752
00753:-00292:-00036:+00229:002483.6533:00753
00754:+00117:+00251:+00086:002483.6533:00754
00755:+00295:+00099:+00159:002483.6533:00755
00756:+00088:-00012:-00021:002483.6533:00756
00757:-00435:+00212:-00228:002483.6533:00757
00758:-00356:-00026:+00279:002473.1838:00758
00759:+00136:+00160:-00031:002473.1838:00759
00760:+00282:+00115:+00099:002473.1838:00760
00761:-00031:+00058:+00051:002473.1838:00761
00762:-00319:+00210:-00154:002473.1838:00762
00763:-00112:+00001:+00138:002473.1838:00763
00764:+00022:+00057:+00024:002473.1838:00764
00765:+00247:-00182:+00272:002473.1838:00765
00766:+00217:+00324:-00304:002471.5588:00766
00767:-00148:+00005:-00175:002471.5588:00767
00768:-00240:+00218:-00059:002471.5588:00768
00769:+00137:-00063:-00174:002471.5588:00769
00770:+00368:-00178:+00042:002471.5588:00770
00771:+00019:+00083:-00330:002471.5588:00771
00772:-00266:+00095:-00106:002471.5588:00772
00773:-00131:+00200:-00076:002471.5588:00773
00774:+00067:+00001:-00009:002454.2075:00774
00775:+00106:-00259:-00031:002454.2075:00775
00776:-00143:+00258:-00302:002454.2075:00776
00777:-00329:-00041:-00161:002454.2075:00777
00778:-00150:+00317:-00143:002454.2075:00778
00779:+00038:+00063:+00039:002454.2075:00779
00780:-00070:-00028:+00115:002454.2075:00780
00781:-00188:+00146:-00124:002454.2075:00781
00782:-00105:-00102:+00248:002468.2519:00782
00783:+00083:+00029:-00202:002468.2519:00783
00784:+00061:+00136:+00051:002468.2519:00784
00785:-00023:+00077:-00234:002468.2519:00785
00786:-00198:+00215:-00076:002468.2519:00786
00787:-00036:+00166:+00452:002468.2519:00787
00788:-00051:-00104:+00051:002468.2519:00788
00789:+00026:+00181:-00065:002468.2519:00789
00790:-00073:-00070:-00114:002466.6066:00790
00791:-00240:+00171:-00131:002466.6066:00791
00792:+00006:-00010:+00358:002466.6066:00792
00793:+00013:-00017:-00026:002466.6066:00793
00794:+00024:+00060:+00155:002466.6066:00794
00795:-00148:-00102:-00270:002466.6066:00795
00796:-00121:+00063:+00103:002466.6066:00796
00797:-00036:+00191:+00277:002466.6066:00797
00798:+00066:+00194:+00058:002463.7277:00798
00799:+00065:+00171:+00163:002463.7277:00799
00800:-00148:-00039:-00122:002463.7277:00800
00801:-00209:+00055:+00068:002463.7277:00801
00802:-00026:+00173:+00360:002463.7277:00802
00803:+00250:+00147:+00153:002463.7277:00803
00804:+00183:-00008:+00214:002463.7277:00804
00805:-00146:+00059:-00228:002463.7277:00805
00806:-00196:+00006:+00120:002473.0051:00806
00807:-00083:+00149:+00168:002473.0051:00807
00808:+00098:-00036:-00038:002473.0051:00808
00809:+00167:+00109:-00202:002473.0051:00809
00810:-00103:+00078:-00036:002473.0051:00810
00811:-00176:+00002:+00179:002473.0051:00811
00812:-00007:+00186:-00151:002473.0051:00812
00813:+00118:+00133:+00018:002473.0051:00813
00814:-00015:+00173:-00029:002481.3796:00814
00815:-00065:+00052:-00231:002481.3796:00815
00816:-00237:-00057:+00001:002481.3796:00816
00817:+00016:+00024:-00087:002481.3796:00817
00818:+00168:+00160:-00126:002481.3796:00818
00819:-00017:+00178:+00041:002481.3796:00819
00820:-00115:+00082:-00145:002481.3796:00820
00821:-00111:-00111:-00094:002481.3796:00821
00822:-00066:+00194:-00080:002488.5500:00822
00823:+00057:+00122:+00206:002488.5500:00823
00824:+00157:+00086:-00187:002488.5500:00824
00825:-00247:-00033:-00175:002488.5500:00825
00826:-00288:-00068:+00013:002488.5500:00826
00827:-00013:+00211:-00002:002488.5500:00827
00828:+00095:-00186:+00165:002488.5500:00828
00829:-00021:+00059:+00099:002488.5500:00829
00830:-00128:+00083:+00022:002498.1816:00830
00831:-00133:-00350:-00124:002498.1816:00831
00832:-00120:+00356:-00311:002498.1816:00832
00833:-00026:-00199:-00008:002498.1816:00833
00834:-00038:-00106:-00159:002498.1816:00834
00835:+00044:-00209:-00161:002498.1816:00835
00836:-00074:-00087:-00540:002498.1816:00836
00837:-00126:+00010:-00322:002498.1816:00837
00838:-00044:+00030:-00334:002506.5661:00838
00839:-00044:-00045:-00381:002506.5661:00839
00840:-00149:-00048:-00315:002506.5661:00840
00841:-00114:-00172:-00360:002506.5661:00841
00842:+00115:-00158:-00118:002506.5661:00842
00843:+00203:+00162:-00803:002506.5661:00843
00844:-00071:-00177:-00155:002506.5661:00844
00845:-00183:+00001:-00275:002506.5661:00845
00846:+00002:-00119:-00215:002503.6474:00846
00847:+00244:+00090:+00058:002503.6474:00847
00848:+00295:+00112:-00443:002503.6474:00848
00849:-00251:-00114:-00034:002503.6474:00849
00850:-00436:+00112:-00271:002503.6474:00850
00851:-00015:+00197:-00166:002503.6474:00851
00852:+00222:+00163:+00185:002503.6474:00852
00853:+00128:+00443:-00254:002503.6474:00853
00854:-00140:-00031:+00124:002518.5808:00854
00855:-00232:+00347:-00076:002518.5808:00855
00856:-00147:+00185:-00052:002518.5808:00856
00857:-00080:+00092:+00091:002518.5808:00857
00858:-00056:+00179:-00023:002518.5808:00858
00859:-00254:-00016:+00179:002518.5808:00859
00860:-00203:+00043:-00007:002518.5808:00860
00861:-00004:+00116:+00176:002518.5808:00861
00862:+00176:+00059:+00155:002522.0124:00862
00863:+00000:+00078:-00042:002522.0124:00863
00864:-00090:+00000:+00115:002522.0124:00864
00865:+00060:+00175:+00293:002522.0124:00865
00866:+00187:-00023:+00291:002522.0124:00866
00867:+00014:+00012:+00173:002522.0124:00867
00868:+00059:+00142:-00058:002522.0124:00868
00869:+00141:-00043:+00193:002522.0124:00869
00870:+00129:+00302:+00105:002518.9587:00870
00871:+00021:+00099:+00363:002518.9587:00871
00872:-00067:+00138:+00183:002518.9587:00872
00873:-00039:+00107:+00052:002518.9587:00873
00874:-00063:+00137:+00290:002518.9587:00874
00875:+00144:+00119:+00066:002518.9587:00875
00876:+00303:+00032:+00193:002518.9587:00876
00877:+00117:+00023:+00007:002518.9587:00877
00878:-00320:-00040:+00001:002529.0639:00878
00879:-00060:+00029:+00080:002529.0639:00879
00880:+00193:+00106:+00286:002529.0639:00880
00881:+00449:+00276:+00038:002529.0639:00881
00882:+00025:+00058:+00083:002529.0639:00882
00883:-00076:+00364:-00143:002529.0639:00883
00884:+00094:-00153:-00132:002529.0639:00884
00885:+00185:+00410:-00259:002529.0639:00885
00886:+00101:+00090:-00021:002522.0161:00886
00887:-00046:-00219:-00081:002522.0161:00887
00888:-00185:+00117:-00283:002522.0161:00888
00889:+00240:+00027:+00060:002522.0161:00889
00890:+00569:+00273:-00617:002522.0161:00890
00891:+00443:-00038:+00077:002522.0161:00891
00892:-00029:+00320:-00176:002522.0161:00892
00893:-00081:+00193:+00027:002522.0161:00893
00894:+00186:+00030:-00220:002513.8742:00894
00895:+00260:+00170:-00432:002513.8742:00895
00896:+00131:-00029:+00155:002513.8742:00896
00897:-00089:+00016:-00318:002513.8742:00897
00898:+00152:+00115:+00114:002513.8742:00898
00899:+00340:-00236:+00184:002513.8742:00899
00900:+00287:+00099:-00462:002513.8742:00900
00901:-00144:-00132:+00097:002513.8742:00901
00902:-00249:+00256:-00078:002508.4243:00902
00903:+00027:+00068:+00167:002508.4243:00903
00904:+00307:+00202:-00138:002508.4243:00904
00905:+00276:+00038:+00098:002508.4243:00905
00906:-00121:+00124:+00322:002508.4243:00906
00907:-00331:-00096:+00215:002508.4243:00907
00908:-00084:+00023:-00060:002508.4243:00908
00909:+00117:+00179:-00006:002508.4243:00909
00910:+00081:+00065:+00219:002501.5217:00910
00911:-00086:+00042:+00199:002501.5217:00911
00912:-00232:+00022:+00027:002501.5217:00912
00913:-00112:+00096:+00587:002501.5217:00913
00914:+00277:+00309:+00351:002501.5217:00914
00915:+00250:+00253:+00239:002501.5217:00915
00916:-00267:+00191:+00035:002501.5217:00916
00917:-00220:-00037:+00274:002501.5217:00917
00918:-00053:+00378:+00203:002478.6010:00918
00919:+00191:+00230:+00148:002478.6010:00919
00920:-00205:+00294:-00073:002478.6010:00920
00921:-00347:-00225:-00151:002478.6010:00921
00922:-00060:+00124:+00094:002478.6010:00922
00923:+00173:-00246:-00005:002478.6010:00923
00924:+00029:+00127:-00014:002478.6010:00924
00925:-00252:+00281:-00080:002478.6010:00925
00926:-00286:-00187:+00051:002478.0371:00926
00927:+00031:+00039:-00157:002478.0371:00927
00928:+00084:-00040:-00111:002478.0371:00928
00929:+00131:+00120:-00213:002478.0371:00929
00930:+00112:+00274:-00360:002478.0371:00930
00931:-00053:+00093:-00251:002478.0371:00931
00932:+00007:-00083:+00009:002478.0371:00932
00933:+00175:-00123:-00199:002478.0371:00933
00934:+00233:+00054:-00157:002471.3110:00934
00935:-00002:+00165:-00113:002471.3110:00935
00936:-00083:+00323:-00018:002471.3110:00936
00937:+00064:+00119:+00188:002471.3110:00937
00938:+00177:-00061:-00323:002471.3110:00938
00939:-00259:+00204:-00193:002471.3110:00939
00940:-00326:-00061:+00085:002471.3110:00940
00941:-00075:+00036:-00029:002471.3110:00941
00942:-00170:+00062:+00103:002458.7954:00942
00943:-00178:+00106:-00143:002458.7954:00943
00944:-00145:+00086:-00120:002458.7954:00944
00945:-00158:+00240:-00147:002458.7954:00945
00946:-00198:-00067:+00210:002458.7954:00946
00947:+00100:+00093:+00196:002458.7954:00947
00948:+00106:-00070:-00211:002458.7954:00948
00949:-00095:+00313:+00182:002458.7954:00949
00950:-00142:-00139:+00141:002472.9687:00950
00951:-00086:+00294:+00170:002472.9687:00951
00952:-00017:+00257:+00208:002472.9687:00952
00953:-00047:+00006:+00090:002472.9687:00953
00954:+00011:+00087:+00396:002472.9687:00954
00955:-00219:-00048:+00060:002472.9687:00955
00956:-00161:-00047:+00099:002472.9687:00956
00957:+00013:+00335:+00111:002472.9687:00957
00958:-00077:-00185:+00074:002471.2236:00958
00959:-00204:-00144:+00257:002471.2236:00959
00960:-00209:+00245:-00046:002471.2236:00960
00961:-00074:-00017:+00226:002471.2236:00961
00962:+00233:+00397:-00092:002471.2236:00962
00963:-00042:-00088:+00102:002471.2236:00963
00964:-00215:-00004:-00133:002471.2236:00964
00965:-00005:+00055:-00119:002471.2236:00965
00966:+00260:+00046:+00164:002471.2236:00966
00967:+00295:+00160:-00110:002463.5800:00967
00968:+00027:-00016:+00040:002463.5800:00968
00969:-00141:+00093:-00196:002463.5800:00969
00970:-00142:+00021:-00190:002463.5800:00970
00971:+00094:+00154:+00151:002463.5800:00971
00972:+00154:+00119:-00052:002463.5800:00972
00973:-00019:+00151:-00055:002463.5800:00973
00974:-00180:+00116:-00150:002463.5800:00974
00975:-00111:+00158:+00011:002477.9638:00975
00976:+00006:+00005:+00052:002477.9638:00976
00977:+00036:+00029:-00190:002477.9638:00977
00978:-00024:+00046:-00044:002477.9638:00978
00979:-00119:+00029:-00140:002477.9638:00979
00980:-00132:-00018:+00057:002477.9638:00980
00981:+00016:+00023:+00146:002477.9638:00981
00982:+00100:-00005:-00238:002477.9638:00982
00983:+00011:-00081:+00038:002491.2932:00983
00984:-00233:+00165:-00146:002491.2932:00984
00985:-00036:-00083:+00163:002491.2932:00985
00986:+00126:+00111:+00302:002491.2932:00986
00987:-00068:-00085:-00193:002491.2932:00987
00988:-00247:+00145:+00122:002491.2932:00988
00989:-00313:+00127:+00010:002491.2932:00989
00990:-00131:-00050:+00177:002491.2932:00990
00991:-00138:-00047:-00200:002488.4511:00991
00992:-00204:+00099:-00258:002488.4511:00992
00993:-00293:+00030:-00047:002488.4511:00993
00994:-00205:-00230:-00177:002488.4511:00994
00995:+00085:-00022:-00074:002488.4511:00995
00996:-00010:-00033:-00448:002488.4511:00996
00997:-00068:-00052:-00282:002488.4511:00997
00998:-00044:-00079:-00377:002488.4511:00998
00999:-00201:-00145:-00319:002503.1855:00999
01000:-00116:-00025:-00104:002503.1855:01000
01001:+00231:+00021:-00304:002503.1855:01001
01002:+00304:-00156:-00164:002503.1855:01002
01003:-00136:+00135:-00633:002503.1855:01003
01004:-00407:-00206:-00131:002503.1855:01004
01005:-00046:+00028:+00256:002503.1855:01005
01006:+00549:+00097:-00045:002503.1855:01006
01007:+00384:-00129:+00016:002511.6350:01007
01008:-00503:+00083:-00622:002511.6350:01008
01009:-00480:+00020:-00073:002511.6350:01009
01010:-00113:+00335:-00015:002511.6350:01010
01011:+00519:+00383:-00054:002511.6350:01011
01012:+00038:+00091:+00188:002511.6350:01012
01013:-00246:+00249:-00202:002511.6350:01013
01014:-00279:+00316:+00293:002511.6350:01014
01015:+00010:+00096:+00153:002503.6511:01015
01016:-00008:+00142:-00058:002503.6511:01016
01017:-00258:+00310:+00239:002503.6511:01017
01018:-00425:-00011:+00041:002503.6511:01018
01019:+00087:+00358:+00003:002503.6511:01019
01020:+00289:-00120:+00274:002503.6511:01020
01021:+00062:-00214:-00055:002503.6511:01021
01022:-00364:-00033:+00166:002503.6511:01022
01023:-00040:+00021:+00101:002518.6677:01023
01024:+00217:+00210:+00010:002518.6677:01024
01025:+00373:-00003:+00313:002518.6677:01025
01026:+00155:+00210:-00117:002518.6677:01026
01027:-00143:-00058:-00139:002518.6677:01027
01028:-00004:+00093:+00004:002518.6677:01028
01029:+00048:+00110:+00220:002518.6677:01029
01030:+00274:+00092:+00131:002518.6677:01030
01031:+00305:+00281:-00080:002506.5139:01031
01032:+00094:+00115:+00168:002506.5139:01032
01033:-00166:+00113:-00023:002506.5139:01033
01034:+00176:+00172:+00195:002506.5139:01034
01035:+00268:+00061:+00224:002506.5139:01035
01036:+00258:+00213:-00075:002506.5139:01036
01037:+00048:-00013:+00237:002506.5139:01037
01038:-00006:+00122:-00022:002506.5139:01038
01039:+00343:+00089:+00191:002493.4443:01039
01040:+00292:+00167:+00115:002493.4443:01040
01041:-00074:+00037:-00181:002493.4443:01041
01042:-00208:+00195:-00115:002493.4443:01042
01043:-00005:+00313:+00251:002493.4443:01043
01044:+00392:+00323:-00058:002493.4443:01044
01045:+00341:+00244:-00126:002493.4443:01045
01046:-00094:-00047:+00013:002493.4443:01046
01047:-00059:-00244:-00025:002488.0334:01047
01048:+00083:+00209:+00013:002488.0334:01048
01049:+00417:+00079:-00340:002488.0334:01049
01050:+00231:+00487:-00332:002488.0334:01050
01051:+00055:-00259:-00129:002488.0334:01051
01052:+00028:-00332:-00094:002488.0334:01052
01053:+00512:-00077:-00196:002488.0334:01053
01054:+00480:+00125:-00071:002488.0334:01054
01055:-00034:+00209:-00360:002476.2893:01055
01056:-00024:+00142:-00145:002476.2893:01056
01057:-00010:-00170:+00012:002476.2893:01057
01058:+00287:+00207:+00001:002476.2893:01058
01059:+00343:+00118:+00228:002476.2893:01059
01060:-00134:+00012:-00282:002476.2893:01060
01061:-00318:-00066:+00015:002476.2893:01061
01062:-00122:+00036:+00350:002476.2893:01062
01063:+00187:+00060:+00228:002463.7133:01063
01064:+00175:+00111:+00493:002463.7133:01064
01065:-00041:+00116:+00079:002463.7133:01065
01066:-00100:+00282:+00095:002463.7133:01066
01067:-00045:+00074:+00281:002463.7133:01067
01068:+00068:+00223:+00156:002463.7133:01068
01069:+00406:+00260:+00411:002463.7133:01069
01070:+00176:+00134:+00263:002463.7133:01070
01071:-00262:+00133:+00127:002458.1752:01071
01072:-00022:+00096:+00226:002458.1752:01072
01073:+00254:+00244:+00224:002458.1752:01073
01074:+00095:+00168:+00214:002458.1752:01074
01075:-00103:+00406:-00014:002458.1752:01075
01076:-00204:-00013:-00030:002458.1752:01076
01077:+00031:-00075:-00116:002458.1752:01077
01078:+00114:+00277:-00216:002458.1752:01078
01079:+00001:-00082:+00163:002456.4924:01079
01080:+00036:+00296:-00195:002456.4924:01080
01081:+00016:+00185:-00334:002456.4924:01081
01082:-00182:-00130:-00050:002456.4924:01082
01083:-00090:-00054:-00116:002456.4924:01083
01084:+00269:+00260:-00146:002456.4924:01084
01085:+00015:+00250:-00327:002456.4924:01085
01086:-00207:-00221:+00094:002456.4924:01086
01087:-00076:-00032:-00151:002444.3920:01087
01088:+00232:-00176:-00282:002444.3920:01088
01089:+00124:+00189:-00080:002444.3920:01089
01090:-00165:+00220:-00190:002444.3920:01090
01091:-00086:+00090:+00113:002444.3920:01091
01092:+00061:+00032:-00240:002444.3920:01092
01093:+00116:-00098:+00004:002444.3920:01093
01094:-00005:+00096:-00068:002444.3920:01094
01095:-00078:+00064:-00074:002453.4606:01095
01096:-00096:+00040:+00117:002453.4606:01096
01097:-00091:+00125:+00074:002453.4606:01097
01098:+00115:-00031:+00214:002453.4606:01098
01099:-00178:+00144:-00278:002453.4606:01099
01100:-00284:+00077:-00028:002453.4606:01100
01101:-00194:+00173:+00054:002453.4606:01101
01102:+00052:+00190:+00057:002453.4606:01102
01103:+00088:-00055:+00388:002453.4606:01103
01104:-00252:+00185:-00200:002466.5959:01104
01105:-00338:+00071:+00191:002466.5959:01105
01106:-00196:+00132:-00031:002466.5959:01106
01107:+00015:+00120:+00049:002466.5959:01107
01108:+00008:-00028:+00398:002466.5959:01108
01109:+00004:+00194:-00058:002466.5959:01109
01110:-00055:-00034:+00228:002466.5959:01110
01111:-00101:+00126:-00003:002466.5959:01111
01112:+00106:+00134:+00111:002463.9438:01112
01113:+00153:+00038:-00130:002463.9438:01113
01114:-00074:+00118:-00071:002463.9438:01114
01115:-00260:+00031:+00169:002463.9438:01115
01116:-00159:+00052:-00051:002463.9438:01116
01117:+00152:+00173:+00016:002463.9438:01117
01118:-00034:+00031:-00070:002463.9438:01118
01119:-00155:+00153:-00111:002463.9438:01119
01120:-00277:-00023:+00193:002483.2331:01120
01121:-00093:+00010:-00014:002483.2331:01121
01122:+00250:+00101:+00040:002483.2331:01122
01123:-00021:+00076:-00035:002483.2331:01123
01124:-00136:-00049:-00015:002483.2331:01124
01125:-00052:+00326:+00111:002483.2331:01125
01126:+00167:+00010:+00092:002483.2331:01126
01127:+00221:+00217:+00039:002483.2331:01127
01128:-00035:+00095:-00096:002486.5161:01128
01129:-00099:+00114:-00117:002486.5161:01129
01130:-00042:+00247:+00111:002486.5161:01130
01131:+00083:-00003:+00044:002486.5161:01131
01132:+00077:+00077:+00086:002486.5161:01132
01133:-00139:+00191:+00031:002486.5161:01133
01134:-00173:-00200:-00046:002486.5161:01134
01135:-00066:+00240:-00157:002486.5161:01135
01136:+00022:+00026:+00096:002493.7395:01136
01137:+00140:+00052:-00010:002493.7395:01137
01138:+00117:+00141:-00161:002493.7395:01138
01139:-00267:-00109:-00013:002493.7395:01139
01140:-00308:+00229:-00101:002493.7395:01140
01141:-00014:-00082:+00006:002493.7395:01141
01142:+00133:+00119:-00194:002493.7395:01142
01143:+00063:+00160:-00046:002493.7395:01143
01144:-00276:-00131:+00066:002503.4104:01144
01145:-00029:+00079:-00068:002503.4104:01145
01146:+00181:+00085:+00086:002503.4104:01146
01147:-00098:+00007:-00147:002503.4104:01147
01148:-00208:+00144:+00011:002503.4104:01148
01149:-00232:-00036:+00210:002503.4104:01149
01150:-00037:+00131:-00100:002503.4104:01150
01151:+00012:+00050:+00209:002503.4104:01151
01152:-00101:+00076:+00109:002511.8457:01152
01153:-00262:+00006:-00038:002511.8457:01153
01154:-00280:+00019:+00038:002511.8457:01154
01155:-00034:+00102:+00043:002511.8457:01155
01156:+00137:+00091:+00156:002511.8457:01156
01157:+00039:+00116:+00099:002511.8457:01157
01158:-00333:-00006:-00255:002511.8457:01158
01159:-00284:-00032:-00236:002511.8457:01159
01160:+00076:-00046:-00136:002513.9604:01160
01161:+00224:+00057:-00246:002513.9604:01161
01162:+00115:-00032:-00311:002513.9604:01162
01163:-00383:-00067:-00320:002513.9604:01163
01164:-00264:-00148:-00374:002513.9604:01164
01165:+00002:-00111:-00471:002513.9604:01165
01166:+00067:-00010:-00356:002513.9604:01166
01167:+00023:-00366:-00646:002513.9604:01167
01168:-00252:-00033:-00735:002518.7888:01168
01169:+00078:-00029:-00216:002518.7888:01169
01170:+00271:+00090:-00543:002518.7888:01170
01171:+00404:+00089:-00467:002518.7888:01171
01172:-00096:-00292:-00371:002518.7888:01172
01173:-00371:+00022:-00225:002518.7888:01173
01174:-00057:-00092:+00164:002518.7888:01174
01175:+00236:-00191:-00349:002518.7888:01175
01176:+00075:-00137:-00206:002527.3227:01176
01177:-00351:-00093:-00080:002527.3227:01177
01178:-00273:+00361:+00091:002527.3227:01178
01179:+00074:+00438:+00188:002527.3227:01179
01180:+00132:+00220:+00196:002527.3227:01180
01181:-00098:+00190:+00167:002527.3227:01181
01182:-00552:+00371:-00006:002527.3227:01182
01183:-00018:+00061:+00373:002524.1887:01183
01184:+00405:+00266:+00042:002524.1887:01184
01185:+00273:-00130:+00244:002524.1887:01185
01186:-00333:+00012:+00065:002524.1887:01186
01187:-00577:-00036:+00155:002524.1887:01187
01188:+00560:+00167:+00193:002524.1887:01188
01189:+00685:-00136:+00234:002524.1887:01189
01190:-00220:-00038:+00267:002524.1887:01190
01191:-00372:-00021:+00159:002523.8381:01191
01192:-00005:-00044:+00071:002523.8381:01192
01193:+00386:+00006:+00209:002523.8381:01193
01194:-00079:+00047:+00094:002523.8381:01194
01195:-00131:+00093:-00008:002523.8381:01195
01196:+00006:+00268:+00036:002523.8381:01196
01197:+00018:+00113:+00198:002523.8381:01197
01198:+00140:+00338:+00333:002523.8381:01198
01199:+00424:+00320:+00283:002522.0502:01199
01200:+00305:+00259:+00353:002522.0502:01200
01201:-00256:+00088:-00026:002522.0502:01201
01202:+00060:+00166:+00153:002522.0502:01202
01203:+00407:-00045:+00286:002522.0502:01203
01204:+00465:+00280:-00020:002522.0502:01204
01205:+00104:-00083:+00087:002522.0502:01205
01206:-00280:-00046:-00467:002522.0502:01206
01207:+00128:-00007:-00100:002503.7849:01207
01208:+00553:+00047:-00275:002503.7849:01208
01209:+00473:+00378:-00037:002503.7849:01209
01210:-00199:+00261:+00136:002503.7849:01210
01211:-00136:+00398:-00057:002503.7849:01211
01212:+00049:-00454:-00317:002503.7849:01212
01213:+00284:+00188:-00530:002503.7849:01213
01214:+00453:+00253:+00204:002503.7849:01214
01215:-00047:-00069:-00349:002503.4289:01215
01216:-00208:+00083:+00084:002503.4289:01216
01217:-00003:-00096:+00040:002503.4289:01217
01218:+00496:-00167:-00228:002503.4289:01218
01219:+00446:+00225:+00073:002503.4289:01219
01220:-00123:-00031:-00264:002503.4289:01220
01221:+00116:+00152:+00030:002503.4289:01221
01222:+00376:+00168:+00181:002503.4289:01222
01223:+00183:+00191:-00101:002486.3615:01223
01224:+00074:+00229:+00125:002486.3615:01224
01225:+00006:+00257:-00138:002486.3615:01225
01226:+00089:-00328:+00367:002486.3615:01226
01227:+00045:-00061:-00012:002486.3615:01227
01228:+00072:+00228:+00114:002486.3615:01228
01229:-00165:+00047:+00176:002486.3615:01229
01230:-00276:-00058:-00056:002486.3615:01230
01231:-00130:+00184:+00562:002468.6547:01231
01232:+00189:-00060:+00229:002468.6547:01232
01233:+00072:+00079:+00060:002468.6547:01233
01234:-00236:+00405:+00039:002468.6547:01234
01235:-00227:+00308:+00199:002468.6547:01235
01236:+00130:+00050:+00257:002468.6547:01236
01237:+00351:-00100:+00215:002468.6547:01237
01238:+00195:+00259:+00200:002468.6547:01238
01239:-00199:+00303:+00120:002468.6547:01239
01240:-00030:+00352:+00002:002468.0334:01240
01241:+00186:+00012:+00203:002468.0334:01241
01242:+00296:-00013:+00271:002468.0334:01242
01243:+00002:-00071:+00179:002468.0334:01243
01244:-00177:+00215:-00060:002468.0334:01244
01245:-00047:+00469:-00052:002468.0334:01245
01246:+00029:+00158:-00014:002468.0334:01246
01247:+00152:-00150:+00064:002468.0334:01247
01248:+00035:+00010:+00092:002451.6826:01248
01249:-00270:+00241:-00076:002451.6826:01249
01250:-00262:+00264:-00228:002451.6826:01250
01251:+00195:+00219:-00178:002451.6826:01251
01252:+00436:-00087:-00183:002451.6826:01252
01253:-00022:-00190:-00252:002451.6826:01253
01254:-00390:-00109:-00301:002451.6826:01254
01255:-00046:+00309:-00167:002451.6826:01255
01256:+00391:+00159:-00100:002444.2609:01256
01257:+00381:-00097:-00181:002444.2609:01257
01258:-00225:-00228:-00401:002444.2609:01258
01259:-00086:+00068:-00208:002444.2609:01259
01260:+00134:+00108:+00004:002444.2609:01260
01261:+00212:+00031:-00165:002444.2609:01261
01262:+00088:+00190:-00092:002444.2609:01262
01263:-00136:-00086:+00008:002444.2609:01263
01264:-00083:-00022:-00125:002448.5278:01264
01265:-00121:+00041:+00035:002448.5278:01265
01266:-00017:+00161:+00167:002448.5278:01266
01267:-00012:+00260:+00062:002448.5278:01267
01268:-00041:+00100:-00050:002448.5278:01268
01269:-00493:+00094:-00121:002448.5278:01269
01270:-00134:+00095:+00436:002448.5278:01270
01271:+00150:+00228:+00109:002448.5278:01271
01272:-00001:+00121:+00188:002451.8583:01272
01273:-00242:+00147:+00153:002451.8583:01273
01274:-00358:-00101:-00097:002451.8583:01274
01275:+00120:+00200:+00351:002451.8583:01275
01276:+00157:+00147:+00108:002451.8583:01276
01277:-00063:+00146:+00170:002451.8583:01277
01278:-00125:+00130:+00125:002451.8583:01278
01279:-00140:-00013:-00049:002451.8583:01279
01280:-00003:+00148:+00325:002459.0139:01280
01281:+00155:+00177:-00021:002459.0139:01281
01282:+00038:+00163:+00079:002459.0139:01282
01283:-00240:+00263:-00103:002459.0139:01283
01284:-00358:+00067:+00197:002459.0139:01284
01285:-00023:+00220:+00338:002459.0139:01285
01286:+00259:-00011:-00021:002459.0139:01286
01287:+00094:-00003:+00047:002459.0139:01287
01288:-00391:+00080:-00215:002473.2460:01288
01289:-00076:-00057:+00062:002473.2460:01289
01290:+00150:+00196:+00139:002473.2460:01290
01291:+00217:+00022:-00092:002473.2460:01291
01292:+00024:+00200:-00053:002473.2460:01292
01293:-00214:+00142:-00527:002473.2460:01293
01294:+00002:-00036:+00147:002473.2460:01294
01295:+00184:+00210:-00292:002473.2460:01295
01296:+00181:+00041:-00063:002486.4975:01296
01297:-00230:+00101:-00068:002486.4975:01297
01298:-00272:+00115:-00449:002486.4975:01298
01299:-00046:+00005:+00225:002486.4975:01299
01300:+00114:+00041:-00312:002486.4975:01300
01301:+00192:+00036:+00089:002486.4975:01301
01302:-00228:+00008:-00161:002486.4975:01302
01303:-00369:+00113:-00127:002486.4975:01303
01304:-00025:+00032:+00242:002486.4975:01304
01305:+00171:+00095:-00093:002488.7524:01305
01306:+00032:+00045:+00266:002488.7524:01306
01307:-00286:+00060:-00182:002488.7524:01307
01308:-00090:+00118:+00045:002488.7524:01308
01309:+00031:+00134:+00151:002488.7524:01309
01310:+00080:+00102:+00188:002488.7524:01310
01311:+00017:+00076:+00245:002488.7524:01311
01312:-00115:-00040:-00126:002503.4589:01312
01313:-00250:+00085:+00140:002503.4589:01313
01314:-00218:+00088:+00140:002503.4589:01314
01315:+00126:+00047:+00216:002503.4589:01315
01316:-00111:+00107:+00141:002503.4589:01316
01317:-00255:+00016:+00014:002503.4589:01317
01318:-00167:+00172:+00206:002503.4589:01318
01319:-00074:+00042:+00063:002503.4589:01319
01320:+00050:+00084:+00038:002511.8903:01320
01321:-00159:+00148:-00187:002511.8903:01321
01322:-00309:-00001:-00172:002511.8903:01322
01323:-00260:-00021:+00067:002511.8903:01323
01324:+00125:+00020:-00305:002511.8903:01324
01325:+00227:-00151:-00185:002511.8903:01325
01326:-00217:+00059:-00449:002511.8903:01326
01327:-00376:-00181:-00369:002511.8903:01327
01328:-00156:-00058:-00126:002514.0092:01328
01329:+00271:+00052:-00416:002514.0092:01329
01330:+00243:-00078:-00232:002514.0092:01330
01331:-00085:+00021:-00410:002514.0092:01331
01332:-00065:-00055:-00442:002514.0092:01332
01333:+00115:-00123:-00758:002514.0092:01333
01334:+00255:+00099:-00486:002514.0092:01334
01335:+00043:+00171:-00212:002514.0092:01335
01336:-00085:-00122:-00514:002523.8911:01336
01337:+00200:-00028:+00226:002523.8911:01337
01338:+00024:-00152:-00428:002523.8911:01338
01339:-00206:-00071:-00296:002523.8911:01339
01340:-00279:+00139:+00038:002523.8911:01340
01341:-00101:-00217:-00241:002523.8911:01341
01342:-00046:+00190:+00306:002523.8911:01342
01343:-00040:+00111:-00016:002523.8911:01343
01344:+00112:+00128:+00247:002527.3532:01344
01345:-00321:+00342:-00088:002527.3532:01345
01346:-00645:+00153:+00004:002527.3532:01346
01347:-00165:+00175:+00374:002527.3532:01347
01348:+00916:+00215:-00002:002527.3532:01348
01349:+00728:-00086:+00255:002527.3532:01349
01350:-00558:-00081:-00028:002527.3532:01350
01351:-00152:-00013:+00049:002527.3532:01351
01352:+00363:+00029:-00097:002524.2946:01352
01353:+00200:-00026:-00066:002524.2946:01353
01354:-00245:+00145:+00243:002524.2946:01354
01355:-00169:+00043:+00009:002524.2946:01355
01356:+00246:+00032:+00375:002524.2946:01356
01357:+00072:+00036:+00110:002524.2946:01357
01358:+00094:-00160:+00194:002524.2946:01358
01359:-00143:-00002:-00083:002524.2946:01359
01360:-00297:-00012:+00277:002529.1440:01360
01361:-00265:+00227:-00061:002529.1440:01361
01362:+00395:+00327:+00256:002529.1440:01362
01363:+00428:-00034:+00212:002529.1440:01363
01364:+00107:+00320:-00222:002529.1440:01364
01365:-00189:+00103:+00507:002529.1440:01365
01366:-00027:+00183:-00233:002529.1440:01366
01367:+00422:+00205:+00037:002529.1440:01367
01368:+00434:+00222:-00032:002522.0463:01368
01369:+00093:+00366:-00158:002522.0463:01369
01370:+00190:+00145:+00306:002522.0463:01370
01371:+00308:+00174:-00264:002522.0463:01371
01372:+00274:+00164:+00020:002522.0463:01372
01373:+00043:+00171:-00321:002522.0463:01373
01374:-00008:+00101:-00059:002522.0463:01374
01375:+00116:+00110:+00195:002522.0463:01375
01376:+00148:+00092:-00312:002503.8371:01376
01377:+00246:+00019:-00027:002503.8371:01377
01378:+00156:-00069:-00357:002503.8371:01378
01379:-00043:-00212:-00145:002503.8371:01379
01380:-00063:+00095:+00366:002503.8371:01380
01381:+00210:+00159:-00319:002503.8371:01381
01382:+00381:+00027:+00146:002503.8371:01382
01383:+00208:-00097:+00037:002503.8371:01383
01384:-00086:-00005:+00119:002498.1257:01384
01385:-00075:+00116:+00210:002498.1257:01385
01386:+00119:-00005:-00410:002498.1257:01386
01387:+00191:+00168:+00113:002498.1257:01387
01388:+00156:+00248:+00129:002498.1257:01388
01389:-00101:+00012:+00025:002498.1257:01389
01390:-00018:+00062:+00102:002498.1257:01390
01391:+00235:+00126:+00208:002498.1257:01391
01392:+00027:+00152:+00422:002476.2675:01392
01393:-00057:+00061:+00183:002476.2675:01393
01394:-00151:+00017:+00155:002476.2675:01394
01395:+00109:+00086:+00181:002476.2675:01395
01396:+00232:+00254:+00274:002476.2675:01396
01397:+00003:+00077:+00272:002476.2675:01397
01398:-00113:+00032:+00139:002476.2675:01398
01399:-00115:+00136:+00116:002476.2675:01399
01400:+00262:+00150:+00234:002463.6845:01400
01401:+00339:+00031:+00041:002463.6845:01401
01402:+00003:-00041:+00177:002463.6845:01402
01403:-00324:+00056:-00118:002463.6845:01403
01404:-00201:+00018:+00165:002463.6845:01404
01405:+00381:+00299:+00155:002463.6845:01405
01406:+00332:+00206:-00047:002463.6845:01406
01407:-00144:+00028:+00040:002463.6845:01407
01408:-00225:+00133:-00146:002458.2294:01408
01409:-00002:+00432:+00125:002458.2294:01409
01410:+00247:+00084:+00041:002458.2294:01410
01411:+00002:+00043:-00138:002458.2294:01411
01412:-00028:+00093:-00217:002458.2294:01412
01413:-00266:-00210:-00272:002458.2294:01413
01414:+00139:+00072:-00117:002458.2294:01414
01415:+00286:+00244:+00126:002458.2294:01415
01416:-00073:+00188:-00221:002451.6613:01416
01417:-00251:+00175:-00069:002451.6613:01417
01418:-00160:+00023:-00308:002451.6613:01418
01419:+00164:-00080:-00057:002451.6613:01419
01420:+00312:+00003:-00268:002451.6613:01420
01421:+00065:+00055:-00150:002451.6613:01421
01422:-00176:-00115:+00051:002451.6613:01422
01423:-00166:-00114:-00118:002451.6613:01423
01424:+00193:-00045:-00058:002451.6613:01424
01425:+00305:-00123:-00074:002449.0852:01425
01426:+00038:-00089:-00187:002449.0852:01426
01427:-00264:+00200:+00052:002449.0852:01427
01428:-00253:-00302:-00148:002449.0852:01428
01429:+00003:+00344:-00138:002449.0852:01429
01430:+00043:-00117:+00097:002449.0852:01430
01431:+00025:-00082:-00167:002449.0852:01431
01432:-00075:+00373:+00152:002449.0852:01432
01433:-00264:-00039:-00037:002458.1462:01433
01434:-00228:+00187:-00219:002458.1462:01434
01435:-00016:+00184:+00272:002458.1462:01435
01436:-00081:+00000:-00061:002458.1462:01436
01437:-00104:+00241:+00056:002458.1462:01437
01438:-00136:+00007:+00258:002458.1462:01438
01439:-00067:+00098:+00177:002458.1462:01439
01440:+00265:+00101:+00385:002458.1462:01440
01441:-00089:+00228:-00099:002471.3366:01441
01442:-00269:-00075:-00041:002471.3366:01442
01443:-00166:+00266:+00211:002471.3366:01443
01444:-00010:+00111:+00042:002471.3366:01444
01445:+00176:+00252:+00240:002471.3366:01445
01446:-00124:+00249:-00022:002471.3366:01446
01447:-00265:+00160:+00114:002471.3366:01447
01448:-00184:+00241:+00237:002471.3366:01448
01449:+00065:+00088:+00005:002473.6413:01449
01450:+00089:+00137:+00121:002473.6413:01450
01451:-00129:+00257:-00051:002473.6413:01451
01452:-00208:-00084:+00082:002473.6413:01452
01453:-00042:+00060:+00166:002473.6413:01453
01454:+00179:+00082:-00079:002473.6413:01454
01455:+00262:+00033:-00013:002473.6413:01455
01456:-00065:+00231:-00310:002473.6413:01456
01457:-00153:-00010:+00105:002493.1306:01457
01458:-00103:+00160:-00063:002493.1306:01458
01459:+00041:+00009:-00023:002493.1306:01459
01460:+00068:+00086:-00162:002493.1306:01460
01461:+00075:+00112:-00371:002493.1306:01461
01462:-00126:-00121:+00091:002493.1306:01462
01463:-00118:+00016:-00155:002493.1306:01463
01464:+00055:-00024:-00140:002493.1306:01464
01465:+00050:-00089:-00094:002506.6035:01465
01466:-00043:-00031:-00123:002506.6035:01466
01467:-00328:+00172:-00071:002506.6035:01467
01468:+00005:+00107:+00107:002506.6035:01468
01469:+00248:+00082:-00031:002506.6035:01469
01470:-00005:+00002:-00216:002506.6035:01470
01471:-00417:+00060:+00020:002506.6035:01471
01472:-00375:+00030:-00031:002506.6035:01472
01473:+00247:+00023:-00018:002503.8703:01473
01474:+00308:+00078:-00271:002503.8703:01474
01475:-00234:+00125:-00040:002503.8703:01475
01476:-00262:-00042:+00146:002503.8703:01476
01477:-00058:+00152:-00115:002503.8703:01477
01478:+00018:+00005:+00045:002503.8703:01478
01479:+00022:+00211:-00035:002503.8703:01479
01480:+00018:+00162:+00080:002503.8703:01480
01481:-00206:+00137:-00090:002518.8457:01481
01482:-00241:+00117:+00131:002518.8457:01482
01483:-00039:+00133:+00216:002518.8457:01483
01484:+00097:+00042:+00144:002518.8457:01484
01485:+00014:+00242:-00027:002518.8457:01485
01486:-00309:-00091:+00025:002518.8457:01486
01487:-00119:-00016:+00086:002518.8457:01487
01488:+00172:+00224:-00375:002518.8457:01488
01489:-00083:-00140:-00056:002522.1147:01489
01490:-00364:+00123:+00049:002522.1147:01490
01491:-00337:+00041:-00095:002522.1147:01491
01492:-00041:-00262:-00072:002522.1147:01492
01493:+00127:+00060:-00503:002522.1147:01493
01494:-00127:-00131:-00199:002522.1147:01494
01495:-00264:+00005:-00273:002522.1147:01495
01496:-00126:+00153:-00368:002522.1147:01496
01497:+00158:-00296:-00144:002524.2568:01497
01498:+00061:-00114:-00730:002524.2568:01498
01499:+00005:+00063:-00457:002524.2568:01499
01500:-00145:-00170:-00719:002524.2568:01500
01501:-00080:+00085:-00290:002524.2568:01501
01502:+00203:+00000:-00307:002524.2568:01502
01503:+00274:-00122:-00365:002524.2568:01503
01504:+00226:-00049:+00153:002524.2568:01504
01505:-00311:-00370:-00107:002534.4648:01505
01506:+00038:-00035:-00239:002534.4648:01506
01507:+00224:+00088:-00490:002534.4648:01507
01508:-00225:+00091:-00383:002534.4648:01508
01509:-00213:+00355:+00340:002534.4648:01509
01510:-00150:+00388:+00035:002534.4648:01510
01511:-00102:+00099:+00191:002534.4648:01511
01512:+00046:+00411:+00027:002534.4648:01512
01513:+00145:+00362:-00053:002532.5905:01513
01514:-00263:+00159:+00118:002532.5905:01514
01515:-00163:+00375:+00106:002532.5905:01515
01516:+00232:+00029:+00274:002532.5905:01516
01517:+00321:-00019:+00462:002532.5905:01517
01518:+00286:+00105:+00104:002532.5905:01518
01519:+00011:-00016:+00119:002532.5905:01519
01520:-00064:+00010:+00262:002534.5957:01520
01521:+00106:-00048:+00130:002534.5957:01521
01522:+00248:+00036:-00041:002534.5957:01522
01523:+00056:-00035:+00050:002534.5957:01523
01524:-00280:+00023:+00068:002534.5957:01524
01525:+00136:+00063:+00162:002534.5957:01525
01526:+00366:+00048:+00291:002534.5957:01526
01527:+00034:+00178:+00175:002534.5957:01527
01528:-00340:+00067:+00041:002539.6735:01528
01529:-00297:+00221:+00323:002539.6735:01529
01530:+00007:-00036:+00195:002539.6735:01530
01531:+00138:+00159:-00072:002539.6735:01531
01532:+00013:+00256:+00299:002539.6735:01532
01533:-00110:+00022:+00175:002539.6735:01533
01534:+00065:+00053:+00175:002539.6735:01534
01535:+00475:+00328:+00396:002539.6735:01535
01536:+00278:+00028:+00151:002543.0537:01536
01537:+00007:+00272:-00009:002543.0537:01537
01538:-00321:+00165:+00016:002543.0537:01538
01539:+00212:+00157:+00045:002543.0537:01539
01540:+00548:+00439:-00199:002543.0537:01540
01541:+00297:+00005:+00168:002543.0537:01541
01542:+00030:+00170:-00427:002543.0537:01542
01543:-00263:-00140:-00186:002543.0537:01543
01544:-00126:-00193:-00241:002539.7380:01544
01545:+00190:+00067:-00364:002539.7380:01545
01546:+00313:-00115:-00290:002539.7380:01546
01547:+00092:+00162:-00538:002539.7380:01547
01548:-00058:+00304:+00073:002539.7380:01548
01549:+00113:-00112:-00202:002539.7380:01549
01550:+00124:+00032:+00129:002539.7380:01550
01551:+00197:+00183:+00069:002539.7380:01551
01552:+00187:-00179:-00246:002544.7602:01552
01553:+00211:+00179:-00219:002544.7602:01553
01554:-00006:+00217:+00032:002544.7602:01554
01555:+00383:+00110:+00213:002544.7602:01555
01556:+00418:+00174:-00230:002544.7602:01556
01557:-00154:-00055:-00062:002544.7602:01557
01558:+00111:-00039:+00207:002544.7602:01558
01559:+00403:+00209:-00099:002544.7602:01559
01560:+00035:-00141:+00144:002532.4184:01560
01561:-00153:+00131:-00185:002532.4184:01561
01562:-00127:+00108:+00157:002532.4184:01562
01563:+00065:+00084:+00235:002532.4184:01563
01564:+00177:+00052:+00209:002532.4184:01564
01565:-00087:-00009:+00107:002532.4184:01565
01566:-00085:-00084:+00079:002532.4184:01566
01567:+00017:+00104:+00065:002532.4184:01567
01568:+00206:+00190:+00109:002513.9301:01568
01569:+00239:+00029:+00417:002513.9301:01569
01570:-00245:+00187:+00229:002513.9301:01570
01571:+00128:+00130:+00194:002513.9301:01571
01572:+00350:+00179:+00399:002513.9301:01572
01573:+00281:+00272:+00000:002513.9301:01573
01574:-00218:+00092:+00038:002513.9301:01574
01575:-00280:+00276:+00219:002513.9301:01575
01576:+00009:+00068:+00215:002513.6127:01576
01577:+00210:+00328:+00011:002513.6127:01577
01578:+00273:+00149:+00136:002513.6127:01578
01579:-00170:+00167:+00096:002513.6127:01579
01580:-00425:+00014:+00093:002513.6127:01580
01581:-00066:+00018:+00293:002513.6127:01581
01582:+00169:+00436:-00026:002513.6127:01582
01583:+00255:+00065:+00123:002513.6127:01583
01584:-00074:-00136:-00044:002501.6035:01584
01585:-00234:+00132:+00086:002501.6035:01585
01586:-00030:+00198:+00131:002501.6035:01586
01587:+00299:+00117:-00277:002501.6035:01587
01588:+00253:+00126:-00189:002501.6035:01588
01589:-00112:-00237:+00053:002501.6035:01589
01590:-00058:-00115:-00017:002501.6035:01590
01591:-00039:+00013:+00179:002501.6035:01591
01592:+00063:-00027:-00475:002488.6164:01592
01593:+00012:+00106:-00330:002488.6164:01593
01594:-00077:+00005:-00468:002488.6164:01594
01595:-00182:-00189:-00074:002488.6164:01595
01596:+00297:+00217:-00116:002488.6164:01596
01597:+00360:+00168:-00456:002488.6164:01597
01598:+00012:+00079:-00108:002488.6164:01598
01599:-00221:+00159:-00536:002488.6164:01599
01600:-00268:-00047:+00039:002488.1333:01600
01601:+00238:+00282:-00060:002488.1333:01601
01602:+00400:+00052:+00236:002488.1333:01602
01603:-00056:+00033:-00082:002488.1333:01603
01604:-00442:-00072:-00350:002488.1333:01604
01605:-00360:-00038:+00154:002488.1333:01605
01606:+00022:+00071:-00157:002488.1333:01606
01607:+00063:-00038:+00184:002488.1333:01607
01608:-00053:+00221:+00087:002496.5046:01608
01609:-00241:-00103:-00103:002496.5046:01609
01610:-00213:+00214:+00200:002496.5046:01610
01611:+00001:+00167:-00092:002496.5046:01611
01612:+00075:+00102:+00185:002496.5046:01612
01613:-00046:+00113:-00199:002496.5046:01613
01614:-00390:-00059:-00209:002496.5046:01614
01615:+00045:+00174:+00332:002496.5046:01615
01616:+00178:+00248:-00001:002493.5917:01616
01617:+00057:-00187:+00204:002493.5917:01617
01618:-00064:+00252:-00216:002493.5917:01618
01619:-00375:+00022:+00033:002493.5917:01619
01620:-00152:+00164:+00343:002493.5917:01620
01621:+00036:+00137:+00063:002493.5917:01621
01622:+00121:+00092:+00315:002493.5917:01622
01623:-00357:+00001:-00191:002493.5917:01623
01624:-00432:+00013:+00011:002498.2597:01624
01625:+00002:+00115:+00334:002498.2597:01625
01626:+00082:+00085:-00022:002498.2597:01626
01627:-00084:+00228:+00326:002498.2597:01627
01628:-00130:+00059:+00000:002498.2597:01628
01629:-00098:+00176:+00282:002498.2597:01629
01630:-00017:+00240:+00235:002498.2597:01630
01631:+00063:+00125:+00008:002498.2597:01631
01632:+00044:+00107:+00167:002501.6408:01632
01633:-00097:+00011:-00255:002501.6408:01633
01634:-00164:+00121:+00177:002501.6408:01634
01635:-00046:+00071:+00173:002501.6408:01635
01636:+00145:+00025:-00095:002501.6408:01636
01637:+00081:+00048:+00068:002501.6408:01637
01638:-00339:+00022:-00253:002501.6408:01638
01639:-00171:+00099:+00172:002501.6408:01639
01640:+00041:+00123:-00115:002508.7319:01640
01641:+00155:+00056:-00155:002508.7319:01641
01642:-00338:+00154:-00226:002508.7319:01642
01643:-00344:+00129:-00187:002508.7319:01643
01644:-00010:+00113:+00047:002508.7319:01644
01645:+00169:+00047:-00270:002508.7319:01645
01646:+00158:-00119:-00256:002508.7319:01646
01647:-00062:-00041:-00519:002508.7319:01647
01648:-00131:-00485:+00010:002518.7207:01648
01649:-00111:-00033:-00133:002518.7207:01649
01650:+00178:-00112:-00196:002518.7207:01650
01651:+00308:+00047:-00230:002518.7207:01651
01652:-00056:-00266:-00639:002518.7207:01652
01653:-00351:-00012:-00268:002518.7207:01653
01654:-00148:+00053:-00552:002518.7207:01654
01655:+00397:-00147:-00495:002518.7207:01655
01656:+00324:+00052:-00633:002527.3190:01656
01657:-00332:-00333:-00347:002527.3190:01657
01658:-00192:+00141:+00002:002527.3190:01658
01659:-00122:-00231:-00017:002527.3190:01659
01660:+00072:+00069:-00249:002527.3190:01660
01661:-00167:+00015:-00337:002527.3190:01661
01662:-00333:-00255:-00415:002527.3190:01662
01663:+00042:+00391:+00092:002527.3190:01663
01664:+00330:+00206:+00050:002519.0830:01664
01665:+00168:+00214:+00065:002519.0830:01665
01666:-00211:+00143:-00031:002519.0830:01666
01667:-00244:+00025:+00061:002519.0830:01667
01668:-00114:+00099:+00355:002519.0830:01668
01669:+00037:-00022:+00200:002519.0830:01669
01670:+00111:+00059:+00166:002519.0830:01670
01671:-00213:+00026:+00153:002529.1440:01671
01672:-00344:+00128:+00398:002529.1440:01672
01673:-00040:+00179:+00358:002529.1440:01673
01674:+00398:+00257:+00297:002529.1440:01674
01675:+00316:+00128:+00153:002529.1440:01675
01676:-00232:+00207:+00129:002529.1440:01676
01677:-00085:+00143:+00232:002529.1440:01677
01678:+00000:-00068:+00194:002529.1440:01678
01679:+00209:+00137:+00306:002527.3532:01679
01680:-00098:-00063:-00126:002527.3532:01680
01681:-00286:+00031:+00021:002527.3532:01681
01682:-00128:+00016:+00157:002527.3532:01682
01683:+00136:+00183:+00016:002527.3532:01683
01684:+00146:+00164:+00208:002527.3532:01684
01685:-00138:+00217:+00008:002527.3532:01685
01686:-00190:+00226:+00210:002527.3532:01686
01687:-00023:+00008:+00015:002514.0319:01687
01688:+00189:+00282:-00023:002514.0319:01688
01689:+00217:+00093:-00009:002514.0319:01689
01690:+00001:+00085:-00250:002514.0319:01690
01691:+00064:+00319:-00031:002514.0319:01691
01692:+00101:-00008:-00091:002514.0319:01692
01693:+00168:+00079:+00058:002514.0319:01693
01694:+00229:-00041:+00079:002514.0319:01694
01695:+00229:-00038:-00012:002513.6428:01695
01696:-00177:+00185:-00325:002513.6428:01696
01697:+00048:+00273:-00048:002513.6428:01697
01698:+00447:-00021:+00162:002513.6428:01698
01699:+00088:+00153:-00076:002513.6428:01699
01700:-00300:-00073:+00189:002513.6428:01700
01701:-00049:+00265:-00480:002513.6428:01701
01702:+00446:+00173:+00026:002513.6428:01702
01703:+00257:-00117:+00088:002506.7272:01703
01704:-00117:+00195:-00119:002506.7272:01704
01705:-00128:+00065:+00320:002506.7272:01705
01706:+00124:-00044:-00475:002506.7272:01706
01707:+00224:-00141:-00068:002506.7272:01707
01708:+00151:+00262:-00396:002506.7272:01708
01709:+00046:-00070:+00048:002506.7272:01709
01710:-00148:+00017:+00221:002506.7272:01710
01711:+00110:+00217:-00047:002483.6386:01711
01712:+00196:-00162:+00144:002483.6386:01712
01713:+00335:+00081:-00194:002483.6386:01713
01714:+00092:+00083:+00185:002483.6386:01714
01715:+00005:+00234:+00351:002483.6386:01715
01716:+00136:+00209:+00195:002483.6386:01716
01717:+00285:-00212:+00199:002483.6386:01717
01718:+00120:-00049:+00249:002483.6386:01718
01719:-00200:+00410:+00211:002473.1801:01719
01720:-00125:+00405:+00371:002473.1801:01720
01721:+00103:+00330:+00175:002473.1801:01721
01722:+00150:-00123:+00238:002473.1801:01722
01723:-00115:-00091:+00343:002473.1801:01723
01724:-00231:-00090:+00284:002473.1801:01724
01725:+00024:+00339:+00003:002473.1801:01725
01726:+00180:+00199:-00046:002473.1801:01726
01727:+00142:-00259:-00175:002473.1801:01727
01728:-00079:-00012:+00147:002466.5595:01728
01729:-00028:-00145:+00067:002466.5595:01729
01730:+00007:+00358:+00293:002466.5595:01730
01731:+00367:+00225:-00009:002466.5595:01731
01732:+00006:+00135:-00310:002466.5595:01732
01733:-00060:+00090:+00116:002466.5595:01733
01734:-00044:+00049:+00055:002466.5595:01734
01735:+00135:+00236:+00125:002466.5595:01735
01736:+00308:+00039:-00101:002444.4238:01736
01737:+00016:+00066:-00713:002444.4238:01737
01738:-00077:-00020:-00291:002444.4238:01738
01739:-00194:+00018:-00132:002444.4238:01739
01740:+00152:+00177:+00056:002444.4238:01740
01741:+00248:-00150:-00052:002444.4238:01741
01742:+00231:+00037:-00429:002444.4238:01742
01743:+00176:-00242:-00128:002444.4238:01743
01744:-00434:+00069:-00409:002453.4318:01744
01745:-00058:+00303:+00096:002453.4318:01745
01746:+00169:-00114:-00224:002453.4318:01746
01747:+00128:-00207:-00291:002453.4318:01747
01748:-00288:-00196:-00179:002453.4318:01748
01749:-00270:+00205:+00007:002453.4318:01749
01750:+00163:+00155:+00336:002453.4318:01750
01751:+00274:+00158:+00002:002453.4318:01751
01752:+00111:-00197:-00124:002451.7294:01752
01753:-00214:-00054:-00300:002451.7294:01753
01754:-00235:+00021:-00092:002451.7294:01754
01755:+00065:+00089:+00413:002451.7294:01755
01756:+00229:+00180:-00065:002451.7294:01756
01757:+00054:+00019:+00184:002451.7294:01757
01758:-00301:+00052:+00327:002451.7294:01758
01759:-00136:-00001:-00197:002451.7294:01759
01760:+00002:+00170:+00290:002454.0969:01760
01761:+00110:+00088:+00268:002454.0969:01761
01762:+00073:+00033:+00075:002454.0969:01762
01763:-00161:+00040:+00323:002454.0969:01763
01764:-00313:+00121:+00034:002454.0969:01764
01765:-00181:+00153:+00324:002454.0969:01765
01766:+00111:+00207:-00015:002454.0969:01766
01767:+00115:+00266:+00142:002454.0969:01767
01768:-00150:+00118:+00068:002468.1755:01768
01769:-00317:+00174:-00135:002468.1755:01769
01770:+00065:+00139:+00290:002468.1755:01770
01771:+00185:+00135:+00189:002468.1755:01771
01772:+00004:+00163:-00005:002468.1755:01772
01773:-00184:+00049:-00018:002468.1755:01773
01774:-00195:+00168:-00092:002468.1755:01774
01775:+00172:+00101:+00125:002468.1755:01775
01776:+00145:+00118:-00123:002481.4016:01776
01777:-00175:+00228:-00001:002481.4016:01777
01778:-00332:-00046:-00113:002481.4016:01778
01779:-00228:-00033:-00134:002481.4016:01779
01780:+00234:+00206:-00131:002481.4016:01780
01781:+00351:+00095:+00017:002481.4016:01781
01782:+00043:+00195:-00137:002481.4016:01782
01783:-00330:+00105:-00290:002481.4016:01783
01784:-00327:-00179:+00229:002483.5983:01784
01785:+00170:+00103:-00016:002483.5983:01785
01786:+00078:+00140:-00192:002483.5983:01786
01787:-00042:+00055:+00036:002483.5983:01787
01788:-00123:+00006:-00251:002483.5983:01788
01789:+00021:-00025:+00063:002483.5983:01789
01790:+00158:+00078:+00091:002483.5983:01790
01791:+00117:+00246:-00112:002483.5983:01791
01792:-00066:-00192:+00163:002503.4213:01792
01793:-00239:-00120:-00049:002503.4213:01793
01794:+00005:+00051:-00001:002503.4213:01794
01795:+00206:+00023:+00061:002503.4213:01795
01796:-00024:+00247:-00234:002503.4213:01796
01797:-00329:-00025:+00254:002503.4213:01797
01798:-00328:+00021:+00045:002503.4213:01798
01799:+00147:+00142:+00158:002503.4213:01799
01800:+00151:+00063:+00097:002501.6633:01800
01801:-00085:+00073:-00027:002501.6633:01801
01802:-00508:-00077:-00094:002501.6633:01802
01803:-00307:+00110:-00176:002501.6633:01803
01804:+00253:+00111:+00330:002501.6633:01804
01805:+00118:+00071:+00205:002501.6633:01805
01806:-00182:+00136:+00010:002501.6633:01806
01807:-00389:+00091:-00114:002501.6633:01807
01808:+00108:+00267:+00155:002513.9641:01808
01809:+00249:+00185:+00153:002513.9641:01809
01810:+00037:-00005:-00065:002513.9641:01810
01811:-00196:-00085:-00268:002513.9641:01811
01812:-00307:+00038:-00123:002513.9641:01812
01813:-00020:-00058:-00176:002513.9641:01813
01814:+00100:-00045:-00342:002513.9641:01814
01815:+00090:-00048:-00190:002513.9641:01815
01816:-00245:-00218:-00666:002523.9482:01816
01817:-00323:-00153:-00491:002523.9482:01817
01818:+00037:-00237:-00412:002523.9482:01818
01819:+00145:-00140:-00704:002523.9482:01819
01820:+00054:-00101:-00578:002523.9482:01820
01821:-00302:-00223:-00755:002523.9482:01821
01822:-00159:-00023:-00438:002523.9482:01822
01823:+00318:-00249:-00182:002523.9482:01823
01824:+00115:+00022:-00569:002527.3381:01824
01825:-00112:+00012:-00056:002527.3381:01825
01826:-00254:-00048:-00283:002527.3381:01826
01827:+00185:+00147:-00184:002527.3381:01827
01828:+00297:+00064:-00026:002527.3381:01828
01829:-00042:+00203:-00376:002527.3381:01829
01830:-00170:+00334:+00046:002527.3381:01830
01831:-00103:+00102:+00143:002527.3381:01831
01832:+00092:+00203:+00092:002519.0791:01832
01833:+00059:+00197:+00168:002519.0791:01833
01834:-00117:+00208:+00112:002519.0791:01834
01835:-00365:+00239:-00187:002519.0791:01835
01836:-00304:+00056:+00370:002519.0791:01836
01837:+00126:+00029:+00342:002519.0791:01837
01838:+00262:+00013:+00149:002519.0791:01838
01839:+00086:+00089:+00333:002519.0791:01839
01840:-00168:-00034:+00353:002534.3842:01840
01841:-00142:-00030:+00236:002534.3842:01841
01842:+00052:+00040:+00464:002534.3842:01842
01843:+00106:+00102:+00239:002534.3842:01843
01844:+00043:+00070:+00330:002534.3842:01844
01845:-00165:+00109:+00190:002534.3842:01845
01846:+00033:+00153:+00338:002534.3842:01846
01847:+00241:+00241:+00198:002534.3842:01847
01848:+00057:+00097:+00076:002537.7536:01848
01849:-00148:+00194:-00005:002537.7536:01849
01850:-00358:-00050:+00118:002537.7536:01850
01851:+00073:+00287:+00246:002537.7536:01851
01852:+00276:+00327:+00218:002537.7536:01852
01853:+00035:+00167:+00278:002537.7536:01853
01854:-00283:+00001:-00222:002537.7536:01854
01855:-00120:-00023:-00059:002537.7536:01855
01856:+00155:+00003:+00089:002529.2089:01856
01857:+00315:+00151:-00023:002529.2089:01857
01858:+00176:-00015:-00152:002529.2089:01858
01859:-00074:+00077:-00157:002529.2089:01859
01860:-00056:-00077:-00167:002529.2089:01860
01861:+00057:+00186:-00248:002529.2089:01861
01862:+00311:+00173:-00045:002529.2089:01862
01863:+00321:+00198:-00410:002529.2089:01863
01864:-00037:+00015:-00363:002534.1313:01864
01865:+00117:+00020:-00124:002534.1313:01865
01866:+00399:+00102:-00059:002534.1313:01866
01867:+00283:-00180:-00154:002534.1313:01867
01868:-00098:-00005:-00519:002534.1313:01868
01869:-00238:-00030:-00078:002534.1313:01869
01870:+00197:+00096:-00158:002534.1313:01870
01871:+00332:+00019:-00106:002534.1313:01871
01872:-00039:-00030:+00017:002532.3193:01872
01873:+00024:+00043:-00082:002532.3193:01873
01874:+00192:+00061:+00042:002532.3193:01874
01875:+00185:+00252:-00304:002532.3193:01875
01876:+00231:+00032:+00071:002532.3193:01876
01877:-00002:-00059:+00063:002532.3193:01877
01878:+00025:+00081:+00105:002532.3193:01878
01879:+00010:+00067:+00169:002532.3193:01879
01880:+00108:+00025:-00186:002518.8911:01880
01881:+00268:+00016:+00234:002518.8911:01881
01882:+00138:+00066:-00184:002518.8911:01882
01883:-00079:+00016:+00251:002518.8911:01883
01884:+00037:+00124:+00327:002518.8911:01884
01885:+00134:+00051:+00035:002518.8911:01885
01886:+00096:-00182:+00416:002518.8911:01886
01887:-00071:+00111:-00141:002513.3752:01887
01888:-00199:+00006:+00556:002513.3752:01888
01889:-00008:+00365:+00160:002513.3752:01889
01890:+00201:+00212:+00386:002513.3752:01890
01891:-00091:+00083:+00426:002513.3752:01891
01892:-00186:-00019:-00044:002513.3752:01892
01893:-00022:+00190:+00442:002513.3752:01893
01894:+00163:+00259:+00113:002513.3752:01894
01895:+00418:+00213:+00216:002496.4711:01895
01896:-00010:+00201:+00045:002496.4711:01896
01897:-00128:-00057:+00047:002496.4711:01897
01898:-00029:+00244:+00052:002496.4711:01898
01899:+00315:+00216:-00034:002496.4711:01899
01900:+00258:+00043:-00246:002496.4711:01900
01901:-00046:+00046:-00320:002496.4711:01901
01902:-00253:+00107:-00008:002496.4711:01902
01903:+00162:+00189:-00018:002496.4711:01903
01904:+00400:-00003:-00271:002478.6118:01904
01905:+00067:-00081:-00469:002478.6118:01905
01906:-00140:-00089:-00283:002478.6118:01906
01907:-00126:+00147:-00158:002478.6118:01907
01908:+00048:+00119:-00140:002478.6118:01908
01909:+00278:+00019:-00164:002478.6118:01909
01910:+00279:-00192:-00236:002478.6118:01910
01911:-00197:-00036:-00310:002478.6118:01911
01912:-00400:+00106:-00196:002473.1547:01912
01913:+00093:+00192:-00128:002473.1547:01913
01914:+00540:+00077:-00201:002473.1547:01914
01915:+00114:-00282:-00058:002473.1547:01915
01916:-00327:-00186:-00060:002473.1547:01916
01917:-00304:-00285:+00067:002473.1547:01917
01918:-00062:+00356:-00283:002473.1547:01918
01919:+00353:+00420:+00253:002473.1547:01919
01920:+00220:-00194:-00118:002461.5373:01920
01921:-00467:-00094:-00086:002461.5373:01921
01922:-00357:-00017:+00214:002461.5373:01922
01923:+00047:+00286:+00030:002461.5373:01923
01924:+00452:+00261:+00163:002461.5373:01924
01925:+00098:+00210:+00007:002461.5373:01925
01926:-00428:+00100:+00033:002461.5373:01926
01927:-00017:+00039:+00324:002461.5373:01927
01928:+00201:+00097:+00104:002463.9472:01928
01929:+00032:+00091:+00157:002463.9472:01929
01930:-00256:+00104:+00094:002463.9472:01930
01931:-00282:+00013:+00152:002463.9472:01931
01932:-00101:+00096:+00310:002463.9472:01932
01933:-00015:+00154:+00145:002463.9472:01933
01934:+00009:+00175:+00141:002463.9472:01934
01935:-00107:+00193:-00081:002463.9472:01935
01936:-00299:+00178:+00157:002463.2629:01936
01937:-00165:+00236:+00240:002463.2629:01937
01938:+00100:+00124:+00023:002463.2629:01938
01939:+00174:+00100:+00306:002463.2629:01939
01940:-00113:+00190:-00276:002463.2629:01940
01941:-00243:-00033:-00004:002463.2629:01941
01942:-00044:+00182:+00111:002463.2629:01942
01943:+00227:+00183:-00171:002463.2629:01943
01944:+00120:+00146:+00032:002476.4902:01944
01945:-00129:+00018:-00392:002476.4902:01945
01946:-00101:-00119:-00113:002476.4902:01946
01947:+00000:+00115:-00301:002476.4902:01947
01948:+00097:+00092:-00121:002476.4902:01948
01949:-00012:+00163:-00135:002476.4902:01949
01950:-00201:+00226:-00373:002476.4902:01950
01951:-00249:-00019:+00135:002476.4902:01951
01952:-00015:+00078:-00144:002473.7465:01952
01953:+00099:+00103:-00079:002473.7465:01953
01954:+00018:+00183:-00364:002473.7465:01954
01955:-00065:+00105:+00000:002473.7465:01955
01956:-00182:-00037:+00289:002473.7465:01956
01957:+00142:-00117:-00363:002473.7465:01957
01958:+00191:+00158:+00188:002473.7465:01958
01959:-00090:+00096:-00064:002473.7465:01959
01960:-00230:-00047:+00024:002488.0705:01960
01961:-00129:+00002:+00414:002488.0705:01961
01962:+00069:+00059:-00254:002488.0705:01962
01963:+00154:+00074:+00387:002488.0705:01963
01964:-00080:+00243:-00028:002488.0705:01964
01965:-00207:+00001:+00026:002488.0705:01965
01966:-00188:+00095:+00119:002488.0705:01966
01967:+00035:-00051:-00200:002488.0705:01967
01968:-00005:+00097:+00294:002496.5751:01968
01969:-00187:+00034:+00034:002496.5751:01969
01970:-00301:-00011:-00148:002496.5751:01970
01971:-00011:-00075:+00044:002496.5751:01971
01972:+00124:+00033:-00215:002496.5751:01972
01973:-00058:+00033:+00089:002496.5751:01973
01974:-00281:-00057:-00201:002496.5751:01974
01975:-00292:+00038:-00101:002496.5751:01975
01976:-00116:-00007:-00167:002493.7023:01976
01977:+00029:-00071:-00135:002493.7023:01977
01978:+00005:+00103:-00164:002493.7023:01978
01979:-00217:-00052:-00561:002493.7023:01979
01980:-00206:-00002:-00147:002493.7023:01980
01981:-00005:-00043:-00426:002493.7023:01981
01982:+00296:-00269:-00206:002493.7023:01982
01983:+00187:+00034:-00308:002493.7023:01983
01984:-00283:-00278:-00543:002518.8115:01984
01985:-00193:-00104:-00489:002518.8115:01985
01986:+00209:+00117:-00294:002518.8115:01986
01987:+00446:-00104:+00055:002518.8115:01987
01988:+00196:+00023:-00608:002518.8115:01988
01989:-00189:-00102:-00290:002518.8115:01989
01990:-00175:+00215:-00574:002518.8115:01990
01991:+00090:+00159:-00248:002518.8115:01991
01992:+00084:+00135:+00142:002511.7929:01992
01993:-00131:+00099:-00200:002511.7929:01993
01994:-00243:+00142:+00120:002511.7929:01994
01995:-00111:-00047:-00049:002511.7929:01995
01996:-00004:+00029:+00258:002511.7929:01996
01997:-00268:+00024:-00147:002511.7929:01997
01998:-00414:+00176:-00217:002511.7929:01998
01999:-00335:+00052:+00267:002511.7929:01999
02000:+00058:+00107:+00048:002513.9228:02000
02001:+00236:+00059:+00268:002513.9228:02001
02002:-00021:+00217:+00018:002513.9228:02002
02003:-00279:-00203:+00182:002513.9228:02003
02004:-00104:+00072:+00156:002513.9228:02004
02005:+00300:-00103:+00144:002513.9228:02005
02006:+00246:+00183:-00078:002513.9228:02006
02007:+00024:+00082:+00156:002513.9228:02007
02008:+00021:-00227:+00357:002518.7849:02008
02009:+00111:+00117:+00055:002518.7849:02009
02010:+00237:+00147:+00351:002518.7849:02010
02011:+00124:+00054:-00052:002518.7849:02011
02012:+00104:+00253:+00146:002518.7849:02012
02013:-00106:-00059:+00460:002518.7849:02013
02014:-00112:+00177:+00057:002518.7849:02014
02015:+00073:+00271:+00345:002518.7849:02015
02016:+00101:+00073:-00158:002517.0036:02016
02017:-00238:+00311:+00171:002517.0036:02017
02018:-00354:+00169:+00244:002517.0036:02018
02019:-00001:+00212:+00053:002517.0036:02019
02020:+00311:+00158:+00253:002517.0036:02020
02021:-00014:-00212:-00298:002517.0036:02021
02022:-00323:+00532:-00155:002517.0036:02022
02023:-00160:+00135:+00028:002517.0036:02023
02024:+00295:+00097:-00082:002503.7922:02024
02025:+00242:+00153:+00073:002503.7922:02025
02026:-00067:-00088:-00249:002503.7922:02026
02027:-00141:+00037:-00302:002503.7922:02027
02028:+00293:+00102:-00120:002503.7922:02028
02029:+00398:+00051:+00003:002503.7922:02029
02030:+00223:+00111:-00352:002503.7922:02030
02031:+00069:-00095:-00208:002503.7922:02031
02032:-00002:+00039:-00310:002508.4843:02032
02033:+00122:+00018:+00018:002508.4843:02033
02034:+00033:-00157:+00019:002508.4843:02034
02035:+00092:-00057:-00689:002508.4843:02035
02036:+00212:+00229:-00180:002508.4843:02036
02037:+00057:+00104:-00173:002508.4843:02037
02038:+00107:-00166:+00270:002508.4843:02038
02039:+00215:+00246:+00142:002508.4843:02039
02040:+00074:+00376:-00505:002496.5568:02040
02041:-00217:+00019:-00006:002496.5568:02041
02042:-00149:+00222:-00038:002496.5568:02042
02043:+00263:-00173:+00282:002496.5568:02043
02044:+00343:+00243:+00087:002496.5568:02044
02045:+00249:+00262:+00490:002496.5568:02045
02046:-00116:-00284:+00257:002496.5568:02046
02047:-00143:+00054:+00038:002496.5568:02047
02048:+00039:+00619:+00390:002478.6772:02048
02049:+00238:+00296:+00421:002478.6772:02049
02050:+00127:+00355:+00210:002478.6772:02050
02051:-00157:+00131:+00239:002478.6772:02051
02052:-00078:-00119:+00299:002478.6772:02052
02053:+00077:+00394:+00405:002478.6772:02053
02054:+00087:+00207:+00213:002478.6772:02054
02055:-00088:+00314:-00188:002478.6772:02055
02056:-00176:-00182:+00391:002473.1694:02056
02057:+00078:+00219:+00111:002473.1694:02057
02058:+00165:-00221:+00483:002473.1694:02058
02059:+00099:+00041:-00254:002473.1694:02059
02060:+00006:+00381:-00377:002473.1694:02060
02061:-00022:-00192:-00145:002473.1694:02061
02062:+00182:+00185:-00097:002473.1694:02062
02063:+00319:+00020:+00332:002473.1694:02063
02064:+00156:+00366:-00170:002461.6059:02064
02065:-00004:-00101:-00404:002461.6059:02065
02066:-00114:+00361:-00189:002461.6059:02066
02067:-00015:+00068:+00044:002461.6059:02067
02068:+00170:-00052:-00002:002461.6059:02068
02069:+00090:+00086:-00083:002461.6059:02069
02070:-00226:+00305:-00408:002461.6059:02070
02071:-00148:+00121:-00204:002461.6059:02071
02072:+00117:-00021:-00113:002439.5825:02072
02073:+00192:+00020:-00202:002439.5825:02073
02074:-00001:-00088:+00085:002439.5825:02074
02075:-00075:+00054:-00296:002439.5825:02075
02076:-00193:-00033:-00417:002439.5825:02076
02077:-00122:+00020:-00233:002439.5825:02077
02078:+00273:+00235:+00092:002439.5825:02078
02079:+00316:-00089:+00329:002439.5825:02079
02080:+00013:+00105:+00025:002439.5825:02080
02081:-00455:+00090:-00269:002453.4355:02081
02082:-00033:-00069:+00117:002453.4355:02082
02083:+00323:+00050:-00294:002453.4355:02083
02084:+00164:+00275:+00164:002453.4355:02084
02085:-00412:-00126:-00028:002453.4355:02085
02086:-00398:+00267:-00244:002453.4355:02086
02087:+00204:-00033:+00564:002453.4355:02087
02088:+00201:+00099:-00163:002453.4355:02088
02089:-00246:+00353:+00091:002451.7402:02089
02090:-00398:+00083:+00153:002451.7402:02090
02091:-00110:+00248:+00290:002451.7402:02091
02092:+00205:-00210:+00675:002451.7402:02092
02093:-00080:-00034:-00200:002451.7402:02093
02094:-00087:+00404:+00197:002451.7402:02094
02095:-00248:+00001:+00196:002451.7402:02095
02096:-00198:+00286:+00276:002451.7402:02096
02097:+00060:+00103:+00527:002454.0895:02097
02098:+00139:+00101:+00088:002454.0895:02098
02099:+00178:+00492:+00355:002454.0895:02099
02100:-00224:+00033:-00092:002454.0895:02100
02101:-00103:+00367:+00327:002454.0895:02101
02102:+00107:-00194:+00017:002454.0895:02102
02103:+00142:-00024:-00420:002454.0895:02103
02104:-00185:+00032:+00151:002454.0895:02104
02105:-00421:+00046:-00331:002468.1572:02105
02106:-00065:+00331:+00115:002468.1572:02106
02107:+00108:+00240:-00163:002468.1572:02107
02108:+00079:-00087:-00514:002468.1572:02108
02109:-00121:+00390:+00183:002468.1572:02109
02110:-00325:-00018:-00013:002468.1572:02110
02111:-00044:+00168:+00049:002468.1572:02111
02112:+00179:+00136:-00276:002468.1572:02112
02113:+00127:-00211:-00407:002471.4567:02113
02114:-00098:+00213:-00080:002471.4567:02114
02115:-00271:-00076:-00116:002471.4567:02115
02116:+00047:+00116:+00052:002471.4567:02116
02117:+00257:+00061:-00329:002471.4567:02117
02118:+00139:-00107:+00123:002471.4567:02118
02119:-00151:+00142:-00104:002471.4567:02119
02120:-00146:-00009:-00026:002471.4567:02120
02121:-00003:+00163:+00174:002473.6848:02121
02122:+00153:+00188:-00305:002473.6848:02122
02123:-00088:+00161:+00204:002473.6848:02123
02124:-00152:+00156:+00143:002473.6848:02124
02125:-00129:-00077:-00078:002473.6848:02125
02126:-00018:+00095:+00244:002473.6848:02126
02127:-00118:+00016:+00029:002473.6848:02127
02128:-00072:+00069:+00048:002473.6848:02128
02129:-00066:+00205:-00099:002488.1813:02129
02130:-00072:-00017:+00132:002488.1813:02130
02131:+00120:+00131:+00296:002488.1813:02131
02132:+00176:+00032:+00045:002488.1813:02132
02133:-00081:+00069:-00047:002488.1813:02133
02134:-00278:+00109:-00073:002488.1813:02134
02135:-00298:+00140:+00167:002488.1813:02135
02136:+00225:+00088:+00350:002488.1813:02136
02137:+00250:+00192:-00059:002496.5344:02137
02138:-00123:+00109:+00083:002496.5344:02138
02139:-00360:+00132:+00090:002496.5344:02139
02140:-00165:+00057:-00021:002496.5344:02140
02141:+00131:-00005:-00203:002496.5344:02141
02142:-00105:+00126:-00182:002496.5344:02142
02143:-00278:-00047:-00053:002496.5344:02143
02144:-00242:-00051:-00212:002496.5344:02144
02145:-00060:-00103:+00075:002498.7097:02145
02146:+00191:+00001:-00316:002498.7097:02146
02147:-00073:-00007:-00302:002498.7097:02147
02148:-00140:+00095:-00525:002498.7097:02148
02149:+00002:+00071:-00310:002498.7097:02149
02150:+00227:+00099:-00099:002498.7097:02150
02151:+00298:-00047:-00792:002498.7097:02151
02152:+00229:-00163:-00304:002498.7097:02152
02153:+00009:-00254:-00884:002518.7849:02153
02154:-00189:-00284:-00481:002518.7849:02154
02155:+00172:+00058:-00495:002518.7849:02155
02156:+00272:-00126:-00194:002518.7849:02156
02157:+00111:-00052:-00140:002518.7849:02157
02158:-00343:-00052:-00669:002518.7849:02158
02159:-00196:+00102:+00032:002518.7849:02159
02160:+00206:+00227:-00312:002518.7849:02160
02161:+00087:+00247:-00025:002511.8117:02161
02162:-00053:+00150:+00083:002511.8117:02162
02163:-00154:+00099:-00186:002511.8117:02163
02164:+00018:+00154:+00433:002511.8117:02164
02165:+00077:+00239:+00200:002511.8117:02165
02166:-00170:+00220:+00157:002511.8117:02166
02167:-00105:+00477:+00209:002511.8117:02167
02168:+00029:+00007:+00259:002511.8117:02168
02169:-00128:+00031:+00242:002519.0490:02169
02170:-00120:+00101:+00317:002519.0490:02170
02171:+00041:+00127:+00320:002519.0490:02171
02172:+00076:-00187:+00247:002519.0490:02172
02173:-00119:+00019:+00240:002519.0490:02173
02174:-00086:-00039:+00340:002519.0490:02174
02175:-00012:+00010:+00134:002519.0490:02175
02176:+00062:+00104:+00115:002519.0490:02176
02177:-00143:+00034:+00141:002523.9216:02177
02178:-00084:+00046:+00282:002523.9216:02178
02179:+00272:+00203:+00170:002523.9216:02179
02180:+00056:+00061:+00160:002523.9216:02180
02181:-00142:+00192:+00131:002523.9216:02181
02182:-00217:+00198:+00157:002523.9216:02182
02183:+00038:+00131:+00270:002523.9216:02183
02184:+00424:+00319:+00118:002523.9216:02184
02185:-00062:+00091:+00310:002527.2617:02185
02186:-00180:+00093:+00019:002527.2617:02186
02187:+00008:+00295:-00048:002527.2617:02187
02188:+00282:+00209:+00307:002527.2617:02188
02189:+00263:+00240:+00215:002527.2617:02189
02190:-00007:+00227:-00046:002527.2617:02190
02191:-00208:+00112:-00104:002527.2617:02191
02192:-00143:+00269:-00171:002527.2617:02192
02193:+00382:+00351:-00052:002524.2038:02193
02194:+00402:-00192:-00039:002524.2038:02194
02195:-00079:+00172:-00005:002524.2038:02195
02196:-00154:-00023:-00099:002524.2038:02196
02197:+00078:-00169:-00141:002524.2038:02197
02198:+00097:+00129:-00617:002524.2038:02198
02199:+00118:-00069:+00317:002524.2038:02199
02200:+00202:+00417:-00695:002524.2038:02200
02201:+00224:-00233:-00048:002534.3688:02201
02202:+00008:+00220:-00480:002534.3688:02202
02203:+00107:-00523:-00437:002534.3688:02203
02204:+00182:+00057:-00552:002534.3688:02204
02205:+00072:+00091:-00640:002534.3688:02205
02206:-00168:+00030:+00308:002534.3688:02206
02207:+00225:+00018:-00300:002534.3688:02207
02208:+00302:+00176:-00084:002534.3688:02208
02209:+00255:+00182:+00075:002522.1186:02209
02210:-00005:+00007:-00129:002522.1186:02210
02211:-00179:+00036:+00096:002522.1186:02211
02212:+00207:-00116:-00054:002522.1186:02212
02213:+00498:-00007:-00012:002522.1186:02213
02214:+00155:-00067:+00485:002522.1186:02214
02215:-00147:+00153:+00005:002522.1186:02215
02216:-00114:-00100:+00308:002522.1186:02216
02217:+00075:+00271:+00049:002513.9528:02217
02218:+00230:-00215:+00291:002513.9528:02218
02219:+00049:+00263:+00168:002513.9528:02219
02220:-00257:+00158:+00135:002513.9528:02220
02221:-00158:+00266:+00071:002513.9528:02221
02222:+00245:+00190:+00222:002513.9528:02222
02223:+00038:+00002:+00475:002513.9528:02223
02224:-00160:+00268:+00182:002513.9528:02224
02225:-00276:+00013:-00087:002503.3427:02225
02226:+00043:+00443:-00190:002503.3427:02226
02227:+00230:-00009:+00213:002503.3427:02227
02228:+00164:+00095:+00082:002503.3427:02228
02229:-00073:+00068:+00058:002503.3427:02229
02230:-00259:-00173:+00185:002503.3427:02230
02231:+00057:+00138:-00247:002503.3427:02231
02232:+00421:+00032:-00135:002503.3427:02232
02233:+00186:+00278:+00126:002496.4897:02233
02234:-00299:+00068:+00031:002496.4897:02234
02235:-00236:-00031:-00081:002496.4897:02235
02236:+00275:+00050:-00085:002496.4897:02236
02237:+00181:-00083:-00021:002496.4897:02237
02238:-00100:+00256:-00185:002496.4897:02238
02239:-00305:-00020:-00031:002496.4897:02239
02240:-00183:+00284:-00225:002496.4897:02240
02241:+00207:+00006:-00067:002483.5617:02241
02242:+00190:+00086:-00015:002483.5617:02242
02243:+00004:+00120:-00239:002483.5617:02243
02244:-00375:+00029:-00300:002483.5617:02244
02245:-00107:+00314:-00145:002483.5617:02245
02246:+00114:-00142:+00227:002483.5617:02246
02247:+00266:+00000:-00153:002483.5617:02247
02248:-00095:-00122:-00174:002483.5617:02248
02249:-00242:-00023:-00073:002478.0261:02249
02250:-00075:+00142:-00212:002478.0261:02250
02251:+00104:+00111:+00091:002478.0261:02251
02252:-00002:+00029:-00055:002478.0261:02252
02253:-00092:+00198:-00026:002478.0261:02253
02254:-00181:-00030:+00132:002478.0261:02254
02255:-00014:+00281:-00317:002478.0261:02255
02256:+00155:+00022:+00095:002478.0261:02256
02257:+00023:+00090:+00002:002481.3242:02257
02258:-00148:+00093:+00209:002481.3242:02258
02259:-00330:+00053:+00176:002481.3242:02259
02260:-00194:+00059:-00196:002481.3242:02260
02261:+00005:-00025:+00055:002481.3242:02261
02262:+00011:+00074:-00216:002481.3242:02262
02263:-00272:+00030:-00021:002481.3242:02263
02264:-00207:+00176:+00004:002481.3242:02264
02265:-00150:+00042:+00173:002473.6594:02265
02266:+00102:+00146:+00153:002473.6594:02266
02267:-00097:+00075:-00028:002473.6594:02267
02268:-00241:+00181:+00066:002473.6594:02268
02269:-00189:+00063:+00114:002473.6594:02269
02270:-00047:+00156:+00195:002473.6594:02270
02271:+00152:+00171:+00223:002473.6594:02271
02272:-00117:-00038:-00059:002473.6594:02272
02273:-00260:+00047:+00209:002493.2011:02273
02274:-00094:+00039:+00094:002493.2011:02274
02275:+00172:+00131:+00113:002493.2011:02275
02276:+00075:+00081:+00135:002493.2011:02276
02277:-00179:+00035:-00006:002493.2011:02277
02278:-00335:+00116:+00295:002493.2011:02278
02279:-00099:+00032:-00150:002493.2011:02279
02280:+00204:+00106:+00185:002493.2011:02280
02281:+00174:+00096:-00098:002491.4155:02281
02282:-00217:+00110:-00272:002491.4155:02282
02283:-00111:+00175:+00443:002491.4155:02283
02284:-00026:+00171:-00012:002491.4155:02284
02285:+00166:+00127:+00124:002491.4155:02285
02286:-00072:+00109:-00120:002491.4155:02286
02287:-00160:+00093:-00250:002491.4155:02287
02288:-00009:+00120:+00324:002491.4155:02288
02289:+00060:-00027:-00121:002483.6166:02289
02290:+00230:+00153:+00052:002483.6166:02290
02291:-00152:-00046:-00066:002483.6166:02291
02292:-00277:+00104:-00103:002483.6166:02292
02293:-00034:+00233:+00177:002483.6166:02293
02294:+00295:+00012:+00005:002483.6166:02294
02295:+00248:+00033:+00042:002483.6166:02295
02296:-00114:+00154:-00149:002483.6166:02296
02297:-00169:-00026:+00111:002498.2414:02297
02298:-00113:+00371:-00340:002498.2414:02298
02299:+00231:-00146:+00164:002498.2414:02299
02300:+00286:+00089:-00454:002498.2414:02300
02301:-00162:+00076:-00341:002498.2414:02301
02302:-00466:-00211:+00054:002498.2414:02302
02303:-00136:+00090:-00377:002498.2414:02303
02304:+00286:-00263:-00115:002498.2414:02304
02305:-00050:-00222:-00634:002501.5739:02305
02306:-00097:-00044:-00515:002501.5739:02306
02307:-00098:-00066:-00242:002501.5739:02307
02308:+00095:-00001:-00283:002501.5739:02308
02309:+00243:-00125:-00401:002501.5739:02309
02310:+00055:-00094:-00406:002501.5739:02310
02311:-00128:+00036:-00814:002501.5739:02311
02312:-00081:-00045:-00030:002501.5739:02312
02313:+00221:+00033:+00141:002508.8063:02313
02314:+00329:+00013:-00232:002508.8063:02314
02315:+00066:-00040:-00152:002508.8063:02315
02316:-00188:-00154:-00532:002508.8063:02316
02317:-00308:+00029:+00067:002508.8063:02317
02318:+00094:+00087:+00199:002508.8063:02318
02319:+00186:-00060:-00101:002508.8063:02319
02320:-00111:+00111:+00059:002508.8063:02320
02321:-00199:+00132:+00137:002513.5786:02321
02322:-00007:+00075:+00179:002513.5786:02322
02323:+00212:+00387:+00068:002513.5786:02323
02324:+00015:+00003:+00272:002513.5786:02324
02325:-00113:-00074:-00024:002513.5786:02325
02326:-00313:+00130:+00007:002513.5786:02326
02327:-00332:+00056:+00217:002513.5786:02327
02328:-00072:-00104:+00022:002513.5786:02328
02329:+00087:+00135:+00092:002522.0920:02329
02330:+00065:-00013:-00088:002522.0920:02330
02331:-00055:+00138:+00159:002522.0920:02331
02332:+00037:+00086:-00045:002522.0920:02332
02333:+00225:+00183:+00094:002522.0920:02333
02334:-00061:+00059:+00151:002522.0920:02334
02335:-00384:+00094:+00159:002522.0920:02335
02336:-00190:+00347:+00175:002522.0920:02336
02337:+00294:+00161:+00230:002513.8854:02337
02338:+00233:+00011:-00034:002513.8854:02338
02339:-00172:+00324:+00058:002513.8854:02339
02340:-00168:+00175:+00242:002513.8854:02340
02341:+00067:+00324:+00119:002513.8854:02341
02342:+00370:+00151:+00226:002513.8854:02342
02343:+00019:+00133:+00100:002513.8854:02343
02344:-00100:+00078:-00096:002513.8854:02344
02345:-00194:+00226:-00291:002518.7509:02345
02346:-00028:+00345:+00353:002518.7509:02346
02347:+00380:+00104:+00142:002518.7509:02347
02348:+00177:+00091:-00053:002518.7509:02348
02349:-00169:+00290:+00191:002518.7509:02349
02350:-00371:+00225:-00210:002518.7509:02350
02351:+00215:-00025:+00158:002518.7509:02351
02352:+00404:+00047:+00120:002518.7509:02352
02353:+00045:+00087:-00068:002516.8264:02353
02354:-00079:-00007:+00046:002516.8264:02354
02355:-00005:+00003:-00389:002516.8264:02355
02356:+00161:+00281:-00194:002516.8264:02356
02357:+00248:+00275:-00217:002516.8264:02357
02358:+00142:-00045:-00382:002516.8264:02358
02359:-00098:+00205:-00158:002516.8264:02359
02360:-00154:+00082:+00066:002516.8264:02360
02361:+00222:-00001:-00155:002508.7319:02361
02362:+00291:-00015:-00313:002508.7319:02362
02363:+00039:+00029:+00168:002508.7319:02363
02364:-00189:+00194:-00207:002508.7319:02364
02365:+00094:+00151:+00058:002508.7319:02365
02366:+00341:-00094:+00113:002508.7319:02366
02367:+00238:-00099:-00031:002508.7319:02367
02368:+00243:+00147:-00059:002508.7319:02368
02369:-00112:+00343:-00080:002498.2487:02369
02370:+00061:+00125:+00273:002498.2487:02370
02371:+00169:-00003:+00036:002498.2487:02371
02372:+00222:+00043:+00312:002498.2487:02372
02373:+00083:-00198:+00037:002498.2487:02373
02374:-00277:-00063:-00289:002498.2487:02374
02375:+00174:+00133:+00110:002498.2487:02375
02376:+00261:-00040:-00341:002498.2487:02376
02377:-00062:-00066:+00354:002491.4116:02377
02378:-00294:+00128:-00079:002491.4116:02378
02379:-00094:+00115:+00460:002491.4116:02379
02380:+00066:+00070:+00119:002491.4116:02380
02381:+00122:-00015:-00129:002491.4116:02381
02382:+00181:+00147:+00452:002491.4116:02382
02383:-00154:+00331:-00052:002491.4116:02383
02384:-00052:+00158:+00586:002491.4116:02384
02385:+00173:+00015:+00131:002463.7995:02385
02386:+00240:+00056:-00011:002463.7995:02386
02387:+00084:+00188:+00002:002463.7995:02387
02388:-00296:+00183:-00415:002463.7995:02388
02389:+00075:+00394:+00428:002463.7995:02389
02390:+00181:+00103:+00184:002463.7995:02390
02391:+00146:-00314:+00128:002463.7995:02391
02392:-00031:-00182:-00061:002463.7995:02392
02393:-00317:+00493:-00494:002463.1616:02393
02394:-00012:+00258:+00312:002463.1616:02394
02395:+00229:-00014:-00242:002463.1616:02395
02396:+00142:-00065:+00178:002463.1616:02396
02397:-00212:-00263:-00008:002463.1616:02397
02398:-00315:+00356:+00144:002463.1616:02398
02399:-00004:+00180:+00118:002463.1616:02399
02400:+00286:+00273:-00521:002463.1616:02400
02401:+00307:-00118:+00124:002456.6108:02401
02402:-00178:-00151:+00081:002456.6108:02402
02403:-00406:-00006:+00313:002456.6108:02403
02404:-00114:+00085:-00256:002456.6108:02404
02405:+00043:+00295:-00700:002456.6108:02405
02406:+00201:+00050:-00095:002456.6108:02406
02407:+00092:+00000:+00282:002456.6108:02407
02408:-00150:+00062:+00327:002456.6108:02408
02409:-00207:+00068:-00093:002439.5122:02409
02410:+00158:+00127:-00433:002439.5122:02410
02411:+00205:+00316:+00046:002439.5122:02411
02412:-00200:-00021:+00029:002439.5122:02412
02413:-00180:+00021:+00019:002439.5122:02413
02414:-00046:+00258:+00195:002439.5122:02414
02415:+00186:+00165:-00178:002439.5122:02415
02416:-00146:+00156:-00001:002439.5122:02416
02417:-00329:+00112:-00190:002453.3420:02417
02418:-00206:+00104:+00316:002453.3420:02418
02419:+00179:+00011:+00059:002453.3420:02419
02420:+00195:+00116:-00197:002453.3420:02420
02421:-00193:+00121:+00107:002453.3420:02421
02422:-00331:+00050:-00256:002453.3420:02422
02423:-00113:-00042:+00230:002453.3420:02423
02424:+00227:+00158:+00124:002453.3420:02424
02425:+00144:+00143:+00032:002453.3420:02425
02426:-00127:+00101:+00202:002456.6181:02426
02427:-00210:+00063:-00207:002456.6181:02427
02428:-00090:+00044:+00098:002456.6181:02428
02429:+00215:+00100:+00149:002456.6181:02429
02430:+00186:-00029:+00003:002456.6181:02430
02431:-00071:-00017:+00196:002456.6181:02431
02432:-00273:+00017:-00272:002456.6181:02432
02433:-00110:+00115:+00183:002456.6181:02433
02434:+00184:+00031:+00192:002453.9897:02434
02435:-00115:+00131:-00118:002453.9897:02435
02436:-00320:-00019:+00193:002453.9897:02436
02437:-00290:+00217:-00393:002453.9897:02437
02438:+00269:-00064:+00442:002453.9897:02438
02439:+00360:+00244:+00170:002453.9897:02439
02440:-00095:-00012:-00120:002453.9897:02440
02441:-00178:+00424:-00114:002453.9897:02441
02442:-00244:+00238:-00585:002463.1904:02442
02443:+00139:-00142:+00546:002463.1904:02443
02444:+00099:+00213:-00476:002463.1904:02444
02445:+00154:+00118:+00160:002463.1904:02445
02446:-00120:-00017:-00066:002463.1904:02446
02447:-00249:-00039:-00742:002463.1904:02447
02448:+00062:+00351:+00677:002463.1904:02448
02449:+00210:-00021:-00297:002463.1904:02449
02450:+00183:-00009:-00167:002476.3442:02450
02451:-00334:+00164:+00068:002476.3442:02451
02452:-00472:+00020:-00025:002476.3442:02452
02453:-00041:+00308:+00337:002476.3442:02453
02454:+00298:-00073:-00104:002476.3442:02454
02455:+00192:+00013:+00029:002476.3442:02455
02456:-00328:-00058:-00206:002476.3442:02456
02457:-00101:+00211:-00063:002476.3442:02457
02458:+00053:+00076:+00266:002483.5913:02458
02459:+00263:+00069:-00096:002483.5913:02459
02460:+00188:-00015:+00107:002483.5913:02460
02461:-00260:+00157:-00205:002483.5913:02461
02462:-00057:-00010:+00020:002483.5913:02462
02463:+00143:+00063:-00067:002483.5913:02463
02464:+00166:-00051:-00149:002483.5913:02464
02465:-00117:+00167:-00285:002483.5913:02465
02466:-00261:-00114:-00392:002498.2673:02466
02467:-00096:+00073:-00152:002498.2673:02467
02468:-00004:-00043:-00155:002498.2673:02468
02469:-00012:-00236:-00618:002498.2673:02469
02470:-00359:-00028:-00643:002498.2673:02470
02471:-00494:-00181:-00341:002498.2673:02471
02472:-00188:-00284:-00273:002498.2673:02472
02473:+00245:-00124:-00804:002498.2673:02473
02474:+00181:-00194:-00393:002501.5253:02474
02475:-00141:+00132:-00369:002501.5253:02475
02476:-00002:-00099:-00344:002501.5253:02476
02477:+00119:+00056:+00017:002501.5253:02477
02478:+00217:+00027:-00408:002501.5253:02478
02479:+00098:+00098:-00090:002501.5253:02479
02480:+00051:+00120:-00398:002501.5253:02480
02481:+00076:+00052:-00163:002501.5253:02481
02482:+00004:-00110:+00069:002503.6511:02482
02483:+00142:+00111:-00052:002503.6511:02483
02484:-00046:+00004:+00116:002503.6511:02484
02485:-00268:+00128:-00102:002503.6511:02485
02486:-00208:+00248:+00180:002503.6511:02486
02487:-00124:+00226:+00125:002503.6511:02487
02488:-00092:+00143:+00094:002503.6511:02488
02489:-00148:+00293:+00254:002503.6511:02489
02490:-00312:+00031:+00129:002518.7055:02490
02491:-00318:-00053:+00311:002518.7055:02491
02492:-00116:+00031:+00187:002518.7055:02492
02493:-00111:-00117:+00376:002518.7055:02493
02494:-00188:+00081:+00086:002518.7055:02494
02495:-00191:+00022:+00256:002518.7055:02495
02496:-00040:+00151:+00391:002518.7055:02496
02497:+00304:+00110:+00030:002518.7055:02497
02498:+00377:+00318:+00156:002522.0390:02498
02499:+00248:+00189:+00125:002522.0390:02499
02500:-00314:-00033:+00127:002522.0390:02500
02501:-00313:+00144:+00230:002522.0390:02501
02502:+00211:+00031:+00199:002522.0390:02502
02503:+00216:+00116:+00224:002522.0390:02503
02504:-00061:+00172:-00098:002522.0390:02504
02505:-00159:+00126:+00175:002522.0390:02505
02506:+00241:+00181:+00032:002518.9665:02506
02507:+00198:+00020:-00067:002518.9665:02507
02508:-00150:+00250:-00091:002518.9665:02508
02509:-00230:-00014:+00071:002518.9665:02509
02510:+00172:+00125:+00045:002518.9665:02510
02511:+00321:+00055:+00142:002518.9665:02511
02512:+00045:-00115:+00124:002518.9665:02512
02513:-00041:+00232:-00345:002518.9665:02513
02514:+00174:+00104:+00209:002529.0908:02514
02515:+00204:+00188:-00071:002529.0908:02515
02516:+00279:+00192:+00089:002529.0908:02516
02517:+00248:+00036:+00100:002529.0908:02517
02518:-00002:+00417:-00507:002529.0908:02518
02519:-00048:+00242:+00100:002529.0908:02519
02520:+00086:+00038:-00361:002529.0908:02520
02521:+00235:-00044:-00199:002529.0908:02521
02522:+00037:-00058:-00392:002516.9433:02522
02523:-00011:-00071:-00180:002516.9433:02523
02524:+00083:-00301:+00122:002516.9433:02524
02525:+00335:+00162:-00218:002516.9433:02525
02526:+00274:-00059:-00099:002516.9433:02526
02527:+00031:+00014:-00717:002516.9433:02527
02528:-00010:+00126:-00378:002516.9433:02528
02529:+00050:-00017:+00552:002516.9433:02529
02530:+00368:-00024:+00274:002508.7690:02530
02531:+00408:+00077:+00361:002508.7690:02531
02532:+00057:+00263:-00547:002508.7690:02532
02533:-00076:-00130:+00240:002508.7690:02533
02534:+00159:+00053:+00488:002508.7690:02534
02535:+00404:-00113:+00263:002508.7690:02535
02536:+00352:+00312:+00456:002508.7690:02536
02537:-00106:+00105:-00157:002508.7690:02537
02538:-00093:-00027:+00226:002492.9711:02538
02539:-00112:+00470:+00002:002492.9711:02539
02540:+00096:+00237:+00495:002492.9711:02540
02541:-00160:+00300:+00231:002492.9711:02541
02542:-00213:+00031:+00048:002492.9711:02542
02543:-00292:-00201:+00253:002492.9711:02543
02544:+00344:+00208:+00229:002492.9711:02544
02545:+00439:+00155:+00501:002492.9711:02545
02546:-00142:+00228:-00302:002481.2619:02546
02547:-00170:+00208:+00206:002481.2619:02547
02548:-00136:+00043:+00269:002481.2619:02548
02549:+00342:+00152:+00178:002481.2619:02549
02550:+00422:+00138:+00012:002481.2619:02550
02551:+00008:+00386:-00387:002481.2619:02551
02552:-00194:+00032:+00277:002481.2619:02552
02553:-00146:+00120:-00038:002481.2619:02553
02554:+00188:-00209:+00112:002468.6259:02554
02555:+00098:+00144:-00185:002468.6259:02555
02556:+00020:+00085:-00454:002468.6259:02556
02557:-00191:+00101:-00193:002468.6259:02557
02558:-00228:+00019:-00399:002468.6259:02558
02559:+00228:+00043:+00183:002468.6259:02559
02560:+00068:-00021:-00253:002468.6259:02560
02561:-00167:+00260:-00654:002468.6259:02561
02562:-00235:+00027:-00043:002458.1391:02562
02563:+00014:+00161:-00474:002458.1391:02563
02564:+00271:+00040:+00206:002458.1391:02564
02565:+00228:+00045:-00127:002458.1391:02565
02566:-00048:+00044:+00060:002458.1391:02566
02567:-00270:-00133:+00037:002458.1391:02567
02568:+00039:+00208:-00383:002458.1391:02568
02569:+00244:+00151:+00169:002458.1391:02569
02570:+00081:+00104:+00194:002451.5898:02570
02571:-00131:+00151:+00159:002451.5898:02571
02572:-00140:-00103:+00212:002451.5898:02572
02573:-00065:+00271:-00408:002451.5898:02573
02574:+00068:+00131:+00217:002451.5898:02574
02575:-00158:+00062:+00215:002451.5898:02575
02576:-00274:+00108:+00028:002451.5898:02576
02577:-00308:-00032:+00300:002451.5898:02577
02578:+00000:+00164:-00175:002444.2290:02578
02579:+00094:+00082:+00243:002444.2290:02579
02580:-00089:+00010:-00207:002444.2290:02580
02581:-00415:+00052:+00025:002444.2290:02581
02582:-00217:+00082:+00370:002444.2290:02582
02583:+00037:+00004:+00037:002444.2290:02583
02584:+00226:+00078:+00082:002444.2290:02584
02585:+00076:+00050:-00085:002444.2290:02585
02586:-00235:+00252:+00100:002453.2487:02586
02587:+00062:+00089:+00221:002453.2487:02587
02588:+00174:+00065:-00035:002453.2487:02588
02589:+00073:+00056:+00115:002453.2487:02589
02590:-00163:-00107:-00196:002453.2487:02590
02591:-00133:+00039:+00047:002453.2487:02591
02592:+00017:+00128:+00101:002453.2487:02592
02593:+00079:+00023:-00126:002453.2487:02593
02594:+00091:+00027:+00088:002453.2487:02594
02595:-00233:-00211:-00085:002451.6328:02595
02596:-00312:+00011:-00191:002451.6328:02596
02597:-00081:+00158:+00004:002451.6328:02597
02598:+00236:+00137:-00029:002451.6328:02598
02599:+00186:-00073:-00197:002451.6328:02599
02600:-00305:+00027:-00177:002451.6328:02600
02601:-00285:-00086:+00105:002451.6328:02601
02602:-00002:+00284:-00317:002451.6328:02602
02603:+00564:+00105:-00099:002449.0676:02603
02604:+00507:+00334:-00525:002449.0676:02604
02605:-00377:+00035:-00188:002449.0676:02605
02606:-00152:+00050:+00285:002449.0676:02606
02607:+00068:+00289:-00161:002449.0676:02607
02608:+00151:+00060:+00009:002449.0676:02608
02609:-00057:+00327:-00291:002449.0676:02609
02610:-00045:+00011:-00279:002449.0676:02610
02611:-00128:-00057:+00102:002467.9570:02611
02612:-00117:+00097:-00053:002467.9570:02612
02613:+00080:-00032:+00025:002467.9570:02613
02614:-00033:+00218:-00228:002467.9570:02614
02615:-00189:+00035:+00128:002467.9570:02615
02616:-00159:+00058:+00245:002467.9570:02616
02617:+00205:+00095:+00078:002467.9570:02617
02618:+00220:+00186:+00317:002467.9570:02618
02619:+00026:+00258:-00018:002466.2802:02619
02620:-00251:-00050:+00203:002466.2802:02620
02621:-00182:+00058:+00348:002466.2802:02621
02622:+00070:+00018:+00102:002466.2802:02622
02623:+00201:+00081:+00416:002466.2802:02623
02624:-00035:-00006:+00055:002466.2802:02624
02625:-00227:+00218:-00366:002466.2802:02625
02626:-00216:-00089:+00272:002466.2802:02626
02627:-00022:+00175:+00151:002478.4404:02627
02628:-00014:-00085:+00067:002478.4404:02628
02629:-00161:-00057:-00020:002478.4404:02629
02630:-00271:+00103:-00235:002478.4404:02630
02631:-00109:-00088:+00149:002478.4404:02631
02632:+00014:+00128:-00176:002478.4404:02632
02633:+00047:-00187:-00196:002478.4404:02633
02634:-00018:-00061:-00383:002478.4404:02634
02635:-00186:-00220:-00405:002493.0268:02635
02636:-00230:-00246:-00658:002493.0268:02636
02637:-00153:-00155:-00430:002493.0268:02637
02638:+00059:-00044:-00466:002493.0268:02638
02639:-00023:-00443:-00676:002493.0268:02639
02640:-00115:-00119:-00431:002493.0268:02640
02641:-00123:+00098:-00392:002493.0268:02641
02642:+00133:-00004:+00051:002493.0268:02642
02643:+00431:+00120:-00185:002501.5888:02643
02644:-00012:-00069:-00474:002501.5888:02644
02645:-00224:-00374:-00070:002501.5888:02645
02646:+00065:+00193:-00352:002501.5888:02646
02647:+00321:-00112:+00189:002501.5888:02647
02648:+00128:-00036:-00013:002501.5888:02648
02649:-00218:+00178:-00280:002501.5888:02649
02650:-00154:+00260:+00074:002501.5888:02650
02651:-00099:+00389:+00058:002498.7021:02651
02652:-00046:+00036:+00391:002498.7021:02652
02653:-00070:+00296:+00062:002498.7021:02653
02654:-00198:+00253:+00126:002498.7021:02654
02655:-00353:-00025:+00194:002498.7021:02655
02656:-00268:+00061:+00320:002498.7021:02656
02657:+00010:-00082:+00520:002498.7021:02657
02658:-00169:+00133:+00007:002498.7021:02658
02659:-00287:+00108:+00004:002518.6943:02659
02660:-00115:-00049:+00398:002518.6943:02660
02661:+00033:+00251:+00197:002518.6943:02661
02662:+00290:+00146:+00193:002518.6943:02662
02663:+00223:+00241:-00071:002518.6943:02663
02664:+00021:+00203:+00324:002518.6943:02664
02665:-00072:+00015:+00204:002518.6943:02665
02666:+00134:+00273:+00217:002518.6943:02666
02667:+00165:+00287:+00290:002516.8942:02667
02668:+00061:+00024:+00093:002516.8942:02668
02669:-00330:+00252:+00161:002516.8942:02669
02670:-00185:+00094:+00218:002516.8942:02670
02671:+00268:+00169:+00080:002516.8942:02671
02672:+00243:+00146:-00154:002516.8942:02672
02673:-00362:-00077:-00048:002516.8942:02673
02674:-00006:+00228:+00034:002516.8942:02674
02675:+00278:+00286:+00118:002518.9665:02675
02676:+00365:-00064:+00180:002518.9665:02676
02677:-00034:+00109:-00112:002518.9665:02677
02678:-00133:-00112:-00072:002518.9665:02678
02679:-00070:+00378:-00159:002518.9665:02679
02680:+00365:+00094:+00304:002518.9665:02680
02681:+00466:+00096:-00187:002518.9665:02681
02682:+00247:+00765:-00527:002518.9665:02682
02683:-00142:+00100:+00155:002513.4997:02683
02684:+00159:+00095:-00335:002513.4997:02684
02685:+00544:+00250:-00074:002513.4997:02685
02686:+00241:+00154:-00019:002513.4997:02686
02687:-00100:-00135:-00112:002513.4997:02687
02688:+00061:+00077:-00094:002513.4997:02688
02689:+00072:-00246:-00057:002513.4997:02689
02690:+00212:+00413:-00565:002513.4997:02690
02691:+00371:+00056:-00247:002511.5937:02691
02692:-00021:-00502:+00093:002511.5937:02692
02693:-00028:+00113:-00076:002511.5937:02693
02694:+00075:-00137:+00090:002511.5937:02694
02695:+00349:+00262:-00511:002511.5937:02695
02696:+00193:+00176:+00176:002511.5937:02696
02697:-00132:-00116:-00432:002511.5937:02697
02698:-00102:+00055:+00319:002511.5937:02698
02699:+00298:-00154:+00371:002493.4589:02699
02700:+00298:+00061:-00259:002493.4589:02700
02701:+00022:+00174:+00385:002493.4589:02701
02702:-00173:-00199:-00208:002493.4589:02702
02703:-00063:+00217:+00498:002493.4589:02703
02704:+00125:+00237:+00677:002493.4589:02704
02705:+00002:-00027:+00467:002493.4589:02705
02706:-00070:+00181:+00348:002493.4589:02706
02707:-00171:-00239:+00138:002482.9167:02707
02708:-00042:+00330:+00367:002482.9167:02708
02709:+00187:+00590:+00341:002482.9167:02709
02710:+00157:+00058:+00420:002482.9167:02710
02711:+00011:+00043:+00245:002482.9167:02711
02712:-00134:-00121:+00170:002482.9167:02712
02713:-00034:+00166:+00278:002482.9167:02713
02714:+00222:+00278:-00039:002482.9167:02714
02715:-00013:+00111:+00008:002471.2456:02715
02716:-00163:+00050:-00272:002471.2456:02716
02717:-00138:+00050:+00106:002471.2456:02717
02718:+00170:+00026:+00194:002471.2456:02718
02719:+00163:+00315:-00443:002471.2456:02719
02720:-00030:+00170:-00226:002471.2456:02720
02721:-00089:+00209:-00418:002471.2456:02721
02722:-00032:-00030:-00073:002471.2456:02722
02723:+00188:-00296:+00116:002444.1689:02723
02724:+00164:+00159:-00160:002444.1689:02724
02725:+00151:+00090:-00306:002444.1689:02725
02726:-00184:+00151:-00711:002444.1689:02726
02727:-00047:+00171:-00068:002444.1689:02727
02728:+00182:+00013:+00174:002444.1689:02728
02729:+00135:+00041:-00112:002444.1689:02729
02730:+00013:+00265:-00227:002444.1689:02730
02731:-00198:+00018:-00417:002458.0888:02731
02732:-00013:+00073:-00068:002458.0888:02732
02733:+00037:-00197:+00217:002458.0888:02733
02734:+00021:+00023:+00042:002458.0888:02734
02735:-00069:+00003:+00084:002458.0888:02735
02736:-00284:+00240:-00523:002458.0888:02736
02737:-00056:+00099:+00155:002458.0888:02737
02738:+00159:+00122:+00399:002458.0888:02738
02739:-00051:+00063:+00176:002441.8464:02739
02740:-00305:+00076:+00370:002441.8464:02740
02741:-00303:+00042:-00192:002441.8464:02741
02742:+00141:+00297:+00228:002441.8464:02742
02743:+00285:+00073:+00000:002441.8464:02743
02744:+00170:+00150:+00180:002441.8464:02744
02745:-00144:-00070:+00436:002441.8464:02745
02746:-00230:-00149:+00045:002441.8464:02746
02747:-00092:+00247:+00181:002441.8464:02747
02748:+00089:-00082:+00089:002439.3498:02748
02749:+00186:+00360:+00020:002439.3498:02749
02750:-00126:-00108:+00535:002439.3498:02750
02751:-00278:-00039:-00071:002439.3498:02751
02752:-00049:+00108:-00055:002439.3498:02752
02753:+00176:+00087:-00134:002439.3498:02753
02754:+00071:+00071:-00123:002439.3498:02754
02755:-00264:+00020:+00192:002439.3498:02755
02756:-00236:+00122:+00029:002448.3344:02756
02757:+00100:-00021:+00202:002448.3344:02757
02758:+00209:-00083:-00351:002448.3344:02758
02759:+00186:+00052:+00022:002448.3344:02759
02760:-00201:+00047:-00161:002448.3344:02760
02761:-00236:+00136:+00165:002448.3344:02761
02762:-00013:+00121:+00040:002448.3344:02762
02763:+00150:+00048:-00539:002448.3344:02763
02764:-00103:+00179:+00239:002456.4672:02764
02765:-00190:+00209:-00343:002456.4672:02765
02766:+00032:+00124:+00130:002456.4672:02766
02767:+00000:+00110:-00087:002456.4672:02767
02768:+00021:-00076:-00470:002456.4672:02768
02769:+00073:+00255:+00054:002456.4672:02769
02770:-00097:+00204:-00355:002456.4672:02770
02771:-00284:+00003:+00180:002456.4672:02771
02772:+00152:+00106:-00090:002453.8469:02772
02773:+00145:+00085:-00338:002453.8469:02773
02774:-00069:+00055:+00217:002453.8469:02774
02775:-00188:-00072:-00481:002453.8469:02775
02776:-00107:+00025:+00122:002453.8469:02776
02777:+00081:+00110:+00059:002453.8469:02777
02778:+00086:-00061:-00035:002453.8469:02778
02779:-00118:+00219:+00315:002453.8469:02779
02780:-00250:-00131:-00232:002467.9135:02780
02781:-00070:+00130:+00263:002467.9135:02781
02782:+00203:+00213:+00263:002467.9135:02782
02783:+00012:-00035:+00004:002467.9135:02783
02784:-00085:+00255:+00318:002467.9135:02784
02785:-00276:-00073:-00039:002467.9135:02785
02786:-00053:+00088:+00234:002467.9135:02786
02787:-00040:+00002:-00057:002467.9135:02787
02788:-00020:-00066:-00151:002486.2473:02788
02789:-00046:-00120:-00327:002486.2473:02789
02790:-00281:-00139:-00427:002486.2473:02790
02791:-00017:-00066:+00181:002486.2473:02791
02792:+00161:+00198:-00221:002486.2473:02792
02793:-00011:-00183:-00128:002486.2473:02793
02794:-00383:+00031:-00502:002486.2473:02794
02795:-00318:-00056:-00539:002486.2473:02795
02796:+00068:+00129:-00209:002488.4768:02796
02797:+00222:+00079:-00209:002488.4768:02797
02798:+00107:-00112:-00224:002488.4768:02798
02799:-00233:-00095:-00706:002488.4768:02799
02800:-00209:-00042:-00180:002488.4768:02800
02801:-00063:-00088:-00256:002488.4768:02801
02802:+00102:-00036:-00271:002488.4768:02802
02803:+00143:-00027:+00091:002488.4768:02803
02804:-00168:+00081:-00503:002498.0883:02804
02805:-00111:+00091:+00257:002498.0883:02805
02806:+00001:+00133:-00390:002498.0883:02806
02807:+00042:+00394:-00152:002498.0883:02807
02808:-00131:+00077:-00281:002498.0883:02808
02809:-00261:+00072:-00409:002498.0883:02809
02810:-00043:+00067:+00325:002498.0883:02810
02811:-00002:+00065:-00076:002498.0883:02811
02812:+00029:+00133:+00061:002506.5214:02812
02813:-00384:-00069:+00105:002506.5214:02813
02814:-00454:-00131:-00214:002506.5214:02814
02815:+00099:+00205:+00373:002506.5214:02815
02816:+00244:+00060:+00226:002506.5214:02816
02817:+00130:+00220:-00430:002506.5214:02817
02818:-00329:+00063:-00025:002506.5214:02818
02819:-00447:-00029:+00193:002506.5214:02819
02820:+00228:+00157:+00101:002503.5432:02820
02821:+00109:-00038:-00046:002503.5432:02821
02822:-00131:-00092:+00138:002503.5432:02822
02823:-00261:-00001:+00018:002503.5432:02823
02824:-00278:+00176:+00211:002503.5432:02824
02825:-00084:+00157:+00285:002503.5432:02825
02826:+00200:-00014:-00067:002503.5432:02826
02827:+00276:+00130:+00202:002503.5432:02827
02828:+00049:-00008:+00154:002498.0810:02828
02829:-00025:+00259:+00237:002498.0810:02829
02830:+00129:+00271:+00429:002498.0810:02830
02831:+00363:+00082:+00236:002498.0810:02831
02832:+00158:+00183:+00077:002498.0810:02832
02833:-00201:+00136:+00039:002498.0810:02833
02834:-00078:+00265:+00086:002498.0810:02834
02835:+00154:+00200:+00044:002498.0810:02835
02836:+00338:+00034:+00097:002491.2526:02836
02837:+00112:+00238:-00022:002491.2526:02837
02838:-00118:+00103:-00007:002491.2526:02838
02839:-00113:+00260:+00072:002491.2526:02839
02840:+00178:+00260:+00070:002491.2526:02840
02841:+00278:+00036:-00134:002491.2526:02841
02842:+00088:-00168:-00350:002491.2526:02842
02843:-00215:-00006:-00373:002491.2526:02843
02844:-00243:+00347:-00226:002478.4404:02844
02845:+00509:+00360:-00158:002478.4404:02845
02846:+00547:-00266:-00236:002478.4404:02846
02847:+00179:+00111:-00104:002478.4404:02847
02848:-00125:-00310:+00165:002478.4404:02848
02849:-00035:+00288:+00167:002478.4404:02849
02850:+00326:+00226:+00031:002478.4404:02850
02851:+00160:+00241:-00264:002478.4404:02851
02852:+00177:-00261:-00135:002467.9863:02852
02853:+00202:-00116:-00125:002467.9863:02853
02854:+00022:-00136:+00007:002467.9863:02854
02855:+00081:+00065:+00114:002467.9863:02855
02856:-00068:+00328:-00454:002467.9863:02856
02857:+00100:+00087:-00048:002467.9863:02857
02858:-00091:+00121:+00324:002467.9863:02858
02859:-00024:+00069:+00334:002467.9863:02859
02860:+00010:-00058:+00072:002467.9863:02860
02861:+00139:+00004:-00225:002456.4492:02861
02862:+00113:-00213:+00152:002456.4492:02862
02863:-00161:+00233:+00280:002456.4492:02863
02864:+00147:+00099:+00505:002456.4492:02864
02865:+00220:-00057:+00122:002456.4492:02865
02866:+00047:+00079:-00034:002456.4492:02866
02867:-00182:-00105:+00165:002456.4492:02867
02868:-00095:+00330:+00250:002456.4492:02868
02869:+00128:+00267:+00127:002429.7924:02869
02870:+00083:+00234:+00278:002429.7924:02870
02871:+00022:-00251:+00074:002429.7924:02871
02872:-00178:-00037:-00239:002429.7924:02872
02873:-00192:-00192:+00186:002429.7924:02873
02874:+00236:+00317:+00250:002429.7924:02874
02875:+00269:+00267:+00294:002429.7924:02875
02876:-00071:+00032:+00354:002429.7924:02876
02877:-00135:+00022:-00337:002429.0041:02877
02878:+00164:+00065:-00150:002429.0041:02878
02879:+00196:+00203:+00241:002429.0041:02879
02880:+00063:+00133:+00126:002429.0041:02880
02881:-00029:+00092:+00097:002429.0041:02881
02882:-00041:-00189:-00360:002429.0041:02882
02883:-00023:-00026:-00419:002429.0041:02883
02884:+00072:+00098:-00350:002429.0041:02884
02885:+00250:+00016:+00222:002417.8188:02885
02886:-00132:+00180:-00104:002417.8188:02886
02887:-00249:-00111:-00175:002417.8188:02887
02888:+00043:+00060:-00410:002417.8188:02888
02889:+00076:-00035:-00261:002417.8188:02889
02890:+00076:+00111:+00239:002417.8188:02890
02891:+00014:+00111:-00136:002417.8188:02891
02892:-00057:+00115:+00029:002417.8188:02892
02893:-00129:+00038:-00160:002417.8188:02893
02894:+00193:-00204:+00011:002410.8908:02894
02895:+00281:+00147:-00262:002410.8908:02895
02896:+00014:+00393:-00063:002410.8908:02896
02897:-00057:+00325:+00320:002410.8908:02897
02898:-00097:+00049:-00216:002410.8908:02898
02899:+00172:-00195:-00115:002410.8908:02899
02900:+00263:+00229:-00521:002410.8908:02900
02901:-00016:+00330:+00554:002410.8908:02901
02902:-00227:+00063:+00496:002409.9868:02902
02903:-00051:+00401:+00311:002409.9868:02903
02904:+00053:+00093:+00002:002409.9868:02904
02905:-00132:+00075:-00269:002409.9868:02905
02906:-00049:+00272:+00337:002409.9868:02906
02907:-00118:-00127:+00374:002409.9868:02907
02908:-00137:+00183:+00343:002409.9868:02908
02909:+00047:+00396:-00226:002409.9868:02909
02910:-00009:+00149:-00215:002422.6398:02910
02911:-00170:+00294:+00065:002422.6398:02911
02912:-00187:-00322:+00273:002422.6398:02912
02913:-00012:+00013:-00001:002422.6398:02913
02914:+00143:+00380:+00430:002422.6398:02914
02915:+00137:+00181:-00107:002422.6398:02915
02916:-00246:+00167:-00041:002422.6398:02916
02917:-00255:-00101:+00195:002422.6398:02917
02918:-00046:+00020:-00020:002424.9599:02918
02919:+00216:-00015:+00203:002424.9599:02919
02920:+00080:+00191:-00137:002424.9599:02920
02921:-00179:+00108:+00034:002424.9599:02921
02922:-00280:-00120:-00005:002424.9599:02922
02923:-00082:+00038:-00152:002424.9599:02923
02924:-00004:+00034:+00116:002424.9599:02924
02925:-00158:+00118:-00318:002424.9599:02925
02926:-00181:+00174:+00070:002424.9599:02926
02927:-00260:+00110:+00107:002448.3703:02927
02928:-00029:+00019:-00248:002448.3703:02928
02929:+00054:-00002:+00091:002448.3703:02929
02930:+00064:+00128:-00163:002448.3703:02930
02931:-00145:+00153:-00003:002448.3703:02931
02932:-00324:+00152:+00152:002448.3703:02932
02933:-00184:-00088:-00081:002448.3703:02933
02934:+00301:+00181:-00205:002448.3703:02934
02935:-00079:-00053:-00055:002451.6469:02935
02936:-00309:+00327:-00035:002451.6469:02936
02937:-00151:+00047:+00361:002451.6469:02937
02938:+00019:+00097:-00055:002451.6469:02938
02939:+00126:+00198:+00122:002451.6469:02939
02940:-00268:+00028:-00007:002451.6469:02940
02941:-00258:+00087:+00008:002451.6469:02941
02942:-00169:-00139:+00012:002451.6469:02942
02943:+00122:+00112:-00068:002468.6835:02943
02944:+00212:+00265:+00222:002468.6835:02944
02945:-00075:+00076:+00024:002468.6835:02945
02946:-00259:+00136:+00011:002468.6835:02946
02947:-00199:+00141:-00036:002468.6835:02947
02948:+00087:+00083:+00038:002468.6835:02948
02949:+00201:+00182:+00128:002468.6835:02949
02950:+00195:+00145:+00114:002468.6835:02950
02951:-00188:-00013:-00105:002483.0603:02951
02952:-00198:+00112:-00032:002483.0603:02952
02953:+00073:+00005:+00098:002483.0603:02953
02954:+00071:+00077:+00265:002483.0603:02954
02955:-00142:+00167:-00212:002483.0603:02955
02956:-00262:+00120:-00015:002483.0603:02956
02957:-00090:+00109:+00049:002483.0603:02957
02958:+00146:+00101:+00025:002483.0603:02958
02959:+00126:+00024:+00167:002496.4565:02959
02960:-00023:+00154:-00042:002496.4565:02960
02961:-00279:-00026:+00170:002496.4565:02961
02962:-00015:+00143:-00222:002496.4565:02962
02963:+00110:+00186:-00046:002496.4565:02963
02964:-00011:-00027:+00146:002496.4565:02964
02965:-00009:-00149:-00381:002496.4565:02965
02966:-00078:-00158:-00148:002496.4565:02966
02967:-00006:+00085:-00269:002493.5583:02967
02968:+00164:-00003:-00271:002493.5583:02968
02969:+00109:+00008:-00058:002493.5583:02969
02970:-00299:-00221:-00255:002493.5583:02970
02971:-00183:+00012:-00270:002493.5583:02971
02972:+00254:-00122:-00330:002493.5583:02972
02973:+00106:-00097:-00653:002493.5583:02973
02974:-00053:-00139:-00399:002493.5583:02974
02975:-00124:+00119:-00520:002508.4055:02975
02976:-00009:-00142:-00237:002508.4055:02976
02977:+00212:+00046:-00598:002508.4055:02977
02978:-00119:-00253:-00340:002508.4055:02978
02979:-00354:+00345:-00731:002508.4055:02979
02980:-00392:-00622:-00181:002508.4055:02980
02981:+00367:+00302:-00138:002508.4055:02981
02982:+00354:-00292:-00303:002508.4055:02982
02983:-00295:+00132:-00235:002522.0275:02983
02984:-00381:+00127:-00083:002522.0275:02984
02985:-00095:+00124:+00003:002522.0275:02985
02986:+00066:+00325:-00001:002522.0275:02986
02987:-00047:+00276:+00061:002522.0275:02987
02988:-00008:+00354:+00341:002522.0275:02988
02989:+00135:+00074:+00181:002522.0275:02989
02990:+00161:+00013:+00133:002522.0275:02990
02991:+00011:-00037:+00345:002513.8554:02991
02992:+00227:+00003:+00147:002513.8554:02992
02993:+00251:+00041:+00335:002513.8554:02993
02994:-00188:-00002:+00007:002513.8554:02994
02995:-00364:+00043:+00193:002513.8554:02995
02996:-00153:+00063:+00369:002513.8554:02996
02997:+00065:+00029:+00122:002513.8554:02997
02998:-00068:+00076:+00183:002513.8554:02998
02999:-00377:-00008:+00100:002523.8454:02999
03000:+00179:-00055:+00018:002523.8454:03000
03001:+00330:-00140:+00173:002523.8454:03001
03002:-00152:-00029:-00033:002523.8454:03002
03003:-00436:-00049:+00054:002523.8454:03003
03004:-00327:-00106:-00044:002523.8454:03004
03005:+00470:+00382:+00189:002523.8454:03005
03006:+00580:+00418:+00165:002523.8454:03006
03007:+00067:+00246:+00132:002532.4069:03007
03008:-00123:+00148:+00135:002532.4069:03008
03009:+00098:-00057:-00070:002532.4069:03009
03010:+00411:+00276:-00082:002532.4069:03010
03011:+00291:+00077:+00264:002532.4069:03011
03012:+00034:+00213:-00040:002532.4069:03012
03013:-00058:+00081:-00001:002532.4069:03013
03014:+00007:+00111:-00225:002532.4069:03014
03015:+00217:+00019:-00073:002524.1169:03015
03016:+00168:+00179:+00201:002524.1169:03016
03017:+00078:+00066:-00078:002524.1169:03017
03018:-00168:+00241:-00002:002524.1169:03018
03019:-00086:+00115:-00073:002524.1169:03019
03020:+00080:+00239:-00181:002524.1169:03020
03021:+00058:+00040:+00094:002524.1169:03021
03022:-00051:+00081:-00178:002534.3269:03022
03023:-00046:-00065:-00164:002534.3269:03023
03024:+00174:+00017:-00385:002534.3269:03024
03025:+00368:+00090:+00251:002534.3269:03025
03026:+00327:+00033:-00007:002534.3269:03026
03027:-00307:-00409:-00203:002534.3269:03027
03028:-00254:+00037:+00030:002534.3269:03028
03029:+00541:-00055:-00150:002534.3269:03029
03030:+00625:+00240:-00030:002542.7106:03030
03031:+00261:+00321:+00025:002542.7106:03031
03032:-00589:+00027:-00277:002542.7106:03032
03033:-00235:+00179:+00049:002542.7106:03033
03034:+00380:-00089:+00322:002542.7106:03034
03035:+00007:+00058:+00006:002542.7106:03035
03036:-00108:-00127:-00066:002542.7106:03036
03037:-00144:-00010:-00251:002542.7106:03037
03038:+00047:-00255:+00397:002529.1447:03038
03039:-00023:+00175:-00040:002529.1447:03039
03040:+00038:-00247:+00132:002529.1447:03040
03041:-00014:+00465:-00342:002529.1447:03041
03042:-00138:+00269:+00028:002529.1447:03042
03043:+00088:+00315:+00316:002529.1447:03043
03044:+00183:+00501:+00050:002529.1447:03044
03045:+00106:-00266:+00561:002529.1447:03045
03046:-00167:+00313:-00503:002534.1044:03046
03047:-00060:-00173:+00234:002534.1044:03047
03048:+00037:+00323:-00414:002534.1044:03048
03049:+00173:+00519:+00366:002534.1044:03049
03050:-00064:+00264:-00122:002534.1044:03050
03051:+00083:+00045:-00511:002534.1044:03051
03052:+00045:+00216:+00531:002534.1044:03052
03053:+00042:+00395:-00361:002534.1044:03053
03054:+00225:+00274:+00112:002527.0488:03054
03055:+00033:+00174:-00354:002527.0488:03055
03056:-00403:-00089:-00224:002527.0488:03056
03057:+00211:-00075:+00400:002527.0488:03057
03058:+00253:+00295:-00187:002527.0488:03058
03059:-00077:+00031:+00131:002527.0488:03059
03060:-00248:+00132:-00606:002527.0488:03060
03061:-00240:+00075:+00022:002527.0488:03061
03062:+00265:+00114:+00410:002513.6457:03062
03063:+00357:+00142:+00032:002513.6457:03063
03064:+00015:-00092:-00027:002513.6457:03064
03065:-00312:+00026:-00532:002513.6457:03065
03066:-00147:+00087:+00003:002513.6457:03066
03067:+00178:+00062:+00176:002513.6457:03067
03068:+00197:+00059:-00039:002513.6457:03068
03069:+00021:-00201:+00150:002513.6457:03069
03070:-00312:+00054:-00447:002508.2102:03070
03071:-00179:-00073:+00322:002508.2102:03071
03072:+00139:+00125:-00013:002508.2102:03072
03073:+00101:+00087:-00091:002508.2102:03073
03074:-00116:+00055:-00305:002508.2102:03074
03075:-00283:+00037:-00292:002508.2102:03075
03076:+00205:+00242:+00298:002508.2102:03076
03077:+00141:+00229:-00338:002508.2102:03077
03078:-00180:+00093:-00022:002511.5373:03078
03079:-00106:+00181:-00198:002511.5373:03079
03080:+00020:-00006:-00026:002511.5373:03080
03081:+00102:+00145:+00388:002511.5373:03081
03082:+00028:+00050:-00072:002511.5373:03082
03083:-00112:-00114:+00034:002511.5373:03083
03084:-00199:-00012:-00360:002511.5373:03084
03085:-00072:+00093:-00023:002511.5373:03085
03086:+00187:+00138:+00300:002498.3986:03086
03087:+00052:+00145:-00119:002498.3986:03087
03088:-00100:+00080:+00234:002498.3986:03088
03089:-00386:+00151:-00312:002498.3986:03089
03090:-00235:+00085:+00373:002498.3986:03090
03091:+00194:+00148:-00032:002498.3986:03091
03092:+00128:-00036:-00078:002498.3986:03092
03093:-00045:-00084:-00363:002498.3986:03093
03094:-00368:+00132:-00253:002503.1149:03094
03095:+00022:+00014:+00279:002503.1149:03095
03096:+00173:+00073:-00272:002503.1149:03096
03097:+00077:-00261:+00088:002503.1149:03097
03098:-00180:+00163:-00491:002503.1149:03098
03099:-00313:+00207:+00111:002503.1149:03099
03100:+00025:+00118:+00167:002503.1149:03100
03101:+00180:+00167:+00172:002503.1149:03101
03102:-00056:-00286:+00269:002496.2856:03102
03103:-00368:+00070:-00559:002496.2856:03103
03104:-00110:+00182:+00472:002496.2856:03104
03105:+00233:+00290:+00087:002496.2856:03105
03106:+00074:+00107:+00306:002496.2856:03106
03107:-00072:-00082:+00410:002496.2856:03107
03108:-00446:+00175:-00461:002496.2856:03108
03109:-00311:-00032:+00673:002496.2856:03109
03110:+00089:+00101:-00048:002488.4694:03110
03111:+00077:+00101:-00043:002488.4694:03111
03112:-00217:-00158:-00365:002488.4694:03112
03113:-00444:+00127:-00466:002488.4694:03113
03114:-00051:-00009:+00410:002488.4694:03114
03115:+00093:+00083:-00165:002488.4694:03115
03116:+00205:+00079:+00124:002488.4694:03116
03117:+00072:-00077:-00597:002488.4694:03117
03118:-00257:+00139:-00289:002498.0773:03118
03119:-00024:-00027:+00428:002498.0773:03119
03120:+00189:-00161:-00586:002498.0773:03120
03121:-00042:+00108:-00072:002498.0773:03121
03122:-00391:-00163:-00297:002498.0773:03122
03123:-00289:-00271:-00218:002498.0773:03123
03124:-00008:-00077:+00141:002498.0773:03124
03125:-00085:-00190:-00662:002498.0773:03125
03126:-00220:-00049:-00459:002506.5102:03126
03127:-00176:-00038:-00358:002506.5102:03127
03128:-00014:-00132:-00256:002506.5102:03128
03129:+00046:-00079:-00282:002506.5102:03129
03130:+00026:-00228:-00605:002506.5102:03130
03131:+00002:-00268:-00546:002506.5102:03131
03132:-00251:-00099:-00434:002506.5102:03132
03133:-00001:-00241:-00188:002506.5102:03133
03134:+00072:-00055:-00320:002508.6608:03134
03135:+00011:+00071:-00425:002508.6608:03135
03136:-00116:+00093:-00163:002508.6608:03136
03137:-00452:-00155:-00331:002508.6608:03137
03138:-00106:+00243:-00081:002508.6608:03138
03139:+00024:-00095:+00053:002508.6608:03139
03140:+00087:+00229:-00233:002508.6608:03140
03141:-00064:+00061:+00102:002508.6608:03141
03142:-00214:+00160:-00020:002513.4167:03142
03143:-00114:+00093:+00312:002513.4167:03143
03144:+00387:+00070:+00289:002513.4167:03144
03145:+00484:+00220:+00088:002513.4167:03145
03146:+00027:+00154:+00230:002513.4167:03146
03147:-00251:+00202:+00122:002513.4167:03147
03148:-00003:+00211:+00233:002513.4167:03148
03149:+00352:-00033:+00278:002513.4167:03149
03150:+00237:+00147:-00348:002511.6235:03150
03151:-00412:-00022:+00139:002511.6235:03151
03152:-00237:+00277:+00139:002511.6235:03152
03153:+00049:-00139:-00073:002511.6235:03153
03154:+00331:+00087:+00062:002511.6235:03154
03155:+00172:+00160:-00050:002511.6235:03155
03156:-00464:+00144:+00346:002511.6235:03156
03157:-00473:+00178:+00484:002511.6235:03157
03158:-00030:+00486:+00136:002498.4946:03158
03159:+00273:+00128:+00502:002498.4946:03159
03160:-00137:+00150:-00351:002498.4946:03160
03161:-00207:+00054:+00083:002498.4946:03161
03162:-00101:+00195:+00275:002498.4946:03162
03163:+00205:+00103:+00098:002498.4946:03163
03164:+00445:-00015:+00523:002498.4946:03164
03165:+00217:+00032:-00238:002498.4946:03165
03166:+00152:-00077:+00307:002503.1560:03166
03167:-00087:+00098:-00066:002503.1560:03167
03168:+00297:+00196:-00034:002503.1560:03168
03169:+00380:-00001:-00088:002503.1560:03169
03170:-00100:+00078:-00329:002503.1560:03170
03171:-00049:-00023:+00403:002503.1560:03171
03172:+00163:+00184:-00261:002503.1560:03172
03173:+00319:+00421:-00143:002503.1560:03173
03174:+00220:+00372:-00245:002496.3671:03174
03175:-00078:+00356:-00266:002496.3671:03175
03176:-00055:+00240:+00200:002496.3671:03176
03177:-00043:+00219:-00040:002496.3671:03177
03178:+00437:-00179:-00235:002496.3671:03178
03179:+00073:+00014:-00356:002496.3671:03179
03180:-00105:-00053:-00048:002496.3671:03180
03181:-00166:+00382:+00036:002496.3671:03181
03182:+00043:+00050:-00051:002478.5024:03182
03183:+00161:-00390:+00027:002478.5024:03183
03184:-00059:+00164:+00093:002478.5024:03184
03185:-00107:-00267:+00056:002478.5024:03185
03186:+00040:+00332:-00269:002478.5024:03186
03187:+00188:+00305:-00200:002478.5024:03187
03188:+00239:+00067:-00373:002478.5024:03188
03189:+00017:-00055:+00329:002478.5024:03189
03190:-00051:+00013:+00363:002473.0014:03190
03191:+00063:+00025:-00104:002473.0014:03191
03192:+00415:-00075:-00033:002473.0014:03192
03193:+00319:+00058:-00148:002473.0014:03193
03194:-00179:+00118:+00190:002473.0014:03194
03195:-00148:+00194:+00311:002473.0014:03195
03196:+00010:+00251:+00272:002473.0014:03196
03197:+00283:-00018:+00065:002473.0014:03197
03198:-00132:+00045:-00096:002461.4396:03198
03199:-00259:+00320:+00054:002461.4396:03199
03200:+00140:+00084:+00506:002461.4396:03200
03201:+00290:+00213:+00329:002461.4396:03201
03202:+00222:-00145:-00054:002461.4396:03202
03203:+00021:+00011:-00312:002461.4396:03203
03204:+00022:-00136:-00051:002461.4396:03204
03205:+00003:+00145:+00493:002461.4396:03205
03206:+00344:+00190:+00369:002439.3920:03206
03207:+00352:-00010:+00470:002439.3920:03207
03208:+00127:+00106:-00341:002439.3920:03208
03209:-00175:-00052:-00213:002439.3920:03209
03210:-00104:+00062:+00413:002439.3920:03210
03211:+00236:+00113:+00401:002439.3920:03211
03212:+00265:+00068:+00343:002439.3920:03212
03213:+00023:+00095:-00526:002439.3920:03213
03214:-00377:-00029:-00201:002439.3920:03214
03215:-00132:+00285:-00418:002448.3059:03215
03216:+00415:+00054:+00325:002448.3059:03216
03217:+00161:-00104:+00248:002448.3059:03217
03218:-00206:+00166:+00129:002448.3059:03218
03219:-00340:+00045:-00222:002448.3059:03219
03220:+00091:+00221:-00537:002448.3059:03220
03221:+00358:+00017:+00201:002448.3059:03221
03222:+00258:-00033:+00016:002448.3059:03222
03223:+00110:+00117:-00190:002441.9389:03223
03224:-00036:+00251:-00082:002441.9389:03224
03225:-00041:+00143:-00403:002441.9389:03225
03226:+00035:-00029:-00144:002441.9389:03226
03227:+00037:-00002:+00286:002441.9389:03227
03228:-00099:-00043:+00083:002441.9389:03228
03229:-00021:+00210:-00196:002441.9389:03229
03230:+00263:+00099:-00160:002441.9389:03230
03231:+00221:+00084:+00035:002439.5297:03231
03232:+00018:-00177:+00137:002439.5297:03232
03233:-00286:+00145:-00025:002439.5297:03233
03234:-00300:-00088:+00163:002439.5297:03234
03235:+00007:+00237:+00182:002439.5297:03235
03236:+00112:+00087:+00195:002439.5297:03236
03237:+00030:+00111:-00074:002439.5297:03237
03238:-00200:+00335:-00028:002439.5297:03238
03239:-00279:+00135:+00163:002448.4633:03239
03240:-00163:+00115:-00098:002448.4633:03240
03241:+00022:+00145:+00244:002448.4633:03241
03242:-00074:+00032:+00010:002448.4633:03242
03243:-00202:+00165:-00088:002448.4633:03243
03244:-00326:+00009:+00194:002448.4633:03244
03245:-00228:-00067:+00117:002448.4633:03245
03246:+00125:+00027:+00073:002448.4633:03246
03247:+00137:+00054:+00016:002461.5551:03247
03248:-00035:+00209:+00019:002461.5551:03248
03249:-00384:-00022:+00059:002461.5551:03249
03250:-00070:+00088:+00088:002461.5551:03250
03251:+00157:+00117:+00103:002461.5551:03251
03252:+00141:+00203:+00082:002461.5551:03252
03253:-00061:-00017:+00107:002461.5551:03253
03254:-00395:+00125:-00028:002461.5551:03254
03255:-00155:+00204:+00066:002473.6557:03255
03256:+00037:+00100:+00180:002473.6557:03256
03257:-00017:-00011:-00086:002473.6557:03257
03258:-00219:+00049:-00151:002473.6557:03258
03259:-00234:-00089:+00107:002473.6557:03259
03260:-00078:+00086:-00335:002473.6557:03260
03261:+00143:+00138:+00000:002473.6557:03261
03262:+00040:-00051:+00029:002473.6557:03262
03263:-00256:+00074:-00020:002487.9892:03263
03264:-00248:-00149:-00007:002487.9892:03264
03265:+00079:+00085:-00184:002487.9892:03265
03266:+00109:+00195:-00169:002487.9892:03266
03267:-00053:-00047:-00174:002487.9892:03267
03268:-00141:+00001:-00193:002487.9892:03268
03269:-00087:+00082:-00143:002487.9892:03269
03270:-00002:+00154:+00052:002487.9892:03270
03271:+00150:+00073:+00012:002491.2783:03271
03272:+00060:+00107:-00167:002491.2783:03272
03273:-00298:-00030:-00088:002491.2783:03273
03274:-00137:+00073:+00004:002491.2783:03274
03275:+00069:+00181:+00188:002491.2783:03275
03276:+00256:-00090:+00009:002491.2783:03276
03277:-00091:+00223:-00181:002491.2783:03277
03278:-00245:-00049:+00084:002491.2783:03278
03279:+00022:+00127:+00045:002503.5285:03279
03280:+00154:+00154:+00174:002503.5285:03280
03281:+00159:-00062:-00042:002503.5285:03281
03282:-00158:+00206:-00334:002503.5285:03282
03283:-00241:-00028:+00051:002503.5285:03283
03284:-00064:+00010:-00025:002503.5285:03284
03285:+00052:-00051:-00173:002503.5285:03285
03286:-00113:-00060:-00405:002503.5285:03286
03287:-00203:-00021:-00197:002508.2626:03287
03288:-00198:-00144:-00260:002508.2626:03288
03289:-00139:-00330:-00255:002508.2626:03289
03290:+00150:+00142:-00564:002508.2626:03290
03291:+00187:-00337:-00425:002508.2626:03291
03292:-00101:-00095:-00311:002508.2626:03292
03293:-00010:-00041:-00361:002508.2626:03293
03294:+00203:-00326:-00242:002508.2626:03294
03295:+00364:+00053:-00727:002521.8647:03295
03296:+00027:-00082:-00043:002521.8647:03296
03297:-00217:-00019:-00111:002521.8647:03297
03298:-00005:+00153:-00164:002521.8647:03298
03299:+00282:+00072:-00011:002521.8647:03299
03300:+00160:+00135:-00465:002521.8647:03300
03301:-00352:+00044:+00050:002521.8647:03301
03302:-00539:+00247:-00289:002521.8647:03302
03303:-00293:+00173:-00125:002523.9772:03303
03304:+00060:+00263:+00175:002523.9772:03304
03305:+00057:-00040:+00170:002523.9772:03305
03306:-00144:+00338:+00005:002523.9772:03306
03307:-00010:+00067:+00206:002523.9772:03307
03308:+00053:-00197:+00109:002523.9772:03308
03309:+00057:+00178:-00157:002523.9772:03309
03310:+00070:-00017:+00199:002523.9772:03310
03311:-00119:+00136:+00097:002518.4973:03311
03312:-00021:+00022:+00244:002518.4973:03312
03313:-00015:+00055:+00067:002518.4973:03313
03314:-00021:+00066:-00104:002518.4973:03314
03315:-00159:+00117:+00163:002518.4973:03315
03316:-00326:+00093:-00028:002518.4973:03316
03317:-00043:+00046:+00209:002518.4973:03317
03318:+00493:+00174:-00031:002518.4973:03318
03319:+00182:-00046:+00147:002532.2546:03319
03320:-00777:+00146:-00014:002532.2546:03320
03321:-00906:+00309:+00344:002532.2546:03321
03322:+00261:+00406:+00176:002532.2546:03322
03323:+00598:-00181:+00200:002532.2546:03323
03324:+00146:+00020:-00181:002532.2546:03324
03325:-00562:-00054:+00104:002532.2546:03325
03326:-00006:+00245:+00242:002532.2546:03326
03327:+00384:+00145:+00255:002523.8713:03327
03328:+00289:-00049:+00039:002523.8713:03328
03329:-00082:+00240:-00110:002523.8713:03329
03330:-00258:+00099:-00017:002523.8713:03330
03331:+00200:+00195:-00085:002523.8713:03331
03332:+00291:+00301:-00106:002523.8713:03332
03333:+00007:-00141:-00148:002523.8713:03333
03334:-00213:+00054:-00291:002523.8713:03334
03335:-00118:+00256:-00381:002534.0471:03335
03336:-00014:-00057:-00126:002534.0471:03336
03337:+00140:+00234:-00234:002534.0471:03337
03338:+00262:-00099:-00167:002534.0471:03338
03339:+00103:+00228:-00282:002534.0471:03339
03340:-00072:+00149:+00008:002534.0471:03340
03341:-00175:-00225:-00215:002534.0471:03341
03342:+00339:+00039:-00476:002534.0471:03342
03343:+00259:+00154:-00211:002527.0146:03343
03344:-00354:+00224:-00253:002527.0146:03344
03345:-00101:+00245:-00106:002527.0146:03345
03346:+00166:+00068:+00140:002527.0146:03346
03347:+00242:-00056:+00084:002527.0146:03347
03348:+00061:-00014:+00153:002527.0146:03348
03349:-00022:+00187:-00316:002527.0146:03349
03350:+00108:+00205:+00215:002527.0146:03350
03351:+00157:-00009:-00097:002513.7019:03351
03352:+00160:-00099:+00290:002513.7019:03352
03353:+00117:+00239:+00419:002513.7019:03353
03354:-00049:+00012:+00361:002513.7019:03354
03355:-00188:+00050:-00010:002513.7019:03355
03356:+00191:+00149:+00017:002513.7019:03356
03357:+00205:-00012:+00442:002513.7019:03357
03358:+00017:+00175:+00350:002513.7019:03358
03359:-00126:+00026:+00312:002493.0009:03359
03360:+00092:+00092:+00236:002493.0009:03360
03361:+00224:+00151:+00357:002493.0009:03361
03362:+00004:+00012:+00343:002493.0009:03362
03363:-00061:+00265:-00040:002493.0009:03363
03364:+00229:+00083:+00119:002493.0009:03364
03365:+00379:+00028:+00433:002493.0009:03365
03366:+00189:-00161:+00324:002493.0009:03366
03367:-00072:+00124:+00115:002486.2399:03367
03368:-00051:+00233:+00000:002486.2399:03368
03369:+00201:-00037:-00067:002486.2399:03369
03370:+00329:-00004:-00373:002486.2399:03370
03371:+00176:+00131:+00360:002486.2399:03371
03372:-00012:+00196:-00013:002486.2399:03372
03373:-00091:-00136:-00108:002486.2399:03373
03374:-00070:-00081:-00054:002486.2399:03374
03375:+00374:-00020:-00105:002458.7451:03375
03376:+00331:+00213:-00116:002458.7451:03376
03377:-00127:+00217:-00140:002458.7451:03377
03378:-00296:+00204:-00149:002458.7451:03378
03379:+00025:-00107:-00048:002458.7451:03379
03380:+00501:-00066:-00266:002458.7451:03380
03381:+00348:+00036:-00376:002458.7451:03381
03382:-00033:+00192:-00091:002458.7451:03382
03383:-00085:+00129:+00019:002448.3417:03383
03384:-00023:+00168:-00241:002448.3417:03384
03385:+00213:+00064:-00219:002448.3417:03385
03386:+00330:+00162:-00178:002448.3417:03386
03387:+00149:+00090:+00028:002448.3417:03387
03388:-00203:+00105:-00018:002448.3417:03388
03389:-00158:+00112:+00226:002448.3417:03389
03390:+00071:+00056:-00124:002448.3417:03390
03391:+00190:+00197:+00085:002441.9072:03391
03392:+00004:+00279:+00078:002441.9072:03392
03393:-00360:+00017:-00107:002441.9072:03393
03394:-00030:+00201:+00077:002441.9072:03394
03395:+00342:-00107:+00252:002441.9072:03395
03396:+00319:+00144:+00115:002441.9072:03396
03397:-00025:-00137:+00083:002441.9072:03397
03398:-00495:+00304:-00026:002441.9072:03398
03399:+00035:+00107:+00249:002441.9072:03399
03400:+00218:+00052:+00143:002425.0366:03400
03401:+00053:+00240:+00146:002425.0366:03401
03402:-00167:-00191:+00225:002425.0366:03402
03403:-00283:+00147:-00042:002425.0366:03403
03404:-00125:+00086:+00313:002425.0366:03404
03405:+00079:+00163:-00062:002425.0366:03405
03406:-00126:+00258:-00133:002425.0366:03406
03407:-00277:-00022:+00056:002425.0366:03407
03408:-00359:+00107:-00185:002438.6364:03408
03409:-00167:+00278:+00184:002438.6364:03409
03410:-00019:+00037:+00166:002438.6364:03410
03411:-00003:-00094:+00010:002438.6364:03411
03412:-00155:+00381:-00184:002438.6364:03412
03413:-00297:-00147:-00083:002438.6364:03413
03414:-00112:-00014:+00134:002438.6364:03414
03415:+00218:+00171:+00108:002438.6364:03415
03416:+00060:-00122:-00044:002451.6184:03416
03417:-00276:+00096:-00266:002451.6184:03417
03418:-00236:+00062:+00043:002451.6184:03418
03419:-00111:-00012:-00379:002451.6184:03419
03420:+00170:+00268:+00128:002451.6184:03420
03421:-00150:-00133:+00128:002451.6184:03421
03422:-00154:-00060:-00274:002451.6184:03422
03423:-00289:+00133:-00176:002451.6184:03423
03424:-00124:+00111:-00220:002453.8862:03424
03425:+00118:-00054:+00207:002453.8862:03425
03426:-00030:+00136:-00245:002453.8862:03426
03427:-00276:-00008:-00177:002453.8862:03427
03428:-00221:+00034:+00189:002453.8862:03428
03429:+00212:+00044:-00312:002453.8862:03429
03430:+00197:-00057:+00107:002453.8862:03430
03431:-00171:+00253:-00033:002453.8862:03431
03432:-00230:-00191:+00032:002468.0046:03432
03433:-00122:-00085:+00274:002468.0046:03433
03434:+00093:+00072:-00320:002468.0046:03434
03435:+00074:-00025:+00310:002468.0046:03435
03436:-00109:+00256:+00017:002468.0046:03436
03437:-00284:-00143:-00047:002468.0046:03437
03438:-00235:-00067:+00105:002468.0046:03438
03439:+00115:+00174:-00150:002468.0046:03439
03440:+00094:+00002:+00303:002481.2583:03440
03441:-00055:+00137:+00036:002481.2583:03441
03442:-00355:+00100:-00038:002481.2583:03442
03443:-00122:+00229:+00058:002481.2583:03443
03444:+00145:+00235:-00192:002481.2583:03444
03445:+00153:-00006:+00327:002481.2583:03445
03446:-00044:+00225:-00104:002481.2583:03446
03447:-00291:-00013:+00051:002481.2583:03447
03448:-00040:+00138:-00045:002478.5097:03448
03449:+00191:+00194:+00161:002478.5097:03449
03450:+00113:+00013:+00319:002478.5097:03450
03451:-00221:+00180:-00165:002478.5097:03451
03452:-00251:+00110:+00010:002478.5097:03452
03453:-00084:-00010:-00279:002478.5097:03453
03454:+00092:+00028:-00189:002478.5097:03454
03455:+00015:-00162:+00028:002478.5097:03455
03456:-00142:+00089:-00549:002498.0883:03456
03457:-00152:-00226:-00145:002498.0883:03457
03458:-00020:-00163:-00672:002498.0883:03458
03459:+00161:-00196:-00512:002498.0883:03459
03460:+00098:-00025:-00418:002498.0883:03460
03461:-00145:-00094:-00665:002498.0883:03461
03462:+00066:+00055:-00159:002498.0883:03462
03463:+00150:+00030:-00914:002498.0883:03463
03464:+00176:-00183:-00410:002501.3947:03464
03465:-00004:+00082:-00582:002501.3947:03465
03466:-00204:-00190:-00690:002501.3947:03466
03467:+00164:+00260:-00553:002501.3947:03467
03468:+00342:+00426:-00029:002501.3947:03468
03469:-00333:+00035:+00187:002501.3947:03469
03470:-00283:+00048:+00115:002501.3947:03470
03471:+00404:-00034:+00187:002501.3947:03471
03472:+00230:-00145:-00367:002503.5061:03472
03473:+00026:+00191:+00437:002503.5061:03473
03474:-00058:-00097:+00245:002503.5061:03474
03475:-00080:+00295:+00032:002503.5061:03475
03476:-00219:+00192:+00627:002503.5061:03476
03477:+00096:+00185:+00053:002503.5061:03477
03478:+00567:+00133:+00579:002503.5061:03478
03479:+00336:+00057:+00162:002503.5061:03479
03480:-00222:+00121:+00241:002503.1335:03480
03481:+00111:+00000:+00468:002503.1335:03481
03482:+00260:+00055:-00055:002503.1335:03482
03483:+00310:-00070:+00313:002503.1335:03483
03484:-00161:+00069:-00017:002503.1335:03484
03485:-00368:+00170:+00063:002503.1335:03485
03486:+00287:-00076:+00265:002503.1335:03486
03487:+00292:+00099:-00018:002503.1335:03487
03488:-00390:+00138:+00052:002501.3388:03488
03489:-00693:-00013:-00228:002501.3388:03489
03490:-00376:+00492:+00004:002501.3388:03490
03491:+00463:+00071:+00663:002501.3388:03491
03492:+00614:+00379:-00090:002501.3388:03492
03493:+00019:+00152:+00151:002501.3388:03493
03494:-00657:+00186:-00225:002501.3388:03494
03495:-00575:-00100:+00264:002501.3388:03495
03496:+00175:+00121:+00023:002488.3850:03496
03497:+00446:-00293:+00121:002488.3850:03497
03498:+00342:-00361:-00378:002488.3850:03498
03499:+00018:-00040:-00287:002488.3850:03499
03500:-00052:+00243:-00103:002488.3850:03500
03501:-00111:+00167:-00139:002488.3850:03501
03502:+00110:+00244:+00235:002488.3850:03502
03503:+00063:+00403:-00248:002488.3850:03503
03504:-00057:+00340:-00305:002503.1596:03504
03505:+00014:+00256:-00050:002503.1596:03505
03506:+00292:+00500:-00497:002503.1596:03506
03507:+00247:+00454:+00097:002503.1596:03507
03508:-00183:+00084:-00018:002503.1596:03508
03509:-00184:-00019:-00414:002503.1596:03509
03510:+00147:+00141:+00058:002503.1596:03510
03511:+00133:-00424:-00057:002503.1596:03511
03512:+00198:-00115:-00110:002516.7392:03512
03513:+00154:+00167:+00050:002516.7392:03513
03514:+00056:-00249:+00181:002516.7392:03514
03515:+00108:+00132:-00397:002516.7392:03515
03516:+00146:+00083:-00048:002516.7392:03516
03517:-00036:+00156:-00232:002516.7392:03517
03518:-00134:+00256:+00052:002516.7392:03518
03519:-00087:+00086:+00032:002516.7392:03519
03520:-00055:-00132:-00072:002503.5507:03520
03521:+00342:+00104:+00301:002503.5507:03521
03522:+00167:-00291:+00111:002503.5507:03522
03523:-00167:+00126:+00162:002503.5507:03523
03524:-00113:+00213:+00269:002503.5507:03524
03525:+00006:-00092:+00333:002503.5507:03525
03526:+00298:+00260:+00404:002503.5507:03526
03527:-00001:-00074:+00208:002503.5507:03527
03528:-00151:+00304:+00139:002498.1330:03528
03529:+00007:+00288:+00245:002498.1330:03529
03530:+00149:+00194:+00306:002498.1330:03530
03531:+00255:+00164:+00277:002498.1330:03531
03532:-00211:+00100:+00279:002498.1330:03532
03533:-00340:+00033:+00286:002498.1330:03533
03534:+00012:+00199:+00033:002498.1330:03534
03535:+00379:+00015:+00155:002498.1330:03535
03536:+00279:+00091:-00035:002491.4670:03536
03537:-00248:+00098:-00008:002491.4670:03537
03538:-00157:+00264:-00134:002491.4670:03538
03539:+00139:+00191:-00175:002491.4670:03539
03540:+00422:-00013:-00023:002491.4670:03540
03541:+00217:+00120:-00129:002491.4670:03541
03542:-00110:-00053:-00082:002491.4670:03542
03543:+00051:-00064:-00506:002491.4670:03543
03544:+00177:+00157:-00440:002493.6435:03544
03545:+00363:+00020:+00165:002493.6435:03545
03546:+00183:+00178:-00059:002493.6435:03546
03547:-00102:+00099:-00285:002493.6435:03547
03548:-00153:-00028:-00603:002493.6435:03548
03549:+00092:+00052:-00383:002493.6435:03549
03550:+00360:+00242:-00059:002493.6435:03550
03551:+00083:+00267:-00166:002493.6435:03551
03552:-00179:-00059:-00232:002482.9904:03552
03553:-00039:-00010:-00324:002482.9904:03553
03554:+00158:+00090:+00001:002482.9904:03554
03555:+00252:+00273:-00031:002482.9904:03555
03556:-00034:+00144:-00014:002482.9904:03556
03557:-00208:+00092:-00138:002482.9904:03557
03558:-00141:+00190:+00030:002482.9904:03558
03559:+00117:-00052:+00308:002482.9904:03559
03560:+00211:+00204:+00254:002481.2436:03560
03561:+00100:+00042:+00152:002481.2436:03561
03562:-00219:+00296:-00235:002481.2436:03562
03563:-00085:+00093:+00241:002481.2436:03563
03564:+00210:-00010:+00174:002481.2436:03564
03565:-00003:+00175:+00198:002481.2436:03565
03566:-00258:-00036:+00247:002481.2436:03566
03567:-00238:+00274:-00237:002481.2436:03567
03568:-00055:+00026:+00350:002468.5859:03568
03569:+00223:+00145:+00410:002468.5859:03569
03570:-00156:+00064:+00183:002468.5859:03570
03571:-00366:+00010:+00303:002468.5859:03571
03572:-00281:+00134:-00111:002468.5859:03572
03573:+00021:-00039:+00367:002468.5859:03573
03574:+00197:+00287:-00238:002468.5859:03574
03575:-00019:+00164:-00067:002468.5859:03575
03576:-00273:-00029:+00400:002468.5859:03576
03577:-00126:+00319:-00103:002473.0124:03577
03578:-00015:+00072:+00188:002473.0124:03578
03579:+00064:+00093:+00067:002473.0124:03579
03580:+00108:+00014:-00232:002473.0124:03580
03581:-00173:-00176:+00052:002473.0124:03581
03582:-00256:-00003:-00249:002473.0124:03582
03583:-00030:-00089:+00037:002473.0124:03583
03584:+00103:-00005:-00114:002473.0124:03584
03585:-00007:+00063:-00281:002481.1887:03585
03586:-00259:-00048:-00131:002481.1887:03586
03587:-00328:+00293:-00153:002481.1887:03587
03588:+00008:+00071:-00153:002481.1887:03588
03589:+00056:+00103:-00323:002481.1887:03589
03590:+00020:+00068:-00224:002481.1887:03590
03591:-00185:+00159:+00002:002481.1887:03591
03592:-00193:-00168:-00114:002481.1887:03592
03593:-00049:+00056:-00236:002478.4477:03593
03594:-00010:-00223:-00326:002478.4477:03594
03595:-00121:+00230:-00135:002478.4477:03595
03596:-00248:-00127:+00009:002478.4477:03596
03597:-00032:+00076:-00250:002478.4477:03597
03598:+00121:+00059:+00168:002478.4477:03598
03599:+00008:-00030:-00108:002478.4477:03599
03600:-00150:+00146:+00047:002478.4477:03600
03601:-00230:+00154:-00044:002503.1855:03601
03602:-00145:+00101:+00165:002503.1855:03602
03603:+00223:+00272:+00205:002503.1855:03603
03604:+00191:+00096:-00122:002503.1855:03604
03605:-00297:-00042:+00160:002503.1855:03605
03606:-00330:+00209:-00074:002503.1855:03606
03607:-00137:-00060:+00209:002503.1855:03607
03608:+00223:+00235:+00082:002503.1855:03608
03609:+00039:+00025:-00001:002506.5251:03609
03610:-00375:-00145:+00141:002506.5251:03610
03611:-00188:+00105:-00256:002506.5251:03611
03612:+00024:-00073:+00110:002506.5251:03612
03613:+00075:-00035:-00083:002506.5251:03613
03614:-00149:-00118:-00233:002506.5251:03614
03615:-00336:-00144:+00089:002506.5251:03615
03616:-00273:+00037:-00268:002506.5251:03616
03617:-00085:-00047:-00101:002503.5729:03617
03618:+00108:-00095:-00103:002503.5729:03618
03619:-00188:+00156:-00602:002503.5729:03619
03620:-00334:-00203:-00349:002503.5729:03620
03621:-00189:+00022:-00432:002503.5729:03621
03622:+00226:+00010:-00215:002503.5729:03622
03623:+00206:-00079:-00372:002503.5729:03623
03624:-00145:-00012:-00453:002503.5729:03624
03625:-00181:-00306:-00457:002513.4130:03625
03626:+00030:-00050:-00492:002513.4130:03626
03627:+00218:+00229:-00304:002513.4130:03627
03628:+00185:+00041:-00045:002513.4130:03628
03629:+00041:+00126:-00007:002513.4130:03629
03630:-00134:+00092:+00009:002513.4130:03630
03631:-00010:+00200:-00196:002513.4130:03631
03632:+00331:+00202:-00166:002513.4130:03632
03633:-00163:+00005:-00004:002516.6752:03633
03634:-00352:+00076:+00100:002516.6752:03634
03635:-00385:-00200:+00183:002516.6752:03635
03636:-00130:-00030:-00032:002516.6752:03636
03637:+00543:+00188:+00096:002516.6752:03637
03638:-00094:-00089:+00220:002516.6752:03638
03639:-00489:+00000:+00006:002516.6752:03639
03640:-00353:+00122:+00283:002516.6752:03640
03641:+00421:+00002:+00176:002508.6235:03641
03642:+00391:+00183:+00216:002508.6235:03642
03643:-00013:+00028:+00289:002508.6235:03643
03644:-00176:+00314:+00150:002508.6235:03644
03645:+00174:+00265:+00117:002508.6235:03645
03646:+00308:-00037:+00198:002508.6235:03646
03647:+00191:+00202:+00300:002508.6235:03647
03648:+00179:-00119:+00366:002503.2006:03648
03649:+00100:+00284:+00014:002503.2006:03649
03650:+00228:+00102:+00409:002503.2006:03650
03651:+00326:+00006:+00282:002503.2006:03651
03652:+00085:+00260:+00274:002503.2006:03652
03653:+00076:-00010:+00301:002503.2006:03653
03654:-00166:+00356:-00131:002503.2006:03654
03655:-00168:+00093:+00374:002503.2006:03655
03656:+00305:+00181:+00260:002503.2006:03656
03657:+00197:+00291:+00067:002486.2546:03657
03658:-00056:+00283:+00216:002486.2546:03658
03659:-00245:+00642:+00135:002486.2546:03659
03660:-00072:-00176:+00123:002486.2546:03660
03661:+00027:+00209:-00154:002486.2546:03661
03662:+00176:+00342:-00082:002486.2546:03662
03663:-00174:+00227:+00009:002486.2546:03663
03664:-00112:+00406:-00084:002486.2546:03664
03665:+00345:-00192:-00104:002483.5144:03665
03666:+00232:-00096:-00321:002483.5144:03666
03667:-00061:+00049:-00665:002483.5144:03667
03668:+00339:+00262:-00216:002483.5144:03668
03669:+00025:-00542:+00093:002483.5144:03669
03670:-00045:+00141:-00735:002483.5144:03670
03671:+00577:-00214:-00252:002483.5144:03671
03672:+00376:+00308:-00341:002483.5144:03672
03673:-00135:+00161:+00006:002483.0344:03673
03674:-00105:+00296:-00093:002483.0344:03674
03675:+00400:+00345:-00474:002483.0344:03675
03676:+00105:-00117:-00138:002483.0344:03676
03677:-00182:+00128:-00412:002483.0344:03677
03678:-00242:+00168:-00013:002483.0344:03678
03679:+00225:+00126:+00076:002483.0344:03679
03680:+00314:-00064:+00147:002483.0344:03680
03681:-00046:-00294:+00234:002481.3242:03681
03682:-00306:-00068:+00033:002481.3242:03682
03683:-00164:+00242:+00087:002481.3242:03683
03684:+00124:+00383:+00243:002481.3242:03684
03685:+00268:+00360:+00160:002481.3242:03685
03686:+00044:-00039:+00273:002481.3242:03686
03687:-00162:-00050:+00026:002481.3242:03687
03688:-00187:+00264:+00405:002481.3242:03688
03689:+00184:+00423:+00259:002473.6159:03689
03690:+00102:-00030:+00146:002473.6159:03690
03691:-00080:+00047:+00366:002473.6159:03691
03692:-00193:-00212:+00382:002473.6159:03692
03693:+00005:+00052:+00480:002473.6159:03693
03694:+00263:+00463:-00048:002473.6159:03694
03695:-00012:-00092:+00251:002473.6159:03695
03696:-00174:+00333:-00358:002473.6159:03696
03697:-00290:-00104:+00333:002468.0988:03697
03698:+00205:+00292:+00469:002468.0988:03698
03699:+00398:+00424:+00208:002468.0988:03699
03700:+00115:+00178:-00129:002468.0988:03700
03701:-00413:+00356:-00395:002468.0988:03701
03702:-00359:-00205:+00030:002468.0988:03702
03703:+00293:+00061:+00058:002468.0988:03703
03704:+00443:-00119:+00067:002468.0988:03704
03705:+00060:-00172:-00203:002466.4108:03705
03706:-00357:+00059:-00437:002466.4108:03706
03707:-00290:+00124:-00238:002466.4108:03707
03708:+00278:+00163:+00207:002466.4108:03708
03709:+00311:+00238:-00101:002466.4108:03709
03710:+00117:-00361:-00250:002466.4108:03710
03711:-00194:+00257:-00398:002466.4108:03711
03712:-00208:-00242:+00218:002466.4108:03712
03713:+00008:+00117:-00292:002449.0783:03713
03714:+00131:+00078:-00430:002449.0783:03714
03715:+00089:-00010:-00650:002449.0783:03715
03716:-00136:-00021:+00044:002449.0783:03716
03717:-00023:-00069:+00478:002449.0783:03717
03718:+00065:+00075:+00226:002449.0783:03718
03719:+00178:+00208:-00244:002449.0783:03719
03720:+00042:+00171:-00182:002449.0783:03720
03721:-00105:+00017:+00073:002453.2705:03721
03722:-00145:+00231:+00208:002453.2705:03722
03723:+00029:+00001:+00246:002453.2705:03723
03724:+00353:+00273:-00041:002453.2705:03724
03725:-00159:+00112:-00015:002453.2705:03725
03726:-00306:+00030:-00077:002453.2705:03726
03727:-00127:+00085:+00300:002453.2705:03727
03728:+00237:-00098:+00362:002453.2705:03728
03729:+00204:+00026:+00186:002446.7602:03729
03730:-00221:+00243:-00185:002446.7602:03730
03731:-00228:+00080:+00124:002446.7602:03731
03732:-00026:+00212:+00208:002446.7602:03732
03733:+00134:-00034:+00375:002446.7602:03733
03734:+00027:+00093:+00079:002446.7602:03734
03735:-00137:+00167:-00045:002446.7602:03735
03736:-00238:+00154:+00266:002446.7602:03736
03737:-00175:+00191:+00073:002446.7602:03737
03738:+00117:-00041:+00042:002444.1972:03738
03739:+00088:+00168:+00104:002444.1972:03739
03740:-00129:-00039:-00012:002444.1972:03740
03741:-00259:+00282:-00159:002444.1972:03741
03742:-00227:+00071:+00107:002444.1972:03742
03743:+00124:+00094:+00003:002444.1972:03743
03744:+00059:+00260:+00209:002444.1972:03744
03745:-00151:+00325:+00001:002444.1972:03745
03746:-00266:+00050:+00106:002463.0346:03746
03747:-00082:+00056:-00016:002463.0346:03747
03748:+00115:-00104:+00055:002463.0346:03748
03749:+00051:+00099:-00067:002463.0346:03749
03750:-00314:+00037:-00031:002463.0346:03750
03751:-00327:+00147:-00280:002463.0346:03751
03752:+00067:+00123:+00134:002463.0346:03752
03753:+00158:-00089:-00121:002463.0346:03753
03754:+00136:+00044:-00096:002471.2785:03754
03755:-00153:+00084:-00045:002471.2785:03755
03756:-00270:-00127:-00038:002471.2785:03756
03757:+00011:+00265:-00206:002471.2785:03757
03758:+00213:+00030:-00017:002471.2785:03758
03759:+00138:-00164:-00010:002471.2785:03759
03760:-00165:+00130:-00274:002471.2785:03760
03761:-00295:-00246:+00042:002471.2785:03761
03762:-00064:+00178:-00074:002473.4636:03762
03763:+00180:+00003:+00020:002473.4636:03763
03764:+00056:-00185:-00344:002473.4636:03764
03765:-00278:+00082:-00304:002473.4636:03765
03766:-00222:-00098:+00145:002473.4636:03766
03767:-00090:+00057:+00001:002473.4636:03767
03768:+00054:+00045:-00026:002473.4636:03768
03769:-00168:+00076:-00251:002473.4636:03769
03770:-00221:+00195:-00052:002492.9785:03770
03771:-00142:+00062:+00247:002492.9785:03771
03772:-00055:+00113:+00064:002492.9785:03772
03773:+00037:+00125:+00139:002492.9785:03773
03774:-00124:-00003:-00088:002492.9785:03774
03775:-00187:+00079:+00293:002492.9785:03775
03776:-00009:+00167:+00304:002492.9785:03776
03777:+00089:-00024:+00110:002492.9785:03777
03778:+00118:-00060:+00088:002501.3798:03778
03779:-00107:+00039:-00241:002501.3798:03779
03780:-00243:+00088:+00108:002501.3798:03780
03781:-00294:+00122:-00099:002501.3798:03781
03782:+00022:-00090:+00056:002501.3798:03782
03783:+00090:+00056:-00349:002501.3798:03783
03784:-00136:-00172:-00365:002501.3798:03784
03785:-00406:+00023:-00166:002501.3798:03785
03786:-00270:-00017:-00101:002498.5205:03786
03787:+00188:-00056:-00341:002498.5205:03787
03788:+00012:-00039:-00566:002498.5205:03788
03789:-00201:-00014:-00520:002498.5205:03789
03790:+00071:-00081:-00459:002498.5205:03790
03791:+00282:+00108:-00340:002498.5205:03791
03792:+00308:-00205:-00255:002498.5205:03792
03793:-00213:-00100:-00875:002498.5205:03793
03794:-00266:+00046:-00427:002518.5993:03794
03795:+00018:-00026:-00293:002518.5993:03795
03796:+00495:+00172:-00286:002518.5993:03796
03797:+00483:+00066:+00283:002518.5993:03797
03798:+00004:+00092:-00134:002518.5993:03798
03799:-00153:-00073:-00020:002518.5993:03799
03800:-00516:-00061:-00192:002518.5993:03800
03801:+00257:+00318:+00211:002518.5993:03801
03802:+00435:+00097:-00094:002516.7619:03802
03803:-00036:-00136:-00089:002516.7619:03803
03804:-00379:+00122:+00229:002516.7619:03804
03805:-00409:+00105:-00010:002516.7619:03805
03806:-00197:+00218:+00285:002516.7619:03806
03807:+00185:+00134:+00250:002516.7619:03807
03808:+00206:+00300:+00110:002516.7619:03808
03809:-00181:+00189:+00446:002516.7619:03809
03810:-00216:+00103:+00079:002518.8723:03810
03811:+00220:-00075:+00200:002518.8723:03811
03812:-00177:+00117:+00253:002518.8723:03812
03813:-00334:-00103:+00275:002518.8723:03813
03814:+00177:-00021:+00460:002518.8723:03814
03815:+00659:+00105:+00150:002518.8723:03815
03816:+00669:+00031:+00247:002518.8723:03816
03817:-00234:+00115:+00262:002518.8723:03817
03818:-00527:+00242:+00150:002518.6411:03818
03819:-00115:+00255:+00187:002518.6411:03819
03820:+00340:+00128:+00221:002518.6411:03820
03821:+00314:+00144:+00141:002518.6411:03821
03822:-00040:+00291:+00322:002518.6411:03822
03823:-00182:-00069:+00316:002518.6411:03823
03824:+00107:+00292:-00021:002518.6411:03824
03825:+00093:+00165:+00164:002518.6411:03825
03826:-00264:+00220:-00345:002532.4875:03826
03827:-00358:-00133:-00209:002532.4875:03827
03828:+00107:+00305:-00055:002532.4875:03828
03829:+00242:+00049:+00197:002532.4875:03829
03830:+00232:+00000:+00054:002532.4875:03830
03831:-00017:+00111:-00308:002532.4875:03831
03832:-00069:-00097:-00361:002532.4875:03832
03833:-00075:+00087:-00284:002532.4875:03833
03834:+00370:+00133:-00015:002513.9453:03834
03835:+00473:-00266:+00013:002513.9453:03835
03836:-00015:+00401:-00502:002513.9453:03836
03837:-00144:+00011:-00211:002513.9453:03837
03838:+00118:+00124:-00316:002513.9453:03838
03839:+00338:+00228:+00060:002513.9453:03839
03840:+00226:-00064:-00180:002513.9453:03840
03841:-00027:-00238:-00280:002513.9453:03841
03842:-00282:+00081:-00347:002523.9328:03842
03843:-00032:+00021:-00326:002523.9328:03843
03844:+00309:+00002:+00175:002523.9328:03844
03845:+00083:+00238:+00032:002523.9328:03845
03846:-00054:-00084:-00047:002523.9328:03846
03847:-00020:+00014:-00292:002523.9328:03847
03848:+00253:-00109:-00068:002523.9328:03848
03849:+00177:+00233:+00227:002527.2731:03849
03850:+00118:+00076:+00349:002527.2731:03850
03851:+00057:-00080:+00223:002527.2731:03851
03852:+00031:+00119:-00171:002527.2731:03852
03853:+00280:-00059:+00371:002527.2731:03853
03854:+00242:+00291:+00045:002527.2731:03854
03855:+00053:+00151:+00170:002527.2731:03855
03856:-00231:+00325:+00193:002527.2731:03856
03857:-00022:-00020:+00119:002508.8398:03857
03858:+00399:-00073:+00472:002508.8398:03858
03859:+00143:+00112:+00458:002508.8398:03859
03860:-00283:+00161:+00071:002508.8398:03860
03861:-00201:+00267:-00072:002508.8398:03861
03862:+00007:+00199:+00117:002508.8398:03862
03863:+00136:+00031:+00443:002508.8398:03863
03864:+00095:+00318:+00216:002508.8398:03864
03865:-00099:+00141:+00265:002503.3801:03865
03866:-00176:+00447:-00010:002503.3801:03866
03867:-00003:+00104:+00457:002503.3801:03867
03868:+00179:+00232:+00240:002503.3801:03868
03869:-00037:+00021:+00094:002503.3801:03869
03870:-00104:+00347:+00080:002503.3801:03870
03871:-00043:-00057:+00076:002503.3801:03871
03872:+00181:+00295:-00009:002503.3801:03872
03873:+00198:+00363:+00004:002501.5998:03873
03874:-00017:+00038:+00023:002501.5998:03874
03875:-00192:+00363:-00232:002501.5998:03875
03876:-00165:-00155:+00152:002501.5998:03876
03877:+00267:+00022:-00287:002501.5998:03877
03878:+00242:-00054:-00040:002501.5998:03878
03879:-00114:+00075:-00089:002501.5998:03879
03880:-00210:+00113:-00369:002501.5998:03880
03881:+00100:+00075:-00019:002483.6313:03881
03882:+00254:-00003:-00225:002483.6313:03882
03883:+00024:+00104:+00040:002483.6313:03883
03884:-00097:-00012:-00369:002483.6313:03884
03885:-00175:+00132:-00537:002483.6313:03885
03886:-00022:+00098:+00055:002483.6313:03886
03887:+00288:+00258:-00341:002483.6313:03887
03888:+00021:+00070:-00123:002483.6313:03888
03889:-00242:+00194:-00302:002487.9152:03889
03890:-00272:-00074:-00119:002487.9152:03890
03891:+00055:+00385:+00199:002487.9152:03891
03892:+00159:+00132:+00070:002487.9152:03892
03893:+00035:+00073:-00017:002487.9152:03893
03894:-00143:-00142:-00064:002487.9152:03894
03895:-00221:+00095:+00130:002487.9152:03895
03896:+00159:+00025:+00116:002487.9152:03896
03897:+00227:+00005:+00039:002487.9152:03897
03898:-00114:+00087:+00065:002481.2583:03898
03899:-00153:-00154:+00043:002481.2583:03899
03900:-00025:+00154:+00039:002481.2583:03900
03901:+00116:+00066:+00172:002481.2583:03901
03902:-00042:+00127:+00015:002481.2583:03902
03903:-00140:+00224:+00040:002481.2583:03903
03904:-00207:+00037:+00083:002481.2583:03904
03905:-00100:+00103:+00022:002481.2583:03905
03906:+00120:+00086:+00176:002468.5534:03906
03907:-00029:+00081:+00118:002468.5534:03907
03908:-00201:+00222:+00086:002468.5534:03908
03909:-00226:-00029:+00172:002468.5534:03909
03910:-00043:+00187:+00085:002468.5534:03910
03911:+00142:+00067:+00145:002468.5534:03911
03912:+00020:+00113:+00205:002468.5534:03912
03913:-00252:+00021:+00130:002468.5534:03913
03914:-00277:-00099:-00017:002472.9943:03914
03915:-00052:+00177:-00207:002472.9943:03915
03916:+00131:+00095:+00064:002472.9943:03916
03917:-00036:-00054:+00158:002472.9943:03917
03918:-00111:+00244:-00062:002472.9943:03918
03919:-00169:-00106:+00238:002472.9943:03919
03920:-00069:+00051:-00146:002472.9943:03920
03921:-00003:+00255:-00110:002472.9943:03921
03922:-00102:-00002:+00028:002476.2783:03922
03923:-00209:+00352:-00086:002476.2783:03923
03924:-00225:-00234:+00142:002476.2783:03924
03925:+00027:-00008:+00289:002476.2783:03925
03926:+00206:+00100:-00197:002476.2783:03926
03927:+00048:-00146:+00051:002476.2783:03927
03928:-00259:+00279:-00266:002476.2783:03928
03929:-00112:+00093:+00199:002476.2783:03929
03930:+00005:-00069:+00164:002473.5034:03930
03931:+00278:+00115:-00569:002473.5034:03931
03932:+00162:+00165:-00032:002473.5034:03932
03933:-00291:-00143:-00236:002473.5034:03933
03934:+00036:+00052:-00138:002473.5034:03934
03935:+00152:+00147:-00312:002473.5034:03935
03936:-00015:+00082:-00291:002473.5034:03936
03937:-00152:-00207:-00074:002473.5034:03937
03938:-00219:-00079:-00413:002487.9189:03938
03939:-00111:+00036:-00197:002487.9189:03939
03940:+00046:+00031:-00162:002487.9189:03940
03941:+00024:+00003:-00584:002487.9189:03941
03942:-00112:+00239:-00063:002487.9189:03942
03943:-00348:-00110:-00345:002487.9189:03943
03944:-00245:-00093:-00273:002487.9189:03944
03945:+00070:+00241:-00432:002487.9189:03945
03946:-00054:-00206:-00340:002501.3613:03946
03947:-00246:+00049:-00224:002501.3613:03947
03948:-00133:-00230:-00564:002501.3613:03948
03949:+00013:-00409:-00285:002501.3613:03949
03950:+00338:+00103:-00599:002501.3613:03950
03951:+00222:-00315:-00233:002501.3613:03951
03952:+00049:-00013:-00269:002501.3613:03952
03953:-00111:-00274:-00511:002501.3613:03953
03954:-00013:+00142:-00319:002498.4724:03954
03955:+00244:+00299:-00528:002498.4724:03955
03956:+00151:+00047:+00414:002498.4724:03956
03957:+00065:+00233:-00245:002498.4724:03957
03958:-00097:+00006:+00110:002498.4724:03958
03959:-00170:+00213:-00320:002498.4724:03959
03960:-00064:+00180:-00321:002498.4724:03960
03961:-00236:-00089:+00281:002498.4724:03961
03962:-00315:+00112:-00183:002508.2663:03962
03963:-00039:+00137:+00182:002508.2663:03963
03964:+00035:+00051:+00276:002508.2663:03964
03965:+00022:+00013:+00340:002508.2663:03965
03966:-00086:+00560:+00159:002508.2663:03966
03967:-00351:+00020:+00261:002508.2663:03967
03968:-00271:+00263:+00114:002508.2663:03968
03969:+00257:+00263:+00100:002508.2663:03969
03970:+00136:+00167:+00251:002511.5561:03970
03971:-00145:+00373:-00024:002511.5561:03971
03972:-00118:-00103:+00416:002511.5561:03972
03973:+00107:+00132:+00186:002511.5561:03973
03974:+00444:-00102:+00350:002511.5561:03974
03975:+00068:-00088:+00231:002511.5561:03975
03976:-00036:+00096:+00080:002511.5561:03976
03977:-00039:+00118:+00217:002511.5561:03977
03978:+00211:+00245:+00094:002503.5507:03978
03979:+00164:+00180:+00082:002503.5507:03979
03980:-00050:+00248:+00282:002503.5507:03980
03981:-00123:+00040:-00051:002503.5507:03981
03982:+00014:+00201:+00132:002503.5507:03982
03983:+00235:+00115:-00001:002503.5507:03983
03984:+00166:+00088:+00027:002503.5507:03984
03985:-00060:+00024:-00084:002503.5507:03985
03986:-00154:+00006:-00233:002503.1298:03986
03987:-00078:+00054:+00031:002503.1298:03987
03988:+00243:+00053:-00023:002503.1298:03988
03989:+00259:+00191:+00086:002503.1298:03989
03990:+00002:+00161:-00226:002503.1298:03990
03991:-00130:+00151:-00160:002503.1298:03991
03992:+00083:+00285:+00099:002503.1298:03992
03993:+00570:+00153:-00263:002503.1298:03993
03994:+00222:+00036:-00031:002496.2856:03994
03995:-00008:+00325:-00380:002496.2856:03995
03996:-00089:-00008:+00104:002496.2856:03996
03997:+00282:+00119:-00266:002496.2856:03997
03998:+00414:+00099:-00028:002496.2856:03998
03999:+00064:-00029:+00254:002496.2856:03999
04000:-00076:-00058:-00169:002496.2856:04000
04001:-00002:+00079:+00031:002496.2856:04001
04002:+00051:+00260:-00261:002488.3627:04002
04003:+00172:+00085:-00094:002488.3627:04003
04004:+00330:+00299:+00342:002488.3627:04004
04005:-00058:+00057:+00253:002488.3627:04005
04006:-00141:-00037:-00236:002488.3627:04006
04007:+00137:+00076:-00301:002488.3627:04007
04008:+00344:-00292:-00116:002488.3627:04008
04009:+00024:+00021:+00376:002488.3627:04009
04010:-00205:-00014:+00261:002492.9267:04010
04011:+00073:+00265:+00310:002492.9267:04011
04012:+00257:-00195:-00177:002492.9267:04012
04013:+00050:-00139:-00148:002492.9267:04013
04014:-00174:+00390:-00309:002492.9267:04014
04015:-00213:+00172:+00269:002492.9267:04015
04016:+00117:+00320:+00513:002492.9267:04016
04017:+00266:+00288:-00048:002492.9267:04017
04018:+00004:-00021:+00415:002481.1850:04018
04019:-00111:+00160:+00254:002481.1850:04019
04020:-00191:+00009:+00042:002481.1850:04020
04021:-00117:+00222:-00032:002481.1850:04021
04022:+00145:+00099:+00038:002481.1850:04022
04023:+00147:-00135:+00323:002481.1850:04023
04024:-00149:+00006:+00105:002481.1850:04024
04025:-00244:+00336:+00145:002481.1850:04025
04026:-00047:+00306:+00092:002473.4672:04026
04027:+00234:+00235:-00055:002473.4672:04027
04028:+00063:-00054:+00150:002473.4672:04028
04029:-00121:+00144:+00010:002473.4672:04029
04030:-00138:+00033:+00223:002473.4672:04030
04031:+00082:+00167:-00229:002473.4672:04031
04032:+00182:-00019:-00162:002473.4672:04032
04033:+00010:+00011:-00420:002473.4672:04033
04034:-00121:+00021:-00134:002472.9323:04034
04035:-00052:+00063:-00068:002472.9323:04035
04036:+00233:+00067:-00292:002472.9323:04036
04037:+00275:-00017:-00133:002472.9323:04037
04038:+00041:-00075:-00394:002472.9323:04038
04039:-00201:+00004:+00021:002472.9323:04039
04040:+00087:+00270:+00045:002472.9323:04040
04041:+00213:+00118:+00095:002472.9323:04041
04042:+00058:-00154:-00267:002481.2106:04042
04043:-00214:+00273:-00407:002481.2106:04043
04044:-00233:-00022:-00086:002481.2106:04044
04045:-00053:+00205:-00169:002481.2106:04045
04046:+00059:+00103:+00131:002481.2106:04046
04047:-00081:-00151:-00069:002481.2106:04047
04048:-00245:+00123:-00289:002481.2106:04048
04049:-00310:-00013:+00249:002481.2106:04049
04050:-00161:-00005:-00066:002468.5788:04050
04051:+00115:+00142:+00078:002468.5788:04051
04052:+00085:+00081:-00030:002468.5788:04052
04053:-00161:+00065:-00108:002468.5788:04053
04054:-00246:+00053:+00317:002468.5788:04054
04055:-00114:+00002:+00180:002468.5788:04055
04056:+00057:+00144:+00149:002468.5788:04056
04057:+00022:+00067:-00006:002468.5788:04057
04058:-00160:+00199:+00055:002482.9350:04058
04059:-00134:+00135:+00460:002482.9350:04059
04060:-00105:+00072:+00145:002482.9350:04060
04061:+00158:+00090:+00166:002482.9350:04061
04062:-00233:+00055:-00161:002482.9350:04062
04063:-00315:+00091:+00154:002482.9350:04063
04064:-00153:+00160:+00476:002482.9350:04064
04065:-00066:+00022:+00069:002482.9350:04065
04066:+00164:-00005:+00312:002486.2177:04066
04067:-00187:+00070:-00440:002486.2177:04067
04068:-00258:+00004:-00019:002486.2177:04068
04069:-00138:+00243:+00309:002486.2177:04069
04070:+00328:+00039:+00084:002486.2177:04070
04071:+00306:-00017:-00017:002486.2177:04071
04072:-00163:+00191:-00469:002486.2177:04072
04073:-00295:-00155:+00230:002486.2177:04073
04074:+00030:+00232:+00080:002486.2177:04074
04075:+00431:-00021:+00027:002478.4550:04075
04076:+00311:+00206:-00109:002478.4550:04076
04077:-00272:+00017:-00439:002478.4550:04077
04078:-00250:-00058:+00101:002478.4550:04078
04079:+00058:+00250:-00385:002478.4550:04079
04080:+00388:+00023:+00015:002478.4550:04080
04081:-00190:+00188:-00307:002478.4550:04081
04082:-00325:+00129:-00264:002478.4550:04082
04083:-00150:-00072:+00196:002487.9375:04083
04084:+00078:+00050:-00386:002487.9375:04084
04085:+00308:+00152:+00125:002487.9375:04085
04086:-00118:-00025:-00154:002487.9375:04086
04087:-00253:-00035:-00088:002487.9375:04087
04088:-00146:+00000:+00379:002487.9375:04088
04089:+00224:+00057:-00110:002487.9375:04089
04090:+00320:-00005:+00200:002487.9375:04090
04091:-00061:+00209:-00151:002491.2082:04091
04092:-00301:+00021:+00070:002491.2082:04092
04093:-00174:+00207:+00272:002491.2082:04093
04094:+00181:+00121:+00038:002491.2082:04094
04095:+00325:+00082:+00265:002491.2082:04095
04096:-00006:+00248:-00187:002491.2082:04096
04097:-00339:-00091:+00217:002491.2082:04097
04098:-00222:+00191:-00193:002491.2082:04098
04099:+00153:-00025:+00086:002488.3923:04099
04100:+00060:+00172:+00157:002488.3923:04100
04101:-00085:+00084:-00140:002488.3923:04101
04102:-00290:-00021:+00162:002488.3923:04102
04103:-00156:+00177:-00160:002488.3923:04103
04104:+00005:-00016:+00022:002488.3923:04104
04105:+00073:+00107:+00201:002488.3923:04105
04106:+00003:+00016:-00104:002488.3923:04106
04107:-00177:-00157:+00089:002503.1596:04107
04108:-00085:-00003:-00492:002503.1596:04108
04109:+00113:-00073:+00035:002503.1596:04109
04110:+00173:+00041:-00228:002503.1596:04110
04111:-00102:-00118:-00379:002503.1596:04111
04112:-00106:-00224:-00043:002503.1596:04112
04113:+00050:-00227:-00680:002503.1596:04113
04114:+00101:-00197:-00309:002503.1596:04114
04115:+00033:-00111:-00510:002516.6904:04115
04116:-00180:-00192:-00807:002516.6904:04116
04117:+00018:+00022:-00717:002516.6904:04117
04118:+00172:-00200:-00648:002516.6904:04118
04119:+00132:+00096:-00480:002516.6904:04119
04120:-00279:+00198:-00771:002516.6904:04120
04121:-00694:-00240:-00271:002516.6904:04121
04122:+00307:+00079:-00380:002516.6904:04122
04123:+00800:+00140:+00039:002508.5598:04123
04124:+00465:+00156:+00195:002508.5598:04124
04125:-00006:-00147:-00142:002508.5598:04125
04126:-00626:-00274:-00097:002508.5598:04126
04127:-00334:-00053:-00104:002508.5598:04127
04128:-00134:+00001:+00256:002508.5598:04128
04129:+00080:+00267:+00339:002508.5598:04129
04130:+00279:+00295:+00172:002518.5390:04130
04131:+00279:+00246:+00449:002518.5390:04131
04132:+00003:+00345:+00212:002518.5390:04132
04133:-00092:+00227:+00340:002518.5390:04133
04134:-00287:+00133:+00301:002518.5390:04134
04135:-00390:+00193:+00212:002518.5390:04135
04136:-00315:-00018:+00364:002518.5390:04136
04137:+00074:+00003:+00169:002518.5390:04137
04138:+00290:-00008:+00352:002521.9135:04138
04139:-00073:-00141:+00185:002521.9135:04139
04140:-00584:-00041:+00217:002521.9135:04140
04141:+00172:-00070:+00128:002521.9135:04141
04142:+00379:+00030:+00070:002521.9135:04142
04143:+00020:+00035:+00104:002521.9135:04143
04144:-00323:+00152:-00012:002521.9135:04144
04145:-00036:+00159:+00202:002521.9135:04145
04146:+00334:+00076:+00136:002513.7280:04146
04147:+00277:+00191:+00203:002513.7280:04147
04148:+00008:+00002:+00079:002513.7280:04148
04149:+00084:+00240:-00022:002513.7280:04149
04150:+00078:+00042:-00021:002513.7280:04150
04151:+00024:+00202:-00063:002513.7280:04151
04152:+00141:+00048:+00073:002513.7280:04152
04153:+00282:-00133:-00044:002513.7280:04153
04154:-00056:+00101:+00104:002518.5541:04154
04155:-00162:-00146:+00058:002518.5541:04155
04156:-00019:+00180:-00128:002518.5541:04156
04157:+00331:+00351:-00104:002518.5541:04157
04158:+00196:+00187:-00515:002518.5541:04158
04159:-00275:+00296:+00005:002518.5541:04159
04160:+00016:+00114:+00020:002518.5541:04160
04161:+00326:+00192:-00263:002518.5541:04161
04162:+00282:+00236:-00533:002511.6235:04162
04163:+00116:-00309:-00328:002511.6235:04163
04164:-00224:-00258:-00087:002511.6235:04164
04165:+00137:+00142:-00027:002511.6235:04165
04166:+00391:-00550:+00157:002511.6235:04166
04167:+00371:+00294:-00769:002511.6235:04167
04168:+00300:-00223:+00151:002511.6235:04168
04169:+00123:-00142:-00116:002511.6235:04169
04170:+00135:+00181:-00097:002493.4589:04170
04171:+00173:+00096:+00122:002493.4589:04171
04172:+00448:+00173:-00342:002493.4589:04172
04173:+00107:-00355:+00225:002493.4589:04173
04174:-00390:+00166:-00260:002493.4589:04174
04175:+00034:+00301:+00299:002493.4589:04175
04176:+00382:+00112:+00127:002493.4589:04176
04177:+00277:+00099:+00262:002493.4589:04177
04178:-00362:-00206:+00387:002487.9484:04178
04179:-00081:+00119:+00244:002487.9484:04179
04180:+00149:+00049:+00266:002487.9484:04180
04181:+00108:+00262:-00006:002487.9484:04181
04182:-00063:-00004:+00134:002487.9484:04182
04183:-00365:+00256:+00580:002487.9484:04183
04184:-00058:+00166:+00541:002487.9484:04184
04185:+00301:+00103:+00661:002487.9484:04185
04186:+00168:+00152:+00009:002481.2253:04186
04187:-00076:+00020:+00168:002481.2253:04187
04188:-00165:+00292:+00394:002481.2253:04188
04189:+00142:+00240:+00450:002481.2253:04189
04190:+00153:+00350:+00241:002481.2253:04190
04191:+00131:+00090:-00146:002481.2253:04191
04192:-00089:-00065:+00162:002481.2253:04192
04193:-00233:-00021:-00184:002481.2253:04193
04194:-00128:+00292:+00089:002481.2253:04194
04195:+00172:+00338:-00107:002463.6235:04195
04196:+00270:-00179:-00122:002463.6235:04196
04197:-00112:-00335:-00183:002463.6235:04197
04198:-00188:-00260:-00476:002463.6235:04198
04199:-00102:+00395:-00067:002463.6235:04199
04200:+00001:+00333:-00065:002463.6235:04200
04201:+00176:+00280:+00097:002463.6235:04201
04202:+00204:-00120:-00422:002463.6235:04202
04203:-00159:-00254:-00390:002467.9208:04203
04204:-00031:+00280:-00105:002467.9208:04204
04205:+00283:+00219:-00158:002467.9208:04205
04206:+00063:+00107:+00133:002467.9208:04206
04207:-00031:-00108:-00287:002467.9208:04207
04208:-00129:+00017:-00259:002467.9208:04208
04209:-00017:-00008:+00178:002467.9208:04209
04210:+00190:+00153:-00264:002467.9208:04210
04211:-00061:+00361:+00066:002471.1911:04211
04212:-00315:+00080:-00047:002471.1911:04212
04213:-00267:+00010:-00117:002471.1911:04213
04214:+00049:+00017:+00256:002471.1911:04214
04215:-00028:+00159:-00057:002471.1911:04215
04216:-00090:+00169:+00350:002471.1911:04216
04217:-00261:+00037:-00263:002471.1911:04217
04218:-00190:+00116:+00213:002471.1911:04218
04219:-00056:+00018:+00425:002468.5246:04219
04220:+00040:+00084:-00125:002468.5246:04220
04221:+00002:+00133:+00468:002468.5246:04221
04222:-00299:-00063:-00133:002468.5246:04222
04223:-00173:+00144:+00196:002468.5246:04223
04224:+00037:+00008:+00532:002468.5246:04224
04225:-00014:+00070:+00029:002468.5246:04225
04226:-00070:+00136:+00116:002468.5246:04226
04227:-00334:+00106:-00148:002472.9504:04227
04228:-00207:+00199:+00106:002472.9504:04228
04229:+00160:+00141:+00196:002472.9504:04229
04230:-00007:+00166:+00060:002472.9504:04230
04231:-00189:+00043:+00155:002472.9504:04231
04232:-00288:+00013:-00207:002472.9504:04232
04233:+00138:+00183:+00067:002472.9504:04233
04234:+00148:-00056:-00289:002472.9504:04234
04235:-00172:+00120:+00016:002486.2509:04235
04236:-00133:-00104:-00005:002486.2509:04236
04237:-00095:-00198:-00390:002486.2509:04237
04238:+00054:+00096:+00097:002486.2509:04238
04239:+00139:+00004:-00298:002486.2509:04239
04240:-00019:+00013:-00115:002486.2509:04240
04241:-00315:+00135:-00316:002486.2509:04241
04242:-00200:-00036:-00043:002486.2509:04242
04243:+00312:+00031:+00282:002478.4770:04243
04244:+00208:-00107:-00388:002478.4770:04244
04245:-00004:+00183:-00110:002478.4770:04245
04246:-00299:+00205:-00253:002478.4770:04246
04247:-00238:+00003:-00049:002478.4770:04247
04248:+00208:-00075:+00354:002478.4770:04248
04249:+00177:+00072:-00242:002478.4770:04249
04250:+00031:-00163:+00212:002478.4770:04250
04251:-00401:+00191:-00603:002482.9423:04251
04252:+00053:-00103:+00158:002482.9423:04252
04253:+00298:+00116:-00326:002482.9423:04253
04254:+00154:+00105:-00199:002482.9423:04254
04255:-00286:+00180:+00054:002482.9423:04255
04256:-00375:+00145:-00539:002482.9423:04256
04257:+00065:-00109:+00503:002482.9423:04257
04258:+00197:+00022:-00259:002482.9423:04258
04259:+00157:+00099:-00057:002496.3078:04259
04260:-00272:+00210:-00020:002496.3078:04260
04261:-00272:-00195:+00341:002496.3078:04261
04262:+00111:+00181:+00439:002496.3078:04262
04263:+00171:+00118:-00097:002496.3078:04263
04264:+00048:+00147:-00223:002496.3078:04264
04265:-00225:+00035:+00140:002496.3078:04265
04266:-00385:+00087:+00108:002496.3078:04266
04267:-00014:+00051:+00178:002493.4516:04267
04268:+00040:+00100:-00108:002493.4516:04268
04269:-00154:-00087:+00343:002493.4516:04269
04270:-00189:+00069:-00234:002493.4516:04270
04271:+00002:+00024:-00136:002493.4516:04271
04272:+00021:+00045:-00022:002493.4516:04272
04273:+00009:-00087:-00405:002493.4516:04273
04274:+00003:+00076:-00253:002493.4516:04274
04275:-00088:+00082:-00432:002508.2739:04275
04276:+00064:-00193:-00325:002508.2739:04276
04277:+00124:+00005:-00725:002508.2739:04277
04278:+00206:-00070:-00669:002508.2739:04278
04279:+00149:-00023:-00285:002508.2739:04279
04280:-00089:+00224:-00449:002508.2739:04280
04281:-00155:+00048:-00060:002508.2739:04281
04282:+00273:-00043:-00469:002508.2739:04282
04283:+00173:-00135:-00611:002511.8229:04283
04284:-00204:-00035:-00278:002511.8229:04284
04285:-00430:+00128:-00208:002511.8229:04285
04286:+00058:+00140:-00161:002511.8229:04286
04287:+00238:-00243:-00066:002511.8229:04287
04288:-00014:+00148:-00068:002511.8229:04288
04289:-00273:-00003:-00040:002511.8229:04289
04290:-00148:+00619:-00097:002511.8229:04290
04291:+00034:+00442:+00354:002508.8325:04291
04292:+00162:+00038:+00117:002508.8325:04292
04293:+00031:+00417:+00171:002508.8325:04293
04294:-00220:-00074:+00342:002508.8325:04294
04295:-00173:+00352:-00054:002508.8325:04295
04296:+00165:-00103:+00495:002508.8325:04296
04297:+00021:-00113:+00230:002508.8325:04297
04298:-00240:+00074:+00318:002508.8325:04298
04299:-00139:-00133:+00165:002513.5524:04299
04300:+00278:+00182:+00023:002513.5524:04300
04301:+00055:+00018:+00391:002513.5524:04301
04302:-00142:-00009:+00065:002513.5524:04302
04303:-00049:-00016:+00211:002513.5524:04303
04304:-00140:+00210:+00120:002513.5524:04304
04305:+00019:+00131:+00223:002513.5524:04305
04306:+00361:+00227:+00485:002513.5524:04306
04307:+00297:+00282:+00319:002506.5549:04307
04308:+00078:+00191:+00158:002506.5549:04308
04309:-00285:+00259:-00008:002506.5549:04309
04310:-00169:+00290:+00167:002506.5549:04310
04311:+00343:+00237:+00262:002506.5549:04311
04312:+00126:+00219:-00082:002506.5549:04312
04313:-00160:-00246:+00120:002506.5549:04313
04314:+00031:+00070:-00006:002506.5549:04314
04315:+00267:-00133:+00112:002483.5107:04315
04316:+00073:+00210:-00187:002483.5107:04316
04317:-00291:+00346:-00585:002483.5107:04317
04318:-00317:-00584:-00032:002483.5107:04318
04319:+00311:-00015:-00342:002483.5107:04319
04320:+00431:-00029:-00568:002483.5107:04320
04321:+00178:+00235:-00034:002483.5107:04321
04322:-00050:+00149:-00264:002483.5107:04322
04323:-00119:+00177:-00543:002488.0297:04323
04324:-00065:-00503:+00045:002488.0297:04324
04325:+00434:-00121:-00409:002488.0297:04325
04326:+00440:+00193:-00528:002488.0297:04326
04327:+00064:+00150:-00123:002488.0297:04327
04328:-00166:+00096:-00219:002488.0297:04328
04329:-00017:+00002:-00246:002488.0297:04329
04330:+00430:-00167:+00226:002488.0297:04330
04331:+00265:+00145:-00188:002476.2893:04331
04332:+00087:+00211:-00311:002476.2893:04332
04333:-00107:-00045:-00093:002476.2893:04333
04334:+00115:+00372:-00237:002476.2893:04334
04335:+00394:-00025:+00510:002476.2893:04335
04336:+00017:+00227:+00070:002476.2893:04336
04337:-00045:+00310:+00495:002476.2893:04337
04338:-00289:+00039:+00053:002476.2893:04338
04339:+00101:+00101:-00089:002463.6560:04339
04340:+00335:+00072:+00695:002463.6560:04340
04341:-00220:+00140:+00135:002463.6560:04341
04342:-00347:+00027:+00524:002463.6560:04342
04343:-00175:-00049:+00243:002463.6560:04343
04344:+00174:+00214:-00041:002463.6560:04344
04345:+00273:-00038:+00222:002463.6560:04345
04346:-00067:+00122:+00186:002463.6560:04346
04347:-00059:+00084:+00461:002463.0383:04347
04348:-00091:+00020:+00204:002463.0383:04348
04349:+00097:+00070:-00050:002463.0383:04349
04350:+00146:+00126:-00015:002463.0383:04350
04351:+00031:+00312:+00201:002463.0383:04351
04352:-00151:+00119:+00219:002463.0383:04352
04353:-00266:+00263:+00007:002463.0383:04353
04354:+00038:+00205:+00126:002463.0383:04354
04355:+00230:+00045:+00029:002456.5031:04355
04356:-00081:+00169:-00187:002456.5031:04356
04357:-00312:+00341:+00216:002456.5031:04357
04358:+00000:+00002:+00050:002456.5031:04358
04359:+00262:+00079:-00160:002456.5031:04359
04360:+00053:+00030:-00073:002456.5031:04360
04361:-00205:+00039:-00311:002456.5031:04361
04362:-00225:+00067:-00131:002456.5031:04362
04363:+00028:+00285:-00283:002456.5031:04363
04364:+00191:+00156:-00036:002449.1457:04364
04365:+00096:-00255:-00306:002449.1457:04365
04366:+00112:-00057:-00404:002449.1457:04366
04367:+00014:+00135:-00006:002449.1457:04367
04368:-00076:+00212:-00296:002449.1457:04368
04369:+00026:+00141:+00012:002449.1457:04369
04370:+00125:-00218:+00032:002449.1457:04370
04371:-00048:+00212:-00204:002449.1457:04371
04372:-00168:-00140:+00367:002458.3305:04372
04373:-00032:+00188:-00214:002458.3305:04373
04374:+00109:+00238:-00008:002458.3305:04374
04375:-00079:-00140:-00156:002458.3305:04375
04376:-00339:-00004:-00262:002458.3305:04376
04377:-00296:-00118:+00493:002458.3305:04377
04378:-00033:+00273:+00231:002458.3305:04378
04379:+00251:+00313:+00080:002458.3305:04379
04380:-00208:+00253:+00278:002461.5986:04380
04381:-00494:-00050:-00096:002461.5986:04381
04382:-00021:+00131:+00406:002461.5986:04382
04383:+00026:+00057:+00113:002461.5986:04383
04384:+00091:+00270:+00108:002461.5986:04384
04385:-00079:+00080:+00194:002461.5986:04385
04386:-00107:+00071:+00155:002461.5986:04386
04387:-00159:+00100:+00432:002461.5986:04387
04388:-00005:+00076:+00049:002463.8862:04388
04389:+00119:+00152:+00160:002463.8862:04389
04390:-00023:+00193:-00074:002463.8862:04390
04391:-00279:+00149:+00124:002463.8862:04391
04392:-00244:+00200:+00290:002463.8862:04392
04393:+00243:+00106:+00006:002463.8862:04393
04394:+00282:+00211:+00139:002463.8862:04394
04395:-00211:+00023:-00028:002463.8862:04395
04396:-00260:+00117:-00068:002473.1657:04396
04397:+00011:+00103:+00082:002473.1657:04397
04398:+00301:+00090:-00203:002473.1657:04398
04399:-00045:+00051:+00126:002473.1657:04399
04400:-00270:+00077:+00044:002473.1657:04400
04401:-00169:-00066:-00322:002473.1657:04401
04402:+00139:-00029:+00260:002473.1657:04402
04403:+00349:+00226:-00304:002473.1657:04403
04404:-00026:-00083:-00054:002491.4558:04404
04405:-00156:+00154:-00556:002491.4558:04405
04406:-00188:+00063:-00195:002491.4558:04406
04407:+00161:+00183:+00175:002491.4558:04407
04408:+00286:+00225:-00457:002491.4558:04408
04409:+00007:-00013:+00242:002491.4558:04409
04410:-00241:-00010:-00332:002491.4558:04410
04411:-00197:-00010:-00076:002491.4558:04411
04412:+00193:+00025:-00049:002483.6386:04412
04413:+00289:+00063:+00077:002483.6386:04413
04414:-00008:+00269:+00221:002483.6386:04414
04415:-00252:+00031:-00226:002483.6386:04415
04416:-00309:+00152:-00207:002483.6386:04416
04417:+00083:-00103:+00136:002483.6386:04417
04418:+00239:+00196:+00014:002483.6386:04418
04419:+00114:+00078:+00328:002483.6386:04419
04420:-00239:-00013:-00127:002503.3989:04420
04421:-00089:+00049:+00133:002503.3989:04421
04422:+00045:+00010:+00296:002503.3989:04422
04423:+00043:+00165:+00242:002503.3989:04423
04424:-00027:+00102:+00075:002503.3989:04424
04425:-00266:-00083:-00287:002503.3989:04425
04426:+00081:+00199:+00225:002503.3989:04426
04427:+00179:+00008:+00264:002503.3989:04427
04428:-00081:-00070:+00005:002516.9433:04428
04429:-00233:+00193:+00025:002516.9433:04429
04430:-00240:-00058:+00104:002516.9433:04430
04431:+00146:+00054:-00020:002516.9433:04431
04432:+00167:-00128:-00245:002516.9433:04432
04433:-00211:+00057:-00546:002516.9433:04433
04434:-00273:+00050:-00303:002516.9433:04434
04435:-00171:+00042:-00149:002516.9433:04435
04436:+00158:-00254:-00125:002513.9082:04436
04437:+00035:+00186:-00433:002513.9082:04437
04438:-00224:-00244:-00618:002513.9082:04438
04439:-00046:+00132:-00498:002513.9082:04439
04440:+00094:-00048:-00482:002513.9082:04440
04441:+00064:-00210:-00543:002513.9082:04441
04442:+00081:+00221:-00471:002513.9082:04442
04443:+00042:-00143:-00264:002513.9082:04443
04444:-00047:-00091:-00343:002518.7434:04444
04445:-00219:-00231:-00299:002518.7434:04445
04446:-00061:-00245:-00506:002518.7434:04446
04447:+00343:+00057:-00226:002518.7434:04447
04448:+00300:+00016:-00285:002518.7434:04448
04449:-00164:+00015:-00036:002518.7434:04449
04450:-00177:+00285:-00109:002518.7434:04450
04451:+00015:+00459:+00191:002518.7434:04451
04452:-00096:+00152:+00108:002527.2314:04452
04453:-00422:+00437:-00135:002527.2314:04453
04454:-00408:+00258:+00180:002527.2314:04454
04455:+00108:+00114:-00016:002527.2314:04455
04456:+00379:+00101:+00268:002527.2314:04456
04457:+00048:-00120:+00021:002527.2314:04457
04458:-00425:-00109:-00020:002527.2314:04458
04459:-00366:-00194:+00192:002527.2314:04459
04460:+00028:-00245:+00199:002529.3381:04460
04461:+00103:+00009:-00036:002529.3381:04461
04462:-00047:-00007:-00043:002529.3381:04462
04463:-00238:+00062:+00111:002529.3381:04463
04464:-00001:+00276:+00036:002529.3381:04464
04465:+00088:+00340:+00228:002529.3381:04465
04466:+00122:+00157:+00169:002529.3381:04466
04467:-00078:+00155:+00070:002529.3381:04467
04468:-00186:-00071:+00212:002534.2390:04468
04469:+00188:+00083:-00024:002534.2390:04469
04470:+00380:-00085:+00257:002534.2390:04470
04471:-00005:+00146:+00036:002534.2390:04471
04472:-00459:-00259:+00331:002534.2390:04472
04473:-00315:-00065:+00090:002534.2390:04473
04474:+00449:+00323:-00012:002534.2390:04474
04475:+00414:+00095:+00332:002534.2390:04475
04476:+00040:+00250:-00181:002537.6350:04476
04477:-00239:+00157:+00069:002537.6350:04477
04478:-00160:+00268:-00039:002537.6350:04478
04479:+00354:+00184:-00109:002537.6350:04479
04480:+00330:+00016:-00161:002537.6350:04480
04481:+00027:+00158:-00286:002537.6350:04481
04482:-00256:+00024:-00107:002537.6350:04482
04483:-00011:+00113:-00191:002537.6350:04483
04484:+00232:+00203:+00141:002524.1699:04484
04485:+00389:-00209:-00091:002524.1699:04485
04486:+00232:-00077:-00439:002524.1699:04486
04487:-00209:+00003:-00468:002524.1699:04487
04488:+00175:+00136:-00061:002524.1699:04488
04489:+00383:-00035:-00126:002524.1699:04489
04490:+00536:+00045:+00054:002524.1699:04490
04491:-00037:-00103:-00001:002518.7473:04491
04492:-00028:+00066:+00074:002518.7473:04492
04493:+00193:-00007:+00024:002518.7473:04493
04494:+00139:+00243:-00094:002518.7473:04494
04495:+00150:+00401:-00053:002518.7473:04495
04496:-00001:+00099:-00056:002518.7473:04496
04497:+00028:+00073:-00117:002518.7473:04497
04498:+00129:-00194:+00365:002518.7473:04498
04499:+00282:-00012:+00266:002506.6711:04499
04500:+00195:-00076:+00429:002506.6711:04500
04501:-00301:+00131:-00181:002506.6711:04501
04502:-00091:+00042:+00056:002506.6711:04502
04503:+00190:+00072:+00596:002506.6711:04503
04504:+00391:+00018:+00358:002506.6711:04504
04505:+00075:+00037:+00408:002506.6711:04505
04506:-00402:+00376:-00037:002506.6711:04506
04507:+00076:+00236:+00133:002493.6323:04507
04508:+00289:+00469:-00095:002493.6323:04508
04509:+00068:+00011:+00325:002493.6323:04509
04510:-00123:-00096:+00362:002493.6323:04510
04511:-00202:+00348:+00279:002493.6323:04511
04512:+00097:+00131:+00108:002493.6323:04512
04513:+00126:+00316:-00211:002493.6323:04513
04514:+00117:+00177:+00085:002493.6323:04514
04515:+00050:+00054:+00271:002493.6323:04515
04516:-00122:+00192:+00005:002488.1555:04516
04517:-00090:+00077:+00084:002488.1555:04517
04518:+00108:+00153:-00450:002488.1555:04518
04519:+00131:+00223:-00056:002488.1555:04519
04520:-00025:+00248:+00041:002488.1555:04520
04521:-00164:+00094:-00070:002488.1555:04521
04522:+00004:-00054:+00090:002488.1555:04522
04523:+00162:+00060:-00346:002488.1555:04523
04524:-00189:+00018:-00060:002481.3576:04524
04525:-00293:+00255:-00161:002481.3576:04525
04526:+00004:+00043:-00181:002481.3576:04526
04527:+00181:+00238:-00194:002481.3576:04527
04528:+00053:-00136:-00239:002481.3576:04528
04529:-00265:-00187:-00221:002481.3576:04529
04530:-00246:+00051:-00269:002481.3576:04530
04531:+00190:+00158:+00022:002481.3576:04531
04532:+00020:-00092:-00163:002468.6186:04532
04533:-00021:+00005:-00133:002468.6186:04533
04534:-00064:-00097:-00026:002468.6186:04534
04535:-00087:-00043:+00014:002468.6186:04535
04536:+00009:+00155:+00070:002468.6186:04536
04537:-00040:+00014:-00116:002468.6186:04537
04538:-00005:-00109:+00013:002468.6186:04538
04539:-00034:-00183:-00008:002468.6186:04539
04540:-00136:-00011:+00019:002472.9248:04540
04541:-00109:+00190:+00127:002472.9248:04541
04542:+00070:+00208:+00017:002472.9248:04542
04543:-00329:+00310:+00024:002472.9248:04543
04544:-00449:+00273:+00159:002472.9248:04544
04545:-00198:+00086:+00059:002472.9248:04545
04546:+00096:+00227:+00331:002472.9248:04546
04547:+00212:+00068:-00075:002472.9248:04547
04548:-00161:+00185:+00186:002476.2053:04548
04549:-00296:+00169:-00038:002476.2053:04549
04550:-00245:+00100:+00086:002476.2053:04550
04551:+00124:+00169:+00264:002476.2053:04551
04552:+00173:-00022:-00067:002476.2053:04552
04553:+00083:+00174:+00230:002476.2053:04553
04554:-00090:+00001:-00149:002476.2053:04554
04555:-00318:+00094:+00010:002476.2053:04555
04556:-00027:+00248:+00070:002478.4550:04556
04557:+00029:+00132:-00021:002478.4550:04557
04558:+00001:+00185:+00322:002478.4550:04558
04559:-00102:-00020:-00119:002478.4550:04559
04560:-00026:+00196:+00106:002478.4550:04560
04561:+00059:+00201:-00119:002478.4550:04561
04562:-00160:+00070:+00059:002478.4550:04562
04563:-00153:+00069:+00202:002478.4550:04563
04564:-00143:-00094:-00175:002482.9606:04564
04565:-00001:-00022:+00271:002482.9606:04565
04566:+00222:+00167:-00196:002482.9606:04566
04567:+00093:+00099:-00053:002482.9606:04567
04568:+00002:+00041:-00336:002482.9606:04568
04569:-00200:+00110:-00139:002482.9606:04569
04570:+00202:+00088:+00285:002482.9606:04570
04571:+00312:+00152:-00442:002482.9606:04571
04572:+00019:-00052:-00001:002491.2636:04572
04573:-00134:+00039:-00454:002491.2636:04573
04574:-00117:+00047:-00105:002491.2636:04574
04575:+00235:+00112:+00188:002491.2636:04575
04576:+00297:-00018:-00128:002491.2636:04576
04577:-00072:+00053:+00071:002491.2636:04577
04578:-00222:-00152:-00244:002491.2636:04578
04579:-00135:+00081:-00098:002491.2636:04579
04580:+00029:+00012:+00275:002498.4650:04580
04581:+00096:+00052:-00084:002498.4650:04581
04582:-00004:+00216:+00193:002498.4650:04582
04583:-00150:+00028:-00053:002498.4650:04583
04584:-00154:+00037:-00002:002498.4650:04584
04585:-00151:+00219:+00091:002498.4650:04585
04586:+00110:+00038:+00215:002498.4650:04586
04587:+00254:+00118:+00033:002498.4650:04587
04588:+00061:+00029:+00066:002503.0959:04588
04589:-00309:-00060:-00017:002503.0959:04589
04590:-00176:+00070:+00137:002503.0959:04590
04591:+00068:+00103:+00247:002503.0959:04591
04592:+00095:+00078:-00256:002503.0959:04592
04593:-00227:+00112:-00114:002503.0959:04593
04594:-00151:+00072:+00173:002503.0959:04594
04595:-00049:+00044:-00111:002503.0959:04595
04596:-00003:+00019:-00003:002516.7016:04596
04597:-00183:-00047:-00175:002516.7016:04597
04598:-00328:+00116:+00086:002516.7016:04598
04599:-00098:+00057:+00050:002516.7016:04599
04600:+00212:-00055:-00069:002516.7016:04600
04601:+00149:-00179:-00024:002516.7016:04601
04602:-00274:-00308:-00564:002516.7016:04602
04603:-00461:-00032:-00339:002516.7016:04603
04604:-00249:-00168:+00056:002513.6079:04604
04605:+00344:-00204:-00637:002513.6079:04605
04606:+00281:-00120:-00636:002513.6079:04606
04607:-00227:-00121:-00535:002513.6079:04607
04608:-00075:-00225:-00420:002513.6079:04608
04609:+00071:+00209:-00689:002513.6079:04609
04610:+00104:-00130:-00165:002513.6079:04610
04611:+00136:+00158:-00577:002513.6079:04611
04612:+00145:+00018:-00310:002528.8234:04612
04613:+00048:-00025:+00014:002528.8234:04613
04614:+00031:+00105:-00528:002528.8234:04614
04615:-00041:+00258:-00020:002528.8234:04615
04616:-00180:-00059:-00256:002528.8234:04616
04617:-00280:-00034:+00089:002528.8234:04617
04618:-00126:-00126:+00293:002528.8234:04618
04619:+00237:-00153:-00176:002528.8234:04619
04620:+00199:+00064:+00120:002537.4890:04620
04621:-00479:-00241:+00050:002537.4890:04621
04622:-00616:+00305:+00028:002537.4890:04622
04623:-00190:+00353:+00383:002537.4890:04623
04624:+00138:+00277:+00063:002537.4890:04624
04625:+00079:+00397:+00058:002537.4890:04625
04626:-00281:+00046:+00078:002537.4890:04626
04627:-00066:+00222:+00180:002537.4890:04627
04628:+00227:+00068:+00296:002529.1218:04628
04629:+00281:-00234:-00192:002529.1218:04629
04630:+00174:+00011:-00003:002529.1218:04630
04631:-00145:-00353:+00215:002529.1218:04631
04632:+00219:+00058:+00005:002529.1218:04632
04633:+00315:-00018:+00113:002529.1218:04633
04634:+00104:-00031:+00110:002529.1218:04634
04635:-00221:+00154:+00139:002539.3771:04635
04636:-00115:+00123:-00097:002539.3771:04636
04637:+00220:+00244:+00060:002539.3771:04637
04638:+00167:+00356:+00116:002539.3771:04638
04639:-00058:+00122:+00132:002539.3771:04639
04640:-00288:+00291:+00097:002539.3771:04640
04641:-00132:+00099:+00118:002539.3771:04641
04642:+00146:+00088:+00039:002539.3771:04642
04643:-00007:+00085:+00099:002547.8688:04643
04644:-00047:-00016:+00031:002547.8688:04644
04645:-00098:+00002:+00150:002547.8688:04645
04646:+00156:-00005:+00187:002547.8688:04646
04647:+00287:-00061:+00075:002547.8688:04647
04648:+00383:+00267:+00186:002547.8688:04648
04649:+00254:+00328:+00090:002547.8688:04649
04650:+00042:+00585:-00177:002547.8688:04650
04651:+00058:+00030:+00084:002529.1064:04651
04652:+00161:+00285:-00308:002529.1064:04652
04653:+00286:-00016:+00211:002529.1064:04653
04654:-00083:-00156:-00167:002529.1064:04654
04655:-00138:+00047:+00057:002529.1064:04655
04656:+00323:-00032:-00058:002529.1064:04656
04657:+00407:-00125:-00124:002529.1064:04657
04658:+00150:+00366:-00037:002529.1064:04658
04659:-00338:-00094:-00081:002534.1389:04659
04660:-00246:+00497:-00131:002534.1389:04660
04661:+00551:+00103:-00071:002534.1389:04661
04662:+00282:-00238:-00085:002534.1389:04662
04663:+00011:+00306:-00066:002534.1389:04663
04664:-00151:-00152:+00090:002534.1389:04664
04665:+00188:+00120:-00499:002534.1389:04665
04666:+00483:-00077:+00265:002534.1389:04666
04667:+00108:-00071:+00096:002521.9250:04667
04668:-00047:-00022:+00143:002521.9250:04668
04669:+00037:+00086:+00092:002521.9250:04669
04670:+00180:+00075:-00360:002521.9250:04670
04671:+00220:-00011:+00027:002521.9250:04671
04672:+00009:+00173:+00291:002521.9250:04672
04673:-00025:+00045:+00152:002521.9250:04673
04674:-00099:-00118:+00135:002521.9250:04674
04675:-00125:+00092:-00230:002503.5395:04675
04676:-00028:+00017:+00008:002503.5395:04676
04677:-00079:+00128:+00164:002503.5395:04677
04678:-00045:+00008:-00149:002503.5395:04678
04679:+00004:+00111:-00041:002503.5395:04679
04680:-00009:+00185:+00246:002503.5395:04680
04681:+00131:+00133:-00004:002503.5395:04681
04682:+00179:+00172:+00037:002503.5395:04682
04683:-00151:+00206:+00110:002503.1855:04683
04684:-00063:+00267:+00261:002503.1855:04684
04685:+00191:+00213:-00072:002503.1855:04685
04686:+00232:+00041:-00192:002503.1855:04686
04687:-00030:+00144:-00137:002503.1855:04687
04688:-00370:+00165:+00163:002503.1855:04688
04689:-00034:+00124:+00359:002503.1855:04689
04690:+00098:+00074:+00244:002503.1855:04690
04691:-00226:-00060:-00273:002491.2451:04691
04692:-00116:+00058:-00080:002491.2451:04692
04693:-00127:+00001:-00058:002491.2451:04693
04694:-00078:+00189:+00134:002491.2451:04694
04695:+00013:+00119:+00108:002491.2451:04695
04696:-00169:+00025:-00203:002491.2451:04696
04697:-00230:+00126:-00073:002491.2451:04697
04698:-00081:+00057:-00061:002491.2451:04698
04699:+00145:-00011:+00084:002473.5397:04699
04700:+00102:-00209:+00099:002473.5397:04700
04701:-00058:+00104:-00082:002473.5397:04701
04702:-00205:+00168:-00136:002473.5397:04702
04703:+00046:+00065:+00030:002473.5397:04703
04704:+00192:+00041:+00106:002473.5397:04704
04705:+00222:+00034:+00039:002473.5397:04705
04706:-00068:+00053:+00054:002473.5397:04706
04707:-00411:+00286:-00046:002477.9492:04707
04708:-00020:+00223:+00007:002477.9492:04708
04709:+00140:+00154:-00288:002477.9492:04709
04710:-00125:-00071:-00002:002477.9492:04710
04711:-00274:+00016:+00023:002477.9492:04711
04712:-00314:+00002:+00102:002477.9492:04712
04713:-00091:+00105:-00241:002477.9492:04713
04714:+00080:-00015:-00076:002477.9492:04714
04715:+00148:+00016:+00184:002486.2619:04715
04716:-00071:+00191:+00118:002486.2619:04716
04717:-00257:-00010:+00206:002486.2619:04717
04718:-00231:+00108:-00226:002486.2619:04718
04719:+00251:+00065:-00102:002486.2619:04719
04720:+00284:+00089:-00185:002486.2619:04720
04721:-00136:+00227:-00072:002486.2619:04721
04722:-00195:+00223:+00042:002486.2619:04722
04723:-00009:+00200:-00239:002483.4411:04723
04724:+00303:+00178:+00094:002483.4411:04724
04725:-00116:+00056:-00042:002483.4411:04725
04726:-00311:+00049:+00009:002483.4411:04726
04727:-00178:+00084:+00111:002483.4411:04727
04728:+00023:+00050:+00137:002483.4411:04728
04729:+00287:+00117:+00146:002483.4411:04729
04730:-00080:+00076:-00062:002483.4411:04730
04731:-00234:+00123:-00011:002482.8984:04731
04732:-00132:+00030:+00233:002482.8984:04732
04733:+00250:+00090:+00043:002482.8984:04733
04734:+00331:+00126:+00222:002482.8984:04734
04735:-00034:+00074:+00004:002482.8984:04735
04736:-00184:-00027:+00098:002482.8984:04736
04737:-00047:+00085:+00251:002482.8984:04737
04738:+00252:-00001:+00086:002482.8984:04738
04739:+00269:+00062:+00030:002496.2707:04739
04740:-00125:+00012:-00146:002496.2707:04740
04741:-00277:+00045:+00153:002496.2707:04741
04742:-00039:+00154:-00008:002496.2707:04742
04743:+00149:+00069:-00038:002496.2707:04743
04744:-00174:+00133:+00116:002496.2707:04744
04745:-00179:+00264:-00023:002496.2707:04745
04746:-00154:+00038:-00037:002496.2707:04746
04747:-00150:+00202:+00208:002493.4038:04747
04748:+00064:+00065:+00165:002493.4038:04748
04749:+00097:+00116:+00018:002493.4038:04749
04750:-00100:+00285:-00090:002493.4038:04750
04751:-00345:-00146:-00021:002493.4038:04751
04752:+00042:+00191:-00270:002493.4038:04752
04753:+00201:+00225:+00103:002493.4038:04753
04754:-00075:-00180:-00027:002493.4038:04754
04755:-00218:+00036:-00364:002503.1186:04755
04756:-00263:+00008:-00184:002503.1186:04756
04757:-00104:+00038:-00242:002503.1186:04757
04758:+00046:+00105:-00188:002503.1186:04758
04759:+00067:-00200:-00110:002503.1186:04759
04760:-00101:-00120:-00335:002503.1186:04760
04761:-00238:-00139:-00648:002503.1186:04761
04762:-00220:-00184:-00761:002503.1186:04762
04763:+00078:+00070:-00353:002511.5861:04763
04764:+00139:-00054:-00240:002511.5861:04764
04765:+00055:-00411:-00650:002511.5861:04765
04766:-00092:-00010:-00545:002511.5861:04766
04767:-00260:-00124:-00557:002511.5861:04767
04768:+00262:-00183:-00271:002511.5861:04768
04769:+00483:+00154:-00430:002511.5861:04769
04770:-00021:-00285:-00113:002511.5861:04770
04771:-00184:+00094:+00000:002508.7016:04771
04772:+00014:+00051:-00111:002508.7016:04772
04773:+00110:+00189:-00099:002508.7016:04773
04774:-00084:+00330:-00214:002508.7016:04774
04775:-00391:+00139:-00072:002508.7016:04775
04776:-00195:+00352:+00059:002508.7016:04776
04777:-00097:+00175:+00156:002508.7016:04777
04778:-00078:+00039:+00086:002508.7016:04778
04779:-00193:+00225:+00045:002523.7658:04779
04780:-00299:-00030:+00177:002523.7658:04780
04781:-00095:+00018:+00109:002523.7658:04781
04782:+00177:+00146:+00181:002523.7658:04782
04783:-00111:+00040:+00135:002523.7658:04783
04784:-00352:+00199:+00053:002523.7658:04784
04785:-00188:+00183:+00123:002523.7658:04785
04786:+00147:-00086:+00203:002523.7658:04786
04787:+00281:+00208:+00195:002516.7055:04787
04788:+00156:+00227:+00206:002516.7055:04788
04789:-00264:-00118:+00162:002516.7055:04789
04790:+00140:+00121:+00283:002516.7055:04790
04791:+00385:-00068:+00221:002516.7055:04791
04792:+00248:+00261:+00223:002516.7055:04792
04793:-00043:-00033:+00205:002516.7055:04793
04794:-00126:+00158:+00013:002516.7055:04794
04795:+00104:+00352:+00336:002508.6457:04795
04796:+00223:+00195:+00086:002508.6457:04796
04797:+00142:+00228:+00104:002508.6457:04797
04798:-00047:+00114:+00131:002508.6457:04798
04799:-00216:-00127:-00038:002508.6457:04799
04800:-00020:+00172:-00054:002508.6457:04800
04801:+00405:-00228:+00051:002508.6457:04801
04802:+00319:+00219:-00051:002508.6457:04802
04803:-00226:+00037:-00099:002508.2739:04803
04804:-00161:+00017:-00389:002508.2739:04804
04805:+00405:-00222:+00192:002508.2739:04805
04806:+00652:+00122:+00068:002508.2739:04806
04807:+00380:+00208:+00041:002508.2739:04807
04808:-00284:+00429:-00445:002508.2739:04808
04809:+00179:+00211:+00013:002508.2739:04809
04810:+00439:-00271:+00020:002508.2739:04810
04811:+00384:-00118:-00203:002491.2341:04811
04812:+00056:-00234:-00019:002491.2341:04812
04813:-00111:+00178:-00498:002491.2341:04813
04814:+00002:+00268:+00023:002491.2341:04814
04815:+00215:+00170:-00077:002491.2341:04815
04816:+00249:-00046:-00370:002491.2341:04816
04817:+00057:+00066:+00128:002491.2341:04817
04818:-00149:-00016:+00107:002491.2341:04818
04819:+00094:+00118:-00214:002478.4040:04819
04820:+00314:+00193:-00215:002478.4040:04820
04821:+00311:+00011:-00060:002478.4040:04821
04822:-00014:+00209:+00108:002478.4040:04822
04823:-00305:+00126:+00191:002478.4040:04823
04824:+00031:-00137:-00067:002478.4040:04824
04825:+00314:+00077:-00227:002478.4040:04825
04826:+00081:+00011:+00069:002478.4040:04826
04827:-00174:+00376:+00290:002472.8884:04827
04828:+00099:+00057:+00391:002472.8884:04828
04829:+00121:-00175:+00190:002472.8884:04829
04830:+00046:+00049:+00092:002472.8884:04830
04831:+00081:+00054:+00214:002472.8884:04831
04832:-00068:+00237:+00174:002472.8884:04832
04833:+00008:+00269:+00500:002472.8884:04833
04834:+00107:+00298:+00278:002472.8884:04834
04835:+00216:+00114:-00093:002461.3386:04835
04836:-00163:-00237:+00193:002461.3386:04836
04837:-00371:+00329:-00093:002461.3386:04837
04838:-00007:+00238:+00406:002461.3386:04838
04839:+00189:+00341:+00041:002461.3386:04839
04840:+00194:+00136:-00155:002461.3386:04840
04841:-00145:-00005:+00035:002461.3386:04841
04842:-00337:+00069:+00057:002461.3386:04842
04843:+00078:+00444:+00140:002461.3386:04843
04844:+00038:+00120:-00081:002448.9575:04844
04845:+00020:-00074:-00060:002448.9575:04845
04846:-00018:+00203:-00087:002448.9575:04846
04847:-00103:-00111:-00134:002448.9575:04847
04848:-00037:+00186:+00104:002448.9575:04848
04849:+00174:+00450:-00273:002448.9575:04849
04850:-00064:+00007:-00099:002448.9575:04850
04851:-00131:-00114:+00002:002448.9575:04851
04852:-00080:+00110:-00090:002453.1589:04852
04853:+00032:-00255:+00262:002453.1589:04853
04854:+00272:+00142:-00321:002453.1589:04854
04855:+00010:+00307:-00181:002453.1589:04855
04856:-00144:-00066:-00192:002453.1589:04856
04857:-00100:-00033:-00210:002453.1589:04857
04858:+00223:+00057:+00116:002453.1589:04858
04859:+00162:+00072:-00230:002453.1589:04859
04860:-00161:-00042:-00086:002451.6291:04860
04861:-00294:+00167:-00242:002451.6291:04861
04862:-00220:-00094:+00021:002451.6291:04862
04863:+00125:+00212:-00037:002451.6291:04863
04864:+00078:+00021:+00035:002451.6291:04864
04865:-00108:-00025:-00235:002451.6291:04865
04866:-00267:+00212:-00366:002451.6291:04866
04867:-00359:-00152:-00033:002451.6291:04867
04868:+00020:+00068:+00085:002458.9387:04868
04869:+00219:+00134:+00233:002458.9387:04869
04870:+00008:+00181:+00074:002458.9387:04870
04871:-00261:+00053:-00033:002458.9387:04871
04872:-00212:+00079:+00102:002458.9387:04872
04873:+00026:+00057:+00223:002458.9387:04873
04874:+00036:+00083:+00058:002458.9387:04874
04875:-00084:+00033:+00168:002458.9387:04875
04876:-00244:+00063:-00003:002478.0480:04876
04877:-00061:+00145:+00224:002478.0480:04877
04878:+00007:+00189:+00179:002478.0480:04878
04879:-00057:+00049:+00126:002478.0480:04879
04880:-00188:+00371:+00073:002478.0480:04880
04881:-00315:-00019:-00078:002478.0480:04881
04882:-00087:+00114:+00227:002478.0480:04882
04883:+00106:+00427:-00024:002478.0480:04883
04884:+00086:-00034:+00052:002476.3259:04884
04885:-00094:+00452:-00006:002476.3259:04885
04886:-00174:+00024:-00177:002476.3259:04886
04887:+00045:+00124:+00063:002476.3259:04887
04888:+00435:+00105:+00055:002476.3259:04888
04889:+00306:-00034:-00010:002476.3259:04889
04890:-00270:+00268:-00164:002476.3259:04890
04891:-00407:-00100:+00198:002476.3259:04891
04892:+00008:+00046:+00011:002483.5217:04892
04893:+00363:+00099:-00112:002483.5217:04893
04894:+00232:+00175:-00007:002483.5217:04894
04895:-00264:+00042:-00242:002483.5217:04895
04896:-00168:+00193:-00042:002483.5217:04896
04897:-00066:-00008:-00011:002483.5217:04897
04898:+00159:+00211:-00218:002483.5217:04898
04899:+00103:-00053:+00081:002483.5217:04899
04900:-00072:-00079:-00130:002503.2717:04900
04901:-00080:+00029:-00201:002503.2717:04901
04902:+00026:+00063:+00088:002503.2717:04902
04903:+00098:+00137:-00048:002503.2717:04903
04904:-00108:+00155:+00040:002503.2717:04904
04905:-00222:+00097:-00298:002503.2717:04905
04906:-00052:-00009:+00098:002503.2717:04906
04907:+00145:+00276:-00013:002503.2717:04907
04908:+00122:-00136:+00047:002506.6450:04908
04909:-00194:+00278:-00182:002506.6450:04909
04910:-00352:-00152:+00114:002506.6450:04910
04911:-00095:-00010:+00296:002506.6450:04911
04912:+00138:+00025:+00028:002506.6450:04912
04913:+00068:+00021:+00231:002506.6450:04913
04914:-00247:+00141:+00064:002506.6450:04914
04915:-00247:-00050:+00166:002506.6450:04915
04916:-00145:-00017:+00255:002503.6398:04916
04917:+00112:+00275:+00054:002503.6398:04917
04918:+00089:+00131:+00234:002503.6398:04918
04919:-00080:-00089:-00011:002503.6398:04919
04920:-00201:+00118:-00147:002503.6398:04920
04921:-00162:-00070:-00148:002503.6398:04921
04922:+00086:+00132:-00276:002503.6398:04922
04923:+00033:+00039:-00187:002503.6398:04923
04924:-00126:-00114:-00444:002518.6181:04924
04925:-00120:-00159:-00138:002518.6181:04925
04926:-00129:-00177:-00690:002518.6181:04926
04927:-00119:-00348:-00514:002518.6181:04927
04928:-00200:+00128:-00788:002518.6181:04928
04929:-00232:-00235:-00440:002518.6181:04929
04930:-00009:-00048:-00276:002518.6181:04930
04931:+00069:+00144:-00773:002518.6181:04931
04932:+00011:-00052:-00129:002521.9824:04932
04933:+00085:-00167:-00460:002521.9824:04933
04934:+00097:+00229:-00532:002521.9824:04934
04935:-00024:-00148:+00200:002521.9824:04935
04936:+00080:+00321:-00326:002521.9824:04936
04937:+00236:-00174:+00221:002521.9824:04937
04938:+00104:+00101:-00240:002521.9824:04938
04939:-00352:-00218:+00032:002521.9824:04939
04940:-00390:-00078:+00006:002518.8950:04940
04941:+00115:+00110:+00207:002518.8950:04941
04942:-00019:+00297:+00194:002518.8950:04942
04943:-00199:+00234:+00008:002518.8950:04943
04944:-00254:+00343:+00036:002518.8950:04944
04945:-00095:+00141:+00204:002518.8950:04945
04946:+00018:-00004:+00144:002518.8950:04946
04947:-00045:+00125:+00001:002518.8950:04947
04948:-00193:-00063:+00184:002528.9301:04948
04949:-00210:+00076:+00128:002528.9301:04949
04950:+00194:-00135:+00343:002528.9301:04950
04951:+00241:-00128:+00304:002528.9301:04951
04952:+00122:+00211:+00106:002528.9301:04952
04953:+00093:+00040:+00082:002528.9301:04953
04954:+00130:+00177:+00271:002528.9301:04954
04955:+00116:+00098:+00184:002528.9301:04955
04956:+00010:+00330:-00077:002532.2468:04956
04957:-00101:+00246:+00084:002532.2468:04957
04958:-00085:+00067:+00149:002532.2468:04958
04959:+00018:+00121:+00184:002532.2468:04959
04960:+00255:-00037:+00084:002532.2468:04960
04961:+00069:+00243:+00121:002532.2468:04961
04962:-00225:+00178:-00095:002532.2468:04962
04963:-00203:+00312:+00093:002532.2468:04963
04964:-00131:+00137:+00023:002523.9658:04964
04965:+00237:+00056:+00019:002523.9658:04965
04966:+00077:+00073:+00107:002523.9658:04966
04967:+00061:-00159:+00096:002523.9658:04967
04968:-00001:+00281:+00076:002523.9658:04968
04969:+00307:+00286:+00123:002523.9658:04969
04970:+00388:-00181:-00064:002523.9658:04970
04971:+00143:+00272:-00405:002523.9658:04971
04972:+00187:+00070:-00003:002533.9858:04972
04973:+00211:+00333:-00371:002533.9858:04973
04974:+00437:+00124:-00075:002533.9858:04974
04975:+00282:+00316:-00353:002533.9858:04975
04976:+00050:+00205:-00306:002533.9858:04976
04977:+00120:-00112:+00364:002533.9858:04977
04978:+00127:+00175:-00112:002533.9858:04978
04979:+00156:+00064:-00093:002533.9858:04979
04980:+00108:+00160:-00357:002511.5561:04980
04981:+00101:+00093:-00368:002511.5561:04981
04982:+00054:+00038:+00251:002511.5561:04982
04983:+00090:+00087:-00128:002511.5561:04983
04984:+00286:-00109:+00054:002511.5561:04984
04985:-00002:+00057:-00076:002511.5561:04985
04986:-00201:-00104:+00236:002511.5561:04986
04987:-00062:+00195:-00048:002511.5561:04987
04988:+00247:+00106:-00145:002493.4223:04988
04989:+00356:-00069:-00271:002493.4223:04989
04990:-00054:-00126:+00221:002493.4223:04990
04991:+00004:+00049:+00410:002493.4223:04991
04992:+00069:+00130:-00180:002493.4223:04992
04993:+00135:-00076:+00100:002493.4223:04993
04994:-00061:+00082:-00220:002493.4223:04994
04995:-00004:+00128:+00417:002493.4223:04995
04996:-00030:+00238:+00440:002487.9484:04996
04997:-00021:+00046:+00458:002487.9484:04997
04998:+00147:+00090:+00129:002487.9484:04998
04999:-00103:+00129:-00177:002487.9484:04999
05000:-00158:+00304:+00267:002487.9484:05000
05001:-00034:+00206:+00511:002487.9484:05001
05002:+00170:+00380:+00326:002487.9484:05002
05003:+00176:+00086:-00012:002487.9484:05003
05004:-00263:-00057:-00025:002471.2785:05004
05005:-00272:-00138:+00090:002471.2785:05005
05006:+00169:+00194:+00396:002471.2785:05006
05007:+00446:+00415:+00000:002471.2785:05007
05008:+00219:+00090:+00018:002471.2785:05008
05009:-00300:-00077:-00025:002471.2785:05009
05010:+00092:-00157:+00033:002471.2785:05010
05011:+00208:+00220:+00179:002471.2785:05011
05012:+00107:+00341:-00223:002453.8681:05012
05013:+00150:+00208:-00068:002453.8681:05013
05014:+00049:-00133:-00197:002453.8681:05014
05015:-00174:-00241:-00169:002453.8681:05015
05016:-00204:+00310:-00163:002453.8681:05016
05017:+00279:+00407:-00218:002453.8681:05017
05018:+00157:+00181:-00154:002453.8681:05018
05019:-00024:-00161:-00324:002453.8681:05019
05020:-00441:-00120:-00360:002448.3381:05020
05021:-00258:+00117:+00032:002448.3381:05021
05022:+00450:+00092:-00107:002448.3381:05022
05023:+00018:-00004:-00423:002448.3381:05023
05024:-00215:+00203:-00157:002448.3381:05024
05025:-00145:-00165:+00016:002448.3381:05025
05026:+00197:-00086:-00117:002448.3381:05026
05027:+00179:+00181:+00105:002448.3381:05027
05028:-00141:+00116:-00001:002446.7104:05028
05029:-00251:+00245:-00081:002446.7104:05029
05030:-00242:-00199:+00036:002446.7104:05030
05031:-00223:+00109:-00067:002446.7104:05031
05032:+00027:-00169:+00125:002446.7104:05032
05033:+00197:+00144:+00049:002446.7104:05033
05034:-00338:+00170:+00214:002446.7104:05034
05035:-00424:-00099:+00270:002446.7104:05035
05036:+00025:+00166:-00011:002449.0568:05036
05037:+00325:+00074:+00413:002449.0568:05037
05038:+00125:+00180:+00120:002449.0568:05038
05039:-00397:+00112:+00094:002449.0568:05039
05040:-00368:+00137:+00204:002449.0568:05040
05041:-00103:+00248:+00066:002449.0568:05041
05042:+00247:+00099:+00403:002449.0568:05042
05043:+00079:+00209:-00108:002449.0568:05043
05044:-00216:+00208:-00006:002449.0568:05044
05045:-00121:+00091:+00038:002453.1301:05045
05046:+00029:+00160:+00188:002453.1301:05046
05047:+00127:+00085:+00288:002453.1301:05047
05048:-00196:-00036:-00228:002453.1301:05048
05049:-00323:+00043:-00039:002453.1301:05049
05050:-00230:-00097:-00189:002453.1301:05050
05051:-00011:+00357:+00045:002453.1301:05051
05052:+00354:+00077:+00051:002453.1301:05052
05053:-00141:+00031:-00337:002466.4326:05053
05054:-00457:+00024:+00091:002466.4326:05054
05055:-00102:+00128:-00154:002466.4326:05055
05056:+00331:-00067:-00038:002466.4326:05056
05057:+00257:+00095:-00395:002466.4326:05057
05058:-00133:-00062:-00233:002466.4326:05058
05059:-00216:+00040:-00096:002466.4326:05059
05060:-00150:+00247:-00187:002466.4326:05060
05061:+00060:+00040:+00056:002473.6811:05061
05062:+00145:+00241:-00261:002473.6811:05062
05063:-00056:+00054:-00314:002473.6811:05063
05064:-00193:+00002:+00038:002473.6811:05064
05065:-00077:+00082:-00199:002473.6811:05065
05066:+00209:+00040:-00174:002473.6811:05066
05067:-00076:+00119:-00050:002473.6811:05067
05068:-00273:-00011:-00156:002473.6811:05068
05069:-00268:+00125:-00145:002488.1481:05069
05070:-00107:+00105:+00141:002488.1481:05070
05071:+00137:+00203:+00058:002488.1481:05071
05072:+00054:-00040:+00006:002488.1481:05072
05073:-00063:+00149:-00046:002488.1481:05073
05074:-00294:+00059:+00116:002488.1481:05074
05075:-00017:+00135:+00181:002488.1481:05075
05076:+00077:+00131:+00098:002488.1481:05076
05077:-00033:+00042:+00172:002501.6035:05077
05078:-00213:-00009:-00015:002501.6035:05078
05079:-00259:+00104:+00057:002501.6035:05079
05080:-00100:+00111:+00270:002501.6035:05080
05081:+00068:+00064:+00021:002501.6035:05081
05082:+00026:+00156:+00055:002501.6035:05082
05083:-00412:-00044:-00278:002501.6035:05083
05084:-00477:-00021:+00015:002501.6035:05084
05085:-00012:-00024:+00106:002503.7365:05085
05086:+00115:-00061:-00280:002503.7365:05086
05087:-00002:+00075:-00146:002503.7365:05087
05088:-00273:-00232:-00464:002503.7365:05088
05089:-00316:-00004:-00364:002503.7365:05089
05090:-00105:-00224:-00081:002503.7365:05090
05091:+00071:-00191:-00715:002503.7365:05091
05092:+00104:+00053:-00253:002503.7365:05092
05093:-00094:-00169:-00385:002508.4316:05093
05094:+00053:-00056:-00537:002508.4316:05094
05095:+00183:-00053:-00654:002508.4316:05095
05096:+00129:-00241:-00833:002508.4316:05096
05097:+00040:-00001:-00139:002508.4316:05097
05098:-00084:+00123:-00458:002508.4316:05098
05099:+00057:-00065:+00187:002508.4316:05099
05100:+00348:+00009:-00355:002508.4316:05100
05101:+00089:-00086:-00469:002522.0654:05101
05102:-00569:-00026:-00042:002522.0654:05102
05103:-00444:+00376:-00197:002522.0654:05103
05104:+00255:+00186:+00353:002522.0654:05104
05105:+00001:+00244:-00122:002522.0654:05105
05106:-00306:+00325:-00023:002522.0654:05106
05107:-00392:+00082:+00187:002522.0654:05107
05108:-00187:+00488:-00001:002522.0654:05108
05109:+00004:+00171:+00197:002513.9714:05109
05110:+00209:+00052:+00033:002513.9714:05110
05111:+00324:-00073:+00447:002513.9714:05111
05112:+00046:-00264:+00347:002513.9714:05112
05113:-00241:+00092:+00031:002513.9714:05113
05114:+00125:+00121:+00210:002513.9714:05114
05115:+00332:-00005:+00119:002513.9714:05115
05116:-00271:+00098:+00267:002513.9714:05116
05117:-00387:+00045:+00269:002529.1555:05117
05118:+00347:-00029:+00113:002529.1555:05118
05119:+00518:+00006:+00053:002529.1555:05119
05120:-00207:+00113:+00269:002529.1555:05120
05121:-00565:+00015:+00300:002529.1555:05121
05122:-00267:+00065:+00093:002529.1555:05122
05123:+00512:+00059:+00319:002529.1555:05123
05124:+00129:+00229:+00111:002522.0463:05124
05125:-00162:+00178:+00386:002522.0463:05125
05126:-00183:+00110:-00174:002522.0463:05126
05127:+00156:+00169:+00079:002522.0463:05127
05128:+00240:+00252:+00426:002522.0463:05128
05129:+00372:+00088:+00163:002522.0463:05129
05130:+00276:+00040:+00227:002522.0463:05130
05131:-00143:+00238:-00365:002522.0463:05131
05132:-00070:+00131:+00109:002513.9042:05132
05133:+00347:+00314:-00195:002513.9042:05133
05134:+00519:+00198:-00084:002513.9042:05134
05135:-00077:+00108:-00303:002513.9042:05135
05136:-00082:-00047:-00278:002513.9042:05136
05137:+00431:-00061:-00058:002513.9042:05137
05138:+00501:-00270:-00510:002513.9042:05138
05139:+00014:+00240:-00119:002513.9042:05139
05140:-00315:+00191:-00077:002508.4204:05140
05141:+00020:+00024:-00064:002508.4204:05141
05142:+00325:-00330:-00146:002508.4204:05142
05143:+00109:-00122:-00362:002508.4204:05143
05144:+00026:+00045:-00082:002508.4204:05144
05145:-00190:+00197:-00504:002508.4204:05145
05146:-00145:+00298:-00136:002508.4204:05146
05147:+00058:-00207:+00114:002508.4204:05147
05148:+00455:-00152:-00139:002491.3969:05148
05149:+00183:+00080:+00064:002491.3969:05149
05150:-00293:+00244:-00124:002491.3969:05150
05151:+00026:+00197:+00366:002491.3969:05151
05152:+00410:+00123:+00191:002491.3969:05152
05153:+00273:-00092:+00116:002491.3969:05153
05154:-00200:+00108:+00197:002491.3969:05154
05155:-00187:+00083:+00230:002491.3969:05155
05156:+00182:-00059:+00277:002491.3969:05156
05157:+00229:+00124:-00019:002463.8105:05157
05158:-00106:+00081:+00270:002463.8105:05158
05159:-00335:+00081:+00444:002463.8105:05159
05160:-00226:+00106:+00204:002463.8105:05160
05161:+00005:+00143:+00218:002463.8105:05161
05162:+00110:+00191:+00191:002463.8105:05162
05163:-00053:+00095:+00119:002463.8105:05163
05164:-00122:+00041:+00204:002463.8105:05164
05165:+00031:+00052:+00200:002463.2087:05165
05166:+00190:+00278:+00105:002463.2087:05166
05167:+00303:-00015:+00124:002463.2087:05167
05168:-00008:+00313:+00063:002463.2087:05168
05169:-00208:+00058:+00082:002463.2087:05169
05170:+00046:+00127:-00220:002463.2087:05170
05171:+00283:+00021:-00152:002463.2087:05171
05172:+00255:+00104:+00154:002463.2087:05172
05173:-00189:+00130:-00018:002446.8776:05173
05174:-00383:+00390:-00354:002446.8776:05174
05175:-00006:+00208:-00096:002446.8776:05175
05176:+00238:+00235:-00344:002446.8776:05176
05177:+00363:-00085:-00019:002446.8776:05177
05178:-00031:-00295:-00142:002446.8776:05178
05179:-00254:+00199:-00321:002446.8776:05179
05180:-00113:+00403:+00004:002446.8776:05180
05181:+00107:+00234:-00162:002439.5048:05181
05182:+00372:+00056:-00086:002439.5048:05182
05183:+00230:-00146:-00154:002439.5048:05183
05184:-00297:+00113:-00233:002439.5048:05184
05185:-00255:-00005:+00095:002439.5048:05185
05186:+00199:+00248:-00399:002439.5048:05186
05187:+00375:-00010:+00019:002439.5048:05187
05188:-00116:-00257:-00078:002439.5048:05188
05189:-00381:-00205:-00425:002438.7746:05189
05190:-00105:+00125:+00166:002438.7746:05190
05191:+00284:+00147:+00074:002438.7746:05191
05192:+00070:+00072:+00219:002438.7746:05192
05193:-00173:+00021:+00032:002438.7746:05193
05194:-00274:-00032:-00260:002438.7746:05194
05195:-00130:+00121:+00265:002438.7746:05195
05196:+00102:+00153:+00114:002438.7746:05196
05197:-00030:+00095:+00304:002446.8601:05197
05198:-00138:+00252:+00109:002446.8601:05198
05199:-00278:-00017:-00112:002446.8601:05199
05200:-00079:+00210:+00311:002446.8601:05200
05201:-00001:+00253:+00117:002446.8601:05201
05202:+00189:+00048:+00279:002446.8601:05202
05203:-00059:+00223:-00101:002446.8601:05203
05204:-00293:-00007:-00022:002446.8601:05204
05205:-00269:+00161:+00396:002446.8601:05205
05206:-00107:+00147:+00090:002449.1850:05206
05207:+00138:-00037:+00239:002449.1850:05207
05208:-00157:+00212:-00368:002449.1850:05208
05209:-00270:-00010:+00291:002449.1850:05209
05210:-00106:+00053:+00306:002449.1850:05210
05211:+00178:+00161:-00161:002449.1850:05211
05212:+00021:+00157:+00106:002449.1850:05212
05213:-00373:+00210:-00275:002449.1850:05213
05214:-00360:+00141:+00156:002468.1025:05214
05215:-00051:-00052:+00188:002468.1025:05215
05216:+00216:+00124:-00373:002468.1025:05216
05217:+00025:+00065:-00022:002468.1025:05217
05218:-00282:+00042:-00129:002468.1025:05218
05219:-00090:-00106:+00076:002468.1025:05219
05220:-00050:+00015:-00022:002468.1025:05220
05221:+00256:+00214:-00317:002468.1025:05221
05222:+00020:+00292:-00175:002481.3613:05222
05223:-00160:+00027:-00268:002481.3613:05223
05224:-00181:+00118:-00066:002481.3613:05224
05225:-00016:+00022:-00228:002481.3613:05225
05226:+00295:-00022:+00031:002481.3613:05226
05227:+00029:+00094:-00075:002481.3613:05227
05228:-00164:+00047:-00272:002481.3613:05228
05229:-00349:-00016:+00050:002481.3613:05229
05230:+00209:+00067:-00076:002483.5290:05230
05231:+00253:-00041:-00009:002483.5290:05231
05232:-00246:+00172:-00045:002483.5290:05232
05233:-00397:-00031:+00020:002483.5290:05233
05234:-00123:+00138:+00099:002483.5290:05234
05235:+00164:+00104:+00028:002483.5290:05235
05236:+00163:+00084:+00178:002483.5290:05236
05237:-00044:+00147:+00050:002483.5290:05237
05238:-00314:-00059:+00087:002503.2084:05238
05239:-00213:+00016:+00177:002503.2084:05239
05240:+00162:+00090:+00030:002503.2084:05240
05241:+00123:+00195:+00353:002503.2084:05241
05242:-00086:-00068:+00076:002503.2084:05242
05243:-00334:+00060:-00033:002503.2084:05243
05244:-00342:+00140:+00124:002503.2084:05244
05245:+00128:+00113:+00084:002503.2084:05245
05246:+00093:+00200:+00266:002501.4804:05246
05247:-00156:+00159:-00069:002501.4804:05247
05248:-00375:+00070:+00106:002501.4804:05248
05249:+00013:+00151:-00172:002501.4804:05249
05250:+00156:-00019:+00017:002501.4804:05250
05251:-00065:+00120:-00054:002501.4804:05251
05252:-00283:+00012:-00258:002501.4804:05252
05253:-00261:-00100:+00006:002501.4804:05253
05254:+00081:+00027:-00382:002508.7055:05254
05255:+00156:-00106:-00122:002508.7055:05255
05256:-00080:+00095:-00289:002508.7055:05256
05257:-00180:-00094:-00432:002508.7055:05257
05258:-00181:-00221:-00260:002508.7055:05258
05259:+00062:+00054:-00675:002508.7055:05259
05260:+00142:-00201:-00308:002508.7055:05260
05261:-00032:+00029:-00710:002508.7055:05261
05262:-00126:-00175:-00477:002518.6298:05262
05263:-00046:-00013:-00804:002518.6298:05263
05264:+00323:-00065:-00704:002518.6298:05264
05265:+00099:-00028:-00286:002518.6298:05265
05266:-00233:-00134:-00660:002518.6298:05266
05267:-00117:+00056:+00003:002518.6298:05267
05268:+00364:+00009:-00180:002518.6298:05268
05269:+00405:-00087:-00533:002518.6298:05269
05270:-00206:+00192:-00040:002527.2050:05270
05271:-00469:+00053:-00424:002527.2050:05271
05272:-00215:+00364:+00202:002527.2050:05272
05273:-00063:+00195:-00041:002527.2050:05273
05274:+00019:+00399:+00336:002527.2050:05274
05275:-00055:+00321:+00272:002527.2050:05275
05276:-00052:+00069:-00041:002527.2050:05276
05277:-00074:+00263:+00330:002527.2050:05277
05278:+00015:+00290:+00308:002518.9851:05278
05279:+00194:-00216:+00451:002518.9851:05279
05280:+00294:+00316:+00293:002518.9851:05280
05281:+00056:-00096:+00575:002518.9851:05281
05282:-00045:+00037:+00463:002518.9851:05282
05283:+00131:+00098:+00117:002518.9851:05283
05284:+00279:+00198:+00288:002518.9851:05284
05285:+00138:+00135:+00240:002534.2656:05285
05286:-00166:-00074:+00253:002534.2656:05286
05287:+00128:+00051:+00144:002534.2656:05287
05288:+00222:+00058:+00219:002534.2656:05288
05289:-00044:+00055:+00173:002534.2656:05289
05290:-00315:+00033:+00074:002534.2656:05290
05291:-00109:+00048:+00301:002534.2656:05291
05292:+00225:+00107:+00165:002534.2656:05292
05293:+00182:+00115:+00433:002532.4262:05293
05294:-00033:+00158:+00039:002532.4262:05294
05295:-00039:+00313:+00041:002532.4262:05295
05296:+00121:+00445:-00021:002532.4262:05296
05297:+00224:+00229:+00126:002532.4262:05297
05298:+00168:+00255:+00325:002532.4262:05298
05299:+00133:+00157:-00020:002532.4262:05299
05300:+00057:+00136:+00028:002532.4262:05300
05301:+00044:+00205:-00360:002529.3076:05301
05302:+00210:+00161:-00062:002529.3076:05302
05303:+00200:+00288:+00019:002529.3076:05303
05304:-00148:+00142:-00317:002529.3076:05304
05305:-00572:-00175:-00026:002529.3076:05305
05306:+00435:+00247:-00480:002529.3076:05306
05307:+00778:-00171:-00176:002529.3076:05307
05308:+00166:-00022:-00550:002529.3076:05308
05309:-00306:-00147:-00244:002539.5270:05309
05310:-00100:+00185:+00023:002539.5270:05310
05311:+00369:-00396:-00178:002539.5270:05311
05312:+00315:+00020:-00253:002539.5270:05312
05313:+00036:+00031:+00029:002539.5270:05313
05314:+00109:-00278:-00133:002539.5270:05314
05315:+00351:+00215:-00335:002539.5270:05315
05316:+00151:+00190:+00085:002539.5270:05316
05317:+00130:+00264:+00149:002527.2580:05317
05318:+00370:+00112:-00307:002527.2580:05318
05319:+00088:+00230:-00026:002527.2580:05319
05320:-00126:+00151:+00295:002527.2580:05320
05321:+00206:+00096:-00074:002527.2580:05321
05322:+00275:+00217:+00111:002527.2580:05322
05323:-00066:+00115:+00159:002527.2580:05323
05324:-00279:+00068:+00140:002527.2580:05324
05325:+00188:+00202:+00271:002513.9116:05325
05326:+00154:-00006:+00115:002513.9116:05326
05327:-00156:+00086:+00167:002513.9116:05327
05328:-00367:-00017:+00070:002513.9116:05328
05329:-00170:+00286:+00221:002513.9116:05329
05330:+00222:+00169:+00111:002513.9116:05330
05331:+00255:+00001:+00052:002513.9116:05331
05332:+00001:+00107:+00558:002513.9116:05332
05333:-00137:+00085:+00152:002503.3168:05333
05334:+00116:+00141:+00361:002503.3168:05334
05335:+00390:-00078:+00153:002503.3168:05335
05336:+00115:-00056:-00087:002503.3168:05336
05337:-00074:+00417:+00460:002503.3168:05337
05338:-00283:+00119:+00267:002503.3168:05338
05339:+00021:+00302:+00431:002503.3168:05339
05340:+00300:+00198:+00001:002503.3168:05340
05341:-00083:+00169:-00139:002491.4819:05341
05342:-00193:+00133:+00005:002491.4819:05342
05343:-00251:+00346:-00027:002491.4819:05343
05344:+00190:+00182:+00326:002491.4819:05344
05345:+00316:-00151:-00042:002491.4819:05345
05346:+00107:+00037:-00224:002491.4819:05346
05347:-00074:-00255:-00036:002491.4819:05347
05348:-00342:+00176:-00194:002491.4819:05348
05349:+00252:+00132:+00060:002473.6994:05349
05350:+00507:+00255:-00279:002473.6994:05350
05351:+00156:-00324:-00079:002473.6994:05351
05352:-00198:-00238:-00123:002473.6994:05352
05353:-00302:+00251:+00130:002473.6994:05353
05354:-00004:+00055:-00159:002473.6994:05354
05355:+00262:+00220:-00529:002473.6994:05355
05356:+00201:-00288:-00036:002473.6994:05356
05357:-00340:-00024:-00322:002473.0708:05357
05358:-00214:-00191:+00058:002473.0708:05358
05359:+00271:+00128:-00302:002473.0708:05359
05360:+00218:+00174:-00422:002473.0708:05360
05361:-00008:+00063:-00205:002473.0708:05361
05362:-00234:-00259:-00073:002473.0708:05362
05363:-00071:+00018:+00092:002473.0708:05363
05364:+00058:+00091:+00188:002473.0708:05364
05365:+00141:+00063:-00347:002471.4057:05365
05366:-00090:+00172:-00117:002471.4057:05366
05367:-00365:-00020:-00169:002471.4057:05367
05368:-00220:+00009:+00180:002471.4057:05368
05369:-00014:+00165:+00054:002471.4057:05369
05370:+00038:+00048:-00218:002471.4057:05370
05371:-00193:+00097:+00224:002471.4057:05371
05372:-00296:+00183:-00285:002471.4057:05372
05373:-00209:+00035:+00269:002473.6086:05373
05374:+00055:+00291:+00004:002473.6086:05374
05375:+00070:+00102:-00089:002473.6086:05375
05376:-00138:+00208:+00332:002473.6086:05376
05377:-00321:+00165:-00101:002473.6086:05377
05378:-00089:+00206:+00354:002473.6086:05378
05379:+00207:+00077:+00109:002473.6086:05379
05380:+00157:+00163:+00211:002473.6086:05380
05381:-00199:+00087:+00323:002478.0444:05381
05382:-00221:+00126:-00041:002478.0444:05382
05383:+00012:+00036:+00348:002478.0444:05383
05384:+00059:+00046:-00016:002478.0444:05384
05385:-00225:+00145:+00146:002478.0444:05385
05386:-00361:+00074:+00177:002478.0444:05386
05387:-00162:-00143:-00208:002478.0444:05387
05388:+00049:+00198:+00229:002478.0444:05388
05389:-00025:+00095:+00036:002491.3710:05389
05390:-00162:-00013:-00012:002491.3710:05390
05391:-00237:+00120:-00215:002491.3710:05391
05392:-00212:-00160:-00173:002491.3710:05392
05393:+00332:+00151:+00204:002491.3710:05393
05394:+00333:+00070:+00002:002491.3710:05394
05395:-00232:-00034:-00156:002491.3710:05395
05396:-00374:+00131:-00276:002491.3710:05396
05397:-00031:+00031:-00055:002491.3710:05397
05398:+00450:+00260:+00129:002488.5612:05398
05399:+00279:+00146:-00245:002488.5612:05399
05400:-00335:-00076:-00063:002488.5612:05400
05401:-00286:+00201:-00298:002488.5612:05401
05402:-00066:+00013:-00013:002488.5612:05402
05403:+00269:+00093:+00144:002488.5612:05403
05404:-00091:+00009:-00293:002488.5612:05404
05405:-00298:-00146:-00027:002503.2868:05405
05406:-00424:+00087:-00188:002503.2868:05406
05407:-00186:+00026:+00046:002503.2868:05407
05408:+00213:+00012:-00179:002503.2868:05408
05409:+00017:+00302:-00249:002503.2868:05409
05410:-00194:-00097:-00283:002503.2868:05410
05411:-00301:-00364:-00661:002503.2868:05411
05412:+00252:+00253:+00021:002503.2868:05412
05413:+00361:+00043:-00202:002506.6184:05413
05414:+00146:+00064:-00215:002506.6184:05414
05415:-00115:-00235:-00556:002506.6184:05415
05416:-00396:-00441:-00583:002506.6184:05416
05417:+00167:-00056:-00256:002506.6184:05417
05418:+00322:-00150:-00807:002506.6184:05418
05419:-00037:-00016:-00509:002506.6184:05419
05420:-00353:+00058:-00327:002506.6184:05420
05421:-00116:-00025:-00040:002513.8369:05421
05422:+00234:+00023:-00108:002513.8369:05422
05423:-00368:-00291:-00411:002513.8369:05423
05424:-00444:-00051:-00231:002513.8369:05424
05425:-00198:-00017:-00279:002513.8369:05425
05426:+00081:+00081:+00058:002513.8369:05426
05427:+00048:+00214:+00175:002513.8369:05427
05428:-00070:+00077:+00132:002513.8369:05428
05429:+00000:+00199:-00055:002508.3637:05429
05430:-00119:+00036:-00118:002508.3637:05430
05431:+00004:+00205:+00246:002508.3637:05431
05432:+00098:+00096:+00155:002508.3637:05432
05433:+00014:+00101:-00011:002508.3637:05433
05434:-00175:+00009:-00066:002508.3637:05434
05435:-00236:+00152:+00313:002508.3637:05435
05436:-00092:-00030:+00249:002508.3637:05436
05437:+00048:+00085:+00145:002527.2011:05437
05438:+00193:+00177:+00310:002527.2011:05438
05439:-00150:-00100:-00071:002527.2011:05439
05440:-00165:+00182:+00019:002527.2011:05440
05441:+00363:+00310:+00166:002527.2011:05441
05442:-00143:-00125:+00094:002527.2011:05442
05443:-00392:+00294:+00055:002527.2011:05443
05444:-00270:-00057:+00334:002527.2011:05444
05445:+00165:+00164:+00126:002518.9665:05445
05446:+00377:+00150:+00109:002518.9665:05446
05447:-00356:+00186:+00092:002518.9665:05447
05448:-00454:+00184:-00071:002518.9665:05448
05449:-00123:+00085:+00121:002518.9665:05449
05450:+00325:+00185:+00208:002518.9665:05450
05451:+00283:+00197:-00013:002518.9665:05451
05452:+00230:+00076:+00064:002518.9665:05452
05453:+00023:+00006:-00087:002523.7773:05453
05454:-00028:+00110:+00089:002523.7773:05454
05455:+00178:+00127:+00170:002523.7773:05455
05456:+00306:+00114:+00184:002523.7773:05456
05457:+00216:+00095:+00002:002523.7773:05457
05458:-00255:-00083:-00028:002523.7773:05458
05459:-00095:+00137:+00147:002523.7773:05459
05460:+00604:+00012:-00226:002523.7773:05460
05461:+00231:+00016:-00367:002511.6611:05461
05462:-00092:+00320:+00140:002511.6611:05462
05463:-00111:-00019:+00142:002511.6611:05463
05464:-00065:+00036:+00239:002511.6611:05464
05465:+00253:+00345:-00202:002511.6611:05465
05466:-00006:-00120:-00257:002511.6611:05466
05467:-00100:+00063:-00353:002511.6611:05467
05468:-00032:+00198:+00199:002511.6611:05468
05469:+00288:-00029:+00239:002498.5576:05469
05470:+00251:+00068:-00417:002498.5576:05470
05471:-00034:-00106:-00157:002498.5576:05471
05472:+00062:-00028:-00223:002498.5576:05472
05473:+00187:+00347:+00049:002498.5576:05473
05474:+00206:+00114:+00235:002498.5576:05474
05475:+00242:+00245:+00159:002498.5576:05475
05476:+00118:-00114:+00151:002498.5576:05476
05477:-00001:+00110:-00187:002488.0520:05477
05478:+00046:+00227:+00310:002488.0520:05478
05479:+00176:+00154:+00102:002488.0520:05479
05480:+00252:+00160:-00032:002488.0520:05480
05481:+00042:-00118:+00280:002488.0520:05481
05482:-00218:-00228:+00127:002488.0520:05482
05483:-00213:-00148:+00392:002488.0520:05483
05484:+00202:+00465:-00068:002488.0520:05484
05485:+00054:+00080:+00015:002476.3405:05485
05486:-00154:-00117:-00129:002476.3405:05486
05487:-00254:-00349:+00243:002476.3405:05487
05488:+00338:+00089:+00365:002476.3405:05488
05489:+00420:+00240:+00479:002476.3405:05489
05490:+00017:+00195:-00241:002476.3405:05490
05491:-00334:+00252:-00022:002476.3405:05491
05492:-00114:+00104:+00256:002476.3405:05492
05493:+00392:+00069:+00349:002458.7309:05493
05494:+00434:+00226:+00389:002458.7309:05494
05495:-00049:+00054:-00197:002458.7309:05495
05496:-00361:+00046:-00158:002458.7309:05496
05497:-00200:+00256:-00150:002458.7309:05497
05498:+00363:+00304:+00299:002458.7309:05498
05499:+00361:+00124:+00394:002458.7309:05499
05500:-00082:-00029:-00241:002458.7309:05500
05501:-00472:-00035:-00146:002458.7309:05501
05502:-00336:-00043:+00161:002453.1840:05502
05503:+00232:+00260:-00059:002453.1840:05503
05504:+00345:+00066:-00168:002453.1840:05504
05505:+00230:+00043:-00434:002453.1840:05505
05506:-00101:-00057:+00290:002453.1840:05506
05507:-00137:-00027:+00284:002453.1840:05507
05508:-00033:+00354:+00165:002453.1840:05508
05509:+00233:+00089:-00189:002453.1840:05509
05510:+00060:+00392:-00472:002451.5251:05510
05511:-00018:-00100:+00140:002451.5251:05511
05512:-00284:-00016:+00015:002451.5251:05512
05513:-00157:-00036:+00423:002451.5251:05513
05514:+00433:+00266:-00369:002451.5251:05514
05515:-00009:+00184:-00470:002451.5251:05515
05516:-00206:-00062:-00134:002451.5251:05516
05517:-00192:-00230:+00192:002451.5251:05517
05518:+00060:-00278:+00136:002439.2084:05518
05519:+00152:+00261:+00020:002439.2084:05519
05520:+00022:+00368:-00103:002439.2084:05520
05521:-00101:+00190:+00183:002439.2084:05521
05522:-00103:-00072:-00222:002439.2084:05522
05523:+00287:-00002:+00082:002439.2084:05523
05524:+00180:+00018:-00162:002439.2084:05524
05525:-00220:+00233:-00040:002439.2084:05525
05526:-00329:+00000:+00118:002453.0583:05526
05527:-00088:+00075:-00051:002453.0583:05527
05528:+00137:+00150:+00168:002453.0583:05528
05529:-00006:+00052:+00178:002453.0583:05529
05530:-00097:+00250:-00213:002453.0583:05530
05531:-00219:+00081:+00130:002453.0583:05531
05532:-00187:+00194:+00020:002453.0583:05532
05533:+00125:+00175:-00100:002453.0583:05533
05534:+00091:+00107:+00217:002461.2990:05534
05535:-00038:+00207:-00218:002461.2990:05535
05536:-00312:+00106:+00137:002461.2990:05536
05537:-00147:+00113:+00009:002461.2990:05537
05538:+00052:+00067:-00025:002461.2990:05538
05539:+00057:-00013:+00236:002461.2990:05539
05540:-00100:+00050:-00419:002461.2990:05540
05541:-00335:+00049:+00003:002461.2990:05541
05542:-00003:+00105:+00258:002468.5317:05542
05543:+00248:+00128:-00002:002468.5317:05543
05544:+00098:-00075:+00244:002468.5317:05544
05545:-00281:+00144:-00266:002468.5317:05545
05546:-00257:-00044:+00170:002468.5317:05546
05547:-00194:+00160:-00002:002468.5317:05547
05548:+00106:+00166:+00055:002468.5317:05548
05549:+00085:-00009:+00048:002468.5317:05549
05550:-00194:+00054:-00167:002482.8393:05550
05551:-00290:-00018:+00124:002482.8393:05551
05552:-00036:+00162:-00059:002482.8393:05552
05553:+00067:+00035:+00016:002482.8393:05553
05554:+00006:+00058:-00382:002482.8393:05554
05555:-00217:+00050:-00207:002482.8393:05555
05556:-00132:-00074:+00084:002482.8393:05556
05557:+00042:-00029:+00183:002482.8393:05557
05558:+00168:-00013:-00100:002491.2563:05558
05559:+00108:+00052:-00312:002491.2563:05559
05560:-00232:+00152:-00141:002491.2563:05560
05561:-00147:-00118:+00163:002491.2563:05561
05562:+00083:+00015:-00122:002491.2563:05562
05563:+00208:+00033:+00206:002491.2563:05563
05564:-00249:-00043:-00609:002491.2563:05564
05565:-00292:+00089:+00142:002491.2563:05565
05566:-00166:-00004:+00314:002498.5388:05566
05567:+00080:+00193:-00240:002498.5388:05567
05568:-00042:-00024:+00054:002498.5388:05568
05569:-00199:+00059:-00259:002498.5388:05569
05570:-00231:+00065:+00179:002498.5388:05570
05571:-00085:+00130:+00114:002498.5388:05571
05572:+00114:+00173:+00175:002498.5388:05572
05573:+00095:+00103:-00086:002498.5388:05573
05574:-00302:-00158:-00409:002508.2739:05574
05575:-00295:+00125:-00005:002508.2739:05575
05576:-00157:+00024:+00043:002508.2739:05576
05577:+00232:-00045:-00101:002508.2739:05577
05578:+00240:-00183:-00441:002508.2739:05578
05579:-00238:-00238:-00303:002508.2739:05579
05580:-00312:-00076:-00174:002508.2739:05580
05581:-00126:-00173:-00514:002508.2739:05581
05582:+00122:-00298:-00557:002516.7507:05582
05583:-00021:+00182:-00679:002516.7507:05583
05584:-00236:-00389:-00247:002516.7507:05584
05585:-00014:+00121:-00493:002516.7507:05585
05586:+00256:-00202:-00399:002516.7507:05586
05587:+00106:-00243:-00309:002516.7507:05587
05588:-00158:+00180:-00540:002516.7507:05588
05589:-00229:-00088:+00134:002516.7507:05589
05590:+00063:+00178:-00120:002513.6982:05590
05591:+00320:-00198:-00041:002513.6982:05591
05592:+00152:+00167:-00563:002513.6982:05592
05593:-00384:+00044:-00296:002513.6982:05593
05594:-00147:+00222:+00196:002513.6982:05594
05595:+00088:+00157:+00079:002513.6982:05595
05596:+00056:+00048:+00048:002513.6982:05596
05597:-00054:+00248:-00068:002513.6982:05597
05598:-00119:+00311:-00100:002528.9301:05598
05599:-00066:+00021:+00435:002528.9301:05599
05600:-00075:+00200:+00037:002528.9301:05600
05601:+00064:+00119:+00322:002528.9301:05601
05602:-00033:+00185:+00176:002528.9301:05602
05603:-00128:+00128:+00433:002528.9301:05603
05604:-00073:-00038:+00415:002528.9301:05604
05605:+00080:+00071:+00096:002528.9301:05605
05606:+00088:+00128:+00254:002527.0219:05606
05607:-00138:+00099:+00264:002527.0219:05607
05608:-00115:+00166:+00441:002527.0219:05608
05609:+00347:+00133:+00307:002527.0219:05609
05610:+00116:+00001:+00014:002527.0219:05610
05611:-00239:+00114:+00050:002527.0219:05611
05612:-00537:-00100:+00040:002527.0219:05612
05613:+00227:+00125:+00090:002527.0219:05613
05614:+00347:-00059:+00168:002523.9885:05614
05615:+00022:+00041:+00134:002523.9885:05615
05616:-00200:+00026:+00060:002523.9885:05616
05617:-00097:+00031:+00012:002523.9885:05617
05618:+00161:+00199:+00066:002523.9885:05618
05619:+00127:+00099:-00090:002523.9885:05619
05620:+00104:-00006:-00049:002523.9885:05620
05621:+00001:+00063:-00131:002523.9885:05621
05622:+00049:+00084:+00118:002534.1889:05622
05623:+00267:+00330:+00075:002534.1889:05623
05624:+00359:-00001:+00133:002534.1889:05624
05625:+00273:+00124:-00012:002534.1889:05625
05626:+00106:+00186:+00056:002534.1889:05626
05627:-00100:+00146:-00061:002534.1889:05627
05628:+00010:+00224:-00163:002534.1889:05628
05629:+00280:+00273:-00063:002534.1889:05629
05630:+00247:+00059:-00316:002537.5541:05630
05631:-00030:+00099:-00128:002537.5541:05631
05632:-00191:+00211:-00341:002537.5541:05632
05633:-00036:+00089:-00096:002537.5541:05633
05634:+00246:+00074:+00144:002537.5541:05634
05635:-00138:-00173:-00048:002537.5541:05635
05636:-00222:-00218:-00249:002537.5541:05636
05637:-00002:+00040:-00256:002537.5541:05637
05638:+00180:-00030:-00090:002508.6718:05638
05639:+00347:+00117:-00019:002508.6718:05639
05640:+00178:+00154:-00076:002508.6718:05640
05641:-00054:-00153:-00052:002508.6718:05641
05642:+00059:+00192:-00209:002508.6718:05642
05643:+00161:-00070:+00163:002508.6718:05643
05644:+00156:+00202:-00161:002508.6718:05644
05645:+00143:+00105:+00100:002508.6718:05645
05646:+00001:+00179:+00034:002513.4130:05646
05647:+00112:+00133:+00129:002513.4130:05647
05648:+00270:-00180:+00414:002513.4130:05648
05649:+00166:+00272:+00176:002513.4130:05649
05650:-00132:+00031:+00329:002513.4130:05650
05651:-00285:+00334:-00008:002513.4130:05651
05652:-00004:-00005:+00314:002513.4130:05652
05653:+00191:+00219:+00381:002513.4130:05653
05654:-00074:+00108:+00471:002501.4060:05654
05655:-00240:+00222:+00137:002501.4060:05655
05656:-00055:+00066:-00027:002501.4060:05656
05657:+00186:+00241:+00252:002501.4060:05657
05658:+00180:+00323:+00309:002501.4060:05658
05659:+00007:+00115:+00431:002501.4060:05659
05660:-00134:+00187:+00050:002501.4060:05660
05661:+00039:+00222:-00071:002501.4060:05661
05662:+00349:+00135:+00155:002473.5615:05662
05663:+00271:+00211:-00017:002473.5615:05663
05664:+00016:+00433:-00116:002473.5615:05664
05665:-00239:+00192:-00222:002473.5615:05665
05666:-00032:-00107:-00015:002473.5615:05666
05667:+00504:-00205:-00094:002473.5615:05667
05668:+00257:+00204:-00166:002473.5615:05668
05669:-00123:+00220:-00273:002473.5615:05669
05670:-00338:+00289:-00301:002473.0124:05670
05671:+00057:-00152:-00080:002473.0124:05671
05672:+00458:-00256:-00175:002473.0124:05672
05673:+00070:-00084:-00112:002473.0124:05673
05674:-00172:+00281:-00305:002473.0124:05674
05675:-00089:+00171:-00342:002473.0124:05675
05676:+00185:+00382:+00029:002473.0124:05676
05677:+00363:-00143:-00033:002473.0124:05677
05678:+00008:+00133:-00049:002461.3964:05678
05679:-00186:+00229:+00120:002461.3964:05679
05680:-00231:-00141:-00557:002461.3964:05680
05681:+00156:+00248:-00205:002461.3964:05681
05682:+00272:+00171:+00607:002461.3964:05682
05683:+00049:-00019:+00486:002461.3964:05683
05684:-00171:-00069:+00533:002461.3964:05684
05685:-00150:+00215:-00231:002461.3964:05685
05686:+00018:+00357:+00075:002453.9682:05686
05687:+00122:+00061:+00082:002453.9682:05687
05688:+00035:+00159:+00193:002453.9682:05688
05689:-00162:-00014:+00531:002453.9682:05689
05690:-00083:+00277:-00032:002453.9682:05690
05691:+00059:+00140:+00189:002453.9682:05691
05692:-00103:+00176:-00002:002453.9682:05692
05693:-00244:+00135:+00088:002453.9682:05693
05694:-00195:+00012:+00257:002458.2836:05694
05695:-00144:+00172:+00051:002458.2836:05695
05696:+00059:+00106:+00177:002458.2836:05696
05697:+00047:-00022:-00091:002458.2836:05697
05698:-00096:+00151:+00094:002458.2836:05698
05699:-00256:-00011:+00141:002458.2836:05699
05700:-00172:+00144:-00059:002458.2836:05700
05701:+00035:+00102:+00241:002458.2836:05701
05702:+00140:-00128:-00240:002466.4870:05702
05703:-00020:+00274:-00178:002466.4870:05703
05704:-00276:+00002:+00025:002466.4870:05704
05705:-00101:+00090:-00201:002466.4870:05705
05706:+00069:+00123:-00011:002466.4870:05706
05707:+00050:-00139:-00133:002466.4870:05707
05708:-00156:+00150:-00161:002466.4870:05708
05709:-00297:+00099:-00152:002466.4870:05709
05710:-00064:+00065:+00029:002466.4870:05710
05711:+00098:+00236:-00330:002463.6342:05711
05712:-00024:-00004:-00152:002463.6342:05712
05713:-00105:+00103:+00088:002463.6342:05713
05714:-00272:+00010:-00067:002463.6342:05714
05715:-00102:+00070:+00100:002463.6342:05715
05716:+00093:+00278:-00278:002463.6342:05716
05717:+00073:+00127:+00231:002463.6342:05717
05718:-00080:+00106:+00149:002463.6342:05718
05719:-00147:+00085:-00086:002477.9199:05719
05720:-00096:+00048:+00293:002477.9199:05720
05721:+00151:+00236:-00333:002477.9199:05721
05722:+00140:+00117:+00228:002477.9199:05722
05723:-00216:-00046:+00266:002477.9199:05723
05724:-00108:-00024:-00174:002477.9199:05724
05725:+00043:+00090:+00320:002477.9199:05725
05726:+00057:-00170:-00136:002477.9199:05726
05727:-00112:+00243:-00176:002491.2341:05727
05728:-00294:-00134:-00041:002491.2341:05728
05729:-00197:+00146:-00231:002491.2341:05729
05730:+00244:-00036:+00329:002491.2341:05730
05731:+00266:+00023:+00010:002491.2341:05731
05732:-00073:+00026:-00093:002491.2341:05732
05733:-00332:+00030:-00111:002491.2341:05733
05734:-00292:+00065:+00012:002491.2341:05734
05735:+00119:+00091:+00231:002493.5659:05735
05736:+00119:-00061:-00160:002493.5659:05736
05737:-00138:+00184:-00041:002493.5659:05737
05738:-00412:-00100:-00224:002493.5659:05738
05739:-00218:-00137:-00112:002493.5659:05739
05740:+00069:+00103:-00181:002493.5659:05740
05741:-00034:-00199:-00409:002493.5659:05741
05742:-00203:-00027:-00297:002493.5659:05742
05743:-00263:-00122:-00428:002503.3393:05743
05744:-00089:-00117:-00084:002503.3393:05744
05745:+00136:+00120:-00347:002503.3393:05745
05746:+00160:+00025:-00218:002503.3393:05746
05747:+00058:-00083:-00683:002503.3393:05747
05748:-00147:-00045:-00681:002503.3393:05748
05749:+00248:+00002:-00134:002503.3393:05749
05750:+00394:+00046:-00484:002503.3393:05750
05751:+00397:+00207:+00012:002511.7854:05751
05752:+00102:-00084:-00534:002511.7854:05752
05753:-00214:+00028:-00258:002511.7854:05753
05754:+00145:+00174:+00021:002511.7854:05754
05755:+00074:+00099:-00093:002511.7854:05755
05756:-00090:+00134:+00009:002511.7854:05756
05757:-00277:+00083:-00223:002511.7854:05757
05758:-00162:+00017:+00024:002511.7854:05758
05759:-00047:+00123:+00106:002508.8212:05759
05760:-00080:+00042:+00093:002508.8212:05760
05761:-00162:+00185:+00267:002508.8212:05761
05762:-00414:+00178:+00081:002508.8212:05762
05763:-00290:+00263:+00289:002508.8212:05763
05764:+00086:+00065:+00010:002508.8212:05764
05765:+00131:-00020:+00232:002508.8212:05765
05766:-00017:+00172:-00097:002518.7016:05766
05767:-00180:-00102:+00223:002518.7016:05767
05768:+00267:+00218:+00060:002518.7016:05768
05769:+00401:+00056:+00031:002518.7016:05769
05770:+00134:-00353:+00355:002518.7016:05770
05771:-00016:-00002:-00321:002518.7016:05771
05772:-00048:+00097:+00346:002518.7016:05772
05773:+00279:+00125:+00040:002518.7016:05773
05774:+00298:+00038:+00193:002511.8117:05774
05775:+00068:+00010:+00428:002511.8117:05775
05776:-00202:+00055:-00115:002511.8117:05776
05777:-00179:+00076:+00141:002511.8117:05777
05778:-00045:+00190:-00236:002511.8117:05778
05779:+00104:+00177:+00211:002511.8117:05779
05780:+00023:+00149:+00288:002511.8117:05780
05781:-00261:+00170:-00200:002511.8117:05781
05782:-00217:+00054:+00222:002508.8139:05782
05783:+00219:+00397:-00141:002508.8139:05783
05784:+00314:+00301:+00471:002508.8139:05784
05785:+00103:+00357:-00474:002508.8139:05785
05786:-00232:+00134:-00150:002508.8139:05786
05787:+00209:+00377:+00115:002508.8139:05787
05788:+00405:+00268:-00169:002508.8139:05788
05789:+00268:+00170:+00147:002508.8139:05789
05790:+00058:-00111:-00532:002503.3874:05790
05791:-00057:+00166:-00129:002503.3874:05791
05792:+00237:+00250:+00140:002503.3874:05792
05793:+00286:-00104:-00095:002503.3874:05793
05794:+00122:-00182:-00119:002503.3874:05794
05795:-00015:-00028:-00263:002503.3874:05795
05796:+00072:-00258:+00071:002503.3874:05796
05797:-00021:+00362:-00494:002503.3874:05797
05798:+00408:+00061:+00095:002506.7158:05798
05799:+00409:-00124:-00184:002506.7158:05799
05800:-00105:+00042:-00106:002506.7158:05800
05801:-00266:-00103:+00160:002506.7158:05801
05802:+00013:+00188:-00496:002506.7158:05802
05803:+00375:+00127:-00006:002506.7158:05803
05804:+00164:+00059:-00206:002506.7158:05804
05805:-00193:-00194:+00060:002506.7158:05805
05806:+00167:+00014:+00118:002483.6643:05806
05807:+00276:+00127:-00013:002483.6643:05807
05808:+00107:-00077:+00189:002483.6643:05808
05809:-00082:+00104:-00024:002483.6643:05809
05810:+00049:+00287:+00416:002483.6643:05810
05811:-00034:+00210:+00293:002483.6643:05811
05812:+00071:+00161:+00266:002483.6643:05812
05813:+00180:-00208:+00584:002483.6643:05813
05814:-00063:+00037:+00081:002483.6643:05814
05815:-00286:+00154:+00573:002483.1928:05815
05816:-00066:+00359:-00021:002483.1928:05816
05817:+00216:+00265:+00034:002483.1928:05817
05818:+00054:+00001:+00491:002483.1928:05818
05819:-00128:+00085:+00221:002483.1928:05819
05820:-00218:-00030:+00390:002483.1928:05820
05821:+00127:+00382:-00131:002483.1928:05821
05822:+00149:+00153:+00007:002483.1928:05822
05823:+00050:+00226:-00395:002471.4970:05823
05824:-00095:-00096:+00255:002471.4970:05824
05825:+00031:+00439:+00018:002471.4970:05825
05826:+00127:+00028:-00091:002471.4970:05826
05827:+00113:+00024:-00240:002471.4970:05827
05828:+00057:+00123:-00353:002471.4970:05828
05829:-00127:-00202:+00107:002471.4970:05829
05830:+00043:+00336:-00372:002471.4970:05830
05831:+00193:+00091:+00356:002454.0969:05831
05832:+00196:+00059:-00477:002454.0969:05832
05833:-00094:+00147:-00622:002454.0969:05833
05834:-00085:-00254:-00198:002454.0969:05834
05835:+00022:-00087:-00424:002454.0969:05835
05836:+00268:+00006:+00171:002454.0969:05836
05837:+00098:+00056:-00193:002454.0969:05837
05838:-00123:+00161:-00447:002454.0969:05838
05839:-00218:-00180:-00132:002453.2775:05839
05840:-00119:+00019:-00042:002453.2775:05840
05841:+00185:+00150:+00462:002453.2775:05841
05842:+00110:+00121:+00212:002453.2775:05842
05843:-00077:+00303:-00388:002453.2775:05843
05844:-00286:-00102:+00251:002453.2775:05844
05845:-00221:+00026:+00187:002453.2775:05845
05846:+00149:+00250:+00218:002453.2775:05846
05847:+00148:+00194:+00356:002456.6794:05847
05848:-00091:+00305:-00357:002456.6794:05848
05849:-00269:+00003:+00360:002456.6794:05849
05850:-00185:+00229:-00139:002456.6794:05850
05851:+00149:+00208:+00151:002456.6794:05851
05852:-00028:+00105:+00276:002456.6794:05852
05853:-00200:+00209:-00039:002456.6794:05853
05854:-00230:-00083:+00457:002456.6794:05854
05855:+00041:-00029:-00129:002449.2314:05855
05856:+00192:+00267:+00218:002449.2314:05856
05857:-00038:+00097:+00247:002449.2314:05857
05858:-00165:+00202:-00047:002449.2314:05858
05859:-00216:-00003:+00225:002449.2314:05859
05860:+00019:+00168:-00003:002449.2314:05860
05861:+00133:+00209:+00305:002449.2314:05861
05862:-00043:+00023:-00092:002449.2314:05862
05863:-00220:+00136:-00286:002463.3061:05863
05864:-00163:-00043:+00351:002463.3061:05864
05865:+00076:-00152:+00040:002463.3061:05865
05866:+00205:-00157:+00062:002463.3061:05866
05867:-00035:+00308:+00061:002463.3061:05867
05868:-00343:-00105:-00091:002463.3061:05868
05869:-00148:+00315:-00441:002463.3061:05869
05870:+00084:+00027:+00107:002463.3061:05870
05871:+00188:-00202:+00186:002471.4421:05871
05872:+00021:+00337:-00349:002471.4421:05872
05873:-00332:-00063:+00130:002471.4421:05873
05874:-00067:+00282:-00322:002471.4421:05874
05875:+00262:-00023:-00050:002471.4421:05875
05876:+00060:-00176:+00155:002471.4421:05876
05877:-00078:+00106:-00398:002471.4421:05877
05878:-00288:-00096:+00146:002471.4421:05878
05879:+00001:+00237:-00321:002471.4421:05879
05880:+00209:+00027:+00170:002468.8029:05880
05881:+00092:+00117:+00036:002468.8029:05881
05882:-00199:+00126:-00081:002468.8029:05882
05883:-00261:-00014:+00006:002468.8029:05883
05884:-00009:+00181:-00282:002468.8029:05884
05885:+00145:+00074:+00299:002468.8029:05885
05886:+00089:-00036:+00087:002468.8029:05886
05887:-00095:+00099:-00097:002468.8029:05887
05888:-00161:+00065:+00087:002483.1633:05888
05889:-00160:+00091:-00142:002483.1633:05889
05890:+00121:+00011:+00176:002483.1633:05890
05891:+00080:+00011:-00212:002483.1633:05891
05892:-00068:+00083:-00078:002483.1633:05892
05893:-00140:+00103:+00277:002483.1633:05893
05894:-00109:+00168:-00132:002483.1633:05894
05895:+00107:-00024:+00314:002483.1633:05895
05896:+00038:+00090:-00050:002491.4819:05896
05897:-00241:+00105:-00225:002491.4819:05897
05898:-00154:+00182:+00160:002491.4819:05898
05899:+00027:+00212:+00153:002491.4819:05899
05900:+00273:+00009:+00358:002491.4819:05900
05901:-00160:+00253:-00079:002491.4819:05901
05902:-00453:+00163:-00132:002491.4819:05902
05903:-00340:+00090:+00082:002491.4819:05903
05904:+00004:+00171:+00011:002493.6618:05904
05905:+00235:+00035:-00012:002493.6618:05905
05906:-00264:+00048:-00310:002493.6618:05906
05907:-00440:-00199:+00068:002493.6618:05907
05908:-00077:-00053:-00214:002493.6618:05908
05909:+00370:+00158:-00151:002493.6618:05909
05910:+00320:-00139:-00257:002493.6618:05910
05911:-00130:+00137:-00657:002493.6618:05911
05912:-00295:-00132:+00010:002508.4992:05912
05913:-00078:-00081:-00294:002508.4992:05913
05914:+00552:-00093:-00448:002508.4992:05914
05915:+00430:+00061:-00615:002508.4992:05915
05916:-00206:-00309:-00629:002508.4992:05916
05917:-00148:+00071:-00442:002508.4992:05917
05918:-00064:+00054:-00283:002508.4992:05918
05919:+00371:-00336:-00405:002508.4992:05919
05920:+00181:+00268:-00430:002516.9621:05920
05921:-00093:-00195:-00453:002516.9621:05921
05922:-00212:+00215:-00544:002516.9621:05922
05923:-00218:-00011:-00016:002516.9621:05923
05924:+00109:-00125:+00055:002516.9621:05924
05925:+00074:+00270:-00440:002516.9621:05925
05926:-00167:-00036:+00205:002516.9621:05926
05927:-00309:+00180:+00002:002524.2189:05927
05928:+00262:+00292:+00241:002524.2189:05928
05929:+00273:+00145:+00193:002524.2189:05929
05930:-00151:+00317:-00074:002524.2189:05930
05931:-00470:+00010:+00398:002524.2189:05931
05932:-00209:+00322:+00184:002524.2189:05932
05933:+00365:+00121:+00417:002524.2189:05933
05934:+00181:+00012:+00238:002524.2189:05934
05935:-00163:+00199:+00150:002523.9636:05935
05936:-00133:-00007:+00179:002523.9636:05936
05937:-00010:-00087:+00091:002523.9636:05937
05938:+00125:+00020:+00423:002523.9636:05938
05939:-00144:-00055:+00085:002523.9636:05939
05940:-00214:-00093:+00174:002523.9636:05940
05941:-00105:+00216:+00176:002523.9636:05941
05942:+00121:+00136:+00167:002523.9636:05942
05943:+00542:+00127:+00217:002532.4108:05943
05944:-00210:+00089:+00092:002532.4108:05944
05945:-00552:+00240:+00218:002532.4108:05945
05946:+00156:+00215:-00164:002532.4108:05946
05947:+00538:+00148:-00073:002532.4108:05947
05948:+00062:-00151:+00099:002532.4108:05948
05949:-00434:+00267:-00185:002532.4108:05949
05950:+00172:+00230:+00083:002532.4108:05950
05951:+00411:+00164:-00131:002524.1923:05951
05952:+00253:+00211:-00029:002524.1923:05952
05953:-00049:+00351:-00110:002524.1923:05953
05954:-00103:+00381:-00183:002524.1923:05954
05955:+00059:+00379:+00139:002524.1923:05955
05956:+00064:+00234:+00175:002524.1923:05956
05957:+00309:+00233:+00078:002524.1923:05957
05958:+00133:+00154:-00086:002524.1923:05958
05959:+00001:+00014:+00068:002534.3039:05959
05960:-00090:+00200:-00368:002534.3039:05960
05961:-00013:+00091:+00264:002534.3039:05961
05962:+00260:+00250:-00332:002534.3039:05962
05963:+00073:-00138:-00160:002534.3039:05963
05964:-00264:+00228:-00521:002534.3039:05964
05965:-00045:-00166:-00217:002534.3039:05965
05966:+00426:-00039:-00212:002534.3039:05966
05967:+00369:-00021:-00161:002532.4531:05967
05968:-00078:+00021:-00084:002532.4531:05968
05969:-00074:-00014:-00254:002532.4531:05969
05970:+00070:-00038:-00075:002532.4531:05970
05971:+00477:-00007:+00115:002532.4531:05971
05972:+00299:+00133:+00062:002532.4531:05972
05973:-00105:+00251:-00029:002532.4531:05973
05974:-00168:+00029:-00049:002532.4531:05974
05975:-00032:+00138:+00235:002524.1059:05975
05976:+00250:+00200:+00394:002524.1059:05976
05977:+00177:+00165:+00311:002524.1059:05977
05978:-00077:+00002:-00227:002524.1059:05978
05979:-00113:+00036:+00168:002524.1059:05979
05980:+00065:+00044:+00277:002524.1059:05980
05981:+00299:+00232:+00146:002524.1059:05981
05982:-00119:-00071:+00289:002524.1059:05982
05983:-00172:+00238:-00202:002513.5375:05983
05984:-00052:+00131:+00412:002513.5375:05984
05985:+00185:+00031:+00528:002513.5375:05985
05986:+00169:+00366:+00127:002513.5375:05986
05987:-00119:+00080:+00148:002513.5375:05987
05988:-00146:+00167:-00012:002513.5375:05988
05989:+00051:+00501:+00144:002513.5375:05989
05990:+00084:+00239:+00520:002513.5375:05990
05991:+00118:+00029:+00453:002506.5959:05991
05992:+00215:+00255:+00095:002506.5959:05992
05993:-00092:+00143:-00023:002506.5959:05993
05994:-00108:-00016:+00515:002506.5959:05994
05995:+00290:+00285:-00235:002506.5959:05995
05996:+00269:+00346:-00025:002506.5959:05996
05997:-00002:-00165:-00237:002506.5959:05997
05998:-00087:+00101:-00335:002506.5959:05998
05999:+00057:-00012:+00167:002493.5659:05999
06000:+00319:+00187:-00423:002493.5659:06000
06001:-00065:-00148:-00212:002493.5659:06001
06002:-00210:+00200:-00669:002493.5659:06002
06003:-00016:-00269:+00031:002493.5659:06003
06004:+00256:+00194:-00286:002493.5659:06004
06005:+00210:+00163:+00047:002493.5659:06005
06006:-00079:+00035:-00109:002493.5659:06006
06007:-00411:-00011:-00485:002488.1259:06007
06008:-00282:-00171:+00293:002488.1259:06008
06009:+00082:+00107:-00179:002488.1259:06009
06010:+00120:+00203:+00296:002488.1259:06010
06011:+00144:+00135:+00070:002488.1259:06011
06012:-00466:+00082:-00379:002488.1259:06012
06013:-00446:+00134:+00413:002488.1259:06013
06014:+00230:+00121:+00040:002488.1259:06014
06015:+00277:+00065:+00287:002486.4167:06015
06016:-00098:+00189:+00120:002486.4167:06016
06017:-00397:-00019:-00016:002486.4167:06017
06018:+00071:+00038:+00192:002486.4167:06018
06019:+00295:+00155:+00309:002486.4167:06019
06020:-00078:+00085:+00292:002486.4167:06020
06021:-00197:+00204:-00135:002486.4167:06021
06022:-00280:+00103:+00063:002486.4167:06022
06023:+00063:+00147:+00273:002488.5390:06023
06024:+00001:+00243:+00069:002488.5390:06024
06025:-00160:+00196:+00224:002488.5390:06025
06026:-00225:+00119:-00225:002488.5390:06026
06027:-00157:+00055:-00011:002488.5390:06027
06028:+00018:+00066:+00187:002488.5390:06028
06029:+00094:-00006:-00094:002488.5390:06029
06030:-00064:+00061:+00118:002488.5390:06030
06031:-00300:-00087:-00353:002498.2263:06031
06032:-00254:-00105:+00166:002498.2263:06032
06033:+00127:+00114:+00112:002498.2263:06033
06034:+00123:-00002:+00012:002498.2263:06034
06035:+00020:+00130:+00121:002498.2263:06035
06036:-00300:-00081:-00360:002498.2263:06036
06037:+00090:+00173:+00146:002498.2263:06037
06038:+00162:+00023:-00139:002498.2263:06038
06039:+00052:+00162:-00157:002496.4973:06039
06040:-00143:+00022:-00017:002496.4973:06040
06041:-00319:-00039:-00374:002496.4973:06041
06042:+00122:+00044:+00309:002496.4973:06042
06043:+00312:+00099:-00329:002496.4973:06043
06044:-00015:+00038:-00141:002496.4973:06044
06045:-00402:+00076:-00146:002496.4973:06045
06046:-00252:+00064:-00367:002496.4973:06046
06047:+00269:+00105:+00440:002498.6760:06047
06048:+00259:+00018:-00328:002498.6760:06048
06049:-00105:+00025:+00038:002498.6760:06049
06050:-00299:+00089:-00248:002498.6760:06050
06051:-00096:+00050:+00040:002498.6760:06051
06052:+00261:+00137:+00329:002498.6760:06052
06053:+00069:+00055:-00154:002498.6760:06053
06054:-00099:-00115:+00174:002498.6760:06054
06055:-00315:+00029:-00447:002503.3503:06055
06056:-00217:+00043:+00353:002503.3503:06056
06057:+00151:+00085:+00144:002503.3503:06057
06058:+00221:+00162:-00009:002503.3503:06058
06059:-00042:+00021:+00082:002503.3503:06059
06060:-00428:+00051:-00416:002503.3503:06060
06061:+00028:+00047:+00429:002503.3503:06061
06062:+00249:+00149:-00097:002503.3503:06062
06063:+00075:+00104:-00051:002511.7966:06063
06064:-00326:+00056:-00276:002511.7966:06064
06065:-00407:-00025:-00483:002511.7966:06065
06066:-00007:-00062:+00283:002511.7966:06066
06067:+00270:+00029:-00246:002511.7966:06067
06068:+00137:-00149:-00123:002511.7966:06068
06069:-00426:-00271:-00553:002511.7966:06069
06070:-00360:-00001:-00224:002511.7966:06070
06071:+00207:+00155:+00213:002508.8325:06071
06072:+00195:-00027:-00366:002508.8325:06072
06073:-00080:-00012:-00693:002508.8325:06073
06074:-00304:-00193:-00320:002508.8325:06074
06075:-00132:-00011:-00353:002508.8325:06075
06076:+00405:-00064:-00200:002508.8325:06076
06077:+00048:-00151:-00273:002508.8325:06077
06078:-00109:+00176:-00339:002508.8325:06078
06079:-00156:-00233:-00458:002523.9025:06079
06080:+00042:+00169:-00365:002523.9025:06080
06081:+00141:+00281:-00238:002523.9025:06081
06082:+00134:+00019:-00195:002523.9025:06082
06083:-00036:+00096:-00311:002523.9025:06083
06084:-00221:+00011:-00300:002523.9025:06084
06085:-00201:-00116:+00135:002523.9025:06085
06086:+00034:-00068:-00135:002523.9025:06086
06087:+00039:+00099:-00004:002522.1071:06087
06088:-00217:+00084:+00129:002522.1071:06088
06089:-00251:+00212:-00030:002522.1071:06089
06090:+00040:+00218:+00370:002522.1071:06090
06091:+00223:+00105:+00202:002522.1071:06091
06092:-00034:+00206:-00212:002522.1071:06092
06093:-00636:-00072:+00031:002522.1071:06093
06094:-00555:+00130:-00059:002522.1071:06094
06095:+00413:+00003:+00268:002524.1547:06095
06096:+00499:-00095:+00019:002524.1547:06096
06097:+00072:-00033:-00050:002524.1547:06097
06098:-00665:-00137:+00152:002524.1547:06098
06099:+00120:+00059:+00123:002524.1547:06099
06100:+00489:-00050:+00176:002524.1547:06100
06101:+00088:+00105:-00035:002524.1547:06101
06102:-00284:-00030:+00061:002524.1547:06102
06103:-00207:+00011:+00036:002523.9062:06103
06104:+00145:+00222:+00287:002523.9062:06104
06105:+00209:-00010:+00170:002523.9062:06105
06106:-00109:-00013:+00069:002523.9062:06106
06107:-00200:-00053:+00066:002523.9062:06107
06108:-00062:+00110:+00184:002523.9062:06108
06109:+00193:+00204:+00139:002523.9062:06109
06110:+00253:+00160:+00011:002523.9062:06110
06111:+00086:+00119:+00278:002516.9130:06111
06112:-00317:-00008:+00083:002516.9130:06112
06113:-00246:+00017:+00352:002516.9130:06113
06114:+00155:+00304:+00064:002516.9130:06114
06115:+00085:-00036:+00098:002516.9130:06115
06116:+00236:+00322:-00411:002516.9130:06116
06117:-00066:+00093:+00218:002516.9130:06117
06118:-00029:+00225:+00210:002516.9130:06118
06119:+00129:+00271:-00251:002513.8818:06119
06120:+00091:+00164:-00084:002513.8818:06120
06121:-00158:+00346:-00308:002513.8818:06121
06122:-00202:+00130:-00228:002513.8818:06122
06123:+00205:+00153:+00063:002513.8818:06123
06124:+00327:+00105:+00229:002513.8818:06124
06125:+00376:-00032:-00029:002513.8818:06125
06126:-00160:-00171:-00491:002513.8818:06126
06127:-00222:+00119:+00029:002513.5297:06127
06128:+00068:+00103:+00235:002513.5297:06128
06129:+00179:-00106:+00095:002513.5297:06129
06130:+00031:-00132:+00085:002513.5297:06130
06131:+00032:-00005:-00232:002513.5297:06131
06132:+00180:+00000:+00271:002513.5297:06132
06133:+00016:+00122:-00243:002513.5297:06133
06134:+00333:+00083:+00039:002501.5290:06134
06135:+00352:-00114:-00309:002501.5290:06135
06136:-00019:+00066:-00130:002501.5290:06136
06137:-00103:-00001:+00192:002501.5290:06137
06138:+00176:+00049:-00254:002501.5290:06138
06139:+00520:-00150:+00112:002501.5290:06139
06140:+00242:+00166:-00508:002501.5290:06140
06141:-00323:-00152:+00095:002501.5290:06141
06142:+00003:+00204:+00139:002501.5290:06142
06143:+00285:+00010:+00260:002478.6047:06143
06144:+00019:-00155:+00200:002478.6047:06144
06145:-00393:+00135:-00231:002478.6047:06145
06146:-00165:+00154:+00054:002478.6047:06146
06147:+00065:+00368:-00071:002478.6047:06147
06148:+00143:+00077:+00398:002478.6047:06148
06149:-00078:+00136:+00164:002478.6047:06149
06150:-00172:+00000:+00084:002478.6047:06150
06151:-00047:+00101:+00235:002478.0190:06151
06152:+00011:+00449:-00455:002478.0190:06152
06153:+00283:+00190:+00193:002478.0190:06153
06154:+00181:-00099:-00479:002478.0190:06154
06155:-00042:-00108:+00262:002478.0190:06155
06156:+00036:-00087:+00168:002478.0190:06156
06157:+00165:+00591:-00334:002478.0190:06157
06158:+00213:+00273:+00355:002478.0190:06158
06159:-00025:+00244:-00421:002471.3911:06159
06160:-00317:-00046:+00333:002471.3911:06160
06161:-00140:-00173:+00296:002471.3911:06161
06162:+00070:+00034:+00129:002471.3911:06162
06163:+00247:+00116:+00335:002471.3911:06163
06164:-00249:+00253:-00510:002471.3911:06164
06165:-00308:-00149:+00078:002471.3911:06165
06166:-00209:-00090:+00192:002471.3911:06166
06167:+00228:-00052:+00371:002458.9135:06167
06168:+00131:-00097:-00047:002458.9135:06168
06169:-00113:+00300:-00556:002458.9135:06169
06170:+00081:-00084:+00129:002458.9135:06170
06171:+00146:-00185:+00257:002458.9135:06171
06172:+00079:+00050:+00173:002458.9135:06172
06173:+00090:+00169:+00087:002458.9135:06173
06174:-00015:+00243:-00519:002458.9135:06174
06175:-00131:+00078:+00164:002463.1762:06175
06176:-00057:-00020:+00168:002463.1762:06176
06177:+00182:+00111:+00148:002463.1762:06177
06178:+00155:+00059:+00074:002463.1762:06178
06179:-00361:+00149:-00628:002463.1762:06179
06180:-00408:+00095:+00155:002463.1762:06180
06181:-00172:+00165:-00368:002463.1762:06181
06182:+00241:+00094:-00062:002463.1762:06182
06183:-00219:+00223:+00030:002461.5913:06183
06184:-00399:+00285:+00062:002461.5913:06184
06185:-00087:-00061:+00182:002461.5913:06185
06186:+00286:+00246:-00317:002461.5913:06186
06187:+00283:+00014:+00025:002461.5913:06187
06188:-00123:+00080:-00073:002461.5913:06188
06189:-00222:+00017:+00031:002461.5913:06189
06190:-00059:-00010:+00187:002461.5913:06190
06191:+00168:+00181:-00124:002463.8212:06191
06192:+00180:+00097:+00203:002463.8212:06192
06193:-00090:+00109:+00139:002463.8212:06193
06194:-00271:-00014:-00011:002463.8212:06194
06195:-00143:+00000:+00011:002463.8212:06195
06196:+00108:+00040:+00074:002463.8212:06196
06197:+00154:-00137:+00194:002463.8212:06197
06198:-00204:+00215:-00181:002463.8212:06198
06199:-00367:-00062:+00163:002468.1535:06199
06200:-00178:+00314:-00120:002468.1535:06200
06201:+00160:-00088:-00249:002468.1535:06201
06202:+00189:+00016:+00436:002468.1535:06202
06203:-00017:+00564:-00278:002468.1535:06203
06204:-00157:-00247:+00327:002468.1535:06204
06205:-00128:+00243:-00334:002468.1535:06205
06206:+00092:+00122:+00044:002468.1535:06206
06207:+00189:+00046:+00386:002476.4538:06207
06208:+00004:+00191:-00265:002476.4538:06208
06209:-00249:+00268:+00305:002476.4538:06209
06210:+00065:+00151:-00083:002476.4538:06210
06211:+00197:+00253:+00251:002476.4538:06211
06212:-00025:-00244:+00438:002476.4538:06212
06213:-00242:+00213:-00463:002476.4538:06213
06214:-00228:+00050:+00249:002476.4538:06214
06215:-00099:+00137:-00174:002478.6298:06215
06216:+00046:+00237:+00157:002478.6298:06216
06217:-00042:-00001:+00373:002478.6298:06217
06218:+00075:+00361:-00288:002478.6298:06218
06219:+00015:+00044:+00443:002478.6298:06219
06220:-00138:-00001:-00211:002478.6298:06220
06221:+00280:+00339:+00150:002478.6298:06221
06222:+00176:+00175:+00036:002478.6298:06222
06223:-00067:+00177:-00229:002503.3205:06223
06224:-00143:+00047:+00194:002503.3205:06224
06225:-00103:-00120:+00043:002503.3205:06225
06226:+00161:-00045:-00049:002503.3205:06226
06227:+00165:-00015:-00311:002503.3205:06227
06228:-00251:-00097:-00290:002503.3205:06228
06229:-00034:+00174:-00158:002503.3205:06229
06230:+00200:-00015:-00265:002503.3205:06230
06231:-00184:-00378:-00152:002506.6450:06231
06232:-00252:-00122:-00639:002506.6450:06232
06233:-00224:-00266:-00314:002506.6450:06233
06234:-00267:-00115:-00427:002506.6450:06234
06235:-00157:-00237:-00409:002506.6450:06235
06236:+00190:-00272:-00484:002506.6450:06236
06237:+00065:+00127:-00600:002506.6450:06237
06238:-00119:-00170:-00039:002506.6450:06238
06239:-00010:-00020:-00507:002513.9116:06239
06240:+00353:-00071:-00023:002513.9116:06240
06241:+00247:-00090:-00518:002513.9116:06241
06242:+00043:+00153:-00450:002513.9116:06242
06243:-00009:+00067:+00003:002513.9116:06243
06244:+00003:+00016:-00252:002513.9116:06244
06245:+00137:+00156:+00189:002513.9116:06245
06246:+00110:+00104:-00427:002513.9116:06246
06247:-00158:+00066:-00054:002518.5581:06247
06248:-00267:+00223:+00132:002518.5581:06248
06249:-00048:+00080:-00102:002518.5581:06249
06250:+00075:+00102:+00172:002518.5581:06250
06251:-00477:+00138:-00022:002518.5581:06251
06252:-00496:-00089:+00085:002518.5581:06252
06253:-00225:+00138:+00140:002518.5581:06253
06254:-00204:+00055:+00214:002518.5581:06254
06255:-00165:-00035:+00203:002527.0754:06255
06256:-00155:+00185:+00016:002527.0754:06256
06257:-00227:-00080:+00226:002527.0754:06257
06258:-00165:+00068:+00085:002527.0754:06258
06259:+00325:+00012:+00295:002527.0754:06259
06260:+00383:+00069:+00085:002527.0754:06260
06261:+00338:+00213:+00060:002527.0754:06261
06262:+00095:+00099:-00006:002527.0754:06262
06263:-00031:+00043:+00131:002523.9924:06263
06264:-00052:+00197:+00329:002523.9924:06264
06265:-00047:+00081:+00107:002523.9924:06265
06266:+00081:+00152:+00247:002523.9924:06266
06267:-00051:+00049:+00017:002523.9924:06267
06268:-00077:+00142:+00226:002523.9924:06268
06269:+00136:+00170:+00387:002523.9924:06269
06270:-00058:+00153:+00136:002523.9924:06270
06271:-00244:+00217:+00203:002534.0739:06271
06272:-00288:+00179:-00078:002534.0739:06272
06273:+00348:+00102:+00327:002534.0739:06273
06274:+00392:+00167:-00036:002534.0739:06274
06275:-00145:-00059:+00076:002534.0739:06275
06276:-00249:+00071:-00051:002534.0739:06276
06277:+00158:-00065:+00062:002534.0739:06277
06278:+00214:+00006:+00080:002534.0739:06278
06279:+00090:+00102:+00110:002537.5541:06279
06280:+00189:+00220:-00159:002537.5541:06280
06281:+00141:+00341:-00215:002537.5541:06281
06282:+00167:+00505:-00036:002537.5541:06282
06283:+00223:+00107:+00093:002537.5541:06283
06284:+00142:+00177:+00049:002537.5541:06284
06285:+00145:+00001:-00134:002537.5541:06285
06286:+00029:+00198:-00341:002537.5541:06286
06287:+00029:-00098:+00222:002524.1059:06287
06288:+00184:+00024:-00514:002524.1059:06288
06289:+00185:+00135:-00290:002524.1059:06289
06290:-00012:-00330:+00382:002524.1059:06290
06291:+00042:+00173:-00144:002524.1059:06291
06292:+00187:+00000:+00205:002524.1059:06292
06293:+00324:+00060:-00338:002524.1059:06293
06294:+00140:-00087:-00020:002524.1059:06294
06295:+00046:+00113:-00461:002518.6828:06295
06296:+00149:+00144:+00219:002518.6828:06296
06297:+00119:+00223:+00132:002518.6828:06297
06298:-00022:-00130:+00125:002518.6828:06298
06299:+00015:+00083:+00188:002518.6828:06299
06300:+00118:-00034:-00066:002518.6828:06300
06301:+00143:-00041:+00097:002518.6828:06301
06302:+00220:+00396:+00136:002518.6828:06302
06303:+00117:-00160:+00350:002511.7705:06303
06304:-00144:-00144:+00200:002511.7705:06304
06305:-00229:+00097:+00148:002511.7705:06305
06306:-00178:-00271:+00373:002511.7705:06306
06307:+00302:+00503:-00199:002511.7705:06307
06308:+00026:-00069:+00396:002511.7705:06308
06309:-00221:+00211:+00150:002511.7705:06309
06310:-00075:+00215:+00389:002511.7705:06310
06311:+00234:+00154:+00298:002488.5798:06311
06312:+00247:+00284:-00162:002488.5798:06312
06313:-00144:+00243:+00163:002488.5798:06313
06314:-00270:+00014:-00195:002488.5798:06314
06315:+00089:+00097:+00516:002488.5798:06315
06316:+00253:+00159:+00057:002488.5798:06316
06317:+00074:-00002:+00301:002488.5798:06317
06318:-00277:+00321:-00024:002488.5798:06318
06319:-00107:-00173:-00100:002487.9782:06319
06320:+00080:+00168:+00514:002487.9782:06320
06321:+00203:+00212:-00043:002487.9782:06321
06322:+00037:+00140:+00242:002487.9782:06322
06323:-00220:+00286:-00157:002487.9782:06323
06324:-00085:+00032:-00077:002487.9782:06324
06325:+00056:+00080:+00076:002487.9782:06325
06326:+00099:+00213:-00322:002487.9782:06326
06327:-00001:-00051:+00169:002476.2565:06327
06328:-00024:-00112:-00003:002476.2565:06328
06329:-00184:-00094:-00184:002476.2565:06329
06330:+00165:-00067:+00243:002476.2565:06330
06331:+00247:+00272:-00360:002476.2565:06331
06332:+00007:+00097:-00067:002476.2565:06332
06333:-00126:+00207:-00311:002476.2565:06333
06334:-00126:-00013:-00070:002476.2565:06334
06335:+00297:-00008:+00397:002478.4587:06335
06336:+00233:+00159:-00223:002478.4587:06336
06337:-00122:+00302:+00049:002478.4587:06337
06338:-00267:-00113:-00121:002478.4587:06338
06339:+00008:+00189:-00086:002478.4587:06339
06340:+00203:-00013:+00315:002478.4587:06340
06341:+00071:+00058:-00023:002478.4587:06341
06342:-00205:+00123:+00023:002478.4587:06342
06343:-00364:+00019:-00214:002477.8723:06343
06344:-00254:+00235:+00092:002477.8723:06344
06345:+00125:+00106:+00226:002477.8723:06345
06346:-00044:+00061:-00019:002477.8723:06346
06347:-00252:+00303:+00154:002477.8723:06347
06348:-00382:-00050:+00022:002477.8723:06348
06349:+00299:+00156:+00297:002477.8723:06349
06350:+00422:+00208:+00046:002477.8723:06350
06351:-00098:+00118:+00099:002481.1555:06351
06352:-00267:+00129:+00289:002481.1555:06352
06353:-00152:-00128:-00077:002481.1555:06353
06354:+00162:+00259:+00227:002481.1555:06354
06355:+00266:+00255:+00106:002481.1555:06355
06356:+00046:+00100:+00069:002481.1555:06356
06357:-00229:+00077:-00036:002481.1555:06357
06358:-00213:-00053:+00065:002481.1555:06358
06359:+00062:+00087:+00168:002473.4526:06359
06360:+00136:-00112:+00062:002473.4526:06360
06361:-00018:+00230:+00039:002473.4526:06361
06362:-00316:+00138:-00131:002473.4526:06362
06363:-00185:-00064:+00043:002473.4526:06363
06364:+00192:+00057:+00288:002473.4526:06364
06365:+00026:-00085:-00034:002473.4526:06365
06366:-00128:-00160:+00113:002473.4526:06366
06367:-00562:-00009:-00461:002482.8503:06367
06368:+00620:+00057:+00295:002482.8503:06368
06369:+00752:+00123:+00054:002482.8503:06369
06370:-00255:+00089:-00120:002482.8503:06370
06371:-00521:+00301:+00157:002482.8503:06371
06372:+00003:+00061:-00568:002482.8503:06372
06373:+00247:-00055:+00379:002482.8503:06373
06374:+00200:+00260:-00610:002482.8503:06374
06375:-00007:-00014:+00016:002491.1528:06375
06376:-00056:+00315:-00116:002491.1528:06376
06377:-00228:-00118:-00471:002491.1528:06377
06378:-00224:+00067:+00267:002491.1528:06378
06379:+00011:+00039:-00435:002491.1528:06379
06380:+00234:-00002:+00004:002491.1528:06380
06381:+00028:+00200:-00015:002491.1528:06381
06382:-00170:-00036:+00142:002491.1528:06382
06383:+00069:+00013:+00214:002478.3457:06383
06384:+00139:+00198:-00410:002478.3457:06384
06385:-00029:-00047:+00261:002478.3457:06385
06386:-00289:+00253:+00033:002478.3457:06386
06387:+00013:-00046:+00081:002478.3457:06387
06388:+00118:+00077:+00371:002478.3457:06388
06389:+00039:-00019:-00239:002478.3457:06389
06390:-00162:+00017:-00017:002478.3457:06390
06391:-00330:+00057:+00028:002508.1801:06391
06392:-00193:-00097:-00093:002508.1801:06392
06393:-00091:-00097:-00179:002508.1801:06393
06394:-00010:-00053:-00177:002508.1801:06394
06395:-00070:-00082:-00163:002508.1801:06395
06396:-00203:+00027:-00263:002508.1801:06396
06397:-00314:-00231:-00411:002508.1801:06397
06398:-00135:+00078:-00418:002508.1801:06398
06399:+00100:-00215:-00405:002511.4619:06399
06400:-00035:+00132:-00566:002511.4619:06400
06401:-00162:-00177:-00357:002511.4619:06401
06402:+00011:-00100:-00369:002511.4619:06402
06403:+00176:+00162:-00615:002511.4619:06403
06404:+00141:-00013:+00081:002511.4619:06404
06405:+00173:-00080:-00258:002511.4619:06405
06406:-00072:-00031:-00306:002511.4619:06406
06407:-00066:-00092:+00143:002508.5190:06407
06408:+00223:+00176:-00086:002508.5190:06408
06409:+00220:-00136:+00270:002508.5190:06409
06410:-00103:+00161:-00055:002508.5190:06410
06411:-00301:+00327:-00003:002508.5190:06411
06412:-00239:-00090:+00161:002508.5190:06412
06413:-00048:+00351:-00247:002508.5190:06413
06414:+00008:+00135:+00294:002508.5190:06414
06415:-00241:+00073:-00008:002523.5759:06415
06416:-00335:+00075:+00000:002523.5759:06416
06417:-00244:-00057:+00075:002523.5759:06417
06418:-00018:-00112:+00003:002523.5759:06418
06419:-00178:+00165:+00269:002523.5759:06419
06420:-00315:-00196:+00001:002523.5759:06420
06421:-00172:+00198:+00158:002523.5759:06421
06422:+00258:+00151:+00310:002523.5759:06422
06423:+00212:-00093:+00199:002526.9880:06423
06424:+00201:+00402:+00091:002526.9880:06424
06425:+00097:+00032:-00019:002526.9880:06425
06426:+00130:+00169:-00091:002526.9880:06426
06427:+00089:-00003:+00240:002526.9880:06427
06428:-00013:+00164:+00100:002526.9880:06428
06429:-00117:+00208:+00063:002526.9880:06429
06430:-00085:+00054:+00100:002526.9880:06430
06431:+00042:+00151:-00102:002529.0839:06431
06432:+00092:+00112:+00261:002529.0839:06432
06433:-00156:+00221:+00004:002529.0839:06433
06434:-00211:+00093:-00051:002529.0839:06434
06435:-00252:+00076:+00309:002529.0839:06435
06436:-00068:+00089:-00144:002529.0839:06436
06437:+00326:-00073:+00092:002529.0839:06437
06438:+00147:+00232:-00067:002529.0839:06438
06439:-00068:+00162:+00120:002528.8461:06439
06440:+00037:+00239:+00167:002528.8461:06440
06441:+00264:+00055:+00092:002528.8461:06441
06442:+00234:+00231:+00083:002528.8461:06442
06443:+00187:+00228:-00055:002528.8461:06443
06444:+00025:-00086:+00047:002528.8461:06444
06445:+00180:+00086:-00003:002528.8461:06445
06446:+00196:+00267:-00364:002528.8461:06446
06447:+00261:+00117:+00310:002526.9956:06447
06448:+00069:+00351:-00467:002526.9956:06448
06449:+00042:-00311:+00224:002526.9956:06449
06450:+00079:+00440:-00022:002526.9956:06450
06451:+00440:-00080:-00009:002526.9956:06451
06452:+00184:+00051:-00228:002526.9956:06452
06453:+00125:+00269:-00104:002526.9956:06453
06454:-00110:+00055:+00297:002526.9956:06454
06455:+00076:+00234:+00067:002513.7058:06455
06456:+00317:-00231:-00061:002513.7058:06456
06457:+00072:+00087:-00485:002513.7058:06457
06458:-00076:-00257:-00046:002513.7058:06458
06459:+00178:+00089:+00415:002513.7058:06459
06460:+00250:+00196:+00241:002513.7058:06460
06461:+00152:-00111:+00290:002513.7058:06461
06462:+00070:+00122:-00157:002513.7058:06462
06463:-00063:-00152:+00286:002508.3491:06463
06464:+00030:+00276:+00318:002508.3491:06464
06465:+00213:+00176:+00300:002508.3491:06465
06466:+00170:+00507:+00251:002508.3491:06466
06467:-00093:-00066:-00085:002508.3491:06467
06468:-00215:-00019:+00404:002508.3491:06468
06469:-00111:+00571:+00309:002508.3491:06469
06470:+00188:+00169:+00278:002508.3491:06470
06471:-00087:+00594:-00152:002491.3601:06471
06472:-00087:-00097:+00060:002491.3601:06472
06473:+00024:+00067:+00286:002491.3601:06473
06474:+00036:-00070:+00282:002491.3601:06474
06475:+00129:+00198:+00193:002491.3601:06475
06476:+00034:+00313:-00175:002491.3601:06476
06477:-00164:+00067:-00017:002491.3601:06477
06478:-00057:+00168:+00372:002491.3601:06478
06479:+00285:+00198:+00251:002478.5974:06479
06480:+00192:+00132:+00158:002478.5974:06480
06481:-00136:+00234:-00449:002478.5974:06481
06482:-00208:+00038:-00096:002478.5974:06482
06483:-00014:+00171:+00011:002478.5974:06483
06484:+00304:+00068:+00035:002478.5974:06484
06485:+00124:+00021:-00102:002478.5974:06485
06486:-00338:+00102:-00471:002478.5974:06486
06487:-00110:-00096:-00039:002473.0708:06487
06488:+00064:+00166:-00345:002473.0708:06488
06489:+00273:+00198:+00023:002473.0708:06489
06490:-00045:+00164:-00193:002473.0708:06490
06491:-00187:+00027:-00427:002473.0708:06491
06492:-00195:-00108:-00044:002473.0708:06492
06493:-00055:-00050:-00312:002473.0708:06493
06494:+00168:+00110:+00020:002473.0708:06494
06495:+00120:+00114:-00128:002461.4975:06495
06496:-00043:+00169:+00062:002461.4975:06496
06497:-00153:-00185:+00069:002461.4975:06497
06498:+00075:+00161:-00313:002461.4975:06498
06499:+00324:+00082:+00254:002461.4975:06499
06500:+00031:+00383:-00239:002461.4975:06500
06501:-00516:+00045:+00064:002461.4975:06501
06502:-00333:-00210:+00402:002461.4975:06502
06503:+00170:+00099:-00121:002458.8886:06503
06504:+00292:-00247:+00544:002458.8886:06504
06505:-00015:+00342:+00038:002458.8886:06505
06506:-00118:-00082:+00320:002458.8886:06506
06507:-00063:+00044:-00139:002458.8886:06507
06508:-00094:+00052:+00109:002458.8886:06508
06509:+00095:-00076:+00529:002458.8886:06509
06510:+00206:+00225:-00217:002458.8886:06510
06511:-00118:-00055:-00030:002468.0334:06511
06512:-00178:+00296:-00086:002468.0334:06512
06513:+00006:-00092:+00285:002468.0334:06513
06514:+00192:+00099:+00339:002468.0334:06514
06515:+00048:-00022:-00061:002468.0334:06515
06516:-00229:+00036:-00090:002468.0334:06516
06517:-00062:+00066:-00080:002468.0334:06517
06518:+00195:+00061:-00144:002468.0334:06518
06519:+00261:+00132:+00309:002461.4760:06519
06520:-00305:-00025:-00007:002461.4760:06520
06521:-00352:-00054:-00057:002461.4760:06521
06522:+00045:+00304:-00182:002461.4760:06522
06523:+00154:-00066:-00014:002461.4760:06523
06524:-00064:-00021:+00043:002461.4760:06524
06525:-00131:+00029:-00189:002461.4760:06525
06526:-00189:-00216:-00077:002461.4760:06526
06527:+00016:+00283:-00275:002461.4760:06527
06528:+00498:+00135:+00242:002463.7097:06528
06529:+00232:+00177:-00350:002463.7097:06529
06530:-00277:+00112:+00043:002463.7097:06530
06531:-00149:+00067:+00038:002463.7097:06531
06532:+00053:+00069:-00267:002463.7097:06532
06533:+00175:+00082:+00095:002463.7097:06533
06534:+00026:-00090:-00252:002463.7097:06534
06535:-00171:+00288:+00027:002463.7097:06535
06536:-00251:-00037:+00136:002478.0554:06536
06537:-00148:+00107:+00188:002478.0554:06537
06538:+00227:+00224:+00211:002478.0554:06538
06539:+00005:+00038:+00018:002478.0554:06539
06540:-00131:+00235:-00128:002478.0554:06540
06541:-00179:-00024:+00019:002478.0554:06541
06542:-00068:+00183:+00239:002478.0554:06542
06543:+00400:+00283:+00239:002478.0554:06543
06544:+00095:-00165:-00040:002486.2988:06544
06545:-00234:+00080:-00145:002486.2988:06545
06546:-00317:-00007:+00196:002486.2988:06546
06547:+00098:+00051:-00022:002486.2988:06547
06548:+00120:+00038:-00091:002486.2988:06548
06549:-00065:-00153:-00284:002486.2988:06549
06550:-00373:-00116:-00373:002486.2988:06550
06551:-00399:+00013:-00143:002486.2988:06551
06552:+00126:-00075:-00088:002493.5180:06552
06553:+00179:-00094:-00380:002493.5180:06553
06554:-00160:-00004:-00422:002493.5180:06554
06555:-00299:-00138:-00481:002493.5180:06555
06556:-00105:+00025:-00429:002493.5180:06556
06557:+00134:-00269:-00278:002493.5180:06557
06558:+00097:+00029:-00664:002493.5180:06558
06559:+00063:-00146:-00341:002493.5180:06559
06560:-00194:+00101:-00456:002508.3190:06560
06561:-00204:-00087:-00118:002508.3190:06561
06562:+00054:-00165:+00004:002508.3190:06562
06563:+00113:+00154:-00318:002508.3190:06563
06564:+00133:+00315:+00151:002508.3190:06564
06565:-00103:+00229:-00339:002508.3190:06565
06566:+00050:+00431:+00145:002508.3190:06566
06567:+00264:+00208:-00297:002508.3190:06567
06568:+00067:+00090:-00200:002516.8264:06568
06569:-00583:+00038:+00217:002516.8264:06569
06570:-00724:+00004:-00127:002516.8264:06570
06571:+00027:+00193:+00261:002516.8264:06571
06572:+00397:+00041:+00027:002516.8264:06572
06573:+00116:-00075:-00066:002516.8264:06573
06574:-00533:+00107:+00229:002516.8264:06574
06575:-00770:-00006:+00157:002516.8264:06575
06576:+00030:+00044:+00322:002513.7954:06576
06577:+00387:+00045:-00083:002513.7954:06577
06578:+00298:+00041:-00048:002513.7954:06578
06579:-00042:+00289:-00061:002513.7954:06579
06580:-00201:+00078:+00127:002513.7954:06580
06581:-00148:-00024:+00216:002513.7954:06581
06582:+00056:-00049:-00018:002513.7954:06582
06583:-00093:-00058:+00262:002513.7954:06583
06584:-00338:+00116:+00178:002518.6601:06584
06585:-00015:+00142:+00077:002518.6601:06585
06586:+00320:+00358:+00102:002518.6601:06586
06587:+00304:+00362:+00338:002518.6601:06587
06588:-00188:+00128:+00253:002518.6601:06588
06589:-00117:+00189:+00127:002518.6601:06589
06590:-00034:-00056:+00166:002518.6601:06590
06591:+00060:+00273:+00056:002521.8720:06591
06592:+00275:+00346:+00204:002521.8720:06592
06593:+00098:+00136:+00032:002521.8720:06593
06594:-00002:+00396:+00305:002521.8720:06594
06595:+00341:+00063:+00382:002521.8720:06595
06596:+00327:+00152:-00107:002521.8720:06596
06597:+00013:+00155:-00059:002521.8720:06597
06598:-00449:+00139:-00378:002521.8720:06598
06599:-00223:+00010:-00229:002498.5837:06599
06600:+00410:+00198:+00232:002498.5837:06600
06601:+00228:+00038:+00314:002498.5837:06601
06602:+00118:+00419:-00123:002498.5837:06602
06603:-00201:-00048:-00452:002498.5837:06603
06604:+00267:-00027:-00152:002498.5837:06604
06605:+00436:+00001:-00737:002498.5837:06605
06606:+00030:-00168:+00127:002498.5837:06606
06607:+00012:-00038:-00018:002498.1408:06607
06608:+00130:+00274:-00250:002498.1408:06608
06609:+00178:-00418:-00057:002498.1408:06609
06610:+00139:+00315:-00488:002498.1408:06610
06611:+00362:+00161:+00259:002498.1408:06611
06612:-00159:+00382:-00266:002498.1408:06612
06613:-00063:+00161:+00383:002498.1408:06613
06614:+00190:+00051:+00057:002498.1408:06614
06615:+00144:-00282:-00081:002498.1408:06615
06616:+00076:+00227:+00309:002486.3208:06616
06617:-00187:-00069:-00136:002486.3208:06617
06618:-00160:+00282:+00071:002486.3208:06618
06619:+00099:-00048:+00487:002486.3208:06619
06620:+00094:-00081:+00287:002486.3208:06620
06621:-00212:+00101:+00487:002486.3208:06621
06622:-00168:+00344:-00291:002486.3208:06622
06623:+00045:+00142:-00022:002486.3208:06623
06624:+00224:+00176:-00006:002463.7854:06624
06625:+00104:+00100:+00453:002463.7854:06625
06626:-00172:+00062:+00339:002463.7854:06626
06627:-00227:+00200:-00085:002463.7854:06627
06628:+00158:-00156:+00235:002463.7854:06628
06629:+00359:+00108:-00406:002463.7854:06629
06630:+00006:+00169:+00428:002463.7854:06630
06631:-00142:+00274:+00355:002463.7854:06631
06632:-00115:-00137:+00511:002453.2668:06632
06633:+00204:+00151:+00010:002453.2668:06633
06634:+00028:-00073:-00274:002453.2668:06634
06635:+00129:+00331:+00209:002453.2668:06635
06636:+00034:+00148:+00126:002453.2668:06636
06637:-00252:+00386:+00394:002453.2668:06637
06638:+00090:+00055:-00029:002453.2668:06638
06639:+00282:-00090:-00542:002453.2668:06639
06640:+00152:+00070:-00110:002437.1120:06640
06641:-00206:+00235:+00274:002437.1120:06641
06642:-00114:+00133:+00147:002437.1120:06642
06643:+00083:+00006:+00460:002437.1120:06643
06644:+00289:+00030:-00744:002437.1120:06644
06645:+00001:-00112:-00314:002437.1120:06645
06646:-00271:+00285:+00093:002437.1120:06646
06647:-00126:+00006:+00019:002437.1120:06647
06648:+00251:+00305:+00091:002420.4663:06648
06649:+00368:-00015:-00382:002420.4663:06649
06650:-00162:-00023:+00117:002420.4663:06650
06651:-00129:+00208:-00232:002420.4663:06651
06652:+00045:+00193:-00160:002420.4663:06652
06653:+00098:+00215:+00024:002420.4663:06653
06654:+00028:-00087:-00288:002420.4663:06654
06655:+00121:-00252:-00179:002420.4663:06655
06656:+00135:-00015:-00612:002429.1096:06656
06657:-00062:+00256:+00435:002429.1096:06657
06658:+00086:+00299:+00577:002429.1096:06658
06659:+00218:+00102:+00422:002429.1096:06659
06660:+00069:-00022:-00052:002429.1096:06660
06661:-00274:+00122:-00324:002429.1096:06661
06662:-00231:+00144:+00088:002429.1096:06662
06663:+00260:+00099:+00415:002429.1096:06663
06664:+00185:+00207:+00339:002429.1096:06664
06665:-00145:-00010:+00063:002422.7656:06665
06666:-00347:-00073:-00257:002422.7656:06666
06667:-00201:+00006:-00036:002422.7656:06667
06668:+00134:+00236:+00533:002422.7656:06668
06669:+00145:+00260:+00298:002422.7656:06669
06670:-00064:-00035:+00565:002422.7656:06670
06671:-00262:+00232:-00340:002422.7656:06671
06672:-00111:-00006:-00003:002422.7656:06672
06673:+00077:+00001:+00483:002429.8696:06673
06674:+00198:+00172:+00145:002429.8696:06674
06675:-00064:-00089:+00337:002429.8696:06675
06676:-00421:+00277:-00420:002429.8696:06676
06677:-00150:+00168:+00183:002429.8696:06677
06678:+00078:+00143:-00244:002429.8696:06678
06679:+00226:+00121:+00052:002429.8696:06679
06680:-00059:+00042:+00064:002429.8696:06680
06681:-00262:+00139:-00052:002443.3725:06681
06682:-00186:+00148:+00085:002443.3725:06682
06683:+00112:+00110:-00281:002443.3725:06683
06684:+00115:+00055:-00078:002443.3725:06684
06685:-00166:+00063:-00048:002443.3725:06685
06686:-00323:-00034:-00067:002443.3725:06686
06687:-00113:+00282:+00088:002443.3725:06687
06688:+00086:+00020:-00140:002443.3725:06688
06689:+00069:+00076:-00007:002456.4599:06689
06690:-00060:+00161:-00050:002456.4599:06690
06691:-00120:-00099:-00030:002456.4599:06691
06692:-00082:+00016:+00026:002456.4599:06692
06693:+00085:+00138:-00388:002456.4599:06693
06694:+00032:+00152:-00040:002456.4599:06694
06695:-00176:+00189:+00058:002456.4599:06695
06696:-00360:-00196:-00230:002456.4599:06696
06697:-00242:+00216:+00227:002468.5751:06697
06698:+00128:+00088:+00035:002468.5751:06698
06699:+00134:+00039:+00002:002468.5751:06699
06700:+00019:+00249:-00251:002468.5751:06700
06701:-00317:-00112:-00019:002468.5751:06701
06702:-00021:+00177:+00113:002468.5751:06702
06703:+00093:+00047:-00016:002468.5751:06703
06704:-00119:+00077:+00123:002468.5751:06704
06705:-00239:+00018:-00118:002482.9130:06705
06706:-00241:+00037:-00066:002482.9130:06706
06707:+00064:+00128:+00304:002482.9130:06707
06708:+00232:+00228:-00123:002482.9130:06708
06709:-00098:+00024:+00166:002482.9130:06709
06710:-00404:+00058:-00068:002482.9130:06710
06711:-00200:+00114:+00077:002482.9130:06711
06712:+00145:+00078:+00255:002482.9130:06712
06713:+00241:+00107:-00022:002496.3115:06713
06714:+00018:+00237:+00175:002496.3115:06714
06715:-00238:+00096:+00057:002496.3115:06715
06716:-00116:+00342:+00212:002496.3115:06716
06717:+00142:+00103:-00229:002496.3115:06717
06718:+00015:+00242:-00010:002496.3115:06718
06719:+00029:+00303:+00082:002496.3115:06719
06720:-00124:-00009:-00095:002496.3115:06720
06721:-00072:+00034:+00200:002503.5097:06721
06722:+00089:+00066:+00070:002503.5097:06722
06723:+00053:+00026:-00213:002503.5097:06723
06724:-00016:+00061:-00140:002503.5097:06724
06725:-00218:-00020:-00170:002503.5097:06725
06726:+00095:+00033:-00203:002503.5097:06726
06727:+00249:-00015:-00317:002503.5097:06727
06728:+00145:-00096:-00166:002503.5097:06728
06729:-00167:-00136:-00477:002518.6601:06729
06730:-00176:-00124:-00355:002518.6601:06730
06731:+00211:-00008:-00250:002518.6601:06731
06732:+00410:+00045:-00452:002518.6601:06732
06733:+00004:-00116:-00439:002518.6601:06733
06734:-00229:-00046:-00611:002518.6601:06734
06735:-00031:-00104:-00297:002518.6601:06735
06736:+00254:-00241:-00465:002518.6601:06736
06737:+00005:-00035:-00769:002532.4033:06737
06738:-00149:-00022:-00465:002532.4033:06738
06739:-00475:-00047:-00410:002532.4033:06739
06740:-00171:-00155:+00150:002532.4033:06740
06741:+00098:-00194:-00088:002532.4033:06741
06742:+00341:+00038:-00338:002532.4033:06742
06743:-00061:+00030:-00239:002532.4033:06743
06744:-00455:+00151:-00210:002532.4033:06744
06745:-00253:+00214:-00024:002518.9399:06745
06746:-00049:+00358:+00077:002518.9399:06746
06747:+00055:-00026:+00304:002518.9399:06747
06748:-00041:+00162:+00216:002518.9399:06748
06749:+00003:-00072:+00362:002518.9399:06749
06750:+00139:+00231:+00129:002518.9399:06750
06751:+00309:-00183:+00476:002518.9399:06751
06752:+00205:+00043:+00233:002518.9399:06752
06753:-00104:+00048:+00195:002544.6599:06753
06754:-00105:+00015:+00149:002544.6599:06754
06755:+00062:+00017:+00163:002544.6599:06755
06756:-00095:+00166:+00204:002544.6599:06756
06757:-00260:-00020:-00043:002544.6599:06757
06758:-00394:+00112:-00001:002544.6599:06758
06759:-00080:+00021:+00079:002544.6599:06759
06760:+00107:-00066:+00029:002544.6599:06760
06761:+00226:+00172:+00200:002537.5351:06761
06762:-00032:-00136:-00012:002537.5351:06762
06763:-00449:+00140:+00001:002537.5351:06763
06764:-00021:+00052:+00298:002537.5351:06764
06765:+00384:+00162:+00049:002537.5351:06765
06766:+00280:+00245:+00138:002537.5351:06766
06767:-00312:+00097:-00086:002537.5351:06767
06768:-00240:+00110:+00234:002537.5351:06768
06769:+00452:+00309:+00046:002539.6157:06769
06770:+00652:+00117:+00379:002539.6157:06770
06771:+00151:+00505:-00118:002539.6157:06771
06772:-00294:+00159:+00000:002539.6157:06772
06773:-00073:+00272:+00166:002539.6157:06773
06774:+00388:+00219:+00006:002539.6157:06774
06775:+00073:+00004:+00288:002539.6157:06775
06776:-00038:+00142:-00320:002539.6157:06776
06777:-00141:+00083:-00127:002544.6791:06777
06778:+00029:+00082:+00007:002544.6791:06778
06779:+00042:+00075:-00229:002544.6791:06779
06780:+00023:+00068:-00006:002544.6791:06780
06781:-00022:-00111:-00377:002544.6791:06781
06782:+00001:+00041:-00330:002544.6791:06782
06783:+00092:-00073:-00065:002544.6791:06783
06784:+00170:-00013:-00084:002544.6791:06784
06785:+00311:-00115:-00292:002548.1049:06785
06786:+00020:+00081:-00413:002548.1049:06786
06787:-00159:-00169:+00058:002548.1049:06787
06788:+00328:+00018:-00109:002548.1049:06788
06789:+00548:-00036:+00050:002548.1049:06789
06790:+00334:+00000:+00048:002548.1049:06790
06791:-00211:+00069:-00043:002548.1049:06791
06792:-00112:-00049:+00151:002539.6081:06792
06793:+00268:+00039:+00030:002539.6081:06793
06794:+00341:+00164:+00202:002539.6081:06794
06795:-00026:-00092:+00064:002539.6081:06795
06796:-00523:+00224:-00012:002539.6081:06796
06797:+00053:+00031:+00307:002539.6081:06797
06798:+00328:+00141:-00092:002539.6081:06798
06799:+00042:+00205:+00140:002539.6081:06799
06800:-00340:-00067:+00006:002555.2644:06800
06801:-00302:+00149:+00257:002555.2644:06801
06802:+00397:+00215:+00367:002555.2644:06802
06803:+00406:-00246:+00124:002555.2644:06803
06804:-00207:+00447:-00219:002555.2644:06804
06805:-00166:-00086:+00463:002555.2644:06805
06806:-00044:+00235:+00148:002555.2644:06806
06807:+00336:-00006:+00411:002555.2644:06807
06808:-00004:+00103:-00266:002542.8186:06808
06809:+00060:-00206:+00129:002542.8186:06809
06810:-00157:-00075:+00011:002542.8186:06810
06811:+00011:+00096:-00156:002542.8186:06811
06812:+00316:+00165:+00381:002542.8186:06812
06813:+00064:+00305:-00510:002542.8186:06813
06814:-00096:+00130:-00089:002542.8186:06814
06815:-00225:+00246:+00203:002542.8186:06815
06816:+00054:+00123:+00163:002534.4284:06816
06817:+00255:+00026:-00046:002534.4284:06817
06818:-00024:+00065:-00516:002534.4284:06818
06819:-00166:-00118:-00150:002534.4284:06819
06820:-00214:+00137:+00193:002534.4284:06820
06821:+00261:+00077:+00064:002534.4284:06821
06822:+00434:+00016:-00184:002534.4284:06822
06823:-00022:+00129:-00247:002534.4284:06823
06824:-00214:-00106:+00105:002534.2233:06824
06825:-00062:+00318:-00118:002534.2233:06825
06826:+00348:+00157:-00039:002534.2233:06826
06827:+00057:+00172:-00195:002534.2233:06827
06828:-00116:+00215:-00226:002534.2233:06828
06829:-00256:-00183:+00348:002534.2233:06829
06830:-00138:+00143:+00045:002534.2233:06830
06831:+00350:+00120:-00003:002534.2233:06831
06832:-00081:-00028:-00290:002522.0012:06832
06833:-00185:+00133:-00065:002522.0012:06833
06834:-00242:+00122:+00141:002522.0012:06834
06835:+00104:+00287:+00144:002522.0012:06835
06836:+00196:+00128:+00229:002522.0012:06836
06837:-00134:+00090:-00200:002522.0012:06837
06838:-00298:+00050:+00250:002522.0012:06838
06839:-00051:+00270:+00164:002522.0012:06839
06840:+00241:+00016:+00140:002518.9399:06840
06841:+00182:+00104:+00031:002518.9399:06841
06842:-00221:-00014:-00049:002518.9399:06842
06843:-00200:+00053:+00308:002518.9399:06843
06844:-00060:+00177:+00074:002518.9399:06844
06845:+00225:+00124:+00099:002518.9399:06845
06846:-00026:+00132:+00062:002518.9399:06846
06847:-00201:-00019:-00216:002518.9399:06847
06848:-00201:+00087:+00252:002518.6145:06848
06849:-00099:+00002:+00036:002518.6145:06849
06850:+00165:+00007:+00128:002518.6145:06850
06851:-00005:+00031:-00020:002518.6145:06851
06852:-00108:+00208:+00138:002518.6145:06852
06853:-00209:+00061:+00034:002518.6145:06853
06854:+00121:+00135:-00025:002518.6145:06854
06855:+00197:+00025:+00103:002518.6145:06855
06856:+00005:+00080:+00048:002521.9824:06856
06857:-00154:-00119:+00081:002521.9824:06857
06858:-00255:+00180:-00339:002521.9824:06858
06859:+00073:+00021:+00131:002521.9824:06859
06860:+00217:+00083:-00488:002521.9824:06860
06861:-00007:+00219:+00100:002521.9824:06861
06862:-00231:-00005:-00099:002521.9824:06862
06863:-00242:+00080:+00008:002521.9824:06863
06864:+00104:+00050:+00318:002503.6435:06864
06865:+00000:+00056:-00576:002503.6435:06865
06866:-00110:+00310:-00106:002503.6435:06866
06867:-00315:-00003:+00062:002503.6435:06867
06868:-00208:+00290:-00055:002503.6435:06868
06869:+00258:+00202:+00335:002503.6435:06869
06870:+00020:+00014:-00353:002503.6435:06870
06871:-00130:+00199:+00198:002503.6435:06871
06872:-00209:-00012:+00010:002513.5148:06872
06873:+00114:-00012:+00057:002513.5148:06873
06874:+00089:+00062:+00253:002513.5148:06874
06875:-00306:-00131:-00079:002513.5148:06875
06876:-00241:+00075:+00068:002513.5148:06876
06877:-00097:+00106:-00097:002513.5148:06877
06878:+00267:-00015:+00209:002513.5148:06878
06879:+00282:+00005:-00684:002513.5148:06879
06880:-00170:-00070:-00063:002511.6235:06880
06881:-00457:+00066:-00043:002511.6235:06881
06882:-00242:+00063:+00192:002511.6235:06882
06883:+00097:-00040:+00088:002511.6235:06883
06884:-00050:-00024:-00446:002511.6235:06884
06885:-00117:-00110:-00247:002511.6235:06885
06886:-00228:-00032:-00367:002511.6235:06886
06887:-00041:-00166:-00124:002511.6235:06887
06888:+00079:-00069:-00148:002508.6608:06888
06889:-00041:-00053:-00385:002508.6608:06889
06890:-00129:-00065:-00322:002508.6608:06890
06891:-00270:-00069:-00417:002508.6608:06891
06892:+00028:-00173:-00318:002508.6608:06892
06893:+00181:-00153:-00358:002508.6608:06893
06894:-00015:+00054:-00485:002508.6608:06894
06895:-00226:-00036:-00099:002523.6594:06895
06896:-00179:+00142:-00311:002523.6594:06896
06897:-00030:+00089:-00160:002523.6594:06897
06898:-00009:+00036:-00234:002523.6594:06898
06899:+00006:+00146:-00227:002523.6594:06899
06900:-00053:+00015:+00067:002523.6594:06900
06901:-00025:-00002:-00022:002523.6594:06901
06902:+00181:+00225:+00036:002523.6594:06902
06903:+00119:-00057:+00140:002521.8569:06903
06904:+00004:+00153:+00090:002521.8569:06904
06905:-00122:+00025:+00152:002521.8569:06905
06906:-00038:+00234:+00072:002521.8569:06906
06907:+00328:+00192:+00191:002521.8569:06907
06908:+00207:-00049:+00105:002521.8569:06908
06909:-00036:+00192:+00075:002521.8569:06909
06910:-00422:-00143:-00135:002521.8569:06910
06911:-00110:+00024:-00284:002508.5527:06911
06912:+00320:+00144:+00295:002508.5527:06912
06913:-00032:+00025:+00401:002508.5527:06913
06914:-00260:+00290:+00562:002508.5527:06914
06915:-00160:-00066:-00204:002508.5527:06915
06916:-00042:-00005:-00126:002508.5527:06916
06917:-00010:+00263:-00155:002508.5527:06917
06918:-00229:+00081:+00137:002508.5527:06918
06919:-00039:+00248:+00096:002518.4521:06919
06920:+00047:+00357:+00181:002518.4521:06920
06921:+00120:-00146:+00367:002518.4521:06921
06922:+00150:+00297:-00072:002518.4521:06922
06923:+00071:+00278:+00250:002518.4521:06923
06924:-00179:-00103:-00140:002518.4521:06924
06925:-00158:+00123:+00217:002518.4521:06925
06926:+00218:+00033:+00533:002518.4521:06926
06927:+00155:+00125:-00037:002511.5336:06927
06928:+00096:+00222:+00495:002511.5336:06928
06929:-00092:+00030:-00508:002511.5336:06929
06930:+00236:+00247:+00169:002511.5336:06930
06931:+00254:+00109:+00433:002511.5336:06931
06932:-00015:+00055:-00318:002511.5336:06932
06933:-00029:+00323:+00246:002511.5336:06933
06934:-00006:+00126:-00413:002511.5336:06934
06935:+00112:+00242:-00204:002493.3635:06935
06936:+00069:+00242:-00461:002493.3635:06936
06937:+00139:+00234:-00093:002493.3635:06937
06938:-00052:+00275:+00170:002493.3635:06938
06939:-00160:+00013:-00055:002493.3635:06939
06940:+00125:-00020:+00174:002493.3635:06940
06941:+00352:-00011:+00040:002493.3635:06941
06942:+00143:-00166:-00350:002493.3635:06942
06943:-00352:+00246:-00527:002498.1892:06943
06944:-00153:-00003:-00109:002498.1892:06944
06945:+00245:-00063:+00312:002498.1892:06945
06946:+00086:+00211:-00006:002498.1892:06946
06947:+00037:+00109:+00152:002498.1892:06947
06948:-00055:-00120:-00407:002498.1892:06948
06949:+00071:-00048:+00074:002498.1892:06949
06950:+00116:+00250:-00178:002498.1892:06950
06951:+00122:-00031:-00067:002476.3625:06951
06952:-00060:+00231:+00027:002476.3625:06952
06953:-00075:-00155:-00152:002476.3625:06953
06954:+00183:-00184:+00200:002476.3625:06954
06955:+00235:-00003:-00192:002476.3625:06955
06956:+00086:+00284:+00139:002476.3625:06956
06957:-00272:+00268:+00260:002476.3625:06957
06958:-00218:+00168:+00262:002476.3625:06958
06959:+00326:-00226:+00488:002476.3625:06959
06960:+00237:-00077:-00027:002463.7529:06960
06961:+00017:+00294:+00012:002463.7529:06961
06962:-00093:+00489:+00169:002463.7529:06962
06963:+00026:+00343:+00333:002463.7529:06963
06964:+00219:-00361:+00161:002463.7529:06964
06965:+00418:+00135:-00108:002463.7529:06965
06966:+00243:+00112:+00391:002463.7529:06966
06967:-00040:+00547:-00116:002463.7529:06967
06968:-00002:+00154:+00416:002463.1362:06968
06969:+00116:-00204:-00130:002463.1362:06969
06970:+00437:-00045:+00123:002463.1362:06970
06971:+00050:-00183:+00323:002463.1362:06971
06972:-00207:+00263:-00274:002463.1362:06972
06973:-00118:+00375:+00259:002463.1362:06973
06974:+00045:+00383:-00195:002463.1362:06974
06975:+00336:-00033:-00114:002463.1362:06975
06976:-00048:-00222:+00249:002456.5605:06976
06977:-00299:+00248:-00296:002456.5605:06977
06978:-00157:+00196:+00266:002456.5605:06978
06979:+00109:+00171:-00235:002456.5605:06979
06980:+00150:-00051:-00167:002456.5605:06980
06981:+00083:+00088:-00055:002456.5605:06981
06982:-00018:-00076:-00414:002456.5605:06982
06983:-00225:+00157:+00184:002456.5605:06983
06984:+00060:+00031:-00158:002449.1530:06984
06985:+00345:+00025:-00007:002449.1530:06985
06986:+00045:+00086:+00032:002449.1530:06986
06987:-00229:-00013:-00235:002449.1530:06987
06988:+00019:+00203:+00101:002449.1530:06988
06989:+00350:+00053:-00165:002449.1530:06989
06990:+00093:+00147:-00051:002449.1530:06990
06991:-00149:-00007:-00022:002449.1530:06991
06992:-00207:+00023:-00323:002463.1291:06992
06993:-00069:+00052:+00085:002463.1291:06993
06994:+00083:+00195:-00022:002463.1291:06994
06995:-00053:+00261:+00017:002463.1291:06995
06996:-00117:+00038:-00036:002463.1291:06996
06997:-00158:+00043:-00188:002463.1291:06997
06998:-00203:+00229:+00122:002463.1291:06998
06999:-00126:+00161:-00144:002463.1291:06999
07000:-00005:+00020:+00054:002471.4094:07000
07001:-00125:+00165:-00166:002471.4094:07001
07002:-00354:-00040:-00204:002471.4094:07002
07003:-00106:+00087:+00148:002471.4094:07003
07004:+00011:+00074:+00108:002471.4094:07004
07005:-00015:-00019:+00087:002471.4094:07005
07006:-00196:+00046:-00230:002471.4094:07006
07007:-00183:+00043:+00182:002471.4094:07007
07008:-00071:-00034:+00249:002473.6848:07008
07009:+00073:+00062:-00055:002473.6848:07009
07010:+00002:+00099:+00221:002473.6848:07010
07011:-00327:+00112:-00002:002473.6848:07011
07012:-00279:-00081:+00214:002473.6848:07012
07013:-00020:+00126:+00287:002473.6848:07013
07014:-00012:+00141:+00014:002473.6848:07014
07015:-00189:-00032:+00293:002473.6848:07015
07016:-00163:-00006:-00103:002498.2001:07016
07017:-00162:+00010:+00149:002498.2001:07017
07018:-00149:-00008:+00271:002498.2001:07018
07019:-00046:+00047:+00029:002498.2001:07019
07020:+00001:+00023:+00185:002498.2001:07020
07021:-00174:+00062:+00071:002498.2001:07021
07022:-00262:+00060:-00072:002498.2001:07022
07023:-00065:+00147:+00051:002498.2001:07023
07024:+00181:+00077:+00016:002506.6638:07024
07025:+00028:+00161:-00073:002506.6638:07025
07026:-00323:-00148:-00201:002506.6638:07026
07027:-00279:+00128:-00064:002506.6638:07027
07028:+00222:+00077:+00206:002506.6638:07028
07029:+00254:+00157:-00027:002506.6638:07029
07030:-00052:+00155:-00118:002506.6638:07030
07031:-00181:+00112:+00000:002506.6638:07031
07032:-00055:+00260:+00059:002508.7392:07032
07033:+00064:+00007:+00093:002508.7392:07033
07034:+00035:+00087:-00166:002508.7392:07034
07035:-00101:+00058:-00080:002508.7392:07035
07036:-00106:+00004:-00050:002508.7392:07036
07037:-00013:+00105:-00079:002508.7392:07037
07038:+00226:+00001:+00230:002508.7392:07038
07039:+00174:+00078:-00356:002508.7392:07039
07040:-00058:-00044:-00266:002518.7128:07040
07041:-00187:+00093:-00063:002518.7128:07041
07042:-00024:+00103:-00217:002518.7128:07042
07043:+00059:+00149:-00126:002518.7128:07043
07044:-00061:-00096:-00161:002518.7128:07044
07045:-00115:-00056:-00276:002518.7128:07045
07046:-00143:-00078:-00274:002518.7128:07046
07047:+00156:-00053:-00263:002518.7128:07047
07048:+00242:-00100:-00320:002527.2314:07048
07049:-00056:-00212:-00610:002527.2314:07049
07050:-00273:-00158:-00278:002527.2314:07050
07051:+00090:-00148:-00419:002527.2314:07051
07052:+00532:-00005:-00285:002527.2314:07052
07053:+00257:-00032:-00507:002527.2314:07053
07054:-00257:-00108:-00314:002527.2314:07054
07055:+00113:-00064:-00024:002527.2314:07055
07056:+00177:+00082:-00396:002529.2963:07056
07057:+00163:-00188:+00009:002529.2963:07057
07058:-00094:+00183:-00510:002529.2963:07058
07059:-00313:+00109:-00132:002529.2963:07059
07060:-00218:+00079:+00087:002529.2963:07060
07061:-00151:+00258:+00005:002529.2963:07061
07062:+00173:+00066:+00419:002529.2963:07062
07063:-00015:+00218:-00056:002529.2963:07063
07064:-00279:+00233:+00389:002534.2390:07064
07065:-00193:+00083:+00183:002534.2390:07065
07066:+00315:+00290:+00055:002534.2390:07066
07067:+00496:+00153:+00364:002534.2390:07067
07068:-00286:+00006:-00064:002534.2390:07068
07069:-00447:+00321:+00612:002534.2390:07069
07070:+00284:-00049:+00209:002534.2390:07070
07071:+00317:+00243:-00091:002534.2390:07071
07072:+00029:+00301:+00121:002527.2504:07072
07073:-00292:-00167:-00107:002527.2504:07073
07074:-00089:+00269:+00255:002527.2504:07074
07075:-00062:+00110:+00411:002527.2504:07075
07076:-00020:+00067:+00006:002527.2504:07076
07077:-00166:+00356:+00221:002527.2504:07077
07078:-00259:+00041:+00285:002527.2504:07078
07079:-00202:+00157:+00122:002527.2504:07079
07080:-00127:+00280:+00224:002524.1320:07080
07081:-00131:-00011:-00079:002524.1320:07081
07082:-00105:+00186:+00234:002524.1320:07082
07083:-00064:+00036:+00150:002524.1320:07083
07084:+00106:+00016:+00137:002524.1320:07084
07085:+00097:-00069:+00148:002524.1320:07085
07086:+00124:-00015:-00025:002524.1320:07086
07087:+00028:+00138:+00342:002524.1320:07087
07088:-00077:+00011:+00106:002544.7370:07088
07089:+00213:+00289:+00105:002544.7370:07089
07090:+00176:+00083:+00197:002544.7370:07090
07091:-00171:+00242:-00213:002544.7370:07091
07092:-00326:+00338:+00063:002544.7370:07092
07093:+00156:+00006:+00009:002544.7370:07093
07094:+00421:+00205:-00149:002544.7370:07094
07095:-00008:+00233:-00052:002532.2734:07095
07096:-00141:-00012:-00181:002532.2734:07096
07097:-00025:-00244:-00190:002532.2734:07097
07098:-00045:+00360:-00282:002532.2734:07098
07099:-00063:+00136:+00139:002532.2734:07099
07100:+00132:+00163:-00176:002532.2734:07100
07101:+00214:+00077:+00153:002532.2734:07101
07102:-00096:-00440:-00331:002532.2734:07102
07103:-00192:+00209:-00598:002534.2949:07103
07104:+00286:-00291:-00072:002534.2949:07104
07105:+00363:+00248:-00093:002534.2949:07105
07106:-00086:-00027:+00153:002534.2949:07106
07107:-00267:+00366:-00129:002534.2949:07107
07108:+00160:+00070:-00117:002534.2949:07108
07109:+00332:-00262:+00298:002534.2949:07109
07110:+00314:+00412:-00204:002534.2949:07110
07111:-00107:-00210:+00232:002523.7087:07111
07112:-00164:+00135:-00243:002523.7087:07112
07113:+00255:+00188:+00214:002523.7087:07113
07114:+00202:-00012:+00408:002523.7087:07114
07115:-00069:+00166:+00144:002523.7087:07115
07116:-00180:-00059:+00160:002523.7087:07116
07117:+00123:+00078:-00246:002523.7087:07117
07118:+00167:+00063:+00301:002523.7087:07118
07119:+00190:+00228:+00469:002511.6538:07119
07120:-00084:-00158:+00329:002511.6538:07120
07121:-00228:-00052:+00367:002511.6538:07121
07122:+00202:-00029:+00045:002511.6538:07122
07123:+00521:+00064:+00265:002511.6538:07123
07124:+00367:+00512:+00290:002511.6538:07124
07125:-00383:+00013:+00461:002511.6538:07125
07126:-00387:+00406:-00026:002511.6538:07126
07127:+00433:+00131:+00091:002488.4035:07127
07128:+00564:-00020:+00377:002488.4035:07128
07129:+00193:+00319:+00120:002488.4035:07129
07130:-00196:-00100:+00110:002488.4035:07130
07131:-00032:+00381:-00381:002488.4035:07131
07132:+00260:+00052:+00064:002488.4035:07132
07133:+00302:+00013:+00179:002488.4035:07133
07134:+00152:+00322:-00016:002488.4035:07134
07135:-00136:-00104:-00072:002482.9167:07135
07136:-00155:+00210:-00566:002482.9167:07136
07137:+00217:+00152:-00068:002482.9167:07137
07138:+00482:+00118:+00035:002482.9167:07138
07139:+00007:+00099:-00043:002482.9167:07139
07140:-00299:+00080:-00023:002482.9167:07140
07141:-00170:+00011:-00376:002482.9167:07141
07142:+00392:+00006:-00101:002482.9167:07142
07143:+00446:+00055:+00103:002471.2272:07143
07144:+00113:+00107:-00201:002471.2272:07144
07145:-00088:+00227:+00042:002471.2272:07145
07146:-00203:+00233:-00386:002471.2272:07146
07147:+00276:+00144:+00033:002471.2272:07147
07148:+00360:+00173:-00304:002471.2272:07148
07149:-00013:+00078:-00108:002471.2272:07149
07150:-00364:+00072:+00150:002471.2272:07150
07151:-00308:-00013:+00100:002471.2272:07151
07152:+00150:+00094:+00117:002458.7451:07152
07153:+00371:+00039:+00133:002458.7451:07153
07154:+00162:+00217:+00147:002458.7451:07154
07155:-00229:-00022:+00124:002458.7451:07155
07156:-00420:+00146:+00182:002458.7451:07156
07157:-00044:+00155:+00333:002458.7451:07157
07158:+00169:+00105:+00100:002458.7451:07158
07159:+00007:+00302:+00196:002458.7451:07159
07160:-00254:+00063:+00260:002453.1984:07160
07161:-00024:+00287:+00151:002453.1984:07161
07162:+00093:+00222:+00142:002453.1984:07162
07163:-00034:+00035:+00015:002453.1984:07163
07164:-00263:+00106:+00139:002453.1984:07164
07165:-00334:+00088:+00101:002453.1984:07165
07166:-00006:+00069:+00052:002453.1984:07166
07167:+00042:+00031:+00161:002453.1984:07167
07168:-00103:-00020:+00026:002461.2810:07168
07169:-00147:-00063:-00001:002461.2810:07169
07170:-00304:+00178:-00108:002461.2810:07170
07171:-00219:+00125:+00082:002461.2810:07171
07172:+00014:+00248:-00049:002461.2810:07172
07173:+00115:+00005:-00081:002461.2810:07173
07174:-00247:+00033:-00049:002461.2810:07174
07175:-00294:+00330:-00063:002461.2810:07175
07176:+00026:-00002:+00151:002468.4956:07176
07177:+00048:+00017:-00365:002468.4956:07177
07178:-00158:+00085:-00073:002468.4956:07178
07179:-00384:+00008:-00011:002468.4956:07179
07180:-00014:+00094:+00057:002468.4956:07180
07181:+00085:+00124:-00066:002468.4956:07181
07182:-00088:+00112:-00400:002468.4956:07182
07183:-00149:+00208:+00129:002468.4956:07183
07184:-00134:-00159:-00008:002477.9492:07184
07185:-00147:+00049:-00239:002477.9492:07185
07186:+00031:+00174:+00185:002477.9492:07186
07187:+00109:+00092:-00375:002477.9492:07187
07188:-00102:+00048:+00091:002477.9492:07188
07189:-00225:+00086:+00113:002477.9492:07189
07190:-00053:-00035:-00122:002477.9492:07190
07191:+00198:+00113:+00237:002477.9492:07191
07192:+00197:+00155:-00263:002496.4453:07192
07193:-00273:-00030:+00169:002496.4453:07193
07194:-00393:+00051:-00051:002496.4453:07194
07195:-00107:+00043:-00100:002496.4453:07195
07196:+00186:+00124:+00082:002496.4453:07196
07197:+00140:+00115:-00036:002496.4453:07197
07198:-00295:-00095:+00169:002496.4453:07198
07199:-00350:+00130:-00087:002496.4453:07199
07200:-00076:+00043:+00112:002488.5170:07200
07201:+00106:+00159:+00073:002488.5170:07201
07202:+00065:+00251:+00075:002488.5170:07202
07203:-00173:-00010:+00311:002488.5170:07203
07204:-00144:+00149:+00057:002488.5170:07204
07205:+00034:+00194:+00354:002488.5170:07205
07206:+00201:+00001:+00116:002488.5170:07206
07207:-00057:+00302:-00103:002488.5170:07207
07208:-00241:+00009:+00099:002503.2492:07208
07209:-00121:+00117:+00093:002503.2492:07209
07210:+00097:+00045:+00081:002503.2492:07210
07211:+00152:-00018:-00033:002503.2492:07211
07212:-00267:+00072:-00350:002503.2492:07212
07213:-00373:-00035:-00122:002503.2492:07213
07214:-00045:-00117:-00290:002503.2492:07214
07215:+00150:+00068:-00324:002503.2492:07215
07216:-00031:-00087:-00538:002516.8303:07216
07217:-00206:-00285:-00603:002516.8303:07217
07218:-00132:-00037:-00559:002516.8303:07218
07219:+00108:-00092:-00450:002516.8303:07219
07220:+00182:-00124:-00626:002516.8303:07220
07221:+00025:-00147:-00660:002516.8303:07221
07222:-00159:-00231:-00393:002516.8303:07222
07223:-00068:-00090:-00646:002516.8303:07223
07224:+00193:+00126:-00079:002513.8254:07224
07225:-00018:-00166:-00541:002513.8254:07225
07226:+00008:+00001:-00021:002513.8254:07226
07227:+00134:+00116:-00056:002513.8254:07227
07228:+00166:+00111:-00069:002513.8254:07228
07229:+00034:+00062:+00097:002513.8254:07229
07230:+00083:-00068:-00269:002513.8254:07230
07231:-00039:+00124:+00245:002513.8254:07231
07232:-00258:-00077:-00006:002518.6298:07232
07233:-00017:+00361:+00136:002518.6298:07233
07234:+00541:+00305:+00437:002518.6298:07234
07235:+00402:+00151:+00146:002518.6298:07235
07236:-00090:+00096:+00562:002518.6298:07236
07237:-00245:+00057:+00173:002518.6298:07237
07238:+00205:+00018:+00382:002518.6298:07238
07239:+00341:+00108:+00118:002518.6298:07239
07240:+00073:-00090:+00334:002506.5661:07240
07241:-00142:+00005:+00570:002506.5661:07241
07242:+00050:+00005:+00173:002506.5661:07242
07243:+00279:+00071:+00586:002506.5661:07243
07244:+00227:-00030:-00072:002506.5661:07244
07245:-00482:+00546:+00109:002506.5661:07245
07246:-00734:+00206:+00088:002506.5661:07246
07247:-00456:+00117:-00360:002506.5661:07247
07248:+00048:+00366:+00348:002498.5576:07248
07249:+00628:+00188:+00218:002498.5576:07249
07250:-00373:+00409:+00007:002498.5576:07250
07251:-00638:+00288:+00117:002498.5576:07251
07252:-00087:-00043:-00026:002498.5576:07252
07253:+00187:+00225:+00046:002498.5576:07253
07254:+00011:-00098:-00001:002498.5576:07254
07255:+00076:-00093:-00144:002498.5576:07255
07256:+00046:-00016:+00256:002513.4094:07256
07257:-00068:-00015:+00018:002513.4094:07257
07258:+00304:+00253:+00272:002513.4094:07258
07259:+00290:+00290:-00078:002513.4094:07259
07260:-00156:+00490:-00100:002513.4094:07260
07261:-00331:+00448:-00096:002513.4094:07261
07262:+00017:+00399:+00196:002513.4094:07262
07263:+00638:+00445:+00172:002513.4094:07263
07264:+00006:+00329:-00445:002521.9099:07264
07265:-00247:-00160:-00165:002521.9099:07265
07266:-00223:+00228:-00505:002521.9099:07266
07267:-00043:+00003:-00037:002521.9099:07267
07268:+00281:-00054:-00209:002521.9099:07268
07269:+00126:+00058:-00204:002521.9099:07269
07270:-00312:+00051:-00026:002521.9099:07270
07271:-00034:+00084:-00328:002521.9099:07271
07272:+00353:+00308:-00288:002508.7092:07272
07273:+00299:-00035:+00005:002508.7092:07273
07274:-00012:+00153:-00105:002508.7092:07274
07275:-00190:-00176:+00028:002508.7092:07275
07276:-00030:-00050:+00143:002508.7092:07276
07277:+00295:+00103:-00161:002508.7092:07277
07278:+00294:-00173:+00129:002508.7092:07278
07279:+00025:-00004:+00163:002508.7092:07279
07280:-00007:-00180:+00502:002518.6411:07280
07281:+00106:+00031:+00282:002518.6411:07281
07282:+00163:+00184:+00101:002518.6411:07282
07283:-00073:+00235:+00305:002518.6411:07283
07284:-00231:+00231:+00196:002518.6411:07284
07285:-00116:+00282:+00573:002518.6411:07285
07286:+00095:+00146:+00364:002518.6411:07286
07287:+00297:+00087:+00268:002518.6411:07287
07288:+00002:+00192:+00508:002511.6689:07288
07289:-00161:+00165:+00131:002511.6689:07289
07290:-00165:+00142:+00333:002511.6689:07290
07291:+00248:+00108:+00276:002511.6689:07291
07292:+00308:+00055:+00273:002511.6689:07292
07293:+00024:+00149:+00236:002511.6689:07293
07294:-00157:+00232:+00083:002511.6689:07294
07295:-00020:+00165:+00081:002511.6689:07295
07296:+00328:+00138:-00015:002503.6250:07296
07297:+00316:+00110:+00011:002503.6250:07297
07298:+00017:+00068:-00222:002503.6250:07298
07299:-00098:+00119:-00239:002503.6250:07299
07300:+00051:-00005:-00057:002503.6250:07300
07301:+00412:-00088:-00147:002503.6250:07301
07302:+00372:+00128:-00189:002503.6250:07302
07303:-00047:-00054:-00568:002503.6250:07303
07304:-00175:+00126:-00534:002503.1635:07304
07305:-00011:+00108:-00493:002503.1635:07305
07306:+00353:+00113:-00281:002503.1635:07306
07307:+00147:+00191:-00145:002503.1635:07307
07308:-00146:+00397:-00210:002503.1635:07308
07309:-00200:+00019:-00234:002503.1635:07309
07310:+00260:+00102:-00169:002503.1635:07310
07311:+00251:+00329:-00042:002503.1635:07311
07312:-00107:-00168:-00003:002501.2753:07312
07313:-00110:+00387:-00480:002501.2753:07313
07314:+00041:-00135:+00237:002501.2753:07314
07315:+00217:+00200:+00016:002501.2753:07315
07316:+00232:+00288:+00345:002501.2753:07316
07317:-00046:+00091:+00184:002501.2753:07317
07318:-00482:-00178:-00147:002501.2753:07318
07319:-00082:-00069:+00598:002501.2753:07319
07320:+00496:+00388:+00290:002488.2893:07320
07321:+00126:-00116:+00480:002488.2893:07321
07322:-00270:+00319:-00104:002488.2893:07322
07323:-00500:+00034:+00247:002488.2893:07323
07324:-00055:+00239:-00064:002488.2893:07324
07325:+00457:+00172:+00019:002488.2893:07325
07326:-00200:+00071:+00445:002488.2893:07326
07327:-00483:+00102:+00052:002488.2893:07327
07328:-00263:-00109:+00474:002492.8376:07328
07329:+00184:+00003:-00244:002492.8376:07329
07330:+00229:+00057:-00012:002492.8376:07330
07331:-00199:-00009:+00400:002492.8376:07331
07332:-00107:+00099:-00334:002492.8376:07332
07333:-00086:+00084:+00407:002492.8376:07333
07334:-00072:+00288:-00197:002492.8376:07334
07335:+00190:+00051:+00144:002492.8376:07335
07336:+00029:+00082:+00263:002491.1303:07336
07337:-00440:-00090:-00261:002491.1303:07337
07338:-00383:-00005:+00161:002491.1303:07338
07339:-00043:-00069:-00088:002491.1303:07339
07340:+00083:-00061:+00102:002491.1303:07340
07341:-00033:+00025:+00124:002491.1303:07341
07342:-00220:-00070:-00149:002491.1303:07342
07343:-00148:+00057:+00047:002491.1303:07343
07344:-00001:+00030:-00108:002493.3854:07344
07345:-00041:-00042:+00235:002493.3854:07345
07346:-00171:+00470:-00371:002493.3854:07346
07347:-00196:+00152:-00059:002493.3854:07347
07348:+00084:+00423:-00160:002493.3854:07348
07349:+00267:+00126:-00458:002493.3854:07349
07350:-00130:-00010:-00049:002493.3854:07350
07351:-00374:+00179:-00628:002493.3854:07351
07352:-00249:-00054:-00269:002508.1501:07352
07353:+00124:+00015:-00291:002508.1501:07353
07354:+00160:-00106:+00000:002508.1501:07354
07355:+00172:+00096:+00145:002508.1501:07355
07356:-00121:-00251:-00550:002508.1501:07356
07357:-00175:-00132:-00093:002508.1501:07357
07358:-00074:+00106:-00034:002508.1501:07358
07359:+00120:-00210:-00051:002508.1501:07359
07360:+00098:+00200:+00298:002521.8039:07360
07361:-00212:-00117:-00223:002521.8039:07361
07362:-00194:+00314:+00190:002521.8039:07362
07363:+00001:+00123:-00162:002521.8039:07363
07364:-00010:-00085:+00282:002521.8039:07364
07365:-00180:+00268:-00169:002521.8039:07365
07366:-00357:+00015:-00006:002521.8039:07366
07367:-00131:+00124:+00211:002521.8039:07367
07368:+00098:+00083:-00163:002508.5712:07368
07369:-00012:-00184:+00288:002508.5712:07369
07370:-00130:+00150:-00368:002508.5712:07370
07371:-00302:-00046:-00032:002508.5712:07371
07372:-00131:+00041:-00012:002508.5712:07372
07373:+00021:+00117:-00077:002508.5712:07373
07374:+00084:-00070:+00234:002508.5712:07374
07375:-00252:+00094:-00553:002528.8273:07375
07376:-00293:-00055:-00418:002528.8273:07376
07377:+00003:-00156:-00359:002528.8273:07377
07378:+00154:-00165:-00334:002528.8273:07378
07379:-00096:+00172:-00045:002528.8273:07379
07380:-00236:-00361:-00530:002528.8273:07380
07381:-00075:+00256:-00329:002528.8273:07381
07382:+00113:+00030:-00635:002528.8273:07382
07383:+00250:-00056:-00359:002532.2006:07383
07384:+00122:+00287:-00473:002532.2006:07384
07385:-00345:-00134:-00423:002532.2006:07385
07386:-00013:+00260:-00076:002532.2006:07386
07387:+00484:+00339:+00050:002532.2006:07387
07388:+00043:-00146:-00059:002532.2006:07388
07389:-00235:+00273:-00269:002532.2006:07389
07390:-00362:-00103:-00167:002532.2006:07390
07391:-00237:+00018:-00081:002518.7443:07391
07392:+00101:+00124:+00164:002518.7443:07392
07393:+00458:+00056:+00054:002518.7443:07393
07394:-00267:+00174:+00091:002518.7443:07394
07395:-00397:+00033:+00067:002518.7443:07395
07396:+00147:+00200:+00149:002518.7443:07396
07397:+00401:+00179:+00409:002518.7443:07397
07398:+00184:-00091:+00107:002518.7443:07398
07399:-00263:+00242:+00197:002518.4521:07399
07400:-00036:-00116:+00355:002518.4521:07400
07401:+00466:+00117:+00068:002518.4521:07401
07402:+00383:+00036:+00274:002518.4521:07402
07403:+00051:-00212:+00091:002518.4521:07403
07404:-00205:+00363:-00034:002518.4521:07404
07405:-00034:-00028:+00308:002518.4521:07405
07406:+00024:+00188:-00177:002518.4521:07406
07407:+00191:+00159:+00293:002501.2492:07407
07408:+00127:+00177:+00057:002501.2492:07408
07409:-00148:+00359:+00020:002501.2492:07409
07410:-00087:+00068:+00386:002501.2492:07410
07411:-00009:+00285:+00169:002501.2492:07411
07412:+00043:+00115:+00165:002501.2492:07412
07413:-00281:+00341:-00331:002501.2492:07413
07414:-00243:+00428:-00240:002501.2492:07414
07415:+00216:-00035:+00406:002493.3671:07415
07416:+00254:+00290:-00070:002493.3671:07416
07417:+00227:-00134:+00226:002493.3671:07417
07418:-00230:+00317:-00411:002493.3671:07418
07419:-00318:-00081:+00136:002493.3671:07419
07420:+00119:-00222:+00141:002493.3671:07420
07421:+00810:+00133:-00409:002493.3671:07421
07422:+00423:-00120:-00385:002493.3671:07422
07423:-00413:-00061:-00533:002492.8969:07423
07424:-00249:+00198:-00316:002492.8969:07424
07425:-00048:+00224:+00230:002492.8969:07425
07426:+00305:+00053:+00179:002492.8969:07426
07427:+00232:+00344:-00232:002492.8969:07427
07428:-00289:-00240:-00506:002492.8969:07428
07429:+00045:+00365:-00448:002492.8969:07429
07430:+00281:+00361:-00244:002492.8969:07430
07431:+00139:+00133:-00103:002491.1750:07431
07432:-00190:+00251:-00104:002491.1750:07432
07433:-00264:-00081:-00062:002491.1750:07433
07434:+00110:-00118:-00270:002491.1750:07434
07435:+00295:-00089:+00317:002491.1750:07435
07436:+00187:+00074:-00054:002491.1750:07436
07437:+00035:+00178:-00095:002491.1750:07437
07438:-00029:-00258:+00175:002491.1750:07438
07439:+00127:-00100:-00019:002483.3388:07439
07440:+00297:-00052:+00352:002483.3388:07440
07441:+00071:+00310:-00097:002483.3388:07441
07442:-00192:-00022:-00070:002483.3388:07442
07443:-00168:+00307:+00001:002483.3388:07443
07444:+00095:-00116:+00334:002483.3388:07444
07445:+00153:+00228:+00434:002483.3388:07445
07446:-00007:-00360:+00374:002483.3388:07446
07447:-00292:+00166:+00210:002477.8320:07447
07448:-00062:+00235:+00378:002477.8320:07448
07449:+00134:+00013:+00380:002477.8320:07449
07450:+00266:+00396:+00280:002477.8320:07450
07451:+00052:+00241:+00261:002477.8320:07451
07452:-00041:+00126:+00167:002477.8320:07452
07453:-00047:+00218:+00054:002477.8320:07453
07454:-00003:-00133:+00348:002477.8320:07454
07455:+00420:+00303:+00162:002477.8320:07455
07456:+00094:+00057:+00186:002476.1286:07456
07457:-00216:-00112:-00080:002476.1286:07457
07458:-00116:+00075:-00173:002476.1286:07458
07459:+00394:-00013:+00075:002476.1286:07459
07460:+00390:+00186:+00038:002476.1286:07460
07461:-00137:+00022:+00027:002476.1286:07461
07462:-00191:+00201:-00198:002476.1286:07462
07463:-00085:+00003:-00364:002476.1286:07463
07464:+00275:-00133:-00225:002458.6269:07464
07465:+00138:+00058:-00288:002458.6269:07465
07466:-00051:+00104:-00321:002458.6269:07466
07467:-00059:+00506:-00446:002458.6269:07467
07468:+00098:-00208:-00001:002458.6269:07468
07469:+00279:+00011:-00031:002458.6269:07469
07470:+00205:-00104:+00004:002458.6269:07470
07471:-00037:+00047:-00334:002458.6269:07471
07472:-00198:+00260:-00392:002462.9082:07472
07473:-00087:+00024:+00030:002462.9082:07473
07474:+00115:+00156:+00181:002462.9082:07474
07475:+00131:+00282:+00285:002462.9082:07475
07476:-00003:+00238:+00231:002462.9082:07476
07477:-00086:+00147:-00242:002462.9082:07477
07478:-00025:+00098:+00040:002462.9082:07478
07479:+00040:+00120:+00256:002462.9082:07479
07480:+00010:+00154:+00343:002456.4995:07480
07481:-00189:+00070:+00147:002456.4995:07481
07482:-00217:+00132:-00110:002456.4995:07482
07483:+00083:+00016:+00065:002456.4995:07483
07484:+00176:+00077:-00079:002456.4995:07484
07485:-00087:+00167:+00343:002456.4995:07485
07486:-00328:-00070:+00199:002456.4995:07486
07487:-00149:+00215:+00432:002456.4995:07487
07488:+00122:+00087:+00244:002453.9575:07488
07489:-00047:+00224:-00076:002453.9575:07489
07490:-00164:+00128:+00176:002453.9575:07490
07491:-00198:-00043:+00214:002453.9575:07491
07492:-00173:+00057:+00253:002453.9575:07492
07493:-00030:+00157:+00159:002453.9575:07493
07494:+00032:-00008:-00003:002453.9575:07494
07495:-00063:+00060:+00022:002453.9575:07495
07496:-00141:-00001:+00090:002468.0915:07496
07497:-00152:+00141:-00032:002468.0915:07497
07498:-00017:+00225:-00075:002468.0915:07498
07499:+00105:+00076:+00074:002468.0915:07499
07500:+00007:+00099:-00147:002468.0915:07500
07501:-00217:+00009:+00117:002468.0915:07501
07502:-00190:+00114:-00110:002468.0915:07502
07503:+00062:+00229:+00048:002468.0915:07503
07504:+00119:+00007:-00513:002476.2783:07504
07505:-00144:-00099:-00097:002476.2783:07505
07506:-00290:+00032:-00439:002476.2783:07506
07507:+00000:+00101:-00216:002476.2783:07507
07508:+00247:+00228:-00049:002476.2783:07508
07509:+00112:+00185:-00636:002476.2783:07509
07510:-00194:-00254:+00185:002476.2783:07510
07511:-00330:+00227:-00566:002476.2783:07511
07512:-00038:+00129:+00005:002478.5354:07512
07513:+00095:+00195:-00137:002478.5354:07513
07514:+00037:+00252:-00088:002478.5354:07514
07515:-00167:-00076:+00419:002478.5354:07515
07516:-00248:+00167:-00201:002478.5354:07516
07517:-00078:+00058:+00021:002478.5354:07517
07518:+00119:+00167:-00147:002478.5354:07518
07519:+00026:+00245:+00005:002478.5354:07519
07520:-00218:-00163:+00288:002493.0712:07520
07521:-00109:+00020:-00170:002493.0712:07521
07522:+00062:+00264:+00337:002493.0712:07522
07523:+00050:-00106:+00143:002493.0712:07523
07524:-00062:+00273:-00017:002493.0712:07524
07525:-00202:+00138:+00029:002493.0712:07525
07526:-00197:+00162:+00062:002493.0712:07526
07527:+00139:+00079:+00387:002493.0712:07527
07528:+00152:-00016:+00226:002506.4729:07528
07529:+00011:+00163:-00016:002506.4729:07529
07530:-00119:+00028:+00094:002506.4729:07530
07531:-00294:+00101:+00136:002506.4729:07531
07532:+00050:+00139:+00301:002506.4729:07532
07533:+00085:+00007:+00090:002506.4729:07533
07534:-00039:+00203:+00003:002506.4729:07534
07535:-00296:+00053:+00015:002506.4729:07535
07536:-00165:+00068:+00003:002503.5991:07536
07537:+00232:+00176:-00006:002503.5991:07537
07538:+00111:+00014:-00131:002503.5991:07538
07539:-00189:+00234:-00334:002503.5991:07539
07540:-00260:-00177:-00192:002503.5991:07540
07541:-00155:-00055:-00100:002503.5991:07541
07542:+00204:+00090:-00353:002503.5991:07542
07543:+00083:-00150:-00361:002503.5991:07543
07544:-00059:+00058:-00719:002523.7849:07544
07545:-00190:-00072:-00444:002523.7849:07545
07546:+00082:+00118:-00532:002523.7849:07546
07547:+00221:+00027:-00689:002523.7849:07547
07548:+00181:-00347:-00419:002523.7849:07548
07549:-00050:+00049:-00832:002523.7849:07549
07550:-00058:-00151:-00441:002523.7849:07550
07551:+00100:+00174:-00701:002523.7849:07551
07552:+00121:-00285:-00120:002521.9250:07552
07553:+00228:+00228:-00215:002521.9250:07553
07554:-00033:-00214:-00437:002521.9250:07554
07555:+00003:+00343:+00273:002521.9250:07555
07556:+00017:-00094:-00018:002521.9250:07556
07557:+00074:+00210:-00036:002521.9250:07557
07558:+00136:+00301:+00079:002521.9250:07558
07559:-00352:-00135:-00062:002521.9250:07559
07560:-00401:+00122:+00291:002524.0112:07560
07561:+00031:+00013:+00256:002524.0112:07561
07562:-00019:+00258:+00196:002524.0112:07562
07563:-00207:+00130:+00320:002524.0112:07563
07564:-00339:+00256:+00278:002524.0112:07564
07565:+00226:+00084:+00358:002524.0112:07565
07566:+00245:-00065:+00317:002524.0112:07566
07567:-00088:+00159:+00045:002524.0112:07567
07568:-00270:-00017:+00185:002528.9453:07568
07569:+00008:+00372:-00004:002528.9453:07569
07570:+00346:-00380:+00484:002528.9453:07570
07571:+00147:+00040:+00071:002528.9453:07571
07572:+00068:-00104:+00227:002528.9453:07572
07573:+00033:+00242:-00151:002528.9453:07573
07574:+00147:+00217:+00038:002528.9453:07574
07575:+00263:-00119:+00284:002528.9453:07575
07576:+00085:+00253:-00196:002521.8874:07576
07577:+00016:+00112:+00371:002521.8874:07577
07578:-00144:+00152:-00155:002521.8874:07578
07579:-00115:+00319:+00380:002521.8874:07579
07580:+00218:+00012:+00306:002521.8874:07580
07581:+00013:+00424:-00404:002521.8874:07581
07582:-00184:-00018:+00228:002521.8874:07582
07583:-00312:+00196:-00314:002521.8874:07583
07584:+00451:+00276:-00013:002518.8608:07584
07585:+00365:-00071:+00139:002518.8608:07585
07586:+00051:+00522:-00349:002518.8608:07586
07587:-00102:-00248:+00166:002518.8608:07587
07588:-00085:+00131:-00041:002518.8608:07588
07589:+00342:+00148:-00184:002518.8608:07589
07590:+00351:-00055:-00252:002518.8608:07590
07591:-00067:+00291:-00219:002518.8608:07591
07592:-00091:-00299:+00008:002518.5881:07592
07593:+00116:-00106:+00089:002518.5881:07593
07594:+00552:+00058:-00153:002518.5881:07594
07595:+00323:-00020:-00004:002518.5881:07595
07596:-00292:+00120:-00267:002518.5881:07596
07597:-00101:-00001:+00048:002518.5881:07597
07598:+00103:+00104:-00167:002518.5881:07598
07599:+00256:+00205:+00034:002518.5881:07599
07600:+00108:+00125:+00296:002527.1401:07600
07601:-00101:+00346:+00022:002527.1401:07601
07602:-00223:-00058:+00057:002527.1401:07602
07603:+00099:+00192:-00313:002527.1401:07603
07604:+00286:+00288:+00324:002527.1401:07604
07605:+00045:-00078:+00450:002527.1401:07605
07606:-00112:+00162:+00269:002527.1401:07606
07607:-00126:-00246:+00191:002527.1401:07607
07608:+00244:-00026:-00013:002508.6718:07608
07609:+00259:+00285:+00285:002508.6718:07609
07610:-00067:+00241:+00365:002508.6718:07610
07611:-00102:+00395:+00230:002508.6718:07611
07612:+00061:+00095:+00407:002508.6718:07612
07613:+00299:+00076:+00096:002508.6718:07613
07614:+00299:+00197:+00362:002508.6718:07614
07615:+00067:+00441:-00041:002508.6718:07615
07616:-00221:-00026:+00163:002518.4252:07616
07617:-00131:+00207:+00015:002518.4252:07617
07618:+00155:-00222:+00272:002518.4252:07618
07619:+00002:+00222:+00233:002518.4252:07619
07620:-00094:+00309:+00200:002518.4252:07620
07621:-00109:+00224:-00005:002518.4252:07621
07622:+00233:+00415:-00088:002518.4252:07622
07623:+00308:+00120:+00033:002518.4252:07623
07624:-00108:+00421:-00197:002506.4541:07624
07625:-00203:+00172:+00061:002506.4541:07625
07626:-00013:+00014:-00194:002506.4541:07626
07627:+00287:+00101:-00383:002506.4541:07627
07628:+00271:+00052:-00288:002506.4541:07628
07629:+00039:+00036:-00116:002506.4541:07629
07630:-00027:+00063:+00117:002506.4541:07630
07631:+00023:-00088:+00009:002506.4541:07631
07632:-00033:+00033:-00278:002498.5280:07632
07633:+00026:-00043:+00092:002498.5280:07633
07634:-00031:-00015:-00204:002498.5280:07634
07635:-00174:+00258:-00233:002498.5280:07635
07636:-00062:+00108:-00108:002498.5280:07636
07637:+00233:+00103:-00221:002498.5280:07637
07638:-00014:-00146:+00075:002498.5280:07638
07639:-00295:+00046:-00331:002498.5280:07639
07640:-00252:+00056:-00038:002498.1594:07640
07641:+00224:-00210:+00145:002498.1594:07641
07642:+00355:-00044:-00170:002498.1594:07642
07643:-00145:-00039:-00003:002498.1594:07643
07644:-00131:-00037:-00280:002498.1594:07644
07645:-00069:+00237:+00042:002498.1594:07645
07646:+00137:+00116:+00287:002498.1594:07646
07647:+00094:+00111:-00073:002498.1594:07647
07648:-00144:+00319:-00034:002496.4414:07648
07649:-00342:-00007:+00023:002496.4414:07649
07650:-00142:+00367:+00021:002496.4414:07650
07651:+00119:+00103:+00394:002496.4414:07651
07652:+00125:+00106:+00053:002496.4414:07652
07653:-00149:+00181:+00073:002496.4414:07653
07654:-00276:+00059:+00153:002496.4414:07654
07655:-00138:+00069:+00161:002496.4414:07655
07656:+00217:+00047:+00258:002488.5427:07656
07657:-00036:+00252:-00069:002488.5427:07657
07658:-00138:+00068:+00185:002488.5427:07658
07659:-00328:+00094:-00021:002488.5427:07659
07660:+00160:+00083:+00288:002488.5427:07660
07661:+00281:+00112:+00182:002488.5427:07661
07662:-00030:+00338:-00104:002488.5427:07662
07663:-00122:+00052:+00212:002488.5427:07663
07664:-00307:+00199:-00142:002488.1000:07664
07665:+00017:+00123:+00235:002488.1000:07665
07666:+00099:+00130:+00035:002488.1000:07666
07667:+00034:+00245:+00029:002488.1000:07667
07668:-00284:+00026:-00033:002488.1000:07668
07669:-00325:-00167:-00298:002488.1000:07669
07670:+00021:+00061:-00157:002488.1000:07670
07671:+00106:-00052:-00092:002488.1000:07671
07672:+00026:-00011:+00084:002486.3469:07672
07673:-00231:-00171:-00074:002486.3469:07673
07674:-00250:+00061:-00008:002486.3469:07674
07675:-00085:-00023:-00126:002486.3469:07675
07676:+00153:-00106:-00018:002486.3469:07676
07677:+00096:+00139:-00247:002486.3469:07677
07678:-00317:-00138:-00123:002486.3469:07678
07679:-00134:+00253:-00048:002486.3469:07679
07680:+00023:+00117:-00108:002488.5722:07680
07681:+00184:+00013:+00114:002488.5722:07681
07682:+00014:+00160:-00231:002488.5722:07682
07683:-00215:-00100:-00010:002488.5722:07683
07684:-00082:+00106:+00011:002488.5722:07684
07685:+00052:-00058:-00082:002488.5722:07685
07686:+00066:-00143:-00055:002488.5722:07686
07687:-00100:+00216:-00011:002488.5722:07687
07688:-00213:+00070:-00270:002503.2307:07688
07689:-00103:+00074:+00038:002503.2307:07689
07690:+00054:-00054:-00049:002503.2307:07690
07691:+00142:+00091:+00020:002503.2307:07691
07692:-00200:+00134:-00008:002503.2307:07692
07693:-00242:+00099:+00154:002503.2307:07693
07694:-00022:+00032:-00144:002503.2307:07694
07695:+00224:+00180:-00059:002503.2307:07695
07696:-00038:+00109:-00246:002521.9594:07696
07697:-00449:+00006:-00293:002521.9594:07697
07698:-00144:-00007:+00160:002521.9594:07698
07699:+00056:-00008:-00277:002521.9594:07699
07700:+00203:-00072:-00065:002521.9594:07700
07701:-00008:+00056:-00533:002521.9594:07701
07702:-00308:-00112:-00478:002521.9594:07702
07703:-00208:+00070:-00264:002521.9594:07703
07704:-00052:-00071:-00213:002508.6831:07704
07705:+00433:-00103:-00108:002508.6831:07705
07706:+00178:-00042:-00571:002508.6831:07706
07707:-00210:-00429:-00580:002508.6831:07707
07708:-00210:+00164:-00769:002508.6831:07708
07709:+00072:-00236:-00227:002508.6831:07709
07710:+00455:-00114:-00313:002508.6831:07710
07711:-00166:+00081:-00355:002508.6831:07711
07712:-00339:+00063:+00053:002523.7849:07712
07713:+00154:+00081:-00057:002523.7849:07713
07714:+00343:+00084:+00230:002523.7849:07714
07715:-00141:-00024:-00305:002523.7849:07715
07716:-00436:+00069:-00300:002523.7849:07716
07717:-00122:+00091:+00177:002523.7849:07717
07718:+00221:+00340:+00414:002523.7849:07718
07719:+00254:-00383:+00480:002532.3039:07719
07720:-00060:+00386:-00174:002532.3039:07720
07721:-00447:+00184:+00115:002532.3039:07721
07722:-00412:+00377:-00067:002532.3039:07722
07723:-00137:+00382:+00575:002532.3039:07723
07724:+00249:+00037:+00293:002532.3039:07724
07725:+00076:+00342:-00048:002532.3039:07725
07726:+00004:+00105:+00261:002532.3039:07726
07727:-00135:+00072:-00009:002529.2622:07727
07728:+00021:-00084:+00424:002529.2622:07728
07729:+00096:+00114:+00301:002529.2622:07729
07730:-00018:-00114:+00057:002529.2622:07730
07731:-00001:-00077:+00047:002529.2622:07731
07732:+00133:+00136:-00086:002529.2622:07732
07733:+00262:-00028:+00462:002529.2622:07733
07734:+00030:+00173:-00065:002529.2622:07734
07735:-00170:+00067:+00104:002529.0524:07735
07736:-00058:+00260:-00098:002529.0524:07736
07737:-00048:+00181:-00002:002529.0524:07737
07738:+00222:+00299:+00257:002529.0524:07738
07739:+00135:+00286:-00013:002529.0524:07739
07740:-00120:+00152:+00080:002529.0524:07740
07741:+00027:+00116:-00037:002529.0524:07741
07742:+00201:+00068:+00178:002529.0524:07742
07743:+00298:-00093:+00020:002527.1896:07743
07744:-00085:+00002:-00323:002527.1896:07744
07745:-00153:+00174:-00086:002527.1896:07745
07746:+00227:+00054:+00076:002527.1896:07746
07747:+00453:+00354:+00074:002527.1896:07747
07748:+00384:+00118:+00151:002527.1896:07748
07749:-00160:+00276:-00244:002527.1896:07749
07750:-00406:+00119:-00230:002527.1896:07750
07751:-00027:+00117:-00170:002518.9587:07751
07752:+00665:+00139:+00044:002518.9587:07752
07753:+00336:-00154:-00100:002518.9587:07753
07754:-00546:-00007:-00363:002518.9587:07754
07755:-00058:-00006:-00126:002518.9587:07755
07756:+00238:-00010:-00319:002518.9587:07756
07757:+00419:+00168:+00042:002518.9587:07757
07758:+00088:-00251:-00269:002518.9587:07758
07759:-00160:-00149:+00069:002523.8454:07759
07760:+00125:+00158:+00041:002523.8454:07760
07761:+00441:+00064:+00001:002523.8454:07761
07762:+00384:+00137:-00156:002523.8454:07762
07763:-00097:+00292:-00123:002523.8454:07763
07764:-00199:-00011:+00077:002523.8454:07764
07765:+00043:-00255:+00215:002523.8454:07765
07766:+00292:+00326:+00248:002523.8454:07766
07767:+00241:+00055:-00415:002516.8452:07767
07768:-00139:+00012:-00041:002516.8452:07768
07769:-00318:+00368:-00383:002516.8452:07769
07770:+00022:+00068:+00587:002516.8452:07770
07771:+00275:+00081:+00516:002516.8452:07771
07772:+00080:+00337:+00161:002516.8452:07772
07773:-00362:-00230:+00100:002516.8452:07773
07774:-00330:+00328:-00119:002516.8452:07774
07775:-00094:+00252:+00122:002508.7539:07775
07776:+00153:+00009:-00055:002508.7539:07776
07777:+00144:+00294:-00211:002508.7539:07777
07778:-00118:-00262:+00297:002508.7539:07778
07779:+00019:+00145:-00054:002508.7539:07779
07780:+00204:+00334:+00521:002508.7539:07780
07781:+00268:+00325:+00024:002508.7539:07781
07782:-00072:+00215:-00024:002508.7539:07782
07783:-00205:-00006:+00221:002508.4128:07783
07784:+00000:+00263:+00041:002508.4128:07784
07785:+00165:+00076:+00492:002508.4128:07785
07786:+00197:+00257:-00169:002508.4128:07786
07787:-00217:-00078:-00030:002508.4128:07787
07788:-00414:+00036:-00102:002508.4128:07788
07789:+00007:+00163:+00061:002508.4128:07789
07790:+00163:+00259:+00242:002508.4128:07790
07791:-00096:-00034:-00311:002506.6601:07791
07792:-00266:+00012:+00029:002506.6601:07792
07793:-00022:-00169:-00005:002506.6601:07793
07794:-00010:+00219:-00068:002506.6601:07794
07795:+00017:+00289:+00089:002506.6601:07795
07796:+00062:+00087:-00157:002506.6601:07796
07797:-00175:-00138:-00031:002506.6601:07797
07798:-00012:-00041:+00123:002506.6601:07798
07799:+00191:+00088:+00059:002488.5576:07799
07800:+00223:+00099:-00271:002488.5576:07800
07801:-00128:-00035:-00153:002488.5576:07801
07802:-00233:-00164:+00021:002488.5576:07802
07803:+00025:+00011:+00146:002488.5576:07803
07804:+00132:+00154:-00048:002488.5576:07804
07805:+00051:+00317:-00404:002488.5576:07805
07806:-00333:+00005:-00007:002488.5576:07806
07807:-00370:+00159:-00357:002503.2792:07807
07808:+00121:+00117:+00066:002503.2792:07808
07809:+00058:+00289:-00106:002503.2792:07809
07810:-00087:-00021:-00244:002503.2792:07810
07811:-00232:+00065:+00087:002503.2792:07811
07812:-00169:-00052:-00083:002503.2792:07812
07813:+00022:+00157:+00158:002503.2792:07813
07814:+00221:+00194:-00257:002503.2792:07814
07815:+00050:+00100:+00102:002501.5402:07815
07816:-00269:+00110:+00270:002501.5402:07816
07817:-00106:-00086:+00156:002501.5402:07817
07818:+00126:+00386:+00365:002501.5402:07818
07819:+00320:+00302:+00016:002501.5402:07819
07820:-00272:+00099:+00149:002501.5402:07820
07821:-00272:+00189:+00286:002501.5402:07821
07822:+00021:+00005:+00197:002501.5402:07822
07823:+00175:+00024:+00300:002488.5834:07823
07824:+00166:+00189:+00000:002488.5834:07824
07825:-00273:+00015:+00052:002488.5834:07825
07826:-00322:+00228:-00150:002488.5834:07826
07827:-00077:-00120:+00318:002488.5834:07827
07828:+00233:+00236:+00109:002488.5834:07828
07829:+00088:+00084:-00328:002488.5834:07829
07830:-00235:+00036:+00055:002488.5834:07830
07831:-00265:+00121:-00192:002498.1594:07831
07832:-00028:-00070:+00307:002498.1594:07832
07833:+00225:+00130:+00054:002498.1594:07833
07834:+00115:+00048:+00080:002498.1594:07834
07835:-00140:+00094:+00093:002498.1594:07835
07836:-00245:-00013:-00245:002498.1594:07836
07837:+00022:+00106:+00310:002498.1594:07837
07838:+00392:+00179:+00056:002498.1594:07838
07839:-00088:+00110:+00047:002501.4619:07839
07840:-00257:+00188:+00118:002501.4619:07840
07841:-00167:+00015:-00181:002501.4619:07841
07842:+00104:+00207:+00335:002501.4619:07842
07843:+00358:+00094:-00025:002501.4619:07843
07844:-00166:+00019:-00202:002501.4619:07844
07845:-00295:+00122:-00139:002501.4619:07845
07846:-00199:+00050:+00009:002501.4619:07846
07847:+00210:+00050:+00223:002498.6242:07847
07848:+00266:+00274:-00164:002498.6242:07848
07849:-00063:+00053:+00000:002498.6242:07849
07850:-00283:+00187:-00320:002498.6242:07850
07851:-00200:+00149:-00139:002498.6242:07851
07852:+00154:+00049:+00253:002498.6242:07852
07853:+00197:+00033:-00149:002498.6242:07853
07854:+00016:-00053:+00095:002498.6242:07854
07855:-00390:+00145:-00455:002513.5036:07855
07856:-00269:-00035:+00267:002513.5036:07856
07857:+00203:+00054:+00203:002513.5036:07857
07858:+00271:+00108:-00141:002513.5036:07858
07859:+00098:+00324:-00010:002513.5036:07859
07860:-00390:-00199:-00083:002513.5036:07860
07861:-00306:+00066:-00053:002513.5036:07861
07862:+00229:+00220:-00069:002513.5036:07862
07863:+00173:-00140:-00188:002516.7167:07863
07864:+00064:+00262:-00392:002516.7167:07864
07865:-00306:-00430:-00047:002516.7167:07865
07866:+00102:+00107:+00007:002516.7167:07866
07867:+00340:+00100:-00297:002516.7167:07867
07868:+00005:-00197:-00440:002516.7167:07868
07869:-00301:+00105:-00575:002516.7167:07869
07870:-00274:-00317:-00762:002516.7167:07870
07871:+00244:+00129:-00374:002518.8083:07871
07872:+00436:-00064:-00172:002518.8083:07872
07873:+00040:-00217:-00648:002518.8083:07873
07874:-00531:+00241:-00546:002518.8083:07874
07875:-00460:-00229:+00013:002518.8083:07875
07876:+00188:-00009:-00500:002518.8083:07876
07877:+00544:+00034:-00218:002518.8083:07877
07878:+00239:-00115:-00274:002518.8083:07878
07879:-00424:+00116:-00334:002534.0932:07879
07880:-00412:-00212:+00081:002534.0932:07880
07881:+00098:-00134:+00052:002534.0932:07881
07882:+00221:+00433:-00086:002534.0932:07882
07883:-00012:+00368:-00131:002534.0932:07883
07884:-00338:+00092:+00021:002534.0932:07884
07885:+00311:+00437:+00251:002534.0932:07885
07886:+00497:+00203:+00154:002534.0932:07886
07887:-00024:+00206:+00072:002532.3688:07887
07888:-00351:-00019:+00121:002532.3688:07888
07889:-00270:-00026:+00236:002532.3688:07889
07890:-00217:+00049:+00186:002532.3688:07890
07891:-00262:-00036:+00150:002532.3688:07891
07892:-00242:-00066:+00251:002532.3688:07892
07893:-00182:+00083:+00123:002532.3688:07893
07894:-00069:+00180:+00323:002532.3688:07894
07895:+00384:+00208:+00185:002534.4360:07895
07896:+00319:+00151:+00152:002534.4360:07896
07897:-00126:+00061:+00193:002534.4360:07897
07898:-00575:-00010:+00007:002534.4360:07898
07899:-00260:+00233:+00211:002534.4360:07899
07900:+00589:+00345:+00193:002534.4360:07900
07901:+00073:+00112:+00362:002534.4360:07901
07902:-00248:+00302:+00130:002534.2656:07902
07903:-00316:+00004:-00018:002534.2656:07903
07904:+00517:+00262:+00160:002534.2656:07904
07905:+00563:+00143:+00033:002534.2656:07905
07906:-00167:-00042:+00020:002534.2656:07906
07907:-00488:-00089:-00091:002534.2656:07907
07908:-00207:-00070:+00113:002534.2656:07908
07909:+00447:-00013:+00052:002534.2656:07909
07910:+00491:+00088:-00039:002542.8803:07910
07911:+00134:+00107:+00008:002542.8803:07911
07912:-00467:+00228:-00322:002542.8803:07912
07913:-00400:+00031:+00251:002542.8803:07913
07914:+00348:+00460:-00395:002542.8803:07914
07915:+00639:+00130:+00173:002542.8803:07915
07916:+00261:+00441:-00428:002542.8803:07916
07917:-00173:-00106:-00186:002542.8803:07917
07918:-00096:+00126:-00187:002529.3190:07918
07919:+00452:-00067:-00212:002529.3190:07919
07920:+00022:+00070:-00047:002529.3190:07920
07921:-00084:+00451:-00242:002529.3190:07921
07922:+00103:-00212:+00101:002529.3190:07922
07923:+00304:+00307:-00349:002529.3190:07923
07924:+00418:+00156:+00143:002529.3190:07924
07925:+00236:-00040:-00144:002529.3190:07925
07926:-00021:+00090:-00142:002529.0754:07926
07927:-00096:+00095:-00006:002529.0754:07927
07928:+00221:-00049:-00148:002529.0754:07928
07929:+00394:-00005:+00096:002529.0754:07929
07930:+00086:+00050:+00207:002529.0754:07930
07931:-00136:+00070:+00238:002529.0754:07931
07932:+00027:+00103:+00202:002529.0754:07932
07933:+00204:+00069:+00130:002529.0754:07933
07934:+00079:+00006:+00297:002527.2050:07934
07935:-00046:+00147:+00034:002527.2050:07935
07936:-00149:+00098:+00196:002527.2050:07936
07937:-00037:+00149:+00041:002527.2050:07937
07938:+00226:+00158:+00355:002527.2050:07938
07939:+00012:+00363:+00516:002527.2050:07939
07940:-00258:+00078:+00392:002527.2050:07940
07941:-00137:-00179:+00143:002527.2050:07941
07942:+00278:+00002:-00086:002503.6474:07942
07943:+00180:+00157:+00102:002503.6474:07943
07944:-00200:+00325:+00224:002503.6474:07944
07945:-00105:+00091:+00123:002503.6474:07945
07946:-00028:-00113:+00335:002503.6474:07946
07947:+00115:+00150:+00144:002503.6474:07947
07948:+00150:-00102:+00252:002503.6474:07948
07949:-00039:+00329:-00214:002503.6474:07949
07950:-00226:+00080:-00185:002503.2829:07950
07951:-00146:-00049:-00285:002503.2829:07951
07952:+00285:+00048:+00155:002503.2829:07952
07953:-00062:+00114:+00118:002503.2829:07953
07954:-00200:+00074:-00498:002503.2829:07954
07955:-00030:-00142:-00166:002503.2829:07955
07956:-00020:-00062:-00329:002503.2829:07956
07957:+00060:+00094:-00145:002503.2829:07957
07958:+00021:+00384:-00205:002501.5104:07958
07959:+00010:+00038:-00032:002501.5104:07959
07960:-00220:-00066:-00197:002501.5104:07960
07961:+00059:+00057:-00270:002501.5104:07961
07962:+00271:+00088:-00241:002501.5104:07962
07963:-00065:+00125:-00264:002501.5104:07963
07964:-00296:-00011:+00010:002501.5104:07964
07965:-00238:-00009:-00124:002501.5104:07965
07966:+00147:+00102:-00121:002488.5612:07966
07967:+00229:+00075:-00174:002488.5612:07967
07968:-00278:+00047:-00203:002488.5612:07968
07969:-00252:+00089:+00057:002488.5612:07969
07970:-00028:+00062:-00030:002488.5612:07970
07971:+00127:+00052:+00044:002488.5612:07971
07972:-00076:-00026:-00007:002488.5612:07972
07973:-00187:-00038:+00087:002488.5612:07973
07974:-00269:+00095:-00034:002493.1418:07974
07975:+00084:+00076:+00201:002493.1418:07975
07976:+00145:+00129:+00040:002493.1418:07976
07977:-00010:+00155:+00109:002493.1418:07977
07978:-00195:+00130:+00264:002493.1418:07978
07979:-00282:+00117:-00108:002493.1418:07979
07980:-00096:+00096:+00226:002493.1418:07980
07981:+00098:+00070:-00053:002493.1418:07981
07982:-00050:+00062:+00165:002491.3896:07982
07983:-00376:-00038:+00245:002491.3896:07983
07984:-00354:+00044:-00055:002491.3896:07984
07985:+00073:+00042:+00075:002491.3896:07985
07986:+00246:+00056:-00092:002491.3896:07986
07987:-00026:+00228:+00110:002491.3896:07987
07988:-00350:-00042:+00226:002491.3896:07988
07989:-00271:+00156:+00174:002491.3896:07989
07990:+00105:+00090:+00055:002488.5612:07990
07991:+00201:+00153:+00055:002488.5612:07991
07992:+00042:+00260:-00090:002488.5612:07992
07993:-00403:+00013:+00071:002488.5612:07993
07994:-00148:+00141:+00035:002488.5612:07994
07995:+00067:+00001:+00080:002488.5612:07995
07996:+00198:+00046:+00133:002488.5612:07996
07997:+00008:-00191:-00283:002488.5612:07997
07998:-00264:+00174:-00060:002493.0524:07998
07999:-00003:-00058:-00021:002493.0524:07999
08000:+00217:-00162:-00546:002493.0524:08000
08001:+00180:+00099:+00137:002493.0524:08001
08002:-00210:-00049:-00215:002493.0524:08002
08003:-00221:+00127:-00275:002493.0524:08003
08004:+00179:+00188:-00018:002493.0524:08004
08005:+00293:+00022:-00140:002493.0524:08005
08006:+00196:+00133:-00011:002501.4694:08006
08007:-00228:-00055:-00125:002501.4694:08007
08008:-00275:-00294:+00160:002501.4694:08008
08009:+00094:+00221:-00263:002501.4694:08009
08010:+00242:-00179:+00160:002501.4694:08010
08011:+00084:+00138:-00151:002501.4694:08011
08012:-00314:+00130:-00043:002501.4694:08012
08013:-00158:+00143:+00076:002501.4694:08013
08014:+00191:+00198:-00178:002493.4956:08014
08015:+00266:+00002:+00289:002493.4956:08015
08016:-00058:+00403:-00195:002493.4956:08016
08017:-00294:+00133:-00202:002493.4956:08017
08018:+00012:-00125:+00172:002493.4956:08018
08019:-00013:+00217:-00362:002493.4956:08019
08020:-00041:+00016:+00351:002493.4956:08020
08021:-00113:-00024:-00044:002493.4956:08021
08022:-00033:+00188:-00240:002508.2966:08022
08023:-00109:-00094:-00004:002508.2966:08023
08024:-00043:+00132:-00215:002508.2966:08024
08025:-00008:-00024:-00173:002508.2966:08025
08026:-00095:-00112:-00510:002508.2966:08026
08027:-00156:-00043:-00328:002508.2966:08027
08028:-00033:-00188:-00182:002508.2966:08028
08029:+00249:+00121:-00418:002508.2966:08029
08030:+00297:+00064:-00180:002521.9670:08030
08031:-00015:-00158:-00248:002521.9670:08031
08032:-00131:+00235:-00137:002521.9670:08032
08033:-00015:-00129:-00143:002521.9670:08033
08034:+00247:+00067:-00250:002521.9670:08034
08035:+00198:-00100:-00144:002521.9670:08035
08036:-00196:-00094:-00147:002521.9670:08036
08037:-00211:+00133:+00027:002521.9670:08037
08038:-00059:-00068:+00081:002518.7934:08038
08039:+00195:+00424:+00007:002518.7934:08039
08040:-00109:+00026:+00042:002518.7934:08040
08041:-00213:+00210:-00048:002518.7934:08041
08042:-00130:+00238:+00082:002518.7934:08042
08043:-00172:+00141:+00102:002518.7934:08043
08044:+00083:+00320:+00158:002518.7934:08044
08045:+00001:+00010:-00013:002518.7934:08045
08046:-00154:+00010:+00184:002523.6137:08046
08047:-00209:-00067:+00098:002523.6137:08047
08048:-00036:+00369:+00035:002523.6137:08048
08049:+00084:-00135:-00032:002523.6137:08049
08050:-00028:+00319:-00074:002523.6137:08050
08051:-00005:-00224:+00274:002523.6137:08051
08052:+00040:-00162:+00131:002523.6137:08052
08053:+00108:+00170:+00191:002523.6137:08053
08054:+00079:-00049:+00088:002526.9916:08054
08055:-00091:+00286:-00233:002526.9916:08055
08056:+00036:+00122:+00487:002526.9916:08056
08057:+00070:+00172:-00093:002526.9916:08057
08058:+00390:+00173:+00043:002526.9916:08058
08059:+00109:+00231:+00172:002526.9916:08059
08060:-00173:+00157:-00058:002526.9916:08060
08061:-00262:+00091:+00234:002526.9916:08061
08062:-00066:-00005:+00161:002508.5339:08062
08063:+00464:-00029:-00062:002508.5339:08063
08064:-00047:+00067:-00073:002508.5339:08064
08065:-00315:-00136:+00098:002508.5339:08065
08066:+00169:-00003:+00234:002508.5339:08066
08067:+00424:+00366:+00206:002508.5339:08067
08068:+00056:+00087:-00256:002508.5339:08068
08069:-00457:+00397:-00453:002508.5339:08069
08070:-00391:+00317:-00203:002518.4445:08070
08071:+00355:+00077:+00299:002518.4445:08071
08072:+00336:-00072:-00125:002518.4445:08072
08073:-00008:-00029:-00064:002518.4445:08073
08074:-00253:-00027:-00404:002518.4445:08074
08075:+00382:+00225:-00269:002518.4445:08075
08076:+00323:+00024:-00062:002518.4445:08076
08077:+00164:+00081:+00204:002518.4445:08077
08078:+00218:-00014:+00147:002506.4201:08078
08079:+00210:-00100:-00328:002506.4201:08079
08080:+00053:+00310:-00161:002506.4201:08080
08081:+00274:-00338:-00163:002506.4201:08081
08082:+00396:+00238:-00070:002506.4201:08082
08083:+00096:+00503:+00211:002506.4201:08083
08084:-00059:-00326:-00028:002506.4201:08084
08085:-00102:+00265:-00349:002506.4201:08085
08086:+00268:-00306:+00379:002493.3928:08086
08087:+00270:+00234:-00137:002493.3928:08087
08088:-00061:+00007:-00066:002493.3928:08088
08089:-00252:+00146:-00204:002493.3928:08089
08090:+00194:-00155:+00099:002493.3928:08090
08091:+00394:+00108:+00538:002493.3928:08091
08092:+00046:+00102:+00232:002493.3928:08092
08093:-00204:+00097:-00069:002493.3928:08093
08094:+00064:+00146:-00055:002492.9675:08094
08095:+00222:+00149:+00001:002492.9675:08095
08096:+00085:+00193:+00470:002492.9675:08096
08097:-00075:+00009:+00342:002492.9675:08097
08098:-00139:-00106:+00188:002492.9675:08098
08099:-00091:+00207:-00053:002492.9675:08099
08100:+00109:-00118:+00139:002492.9675:08100
08101:+00091:+00323:+00091:002492.9675:08101
08102:-00136:+00020:+00551:002486.1738:08102
08103:-00247:+00309:-00029:002486.1738:08103
08104:+00074:-00217:+00093:002486.1738:08104
08105:+00069:+00228:+00033:002486.1738:08105
08106:-00024:+00325:-00201:002486.1738:08106
08107:-00055:+00021:+00182:002486.1738:08107
08108:+00002:+00351:-00320:002486.1738:08108
08109:+00050:-00178:+00120:002486.1738:08109
08110:+00192:-00052:-00166:002468.5100:08110
08111:+00190:+00164:-00178:002468.5100:08111
08112:-00061:+00260:-00038:002468.5100:08112
08113:-00229:+00041:-00262:002468.5100:08113
08114:-00100:+00055:-00033:002468.5100:08114
08115:+00113:-00073:+00039:002468.5100:08115
08116:+00087:-00071:-00158:002468.5100:08116
08117:-00070:+00188:-00145:002468.5100:08117
08118:-00173:+00154:-00306:002477.8613:08118
08119:+00079:+00069:-00139:002477.8613:08119
08120:+00215:-00012:+00084:002477.8613:08120
08121:-00320:-00024:-00060:002477.8613:08121
08122:-00383:-00021:+00165:002477.8613:08122
08123:-00022:+00172:-00370:002477.8613:08123
08124:+00093:+00068:+00011:002477.8613:08124
08125:+00055:+00144:+00111:002477.8613:08125
08126:-00104:+00045:-00107:002476.1833:08126
08127:-00219:+00089:+00053:002476.1833:08127
08128:-00271:-00035:+00007:002476.1833:08128
08129:+00187:+00225:+00021:002476.1833:08129
08130:+00300:+00070:+00033:002476.1833:08130
08131:-00134:+00083:+00004:002476.1833:08131
08132:-00327:+00093:+00164:002476.1833:08132
08133:-00231:-00095:+00406:002476.1833:08133
08134:+00162:+00066:-00030:002473.5688:08134
08135:-00080:-00119:-00089:002473.5688:08135
08136:-00155:+00078:+00415:002473.5688:08136
08137:-00248:+00012:-00042:002473.5688:08137
08138:-00120:+00178:+00216:002473.5688:08138
08139:+00097:+00133:+00221:002473.5688:08139
08140:-00002:-00021:-00124:002473.5688:08140
08141:-00150:+00089:+00158:002473.5688:08141
08142:-00360:+00045:-00026:002483.0307:08142
08143:-00094:+00178:+00146:002483.0307:08143
08144:+00115:+00157:+00270:002483.0307:08144
08145:+00153:+00024:-00095:002483.0307:08145
08146:-00024:+00210:+00139:002483.0307:08146
08147:-00450:-00105:+00075:002483.0307:08147
08148:+00018:+00165:+00050:002483.0307:08148
08149:+00346:+00065:-00128:002483.0307:08149
08150:+00143:-00007:-00237:002491.3452:08150
08151:-00288:+00194:+00151:002491.3452:08151
08152:-00360:+00000:+00115:002491.3452:08152
08153:+00035:+00166:+00028:002491.3452:08153
08154:+00121:+00030:-00221:002491.3452:08154
08155:+00041:-00010:-00086:002491.3452:08155
08156:-00104:+00230:+00091:002491.3452:08156
08157:-00166:-00061:-00011:002491.3452:08157
08158:+00007:+00025:+00048:002493.5144:08158
08159:+00127:+00051:-00269:002493.5144:08159
08160:+00044:+00011:+00126:002493.5144:08160
08161:-00179:+00199:-00101:002493.5144:08161
08162:-00102:-00013:+00048:002493.5144:08162
08163:+00132:-00030:+00208:002493.5144:08163
08164:+00346:+00151:-00180:002493.5144:08164
08165:+00124:-00220:+00207:002493.5144:08165
08166:-00271:+00143:-00087:002508.3154:08166
08167:-00055:+00133:+00229:002508.3154:08167
08168:+00111:+00147:+00107:002508.3154:08168
08169:+00296:+00099:-00243:002508.3154:08169
08170:-00221:+00099:+00030:002508.3154:08170
08171:-00318:-00129:-00069:002508.3154:08171
08172:-00106:+00166:-00134:002508.3154:08172
08173:+00244:+00074:-00016:002508.3154:08173
08174:+00173:-00027:+00172:002511.5485:08174
08175:-00030:+00184:+00165:002511.5485:08175
08176:-00150:-00071:+00024:002511.5485:08176
08177:-00180:+00256:-00149:002511.5485:08177
08178:+00154:-00084:+00047:002511.5485:08178
08179:+00149:+00060:-00270:002511.5485:08179
08180:-00098:+00104:+00343:002511.5485:08180
08181:-00218:-00087:+00129:002511.5485:08181
08182:-00084:+00130:+00122:002513.6794:08182
08183:+00195:-00070:-00114:002513.6794:08183
08184:+00065:+00159:-00304:002513.6794:08184
08185:-00304:+00120:-00306:002513.6794:08185
08186:-00232:-00229:-00034:002513.6794:08186
08187:+00019:+00081:-00253:002513.6794:08187
08188:+00134:-00052:-00245:002513.6794:08188
08189:-00205:-00146:-00414:002513.6794:08189
08190:-00380:+00080:-00479:002534.1198:08190
08191:-00087:-00251:-00369:002534.1198:08191
08192:+00209:+00071:-00887:002534.1198:08192
08193:+00174:-00140:-00640:002534.1198:08193
08194:+00003:-00006:-00366:002534.1198:08194
08195:-00104:-00120:-00589:002534.1198:08195
08196:+00061:-00243:-00263:002534.1198:08196
08197:+00125:+00014:-00594:002534.1198:08197
08198:+00067:-00288:-00032:002532.1474:08198
08199:+00062:+00085:-00104:002532.1474:08199
08200:+00048:+00042:-00334:002532.1474:08200
08201:-00069:-00005:-00043:002532.1474:08201
08202:-00044:+00548:-00137:002532.1474:08202
08203:+00129:+00318:+00341:002532.1474:08203
08204:-00079:+00655:-00077:002532.1474:08204
08205:-00241:+00082:+00050:002532.1474:08205
08206:-00234:+00282:-00162:002534.2609:08206
08207:-00028:+00143:+00131:002534.2609:08207
08208:-00085:-00029:+00295:002534.2609:08208
08209:-00323:-00050:-00101:002534.2609:08209
08210:-00437:-00015:+00318:002534.2609:08210
08211:+00053:-00074:+00181:002534.2609:08211
08212:+00248:+00004:+00089:002534.2609:08212
08213:+00091:+00001:+00255:002534.2609:08213
08214:-00216:+00290:-00060:002539.3039:08214
08215:+00069:+00159:+00137:002539.3039:08215
08216:+00286:+00069:+00073:002539.3039:08216
08217:+00062:-00066:+00181:002539.3039:08217
08218:-00313:+00093:+00216:002539.3039:08218
08219:+00098:+00061:+00256:002539.3039:08219
08220:+00196:+00130:+00201:002539.3039:08220
08221:-00060:+00191:+00078:002539.3039:08221
08222:+00135:+00219:+00345:002537.4470:08222
08223:+00166:+00282:-00038:002537.4470:08223
08224:-00015:+00203:+00227:002537.4470:08224
08225:-00131:+00314:+00191:002537.4470:08225
08226:+00219:+00245:+00022:002537.4470:08226
08227:+00211:-00031:+00189:002537.4470:08227
08228:-00144:-00168:-00006:002537.4470:08228
08229:-00121:+00238:+00031:002537.4470:08229
08230:+00384:+00131:+00411:002539.5085:08230
08231:+00368:+00220:-00101:002539.5085:08231
08232:-00078:+00234:+00037:002539.5085:08232
08233:-00097:+00117:-00102:002539.5085:08233
08234:+00230:+00159:-00017:002539.5085:08234
08235:+00255:+00162:-00060:002539.5085:08235
08236:+00330:+00051:-00238:002539.5085:08236
08237:-00078:+00178:-00339:002528.8730:08237
08238:+00258:-00079:+00130:002528.8730:08238
08239:+00321:+00044:-00254:002528.8730:08239
08240:+00192:-00126:-00291:002528.8730:08240
08241:+00196:+00066:-00417:002528.8730:08241
08242:+00307:+00392:-00377:002528.8730:08242
08243:+00077:+00075:+00291:002528.8730:08243
08244:+00174:+00412:-00226:002528.8730:08244
08245:+00386:-00199:-00299:002521.7963:08245
08246:+00105:+00050:-00112:002521.7963:08246
08247:-00070:+00397:-00062:002521.7963:08247
08248:+00076:+00316:+00065:002521.7963:08248
08249:+00233:+00263:-00162:002521.7963:08249
08250:+00279:-00200:+00109:002521.7963:08250
08251:+00206:-00254:+00207:002521.7963:08251
08252:-00098:-00153:+00249:002521.7963:08252
08253:-00057:+00327:+00138:002503.4541:08253
08254:+00266:+00174:+00016:002503.4541:08254
08255:+00104:-00125:-00164:002503.4541:08255
08256:-00263:-00100:+00547:002503.4541:08256
08257:-00109:-00084:+00477:002503.4541:08257
08258:-00038:+00372:+00548:002503.4541:08258
08259:+00052:+00302:+00105:002503.4541:08259
08260:-00071:+00290:+00031:002503.4541:08260
08261:-00134:+00019:+00380:002497.9470:08261
08262:-00081:+00139:+00426:002497.9470:08262
08263:+00079:-00026:+00329:002497.9470:08263
08264:+00132:+00057:+00282:002497.9470:08264
08265:-00074:+00297:-00005:002497.9470:08265
08266:-00075:+00139:+00292:002497.9470:08266
08267:+00104:-00027:+00158:002497.9470:08267
08268:+00026:+00019:-00068:002497.9470:08268
08269:+00025:+00154:+00052:002491.1860:08269
08270:-00044:+00072:-00185:002491.1860:08270
08271:-00131:+00031:-00101:002491.1860:08271
08272:-00098:+00141:-00049:002491.1860:08272
08273:+00074:+00238:-00098:002491.1860:08273
08274:+00118:+00156:-00108:002491.1860:08274
08275:-00055:-00007:-00369:002491.1860:08275
08276:-00188:-00102:-00119:002491.1860:08276
08277:-00024:+00066:-00178:002478.4223:08277
08278:+00316:+00082:-00355:002478.4223:08278
08279:+00020:+00271:-00214:002478.4223:08279
08280:-00198:-00041:-00341:002478.4223:08280
08281:-00165:+00083:-00050:002478.4223:08281
08282:-00013:+00140:+00083:002478.4223:08282
08283:+00320:+00061:-00230:002478.4223:08283
08284:-00166:+00231:-00430:002478.4223:08284
08285:-00350:+00175:+00026:002478.4223:08285
08286:-00082:+00036:+00305:002477.8540:08286
08287:+00280:-00045:-00056:002477.8540:08287
08288:+00137:+00132:-00133:002477.8540:08288
08289:-00294:+00151:-00038:002477.8540:08289
08290:-00308:-00021:-00132:002477.8540:08290
08291:-00098:+00033:+00390:002477.8540:08291
08292:+00112:+00072:+00058:002477.8540:08292
08293:+00003:-00072:+00062:002477.8540:08293
08294:-00275:+00160:+00009:002476.1396:08294
08295:-00279:-00006:-00001:002476.1396:08295
08296:-00024:+00051:+00082:002476.1396:08296
08297:+00267:+00115:+00184:002476.1396:08297
08298:+00113:+00074:+00220:002476.1396:08298
08299:-00177:+00170:-00031:002476.1396:08299
08300:-00355:+00016:+00204:002476.1396:08300
08301:-00137:+00117:+00088:002476.1396:08301
08302:+00205:+00135:+00105:002473.4306:08302
08303:+00027:+00190:+00180:002473.4306:08303
08304:-00186:+00098:+00096:002473.4306:08304
08305:-00334:+00069:+00299:002473.4306:08305
08306:-00097:+00001:+00072:002473.4306:08306
08307:+00115:+00167:+00297:002473.4306:08307
08308:+00034:+00179:+00003:002473.4306:08308
08309:-00259:-00034:-00041:002473.4306:08309
08310:-00317:+00119:+00228:002487.8967:08310
08311:+00068:-00130:+00156:002487.8967:08311
08312:+00349:-00083:+00147:002487.8967:08312
08313:+00205:+00215:-00077:002487.8967:08313
08314:-00364:+00151:+00035:002487.8967:08314
08315:-00359:-00093:-00195:002487.8967:08315
08316:+00225:+00099:-00022:002487.8967:08316
08317:+00389:-00016:+00100:002487.8967:08317
08318:+00100:+00073:-00281:002486.1479:08318
08319:-00293:+00111:-00159:002486.1479:08319
08320:-00233:+00088:-00221:002486.1479:08320
08321:+00128:+00147:-00115:002486.1479:08321
08322:+00105:-00144:+00226:002486.1479:08322
08323:-00008:+00177:-00318:002486.1479:08323
08324:-00239:-00084:-00162:002486.1479:08324
08325:-00058:+00076:-00271:002486.1479:08325
08326:+00112:+00090:+00017:002488.3115:08326
08327:+00222:+00143:+00069:002488.3115:08327
08328:-00072:+00106:-00202:002488.3115:08328
08329:-00199:+00159:-00027:002488.3115:08329
08330:-00067:+00083:+00017:002488.3115:08330
08331:+00188:+00125:+00136:002488.3115:08331
08332:+00015:+00166:+00085:002488.3115:08332
08333:-00157:+00093:+00054:002488.3115:08333
08334:-00036:+00032:+00058:002508.2026:08334
08335:-00155:+00055:+00251:002508.2026:08335
08336:-00043:-00082:+00204:002508.2026:08336
08337:+00144:+00044:-00014:002508.2026:08337
08338:+00013:+00316:+00006:002508.2026:08338
08339:-00377:-00013:+00249:002508.2026:08339
08340:-00254:+00157:+00008:002508.2026:08340
08341:+00247:+00035:+00304:002508.2026:08341
08342:+00171:+00241:+00073:002511.5637:08342
08343:-00448:+00200:-00132:002511.5637:08343
08344:-00178:+00166:+00167:002511.5637:08344
08345:+00087:+00097:+00193:002511.5637:08345
08346:+00140:+00047:+00172:002511.5637:08346
08347:-00157:+00064:-00179:002511.5637:08347
08348:-00222:+00111:-00103:002511.5637:08348
08349:-00106:-00059:+00051:002511.5637:08349
08350:-00065:-00031:-00098:002518.8083:08350
08351:+00101:+00094:-00158:002518.8083:08351
08352:-00099:+00044:-00244:002518.8083:08352
08353:-00194:+00126:-00164:002518.8083:08353
08354:-00199:-00274:-00153:002518.8083:08354
08355:+00047:+00045:-00274:002518.8083:08355
08356:+00131:-00035:-00315:002518.8083:08356
08357:-00093:-00081:-00628:002518.8083:08357
08358:-00209:+00095:-00684:002529.0256:08358
08359:-00118:-00224:-00414:002529.0256:08359
08360:+00333:-00236:-00447:002529.0256:08360
08361:+00228:-00119:-00782:002529.0256:08361
08362:-00296:-00100:-00574:002529.0256:08362
08363:+00006:-00317:-00404:002529.0256:08363
08364:+00387:+00013:-00339:002529.0256:08364
08365:+00536:-00427:+00013:002532.3955:08365
08366:-00188:+00341:-00628:002532.3955:08366
08367:-00410:-00077:-00378:002532.3955:08367
08368:-00090:+00267:-00187:002532.3955:08368
08369:+00043:+00440:-00045:002532.3955:08369
08370:-00017:+00203:+00203:002532.3955:08370
08371:-00018:+00257:-00050:002532.3955:08371
08372:-00084:+00346:+00039:002532.3955:08372
08373:-00457:+00064:+00207:002539.4282:08373
08374:-00050:+00334:+00189:002539.4282:08374
08375:+00151:+00046:+00258:002539.4282:08375
08376:-00223:-00008:-00006:002539.4282:08376
08377:-00447:-00031:+00334:002539.4282:08377
08378:-00093:-00115:+00381:002539.4282:08378
08379:+00229:+00134:+00202:002539.4282:08379
08380:+00089:-00039:+00214:002539.4282:08380
08381:-00104:+00095:+00035:002539.3269:08381
08382:+00186:+00106:+00269:002539.3269:08382
08383:+00203:-00103:+00211:002539.3269:08383
08384:+00171:+00063:+00116:002539.3269:08384
08385:-00087:+00082:+00068:002539.3269:08385
08386:-00201:-00162:-00051:002539.3269:08386
08387:+00207:+00314:+00166:002539.3269:08387
08388:+00269:+00055:+00124:002539.3269:08388
08389:+00080:+00024:+00214:002547.9694:08389
08390:-00003:+00221:+00115:002547.9694:08390
08391:-00036:+00061:+00031:002547.9694:08391
08392:-00041:+00384:+00171:002547.9694:08392
08393:+00288:+00184:+00147:002547.9694:08393
08394:+00309:+00093:+00121:002547.9694:08394
08395:-00115:+00154:+00079:002547.9694:08395
08396:-00260:-00035:+00071:002547.9694:08396
08397:+00161:+00199:-00029:002534.3063:08397
08398:+00500:-00037:+00065:002534.3063:08398
08399:+00270:+00528:-00044:002534.3063:08399
08400:-00026:+00305:+00160:002534.3063:08400
08401:+00095:+00102:-00129:002534.3063:08401
08402:+00167:+00447:-00055:002534.3063:08402
08403:+00023:-00125:+00083:002534.3063:08403
08404:-00014:+00103:-00237:002534.3063:08404
08405:+00115:+00396:-00113:002544.5092:08405
08406:+00010:-00385:-00193:002544.5092:08406
08407:+00080:+00168:-00323:002544.5092:08407
08408:+00585:+00169:+00381:002544.5092:08408
08409:+00194:-00254:-00160:002544.5092:08409
08410:-00108:-00007:+00236:002544.5092:08410
08411:+00186:+00162:-00123:002544.5092:08411
08412:+00226:-00122:-00469:002544.5092:08412
08413:+00151:+00054:+00135:002537.4699:08413
08414:+00154:+00156:-00051:002537.4699:08414
08415:+00327:+00305:+00220:002537.4699:08415
08416:+00145:+00037:-00181:002537.4699:08416
08417:+00163:+00022:-00325:002537.4699:08417
08418:+00139:-00053:+00170:002537.4699:08418
08419:-00055:+00224:-00090:002537.4699:08419
08420:-00025:+00073:+00182:002537.4699:08420
08421:+00152:-00115:+00100:002518.7746:08421
08422:+00279:+00157:+00096:002518.7746:08422
08423:-00280:-00135:+00273:002518.7746:08423
08424:-00510:+00215:-00147:002518.7746:08424
08425:-00082:+00124:+00211:002518.7746:08425
08426:+00106:+00301:-00009:002518.7746:08426
08427:+00028:+00111:+00106:002518.7746:08427
08428:-00263:-00029:+00112:002518.7746:08428
08429:-00197:+00219:+00121:002513.3413:08429
08430:+00221:+00254:+00399:002513.3413:08430
08431:+00255:+00092:+00024:002513.3413:08431
08432:+00003:+00046:+00054:002513.3413:08432
08433:-00268:-00138:+00229:002513.3413:08433
08434:-00001:+00070:+00055:002513.3413:08434
08435:+00195:+00443:+00121:002513.3413:08435
08436:+00210:+00286:+00199:002513.3413:08436
08437:+00030:+00459:-00032:002501.3500:08437
08438:-00478:-00189:-00111:002501.3500:08438
08439:-00262:+00106:-00075:002501.3500:08439
08440:+00087:+00188:+00100:002501.3500:08440
08441:+00227:+00117:-00063:002501.3500:08441
08442:-00337:+00096:-00407:002501.3500:08442
08443:-00523:-00117:+00085:002501.3500:08443
08444:+00052:-00112:+00282:002501.3500:08444
08445:+00313:-00035:+00048:002483.3974:08445
08446:+00195:+00078:-00108:002483.3974:08446
08447:-00355:+00349:-00365:002483.3974:08447
08448:-00454:-00175:+00198:002483.3974:08448
08449:+00158:-00074:+00058:002483.3974:08449
08450:+00446:-00116:-00390:002483.3974:08450
08451:+00159:+00116:-00019:002483.3974:08451
08452:-00318:+00258:-00009:002483.3974:08452
08453:-00062:+00073:+00084:002482.8466:08453
08454:+00118:-00032:-00097:002482.8466:08454
08455:+00247:+00051:-00147:002482.8466:08455
08456:+00012:-00121:-00235:002482.8466:08456
08457:-00331:+00040:-00004:002482.8466:08457
08458:-00407:+00204:+00137:002482.8466:08458
08459:-00225:-00088:+00174:002482.8466:08459
08460:+00379:+00218:-00047:002482.8466:08460
08461:-00125:-00198:-00054:002486.1516:08461
08462:-00408:+00091:-00047:002486.1516:08462
08463:-00331:+00151:+00086:002486.1516:08463
08464:-00108:+00120:+00117:002486.1516:08464
08465:+00328:-00094:-00127:002486.1516:08465
08466:+00043:+00207:-00035:002486.1516:08466
08467:-00193:+00084:+00092:002486.1516:08467
08468:-00158:-00136:+00148:002486.1516:08468
08469:+00141:+00185:-00315:002483.3352:08469
08470:+00142:+00305:+00281:002483.3352:08470
08471:-00065:+00163:+00029:002483.3352:08471
08472:-00199:+00171:-00042:002483.3352:08472
08473:-00026:+00021:+00484:002483.3352:08473
08474:+00144:+00415:-00180:002483.3352:08474
08475:+00156:-00058:+00586:002483.3352:08475
08476:-00269:+00148:+00313:002483.3352:08476
08477:-00361:-00148:-00022:002487.8708:08477
08478:-00102:+00063:+00156:002487.8708:08478
08479:+00307:+00211:-00181:002487.8708:08479
08480:+00176:+00034:+00350:002487.8708:08480
08481:+00047:+00142:+00169:002487.8708:08481
08482:-00298:-00020:+00107:002487.8708:08482
08483:-00168:+00118:+00263:002487.8708:08483
08484:+00400:+00199:-00127:002487.8708:08484
08485:+00123:+00055:+00311:002496.2409:08485
08486:-00148:+00166:-00229:002496.2409:08486
08487:-00246:+00055:+00086:002496.2409:08487
08488:+00196:+00025:+00249:002496.2409:08488
08489:+00307:+00095:-00081:002496.2409:08489
08490:-00062:+00073:+00151:002496.2409:08490
08491:-00334:-00046:-00297:002496.2409:08491
08492:-00252:+00138:-00060:002496.2409:08492
08493:+00042:-00010:+00254:002498.4392:08493
08494:+00137:+00146:-00268:002498.4392:08494
08495:-00214:+00086:-00006:002498.4392:08495
08496:-00382:+00049:-00045:002498.4392:08496
08497:-00120:+00173:+00131:002498.4392:08497
08498:+00338:+00102:+00151:002498.4392:08498
08499:+00024:+00207:-00132:002498.4392:08499
08500:-00176:+00192:-00038:002498.4392:08500
08501:-00309:+00044:-00191:002508.1838:08501
08502:-00111:+00114:+00130:002508.1838:08502
08503:+00085:-00009:+00005:002508.1838:08503
08504:-00030:+00165:-00182:002508.1838:08504
08505:-00178:-00139:-00088:002508.1838:08505
08506:-00412:-00062:-00609:002508.1838:08506
08507:-00079:+00080:-00053:002508.1838:08507
08508:+00083:-00115:-00047:002508.1838:08508
08509:+00264:-00058:-00172:002521.7775:08509
08510:-00230:-00222:-00586:002521.7775:08510
08511:-00325:-00125:-00570:002521.7775:08511
08512:-00202:-00080:-00349:002521.7775:08512
08513:-00109:-00186:-00412:002521.7775:08513
08514:-00022:-00216:+00044:002521.7775:08514
08515:+00080:-00192:-00592:002521.7775:08515
08516:+00120:-00101:-00363:002521.7775:08516
08517:-00004:-00031:-00401:002518.7934:08517
08518:+00047:-00178:-00415:002518.7934:08518
08519:+00143:-00121:-00087:002518.7934:08519
08520:-00131:-00178:-00463:002518.7934:08520
08521:-00101:+00095:-00027:002518.7934:08521
08522:+00002:+00081:-00230:002518.7934:08522
08523:+00120:+00011:+00093:002518.7934:08523
08524:+00017:+00333:-00285:002518.7934:08524
08525:-00267:+00208:-00088:002534.1735:08525
08526:-00094:+00219:+00224:002534.1735:08526
08527:-00004:+00343:-00115:002534.1735:08527
08528:-00233:-00068:+00293:002534.1735:08528
08529:-00400:+00254:-00043:002534.1735:08529
08530:-00251:+00098:+00131:002534.1735:08530
08531:+00037:-00012:+00197:002534.1735:08531
08532:+00122:+00131:+00100:002537.4584:08532
08533:-00080:+00059:+00306:002537.4584:08533
08534:-00322:+00095:-00129:002537.4584:08534
08535:-00223:+00181:+00341:002537.4584:08535
08536:+00169:+00105:+00085:002537.4584:08536
08537:+00344:+00107:+00093:002537.4584:08537
08538:+00103:+00110:+00122:002537.4584:08538
08539:-00388:+00064:+00010:002537.4584:08539
08540:+00271:+00088:+00327:002534.2495:08540
08541:+00482:-00002:+00189:002534.2495:08541
08542:+00126:+00180:+00204:002534.2495:08542
08543:-00237:+00112:+00179:002534.2495:08543
08544:-00171:+00261:-00020:002534.2495:08544
08545:+00392:+00337:+00165:002534.2495:08545
08546:+00317:+00258:+00090:002534.2495:08546
08547:+00042:+00236:+00108:002534.2495:08547
08548:-00048:+00011:-00051:002534.0664:08548
08549:-00065:+00102:+00058:002534.0664:08549
08550:+00126:+00139:+00275:002534.0664:08550
08551:+00222:-00199:+00017:002534.0664:08551
08552:+00196:+00068:-00065:002534.0664:08552
08553:+00004:-00008:+00175:002534.0664:08553
08554:+00005:+00086:-00211:002534.0664:08554
08555:+00226:+00084:+00027:002534.0664:08555
08556:+00249:+00159:+00104:002527.0258:08556
08557:+00109:+00073:-00043:002527.0258:08557
08558:-00164:-00162:-00485:002527.0258:08558
08559:+00650:+00342:-00356:002527.0258:08559
08560:+00913:+00211:+00344:002527.0258:08560
08561:-00033:+00015:-00023:002527.0258:08561
08562:-00198:-00054:+00145:002527.0258:08562
08563:-00048:-00136:-00030:002527.0258:08563
08564:+00346:+00171:-00211:002503.5097:08564
08565:+00524:+00086:-00078:002503.5097:08565
08566:-00109:+00045:-00172:002503.5097:08566
08567:-00033:-00013:+00109:002503.5097:08567
08568:+00135:-00191:-00102:002503.5097:08568
08569:+00307:+00051:-00081:002503.5097:08569
08570:+00220:-00107:-00084:002503.5097:08570
08571:-00154:+00086:-00241:002503.5097:08571
08572:-00070:+00187:+00059:002503.0922:08572
08573:+00110:-00121:-00085:002503.0922:08573
08574:+00228:+00078:+00103:002503.0922:08574
08575:+00194:+00039:+00343:002503.0922:08575
08576:-00111:+00040:+00171:002503.0922:08576
08577:-00324:-00056:-00043:002503.0922:08577
08578:+00226:+00116:-00212:002503.0922:08578
08579:+00511:+00003:+00374:002503.0922:08579
08580:-00068:-00246:+00104:002501.2792:08580
08581:-00357:+00176:-00051:002501.2792:08581
08582:-00256:-00151:+00452:002501.2792:08582
08583:+00331:+00189:-00011:002501.2792:08583
08584:+00605:+00389:+00198:002501.2792:08584
08585:-00100:+00058:+00194:002501.2792:08585
08586:-00379:+00423:+00112:002501.2792:08586
08587:-00182:-00156:+00212:002501.2792:08587
08588:+00258:+00140:-00106:002478.5061:08588
08589:+00407:-00013:+00139:002478.5061:08589
08590:-00081:+00186:+00032:002478.5061:08590
08591:-00399:+00129:+00028:002478.5061:08591
08592:-00273:+00130:+00216:002478.5061:08592
08593:+00327:+00187:+00266:002478.5061:08593
08594:+00233:+00160:+00193:002478.5061:08594
08595:-00132:+00042:-00259:002478.5061:08595
08596:-00387:+00207:-00100:002477.9272:08596
08597:+00124:+00094:+00071:002477.9272:08597
08598:+00353:+00070:+00389:002477.9272:08598
08599:+00076:-00009:+00084:002477.9272:08599
08600:-00177:+00117:-00195:002477.9272:08600
08601:-00387:+00091:-00146:002477.9272:08601
08602:-00070:-00013:+00021:002477.9272:08602
08603:+00252:+00120:-00099:002477.9272:08603
08604:+00343:-00001:+00008:002481.2216:08604
08605:-00194:+00233:-00193:002481.2216:08605
08606:-00406:-00026:-00473:002481.2216:08606
08607:-00001:+00200:+00056:002481.2216:08607
08608:+00381:+00166:-00090:002481.2216:08608
08609:+00319:-00153:-00117:002481.2216:08609
08610:-00437:+00137:-00346:002481.2216:08610
08611:-00574:-00076:+00131:002481.2216:08611
08612:+00175:+00117:+00058:002473.4672:08612
08613:+00337:-00029:-00289:002473.4672:08613
08614:-00030:+00010:-00237:002473.4672:08614
08615:-00347:+00233:-00048:002473.4672:08615
08616:-00146:+00027:+00152:002473.4672:08616
08617:-00109:+00163:-00223:002473.4672:08617
08618:+00125:+00048:+00078:002473.4672:08618
08619:+00039:-00116:-00099:002473.4672:08619
08620:-00115:+00221:-00043:002487.9152:08620
08621:-00166:+00101:+00304:002487.9152:08621
08622:-00034:+00009:+00138:002487.9152:08622
08623:+00230:+00173:+00190:002487.9152:08623
08624:-00178:-00040:+00021:002487.9152:08624
08625:-00333:+00044:-00066:002487.9152:08625
08626:-00097:+00226:+00032:002487.9152:08626
08627:+00302:+00113:+00055:002487.9152:08627
08628:+00275:+00111:+00199:002496.3041:08628
08629:-00175:+00125:-00011:002496.3041:08629
08630:-00404:+00006:+00158:002496.3041:08630
08631:-00215:+00239:+00037:002496.3041:08631
08632:+00087:+00073:+00165:002496.3041:08632
08633:+00114:+00242:-00086:002496.3041:08633
08634:-00217:+00189:+00004:002496.3041:08634
08635:-00144:+00161:+00191:002496.3041:08635
08636:+00089:+00162:+00047:002503.5395:08636
08637:+00133:+00158:+00110:002503.5395:08637
08638:+00087:+00115:+00013:002503.5395:08638
08639:+00017:+00159:-00167:002503.5395:08639
08640:-00052:+00004:+00373:002503.5395:08640
08641:+00011:-00027:-00032:002503.5395:08641
08642:+00131:+00223:+00031:002503.5395:08642
08643:+00085:+00099:+00217:002503.5395:08643
08644:+00021:+00112:-00368:002508.2475:08644
08645:-00321:+00014:+00187:002508.2475:08645
08646:-00241:+00306:-00128:002508.2475:08646
08647:+00286:+00040:-00332:002508.2475:08647
08648:-00169:+00118:+00039:002508.2475:08648
08649:-00338:-00044:-00135:002508.2475:08649
08650:-00082:+00123:+00103:002508.2475:08650
08651:-00019:-00028:-00208:002508.2475:08651
08652:+00109:+00099:+00005:002527.0373:08652
08653:-00023:+00241:+00011:002527.0373:08653
08654:-00371:-00133:-00056:002527.0373:08654
08655:-00186:+00129:+00133:002527.0373:08655
08656:+00247:-00079:-00131:002527.0373:08656
08657:+00290:+00206:-00108:002527.0373:08657
08658:-00085:+00161:-00049:002527.0373:08658
08659:-00289:-00025:+00031:002527.0373:08659
08660:-00215:+00071:-00075:002518.8007:08660
08661:+00088:-00018:+00041:002518.8007:08661
08662:-00063:+00162:-00167:002518.8007:08662
08663:-00166:+00111:-00162:002518.8007:08663
08664:-00275:+00086:-00040:002518.8007:08664
08665:-00136:+00109:-00028:002518.8007:08665
08666:-00037:-00105:+00082:002518.8007:08666
08667:-00080:+00088:-00252:002518.8007:08667
08668:-00067:-00076:-00016:002534.1120:08668
08669:-00199:-00106:+00153:002534.1120:08669
08670:-00036:-00052:-00234:002534.1120:08670
08671:+00171:+00023:-00324:002534.1120:08671
08672:+00099:+00026:-00328:002534.1120:08672
08673:-00264:-00051:-00075:002534.1120:08673
08674:-00200:-00122:-00177:002534.1120:08674
08675:+00115:-00021:-00273:002534.1120:08675
08676:+00134:+00003:-00254:002537.4699:08676
08677:-00218:-00174:-00559:002537.4699:08677
08678:-00378:+00008:-00481:002537.4699:08678
08679:-00202:-00070:-00361:002537.4699:08679
08680:+00146:-00054:-00472:002537.4699:08680
08681:+00110:+00093:-00150:002537.4699:08681
08682:+00023:-00135:-00071:002537.4699:08682
08683:-00030:+00033:-00335:002537.4699:08683
08684:-00037:-00105:-00119:002534.1999:08684
08685:-00162:-00049:-00292:002534.1999:08685
08686:+00041:+00033:-00187:002534.1999:08686
08687:+00124:-00021:-00101:002534.1999:08687
08688:-00053:-00145:-00076:002534.1999:08688
08689:+00089:+00242:+00009:002534.1999:08689
08690:+00180:+00171:-00002:002534.1999:08690
08691:+00054:+00302:-00119:002534.1999:08691
08692:-00305:+00277:-00057:002549.7978:08692
08693:-00309:+00085:+00076:002549.7978:08693
08694:-00024:+00238:-00045:002549.7978:08694
08695:-00077:+00193:+00230:002549.7978:08695
08696:-00146:+00152:+00069:002549.7978:08696
08697:+00123:-00043:+00354:002549.7978:08697
08698:+00161:+00047:+00110:002549.7978:08698
08699:-00284:-00071:+00164:002549.7978:08699
08700:-00345:+00239:+00057:002548.0935:08700
08701:-00011:+00153:+00179:002548.0935:08701
08702:+00372:+00277:+00274:002548.0935:08702
08703:+00208:+00036:+00291:002548.0935:08703
08704:-00081:+00120:+00051:002548.0935:08704
08705:+00172:+00072:+00207:002548.0935:08705
08706:+00095:-00044:-00077:002548.0935:08706
08707:-00165:+00226:+00037:002548.0935:08707
08708:+00174:+00009:+00326:002534.4665:08708
08709:+00315:+00051:+00080:002534.4665:08709
08710:+00264:+00119:+00330:002534.4665:08710
08711:-00041:+00047:+00167:002534.4665:08711
08712:+00052:+00343:-00025:002534.4665:08712
08713:+00282:+00122:+00187:002534.4665:08713
08714:+00134:+00183:-00081:002534.4665:08714
08715:-00116:+00062:-00038:002544.7524:08715
08716:-00089:+00300:-00073:002544.7524:08716
08717:+00155:-00021:+00362:002544.7524:08717
08718:+00494:+00096:-00162:002544.7524:08718
08719:+00177:-00249:-00208:002544.7524:08719
08720:-00063:+00056:+00369:002544.7524:08720
08721:+00184:+00363:+00253:002544.7524:08721
08722:+00391:+00193:+00275:002544.7524:08722
08723:+00114:+00161:-00325:002527.2050:08723
08724:-00005:-00166:+00040:002527.2050:08724
08725:+00002:+00275:-00658:002527.2050:08725
08726:+00191:+00423:+00290:002527.2050:08726
08727:+00467:+00194:+00122:002527.2050:08727
08728:+00307:-00037:-00254:002527.2050:08728
08729:-00179:-00271:+00226:002527.2050:08729
08730:-00040:+00023:-00250:002527.2050:08730
08731:+00213:-00009:-00173:002513.8369:08731
08732:+00264:+00166:-00314:002513.8369:08732
08733:+00212:+00026:-00341:002513.8369:08733
08734:+00076:+00087:+00259:002513.8369:08734
08735:-00004:+00182:-00065:002513.8369:08735
08736:+00159:-00022:+00023:002513.8369:08736
08737:+00248:-00136:+00016:002513.8369:08737
08738:+00076:-00008:+00109:002513.8369:08738
08739:-00107:+00312:-00131:002498.2038:08739
08740:-00034:+00211:-00030:002498.2038:08740
08741:+00204:+00194:+00025:002498.2038:08741
08742:+00209:-00216:+00155:002498.2038:08742
08743:-00040:-00031:+00427:002498.2038:08743
08744:-00221:+00267:+00393:002498.2038:08744
08745:+00008:+00179:-00015:002498.2038:08745
08746:+00076:+00295:-00094:002498.2038:08746
08747:+00219:+00037:-00052:002491.3969:08747
08748:-00128:-00116:+00400:002491.3969:08748
08749:-00077:+00141:+00266:002491.3969:08749
08750:+00019:+00439:+00162:002491.3969:08750
08751:+00167:+00114:-00026:002491.3969:08751
08752:+00194:+00225:-00050:002491.3969:08752
08753:-00150:+00283:+00377:002491.3969:08753
08754:-00132:+00149:+00345:002491.3969:08754
08755:+00002:+00169:+00397:002473.6594:08755
08756:+00410:+00212:+00042:002473.6594:08756
08757:-00061:+00045:-00155:002473.6594:08757
08758:-00436:+00225:+00099:002473.6594:08758
08759:-00055:+00421:+00188:002473.6594:08759
08760:+00366:+00130:+00272:002473.6594:08760
08761:+00227:-00022:-00300:002473.6594:08761
08762:-00237:-00019:-00333:002473.6594:08762
08763:-00199:-00234:-00577:002473.6594:08763
08764:-00016:+00202:+00052:002468.1389:08764
08765:+00172:+00142:+00183:002468.1389:08765
08766:+00239:-00150:-00165:002468.1389:08766
08767:+00155:-00099:-00496:002468.1389:08767
08768:-00303:+00097:-00512:002468.1389:08768
08769:-00326:-00220:+00082:002468.1389:08769
08770:+00063:+00015:-00002:002468.1389:08770
08771:+00372:+00048:-00211:002468.1389:08771
08772:+00220:+00047:-00159:002461.4833:08772
08773:-00146:+00119:-00140:002461.4833:08773
08774:-00116:+00299:-00057:002461.4833:08774
08775:+00054:+00071:+00060:002461.4833:08775
08776:+00121:+00366:+00077:002461.4833:08776
08777:-00105:-00094:-00135:002461.4833:08777
08778:-00322:-00097:-00322:002461.4833:08778
08779:-00263:+00102:+00019:002461.4833:08779
08780:+00130:+00209:+00334:002458.8850:08780
08781:+00039:+00158:+00337:002458.8850:08781
08782:-00200:+00102:+00037:002458.8850:08782
08783:-00473:-00105:-00019:002458.8850:08783
08784:-00102:+00200:+00253:002458.8850:08784
08785:+00107:+00078:+00047:002458.8850:08785
08786:+00156:+00117:+00132:002458.8850:08786
08787:-00083:+00062:+00112:002458.8850:08787
08788:-00245:+00046:-00102:002468.1206:08788
08789:-00239:+00200:+00310:002468.1206:08789
08790:-00101:+00053:+00042:002468.1206:08790
08791:+00134:-00019:+00015:002468.1206:08791
08792:-00112:+00370:-00003:002468.1206:08792
08793:-00293:-00112:+00097:002468.1206:08793
08794:-00013:+00110:+00161:002468.1206:08794
08795:+00122:+00143:-00112:002468.1206:08795
08796:-00065:-00065:-00062:002481.3132:08796
08797:-00205:+00255:-00043:002481.3132:08797
08798:-00267:-00198:-00061:002481.3132:08798
08799:-00085:+00110:+00146:002481.3132:08799
08800:+00310:+00243:+00160:002481.3132:08800
08801:+00169:-00068:+00052:002481.3132:08801
08802:-00262:+00228:-00118:002481.3132:08802
08803:-00282:-00119:+00018:002481.3132:08803
08804:+00017:+00054:-00163:002478.5900:08804
08805:+00330:+00155:-00001:002478.5900:08805
08806:+00051:+00047:+00078:002478.5900:08806
08807:-00187:+00146:-00341:002478.5900:08807
08808:-00186:-00132:+00096:002478.5900:08808
08809:+00015:+00255:-00359:002478.5900:08809
08810:+00206:+00180:-00045:002478.5900:08810
08811:-00149:+00041:+00051:002478.5900:08811
08812:-00312:+00180:-00124:002498.2189:08812
08813:-00068:+00077:+00246:002498.2189:08813
08814:+00194:+00076:-00124:002498.2189:08814
08815:+00137:+00043:-00241:002498.2189:08815
08816:-00197:+00310:+00009:002498.2189:08816
08817:-00224:-00212:+00010:002498.2189:08817
08818:-00116:+00150:+00027:002498.2189:08818
08819:+00062:-00007:-00068:002498.2189:08819
08820:+00090:+00034:+00038:002511.6838:08820
08821:-00025:+00249:-00160:002511.6838:08821
08822:-00251:-00157:+00100:002511.6838:08822
08823:-00115:+00139:-00043:002511.6838:08823
08824:+00213:+00078:+00184:002511.6838:08824
08825:-00039:+00019:+00097:002511.6838:08825
08826:-00121:+00029:-00122:002511.6838:08826
08827:-00311:+00002:-00014:002511.6838:08827
08828:-00327:+00080:-00036:002508.6867:08828
08829:+00029:+00157:+00054:002508.6867:08829
08830:+00035:-00015:-00019:002508.6867:08830
08831:-00204:+00071:-00173:002508.6867:08831
08832:-00432:+00041:-00046:002508.6867:08832
08833:-00072:+00040:-00026:002508.6867:08833
08834:+00214:+00073:-00049:002508.6867:08834
08835:-00004:-00073:-00385:002508.6867:08835
08836:-00312:+00005:-00265:002528.9377:08836
08837:-00393:-00147:-00274:002528.9377:08837
08838:+00216:-00094:-00508:002528.9377:08838
08839:+00271:+00159:-00221:002528.9377:08839
08840:-00128:+00034:-00671:002528.9377:08840
08841:-00146:-00137:-00377:002528.9377:08841
08842:+00063:+00019:-00551:002528.9377:08842
08843:+00287:-00017:-00436:002528.9377:08843
08844:+00277:+00127:-00084:002527.0107:08844
08845:+00127:+00387:-00646:002527.0107:08845
08846:-00263:-00121:-00193:002527.0107:08846
08847:-00202:+00244:-00380:002527.0107:08847
08848:+00261:+00135:-00195:002527.0107:08848
08849:+00200:-00100:+00017:002527.0107:08849
08850:-00158:-00004:-00375:002527.0107:08850
08851:-00481:-00377:+00048:002527.0107:08851
08852:-00054:+00212:-00333:002529.2585:08852
08853:+00142:+00330:+00047:002529.2585:08853
08854:-00120:+00234:+00092:002529.2585:08854
08855:-00229:+00254:+00150:002529.2585:08855
08856:-00075:+00222:+00539:002529.2585:08856
08857:+00347:+00301:+00243:002529.2585:08857
08858:+00322:+00199:+00348:002529.2585:08858
08859:-00444:+00011:+00039:002529.2585:08859
08860:-00036:+00136:+00460:002539.4619:08860
08861:+00259:+00053:+00200:002539.4619:08861
08862:+00262:-00075:+00092:002539.4619:08862
08863:-00250:+00019:+00369:002539.4619:08863
08864:-00106:+00174:+00126:002539.4619:08864
08865:+00432:+00044:+00603:002539.4619:08865
08866:+00323:-00030:+00053:002539.4619:08866
08867:-00123:-00233:+00372:002542.8764:08867
08868:-00070:-00002:-00116:002542.8764:08868
08869:-00019:+00048:-00144:002542.8764:08869
08870:-00187:+00228:+00367:002542.8764:08870
08871:+00157:+00132:+00144:002542.8764:08871
08872:+00323:-00056:+00187:002542.8764:08872
08873:-00065:+00317:-00066:002542.8764:08873
08874:-00289:-00060:+00420:002542.8764:08874
08875:+00024:+00309:-00253:002518.9775:08875
08876:+00406:+00176:+00156:002518.9775:08876
08877:+00320:+00223:+00043:002518.9775:08877
08878:+00033:+00345:-00097:002518.9775:08878
08879:+00021:+00016:+00213:002518.9775:08879
08880:+00189:+00232:-00050:002518.9775:08880
08881:+00543:+00231:+00070:002518.9775:08881
08882:+00301:+00373:-00233:002518.9775:08882
08883:+00124:+00344:-00155:002523.8569:08883
08884:+00146:+00105:+00076:002523.8569:08884
08885:+00109:+00093:-00191:002523.8569:08885
08886:+00364:+00170:-00034:002523.8569:08886
08887:+00190:-00047:-00188:002523.8569:08887
08888:-00073:+00025:+00137:002523.8569:08888
[truncated: 50,041 more chars]
