# Supplementary material for: Suboptimal Omnidirectional Wheel Design and Implementation
Source: Sensors (Basel). 2021 Jan 28;21(3):865. doi: 10.3390/s21030865 (PMC7865864; doi:10.3390/s21030865)
Supplement: Supplementary file 1 [file sensors-21-00865-s001.zip › 3.-Data 30 Fixed Wheel/ACDATA14.TXT]

00001:+00068:+00102:+00167:001397.7016:00001
00002:+00109:+00044:+00121:001397.7016:00002
00003:+00074:+00093:+00140:001397.7016:00003
00004:-00105:+00032:+00101:001397.7016:00004
00005:+00072:+00115:+00150:001397.7016:00005
00006:+00135:+00038:+00085:001397.7016:00006
00007:+00135:+00088:+00047:001397.7016:00007
00008:-00062:-00045:+00049:001397.7016:00008
00009:-00166:+00099:+00126:001397.7016:00009
00010:+00034:+00042:+00076:001397.7016:00010
00011:+00089:+00002:+00000:001397.7016:00011
00012:-00061:+00129:-00051:001397.7016:00012
00013:-00077:+00022:+00110:001398.6583:00013
00014:+00064:+00221:-00038:001398.6583:00014
00015:+00172:-00037:+00038:001398.6583:00015
00016:+00115:+00114:-00193:001398.6583:00016
00017:-00208:-00041:-00087:001398.6583:00017
00018:-00019:+00228:-00247:001398.6583:00018
00019:+00095:-00041:-00097:001398.6583:00019
00020:+00143:+00099:-00176:001398.6583:00020
00021:-00023:-00080:+00023:001398.6583:00021
00022:+00007:+00166:-00083:001398.6583:00022
00023:+00168:-00121:-00072:001398.6583:00023
00024:+00079:+00165:-00061:001398.6583:00024
00025:+00032:+00024:-00194:001398.6583:00025
00026:-00186:+00191:-00300:001398.6583:00026
00027:-00084:-00085:-00010:001398.2895:00027
00028:+00070:+00009:-00041:001398.2895:00028
00029:-00089:-00001:-00173:001398.2895:00029
00030:-00214:-00174:-00113:001398.2895:00030
00031:+00104:+00056:-00182:001398.2895:00031
00032:+00193:+00049:+00158:001398.2895:00032
00033:+00012:+00138:+00001:001398.2895:00033
00034:-00102:-00062:+00126:001398.2895:00034
00035:-00147:+00022:+00138:001398.2895:00035
00036:+00030:+00077:-00041:001398.2895:00036
00037:+00040:+00231:+00157:001398.2895:00037
00038:-00040:+00009:+00180:001398.2895:00038
00039:-00072:+00229:-00004:001398.2895:00039
00040:+00150:+00066:+00227:001398.2895:00040
00041:+00143:+00095:+00099:001398.2895:00041
00042:-00114:-00029:-00024:001394.6464:00042
00043:-00212:+00106:-00041:001394.6464:00043
00044:-00068:+00121:+00270:001394.6464:00044
00045:+00056:+00050:+00129:001394.6464:00045
00046:-00013:-00008:-00004:001394.6464:00046
00047:-00184:+00070:+00195:001394.6464:00047
00048:+00026:+00077:+00127:001394.6464:00048
00049:+00166:+00127:+00010:001394.6464:00049
00050:+00019:+00113:+00052:001394.6464:00050
00051:-00183:-00111:+00114:001394.6464:00051
00052:-00028:+00285:-00040:001394.6464:00052
00053:+00104:+00014:+00087:001394.6464:00053
00054:+00117:+00082:+00000:001394.6464:00054
00055:-00120:-00019:-00148:001394.6464:00055
00056:-00034:+00107:-00150:001397.1363:00056
00057:+00094:-00022:-00075:001397.1363:00057
00058:+00123:-00012:-00044:001397.1363:00058
00059:-00105:-00085:-00183:001397.1363:00059
00060:-00144:+00025:-00239:001397.1363:00060
00061:-00022:+00007:-00047:001397.1363:00061
00062:+00040:-00077:-00100:001397.1363:00062
00063:-00020:+00051:-00008:001397.1363:00063
00064:-00124:+00031:-00009:001397.1363:00064
00065:-00046:-00032:-00077:001397.1363:00065
00066:+00141:+00028:-00102:001397.1363:00066
00067:+00111:+00070:+00008:001397.1363:00067
00068:-00076:-00024:+00015:001397.1363:00068
00069:-00077:+00079:-00128:001397.1363:00069
00070:+00064:+00059:-00043:001397.1363:00070
00071:+00088:+00017:-00085:001392.0404:00071
00072:-00038:+00006:-00049:001392.0404:00072
00073:-00044:+00051:-00063:001392.0404:00073
00074:-00025:-00001:+00025:001392.0404:00074
00075:+00088:+00030:+00034:001392.0404:00075
00076:+00058:+00038:-00087:001392.0404:00076
00077:-00146:+00032:+00116:001392.0404:00077
00078:-00080:+00066:+00035:001392.0404:00078
00079:+00012:+00058:+00084:001392.0404:00079
00080:+00060:+00121:+00070:001392.0404:00080
00081:-00158:+00030:+00108:001392.0404:00081
00082:-00045:+00115:+00094:001392.0404:00082
00083:+00048:+00070:+00101:001392.0404:00083
00084:+00147:+00059:+00079:001392.0404:00084
00085:-00120:-00004:+00020:001385.2683:00085
00086:-00139:+00114:-00010:001385.2683:00086
00087:-00024:+00087:+00046:001385.2683:00087
00088:+00082:+00056:+00029:001385.2683:00088
00089:-00120:+00054:+00017:001385.2683:00089
00090:-00185:+00072:+00038:001385.2683:00090
00091:+00074:+00040:+00008:001385.2683:00091
00092:+00157:+00154:+00054:001385.2683:00092
00093:+00098:+00090:+00009:001385.2683:00093
00094:-00140:+00075:+00071:001385.2683:00094
00095:-00123:+00144:+00047:001385.2683:00095
00096:+00032:+00110:+00008:001385.2683:00096
00097:+00021:+00104:+00069:001385.2683:00097
00098:-00034:-00014:+00024:001385.2683:00098
00099:-00062:+00099:-00164:001386.1506:00099
00100:+00119:+00052:-00065:001386.1506:00100
00101:+00105:+00054:-00063:001386.1506:00101
00102:-00001:-00108:-00118:001386.1506:00102
00103:-00080:+00105:-00268:001386.1506:00103
00104:-00074:-00019:-00004:001386.1506:00104
00105:+00053:+00062:-00107:001386.1506:00105
00106:+00085:+00039:-00155:001386.1506:00106
00107:+00033:+00132:+00029:001386.1506:00107
00108:-00061:-00042:+00036:001386.1506:00108
00109:+00086:+00038:-00059:001386.1506:00109
00110:+00170:+00221:-00044:001386.1506:00110
00111:+00004:+00036:+00098:001386.1506:00111
00112:-00092:+00087:-00211:001386.1506:00112
00113:+00052:+00011:-00092:001386.1506:00113
00114:+00087:+00013:+00037:001379.5808:00114
00115:-00079:-00193:-00049:001379.5808:00115
00116:-00103:+00029:-00264:001379.5808:00116
00117:-00018:-00021:-00162:001379.5808:00117
00118:+00102:+00014:+00080:001379.5808:00118
00119:+00002:-00203:+00016:001379.5808:00119
00120:-00049:+00122:+00275:001379.5808:00120
00121:-00076:+00020:+00208:001379.5808:00121
00122:+00043:+00078:+00169:001379.5808:00122
00123:+00020:+00276:-00006:001379.5808:00123
00124:+00002:+00067:+00344:001379.5808:00124
00125:-00054:+00283:+00177:001379.5808:00125
00126:+00095:-00011:+00168:001379.5808:00126
00127:+00103:+00178:+00186:001379.5808:00127
00128:+00081:-00018:-00177:001374.4729:00128
00129:-00066:+00273:-00103:001374.4729:00129
00130:-00201:+00173:+00143:001374.4729:00130
00131:+00024:+00044:-00048:001374.4729:00131
00132:+00077:+00004:-00205:001374.4729:00132
00133:-00086:-00089:-00064:001374.4729:00133
00134:-00170:-00016:-00203:001374.4729:00134
00135:+00160:+00185:-00026:001374.4729:00135
00136:+00110:+00218:-00071:001374.4729:00136
00137:+00106:-00134:+00092:001374.4729:00137
00138:-00228:+00016:-00165:001374.4729:00138
00139:-00090:-00032:+00203:001374.4729:00139
00140:+00002:+00107:+00017:001374.4729:00140
00141:+00085:-00071:-00041:001374.4729:00141
00142:+00013:+00144:+00080:001374.4729:00142
00143:-00027:+00038:-00062:001372.2128:00143
00144:+00075:+00051:+00139:001372.2128:00144
00145:+00062:+00098:-00044:001372.2128:00145
00146:-00090:+00157:+00020:001372.2128:00146
00147:-00181:+00168:-00271:001372.2128:00147
00148:+00105:+00130:+00055:001372.2128:00148
00149:+00068:-00022:+00093:001372.2128:00149
00150:-00021:-00024:-00094:001372.2128:00150
00151:-00157:+00099:-00147:001372.2128:00151
00152:-00078:-00090:+00057:001372.2128:00152
00153:+00114:+00151:-00015:001372.2128:00153
00154:+00045:-00015:-00006:001372.2128:00154
00155:-00087:-00006:-00101:001372.2128:00155
00156:-00148:+00019:-00142:001372.2128:00156
00157:+00092:+00101:+00065:001372.2128:00157
00158:+00045:+00096:-00070:001370.3769:00158
00159:-00068:+00027:+00105:001370.3769:00159
00160:-00093:+00014:-00013:001370.3769:00160
00161:-00011:-00009:+00011:001370.3769:00161
00162:+00039:+00076:+00003:001370.3769:00162
00163:-00001:+00013:-00009:001370.3769:00163
00164:-00139:+00080:+00064:001370.3769:00164
00165:-00083:+00044:-00051:001370.3769:00165
00166:+00032:+00100:+00032:001370.3769:00166
00167:+00028:+00023:-00011:001370.3769:00167
00168:-00119:+00080:+00115:001370.3769:00168
00169:-00097:+00070:+00045:001370.3769:00169
00170:+00081:+00013:+00016:001370.3769:00170
00171:+00197:+00169:-00097:001370.3769:00171
00172:-00049:-00017:+00030:001376.0389:00172
00173:-00108:+00119:+00068:001376.0389:00173
00174:-00098:+00073:-00046:001376.0389:00174
00175:+00091:+00136:+00061:001376.0389:00175
00176:-00020:-00084:+00063:001376.0389:00176
00177:-00002:+00056:-00071:001376.0389:00177
00178:-00101:-00017:+00053:001376.0389:00178
00179:+00040:+00141:+00020:001376.0389:00179
00180:+00118:+00041:-00048:001376.0389:00180
00181:+00001:+00074:-00004:001376.0389:00181
00182:-00191:+00069:-00111:001376.0389:00182
00183:-00033:+00057:+00001:001376.0389:00183
00184:+00056:+00009:+00018:001376.0389:00184
00185:+00029:+00043:-00059:001376.0389:00185
00186:-00100:+00072:+00019:001376.0389:00186
00187:-00070:+00062:+00050:001387.6844:00187
00188:+00207:+00153:+00064:001387.6844:00188
00189:+00091:+00029:+00009:001387.6844:00189
00190:-00119:+00039:-00008:001387.6844:00190
00191:-00110:+00033:+00112:001387.6844:00191
00192:+00071:+00076:-00168:001387.6844:00192
00193:+00080:-00016:+00013:001387.6844:00193
00194:-00067:+00130:-00050:001387.6844:00194
00195:+00004:-00027:-00014:001387.6844:00195
00196:+00090:-00007:+00146:001387.6844:00196
00197:+00123:+00092:-00099:001387.6844:00197
00198:+00090:+00126:-00016:001387.6844:00198
00199:-00134:+00078:-00178:001387.6844:00199
00200:-00149:-00032:+00156:001387.6844:00200
00201:-00053:+00131:-00001:001390.4516:00201
00202:+00118:-00052:-00024:001390.4516:00202
00203:-00085:+00195:-00074:001390.4516:00203
00204:-00065:+00041:+00007:001390.4516:00204
00205:+00102:+00110:+00185:001390.4516:00205
00206:+00140:-00081:+00004:001390.4516:00206
00207:+00039:+00068:-00016:001390.4516:00207
00208:-00162:-00005:-00084:001390.4516:00208
00209:-00120:+00045:+00009:001390.4516:00209
00210:-00059:-00015:-00029:001390.4516:00210
00211:+00054:+00073:-00017:001390.4516:00211
00212:+00021:+00100:-00085:001390.4516:00212
00213:+00021:-00031:-00098:001390.4516:00213
00214:+00022:+00065:-00200:001390.4516:00214
00215:+00058:-00072:-00258:001396.1655:00215
00216:-00131:+00067:-00196:001396.1655:00216
00217:-00155:-00015:-00079:001396.1655:00217
00218:+00064:+00083:-00178:001396.1655:00218
00219:+00113:-00135:-00117:001396.1655:00219
00220:+00022:+00068:-00197:001396.1655:00220
00221:-00183:-00142:-00111:001396.1655:00221
00222:+00160:+00077:-00284:001396.1655:00222
00223:+00235:+00002:-00167:001396.1655:00223
00224:+00026:+00017:-00191:001396.1655:00224
00225:-00212:-00060:-00205:001396.1655:00225
00226:-00050:-00063:-00101:001396.1655:00226
00227:+00074:-00032:-00354:001396.1655:00227
00228:+00023:-00122:-00166:001396.1655:00228
00229:-00312:+00018:-00237:001396.1655:00229
00230:+00047:-00070:-00017:001403.5076:00230
00231:+00124:+00081:+00045:001403.5076:00231
00232:+00043:-00132:+00029:001403.5076:00232
00233:-00076:+00038:-00109:001403.5076:00233
00234:-00225:-00053:+00055:001403.5076:00234
00235:-00083:+00030:-00063:001403.5076:00235
00236:-00012:-00062:+00086:001403.5076:00236
00237:+00085:+00259:+00075:001403.5076:00237
00238:-00050:+00081:+00139:001403.5076:00238
00239:+00022:+00281:+00107:001403.5076:00239
00240:+00038:+00062:+00213:001403.5076:00240
00241:+00008:+00133:+00114:001403.5076:00241
00242:-00133:+00015:+00219:001403.5076:00242
00243:+00104:+00090:+00221:001403.5076:00243
00244:+00030:-00013:+00182:001404.7235:00244
00245:+00029:+00010:+00164:001404.7235:00245
00246:-00203:+00091:+00124:001404.7235:00246
00247:-00076:-00009:+00304:001404.7235:00247
00248:-00011:+00153:+00079:001404.7235:00248
00249:+00126:+00190:+00259:001404.7235:00249
00250:-00061:+00157:+00016:001404.7235:00250
00251:-00108:+00086:+00036:001404.7235:00251
00252:-00078:+00060:-00033:001404.7235:00252
00253:-00088:-00003:-00003:001404.7235:00253
00254:-00089:+00106:-00018:001404.7235:00254
00255:-00122:-00051:+00040:001404.7235:00255
00256:+00187:+00057:+00101:001404.7235:00256
00257:+00156:-00028:+00030:001404.7235:00257
00258:+00127:+00013:+00007:001397.7768:00258
00259:-00149:+00027:-00095:001397.7768:00259
00260:+00151:+00073:-00040:001397.7768:00260
00261:+00146:+00079:-00166:001397.7768:00261
00262:+00221:+00164:-00087:001397.7768:00262
00263:+00063:+00016:-00012:001397.7768:00263
00264:+00058:+00016:-00105:001397.7768:00264
00265:+00234:+00088:-00135:001397.7768:00265
00266:+00204:-00056:-00137:001397.7768:00266
00267:+00004:+00013:-00201:001397.7768:00267
00268:-00085:+00026:-00256:001397.7768:00268
00269:-00024:+00124:-00136:001397.7768:00269
00270:+00051:-00055:-00125:001397.7768:00270
00271:+00016:-00013:-00158:001397.7768:00271
00272:-00057:-00038:-00016:001398.7270:00272
00273:+00096:+00076:-00068:001398.7270:00273
00274:+00077:+00016:+00037:001398.7270:00274
00275:+00020:+00062:-00161:001398.7270:00275
00276:-00182:+00085:-00097:001398.7270:00276
00277:-00082:+00040:-00117:001398.7270:00277
00278:+00141:+00049:-00047:001398.7270:00278
00279:+00121:+00087:+00039:001398.7270:00279
00280:-00021:+00115:+00030:001398.7270:00280
00281:-00039:+00000:+00083:001398.7270:00281
00282:+00101:+00073:+00101:001398.7270:00282
00283:+00143:+00034:+00235:001398.7270:00283
00284:-00007:+00028:+00079:001398.7270:00284
00285:-00122:+00012:+00110:001398.7270:00285
00286:-00059:+00122:+00112:001398.7270:00286
00287:+00091:+00038:+00163:001395.1730:00287
00288:+00032:+00082:+00036:001395.1730:00288
00289:-00113:+00035:+00131:001395.1730:00289
00290:-00118:+00169:+00153:001395.1730:00290
00291:+00054:+00029:+00104:001395.1730:00291
00292:+00056:+00085:+00011:001395.1730:00292
00293:-00116:+00067:+00020:001395.1730:00293
00294:-00150:+00099:+00123:001395.1730:00294
00295:+00030:+00005:+00159:001395.1730:00295
00296:+00077:+00132:+00079:001395.1730:00296
00297:-00075:+00188:+00109:001395.1730:00297
00298:-00075:+00064:+00146:001395.1730:00298
00299:+00088:+00212:-00005:001395.1730:00299
00300:+00203:+00137:+00159:001395.1730:00300
00301:+00056:+00045:-00021:001393.0654:00301
00302:-00168:-00003:-00112:001393.0654:00302
00303:+00008:+00276:-00117:001393.0654:00303
00304:+00171:-00059:+00033:001393.0654:00304
00305:+00087:+00190:-00249:001393.0654:00305
00306:-00172:-00062:+00062:001393.0654:00306
00307:-00118:+00165:-00148:001393.0654:00307
00308:+00258:-00116:-00117:001393.0654:00308
00309:+00320:+00142:-00310:001393.0654:00309
00310:-00154:-00063:-00140:001393.0654:00310
00311:-00183:+00101:-00202:001393.0654:00311
00312:-00023:+00083:-00176:001393.0654:00312
00313:+00173:-00014:-00095:001393.0654:00313
00314:-00223:-00034:-00196:001393.0654:00314
00315:-00204:-00113:-00070:001400.3603:00315
00316:+00145:+00126:-00148:001400.3603:00316
00317:+00161:-00013:-00004:001400.3603:00317
00318:-00055:+00133:-00126:001400.3603:00318
00319:-00155:-00106:-00011:001400.3603:00319
00320:-00064:+00118:-00031:001400.3603:00320
00321:+00089:-00066:-00024:001400.3603:00321
00322:-00067:+00108:-00096:001400.3603:00322
00323:-00063:+00022:+00033:001400.3603:00323
00324:-00051:+00010:+00017:001400.3603:00324
00325:+00086:+00001:+00050:001400.3603:00325
00326:+00139:+00073:+00189:001400.3603:00326
00327:-00086:-00050:-00024:001400.3603:00327
00328:-00129:+00076:+00051:001400.3603:00328
00329:-00094:+00077:+00070:001400.3603:00329
00330:+00055:+00105:+00088:001396.7075:00330
00331:-00018:+00062:+00037:001396.7075:00331
00332:-00123:+00053:+00083:001396.7075:00332
00333:-00016:+00162:+00068:001396.7075:00333
00334:+00032:+00030:+00086:001396.7075:00334
00335:+00048:+00124:+00003:001396.7075:00335
00336:-00161:+00077:+00092:001396.7075:00336
00337:-00123:+00202:+00037:001396.7075:00337
00338:+00044:-00002:+00074:001396.7075:00338
00339:+00166:+00101:-00081:001396.7075:00339
00340:-00182:-00003:+00039:001396.7075:00340
00341:-00094:+00110:+00003:001396.7075:00341
00342:-00004:+00029:+00035:001396.7075:00342
00343:+00115:+00160:-00063:001396.7075:00343
00344:-00054:+00024:-00045:001388.2937:00344
00345:-00109:+00039:-00080:001388.2937:00345
00346:-00014:+00067:-00071:001388.2937:00346
00347:+00076:+00128:-00060:001388.2937:00347
00348:-00028:-00024:-00044:001388.2937:00348
00349:-00131:+00033:-00150:001388.2937:00349
00350:-00104:+00040:-00121:001388.2937:00350
00351:+00152:+00030:+00109:001388.2937:00351
00352:+00049:-00045:-00068:001388.2937:00352
00353:-00031:+00090:-00155:001388.2937:00353
00354:-00171:+00031:+00079:001388.2937:00354
00355:-00054:+00019:+00024:001388.2937:00355
00356:+00181:+00000:-00111:001388.2937:00356
00357:-00059:+00037:-00193:001388.2937:00357
00358:-00109:-00010:-00041:001390.7392:00358
00359:-00044:-00020:-00102:001390.7392:00359
00360:+00214:+00042:-00111:001390.7392:00360
00361:+00048:+00018:-00175:001390.7392:00361
00362:-00161:-00009:-00107:001390.7392:00362
00363:-00073:+00033:-00028:001390.7392:00363
00364:+00074:+00085:+00093:001390.7392:00364
00365:+00058:+00036:-00013:001390.7392:00365
00366:-00026:+00038:-00021:001390.7392:00366
00367:-00131:+00082:+00017:001390.7392:00367
00368:+00045:+00025:+00198:001390.7392:00368
00369:+00199:+00159:+00104:001390.7392:00369
00370:+00122:+00036:-00020:001390.7392:00370
00371:-00111:+00143:+00049:001390.7392:00371
00372:-00180:-00030:+00007:001390.7392:00372
00373:+00040:+00082:-00117:001381.0300:00373
00374:-00009:+00076:-00034:001381.0300:00374
00375:-00123:+00000:+00056:001381.0300:00375
00376:-00062:+00038:-00026:001381.0300:00376
00377:+00078:+00053:-00048:001381.0300:00377
00378:+00099:+00031:+00119:001381.0300:00378
00379:-00112:+00037:+00052:001381.0300:00379
00380:-00145:+00170:+00022:001381.0300:00380
00381:-00017:+00160:+00144:001381.0300:00381
00382:+00095:+00012:+00134:001381.0300:00382
00383:+00021:+00080:-00179:001381.0300:00383
00384:-00111:+00101:+00058:001381.0300:00384
00385:-00031:+00039:+00111:001381.0300:00385
00386:+00173:+00104:-00178:001381.0300:00386
00387:+00027:+00067:-00048:001381.0300:00387
00388:-00064:-00008:-00099:001371.4367:00388
00389:-00026:+00011:-00027:001371.4367:00389
00390:+00013:+00205:-00296:001371.4367:00390
00391:-00011:+00046:+00081:001371.4367:00391
00392:-00062:+00037:+00040:001371.4367:00392
00393:-00064:-00031:-00117:001371.4367:00393
00394:+00041:-00054:+00291:001371.4367:00394
00395:+00142:+00149:+00112:001371.4367:00395
00396:+00124:-00006:+00103:001371.4367:00396
00397:-00134:+00147:-00125:001371.4367:00397
00398:+00009:-00081:+00244:001371.4367:00398
00399:+00020:+00136:+00195:001371.4367:00399
00400:+00074:-00001:-00202:001371.4367:00400
00401:-00051:+00169:-00166:001371.4367:00401
00402:-00115:+00096:-00097:001364.5806:00402
00403:+00118:+00267:-00031:001364.5806:00403
00404:+00008:-00006:+00038:001364.5806:00404
00405:+00071:-00032:+00093:001364.5806:00405
00406:-00141:+00102:-00238:001364.5806:00406
00407:-00177:-00292:+00096:001364.5806:00407
00408:-00105:+00147:-00231:001364.5806:00408
00409:+00110:-00107:+00149:001364.5806:00409
00410:+00014:+00160:+00024:001364.5806:00410
00411:-00192:-00340:-00119:001364.5806:00411
00412:+00041:+00351:-00311:001364.5806:00412
00413:+00011:-00018:-00059:001364.5806:00413
00414:-00062:+00041:+00152:001364.5806:00414
00415:-00209:+00283:-00236:001364.5806:00415
00416:-00020:-00021:+00335:001364.5806:00416
00417:+00013:+00012:+00034:001359.7791:00417
00418:+00096:-00036:+00083:001359.7791:00418
00419:-00150:+00134:+00072:001359.7791:00419
00420:-00077:-00109:+00154:001359.7791:00420
00421:+00153:+00260:+00082:001359.7791:00421
00422:+00067:-00082:-00044:001359.7791:00422
00423:-00053:+00155:+00052:001359.7791:00423
00424:-00160:+00101:+00009:001359.7791:00424
00425:+00112:+00126:+00141:001359.7791:00425
00426:+00117:+00213:+00002:001359.7791:00426
00427:-00018:+00017:+00098:001359.7791:00427
00428:-00167:+00065:-00080:001359.7791:00428
00429:-00041:-00109:+00009:001359.7791:00429
00430:+00079:+00162:-00130:001359.7791:00430
00431:+00000:+00098:+00020:001359.7791:00431
00432:-00143:+00122:-00041:001362.3802:00432
00433:-00061:+00077:-00120:001362.3802:00433
00434:-00059:+00057:+00062:001362.3802:00434
00435:+00005:+00004:-00115:001362.3802:00435
00436:-00081:+00117:-00034:001362.3802:00436
00437:-00098:+00052:-00002:001362.3802:00437
00438:-00021:-00003:+00037:001362.3802:00438
00439:+00128:+00028:-00094:001362.3802:00439
00440:+00027:-00036:+00010:001362.3802:00440
00441:-00165:+00027:+00048:001362.3802:00441
00442:-00188:+00004:-00148:001362.3802:00442
00443:+00086:+00175:+00116:001362.3802:00443
00444:-00011:-00030:-00082:001362.3802:00444
00445:-00048:+00043:+00033:001362.3802:00445
00446:-00076:+00003:+00059:001373.7656:00446
00447:+00144:+00085:-00032:001373.7656:00447
00448:+00203:+00121:+00068:001373.7656:00448
00449:+00018:-00051:-00151:001373.7656:00449
00450:-00122:+00120:+00003:001373.7656:00450
00451:-00088:+00036:+00036:001373.7656:00451
00452:+00087:+00093:+00024:001373.7656:00452
00453:+00082:-00001:-00012:001373.7656:00453
00454:-00090:+00007:+00004:001373.7656:00454
00455:-00071:+00020:+00019:001373.7656:00455
00456:+00065:+00008:+00093:001373.7656:00456
00457:+00110:+00127:-00023:001373.7656:00457
00458:-00085:-00038:+00101:001373.7656:00458
00459:-00101:+00161:-00078:001373.7656:00459
00460:-00046:+00008:+00035:001373.7656:00460
00461:+00005:+00060:+00026:001379.6080:00461
00462:+00038:+00068:+00116:001379.6080:00462
00463:-00070:-00020:+00003:001379.6080:00463
00464:-00042:+00004:-00088:001379.6080:00464
00465:+00117:+00047:+00028:001379.6080:00465
00466:+00180:+00023:-00043:001379.6080:00466
00467:-00051:+00049:-00084:001379.6080:00467
00468:-00149:-00048:+00093:001379.6080:00468
00469:-00029:+00080:-00315:001379.6080:00469
00470:+00110:-00033:+00001:001379.6080:00470
00471:-00085:+00157:-00022:001379.6080:00471
00472:-00151:-00078:+00116:001379.6080:00472
00473:+00201:+00137:+00049:001379.6080:00473
00474:+00194:+00001:+00000:001379.6080:00474
00475:+00089:+00040:-00099:001388.4274:00475
00476:-00230:+00043:+00045:001388.4274:00476
00477:-00018:+00140:+00127:001388.4274:00477
00478:+00088:+00069:-00148:001388.4274:00478
00479:+00031:-00004:-00001:001388.4274:00479
00480:-00082:+00130:-00054:001388.4274:00480
00481:-00092:+00009:+00045:001388.4274:00481
00482:+00222:+00151:+00022:001388.4274:00482
00483:+00179:+00019:+00035:001388.4274:00483
00484:-00085:+00140:-00007:001388.4274:00484
00485:-00195:-00070:+00142:001388.4274:00485
00486:+00035:+00146:+00014:001388.4274:00486
00487:+00100:+00003:+00035:001388.4274:00487
00488:+00072:+00106:+00004:001388.4274:00488
00489:-00174:+00085:-00218:001398.7819:00489
00490:+00217:+00085:+00002:001398.7819:00490
00491:+00229:-00012:-00073:001398.7819:00491
00492:+00020:-00127:-00233:001398.7819:00492
00493:-00215:+00045:-00309:001398.7819:00493
00494:-00078:-00049:-00007:001398.7819:00494
00495:+00133:+00060:-00237:001398.7819:00495
00496:+00068:+00008:-00094:001398.7819:00496
00497:-00111:+00085:-00080:001398.7819:00497
00498:-00104:-00100:-00056:001398.7819:00498
00499:+00058:+00096:-00222:001398.7819:00499
00500:+00052:-00086:-00168:001398.7819:00500
00501:-00074:-00082:-00348:001398.7819:00501
00502:-00203:-00212:-00285:001398.7819:00502
00503:+00022:-00059:-00360:001398.7819:00503
00504:+00034:-00074:-00324:001404.7777:00504
00505:+00017:-00027:-00204:001404.7777:00505
00506:-00107:-00019:-00331:001404.7777:00506
00507:+00007:+00203:+00051:001404.7777:00507
00508:+00010:+00122:+00034:001404.7777:00508
00509:-00136:+00044:-00054:001404.7777:00509
00510:-00195:+00112:-00071:001404.7777:00510
00511:-00151:+00094:-00126:001404.7777:00511
00512:-00136:+00017:-00112:001404.7777:00512
00513:-00254:-00113:-00051:001404.7777:00513
00514:-00136:+00066:+00042:001404.7777:00514
00515:-00007:-00169:+00233:001404.7777:00515
00516:+00112:+00125:+00056:001404.7777:00516
00517:+00032:+00021:+00095:001404.7777:00517
00518:-00024:+00133:+00094:001400.9807:00518
00519:-00187:-00001:-00011:001400.9807:00519
00520:+00060:+00108:-00103:001400.9807:00520
00521:+00046:+00045:+00070:001400.9807:00521
00522:+00021:+00040:-00014:001400.9807:00522
00523:-00137:+00044:-00283:001400.9807:00523
00524:-00105:+00040:+00266:001400.9807:00524
00525:+00207:+00099:+00148:001400.9807:00525
00526:+00238:-00021:+00036:001400.9807:00526
00527:-00075:+00037:+00259:001400.9807:00527
00528:-00179:-00022:+00085:001400.9807:00528
00529:-00002:-00026:+00081:001400.9807:00529
00530:+00028:+00056:+00116:001400.9807:00530
00531:-00253:+00042:+00060:001400.9807:00531
00532:-00196:+00052:+00092:001408.3328:00532
00533:+00056:+00079:+00012:001408.3328:00533
00534:+00095:+00182:+00087:001408.3328:00534
00535:-00105:+00074:+00123:001408.3328:00535
00536:-00233:+00111:-00124:001408.3328:00536
00537:-00092:+00162:+00032:001408.3328:00537
00538:+00129:+00085:-00052:001408.3328:00538
00539:+00049:+00024:-00003:001408.3328:00539
00540:-00057:+00076:-00068:001408.3328:00540
00541:+00070:-00053:-00067:001408.3328:00541
00542:+00358:+00041:+00017:001408.3328:00542
00543:+00338:+00041:+00024:001408.3328:00543
00544:+00051:+00036:-00168:001408.3328:00544
00545:-00070:+00137:-00116:001408.3328:00545
00546:+00109:+00125:-00129:001404.7282:00546
00547:+00153:-00078:-00058:001404.7282:00547
00548:+00060:+00272:-00467:001404.7282:00548
00549:-00129:-00086:+00229:001404.7282:00549
00550:+00118:+00035:-00102:001404.7282:00550
00551:+00221:+00053:-00042:001404.7282:00551
00552:-00039:+00105:+00008:001404.7282:00552
00553:-00199:-00042:-00030:001404.7282:00553
00554:-00070:+00095:+00012:001404.7282:00554
00555:+00053:-00074:-00042:001404.7282:00555
00556:+00024:+00088:+00016:001404.7282:00556
00557:-00159:-00036:+00041:001404.7282:00557
00558:+00154:+00102:+00016:001404.7282:00558
00559:+00266:+00026:+00207:001404.7282:00559
00560:+00128:+00004:+00144:001404.7282:00560
00561:-00151:+00090:+00040:001404.1384:00561
00562:-00129:+00066:+00072:001404.1384:00562
00563:+00101:+00201:-00075:001404.1384:00563
00564:+00128:+00037:+00180:001404.1384:00564
00565:-00071:+00225:+00085:001404.1384:00565
00566:-00025:+00104:+00135:001404.1384:00566
00567:+00117:+00166:+00217:001404.1384:00567
00568:+00242:-00037:+00199:001404.1384:00568
00569:-00034:+00064:+00113:001404.1384:00569
00570:-00110:-00025:+00053:001404.1384:00570
00571:-00098:+00173:-00096:001404.1384:00571
00572:+00074:-00048:+00101:001404.1384:00572
00573:+00027:+00033:+00172:001404.1384:00573
00574:-00108:+00050:+00013:001404.1384:00574
00575:+00034:+00136:+00049:001408.3482:00575
00576:+00082:+00102:-00126:001408.3482:00576
00577:+00030:+00179:+00012:001408.3482:00577
00578:-00174:+00165:-00076:001408.3482:00578
00579:-00061:+00063:-00031:001408.3482:00579
00580:+00064:+00112:-00056:001408.3482:00580
00581:+00139:-00036:+00022:001408.3482:00581
00582:-00064:+00151:-00037:001408.3482:00582
00583:-00046:-00164:+00114:001408.3482:00583
00584:+00162:+00181:-00211:001408.3482:00584
00585:+00171:-00078:+00063:001408.3482:00585
00586:+00089:-00037:-00242:001408.3482:00586
00587:-00076:+00001:-00093:001408.3482:00587
00588:+00016:+00150:+00027:001408.3482:00588
00589:-00065:+00166:-00333:001406.3403:00589
00590:+00049:+00115:+00061:001406.3403:00590
00591:-00059:-00114:+00032:001406.3403:00591
00592:-00032:+00078:-00142:001406.3403:00592
00593:+00094:+00014:+00142:001406.3403:00593
00594:+00178:+00059:-00124:001406.3403:00594
00595:-00091:+00049:-00051:001406.3403:00595
00596:-00149:+00075:+00073:001406.3403:00596
00597:-00135:+00170:-00003:001406.3403:00597
00598:-00005:-00100:+00185:001406.3403:00598
00599:-00090:+00074:-00159:001406.3403:00599
00600:-00082:-00083:-00138:001406.3403:00600
00601:+00044:+00161:+00117:001406.3403:00601
00602:+00124:-00033:-00056:001406.3403:00602
00603:+00092:+00126:+00122:001404.1196:00603
00604:-00244:-00143:+00014:001404.1196:00604
00605:-00207:+00061:-00047:001404.1196:00605
00606:+00059:+00046:+00131:001404.1196:00606
00607:+00041:+00115:+00009:001404.1196:00607
00608:-00079:+00024:-00047:001404.1196:00608
00609:-00106:+00013:+00040:001404.1196:00609
00610:-00018:+00039:+00122:001404.1196:00610
00611:+00204:+00012:+00125:001404.1196:00611
00612:-00097:+00025:-00075:001404.1196:00612
00613:-00271:+00144:+00045:001404.1196:00613
00614:-00124:+00261:-00037:001404.1196:00614
00615:+00187:+00009:+00090:001404.1196:00615
00616:+00078:+00249:-00013:001404.1196:00616
00617:-00238:-00043:+00027:001405.1072:00617
00618:+00034:+00134:-00045:001405.1072:00618
00619:+00197:+00079:-00028:001405.1072:00619
00620:-00008:+00116:-00101:001405.1072:00620
00621:-00195:+00019:-00175:001405.1072:00621
00622:-00146:+00090:-00010:001405.1072:00622
00623:+00070:-00076:-00021:001405.1072:00623
00624:+00065:+00122:-00069:001405.1072:00624
00625:-00181:-00156:+00096:001405.1072:00625
00626:-00046:+00110:-00222:001405.1072:00626
00627:+00022:-00019:+00050:001405.1072:00627
00628:+00208:+00217:-00045:001405.1072:00628
00629:+00105:-00200:+00042:001405.1072:00629
00630:-00178:+00121:-00151:001405.1072:00630
00631:-00086:-00007:+00056:001405.1072:00631
00632:+00036:-00030:+00088:001396.7645:00632
00633:+00080:-00036:-00078:001396.7645:00633
00634:-00108:+00137:-00106:001396.7645:00634
00635:-00093:+00057:-00063:001396.7645:00635
00636:+00140:-00042:+00090:001396.7645:00636
00637:+00100:-00104:+00016:001396.7645:00637
00638:+00033:-00106:+00134:001396.7645:00638
00639:-00170:+00052:-00020:001396.7645:00639
00640:-00071:+00034:-00112:001396.7645:00640
00641:-00019:+00216:+00015:001396.7645:00641
00642:-00079:-00038:+00243:001396.7645:00642
00643:-00202:+00159:+00106:001396.7645:00643
00644:+00066:+00093:+00007:001396.7645:00644
00645:+00144:+00351:+00018:001396.7645:00645
00646:+00077:-00095:-00133:001388.3807:00646
00647:-00050:+00223:-00198:001388.3807:00647
00648:-00165:+00035:+00041:001388.3807:00648
00649:-00026:-00022:+00083:001388.3807:00649
00650:-00099:-00162:-00114:001388.3807:00650
00651:-00014:+00027:-00269:001388.3807:00651
00652:-00091:+00061:+00231:001388.3807:00652
00653:+00090:+00029:+00263:001388.3807:00653
00654:+00233:+00316:-00092:001388.3807:00654
00655:+00216:+00151:+00129:001388.3807:00655
00656:-00045:+00108:+00201:001388.3807:00656
00657:-00012:+00043:-00166:001388.3807:00657
00658:+00002:+00256:-00064:001388.3807:00658
00659:-00090:+00206:+00254:001388.3807:00659
00660:-00060:+00191:-00447:001388.3807:00660
00661:+00024:+00045:+00020:001381.4532:00661
00662:+00142:+00115:+00018:001381.4532:00662
00663:+00205:-00138:-00145:001381.4532:00663
00664:-00053:+00068:-00392:001381.4532:00664
00665:-00118:+00118:-00033:001381.4532:00665
00666:-00033:+00045:+00209:001381.4532:00666
00667:+00122:-00172:-00172:001381.4532:00667
00668:+00004:-00120:+00333:001381.4532:00668
00669:-00227:-00028:-00111:001381.4532:00669
00670:-00019:+00036:-00016:001381.4532:00670
00671:+00256:+00231:-00021:001381.4532:00671
00672:+00147:+00066:+00092:001381.4532:00672
00673:+00042:+00161:-00062:001381.4532:00673
00674:-00006:+00073:-00041:001381.4532:00674
00675:-00061:+00189:+00092:001355.2937:00675
00676:-00119:+00010:-00125:001355.2937:00676
00677:+00019:+00247:+00013:001355.2937:00677
00678:-00036:-00019:+00085:001355.2937:00678
00679:+00068:-00032:+00044:001355.2937:00679
00680:+00117:+00167:-00011:001355.2937:00680
00681:+00058:-00100:+00125:001355.2937:00681
00682:-00195:+00123:-00192:001355.2937:00682
00683:-00046:+00057:+00078:001355.2937:00683
00684:+00003:+00047:+00109:001355.2937:00684
00685:-00018:-00027:-00070:001355.2937:00685
00686:-00018:+00170:-00002:001355.2937:00686
00687:-00128:-00010:-00053:001355.2937:00687
00688:+00042:+00072:+00028:001355.2937:00688
00689:+00127:+00117:-00066:001355.2937:00689
00690:-00013:-00015:+00055:001341.7200:00690
00691:-00232:+00046:-00135:001341.7200:00691
00692:-00134:+00018:+00051:001341.7200:00692
00693:+00032:+00110:+00000:001341.7200:00693
00694:-00008:-00044:-00034:001341.7200:00694
00695:-00055:+00110:+00102:001341.7200:00695
00696:-00069:+00032:+00021:001341.7200:00696
00697:+00028:+00088:+00170:001341.7200:00697
00698:+00093:+00159:-00110:001341.7200:00698
00699:+00059:+00144:+00046:001341.7200:00699
00700:-00169:-00005:-00007:001341.7200:00700
00701:-00139:-00006:-00014:001341.7200:00701
00702:+00013:+00133:-00076:001341.7200:00702
00703:+00009:-00027:+00017:001341.7200:00703
00704:-00079:+00136:-00233:001341.7200:00704
00705:-00128:+00109:-00073:001340.7965:00705
00706:-00057:+00007:+00126:001340.7965:00706
00707:+00017:-00126:-00152:001340.7965:00707
00708:+00029:+00101:-00180:001340.7965:00708
00709:-00226:+00011:+00135:001340.7965:00709
00710:-00068:-00014:+00108:001340.7965:00710
00711:+00117:+00152:-00025:001340.7965:00711
00712:-00002:-00084:+00095:001340.7965:00712
00713:-00072:+00052:-00145:001340.7965:00713
00714:-00100:+00062:-00031:001340.7965:00714
00715:+00113:+00152:+00070:001340.7965:00715
00716:+00126:-00137:+00020:001340.7965:00716
00717:-00016:+00128:+00064:001340.7965:00717
00718:-00141:+00001:+00003:001340.7965:00718
00719:-00096:-00030:+00081:001340.7965:00719
00720:+00077:+00145:-00068:001339.0869:00720
00721:+00001:+00060:+00068:001339.0869:00721
00722:-00194:+00148:-00200:001339.0869:00722
00723:-00041:-00087:-00023:001339.0869:00723
00724:+00077:+00288:-00203:001339.0869:00724
00725:+00063:-00053:-00008:001339.0869:00725
00726:-00075:+00023:-00089:001339.0869:00726
00727:-00146:+00067:-00181:001339.0869:00727
00728:-00011:-00017:+00231:001339.0869:00728
00729:-00014:+00136:-00082:001339.0869:00729
00730:-00056:-00068:-00079:001339.0869:00730
00731:-00043:+00085:+00059:001339.0869:00731
00732:-00038:-00042:+00138:001339.0869:00732
00733:+00158:+00135:+00060:001339.0869:00733
00734:+00077:-00091:+00020:001339.0869:00734
00735:+00058:+00129:-00129:001347.5363:00735
00736:-00112:+00002:+00051:001347.5363:00736
00737:+00000:+00119:-00058:001347.5363:00737
00738:+00037:+00138:+00096:001347.5363:00738
00739:+00006:+00015:+00075:001347.5363:00739
00740:-00084:-00017:-00053:001347.5363:00740
00741:-00004:-00036:+00146:001347.5363:00741
00742:+00146:+00193:-00069:001347.5363:00742
00743:+00198:-00031:+00176:001347.5363:00743
00744:+00003:+00127:-00080:001347.5363:00744
00745:-00123:-00006:+00048:001347.5363:00745
00746:-00081:+00031:-00007:001347.5363:00746
00747:+00012:+00006:-00125:001347.5363:00747
00748:+00046:+00247:-00022:001347.5363:00748
00749:-00054:+00127:-00148:001347.5363:00749
00750:+00090:+00087:+00100:001366.0882:00750
00751:+00126:-00084:+00107:001366.0882:00751
00752:+00242:-00046:+00158:001366.0882:00752
00753:-00106:+00050:-00109:001366.0882:00753
00754:-00169:-00072:+00056:001366.0882:00754
00755:-00107:+00158:-00099:001366.0882:00755
00756:+00187:-00071:+00127:001366.0882:00756
00757:+00152:+00220:-00139:001366.0882:00757
00758:-00054:-00106:+00001:001366.0882:00758
00759:+00010:+00174:-00022:001366.0882:00759
00760:+00083:-00019:+00032:001366.0882:00760
00761:+00148:+00188:+00081:001366.0882:00761
00762:-00007:-00016:-00085:001366.0882:00762
00763:-00157:-00032:+00058:001366.0882:00763
00764:+00021:+00106:-00069:001376.4848:00764
00765:+00085:-00013:+00108:001376.4848:00765
00766:+00030:+00165:+00141:001376.4848:00766
00767:-00072:+00016:+00035:001376.4848:00767
00768:+00063:-00008:+00111:001376.4848:00768
00769:+00132:+00066:-00056:001376.4848:00769
00770:+00081:+00030:+00152:001376.4848:00770
00771:-00174:+00113:-00040:001376.4848:00771
00772:-00035:+00060:-00042:001376.4848:00772
00773:+00024:+00073:+00016:001376.4848:00773
00774:-00021:+00016:-00070:001376.4848:00774
00775:-00085:+00070:-00024:001376.4848:00775
00776:+00002:+00016:+00100:001376.4848:00776
00777:+00174:+00156:+00028:001376.4848:00777
00778:+00042:-00004:+00002:001376.4848:00778
00779:-00146:+00052:-00120:001386.8261:00779
00780:-00152:+00048:-00028:001386.8261:00780
00781:+00013:+00062:-00091:001386.8261:00781
00782:+00131:-00103:-00196:001386.8261:00782
00783:-00035:+00131:-00109:001386.8261:00783
00784:-00138:-00040:-00063:001386.8261:00784
00785:+00089:+00007:-00116:001386.8261:00785
00786:+00120:-00056:-00214:001386.8261:00786
00787:+00101:-00078:-00247:001386.8261:00787
00788:-00209:+00025:-00199:001386.8261:00788
00789:-00141:-00104:-00141:001386.8261:00789
00790:+00114:+00128:-00202:001386.8261:00790
00791:-00018:-00128:-00100:001386.8261:00791
00792:-00115:+00021:-00313:001386.8261:00792
00793:-00093:-00132:-00200:001398.7611:00793
00794:+00064:+00044:-00179:001398.7611:00794
00795:-00001:-00005:-00321:001398.7611:00795
00796:-00037:+00023:-00248:001398.7611:00796
00797:-00131:-00059:-00092:001398.7611:00797
00798:-00053:+00014:-00135:001398.7611:00798
00799:-00149:-00112:-00018:001398.7611:00799
00800:-00111:+00112:-00178:001398.7611:00800
00801:-00319:-00017:-00042:001398.7611:00801
00802:-00060:+00004:+00136:001398.7611:00802
00803:+00116:+00100:+00000:001398.7611:00803
00804:+00132:-00006:-00214:001398.7611:00804
00805:-00222:+00144:-00131:001398.7611:00805
00806:-00274:-00006:+00004:001398.7611:00806
00807:-00036:+00006:+00035:001403.1608:00807
00808:-00005:+00090:+00108:001403.1608:00808
00809:-00115:+00048:+00007:001403.1608:00809
00810:-00090:+00123:+00203:001403.1608:00810
00811:+00049:+00157:+00086:001403.1608:00811
00812:+00187:+00118:+00051:001403.1608:00812
00813:-00075:+00181:+00063:001403.1608:00813
00814:-00215:+00041:+00043:001403.1608:00814
00815:-00014:+00105:+00098:001403.1608:00815
00816:+00041:+00035:+00034:001403.1608:00816
00817:-00126:+00051:+00057:001403.1608:00817
00818:-00231:+00031:-00005:001403.1608:00818
00819:-00039:+00012:+00088:001403.1608:00819
00820:+00227:+00007:+00127:001403.1608:00820
00821:-00004:+00023:-00055:001399.3968:00821
00822:-00148:+00004:+00153:001399.3968:00822
00823:-00016:+00081:+00054:001399.3968:00823
00824:-00032:+00051:-00034:001399.3968:00824
00825:-00064:+00038:+00058:001399.3968:00825
00826:-00049:+00125:+00029:001399.3968:00826
00827:+00006:+00037:-00038:001399.3968:00827
00828:+00085:+00171:+00108:001399.3968:00828
00829:+00137:+00033:+00145:001399.3968:00829
00830:+00143:+00112:-00043:001399.3968:00830
00831:+00001:-00016:+00075:001399.3968:00831
00832:-00017:+00152:-00183:001399.3968:00832
00833:+00024:-00068:-00050:001399.3968:00833
00834:+00004:+00136:-00205:001399.3968:00834
00835:-00108:-00041:+00013:001399.3968:00835
00836:+00055:+00084:-00025:001409.9921:00836
00837:+00281:+00019:+00046:001409.9921:00837
00838:+00257:+00129:-00159:001409.9921:00838
00839:-00129:-00006:-00012:001409.9921:00839
00840:-00090:+00189:-00038:001409.9921:00840
00841:+00068:+00113:-00143:001409.9921:00841
00842:+00153:+00040:-00126:001409.9921:00842
00843:-00068:+00074:+00051:001409.9921:00843
00844:-00005:-00031:-00023:001409.9921:00844
00845:+00265:+00085:-00030:001409.9921:00845
00846:+00266:+00051:+00057:001409.9921:00846
00847:+00053:+00011:-00117:001409.9921:00847
00848:-00152:-00010:-00016:001409.9921:00848
00849:-00113:+00126:-00053:001409.9921:00849
00850:+00170:+00035:+00023:001407.9633:00850
00851:+00070:+00058:+00063:001407.9633:00851
00852:-00066:+00125:+00140:001407.9633:00852
00853:+00064:+00097:+00138:001407.9633:00853
00854:+00233:+00054:+00120:001407.9633:00854
00855:+00110:-00079:+00142:001407.9633:00855
00856:-00210:+00119:-00146:001407.9633:00856
00857:-00163:-00122:+00179:001407.9633:00857
00858:+00041:+00178:-00147:001407.9633:00858
00859:+00050:+00025:+00169:001407.9633:00859
00860:-00046:+00263:-00106:001407.9633:00860
00861:+00003:-00058:+00112:001407.9633:00861
00862:+00071:+00197:+00001:001407.9633:00862
00863:+00148:-00068:+00109:001407.9633:00863
00864:-00078:+00183:-00046:001404.1304:00864
00865:-00198:-00080:+00022:001404.1304:00865
00866:+00007:+00134:+00018:001404.1304:00866
00867:+00171:-00161:-00069:001404.1304:00867
00868:+00143:+00031:-00095:001404.1304:00868
00869:-00134:+00039:-00060:001404.1304:00869
00870:+00073:+00113:+00006:001404.1304:00870
00871:+00185:+00086:-00026:001404.1304:00871
00872:+00219:+00060:-00079:001404.1304:00872
00873:-00003:-00013:-00150:001404.1304:00873
00874:-00145:-00036:+00037:001404.1304:00874
00875:-00021:+00068:-00146:001404.1304:00875
00876:+00065:-00062:-00040:001404.1304:00876
00877:-00056:+00104:-00075:001404.1304:00877
00878:-00071:-00038:+00006:001409.9969:00878
00879:+00014:+00118:+00005:001409.9969:00879
00880:+00134:-00020:-00025:001409.9969:00880
00881:-00172:+00054:-00090:001409.9969:00881
00882:-00265:-00064:-00093:001409.9969:00882
00883:-00027:+00144:+00035:001409.9969:00883
00884:-00037:-00038:+00001:001409.9969:00884
00885:+00038:+00075:-00103:001409.9969:00885
00886:-00114:-00017:+00123:001409.9969:00886
00887:-00037:+00038:-00124:001409.9969:00887
00888:+00090:+00083:-00041:001409.9969:00888
00889:+00155:+00141:+00000:001409.9969:00889
00890:+00007:+00105:-00092:001409.9969:00890
00891:-00192:+00041:+00133:001409.9969:00891
00892:-00173:-00053:+00002:001404.7421:00892
00893:+00037:+00014:+00014:001404.7421:00893
00894:-00058:+00065:+00012:001404.7421:00894
00895:-00122:-00037:+00033:001404.7421:00895
00896:-00026:+00091:+00050:001404.7421:00896
00897:+00138:+00146:-00057:001404.7421:00897
00898:-00021:+00193:-00169:001404.7421:00898
00899:-00233:+00006:+00091:001404.7421:00899
00900:-00230:+00070:+00010:001404.7421:00900
00901:+00105:-00100:+00057:001404.7421:00901
00902:-00037:+00105:-00137:001404.7421:00902
00903:-00177:+00021:+00074:001404.7421:00903
00904:-00057:+00187:+00085:001404.7421:00904
00905:+00199:-00030:+00032:001404.7421:00905
00906:+00113:+00130:-00080:001404.7421:00906
00907:-00162:-00083:-00057:001400.9353:00907
00908:-00071:+00164:-00033:001400.9353:00908
00909:+00008:+00001:+00042:001400.9353:00909
00910:+00019:+00133:-00199:001400.9353:00910
00911:-00019:-00062:-00008:001400.9353:00911
00912:-00146:+00146:-00008:001400.9353:00912
00913:-00050:-00190:-00030:001400.9353:00913
00914:+00086:+00058:-00279:001400.9353:00914
00915:+00063:-00017:-00065:001400.9353:00915
00916:-00139:+00153:-00165:001400.9353:00916
00917:-00194:+00163:-00058:001400.9353:00917
00918:+00045:+00189:+00074:001400.9353:00918
00919:-00041:-00168:+00058:001400.9353:00919
00920:-00055:+00008:+00019:001400.9353:00920
00921:-00021:+00058:-00057:001400.3054:00921
00922:+00074:-00221:-00028:001400.3054:00922
00923:+00089:+00111:-00055:001400.3054:00923
00924:-00131:-00016:+00042:001400.3054:00924
00925:-00197:+00188:-00014:001400.3054:00925
00926:+00005:-00079:+00149:001400.3054:00926
00927:+00037:+00102:-00067:001400.3054:00927
00928:+00045:-00112:-00002:001400.3054:00928
00929:-00152:+00302:-00143:001400.3054:00929
00930:-00084:-00152:+00276:001400.3054:00930
00931:+00083:+00065:-00043:001400.3054:00931
00932:+00037:+00053:-00161:001400.3054:00932
00933:-00116:-00042:+00034:001400.3054:00933
00934:-00152:-00007:-00129:001400.3054:00934
00935:+00055:+00282:-00202:001392.0438:00935
00936:+00018:-00020:+00094:001392.0438:00936
00937:-00097:-00003:-00010:001392.0438:00937
00938:-00111:-00088:-00038:001392.0438:00938
00939:+00039:-00280:+00297:001392.0438:00939
00940:+00090:+00111:-00067:001392.0438:00940
00941:+00218:-00034:+00024:001392.0438:00941
00942:-00114:+00291:-00049:001392.0438:00942
00943:-00076:-00186:+00340:001392.0438:00943
00944:+00032:+00179:-00123:001392.0438:00944
00945:+00059:+00069:-00124:001392.0438:00945
00946:-00128:+00295:+00075:001392.0438:00946
00947:-00128:+00084:-00272:001392.0438:00947
00948:+00211:+00219:-00028:001392.0438:00948
00949:+00178:+00065:-00072:001392.0438:00949
00950:+00076:-00062:-00008:001380.6280:00950
00951:-00122:+00031:-00208:001380.6280:00951
00952:-00031:-00117:-00111:001380.6280:00952
00953:+00025:+00094:-00088:001380.6280:00953
00954:-00015:+00022:+00023:001380.6280:00954
00955:-00171:+00232:-00040:001380.6280:00955
00956:-00061:-00230:+00235:001380.6280:00956
00957:+00182:+00257:-00194:001380.6280:00957
00958:+00168:-00084:+00084:001380.6280:00958
00959:+00009:+00181:-00095:001380.6280:00959
00960:-00119:+00146:+00054:001380.6280:00960
00961:+00111:+00130:+00285:001380.6280:00961
00962:-00002:-00017:-00099:001380.6280:00962
00963:+00016:-00050:+00005:001380.6280:00963
00964:-00103:+00172:+00058:001372.1071:00964
00965:+00013:+00129:+00130:001372.1071:00965
00966:+00165:+00175:+00045:001372.1071:00966
00967:+00058:+00033:-00063:001372.1071:00967
00968:-00083:+00056:+00085:001372.1071:00968
00969:-00082:-00080:+00076:001372.1071:00969
00970:+00058:+00190:-00185:001372.1071:00970
00971:+00017:-00104:+00220:001372.1071:00971
00972:-00114:+00155:-00044:001372.1071:00972
00973:-00009:-00050:-00146:001372.1071:00973
00974:+00087:+00027:+00177:001372.1071:00974
00975:+00041:-00007:-00099:001372.1071:00975
00976:+00090:+00083:-00033:001372.1071:00976
00977:-00117:-00001:+00064:001372.1071:00977
00978:-00175:+00046:-00039:001372.1071:00978
00979:-00071:+00056:-00057:001359.6887:00979
00980:-00026:+00066:-00066:001359.6887:00980
00981:-00007:+00040:+00023:001359.6887:00981
00982:-00042:+00045:-00071:001359.6887:00982
00983:+00056:+00142:+00023:001359.6887:00983
00984:-00042:-00006:+00074:001359.6887:00984
00985:+00021:+00100:-00036:001359.6887:00985
00986:-00159:+00055:+00029:001359.6887:00986
00987:-00070:+00062:+00056:001359.6887:00987
00988:-00002:+00026:-00077:001359.6887:00988
00989:-00034:+00057:-00081:001359.6887:00989
00990:-00116:+00056:-00049:001359.6887:00990
00991:-00105:-00074:+00007:001359.6887:00991
00992:+00103:+00050:-00085:001359.6887:00992
00993:+00038:-00028:+00037:001359.6887:00993
00994:-00157:+00050:-00069:001357.8973:00994
00995:-00219:-00014:-00086:001357.8973:00995
00996:-00055:+00099:+00121:001357.8973:00996
00997:+00078:-00016:+00101:001357.8973:00997
00998:+00015:+00042:-00055:001357.8973:00998
00999:-00175:+00100:+00001:001357.8973:00999
01000:-00067:+00025:+00178:001357.8973:01000
01001:+00112:+00179:-00139:001357.8973:01001
01002:+00074:-00022:-00032:001357.8973:01002
01003:-00118:+00176:-00016:001357.8973:01003
01004:-00188:-00058:+00011:001357.8973:01004
01005:-00006:+00166:-00161:001357.8973:01005
01006:+00039:+00042:+00113:001357.8973:01006
01007:-00090:+00033:-00078:001357.8973:01007
01008:-00067:+00032:-00036:001357.8973:01008
01009:+00063:-00117:+00246:001367.6381:01009
01010:+00051:+00065:-00222:001367.6381:01010
01011:-00085:+00076:+00075:001367.6381:01011
01012:-00170:+00115:+00004:001367.6381:01012
01013:-00021:-00053:+00072:001367.6381:01013
01014:+00043:+00189:-00068:001367.6381:01014
01015:-00018:-00160:+00038:001367.6381:01015
01016:-00046:+00254:-00067:001367.6381:01016
01017:-00034:+00099:+00159:001367.6381:01017
01018:+00048:+00116:-00017:001367.6381:01018
01019:+00161:+00030:+00074:001367.6381:01019
01020:+00118:+00136:-00049:001367.6381:01020
01021:-00207:-00081:-00023:001367.6381:01021
01022:-00175:+00355:+00110:001367.6381:01022
01023:+00022:+00150:-00172:001374.9729:01023
01024:+00133:+00148:+00186:001374.9729:01024
01025:+00014:+00364:+00035:001374.9729:01025
01026:-00068:-00174:+00088:001374.9729:01026
01027:+00097:+00282:-00130:001374.9729:01027
01028:+00179:-00033:-00042:001374.9729:01028
01029:-00007:+00189:+00145:001374.9729:01029
01030:-00194:-00191:-00026:001374.9729:01030
01031:-00072:+00027:+00141:001374.9729:01031
01032:+00097:-00006:-00082:001374.9729:01032
01033:+00142:+00001:+00088:001374.9729:01033
01034:-00178:+00247:-00015:001374.9729:01034
01035:+00023:-00028:+00162:001374.9729:01035
01036:+00190:+00207:+00022:001374.9729:01036
01037:+00163:-00078:+00070:001374.9729:01037
01038:-00121:+00077:-00020:001383.6912:01038
01039:-00102:-00003:+00060:001383.6912:01039
01040:+00023:+00121:+00072:001383.6912:01040
01041:+00102:-00013:-00055:001383.6912:01041
01042:-00046:-00050:+00081:001383.6912:01042
01043:-00117:+00033:-00130:001383.6912:01043
01044:+00060:-00057:+00161:001383.6912:01044
01045:+00283:+00145:+00036:001383.6912:01045
01046:+00050:-00048:+00066:001383.6912:01046
01047:-00109:+00186:-00048:001383.6912:01047
01048:-00103:-00028:+00068:001383.6912:01048
01049:+00062:+00060:-00059:001383.6912:01049
01050:+00091:+00093:+00052:001383.6912:01050
01051:-00105:+00219:+00079:001383.6912:01051
01052:-00086:+00063:+00128:001395.5895:01052
01053:+00194:+00103:+00089:001395.5895:01053
01054:+00157:+00026:+00048:001395.5895:01054
01055:-00040:-00095:-00060:001395.5895:01055
01056:-00172:+00022:-00230:001395.5895:01056
01057:+00052:+00076:-00062:001395.5895:01057
01058:+00009:-00031:-00087:001395.5895:01058
01059:+00044:+00051:-00105:001395.5895:01059
01060:-00002:+00000:-00114:001395.5895:01060
01061:+00021:-00131:-00118:001395.5895:01061
01062:+00113:+00101:-00119:001395.5895:01062
01063:+00104:+00003:-00147:001395.5895:01063
01064:-00075:-00029:-00264:001395.5895:01064
01065:-00138:+00093:-00143:001395.5895:01065
01066:-00055:+00007:-00343:001399.9653:01066
01067:+00156:-00071:-00134:001399.9653:01067
01068:+00107:-00002:-00228:001399.9653:01068
01069:-00084:-00208:-00247:001399.9653:01069
01070:+00027:+00039:-00285:001399.9653:01070
01071:+00028:-00084:-00164:001399.9653:01071
01072:-00023:+00109:-00180:001399.9653:01072
01073:-00159:-00134:-00032:001399.9653:01073
01074:-00004:+00112:-00202:001399.9653:01074
01075:+00058:-00045:-00087:001399.9653:01075
01076:-00084:+00072:-00125:001399.9653:01076
01077:-00133:+00050:-00387:001399.9653:01077
01078:-00003:+00072:-00028:001399.9653:01078
01079:-00026:+00121:-00024:001399.9653:01079
01080:-00004:-00054:-00208:001399.3166:01080
01081:-00222:+00115:-00199:001399.3166:01081
01082:-00268:+00104:-00002:001399.3166:01082
01083:-00179:+00104:+00050:001399.3166:01083
01084:-00168:-00083:-00035:001399.3166:01084
01085:-00167:+00165:+00096:001399.3166:01085
01086:-00216:-00034:+00215:001399.3166:01086
01087:-00083:+00009:+00198:001399.3166:01087
01088:+00202:+00142:+00144:001399.3166:01088
01089:+00147:+00108:+00111:001399.3166:01089
01090:-00005:-00036:+00236:001399.3166:01090
01091:+00079:+00135:-00029:001399.3166:01091
01092:+00146:+00022:+00268:001399.3166:01092
01093:+00057:+00083:+00142:001399.3166:01093
01094:-00129:-00028:+00072:001399.3166:01094
01095:+00088:+00189:-00027:001406.6527:01095
01096:+00133:+00183:+00163:001406.6527:01096
01097:+00044:+00048:+00155:001406.6527:01097
01098:-00159:-00050:-00030:001406.6527:01098
01099:-00260:+00015:+00214:001406.6527:01099
01100:-00211:+00025:+00079:001406.6527:01100
01101:-00139:-00067:+00091:001406.6527:01101
01102:-00274:+00160:+00072:001406.6527:01102
01103:-00204:-00061:+00161:001406.6527:01103
01104:-00025:+00070:-00101:001406.6527:01104
01105:+00171:+00080:+00059:001406.6527:01105
01106:+00079:+00027:-00023:001406.6527:01106
01107:-00162:+00030:+00089:001406.6527:01107
01108:+00071:+00058:-00058:001406.6527:01108
01109:+00221:+00120:-00086:001406.2780:01109
01110:+00179:+00185:+00013:001406.2780:01110
01111:+00115:-00059:+00005:001406.2780:01111
01112:+00206:+00195:+00016:001406.2780:01112
01113:+00352:+00033:+00036:001406.2780:01113
01114:+00345:+00081:+00031:001406.2780:01114
01115:-00053:+00079:-00151:001406.2780:01115
01116:-00115:+00138:-00027:001406.2780:01116
01117:+00006:-00010:-00138:001406.2780:01117
01118:+00136:-00103:-00167:001406.2780:01118
01119:-00179:+00025:-00257:001406.2780:01119
01120:-00164:+00018:-00151:001406.2780:01120
01121:+00054:+00112:-00066:001406.2780:01121
01122:+00042:+00035:+00076:001406.2780:01122
01123:-00062:+00100:-00048:001405.6430:01123
01124:-00120:-00099:+00015:001405.6430:01124
01125:+00045:+00187:-00200:001405.6430:01125
01126:+00135:-00058:-00087:001405.6430:01126
01127:+00001:+00085:-00080:001405.6430:01127
01128:-00065:-00050:+00060:001405.6430:01128
01129:+00173:+00053:+00055:001405.6430:01129
01130:+00324:-00030:+00081:001405.6430:01130
01131:+00285:+00000:+00114:001405.6430:01131
01132:+00013:-00003:+00089:001405.6430:01132
01133:+00001:+00142:+00034:001405.6430:01133
01134:+00046:+00148:-00015:001405.6430:01134
01135:+00045:+00045:+00171:001405.6430:01135
01136:-00103:+00133:+00071:001405.6430:01136
01137:-00072:+00016:+00239:001408.2404:01137
01138:+00092:+00101:+00079:001408.2404:01138
01139:+00118:+00035:+00127:001408.2404:01139
01140:-00111:+00140:+00142:001408.2404:01140
01141:-00251:+00022:+00122:001408.2404:01141
01142:-00099:+00130:+00123:001408.2404:01142
01143:+00125:+00109:+00062:001408.2404:01143
01144:+00140:+00133:+00021:001408.2404:01144
01145:-00124:+00108:+00052:001408.2404:01145
01146:+00020:+00154:+00063:001408.2404:01146
01147:+00165:+00151:+00108:001408.2404:01147
01148:+00202:+00109:+00083:001408.2404:01148
01149:-00147:+00024:-00092:001408.2404:01149
01150:-00134:+00085:-00017:001408.2404:01150
01151:+00057:+00103:-00030:001408.2404:01151
01152:+00096:-00022:+00011:001403.0319:01152
01153:-00012:+00134:-00114:001403.0319:01153
01154:-00052:-00067:+00000:001403.0319:01154
01155:+00008:+00070:-00101:001403.0319:01155
01156:+00169:-00061:-00012:001403.0319:01156
01157:-00056:+00083:-00174:001403.0319:01157
01158:-00155:-00110:-00116:001403.0319:01158
01159:-00062:+00142:-00191:001403.0319:01159
01160:+00013:-00085:-00035:001403.0319:01160
01161:-00037:+00059:-00042:001403.0319:01161
01162:-00083:-00045:-00075:001403.0319:01162
01163:-00049:+00063:-00080:001403.0319:01163
01164:+00139:-00140:+00114:001403.0319:01164
01165:+00162:+00197:-00174:001403.0319:01165
01166:+00088:-00124:+00059:001397.7746:01166
01167:-00187:+00184:-00368:001397.7746:01167
01168:+00033:-00078:+00269:001397.7746:01168
01169:+00096:+00065:-00064:001397.7746:01169
01170:+00018:-00125:-00128:001397.7746:01170
01171:-00104:+00153:-00145:001397.7746:01171
01172:-00039:-00037:-00003:001397.7746:01172
01173:+00156:+00024:-00023:001397.7746:01173
01174:+00069:+00255:-00094:001397.7746:01174
01175:-00183:-00126:+00212:001397.7746:01175
01176:-00146:+00065:-00100:001397.7746:01176
01177:-00068:+00143:+00213:001397.7746:01177
01178:+00004:+00179:+00136:001397.7746:01178
01179:-00002:+00078:+00109:001397.7746:01179
01180:-00124:+00170:-00111:001393.9941:01180
01181:+00002:+00017:+00203:001393.9941:01181
01182:+00130:+00103:+00148:001393.9941:01182
01183:+00061:-00154:+00002:001393.9941:01183
01184:-00285:+00216:-00288:001393.9941:01184
01185:-00210:-00005:+00097:001393.9941:01185
01186:+00075:+00114:+00041:001393.9941:01186
01187:+00014:-00236:+00081:001393.9941:01187
01188:-00181:+00129:+00152:001393.9941:01188
01189:-00183:+00018:+00063:001393.9941:01189
01190:+00045:+00097:+00049:001393.9941:01190
01191:+00176:+00330:+00034:001393.9941:01191
01192:-00068:+00044:+00193:001393.9941:01192
01193:-00156:+00106:+00127:001393.9941:01193
01194:-00005:-00068:-00112:001393.9941:01194
01195:-00022:+00287:-00145:001384.1943:01195
01196:-00116:-00291:-00051:001384.1943:01196
01197:-00219:-00052:-00253:001384.1943:01197
01198:-00036:-00058:-00240:001384.1943:01198
01199:+00180:+00153:+00191:001384.1943:01199
01200:+00066:-00234:-00048:001384.1943:01200
01201:+00128:+00257:-00473:001384.1943:01201
01202:-00039:+00159:+00275:001384.1943:01202
01203:-00049:+00064:+00161:001384.1943:01203
01204:+00013:+00141:-00141:001384.1943:01204
01205:-00073:+00126:+00076:001384.1943:01205
01206:-00199:+00063:+00071:001384.1943:01206
01207:+00071:-00036:-00143:001384.1943:01207
01208:+00243:+00090:-00170:001384.1943:01208
01209:+00108:+00016:+00052:001365.3917:01209
01210:-00101:-00013:-00207:001365.3917:01210
01211:-00050:+00076:-00299:001365.3917:01211
01212:-00003:+00009:-00148:001365.3917:01212
01213:-00175:-00115:-00018:001365.3917:01213
01214:-00125:-00014:-00221:001365.3917:01214
01215:-00070:+00059:+00127:001365.3917:01215
01216:+00101:+00063:+00057:001365.3917:01216
01217:+00216:+00066:-00048:001365.3917:01217
01218:+00143:+00037:+00061:001365.3917:01218
01219:-00091:-00033:-00052:001365.3917:01219
01220:-00042:+00079:+00055:001365.3917:01220
01221:+00025:+00011:+00113:001365.3917:01221
01222:-00096:+00007:+00063:001365.3917:01222
01223:-00081:+00041:-00001:001365.3917:01223
01224:+00031:+00103:+00031:001354.0817:01224
01225:+00090:+00083:+00134:001354.0817:01225
01226:+00102:+00047:-00003:001354.0817:01226
01227:+00048:+00111:-00007:001354.0817:01227
01228:-00146:-00007:+00070:001354.0817:01228
01229:-00075:+00065:-00010:001354.0817:01229
01230:-00022:+00093:-00093:001354.0817:01230
01231:-00081:-00132:+00129:001354.0817:01231
01232:-00113:+00110:+00047:001354.0817:01232
01233:+00052:+00007:+00096:001354.0817:01233
01234:+00127:+00155:+00066:001354.0817:01234
01235:+00101:-00008:+00003:001354.0817:01235
01236:+00078:+00078:-00116:001354.0817:01236
01237:-00151:+00008:+00194:001354.0817:01237
01238:-00065:+00076:+00134:001354.0817:01238
01239:+00004:+00153:+00049:001334.7272:01239
01240:+00040:+00141:+00079:001334.7272:01240
01241:-00005:+00072:-00009:001334.7272:01241
01242:+00022:+00055:-00197:001334.7272:01242
01243:+00050:+00084:-00071:001334.7272:01243
01244:+00058:-00014:-00147:001334.7272:01244
01245:+00050:+00083:+00040:001334.7272:01245
01246:-00106:+00056:-00064:001334.7272:01246
01247:-00100:+00010:-00059:001334.7272:01247
01248:+00052:+00144:-00004:001334.7272:01248
01249:+00033:+00057:+00071:001334.7272:01249
01250:-00132:+00099:-00277:001334.7272:01250
01251:-00011:-00050:-00094:001334.7272:01251
01252:+00068:+00119:-00167:001334.7272:01252
01253:+00066:+00078:-00016:001334.7272:01253
01254:-00064:+00154:-00039:001318.8193:01254
01255:-00161:+00092:-00079:001318.8193:01255
01256:-00022:-00065:+00250:001318.8193:01256
01257:+00010:+00102:-00017:001318.8193:01257
01258:-00037:-00109:+00128:001318.8193:01258
01259:-00174:+00125:-00138:001318.8193:01259
01260:-00054:-00047:+00129:001318.8193:01260
01261:+00084:+00128:+00123:001318.8193:01261
01262:+00140:+00079:-00208:001318.8193:01262
01263:+00092:+00121:-00042:001318.8193:01263
01264:-00180:+00126:+00071:001318.8193:01264
01265:-00075:+00034:+00309:001318.8193:01265
01266:+00031:+00149:+00104:001318.8193:01266
01267:-00005:-00006:+00071:001318.8193:01267
01268:-00075:+00028:+00018:001318.8193:01268
01269:+00004:+00127:-00126:001326.2832:01269
01270:+00080:+00098:+00057:001326.2832:01270
01271:+00022:-00040:-00055:001326.2832:01271
01272:+00035:+00109:+00202:001326.2832:01272
01273:-00156:+00058:+00092:001326.2832:01273
01274:-00178:-00010:+00175:001326.2832:01274
01275:+00063:+00232:-00051:001326.2832:01275
01276:+00038:-00019:+00173:001326.2832:01276
01277:-00053:+00154:-00180:001326.2832:01277
01278:-00116:+00092:-00103:001326.2832:01278
01279:+00081:+00122:+00025:001326.2832:01279
01280:+00061:+00083:-00090:001326.2832:01280
01281:+00060:+00116:-00056:001326.2832:01281
01282:-00112:-00029:-00020:001326.2832:01282
01283:-00118:-00006:-00076:001326.2832:01283
01284:+00032:+00142:-00060:001327.5364:01284
01285:-00063:-00109:+00075:001327.5364:01285
01286:-00017:+00207:-00256:001327.5364:01286
01287:+00028:+00016:+00068:001327.5364:01287
01288:+00006:+00174:-00024:001327.5364:01288
01289:+00145:-00054:-00096:001327.5364:01289
01290:+00111:+00274:-00235:001327.5364:01290
01291:-00083:-00007:-00034:001327.5364:01291
01292:-00016:+00002:+00016:001327.5364:01292
01293:+00057:+00221:-00142:001327.5364:01293
01294:-00020:-00179:+00131:001327.5364:01294
01295:-00167:+00054:-00105:001327.5364:01295
01296:-00078:-00002:+00099:001327.5364:01296
01297:+00153:+00137:+00000:001327.5364:01297
01298:+00226:-00110:+00049:001327.5364:01298
01299:+00066:+00053:+00120:001346.0440:01299
01300:-00128:+00052:-00057:001346.0440:01300
01301:-00062:+00069:+00126:001346.0440:01301
01302:+00018:+00180:-00048:001346.0440:01302
01303:+00014:-00054:+00169:001346.0440:01303
01304:-00092:+00171:-00131:001346.0440:01304
01305:-00056:-00015:+00056:001346.0440:01305
01306:+00148:+00229:+00110:001346.0440:01306
01307:+00168:+00042:-00040:001346.0440:01307
01308:+00040:+00173:-00077:001346.0440:01308
01309:-00126:+00016:+00068:001346.0440:01309
01310:-00098:+00149:+00078:001346.0440:01310
01311:-00020:-00096:+00022:001346.0440:01311
01312:+00068:-00025:-00028:001346.0440:01312
01313:-00036:+00083:-00021:001346.0440:01313
01314:-00026:+00092:+00041:001363.0631:01314
01315:+00064:+00171:+00074:001363.0631:01315
01316:+00142:-00038:+00141:001363.0631:01316
01317:+00088:+00117:-00120:001363.0631:01317
01318:-00156:-00063:-00046:001363.0631:01318
01319:-00023:+00210:+00051:001363.0631:01319
01320:+00018:-00103:+00031:001363.0631:01320
01321:+00134:+00128:+00158:001363.0631:01321
01322:-00117:-00027:-00011:001363.0631:01322
01323:-00066:-00070:+00097:001363.0631:01323
01324:+00133:+00134:-00022:001363.0631:01324
01325:+00115:-00016:+00025:001363.0631:01325
01326:+00009:+00187:+00054:001363.0631:01326
01327:-00191:-00038:-00031:001363.0631:01327
01328:-00083:+00133:-00056:001376.4622:01328
01329:+00070:-00018:-00094:001376.4622:01329
01330:+00018:+00063:+00058:001376.4622:01330
01331:-00044:+00076:+00013:001376.4622:01331
01332:+00068:-00031:-00009:001376.4622:01332
01333:+00114:+00059:-00095:001376.4622:01333
01334:+00026:-00097:-00025:001376.4622:01334
01335:-00125:+00133:-00205:001376.4622:01335
01336:-00138:+00025:+00002:001376.4622:01336
01337:+00007:+00099:+00004:001376.4622:01337
01338:+00092:-00001:-00003:001376.4622:01338
01339:+00058:+00091:-00040:001376.4622:01339
01340:-00070:-00034:-00053:001376.4622:01340
01341:+00081:+00117:+00018:001376.4622:01341
01342:+00111:-00010:-00007:001376.4622:01342
01343:-00075:+00044:-00199:001383.6844:01343
01344:-00131:-00059:-00048:001383.6844:01344
01345:+00012:+00023:-00156:001383.6844:01345
01346:+00023:-00104:-00245:001383.6844:01346
01347:+00017:+00068:-00265:001383.6844:01347
01348:-00059:-00040:-00271:001383.6844:01348
01349:+00044:+00001:-00209:001383.6844:01349
01350:+00121:+00140:-00159:001383.6844:01350
01351:+00062:-00098:-00110:001383.6844:01351
01352:-00184:-00066:-00304:001383.6844:01352
01353:-00156:-00098:-00137:001383.6844:01353
01354:+00031:+00092:-00235:001383.6844:01354
01355:+00034:-00010:-00172:001383.6844:01355
01356:-00047:+00103:-00234:001383.6844:01356
01357:-00062:-00127:-00084:001400.3160:01357
01358:+00051:+00050:-00084:001400.3160:01358
01359:+00161:+00034:+00038:001400.3160:01359
01360:-00133:+00030:-00089:001400.3160:01360
01361:-00254:-00064:+00047:001400.3160:01361
01362:-00143:+00170:-00138:001400.3160:01362
01363:+00013:+00005:+00141:001400.3160:01363
01364:-00042:+00109:-00028:001400.3160:01364
01365:-00197:+00155:+00085:001400.3160:01365
01366:-00220:+00105:+00164:001400.3160:01366
01367:-00008:+00174:-00010:001400.3160:01367
01368:+00093:+00113:+00111:001400.3160:01368
01369:-00039:+00155:+00004:001400.3160:01369
01370:-00157:+00072:+00143:001400.3160:01370
01371:-00026:+00048:+00101:001401.5220:01371
01372:+00060:+00000:+00172:001401.5220:01372
01373:-00087:+00114:+00086:001401.5220:01373
01374:-00192:-00070:+00062:001401.5220:01374
01375:-00043:+00098:+00213:001401.5220:01375
01376:+00240:-00005:+00162:001401.5220:01376
01377:+00278:+00095:+00054:001401.5220:01377
01378:+00002:+00084:+00106:001401.5220:01378
01379:-00187:+00187:+00100:001401.5220:01379
01380:-00141:+00068:-00083:001401.5220:01380
01381:+00004:+00025:-00109:001401.5220:01381
01382:-00055:+00052:-00032:001401.5220:01382
01383:-00116:-00145:+00102:001401.5220:01383
01384:+00121:-00047:-00264:001401.5220:01384
01385:+00172:+00040:-00022:001401.5220:01385
01386:-00195:+00005:+00001:001399.3619:01386
01387:-00304:-00102:-00056:001399.3619:01387
01388:-00129:+00135:-00187:001399.3619:01388
01389:+00214:+00095:-00100:001399.3619:01389
01390:-00126:+00145:+00014:001399.3619:01390
01391:-00169:+00100:+00005:001399.3619:01391
01392:+00184:+00219:-00038:001399.3619:01392
01393:+00305:+00042:+00078:001399.3619:01393
01394:+00162:+00165:+00001:001399.3619:01394
01395:-00083:+00020:-00075:001399.3619:01395
01396:+00033:-00034:-00063:001399.3619:01396
01397:+00173:-00017:-00219:001399.3619:01397
01398:+00137:+00078:+00057:001399.3619:01398
01399:-00068:+00217:-00069:001399.3619:01399
01400:+00066:-00036:-00019:001409.9459:01400
01401:+00179:-00019:+00036:001409.9459:01401
01402:+00220:+00017:-00028:001409.9459:01402
01403:-00107:+00066:+00004:001409.9459:01403
01404:-00148:+00078:-00032:001409.9459:01404
01405:-00085:+00189:-00111:001409.9459:01405
01406:+00112:-00079:+00139:001409.9459:01406
01407:+00098:+00100:-00103:001409.9459:01407
01408:-00006:-00032:+00009:001409.9459:01408
01409:-00030:+00112:-00062:001409.9459:01409
01410:+00104:+00046:-00101:001409.9459:01410
01411:+00217:+00057:+00096:001409.9459:01411
01412:-00028:-00072:+00025:001409.9459:01412
01413:-00143:+00096:+00168:001409.9459:01413
01414:+00098:-00069:+00123:001409.5509:01414
01415:+00240:-00011:+00034:001409.5509:01415
01416:-00008:+00039:+00151:001409.5509:01416
01417:-00064:+00024:+00158:001409.5509:01417
01418:-00012:+00221:+00037:001409.5509:01418
01419:+00211:+00036:+00124:001409.5509:01419
01420:+00085:+00137:+00072:001409.5509:01420
01421:-00170:+00019:+00142:001409.5509:01421
01422:+00003:+00151:+00012:001409.5509:01422
01423:+00113:+00105:+00113:001409.5509:01423
01424:-00125:+00122:+00086:001409.5509:01424
01425:-00184:+00097:+00025:001409.5509:01425
01426:-00011:+00096:+00079:001409.5509:01426
01427:+00193:+00068:+00022:001409.5509:01427
01428:-00072:+00104:-00147:001405.7216:01428
01429:-00163:+00048:-00069:001405.7216:01429
01430:-00010:+00165:-00085:001405.7216:01430
01431:+00069:-00040:-00033:001405.7216:01431
01432:+00096:+00105:-00147:001405.7216:01432
01433:-00098:-00015:-00072:001405.7216:01433
01434:+00008:-00007:+00035:001405.7216:01434
01435:+00235:+00040:-00149:001405.7216:01435
01436:+00149:+00039:-00219:001405.7216:01436
01437:-00035:-00001:-00261:001405.7216:01437
01438:-00104:+00023:-00147:001405.7216:01438
01439:-00053:+00026:-00164:001405.7216:01439
01440:+00074:-00005:-00185:001405.7216:01440
01441:-00046:+00123:-00028:001405.7216:01441
01442:-00135:-00020:-00078:001413.0971:01442
01443:-00060:+00138:-00100:001413.0971:01443
01444:-00001:+00023:+00099:001413.0971:01444
01445:+00071:+00131:-00063:001413.0971:01445
01446:-00092:-00135:+00136:001413.0971:01446
01447:-00092:+00149:-00020:001413.0971:01447
01448:+00002:-00035:+00034:001413.0971:01448
01449:+00019:+00158:-00119:001413.0971:01449
01450:-00104:-00028:+00071:001413.0971:01450
01451:-00066:+00055:+00233:001413.0971:01451
01452:+00067:+00002:+00078:001413.0971:01452
01453:+00187:+00104:+00040:001413.0971:01453
01454:-00102:+00084:+00094:001413.0971:01454
01455:-00240:+00134:+00047:001413.0971:01455
01456:-00141:+00217:+00238:001413.0971:01456
01457:+00006:+00098:+00029:001406.2285:01457
01458:-00053:+00123:+00055:001406.2285:01458
01459:-00205:+00029:+00134:001406.2285:01459
01460:-00021:-00069:+00099:001406.2285:01460
01461:+00123:+00067:-00109:001406.2285:01461
01462:-00035:+00146:+00032:001406.2285:01462
01463:-00183:-00072:+00119:001406.2285:01463
01464:-00073:+00242:-00070:001406.2285:01464
01465:+00118:-00055:+00053:001406.2285:01465
01466:-00046:+00122:-00039:001406.2285:01466
01467:-00059:+00008:+00033:001406.2285:01467
01468:-00066:+00266:-00013:001406.2285:01468
01469:+00040:+00184:+00028:001406.2285:01469
01470:+00165:+00076:-00195:001406.2285:01470
01471:-00024:-00058:-00103:001399.2818:01471
01472:-00147:+00124:-00110:001399.2818:01472
01473:-00049:-00206:+00007:001399.2818:01473
01474:+00046:+00163:-00227:001399.2818:01474
01475:+00033:-00032:-00102:001399.2818:01475
01476:-00151:+00136:-00074:001399.2818:01476
01477:-00173:-00273:-00024:001399.2818:01477
01478:+00038:+00192:-00037:001399.2818:01478
01479:+00155:+00053:-00056:001399.2818:01479
01480:+00055:-00184:-00016:001399.2818:01480
01481:-00070:+00105:-00257:001399.2818:01481
01482:+00013:+00166:-00104:001399.2818:01482
01483:-00054:+00199:-00164:001399.2818:01483
01484:-00056:-00183:+00111:001399.2818:01484
01485:-00139:+00145:-00221:001392.3063:01485
01486:+00044:-00343:+00356:001392.3063:01486
01487:+00159:+00146:+00009:001392.3063:01487
01488:+00311:-00174:+00172:001392.3063:01488
01489:+00007:+00304:+00003:001392.3063:01489
01490:+00028:-00144:+00261:001392.3063:01490
01491:+00095:+00216:+00112:001392.3063:01491
01492:+00067:-00009:-00032:001392.3063:01492
01493:-00169:+00248:+00097:001392.3063:01493
01494:-00167:+00012:-00157:001392.3063:01494
01495:+00112:+00371:-00125:001392.3063:01495
01496:+00031:+00067:+00307:001392.3063:01496
01497:+00101:-00044:+00030:001392.3063:01497
01498:-00028:+00015:-00239:001392.3063:01498
01499:-00076:-00164:-00024:001392.3063:01499
01500:-00098:-00042:-00196:001376.4013:01500
01501:+00049:+00089:+00021:001376.4013:01501
01502:-00113:+00184:+00160:001376.4013:01502
01503:-00165:-00181:+00059:001376.4013:01503
01504:+00078:+00134:-00210:001376.4013:01504
01505:+00132:+00010:+00175:001376.4013:01505
01506:+00043:+00083:+00151:001376.4013:01506
01507:+00061:-00150:-00237:001376.4013:01507
01508:+00025:+00200:+00327:001376.4013:01508
01509:-00038:-00117:+00115:001376.4013:01509
01510:+00140:+00138:-00126:001376.4013:01510
01511:-00111:+00118:+00079:001376.4013:01511
01512:-00069:+00023:+00261:001376.4013:01512
01513:+00063:+00296:-00136:001376.4013:01513
01514:+00247:+00077:-00014:001376.4013:01514
01515:+00070:+00063:-00005:001357.7934:01515
01516:-00034:-00026:-00190:001357.7934:01516
01517:+00106:+00125:-00100:001357.7934:01517
01518:+00033:-00059:-00122:001357.7934:01518
01519:-00139:+00071:-00189:001357.7934:01519
01520:-00047:+00006:-00121:001357.7934:01520
01521:+00013:-00036:+00055:001357.7934:01521
01522:+00125:-00015:-00104:001357.7934:01522
01523:+00129:+00053:-00101:001357.7934:01523
01524:-00098:+00052:-00127:001357.7934:01524
01525:-00080:-00005:+00060:001357.7934:01525
01526:-00022:+00052:-00235:001357.7934:01526
01527:-00070:-00006:+00002:001357.7934:01527
01528:-00075:-00023:+00158:001357.7934:01528
01529:-00027:+00095:-00039:001357.7934:01529
01530:+00110:+00174:+00097:001343.6297:01530
01531:-00035:+00100:+00102:001343.6297:01531
01532:+00008:+00126:-00047:001343.6297:01532
01533:-00048:+00068:+00088:001343.6297:01533
01534:-00155:+00024:+00156:001343.6297:01534
01535:-00034:+00042:-00006:001343.6297:01535
01536:+00039:+00086:+00054:001343.6297:01536
01537:-00052:+00035:+00092:001343.6297:01537
01538:-00173:+00069:-00056:001343.6297:01538
01539:+00029:+00154:-00049:001343.6297:01539
01540:+00023:+00075:+00016:001343.6297:01540
01541:+00126:+00069:+00050:001343.6297:01541
01542:+00022:+00042:-00015:001343.6297:01542
01543:-00136:-00005:+00067:001343.6297:01543
01544:-00144:+00037:+00080:001333.1923:01544
01545:-00054:+00049:-00025:001333.1923:01545
01546:-00009:+00097:+00002:001333.1923:01546
01547:-00079:-00111:+00030:001333.1923:01547
01548:-00004:+00162:-00050:001333.1923:01548
01549:+00034:+00073:-00026:001333.1923:01549
01550:-00067:+00091:-00060:001333.1923:01550
01551:-00081:+00143:+00043:001333.1923:01551
01552:-00020:+00148:+00069:001333.1923:01552
01553:+00005:+00062:+00064:001333.1923:01553
01554:-00007:-00023:-00104:001333.1923:01554
01555:-00076:+00127:+00021:001333.1923:01555
01556:-00046:+00031:+00202:001333.1923:01556
01557:+00028:+00105:-00193:001333.1923:01557
01558:+00059:+00018:-00173:001333.1923:01558
01559:+00080:-00023:+00105:001333.1923:01559
01560:-00070:+00028:-00127:001328.6630:01560
01561:-00186:+00174:-00187:001328.6630:01561
01562:+00080:+00149:+00091:001328.6630:01562
01563:+00133:+00066:+00105:001328.6630:01563
01564:+00030:+00111:+00062:001328.6630:01564
01565:-00176:-00224:-00053:001328.6630:01565
01566:-00025:+00063:-00375:001328.6630:01566
01567:+00195:+00154:+00233:001328.6630:01567
01568:+00073:+00060:+00070:001328.6630:01568
01569:-00177:-00141:-00202:001328.6630:01569
01570:-00090:-00027:+00353:001328.6630:01570
01571:+00007:+00018:+00087:001328.6630:01571
01572:+00113:+00027:+00127:001328.6630:01572
01573:-00050:+00178:-00009:001328.6630:01573
01574:-00122:-00233:+00124:001339.3377:01574
01575:+00075:+00277:-00240:001339.3377:01575
01576:+00185:-00013:+00173:001339.3377:01576
01577:+00034:+00083:+00014:001339.3377:01577
01578:-00018:+00180:-00021:001339.3377:01578
01579:-00130:+00015:+00242:001339.3377:01579
01580:-00057:+00041:-00034:001339.3377:01580
01581:+00090:-00070:+00145:001339.3377:01581
01582:-00040:+00246:+00005:001339.3377:01582
01583:-00149:-00065:+00247:001339.3377:01583
01584:+00104:+00253:-00128:001339.3377:01584
01585:+00174:-00026:+00139:001339.3377:01585
01586:+00142:-00023:+00081:001339.3377:01586
01587:-00070:+00042:-00178:001339.3377:01587
01588:-00095:+00161:+00045:001339.3377:01588
01589:-00066:+00180:-00183:001346.4306:01589
01590:+00136:-00015:+00146:001346.4306:01590
01591:+00037:+00168:-00111:001346.4306:01591
01592:-00111:-00139:-00060:001346.4306:01592
01593:+00095:+00127:-00064:001346.4306:01593
01594:+00158:+00072:-00037:001346.4306:01594
01595:+00074:+00022:+00026:001346.4306:01595
01596:-00123:+00018:-00180:001346.4306:01596
01597:-00046:+00013:+00060:001346.4306:01597
01598:+00002:+00061:-00082:001346.4306:01598
01599:-00020:+00072:-00005:001346.4306:01599
01600:-00116:+00100:-00030:001346.4306:01600
01601:-00012:-00028:+00064:001346.4306:01601
01602:+00131:+00135:-00034:001346.4306:01602
01603:+00175:-00012:-00028:001346.4306:01603
01604:-00130:+00131:-00016:001362.3913:01604
01605:-00183:+00003:-00082:001362.3913:01605
01606:+00035:+00157:+00110:001362.3913:01606
01607:+00098:-00088:-00027:001362.3913:01607
01608:+00004:+00022:+00031:001362.3913:01608
01609:-00160:+00038:+00062:001362.3913:01609
01610:-00038:+00088:+00001:001362.3913:01610
01611:+00201:+00121:+00066:001362.3913:01611
01612:+00077:-00016:+00007:001362.3913:01612
01613:-00068:+00055:+00059:001362.3913:01613
01614:-00089:+00029:+00032:001362.3913:01614
01615:+00017:+00086:+00005:001362.3913:01615
01616:+00018:+00043:+00037:001362.3913:01616
01617:-00078:+00040:+00029:001362.3913:01617
01618:-00084:+00068:+00015:001362.3913:01618
01619:+00049:+00032:+00139:001381.4667:01619
01620:+00127:+00123:+00015:001381.4667:01620
01621:+00073:+00068:+00099:001381.4667:01621
01622:-00127:+00136:-00062:001381.4667:01622
01623:-00090:+00082:+00082:001381.4667:01623
01624:-00004:+00118:+00056:001381.4667:01624
01625:+00029:-00105:+00049:001381.4667:01625
01626:+00010:+00194:-00256:001381.4667:01626
01627:-00060:+00000:+00041:001381.4667:01627
01628:+00057:-00035:+00085:001381.4667:01628
01629:+00107:-00071:-00257:001381.4667:01629
01630:+00032:-00006:+00008:001381.4667:01630
01631:-00200:-00172:-00184:001381.4667:01631
01632:-00109:-00003:-00363:001381.4667:01632
01633:+00037:-00074:-00062:001388.9020:01633
01634:-00023:+00046:-00276:001388.9020:01634
01635:-00083:+00021:-00262:001388.9020:01635
01636:+00033:+00076:-00344:001388.9020:01636
01637:+00081:-00131:-00221:001388.9020:01637
01638:+00055:-00218:+00030:001388.9020:01638
01639:-00162:+00032:-00378:001388.9020:01639
01640:-00153:-00128:-00143:001388.9020:01640
01641:-00011:+00109:-00298:001388.9020:01641
01642:-00004:-00176:-00122:001388.9020:01642
01643:-00174:+00086:-00291:001388.9020:01643
01644:-00251:-00202:-00131:001388.9020:01644
01645:-00002:+00028:-00157:001388.9020:01645
01646:+00241:-00109:-00126:001388.9020:01646
01647:-00154:+00008:-00204:001394.6567:01647
01648:-00331:-00091:+00020:001394.6567:01648
01649:-00100:+00096:-00130:001394.6567:01649
01650:+00059:-00024:-00026:001394.6567:01650
01651:-00069:-00090:+00069:001394.6567:01651
01652:-00343:+00111:-00182:001394.6567:01652
01653:-00098:+00189:+00103:001394.6567:01653
01654:+00111:+00117:-00024:001394.6567:01654
01655:+00334:+00184:+00007:001394.6567:01655
01656:+00082:+00082:+00038:001394.6567:01656
01657:-00212:+00035:+00198:001394.6567:01657
01658:-00063:+00102:+00114:001394.6567:01658
01659:+00038:+00049:+00230:001394.6567:01659
01660:-00135:+00131:+00177:001394.6567:01660
01661:-00173:+00040:+00199:001406.7650:01661
01662:+00070:+00139:+00255:001406.7650:01662
01663:+00263:+00094:+00175:001406.7650:01663
01664:+00175:+00039:+00156:001406.7650:01664
01665:-00258:+00106:+00194:001406.7650:01665
01666:-00088:+00195:+00254:001406.7650:01666
01667:+00037:+00172:+00043:001406.7650:01667
01668:+00119:-00005:+00144:001406.7650:01668
01669:-00258:+00020:+00060:001406.7650:01669
01670:-00117:+00031:+00114:001406.7650:01670
01671:+00125:+00021:+00121:001406.7650:01671
01672:+00210:+00026:+00023:001406.7650:01672
01673:+00007:+00029:-00036:001406.7650:01673
01674:-00088:+00021:-00063:001406.7650:01674
01675:-00099:+00083:-00140:001406.7650:01675
01676:+00141:+00013:-00060:001406.3791:01676
01677:+00135:+00155:-00092:001406.3791:01677
01678:+00070:-00022:+00081:001406.3791:01678
01679:+00158:+00153:-00223:001406.3791:01679
01680:+00241:+00073:-00004:001406.3791:01680
01681:+00245:+00016:-00068:001406.3791:01681
01682:-00071:-00093:-00286:001406.3791:01682
01683:+00012:+00054:-00132:001406.3791:01683
01684:+00037:+00037:-00138:001406.3791:01684
01685:+00079:+00018:-00144:001406.3791:01685
01686:-00034:+00109:-00150:001406.3791:01686
01687:+00024:+00020:+00019:001406.3791:01687
01688:+00187:+00025:-00045:001406.3791:01688
01689:+00206:+00032:+00076:001406.3791:01689
01690:-00059:+00077:-00125:001405.7674:01690
01691:-00143:+00026:-00048:001405.7674:01691
01692:+00011:+00154:-00022:001405.7674:01692
01693:+00164:-00055:+00025:001405.7674:01693
01694:+00125:+00009:-00131:001405.7674:01694
01695:-00059:+00004:+00093:001405.7674:01695
01696:+00109:+00027:+00075:001405.7674:01696
01697:+00215:+00139:+00031:001405.7674:01697
01698:+00158:+00142:+00285:001405.7674:01698
01699:-00022:-00052:+00124:001405.7674:01699
01700:-00097:+00125:+00066:001405.7674:01700
01701:+00104:+00133:+00099:001405.7674:01701
01702:+00066:+00155:+00193:001405.7674:01702
01703:-00144:+00079:+00044:001405.7674:01703
01704:-00013:+00045:+00065:001414.8668:01704
01705:+00124:+00066:+00273:001414.8668:01705
01706:+00174:+00014:+00147:001414.8668:01706
01707:-00182:+00020:-00020:001414.8668:01707
01708:-00227:+00031:+00202:001414.8668:01708
01709:+00013:+00152:+00135:001414.8668:01709
01710:+00138:+00025:+00098:001414.8668:01710
01711:+00011:+00133:+00193:001414.8668:01711
01712:-00098:+00123:-00005:001414.8668:01712
01713:-00005:+00071:+00165:001414.8668:01713
01714:+00102:+00031:+00161:001414.8668:01714
01715:+00022:+00103:-00055:001414.8668:01715
01716:-00103:+00215:-00006:001414.8668:01716
01717:-00077:+00056:+00033:001414.8668:01717
01718:+00018:+00137:-00127:001407.9833:01718
01719:+00059:-00031:+00038:001407.9833:01719
01720:-00192:+00012:-00121:001407.9833:01720
01721:-00121:+00144:-00030:001407.9833:01721
01722:+00085:-00078:-00069:001407.9833:01722
01723:+00129:+00120:-00232:001407.9833:01723
01724:-00007:-00010:-00079:001407.9833:01724
01725:-00110:+00076:-00221:001407.9833:01725
01726:-00028:-00155:-00132:001407.9833:01726
01727:+00048:-00080:+00055:001407.9833:01727
01728:-00085:-00039:-00208:001407.9833:01728
01729:-00066:+00154:-00106:001407.9833:01729
01730:+00001:-00004:-00301:001407.9833:01730
01731:+00158:+00110:-00095:001407.9833:01731
01732:+00010:+00054:-00051:001407.3599:01732
01733:-00046:-00176:-00090:001407.3599:01733
01734:-00178:+00184:-00149:001407.3599:01734
01735:-00094:-00109:-00006:001407.3599:01735
01736:-00048:+00214:-00245:001407.3599:01736
01737:-00041:+00042:+00182:001407.3599:01737
01738:-00191:+00054:-00098:001407.3599:01738
01739:+00097:+00157:+00002:001407.3599:01739
01740:+00129:+00085:+00184:001407.3599:01740
01741:+00018:-00045:+00050:001407.3599:01741
01742:-00221:-00015:+00162:001407.3599:01742
01743:-00083:-00014:+00106:001407.3599:01743
01744:-00007:+00206:+00007:001407.3599:01744
01745:-00144:+00004:+00285:001407.3599:01745
01746:-00133:+00307:+00017:001407.3599:01746
01747:+00043:+00085:+00229:001403.5736:01747
01748:+00072:+00174:+00294:001403.5736:01748
01749:-00020:+00156:-00031:001403.5736:01749
01750:-00164:+00218:+00067:001403.5736:01750
01751:-00196:+00063:+00085:001403.5736:01751
01752:+00003:+00152:+00055:001403.5736:01752
01753:+00018:-00068:-00010:001403.5736:01753
01754:-00130:+00147:+00201:001403.5736:01754
01755:-00193:-00151:+00174:001403.5736:01755
01756:-00052:+00184:-00178:001403.5736:01756
01757:+00134:+00144:+00123:001403.5736:01757
01758:+00031:+00140:+00097:001403.5736:01758
01759:-00102:+00064:+00096:001403.5736:01759
01760:+00029:+00169:-00101:001403.5736:01760
01761:+00092:+00086:-00028:001393.6478:01761
01762:-00006:-00068:-00177:001393.6478:01762
01763:-00033:+00058:-00150:001393.6478:01763
01764:-00094:+00086:-00177:001393.6478:01764
01765:+00118:+00010:-00081:001393.6478:01765
01766:+00082:-00044:-00121:001393.6478:01766
01767:+00119:+00033:-00218:001393.6478:01767
01768:-00062:-00043:-00122:001393.6478:01768
01769:-00106:+00036:-00130:001393.6478:01769
01770:-00044:+00019:-00179:001393.6478:01770
01771:-00011:-00019:-00084:001393.6478:01771
01772:-00058:-00010:-00107:001393.6478:01772
01773:-00026:-00024:-00039:001393.6478:01773
01774:+00144:+00128:-00031:001393.6478:01774
01775:+00094:+00007:+00058:001393.6478:01775
01776:+00097:+00138:-00039:001377.5559:01776
01777:+00023:-00014:-00028:001377.5559:01777
01778:-00011:+00038:+00055:001377.5559:01778
01779:-00057:+00065:-00108:001377.5559:01779
01780:-00008:+00162:-00053:001377.5559:01780
01781:-00112:-00004:-00052:001377.5559:01781
01782:+00052:+00053:-00037:001377.5559:01782
01783:+00126:+00040:-00066:001377.5559:01783
01784:+00150:-00037:+00121:001377.5559:01784
01785:-00097:-00036:-00001:001377.5559:01785
01786:-00094:+00035:+00006:001377.5559:01786
01787:-00040:+00108:+00146:001377.5559:01787
01788:-00048:+00025:+00120:001377.5559:01788
01789:-00037:+00120:+00045:001377.5559:01789
01790:-00053:+00087:+00115:001366.1229:01790
01791:+00105:+00110:+00226:001366.1229:01791
01792:+00135:+00127:-00035:001366.1229:01792
01793:+00057:+00117:+00038:001366.1229:01793
01794:-00056:+00027:+00072:001366.1229:01794
01795:-00088:+00091:-00035:001366.1229:01795
01796:+00064:+00035:+00028:001366.1229:01796
01797:-00020:-00047:+00001:001366.1229:01797
01798:-00133:+00058:+00030:001366.1229:01798
01799:-00059:+00063:+00050:001366.1229:01799
01800:+00031:+00065:+00079:001366.1229:01800
01801:+00152:+00025:-00067:001366.1229:01801
01802:+00145:+00130:-00085:001366.1229:01802
01803:-00163:+00023:+00075:001366.1229:01803
01804:-00072:+00076:+00049:001366.1229:01804
01805:+00072:+00158:-00032:001350.8520:01805
01806:-00064:+00011:+00117:001350.8520:01806
01807:-00162:+00029:-00085:001350.8520:01807
01808:+00069:+00125:-00103:001350.8520:01808
01809:+00113:+00101:+00091:001350.8520:01809
01810:+00068:-00046:-00017:001350.8520:01810
01811:+00074:+00141:-00050:001350.8520:01811
01812:-00095:+00096:-00115:001350.8520:01812
01813:-00056:+00017:+00056:001350.8520:01813
01814:+00013:+00135:-00055:001350.8520:01814
01815:+00023:+00032:+00106:001350.8520:01815
01816:-00085:+00063:-00026:001350.8520:01816
01817:-00024:-00028:-00166:001350.8520:01817
01818:+00149:+00182:-00123:001350.8520:01818
01819:+00053:-00142:-00091:001350.8520:01819
01820:-00099:-00005:-00220:001344.6364:01820
01821:-00213:+00046:-00105:001344.6364:01821
01822:-00093:+00012:-00009:001344.6364:01822
01823:+00032:+00051:-00163:001344.6364:01823
01824:+00037:-00161:-00082:001344.6364:01824
01825:-00125:+00042:-00099:001344.6364:01825
01826:-00103:-00058:+00155:001344.6364:01826
01827:+00076:+00245:-00005:001344.6364:01827
01828:+00060:-00096:+00213:001344.6364:01828
01829:+00005:-00067:+00028:001344.6364:01829
01830:-00145:-00036:-00007:001344.6364:01830
01831:-00057:+00199:+00054:001344.6364:01831
01832:-00015:-00198:+00106:001344.6364:01832
01833:-00018:+00267:+00020:001344.6364:01833
01834:-00068:-00089:+00202:001344.6364:01834
01835:-00032:+00091:+00071:001351.0625:01835
01836:+00111:+00083:+00063:001351.0625:01836
01837:-00013:+00127:+00087:001351.0625:01837
01838:-00176:+00109:-00174:001351.0625:01838
01839:-00134:+00062:+00108:001351.0625:01839
01840:-00025:+00207:+00089:001351.0625:01840
01841:+00019:-00124:-00070:001351.0625:01841
01842:-00102:+00367:-00157:001351.0625:01842
01843:-00227:+00081:+00201:001351.0625:01843
01844:+00022:+00064:+00122:001351.0625:01844
01845:+00172:-00008:-00099:001351.0625:01845
01846:+00143:-00065:+00210:001351.0625:01846
01847:-00135:+00078:-00132:001351.0625:01847
01848:-00176:+00047:+00138:001351.0625:01848
01849:-00022:+00159:+00119:001359.7241:01849
01850:+00032:-00141:-00020:001359.7241:01850
01851:+00048:+00170:-00219:001359.7241:01851
01852:-00114:-00076:-00046:001359.7241:01852
01853:+00083:+00124:+00029:001359.7241:01853
01854:+00100:+00144:-00067:001359.7241:01854
01855:+00024:+00082:+00030:001359.7241:01855
01856:-00143:-00055:-00133:001359.7241:01856
01857:-00028:-00048:+00080:001359.7241:01857
01858:+00019:+00059:-00043:001359.7241:01858
01859:+00089:+00147:+00018:001359.7241:01859
01860:-00102:+00158:-00108:001359.7241:01860
01861:-00038:+00033:+00062:001359.7241:01861
01862:+00020:+00127:-00006:001359.7241:01862
01863:+00177:-00012:-00080:001359.7241:01863
01864:+00027:+00151:-00040:001363.8916:01864
01865:-00105:-00039:-00107:001363.8916:01865
01866:-00072:+00087:-00012:001363.8916:01866
01867:-00037:-00005:-00023:001363.8916:01867
01868:+00053:+00008:+00095:001363.8916:01868
01869:-00093:+00078:-00089:001363.8916:01869
01870:-00050:+00018:+00051:001363.8916:01870
01871:+00151:+00142:+00112:001363.8916:01871
01872:+00229:+00035:+00099:001363.8916:01872
01873:+00105:+00102:+00016:001363.8916:01873
01874:-00197:+00071:-00013:001363.8916:01874
01875:+00032:+00060:+00068:001363.8916:01875
01876:+00066:+00103:-00099:001363.8916:01876
01877:+00030:+00043:+00161:001363.8916:01877
01878:-00060:-00002:-00029:001363.8916:01878
01879:+00089:+00035:+00139:001383.0108:01879
01880:+00143:+00050:+00099:001383.0108:01880
01881:+00104:-00021:+00025:001383.0108:01881
01882:-00109:+00097:+00034:001383.0108:01882
01883:-00053:+00110:-00046:001383.0108:01883
01884:-00053:+00137:+00032:001383.0108:01884
01885:+00088:-00028:+00057:001383.0108:01885
01886:+00054:+00148:-00062:001383.0108:01886
01887:-00053:-00033:+00054:001383.0108:01887
01888:+00051:+00123:+00064:001383.0108:01888
01889:+00154:+00120:+00018:001383.0108:01889
01890:+00079:+00053:+00024:001383.0108:01890
01891:-00150:+00080:-00052:001383.0108:01891
01892:-00105:+00061:+00003:001383.0108:01892
01893:+00032:+00093:+00001:001390.5080:01893
01894:+00036:+00028:-00006:001390.5080:01894
01895:+00030:+00095:-00016:001390.5080:01895
01896:+00016:+00019:+00090:001390.5080:01896
01897:+00067:-00016:+00034:001390.5080:01897
01898:+00108:+00092:-00105:001390.5080:01898
01899:-00071:+00072:+00026:001390.5080:01899
01900:-00153:+00023:+00044:001390.5080:01900
01901:+00040:+00092:-00062:001390.5080:01901
01902:+00062:+00033:-00184:001390.5080:01902
01903:+00014:+00004:-00251:001390.5080:01903
01904:-00057:-00093:-00113:001390.5080:01904
01905:-00003:-00042:-00170:001390.5080:01905
01906:+00128:-00008:-00046:001390.5080:01906
01907:-00013:-00102:-00304:001394.6499:01907
01908:-00142:-00027:-00126:001394.6499:01908
01909:-00169:+00036:-00139:001394.6499:01909
01910:+00076:+00023:-00188:001394.6499:01910
01911:+00052:-00083:+00115:001394.6499:01911
01912:-00093:+00014:-00253:001394.6499:01912
01913:+00040:-00210:-00092:001394.6499:01913
01914:+00092:+00114:-00238:001394.6499:01914
01915:+00017:-00185:-00065:001394.6499:01915
01916:+00013:-00069:-00325:001394.6499:01916
01917:-00104:-00133:-00177:001394.6499:01917
01918:-00035:+00136:-00183:001394.6499:01918
01919:-00031:-00177:-00104:001394.6499:01919
01920:-00128:+00101:-00229:001394.6499:01920
01921:-00222:-00017:-00017:001405.1462:01921
01922:-00170:+00085:-00081:001405.1462:01922
01923:-00010:+00047:-00088:001405.1462:01923
01924:-00001:+00226:-00121:001405.1462:01924
01925:-00163:+00085:-00126:001405.1462:01925
01926:-00134:+00116:+00125:001405.1462:01926
01927:-00102:+00106:+00104:001405.1462:01927
01928:+00017:+00076:+00109:001405.1462:01928
01929:-00204:+00030:+00131:001405.1462:01929
01930:-00139:-00107:-00164:001405.1462:01930
01931:+00083:+00117:-00082:001405.1462:01931
01932:+00118:+00087:-00092:001405.1462:01932
01933:+00083:+00111:+00123:001405.1462:01933
01934:+00029:+00068:+00040:001405.1462:01934
01935:-00053:+00111:-00018:001405.1462:01935
01936:-00091:+00116:+00115:001407.9150:01936
01937:-00096:+00093:+00012:001407.9150:01937
01938:-00149:+00087:+00153:001407.9150:01938
01939:-00044:+00048:+00053:001407.9150:01939
01940:+00165:+00048:+00146:001407.9150:01940
01941:+00163:-00068:+00099:001407.9150:01941
01942:-00048:-00023:-00042:001407.9150:01942
01943:-00081:+00107:+00086:001407.9150:01943
01944:-00049:+00027:-00002:001407.9150:01944
01945:-00071:+00113:-00043:001407.9150:01945
01946:-00094:+00200:-00003:001407.9150:01946
01947:-00027:-00016:+00008:001407.9150:01947
01948:+00082:+00060:-00109:001407.9150:01948
01949:+00194:+00051:+00156:001407.9150:01949
01950:+00163:+00183:-00025:001408.8807:01950
01951:+00097:-00092:+00107:001408.8807:01951
01952:-00067:+00195:-00117:001408.8807:01952
01953:+00035:-00010:+00010:001408.8807:01953
01954:+00036:+00177:-00161:001408.8807:01954
01955:-00012:-00016:-00166:001408.8807:01955
01956:+00172:+00118:+00090:001408.8807:01956
01957:+00188:+00047:+00068:001408.8807:01957
01958:+00267:+00074:-00027:001408.8807:01958
01959:-00077:+00127:-00098:001408.8807:01959
01960:-00198:-00017:+00014:001408.8807:01960
01961:-00070:+00015:-00125:001408.8807:01961
01962:+00106:+00162:-00118:001408.8807:01962
01963:+00010:+00102:-00130:001408.8807:01963
01964:+00106:-00004:+00099:001416.4818:01964
01965:+00149:+00178:-00118:001416.4818:01965
01966:+00249:-00042:+00196:001416.4818:01966
01967:-00167:+00002:-00208:001416.4818:01967
01968:-00200:-00007:+00065:001416.4818:01968
01969:-00010:+00083:+00219:001416.4818:01969
01970:+00184:-00043:-00066:001416.4818:01970
01971:+00153:+00100:+00022:001416.4818:01971
01972:-00072:+00007:+00040:001416.4818:01972
01973:-00013:-00003:+00130:001416.4818:01973
01974:+00167:+00083:+00257:001416.4818:01974
01975:+00030:-00048:+00009:001416.4818:01975
01976:-00007:-00042:+00016:001416.4818:01976
01977:-00097:+00110:+00082:001416.4818:01977
01978:+00041:-00009:+00103:001416.0567:01978
01979:+00046:+00133:+00012:001416.0567:01979
01980:-00146:+00033:-00007:001416.0567:01980
01981:-00134:+00121:+00218:001416.0567:01981
01982:+00176:-00018:+00067:001416.0567:01982
01983:+00242:+00110:-00091:001416.0567:01983
01984:+00000:+00082:+00061:001416.0567:01984
01985:-00328:-00064:+00097:001416.0567:01985
01986:+00082:+00001:-00036:001416.0567:01986
01987:+00295:+00037:+00074:001416.0567:01987
01988:-00045:+00068:-00158:001416.0567:01988
01989:-00298:+00173:+00121:001416.0567:01989
01990:-00065:+00110:+00039:001416.0567:01990
01991:+00463:-00027:+00036:001416.0567:01991
01992:+00310:+00192:-00250:001410.5122:01992
01993:-00356:+00020:-00125:001410.5122:01993
01994:-00268:+00046:+00014:001410.5122:01994
01995:+00172:+00042:+00027:001410.5122:01995
01996:+00292:+00019:-00083:001410.5122:01996
01997:-00264:-00038:-00041:001410.5122:01997
01998:-00322:+00138:+00000:001410.5122:01998
01999:+00109:-00058:+00034:001410.5122:01999
02000:+00173:+00100:-00126:001410.5122:02000
02001:-00116:-00074:-00096:001410.5122:02001
02002:-00063:+00138:-00141:001410.5122:02002
02003:+00015:+00073:-00017:001410.5122:02003
02004:-00014:+00108:-00036:001410.5122:02004
02005:-00075:-00020:-00066:001410.5122:02005
02006:-00083:+00051:-00028:001414.8288:02006
02007:+00033:+00000:+00080:001414.8288:02007
02008:+00088:+00012:-00086:001414.8288:02008
02009:+00061:+00041:+00093:001414.8288:02009
02010:-00127:+00094:-00053:001414.8288:02010
02011:-00212:+00086:+00038:001414.8288:02011
02012:-00018:+00083:+00019:001414.8288:02012
02013:+00047:+00090:-00068:001414.8288:02013
02014:-00031:-00002:-00030:001414.8288:02014
02015:-00140:+00021:+00020:001414.8288:02015
02016:+00056:+00107:-00034:001414.8288:02016
02017:+00113:+00067:+00136:001414.8288:02017
02018:-00095:+00030:-00006:001414.8288:02018
02019:-00189:-00021:+00031:001414.8288:02019
02020:-00094:+00091:+00158:001414.8288:02020
02021:+00065:+00032:+00111:001403.1409:02021
02022:+00014:+00045:+00005:001403.1409:02022
02023:-00194:+00157:-00084:001403.1409:02023
02024:+00046:+00123:+00145:001403.1409:02024
02025:+00141:+00076:-00107:001403.1409:02025
02026:+00116:+00048:-00202:001403.1409:02026
02027:-00008:+00159:-00126:001403.1409:02027
02028:-00160:-00064:-00045:001403.1409:02028
02029:+00018:-00028:-00163:001403.1409:02029
02030:+00033:+00062:-00280:001403.1409:02030
02031:-00131:-00065:+00116:001403.1409:02031
02032:-00222:-00053:-00077:001403.1409:02032
02033:+00073:-00002:+00069:001403.1409:02033
02034:+00246:+00046:+00106:001403.1409:02034
02035:+00037:-00009:+00026:001386.8101:02035
02036:-00006:+00127:-00107:001386.8101:02036
02037:+00002:-00040:+00016:001386.8101:02037
02038:+00035:-00035:+00027:001386.8101:02038
02039:-00027:+00064:-00113:001386.8101:02039
02040:-00160:+00163:-00041:001386.8101:02040
02041:-00192:-00089:+00131:001386.8101:02041
02042:+00228:+00124:-00063:001386.8101:02042
02043:+00303:+00118:-00075:001386.8101:02043
02044:+00144:+00000:+00039:001386.8101:02044
02045:-00164:+00002:-00170:001386.8101:02045
02046:-00141:+00143:-00040:001386.8101:02046
02047:-00036:-00042:+00002:001386.8101:02047
02048:-00097:+00000:-00043:001386.8101:02048
02049:-00140:+00042:-00131:001386.8101:02049
02050:-00069:-00005:+00103:001375.2731:02050
02051:+00213:+00004:+00107:001375.2731:02051
02052:+00208:+00125:-00083:001375.2731:02052
02053:-00018:+00072:+00078:001375.2731:02053
02054:-00112:-00033:-00038:001375.2731:02054
02055:+00080:+00173:+00050:001375.2731:02055
02056:-00001:+00052:+00144:001375.2731:02056
02057:-00013:+00034:+00135:001375.2731:02057
02058:-00089:+00072:-00021:001375.2731:02058
02059:+00063:+00146:+00141:001375.2731:02059
02060:+00075:+00023:+00148:001375.2731:02060
02061:+00133:+00189:-00151:001375.2731:02061
02062:+00083:+00075:+00012:001375.2731:02062
02063:-00077:-00021:-00027:001375.2731:02063
02064:-00055:+00096:-00008:001352.3415:02064
02065:-00064:+00039:+00056:001352.3415:02065
02066:-00009:+00055:-00102:001352.3415:02066
02067:-00143:+00116:-00037:001352.3415:02067
02068:-00072:+00015:+00114:001352.3415:02068
02069:+00128:+00052:-00174:001352.3415:02069
02070:+00095:+00086:-00177:001352.3415:02070
02071:+00024:+00027:-00122:001352.3415:02071
02072:-00077:+00143:-00100:001352.3415:02072
02073:-00056:+00048:+00052:001352.3415:02073
02074:-00075:+00036:+00064:001352.3415:02074
02075:-00046:+00022:+00107:001352.3415:02075
02076:-00076:+00107:+00027:001352.3415:02076
02077:+00070:+00073:-00083:001352.3415:02077
02078:+00142:+00013:-00015:001352.3415:02078
02079:+00150:+00170:+00020:001352.3415:02079
02080:-00074:+00004:-00093:001331.5881:02080
02081:-00118:+00099:-00112:001331.5881:02081
02082:-00073:+00006:+00092:001331.5881:02082
02083:-00009:+00024:+00007:001331.5881:02083
02084:-00066:+00009:-00018:001331.5881:02084
02085:-00148:+00047:-00022:001331.5881:02085
02086:+00024:+00077:+00019:001331.5881:02086
02087:+00080:-00035:-00121:001331.5881:02087
02088:+00049:+00124:-00018:001331.5881:02088
02089:-00151:+00055:+00137:001331.5881:02089
02090:-00104:-00028:-00089:001331.5881:02090
02091:+00002:+00076:+00104:001331.5881:02091
02092:-00063:-00038:+00147:001331.5881:02092
02093:-00070:+00097:-00135:001331.5881:02093
02094:-00062:-00063:+00138:001331.5881:02094
02095:-00036:+00060:+00075:001329.1778:02095
02096:+00071:+00071:-00091:001329.1778:02096
02097:+00072:+00060:-00009:001329.1778:02097
02098:+00002:+00128:-00122:001329.1778:02098
02099:-00155:+00029:+00052:001329.1778:02099
02100:-00004:+00140:+00111:001329.1778:02100
02101:+00007:+00050:-00041:001329.1778:02101
02102:-00027:+00100:+00039:001329.1778:02102
02103:-00105:-00050:+00092:001329.1778:02103
02104:-00003:+00089:-00120:001329.1778:02104
02105:+00115:+00040:-00136:001329.1778:02105
02106:+00097:+00006:-00116:001329.1778:02106
02107:-00101:+00102:+00061:001329.1778:02107
02108:-00109:+00139:+00067:001329.1778:02108
02109:-00074:+00128:+00047:001329.1778:02109
02110:+00053:-00039:+00079:001323.2941:02110
02111:-00058:+00144:+00028:001323.2941:02111
02112:-00163:-00017:-00125:001323.2941:02112
02113:-00029:+00108:-00208:001323.2941:02113
02114:+00121:+00013:-00146:001323.2941:02114
02115:+00052:+00017:+00176:001323.2941:02115
02116:-00160:+00048:-00013:001323.2941:02116
02117:-00149:-00052:+00038:001323.2941:02117
02118:+00018:+00040:+00049:001323.2941:02118
02119:+00001:+00001:+00108:001323.2941:02119
02120:-00025:+00149:-00114:001323.2941:02120
02121:-00061:-00074:-00035:001323.2941:02121
02122:+00067:+00105:-00098:001323.2941:02122
02123:+00130:+00125:+00012:001323.2941:02123
02124:+00044:+00109:+00038:001323.2941:02124
02125:-00013:-00037:-00065:001327.3323:02125
02126:-00075:-00062:+00096:001327.3323:02126
02127:-00014:-00023:+00046:001327.3323:02127
02128:+00105:+00052:+00014:001327.3323:02128
02129:-00009:+00115:+00001:001327.3323:02129
02130:-00145:-00112:+00037:001327.3323:02130
02131:-00018:+00085:+00106:001327.3323:02131
02132:+00110:+00109:+00035:001327.3323:02132
02133:+00163:+00026:+00121:001327.3323:02133
02134:+00054:+00183:-00102:001327.3323:02134
02135:-00130:-00067:+00230:001327.3323:02135
02136:-00059:+00296:+00000:001327.3323:02136
02137:+00137:-00039:+00173:001327.3323:02137
02138:-00050:+00145:-00001:001327.3323:02138
02139:-00096:-00049:-00050:001327.3323:02139
02140:+00043:+00142:+00063:001349.6346:02140
02141:+00156:+00022:-00021:001349.6346:02141
02142:+00146:+00014:+00050:001349.6346:02142
02143:-00109:+00055:-00142:001349.6346:02143
02144:-00211:+00052:+00086:001349.6346:02144
02145:+00022:+00167:-00014:001349.6346:02145
02146:+00020:-00098:+00053:001349.6346:02146
02147:+00053:+00120:-00098:001349.6346:02147
02148:-00075:-00083:-00125:001349.6346:02148
02149:+00119:+00201:-00004:001349.6346:02149
02150:+00123:+00069:-00011:001349.6346:02150
02151:+00088:+00096:+00016:001349.6346:02151
02152:-00011:-00094:-00049:001349.6346:02152
02153:-00032:+00051:-00002:001349.6346:02153
02154:-00005:+00027:+00047:001361.2854:02154
02155:+00009:-00016:-00006:001361.2854:02155
02156:-00067:+00127:-00022:001361.2854:02156
02157:+00032:+00044:+00109:001361.2854:02157
02158:+00092:+00131:-00077:001361.2854:02158
02159:+00176:+00021:+00078:001361.2854:02159
02160:+00068:+00059:-00013:001361.2854:02160
02161:-00116:+00083:-00026:001361.2854:02161
02162:-00033:+00043:+00089:001361.2854:02162
02163:+00059:+00013:-00027:001361.2854:02163
02164:+00033:+00024:+00087:001361.2854:02164
02165:-00113:+00051:-00015:001361.2854:02165
02166:-00018:-00044:+00038:001361.2854:02166
02167:+00116:+00079:-00052:001361.2854:02167
02168:+00123:-00005:+00059:001361.2854:02168
02169:-00008:+00156:-00048:001369.9544:02169
02170:-00133:-00094:+00029:001369.9544:02170
02171:-00115:+00170:-00052:001369.9544:02171
02172:+00057:+00010:+00077:001369.9544:02172
02173:+00032:+00182:+00020:001369.9544:02173
02174:-00101:+00028:+00069:001369.9544:02174
02175:-00067:+00144:-00042:001369.9544:02175
02176:+00134:-00004:+00078:001369.9544:02176
02177:+00144:-00056:+00084:001369.9544:02177
02178:-00114:+00080:-00094:001369.9544:02178
02179:-00201:+00068:+00128:001369.9544:02179
02180:-00045:+00170:-00169:001369.9544:02180
02181:+00110:-00047:+00037:001369.9544:02181
02182:+00018:+00085:-00029:001369.9544:02182
02183:-00110:-00038:+00049:001390.8569:02183
02184:+00152:+00010:+00014:001390.8569:02184
02185:+00212:+00045:-00188:001390.8569:02185
02186:-00072:+00025:-00179:001390.8569:02186
02187:-00228:-00110:-00240:001390.8569:02187
02188:-00025:-00112:+00000:001390.8569:02188
02189:+00121:-00011:-00334:001390.8569:02189
02190:+00002:+00057:-00110:001390.8569:02190
02191:-00291:-00011:-00231:001390.8569:02191
02192:+00110:-00088:-00087:001390.8569:02192
02193:+00069:+00068:-00306:001390.8569:02193
02194:+00035:+00091:-00262:001390.8569:02194
02195:-00145:-00157:-00201:001390.8569:02195
02196:-00003:-00064:-00365:001390.8569:02196
02197:+00008:-00027:+00018:001390.8569:02197
02198:-00040:-00025:-00096:001396.8155:02198
02199:-00019:-00028:-00207:001396.8155:02199
02200:-00028:-00092:-00224:001396.8155:02200
02201:-00125:+00066:-00453:001396.8155:02201
02202:-00105:-00016:-00195:001396.8155:02202
02203:+00167:+00160:-00093:001396.8155:02203
02204:+00106:-00037:+00108:001396.8155:02204
02205:+00049:+00199:-00204:001396.8155:02205
02206:-00233:+00020:-00027:001396.8155:02206
02207:-00221:+00043:-00073:001396.8155:02207
02208:-00238:-00029:-00037:001396.8155:02208
02209:-00207:-00026:+00046:001396.8155:02209
02210:-00018:+00028:+00088:001396.8155:02210
02211:+00221:-00072:-00009:001396.8155:02211
02212:+00130:+00017:+00009:001400.9958:02212
02213:-00245:+00048:+00056:001400.9958:02213
02214:-00110:+00030:+00073:001400.9958:02214
02215:+00000:+00067:+00042:001400.9958:02215
02216:-00031:+00160:+00051:001400.9958:02216
02217:-00088:+00162:+00064:001400.9958:02217
02218:+00014:+00134:+00085:001400.9958:02218
02219:+00189:+00145:+00034:001400.9958:02219
02220:+00207:+00085:+00138:001400.9958:02220
02221:-00102:-00048:+00104:001400.9958:02221
02222:-00096:+00056:+00028:001400.9958:02222
02223:+00012:-00024:+00095:001400.9958:02223
02224:+00093:-00007:+00066:001400.9958:02224
02225:-00166:+00017:+00050:001400.9958:02225
02226:-00126:-00035:+00141:001410.0076:02226
02227:+00080:+00104:+00043:001410.0076:02227
02228:+00191:+00062:+00253:001410.0076:02228
02229:+00079:+00235:+00026:001410.0076:02229
02230:-00059:+00110:+00054:001410.0076:02230
02231:-00047:+00193:-00124:001410.0076:02231
02232:+00046:+00037:-00051:001410.0076:02232
02233:-00046:+00146:-00054:001410.0076:02233
02234:-00113:+00045:-00049:001410.0076:02234
02235:+00170:+00052:-00003:001410.0076:02235
02236:+00321:+00017:+00012:001410.0076:02236
02237:+00229:+00019:+00074:001410.0076:02237
02238:-00066:-00027:-00038:001410.0076:02238
02239:-00033:+00114:-00054:001410.0076:02239
02240:+00009:+00126:-00106:001411.2180:02240
02241:+00091:+00135:-00099:001411.2180:02241
02242:+00022:+00146:-00010:001411.2180:02242
02243:+00067:-00005:-00050:001411.2180:02243
02244:+00248:+00023:-00091:001411.2180:02244
02245:+00290:-00119:+00020:001411.2180:02245
02246:-00055:+00042:-00235:001411.2180:02246
02247:-00182:+00015:-00178:001411.2180:02247
02248:-00041:+00010:-00095:001411.2180:02248
02249:+00140:-00092:-00071:001411.2180:02249
02250:+00072:+00066:-00081:001411.2180:02250
02251:-00032:-00093:+00110:001411.2180:02251
02252:-00006:+00069:-00041:001411.2180:02252
02253:+00164:+00057:+00121:001411.2180:02253
02254:+00265:+00097:+00039:001410.5452:02254
02255:-00090:+00074:-00092:001410.5452:02255
02256:-00254:+00123:+00168:001410.5452:02256
02257:-00081:-00006:+00088:001410.5452:02257
02258:+00104:+00069:+00185:001410.5452:02258
02259:+00106:+00070:+00201:001410.5452:02259
02260:-00130:+00049:+00114:001410.5452:02260
02261:+00015:+00068:+00152:001410.5452:02261
02262:+00208:+00155:+00157:001410.5452:02262
02263:-00015:+00076:+00112:001410.5452:02263
02264:-00212:+00083:-00220:001410.5452:02264
02265:-00092:+00128:-00023:001410.5452:02265
02266:+00013:+00126:+00118:001410.5452:02266
02267:+00121:+00143:-00111:001410.5452:02267
02268:+00035:+00114:+00150:001414.8513:02268
02269:-00041:-00024:+00060:001414.8513:02269
02270:+00157:+00088:-00010:001414.8513:02270
02271:-00129:+00028:-00069:001414.8513:02271
02272:-00226:-00028:-00013:001414.8513:02272
02273:-00126:+00057:+00068:001414.8513:02273
02274:+00060:-00105:-00063:001414.8513:02274
02275:-00046:+00087:+00200:001414.8513:02275
02276:-00070:+00092:-00024:001414.8513:02276
02277:+00029:-00001:-00063:001414.8513:02277
02278:+00083:+00083:+00074:001414.8513:02278
02279:+00039:+00097:-00017:001414.8513:02279
02280:+00015:-00117:+00028:001414.8513:02280
02281:-00202:+00101:-00275:001414.8513:02281
02282:-00102:-00020:+00100:001414.8513:02282
02283:+00046:+00146:-00117:001412.8450:02283
02284:-00012:-00094:-00006:001412.8450:02284
02285:-00097:+00058:-00111:001412.8450:02285
02286:-00043:+00000:+00061:001412.8450:02286
02287:+00170:+00139:+00025:001412.8450:02287
02288:+00097:+00059:-00058:001412.8450:02288
02289:-00196:+00152:-00161:001412.8450:02289
02290:-00031:-00010:+00070:001412.8450:02290
02291:+00073:+00030:-00116:001412.8450:02291
02292:-00027:-00110:-00003:001412.8450:02292
02293:-00188:+00170:-00159:001412.8450:02293
02294:-00117:-00019:+00149:001412.8450:02294
02295:+00157:+00124:-00010:001412.8450:02295
02296:+00141:-00068:-00091:001412.8450:02296
02297:-00144:+00159:+00073:001402.5367:02297
02298:-00148:-00072:+00263:001402.5367:02298
02299:-00004:+00152:-00039:001402.5367:02299
02300:+00007:+00124:+00189:001402.5367:02300
02301:-00159:+00184:+00150:001402.5367:02301
02302:-00120:+00049:-00268:001402.5367:02302
02303:+00012:+00119:-00069:001402.5367:02303
02304:+00060:+00102:-00030:001402.5367:02304
02305:+00031:-00028:-00051:001402.5367:02305
02306:-00047:-00030:-00060:001402.5367:02306
02307:-00114:+00044:-00123:001402.5367:02307
02308:-00015:+00105:+00099:001402.5367:02308
02309:-00114:-00103:-00019:001402.5367:02309
02310:-00038:+00217:-00100:001402.5367:02310
02311:-00140:+00114:+00175:001395.6127:02311
02312:+00119:+00002:+00108:001395.6127:02312
02313:+00230:+00038:-00109:001395.6127:02313
02314:+00117:+00153:+00037:001395.6127:02314
02315:-00039:+00075:+00097:001395.6127:02315
02316:+00053:+00018:-00282:001395.6127:02316
02317:-00020:+00026:-00214:001395.6127:02317
02318:-00162:-00066:-00073:001395.6127:02318
02319:-00196:-00045:-00075:001395.6127:02319
02320:+00059:-00051:-00106:001395.6127:02320
02321:+00171:+00101:-00003:001395.6127:02321
02322:+00155:-00020:-00047:001395.6127:02322
02323:+00152:+00063:-00237:001395.6127:02323
02324:+00033:+00015:+00000:001395.6127:02324
02325:+00029:+00016:-00032:001395.6127:02325
02326:-00011:+00122:-00056:001376.5323:02326
02327:-00088:+00082:+00109:001376.5323:02327
02328:-00067:+00133:-00022:001376.5323:02328
02329:+00014:-00070:+00153:001376.5323:02329
02330:+00132:+00101:-00051:001376.5323:02330
02331:+00157:+00151:+00042:001376.5323:02331
02332:+00077:+00009:-00146:001376.5323:02332
02333:-00029:+00046:-00135:001376.5323:02333
02334:-00004:+00071:+00031:001376.5323:02334
02335:-00102:-00011:-00019:001376.5323:02335
02336:-00139:-00015:-00100:001376.5323:02336
02337:-00112:+00089:-00136:001376.5323:02337
02338:-00007:+00008:+00200:001376.5323:02338
02339:+00150:+00066:-00034:001376.5323:02339
02340:+00207:+00016:+00188:001376.5323:02340
02341:+00038:+00053:+00202:001354.9776:02341
02342:-00038:+00023:+00217:001354.9776:02342
02343:-00026:+00112:-00147:001354.9776:02343
02344:-00039:-00057:+00127:001354.9776:02344
02345:-00070:+00106:+00038:001354.9776:02345
02346:-00131:+00111:-00090:001354.9776:02346
02347:+00093:+00147:-00037:001354.9776:02347
02348:+00172:+00186:-00067:001354.9776:02348
02349:+00157:+00076:+00187:001354.9776:02349
02350:-00048:+00098:+00008:001354.9776:02350
02351:-00052:+00003:-00046:001354.9776:02351
02352:-00021:+00085:-00041:001354.9776:02352
02353:-00103:+00042:+00075:001354.9776:02353
02354:-00161:+00039:-00047:001354.9776:02354
02355:-00043:+00043:-00152:001342.2863:02355
02356:+00074:+00026:-00041:001342.2863:02356
02357:+00100:+00092:-00109:001342.2863:02357
02358:+00047:+00104:-00109:001342.2863:02358
02359:-00110:+00031:+00037:001342.2863:02359
02360:-00050:-00027:+00074:001342.2863:02360
02361:-00005:+00099:-00083:001342.2863:02361
02362:-00065:-00054:-00084:001342.2863:02362
02363:-00103:+00072:-00126:001342.2863:02363
02364:-00084:+00123:-00057:001342.2863:02364
02365:+00019:-00012:+00039:001342.2863:02365
02366:+00066:+00025:-00232:001342.2863:02366
02367:+00154:-00033:-00157:001342.2863:02367
02368:-00046:+00081:+00063:001342.2863:02368
02369:-00048:+00025:+00145:001342.2863:02369
02370:-00043:+00092:-00066:001342.2863:02370
02371:-00071:-00060:-00014:001320.4550:02371
02372:-00053:+00050:-00010:001320.4550:02372
02373:-00078:+00053:-00190:001320.4550:02373
02374:+00114:+00097:-00049:001320.4550:02374
02375:+00196:+00113:-00216:001320.4550:02375
02376:+00078:+00026:+00171:001320.4550:02376
02377:-00151:+00095:+00052:001320.4550:02377
02378:-00164:-00053:-00076:001320.4550:02378
02379:+00065:+00071:+00027:001320.4550:02379
02380:+00014:+00056:+00100:001320.4550:02380
02381:-00061:+00065:-00136:001320.4550:02381
02382:-00060:+00110:-00207:001320.4550:02382
02383:-00037:-00007:+00005:001320.4550:02383
02384:+00078:+00110:+00096:001320.4550:02384
02385:-00001:+00142:+00064:001320.4550:02385
02386:-00106:+00049:+00078:001307.6833:02386
02387:-00094:-00018:+00069:001307.6833:02387
02388:+00065:+00140:+00215:001307.6833:02388
02389:+00001:-00049:-00199:001307.6833:02389
02390:-00063:+00132:-00307:001307.6833:02390
02391:-00081:+00003:-00117:001307.6833:02391
02392:-00041:+00017:+00264:001307.6833:02392
02393:+00102:+00107:+00090:001307.6833:02393
02394:+00072:-00010:+00043:001307.6833:02394
02395:-00089:+00120:-00185:001307.6833:02395
02396:-00104:-00046:-00004:001307.6833:02396
02397:+00038:+00084:+00166:001307.6833:02397
02398:-00015:-00025:-00080:001307.6833:02398
02399:+00031:+00092:-00151:001307.6833:02399
02400:-00194:+00041:-00047:001307.6833:02400
02401:+00036:+00082:+00096:001310.7781:02401
02402:+00133:+00092:-00010:001310.7781:02402
02403:+00145:-00046:-00095:001310.7781:02403
02404:-00128:+00003:-00103:001310.7781:02404
02405:-00131:+00035:-00085:001310.7781:02405
02406:-00016:+00131:+00049:001310.7781:02406
02407:+00026:-00126:-00042:001310.7781:02407
02408:+00090:+00144:+00103:001310.7781:02408
02409:-00054:+00057:+00042:001310.7781:02409
02410:-00074:+00038:+00042:001310.7781:02410
02411:+00024:+00144:+00032:001310.7781:02411
02412:+00141:-00074:+00164:001310.7781:02412
02413:+00082:+00172:-00173:001310.7781:02413
02414:-00087:+00028:-00042:001310.7781:02414
02415:-00055:+00180:+00047:001310.7781:02415
02416:-00049:+00057:-00069:001314.7786:02416
02417:+00065:+00167:+00162:001314.7786:02417
02418:-00115:-00019:+00001:001314.7786:02418
02419:-00004:+00077:-00008:001314.7786:02419
02420:+00086:+00144:+00095:001314.7786:02420
02421:+00048:-00019:+00179:001314.7786:02421
02422:+00047:+00155:-00076:001314.7786:02422
02423:-00050:+00046:-00108:001314.7786:02423
02424:-00044:-00053:+00142:001314.7786:02424
02425:+00011:+00113:-00123:001314.7786:02425
02426:+00013:+00017:-00004:001314.7786:02426
02427:-00187:+00177:-00097:001314.7786:02427
02428:+00077:+00015:+00204:001314.7786:02428
02429:+00110:+00176:-00002:001314.7786:02429
02430:+00058:-00050:-00114:001314.7786:02430
02431:+00073:+00171:-00103:001333.0106:02431
02432:-00016:-00007:-00099:001333.0106:02432
02433:-00060:+00030:+00078:001333.0106:02433
02434:-00076:+00004:-00172:001333.0106:02434
02435:-00004:-00006:+00127:001333.0106:02435
02436:-00126:+00068:+00022:001333.0106:02436
02437:-00093:+00045:+00008:001333.0106:02437
02438:+00026:+00093:+00117:001333.0106:02438
02439:+00161:-00016:+00052:001333.0106:02439
02440:+00135:+00109:-00019:001333.0106:02440
02441:-00060:+00064:-00091:001333.0106:02441
02442:-00029:+00142:+00038:001333.0106:02442
02443:+00006:+00096:+00042:001333.0106:02443
02444:-00010:+00082:-00078:001333.0106:02444
02445:-00080:+00040:+00076:001333.0106:02445
02446:-00059:+00063:+00059:001355.5747:02446
02447:+00219:+00102:-00057:001355.5747:02447
02448:+00154:+00173:-00055:001355.5747:02448
02449:+00010:+00138:-00031:001355.5747:02449
02450:-00080:-00032:-00012:001355.5747:02450
02451:-00036:+00185:-00053:001355.5747:02451
02452:-00021:-00135:+00117:001355.5747:02452
02453:-00042:+00174:-00086:001355.5747:02453
02454:-00084:+00001:+00080:001355.5747:02454
02455:+00014:+00144:-00018:001355.5747:02455
02456:+00128:-00100:+00082:001355.5747:02456
02457:+00118:+00093:+00189:001355.5747:02457
02458:-00080:+00004:-00006:001355.5747:02458
02459:-00109:-00067:-00007:001355.5747:02459
02460:-00072:+00202:-00107:001355.5747:02460
02461:+00080:+00002:+00147:001367.3443:02461
02462:+00045:+00174:-00019:001367.3443:02462
02463:-00072:-00057:+00048:001367.3443:02463
02464:+00067:+00210:-00008:001367.3443:02464
02465:+00143:-00001:-00059:001367.3443:02465
02466:+00067:+00114:-00113:001367.3443:02466
02467:-00101:+00051:-00055:001367.3443:02467
02468:-00176:-00061:+00125:001367.3443:02468
02469:+00061:+00129:-00220:001367.3443:02469
02470:+00026:+00079:+00087:001367.3443:02470
02471:-00048:+00154:+00045:001367.3443:02471
02472:-00046:-00057:+00042:001367.3443:02472
02473:+00091:+00079:+00131:001367.3443:02473
02474:+00037:+00028:+00064:001367.3443:02474
02475:+00077:+00114:-00036:001380.6088:02475
02476:-00117:-00009:+00037:001380.6088:02476
02477:-00119:-00016:-00040:001380.6088:02477
02478:-00108:-00098:-00138:001380.6088:02478
02479:+00048:+00078:-00091:001380.6088:02479
02480:-00038:-00029:+00003:001380.6088:02480
02481:-00084:-00112:-00036:001380.6088:02481
02482:-00083:+00029:-00183:001380.6088:02482
02483:+00242:-00021:+00026:001380.6088:02483
02484:+00214:+00118:-00439:001380.6088:02484
02485:-00247:-00057:-00174:001380.6088:02485
02486:-00333:+00078:-00229:001380.6088:02486
02487:+00049:-00105:-00160:001380.6088:02487
02488:+00072:-00013:-00327:001380.6088:02488
02489:-00099:-00060:-00156:001380.6088:02489
02490:+00176:+00033:-00115:001395.5616:02490
02491:+00034:-00139:-00276:001395.5616:02491
02492:-00121:+00044:+00060:001395.5616:02492
02493:-00071:+00014:-00058:001395.5616:02493
02494:+00165:+00042:-00191:001395.5616:02494
02495:+00014:+00122:-00357:001395.5616:02495
02496:-00224:-00051:-00181:001395.5616:02496
02497:-00208:-00021:-00184:001395.5616:02497
02498:+00027:-00142:-00008:001395.5616:02498
02499:+00051:+00147:-00090:001395.5616:02499
02500:+00066:-00112:-00110:001395.5616:02500
02501:+00011:+00099:-00307:001395.5616:02501
02502:-00152:+00008:-00019:001395.5616:02502
02503:-00210:+00235:+00082:001395.5616:02503
02504:-00167:-00117:+00119:001403.1115:02504
02505:-00077:+00064:+00028:001403.1115:02505
02506:+00121:+00100:-00024:001403.1115:02506
02507:-00013:+00080:+00025:001403.1115:02507
02508:-00071:+00102:+00088:001403.1115:02508
02509:+00058:-00006:+00090:001403.1115:02509
02510:+00037:+00008:+00109:001403.1115:02510
02511:-00087:+00000:+00192:001403.1115:02511
02512:-00102:-00009:+00017:001403.1115:02512
02513:+00000:+00082:-00041:001403.1115:02513
02514:-00107:+00092:+00094:001403.1115:02514
02515:-00094:+00080:+00036:001403.1115:02515
02516:+00032:+00025:+00063:001403.1115:02516
02517:+00188:+00055:+00173:001403.1115:02517
02518:-00023:+00089:+00093:001405.7263:02518
02519:-00124:+00090:+00025:001405.7263:02519
02520:-00101:+00121:+00128:001405.7263:02520
02521:-00012:-00032:+00002:001405.7263:02521
02522:-00051:+00003:+00000:001405.7263:02522
02523:-00110:+00091:+00055:001405.7263:02523
02524:-00048:+00155:-00042:001405.7263:02524
02525:+00066:+00081:-00032:001405.7263:02525
02526:+00150:+00021:+00122:001405.7263:02526
02527:+00085:+00050:-00021:001405.7263:02527
02528:+00038:+00114:+00104:001405.7263:02528
02529:+00020:+00139:+00024:001405.7263:02529
02530:+00083:+00110:-00102:001405.7263:02530
02531:-00032:+00175:-00082:001405.7263:02531
02532:-00031:+00123:-00007:001409.9697:02532
02533:+00096:+00067:+00059:001409.9697:02533
02534:+00282:+00058:-00064:001409.9697:02534
02535:+00188:+00148:-00055:001409.9697:02535
02536:-00056:+00001:-00027:001409.9697:02536
02537:-00041:+00200:-00097:001409.9697:02537
02538:-00068:+00109:-00061:001409.9697:02538
02539:+00075:+00047:+00029:001409.9697:02539
02540:+00017:-00052:+00034:001409.9697:02540
02541:+00096:-00002:+00001:001409.9697:02541
02542:+00217:+00060:-00014:001409.9697:02542
02543:+00213:+00111:-00042:001409.9697:02543
02544:-00127:+00067:-00127:001409.9697:02544
02545:-00145:+00063:-00027:001409.9697:02545
02546:-00014:-00002:-00023:001414.4224:02546
02547:+00263:-00002:-00066:001414.4224:02547
02548:+00047:-00066:-00037:001414.4224:02548
02549:-00067:-00010:-00011:001414.4224:02549
02550:+00024:-00081:+00075:001414.4224:02550
02551:+00230:+00044:-00095:001414.4224:02551
02552:+00101:+00058:-00045:001414.4224:02552
02553:-00132:+00082:+00006:001414.4224:02553
02554:-00082:+00017:+00026:001414.4224:02554
02555:+00167:+00135:+00102:001414.4224:02555
02556:-00042:+00033:+00140:001414.4224:02556
02557:-00146:+00099:-00076:001414.4224:02557
02558:-00087:+00018:+00083:001414.4224:02558
02559:+00230:+00024:+00121:001414.4224:02559
02560:+00167:+00141:+00144:001414.4224:02560
02561:-00165:-00015:+00009:001410.5075:02561
02562:-00273:+00218:+00015:001410.5075:02562
02563:-00088:-00026:+00017:001410.5075:02563
02564:+00127:+00199:-00064:001410.5075:02564
02565:+00032:-00017:+00077:001410.5075:02565
02566:-00128:+00118:+00026:001410.5075:02566
02567:+00093:-00056:+00163:001410.5075:02567
02568:+00220:+00238:-00019:001410.5075:02568
02569:+00018:+00025:-00009:001410.5075:02569
02570:-00237:+00240:-00061:001410.5075:02570
02571:-00131:+00097:-00161:001410.5075:02571
02572:+00234:+00169:-00024:001410.5075:02572
02573:+00177:+00019:+00016:001410.5075:02573
02574:-00155:-00129:-00040:001410.5075:02574
02575:-00175:+00078:-00208:001416.3344:02575
02576:+00123:-00073:+00128:001416.3344:02576
02577:+00231:+00169:-00147:001416.3344:02577
02578:-00203:-00017:-00001:001416.3344:02578
02579:-00312:+00089:+00089:001416.3344:02579
02580:-00014:-00015:-00068:001416.3344:02580
02581:+00059:+00127:-00037:001416.3344:02581
02582:-00147:+00089:-00031:001416.3344:02582
02583:-00145:+00174:+00063:001416.3344:02583
02584:-00007:-00032:+00110:001416.3344:02584
02585:+00183:+00068:+00023:001416.3344:02585
02586:-00117:+00022:-00002:001416.3344:02586
02587:-00201:-00069:+00021:001416.3344:02587
02588:-00096:+00113:-00157:001416.3344:02588
02589:+00077:+00118:+00043:001415.9647:02589
02590:+00015:+00221:-00152:001415.9647:02590
02591:-00063:+00003:+00086:001415.9647:02591
02592:-00056:-00068:-00059:001415.9647:02592
02593:+00118:+00015:+00054:001415.9647:02593
02594:-00065:+00116:+00060:001415.9647:02594
02595:-00176:-00038:-00045:001415.9647:02595
02596:-00155:+00188:+00032:001415.9647:02596
02597:+00007:-00061:+00026:001415.9647:02597
02598:-00001:+00091:-00059:001415.9647:02598
02599:-00136:+00036:+00075:001415.9647:02599
02600:-00054:+00100:+00013:001415.9647:02600
02601:+00043:+00060:-00095:001415.9647:02601
02602:+00069:+00063:-00048:001415.9647:02602
02603:-00037:+00001:-00003:001412.0540:02603
02604:-00097:-00007:+00043:001412.0540:02604
02605:+00044:-00022:-00071:001412.0540:02605
02606:+00077:+00083:-00125:001412.0540:02606
02607:-00080:-00051:+00032:001412.0540:02607
02608:-00019:+00066:+00000:001412.0540:02608
02609:+00038:-00048:-00029:001412.0540:02609
02610:+00166:+00119:-00093:001412.0540:02610
02611:+00065:+00026:+00011:001412.0540:02611
02612:-00154:-00058:+00000:001412.0540:02612
02613:-00073:+00112:-00218:001412.0540:02613
02614:-00032:+00006:-00094:001412.0540:02614
02615:+00055:+00144:+00042:001412.0540:02615
02616:-00073:-00066:-00054:001412.0540:02616
02617:-00113:+00202:-00048:001416.3715:02617
02618:+00165:-00011:+00148:001416.3715:02618
02619:+00169:+00072:-00070:001416.3715:02619
02620:-00052:-00028:-00083:001416.3715:02620
02621:-00181:+00102:-00014:001416.3715:02621
02622:-00178:+00082:+00065:001416.3715:02622
02623:+00178:+00132:+00003:001416.3715:02623
02624:+00141:-00066:+00027:001416.3715:02624
02625:-00039:+00057:-00080:001416.3715:02625
02626:-00122:-00023:-00054:001416.3715:02626
02627:+00062:+00093:-00154:001416.3715:02627
02628:+00051:+00096:+00118:001416.3715:02628
02629:+00009:+00097:+00003:001416.3715:02629
02630:-00006:+00095:+00086:001416.3715:02630
02631:+00003:+00107:-00071:001409.4822:02631
02632:-00052:+00068:-00074:001409.4822:02632
02633:-00085:+00030:+00040:001409.4822:02633
02634:-00035:-00045:-00005:001409.4822:02634
02635:+00127:+00054:+00097:001409.4822:02635
02636:+00256:+00088:-00072:001409.4822:02636
02637:-00061:+00102:-00021:001409.4822:02637
02638:-00212:-00074:+00054:001409.4822:02638
02639:-00103:+00075:+00099:001409.4822:02639
02640:+00188:-00020:+00136:001409.4822:02640
02641:+00099:+00183:+00011:001409.4822:02641
02642:-00135:+00246:-00191:001409.4822:02642
02643:+00090:+00172:+00028:001409.4822:02643
02644:+00155:+00163:+00140:001409.4822:02644
02645:+00096:-00109:-00045:001409.4822:02645
02646:-00092:+00140:-00098:001402.4459:02646
02647:-00043:-00133:+00165:001402.4459:02647
02648:-00008:+00124:-00105:001402.4459:02648
02649:+00069:-00097:+00081:001402.4459:02649
02650:-00058:+00240:-00038:001402.4459:02650
02651:-00101:-00319:+00164:001402.4459:02651
02652:+00057:+00202:-00180:001402.4459:02652
02653:+00144:-00010:+00077:001402.4459:02653
02654:+00004:+00215:+00067:001402.4459:02654
02655:-00047:+00071:+00126:001402.4459:02655
02656:-00050:+00207:-00195:001402.4459:02656
02657:+00115:-00044:-00021:001402.4459:02657
02658:+00083:-00007:-00117:001402.4459:02658
02659:-00132:-00121:-00016:001402.4459:02659
02660:-00087:+00285:-00414:001397.1374:02660
02661:+00104:+00065:+00012:001397.1374:02661
02662:+00083:+00025:+00048:001397.1374:02662
02663:-00106:+00214:-00202:001397.1374:02663
02664:-00099:-00085:+00329:001397.1374:02664
02665:+00001:+00058:-00136:001397.1374:02665
02666:+00070:-00076:+00109:001397.1374:02666
02667:-00056:+00173:-00020:001397.1374:02667
02668:-00141:-00105:+00174:001397.1374:02668
02669:+00034:+00181:+00136:001397.1374:02669
02670:+00120:+00005:-00114:001397.1374:02670
02671:+00122:+00044:+00096:001397.1374:02671
02672:-00123:+00011:-00092:001397.1374:02672
02673:+00015:+00180:-00038:001397.1374:02673
02674:+00006:+00243:+00070:001388.9077:02674
02675:-00002:-00089:+00096:001388.9077:02675
02676:-00172:+00142:-00133:001388.9077:02676
02677:-00135:-00140:+00123:001388.9077:02677
02678:+00093:+00175:-00015:001388.9077:02678
02679:+00147:+00021:+00093:001388.9077:02679
02680:-00071:+00093:-00025:001388.9077:02680
02681:-00225:-00059:-00052:001388.9077:02681
02682:-00050:+00105:-00097:001388.9077:02682
02683:+00041:+00017:-00025:001388.9077:02683
02684:-00063:+00099:+00031:001388.9077:02684
02685:-00192:+00079:-00063:001388.9077:02685
02686:-00006:+00090:+00073:001388.9077:02686
02687:+00023:-00013:+00020:001388.9077:02687
02688:+00125:+00056:+00030:001388.9077:02688
02689:-00121:+00058:+00009:001379.1076:02689
02690:-00164:+00004:+00041:001379.1076:02690
02691:+00046:+00152:-00002:001379.1076:02691
02692:+00035:+00021:+00065:001379.1076:02692
02693:+00016:+00118:-00090:001379.1076:02693
02694:-00169:-00065:-00053:001379.1076:02694
02695:+00077:+00117:-00031:001379.1076:02695
02696:+00155:+00024:-00016:001379.1076:02696
02697:-00056:+00055:-00022:001379.1076:02697
02698:-00185:+00016:-00065:001379.1076:02698
02699:-00146:+00059:+00004:001379.1076:02699
02700:+00115:+00055:-00028:001379.1076:02700
02701:+00067:+00050:-00012:001379.1076:02701
02702:-00127:+00076:+00016:001379.1076:02702
02703:-00083:+00029:+00068:001383.0268:02703
02704:+00111:+00143:+00013:001383.0268:02704
02705:+00119:-00016:-00003:001383.0268:02705
02706:+00021:+00076:-00068:001383.0268:02706
02707:-00230:-00026:-00034:001383.0268:02707
02708:+00036:+00152:+00002:001383.0268:02708
02709:+00092:+00010:+00035:001383.0268:02709
02710:-00018:+00012:-00019:001383.0268:02710
02711:-00163:+00075:-00052:001383.0268:02711
02712:-00114:-00011:+00086:001383.0268:02712
02713:+00123:+00055:-00117:001383.0268:02713
02714:+00096:+00102:+00011:001383.0268:02714
02715:-00029:+00094:-00007:001383.0268:02715
02716:-00168:-00035:+00032:001383.0268:02716
02717:-00019:+00098:+00087:001383.0268:02717
02718:+00092:-00056:+00097:001384.1657:02718
02719:-00039:+00216:-00061:001384.1657:02719
02720:-00125:-00111:+00079:001384.1657:02720
02721:+00022:+00141:-00148:001384.1657:02721
02722:+00183:+00026:+00071:001384.1657:02722
02723:+00068:+00060:-00024:001384.1657:02723
02724:-00117:-00065:-00017:001384.1657:02724
02725:-00146:+00137:-00236:001384.1657:02725
02726:+00011:-00029:-00023:001384.1657:02726
02727:+00013:+00114:-00027:001384.1657:02727
02728:-00076:-00100:-00045:001384.1657:02728
02729:-00063:+00120:+00151:001384.1657:02729
02730:+00172:+00002:+00054:001384.1657:02730
02731:+00231:+00082:-00045:001384.1657:02731
02732:-00044:+00077:+00056:001385.1942:02732
02733:-00187:+00037:+00102:001385.1942:02733
02734:-00007:+00142:-00108:001385.1942:02734
02735:+00116:+00065:+00059:001385.1942:02735
02736:+00056:+00095:-00048:001385.1942:02736
02737:-00143:+00000:+00019:001385.1942:02737
02738:+00037:+00106:+00046:001385.1942:02738
02739:+00119:+00104:+00007:001385.1942:02739
02740:+00188:-00005:+00101:001385.1942:02740
02741:-00134:+00049:-00082:001385.1942:02741
02742:-00182:-00035:-00010:001385.1942:02742
02743:+00022:+00154:-00103:001385.1942:02743
02744:+00140:+00065:+00051:001385.1942:02744
02745:+00029:+00100:+00092:001385.1942:02745
02746:-00101:+00082:-00157:001397.0512:02746
02747:-00008:+00040:+00097:001397.0512:02747
02748:+00204:-00079:+00028:001397.0512:02748
02749:-00056:-00070:-00267:001397.0512:02749
02750:-00182:-00038:-00074:001397.0512:02750
02751:-00141:+00083:-00110:001397.0512:02751
02752:+00038:-00088:-00162:001397.0512:02752
02753:+00110:-00064:-00038:001397.0512:02753
02754:-00126:+00081:-00362:001397.0512:02754
02755:-00097:-00069:-00051:001397.0512:02755
02756:+00128:+00101:-00255:001397.0512:02756
02757:+00110:-00091:-00107:001397.0512:02757
02758:-00055:+00157:-00246:001397.0512:02758
02759:-00169:-00056:-00065:001397.0512:02759
02760:+00127:+00030:-00090:001397.0512:02760
02761:+00162:-00176:-00036:001403.0622:02761
02762:-00160:+00107:-00187:001403.0622:02762
02763:-00146:-00081:-00193:001403.0622:02763
02764:+00129:+00016:-00162:001403.0622:02764
02765:+00155:-00117:-00089:001403.0622:02765
02766:+00110:+00070:-00129:001403.0622:02766
02767:-00003:+00029:-00289:001403.0622:02767
02768:+00022:+00099:-00115:001403.0622:02768
02769:-00131:+00189:-00018:001403.0622:02769
02770:-00258:-00086:+00058:001403.0622:02770
02771:-00043:+00122:+00029:001403.0622:02771
02772:+00109:-00024:+00090:001403.0622:02772
02773:+00203:+00217:+00053:001403.0622:02773
02774:+00110:-00159:+00089:001403.0622:02774
02775:-00225:+00144:+00085:001405.6536:02775
02776:-00268:-00034:+00092:001405.6536:02776
02777:-00132:+00032:+00094:001405.6536:02777
02778:-00064:+00033:+00200:001405.6536:02778
02779:-00095:+00128:-00008:001405.6536:02779
02780:-00106:+00091:+00030:001405.6536:02780
02781:+00002:+00092:+00266:001405.6536:02781
02782:+00032:+00060:+00088:001405.6536:02782
02783:+00161:+00006:+00164:001405.6536:02783
02784:-00178:+00097:+00010:001405.6536:02784
02785:-00180:+00065:+00191:001405.6536:02785
02786:+00006:+00055:+00083:001405.6536:02786
02787:+00100:+00048:+00096:001405.6536:02787
02788:-00033:+00088:+00032:001405.6536:02788
02789:-00075:+00024:-00049:001411.4793:02789
02790:+00114:+00095:-00015:001411.4793:02790
02791:+00144:-00002:+00076:001411.4793:02791
02792:-00037:+00083:-00024:001411.4793:02792
02793:-00088:+00028:-00161:001411.4793:02793
02794:-00040:+00063:-00027:001411.4793:02794
02795:+00076:-00023:-00020:001411.4793:02795
02796:+00088:+00032:-00166:001411.4793:02796
02797:+00007:+00126:+00044:001411.4793:02797
02798:+00071:-00031:-00003:001411.4793:02798
02799:+00262:+00068:-00041:001411.4793:02799
02800:+00216:+00123:+00072:001411.4793:02800
02801:-00007:+00059:-00119:001411.4793:02801
02802:-00140:+00130:-00124:001411.4793:02802
02803:+00061:+00056:-00110:001407.8723:02803
02804:+00188:+00122:-00092:001407.8723:02804
02805:+00014:+00025:-00017:001407.8723:02805
02806:+00026:+00033:-00191:001407.8723:02806
02807:+00106:+00028:+00032:001407.8723:02807
02808:+00324:+00020:-00012:001407.8723:02808
02809:-00124:-00013:-00058:001407.8723:02809
02810:-00129:+00057:-00056:001407.8723:02810
02811:-00031:+00011:-00084:001407.8723:02811
02812:+00149:+00037:+00049:001407.8723:02812
02813:-00036:-00046:-00004:001407.8723:02813
02814:-00067:+00115:-00054:001407.8723:02814
02815:+00004:-00065:+00096:001407.8723:02815
02816:+00226:+00129:+00033:001407.8723:02816
02817:-00035:-00065:-00005:001407.8723:02817
02818:-00111:+00061:+00114:001397.7375:02818
02819:-00043:+00022:+00115:001397.7375:02819
02820:+00031:+00093:+00066:001397.7375:02820
02821:+00024:+00051:+00139:001397.7375:02821
02822:-00032:+00122:+00262:001397.7375:02822
02823:+00022:-00104:+00084:001397.7375:02823
02824:+00033:+00105:-00043:001397.7375:02824
02825:+00216:+00160:+00233:001397.7375:02825
02826:+00124:-00052:+00230:001397.7375:02826
02827:-00064:+00057:-00164:001397.7375:02827
02828:-00057:+00186:+00163:001397.7375:02828
02829:+00062:+00063:+00026:001397.7375:02829
02830:-00026:+00037:-00080:001397.7375:02830
02831:-00079:+00162:-00165:001397.7375:02831
02832:-00075:-00087:+00217:001390.7714:02832
02833:+00189:+00154:-00040:001390.7714:02833
02834:+00166:+00120:-00073:001390.7714:02834
02835:-00106:+00161:+00075:001390.7714:02835
02836:-00158:-00005:+00110:001390.7714:02836
02837:-00032:+00192:-00133:001390.7714:02837
02838:+00131:-00005:+00000:001390.7714:02838
02839:+00012:+00250:+00004:001390.7714:02839
02840:-00133:+00065:-00364:001390.7714:02840
02841:+00074:+00075:-00220:001390.7714:02841
02842:+00113:+00169:-00095:001390.7714:02842
02843:+00089:-00150:-00050:001390.7714:02843
02844:-00034:+00025:-00237:001390.7714:02844
02845:-00088:+00057:-00141:001390.7714:02845
02846:-00149:+00175:-00090:001379.5366:02846
02847:-00147:-00090:-00052:001379.5366:02847
02848:-00053:+00177:-00052:001379.5366:02848
02849:-00035:+00110:+00003:001379.5366:02849
02850:-00025:+00128:+00008:001379.5366:02850
02851:+00097:+00114:-00120:001379.5366:02851
02852:+00108:+00084:+00038:001379.5366:02852
02853:-00053:+00033:-00018:001379.5366:02853
02854:-00031:-00051:-00135:001379.5366:02854
02855:-00013:+00071:-00038:001379.5366:02855
02856:-00141:-00061:+00022:001379.5366:02856
02857:-00157:+00060:-00052:001379.5366:02857
02858:-00137:+00054:-00002:001379.5366:02858
02859:-00035:+00100:+00083:001379.5366:02859
02860:+00034:+00004:+00070:001379.5366:02860
02861:+00071:+00073:-00077:001366.8342:02861
02862:-00016:+00066:+00138:001366.8342:02862
02863:-00057:+00128:+00134:001366.8342:02863
02864:-00056:+00087:+00060:001366.8342:02864
02865:-00091:+00091:+00118:001366.8342:02865
02866:-00164:+00055:+00163:001366.8342:02866
02867:-00137:-00013:+00028:001366.8342:02867
02868:+00065:+00169:+00038:001366.8342:02868
02869:+00052:+00089:+00126:001366.8342:02869
02870:+00132:+00116:-00142:001366.8342:02870
02871:+00025:+00054:-00124:001366.8342:02871
02872:+00022:+00095:+00000:001366.8342:02872
02873:-00057:+00005:+00038:001366.8342:02873
02874:-00174:+00073:+00004:001366.8342:02874
02875:-00253:+00000:-00077:001366.8342:02875
02876:+00004:-00008:-00029:001355.5310:02876
02877:+00197:+00090:-00148:001355.5310:02877
02878:+00114:-00033:-00069:001355.5310:02878
02879:-00010:-00003:-00106:001355.5310:02879
02880:-00013:+00034:-00042:001355.5310:02880
02881:+00070:+00070:-00016:001355.5310:02881
02882:-00099:-00037:-00066:001355.5310:02882
02883:-00072:+00093:-00189:001355.5310:02883
02884:-00190:-00030:-00032:001355.5310:02884
02885:-00021:+00013:-00005:001355.5310:02885
02886:+00157:+00077:-00071:001355.5310:02886
02887:+00198:+00106:-00094:001355.5310:02887
02888:+00101:+00008:-00058:001355.5310:02888
02889:-00030:+00030:-00121:001355.5310:02889
02890:-00001:+00068:+00042:001355.5310:02890
02891:-00090:-00032:+00041:001334.7591:02891
02892:-00052:+00084:-00126:001334.7591:02892
02893:-00068:+00039:-00082:001334.7591:02893
02894:+00021:+00127:-00020:001334.7591:02894
02895:+00200:+00063:-00024:001334.7591:02895
02896:+00215:+00108:-00125:001334.7591:02896
02897:+00026:+00021:+00151:001334.7591:02897
02898:-00090:+00018:+00076:001334.7591:02898
02899:-00075:+00001:+00039:001334.7591:02899
02900:-00034:+00084:+00070:001334.7591:02900
02901:+00030:+00138:+00038:001334.7591:02901
02902:-00069:-00015:+00003:001334.7591:02902
02903:-00029:-00080:+00117:001334.7591:02903
02904:+00117:+00086:+00043:001334.7591:02904
02905:+00098:+00024:+00048:001334.7591:02905
02906:-00076:-00053:-00021:001310.4615:02906
02907:-00143:-00020:-00069:001310.4615:02907
02908:-00093:+00073:+00128:001310.4615:02908
02909:+00075:+00069:-00137:001310.4615:02909
02910:+00067:-00125:-00057:001310.4615:02910
02911:-00095:+00110:+00041:001310.4615:02911
02912:-00069:-00048:+00208:001310.4615:02912
02913:+00058:+00127:-00078:001310.4615:02913
02914:+00068:-00066:-00125:001310.4615:02914
02915:-00051:+00073:-00109:001310.4615:02915
02916:-00087:+00067:-00064:001310.4615:02916
02917:-00011:+00097:-00035:001310.4615:02917
02918:+00026:+00074:-00151:001310.4615:02918
02919:+00021:-00056:+00075:001310.4615:02919
02920:-00110:+00095:+00006:001310.4615:02920
02921:-00079:+00049:+00180:001296.9423:02921
02922:+00099:+00144:-00066:001296.9423:02922
02923:+00048:-00075:-00164:001296.9423:02923
02924:+00015:+00068:+00014:001296.9423:02924
02925:-00146:+00115:-00193:001296.9423:02925
02926:-00096:+00075:-00012:001296.9423:02926
02927:+00082:+00086:+00137:001296.9423:02927
02928:-00016:-00163:+00047:001296.9423:02928
02929:-00036:+00193:-00048:001296.9423:02929
02930:-00104:-00042:-00125:001296.9423:02930
02931:+00001:+00150:-00140:001296.9423:02931
02932:+00076:+00063:-00147:001296.9423:02932
02933:+00153:+00130:+00093:001296.9423:02933
02934:-00009:+00048:+00141:001296.9423:02934
02935:-00111:-00064:-00093:001296.9423:02935
02936:-00069:+00053:-00033:001296.9423:02936
02937:-00055:-00121:-00031:001277.9343:02937
02938:+00023:+00088:+00132:001277.9343:02938
02939:-00126:+00121:-00052:001277.9343:02939
02940:-00146:-00047:+00098:001277.9343:02940
02941:+00046:+00093:+00157:001277.9343:02941
02942:+00097:-00030:+00206:001277.9343:02942
02943:-00056:+00121:-00147:001277.9343:02943
02944:-00154:+00036:-00158:001277.9343:02944
02945:-00091:+00158:-00035:001277.9343:02945
02946:+00075:+00106:+00150:001277.9343:02946
02947:+00004:+00160:+00194:001277.9343:02947
02948:-00097:+00073:+00115:001277.9343:02948
02949:-00130:+00051:-00041:001277.9343:02949
02950:+00024:+00095:+00122:001277.9343:02950
02951:+00088:+00028:+00096:001277.9343:02951
02952:-00008:+00170:-00133:001277.9343:02952
02953:-00127:+00042:-00123:001280.5544:02953
02954:-00117:+00008:+00136:001280.5544:02954
02955:-00026:+00038:+00085:001280.5544:02955
02956:-00067:+00030:+00123:001280.5544:02956
02957:-00087:+00164:-00259:001280.5544:02957
02958:-00095:+00047:-00124:001280.5544:02958
02959:-00066:+00047:-00132:001280.5544:02959
02960:+00048:+00063:-00037:001280.5544:02960
02961:+00079:+00049:+00038:001280.5544:02961
02962:-00032:+00127:-00083:001280.5544:02962
02963:-00073:-00022:+00005:001280.5544:02963
02964:+00018:+00124:-00074:001280.5544:02964
02965:-00041:-00003:-00174:001280.5544:02965
02966:-00028:+00097:-00068:001280.5544:02966
02967:-00060:+00095:-00105:001280.5544:02967
02968:-00037:-00023:+00043:001299.6414:02968
02969:+00041:+00133:-00084:001299.6414:02969
02970:+00043:-00083:+00002:001299.6414:02970
02971:+00041:+00119:-00095:001299.6414:02971
02972:-00043:+00021:+00049:001299.6414:02972
02973:-00042:+00081:+00039:001299.6414:02973
02974:-00052:+00010:+00017:001299.6414:02974
02975:+00029:+00091:-00051:001299.6414:02975
02976:-00114:+00089:-00041:001299.6414:02976
02977:-00078:-00001:+00152:001299.6414:02977
02978:+00043:+00134:-00005:001299.6414:02978
02979:+00184:-00064:+00170:001299.6414:02979
02980:+00053:+00079:+00003:001299.6414:02980
02981:+00005:+00080:-00008:001299.6414:02981
02982:-00073:+00077:+00135:001299.6414:02982
02983:+00015:-00001:-00022:001320.3562:02983
02984:-00029:-00002:+00135:001320.3562:02984
02985:-00134:+00096:+00049:001320.3562:02985
02986:-00059:+00007:+00125:001320.3562:02986
02987:+00077:+00126:+00121:001320.3562:02987
02988:+00186:-00011:+00079:001320.3562:02988
02989:+00197:+00114:-00040:001320.3562:02989
02990:-00036:+00045:-00017:001320.3562:02990
02991:-00012:+00101:+00056:001320.3562:02991
02992:-00023:+00082:+00015:001320.3562:02992
02993:-00087:+00074:+00048:001320.3562:02993
02994:-00119:+00016:-00034:001320.3562:02994
02995:-00155:+00024:+00034:001320.3562:02995
02996:+00182:+00181:+00030:001320.3562:02996
02997:+00243:-00044:+00066:001320.3562:02997
02998:+00171:+00202:-00151:001335.8542:02998
02999:-00088:-00159:+00055:001335.8542:02999
03000:-00094:+00125:-00038:001335.8542:03000
03001:-00006:-00216:-00016:001335.8542:03001
03002:+00008:+00248:-00237:001335.8542:03002
03003:-00094:+00080:-00033:001335.8542:03003
03004:-00135:+00026:-00008:001335.8542:03004
03005:+00031:+00059:-00061:001335.8542:03005
03006:+00307:-00137:+00182:001335.8542:03006
03007:+00117:+00210:-00183:001335.8542:03007
03008:-00082:-00033:+00166:001335.8542:03008
03009:-00088:+00174:-00081:001335.8542:03009
03010:-00060:-00161:-00003:001335.8542:03010
03011:+00015:+00030:+00143:001335.8542:03011
03012:-00178:-00014:-00124:001335.8542:03012
03013:-00061:+00135:+00072:001362.9843:03013
03014:+00175:+00167:+00065:001362.9843:03014
03015:+00184:-00055:+00189:001362.9843:03015
03016:+00017:+00163:-00100:001362.9843:03016
03017:-00200:-00048:+00019:001362.9843:03017
03018:-00083:+00160:-00089:001362.9843:03018
03019:+00014:-00028:-00034:001362.9843:03019
03020:+00066:+00248:+00005:001362.9843:03020
03021:+00003:-00113:+00050:001362.9843:03021
03022:+00033:+00017:+00230:001362.9843:03022
03023:+00100:+00016:+00074:001362.9843:03023
03024:+00108:-00042:+00114:001362.9843:03024
03025:-00105:+00077:-00092:001362.9843:03025
03026:-00092:+00047:+00081:001362.9843:03026
03027:-00031:+00146:-00022:001374.8413:03027
03028:+00067:+00008:-00034:001374.8413:03028
03029:-00013:+00110:+00061:001374.8413:03029
03030:-00062:+00000:+00026:001374.8413:03030
03031:+00061:+00115:-00030:001374.8413:03031
03032:+00117:+00046:+00062:001374.8413:03032
03033:+00059:+00020:+00073:001374.8413:03033
03034:-00120:-00016:-00061:001374.8413:03034
03035:-00115:+00040:-00008:001374.8413:03035
03036:-00082:+00022:-00054:001374.8413:03036
03037:+00051:+00043:-00110:001374.8413:03037
03038:-00043:-00039:-00232:001374.8413:03038
03039:-00032:-00070:-00061:001374.8413:03039
03040:-00033:-00028:-00296:001374.8413:03040
03041:+00150:-00032:+00004:001374.8413:03041
03042:-00072:-00051:-00116:001388.3029:03042
03043:-00128:-00053:-00169:001388.3029:03043
03044:-00098:+00083:-00314:001388.3029:03044
03045:+00014:-00046:-00205:001388.3029:03045
03046:-00026:+00035:-00339:001388.3029:03046
03047:-00022:-00181:-00405:001388.3029:03047
03048:+00075:+00178:-00301:001388.3029:03048
03049:-00025:-00083:-00401:001388.3029:03049
03050:+00102:+00053:-00159:001388.3029:03050
03051:-00032:-00208:-00176:001388.3029:03051
03052:-00135:+00153:+00013:001388.3029:03052
03053:-00083:-00238:-00387:001388.3029:03053
03054:+00115:-00170:-00337:001388.3029:03054
03055:-00096:+00072:-00238:001388.3029:03055
03056:-00200:+00001:-00175:001401.8647:03056
03057:-00074:+00213:+00001:001401.8647:03057
03058:+00216:-00050:-00007:001401.8647:03058
03059:+00144:+00055:-00003:001401.8647:03059
03060:-00160:-00082:-00065:001401.8647:03060
03061:-00135:+00157:-00082:001401.8647:03061
03062:-00090:-00014:+00091:001401.8647:03062
03063:-00287:+00009:+00118:001401.8647:03063
03064:-00308:+00036:+00181:001401.8647:03064
03065:-00126:-00072:+00192:001401.8647:03065
03066:+00199:+00139:+00088:001401.8647:03066
03067:+00221:+00138:+00145:001401.8647:03067
03068:+00110:+00154:+00012:001401.8647:03068
03069:-00178:+00176:+00201:001401.8647:03069
03070:-00147:+00077:+00135:001406.2521:03070
03071:-00145:+00021:+00171:001406.2521:03071
03072:-00125:+00095:+00096:001406.2521:03072
03073:-00109:+00035:+00115:001406.2521:03073
03074:+00137:+00149:+00158:001406.2521:03074
03075:+00230:-00005:+00241:001406.2521:03075
03076:+00107:+00074:+00071:001406.2521:03076
03077:-00098:+00093:+00105:001406.2521:03077
03078:-00117:+00137:+00056:001406.2521:03078
03079:-00050:+00199:-00126:001406.2521:03079
03080:-00132:+00062:+00083:001406.2521:03080
03081:-00127:-00017:+00069:001406.2521:03081
03082:+00108:+00072:+00145:001406.2521:03082
03083:+00239:+00030:+00002:001406.2521:03083
03084:+00173:+00092:+00015:001406.2521:03084
03085:-00192:+00028:-00067:001407.2552:03085
03086:-00052:+00107:-00089:001407.2552:03086
03087:+00124:+00137:+00002:001407.2552:03087
03088:+00229:-00039:-00193:001407.2552:03088
03089:+00154:+00063:-00056:001407.2552:03089
03090:+00000:-00006:+00043:001407.2552:03090
03091:+00148:+00100:-00155:001407.2552:03091
03092:+00267:+00115:-00143:001407.2552:03092
03093:+00074:+00066:-00104:001407.2552:03093
03094:-00086:+00072:-00111:001407.2552:03094
03095:-00099:+00024:-00116:001407.2552:03095
03096:+00106:+00138:-00219:001407.2552:03096
03097:+00085:+00058:-00140:001407.2552:03097
03098:-00026:+00026:-00159:001407.2552:03098
03099:+00044:+00031:+00008:001414.7164:03099
03100:+00113:+00065:+00059:001414.7164:03100
03101:+00158:+00102:-00152:001414.7164:03101
03102:-00101:-00007:+00063:001414.7164:03102
03103:-00109:+00032:+00073:001414.7164:03103
03104:+00082:+00083:-00155:001414.7164:03104
03105:+00091:+00082:-00117:001414.7164:03105
03106:+00051:+00082:+00076:001414.7164:03106
03107:+00035:+00055:+00177:001414.7164:03107
03108:+00037:+00038:+00120:001414.7164:03108
03109:+00170:+00164:+00095:001414.7164:03109
03110:-00012:-00037:+00061:001414.7164:03110
03111:-00114:+00007:+00049:001414.7164:03111
03112:-00059:+00027:+00079:001414.7164:03112
03113:+00084:+00195:+00088:001415.9660:03113
03114:+00019:+00149:-00080:001415.9660:03114
03115:-00060:+00023:+00190:001415.9660:03115
03116:-00019:+00003:+00072:001415.9660:03116
03117:+00078:-00028:+00229:001415.9660:03117
03118:+00043:+00136:+00060:001415.9660:03118
03119:+00044:-00051:+00188:001415.9660:03119
03120:-00219:+00200:+00050:001415.9660:03120
03121:+00077:+00084:+00099:001415.9660:03121
03122:+00168:+00115:-00016:001415.9660:03122
03123:+00052:+00041:+00012:001415.9660:03123
03124:-00117:+00199:+00033:001415.9660:03124
03125:-00012:+00027:-00047:001415.9660:03125
03126:+00290:+00182:+00109:001415.9660:03126
03127:+00185:+00010:+00014:001410.4495:03127
03128:-00219:+00013:-00085:001410.4495:03128
03129:-00081:+00095:-00038:001410.4495:03129
03130:+00102:-00104:-00012:001410.4495:03130
03131:+00103:+00136:-00291:001410.4495:03131
03132:-00212:-00059:-00038:001410.4495:03132
03133:-00183:+00130:-00219:001410.4495:03133
03134:+00259:-00019:-00096:001410.4495:03134
03135:+00065:+00077:-00100:001410.4495:03135
03136:-00179:-00107:-00145:001410.4495:03136
03137:-00140:+00156:-00270:001410.4495:03137
03138:-00030:-00045:-00056:001410.4495:03138
03139:+00033:-00072:-00117:001410.4495:03139
03140:-00111:-00033:-00151:001410.4495:03140
03141:+00027:+00043:-00187:001421.2628:03141
03142:+00108:-00064:+00016:001421.2628:03142
03143:+00077:+00052:-00027:001421.2628:03143
03144:-00073:+00013:+00048:001421.2628:03144
03145:-00153:+00025:-00022:001421.2628:03145
03146:-00105:-00027:+00069:001421.2628:03146
03147:+00068:+00035:-00036:001421.2628:03147
03148:-00012:+00064:+00103:001421.2628:03148
03149:-00069:+00004:+00099:001421.2628:03149
03150:-00107:+00037:-00002:001421.2628:03150
03151:+00081:+00056:+00056:001421.2628:03151
03152:+00061:+00090:-00009:001421.2628:03152
03153:-00155:-00006:+00067:001421.2628:03153
03154:-00206:+00086:+00131:001421.2628:03154
03155:-00076:+00061:+00173:001415.9005:03155
03156:-00019:+00156:+00026:001415.9005:03156
03157:-00080:+00073:+00147:001415.9005:03157
03158:-00149:+00104:+00170:001415.9005:03158
03159:+00061:+00134:+00059:001415.9005:03159
03160:+00020:+00091:+00077:001415.9005:03160
03161:-00136:+00164:+00173:001415.9005:03161
03162:-00164:+00043:+00216:001415.9005:03162
03163:+00085:+00166:+00150:001415.9005:03163
03164:+00123:+00070:-00077:001415.9005:03164
03165:-00040:+00083:-00039:001415.9005:03165
03166:-00313:+00067:+00009:001415.9005:03166
03167:+00088:-00062:+00012:001415.9005:03167
03168:+00213:+00121:-00065:001415.9005:03168
03169:+00068:-00009:-00016:001410.4155:03169
03170:-00158:+00122:-00218:001410.4155:03170
03171:-00169:+00082:+00011:001410.4155:03171
03172:+00080:+00015:-00023:001410.4155:03172
03173:+00086:-00014:-00102:001410.4155:03173
03174:+00074:-00042:+00014:001410.4155:03174
03175:-00113:-00098:-00101:001410.4155:03175
03176:+00014:+00074:-00195:001410.4155:03176
03177:+00189:-00044:+00010:001410.4155:03177
03178:-00072:+00077:-00150:001410.4155:03178
03179:-00140:+00052:+00075:001410.4155:03179
03180:-00014:+00218:-00226:001410.4155:03180
03181:+00153:-00043:+00094:001410.4155:03181
03182:+00037:+00007:-00080:001410.4155:03182
03183:-00100:-00048:-00116:001410.4155:03183
03184:-00114:+00230:-00143:001413.1066:03184
03185:+00116:+00093:-00099:001413.1066:03185
03186:+00069:-00009:-00069:001413.1066:03186
03187:-00039:-00072:-00115:001413.1066:03187
03188:-00189:+00015:+00150:001413.1066:03188
03189:+00065:-00020:+00104:001413.1066:03189
03190:+00109:-00008:-00013:001413.1066:03190
03191:-00015:+00260:-00005:001413.1066:03191
03192:-00054:+00055:+00239:001413.1066:03192
03193:+00092:+00178:-00171:001413.1066:03193
03194:+00248:+00043:-00032:001413.1066:03194
03195:+00069:+00196:+00063:001413.1066:03195
03196:-00188:-00100:-00093:001413.1066:03196
03197:+00009:+00211:-00141:001413.1066:03197
03198:+00080:-00104:-00057:001403.0950:03198
03199:+00025:+00156:+00136:001403.0950:03199
03200:-00177:-00265:+00087:001403.0950:03200
03201:+00002:+00306:+00124:001403.0950:03201
03202:+00218:+00098:+00321:001403.0950:03202
03203:+00026:+00185:+00230:001403.0950:03203
03204:-00130:+00193:-00123:001403.0950:03204
03205:-00113:+00220:+00091:001403.0950:03205
03206:-00011:+00146:+00062:001403.0950:03206
03207:+00079:-00010:-00116:001403.0950:03207
03208:-00137:+00160:-00124:001403.0950:03208
03209:-00224:-00089:+00202:001403.0950:03209
03210:+00121:+00082:-00078:001403.0950:03210
03211:+00138:+00009:-00084:001403.0950:03211
03212:+00024:+00072:+00077:001388.3029:03212
03213:-00191:-00114:-00145:001388.3029:03213
03214:-00046:+00236:-00251:001388.3029:03214
03215:+00051:-00029:+00090:001388.3029:03215
03216:-00001:+00106:-00111:001388.3029:03216
03217:-00090:+00159:-00109:001388.3029:03217
03218:-00031:-00018:+00075:001388.3029:03218
03219:+00062:+00138:+00031:001388.3029:03219
03220:+00102:-00098:+00049:001388.3029:03220
03221:+00020:+00245:-00228:001388.3029:03221
03222:+00001:-00001:+00134:001388.3029:03222
03223:-00083:+00283:-00204:001388.3029:03223
03224:+00041:-00141:-00049:001388.3029:03224
03225:+00007:+00191:-00068:001388.3029:03225
03226:-00128:-00094:-00075:001388.3029:03226
03227:-00019:+00257:-00080:001384.5273:03227
03228:+00103:+00153:+00128:001384.5273:03228
03229:+00169:-00017:+00075:001384.5273:03229
03230:-00154:-00082:-00204:001384.5273:03230
03231:-00149:-00037:+00059:001384.5273:03231
03232:-00031:+00117:+00058:001384.5273:03232
03233:+00062:-00049:+00034:001384.5273:03233
03234:-00084:+00116:+00090:001384.5273:03234
03235:-00142:-00060:+00071:001384.5273:03235
03236:-00021:+00116:+00145:001384.5273:03236
03237:+00172:+00076:+00009:001384.5273:03237
03238:-00005:+00078:+00037:001384.5273:03238
03239:-00134:+00033:-00021:001384.5273:03239
03240:-00065:+00101:+00076:001384.5273:03240
03241:+00034:+00007:+00086:001374.9494:03241
03242:+00049:+00037:+00070:001374.9494:03242
03243:-00151:+00010:-00003:001374.9494:03243
03244:-00164:+00120:-00008:001374.9494:03244
03245:+00033:+00044:+00039:001374.9494:03245
03246:+00129:+00081:-00024:001374.9494:03246
03247:+00022:+00079:-00039:001374.9494:03247
03248:-00173:-00047:+00071:001374.9494:03248
03249:-00053:+00110:-00026:001374.9494:03249
03250:+00033:-00003:-00011:001374.9494:03250
03251:-00014:+00139:-00019:001374.9494:03251
03252:-00094:-00127:+00058:001374.9494:03252
03253:+00032:+00164:+00063:001374.9494:03253
03254:+00141:+00012:+00035:001374.9494:03254
03255:+00103:+00095:-00093:001374.9494:03255
03256:-00082:+00180:-00042:001366.9128:03256
03257:-00076:+00126:+00101:001366.9128:03257
03258:-00029:+00184:+00032:001366.9128:03258
03259:+00051:-00003:+00061:001366.9128:03259
03260:-00090:+00187:-00119:001366.9128:03260
03261:-00133:-00123:-00023:001366.9128:03261
03262:+00047:+00016:-00099:001366.9128:03262
03263:+00094:-00009:-00104:001366.9128:03263
03264:+00009:+00074:+00066:001366.9128:03264
03265:-00127:-00087:-00002:001366.9128:03265
03266:-00105:+00107:-00053:001366.9128:03266
03267:-00002:+00072:-00049:001366.9128:03267
03268:+00047:+00072:-00020:001366.9128:03268
03269:+00079:+00116:-00007:001366.9128:03269
03270:-00038:+00076:+00089:001367.6203:03270
03271:+00016:+00098:+00008:001367.6203:03271
03272:+00100:-00013:-00006:001367.6203:03272
03273:+00090:+00192:+00077:001367.6203:03273
03274:-00110:-00005:+00190:001367.6203:03274
03275:-00164:+00137:-00170:001367.6203:03275
03276:+00077:-00058:+00002:001367.6203:03276
03277:+00133:+00080:+00075:001367.6203:03277
03278:-00063:-00094:-00097:001367.6203:03278
03279:-00126:+00073:-00173:001367.6203:03279
03280:-00003:+00125:+00223:001367.6203:03280
03281:+00130:-00029:+00087:001367.6203:03281
03282:+00131:+00063:-00183:001367.6203:03282
03283:-00154:-00098:+00193:001367.6203:03283
03284:-00082:+00063:+00051:001367.6203:03284
03285:+00027:+00068:-00018:001365.8471:03285
03286:-00009:+00067:+00098:001365.8471:03286
03287:-00147:-00143:+00030:001365.8471:03287
03288:-00038:+00177:+00137:001365.8471:03288
03289:+00139:-00056:+00186:001365.8471:03289
03290:+00051:+00069:-00080:001365.8471:03290
03291:-00015:+00076:+00136:001365.8471:03291
03292:-00109:+00028:+00185:001365.8471:03292
03293:-00005:-00029:-00118:001365.8471:03293
03294:+00032:+00026:+00107:001365.8471:03294
03295:-00055:+00112:+00084:001365.8471:03295
03296:-00022:-00066:+00092:001365.8471:03296
03297:+00072:+00113:-00039:001365.8471:03297
03298:+00135:+00009:+00054:001365.8471:03298
03299:+00118:+00097:-00053:001365.8471:03299
03300:-00092:-00066:-00076:001372.9782:03300
03301:-00095:+00202:-00115:001372.9782:03301
03302:-00008:+00065:-00030:001372.9782:03302
03303:+00086:+00080:-00025:001372.9782:03303
03304:+00017:+00143:-00090:001372.9782:03304
03305:-00060:-00007:+00051:001372.9782:03305
03306:+00066:+00088:-00082:001372.9782:03306
03307:+00128:-00030:-00015:001372.9782:03307
03308:+00086:+00130:-00059:001372.9782:03308
03309:-00137:-00031:-00050:001372.9782:03309
03310:-00080:+00070:+00097:001372.9782:03310
03311:+00047:+00044:-00021:001372.9782:03311
03312:+00104:+00104:+00096:001372.9782:03312
03313:-00078:+00084:-00152:001372.9782:03313
03314:-00051:+00052:+00067:001390.8431:03314
03315:+00044:+00045:-00090:001390.8431:03315
03316:+00192:-00018:-00125:001390.8431:03316
03317:-00108:-00033:-00089:001390.8431:03317
03318:-00225:-00069:-00104:001390.8431:03318
03319:-00059:+00068:-00089:001390.8431:03319
03320:+00104:-00047:-00087:001390.8431:03320
03321:+00037:-00008:+00004:001390.8431:03321
03322:-00176:-00024:-00064:001390.8431:03322
03323:-00145:-00014:-00079:001390.8431:03323
03324:+00122:+00091:-00196:001390.8431:03324
03325:+00057:+00050:-00025:001390.8431:03325
03326:-00106:-00001:-00233:001390.8431:03326
03327:-00116:-00008:-00183:001390.8431:03327
03328:+00070:-00017:-00141:001395.1928:03328
03329:+00098:-00203:-00145:001395.1928:03329
03330:-00151:+00065:-00283:001395.1928:03330
03331:-00183:-00100:-00131:001395.1928:03331
03332:+00019:+00102:-00170:001395.1928:03332
03333:+00189:-00114:-00153:001395.1928:03333
03334:+00112:+00059:-00246:001395.1928:03334
03335:-00192:-00007:-00109:001395.1928:03335
03336:-00050:+00142:-00152:001395.1928:03336
03337:-00028:+00067:-00014:001395.1928:03337
03338:-00099:+00076:-00036:001395.1928:03338
03339:-00159:-00050:-00117:001395.1928:03339
03340:-00050:-00037:-00117:001395.1928:03340
03341:+00137:+00016:-00068:001395.1928:03341
03342:+00107:-00049:+00000:001395.1928:03342
03343:-00160:-00081:+00015:001396.1816:03343
03344:-00150:-00007:-00004:001396.1816:03344
03345:-00042:+00024:+00005:001396.1816:03345
03346:+00005:+00064:-00054:001396.1816:03346
03347:-00139:+00076:-00103:001396.1816:03347
03348:-00150:+00169:+00090:001396.1816:03348
03349:-00023:+00075:+00065:001396.1816:03349
03350:+00069:+00163:+00169:001396.1816:03350
03351:+00057:+00089:+00163:001396.1816:03351
03352:-00205:-00022:+00029:001396.1816:03352
03353:-00153:+00097:+00032:001396.1816:03353
03354:-00029:-00062:+00094:001396.1816:03354
03355:+00013:-00001:-00025:001396.1816:03355
03356:-00112:-00065:+00093:001396.1816:03356
03357:-00060:-00007:+00010:001406.7448:03357
03358:-00006:+00103:+00101:001406.7448:03358
03359:+00242:+00174:+00157:001406.7448:03359
03360:-00058:+00068:+00104:001406.7448:03360
03361:-00123:+00234:+00030:001406.7448:03361
03362:-00105:+00129:+00071:001406.7448:03362
03363:+00116:+00123:+00060:001406.7448:03363
03364:+00060:+00048:-00051:001406.7448:03364
03365:-00062:+00206:+00013:001406.7448:03365
03366:+00101:-00064:+00228:001406.7448:03366
03367:+00255:+00105:+00077:001406.7448:03367
03368:+00107:-00035:+00113:001406.7448:03368
03369:-00075:+00149:+00000:001406.7448:03369
03370:-00097:+00020:-00059:001406.7448:03370
03371:+00109:+00129:-00018:001403.1912:03371
03372:+00134:+00130:-00073:001403.1912:03372
03373:-00059:+00201:-00035:001403.1912:03373
03374:-00010:-00054:+00104:001403.1912:03374
03375:+00154:+00156:-00067:001403.1912:03375
03376:+00259:+00097:+00117:001403.1912:03376
03377:+00064:+00140:-00087:001403.1912:03377
03378:-00144:+00104:-00140:001403.1912:03378
03379:+00058:-00034:-00006:001403.1912:03379
03380:+00151:-00001:-00039:001403.1912:03380
03381:+00020:-00237:+00039:001403.1912:03381
03382:-00066:+00120:-00294:001403.1912:03382
03383:+00059:-00236:+00022:001403.1912:03383
03384:+00199:+00114:-00045:001403.1912:03384
03385:+00073:-00186:+00024:001403.1912:03385
03386:+00019:+00110:+00096:001396.2589:03386
03387:-00063:-00007:+00023:001396.2589:03387
03388:+00010:+00138:-00017:001396.2589:03388
03389:+00168:-00039:-00001:001396.2589:03389
03390:-00087:+00232:-00096:001396.2589:03390
03391:-00091:-00010:+00132:001396.2589:03391
03392:+00106:+00026:-00005:001396.2589:03392
03393:+00256:-00022:+00128:001396.2589:03393
03394:+00106:-00112:+00083:001396.2589:03394
03395:-00126:-00016:-00114:001396.2589:03395
03396:-00111:+00102:+00034:001396.2589:03396
03397:-00028:+00088:+00072:001396.2589:03397
03398:+00041:-00058:+00089:001396.2589:03398
03399:+00107:+00068:-00016:001396.2589:03399
03400:-00021:+00014:+00045:001398.7926:03400
03401:+00106:+00178:+00099:001398.7926:03401
03402:+00072:+00074:+00068:001398.7926:03402
03403:-00035:+00198:-00123:001398.7926:03403
03404:-00108:+00108:+00093:001398.7926:03404
03405:-00026:+00109:-00054:001398.7926:03405
03406:+00060:-00063:-00043:001398.7926:03406
03407:+00057:+00190:-00216:001398.7926:03407
03408:-00107:+00002:+00054:001398.7926:03408
03409:+00017:+00015:+00025:001398.7926:03409
03410:+00107:+00168:-00141:001398.7926:03410
03411:+00069:-00036:+00125:001398.7926:03411
03412:-00108:-00061:-00005:001398.7926:03412
03413:-00050:+00048:-00017:001398.7926:03413
03414:+00010:+00130:-00084:001388.9631:03414
03415:+00012:+00188:+00019:001388.9631:03415
03416:-00072:+00120:-00217:001388.9631:03416
03417:-00035:+00030:-00062:001388.9631:03417
03418:+00072:+00075:-00067:001388.9631:03418
03419:+00126:-00047:-00012:001388.9631:03419
03420:-00080:+00073:-00140:001388.9631:03420
03421:-00123:+00022:-00075:001388.9631:03421
03422:-00049:+00009:+00143:001388.9631:03422
03423:-00065:-00047:+00008:001388.9631:03423
03424:-00056:+00016:+00159:001388.9631:03424
03425:-00175:+00093:-00044:001388.9631:03425
03426:-00005:-00032:+00186:001388.9631:03426
03427:+00145:+00192:+00071:001388.9631:03427
03428:+00029:+00006:+00170:001388.9631:03428
03429:-00006:+00061:+00077:001380.6788:03429
03430:-00113:+00059:-00141:001380.6788:03430
03431:-00004:+00201:+00165:001380.6788:03431
03432:-00056:-00033:+00102:001380.6788:03432
03433:+00009:+00189:-00112:001380.6788:03433
03434:-00063:+00024:+00043:001380.6788:03434
03435:-00031:+00116:-00087:001380.6788:03435
03436:+00104:+00055:+00042:001380.6788:03436
03437:+00063:+00157:-00093:001380.6788:03437
03438:-00142:+00001:-00018:001380.6788:03438
03439:-00094:+00112:-00030:001380.6788:03439
03440:-00087:+00106:+00028:001380.6788:03440
03441:-00047:-00016:+00041:001380.6788:03441
03442:-00130:+00065:-00150:001380.6788:03442
03443:-00100:-00046:+00151:001379.9400:03443
03444:+00049:+00134:+00050:001379.9400:03444
03445:+00063:+00054:-00071:001379.9400:03445
03446:-00023:+00141:+00024:001379.9400:03446
03447:-00155:-00036:-00126:001379.9400:03447
03448:-00057:+00109:+00011:001379.9400:03448
03449:+00019:+00011:+00015:001379.9400:03449
03450:-00014:+00097:+00031:001379.9400:03450
03451:-00037:+00028:+00017:001379.9400:03451
03452:-00065:+00117:-00090:001379.9400:03452
03453:+00074:+00078:+00094:001379.9400:03453
03454:+00051:+00047:-00179:001379.9400:03454
03455:+00095:+00045:-00124:001379.9400:03455
03456:-00044:+00086:-00096:001379.9400:03456
03457:-00013:+00076:-00052:001379.9400:03457
03458:-00059:+00036:-00010:001365.8183:03458
03459:-00083:+00073:-00123:001365.8183:03459
03460:-00127:+00006:+00009:001365.8183:03460
03461:-00003:+00023:-00032:001365.8183:03461
03462:+00071:+00064:-00024:001365.8183:03462
03463:+00063:+00075:+00076:001365.8183:03463
03464:-00052:-00069:-00054:001365.8183:03464
03465:-00042:+00097:-00122:001365.8183:03465
03466:-00047:+00123:+00073:001365.8183:03466
03467:-00118:+00052:+00124:001365.8183:03467
03468:-00048:+00100:-00122:001365.8183:03468
03469:-00043:+00079:-00100:001365.8183:03469
03470:-00008:+00058:+00054:001365.8183:03470
03471:+00162:+00081:+00009:001365.8183:03471
03472:+00171:+00060:-00012:001365.8183:03472
03473:+00042:+00042:+00047:001353.4708:03473
03474:-00108:-00040:+00029:001353.4708:03474
03475:-00062:+00088:+00037:001353.4708:03475
03476:-00036:-00097:+00152:001353.4708:03476
03477:+00043:+00076:-00001:001353.4708:03477
03478:-00017:+00077:+00123:001353.4708:03478
03479:-00030:+00109:-00041:001353.4708:03479
03480:+00087:-00040:-00110:001353.4708:03480
03481:+00179:+00122:+00229:001353.4708:03481
03482:-00037:+00140:+00103:001353.4708:03482
03483:-00058:+00099:+00119:001353.4708:03483
03484:+00016:+00202:+00131:001353.4708:03484
03485:+00070:+00124:+00264:001353.4708:03485
03486:-00048:+00069:+00132:001353.4708:03486
03487:-00096:-00030:+00013:001346.6893:03487
03488:+00095:+00117:+00060:001346.6893:03488
03489:+00150:-00022:+00144:001346.6893:03489
03490:+00011:+00235:-00215:001346.6893:03490
03491:-00092:-00079:-00113:001346.6893:03491
03492:-00032:+00088:+00214:001346.6893:03492
03493:+00037:-00039:-00058:001346.6893:03493
03494:+00028:+00251:-00141:001346.6893:03494
03495:-00043:+00052:+00013:001346.6893:03495
03496:+00076:+00032:+00167:001346.6893:03496
03497:+00040:+00121:-00009:001346.6893:03497
03498:+00027:-00152:-00058:001346.6893:03498
03499:+00015:-00043:-00189:001346.6893:03499
03500:-00011:-00006:-00111:001346.6893:03500
03501:-00092:+00119:-00014:001346.6893:03501
03502:+00012:-00127:-00161:001334.7442:03502
03503:+00124:+00309:+00109:001334.7442:03503
03504:+00053:+00052:+00201:001334.7442:03504
03505:-00107:+00172:+00021:001334.7442:03505
03506:-00071:+00017:+00050:001334.7442:03506
03507:+00106:-00008:+00086:001334.7442:03507
03508:+00182:+00262:+00045:001334.7442:03508
03509:-00043:+00056:-00011:001334.7442:03509
03510:-00080:+00100:-00036:001334.7442:03510
03511:-00061:+00050:+00086:001334.7442:03511
03512:+00062:+00035:+00041:001334.7442:03512
03513:-00073:+00072:-00054:001334.7442:03513
03514:-00131:+00022:+00002:001334.7442:03514
03515:+00085:+00096:+00028:001334.7442:03515
03516:+00070:-00003:+00001:001334.7442:03516
03517:-00034:+00097:-00077:001334.7442:03517
03518:-00180:+00042:-00177:001328.7646:03518
03519:-00159:-00022:-00025:001328.7646:03519
03520:+00003:+00000:+00043:001328.7646:03520
03521:+00017:+00110:-00083:001328.7646:03521
03522:-00097:+00035:+00034:001328.7646:03522
03523:-00122:+00006:+00006:001328.7646:03523
03524:+00001:+00040:+00014:001328.7646:03524
03525:+00080:-00036:+00038:001328.7646:03525
03526:-00059:+00086:-00098:001328.7646:03526
03527:-00076:-00011:-00098:001328.7646:03527
03528:-00131:+00105:+00048:001328.7646:03528
03529:+00013:-00043:+00083:001328.7646:03529
03530:+00081:+00058:+00066:001328.7646:03530
03531:-00089:+00064:-00044:001328.7646:03531
03532:-00162:+00062:+00037:001337.8811:03532
03533:+00075:+00102:+00047:001337.8811:03533
03534:+00088:-00002:+00044:001337.8811:03534
03535:+00055:+00118:-00018:001337.8811:03535
03536:-00141:+00003:-00010:001337.8811:03536
03537:-00030:+00054:+00054:001337.8811:03537
03538:+00044:+00148:-00004:001337.8811:03538
03539:+00009:+00019:+00006:001337.8811:03539
03540:-00087:+00112:-00102:001337.8811:03540
03541:-00084:-00010:+00015:001337.8811:03541
03542:+00059:+00174:-00004:001337.8811:03542
03543:+00050:+00035:+00076:001337.8811:03543
03544:+00081:+00132:-00066:001337.8811:03544
03545:-00097:+00021:-00056:001337.8811:03545
03546:-00061:+00080:+00068:001337.8811:03546
03547:-00045:+00023:+00048:001353.8455:03547
03548:+00031:+00068:+00023:001353.8455:03548
03549:-00043:+00060:-00115:001353.8455:03549
03550:-00015:+00090:+00006:001353.8455:03550
03551:+00043:+00000:+00003:001353.8455:03551
03552:+00176:+00026:+00038:001353.8455:03552
03553:+00034:-00019:+00043:001353.8455:03553
03554:-00109:+00086:-00027:001353.8455:03554
03555:-00080:+00191:-00039:001353.8455:03555
03556:+00059:-00074:+00116:001353.8455:03556
03557:+00057:+00163:-00189:001353.8455:03557
03558:-00094:-00064:+00015:001353.8455:03558
03559:-00011:+00217:-00032:001353.8455:03559
03560:+00098:+00054:-00070:001353.8455:03560
03561:+00193:+00162:-00015:001353.8455:03561
03562:+00042:+00011:-00011:001362.4232:03562
03563:-00105:+00009:+00035:001362.4232:03563
03564:-00021:+00093:-00040:001362.4232:03564
03565:+00041:-00086:+00060:001362.4232:03565
03566:+00033:+00203:-00012:001362.4232:03566
03567:-00033:+00011:+00021:001362.4232:03567
03568:+00016:+00134:+00005:001362.4232:03568
03569:+00130:-00078:+00078:001362.4232:03569
03570:+00194:+00193:-00169:001362.4232:03570
03571:-00015:+00082:-00010:001362.4232:03571
03572:-00130:+00132:+00023:001362.4232:03572
03573:-00107:+00021:-00023:001362.4232:03573
03574:+00050:+00002:+00153:001362.4232:03574
03575:+00003:+00096:-00145:001362.4232:03575
03576:-00035:+00067:+00187:001383.0451:03576
03577:+00016:+00160:+00077:001383.0451:03577
03578:+00161:+00039:+00110:001383.0451:03578
03579:+00194:+00172:-00049:001383.0451:03579
03580:-00125:+00059:-00027:001383.0451:03580
03581:-00204:+00227:+00100:001383.0451:03581
03582:+00019:+00073:-00161:001383.0451:03582
03583:+00165:+00111:+00054:001383.0451:03583
03584:+00028:+00104:+00073:001383.0451:03584
03585:-00047:-00024:-00007:001383.0451:03585
03586:+00079:+00030:-00123:001383.0451:03586
03587:+00098:-00034:+00179:001383.0451:03587
03588:-00006:+00027:-00191:001383.0451:03588
03589:-00089:+00092:-00053:001383.0451:03589
03590:-00185:+00084:+00106:001383.0451:03590
03591:+00047:-00003:-00185:001392.0854:03591
03592:+00080:+00165:+00059:001392.0854:03592
03593:-00017:+00076:+00038:001392.0854:03593
03594:-00053:+00099:+00092:001392.0854:03594
03595:+00109:+00103:+00114:001392.0854:03595
03596:+00172:+00013:+00016:001392.0854:03596
03597:-00225:+00058:+00025:001392.0854:03597
03598:-00223:+00022:+00026:001392.0854:03598
03599:+00029:+00095:-00134:001392.0854:03599
03600:+00103:+00046:+00112:001392.0854:03600
03601:-00067:+00064:-00067:001392.0854:03601
03602:-00049:-00066:-00124:001392.0854:03602
03603:+00074:+00082:-00148:001392.0854:03603
03604:+00212:-00069:-00121:001392.0854:03604
03605:-00082:-00025:-00161:001396.2543:03605
03606:-00210:-00013:-00052:001396.2543:03606
03607:-00119:+00037:-00084:001396.2543:03607
03608:+00049:-00043:-00171:001396.2543:03608
03609:+00108:+00010:-00241:001396.2543:03609
03610:-00175:-00019:-00285:001396.2543:03610
03611:-00088:+00028:-00118:001396.2543:03611
03612:+00101:-00056:-00160:001396.2543:03612
03613:+00098:-00030:-00303:001396.2543:03613
03614:-00053:-00024:-00210:001396.2543:03614
03615:-00174:-00066:-00187:001396.2543:03615
03616:+00089:-00137:-00168:001396.2543:03616
03617:+00094:-00094:-00219:001396.2543:03617
03618:-00177:+00007:-00232:001396.2543:03618
03619:-00186:+00038:-00147:001408.3542:03619
03620:-00054:+00000:-00169:001408.3542:03620
03621:+00059:+00079:-00181:001408.3542:03621
03622:-00038:+00046:-00144:001408.3542:03622
03623:-00232:-00028:-00174:001408.3542:03623
03624:-00165:+00030:-00153:001408.3542:03624
03625:-00153:+00039:-00171:001408.3542:03625
03626:-00145:-00052:-00083:001408.3542:03626
03627:-00125:+00021:-00017:001408.3542:03627
03628:-00002:-00036:+00021:001408.3542:03628
03629:-00004:-00034:+00250:001408.3542:03629
03630:+00040:+00099:+00106:001408.3542:03630
03631:+00043:-00036:+00231:001408.3542:03631
03632:-00025:+00116:+00068:001408.3542:03632
03633:-00014:+00076:+00088:001411.2015:03633
03634:-00027:+00062:-00042:001411.2015:03634
03635:-00086:+00153:+00050:001411.2015:03635
03636:-00057:+00186:+00159:001411.2015:03636
03637:+00095:+00003:+00285:001411.2015:03637
03638:+00283:+00052:+00129:001411.2015:03638
03639:+00117:+00127:+00201:001411.2015:03639
03640:-00310:+00070:+00095:001411.2015:03640
03641:-00284:+00059:+00074:001411.2015:03641
03642:+00016:+00014:+00093:001411.2015:03642
03643:-00027:+00051:+00107:001411.2015:03643
03644:-00120:+00088:+00050:001411.2015:03644
03645:-00041:+00146:+00037:001411.2015:03645
03646:+00112:+00160:+00185:001411.2015:03646
03647:+00153:+00070:-00035:001411.2015:03647
03648:-00196:+00103:-00110:001408.9985:03648
03649:-00265:+00131:+00093:001408.9985:03649
03650:+00035:+00030:+00022:001408.9985:03650
03651:+00049:+00200:-00160:001408.9985:03651
03652:-00065:+00137:-00010:001408.9985:03652
03653:+00019:+00138:+00111:001408.9985:03653
03654:+00185:-00023:+00097:001408.9985:03654
03655:+00239:+00161:+00074:001408.9985:03655
03656:+00064:-00038:+00078:001408.9985:03656
03657:+00070:+00127:-00018:001408.9985:03657
03658:+00010:+00002:-00042:001408.9985:03658
03659:+00119:+00121:-00265:001408.9985:03659
03660:+00026:-00009:+00038:001408.9985:03660
03661:-00080:+00019:-00113:001408.9985:03661
03662:+00075:+00005:-00110:001418.1375:03662
03663:+00254:-00052:+00165:001418.1375:03663
03664:+00145:-00035:-00140:001418.1375:03664
03665:+00032:+00042:+00083:001418.1375:03665
03666:-00209:+00049:-00064:001418.1375:03666
03667:+00011:+00006:-00002:001418.1375:03667
03668:+00136:+00081:-00113:001418.1375:03668
03669:-00005:-00025:-00061:001418.1375:03669
03670:-00006:+00083:+00088:001418.1375:03670
03671:+00092:-00148:+00103:001418.1375:03671
03672:+00320:+00080:-00070:001418.1375:03672
03673:-00010:-00023:+00016:001418.1375:03673
03674:-00193:-00061:-00005:001418.1375:03674
03675:-00079:-00005:-00025:001418.1375:03675
03676:+00157:+00006:-00015:001416.0781:03676
03677:+00150:+00135:+00151:001416.0781:03677
03678:-00105:-00020:+00225:001416.0781:03678
03679:-00001:+00191:-00065:001416.0781:03679
03680:+00275:+00172:+00218:001416.0781:03680
03681:+00043:+00147:+00047:001416.0781:03681
03682:-00149:+00048:-00019:001416.0781:03682
03683:-00093:+00193:-00072:001416.0781:03683
03684:+00031:+00153:+00026:001416.0781:03684
03685:+00100:+00112:+00037:001416.0781:03685
03686:-00202:+00064:+00093:001416.0781:03686
03687:-00106:+00164:-00222:001416.0781:03687
03688:+00194:-00044:+00018:001416.0781:03688
03689:+00068:+00027:+00054:001416.0781:03689
03690:-00152:+00188:-00150:001415.4200:03690
03691:-00054:+00006:+00057:001415.4200:03691
03692:+00066:+00087:+00091:001415.4200:03692
03693:+00135:+00080:-00053:001415.4200:03693
03694:-00175:-00022:+00006:001415.4200:03694
03695:-00034:+00076:-00069:001415.4200:03695
03696:+00114:+00017:-00078:001415.4200:03696
03697:+00095:+00182:-00072:001415.4200:03697
03698:+00019:+00076:-00002:001415.4200:03698
03699:+00004:-00049:-00127:001415.4200:03699
03700:-00005:+00024:-00077:001415.4200:03700
03701:+00008:+00080:-00046:001415.4200:03701
03702:-00027:+00039:-00092:001415.4200:03702
03703:-00043:-00001:+00012:001415.4200:03703
03704:-00026:+00034:+00067:001418.1638:03704
03705:+00049:+00076:-00013:001418.1638:03705
03706:-00012:+00060:+00014:001418.1638:03706
03707:-00072:+00015:-00025:001418.1638:03707
03708:-00046:-00010:+00000:001418.1638:03708
03709:-00098:+00078:-00073:001418.1638:03709
03710:-00076:+00020:+00015:001418.1638:03710
03711:-00023:+00076:+00055:001418.1638:03711
03712:-00040:+00134:-00025:001418.1638:03712
03713:-00101:-00023:+00073:001418.1638:03713
03714:+00000:+00208:+00048:001418.1638:03714
03715:+00058:-00012:+00044:001418.1638:03715
03716:-00144:+00162:-00114:001418.1638:03716
03717:-00227:+00079:+00277:001418.1638:03717
03718:-00037:+00144:-00073:001416.0781:03718
03719:+00067:+00060:+00030:001416.0781:03719
03720:-00032:+00128:+00154:001416.0781:03720
03721:-00157:-00035:+00020:001416.0781:03721
03722:-00004:+00208:-00047:001416.0781:03722
03723:+00065:+00039:-00009:001416.0781:03723
03724:-00072:+00144:+00047:001416.0781:03724
03725:-00234:+00053:+00037:001416.0781:03725
03726:-00038:+00207:+00015:001416.0781:03726
03727:+00042:-00071:+00140:001416.0781:03727
03728:+00074:+00019:-00123:001416.0781:03728
03729:-00187:+00052:-00060:001416.0781:03729
03730:+00028:+00156:-00006:001416.0781:03730
03731:+00125:+00045:-00073:001416.0781:03731
03732:+00111:+00088:-00019:001412.0977:03732
03733:-00091:-00036:+00001:001412.0977:03733
03734:-00090:+00020:-00045:001412.0977:03734
03735:+00035:-00002:-00125:001412.0977:03735
03736:+00088:-00135:-00040:001412.0977:03736
03737:-00066:+00182:-00091:001412.0977:03737
03738:-00067:-00041:+00106:001412.0977:03738
03739:+00004:+00170:-00190:001412.0977:03739
03740:+00217:-00028:-00104:001412.0977:03740
03741:+00135:+00202:-00159:001412.0977:03741
03742:-00187:-00048:-00068:001412.0977:03742
03743:-00084:+00110:-00087:001412.0977:03743
03744:+00035:+00095:-00083:001412.0977:03744
03745:+00062:+00049:-00005:001412.0977:03745
03746:-00186:-00040:-00112:001414.7977:03746
03747:-00070:+00053:-00122:001414.7977:03747
03748:+00152:+00050:+00126:001414.7977:03748
03749:-00040:+00011:+00000:001414.7977:03749
03750:-00194:+00088:-00009:001414.7977:03750
03751:-00096:+00064:+00017:001414.7977:03751
03752:+00070:+00012:+00022:001414.7977:03752
03753:+00151:-00042:-00056:001414.7977:03753
03754:-00167:+00174:-00015:001414.7977:03754
03755:-00204:-00158:+00085:001414.7977:03755
03756:+00189:+00147:-00173:001414.7977:03756
03757:+00215:-00053:+00005:001414.7977:03757
03758:-00017:+00073:+00042:001414.7977:03758
03759:-00222:-00027:-00002:001414.7977:03759
03760:-00032:+00170:-00016:001414.7977:03760
03761:+00162:+00091:-00051:001404.7036:03761
03762:-00068:+00132:+00101:001404.7036:03762
03763:-00167:+00135:+00004:001404.7036:03763
03764:+00070:+00066:+00106:001404.7036:03764
03765:+00092:+00014:+00053:001404.7036:03765
03766:-00021:-00090:+00078:001404.7036:03766
03767:-00255:+00097:-00094:001404.7036:03767
03768:+00082:+00174:+00118:001404.7036:03768
03769:+00084:+00118:-00018:001404.7036:03769
03770:-00035:+00026:-00025:001404.7036:03770
03771:-00121:+00054:+00138:001404.7036:03771
03772:+00032:-00025:-00177:001404.7036:03772
03773:+00149:+00093:+00047:001404.7036:03773
03774:+00127:-00053:+00042:001404.7036:03774
03775:-00063:+00160:-00085:001399.3527:03775
03776:-00037:-00051:+00040:001399.3527:03776
03777:+00080:+00193:+00002:001399.3527:03777
03778:+00063:-00050:+00002:001399.3527:03778
03779:+00045:+00157:-00003:001399.3527:03779
03780:-00131:+00047:-00116:001399.3527:03780
03781:+00007:+00138:+00108:001399.3527:03781
03782:+00090:+00075:+00065:001399.3527:03782
03783:+00095:+00039:-00001:001399.3527:03783
03784:-00178:-00032:-00074:001399.3527:03784
03785:-00157:+00000:+00024:001399.3527:03785
03786:+00027:+00056:+00039:001399.3527:03786
03787:+00001:+00047:+00023:001399.3527:03787
03788:-00049:+00127:-00022:001399.3527:03788
03789:-00128:-00068:+00027:001398.6968:03789
03790:+00074:+00076:-00069:001398.6968:03790
03791:+00128:-00086:-00054:001398.6968:03791
03792:-00004:+00171:-00062:001398.6968:03792
03793:-00154:-00014:+00056:001398.6968:03793
03794:+00023:+00176:-00009:001398.6968:03794
03795:+00097:-00034:-00007:001398.6968:03795
03796:+00068:+00057:-00008:001398.6968:03796
03797:-00140:-00008:-00071:001398.6968:03797
03798:-00044:+00134:+00005:001398.6968:03798
03799:+00109:+00008:+00054:001398.6968:03799
03800:+00086:+00140:-00032:001398.6968:03800
03801:-00068:+00106:+00015:001398.6968:03801
03802:-00087:+00114:+00012:001398.6968:03802
03803:-00050:-00005:+00085:001398.6968:03803
03804:+00029:+00076:-00004:001393.5828:03804
03805:-00038:+00115:+00018:001393.5828:03805
03806:-00019:+00081:+00106:001393.5828:03806
03807:+00032:+00103:-00058:001393.5828:03807
03808:+00100:+00098:-00083:001393.5828:03808
03809:+00094:+00141:-00049:001393.5828:03809
03810:-00120:-00110:-00003:001393.5828:03810
03811:-00026:+00030:-00113:001393.5828:03811
03812:+00034:+00095:-00130:001393.5828:03812
03813:+00000:-00037:+00041:001393.5828:03813
03814:-00116:-00106:-00130:001393.5828:03814
03815:-00058:+00192:+00155:001393.5828:03815
03816:+00063:-00003:+00184:001393.5828:03816
03817:+00110:+00079:-00044:001393.5828:03817
03818:+00013:+00159:+00015:001383.6354:03818
03819:-00097:+00150:+00229:001383.6354:03819
03820:-00032:+00085:+00105:001383.6354:03820
03821:+00030:+00081:-00023:001383.6354:03821
03822:-00031:+00139:+00126:001383.6354:03822
03823:-00132:-00032:+00206:001383.6354:03823
03824:+00016:+00118:-00153:001383.6354:03824
03825:+00067:+00055:-00062:001383.6354:03825
03826:+00055:+00089:+00043:001383.6354:03826
03827:-00110:-00208:-00049:001383.6354:03827
03828:-00100:+00167:-00195:001383.6354:03828
03829:-00034:-00002:+00154:001383.6354:03829
03830:+00047:+00102:-00143:001383.6354:03830
03831:-00006:+00160:-00111:001383.6354:03831
03832:-00103:-00036:+00230:001383.6354:03832
03833:+00009:+00006:-00084:001389.1629:03833
03834:+00161:-00070:+00266:001389.1629:03834
03835:-00032:+00135:-00084:001389.1629:03835
03836:-00134:+00022:+00164:001389.1629:03836
03837:-00110:+00208:-00111:001389.1629:03837
03838:+00067:-00006:+00022:001389.1629:03838
03839:+00053:+00132:+00069:001389.1629:03839
03840:-00150:+00090:-00222:001389.1629:03840
03841:-00050:+00141:+00041:001389.1629:03841
03842:+00049:+00165:-00005:001389.1629:03842
03843:+00193:+00015:+00116:001389.1629:03843
03844:-00153:-00022:-00128:001389.1629:03844
03845:-00175:-00074:+00087:001389.1629:03845
03846:-00050:+00132:+00000:001389.1629:03846
03847:+00078:+00046:+00066:001387.2504:03847
03848:-00010:+00166:-00024:001387.2504:03848
03849:-00101:-00049:+00036:001387.2504:03849
03850:-00064:+00171:+00012:001387.2504:03850
03851:+00138:+00018:+00009:001387.2504:03851
03852:+00060:+00124:+00021:001387.2504:03852
03853:-00045:+00043:-00075:001387.2504:03853
03854:-00091:+00081:+00039:001387.2504:03854
03855:+00017:+00027:-00065:001387.2504:03855
03856:+00005:-00027:+00061:001387.2504:03856
03857:-00087:+00075:-00131:001387.2504:03857
03858:-00098:+00050:+00108:001387.2504:03858
03859:+00075:+00041:+00046:001387.2504:03859
03860:+00147:+00062:-00091:001387.2504:03860
03861:+00088:+00024:+00001:001389.8720:03861
03862:-00175:-00014:-00144:001389.8720:03862
03863:+00002:+00128:+00037:001389.8720:03863
03864:+00009:+00060:-00036:001389.8720:03864
03865:+00049:+00058:+00025:001389.8720:03865
03866:-00040:+00036:-00086:001389.8720:03866
03867:-00044:-00034:+00030:001389.8720:03867
03868:+00126:+00145:+00038:001389.8720:03868
03869:+00176:+00032:+00065:001389.8720:03869
03870:+00057:+00083:+00013:001389.8720:03870
03871:-00153:+00030:+00025:001389.8720:03871
03872:-00127:+00164:-00046:001389.8720:03872
03873:+00091:-00026:+00056:001389.8720:03873
03874:+00100:+00072:-00042:001389.8720:03874
03875:-00076:-00127:+00031:001389.8720:03875
03876:+00080:+00057:-00169:001403.4406:03876
03877:+00146:-00023:-00010:001403.4406:03877
03878:+00033:+00011:-00124:001403.4406:03878
03879:-00174:-00012:-00039:001403.4406:03879
03880:-00199:+00099:-00146:001403.4406:03880
03881:+00021:-00022:-00142:001403.4406:03881
03882:+00065:+00036:-00079:001403.4406:03882
03883:-00020:-00054:-00160:001403.4406:03883
03884:-00134:+00069:-00319:001403.4406:03884
03885:+00009:-00058:-00130:001403.4406:03885
03886:+00151:-00033:-00034:001403.4406:03886
03887:-00052:-00030:-00244:001403.4406:03887
03888:-00125:-00179:-00191:001403.4406:03888
03889:+00050:+00102:-00322:001403.4406:03889
03890:+00118:-00055:-00122:001407.9030:03890
03891:-00010:+00105:-00287:001407.9030:03891
03892:-00090:-00091:-00148:001407.9030:03892
03893:+00047:+00008:-00186:001407.9030:03893
03894:+00171:-00159:-00006:001407.9030:03894
03895:+00048:+00092:-00168:001407.9030:03895
03896:-00078:+00020:+00031:001407.9030:03896
03897:-00127:+00122:-00272:001407.9030:03897
03898:-00054:+00033:-00220:001407.9030:03898
03899:-00135:+00128:-00066:001407.9030:03899
03900:-00295:-00095:+00032:001407.9030:03900
03901:-00005:-00037:+00174:001407.9030:03901
03902:+00245:-00009:+00313:001407.9030:03902
03903:+00107:+00100:+00063:001407.9030:03903
03904:-00056:-00115:-00056:001404.0928:03904
03905:-00308:+00069:+00016:001404.0928:03905
03906:+00035:+00001:+00100:001404.0928:03906
03907:+00139:+00037:+00072:001404.0928:03907
03908:-00040:+00035:+00032:001404.0928:03908
03909:-00094:+00133:+00181:001404.0928:03909
03910:-00041:-00006:+00179:001404.0928:03910
03911:+00264:+00122:+00098:001404.0928:03911
03912:+00026:+00052:+00182:001404.0928:03912
03913:-00174:+00109:+00040:001404.0928:03913
03914:-00228:+00082:+00107:001404.0928:03914
03915:-00144:+00133:+00054:001404.0928:03915
03916:+00035:+00037:+00152:001404.0928:03916
03917:-00209:+00163:+00050:001404.0928:03917
03918:-00146:+00090:+00133:001408.3247:03918
03919:-00003:+00086:+00108:001408.3247:03919
03920:+00099:+00082:+00174:001408.3247:03920
03921:-00033:-00006:+00115:001408.3247:03921
03922:-00088:+00073:+00008:001408.3247:03922
03923:-00074:+00136:+00006:001408.3247:03923
03924:+00161:+00088:+00038:001408.3247:03924
03925:+00016:+00070:+00062:001408.3247:03925
03926:+00015:+00247:-00006:001408.3247:03926
03927:+00065:+00041:+00108:001408.3247:03927
03928:+00321:+00076:+00039:001408.3247:03928
03929:+00275:+00027:-00091:001408.3247:03929
03930:-00004:+00089:-00062:001408.3247:03930
03931:-00134:+00005:-00087:001408.3247:03931
03932:-00012:+00089:-00210:001399.8963:03932
03933:+00060:-00010:-00151:001399.8963:03933
03934:-00060:+00130:-00147:001399.8963:03934
03935:-00093:-00028:-00178:001399.8963:03935
03936:+00101:+00139:-00101:001399.8963:03936
03937:+00130:+00052:-00022:001399.8963:03937
03938:-00050:+00059:-00118:001399.8963:03938
03939:-00168:-00010:-00228:001399.8963:03939
03940:-00055:+00024:-00073:001399.8963:03940
03941:+00133:+00052:-00109:001399.8963:03941
03942:+00114:-00008:+00000:001399.8963:03942
03943:-00081:+00022:-00103:001399.8963:03943
03944:+00074:-00021:-00075:001399.8963:03944
03945:+00224:-00003:+00023:001399.8963:03945
03946:+00264:-00033:-00006:001399.8963:03946
03947:-00002:+00112:-00056:001393.0329:03947
03948:-00127:+00006:+00102:001393.0329:03948
03949:-00007:+00033:-00049:001393.0329:03949
03950:+00035:-00028:+00006:001393.0329:03950
03951:-00041:-00007:+00155:001393.0329:03951
03952:-00132:+00044:-00032:001393.0329:03952
03953:-00002:+00106:+00065:001393.0329:03953
03954:+00085:+00189:+00048:001393.0329:03954
03955:-00014:-00070:+00081:001393.0329:03955
03956:-00117:+00147:-00067:001393.0329:03956
03957:-00158:+00067:+00169:001393.0329:03957
03958:+00048:+00078:+00028:001393.0329:03958
03959:+00020:-00007:+00134:001393.0329:03959
03960:-00047:+00174:+00066:001393.0329:03960
03961:-00136:+00158:+00045:001397.1163:03961
03962:+00039:+00141:+00061:001397.1163:03962
03963:+00099:+00071:+00025:001397.1163:03963
03964:+00002:+00148:+00065:001397.1163:03964
03965:-00139:-00038:+00128:001397.1163:03965
03966:+00028:+00208:+00011:001397.1163:03966
03967:+00110:+00076:+00094:001397.1163:03967
03968:-00023:+00174:+00098:001397.1163:03968
03969:-00176:-00067:+00152:001397.1163:03969
03970:-00022:+00047:+00061:001397.1163:03970
03971:+00126:+00095:-00027:001397.1163:03971
03972:+00091:+00111:+00109:001397.1163:03972
03973:-00007:+00172:-00125:001397.1163:03973
03974:-00024:-00002:+00003:001397.1163:03974
03975:+00039:+00106:-00089:001397.1163:03975
03976:+00013:+00057:-00151:001388.8516:03976
03977:-00025:+00085:+00064:001388.8516:03977
03978:-00111:+00015:-00142:001388.8516:03978
03979:+00076:-00083:+00005:001388.8516:03979
03980:+00095:-00007:-00302:001388.8516:03980
03981:+00113:-00058:+00028:001388.8516:03981
03982:+00007:+00011:-00080:001388.8516:03982
03983:+00004:+00069:-00030:001388.8516:03983
03984:-00022:+00159:-00012:001388.8516:03984
03985:-00145:-00080:-00032:001388.8516:03985
03986:-00105:+00178:-00034:001388.8516:03986
03987:-00078:-00049:-00046:001388.8516:03987
03988:+00107:+00176:-00088:001388.8516:03988
03989:+00097:+00023:-00060:001388.8516:03989
03990:+00103:+00175:-00158:001379.0208:03990
03991:+00014:+00043:-00109:001379.0208:03991
03992:+00065:-00017:+00101:001379.0208:03992
03993:-00003:+00018:-00079:001379.0208:03993
03994:-00068:-00093:+00011:001379.0208:03994
03995:-00131:+00005:+00017:001379.0208:03995
03996:+00018:-00033:+00118:001379.0208:03996
03997:+00092:+00208:+00050:001379.0208:03997
03998:+00118:-00008:+00028:001379.0208:03998
03999:+00108:+00084:+00058:001379.0208:03999
04000:-00046:+00023:-00096:001379.0208:04000
04001:-00009:+00177:-00071:001379.0208:04001
04002:+00030:+00043:+00057:001379.0208:04002
04003:-00079:+00278:+00050:001379.0208:04003
04004:-00189:-00049:+00146:001379.0208:04004
04005:-00027:-00063:-00045:001370.6390:04005
04006:+00157:+00117:-00028:001370.6390:04006
04007:+00135:+00318:+00138:001370.6390:04007
04008:+00021:+00093:-00162:001370.6390:04008
04009:+00077:+00022:+00072:001370.6390:04009
04010:+00002:+00143:+00016:001370.6390:04010
04011:-00067:-00138:-00119:001370.6390:04011
04012:-00153:+00108:-00161:001370.6390:04012
04013:-00140:-00033:-00008:001370.6390:04013
04014:-00051:+00085:-00013:001370.6390:04014
04015:+00094:-00206:-00220:001370.6390:04015
04016:+00125:+00254:+00239:001370.6390:04016
04017:-00011:+00056:+00156:001370.6390:04017
04018:-00063:+00168:-00017:001370.6390:04018
04019:-00130:+00177:+00062:001349.3851:04019
04020:-00112:+00026:+00287:001349.3851:04020
04021:-00077:+00196:+00011:001349.3851:04021
04022:-00052:-00120:-00052:001349.3851:04022
04023:+00059:+00197:-00084:001349.3851:04023
04024:+00151:-00098:+00156:001349.3851:04024
04025:+00079:+00173:-00294:001349.3851:04025
04026:-00138:-00035:-00225:001349.3851:04026
04027:-00059:+00070:+00101:001349.3851:04027
04028:+00046:+00068:-00074:001349.3851:04028
04029:-00035:+00156:-00102:001349.3851:04029
04030:-00040:+00093:-00050:001349.3851:04030
04031:+00003:+00006:+00229:001349.3851:04031
04032:+00035:+00124:+00080:001349.3851:04032
04033:+00017:-00080:-00110:001349.3851:04033
04034:-00034:+00076:-00010:001349.3851:04034
04035:-00079:+00063:-00298:001333.0495:04035
04036:-00016:+00070:-00120:001333.0495:04036
04037:+00015:-00104:-00139:001333.0495:04037
04038:-00011:+00061:+00085:001333.0495:04038
04039:-00145:+00111:+00024:001333.0495:04039
04040:-00120:-00051:-00055:001333.0495:04040
04041:+00125:+00123:+00184:001333.0495:04041
04042:+00073:-00071:+00193:001333.0495:04042
04043:-00008:+00069:+00033:001333.0495:04043
04044:-00169:+00043:-00120:001333.0495:04044
04045:-00001:+00097:-00019:001333.0495:04045
04046:+00074:+00081:+00013:001333.0495:04046
04047:+00041:+00058:+00140:001333.0495:04047
04048:-00153:+00091:+00074:001333.0495:04048
04049:-00136:+00037:-00081:001333.0495:04049
04050:+00077:+00092:+00063:001323.4816:04050
04051:+00056:+00068:+00121:001323.4816:04051
04052:-00051:+00115:+00029:001323.4816:04052
04053:-00203:+00081:-00084:001323.4816:04053
04054:-00140:+00036:+00147:001323.4816:04054
04055:+00125:+00065:+00068:001323.4816:04055
04056:+00086:+00074:+00146:001323.4816:04056
04057:-00168:+00078:-00184:001323.4816:04057
04058:-00104:+00053:-00103:001323.4816:04058
04059:+00063:+00043:-00040:001323.4816:04059
04060:+00071:+00059:+00002:001323.4816:04060
04061:-00045:+00088:-00100:001323.4816:04061
04062:-00075:-00043:-00211:001323.4816:04062
04063:-00095:+00062:-00020:001323.4816:04063
04064:+00007:+00057:+00096:001323.4816:04064
04065:+00090:+00035:-00037:001314.8084:04065
04066:-00052:+00048:-00139:001314.8084:04066
04067:-00136:+00076:-00065:001314.8084:04067
04068:-00077:+00087:-00050:001314.8084:04068
04069:+00135:+00016:-00034:001314.8084:04069
04070:+00181:+00119:-00188:001314.8084:04070
04071:-00026:+00041:+00011:001314.8084:04071
04072:-00134:+00026:-00013:001314.8084:04072
04073:-00086:+00064:-00018:001314.8084:04073
04074:+00031:-00014:+00012:001314.8084:04074
04075:-00031:+00072:-00031:001314.8084:04075
04076:-00089:+00055:-00096:001314.8084:04076
04077:-00026:+00072:-00044:001314.8084:04077
04078:+00058:-00095:-00089:001314.8084:04078
04079:+00126:+00049:+00140:001314.8084:04079
04080:-00018:+00034:+00039:001317.4453:04080
04081:-00082:-00060:-00069:001317.4453:04081
04082:-00125:+00164:+00030:001317.4453:04082
04083:+00031:-00098:+00214:001317.4453:04083
04084:+00007:+00205:-00112:001317.4453:04084
04085:-00092:-00018:-00002:001317.4453:04085
04086:-00066:+00119:-00015:001317.4453:04086
04087:+00041:+00056:+00002:001317.4453:04087
04088:+00171:+00132:+00087:001317.4453:04088
04089:+00084:+00076:-00025:001317.4453:04089
04090:-00092:-00017:+00085:001317.4453:04090
04091:-00071:+00131:+00046:001317.4453:04091
04092:+00022:-00073:+00146:001317.4453:04092
04093:-00050:+00158:-00053:001317.4453:04093
04094:-00079:-00042:+00055:001317.4453:04094
04095:-00005:+00131:+00030:001339.3066:04095
04096:+00140:-00045:+00073:001339.3066:04096
04097:+00201:-00023:-00072:001339.3066:04097
04098:+00001:+00068:+00048:001339.3066:04098
04099:-00095:+00023:+00060:001339.3066:04099
04100:-00008:+00264:-00062:001339.3066:04100
04101:-00026:-00137:+00185:001339.3066:04101
04102:-00145:+00080:-00073:001339.3066:04102
04103:-00146:-00007:+00065:001339.3066:04103
04104:+00060:+00209:+00015:001339.3066:04104
04105:+00119:-00067:+00146:001339.3066:04105
04106:+00202:+00222:-00068:001339.3066:04106
04107:+00006:-00033:-00007:001339.3066:04107
04108:-00051:+00009:-00014:001339.3066:04108
04109:-00027:+00133:-00067:001339.3066:04109
04110:+00043:+00121:+00102:001355.3123:04110
04111:-00020:+00155:-00016:001355.3123:04111
04112:-00052:-00032:+00105:001355.3123:04112
04113:+00128:+00218:-00033:001355.3123:04113
04114:+00177:-00174:-00062:001355.3123:04114
04115:+00133:+00358:-00138:001355.3123:04115
04116:-00057:-00196:+00171:001355.3123:04116
04117:-00004:+00135:-00049:001355.3123:04117
04118:-00040:-00115:-00083:001355.3123:04118
04119:+00025:-00020:-00146:001355.3123:04119
04120:-00054:+00122:-00039:001355.3123:04120
04121:+00003:-00013:+00039:001355.3123:04121
04122:+00095:+00151:+00155:001355.3123:04122
04123:+00140:-00056:+00160:001355.3123:04123
04124:+00122:+00088:-00094:001368.4432:04124
04125:-00145:-00064:-00021:001368.4432:04125
04126:-00058:+00164:-00046:001368.4432:04126
04127:-00054:-00054:+00052:001368.4432:04127
04128:+00081:+00114:+00088:001368.4432:04128
04129:-00068:+00047:-00006:001368.4432:04129
04130:-00057:-00005:+00154:001368.4432:04130
04131:+00093:+00188:-00046:001368.4432:04131
04132:+00185:+00058:+00198:001368.4432:04132
04133:+00099:+00153:+00025:001368.4432:04133
04134:-00133:-00060:-00021:001368.4432:04134
04135:-00127:+00174:-00064:001368.4432:04135
04136:-00036:+00035:-00008:001368.4432:04136
04137:+00038:+00088:+00050:001368.4432:04137
04138:-00043:+00076:-00005:001368.4432:04138
04139:+00020:+00028:+00138:001392.4603:04139
04140:+00185:-00004:+00065:001392.4603:04140
04141:+00174:+00076:-00013:001392.4603:04141
04142:-00145:+00028:-00034:001392.4603:04142
04143:-00246:+00141:+00051:001392.4603:04143
04144:-00042:+00081:+00002:001392.4603:04144
04145:+00157:+00109:-00117:001392.4603:04145
04146:+00106:+00049:+00025:001392.4603:04146
04147:-00103:+00009:+00036:001392.4603:04147
04148:+00060:-00002:+00038:001392.4603:04148
04149:+00187:+00073:-00060:001392.4603:04149
04150:+00057:+00042:-00077:001392.4603:04150
04151:-00217:-00034:+00021:001392.4603:04151
04152:-00176:+00078:+00079:001392.4603:04152
04153:+00108:+00018:-00008:001399.9094:04153
04154:+00136:+00090:-00047:001399.9094:04154
04155:-00146:+00082:+00001:001399.9094:04155
04156:-00054:+00070:+00026:001399.9094:04156
04157:+00099:+00085:+00044:001399.9094:04157
04158:+00156:+00083:+00001:001399.9094:04158
04159:-00170:+00006:-00051:001399.9094:04159
04160:-00157:+00002:-00066:001399.9094:04160
04161:+00036:+00007:-00048:001399.9094:04161
04162:+00092:+00001:-00254:001399.9094:04162
04163:-00063:-00009:-00146:001399.9094:04163
04164:-00074:-00039:-00099:001399.9094:04164
04165:+00061:-00158:-00148:001399.9094:04165
04166:+00163:+00007:-00109:001399.9094:04166
04167:-00053:-00043:-00225:001407.2800:04167
04168:-00095:-00159:-00273:001407.2800:04168
04169:-00022:+00069:-00472:001407.2800:04169
04170:+00066:+00020:-00112:001407.2800:04170
04171:-00054:-00064:-00320:001407.2800:04171
04172:-00118:-00188:-00297:001407.2800:04172
04173:-00098:+00063:-00304:001407.2800:04173
04174:+00034:-00003:-00197:001407.2800:04174
04175:+00050:+00077:-00280:001407.2800:04175
04176:-00023:-00012:-00161:001407.2800:04176
04177:-00142:+00041:-00166:001407.2800:04177
04178:-00174:-00104:-00248:001407.2800:04178
04179:-00033:+00013:-00270:001407.2800:04179
04180:-00042:+00082:-00091:001407.2800:04180
04181:-00100:+00214:-00020:001416.4600:04181
04182:-00028:+00113:-00148:001416.4600:04182
04183:+00075:+00004:+00223:001416.4600:04183
04184:-00038:+00071:-00152:001416.4600:04184
04185:-00198:-00105:+00081:001416.4600:04185
04186:-00199:+00115:-00038:001416.4600:04186
04187:-00029:+00078:-00037:001416.4600:04187
04188:+00043:-00067:+00091:001416.4600:04188
04189:-00129:+00049:+00094:001416.4600:04189
04190:-00162:+00138:+00300:001416.4600:04190
04191:+00060:+00060:+00305:001416.4600:04191
04192:+00215:+00062:+00277:001416.4600:04192
04193:+00109:+00060:+00187:001416.4600:04193
04194:-00329:+00110:+00123:001416.4600:04194
04195:-00303:+00064:+00118:001417.6387:04195
04196:+00047:-00008:+00036:001417.6387:04196
04197:-00054:+00143:+00029:001417.6387:04197
04198:-00167:+00093:+00248:001417.6387:04198
04199:-00004:-00020:+00065:001417.6387:04199
04200:+00243:+00094:+00228:001417.6387:04200
04201:-00010:+00102:-00039:001417.6387:04201
04202:-00272:+00064:+00023:001417.6387:04202
04203:-00199:+00003:+00027:001417.6387:04203
04204:+00156:+00010:-00008:001417.6387:04204
04205:-00005:+00070:+00004:001417.6387:04205
04206:-00057:+00010:+00077:001417.6387:04206
04207:-00023:+00116:-00009:001417.6387:04207
04208:+00305:+00115:+00091:001417.6387:04208
04209:+00221:+00120:-00115:001417.6387:04209
04210:-00082:+00028:-00101:001418.5216:04210
04211:-00155:+00250:-00256:001418.5216:04211
04212:+00047:+00044:-00024:001418.5216:04212
04213:+00104:+00126:-00135:001418.5216:04213
04214:-00059:+00188:-00115:001418.5216:04214
04215:-00056:+00103:+00096:001418.5216:04215
04216:+00203:+00037:-00080:001418.5216:04216
04217:+00230:+00088:-00065:001418.5216:04217
04218:-00059:+00129:-00076:001418.5216:04218
04219:-00071:+00183:-00084:001418.5216:04219
04220:-00036:+00003:-00373:001418.5216:04220
04221:+00078:+00023:-00153:001418.5216:04221
04222:-00085:+00028:+00037:001418.5216:04222
04223:+00023:-00040:-00275:001418.5216:04223
04224:+00175:-00065:-00088:001424.5533:04224
04225:+00146:-00045:-00037:001424.5533:04225
04226:+00007:+00020:-00147:001424.5533:04226
04227:-00028:-00021:-00040:001424.5533:04227
04228:+00015:+00106:+00000:001424.5533:04228
04229:+00087:-00075:+00114:001424.5533:04229
04230:+00070:+00030:-00031:001424.5533:04230
04231:-00058:-00063:+00104:001424.5533:04231
04232:+00042:+00098:+00056:001424.5533:04232
04233:+00116:+00007:+00205:001424.5533:04233
04234:+00221:+00067:+00214:001424.5533:04234
04235:-00015:-00052:+00113:001424.5533:04235
04236:-00081:+00005:+00117:001424.5533:04236
04237:-00028:+00052:+00087:001424.5533:04237
04238:+00026:+00067:+00072:001424.1241:04238
04239:-00030:+00014:+00158:001424.1241:04239
04240:-00066:+00172:+00188:001424.1241:04240
04241:+00031:+00150:+00246:001424.1241:04241
04242:+00201:+00149:-00068:001424.1241:04242
04243:-00035:+00104:+00092:001424.1241:04243
04244:-00216:+00076:+00015:001424.1241:04244
04245:-00076:+00282:+00004:001424.1241:04245
04246:+00203:+00189:+00058:001424.1241:04246
04247:+00131:+00152:-00017:001424.1241:04247
04248:-00082:+00159:+00168:001424.1241:04248
04249:-00044:+00110:+00000:001424.1241:04249
04250:+00223:+00212:-00259:001424.1241:04250
04251:+00099:+00028:-00008:001424.1241:04251
04252:-00055:+00085:-00230:001418.5898:04252
04253:-00086:+00081:-00101:001418.5898:04253
04254:+00119:+00160:-00177:001418.5898:04254
04255:+00093:+00072:-00238:001418.5898:04255
04256:+00030:+00111:-00010:001418.5898:04256
04257:-00061:-00039:-00137:001418.5898:04257
04258:+00034:-00055:-00035:001418.5898:04258
04259:+00150:+00048:-00188:001418.5898:04259
04260:+00124:-00048:-00089:001418.5898:04260
04261:-00134:-00065:-00161:001418.5898:04261
04262:-00011:-00037:-00065:001418.5898:04262
04263:+00023:-00016:-00006:001418.5898:04263
04264:-00024:-00156:-00077:001418.5898:04264
04265:-00130:-00065:-00082:001418.5898:04265
04266:-00047:-00077:+00024:001424.6855:04266
04267:+00096:+00075:+00139:001424.6855:04267
04268:+00024:-00015:+00029:001424.6855:04268
04269:-00023:+00072:+00122:001424.6855:04269
04270:-00062:-00026:+00009:001424.6855:04270
04271:+00001:+00146:+00031:001424.6855:04271
04272:-00029:+00006:+00170:001424.6855:04272
04273:-00136:+00192:-00030:001424.6855:04273
04274:-00163:-00041:+00274:001424.6855:04274
04275:+00046:+00118:-00035:001424.6855:04275
04276:+00054:+00001:+00028:001424.6855:04276
04277:+00019:+00048:+00084:001424.6855:04277
04278:-00222:-00144:+00016:001424.6855:04278
04279:-00128:+00266:-00191:001424.6855:04279
04280:-00077:+00035:+00134:001419.3300:04280
04281:+00003:+00089:-00079:001419.3300:04281
04282:-00062:+00272:-00063:001419.3300:04282
04283:-00070:-00004:+00295:001419.3300:04283
04284:+00085:+00147:-00090:001419.3300:04284
04285:+00088:+00099:-00036:001419.3300:04285
04286:-00143:+00169:-00024:001419.3300:04286
04287:-00158:+00241:+00057:001419.3300:04287
04288:+00049:+00066:-00122:001419.3300:04288
04289:+00027:+00076:-00104:001419.3300:04289
04290:-00032:+00139:-00002:001419.3300:04290
04291:-00048:-00069:+00001:001419.3300:04291
04292:+00108:+00089:-00117:001419.3300:04292
04293:+00126:+00009:-00015:001419.3300:04293
04294:-00106:+00119:-00271:001412.1641:04294
04295:-00145:-00023:+00024:001412.1641:04295
04296:-00018:+00214:-00063:001412.1641:04296
04297:+00126:-00036:-00063:001412.1641:04297
04298:+00065:+00195:+00022:001412.1641:04298
04299:-00206:+00122:-00230:001412.1641:04299
04300:-00042:+00031:+00070:001412.1641:04300
04301:+00039:+00194:-00091:001412.1641:04301
04302:+00247:-00115:+00142:001412.1641:04302
04303:-00132:-00013:-00237:001412.1641:04303
04304:-00123:-00144:-00031:001412.1641:04304
04305:-00127:+00031:+00110:001412.1641:04305
04306:+00004:+00082:-00110:001412.1641:04306
04307:-00116:+00197:-00124:001412.1641:04307
04308:-00081:+00021:+00052:001406.7233:04308
04309:-00027:+00059:+00005:001406.7233:04309
04310:+00229:+00035:+00033:001406.7233:04310
04311:+00020:+00099:+00072:001406.7233:04311
04312:-00128:-00007:+00063:001406.7233:04312
04313:-00060:+00159:-00037:001406.7233:04313
04314:+00028:-00051:+00056:001406.7233:04314
04315:+00050:+00029:+00117:001406.7233:04315
04316:-00144:-00001:-00113:001406.7233:04316
04317:-00062:+00172:+00062:001406.7233:04317
04318:+00080:+00126:+00103:001406.7233:04318
04319:+00215:+00090:+00075:001406.7233:04319
04320:+00103:+00177:-00016:001406.7233:04320
04321:-00165:-00030:+00076:001406.7233:04321
04322:-00060:+00144:-00016:001406.7233:04322
04323:+00002:+00004:-00019:001392.0218:04323
04324:+00000:+00164:+00026:001392.0218:04324
04325:-00122:-00022:+00158:001392.0218:04325
04326:+00006:+00139:+00007:001392.0218:04326
04327:+00172:+00012:+00090:001392.0218:04327
04328:+00200:+00148:-00031:001392.0218:04328
04329:-00073:+00012:-00099:001392.0218:04329
04330:-00066:+00220:-00044:001392.0218:04330
04331:-00034:+00055:-00003:001392.0218:04331
04332:-00006:+00046:-00027:001392.0218:04332
04333:-00134:+00000:-00120:001392.0218:04333
04334:-00067:-00027:+00090:001392.0218:04334
04335:+00048:+00094:-00023:001392.0218:04335
04336:+00173:+00082:-00038:001392.0218:04336
04337:+00024:+00014:-00012:001376.0457:04337
04338:-00154:+00030:-00102:001376.0457:04338
04339:-00092:+00012:+00238:001376.0457:04339
04340:+00104:+00049:-00314:001376.0457:04340
04341:+00025:+00173:+00015:001376.0457:04341
04342:-00095:-00053:-00048:001376.0457:04342
04343:-00086:-00067:-00326:001376.0457:04343
04344:+00070:+00054:-00179:001376.0457:04344
04345:+00123:-00033:+00093:001376.0457:04345
04346:-00038:+00004:-00057:001376.0457:04346
04347:-00080:+00042:-00314:001376.0457:04347
04348:-00132:+00057:+00068:001376.0457:04348
04349:-00032:-00068:+00144:001376.0457:04349
04350:+00032:+00145:-00042:001376.0457:04350
04351:-00030:+00064:+00131:001376.0457:04351
04352:-00018:+00071:+00263:001364.5952:04352
04353:+00120:+00107:-00111:001364.5952:04353
04354:+00116:+00230:-00117:001364.5952:04354
04355:-00063:-00142:+00154:001364.5952:04355
04356:-00144:+00129:-00104:001364.5952:04356
04357:+00043:+00057:-00031:001364.5952:04357
04358:+00017:-00062:-00081:001364.5952:04358
04359:-00090:-00022:+00026:001364.5952:04359
04360:-00116:+00117:-00116:001364.5952:04360
04361:-00131:-00069:+00212:001364.5952:04361
04362:+00099:-00005:+00073:001364.5952:04362
04363:+00072:+00044:+00069:001364.5952:04363
04364:-00221:-00065:-00108:001364.5952:04364
04365:-00125:+00034:-00046:001364.5952:04365
04366:-00001:-00069:-00020:001356.7767:04366
04367:-00012:+00140:+00072:001356.7767:04367
04368:-00134:-00133:-00039:001356.7767:04368
04369:-00018:+00156:-00210:001356.7767:04369
04370:+00010:+00051:+00132:001356.7767:04370
04371:+00082:+00086:-00084:001356.7767:04371
04372:+00065:+00131:+00065:001356.7767:04372
04373:-00129:+00035:+00196:001356.7767:04373
04374:-00144:+00069:+00137:001356.7767:04374
04375:-00020:+00010:-00077:001356.7767:04375
04376:-00005:+00189:-00006:001356.7767:04376
04377:-00060:-00086:+00117:001356.7767:04377
04378:-00030:+00197:-00281:001356.7767:04378
04379:+00104:-00001:+00028:001356.7767:04379
04380:+00127:+00075:-00030:001356.7767:04380
04381:-00063:+00047:-00042:001351.9523:04381
04382:-00192:+00147:+00008:001351.9523:04382
04383:-00056:+00110:-00145:001351.9523:04383
04384:+00107:+00066:+00023:001351.9523:04384
04385:+00077:+00111:-00119:001351.9523:04385
04386:-00150:-00068:-00038:001351.9523:04386
04387:-00055:+00083:-00040:001351.9523:04387
04388:+00068:-00030:+00077:001351.9523:04388
04389:+00106:+00093:-00015:001351.9523:04389
04390:-00153:-00044:-00126:001351.9523:04390
04391:-00177:-00069:+00042:001351.9523:04391
04392:-00041:+00092:-00071:001351.9523:04392
04393:+00083:+00115:+00060:001351.9523:04393
04394:-00014:+00123:-00082:001351.9523:04394
04395:-00107:+00004:+00047:001351.9523:04395
04396:-00058:+00102:+00021:001361.5577:04396
04397:+00141:+00041:+00038:001361.5577:04397
04398:+00076:+00082:+00118:001361.5577:04398
04399:-00032:+00091:-00046:001361.5577:04399
04400:-00063:+00078:+00083:001361.5577:04400
04401:+00015:+00071:+00018:001361.5577:04401
04402:+00075:+00000:+00080:001361.5577:04402
04403:-00040:+00102:+00003:001361.5577:04403
04404:-00034:+00113:+00101:001361.5577:04404
04405:+00004:+00065:+00040:001361.5577:04405
04406:+00084:+00076:+00012:001361.5577:04406
04407:+00133:+00172:+00103:001361.5577:04407
04408:+00058:+00076:-00046:001361.5577:04408
04409:-00074:+00088:+00121:001361.5577:04409
04410:-00074:+00151:-00054:001361.5577:04410
04411:+00023:+00057:+00081:001365.7772:04411
04412:+00128:+00048:-00019:001365.7772:04412
04413:-00036:-00014:+00078:001365.7772:04413
04414:-00016:+00072:-00048:001365.7772:04414
04415:+00044:+00036:+00066:001365.7772:04415
04416:+00169:+00183:-00008:001365.7772:04416
04417:-00032:-00053:+00027:001365.7772:04417
04418:-00063:+00184:-00074:001365.7772:04418
04419:-00052:-00007:-00018:001365.7772:04419
04420:+00057:+00111:+00036:001365.7772:04420
04421:+00058:+00079:-00084:001365.7772:04421
04422:-00036:+00107:+00035:001365.7772:04422
04423:+00054:+00015:-00064:001365.7772:04423
04424:+00182:-00004:+00022:001365.7772:04424
04425:+00008:+00030:+00026:001377.5277:04425
04426:-00091:-00044:-00125:001377.5277:04426
04427:-00056:+00146:-00142:001377.5277:04427
04428:+00098:-00008:+00067:001377.5277:04428
04429:+00053:+00085:-00035:001377.5277:04429
04430:-00032:-00062:+00062:001377.5277:04430
04431:-00022:+00151:-00083:001377.5277:04431
04432:+00082:-00008:-00024:001377.5277:04432
04433:+00121:+00167:+00011:001377.5277:04433
04434:+00012:+00076:+00039:001377.5277:04434
04435:-00160:+00082:+00052:001377.5277:04435
04436:-00051:+00039:-00039:001377.5277:04436
04437:+00053:-00048:+00091:001377.5277:04437
04438:+00002:+00060:+00000:001377.5277:04438
04439:-00034:+00079:-00101:001395.5429:04439
04440:-00005:+00062:-00051:001395.5429:04440
04441:+00085:-00025:-00024:001395.5429:04441
04442:+00035:-00020:-00121:001395.5429:04442
04443:-00172:-00102:-00046:001395.5429:04443
04444:-00131:+00020:-00233:001395.5429:04444
04445:+00029:+00076:-00114:001395.5429:04445
04446:+00100:+00065:-00161:001395.5429:04446
04447:-00069:-00060:-00146:001395.5429:04447
04448:-00053:+00043:-00237:001395.5429:04448
04449:+00040:+00005:-00156:001395.5429:04449
04450:+00181:-00032:-00005:001395.5429:04450
04451:-00004:+00001:-00417:001395.5429:04451
04452:-00184:+00073:-00247:001395.5429:04452
04453:-00151:+00053:-00155:001395.5429:04453
04454:+00134:-00042:-00169:001399.9606:04454
04455:+00010:-00028:-00405:001399.9606:04455
04456:-00133:-00128:-00079:001399.9606:04456
04457:-00030:+00055:-00317:001399.9606:04457
04458:+00119:-00014:-00111:001399.9606:04458
04459:+00140:+00161:-00256:001399.9606:04459
04460:-00174:-00197:-00081:001399.9606:04460
04461:-00190:+00157:-00285:001399.9606:04461
04462:-00069:-00065:+00005:001399.9606:04462
04463:-00067:+00157:-00031:001399.9606:04463
04464:-00124:+00064:+00062:001399.9606:04464
04465:-00154:+00084:+00121:001399.9606:04465
04466:-00070:-00003:+00113:001399.9606:04466
04467:+00048:+00045:+00087:001399.9606:04467
04468:-00032:-00050:+00108:001407.3176:04468
04469:-00106:+00151:-00024:001407.3176:04469
04470:-00215:+00079:-00046:001407.3176:04470
04471:-00098:+00064:+00117:001407.3176:04471
04472:-00094:+00075:+00245:001407.3176:04472
04473:+00059:+00020:+00252:001407.3176:04473
04474:+00024:+00030:+00090:001407.3176:04474
04475:+00098:+00076:+00216:001407.3176:04475
04476:-00015:+00044:+00135:001407.3176:04476
04477:-00058:+00065:+00089:001407.3176:04477
04478:-00191:+00076:+00317:001407.3176:04478
04479:-00048:-00009:-00002:001407.3176:04479
04480:+00058:+00087:+00201:001407.3176:04480
04481:-00173:+00119:+00168:001407.3176:04481
04482:-00094:+00142:+00164:001416.4637:04482
04483:+00074:+00061:+00172:001416.4637:04483
04484:+00152:+00038:+00094:001416.4637:04484
04485:-00119:+00072:+00101:001416.4637:04485
04486:-00126:+00090:-00132:001416.4637:04486
04487:-00059:+00093:-00013:001416.4637:04487
04488:+00120:+00153:-00011:001416.4637:04488
04489:+00079:-00033:-00231:001416.4637:04489
04490:-00061:+00192:-00002:001416.4637:04490
04491:-00060:+00092:-00137:001416.4637:04491
04492:+00240:+00038:-00169:001416.4637:04492
04493:+00139:+00114:-00001:001416.4637:04493
04494:-00110:+00153:-00190:001416.4637:04494
04495:-00064:+00155:-00170:001416.4637:04495
04496:+00002:+00203:-00040:001414.4426:04496
04497:+00146:+00090:-00301:001414.4426:04497
04498:-00079:+00035:-00040:001414.4426:04498
04499:-00068:-00029:-00194:001414.4426:04499
04500:+00160:-00092:-00026:001414.4426:04500
04501:+00181:+00077:-00180:001414.4426:04501
04502:-00058:-00164:-00127:001414.4426:04502
04503:-00110:+00058:-00120:001414.4426:04503
04504:+00162:-00118:-00081:001414.4426:04504
04505:+00228:+00063:+00015:001414.4426:04505
04506:-00097:-00072:-00082:001414.4426:04506
04507:-00096:+00013:+00027:001414.4426:04507
04508:+00055:-00059:-00039:001414.4426:04508
04509:+00372:+00106:+00121:001414.4426:04509
04510:+00198:-00012:+00169:001412.1877:04510
04511:+00053:-00006:+00152:001412.1877:04511
04512:-00088:-00033:+00036:001412.1877:04512
04513:+00104:+00052:+00069:001412.1877:04513
04514:-00079:-00082:+00027:001412.1877:04514
04515:-00031:+00082:+00119:001412.1877:04515
04516:-00094:-00065:+00125:001412.1877:04516
04517:+00207:+00099:+00169:001412.1877:04517
04518:+00128:+00047:+00190:001412.1877:04518
04519:+00122:+00157:+00186:001412.1877:04519
04520:-00116:+00022:+00192:001412.1877:04520
04521:-00039:+00172:+00035:001412.1877:04521
04522:-00046:+00092:+00031:001412.1877:04522
04523:-00013:+00180:+00166:001412.1877:04523
04524:-00041:+00173:+00078:001412.1877:04524
04525:+00118:+00152:+00156:001408.3956:04525
04526:+00215:+00056:+00059:001408.3956:04526
04527:+00116:+00036:+00076:001408.3956:04527
04528:-00106:+00060:-00078:001408.3956:04528
04529:-00151:+00107:-00148:001408.3956:04529
04530:-00043:+00132:-00051:001408.3956:04530
04531:+00084:+00092:+00013:001408.3956:04531
04532:+00095:+00219:-00074:001408.3956:04532
04533:+00075:+00096:-00042:001408.3956:04533
04534:+00058:+00188:-00043:001408.3956:04534
04535:+00095:+00042:-00148:001408.3956:04535
04536:+00007:+00154:-00291:001408.3956:04536
04537:-00125:-00093:-00206:001408.3956:04537
04538:-00081:+00121:-00121:001408.3956:04538
04539:+00049:-00139:-00150:001403.1643:04539
04540:+00080:+00110:-00295:001403.1643:04540
04541:-00084:-00035:+00065:001403.1643:04541
04542:-00055:-00006:-00079:001403.1643:04542
04543:+00062:+00261:-00071:001403.1643:04543
04544:+00105:-00043:+00182:001403.1643:04544
04545:+00013:-00075:+00063:001403.1643:04545
04546:-00147:-00210:+00063:001403.1643:04546
04547:+00077:+00260:-00177:001403.1643:04547
04548:+00023:-00345:+00294:001403.1643:04548
04549:-00167:+00237:-00376:001403.1643:04549
04550:+00005:-00042:+00023:001403.1643:04550
04551:+00048:-00037:+00085:001403.1643:04551
04552:+00118:-00221:-00254:001403.1643:04552
04553:+00052:+00194:-00251:001385.2683:04553
04554:-00096:+00105:+00079:001385.2683:04554
04555:-00064:+00096:+00258:001385.2683:04555
04556:-00090:+00379:-00076:001385.2683:04556
04557:-00084:+00069:+00445:001385.2683:04557
04558:-00139:+00038:+00190:001385.2683:04558
04559:-00080:-00124:+00162:001385.2683:04559
04560:+00033:+00368:+00090:001385.2683:04560
04561:+00064:+00079:+00329:001385.2683:04561
04562:-00030:+00251:-00266:001385.2683:04562
04563:-00018:+00065:-00073:001385.2683:04563
04564:-00032:+00334:+00020:001385.2683:04564
04565:-00093:-00176:-00187:001385.2683:04565
04566:-00090:+00132:-00190:001385.2683:04566
04567:-00095:+00075:-00044:001385.2683:04567
04568:-00026:+00003:+00089:001381.4840:04568
04569:-00032:-00061:-00234:001381.4840:04569
04570:+00050:+00047:+00265:001381.4840:04570
04571:-00001:-00014:+00060:001381.4840:04571
04572:+00036:+00026:-00099:001381.4840:04572
04573:-00021:+00295:+00021:001381.4840:04573
04574:+00031:+00020:+00244:001381.4840:04574
04575:+00048:+00112:+00009:001381.4840:04575
04576:-00097:+00094:-00170:001381.4840:04576
04577:-00016:+00174:+00062:001381.4840:04577
04578:+00054:+00093:-00211:001381.4840:04578
04579:+00187:+00239:-00087:001381.4840:04579
04580:-00021:+00077:-00120:001381.4840:04580
04581:-00065:-00083:+00004:001381.4840:04581
04582:-00035:+00159:-00160:001361.2940:04582
04583:-00081:+00080:+00071:001361.2940:04583
04584:-00275:+00127:-00071:001361.2940:04584
04585:-00070:-00059:-00080:001361.2940:04585
04586:+00135:+00113:+00040:001361.2940:04586
04587:+00052:-00129:-00112:001361.2940:04587
04588:-00011:+00086:-00240:001361.2940:04588
04589:-00041:+00099:+00096:001361.2940:04589
04590:-00050:+00044:+00130:001361.2940:04590
04591:-00036:-00182:-00015:001361.2940:04591
04592:+00041:+00090:+00206:001361.2940:04592
04593:-00059:+00075:+00119:001361.2940:04593
04594:-00056:+00019:+00175:001361.2940:04594
04595:+00114:+00143:+00104:001361.2940:04595
04596:+00123:-00095:+00092:001361.2940:04596
04597:+00008:+00086:-00108:001343.1687:04597
04598:-00146:-00026:-00095:001343.1687:04598
04599:-00075:+00175:+00027:001343.1687:04599
04600:+00022:+00045:+00081:001343.1687:04600
04601:-00066:+00036:-00130:001343.1687:04601
04602:-00148:+00064:-00194:001343.1687:04602
04603:-00059:-00059:+00177:001343.1687:04603
04604:+00136:+00135:+00071:001343.1687:04604
04605:+00087:-00063:+00128:001343.1687:04605
04606:-00038:+00063:-00117:001343.1687:04606
04607:-00076:-00028:+00046:001343.1687:04607
04608:-00035:+00066:-00010:001343.1687:04608
04609:-00009:-00068:-00071:001343.1687:04609
04610:+00063:+00054:-00114:001343.1687:04610
04611:-00050:+00151:-00049:001343.1687:04611
04612:-00050:+00056:+00017:001332.0892:04612
04613:+00025:+00115:-00160:001332.0892:04613
04614:+00127:-00150:+00148:001332.0892:04614
04615:-00041:+00074:-00021:001332.0892:04615
04616:-00133:-00001:-00168:001332.0892:04616
04617:-00079:+00162:-00143:001332.0892:04617
04618:+00031:-00047:+00012:001332.0892:04618
04619:+00009:+00092:-00017:001332.0892:04619
04620:-00097:+00067:-00162:001332.0892:04620
04621:-00081:+00089:-00137:001332.0892:04621
04622:+00085:+00123:+00102:001332.0892:04622
04623:+00103:+00011:+00238:001332.0892:04623
04624:-00026:+00122:+00048:001332.0892:04624
04625:-00140:-00044:-00113:001332.0892:04625
04626:-00007:+00061:-00004:001332.0892:04626
04627:+00066:+00191:-00088:001332.0892:04627
04628:+00051:+00106:-00041:001312.0208:04628
04629:+00017:+00102:-00226:001312.0208:04629
04630:-00038:-00071:+00208:001312.0208:04630
04631:-00005:+00116:+00202:001312.0208:04631
04632:-00010:-00088:+00268:001312.0208:04632
04633:-00004:+00094:-00241:001312.0208:04633
04634:-00094:-00042:-00048:001312.0208:04634
04635:-00049:+00050:+00118:001312.0208:04635
04636:+00009:+00047:-00060:001312.0208:04636
04637:+00048:+00034:-00057:001312.0208:04637
04638:-00082:+00053:+00122:001312.0208:04638
04639:-00053:+00046:+00146:001312.0208:04639
04640:+00018:+00072:+00138:001312.0208:04640
04641:+00107:-00075:-00029:001312.0208:04641
04642:+00044:+00091:-00146:001312.0208:04642
04643:-00061:+00028:-00022:001309.0297:04643
04644:-00151:-00003:+00034:001309.0297:04644
04645:-00001:-00044:-00064:001309.0297:04645
04646:+00054:-00011:+00162:001309.0297:04646
04647:-00055:+00075:-00007:001309.0297:04647
04648:-00101:+00016:+00024:001309.0297:04648
04649:-00068:+00095:-00048:001309.0297:04649
04650:+00037:-00100:+00022:001309.0297:04650
04651:+00139:+00252:-00253:001309.0297:04651
04652:+00049:+00034:+00117:001309.0297:04652
04653:-00117:+00061:-00005:001309.0297:04653
04654:-00085:+00179:-00033:001309.0297:04654
04655:+00008:+00131:+00180:001309.0297:04655
04656:-00028:+00027:-00007:001309.0297:04656
04657:-00056:+00011:-00005:001309.0297:04657
04658:+00040:+00171:+00010:001326.3138:04658
04659:+00046:+00025:+00154:001326.3138:04659
04660:+00106:+00160:-00062:001326.3138:04660
04661:-00049:-00085:+00002:001326.3138:04661
04662:-00056:+00096:-00124:001326.3138:04662
04663:-00057:+00003:-00076:001326.3138:04663
04664:+00002:+00128:+00032:001326.3138:04664
04665:-00115:+00099:-00120:001326.3138:04665
04666:-00066:+00053:+00074:001326.3138:04666
04667:-00023:+00063:+00052:001326.3138:04667
04668:+00096:-00021:-00074:001326.3138:04668
04669:+00093:+00154:+00003:001326.3138:04669
04670:-00005:+00010:-00023:001326.3138:04670
04671:-00018:+00075:-00011:001326.3138:04671
04672:-00029:-00010:-00031:001326.3138:04672
04673:-00006:-00017:+00102:001342.0006:04673
04674:-00060:+00023:-00067:001342.0006:04674
04675:-00095:+00125:+00048:001342.0006:04675
04676:-00033:+00115:+00019:001342.0006:04676
04677:+00152:+00043:+00058:001342.0006:04677
04678:+00151:+00147:-00023:001342.0006:04678
04679:-00025:+00044:-00024:001342.0006:04679
04680:-00079:+00087:+00095:001342.0006:04680
04681:-00057:+00172:-00004:001342.0006:04681
04682:+00018:+00062:+00215:001342.0006:04682
04683:-00153:+00027:-00001:001342.0006:04683
04684:-00099:+00008:+00091:001342.0006:04684
04685:-00028:+00079:+00042:001342.0006:04685
04686:+00152:+00099:+00060:001342.0006:04686
04687:+00128:+00061:+00018:001342.0006:04687
04688:-00044:+00097:-00113:001356.4093:04688
04689:-00190:+00067:+00115:001356.4093:04689
04690:-00028:+00058:+00012:001356.4093:04690
04691:+00095:+00077:+00065:001356.4093:04691
04692:+00092:+00086:-00083:001356.4093:04692
04693:-00061:+00080:-00012:001356.4093:04693
04694:-00006:+00044:+00022:001356.4093:04694
04695:+00170:+00029:-00024:001356.4093:04695
04696:+00146:+00083:-00006:001356.4093:04696
04697:-00026:-00003:-00032:001356.4093:04697
04698:-00139:+00058:+00018:001356.4093:04698
04699:+00000:-00008:+00002:001356.4093:04699
04700:+00071:+00070:-00070:001356.4093:04700
04701:-00048:+00056:-00048:001356.4093:04701
04702:+00008:+00110:-00008:001375.2416:04702
04703:+00112:+00140:-00033:001375.2416:04703
04704:+00229:-00006:+00054:001375.2416:04704
04705:+00085:+00054:-00066:001375.2416:04705
04706:-00173:+00041:-00037:001375.2416:04706
04707:-00056:+00134:+00021:001375.2416:04707
04708:+00051:-00015:+00006:001375.2416:04708
04709:+00074:+00159:-00016:001375.2416:04709
04710:-00068:-00027:+00063:001375.2416:04710
04711:-00051:+00122:-00018:001375.2416:04711
04712:+00162:-00048:+00155:001375.2416:04712
04713:+00217:+00046:-00133:001375.2416:04713
04714:-00031:+00010:+00027:001375.2416:04714
04715:-00196:+00085:+00020:001375.2416:04715
04716:-00081:-00051:+00038:001375.2416:04716
04717:+00056:+00088:+00102:001388.9182:04717
04718:-00038:+00043:-00020:001388.9182:04718
04719:-00086:-00063:+00072:001388.9182:04719
04720:+00008:+00075:-00002:001388.9182:04720
04721:+00215:+00088:+00169:001388.9182:04721
04722:+00126:+00105:-00177:001388.9182:04722
04723:-00163:+00025:+00030:001388.9182:04723
04724:-00206:+00064:-00019:001388.9182:04724
04725:+00071:+00077:+00023:001388.9182:04725
04726:+00120:+00008:+00147:001388.9182:04726
04727:+00013:-00006:-00162:001388.9182:04727
04728:-00085:+00134:+00034:001388.9182:04728
04729:+00103:+00042:+00194:001388.9182:04729
04730:+00217:+00200:-00027:001388.9182:04730
04731:-00011:+00014:+00097:001394.6246:04731
04732:-00202:+00123:-00111:001394.6246:04732
04733:-00124:+00042:-00332:001394.6246:04733
04734:+00153:+00022:-00116:001394.6246:04734
04735:+00078:+00003:-00033:001394.6246:04735
04736:-00161:-00138:-00105:001394.6246:04736
04737:-00078:+00005:-00305:001394.6246:04737
04738:+00100:+00033:-00069:001394.6246:04738
04739:+00067:-00039:-00312:001394.6246:04739
04740:-00151:+00000:-00221:001394.6246:04740
04741:-00238:-00001:-00024:001394.6246:04741
04742:+00075:-00040:-00226:001394.6246:04742
04743:+00122:+00009:-00272:001394.6246:04743
04744:-00082:+00013:-00331:001394.6246:04744
04745:+00004:-00076:-00141:001409.9399:04745
04746:+00061:-00168:-00170:001409.9399:04746
04747:+00062:+00020:-00429:001409.9399:04747
04748:-00121:+00017:-00157:001409.9399:04748
04749:-00124:-00092:-00248:001409.9399:04749
04750:-00001:-00087:-00378:001409.9399:04750
04751:+00021:+00104:-00311:001409.9399:04751
04752:-00133:+00005:-00401:001409.9399:04752
04753:-00116:+00106:-00173:001409.9399:04753
04754:-00090:-00078:-00189:001409.9399:04754
04755:+00124:+00041:-00047:001409.9399:04755
04756:+00089:-00047:+00037:001409.9399:04756
04757:-00084:-00144:-00171:001409.9399:04757
04758:-00276:+00084:-00117:001409.9399:04758
04759:-00134:-00161:-00003:001409.5758:04759
04760:-00048:+00051:-00253:001409.5758:04760
04761:-00063:-00011:+00104:001409.5758:04761
04762:-00215:+00171:-00045:001409.5758:04762
04763:-00137:+00014:-00014:001409.5758:04763
04764:+00203:+00139:+00180:001409.5758:04764
04765:+00103:+00089:+00140:001409.5758:04765
04766:-00161:+00156:+00236:001409.5758:04766
04767:-00096:+00159:+00179:001409.5758:04767
04768:+00003:+00087:+00090:001409.5758:04768
04769:-00130:+00073:+00200:001409.5758:04769
04770:-00060:+00065:+00183:001409.5758:04770
04771:+00153:+00020:+00085:001409.5758:04771
04772:+00274:+00076:+00103:001409.5758:04772
04773:+00121:+00086:+00145:001412.1534:04773
04774:-00110:+00035:-00005:001412.1534:04774
04775:-00166:+00197:+00082:001412.1534:04775
04776:-00225:+00203:+00148:001412.1534:04776
04777:-00028:+00237:+00085:001412.1534:04777
04778:+00018:+00163:+00198:001412.1534:04778
04779:-00051:+00234:+00130:001412.1534:04779
04780:-00101:+00130:+00204:001412.1534:04780
04781:+00013:+00128:+00057:001412.1534:04781
04782:-00008:+00102:+00009:001412.1534:04782
04783:-00148:+00030:+00119:001412.1534:04783
04784:-00113:+00084:-00069:001412.1534:04784
04785:+00187:-00039:-00046:001412.1534:04785
04786:+00155:+00027:-00045:001412.1534:04786
04787:+00046:+00029:-00076:001412.1534:04787
04788:+00096:+00020:-00010:001418.0942:04788
04789:+00343:+00020:-00117:001418.0942:04789
04790:+00346:+00171:-00143:001418.0942:04790
04791:+00034:+00089:-00162:001418.0942:04791
04792:-00064:+00220:-00224:001418.0942:04792
04793:+00007:+00107:-00202:001418.0942:04793
04794:+00259:+00013:-00240:001418.0942:04794
04795:+00147:+00010:-00128:001418.0942:04795
04796:-00058:-00252:-00114:001418.0942:04796
04797:+00126:-00005:-00329:001418.0942:04797
04798:+00198:-00019:-00075:001418.0942:04798
04799:+00034:-00101:-00093:001418.0942:04799
04800:-00151:-00112:-00131:001418.0942:04800
04801:-00130:-00048:+00007:001418.0942:04801
04802:+00153:+00018:-00001:001419.2819:04802
04803:+00164:-00023:+00010:001419.2819:04803
04804:-00077:+00095:+00077:001419.2819:04804
04805:+00083:+00089:+00083:001419.2819:04805
04806:+00267:+00067:-00097:001419.2819:04806
04807:+00191:+00071:+00085:001419.2819:04807
04808:-00176:+00009:+00023:001419.2819:04808
04809:-00131:-00050:+00092:001419.2819:04809
04810:+00148:-00021:-00066:001419.2819:04810
04811:+00143:-00008:+00035:001419.2819:04811
04812:-00096:+00088:+00023:001419.2819:04812
04813:-00024:-00122:+00123:001419.2819:04813
04814:+00162:+00139:+00039:001419.2819:04814
04815:+00143:+00037:+00134:001419.2819:04815
04816:-00222:+00142:+00034:001416.9822:04816
04817:-00218:+00080:+00035:001416.9822:04817
04818:-00040:+00245:+00020:001416.9822:04818
04819:+00019:+00049:+00127:001416.9822:04819
04820:-00017:+00054:+00197:001416.9822:04820
04821:-00054:+00129:-00012:001416.9822:04821
04822:-00004:-00090:+00022:001416.9822:04822
04823:+00119:+00245:-00067:001416.9822:04823
04824:+00102:+00185:+00181:001416.9822:04824
04825:-00015:+00284:+00019:001416.9822:04825
04826:+00006:+00138:+00202:001416.9822:04826
04827:-00026:+00053:+00051:001416.9822:04827
04828:+00115:+00098:+00099:001416.9822:04828
04829:-00025:+00431:+00140:001416.9822:04829
04830:-00134:+00048:+00343:001421.3786:04830
04831:+00095:+00263:+00078:001421.3786:04831
04832:+00118:+00119:-00065:001421.3786:04832
04833:-00072:+00044:+00090:001421.3786:04833
04834:-00356:-00106:-00177:001421.3786:04834
04835:+00074:+00106:-00062:001421.3786:04835
04836:+00016:-00115:+00135:001421.3786:04836
04837:-00216:-00073:-00078:001421.3786:04837
04838:-00260:-00101:-00210:001421.3786:04838
04839:+00036:-00099:+00051:001421.3786:04839
04840:+00210:+00138:-00141:001421.3786:04840
04841:+00134:+00031:-00067:001421.3786:04841
04842:-00123:+00186:-00198:001421.3786:04842
04843:-00012:+00195:-00033:001421.3786:04843
04844:+00080:-00007:+00065:001419.3406:04844
04845:+00084:+00032:-00163:001419.3406:04845
04846:-00076:+00027:-00123:001419.3406:04846
04847:-00157:-00112:-00101:001419.3406:04847
04848:+00174:+00052:-00030:001419.3406:04848
04849:+00148:-00104:-00006:001419.3406:04849
04850:-00060:-00059:-00003:001419.3406:04850
04851:-00287:-00141:-00183:001419.3406:04851
04852:-00159:-00020:+00027:001419.3406:04852
04853:-00095:+00184:+00131:001419.3406:04853
04854:-00203:-00010:-00013:001419.3406:04854
04855:-00141:+00254:+00079:001419.3406:04855
04856:-00005:+00001:+00228:001419.3406:04856
04857:+00223:+00173:-00111:001419.3406:04857
04858:+00112:-00061:+00030:001413.8079:04858
04859:-00266:+00064:-00183:001413.8079:04859
04860:-00246:-00014:+00086:001413.8079:04860
04861:+00104:+00111:-00089:001413.8079:04861
04862:+00037:+00137:+00049:001413.8079:04862
04863:-00049:+00237:+00115:001413.8079:04863
04864:+00101:+00029:+00104:001413.8079:04864
04865:+00082:+00081:+00050:001413.8079:04865
04866:+00065:+00019:+00026:001413.8079:04866
04867:-00263:+00112:-00193:001413.8079:04867
04868:-00220:+00160:+00128:001413.8079:04868
04869:+00078:+00181:-00125:001413.8079:04869
04870:+00064:+00016:+00056:001413.8079:04870
04871:-00127:+00107:+00063:001413.8079:04871
04872:-00194:-00002:+00026:001414.8837:04872
04873:+00199:+00026:+00047:001414.8837:04873
04874:+00246:+00006:+00007:001414.8837:04874
04875:-00147:+00034:-00016:001414.8837:04875
04876:-00196:+00003:+00068:001414.8837:04876
04877:+00047:+00084:-00011:001414.8837:04877
04878:+00102:-00005:-00014:001414.8837:04878
04879:-00028:+00013:+00110:001414.8837:04879
04880:-00127:+00035:-00034:001414.8837:04880
04881:+00066:+00026:-00023:001414.8837:04881
04882:+00153:+00060:-00018:001414.8837:04882
04883:+00139:+00061:-00010:001414.8837:04883
04884:-00138:-00013:-00080:001414.8837:04884
04885:-00089:+00119:-00100:001414.8837:04885
04886:-00014:+00129:+00019:001403.1573:04886
04887:-00009:-00008:+00068:001403.1573:04887
04888:+00025:+00188:-00053:001403.1573:04888
04889:-00086:+00109:+00053:001403.1573:04889
04890:-00026:+00003:+00112:001403.1573:04890
04891:+00198:-00012:-00107:001403.1573:04891
04892:+00171:+00177:-00143:001403.1573:04892
04893:-00138:-00119:+00110:001403.1573:04893
04894:-00091:+00000:-00206:001403.1573:04894
04895:+00126:-00058:-00148:001403.1573:04895
04896:+00037:+00110:+00105:001403.1573:04896
04897:-00154:-00076:+00111:001403.1573:04897
04898:-00008:+00019:-00065:001403.1573:04898
04899:+00187:+00055:-00018:001403.1573:04899
04900:+00185:+00219:+00118:001403.1573:04900
04901:+00002:+00038:+00010:001386.7601:04901
04902:-00084:+00177:-00088:001386.7601:04902
04903:+00051:+00097:+00019:001386.7601:04903
04904:+00054:-00022:-00027:001386.7601:04904
04905:-00086:+00044:+00009:001386.7601:04905
04906:-00213:+00157:-00109:001386.7601:04906
04907:-00046:-00010:+00034:001386.7601:04907
04908:+00100:-00017:-00113:001386.7601:04908
04909:+00104:+00147:-00087:001386.7601:04909
04910:-00049:-00106:+00247:001386.7601:04910
04911:-00054:+00002:+00071:001386.7601:04911
04912:+00051:+00162:+00030:001386.7601:04912
04913:-00050:+00158:+00022:001386.7601:04913
04914:-00062:-00101:+00312:001386.7601:04914
04915:-00025:+00203:-00115:001382.9458:04915
04916:+00130:+00125:+00069:001382.9458:04916
04917:+00093:+00109:+00044:001382.9458:04917
04918:+00106:+00142:-00073:001382.9458:04918
04919:-00031:+00171:+00048:001382.9458:04919
04920:-00132:+00033:-00013:001382.9458:04920
04921:-00043:-00037:+00088:001382.9458:04921
04922:-00062:+00096:-00001:001382.9458:04922
04923:-00268:-00126:-00026:001382.9458:04923
04924:+00017:+00130:-00178:001382.9458:04924
04925:+00031:-00031:-00027:001382.9458:04925
04926:+00122:+00012:+00197:001382.9458:04926
04927:-00062:-00142:-00044:001382.9458:04927
04928:-00084:+00076:-00236:001382.9458:04928
04929:-00146:+00145:+00200:001382.9458:04929
04930:-00023:-00060:+00097:001373.4398:04930
04931:+00104:+00248:-00092:001373.4398:04931
04932:-00034:-00038:+00089:001373.4398:04932
04933:-00066:+00076:+00141:001373.4398:04933
04934:+00068:+00034:-00128:001373.4398:04934
04935:+00139:+00200:-00039:001373.4398:04935
04936:-00067:-00116:+00135:001373.4398:04936
04937:-00112:+00082:-00175:001373.4398:04937
04938:+00038:+00006:-00086:001373.4398:04938
04939:+00043:-00012:+00019:001373.4398:04939
04940:-00115:+00026:-00166:001373.4398:04940
04941:-00082:+00102:-00028:001373.4398:04941
04942:-00029:+00065:-00002:001373.4398:04942
04943:+00067:+00008:+00028:001373.4398:04943
04944:-00014:+00075:-00115:001373.4398:04944
04945:-00163:-00142:+00009:001368.4396:04945
04946:-00147:+00105:-00036:001368.4396:04946
04947:-00031:+00066:+00048:001368.4396:04947
04948:+00077:+00089:-00020:001368.4396:04948
04949:-00126:-00072:-00052:001368.4396:04949
04950:-00142:+00094:-00098:001368.4396:04950
04951:-00003:-00002:+00057:001368.4396:04951
04952:+00123:+00105:+00003:001368.4396:04952
04953:+00052:+00083:-00021:001368.4396:04953
04954:-00090:+00049:+00035:001368.4396:04954
04955:-00090:+00066:-00074:001368.4396:04955
04956:-00018:+00005:+00068:001368.4396:04956
04957:+00028:+00134:+00003:001368.4396:04957
04958:-00062:-00010:+00128:001368.4396:04958
04959:-00036:+00086:-00006:001370.6153:04959
04960:+00111:+00122:-00018:001370.6153:04960
04961:+00150:+00092:+00000:001370.6153:04961
04962:-00078:+00001:-00078:001370.6153:04962
04963:-00138:+00094:-00024:001370.6153:04963
04964:-00069:+00029:+00066:001370.6153:04964
04965:+00129:+00108:+00009:001370.6153:04965
04966:+00108:-00016:-00107:001370.6153:04966
04967:-00138:+00039:+00006:001370.6153:04967
04968:-00029:+00001:+00032:001370.6153:04968
04969:+00099:+00012:-00065:001370.6153:04969
04970:+00121:+00103:+00016:001370.6153:04970
04971:-00081:+00058:+00060:001370.6153:04971
04972:-00124:+00130:-00151:001370.6153:04972
04973:+00065:+00078:+00027:001370.6153:04973
04974:+00091:+00067:+00020:001368.7816:04974
04975:+00053:+00108:-00070:001368.7816:04975
04976:-00075:+00126:+00021:001368.7816:04976
04977:-00041:+00019:+00035:001368.7816:04977
04978:+00136:+00076:-00042:001368.7816:04978
04979:+00086:+00112:-00054:001368.7816:04979
04980:-00061:-00021:+00068:001368.7816:04980
04981:-00049:+00039:-00050:001368.7816:04981
04982:+00023:+00130:-00087:001368.7816:04982
04983:+00053:+00149:-00031:001368.7816:04983
04984:-00067:+00016:+00050:001368.7816:04984
04985:-00072:+00012:-00013:001368.7816:04985
04986:+00056:-00047:+00134:001368.7816:04986
04987:+00155:+00165:-00063:001368.7816:04987
04988:+00140:+00030:+00109:001374.4177:04988
04989:-00120:+00039:+00029:001374.4177:04989
04990:-00100:+00065:+00028:001374.4177:04990
04991:+00046:+00011:+00125:001374.4177:04991
04992:+00075:+00158:-00098:001374.4177:04992
04993:-00028:+00019:+00186:001374.4177:04993
04994:-00067:+00107:-00125:001374.4177:04994
04995:+00139:+00109:-00032:001374.4177:04995
04996:+00147:+00076:+00109:001374.4177:04996
04997:+00059:-00052:+00030:001374.4177:04997
04998:-00116:+00124:+00001:001374.4177:04998
04999:-00100:+00078:+00008:001374.4177:04999
05000:+00037:+00126:-00063:001374.4177:05000
05001:+00027:-00037:+00157:001374.4177:05001
05002:-00050:+00121:-00050:001374.4177:05002
05003:+00028:-00021:+00090:001390.7669:05003
05004:+00183:+00126:-00080:001390.7669:05004
05005:+00139:+00079:-00028:001390.7669:05005
05006:-00194:+00026:+00128:001390.7669:05006
05007:-00213:+00108:-00159:001390.7669:05007
05008:+00043:-00001:-00018:001390.7669:05008
05009:+00099:+00044:-00156:001390.7669:05009
05010:-00005:-00039:-00165:001390.7669:05010
05011:-00095:-00028:-00114:001390.7669:05011
05012:-00143:-00033:-00134:001390.7669:05012
05013:+00198:+00074:-00141:001390.7669:05013
05014:+00041:-00044:-00173:001390.7669:05014
05015:-00066:+00080:-00249:001390.7669:05015
05016:-00140:+00026:-00295:001390.7669:05016
05017:+00139:+00074:-00077:001396.7275:05017
05018:+00105:-00040:-00165:001396.7275:05018
05019:-00098:+00016:-00295:001396.7275:05019
05020:-00044:-00080:-00217:001396.7275:05020
05021:+00055:-00123:-00117:001396.7275:05021
05022:+00057:+00136:-00360:001396.7275:05022
05023:-00076:-00079:-00127:001396.7275:05023
05024:-00158:+00165:-00297:001396.7275:05024
05025:+00012:-00019:-00051:001396.7275:05025
05026:+00012:+00013:-00100:001396.7275:05026
05027:-00158:+00023:-00082:001396.7275:05027
05028:-00207:+00008:-00046:001396.7275:05028
05029:-00126:+00109:-00155:001396.7275:05029
05030:+00127:+00055:-00008:001396.7275:05030
05031:-00105:-00100:-00027:001402.4959:05031
05032:-00214:+00037:-00092:001402.4959:05032
05033:-00154:-00034:+00004:001402.4959:05033
05034:-00028:+00046:+00137:001402.4959:05034
05035:+00026:-00051:-00064:001402.4959:05035
05036:-00112:+00022:-00015:001402.4959:05036
05037:-00094:-00006:+00072:001402.4959:05037
05038:+00135:+00057:+00085:001402.4959:05038
05039:+00166:+00009:+00056:001402.4959:05039
05040:+00054:+00140:-00006:001402.4959:05040
05041:-00230:+00112:+00033:001402.4959:05041
05042:-00186:+00056:+00030:001402.4959:05042
05043:+00022:+00114:-00058:001402.4959:05043
05044:-00018:+00053:+00111:001402.4959:05044
05045:-00140:+00042:+00067:001411.5185:05045
05046:+00006:-00018:+00023:001411.5185:05046
05047:+00170:+00037:+00068:001411.5185:05047
05048:-00037:+00002:+00008:001411.5185:05048
05049:-00242:+00037:-00056:001411.5185:05049
05050:-00021:+00086:+00068:001411.5185:05050
05051:+00157:+00087:+00043:001411.5185:05051
05052:+00010:+00137:-00021:001411.5185:05052
05053:-00150:+00214:+00062:001411.5185:05053
05054:-00115:+00137:-00095:001411.5185:05054
05055:+00169:+00170:+00033:001411.5185:05055
05056:+00175:+00138:+00081:001411.5185:05056
05057:+00085:-00007:+00039:001411.5185:05057
05058:+00026:+00030:-00130:001411.5185:05058
05059:+00022:+00097:+00030:001411.5185:05059
05060:+00032:-00020:-00022:001407.8687:05060
05061:-00163:+00143:-00118:001407.8687:05061
05062:-00086:+00083:-00046:001407.8687:05062
05063:+00163:+00008:+00021:001407.8687:05063
05064:+00297:+00146:-00032:001407.8687:05064
05065:+00062:-00047:+00109:001407.8687:05065
05066:-00113:+00061:-00012:001407.8687:05066
05067:-00142:+00028:-00109:001407.8687:05067
05068:+00168:+00091:-00031:001407.8687:05068
05069:+00004:-00019:-00018:001407.8687:05069
05070:+00003:+00092:-00128:001407.8687:05070
05071:+00021:-00036:-00024:001407.8687:05071
05072:+00231:+00045:+00051:001407.8687:05072
05073:+00179:-00041:+00035:001407.8687:05073
05074:+00079:+00027:-00018:001400.8818:05074
05075:-00126:-00102:-00042:001400.8818:05075
05076:+00066:+00048:-00041:001400.8818:05076
05077:+00121:+00039:-00017:001400.8818:05077
05078:+00079:+00095:+00115:001400.8818:05078
05079:-00031:-00010:+00143:001400.8818:05079
05080:+00022:+00046:+00110:001400.8818:05080
05081:+00211:+00149:+00134:001400.8818:05081
05082:+00044:+00172:+00186:001400.8818:05082
05083:-00028:+00027:+00135:001400.8818:05083
05084:-00066:+00172:+00103:001400.8818:05084
05085:+00076:+00131:+00080:001400.8818:05085
05086:-00010:+00067:+00104:001400.8818:05086
05087:-00102:+00097:-00033:001400.8818:05087
05088:+00119:+00200:+00020:001400.2574:05088
05089:+00166:+00048:+00117:001400.2574:05089
05090:+00129:+00021:+00082:001400.2574:05090
05091:+00073:-00020:-00039:001400.2574:05091
05092:-00146:+00122:+00052:001400.2574:05092
05093:-00024:+00120:+00038:001400.2574:05093
05094:+00072:+00069:+00092:001400.2574:05094
05095:+00090:+00193:-00015:001400.2574:05095
05096:-00014:+00079:+00093:001400.2574:05096
05097:+00027:+00051:-00062:001400.2574:05097
05098:+00115:+00052:-00052:001400.2574:05098
05099:+00072:+00143:-00221:001400.2574:05099
05100:-00024:-00059:-00051:001400.2574:05100
05101:-00130:+00076:-00033:001400.2574:05101
05102:-00119:+00173:-00055:001391.9792:05102
05103:-00046:-00084:+00054:001391.9792:05103
05104:-00015:+00011:+00015:001391.9792:05104
05105:-00044:+00000:-00023:001391.9792:05105
05106:-00026:+00152:-00060:001391.9792:05106
05107:+00009:+00058:+00130:001391.9792:05107
05108:+00091:+00137:-00171:001391.9792:05108
05109:-00021:+00113:-00202:001391.9792:05109
05110:-00064:+00118:-00006:001391.9792:05110
05111:-00001:+00067:-00062:001391.9792:05111
05112:+00016:+00273:-00194:001391.9792:05112
05113:-00051:-00095:+00065:001391.9792:05113
05114:-00064:+00067:+00005:001391.9792:05114
05115:+00092:+00002:+00043:001391.9792:05115
05116:+00068:+00016:+00142:001391.9792:05116
05117:-00064:-00078:+00029:001383.6912:05117
05118:-00070:-00016:+00082:001383.6912:05118
05119:-00107:+00202:-00069:001383.6912:05119
05120:-00080:-00097:+00110:001383.6912:05120
05121:-00047:+00081:+00038:001383.6912:05121
05122:-00070:+00102:-00124:001383.6912:05122
05123:+00004:+00154:-00007:001383.6912:05123
05124:+00075:+00136:-00021:001383.6912:05124
05125:+00143:+00110:+00060:001383.6912:05125
05126:-00138:+00039:+00092:001383.6912:05126
05127:-00157:-00001:+00035:001383.6912:05127
05128:-00036:+00187:-00114:001383.6912:05128
05129:-00053:+00084:+00145:001383.6912:05129
05130:-00091:+00040:-00040:001383.6912:05130
05131:-00033:+00091:-00153:001384.5251:05131
05132:-00025:-00020:+00056:001384.5251:05132
05133:-00004:-00032:-00095:001384.5251:05133
05134:-00019:+00043:-00036:001384.5251:05134
05135:-00135:-00003:+00047:001384.5251:05135
05136:-00124:+00129:+00045:001384.5251:05136
05137:-00026:-00037:-00066:001384.5251:05137
05138:+00035:+00121:+00015:001384.5251:05138
05139:-00109:-00022:+00043:001384.5251:05139
05140:-00146:+00027:-00018:001384.5251:05140
05141:-00023:+00103:+00170:001384.5251:05141
05142:+00110:+00096:+00086:001384.5251:05142
05143:+00075:+00122:+00040:001384.5251:05143
05144:-00143:+00008:-00139:001384.5251:05144
05145:-00017:+00118:-00060:001384.5251:05145
05146:-00032:-00039:-00062:001376.4464:05146
05147:-00008:+00054:-00046:001376.4464:05147
05148:-00106:+00056:-00029:001376.4464:05148
05149:-00058:+00078:-00018:001376.4464:05149
05150:+00076:+00040:-00125:001376.4464:05150
05151:+00130:+00054:-00130:001376.4464:05151
05152:+00059:+00010:+00028:001376.4464:05152
05153:-00058:+00041:-00088:001376.4464:05153
05154:-00043:+00105:-00002:001376.4464:05154
05155:-00051:-00054:+00147:001376.4464:05155
05156:-00082:+00064:-00027:001376.4464:05156
05157:-00085:+00040:-00085:001376.4464:05157
05158:+00054:+00166:+00012:001376.4464:05158
05159:+00087:-00014:+00119:001376.4464:05159
05160:+00170:+00110:-00051:001376.4464:05160
05161:-00087:-00006:-00153:001365.3619:05161
05162:-00060:-00002:+00002:001365.3619:05162
05163:-00065:+00095:-00034:001365.3619:05163
05164:+00044:+00144:-00040:001365.3619:05164
05165:-00023:+00093:+00067:001365.3619:05165
05166:-00059:-00169:+00167:001365.3619:05166
05167:+00043:+00082:-00036:001365.3619:05167
05168:+00118:+00001:+00231:001365.3619:05168
05169:+00062:+00102:+00071:001365.3619:05169
05170:-00034:+00064:+00121:001365.3619:05170
05171:-00061:+00030:-00052:001365.3619:05171
05172:+00057:-00067:+00046:001365.3619:05172
05173:+00135:+00113:-00019:001365.3619:05173
05174:-00032:+00148:-00113:001365.3619:05174
05175:-00037:+00051:+00067:001358.5161:05175
05176:+00057:+00156:-00003:001358.5161:05176
05177:+00160:+00123:+00022:001358.5161:05177
05178:+00061:+00105:-00050:001358.5161:05178
05179:-00093:-00092:-00043:001358.5161:05179
05180:-00031:+00205:-00028:001358.5161:05180
05181:-00066:-00100:+00169:001358.5161:05181
05182:+00019:+00108:-00168:001358.5161:05182
05183:-00063:-00078:-00088:001358.5161:05183
05184:-00048:+00093:+00040:001358.5161:05184
05185:+00074:-00009:-00026:001358.5161:05185
05186:+00183:+00081:-00110:001358.5161:05186
05187:+00038:+00068:-00020:001358.5161:05187
05188:-00100:+00023:+00037:001358.5161:05188
05189:-00112:+00159:+00001:001358.5161:05189
05190:+00084:-00007:+00141:001346.3377:05190
05191:-00007:+00025:-00015:001346.3377:05191
05192:-00144:+00076:+00051:001346.3377:05192
05193:-00078:+00098:-00077:001346.3377:05193
05194:+00226:+00008:-00067:001346.3377:05194
05195:+00264:+00032:+00173:001346.3377:05195
05196:-00141:+00067:-00198:001346.3377:05196
05197:-00254:+00085:-00075:001346.3377:05197
05198:-00049:+00146:+00082:001346.3377:05198
05199:+00168:+00058:+00133:001346.3377:05199
05200:+00083:+00098:-00068:001346.3377:05200
05201:-00159:-00047:+00047:001346.3377:05201
05202:-00003:+00057:+00083:001346.3377:05202
05203:+00067:-00005:+00016:001346.3377:05203
05204:+00087:+00025:-00051:001346.3377:05204
05205:+00001:-00005:+00017:001340.1691:05205
05206:-00163:+00026:-00076:001340.1691:05206
05207:-00023:+00119:-00060:001340.1691:05207
05208:+00024:+00084:-00010:001340.1691:05208
05209:-00001:+00014:-00010:001340.1691:05209
05210:-00116:+00145:-00041:001340.1691:05210
05211:-00087:+00035:+00065:001340.1691:05211
05212:+00123:+00028:+00060:001340.1691:05212
05213:+00066:+00145:+00075:001340.1691:05213
05214:-00074:-00017:-00188:001340.1691:05214
05215:-00156:+00128:-00183:001340.1691:05215
05216:-00104:+00037:+00038:001340.1691:05216
05217:+00082:-00028:+00171:001340.1691:05217
05218:-00025:+00112:+00024:001340.1691:05218
05219:-00013:+00034:+00261:001340.1691:05219
05220:+00031:+00225:-00127:001351.0222:05220
05221:+00137:+00080:+00157:001351.0222:05221
05222:+00020:+00064:-00138:001351.0222:05222
05223:-00082:+00063:-00121:001351.0222:05223
05224:-00130:+00080:+00051:001351.0222:05224
05225:-00038:+00083:-00113:001351.0222:05225
05226:+00089:+00127:+00050:001351.0222:05226
05227:-00070:+00019:-00047:001351.0222:05227
05228:-00118:+00097:-00045:001351.0222:05228
05229:-00024:+00072:-00025:001351.0222:05229
05230:+00015:+00017:+00060:001351.0222:05230
05231:+00097:+00096:-00024:001351.0222:05231
05232:-00031:+00009:+00000:001351.0222:05232
05233:-00115:+00095:-00001:001351.0222:05233
05234:-00094:-00016:-00067:001351.0222:05234
05235:+00034:+00125:-00012:001359.7197:05235
05236:+00018:+00011:-00067:001359.7197:05236
05237:-00048:+00085:+00020:001359.7197:05237
05238:-00067:+00046:+00111:001359.7197:05238
05239:+00189:+00126:+00011:001359.7197:05239
05240:+00021:+00034:+00045:001359.7197:05240
05241:-00063:+00033:-00034:001359.7197:05241
05242:-00133:+00103:+00020:001359.7197:05242
05243:-00014:+00030:+00064:001359.7197:05243
05244:+00032:+00111:-00059:001359.7197:05244
05245:-00086:+00018:+00029:001359.7197:05245
05246:-00077:+00099:-00050:001359.7197:05246
05247:+00068:+00045:+00026:001359.7197:05247
05248:+00122:+00065:-00037:001359.7197:05248
05249:+00044:+00061:-00039:001371.3978:05249
05250:-00078:+00009:+00021:001371.3978:05250
05251:-00043:+00062:-00030:001371.3978:05251
05252:+00005:+00114:+00068:001371.3978:05252
05253:+00005:+00015:+00069:001371.3978:05253
05254:+00024:+00126:+00030:001371.3978:05254
05255:+00009:+00131:+00057:001371.3978:05255
05256:+00122:+00063:+00186:001371.3978:05256
05257:+00148:+00182:+00074:001371.3978:05257
05258:+00054:-00085:+00027:001371.3978:05258
05259:-00189:+00186:-00071:001371.3978:05259
05260:-00162:+00168:-00016:001371.3978:05260
05261:+00119:+00122:-00087:001371.3978:05261
05262:+00016:-00011:+00015:001371.3978:05262
05263:-00078:-00050:+00264:001371.3978:05263
05264:-00007:+00105:-00044:001389.2308:05264
05265:+00213:+00097:+00259:001389.2308:05265
05266:+00145:+00186:-00237:001389.2308:05266
05267:-00185:-00056:+00068:001389.2308:05267
05268:-00233:+00141:-00104:001389.2308:05268
05269:+00059:+00012:-00095:001389.2308:05269
05270:+00142:+00158:-00059:001389.2308:05270
05271:-00003:+00090:-00096:001389.2308:05271
05272:-00082:+00098:+00189:001389.2308:05272
05273:-00028:-00052:+00016:001389.2308:05273
05274:+00273:+00094:+00060:001389.2308:05274
05275:+00005:+00060:+00077:001389.2308:05275
05276:-00121:-00062:+00044:001389.2308:05276
05277:-00109:+00089:+00008:001389.2308:05277
05278:+00129:+00086:-00070:001396.7275:05278
05279:+00038:+00075:+00058:001396.7275:05279
05280:-00101:-00063:+00097:001396.7275:05280
05281:+00040:+00077:-00173:001396.7275:05281
05282:+00198:+00028:+00121:001396.7275:05282
05283:+00084:+00117:+00014:001396.7275:05283
05284:-00068:-00014:-00044:001396.7275:05284
05285:-00189:+00083:+00149:001396.7275:05285
05286:-00005:+00031:-00016:001396.7275:05286
05287:+00055:+00064:-00001:001396.7275:05287
05288:+00018:+00079:+00053:001396.7275:05288
05289:-00093:+00043:+00117:001396.7275:05289
05290:-00003:+00015:-00140:001396.7275:05290
05291:+00071:+00030:-00172:001396.7275:05291
05292:+00011:+00047:+00029:001400.8804:05292
05293:-00194:-00186:-00097:001400.8804:05293
05294:-00206:-00037:-00462:001400.8804:05294
05295:-00026:+00030:-00212:001400.8804:05295
05296:+00075:-00021:-00136:001400.8804:05296
05297:-00111:-00163:-00143:001400.8804:05297
05298:-00136:+00064:-00370:001400.8804:05298
05299:+00116:+00023:-00050:001400.8804:05299
05300:+00125:-00008:-00108:001400.8804:05300
05301:-00043:-00012:-00391:001400.8804:05301
05302:-00178:-00117:-00126:001400.8804:05302
05303:-00098:+00043:-00329:001400.8804:05303
05304:+00248:+00007:-00117:001400.8804:05304
05305:-00090:+00023:-00081:001400.8804:05305
05306:-00209:-00082:-00189:001409.8901:05306
05307:+00038:-00047:-00200:001409.8901:05307
05308:+00089:+00008:-00123:001409.8901:05308
05309:-00057:+00058:-00174:001409.8901:05309
05310:-00277:+00004:-00136:001409.8901:05310
05311:-00121:-00035:-00026:001409.8901:05311
05312:-00040:+00125:-00116:001409.8901:05312
05313:-00127:-00090:+00029:001409.8901:05313
05314:-00166:+00069:-00003:001409.8901:05314
05315:-00097:+00076:+00126:001409.8901:05315
05316:+00122:-00024:+00117:001409.8901:05316
05317:+00141:+00078:-00008:001409.8901:05317
05318:-00011:+00001:-00005:001409.8901:05318
05319:-00116:+00082:-00067:001409.8901:05319
05320:-00088:+00070:-00068:001409.8901:05320
05321:+00011:+00024:+00084:001411.1173:05321
05322:-00019:+00052:+00080:001411.1173:05322
05323:-00065:+00079:+00097:001411.1173:05323
05324:-00036:+00012:+00080:001411.1173:05324
05325:+00083:+00077:+00050:001411.1173:05325
05326:+00051:+00091:+00065:001411.1173:05326
05327:-00172:+00153:+00131:001411.1173:05327
05328:-00191:+00067:+00223:001411.1173:05328
05329:+00007:+00098:-00044:001411.1173:05329
05330:-00157:+00014:+00144:001411.1173:05330
05331:-00157:+00113:+00042:001411.1173:05331
05332:+00024:+00098:+00011:001411.1173:05332
05333:+00186:+00090:+00127:001411.1173:05333
05334:+00154:+00034:+00064:001411.1173:05334
05335:-00058:+00054:+00127:001410.4957:05335
05336:-00122:+00072:+00053:001410.4957:05336
05337:-00058:+00131:-00066:001410.4957:05337
05338:-00030:+00094:-00008:001410.4957:05338
05339:-00119:+00077:-00028:001410.4957:05339
05340:-00048:+00165:+00025:001410.4957:05340
05341:+00043:+00139:+00064:001410.4957:05341
05342:+00196:+00185:-00145:001410.4957:05342
05343:+00066:+00034:+00139:001410.4957:05343
05344:-00029:+00067:-00003:001410.4957:05344
05345:-00015:+00002:-00023:001410.4957:05345
05346:+00051:+00076:-00127:001410.4957:05346
05347:+00037:-00034:-00027:001410.4957:05347
05348:-00045:+00096:-00102:001410.4957:05348
05349:+00137:-00027:+00020:001418.0593:05349
05350:+00197:+00100:-00056:001418.0593:05350
05351:+00200:-00071:-00040:001418.0593:05351
05352:+00120:+00143:-00193:001418.0593:05352
05353:-00092:-00094:-00082:001418.0593:05353
05354:+00020:+00267:-00149:001418.0593:05354
05355:+00067:-00045:+00014:001418.0593:05355
05356:+00086:+00118:-00046:001418.0593:05356
05357:+00011:-00171:+00055:001418.0593:05357
05358:+00153:-00017:+00108:001418.0593:05358
05359:+00204:-00054:+00146:001418.0593:05359
05360:+00193:+00052:-00079:001418.0593:05360
05361:-00155:+00050:-00052:001418.0593:05361
05362:+00004:+00160:+00195:001418.0593:05362
05363:+00090:+00057:+00046:001419.2856:05363
05364:+00110:-00024:-00032:001419.2856:05364
05365:-00035:+00184:-00042:001419.2856:05365
05366:-00009:+00001:+00098:001419.2856:05366
05367:+00211:+00100:+00242:001419.2856:05367
05368:+00072:-00002:+00010:001419.2856:05368
05369:-00039:+00120:+00099:001419.2856:05369
05370:-00116:+00136:+00118:001419.2856:05370
05371:+00087:+00096:+00025:001419.2856:05371
05372:+00085:+00155:+00089:001419.2856:05372
05373:-00163:+00124:+00052:001419.2856:05373
05374:-00135:+00113:+00137:001419.2856:05374
05375:+00195:+00117:+00155:001419.2856:05375
05376:+00116:+00047:+00042:001419.2856:05376
05377:+00044:+00071:-00007:001413.7155:05377
05378:-00137:+00135:-00082:001413.7155:05378
05379:-00089:+00057:-00038:001413.7155:05379
05380:+00157:+00075:-00068:001413.7155:05380
05381:-00022:+00053:-00178:001413.7155:05381
05382:-00164:+00083:-00139:001413.7155:05382
05383:-00133:-00063:+00063:001413.7155:05383
05384:+00304:+00115:+00035:001413.7155:05384
05385:+00243:+00138:-00048:001413.7155:05385
05386:-00067:+00063:-00008:001413.7155:05386
05387:-00187:-00073:-00038:001413.7155:05387
05388:-00005:-00028:-00021:001413.7155:05388
05389:+00019:+00034:-00123:001413.7155:05389
05390:-00021:+00118:-00116:001413.7155:05390
05391:-00124:-00019:-00122:001416.4447:05391
05392:+00091:+00010:+00093:001416.4447:05392
05393:+00077:+00158:-00059:001416.4447:05393
05394:-00035:-00027:-00046:001416.4447:05394
05395:-00222:+00007:-00054:001416.4447:05395
05396:-00038:+00016:-00081:001416.4447:05396
05397:+00022:+00088:-00009:001416.4447:05397
05398:-00050:+00076:-00066:001416.4447:05398
05399:-00116:+00145:-00129:001416.4447:05399
05400:+00017:-00053:+00148:001416.4447:05400
05401:+00079:+00068:-00058:001416.4447:05401
05402:+00073:+00061:+00066:001416.4447:05402
05403:-00141:-00093:-00069:001416.4447:05403
05404:-00119:+00024:-00094:001416.4447:05404
05405:-00063:+00150:+00246:001412.8201:05405
05406:-00057:-00030:-00084:001412.8201:05406
05407:-00028:+00246:-00020:001412.8201:05407
05408:-00112:-00059:+00209:001412.8201:05408
05409:-00041:+00129:+00022:001412.8201:05409
05410:+00142:+00060:+00163:001412.8201:05410
05411:-00135:+00135:-00033:001412.8201:05411
05412:-00289:+00008:+00124:001412.8201:05412
05413:-00030:+00136:-00035:001412.8201:05413
05414:+00134:+00037:-00017:001412.8201:05414
05415:+00078:+00058:+00004:001412.8201:05415
05416:-00223:-00031:+00010:001412.8201:05416
05417:+00036:+00103:-00079:001412.8201:05417
05418:+00203:+00043:+00149:001412.8201:05418
05419:+00086:+00066:+00015:001412.8201:05419
05420:-00134:-00019:+00030:001404.1923:05420
05421:-00122:+00092:+00093:001404.1923:05421
05422:+00164:+00134:-00034:001404.1923:05422
05423:+00175:+00029:+00065:001404.1923:05423
05424:-00179:+00075:-00097:001404.1923:05424
05425:-00094:+00129:-00030:001404.1923:05425
05426:+00029:-00005:+00072:001404.1923:05426
05427:+00156:+00013:-00071:001404.1923:05427
05428:+00061:+00054:-00046:001404.1923:05428
05429:-00232:-00032:+00009:001404.1923:05429
05430:-00082:+00021:+00048:001404.1923:05430
05431:+00099:+00085:-00095:001404.1923:05431
05432:+00046:+00098:-00025:001404.1923:05432
05433:-00203:+00021:+00030:001404.1923:05433
05434:-00008:+00141:+00112:001401.9479:05434
05435:+00195:+00087:+00004:001401.9479:05435
05436:+00072:+00006:+00011:001401.9479:05436
05437:-00143:+00045:-00110:001401.9479:05437
05438:-00135:+00052:-00135:001401.9479:05438
05439:+00011:+00143:-00170:001401.9479:05439
05440:+00151:-00091:-00010:001401.9479:05440
05441:-00164:+00042:-00129:001401.9479:05441
05442:-00285:+00046:-00108:001401.9479:05442
05443:+00014:-00029:+00121:001401.9479:05443
05444:+00116:-00012:+00002:001401.9479:05444
05445:+00135:+00156:+00047:001401.9479:05445
05446:-00176:-00005:+00150:001401.9479:05446
05447:-00080:+00032:+00145:001401.9479:05447
05448:+00061:+00065:-00140:001393.6257:05448
05449:+00065:+00213:+00036:001393.6257:05449
05450:-00080:-00075:+00216:001393.6257:05450
05451:+00002:+00073:-00225:001393.6257:05451
05452:+00162:+00122:-00089:001393.6257:05452
05453:+00093:-00026:+00042:001393.6257:05453
05454:+00034:-00060:-00066:001393.6257:05454
05455:-00012:+00043:-00303:001393.6257:05455
05456:-00097:+00097:+00285:001393.6257:05456
05457:-00046:-00047:+00182:001393.6257:05457
05458:+00074:-00005:-00039:001393.6257:05458
05459:-00071:+00010:+00178:001393.6257:05459
05460:-00066:+00103:+00135:001393.6257:05460
05461:+00148:+00117:+00100:001393.6257:05461
05462:+00151:+00113:+00042:001393.6257:05462
05463:-00130:+00001:+00107:001379.0853:05463
05464:-00104:+00059:-00140:001379.0853:05464
05465:+00055:+00194:-00163:001379.0853:05465
05466:+00027:+00129:+00121:001379.0853:05466
05467:-00058:+00074:-00078:001379.0853:05467
05468:-00057:+00034:-00133:001379.0853:05468
05469:-00029:+00106:-00071:001379.0853:05469
05470:+00184:-00002:+00036:001379.0853:05470
05471:+00095:+00156:-00104:001379.0853:05471
05472:-00086:-00095:-00029:001379.0853:05472
05473:-00159:+00071:-00073:001379.0853:05473
05474:+00050:-00034:-00045:001379.0853:05474
05475:+00020:+00061:+00080:001379.0853:05475
05476:-00092:-00056:+00034:001379.0853:05476
05477:-00002:+00039:-00010:001378.3688:05477
05478:+00088:+00140:+00021:001378.3688:05478
05479:+00124:+00037:+00158:001378.3688:05479
05480:-00006:+00161:-00033:001378.3688:05480
05481:-00079:+00097:+00048:001378.3688:05481
05482:-00012:+00140:+00011:001378.3688:05482
05483:+00038:-00042:+00001:001378.3688:05483
05484:+00006:+00145:-00076:001378.3688:05484
05485:-00122:+00041:-00022:001378.3688:05485
05486:-00119:+00016:-00013:001378.3688:05486
05487:+00124:+00089:-00003:001378.3688:05487
05488:+00081:+00105:+00152:001378.3688:05488
05489:-00117:-00004:-00204:001378.3688:05489
05490:-00150:+00077:-00141:001378.3688:05490
05491:-00110:+00009:-00049:001378.3688:05491
05492:+00037:+00022:+00121:001371.8797:05492
05493:-00066:-00014:-00185:001371.8797:05493
05494:-00112:+00056:+00025:001371.8797:05494
05495:-00080:+00001:+00063:001371.8797:05495
05496:+00079:+00087:-00044:001371.8797:05496
05497:+00039:+00069:+00126:001371.8797:05497
05498:-00170:-00004:+00028:001371.8797:05498
05499:-00139:+00082:+00003:001371.8797:05499
05500:-00026:+00056:-00021:001371.8797:05500
05501:+00087:+00074:+00010:001371.8797:05501
05502:-00068:+00065:+00021:001371.8797:05502
05503:-00033:+00052:+00020:001371.8797:05503
05504:+00025:+00085:-00028:001371.8797:05504
05505:+00162:+00076:-00018:001371.8797:05505
05506:-00071:+00061:-00067:001363.8330:05506
05507:-00125:+00060:-00008:001363.8330:05507
05508:-00152:+00010:+00064:001363.8330:05508
05509:+00069:+00090:-00066:001363.8330:05509
05510:+00060:+00035:-00111:001363.8330:05510
05511:-00189:+00017:-00014:001363.8330:05511
05512:-00143:-00012:-00064:001363.8330:05512
05513:+00014:+00019:-00002:001363.8330:05513
05514:+00172:+00040:-00006:001363.8330:05514
05515:+00071:-00009:-00061:001363.8330:05515
05516:-00176:+00049:+00101:001363.8330:05516
05517:-00149:-00011:+00078:001363.8330:05517
05518:+00066:+00117:-00024:001363.8330:05518
05519:+00070:+00051:-00016:001363.8330:05519
05520:-00074:+00093:-00002:001363.8330:05520
05521:-00125:-00083:+00001:001372.1409:05521
05522:+00102:+00127:-00099:001372.1409:05522
05523:+00153:+00039:+00066:001372.1409:05523
05524:-00034:+00037:-00038:001372.1409:05524
05525:-00162:+00049:-00029:001372.1409:05525
05526:-00082:+00132:-00053:001372.1409:05526
05527:+00084:+00112:-00088:001372.1409:05527
05528:-00030:+00018:+00079:001372.1409:05528
05529:-00144:+00077:-00113:001372.1409:05529
05530:-00021:+00008:+00048:001372.1409:05530
05531:+00152:+00118:-00013:001372.1409:05531
05532:+00127:+00173:-00076:001372.1409:05532
05533:-00092:+00019:+00138:001372.1409:05533
05534:-00163:+00067:+00029:001372.1409:05534
05535:+00024:+00057:+00020:001372.1409:05535
05536:+00025:+00200:-00015:001376.4125:05536
05537:+00001:-00066:+00110:001376.4125:05537
05538:-00062:+00045:-00118:001376.4125:05538
05539:+00105:+00067:-00096:001376.4125:05539
05540:+00120:+00060:+00049:001376.4125:05540
05541:+00092:+00084:-00060:001376.4125:05541
05542:-00086:+00106:+00027:001376.4125:05542
05543:-00129:+00096:-00071:001376.4125:05543
05544:+00019:+00013:+00056:001376.4125:05544
05545:+00040:+00058:-00022:001376.4125:05545
05546:-00018:+00034:+00042:001376.4125:05546
05547:-00040:+00036:-00039:001376.4125:05547
05548:+00105:+00023:+00063:001376.4125:05548
05549:+00153:+00139:+00023:001376.4125:05549
05550:-00004:+00028:+00030:001383.6821:05550
05551:-00118:+00092:-00074:001383.6821:05551
05552:-00023:+00088:-00026:001383.6821:05552
05553:+00059:+00097:+00011:001383.6821:05553
05554:+00077:+00048:-00052:001383.6821:05554
05555:-00017:+00106:+00054:001383.6821:05555
05556:-00017:-00075:+00056:001383.6821:05556
05557:+00169:+00144:+00079:001383.6821:05557
05558:+00088:+00024:+00053:001383.6821:05558
05559:-00005:-00011:+00098:001383.6821:05559
05560:-00139:+00162:-00115:001383.6821:05560
05561:+00032:-00025:+00123:001383.6821:05561
05562:+00124:+00133:+00051:001383.6821:05562
05563:-00023:+00028:-00014:001383.6821:05563
05564:-00127:+00098:+00160:001400.3709:05564
05565:+00019:+00108:-00094:001400.3709:05565
05566:+00245:+00030:+00024:001400.3709:05566
05567:+00105:+00053:-00066:001400.3709:05567
05568:-00149:-00009:-00166:001400.3709:05568
05569:-00124:-00016:-00146:001400.3709:05569
05570:+00067:-00052:-00127:001400.3709:05570
05571:+00112:+00034:-00249:001400.3709:05571
05572:+00081:-00095:-00185:001400.3709:05572
05573:-00085:+00064:-00257:001400.3709:05573
05574:+00161:-00102:-00114:001400.3709:05574
05575:+00163:+00037:-00333:001400.3709:05575
05576:-00087:-00129:-00332:001400.3709:05576
05577:-00102:+00097:-00323:001400.3709:05577
05578:-00001:-00036:-00143:001400.3709:05578
05579:+00104:-00023:-00256:001404.7692:05579
05580:-00086:-00060:-00307:001404.7692:05580
05581:-00078:+00011:-00182:001404.7692:05581
05582:-00010:-00023:-00164:001404.7692:05582
05583:+00107:+00074:-00046:001404.7692:05583
05584:-00049:-00022:-00197:001404.7692:05584
05585:-00124:-00009:-00230:001404.7692:05585
05586:-00158:+00123:-00169:001404.7692:05586
05587:-00101:-00125:-00121:001404.7692:05587
05588:-00203:+00013:-00178:001404.7692:05588
05589:-00222:-00083:+00038:001404.7692:05589
05590:-00136:+00005:+00004:001404.7692:05590
05591:+00095:+00017:+00047:001404.7692:05591
05592:+00041:+00152:+00130:001404.7692:05592
05593:-00186:-00004:+00267:001404.1805:05593
05594:-00226:+00043:+00085:001404.1805:05594
05595:-00037:+00078:+00206:001404.1805:05595
05596:+00084:+00103:+00167:001404.1805:05596
05597:+00056:+00142:-00035:001404.1805:05597
05598:-00042:+00125:+00146:001404.1805:05598
05599:+00113:+00043:+00211:001404.1805:05599
05600:+00205:+00124:+00255:001404.1805:05600
05601:-00008:-00005:+00185:001404.1805:05601
05602:-00124:+00096:-00044:001404.1805:05602
05603:-00181:+00154:+00159:001404.1805:05603
05604:+00034:+00004:+00188:001404.1805:05604
05605:+00010:+00185:+00090:001404.1805:05605
05606:-00197:+00018:+00185:001404.1805:05606
05607:-00226:+00038:+00109:001411.6149:05607
05608:-00001:+00091:+00091:001411.6149:05608
05609:-00021:+00022:+00096:001411.6149:05609
05610:-00267:+00108:-00015:001411.6149:05610
05611:-00301:-00026:+00058:001411.6149:05611
05612:+00017:+00083:-00147:001411.6149:05612
05613:+00140:-00024:-00067:001411.6149:05613
05614:-00041:+00038:-00008:001411.6149:05614
05615:-00095:+00097:-00059:001411.6149:05615
05616:+00019:+00017:+00059:001411.6149:05616
05617:+00430:+00179:+00049:001411.6149:05617
05618:+00163:-00076:+00088:001411.6149:05618
05619:+00151:+00137:-00125:001411.6149:05619
05620:+00120:+00052:-00024:001411.6149:05620
05621:+00239:+00145:-00210:001411.1516:05621
05622:+00021:+00109:-00278:001411.1516:05622
05623:-00078:+00120:-00164:001411.1516:05623
05624:-00103:+00027:-00142:001411.1516:05624
05625:+00309:-00041:-00002:001411.1516:05625
05626:+00164:-00080:-00083:001411.1516:05626
05627:-00035:-00194:-00119:001411.1516:05627
05628:-00201:+00013:-00327:001411.1516:05628
05629:+00124:+00152:-00171:001411.1516:05629
05630:-00079:-00078:-00239:001411.1516:05630
05631:-00048:+00211:-00247:001411.1516:05631
05632:-00114:-00022:+00198:001411.1516:05632
05633:+00116:+00022:-00042:001411.1516:05633
05634:+00197:-00042:-00017:001411.1516:05634
05635:+00220:-00025:-00179:001402.4843:05635
05636:+00017:+00004:+00177:001402.4843:05636
05637:-00024:+00061:+00038:001402.4843:05637
05638:+00008:+00292:+00099:001402.4843:05638
05639:+00051:+00056:+00341:001402.4843:05639
05640:-00003:+00108:+00133:001402.4843:05640
05641:+00039:+00016:+00193:001402.4843:05641
05642:+00114:+00226:+00197:001402.4843:05642
05643:+00088:+00202:+00323:001402.4843:05643
05644:-00031:+00040:-00071:001402.4843:05644
05645:-00193:+00044:-00064:001402.4843:05645
05646:-00171:+00177:+00155:001402.4843:05646
05647:-00037:-00091:+00187:001402.4843:05647
05648:-00044:+00116:-00031:001402.4843:05648
05649:+00013:+00081:+00390:001402.4843:05649
05650:-00046:+00177:+00051:001406.6833:05650
05651:+00040:-00140:+00140:001406.6833:05651
05652:+00071:+00229:+00326:001406.6833:05652
05653:-00098:-00049:+00143:001406.6833:05653
05654:+00010:+00118:+00080:001406.6833:05654
05655:+00098:+00120:-00012:001406.6833:05655
05656:+00149:+00099:+00111:001406.6833:05656
05657:-00010:-00004:-00156:001406.6833:05657
05658:-00013:+00033:-00207:001406.6833:05658
05659:+00022:+00118:-00078:001406.6833:05659
05660:+00068:-00030:-00227:001406.6833:05660
05661:+00104:+00082:-00260:001406.6833:05661
05662:-00085:+00093:-00238:001406.6833:05662
05663:-00130:+00050:-00134:001406.6833:05663
05664:-00032:+00007:-00186:001398.2827:05664
05665:+00046:+00036:-00253:001398.2827:05665
05666:-00080:+00012:-00118:001398.2827:05666
05667:+00029:-00005:-00076:001398.2827:05667
05668:+00135:+00110:-00119:001398.2827:05668
05669:+00009:-00019:+00002:001398.2827:05669
05670:-00101:+00027:-00090:001398.2827:05670
05671:-00117:-00047:-00142:001398.2827:05671
05672:+00093:+00102:-00122:001398.2827:05672
05673:+00005:-00079:-00015:001398.2827:05673
05674:-00056:+00112:-00120:001398.2827:05674
05675:+00017:+00014:+00075:001398.2827:05675
05676:+00079:+00114:+00032:001398.2827:05676
05677:+00064:-00031:+00017:001398.2827:05677
05678:+00053:+00137:-00143:001391.4165:05678
05679:-00142:+00012:+00112:001391.4165:05679
05680:-00093:+00096:+00162:001391.4165:05680
05681:-00100:-00099:+00112:001391.4165:05681
05682:-00042:+00126:+00109:001391.4165:05682
05683:-00116:+00024:+00101:001391.4165:05683
05684:-00084:+00000:+00077:001391.4165:05684
05685:-00006:+00121:+00083:001391.4165:05685
05686:+00064:+00111:+00114:001391.4165:05686
05687:-00028:+00148:+00069:001391.4165:05687
05688:-00139:+00055:+00144:001391.4165:05688
05689:-00132:+00193:+00070:001391.4165:05689
05690:+00060:-00044:+00073:001391.4165:05690
05691:-00006:+00147:-00108:001391.4165:05691
05692:-00149:+00058:+00187:001391.4165:05692
05693:-00030:+00102:+00036:001393.8909:05693
05694:+00151:-00072:+00050:001393.8909:05694
05695:+00116:+00081:+00072:001393.8909:05695
05696:-00179:+00037:-00076:001393.8909:05696
05697:-00122:+00141:+00051:001393.8909:05697
05698:+00004:+00291:-00180:001393.8909:05698
05699:+00033:+00069:-00004:001393.8909:05699
05700:-00012:+00109:-00135:001393.8909:05700
05701:-00114:-00130:-00039:001393.8909:05701
05702:-00010:+00143:-00130:001393.8909:05702
05703:+00077:-00046:-00117:001393.8909:05703
05704:+00050:+00039:-00096:001393.8909:05704
05705:-00056:-00070:-00037:001393.8909:05705
05706:+00007:+00077:-00120:001393.8909:05706
05707:+00039:-00097:-00077:001381.0639:05707
05708:+00002:-00014:-00208:001381.0639:05708
05709:-00082:+00122:-00159:001381.0639:05709
05710:-00012:+00071:+00013:001381.0639:05710
05711:+00032:+00143:-00031:001381.0639:05711
05712:+00209:+00138:-00016:001381.0639:05712
05713:+00097:+00125:-00094:001381.0639:05713
05714:-00038:-00095:-00099:001381.0639:05714
05715:-00081:+00048:-00067:001381.0639:05715
05716:-00014:+00138:-00093:001381.0639:05716
05717:-00088:-00018:-00022:001381.0639:05717
05718:-00058:-00064:+00044:001381.0639:05718
05719:+00009:+00143:+00087:001381.0639:05719
05720:+00111:-00170:+00116:001381.0639:05720
05721:+00054:-00003:-00116:001381.0639:05721
05722:+00091:+00143:+00106:001369.8687:05722
05723:-00061:+00146:+00025:001369.8687:05723
05724:-00045:-00241:+00187:001369.8687:05724
05725:+00091:+00249:+00049:001369.8687:05725
05726:-00003:+00088:+00044:001369.8687:05726
05727:-00077:+00206:+00003:001369.8687:05727
05728:+00007:+00165:+00087:001369.8687:05728
05729:+00160:+00147:+00342:001369.8687:05729
05730:-00002:+00079:+00156:001369.8687:05730
05731:+00001:-00041:-00110:001369.8687:05731
05732:-00016:+00273:-00100:001369.8687:05732
05733:-00125:-00086:+00007:001369.8687:05733
05734:-00066:+00035:-00084:001369.8687:05734
05735:-00037:-00002:-00071:001369.8687:05735
05736:-00062:+00057:+00136:001359.9929:05736
05737:-00031:-00064:-00116:001359.9929:05737
05738:+00132:+00198:-00343:001359.9929:05738
05739:+00007:+00076:+00262:001359.9929:05739
05740:-00103:-00088:+00195:001359.9929:05740
05741:-00014:+00213:-00119:001359.9929:05741
05742:+00003:+00132:+00168:001359.9929:05742
05743:-00068:+00034:+00140:001359.9929:05743
05744:+00049:+00056:-00220:001359.9929:05744
05745:+00015:+00097:-00075:001359.9929:05745
05746:-00043:-00042:+00013:001359.9929:05746
05747:+00133:+00291:-00055:001359.9929:05747
05748:+00113:+00112:-00101:001359.9929:05748
05749:-00040:-00069:-00081:001359.9929:05749
05750:-00064:+00033:-00098:001359.9929:05750
05751:+00005:+00108:+00083:001343.4375:05751
05752:+00027:+00087:+00106:001343.4375:05752
05753:+00009:-00034:-00166:001343.4375:05753
05754:-00002:+00111:-00141:001343.4375:05754
05755:-00035:-00064:-00002:001343.4375:05755
05756:+00087:-00014:-00217:001343.4375:05756
05757:+00041:+00157:-00182:001343.4375:05757
05758:-00110:-00009:+00142:001343.4375:05758
05759:-00033:+00119:+00018:001343.4375:05759
05760:+00005:-00079:+00063:001343.4375:05760
05761:-00003:-00023:-00080:001343.4375:05761
05762:-00084:+00067:+00084:001343.4375:05762
05763:-00002:+00104:-00079:001343.4375:05763
05764:-00008:+00066:+00012:001343.4375:05764
05765:+00046:+00016:+00012:001343.4375:05765
05766:-00016:+00037:+00057:001333.0485:05766
05767:-00106:+00047:+00156:001333.0485:05767
05768:-00089:-00005:+00091:001333.0485:05768
05769:+00003:+00099:+00013:001333.0485:05769
05770:+00012:+00111:+00065:001333.0485:05770
05771:-00091:+00050:+00059:001333.0485:05771
05772:-00103:+00043:+00034:001333.0485:05772
05773:+00079:+00072:+00066:001333.0485:05773
05774:+00109:+00094:-00021:001333.0485:05774
05775:-00068:+00068:-00025:001333.0485:05775
05776:-00165:+00060:-00066:001333.0485:05776
05777:-00146:+00092:+00020:001333.0485:05777
05778:+00042:+00065:+00018:001333.0485:05778
05779:+00023:+00125:-00109:001333.0485:05779
05780:-00119:+00020:+00110:001333.0485:05780
05781:-00034:+00142:-00073:001340.8082:05781
05782:+00075:-00079:-00015:001340.8082:05782
05783:+00093:+00233:-00016:001340.8082:05783
05784:-00020:-00096:+00015:001340.8082:05784
05785:-00142:+00095:-00091:001340.8082:05785
05786:-00036:-00019:+00029:001340.8082:05786
05787:+00075:+00087:-00003:001340.8082:05787
05788:+00024:+00072:-00180:001340.8082:05788
05789:-00103:+00062:-00103:001340.8082:05789
05790:-00081:+00139:-00010:001340.8082:05790
05791:+00121:+00046:+00064:001340.8082:05791
05792:+00054:+00122:+00002:001340.8082:05792
05793:-00054:+00022:-00188:001340.8082:05793
05794:-00072:+00149:-00093:001340.8082:05794
05795:-00069:-00059:+00143:001340.8082:05795
05796:-00003:+00159:-00064:001346.4467:05796
05797:-00097:+00070:-00085:001346.4467:05797
05798:-00146:-00040:+00013:001346.4467:05798
05799:+00013:+00159:+00015:001346.4467:05799
05800:+00107:+00105:+00107:001346.4467:05800
05801:+00052:+00118:-00150:001346.4467:05801
05802:-00041:-00050:+00083:001346.4467:05802
05803:-00015:+00197:-00073:001346.4467:05803
05804:-00094:-00131:-00022:001346.4467:05804
05805:-00058:+00212:-00124:001346.4467:05805
05806:-00090:+00066:+00180:001346.4467:05806
05807:-00101:+00036:-00059:001346.4467:05807
05808:+00043:-00011:-00196:001346.4467:05808
05809:+00150:-00025:-00111:001346.4467:05809
05810:+00063:+00004:-00043:001346.4467:05810
05811:-00047:+00071:+00043:001360.9360:05811
05812:-00138:+00181:+00111:001360.9360:05812
05813:-00023:-00034:+00180:001360.9360:05813
05814:+00037:+00063:-00014:001360.9360:05814
05815:+00029:-00001:+00201:001360.9360:05815
05816:-00097:+00131:+00070:001360.9360:05816
05817:-00021:+00022:+00160:001360.9360:05817
05818:+00203:+00261:+00044:001360.9360:05818
05819:+00137:-00010:+00045:001360.9360:05819
05820:+00044:+00080:+00002:001360.9360:05820
05821:-00129:+00049:-00035:001360.9360:05821
05822:+00011:+00159:-00007:001360.9360:05822
05823:+00060:+00050:-00048:001360.9360:05823
05824:+00001:+00085:+00035:001360.9360:05824
05825:-00073:+00063:-00041:001381.4931:05825
05826:+00076:-00072:+00007:001381.4931:05826
05827:+00224:+00149:-00127:001381.4931:05827
05828:+00139:-00012:+00096:001381.4931:05828
05829:-00142:+00076:-00129:001381.4931:05829
05830:-00095:-00032:-00075:001381.4931:05830
05831:+00034:+00112:+00055:001381.4931:05831
05832:+00081:+00008:-00041:001381.4931:05832
05833:+00092:+00060:-00021:001381.4931:05833
05834:+00003:+00029:+00028:001381.4931:05834
05835:+00141:+00029:+00072:001381.4931:05835
05836:+00136:+00126:+00019:001381.4931:05836
05837:-00035:-00021:+00000:001381.4931:05837
05838:-00113:+00129:-00048:001381.4931:05838
05839:-00025:+00076:+00086:001381.4931:05839
05840:+00067:+00000:+00066:001387.3916:05840
05841:-00045:+00126:-00084:001387.3916:05841
05842:-00043:-00047:+00063:001387.3916:05842
05843:+00031:+00073:-00136:001387.3916:05843
05844:+00085:+00044:+00137:001387.3916:05844
05845:+00055:+00134:+00063:001387.3916:05845
05846:-00090:-00087:+00001:001387.3916:05846
05847:-00081:+00153:-00072:001387.3916:05847
05848:+00026:+00047:+00046:001387.3916:05848
05849:-00072:+00051:+00113:001387.3916:05849
05850:-00079:+00037:+00131:001387.3916:05850
05851:+00044:+00122:-00008:001387.3916:05851
05852:+00120:+00085:+00169:001387.3916:05852
05853:+00074:+00125:-00100:001387.3916:05853
05854:-00025:+00058:+00095:001394.7353:05854
05855:-00115:+00026:-00014:001394.7353:05855
05856:-00069:+00007:-00099:001394.7353:05856
05857:+00071:+00108:-00104:001394.7353:05857
05858:+00071:+00048:-00041:001394.7353:05858
05859:-00148:+00030:-00008:001394.7353:05859
05860:-00064:-00096:-00056:001394.7353:05860
05861:+00112:+00042:-00268:001394.7353:05861
05862:+00146:-00052:-00256:001394.7353:05862
05863:+00001:-00042:-00295:001394.7353:05863
05864:-00246:-00037:-00332:001394.7353:05864
05865:-00011:-00034:-00319:001394.7353:05865
05866:+00064:-00096:-00322:001394.7353:05866
05867:-00057:-00081:-00259:001394.7353:05867
05868:-00144:-00114:-00272:001408.3803:05868
05869:-00042:-00178:-00215:001408.3803:05869
05870:+00131:-00024:-00401:001408.3803:05870
05871:+00050:-00056:-00287:001408.3803:05871
05872:-00111:+00064:-00378:001408.3803:05872
05873:-00013:+00013:-00177:001408.3803:05873
05874:+00015:-00001:-00249:001408.3803:05874
05875:+00073:-00107:-00221:001408.3803:05875
05876:-00063:+00107:-00281:001408.3803:05876
05877:-00049:-00072:-00101:001408.3803:05877
05878:+00152:+00090:-00196:001408.3803:05878
05879:-00063:-00182:+00016:001408.3803:05879
05880:-00169:+00094:+00019:001408.3803:05880
05881:-00214:+00025:+00141:001408.3803:05881
05882:-00018:+00000:+00419:001411.1741:05882
05883:+00071:+00121:+00348:001411.1741:05883
05884:-00155:+00038:+00267:001411.1741:05884
05885:-00286:-00048:+00158:001411.1741:05885
05886:-00217:+00178:+00021:001411.1741:05886
05887:-00011:+00267:+00270:001411.1741:05887
05888:+00068:+00134:+00290:001411.1741:05888
05889:+00125:+00143:+00104:001411.1741:05889
05890:+00023:+00014:+00330:001411.1741:05890
05891:-00147:+00169:+00152:001411.1741:05891
05892:-00163:+00101:+00162:001411.1741:05892
05893:-00222:+00032:+00041:001411.1741:05893
05894:-00039:+00024:+00099:001411.1741:05894
05895:+00340:+00117:+00265:001411.1741:05895
05896:+00244:+00155:+00121:001411.1741:05896
05897:-00248:+00089:+00188:001412.1900:05897
05898:-00199:+00107:+00092:001412.1900:05898
05899:+00030:+00149:-00110:001412.1900:05899
05900:+00104:+00079:+00057:001412.1900:05900
05901:-00039:+00158:+00150:001412.1900:05901
05902:-00060:+00004:-00101:001412.1900:05902
05903:+00120:-00074:-00123:001412.1900:05903
05904:+00125:+00049:-00168:001412.1900:05904
05905:+00018:+00012:-00026:001412.1900:05905
05906:-00166:+00051:-00186:001412.1900:05906
05907:-00147:+00049:-00159:001412.1900:05907
05908:+00103:+00061:-00114:001412.1900:05908
05909:+00118:-00001:-00282:001412.1900:05909
05910:+00002:+00133:-00116:001412.1900:05910
05911:-00001:+00039:-00061:001418.1412:05911
05912:+00192:+00106:-00104:001418.1412:05912
05913:+00176:+00103:-00159:001418.1412:05913
05914:-00058:+00093:-00211:001418.1412:05914
05915:-00110:+00066:-00131:001418.1412:05915
05916:+00156:-00006:-00243:001418.1412:05916
05917:+00081:+00028:-00136:001418.1412:05917
05918:-00017:-00059:-00049:001418.1412:05918
05919:+00043:-00096:-00233:001418.1412:05919
05920:+00232:-00005:-00048:001418.1412:05920
05921:+00188:+00123:+00000:001418.1412:05921
05922:-00044:-00040:+00053:001418.1412:05922
05923:-00142:+00054:-00039:001418.1412:05923
05924:+00093:+00171:+00002:001418.1412:05924
05925:+00028:+00056:+00077:001416.0281:05925
05926:-00012:-00093:+00005:001416.0281:05926
05927:-00042:+00082:+00050:001416.0281:05927
05928:+00210:+00002:+00080:001416.0281:05928
05929:+00190:+00097:+00091:001416.0281:05929
05930:+00048:+00003:+00192:001416.0281:05930
05931:-00070:+00135:-00072:001416.0281:05931
05932:-00060:+00038:+00140:001416.0281:05932
05933:+00003:-00011:+00220:001416.0281:05933
05934:-00056:+00139:+00072:001416.0281:05934
05935:-00038:+00064:+00286:001416.0281:05935
05936:+00000:+00011:+00278:001416.0281:05936
05937:+00128:+00101:+00149:001416.0281:05937
05938:+00102:+00097:+00289:001416.0281:05938
05939:+00029:+00118:+00214:001418.6182:05939
05940:-00173:+00095:-00029:001418.6182:05940
05941:+00007:+00238:+00109:001418.6182:05941
05942:+00047:+00120:+00134:001418.6182:05942
05943:+00024:+00079:+00050:001418.6182:05943
05944:-00146:+00081:-00037:001418.6182:05944
05945:-00062:+00007:-00089:001418.6182:05945
05946:+00204:+00091:-00068:001418.6182:05946
05947:+00078:+00020:-00027:001418.6182:05947
05948:-00194:+00105:-00050:001418.6182:05948
05949:-00123:+00039:-00032:001418.6182:05949
05950:+00068:+00072:-00168:001418.6182:05950
05951:+00214:-00039:-00054:001418.6182:05951
05952:-00171:+00174:-00141:001418.6182:05952
05953:-00153:+00035:-00146:001421.3929:05953
05954:+00263:+00097:-00253:001421.3929:05954
05955:+00249:-00090:-00183:001421.3929:05955
05956:-00038:+00076:-00274:001421.3929:05956
05957:-00247:+00066:-00173:001421.3929:05957
05958:-00112:+00016:-00120:001421.3929:05958
05959:+00229:-00005:-00117:001421.3929:05959
05960:-00053:+00056:-00055:001421.3929:05960
05961:-00151:-00023:-00053:001421.3929:05961
05962:+00004:+00101:-00197:001421.3929:05962
05963:+00092:-00071:+00060:001421.3929:05963
05964:+00002:+00012:-00030:001421.3929:05964
05965:-00055:-00022:-00098:001421.3929:05965
05966:-00048:+00125:-00002:001421.3929:05966
05967:-00088:+00160:-00154:001419.2976:05967
05968:+00050:+00053:+00183:001419.2976:05968
05969:-00017:-00078:+00087:001419.2976:05969
05970:+00045:-00033:+00258:001419.2976:05970
05971:+00070:+00063:+00107:001419.2976:05971
05972:+00131:+00047:+00115:001419.2976:05972
05973:-00097:+00095:+00140:001419.2976:05973
05974:-00116:+00103:+00074:001419.2976:05974
05975:-00115:+00125:+00060:001419.2976:05975
05976:-00011:+00013:+00189:001419.2976:05976
05977:-00093:+00145:+00098:001419.2976:05977
05978:-00143:-00057:+00239:001419.2976:05978
05979:-00025:+00274:+00014:001419.2976:05979
05980:+00058:+00135:+00206:001419.2976:05980
05981:-00102:+00151:+00117:001415.3666:05981
05982:-00206:+00049:+00096:001415.3666:05982
05983:-00102:+00133:+00017:001415.3666:05983
05984:+00046:+00028:-00065:001415.3666:05984
05985:+00006:+00222:+00024:001415.3666:05985
05986:-00164:+00202:-00059:001415.3666:05986
05987:-00023:+00054:-00015:001415.3666:05987
05988:+00038:+00024:+00032:001415.3666:05988
05989:+00254:+00076:+00126:001415.3666:05989
05990:-00099:-00037:-00063:001415.3666:05990
05991:-00080:-00009:-00163:001415.3666:05991
05992:-00083:+00140:-00081:001415.3666:05992
05993:+00119:-00039:-00146:001415.3666:05993
05994:+00029:+00149:-00129:001415.3666:05994
05995:-00045:-00065:-00045:001416.4842:05995
05996:-00003:+00026:-00191:001416.4842:05996
05997:+00123:-00099:-00104:001416.4842:05997
05998:-00125:+00027:-00221:001416.4842:05998
05999:-00267:-00145:-00088:001416.4842:05999
06000:-00072:+00096:-00139:001416.4842:06000
06001:+00108:-00077:-00070:001416.4842:06001
06002:-00022:+00010:-00148:001416.4842:06002
06003:-00132:-00044:-00177:001416.4842:06003
06004:+00017:+00058:-00065:001416.4842:06004
06005:+00132:+00060:-00120:001416.4842:06005
06006:+00101:+00018:+00078:001416.4842:06006
06007:-00042:-00142:-00105:001416.4842:06007
06008:-00096:-00025:+00086:001416.4842:06008
06009:-00017:+00023:-00040:001411.1895:06009
06010:+00104:-00111:-00050:001411.1895:06010
06011:-00068:+00061:-00044:001411.1895:06011
06012:-00055:+00115:+00075:001411.1895:06012
06013:-00088:+00076:+00069:001411.1895:06013
06014:+00133:+00042:+00080:001411.1895:06014
06015:+00060:+00081:-00029:001411.1895:06015
06016:-00219:-00096:+00074:001411.1895:06016
06017:-00088:+00246:+00017:001411.1895:06017
06018:+00000:-00023:+00276:001411.1895:06018
06019:+00038:+00219:+00044:001411.1895:06019
06020:-00146:+00007:+00078:001411.1895:06020
06021:-00106:+00155:+00018:001411.1895:06021
06022:+00144:+00086:+00092:001411.1895:06022
06023:+00068:+00089:+00205:001411.1895:06023
06024:-00005:+00094:+00025:001399.3712:06024
06025:-00049:+00165:-00037:001399.3712:06025
06026:-00008:+00100:+00053:001399.3712:06026
06027:+00034:+00108:+00023:001399.3712:06027
06028:-00088:+00061:+00013:001399.3712:06028
06029:-00068:+00090:-00045:001399.3712:06029
06030:-00046:-00002:-00068:001399.3712:06030
06031:+00215:+00151:+00053:001399.3712:06031
06032:+00132:+00126:+00030:001399.3712:06032
06033:-00011:+00078:+00038:001399.3712:06033
06034:-00089:+00032:-00104:001399.3712:06034
06035:-00068:-00022:-00082:001399.3712:06035
06036:+00049:+00100:-00071:001399.3712:06036
06037:-00078:-00049:+00056:001399.3712:06037
06038:+00031:+00113:-00148:001401.9200:06038
06039:+00190:+00069:+00012:001401.9200:06039
06040:+00221:+00157:-00073:001401.9200:06040
06041:-00056:-00072:-00096:001401.9200:06041
06042:-00181:+00056:-00217:001401.9200:06042
06043:-00074:-00093:-00015:001401.9200:06043
06044:+00112:+00046:-00104:001401.9200:06044
06045:+00038:-00043:-00136:001401.9200:06045
06046:-00087:+00086:+00091:001401.9200:06046
06047:-00003:-00054:-00028:001401.9200:06047
06048:+00199:+00088:+00004:001401.9200:06048
06049:+00101:+00075:-00043:001401.9200:06049
06050:+00005:+00122:+00052:001401.9200:06050
06051:-00080:-00013:-00040:001401.9200:06051
06052:-00026:+00047:-00111:001387.3089:06052
06053:-00033:+00050:-00035:001387.3089:06053
06054:-00107:+00009:-00053:001387.3089:06054
06055:+00019:+00026:+00051:001387.3089:06055
06056:+00044:+00025:+00006:001387.3089:06056
06057:+00166:+00070:+00105:001387.3089:06057
06058:-00061:-00063:+00013:001387.3089:06058
06059:-00031:+00089:-00019:001387.3089:06059
06060:-00178:+00016:+00086:001387.3089:06060
06061:+00005:+00073:+00070:001387.3089:06061
06062:-00022:+00032:+00119:001387.3089:06062
06063:-00059:+00127:+00074:001387.3089:06063
06064:-00091:+00042:+00103:001387.3089:06064
06065:-00010:+00060:-00026:001387.3089:06065
06066:+00090:+00127:+00016:001387.3089:06066
06067:-00060:-00082:+00046:001375.9400:06067
06068:-00094:+00042:-00028:001375.9400:06068
06069:-00009:+00082:-00047:001375.9400:06069
06070:+00000:+00064:+00050:001375.9400:06070
06071:-00135:-00012:+00074:001375.9400:06071
06072:-00076:-00099:-00049:001375.9400:06072
06073:-00082:+00143:+00116:001375.9400:06073
06074:+00101:+00109:+00228:001375.9400:06074
06075:+00183:+00106:+00050:001375.9400:06075
06076:+00091:+00278:-00090:001375.9400:06076
06077:-00108:+00043:+00130:001375.9400:06077
06078:-00027:+00063:+00023:001375.9400:06078
06079:+00073:+00068:-00038:001375.9400:06079
06080:-00062:+00192:-00100:001375.9400:06080
06081:-00158:+00046:-00167:001378.2530:06081
06082:+00061:-00025:-00012:001378.2530:06082
06083:+00103:+00124:-00026:001378.2530:06083
06084:-00040:-00111:-00097:001378.2530:06084
06085:-00189:+00047:-00161:001378.2530:06085
06086:-00099:+00072:+00050:001378.2530:06086
06087:+00083:+00115:-00113:001378.2530:06087
06088:-00010:-00183:-00087:001378.2530:06088
06089:-00063:+00055:+00082:001378.2530:06089
06090:-00087:+00042:-00011:001378.2530:06090
06091:-00027:+00157:-00024:001378.2530:06091
06092:+00170:+00133:-00069:001378.2530:06092
06093:-00023:-00032:+00184:001378.2530:06093
06094:-00187:+00191:-00051:001378.2530:06094
06095:-00033:+00026:+00084:001378.2530:06095
06096:+00086:+00114:+00027:001373.3657:06096
06097:-00018:-00023:+00108:001373.3657:06097
06098:-00106:+00195:-00005:001373.3657:06098
06099:-00014:-00067:+00042:001373.3657:06099
06100:+00153:+00013:+00230:001373.3657:06100
06101:+00061:+00109:-00132:001373.3657:06101
06102:-00062:+00137:+00142:001373.3657:06102
06103:-00213:+00165:-00079:001373.3657:06103
06104:+00114:+00038:+00199:001373.3657:06104
06105:+00066:+00161:+00046:001373.3657:06105
06106:+00004:-00042:+00064:001373.3657:06106
06107:-00111:+00044:+00032:001373.3657:06107
06108:+00028:-00008:+00059:001373.3657:06108
06109:+00108:+00122:+00080:001373.3657:06109
06110:+00111:+00000:-00006:001373.3657:06110
06111:-00076:+00071:+00041:001377.5627:06111
06112:-00119:+00053:-00029:001377.5627:06112
06113:-00035:+00042:+00039:001377.5627:06113
06114:+00059:+00100:-00064:001377.5627:06114
06115:-00033:+00074:+00133:001377.5627:06115
06116:-00074:+00122:+00023:001377.5627:06116
06117:+00091:+00022:+00065:001377.5627:06117
06118:+00205:+00187:+00017:001377.5627:06118
06119:+00091:-00010:-00177:001377.5627:06119
06120:-00144:+00110:-00042:001377.5627:06120
06121:-00203:+00039:-00069:001377.5627:06121
06122:+00070:+00042:+00063:001377.5627:06122
06123:+00076:+00076:-00092:001377.5627:06123
06124:-00061:+00054:+00062:001377.5627:06124
06125:-00032:+00109:+00020:001392.4035:06125
06126:+00234:+00041:-00041:001392.4035:06126
06127:+00225:+00139:-00039:001392.4035:06127
06128:-00081:-00065:+00057:001392.4035:06128
06129:-00165:+00094:-00063:001392.4035:06129
06130:-00016:+00124:+00001:001392.4035:06130
06131:+00099:+00069:-00003:001392.4035:06131
06132:+00016:+00023:+00090:001392.4035:06132
06133:-00064:+00155:-00012:001392.4035:06133
06134:+00065:-00079:+00044:001392.4035:06134
06135:+00218:+00082:+00011:001392.4035:06135
06136:+00086:+00098:-00017:001392.4035:06136
06137:-00172:+00081:-00034:001392.4035:06137
06138:-00157:+00056:-00034:001392.4035:06138
06139:+00091:+00043:+00039:001398.3466:06139
06140:+00121:-00040:-00040:001398.3466:06140
06141:+00006:+00145:+00009:001398.3466:06141
06142:-00086:-00009:+00085:001398.3466:06142
06143:-00024:-00065:-00025:001398.3466:06143
06144:+00145:+00107:-00001:001398.3466:06144
06145:+00013:-00033:+00059:001398.3466:06145
06146:-00141:+00143:-00166:001398.3466:06146
06147:-00139:-00060:+00016:001398.3466:06147
06148:-00020:+00181:-00120:001398.3466:06148
06149:-00056:-00099:-00095:001398.3466:06149
06150:-00113:+00168:-00100:001398.3466:06150
06151:-00116:-00094:-00043:001398.3466:06151
06152:+00095:+00068:-00055:001398.3466:06152
06153:+00036:-00056:-00064:001404.0462:06153
06154:-00055:+00060:-00323:001404.0462:06154
06155:-00180:-00055:-00131:001404.0462:06155
06156:+00022:+00070:-00124:001404.0462:06156
06157:+00134:-00096:-00129:001404.0462:06157
06158:+00070:-00016:-00280:001404.0462:06158
06159:-00017:-00200:-00281:001404.0462:06159
06160:+00018:-00138:-00036:001404.0462:06160
06161:+00193:+00048:-00291:001404.0462:06161
06162:+00165:-00181:-00202:001404.0462:06162
06163:-00143:+00050:-00401:001404.0462:06163
06164:-00062:-00089:+00025:001404.0462:06164
06165:+00025:+00124:-00142:001404.0462:06165
06166:+00049:-00093:-00149:001404.0462:06166
06167:-00153:+00101:-00248:001404.0462:06167
06168:-00131:+00049:-00156:001413.1557:06168
06169:+00085:+00136:-00070:001413.1557:06169
06170:-00011:-00179:-00146:001413.1557:06170
06171:-00173:-00013:-00117:001413.1557:06171
06172:-00252:-00115:-00106:001413.1557:06172
06173:-00091:-00055:-00035:001413.1557:06173
06174:-00028:-00180:+00035:001413.1557:06174
06175:-00075:+00164:-00140:001413.1557:06175
06176:-00181:+00040:+00241:001413.1557:06176
06177:+00110:+00287:+00207:001413.1557:06177
06178:+00068:+00119:+00276:001413.1557:06178
06179:-00067:+00089:+00108:001413.1557:06179
06180:-00207:+00103:-00205:001413.1557:06180
06181:-00031:+00060:+00228:001413.1557:06181
06182:+00101:+00103:+00037:001414.4128:06182
06183:+00045:+00204:+00107:001414.4128:06183
06184:-00159:+00080:+00302:001414.4128:06184
06185:-00069:-00035:+00004:001414.4128:06185
06186:+00214:+00129:+00160:001414.4128:06186
06187:+00178:-00083:+00228:001414.4128:06187
06188:-00112:+00123:-00129:001414.4128:06188
06189:-00238:+00022:+00158:001414.4128:06189
06190:-00049:+00156:+00086:001414.4128:06190
06191:-00020:+00124:+00086:001414.4128:06191
06192:-00083:+00008:+00102:001414.4128:06192
06193:-00092:+00112:-00092:001414.4128:06193
06194:+00263:+00142:+00286:001414.4128:06194
06195:+00128:+00087:+00004:001414.4128:06195
06196:+00034:+00164:+00016:001412.1062:06196
06197:-00168:+00002:+00077:001412.1062:06197
06198:+00012:+00140:-00099:001412.1062:06198
06199:+00096:-00005:+00078:001412.1062:06199
06200:+00152:+00002:-00077:001412.1062:06200
06201:-00101:+00011:-00105:001412.1062:06201
06202:+00177:+00149:+00005:001412.1062:06202
06203:+00142:+00107:-00070:001412.1062:06203
06204:+00191:+00042:-00020:001412.1062:06204
06205:-00047:+00041:-00197:001412.1062:06205
06206:-00033:+00012:-00192:001412.1062:06206
06207:+00170:+00157:-00179:001412.1062:06207
06208:+00096:+00005:-00125:001412.1062:06208
06209:+00019:+00056:-00021:001412.1062:06209
06210:-00018:-00105:-00237:001418.1267:06210
06211:+00151:-00078:-00106:001418.1267:06211
06212:+00090:-00135:-00216:001418.1267:06212
06213:-00025:+00102:-00207:001418.1267:06213
06214:-00243:-00016:-00079:001418.1267:06214
06215:+00138:+00145:-00067:001418.1267:06215
06216:+00116:-00086:+00007:001418.1267:06216
06217:+00059:-00068:+00027:001418.1267:06217
06218:-00127:+00101:-00067:001418.1267:06218
06219:+00058:+00033:+00086:001418.1267:06219
06220:+00118:+00076:-00034:001418.1267:06220
06221:+00090:+00115:+00071:001418.1267:06221
06222:-00052:+00009:-00039:001418.1267:06222
06223:-00020:+00051:+00017:001418.1267:06223
06224:+00023:+00111:+00046:001411.2191:06224
06225:-00007:-00037:+00090:001411.2191:06225
06226:-00040:+00170:+00047:001411.2191:06226
06227:-00081:+00028:+00110:001411.2191:06227
06228:+00104:+00166:+00057:001411.2191:06228
06229:+00108:+00038:+00244:001411.2191:06229
06230:+00022:+00101:+00068:001411.2191:06230
06231:-00179:+00071:+00059:001411.2191:06231
06232:-00053:+00118:+00118:001411.2191:06232
06233:+00023:-00095:+00063:001411.2191:06233
06234:-00014:+00149:-00144:001411.2191:06234
06235:-00114:-00007:+00072:001411.2191:06235
06236:-00008:+00161:+00074:001411.2191:06236
06237:+00170:-00170:+00158:001411.2191:06237
06238:+00155:+00149:-00233:001407.3715:06238
06239:-00077:-00002:-00004:001407.3715:06239
06240:-00144:+00164:-00014:001407.3715:06240
06241:-00055:+00102:+00119:001407.3715:06241
06242:+00084:+00225:-00083:001407.3715:06242
06243:-00081:+00011:-00023:001407.3715:06243
06244:-00098:+00032:-00075:001407.3715:06244
06245:+00082:+00054:-00091:001407.3715:06245
06246:+00119:+00231:-00196:001407.3715:06246
06247:+00002:+00058:-00043:001407.3715:06247
06248:-00207:+00001:-00089:001407.3715:06248
06249:-00152:+00207:-00123:001407.3715:06249
06250:+00023:-00086:+00191:001407.3715:06250
06251:-00037:+00120:-00176:001407.3715:06251
06252:-00093:-00180:+00091:001407.3715:06252
06253:-00065:+00230:-00150:001411.5948:06253
06254:+00059:+00050:+00233:001411.5948:06254
06255:+00063:+00219:-00265:001411.5948:06255
06256:-00125:-00004:+00094:001411.5948:06256
06257:-00194:+00172:+00149:001411.5948:06257
06258:+00020:-00073:-00163:001411.5948:06258
06259:-00003:+00177:-00210:001411.5948:06259
06260:-00075:-00103:+00203:001411.5948:06260
06261:-00114:+00166:-00177:001411.5948:06261
06262:+00087:-00082:-00066:001411.5948:06262
06263:+00103:+00087:+00134:001411.5948:06263
06264:-00046:+00019:-00083:001411.5948:06264
06265:-00096:-00015:-00034:001411.5948:06265
06266:-00076:+00153:+00081:001411.5948:06266
06267:+00049:+00014:+00147:001406.3604:06267
06268:+00033:+00055:-00032:001406.3604:06268
06269:-00170:+00010:+00012:001406.3604:06269
06270:+00007:+00220:-00054:001406.3604:06270
06271:+00072:-00018:-00127:001406.3604:06271
06272:+00129:+00254:-00159:001406.3604:06272
06273:-00093:-00079:+00099:001406.3604:06273
06274:-00082:+00212:-00060:001406.3604:06274
06275:+00016:-00157:+00020:001406.3604:06275
06276:+00066:+00164:-00145:001406.3604:06276
06277:+00003:-00038:+00119:001406.3604:06277
06278:-00053:+00075:-00067:001406.3604:06278
06279:+00046:+00087:-00107:001406.3604:06279
06280:+00125:+00071:+00057:001406.3604:06280
06281:-00064:-00042:-00077:001404.1221:06281
06282:-00152:+00016:+00079:001404.1221:06282
06283:-00131:+00138:-00041:001404.1221:06283
06284:+00028:+00199:+00014:001404.1221:06284
06285:-00010:+00039:-00216:001404.1221:06285
06286:-00080:+00104:-00028:001404.1221:06286
06287:-00137:+00006:+00008:001404.1221:06287
06288:+00117:-00001:-00076:001404.1221:06288
06289:+00131:+00065:-00091:001404.1221:06289
06290:-00062:-00080:-00063:001404.1221:06290
06291:-00120:+00138:+00060:001404.1221:06291
06292:-00044:-00118:+00060:001404.1221:06292
06293:+00187:+00153:-00016:001404.1221:06293
06294:-00065:-00038:+00035:001404.1221:06294
06295:-00051:+00060:+00017:001401.8917:06295
06296:+00050:+00021:+00076:001401.8917:06296
06297:+00197:+00105:+00016:001401.8917:06297
06298:+00064:+00042:-00005:001401.8917:06298
06299:-00160:+00052:+00075:001401.8917:06299
06300:-00047:+00096:-00028:001401.8917:06300
06301:+00037:+00062:+00008:001401.8917:06301
06302:+00012:+00037:-00042:001401.8917:06302
06303:-00098:+00104:+00010:001401.8917:06303
06304:-00078:+00035:+00074:001401.8917:06304
06305:+00155:+00052:+00101:001401.8917:06305
06306:+00199:+00167:+00075:001401.8917:06306
06307:+00012:+00018:+00009:001401.8917:06307
06308:-00161:+00101:+00019:001401.8917:06308
06309:-00072:+00095:-00021:001401.8917:06309
06310:+00105:+00082:+00095:001392.0346:06310
06311:+00059:+00040:-00024:001392.0346:06311
06312:-00040:-00055:+00067:001392.0346:06312
06313:-00026:+00137:-00157:001392.0346:06313
06314:+00057:+00079:+00130:001392.0346:06314
06315:+00082:+00128:-00085:001392.0346:06315
06316:-00016:+00025:+00018:001392.0346:06316
06317:-00112:+00058:-00056:001392.0346:06317
06318:-00022:+00058:-00089:001392.0346:06318
06319:+00028:+00029:+00054:001392.0346:06319
06320:+00013:+00074:-00147:001392.0346:06320
06321:-00012:+00060:+00050:001392.0346:06321
06322:+00019:-00007:+00064:001392.0346:06322
06323:+00138:+00126:-00108:001392.0346:06323
06324:-00040:+00020:-00065:001383.7127:06324
06325:-00115:+00039:-00071:001383.7127:06325
06326:-00097:-00062:-00023:001383.7127:06326
06327:+00075:+00170:-00187:001383.7127:06327
06328:-00011:-00033:+00019:001383.7127:06328
06329:-00089:+00049:-00088:001383.7127:06329
06330:-00094:-00048:-00059:001383.7127:06330
06331:+00112:+00022:+00160:001383.7127:06331
06332:+00074:+00064:-00011:001383.7127:06332
06333:-00032:-00036:+00032:001383.7127:06333
06334:-00135:+00249:+00002:001383.7127:06334
06335:+00073:-00024:+00223:001383.7127:06335
06336:+00095:+00258:+00048:001383.7127:06336
06337:-00030:-00062:+00171:001383.7127:06337
06338:-00136:+00210:+00053:001383.7127:06338
06339:-00016:-00065:-00147:001386.1047:06339
06340:+00134:+00223:-00222:001386.1047:06340
06341:+00018:+00076:+00144:001386.1047:06341
06342:-00157:-00084:+00027:001386.1047:06342
06343:-00118:-00024:-00364:001386.1047:06343
06344:+00013:-00084:-00097:001386.1047:06344
06345:-00023:-00009:-00106:001386.1047:06345
06346:-00107:+00078:-00113:001386.1047:06346
06347:-00206:+00273:+00143:001386.1047:06347
06348:+00081:-00094:+00301:001386.1047:06348
06349:+00158:+00047:+00004:001386.1047:06349
06350:+00029:+00086:+00047:001386.1047:06350
06351:-00254:+00042:+00159:001386.1047:06351
06352:-00103:+00102:+00172:001386.1047:06352
06353:+00085:+00202:-00082:001384.1840:06353
06354:-00006:+00037:+00069:001384.1840:06354
06355:-00102:+00019:-00010:001384.1840:06355
06356:-00092:+00052:-00198:001384.1840:06356
06357:+00190:+00269:-00003:001384.1840:06357
06358:+00052:+00054:-00159:001384.1840:06358
06359:-00018:+00112:-00001:001384.1840:06359
06360:-00222:+00034:-00020:001384.1840:06360
06361:-00003:-00023:+00050:001384.1840:06361
06362:+00044:+00026:-00102:001384.1840:06362
06363:+00008:+00006:-00034:001384.1840:06363
06364:-00167:+00034:-00020:001384.1840:06364
06365:+00026:-00009:-00028:001384.1840:06365
06366:+00157:+00159:+00127:001384.1840:06366
06367:-00021:-00056:-00027:001385.2536:06367
06368:-00043:+00122:-00120:001385.2536:06368
06369:-00188:+00014:+00043:001385.2536:06369
06370:+00097:+00145:+00017:001385.2536:06370
06371:+00041:+00067:+00006:001385.2536:06371
06372:-00027:+00125:+00027:001385.2536:06372
06373:-00115:-00037:+00074:001385.2536:06373
06374:+00044:+00053:-00030:001385.2536:06374
06375:+00200:+00107:+00055:001385.2536:06375
06376:+00100:-00029:-00006:001385.2536:06376
06377:-00146:+00030:+00050:001385.2536:06377
06378:-00130:-00005:-00005:001385.2536:06378
06379:+00049:+00162:-00072:001385.2536:06379
06380:-00004:+00068:-00128:001385.2536:06380
06381:-00065:+00012:+00040:001385.2536:06381
06382:-00100:+00117:+00000:001395.5827:06382
06383:+00143:+00032:+00058:001395.5827:06383
06384:+00065:+00055:-00069:001395.5827:06384
06385:-00049:+00012:-00002:001395.5827:06385
06386:-00208:+00139:+00054:001395.5827:06386
06387:-00083:-00001:-00001:001395.5827:06387
06388:+00131:+00115:-00013:001395.5827:06388
06389:-00031:+00046:+00019:001395.5827:06389
06390:-00068:+00090:-00016:001395.5827:06390
06391:+00029:-00014:+00031:001395.5827:06391
06392:+00195:+00132:+00079:001395.5827:06392
06393:+00126:+00108:-00002:001395.5827:06393
06394:-00115:-00002:+00044:001395.5827:06394
06395:-00159:-00023:-00017:001395.5827:06395
06396:+00049:-00031:+00003:001396.8122:06396
06397:+00069:+00096:-00066:001396.8122:06397
06398:-00029:+00105:+00105:001396.8122:06398
06399:-00089:+00046:-00015:001396.8122:06399
06400:+00227:+00123:-00147:001396.8122:06400
06401:+00211:+00076:+00046:001396.8122:06401
06402:-00034:+00004:+00017:001396.8122:06402
06403:-00165:+00113:-00043:001396.8122:06403
06404:-00025:+00064:-00014:001396.8122:06404
06405:+00054:+00106:-00085:001396.8122:06405
06406:-00022:-00018:+00105:001396.8122:06406
06407:-00073:+00089:+00115:001396.8122:06407
06408:+00173:+00005:+00074:001396.8122:06408
06409:+00260:+00122:-00043:001396.8122:06409
06410:-00081:+00061:+00057:001404.1022:06410
06411:-00160:+00038:-00019:001404.1022:06411
06412:-00040:+00068:-00042:001404.1022:06412
06413:+00103:+00119:+00031:001404.1022:06413
06414:-00015:-00069:+00003:001404.1022:06414
06415:-00064:+00095:-00065:001404.1022:06415
06416:+00048:-00057:-00003:001404.1022:06416
06417:+00119:+00168:-00123:001404.1022:06417
06418:+00062:+00030:-00054:001404.1022:06418
06419:-00068:-00028:-00028:001404.1022:06419
06420:-00142:+00086:-00081:001404.1022:06420
06421:-00039:-00157:-00040:001404.1022:06421
06422:+00029:+00058:-00273:001404.1022:06422
06423:+00011:-00123:-00130:001404.1022:06423
06424:-00118:+00143:-00222:001413.1365:06424
06425:-00046:-00019:-00040:001413.1365:06425
06426:+00134:+00139:-00291:001413.1365:06426
06427:-00038:-00199:-00173:001413.1365:06427
06428:-00132:+00043:-00306:001413.1365:06428
06429:-00062:-00181:-00181:001413.1365:06429
06430:+00142:+00097:-00271:001413.1365:06430
06431:+00022:+00011:-00175:001413.1365:06431
06432:-00163:+00088:-00208:001413.1365:06432
06433:-00190:-00089:-00132:001413.1365:06433
06434:+00172:+00037:+00014:001413.1365:06434
06435:+00109:+00016:-00074:001413.1365:06435
06436:+00000:+00083:-00089:001413.1365:06436
06437:-00410:+00054:-00305:001413.1365:06437
06438:-00163:+00066:+00102:001413.1365:06438
06439:-00100:+00099:-00068:001414.3245:06439
06440:-00028:-00120:+00081:001414.3245:06440
06441:-00153:+00003:-00089:001414.3245:06441
06442:-00077:-00100:+00045:001414.3245:06442
06443:+00168:+00248:+00004:001414.3245:06443
06444:+00099:-00142:-00034:001414.3245:06444
06445:-00103:+00247:+00197:001414.3245:06445
06446:-00112:-00037:+00274:001414.3245:06446
06447:+00157:+00336:+00061:001414.3245:06447
06448:+00041:-00048:+00214:001414.3245:06448
06449:-00193:+00215:-00174:001414.3245:06449
06450:-00142:-00043:+00261:001414.3245:06450
06451:+00293:+00203:-00034:001414.3245:06451
06452:+00177:-00109:+00202:001414.3245:06452
06453:-00053:-00032:+00247:001413.6905:06453
06454:-00251:-00135:+00047:001413.6905:06454
06455:-00001:+00102:+00017:001413.6905:06455
06456:+00044:+00026:-00024:001413.6905:06456
06457:-00097:+00097:+00179:001413.6905:06457
06458:-00268:+00085:+00015:001413.6905:06458
06459:+00124:+00092:+00160:001413.6905:06459
06460:+00190:+00103:+00143:001413.6905:06460
06461:+00154:+00023:+00008:001413.6905:06461
06462:-00171:+00102:-00109:001413.6905:06462
06463:-00149:+00139:+00118:001413.6905:06463
06464:+00198:+00152:-00174:001413.6905:06464
06465:+00152:+00013:+00009:001413.6905:06465
06466:+00006:+00073:+00030:001413.6905:06466
06467:+00010:-00065:-00020:001416.3620:06467
06468:+00288:+00137:-00153:001416.3620:06468
06469:+00205:-00002:-00072:001416.3620:06469
06470:-00160:+00151:-00011:001416.3620:06470
06471:-00356:+00036:-00090:001416.3620:06471
06472:+00184:+00191:-00064:001416.3620:06472
06473:+00143:+00020:-00155:001416.3620:06473
06474:+00048:+00163:-00041:001416.3620:06474
06475:-00307:-00050:-00158:001416.3620:06475
06476:+00236:+00175:-00087:001416.3620:06476
06477:+00202:+00024:+00038:001416.3620:06477
06478:+00184:+00097:-00100:001416.3620:06478
06479:-00270:-00040:-00045:001416.3620:06479
06480:-00068:+00055:+00038:001416.3620:06480
06481:+00122:+00009:-00093:001409.4658:06481
06482:+00124:+00054:+00069:001409.4658:06482
06483:-00014:+00125:-00054:001409.4658:06483
06484:+00039:-00050:-00011:001409.4658:06484
06485:+00185:+00086:-00012:001409.4658:06485
06486:+00155:+00003:+00004:001409.4658:06486
06487:-00040:+00114:+00002:001409.4658:06487
06488:-00157:+00018:-00003:001409.4658:06488
06489:+00037:+00152:+00100:001409.4658:06489
06490:-00073:-00022:+00058:001409.4658:06490
06491:+00026:+00170:+00068:001409.4658:06491
06492:-00209:+00010:+00147:001409.4658:06492
06493:-00034:+00156:+00041:001409.4658:06493
06494:+00076:+00036:+00111:001409.4658:06494
06495:+00139:+00189:+00123:001402.4515:06495
06496:-00175:+00063:+00109:001402.4515:06496
06497:-00047:+00203:+00115:001402.4515:06497
06498:+00023:-00027:+00163:001402.4515:06498
06499:+00163:+00027:+00048:001402.4515:06499
06500:-00100:+00042:+00015:001402.4515:06500
06501:-00058:+00106:+00034:001402.4515:06501
06502:+00060:+00083:+00210:001402.4515:06502
06503:+00237:+00060:+00039:001402.4515:06503
06504:+00134:+00132:-00032:001402.4515:06504
06505:-00223:-00016:+00088:001402.4515:06505
06506:-00052:+00017:-00010:001402.4515:06506
06507:+00103:+00076:-00018:001402.4515:06507
06508:-00013:+00178:+00029:001402.4515:06508
06509:-00151:-00072:+00130:001402.4515:06509
06510:-00046:+00141:-00103:001406.6326:06510
06511:+00207:+00014:+00015:001406.6326:06511
06512:+00156:+00216:-00091:001406.6326:06512
06513:-00222:-00141:-00167:001406.6326:06513
06514:-00133:+00119:-00214:001406.6326:06514
06515:+00034:+00083:-00158:001406.6326:06515
06516:+00079:-00028:-00050:001406.6326:06516
06517:-00140:-00125:-00022:001406.6326:06517
06518:-00121:+00175:-00020:001406.6326:06518
06519:+00180:+00073:+00041:001406.6326:06519
06520:+00190:+00037:-00028:001406.6326:06520
06521:-00073:+00143:-00038:001406.6326:06521
06522:-00126:+00047:+00111:001406.6326:06522
06523:-00093:+00189:-00003:001406.6326:06523
06524:+00051:-00037:+00061:001404.6285:06524
06525:-00063:+00212:-00084:001404.6285:06525
06526:-00120:-00188:-00043:001404.6285:06526
06527:-00026:+00206:-00140:001404.6285:06527
06528:+00140:+00014:+00155:001404.6285:06528
06529:+00041:+00030:+00034:001404.6285:06529
06530:-00093:-00065:-00160:001404.6285:06530
06531:-00123:+00155:-00026:001404.6285:06531
06532:-00071:+00036:+00094:001404.6285:06532
06533:+00078:+00103:+00124:001404.6285:06533
06534:-00001:+00133:-00032:001404.6285:06534
06535:-00121:+00121:-00035:001404.6285:06535
06536:+00074:+00036:+00102:001404.6285:06536
06537:+00179:+00084:+00073:001404.6285:06537
06538:-00042:+00057:+00038:001402.4237:06538
06539:-00201:+00119:-00007:001402.4237:06539
06540:-00141:+00101:-00075:001402.4237:06540
06541:+00134:+00011:+00017:001402.4237:06541
06542:+00062:+00126:-00095:001402.4237:06542
06543:-00206:-00058:+00114:001402.4237:06543
06544:-00071:+00064:-00149:001402.4237:06544
06545:+00079:+00076:-00029:001402.4237:06545
06546:+00117:+00107:+00141:001402.4237:06546
06547:-00022:-00144:-00101:001402.4237:06547
06548:-00100:+00217:-00050:001402.4237:06548
06549:+00039:-00036:+00066:001402.4237:06549
06550:+00175:+00102:-00055:001402.4237:06550
06551:-00083:-00034:-00107:001402.4237:06551
06552:-00050:+00140:-00128:001400.3041:06552
06553:+00018:+00005:+00080:001400.3041:06553
06554:+00235:+00039:-00078:001400.3041:06554
06555:-00126:-00080:-00180:001400.3041:06555
06556:-00162:-00027:+00115:001400.3041:06556
06557:-00107:-00061:+00001:001400.3041:06557
06558:+00113:+00017:-00103:001400.3041:06558
06559:-00038:+00045:+00144:001400.3041:06559
06560:-00086:+00040:-00018:001400.3041:06560
06561:-00018:+00066:-00012:001400.3041:06561
06562:+00124:+00068:-00036:001400.3041:06562
06563:+00070:+00038:+00139:001400.3041:06563
06564:+00023:-00025:-00129:001400.3041:06564
06565:-00036:+00165:-00054:001400.3041:06565
06566:-00049:+00012:+00033:001400.3041:06566
06567:+00042:+00060:+00036:001392.0601:06567
06568:-00041:-00063:-00018:001392.0601:06568
06569:-00002:+00136:-00007:001392.0601:06569
06570:-00069:+00015:-00032:001392.0601:06570
06571:+00197:+00164:+00053:001392.0601:06571
06572:+00069:+00069:+00001:001392.0601:06572
06573:-00083:+00035:+00100:001392.0601:06573
06574:-00128:-00016:+00007:001392.0601:06574
06575:+00032:+00036:+00003:001392.0601:06575
06576:+00012:+00084:+00061:001392.0601:06576
06577:-00079:+00103:+00080:001392.0601:06577
06578:-00036:+00129:+00056:001392.0601:06578
06579:+00108:+00005:+00015:001392.0601:06579
06580:+00159:+00169:+00020:001392.0601:06580
06581:+00038:+00037:-00061:001380.6190:06581
06582:-00083:+00154:-00006:001380.6190:06582
06583:-00136:-00099:-00057:001380.6190:06583
06584:+00045:+00133:-00072:001380.6190:06584
06585:+00030:+00029:-00064:001380.6190:06585
06586:-00085:+00052:-00038:001380.6190:06586
06587:-00014:+00006:-00030:001380.6190:06587
06588:+00049:+00143:+00044:001380.6190:06588
06589:+00166:+00057:+00034:001380.6190:06589
06590:-00071:+00028:-00033:001380.6190:06590
06591:-00046:+00152:-00102:001380.6190:06591
06592:-00061:+00024:-00009:001380.6190:06592
06593:+00021:+00009:+00028:001380.6190:06593
06594:+00001:+00015:-00017:001380.6190:06594
06595:+00001:+00099:-00054:001380.6190:06595
06596:-00054:+00055:-00038:001376.7806:06596
06597:+00117:+00115:-00053:001376.7806:06597
06598:+00044:-00006:-00069:001376.7806:06598
06599:-00147:+00032:-00118:001376.7806:06599
06600:-00140:-00057:+00006:001376.7806:06600
06601:+00100:+00156:-00175:001376.7806:06601
06602:+00051:+00016:-00026:001376.7806:06602
06603:-00095:+00065:-00020:001376.7806:06603
06604:-00064:-00051:+00027:001376.7806:06604
06605:+00010:+00051:-00005:001376.7806:06605
06606:+00121:+00065:+00018:001376.7806:06606
06607:+00118:-00024:+00026:001376.7806:06607
06608:-00055:+00196:+00015:001376.7806:06608
06609:-00149:+00052:+00164:001376.7806:06609
06610:-00032:+00074:+00118:001370.3625:06610
06611:+00070:+00034:-00011:001370.3625:06611
06612:-00048:+00152:-00142:001370.3625:06612
06613:-00156:-00144:+00100:001370.3625:06613
06614:+00027:+00081:-00142:001370.3625:06614
06615:+00093:+00082:-00059:001370.3625:06615
06616:-00083:-00086:+00063:001370.3625:06616
06617:-00187:+00007:-00060:001370.3625:06617
06618:-00102:+00073:+00055:001370.3625:06618
06619:+00060:+00127:-00004:001370.3625:06619
06620:-00117:-00154:+00058:001370.3625:06620
06621:-00063:+00180:-00189:001370.3625:06621
06622:-00040:+00000:+00132:001370.3625:06622
06623:+00074:+00095:+00003:001370.3625:06623
06624:+00070:+00228:-00010:001370.3625:06624
06625:-00054:+00155:+00113:001366.9284:06625
06626:-00188:+00114:+00094:001366.9284:06626
06627:+00003:+00051:-00010:001366.9284:06627
06628:+00033:+00242:-00025:001366.9284:06628
06629:-00087:-00184:+00219:001366.9284:06629
06630:-00196:+00178:-00374:001366.9284:06630
06631:+00115:+00028:+00256:001366.9284:06631
06632:+00067:+00140:-00144:001366.9284:06632
06633:+00020:-00118:-00191:001366.9284:06633
06634:+00019:+00162:-00314:001366.9284:06634
06635:-00253:-00145:-00042:001366.9284:06635
06636:+00046:+00182:+00125:001366.9284:06636
06637:+00043:+00069:-00262:001366.9284:06637
06638:-00023:+00088:+00145:001366.9284:06638
06639:-00152:-00100:-00039:001378.3858:06639
06640:-00038:-00015:+00031:001378.3858:06640
06641:+00156:+00140:+00089:001378.3858:06641
06642:-00033:-00033:+00108:001378.3858:06642
06643:-00116:+00258:-00118:001378.3858:06643
06644:-00084:-00031:+00096:001378.3858:06644
06645:+00139:+00060:-00012:001378.3858:06645
06646:+00076:-00133:-00054:001378.3858:06646
06647:-00080:+00164:-00188:001378.3858:06647
06648:-00125:-00055:-00038:001378.3858:06648
06649:+00070:+00153:+00021:001378.3858:06649
06650:+00169:+00052:-00102:001378.3858:06650
06651:+00007:-00009:-00009:001378.3858:06651
06652:-00104:+00068:-00144:001378.3858:06652
06653:-00141:+00120:+00024:001378.3858:06653
06654:+00042:+00010:-00024:001379.6044:06654
06655:-00041:+00002:-00102:001379.6044:06655
06656:+00006:+00060:-00081:001379.6044:06656
06657:-00149:+00010:+00069:001379.6044:06657
06658:+00153:+00125:-00007:001379.6044:06658
06659:+00121:+00022:-00003:001379.6044:06659
06660:+00058:+00140:-00040:001379.6044:06660
06661:-00152:-00022:+00014:001379.6044:06661
06662:-00081:+00068:-00004:001379.6044:06662
06663:+00033:+00060:+00081:001379.6044:06663
06664:+00016:+00074:+00075:001379.6044:06664
06665:-00035:+00120:+00009:001379.6044:06665
06666:+00085:+00025:-00022:001379.6044:06666
06667:+00197:+00103:+00050:001379.6044:06667
06668:+00065:+00037:+00060:001388.3990:06668
06669:-00111:+00069:-00053:001388.3990:06669
06670:-00105:+00088:-00018:001388.3990:06670
06671:+00060:-00012:+00065:001388.3990:06671
06672:+00087:+00065:-00143:001388.3990:06672
06673:-00046:+00078:+00080:001388.3990:06673
06674:-00102:+00076:+00076:001388.3990:06674
06675:+00008:-00012:+00163:001388.3990:06675
06676:+00262:+00180:-00121:001388.3990:06676
06677:+00080:+00094:-00019:001388.3990:06677
06678:-00174:+00006:+00125:001388.3990:06678
06679:-00119:+00050:-00010:001388.3990:06679
06680:+00248:+00196:-00086:001388.3990:06680
06681:+00192:+00001:-00053:001388.3990:06681
06682:-00194:+00045:-00024:001388.3990:06682
06683:-00302:+00031:+00063:001400.3065:06683
06684:+00171:+00012:+00163:001400.3065:06684
06685:+00277:+00008:+00002:001400.3065:06685
06686:+00034:-00008:-00255:001400.3065:06686
06687:-00360:-00018:-00056:001400.3065:06687
06688:+00067:+00075:-00046:001400.3065:06688
06689:+00155:+00047:-00065:001400.3065:06689
06690:-00049:-00028:+00016:001400.3065:06690
06691:-00113:+00022:-00213:001400.3065:06691
06692:+00070:-00129:-00018:001400.3065:06692
06693:+00078:+00040:-00122:001400.3065:06693
06694:-00031:+00045:-00150:001400.3065:06694
06695:-00283:-00025:-00432:001400.3065:06695
06696:-00001:+00014:-00125:001400.3065:06696
06697:+00008:+00114:-00297:001403.1398:06697
06698:-00035:-00070:-00267:001403.1398:06698
06699:-00093:+00144:-00241:001403.1398:06699
06700:-00004:-00096:-00218:001403.1398:06700
06701:+00117:+00035:-00019:001403.1398:06701
06702:+00103:-00105:-00237:001403.1398:06702
06703:-00037:-00028:-00363:001403.1398:06703
06704:-00105:-00155:-00155:001403.1398:06704
06705:+00043:-00048:-00445:001403.1398:06705
06706:+00040:-00047:-00225:001403.1398:06706
06707:-00007:+00157:-00232:001403.1398:06707
06708:-00019:+00063:-00388:001403.1398:06708
06709:+00213:-00046:+00074:001403.1398:06709
06710:+00150:-00124:-00227:001403.1398:06710
06711:-00008:-00138:+00010:001405.7355:06711
06712:-00273:+00072:-00112:001405.7355:06712
06713:-00137:+00111:+00041:001405.7355:06713
06714:-00115:+00065:-00064:001405.7355:06714
06715:-00066:-00031:-00006:001405.7355:06715
06716:-00115:+00195:-00057:001405.7355:06716
06717:-00073:-00071:-00030:001405.7355:06717
06718:-00015:+00131:-00064:001405.7355:06718
06719:-00013:+00020:+00122:001405.7355:06719
06720:-00080:+00276:+00045:001405.7355:06720
06721:-00167:+00076:+00065:001405.7355:06721
06722:+00034:+00082:+00290:001405.7355:06722
06723:-00043:-00045:+00036:001405.7355:06723
06724:+00001:+00117:+00072:001405.7355:06724
06725:-00028:+00044:+00325:001413.2282:06725
06726:+00226:+00171:+00036:001413.2282:06726
06727:+00235:+00248:+00182:001413.2282:06727
06728:+00049:+00077:+00236:001413.2282:06728
06729:-00206:+00108:+00122:001413.2282:06729
06730:-00121:-00108:+00121:001413.2282:06730
06731:+00078:+00156:-00115:001413.2282:06731
06732:+00080:+00020:+00243:001413.2282:06732
06733:-00119:+00118:+00040:001413.2282:06733
06734:-00124:-00057:+00007:001413.2282:06734
06735:+00037:+00083:+00013:001413.2282:06735
06736:+00015:+00001:-00034:001413.2282:06736
06737:-00128:+00073:-00114:001413.2282:06737
06738:-00234:+00048:+00010:001413.2282:06738
06739:+00015:+00198:+00029:001407.9868:06739
06740:-00012:-00058:+00017:001407.9868:06740
06741:+00083:+00161:+00002:001407.9868:06741
06742:-00051:-00006:+00110:001407.9868:06742
06743:+00125:+00030:-00066:001407.9868:06743
06744:+00165:+00071:-00062:001407.9868:06744
06745:+00198:+00116:+00043:001407.9868:06745
06746:-00052:+00034:-00196:001407.9868:06746
06747:+00096:+00097:+00006:001407.9868:06747
06748:+00168:-00039:-00133:001407.9868:06748
06749:+00141:+00046:-00129:001407.9868:06749
06750:-00150:+00051:-00024:001407.9868:06750
06751:-00047:+00015:-00167:001407.9868:06751
06752:+00142:+00070:-00096:001407.9868:06752
06753:-00004:-00056:-00139:001407.9868:06753
06754:-00064:-00057:-00189:001405.7674:06754
06755:-00063:+00090:-00161:001405.7674:06755
06756:+00044:+00021:-00028:001405.7674:06756
06757:-00041:+00011:-00055:001405.7674:06757
06758:+00040:+00037:-00027:001405.7674:06758
06759:+00021:+00071:-00027:001405.7674:06759
06760:+00039:-00065:+00105:001405.7674:06760
06761:+00048:+00036:-00049:001405.7674:06761
06762:+00131:+00048:+00052:001405.7674:06762
06763:-00017:+00033:-00019:001405.7674:06763
06764:+00012:+00014:+00112:001405.7674:06764
06765:+00121:+00113:+00055:001405.7674:06765
06766:+00126:-00111:+00106:001405.7674:06766
06767:+00075:+00123:+00044:001405.7674:06767
06768:-00113:-00002:+00129:001413.2330:06768
06769:+00117:+00114:+00086:001413.2330:06769
06770:+00117:-00023:+00084:001413.2330:06770
06771:-00035:+00142:-00028:001413.2330:06771
06772:-00216:-00078:+00093:001413.2330:06772
06773:-00048:+00160:-00134:001413.2330:06773
06774:+00096:+00013:+00140:001413.2330:06774
06775:-00137:+00014:+00234:001413.2330:06775
06776:-00188:+00234:-00011:001413.2330:06776
06777:+00114:+00187:+00215:001413.2330:06777
06778:+00199:+00085:+00139:001413.2330:06778
06779:+00052:+00235:-00187:001413.2330:06779
06780:-00175:-00052:+00265:001413.2330:06780
06781:-00093:+00184:-00059:001413.2330:06781
06782:+00070:-00053:+00069:001404.7211:06782
06783:+00005:+00219:-00226:001404.7211:06783
06784:-00059:+00105:-00082:001404.7211:06784
06785:+00017:+00183:+00082:001404.7211:06785
06786:-00009:-00167:-00103:001404.7211:06786
06787:+00152:+00062:+00208:001404.7211:06787
06788:-00063:-00059:-00018:001404.7211:06788
06789:-00080:-00106:-00110:001404.7211:06789
06790:-00112:+00193:+00021:001404.7211:06790
06791:+00063:+00123:-00006:001404.7211:06791
06792:-00029:+00158:+00039:001404.7211:06792
06793:-00136:+00051:+00140:001404.7211:06793
06794:+00050:+00106:+00037:001404.7211:06794
06795:+00200:-00121:-00063:001404.7211:06795
06796:+00005:+00067:-00227:001407.3258:06796
06797:-00078:+00077:+00043:001407.3258:06797
06798:-00132:+00077:-00177:001407.3258:06798
06799:+00068:-00044:-00065:001407.3258:06799
06800:+00073:+00080:-00073:001407.3258:06800
06801:-00101:+00000:-00208:001407.3258:06801
06802:-00066:+00095:-00023:001407.3258:06802
06803:+00092:+00143:-00059:001407.3258:06803
06804:+00233:+00106:+00027:001407.3258:06804
06805:+00031:-00115:-00077:001407.3258:06805
06806:-00193:+00033:+00027:001407.3258:06806
06807:-00048:+00055:+00065:001407.3258:06807
06808:+00056:-00052:-00026:001407.3258:06808
06809:-00085:+00092:+00003:001407.3258:06809
06810:-00113:-00029:+00063:001407.3258:06810
06811:-00047:+00123:-00044:001406.7602:06811
06812:+00145:-00070:+00026:001406.7602:06812
06813:-00019:+00009:-00069:001406.7602:06813
06814:-00125:+00062:-00016:001406.7602:06814
06815:-00157:+00126:+00170:001406.7602:06815
06816:+00004:-00008:+00058:001406.7602:06816
06817:+00143:+00196:-00168:001406.7602:06817
06818:-00104:+00088:+00039:001406.7602:06818
06819:-00133:-00028:+00082:001406.7602:06819
06820:+00090:-00049:-00117:001406.7602:06820
06821:+00137:+00207:-00256:001406.7602:06821
06822:-00093:-00049:+00015:001406.7602:06822
06823:-00158:-00033:-00030:001406.7602:06823
06824:-00121:-00017:-00158:001406.7602:06824
06825:+00069:+00101:+00230:001401.5725:06825
06826:-00130:+00047:+00174:001401.5725:06826
06827:-00076:-00032:+00060:001401.5725:06827
06828:+00044:+00126:+00226:001401.5725:06828
06829:+00136:+00116:+00170:001401.5725:06829
06830:+00083:+00108:+00059:001401.5725:06830
06831:-00138:+00041:-00001:001401.5725:06831
06832:-00057:+00154:+00105:001401.5725:06832
06833:-00024:-00027:-00130:001401.5725:06833
06834:+00006:+00072:-00185:001401.5725:06834
06835:-00085:+00057:-00097:001401.5725:06835
06836:-00086:+00046:-00007:001401.5725:06836
06837:+00047:-00010:-00022:001401.5725:06837
06838:+00143:+00142:-00130:001401.5725:06838
06839:-00005:+00030:+00008:001393.0882:06839
06840:-00185:-00003:-00026:001393.0882:06840
06841:-00078:+00127:+00030:001393.0882:06841
06842:+00109:+00019:+00101:001393.0882:06842
06843:+00173:+00110:-00174:001393.0882:06843
06844:-00115:+00024:-00110:001393.0882:06844
06845:-00054:+00079:-00014:001393.0882:06845
06846:+00042:+00014:-00008:001393.0882:06846
06847:+00214:+00107:-00030:001393.0882:06847
06848:-00137:-00018:-00041:001393.0882:06848
06849:-00191:+00122:+00028:001393.0882:06849
06850:+00010:-00029:+00020:001393.0882:06850
06851:+00128:+00079:-00131:001393.0882:06851
06852:+00003:-00018:-00060:001393.0882:06852
06853:-00153:+00079:-00008:001395.5466:06853
06854:-00016:+00018:-00013:001395.5466:06854
06855:+00237:+00085:+00046:001395.5466:06855
06856:-00053:+00011:-00061:001395.5466:06856
06857:-00168:-00021:-00020:001395.5466:06857
06858:-00083:+00114:+00024:001395.5466:06858
06859:+00190:+00074:-00008:001395.5466:06859
06860:+00099:+00054:-00048:001395.5466:06860
06861:-00143:+00012:-00021:001395.5466:06861
06862:-00176:+00079:-00022:001395.5466:06862
06863:+00059:-00079:+00037:001395.5466:06863
06864:+00141:+00100:-00075:001395.5466:06864
06865:+00014:-00036:-00040:001395.5466:06865
06866:-00149:+00058:-00079:001395.5466:06866
06867:-00032:-00017:+00062:001395.5466:06867
06868:+00078:+00201:-00012:001385.6818:06868
06869:-00028:+00053:+00126:001385.6818:06869
06870:-00115:-00016:+00153:001385.6818:06870
06871:-00019:+00063:+00095:001385.6818:06871
06872:+00152:+00131:+00120:001385.6818:06872
06873:+00108:+00032:+00058:001385.6818:06873
06874:+00046:+00080:+00091:001385.6818:06874
06875:-00016:+00129:+00007:001385.6818:06875
06876:-00063:-00057:+00076:001385.6818:06876
06877:-00061:+00014:-00078:001385.6818:06877
06878:+00001:+00012:-00082:001385.6818:06878
06879:+00006:+00173:+00073:001385.6818:06879
06880:+00016:-00099:+00056:001385.6818:06880
06881:+00104:+00003:-00091:001385.6818:06881
06882:+00035:+00149:+00068:001379.0039:06882
06883:-00094:+00044:+00082:001379.0039:06883
06884:-00053:-00120:+00152:001379.0039:06884
06885:+00078:+00282:+00027:001379.0039:06885
06886:+00010:-00083:+00166:001379.0039:06886
06887:-00040:+00159:-00122:001379.0039:06887
06888:-00083:+00068:+00042:001379.0039:06888
06889:+00206:+00355:+00249:001379.0039:06889
06890:+00143:+00139:-00415:001379.0039:06890
06891:+00044:+00087:-00194:001379.0039:06891
06892:-00200:+00194:+00006:001379.0039:06892
06893:-00038:-00121:-00112:001379.0039:06893
06894:+00137:+00015:-00257:001379.0039:06894
06895:-00029:+00035:-00159:001379.0039:06895
06896:-00166:+00027:+00040:001379.0039:06896
06897:+00013:-00177:-00118:001376.7275:06897
06898:+00201:+00066:+00285:001376.7275:06898
06899:+00008:-00065:+00133:001376.7275:06899
06900:+00058:+00031:-00034:001376.7275:06900
06901:-00106:+00076:+00045:001376.7275:06901
06902:+00014:+00156:+00153:001376.7275:06902
06903:+00033:-00052:+00193:001376.7275:06903
06904:+00042:-00035:+00026:001376.7275:06904
06905:-00056:+00147:-00011:001376.7275:06905
06906:-00086:-00129:+00241:001376.7275:06906
06907:+00166:+00309:-00237:001376.7275:06907
06908:+00107:-00039:+00142:001376.7275:06908
06909:-00032:+00120:-00104:001376.7275:06909
06910:-00109:+00046:-00041:001376.7275:06910
06911:-00052:+00238:-00040:001376.7275:06911
06912:+00052:-00037:-00051:001371.7677:06912
06913:-00046:+00151:-00028:001371.7677:06913
06914:-00192:+00032:-00006:001371.7677:06914
06915:-00031:-00022:-00022:001371.7677:06915
06916:+00131:+00174:-00136:001371.7677:06916
06917:+00007:-00116:+00047:001371.7677:06917
06918:-00088:+00142:-00087:001371.7677:06918
06919:-00170:-00044:+00030:001371.7677:06919
06920:+00073:+00192:+00168:001371.7677:06920
06921:-00052:-00071:+00008:001371.7677:06921
06922:-00019:+00153:-00056:001371.7677:06922
06923:-00208:-00017:+00008:001371.7677:06923
06924:+00174:+00199:+00075:001371.7677:06924
06925:+00100:+00079:+00057:001371.7677:06925
06926:-00039:+00136:-00033:001371.3419:06926
06927:-00178:-00045:+00106:001371.3419:06927
06928:-00036:+00068:-00078:001371.3419:06928
06929:+00087:+00125:+00060:001371.3419:06929
06930:+00061:+00044:+00016:001371.3419:06930
06931:-00134:+00181:-00042:001371.3419:06931
06932:-00062:-00069:+00059:001371.3419:06932
06933:+00089:+00099:-00099:001371.3419:06933
06934:+00135:+00033:+00022:001371.3419:06934
06935:-00070:+00123:-00033:001371.3419:06935
06936:-00206:+00026:-00198:001371.3419:06936
06937:-00009:+00136:+00067:001371.3419:06937
06938:+00063:+00014:+00011:001371.3419:06938
06939:-00004:-00007:-00175:001371.3419:06939
06940:-00061:+00126:+00067:001371.3419:06940
06941:-00103:+00075:+00037:001387.6029:06941
06942:+00194:+00148:-00171:001387.6029:06942
06943:+00015:-00021:+00047:001387.6029:06943
06944:-00112:+00082:-00079:001387.6029:06944
06945:-00078:+00031:+00030:001387.6029:06945
06946:+00080:+00075:+00033:001387.6029:06946
06947:+00071:+00083:-00017:001387.6029:06947
06948:-00052:+00090:+00018:001387.6029:06948
06949:-00072:-00049:+00054:001387.6029:06949
06950:+00048:+00079:+00009:001387.6029:06950
06951:+00196:+00081:+00041:001387.6029:06951
06952:+00081:+00040:-00035:001387.6029:06952
06953:-00124:+00063:-00047:001387.6029:06953
06954:-00034:+00131:+00021:001387.6029:06954
06955:+00013:+00045:-00072:001390.3918:06955
06956:+00065:+00042:-00010:001390.3918:06956
06957:-00008:+00113:-00039:001390.3918:06957
06958:-00061:-00066:+00016:001390.3918:06958
06959:+00143:+00073:-00001:001390.3918:06959
06960:+00164:+00022:-00029:001390.3918:06960
06961:-00003:+00068:+00016:001390.3918:06961
06962:-00170:-00066:+00041:001390.3918:06962
06963:-00024:+00105:-00265:001390.3918:06963
06964:+00036:+00022:+00013:001390.3918:06964
06965:-00102:+00105:+00086:001390.3918:06965
06966:-00147:+00146:-00046:001390.3918:06966
06967:+00198:+00089:+00176:001390.3918:06967
06968:+00214:+00022:+00061:001390.3918:06968
06969:+00041:+00008:-00004:001396.1134:06969
06970:-00220:-00006:-00001:001396.1134:06970
06971:-00149:+00005:-00039:001396.1134:06971
06972:+00066:+00110:-00116:001396.1134:06972
06973:+00004:+00047:-00056:001396.1134:06973
06974:-00206:+00023:-00030:001396.1134:06974
06975:-00143:-00083:-00110:001396.1134:06975
06976:+00085:+00087:-00169:001396.1134:06976
06977:+00206:+00064:-00283:001396.1134:06977
06978:-00161:-00057:-00207:001396.1134:06978
06979:-00275:+00073:-00275:001396.1134:06979
06980:+00020:-00023:-00208:001396.1134:06980
06981:+00144:-00030:-00141:001396.1134:06981
06982:+00046:-00064:-00136:001396.1134:06982
06983:-00105:-00080:-00307:001406.6527:06983
06984:+00118:-00002:-00204:001406.6527:06984
06985:+00132:+00063:-00361:001406.6527:06985
06986:+00035:-00096:-00238:001406.6527:06986
06987:-00092:-00032:-00405:001406.6527:06987
06988:-00022:-00103:-00127:001406.6527:06988
06989:+00032:+00016:-00373:001406.6527:06989
06990:-00043:-00193:-00189:001406.6527:06990
06991:-00121:+00128:-00222:001406.6527:06991
06992:-00089:-00170:-00064:001406.6527:06992
06993:-00026:+00023:+00088:001406.6527:06993
06994:+00039:+00015:+00089:001406.6527:06994
06995:+00040:+00162:+00022:001406.6527:06995
06996:-00244:-00027:-00248:001406.6527:06996
06997:-00067:+00198:-00040:001406.6527:06997
06998:-00056:-00099:+00145:001409.4822:06998
06999:+00104:+00098:+00069:001409.4822:06999
07000:-00119:+00072:+00166:001409.4822:07000
07001:-00102:-00003:+00144:001409.4822:07001
07002:-00029:+00168:+00081:001409.4822:07002
07003:+00223:+00187:+00198:001409.4822:07003
07004:+00056:+00188:+00114:001409.4822:07004
07005:-00109:+00034:+00272:001409.4822:07005
07006:-00089:+00043:+00090:001409.4822:07006
07007:+00065:+00072:+00112:001409.4822:07007
07008:-00060:+00199:+00122:001409.4822:07008
07009:-00184:+00023:+00214:001409.4822:07009
07010:+00029:+00152:+00214:001409.4822:07010
07011:+00108:+00050:+00202:001409.4822:07011
07012:+00026:+00104:+00119:001405.6571:07012
07013:-00157:-00022:+00021:001405.6571:07013
07014:-00055:+00144:-00138:001405.6571:07014
07015:-00046:-00047:+00033:001405.6571:07015
07016:-00049:+00131:-00023:001405.6571:07016
07017:-00225:-00110:+00079:001405.6571:07017
07018:+00071:+00024:+00133:001405.6571:07018
07019:+00206:-00047:-00014:001405.6571:07019
07020:+00239:-00006:-00066:001405.6571:07020
07021:-00205:+00006:-00138:001405.6571:07021
07022:-00056:+00089:+00067:001405.6571:07022
07023:+00060:+00131:-00231:001405.6571:07023
07024:+00245:+00120:-00084:001405.6571:07024
07025:+00184:+00034:-00018:001405.6571:07025
07026:-00048:+00052:-00109:001408.2500:07026
07027:+00151:+00118:+00003:001408.2500:07027
07028:+00132:+00048:-00124:001408.2500:07028
07029:+00129:+00124:-00201:001408.2500:07029
07030:-00129:+00014:-00058:001408.2500:07030
07031:+00009:+00108:-00350:001408.2500:07031
07032:+00109:-00062:-00179:001408.2500:07032
07033:+00046:+00108:-00040:001408.2500:07033
07034:-00107:+00030:-00125:001408.2500:07034
07035:+00248:-00008:-00070:001408.2500:07035
07036:+00234:+00008:-00118:001408.2500:07036
07037:+00113:+00062:+00003:001408.2500:07037
07038:-00178:-00078:-00056:001408.2500:07038
07039:-00073:+00106:-00256:001408.2500:07039
07040:+00060:+00028:+00119:001403.0670:07040
07041:+00082:+00005:-00011:001403.0670:07041
07042:+00023:+00150:+00001:001403.0670:07042
07043:-00062:+00002:+00332:001403.0670:07043
07044:+00062:+00063:+00062:001403.0670:07044
07045:+00214:+00094:+00111:001403.0670:07045
07046:-00033:+00058:+00124:001403.0670:07046
07047:-00212:-00068:+00276:001403.0670:07047
07048:-00022:+00079:+00091:001403.0670:07048
07049:+00110:+00046:+00008:001403.0670:07049
07050:+00029:+00054:+00253:001403.0670:07050
07051:-00182:-00072:+00222:001403.0670:07051
07052:+00020:+00059:-00001:001403.0670:07052
07053:+00228:+00157:+00358:001403.0670:07053
07054:+00034:-00002:+00140:001403.0670:07054
07055:-00114:-00032:+00141:001400.8702:07055
07056:-00140:+00183:+00326:001400.8702:07056
07057:+00068:+00053:+00116:001400.8702:07057
07058:+00181:+00039:+00107:001400.8702:07058
07059:-00106:+00160:-00006:001400.8702:07059
07060:-00102:+00196:+00005:001400.8702:07060
07061:+00009:+00158:-00020:001400.8702:07061
07062:+00288:+00035:+00006:001400.8702:07062
07063:+00145:+00117:-00078:001400.8702:07063
07064:-00200:-00087:-00111:001400.8702:07064
07065:-00090:+00205:-00138:001400.8702:07065
07066:+00073:+00009:-00023:001400.8702:07066
07067:+00029:+00144:-00163:001400.8702:07067
07068:-00165:-00082:-00027:001400.8702:07068
07069:-00106:+00150:-00200:001405.0518:07069
07070:+00216:-00023:-00117:001405.0518:07070
07071:+00020:+00015:-00133:001405.0518:07071
07072:-00092:-00037:-00233:001405.0518:07072
07073:-00155:+00013:-00200:001405.0518:07073
07074:+00035:+00060:-00200:001405.0518:07074
07075:+00101:-00080:-00073:001405.0518:07075
07076:+00011:+00068:-00252:001405.0518:07076
07077:-00066:+00019:+00031:001405.0518:07077
07078:+00050:+00008:-00080:001405.0518:07078
07079:+00180:-00064:+00001:001405.0518:07079
07080:+00167:+00136:-00086:001405.0518:07080
07081:-00137:-00206:-00028:001405.0518:07081
07082:-00117:+00210:-00049:001405.0518:07082
07083:-00040:-00059:+00070:001403.0341:07083
07084:-00084:+00154:-00047:001403.0341:07084
07085:-00153:+00097:+00103:001403.0341:07085
07086:-00072:+00076:+00124:001403.0341:07086
07087:+00099:+00086:+00089:001403.0341:07087
07088:+00109:+00036:+00108:001403.0341:07088
07089:-00169:+00045:-00052:001403.0341:07089
07090:-00089:+00216:+00116:001403.0341:07090
07091:-00111:+00055:+00085:001403.0341:07091
07092:+00011:+00168:+00090:001403.0341:07092
07093:-00117:+00042:+00153:001403.0341:07093
07094:-00061:+00116:+00168:001403.0341:07094
07095:+00049:+00097:+00229:001403.0341:07095
07096:+00112:+00146:+00085:001403.0341:07096
07097:-00019:+00185:+00127:001399.2758:07097
07098:-00137:+00073:+00213:001399.2758:07098
07099:-00068:+00135:-00067:001399.2758:07099
07100:+00029:+00046:+00067:001399.2758:07100
07101:+00063:+00079:-00067:001399.2758:07101
07102:-00163:-00035:-00065:001399.2758:07102
07103:-00117:+00071:-00123:001399.2758:07103
07104:-00024:-00010:-00070:001399.2758:07104
07105:+00127:+00055:-00115:001399.2758:07105
07106:-00035:-00041:-00219:001399.2758:07106
07107:-00119:+00022:-00184:001399.2758:07107
07108:-00013:+00031:-00070:001399.2758:07108
07109:+00139:-00023:-00163:001399.2758:07109
07110:+00048:+00099:-00179:001399.2758:07110
07111:-00087:+00065:+00051:001399.2758:07111
07112:-00104:-00022:-00018:001395.4720:07112
07113:+00187:+00028:-00222:001395.4720:07113
07114:+00033:+00112:-00136:001395.4720:07114
07115:-00144:-00156:-00075:001395.4720:07115
07116:-00127:-00032:-00147:001395.4720:07116
07117:+00024:+00034:-00193:001395.4720:07117
07118:+00016:-00034:+00031:001395.4720:07118
07119:-00124:+00021:-00129:001395.4720:07119
07120:-00086:-00036:-00097:001395.4720:07120
07121:-00036:+00006:+00009:001395.4720:07121
07122:+00133:+00112:-00009:001395.4720:07122
07123:+00127:+00043:+00028:001395.4720:07123
07124:+00075:+00112:+00023:001395.4720:07124
07125:-00038:+00013:+00048:001395.4720:07125
07126:-00018:+00025:+00095:001387.2495:07126
07127:-00018:+00125:+00064:001387.2495:07127
07128:-00038:+00120:+00101:001387.2495:07128
07129:-00034:+00028:+00026:001387.2495:07129
07130:+00104:+00067:+00051:001387.2495:07130
07131:+00117:+00140:+00017:001387.2495:07131
07132:+00013:-00014:+00130:001387.2495:07132
07133:-00057:-00014:+00041:001387.2495:07133
07134:-00002:+00087:-00108:001387.2495:07134
07135:-00109:+00074:+00146:001387.2495:07135
07136:-00157:-00063:+00158:001387.2495:07136
07137:-00001:+00221:+00044:001387.2495:07137
07138:+00058:+00127:+00174:001387.2495:07138
07139:+00030:+00148:+00183:001387.2495:07139
07140:+00048:+00139:-00100:001387.2495:07140
07141:+00123:+00202:+00045:001369.8586:07141
07142:-00016:-00005:+00064:001369.8586:07142
07143:-00016:-00056:-00099:001369.8586:07143
07144:-00077:+00110:-00091:001369.8586:07144
07145:-00107:-00008:+00092:001369.8586:07145
07146:-00034:-00113:-00043:001369.8586:07146
07147:-00020:+00046:-00100:001369.8586:07147
07148:-00035:+00077:+00219:001369.8586:07148
07149:+00131:-00023:-00079:001369.8586:07149
07150:+00248:+00009:-00117:001369.8586:07150
07151:-00018:+00110:-00036:001369.8586:07151
07152:-00063:+00058:-00063:001369.8586:07152
07153:+00059:+00148:-00019:001369.8586:07153
07154:+00012:+00117:+00018:001369.8586:07154
07155:-00051:-00017:+00121:001366.0415:07155
07156:+00044:+00050:-00095:001366.0415:07156
07157:+00199:+00266:-00089:001366.0415:07157
07158:+00112:+00136:+00144:001366.0415:07158
07159:-00093:-00059:-00402:001366.0415:07159
07160:-00070:+00053:-00161:001366.0415:07160
07161:-00030:+00094:+00061:001366.0415:07161
07162:-00043:-00214:-00244:001366.0415:07162
07163:-00127:+00045:-00443:001366.0415:07163
07164:-00040:+00036:+00223:001366.0415:07164
07165:+00036:+00001:+00064:001366.0415:07165
07166:+00128:+00110:-00220:001366.0415:07166
07167:+00094:-00107:+00314:001366.0415:07167
07168:-00144:-00050:+00212:001366.0415:07168
07169:-00128:+00017:+00194:001366.0415:07169
07170:-00068:+00047:-00132:001347.8975:07170
07171:-00049:-00217:+00071:001347.8975:07171
07172:+00059:+00303:-00145:001347.8975:07172
07173:+00004:+00092:+00187:001347.8975:07173
07174:+00031:+00267:-00015:001347.8975:07174
07175:+00092:+00183:-00009:001347.8975:07175
07176:+00126:+00152:+00406:001347.8975:07176
07177:-00196:+00049:+00248:001347.8975:07177
07178:-00073:+00024:+00014:001347.8975:07178
07179:+00028:+00289:+00001:001347.8975:07179
07180:-00090:-00145:+00437:001347.8975:07180
07181:-00096:+00240:-00309:001347.8975:07181
07182:+00028:+00113:-00102:001347.8975:07182
07183:-00042:-00009:+00269:001347.8975:07183
07184:+00008:+00010:-00206:001347.8975:07184
07185:-00063:+00227:-00034:001343.1302:07185
07186:-00268:+00062:-00066:001343.1302:07186
07187:+00045:+00056:-00019:001343.1302:07187
07188:+00051:+00128:-00088:001343.1302:07188
07189:-00096:-00072:-00062:001343.1302:07189
07190:-00120:+00215:-00341:001343.1302:07190
07191:-00153:-00159:+00027:001343.1302:07191
07192:+00084:+00110:-00048:001343.1302:07192
07193:+00103:-00033:-00141:001343.1302:07193
07194:-00038:-00005:+00026:001343.1302:07194
07195:-00194:-00050:-00185:001343.1302:07195
07196:-00086:+00105:+00004:001343.1302:07196
07197:+00063:+00087:-00001:001343.1302:07197
07198:-00084:-00068:-00020:001343.1302:07198
07199:-00051:+00176:-00147:001343.1302:07199
07200:-00074:-00054:+00035:001357.0494:07200
07201:+00090:+00130:-00083:001357.0494:07201
07202:+00038:+00000:-00014:001357.0494:07202
07203:+00003:+00162:-00011:001357.0494:07203
07204:-00134:-00098:+00013:001357.0494:07204
07205:+00027:+00127:-00040:001357.0494:07205
07206:+00019:-00005:+00025:001357.0494:07206
07207:-00013:+00108:+00039:001357.0494:07207
07208:-00043:+00091:+00048:001357.0494:07208
07209:-00005:+00033:+00045:001357.0494:07209
07210:+00105:+00129:+00027:001357.0494:07210
07211:+00011:-00065:-00075:001357.0494:07211
07212:-00016:+00131:+00014:001357.0494:07212
07213:-00148:+00015:+00024:001357.0494:07213
07214:-00022:+00056:+00021:001364.3041:07214
07215:+00023:+00066:-00023:001364.3041:07215
07216:-00081:-00022:+00049:001364.3041:07216
07217:-00034:+00072:+00043:001364.3041:07217
07218:-00021:-00030:+00026:001364.3041:07218
07219:+00176:+00156:+00035:001364.3041:07219
07220:+00007:+00028:+00002:001364.3041:07220
07221:-00099:+00090:+00032:001364.3041:07221
07222:-00101:+00076:+00039:001364.3041:07222
07223:-00029:+00153:+00072:001364.3041:07223
07224:+00061:+00036:-00054:001364.3041:07224
07225:-00128:+00115:+00021:001364.3041:07225
07226:-00056:+00145:+00029:001364.3041:07226
07227:+00133:-00029:+00056:001364.3041:07227
07228:+00157:+00077:-00058:001364.3041:07228
07229:+00001:-00007:-00083:001372.8922:07229
07230:-00184:+00153:-00074:001372.8922:07230
07231:+00090:+00063:+00069:001372.8922:07231
07232:+00153:+00145:-00081:001372.8922:07232
07233:-00009:-00098:+00158:001372.8922:07233
07234:-00037:-00015:-00092:001372.8922:07234
07235:+00041:-00032:+00079:001372.8922:07235
07236:+00104:+00186:+00038:001372.8922:07236
07237:+00106:-00089:+00065:001372.8922:07237
07238:-00018:+00146:-00232:001372.8922:07238
07239:-00071:-00127:+00048:001372.8922:07239
07240:-00057:+00142:-00016:001372.8922:07240
07241:+00094:+00010:-00023:001372.8922:07241
07242:+00033:+00117:+00046:001372.8922:07242
07243:-00002:+00183:-00262:001390.7183:07243
07244:+00042:-00112:+00234:001390.7183:07244
07245:+00121:+00171:-00179:001390.7183:07245
07246:+00092:-00096:+00069:001390.7183:07246
07247:-00131:+00071:-00177:001390.7183:07247
07248:-00169:-00113:+00148:001390.7183:07248
07249:+00023:+00172:+00104:001390.7183:07249
07250:+00050:-00160:-00047:001390.7183:07250
07251:+00001:+00104:-00024:001390.7183:07251
07252:-00032:+00066:+00065:001390.7183:07252
07253:+00059:+00124:-00081:001390.7183:07253
07254:+00105:+00055:-00134:001390.7183:07254
07255:-00007:-00081:-00068:001390.7183:07255
07256:-00163:-00079:-00239:001390.7183:07256
07257:-00022:-00026:-00178:001390.7183:07257
07258:+00061:-00042:-00287:001399.8474:07258
07259:+00036:-00190:-00204:001399.8474:07259
07260:-00069:-00069:-00460:001399.8474:07260
07261:-00062:-00047:-00241:001399.8474:07261
07262:+00138:+00002:-00146:001399.8474:07262
07263:+00065:-00140:-00156:001399.8474:07263
07264:-00018:+00036:-00264:001399.8474:07264
07265:-00175:-00049:-00303:001399.8474:07265
07266:+00032:+00088:-00196:001399.8474:07266
07267:-00064:-00013:-00328:001399.8474:07267
07268:-00155:+00073:-00324:001399.8474:07268
07269:+00035:-00059:-00182:001399.8474:07269
07270:+00197:-00033:-00157:001399.8474:07270
07271:+00141:-00047:-00192:001399.8474:07271
07272:+00135:+00031:-00097:001402.4587:07272
07273:-00225:+00034:-00104:001402.4587:07273
07274:-00210:+00098:+00220:001402.4587:07274
07275:-00204:+00064:-00089:001402.4587:07275
07276:-00146:+00034:+00009:001402.4587:07276
07277:-00285:-00016:-00058:001402.4587:07277
07278:-00186:+00076:+00061:001402.4587:07278
07279:+00246:+00234:+00081:001402.4587:07279
07280:+00216:+00073:+00133:001402.4587:07280
07281:-00093:+00071:+00137:001402.4587:07281
07282:-00315:+00100:+00199:001402.4587:07282
07283:-00170:+00081:+00165:001402.4587:07283
07284:+00029:+00072:+00112:001402.4587:07284
07285:+00040:+00069:+00179:001402.4587:07285
07286:+00008:+00066:+00199:001409.8415:07286
07287:+00196:+00028:+00164:001409.8415:07287
07288:+00094:-00004:+00170:001409.8415:07288
07289:-00051:+00114:+00178:001409.8415:07289
07290:-00214:+00141:+00047:001409.8415:07290
07291:-00076:+00136:+00107:001409.8415:07291
07292:+00083:+00127:+00076:001409.8415:07292
07293:-00051:+00061:+00062:001409.8415:07293
07294:-00142:+00158:-00055:001409.8415:07294
07295:-00112:+00017:+00067:001409.8415:07295
07296:-00027:+00048:+00042:001409.8415:07296
07297:+00044:+00023:+00067:001409.8415:07297
07298:-00052:+00031:+00003:001409.8415:07298
07299:-00096:+00033:-00014:001409.8415:07299
07300:-00082:-00007:-00060:001409.4680:07300
07301:-00030:+00043:-00067:001409.4680:07301
07302:-00011:+00073:-00069:001409.4680:07302
07303:+00018:+00123:-00116:001409.4680:07303
07304:+00126:+00088:-00010:001409.4680:07304
07305:+00193:+00156:-00069:001409.4680:07305
07306:+00241:+00126:-00098:001409.4680:07306
07307:+00022:+00079:-00090:001409.4680:07307
07308:+00029:+00128:-00103:001409.4680:07308
07309:+00085:+00048:-00106:001409.4680:07309
07310:+00101:+00029:-00179:001409.4680:07310
07311:-00055:+00045:-00237:001409.4680:07311
07312:+00009:-00087:+00018:001409.4680:07312
07313:+00207:+00143:-00131:001409.4680:07313
07314:+00272:-00027:+00126:001409.4680:07314
07315:-00167:+00061:-00126:001404.0261:07315
07316:-00204:+00052:-00262:001404.0261:07316
07317:+00008:+00156:-00004:001404.0261:07317
07318:+00120:+00083:-00050:001404.0261:07318
07319:+00046:+00119:-00251:001404.0261:07319
07320:-00034:-00062:+00094:001404.0261:07320
07321:-00016:+00098:+00023:001404.0261:07321
07322:+00205:-00057:+00147:001404.0261:07322
07323:+00079:+00144:-00153:001404.0261:07323
07324:-00101:+00002:+00204:001404.0261:07324
07325:-00028:+00160:+00067:001404.0261:07325
07326:+00139:-00004:+00138:001404.0261:07326
07327:+00113:-00088:+00403:001404.0261:07327
07328:-00086:+00067:-00024:001404.0261:07328
07329:-00022:+00087:+00271:001409.8675:07329
07330:+00052:+00126:+00144:001409.8675:07330
07331:+00135:+00220:+00015:001409.8675:07331
07332:-00113:+00088:+00219:001409.8675:07332
07333:-00193:+00125:+00061:001409.8675:07333
07334:+00059:+00059:+00267:001409.8675:07334
07335:+00213:+00126:+00297:001409.8675:07335
07336:-00109:+00017:+00128:001409.8675:07336
07337:-00173:+00089:+00084:001409.8675:07337
07338:-00101:+00207:+00026:001409.8675:07338
07339:+00235:+00160:+00286:001409.8675:07339
07340:+00110:+00001:+00077:001409.8675:07340
07341:-00117:+00000:-00018:001409.8675:07341
07342:-00065:+00245:+00064:001409.8675:07342
07343:+00075:-00026:+00138:001406.2733:07343
07344:+00100:+00191:-00211:001406.2733:07344
07345:-00070:-00132:+00026:001406.2733:07345
07346:+00024:+00106:-00075:001406.2733:07346
07347:+00260:+00082:-00113:001406.2733:07347
07348:+00265:+00063:-00123:001406.2733:07348
07349:-00077:+00161:-00592:001406.2733:07349
07350:-00084:+00067:+00009:001406.2733:07350
07351:-00097:+00179:-00164:001406.2733:07351
07352:+00149:-00161:-00022:001406.2733:07352
07353:-00074:+00042:-00271:001406.2733:07353
07354:-00137:-00016:-00033:001406.2733:07354
07355:-00004:+00069:+00030:001406.2733:07355
07356:+00237:-00100:-00069:001406.2733:07356
07357:+00010:-00041:-00093:001404.0601:07357
07358:-00241:-00003:-00214:001404.0601:07358
07359:-00121:+00077:+00077:001404.0601:07359
07360:+00081:-00030:+00009:001404.0601:07360
07361:-00018:+00156:-00050:001404.0601:07361
07362:-00100:+00078:+00204:001404.0601:07362
07363:+00010:+00089:+00040:001404.0601:07363
07364:+00129:+00076:+00057:001404.0601:07364
07365:+00115:+00078:+00184:001404.0601:07365
07366:-00049:+00082:+00045:001404.0601:07366
07367:-00121:+00031:+00198:001404.0601:07367
07368:-00075:+00179:+00081:001404.0601:07368
07369:-00064:-00079:+00292:001404.0601:07369
07370:-00055:+00130:-00060:001404.0601:07370
07371:-00145:-00036:+00069:001406.6646:07371
07372:-00041:+00198:+00106:001406.6646:07372
07373:+00026:-00022:+00126:001406.6646:07373
07374:-00049:+00175:+00018:001406.6646:07374
07375:-00268:-00020:+00021:001406.6646:07375
07376:-00203:+00087:+00032:001406.6646:07376
07377:+00091:+00037:+00042:001406.6646:07377
07378:+00085:+00100:-00104:001406.6646:07378
07379:-00157:+00041:-00032:001406.6646:07379
07380:-00015:+00160:+00053:001406.6646:07380
07381:+00120:+00076:+00063:001406.6646:07381
07382:+00134:+00072:+00021:001406.6646:07382
07383:-00165:+00002:-00267:001406.6646:07383
07384:-00138:-00112:-00043:001406.6646:07384
07385:+00079:+00111:-00075:001406.6646:07385
07386:+00056:+00044:-00196:001399.8789:07386
07387:-00003:+00173:-00089:001399.8789:07387
07388:-00119:-00041:-00054:001399.8789:07388
07389:-00014:-00059:-00016:001399.8789:07389
07390:+00101:-00013:+00045:001399.8789:07390
07391:+00063:+00040:-00067:001399.8789:07391
07392:-00099:-00023:-00147:001399.8789:07392
07393:-00050:+00232:-00155:001399.8789:07393
07394:-00022:+00048:+00049:001399.8789:07394
07395:-00080:+00158:-00290:001399.8789:07395
07396:-00116:-00020:-00071:001399.8789:07396
07397:-00098:+00279:-00018:001399.8789:07397
07398:+00017:-00214:-00040:001399.8789:07398
07399:+00162:+00233:-00267:001399.8789:07399
07400:+00184:+00127:+00099:001391.4129:07400
07401:+00022:+00008:-00056:001391.4129:07401
07402:-00039:-00345:+00182:001391.4129:07402
07403:+00053:+00160:+00146:001391.4129:07403
07404:-00033:+00118:+00033:001391.4129:07404
07405:-00087:+00099:+00168:001391.4129:07405
07406:-00130:+00231:-00080:001391.4129:07406
07407:+00208:+00254:+00266:001391.4129:07407
07408:+00204:+00139:+00237:001391.4129:07408
07409:+00145:-00078:-00143:001391.4129:07409
07410:-00121:+00251:-00027:001391.4129:07410
07411:-00134:-00222:+00133:001391.4129:07411
07412:-00113:-00009:-00294:001391.4129:07412
07413:-00048:-00014:-00041:001391.4129:07413
07414:-00166:+00066:+00328:001391.4129:07414
07415:-00044:-00153:+00174:001381.3928:07415
07416:+00139:+00020:-00155:001381.3928:07416
07417:+00087:+00251:+00141:001381.3928:07417
07418:-00026:+00072:+00236:001381.3928:07418
07419:+00009:+00245:-00071:001381.3928:07419
07420:+00091:+00199:+00270:001381.3928:07420
07421:-00046:+00093:+00282:001381.3928:07421
07422:-00056:+00020:-00254:001381.3928:07422
07423:-00002:+00286:-00008:001381.3928:07423
07424:+00039:+00161:+00164:001381.3928:07424
07425:-00076:+00090:-00341:001381.3928:07425
07426:+00190:+00026:-00215:001381.3928:07426
07427:+00129:+00213:-00191:001381.3928:07427
07428:-00053:-00020:-00192:001381.3928:07428
07429:-00028:+00214:-00320:001358.2181:07429
07430:-00046:+00028:-00061:001358.2181:07430
07431:-00049:-00033:+00134:001358.2181:07431
07432:-00098:-00010:-00048:001358.2181:07432
07433:+00040:-00093:+00081:001358.2181:07433
07434:+00047:-00035:-00176:001358.2181:07434
07435:+00160:+00023:-00007:001358.2181:07435
07436:+00091:+00169:-00063:001358.2181:07436
07437:-00122:-00071:-00179:001358.2181:07437
07438:-00075:+00125:-00156:001358.2181:07438
07439:-00038:+00010:+00061:001358.2181:07439
07440:+00048:+00109:+00117:001358.2181:07440
07441:+00012:+00087:+00020:001358.2181:07441
07442:+00080:+00071:+00049:001358.2181:07442
07443:+00052:+00036:+00002:001358.2181:07443
07444:+00058:-00048:-00057:001334.4191:07444
07445:-00079:+00071:-00104:001334.4191:07445
07446:-00166:+00000:+00080:001334.4191:07446
07447:-00035:+00188:+00067:001334.4191:07447
07448:+00061:+00020:+00124:001334.4191:07448
07449:-00035:+00023:+00116:001334.4191:07449
07450:-00148:-00036:-00027:001334.4191:07450
07451:+00092:+00087:+00085:001334.4191:07451
07452:+00086:+00171:-00021:001334.4191:07452
07453:-00039:+00042:+00047:001334.4191:07453
07454:-00173:+00067:-00077:001334.4191:07454
07455:-00155:+00024:+00181:001334.4191:07455
07456:+00074:+00142:+00055:001334.4191:07456
07457:+00009:-00047:+00061:001334.4191:07457
07458:-00174:+00035:+00019:001334.4191:07458
07459:-00123:+00020:+00031:001330.6589:07459
07460:+00045:+00062:+00008:001330.6589:07460
07461:+00082:+00035:-00105:001330.6589:07461
07462:-00114:+00018:+00029:001330.6589:07462
07463:-00157:+00076:+00078:001330.6589:07463
07464:-00032:+00002:+00089:001330.6589:07464
07465:+00116:+00076:-00133:001330.6589:07465
07466:-00009:-00024:-00084:001330.6589:07466
07467:-00156:+00147:-00042:001330.6589:07467
07468:-00128:+00173:+00116:001330.6589:07468
07469:+00179:+00186:+00086:001330.6589:07469
07470:+00066:+00084:+00043:001330.6589:07470
07471:-00017:-00026:-00109:001330.6589:07471
07472:-00098:+00144:-00202:001330.6589:07472
07473:-00142:+00025:+00103:001330.6589:07473
07474:+00030:+00154:-00089:001323.2598:07474
07475:+00025:+00035:-00101:001323.2598:07475
07476:-00035:-00032:-00075:001323.2598:07476
07477:-00133:+00063:-00133:001323.2598:07477
07478:+00065:+00122:-00036:001323.2598:07478
07479:+00070:+00040:-00159:001323.2598:07479
07480:+00012:-00009:+00023:001323.2598:07480
07481:-00074:+00086:+00002:001323.2598:07481
07482:-00101:-00074:-00062:001323.2598:07482
07483:-00029:+00065:-00161:001323.2598:07483
07484:+00030:-00069:-00067:001323.2598:07484
07485:-00040:+00100:+00009:001323.2598:07485
07486:-00069:-00118:+00021:001323.2598:07486
07487:+00061:+00063:-00208:001323.2598:07487
07488:+00070:+00073:+00176:001323.2598:07488
07489:+00026:-00002:+00090:001323.2598:07489
07490:-00012:+00127:-00083:001328.7153:07490
07491:-00045:-00108:+00227:001328.7153:07491
07492:-00013:+00010:+00052:001328.7153:07492
07493:+00006:+00118:-00128:001328.7153:07493
07494:-00015:+00139:+00045:001328.7153:07494
07495:-00079:+00107:+00025:001328.7153:07495
07496:-00023:+00028:+00036:001328.7153:07496
07497:+00147:+00170:-00127:001328.7153:07497
07498:+00132:-00038:-00020:001328.7153:07498
07499:-00011:+00088:+00116:001328.7153:07499
07500:-00074:+00031:+00079:001328.7153:07500
07501:-00111:+00161:-00130:001328.7153:07501
07502:+00044:+00077:+00030:001328.7153:07502
07503:-00032:+00184:+00025:001328.7153:07503
07504:-00038:+00004:+00172:001348.1088:07504
07505:+00051:+00117:-00138:001348.1088:07505
07506:+00172:+00168:+00146:001348.1088:07506
07507:+00107:+00018:+00142:001348.1088:07507
07508:-00156:+00107:-00206:001348.1088:07508
07509:-00157:-00159:+00230:001348.1088:07509
07510:-00003:+00162:-00199:001348.1088:07510
07511:+00050:+00037:+00152:001348.1088:07511
07512:-00097:+00219:-00068:001348.1088:07512
07513:-00050:-00130:+00059:001348.1088:07513
07514:+00092:+00112:-00103:001348.1088:07514
07515:+00216:+00032:-00108:001348.1088:07515
07516:-00031:+00098:-00031:001348.1088:07516
07517:-00142:+00082:-00091:001348.1088:07517
07518:-00024:+00095:+00051:001348.1088:07518
07519:+00026:-00018:-00079:001364.2854:07519
07520:-00012:-00026:+00079:001364.2854:07520
07521:-00033:+00123:-00079:001364.2854:07521
07522:+00009:-00023:+00150:001364.2854:07522
07523:+00159:+00209:-00032:001364.2854:07523
07524:+00058:-00133:+00077:001364.2854:07524
07525:+00030:+00131:-00090:001364.2854:07525
07526:-00113:-00115:-00007:001364.2854:07526
07527:+00025:+00261:-00119:001364.2854:07527
07528:+00036:+00031:-00031:001364.2854:07528
07529:-00007:+00128:+00022:001364.2854:07529
07530:-00133:-00022:+00021:001364.2854:07530
07531:+00050:+00035:+00085:001364.2854:07531
07532:+00183:+00083:+00090:001364.2854:07532
07533:+00067:+00022:+00041:001364.2854:07533
07534:-00137:+00105:+00010:001374.4907:07534
07535:-00127:-00023:+00106:001374.4907:07535
07536:+00037:+00110:-00099:001374.4907:07536
07537:+00004:-00008:-00021:001374.4907:07537
07538:-00087:+00186:+00077:001374.4907:07538
07539:-00126:+00107:-00006:001374.4907:07539
07540:+00123:+00098:+00097:001374.4907:07540
07541:+00114:+00078:-00021:001374.4907:07541
07542:+00022:+00013:+00055:001374.4907:07542
07543:-00148:+00116:-00045:001374.4907:07543
07544:-00104:+00053:+00009:001374.4907:07544
07545:+00095:+00058:+00096:001374.4907:07545
07546:+00058:-00042:-00121:001374.4907:07546
07547:-00010:+00019:+00056:001374.4907:07547
07548:-00076:-00114:-00092:001392.4071:07548
07549:+00119:+00029:-00149:001392.4071:07549
07550:+00155:+00060:-00004:001392.4071:07550
07551:-00105:+00000:-00053:001392.4071:07551
07552:-00170:-00103:-00190:001392.4071:07552
07553:+00015:+00010:-00145:001392.4071:07553
07554:-00033:-00064:-00307:001392.4071:07554
07555:+00016:-00046:-00118:001392.4071:07555
07556:-00093:-00041:-00352:001392.4071:07556
07557:+00021:-00034:-00253:001392.4071:07557
07558:+00045:+00080:-00244:001392.4071:07558
07559:+00045:-00146:-00224:001392.4071:07559
07560:-00088:-00013:-00394:001392.4071:07560
07561:-00170:-00148:-00222:001392.4071:07561
07562:-00014:+00002:-00361:001398.3864:07562
07563:+00025:-00109:-00283:001398.3864:07563
07564:-00003:+00100:-00275:001398.3864:07564
07565:-00124:-00123:-00088:001398.3864:07565
07566:+00015:+00061:-00163:001398.3864:07566
07567:+00141:-00024:+00017:001398.3864:07567
07568:+00146:+00138:+00152:001398.3864:07568
07569:-00242:+00027:-00092:001398.3864:07569
07570:-00198:-00005:-00086:001398.3864:07570
07571:-00148:-00092:-00041:001398.3864:07571
07572:-00028:+00037:-00100:001398.3864:07572
07573:-00210:+00057:+00062:001398.3864:07573
07574:-00104:-00067:+00117:001398.3864:07574
07575:+00332:+00092:+00150:001398.3864:07575
07576:+00147:+00111:+00173:001398.3864:07576
07577:-00226:+00185:+00091:001400.9785:07577
07578:-00366:+00182:+00162:001400.9785:07578
07579:-00176:+00158:+00161:001400.9785:07579
07580:+00157:+00202:+00161:001400.9785:07580
07581:-00189:+00210:+00188:001400.9785:07581
07582:-00205:+00076:+00262:001400.9785:07582
07583:+00145:+00122:+00041:001400.9785:07583
07584:+00128:+00078:+00187:001400.9785:07584
07585:-00036:+00077:+00233:001400.9785:07585
07586:-00199:-00032:+00125:001400.9785:07586
07587:+00003:+00156:+00167:001400.9785:07587
07588:+00062:+00103:+00109:001400.9785:07588
07589:+00010:+00121:+00069:001400.9785:07589
07590:-00112:+00083:+00186:001400.9785:07590
07591:-00088:+00129:+00140:001409.9554:07591
07592:+00167:+00090:+00161:001409.9554:07592
07593:+00234:+00042:+00064:001409.9554:07593
07594:+00043:+00076:-00009:001409.9554:07594
07595:-00041:+00094:+00076:001409.9554:07595
07596:-00023:+00151:-00230:001409.9554:07596
07597:+00085:-00042:-00036:001409.9554:07597
07598:+00071:+00085:-00147:001409.9554:07598
07599:+00073:-00093:+00062:001409.9554:07599
07600:+00234:+00042:-00155:001409.9554:07600
07601:+00252:+00093:-00075:001409.9554:07601
07602:+00038:+00148:-00178:001409.9554:07602
07603:-00140:+00004:-00105:001409.9554:07603
07604:-00068:+00217:-00347:001409.9554:07604
07605:+00159:+00019:-00101:001411.1658:07605
07606:+00112:+00075:-00162:001411.1658:07606
07607:+00024:-00099:-00240:001411.1658:07607
07608:+00006:+00047:-00151:001411.1658:07608
07609:+00005:+00068:-00070:001411.1658:07609
07610:+00187:-00056:-00091:001411.1658:07610
07611:-00061:-00074:-00235:001411.1658:07611
07612:-00123:+00021:-00155:001411.1658:07612
07613:+00120:+00053:-00093:001411.1658:07613
07614:+00073:-00003:-00047:001411.1658:07614
07615:+00000:+00153:+00043:001411.1658:07615
07616:-00107:+00083:+00087:001411.1658:07616
07617:+00108:+00091:+00136:001411.1658:07617
07618:+00256:+00008:+00146:001411.1658:07618
07619:+00015:+00118:+00014:001405.7238:07619
07620:-00230:-00038:+00184:001405.7238:07620
07621:-00026:+00140:+00035:001405.7238:07621
07622:+00102:-00055:+00127:001405.7238:07622
07623:+00099:+00041:+00068:001405.7238:07623
07624:-00121:+00012:+00136:001405.7238:07624
07625:+00085:+00138:+00200:001405.7238:07625
07626:+00107:+00174:+00089:001405.7238:07626
07627:+00082:+00029:+00239:001405.7238:07627
07628:-00042:+00102:+00043:001405.7238:07628
07629:-00156:+00021:-00009:001405.7238:07629
07630:+00007:+00139:+00058:001405.7238:07630
07631:+00087:+00052:+00187:001405.7238:07631
07632:-00014:+00134:+00082:001405.7238:07632
07633:-00065:+00042:+00127:001414.8215:07633
07634:+00067:+00131:+00057:001414.8215:07634
07635:+00190:+00057:+00155:001414.8215:07635
07636:+00105:+00102:+00018:001414.8215:07636
07637:-00265:+00060:+00064:001414.8215:07637
07638:+00007:+00234:+00023:001414.8215:07638
07639:+00129:+00105:+00017:001414.8215:07639
07640:+00053:+00079:+00038:001414.8215:07640
07641:-00182:+00085:-00007:001414.8215:07641
07642:-00063:+00095:+00016:001414.8215:07642
07643:+00244:+00115:-00057:001414.8215:07643
07644:+00107:+00093:+00060:001414.8215:07644
07645:-00106:+00090:-00084:001414.8215:07645
07646:-00091:+00048:-00118:001414.8215:07646
07647:+00019:+00062:-00205:001414.4152:07647
07648:+00095:-00082:-00022:001414.4152:07648
07649:-00103:-00036:-00151:001414.4152:07649
07650:-00133:-00013:-00175:001414.4152:07650
07651:+00007:-00018:-00159:001414.4152:07651
07652:+00100:-00057:-00079:001414.4152:07652
07653:-00047:+00109:+00015:001414.4152:07653
07654:-00225:-00062:-00239:001414.4152:07654
07655:-00099:+00095:-00018:001414.4152:07655
07656:+00010:-00114:-00081:001414.4152:07656
07657:-00002:+00138:-00061:001414.4152:07657
07658:-00179:-00067:-00052:001414.4152:07658
07659:-00069:+00132:-00274:001414.4152:07659
07660:+00237:-00100:+00178:001414.4152:07660
07661:+00241:+00086:-00139:001414.4152:07661
07662:-00175:-00170:-00015:001405.7309:07662
07663:-00124:+00133:-00152:001405.7309:07663
07664:-00028:+00123:-00100:001405.7309:07664
07665:+00071:+00038:+00116:001405.7309:07665
07666:-00082:-00037:-00099:001405.7309:07666
07667:-00095:-00024:+00242:001405.7309:07667
07668:-00034:+00017:-00067:001405.7309:07668
07669:+00090:+00047:+00128:001405.7309:07669
07670:-00083:+00106:+00118:001405.7309:07670
07671:-00124:+00106:+00009:001405.7309:07671
07672:-00210:+00121:-00004:001405.7309:07672
07673:+00009:+00056:+00061:001405.7309:07673
07674:+00030:+00103:+00148:001405.7309:07674
07675:-00076:-00035:+00068:001405.7309:07675
07676:-00128:+00125:-00014:001408.3411:07676
07677:+00074:+00128:+00185:001408.3411:07677
07678:+00027:+00189:-00049:001408.3411:07678
07679:-00178:+00051:+00149:001408.3411:07679
07680:-00174:+00219:+00114:001408.3411:07680
07681:+00108:+00143:+00015:001408.3411:07681
07682:+00009:+00088:+00106:001408.3411:07682
07683:-00025:-00065:+00059:001408.3411:07683
07684:-00230:+00046:+00047:001408.3411:07684
07685:+00013:-00011:-00050:001408.3411:07685
07686:+00168:+00159:+00090:001408.3411:07686
07687:-00050:-00058:+00051:001408.3411:07687
07688:-00155:+00115:-00165:001408.3411:07688
07689:+00009:+00026:+00119:001408.3411:07689
07690:-00005:+00103:+00004:001401.5618:07690
07691:+00022:+00062:-00092:001401.5618:07691
07692:-00062:+00148:-00077:001401.5618:07692
07693:+00037:-00030:+00036:001401.5618:07693
07694:+00078:-00067:+00060:001401.5618:07694
07695:+00084:+00162:-00156:001401.5618:07695
07696:+00024:+00127:-00132:001401.5618:07696
07697:-00152:+00066:-00140:001401.5618:07697
07698:-00087:-00098:+00039:001401.5618:07698
07699:+00026:+00165:-00212:001401.5618:07699
07700:-00007:-00208:+00091:001401.5618:07700
07701:-00165:+00103:-00199:001401.5618:07701
07702:-00009:-00144:+00066:001401.5618:07702
07703:+00051:+00216:-00078:001401.5618:07703
07704:+00114:-00314:+00239:001393.0893:07704
07705:+00045:+00232:-00226:001393.0893:07705
07706:-00057:+00051:+00011:001393.0893:07706
07707:+00062:-00129:+00078:001393.0893:07707
07708:+00041:+00046:-00386:001393.0893:07708
07709:-00056:+00220:-00104:001393.0893:07709
07710:-00109:+00097:-00097:001393.0893:07710
07711:+00118:-00073:+00119:001393.0893:07711
07712:+00204:+00084:-00164:001393.0893:07712
07713:+00143:-00148:+00152:001393.0893:07713
07714:-00094:+00024:-00123:001393.0893:07714
07715:-00049:+00009:-00030:001393.0893:07715
07716:-00029:+00173:+00020:001393.0893:07716
07717:-00038:-00167:+00237:001393.0893:07717
07718:+00014:+00243:-00072:001393.0893:07718
07719:+00027:-00068:+00173:001387.7062:07719
07720:+00064:+00242:+00030:001387.7062:07720
07721:+00056:+00093:-00145:001387.7062:07721
07722:+00113:+00292:+00011:001387.7062:07722
07723:-00138:-00044:+00141:001387.7062:07723
07724:+00068:+00092:+00244:001387.7062:07724
07725:+00025:+00072:-00142:001387.7062:07725
07726:+00037:+00205:+00133:001387.7062:07726
07727:-00156:+00075:+00050:001387.7062:07727
07728:+00094:+00064:+00082:001387.7062:07728
07729:+00111:+00115:+00136:001387.7062:07729
07730:+00047:-00131:-00165:001387.7062:07730
07731:-00039:+00110:-00127:001387.7062:07731
07732:-00079:-00079:+00110:001387.7062:07732
07733:-00039:+00205:-00113:001371.8979:07733
07734:+00036:-00056:+00100:001371.8979:07734
07735:+00006:+00088:+00127:001371.8979:07735
07736:-00181:-00082:-00022:001371.8979:07736
07737:-00051:+00077:-00074:001371.8979:07737
07738:+00218:+00118:+00041:001371.8979:07738
07739:+00076:+00030:+00179:001371.8979:07739
07740:-00081:+00136:-00011:001371.8979:07740
07741:-00156:+00059:-00049:001371.8979:07741
07742:-00088:+00117:+00066:001371.8979:07742
07743:-00027:+00039:-00154:001371.8979:07743
07744:+00025:+00144:+00015:001371.8979:07744
07745:-00114:+00032:+00017:001371.8979:07745
07746:+00127:+00154:-00035:001371.8979:07746
07747:+00055:-00003:-00001:001371.8979:07747
07748:-00010:+00031:-00136:001366.9151:07748
07749:-00245:-00050:-00002:001366.9151:07749
07750:-00019:+00074:-00018:001366.9151:07750
07751:+00064:+00034:+00048:001366.9151:07751
07752:-00015:+00001:-00002:001366.9151:07752
07753:-00046:-00039:-00162:001366.9151:07753
07754:-00130:-00022:-00071:001366.9151:07754
07755:+00071:+00072:-00036:001366.9151:07755
07756:+00092:+00018:+00105:001366.9151:07756
07757:-00055:+00072:-00108:001366.9151:07757
07758:-00203:+00045:-00110:001366.9151:07758
07759:-00072:+00100:-00004:001366.9151:07759
07760:+00094:+00035:-00044:001366.9151:07760
07761:+00002:+00171:-00082:001366.9151:07761
07762:-00176:-00039:-00054:001366.9151:07762
07763:-00002:+00078:-00045:001366.0838:07763
07764:+00099:+00092:+00007:001366.0838:07764
07765:+00016:-00061:+00028:001366.0838:07765
07766:-00197:+00025:-00090:001366.0838:07766
07767:-00212:-00046:+00017:001366.0838:07767
07768:+00017:+00122:-00081:001366.0838:07768
07769:+00024:-00141:+00024:001366.0838:07769
07770:-00079:+00091:+00081:001366.0838:07770
07771:-00164:-00034:+00059:001366.0838:07771
07772:-00099:+00075:-00073:001366.0838:07772
07773:+00080:+00179:-00003:001366.0838:07773
07774:-00017:+00085:+00218:001366.0838:07774
07775:-00121:+00063:-00036:001366.0838:07775
07776:-00072:-00024:+00094:001366.0838:07776
07777:-00014:+00185:-00118:001371.8807:07777
07778:-00014:-00069:+00008:001371.8807:07778
07779:-00086:+00106:-00085:001371.8807:07779
07780:-00099:-00031:-00031:001371.8807:07780
07781:+00030:+00015:+00166:001371.8807:07781
07782:+00099:-00060:-00086:001371.8807:07782
07783:+00101:-00004:-00252:001371.8807:07783
07784:-00158:+00001:+00032:001371.8807:07784
07785:-00023:+00057:-00067:001371.8807:07785
07786:-00020:+00201:-00067:001371.8807:07786
07787:-00007:+00027:+00241:001371.8807:07787
07788:-00135:-00050:-00047:001371.8807:07788
07789:+00023:-00080:+00204:001371.8807:07789
07790:+00096:+00150:+00030:001371.8807:07790
07791:+00166:+00061:+00248:001371.8807:07791
07792:-00078:+00232:-00218:001374.5153:07792
07793:-00102:-00085:+00117:001374.5153:07793
07794:+00016:+00260:-00081:001374.5153:07794
07795:+00097:-00121:-00066:001374.5153:07795
07796:-00016:+00273:-00117:001374.5153:07796
07797:-00097:-00067:-00091:001374.5153:07797
07798:+00040:+00171:+00022:001374.5153:07798
07799:+00118:+00062:-00031:001374.5153:07799
07800:+00181:-00014:+00080:001374.5153:07800
07801:-00104:+00066:-00132:001374.5153:07801
07802:-00198:+00104:+00138:001374.5153:07802
07803:+00014:+00135:-00077:001374.5153:07803
07804:+00064:+00032:-00009:001374.5153:07804
07805:+00013:+00065:-00038:001374.5153:07805
07806:-00020:+00049:-00076:001390.8616:07806
07807:+00159:+00050:+00200:001390.8616:07807
07808:+00149:+00189:-00118:001390.8616:07808
07809:+00004:-00008:+00094:001390.8616:07809
07810:-00035:+00031:-00102:001390.8616:07810
07811:-00013:-00034:+00080:001390.8616:07811
07812:+00045:+00183:-00158:001390.8616:07812
07813:+00050:-00128:-00006:001390.8616:07813
07814:-00013:+00178:+00014:001390.8616:07814
07815:+00052:-00083:+00106:001390.8616:07815
07816:+00133:+00185:+00046:001390.8616:07816
07817:+00175:-00107:+00090:001390.8616:07817
07818:+00099:+00195:-00087:001390.8616:07818
07819:-00138:+00054:-00018:001390.8616:07819
07820:-00029:+00127:+00193:001399.9558:07820
07821:+00045:-00050:-00015:001399.9558:07821
07822:+00022:+00020:+00094:001399.9558:07822
07823:-00104:+00095:+00021:001399.9558:07823
07824:+00006:+00003:+00068:001399.9558:07824
07825:+00193:+00090:-00032:001399.9558:07825
07826:+00018:-00040:-00087:001399.9558:07826
07827:-00120:+00041:-00113:001399.9558:07827
07828:-00079:-00078:-00060:001399.9558:07828
07829:+00047:+00013:-00284:001399.9558:07829
07830:+00122:-00179:+00018:001399.9558:07830
07831:-00105:+00013:-00222:001399.9558:07831
07832:-00132:-00043:-00104:001399.9558:07832
07833:+00130:+00146:-00008:001399.9558:07833
07834:+00072:-00121:-00084:001399.9558:07834
07835:-00056:+00094:-00245:001399.3002:07835
07836:-00239:-00022:-00203:001399.3002:07836
07837:+00127:+00261:-00007:001399.3002:07837
07838:+00213:-00030:-00439:001399.3002:07838
07839:+00000:-00047:-00118:001399.3002:07839
07840:-00241:-00096:-00179:001399.3002:07840
07841:-00101:-00332:-00060:001399.3002:07841
07842:+00163:+00076:-00263:001399.3002:07842
07843:+00155:+00007:-00241:001399.3002:07843
07844:-00152:+00023:-00103:001399.3002:07844
07845:-00113:-00047:+00054:001399.3002:07845
07846:+00060:+00243:-00083:001399.3002:07846
07847:-00080:+00114:+00040:001399.3002:07847
07848:-00194:+00070:-00021:001399.3002:07848
07849:-00203:-00087:+00108:001409.8486:07849
07850:-00026:-00002:-00288:001409.8486:07850
07851:+00005:-00102:-00071:001409.8486:07851
07852:-00176:+00000:+00030:001409.8486:07852
07853:-00187:-00014:-00122:001409.8486:07853
07854:-00156:+00085:-00049:001409.8486:07854
07855:-00075:-00143:+00114:001409.8486:07855
07856:-00122:+00153:-00064:001409.8486:07856
07857:-00161:+00187:+00083:001409.8486:07857
07858:+00016:+00151:+00136:001409.8486:07858
07859:+00230:+00081:+00272:001409.8486:07859
07860:+00346:+00230:-00131:001409.8486:07860
07861:-00003:-00010:-00008:001409.8486:07861
07862:-00080:-00016:+00048:001409.8486:07862
07863:+00044:-00022:+00033:001407.8535:07863
07864:+00119:+00048:+00108:001407.8535:07864
07865:-00064:+00056:-00081:001407.8535:07865
07866:-00121:-00087:+00119:001407.8535:07866
07867:-00048:+00076:+00055:001407.8535:07867
07868:+00147:-00103:+00133:001407.8535:07868
07869:-00110:+00126:-00113:001407.8535:07869
07870:-00233:+00125:+00159:001407.8535:07870
07871:-00212:+00276:+00022:001407.8535:07871
07872:-00029:+00100:+00024:001407.8535:07872
07873:-00064:+00010:-00121:001407.8535:07873
07874:-00127:+00109:-00095:001407.8535:07874
07875:+00003:+00115:-00002:001407.8535:07875
07876:+00204:-00071:-00014:001407.8535:07876
07877:+00089:+00005:-00130:001410.4367:07877
07878:-00050:-00032:-00041:001410.4367:07878
07879:+00024:+00088:-00025:001410.4367:07879
07880:+00178:-00035:-00036:001410.4367:07880
07881:+00216:+00064:-00152:001410.4367:07881
07882:+00011:+00082:-00104:001410.4367:07882
07883:+00107:+00038:-00001:001410.4367:07883
07884:+00169:+00116:-00080:001410.4367:07884
07885:+00182:+00089:+00139:001410.4367:07885
07886:+00089:-00088:-00092:001410.4367:07886
07887:-00104:+00037:-00012:001410.4367:07887
07888:-00114:+00094:-00041:001410.4367:07888
07889:-00023:-00089:+00037:001410.4367:07889
07890:+00041:+00129:-00126:001410.4367:07890
07891:-00046:-00041:+00085:001410.4367:07891
07892:+00044:+00121:+00024:001414.7008:07892
07893:+00159:+00011:+00043:001414.7008:07893
07894:+00045:+00172:-00015:001414.7008:07894
07895:-00142:+00034:-00128:001414.7008:07895
07896:+00005:+00241:+00207:001414.7008:07896
07897:+00035:-00121:+00182:001414.7008:07897
07898:+00269:+00074:+00172:001414.7008:07898
07899:-00059:+00077:+00190:001414.7008:07899
07900:+00008:+00049:+00136:001414.7008:07900
07901:+00071:+00075:+00029:001414.7008:07901
07902:+00203:+00145:+00131:001414.7008:07902
07903:+00040:+00196:-00081:001414.7008:07903
07904:-00103:+00005:+00139:001414.7008:07904
07905:-00059:+00095:+00100:001414.7008:07905
07906:+00084:+00002:+00134:001411.0959:07906
07907:-00069:+00130:-00002:001411.0959:07907
07908:-00138:+00043:+00153:001411.0959:07908
07909:+00006:+00154:+00089:001411.0959:07909
07910:+00169:-00047:+00052:001411.0959:07910
07911:+00131:+00043:+00110:001411.0959:07911
07912:-00088:+00024:-00086:001411.0959:07912
07913:+00011:+00137:+00075:001411.0959:07913
07914:+00065:+00091:-00090:001411.0959:07914
07915:+00109:+00057:-00028:001411.0959:07915
07916:-00039:+00100:-00016:001411.0959:07916
07917:-00031:-00022:-00063:001411.0959:07917
07918:+00215:+00173:-00023:001411.0959:07918
07919:+00194:+00083:-00009:001411.0959:07919
07920:-00056:+00055:-00134:001407.2681:07920
07921:-00177:-00041:+00014:001407.2681:07921
07922:-00019:+00152:-00056:001407.2681:07922
07923:+00078:-00026:+00050:001407.2681:07923
07924:+00042:+00136:-00139:001407.2681:07924
07925:-00174:-00011:-00035:001407.2681:07925
07926:-00028:+00153:-00065:001407.2681:07926
07927:+00024:-00046:-00075:001407.2681:07927
07928:+00078:+00106:-00228:001407.2681:07928
07929:-00157:+00000:-00008:001407.2681:07929
07930:-00189:+00146:-00006:001407.2681:07930
07931:+00078:-00119:+00156:001407.2681:07931
07932:-00025:+00170:-00180:001407.2681:07932
07933:-00034:+00004:+00057:001407.2681:07933
07934:+00010:+00209:+00067:001406.6633:07934
07935:+00087:-00042:+00200:001406.6633:07935
07936:+00074:+00229:-00175:001406.6633:07936
07937:-00052:-00015:+00127:001406.6633:07937
07938:-00147:+00012:+00008:001406.6633:07938
07939:-00048:-00090:+00030:001406.6633:07939
07940:-00017:+00205:-00186:001406.6633:07940
07941:-00047:-00141:-00025:001406.6633:07941
07942:-00165:+00097:-00100:001406.6633:07942
07943:-00133:-00106:-00071:001406.6633:07943
07944:+00073:-00013:+00124:001406.6633:07944
07945:+00059:+00048:-00098:001406.6633:07945
07946:-00016:+00021:+00003:001406.6633:07946
07947:-00129:+00146:-00011:001406.6633:07947
07948:-00007:+00138:+00134:001399.8463:07948
07949:-00087:+00277:-00068:001399.8463:07949
07950:+00016:-00017:+00157:001399.8463:07950
07951:-00014:+00196:+00146:001399.8463:07951
07952:+00055:-00246:-00004:001399.8463:07952
07953:-00007:+00239:-00290:001399.8463:07953
07954:+00017:+00033:+00004:001399.8463:07954
07955:-00078:-00043:-00086:001399.8463:07955
07956:-00021:-00031:-00171:001399.8463:07956
07957:-00044:-00022:-00167:001399.8463:07957
07958:-00085:-00022:-00160:001399.8463:07958
07959:-00091:+00055:-00102:001399.8463:07959
07960:-00082:+00172:+00146:001399.8463:07960
07961:+00044:+00108:+00054:001399.8463:07961
07962:+00060:-00010:+00035:001399.8463:07962
07963:+00013:+00028:+00000:001389.8574:07963
07964:+00020:+00164:-00030:001389.8574:07964
07965:+00013:+00143:+00059:001389.8574:07965
07966:-00106:+00187:-00218:001389.8574:07966
07967:-00031:-00011:+00134:001389.8574:07967
07968:-00068:+00104:-00017:001389.8574:07968
07969:-00052:-00166:-00077:001389.8574:07969
07970:+00032:+00173:-00273:001389.8574:07970
07971:+00148:+00037:+00143:001389.8574:07971
07972:+00036:+00002:+00139:001389.8574:07972
07973:-00052:-00217:-00059:001389.8574:07973
07974:-00109:+00242:+00087:001389.8574:07974
07975:-00032:+00157:+00133:001389.8574:07975
07976:-00039:-00005:+00186:001389.8574:07976
07977:-00071:+00121:-00044:001382.9160:07977
07978:+00083:+00153:+00153:001382.9160:07978
07979:+00093:+00080:-00126:001382.9160:07979
07980:+00158:+00036:+00003:001382.9160:07980
07981:+00049:+00070:-00118:001382.9160:07981
07982:-00165:-00127:-00016:001382.9160:07982
07983:-00051:+00057:-00135:001382.9160:07983
07984:+00005:-00020:-00022:001382.9160:07984
07985:-00101:+00180:+00077:001382.9160:07985
07986:-00106:-00157:+00009:001382.9160:07986
07987:+00038:+00073:-00142:001382.9160:07987
07988:+00126:+00064:+00017:001382.9160:07988
07989:+00042:+00096:+00042:001382.9160:07989
07990:-00043:+00142:-00049:001382.9160:07990
07991:+00037:+00125:+00083:001382.9160:07991
07992:-00007:+00049:-00071:001367.2119:07992
07993:-00066:+00101:-00023:001367.2119:07993
07994:-00041:+00151:+00024:001367.2119:07994
07995:-00096:-00109:+00145:001367.2119:07995
07996:+00110:+00135:-00038:001367.2119:07996
07997:+00170:+00058:-00021:001367.2119:07997
07998:+00133:+00082:-00085:001367.2119:07998
07999:-00089:+00007:-00146:001367.2119:07999
08000:-00031:+00173:-00021:001367.2119:08000
08001:-00145:-00053:-00058:001367.2119:08001
08002:-00012:-00038:-00133:001367.2119:08002
08003:-00003:+00098:-00164:001367.2119:08003
08004:-00002:-00122:+00123:001367.2119:08004
08005:+00023:-00037:-00200:001367.2119:08005
08006:+00127:+00065:-00139:001367.2119:08006
08007:-00115:+00065:+00024:001348.9448:08007
08008:-00173:-00136:+00026:001348.9448:08008
08009:+00077:+00192:+00147:001348.9448:08009
08010:+00040:-00007:+00094:001348.9448:08010
08011:+00057:+00097:+00048:001348.9448:08011
08012:-00048:+00140:-00099:001348.9448:08012
08013:+00051:-00002:+00213:001348.9448:08013
08014:+00075:+00220:+00029:001348.9448:08014
08015:+00164:+00002:+00000:001348.9448:08015
08016:-00013:+00158:-00012:001348.9448:08016
08017:-00156:-00049:+00136:001348.9448:08017
08018:-00021:+00071:+00008:001348.9448:08018
08019:+00076:-00006:-00044:001348.9448:08019
08020:+00074:-00080:+00214:001348.9448:08020
08021:-00108:+00127:-00217:001348.9448:08021
08022:-00118:+00183:+00172:001342.2615:08022
08023:+00006:+00079:-00066:001342.2615:08023
08024:+00095:-00048:-00015:001342.2615:08024
08025:-00065:+00147:-00139:001342.2615:08025
08026:-00155:-00190:-00008:001342.2615:08026
08027:+00061:+00212:-00073:001342.2615:08027
08028:+00022:-00009:+00019:001342.2615:08028
08029:-00072:+00115:+00053:001342.2615:08029
08030:-00116:-00020:-00104:001342.2615:08030
08031:-00020:-00028:+00181:001342.2615:08031
08032:+00027:+00051:-00019:001342.2615:08032
08033:+00091:+00087:+00093:001342.2615:08033
08034:-00031:+00107:+00056:001342.2615:08034
08035:-00117:+00052:+00056:001342.2615:08035
08036:-00064:+00141:+00033:001343.4826:08036
08037:+00015:+00015:-00056:001343.4826:08037
08038:+00007:+00090:+00029:001343.4826:08038
08039:-00011:+00054:-00067:001343.4826:08039
08040:+00013:+00218:+00037:001343.4826:08040
08041:+00004:-00008:+00101:001343.4826:08041
08042:+00063:+00109:-00097:001343.4826:08042
08043:-00049:+00058:+00014:001343.4826:08043
08044:-00167:-00216:+00031:001343.4826:08044
08045:+00018:+00216:-00176:001343.4826:08045
08046:+00043:+00053:+00098:001343.4826:08046
08047:-00063:+00256:-00273:001343.4826:08047
08048:-00068:-00105:+00059:001343.4826:08048
08049:+00084:+00290:-00200:001343.4826:08049
08050:+00138:+00031:-00002:001343.4826:08050
08051:-00048:+00087:+00080:001350.4642:08051
08052:-00122:-00111:-00033:001350.4642:08052
08053:-00044:-00080:+00146:001350.4642:08053
08054:-00003:+00159:-00091:001350.4642:08054
08055:+00025:-00046:+00197:001350.4642:08055
08056:-00070:+00167:-00090:001350.4642:08056
08057:-00049:-00175:+00167:001350.4642:08057
08058:+00046:+00200:+00022:001350.4642:08058
08059:+00186:-00024:+00010:001350.4642:08059
08060:+00140:+00087:+00033:001350.4642:08060
08061:-00160:+00059:-00048:001350.4642:08061
08062:-00085:+00103:+00038:001350.4642:08062
08063:-00005:+00086:-00030:001350.4642:08063
08064:+00075:+00021:+00020:001350.4642:08064
08065:-00119:+00138:-00070:001350.4642:08065
08066:-00080:-00094:+00017:001372.1937:08066
08067:+00159:+00213:-00082:001372.1937:08067
08068:+00117:-00084:+00147:001372.1937:08068
08069:-00052:+00172:-00053:001372.1937:08069
08070:-00179:-00116:+00039:001372.1937:08070
08071:-00037:+00248:-00091:001372.1937:08071
08072:+00060:-00048:-00024:001372.1937:08072
08073:-00012:+00162:-00033:001372.1937:08073
08074:-00080:+00170:-00026:001372.1937:08074
08075:+00023:-00054:+00152:001372.1937:08075
08076:+00177:+00126:-00124:001372.1937:08076
08077:+00131:-00111:-00021:001372.1937:08077
08078:-00122:+00162:-00123:001372.1937:08078
08079:-00198:-00010:+00098:001372.1937:08079
08080:+00124:+00140:-00007:001384.1794:08080
08081:+00068:+00005:-00053:001384.1794:08081
08082:+00029:+00005:-00007:001384.1794:08082
08083:-00047:+00045:-00129:001384.1794:08083
08084:+00221:+00122:+00099:001384.1794:08084
08085:+00171:+00154:-00002:001384.1794:08085
08086:+00022:+00015:+00054:001384.1794:08086
08087:-00046:-00004:-00066:001384.1794:08087
08088:-00012:+00082:-00052:001384.1794:08088
08089:-00068:+00010:+00059:001384.1794:08089
08090:-00014:+00062:-00095:001384.1794:08090
08091:-00007:+00023:+00113:001384.1794:08091
08092:-00024:-00032:-00003:001384.1794:08092
08093:+00095:+00103:-00010:001384.1794:08093
08094:+00080:+00003:+00096:001384.1794:08094
08095:-00073:+00157:-00061:001389.8974:08095
08096:-00190:+00109:-00076:001389.8974:08096
08097:-00040:+00050:+00069:001389.8974:08097
08098:+00023:+00029:-00066:001389.8974:08098
08099:+00077:-00066:-00012:001389.8974:08099
08100:-00101:+00076:-00002:001389.8974:08100
08101:-00067:-00009:+00030:001389.8974:08101
08102:+00158:+00126:-00023:001389.8974:08102
08103:+00134:-00037:-00017:001389.8974:08103
08104:-00068:+00063:-00175:001389.8974:08104
08105:-00225:+00004:-00043:001389.8974:08105
08106:+00049:+00020:-00184:001389.8974:08106
08107:+00150:-00065:-00055:001389.8974:08107
08108:-00098:+00054:-00148:001389.8974:08108
08109:-00112:-00068:-00218:001401.8859:08109
08110:+00020:-00040:-00181:001401.8859:08110
08111:+00085:-00088:-00208:001401.8859:08111
08112:-00002:-00087:-00267:001401.8859:08112
08113:-00248:-00049:-00162:001401.8859:08113
08114:+00067:+00028:-00098:001401.8859:08114
08115:+00165:-00111:-00186:001401.8859:08115
08116:+00001:+00111:-00230:001401.8859:08116
08117:-00172:-00016:-00234:001401.8859:08117
08118:+00010:-00018:-00342:001401.8859:08118
08119:+00222:+00084:+00009:001401.8859:08119
08120:+00166:-00098:-00094:001401.8859:08120
08121:-00149:-00047:-00084:001401.8859:08121
08122:-00036:+00104:-00053:001401.8859:08122
08123:-00015:+00063:-00183:001409.5249:08123
08124:-00112:+00058:-00165:001409.5249:08124
08125:-00253:+00012:-00079:001409.5249:08125
08126:-00137:+00033:-00039:001409.5249:08126
08127:+00055:+00059:+00077:001409.5249:08127
08128:+00119:+00024:+00014:001409.5249:08128
08129:+00001:+00134:-00045:001409.5249:08129
08130:-00178:+00037:+00125:001409.5249:08130
08131:-00205:+00034:+00005:001409.5249:08131
08132:-00143:+00040:+00084:001409.5249:08132
08133:-00077:+00057:+00021:001409.5249:08133
08134:-00062:+00040:-00032:001409.5249:08134
08135:+00033:+00045:+00138:001409.5249:08135
08136:+00039:+00102:-00062:001409.5249:08136
08137:+00191:+00002:+00185:001405.6958:08137
08138:-00012:-00063:-00145:001405.6958:08138
08139:-00122:+00133:+00016:001405.6958:08139
08140:-00157:+00006:+00157:001405.6958:08140
08141:+00042:+00063:-00020:001405.6958:08141
08142:-00067:+00078:+00101:001405.6958:08142
08143:-00189:-00068:+00060:001405.6958:08143
08144:+00127:+00085:+00081:001405.6958:08144
08145:+00286:+00060:+00114:001405.6958:08145
08146:-00043:+00044:+00036:001405.6958:08146
08147:-00229:+00038:+00042:001405.6958:08147
08148:-00113:+00105:-00034:001405.6958:08148
08149:+00137:+00136:-00010:001405.6958:08149
08150:+00048:-00033:-00133:001405.6958:08150
08151:-00155:+00008:-00048:001405.6958:08151
08152:+00229:+00094:-00014:001416.4291:08152
08153:+00220:+00050:+00063:001416.4291:08153
08154:+00055:+00096:-00009:001416.4291:08154
08155:-00058:+00049:-00088:001416.4291:08155
08156:-00037:+00098:-00056:001416.4291:08156
08157:+00112:+00037:+00065:001416.4291:08157
08158:+00218:+00142:-00210:001416.4291:08158
08159:+00050:+00051:-00179:001416.4291:08159
08160:-00066:+00057:-00070:001416.4291:08160
08161:+00047:+00006:-00093:001416.4291:08161
08162:+00263:+00045:-00160:001416.4291:08162
08163:-00028:+00071:-00165:001416.4291:08163
08164:-00246:-00114:+00075:001416.4291:08164
08165:+00002:+00188:-00231:001416.4291:08165
08166:+00092:-00021:+00030:001415.9981:08166
08167:+00017:+00170:-00003:001415.9981:08167
08168:-00132:-00182:+00081:001415.9981:08168
08169:+00058:+00067:-00168:001415.9981:08169
08170:+00222:-00048:+00127:001415.9981:08170
08171:+00044:+00153:+00080:001415.9981:08171
08172:-00148:-00039:-00076:001415.9981:08172
08173:-00030:+00148:+00106:001415.9981:08173
08174:+00007:+00025:+00101:001415.9981:08174
08175:+00102:+00009:+00031:001415.9981:08175
08176:-00105:+00007:+00079:001415.9981:08176
08177:-00031:+00162:+00079:001415.9981:08177
08178:+00141:+00064:+00098:001415.9981:08178
08179:+00083:+00036:+00055:001415.9981:08179
08180:-00101:+00173:-00020:001413.6931:08180
08181:-00152:-00038:+00125:001413.6931:08181
08182:-00004:+00113:-00006:001413.6931:08182
08183:+00053:-00009:+00167:001413.6931:08183
08184:+00002:+00160:+00052:001413.6931:08184
08185:-00095:-00013:+00118:001413.6931:08185
08186:-00051:+00076:+00112:001413.6931:08186
08187:+00155:+00068:+00061:001413.6931:08187
08188:+00216:+00106:-00022:001413.6931:08188
08189:-00177:+00022:-00020:001413.6931:08189
08190:-00130:+00221:-00026:001413.6931:08190
08191:+00000:+00085:-00049:001413.6931:08191
08192:+00166:+00122:-00027:001413.6931:08192
08193:-00033:-00057:-00048:001413.6931:08193
08194:-00053:+00106:-00120:001418.0534:08194
08195:+00208:+00030:-00022:001418.0534:08195
08196:+00270:+00019:-00082:001418.0534:08196
08197:-00160:+00054:-00032:001418.0534:08197
08198:-00183:+00142:-00097:001418.0534:08198
08199:-00021:+00103:-00135:001418.0534:08199
08200:+00116:-00006:-00117:001418.0534:08200
08201:-00127:-00019:-00042:001418.0534:08201
08202:-00185:+00046:-00134:001418.0534:08202
08203:+00078:+00111:+00045:001418.0534:08203
08204:+00131:+00024:+00080:001418.0534:08204
08205:+00146:+00168:-00224:001418.0534:08205
08206:-00161:-00073:+00053:001418.0534:08206
08207:-00138:+00059:-00064:001418.0534:08207
08208:+00106:-00084:-00016:001417.6317:08208
08209:-00038:+00143:-00051:001417.6317:08209
08210:-00132:-00009:-00044:001417.6317:08210
08211:-00052:+00027:-00034:001417.6317:08211
08212:+00265:+00034:+00075:001417.6317:08212
08213:+00165:+00062:+00035:001417.6317:08213
08214:-00191:-00048:+00054:001417.6317:08214
08215:-00232:+00049:-00112:001417.6317:08215
08216:-00046:+00168:+00077:001417.6317:08216
08217:-00002:+00069:+00110:001417.6317:08217
08218:-00047:+00141:+00022:001417.6317:08218
08219:-00059:+00083:+00183:001417.6317:08219
08220:+00056:+00030:+00080:001417.6317:08220
08221:+00143:+00062:+00080:001417.6317:08221
08222:-00146:+00057:+00064:001412.1014:08222
08223:-00216:+00109:-00105:001412.1014:08223
08224:-00153:+00131:+00003:001412.1014:08224
08225:+00138:+00046:+00093:001412.1014:08225
08226:+00024:+00179:-00053:001412.1014:08226
08227:-00125:-00046:+00113:001412.1014:08227
08228:-00142:+00082:-00054:001412.1014:08228
08229:+00063:-00051:+00087:001412.1014:08229
08230:+00113:+00305:+00047:001412.1014:08230
08231:-00027:+00004:-00008:001412.1014:08231
08232:-00200:+00212:-00218:001412.1014:08232
08233:-00012:-00067:+00116:001412.1014:08233
08234:+00062:+00147:-00125:001412.1014:08234
08235:+00026:-00212:+00038:001412.1014:08235
08236:-00240:+00233:-00153:001413.1461:08236
08237:-00029:-00044:+00204:001413.1461:08237
08238:+00242:+00314:+00001:001413.1461:08238
08239:+00079:-00127:+00107:001413.1461:08239
08240:-00252:+00162:-00267:001413.1461:08240
08241:-00040:-00085:-00023:001413.1461:08241
08242:+00113:+00239:-00031:001413.1461:08242
08243:-00010:-00049:-00249:001413.1461:08243
08244:-00228:+00161:-00274:001413.1461:08244
08245:-00177:+00023:-00091:001413.1461:08245
08246:+00205:-00130:+00092:001413.1461:08246
08247:+00069:-00170:-00218:001413.1461:08247
08248:+00074:+00031:-00326:001413.1461:08248
08249:-00096:-00014:+00132:001413.1461:08249
08250:+00010:-00042:-00005:001413.1461:08250
08251:+00011:+00237:+00056:001403.0762:08251
08252:-00093:+00038:+00204:001403.0762:08252
08253:-00107:+00012:+00208:001403.0762:08253
08254:+00159:-00046:+00083:001403.0762:08254
08255:+00167:+00283:+00044:001403.0762:08255
08256:+00137:-00232:+00396:001403.0762:08256
08257:+00019:+00245:-00409:001403.0762:08257
08258:+00059:-00012:+00017:001403.0762:08258
08259:-00031:+00087:+00025:001403.0762:08259
08260:-00003:-00240:-00166:001403.0762:08260
08261:-00025:+00342:-00277:001403.0762:08261
08262:-00142:-00074:+00167:001403.0762:08262
08263:+00037:+00046:+00167:001403.0762:08263
08264:+00087:-00152:-00218:001403.0762:08264
08265:+00052:+00007:+00300:001382.0837:08265
08266:-00097:+00023:-00119:001382.0837:08266
08267:+00088:-00005:+00002:001382.0837:08267
08268:-00018:+00124:+00052:001382.0837:08268
08269:-00147:-00002:+00160:001382.0837:08269
08270:-00123:+00193:+00037:001382.0837:08270
08271:+00033:+00008:+00118:001382.0837:08271
08272:+00081:+00128:+00126:001382.0837:08272
08273:+00199:+00083:-00132:001382.0837:08273
08274:+00067:+00186:-00011:001382.0837:08274
08275:-00010:+00048:+00104:001382.0837:08275
08276:+00073:+00135:+00080:001382.0837:08276
08277:-00088:+00015:-00117:001382.0837:08277
08278:-00146:-00001:-00025:001382.0837:08278
08279:-00187:-00018:-00069:001382.0837:08279
08280:+00143:+00156:-00050:001375.2020:08280
08281:+00110:+00064:-00014:001375.2020:08281
08282:+00112:+00051:-00083:001375.2020:08282
08283:-00029:+00003:-00046:001375.2020:08283
08284:-00069:-00012:-00010:001375.2020:08284
08285:-00063:+00111:+00048:001375.2020:08285
08286:+00014:+00028:+00018:001375.2020:08286
08287:-00059:+00091:-00032:001375.2020:08287
08288:-00080:+00030:-00063:001375.2020:08288
08289:-00005:+00061:+00150:001375.2020:08289
08290:+00113:+00028:-00116:001375.2020:08290
08291:+00067:+00094:-00059:001375.2020:08291
08292:-00130:+00002:+00037:001375.2020:08292
08293:-00041:+00090:-00019:001375.2020:08293
08294:-00010:-00046:+00129:001356.6947:08294
08295:-00093:+00125:-00121:001356.6947:08295
08296:-00115:+00041:-00010:001356.6947:08296
08297:-00061:+00038:-00005:001356.6947:08297
08298:+00024:+00006:+00021:001356.6947:08298
08299:-00048:+00016:-00065:001356.6947:08299
08300:-00031:+00057:+00092:001356.6947:08300
08301:-00160:+00052:+00008:001356.6947:08301
08302:-00071:+00036:+00066:001356.6947:08302
08303:-00002:+00081:+00124:001356.6947:08303
08304:-00070:+00044:+00087:001356.6947:08304
08305:-00112:+00046:+00104:001356.6947:08305
08306:-00102:+00070:-00109:001356.6947:08306
08307:+00151:+00167:+00023:001356.6947:08307
08308:+00091:-00026:-00059:001356.6947:08308
08309:+00004:+00093:-00210:001348.9080:08309
08310:-00165:+00022:-00147:001348.9080:08310
08311:-00114:+00080:+00023:001348.9080:08311
08312:+00026:+00100:-00026:001348.9080:08312
08313:+00015:-00108:-00190:001348.9080:08313
08314:-00100:+00004:-00004:001348.9080:08314
08315:-00122:+00034:+00114:001348.9080:08315
08316:-00013:+00180:+00070:001348.9080:08316
08317:+00151:-00015:+00117:001348.9080:08317
08318:-00081:+00102:+00118:001348.9080:08318
08319:-00259:-00051:-00271:001348.9080:08319
08320:-00025:+00112:-00190:001348.9080:08320
08321:+00100:-00120:+00124:001348.9080:08321
08322:+00053:+00190:-00023:001348.9080:08322
08323:-00143:+00111:-00057:001348.9080:08323
08324:-00124:-00069:-00016:001353.9886:08324
08325:+00183:+00287:+00007:001353.9886:08325
08326:+00167:+00140:+00213:001353.9886:08326
08327:-00116:+00039:-00323:001353.9886:08327
08328:-00163:-00056:-00033:001353.9886:08328
08329:-00084:+00207:-00043:001353.9886:08329
08330:+00019:-00015:-00108:001353.9886:08330
08331:-00068:+00322:-00289:001353.9886:08331
08332:-00134:-00007:+00083:001353.9886:08332
08333:-00021:+00003:+00093:001353.9886:08333
08334:+00124:+00103:-00178:001353.9886:08334
08335:+00031:-00138:-00041:001353.9886:08335
08336:-00110:+00083:-00212:001353.9886:08336
08337:+00027:+00059:+00088:001353.9886:08337
08338:-00027:+00067:+00066:001353.9886:08338
08339:-00046:-00129:-00038:001358.2081:08339
08340:+00011:+00160:-00207:001358.2081:08340
08341:-00079:+00009:-00060:001358.2081:08341
08342:+00039:+00049:+00073:001358.2081:08342
08343:+00120:+00184:-00127:001358.2081:08343
08344:+00137:+00042:+00176:001358.2081:08344
08345:-00119:-00028:-00002:001358.2081:08345
08346:-00067:-00009:+00060:001358.2081:08346
08347:-00050:+00108:+00058:001358.2081:08347
08348:+00010:+00032:+00090:001358.2081:08348
08349:-00083:+00170:-00157:001358.2081:08349
08350:+00010:+00122:+00023:001358.2081:08350
08351:+00037:+00047:+00169:001358.2081:08351
08352:+00172:+00059:-00055:001358.2081:08352
08353:+00076:+00025:+00035:001362.3000:08353
08354:+00003:+00087:-00086:001362.3000:08354
08355:-00084:+00010:+00054:001362.3000:08355
08356:-00011:+00076:-00040:001362.3000:08356
08357:+00045:-00030:+00036:001362.3000:08357
08358:-00010:+00150:-00150:001362.3000:08358
08359:-00114:-00050:+00053:001362.3000:08359
08360:+00039:+00151:+00092:001362.3000:08360
08361:+00163:-00023:-00036:001362.3000:08361
08362:+00162:+00014:+00004:001362.3000:08362
08363:-00160:+00050:-00092:001362.3000:08363
08364:-00050:+00135:+00058:001362.3000:08364
08365:+00032:+00103:+00009:001362.3000:08365
08366:+00072:+00027:-00006:001362.3000:08366
08367:-00005:+00020:-00014:001362.3000:08367
08368:-00058:+00000:-00010:001382.9058:08368
08369:+00151:+00074:+00097:001382.9058:08369
08370:+00189:+00008:-00033:001382.9058:08370
08371:-00070:+00078:-00069:001382.9058:08371
08372:-00151:+00025:+00030:001382.9058:08372
08373:-00084:+00092:+00013:001382.9058:08373
08374:+00102:-00012:+00029:001382.9058:08374
08375:+00007:+00129:-00064:001382.9058:08375
08376:-00074:+00074:-00060:001382.9058:08376
08377:-00055:-00008:+00039:001382.9058:08377
08378:+00071:+00056:+00018:001382.9058:08378
08379:+00096:+00012:+00091:001382.9058:08379
08380:-00135:+00061:-00095:001382.9058:08380
08381:-00157:+00037:+00086:001382.9058:08381
08382:+00022:+00245:+00028:001393.5229:08382
08383:+00094:+00020:+00122:001393.5229:08383
08384:+00028:+00120:-00188:001393.5229:08384
08385:-00050:-00104:+00015:001393.5229:08385
08386:+00034:+00173:-00013:001393.5229:08386
08387:+00080:-00039:-00084:001393.5229:08387
08388:-00048:+00059:-00255:001393.5229:08388
08389:-00189:-00044:-00114:001393.5229:08389
08390:-00046:+00020:-00189:001393.5229:08390
08391:+00099:-00122:-00187:001393.5229:08391
08392:+00083:+00025:-00218:001393.5229:08392
08393:-00069:-00069:-00230:001393.5229:08393
08394:+00041:+00194:-00126:001393.5229:08394
08395:+00098:-00109:-00222:001393.5229:08395
08396:-00049:+00096:-00416:001399.2526:08396
08397:-00171:-00132:-00229:001399.2526:08397
08398:-00101:-00141:-00220:001399.2526:08398
08399:+00047:-00099:-00454:001399.2526:08399
08400:-00045:-00192:-00377:001399.2526:08400
08401:-00232:+00046:-00291:001399.2526:08401
08402:-00072:-00051:-00094:001399.2526:08402
08403:-00072:+00132:-00055:001399.2526:08403
08404:-00024:-00054:+00090:001399.2526:08404
08405:+00000:+00012:-00159:001399.2526:08405
08406:-00056:-00024:-00149:001399.2526:08406
08407:-00179:+00220:-00233:001399.2526:08407
08408:-00237:-00048:+00104:001399.2526:08408
08409:-00190:+00115:+00002:001399.2526:08409
08410:-00108:+00004:+00014:001399.2526:08410
08411:-00056:-00033:+00060:001408.2797:08411
08412:+00224:+00097:+00087:001408.2797:08412
08413:+00158:+00053:-00004:001408.2797:08413
08414:-00003:+00104:+00111:001408.2797:08414
08415:-00117:+00082:+00210:001408.2797:08415
08416:-00009:+00006:+00027:001408.2797:08416
08417:+00033:+00023:+00295:001408.2797:08417
08418:-00230:+00064:+00165:001408.2797:08418
08419:-00205:+00029:+00148:001408.2797:08419
08420:+00044:+00184:+00157:001408.2797:08420
08421:+00217:+00098:+00268:001408.2797:08421
08422:+00114:+00091:-00021:001408.2797:08422
08423:-00192:+00092:+00085:001408.2797:08423
08424:-00235:+00146:+00045:001408.2797:08424
08425:-00085:+00036:-00071:001414.3472:08425
08426:+00031:+00101:+00009:001414.3472:08426
08427:-00136:+00103:-00003:001414.3472:08427
08428:-00133:-00039:+00065:001414.3472:08428
08429:+00145:-00015:-00001:001414.3472:08429
08430:+00176:+00109:-00098:001414.3472:08430
08431:-00078:+00003:+00027:001414.3472:08431
08432:-00061:+00123:+00027:001414.3472:08432
08433:+00046:+00101:+00015:001414.3472:08433
08434:+00173:+00138:-00121:001414.3472:08434
08435:+00096:+00093:-00115:001414.3472:08435
08436:+00087:+00052:+00080:001414.3472:08436
08437:+00255:+00091:-00115:001414.3472:08437
08438:+00335:+00062:-00054:001414.3472:08438
08439:+00089:+00089:-00084:001410.4910:08439
08440:-00060:+00008:-00090:001410.4910:08440
08441:-00038:+00149:-00044:001410.4910:08441
08442:+00158:-00019:+00015:001410.4910:08442
08443:-00042:+00027:-00074:001410.4910:08443
08444:-00106:+00040:-00154:001410.4910:08444
08445:+00045:+00036:-00014:001410.4910:08445
08446:+00173:+00052:+00007:001410.4910:08446
08447:+00139:+00004:-00118:001410.4910:08447
08448:-00072:+00064:-00079:001410.4910:08448
08449:-00052:-00014:-00047:001410.4910:08449
08450:+00094:+00051:-00152:001410.4910:08450
08451:+00092:+00027:-00060:001410.4910:08451
08452:-00038:+00102:-00051:001410.4910:08452
08453:+00095:-00081:+00129:001418.0426:08453
08454:+00179:+00181:+00035:001418.0426:08454
08455:+00188:-00053:+00120:001418.0426:08455
08456:-00061:+00142:-00079:001418.0426:08456
08457:-00125:+00008:+00100:001418.0426:08457
08458:+00009:+00064:+00040:001418.0426:08458
08459:+00091:+00051:+00022:001418.0426:08459
08460:+00062:+00008:+00155:001418.0426:08460
08461:-00089:+00029:+00188:001418.0426:08461
08462:+00030:+00101:+00149:001418.0426:08462
08463:+00123:+00140:+00174:001418.0426:08463
08464:+00034:+00088:+00088:001418.0426:08464
08465:-00164:+00042:+00169:001418.0426:08465
08466:-00198:+00095:+00176:001418.0426:08466
08467:+00039:+00107:+00169:001420.8736:08467
08468:+00127:+00187:+00098:001420.8736:08468
08469:-00098:+00110:+00124:001420.8736:08469
08470:-00085:+00135:+00199:001420.8736:08470
08471:+00117:+00063:+00125:001420.8736:08471
08472:+00254:+00145:-00166:001420.8736:08472
08473:+00041:+00000:-00048:001420.8736:08473
08474:-00274:-00041:+00002:001420.8736:08474
08475:+00181:+00222:-00151:001420.8736:08475
08476:+00207:-00081:+00054:001420.8736:08476
08477:-00049:+00195:-00269:001420.8736:08477
08478:-00208:-00065:+00118:001420.8736:08478
08479:+00034:+00007:+00089:001420.8736:08479
08480:+00281:+00118:-00350:001420.8736:08480
08481:-00097:+00039:-00103:001415.3356:08481
08482:-00336:-00062:+00042:001415.3356:08482
08483:-00141:+00204:-00273:001415.3356:08483
08484:+00008:-00077:+00067:001415.3356:08484
08485:+00076:+00164:-00282:001415.3356:08485
08486:-00084:-00114:-00061:001415.3356:08486
08487:+00006:+00107:-00097:001415.3356:08487
08488:+00153:-00112:-00032:001415.3356:08488
08489:+00071:+00055:-00143:001415.3356:08489
08490:-00068:+00013:-00050:001415.3356:08490
08491:-00178:+00058:-00160:001415.3356:08491
08492:-00131:-00160:+00084:001415.3356:08492
08493:+00061:+00134:+00001:001415.3356:08493
08494:-00067:-00117:+00000:001415.3356:08494
08495:-00065:-00006:-00103:001418.0090:08495
08496:-00103:+00023:+00011:001418.0090:08496
08497:+00075:+00139:+00076:001418.0090:08497
08498:-00014:+00188:+00008:001418.0090:08498
08499:-00226:-00053:+00073:001418.0090:08499
08500:-00140:-00077:+00038:001418.0090:08500
08501:-00022:+00046:+00124:001418.0090:08501
08502:-00021:-00014:+00206:001418.0090:08502
08503:-00062:+00184:-00028:001418.0090:08503
08504:-00168:+00070:+00040:001418.0090:08504
08505:+00081:+00215:+00086:001418.0090:08505
08506:+00070:+00206:+00142:001418.0090:08506
08507:-00049:-00020:+00169:001418.0090:08507
08508:-00198:+00209:+00005:001418.0090:08508
08509:-00134:-00124:+00067:001418.0090:08509
08510:+00058:+00174:-00097:001414.3721:08510
08511:+00067:-00017:+00139:001414.3721:08511
08512:-00142:+00302:+00018:001414.3721:08512
08513:-00031:-00215:+00158:001414.3721:08513
08514:+00095:+00280:-00060:001414.3721:08514
08515:+00098:-00012:+00007:001414.3721:08515
08516:-00160:+00173:-00035:001414.3721:08516
08517:-00103:+00061:-00058:001414.3721:08517
08518:-00008:+00202:-00086:001414.3721:08518
08519:+00009:+00036:-00026:001414.3721:08519
08520:-00017:+00021:-00032:001414.3721:08520
08521:-00016:-00035:-00203:001414.3721:08521
08522:+00073:+00136:-00067:001414.3721:08522
08523:+00111:+00074:-00088:001414.3721:08523
08524:+00043:+00038:-00070:001402.4656:08524
08525:-00050:+00108:-00166:001402.4656:08525
08526:-00004:-00012:-00069:001402.4656:08526
08527:+00048:-00128:-00034:001402.4656:08527
08528:+00049:+00000:-00016:001402.4656:08528
08529:-00061:+00138:-00039:001402.4656:08529
08530:-00068:+00053:+00087:001402.4656:08530
08531:+00217:+00190:-00149:001402.4656:08531
08532:+00178:-00070:+00038:001402.4656:08532
08533:+00054:+00097:-00120:001402.4656:08533
08534:-00106:+00085:-00166:001402.4656:08534
08535:+00048:+00083:+00034:001402.4656:08535
08536:+00049:-00101:-00138:001402.4656:08536
08537:-00094:+00006:-00040:001402.4656:08537
08538:-00157:-00093:-00119:001393.9663:08538
08539:-00024:+00070:+00168:001393.9663:08539
08540:+00133:+00034:+00161:001393.9663:08540
08541:+00166:-00010:-00046:001393.9663:08541
08542:-00063:+00076:+00052:001393.9663:08542
08543:-00052:+00113:+00174:001393.9663:08543
08544:+00015:+00126:+00086:001393.9663:08544
08545:+00077:+00086:+00141:001393.9663:08545
08546:-00081:+00103:+00153:001393.9663:08546
08547:-00011:-00011:-00050:001393.9663:08547
08548:+00096:+00129:+00023:001393.9663:08548
08549:+00087:+00071:+00044:001393.9663:08549
08550:+00091:+00111:+00106:001393.9663:08550
08551:-00086:-00012:-00067:001393.9663:08551
08552:-00040:+00127:-00019:001393.9663:08552
08553:-00117:-00016:+00044:001379.5627:08553
08554:-00059:+00055:+00021:001379.5627:08554
08555:-00070:+00105:+00086:001379.5627:08555
08556:-00029:+00071:+00090:001379.5627:08556
08557:+00074:+00074:+00066:001379.5627:08557
08558:+00160:+00066:-00037:001379.5627:08558
08559:-00011:+00056:-00011:001379.5627:08559
08560:-00092:+00026:+00091:001379.5627:08560
08561:+00029:+00181:-00158:001379.5627:08561
08562:+00047:+00071:-00023:001379.5627:08562
08563:-00039:-00010:+00069:001379.5627:08563
08564:-00139:-00001:-00246:001379.5627:08564
08565:+00215:+00182:-00093:001379.5627:08565
08566:+00115:-00032:-00031:001379.5627:08566
08567:+00072:+00036:-00155:001363.8737:08567
08568:-00042:+00058:-00189:001363.8737:08568
08569:-00076:-00015:-00086:001363.8737:08569
08570:-00057:+00040:-00071:001363.8737:08570
08571:-00030:+00045:-00092:001363.8737:08571
08572:-00099:+00015:+00023:001363.8737:08572
08573:-00094:-00126:-00055:001363.8737:08573
08574:+00095:+00091:+00100:001363.8737:08574
08575:+00056:+00067:-00044:001363.8737:08575
08576:+00016:+00112:+00040:001363.8737:08576
08577:-00102:+00092:-00099:001363.8737:08577
08578:-00048:+00190:+00123:001363.8737:08578
08579:-00102:-00035:+00086:001363.8737:08579
08580:+00011:+00080:-00086:001363.8737:08580
08581:+00018:+00136:+00105:001363.8737:08581
08582:+00029:-00025:+00178:001361.5599:08582
08583:-00005:+00148:-00061:001361.5599:08583
08584:-00049:-00029:+00031:001361.5599:08584
08585:-00122:+00107:+00069:001361.5599:08585
08586:-00165:-00280:+00017:001361.5599:08586
08587:-00001:+00300:-00190:001361.5599:08587
08588:+00012:-00220:+00151:001361.5599:08588
08589:-00115:+00194:-00171:001361.5599:08589
08590:-00223:+00057:+00020:001361.5599:08590
08591:-00049:+00218:+00133:001361.5599:08591
08592:+00104:-00030:+00232:001361.5599:08592
08593:+00099:+00111:+00016:001361.5599:08593
08594:-00047:+00224:+00092:001361.5599:08594
08595:-00189:-00080:+00243:001361.5599:08595
08596:-00061:+00413:-00103:001361.5599:08596
08597:+00064:-00126:+00277:001359.7604:08597
08598:+00089:+00180:-00168:001359.7604:08598
08599:-00172:+00054:-00101:001359.7604:08599
08600:+00016:+00187:+00101:001359.7604:08600
08601:+00093:+00175:-00037:001359.7604:08601
08602:+00113:+00054:+00107:001359.7604:08602
08603:-00197:+00110:-00043:001359.7604:08603
08604:-00181:-00067:-00137:001359.7604:08604
08605:+00064:+00123:-00078:001359.7604:08605
08606:+00058:+00046:-00071:001359.7604:08606
08607:-00047:+00038:-00109:001359.7604:08607
08608:-00123:-00023:-00091:001359.7604:08608
08609:-00032:+00036:-00045:001359.7604:08609
08610:+00122:+00036:-00113:001359.7604:08610
08611:+00026:+00094:-00085:001365.3940:08611
08612:-00094:+00113:-00046:001365.3940:08612
08613:-00001:-00028:+00079:001365.3940:08613
08614:+00059:+00042:-00117:001365.3940:08614
08615:+00051:-00114:+00112:001365.3940:08615
08616:-00138:+00178:-00162:001365.3940:08616
08617:-00149:-00084:+00099:001365.3940:08617
08618:+00098:+00131:+00062:001365.3940:08618
08619:+00159:-00028:+00005:001365.3940:08619
08620:+00071:+00041:-00003:001365.3940:08620
08621:-00211:-00020:-00043:001365.3940:08621
08622:-00005:+00160:+00059:001365.3940:08622
08623:-00040:+00136:-00134:001365.3940:08623
08624:+00029:+00100:+00105:001365.3940:08624
08625:-00105:+00001:+00019:001365.3940:08625
08626:+00135:-00028:+00148:001379.9104:08626
08627:+00134:+00130:-00016:001379.9104:08627
08628:+00084:+00057:-00024:001379.9104:08628
08629:-00088:+00102:+00161:001379.9104:08629
08630:-00028:-00084:+00098:001379.9104:08630
08631:+00024:+00087:-00134:001379.9104:08631
08632:-00038:+00015:+00059:001379.9104:08632
08633:+00007:+00150:-00006:001379.9104:08633
08634:-00063:+00136:-00100:001379.9104:08634
08635:+00048:+00121:+00202:001379.9104:08635
08636:+00084:+00005:+00069:001379.9104:08636
08637:+00202:-00007:-00025:001379.9104:08637
08638:-00095:+00159:-00057:001379.9104:08638
08639:-00170:+00012:+00084:001379.9104:08639
08640:+00004:+00138:-00002:001387.3355:08640
08641:+00065:-00077:-00026:001387.3355:08641
08642:-00007:+00126:+00152:001387.3355:08642
08643:-00023:-00062:-00009:001387.3355:08643
08644:+00125:+00167:-00093:001387.3355:08644
08645:+00157:+00155:+00029:001387.3355:08645
08646:-00050:-00039:+00003:001387.3355:08646
08647:-00173:+00126:-00083:001387.3355:08647
08648:-00005:+00011:-00031:001387.3355:08648
08649:+00114:+00091:-00120:001387.3355:08649
08650:+00072:-00047:+00059:001387.3355:08650
08651:-00079:+00126:-00035:001387.3355:08651
08652:+00036:-00016:-00020:001387.3355:08652
08653:+00163:+00101:+00065:001387.3355:08653
08654:+00108:-00085:-00027:001387.3355:08654
08655:-00036:+00137:-00099:001391.4497:08655
08656:-00225:-00031:+00005:001391.4497:08656
08657:+00033:+00121:-00112:001391.4497:08657
08658:+00097:+00005:+00048:001391.4497:08658
08659:-00026:+00075:-00115:001391.4497:08659
08660:-00070:+00014:-00068:001391.4497:08660
08661:+00073:-00084:-00328:001391.4497:08661
08662:+00154:+00017:-00237:001391.4497:08662
08663:+00039:-00079:-00282:001391.4497:08663
08664:-00087:-00090:-00322:001391.4497:08664
08665:+00007:-00039:-00326:001391.4497:08665
08666:-00006:-00016:-00330:001391.4497:08666
08667:+00088:-00046:-00038:001391.4497:08667
08668:-00051:-00111:-00210:001391.4497:08668
08669:-00059:-00192:-00256:001405.0378:08669
08670:-00143:+00169:-00299:001405.0378:08670
08671:-00010:-00029:-00133:001405.0378:08671
08672:+00121:+00055:-00181:001405.0378:08672
08673:+00071:+00016:-00064:001405.0378:08673
08674:+00008:+00078:-00118:001405.0378:08674
08675:-00230:-00036:-00164:001405.0378:08675
08676:-00218:+00090:-00130:001405.0378:08676
08677:-00192:-00103:+00008:001405.0378:08677
08678:-00068:+00073:-00052:001405.0378:08678
08679:+00078:+00021:+00006:001405.0378:08679
08680:+00017:+00125:+00041:001405.0378:08680
08681:-00208:+00011:+00026:001405.0378:08681
08682:-00171:+00199:+00043:001405.0378:08682
08683:-00058:+00060:+00129:001411.1065:08683
08684:+00000:+00089:+00185:001411.1065:08684
08685:-00125:+00135:+00201:001411.1065:08685
08686:-00181:+00035:+00149:001411.1065:08686
08687:+00165:+00227:+00068:001411.1065:08687
08688:+00325:+00023:+00250:001411.1065:08688
08689:+00081:+00126:+00023:001411.1065:08689
08690:-00153:+00010:+00087:001411.1065:08690
08691:-00147:+00071:+00038:001411.1065:08691
08692:-00057:-00024:+00036:001411.1065:08692
08693:-00100:+00054:-00140:001411.1065:08693
08694:-00187:-00028:+00147:001411.1065:08694
08695:+00000:+00113:+00067:001411.1065:08695
08696:+00082:+00071:+00079:001411.1065:08696
08697:+00036:+00089:+00063:001410.4638:08697
08698:-00237:-00125:+00006:001410.4638:08698
08699:-00186:+00033:-00006:001410.4638:08699
08700:-00002:+00030:-00022:001410.4638:08700
08701:+00050:+00175:+00027:001410.4638:08701
08702:-00058:+00075:-00160:001410.4638:08702
08703:+00083:+00081:+00000:001410.4638:08703
08704:+00171:+00132:+00000:001410.4638:08704
08705:+00272:-00067:+00039:001410.4638:08705
08706:+00059:+00010:-00033:001410.4638:08706
08707:+00045:-00051:-00065:001410.4638:08707
08708:+00065:+00128:-00208:001410.4638:08708
08709:+00103:+00024:-00018:001410.4638:08709
08710:-00004:+00195:-00054:001410.4638:08710
08711:+00043:-00017:+00026:001416.4193:08711
08712:+00138:+00193:-00089:001416.4193:08712
08713:+00240:+00099:+00017:001416.4193:08713
08714:-00147:+00215:-00087:001416.4193:08714
08715:-00301:+00036:-00010:001416.4193:08715
08716:-00087:+00288:-00038:001416.4193:08716
08717:+00181:-00097:+00035:001416.4193:08717
08718:+00187:+00001:+00093:001416.4193:08718
08719:-00143:-00090:-00072:001416.4193:08719
08720:+00000:+00014:+00003:001416.4193:08720
08721:+00227:+00090:+00030:001416.4193:08721
08722:+00274:-00039:+00069:001416.4193:08722
08723:+00023:+00088:-00221:001416.4193:08723
08724:-00078:-00052:+00111:001416.4193:08724
08725:+00164:+00193:-00080:001419.2844:08725
08726:+00203:-00119:+00129:001419.2844:08726
08727:+00032:+00099:+00073:001419.2844:08727
08728:-00020:+00006:+00099:001419.2844:08728
08729:+00077:+00109:+00141:001419.2844:08729
08730:+00101:+00050:+00006:001419.2844:08730
08731:+00021:+00160:+00153:001419.2844:08731
08732:-00215:+00004:+00102:001419.2844:08732
08733:+00017:+00105:-00031:001419.2844:08733
08734:+00107:+00079:+00171:001419.2844:08734
08735:-00081:+00045:+00056:001419.2844:08735
08736:-00197:+00024:+00219:001419.2844:08736
08737:+00058:+00092:+00050:001419.2844:08737
08738:+00303:+00092:+00053:001419.2844:08738
08739:+00169:+00069:+00088:001419.2844:08739
08740:-00166:+00057:+00096:001415.3465:08740
08741:+00073:+00072:-00101:001415.3465:08741
08742:+00105:+00085:-00037:001415.3465:08742
08743:+00060:+00120:+00002:001415.3465:08743
08744:-00018:+00064:-00078:001415.3465:08744
08745:-00013:+00070:+00057:001415.3465:08745
08746:+00079:-00021:-00021:001415.3465:08746
08747:+00132:+00078:-00168:001415.3465:08747
08748:-00040:-00026:-00032:001415.3465:08748
08749:-00183:+00208:-00328:001415.3465:08749
08750:-00144:-00070:-00039:001415.3465:08750
08751:+00091:-00076:+00028:001415.3465:08751
08752:+00004:-00032:-00237:001415.3465:08752
08753:-00068:-00072:-00144:001415.3465:08753
08754:-00112:+00029:-00146:001419.7237:08754
08755:+00201:+00057:-00146:001419.7237:08755
08756:+00150:+00074:-00045:001419.7237:08756
08757:-00229:+00122:-00184:001419.7237:08757
08758:-00311:+00110:+00099:001419.7237:08758
08759:+00073:+00169:-00100:001419.7237:08759
08760:+00216:+00036:+00002:001419.7237:08760
08761:-00030:+00046:+00053:001419.7237:08761
08762:-00099:+00111:-00132:001419.7237:08762
08763:+00098:+00012:+00122:001419.7237:08763
08764:+00183:+00119:+00030:001419.7237:08764
08765:-00112:+00001:+00101:001419.7237:08765
08766:-00187:-00054:+00056:001419.7237:08766
08767:-00152:+00085:+00126:001419.7237:08767
08768:-00050:+00054:+00084:001411.1801:08768
08769:-00131:+00138:+00080:001411.1801:08769
08770:-00146:+00187:-00051:001411.1801:08770
08771:-00010:+00093:+00089:001411.1801:08771
08772:+00093:+00153:+00182:001411.1801:08772
08773:+00016:-00002:+00032:001411.1801:08773
08774:-00154:+00068:-00003:001411.1801:08774
08775:-00145:+00071:+00177:001411.1801:08775
08776:-00027:+00066:+00121:001411.1801:08776
08777:+00025:-00066:+00078:001411.1801:08777
08778:-00076:+00119:+00137:001411.1801:08778
08779:-00088:+00076:+00088:001411.1801:08779
08780:-00014:+00003:+00064:001411.1801:08780
08781:+00122:+00147:-00047:001411.1801:08781
08782:+00022:+00114:+00073:001397.8070:08782
08783:-00098:-00023:-00209:001397.8070:08783
08784:-00051:-00005:-00145:001397.8070:08784
08785:-00028:+00112:-00045:001397.8070:08785
08786:-00129:-00132:-00094:001397.8070:08786
08787:-00171:+00093:-00295:001397.8070:08787
08788:-00110:-00098:-00134:001397.8070:08788
08789:-00010:+00047:+00068:001397.8070:08789
08790:+00099:-00157:-00125:001397.8070:08790
08791:+00286:+00076:-00338:001397.8070:08791
08792:+00104:+00086:+00062:001397.8070:08792
08793:-00010:-00048:+00171:001397.8070:08793
08794:+00018:+00257:-00269:001397.8070:08794
08795:+00003:+00071:+00148:001397.8070:08795
08796:-00160:+00087:+00099:001397.8070:08796
08797:+00025:-00037:-00261:001387.7224:08797
08798:+00187:+00191:-00011:001387.7224:08798
08799:+00049:-00156:+00044:001387.7224:08799
08800:+00011:+00020:-00313:001387.7224:08800
08801:+00006:+00023:-00280:001387.7224:08801
08802:-00093:-00043:-00141:001387.7224:08802
08803:-00175:-00181:-00002:001387.7224:08803
08804:-00053:+00050:-00193:001387.7224:08804
08805:+00001:+00040:+00228:001387.7224:08805
08806:-00051:-00017:+00317:001387.7224:08806
08807:+00055:-00026:-00070:001387.7224:08807
08808:+00093:+00113:+00217:001387.7224:08808
08809:-00021:-00025:+00147:001387.7224:08809
08810:+00077:+00159:+00114:001387.7224:08810
08811:-00013:+00172:+00169:001367.3690:08811
08812:-00033:+00074:+00153:001367.3690:08812
08813:+00003:+00134:-00078:001367.3690:08813
08814:+00017:+00106:+00050:001367.3690:08814
08815:-00057:+00159:+00234:001367.3690:08815
08816:+00061:+00036:-00045:001367.3690:08816
08817:+00186:+00187:-00043:001367.3690:08817
08818:-00027:-00063:+00083:001367.3690:08818
08819:-00053:+00133:-00064:001367.3690:08819
08820:-00032:+00061:-00126:001367.3690:08820
08821:-00106:-00018:+00094:001367.3690:08821
08822:-00137:+00040:-00128:001367.3690:08822
08823:+00050:+00132:-00119:001367.3690:08823
08824:+00002:+00041:+00161:001367.3690:08824
08825:+00084:+00087:-00052:001367.3690:08825
08826:+00098:+00039:+00005:001347.6215:08826
08827:-00086:-00057:-00100:001347.6215:08827
08828:-00082:+00071:-00101:001347.6215:08828
08829:-00027:-00014:-00004:001347.6215:08829
08830:-00068:+00146:-00110:001347.6215:08830
08831:-00058:+00021:-00084:001347.6215:08831
08832:-00007:+00069:-00057:001347.6215:08832
08833:+00059:+00098:-00018:001347.6215:08833
08834:+00105:+00047:-00018:001347.6215:08834
08835:+00109:+00068:-00128:001347.6215:08835
08836:-00106:+00019:-00110:001347.6215:08836
08837:-00147:-00010:-00055:001347.6215:08837
08838:-00041:+00065:-00063:001347.6215:08838
08839:-00005:+00040:-00054:001347.6215:08839
08840:-00075:+00056:-00159:001347.6215:08840
08841:-00061:+00013:+00117:001336.4936:08841
08842:+00105:+00073:+00028:001336.4936:08842
08843:+00086:+00000:-00026:001336.4936:08843
08844:-00122:+00060:+00044:001336.4936:08844
08845:-00188:-00029:+00098:001336.4936:08845
08846:-00022:+00134:+00011:001336.4936:08846
08847:+00041:-00115:+00166:001336.4936:08847
08848:+00078:+00092:-00061:001336.4936:08848
08849:-00140:+00031:-00049:001336.4936:08849
08850:-00036:+00044:+00102:001336.4936:08850
08851:+00113:+00094:+00038:001336.4936:08851
08852:+00096:+00006:+00158:001336.4936:08852
08853:-00121:+00069:+00109:001336.4936:08853
08854:-00178:-00059:-00013:001336.4936:08854
08855:+00112:+00168:-00062:001336.4936:08855
08856:+00010:+00144:+00127:001326.1835:08856
08857:-00072:+00057:+00002:001326.1835:08857
08858:-00040:+00147:-00155:001326.1835:08858
08859:-00102:-00162:+00006:001326.1835:08859
08860:+00021:+00204:+00096:001326.1835:08860
08861:+00119:-00069:+00179:001326.1835:08861
08862:-00012:+00152:-00227:001326.1835:08862
08863:-00182:-00108:-00122:001326.1835:08863
08864:-00063:+00223:-00015:001326.1835:08864
08865:+00015:-00008:-00026:001326.1835:08865
08866:-00061:+00102:-00269:001326.1835:08866
08867:-00069:+00168:-00234:001326.1835:08867
08868:+00032:+00034:+00144:001326.1835:08868
08869:+00131:+00167:+00050:001326.1835:08869
08870:+00038:-00109:-00071:001326.1835:08870
08871:-00090:-00001:-00185:001320.2954:08871
08872:-00067:-00016:-00017:001320.2954:08872
08873:-00005:+00108:-00057:001320.2954:08873
08874:-00017:-00023:-00189:001320.2954:08874
08875:+00053:+00101:-00239:001320.2954:08875
08876:+00013:+00039:+00073:001320.2954:08876
08877:-00057:+00039:+00142:001320.2954:08877
08878:+00037:+00126:-00099:001320.2954:08878
08879:+00123:-00101:-00024:001320.2954:08879
08880:-00081:+00043:-00171:001320.2954:08880
08881:+00015:+00074:+00047:001320.2954:08881
08882:-00002:+00176:+00039:001320.2954:08882
08883:-00051:-00104:+00125:001320.2954:08883
08884:+00068:+00063:+00109:001320.2954:08884
08885:-00030:-00050:-00022:001320.2954:08885
08886:-00005:+00060:+00094:001335.0590:08886
08887:+00086:+00158:+00021:001335.0590:08887
08888:+00140:-00012:+00157:001335.0590:08888
[truncated: 50,041 more chars]
