# Supplementary material for: Suboptimal Omnidirectional Wheel Design and Implementation
Source: Sensors (Basel). 2021 Jan 28;21(3):865. doi: 10.3390/s21030865 (PMC7865864; doi:10.3390/s21030865)
Supplement: Supplementary file 1 [file sensors-21-00865-s001.zip › 3.-Data 30 Fixed Wheel/ACDATA09.TXT]

00001:+00042:-00203:-00101:003213.5949:00001
00002:+00088:+00104:-00296:003213.5949:00002
00003:-00206:+00011:-00063:003213.5949:00003
00004:-00352:-00113:+00069:003213.5949:00004
00005:+00645:+00136:+00151:003213.5949:00005
00006:+00434:-00260:-00050:003213.5949:00006
00007:-00396:-00071:-00019:003232.1596:00007
00008:+00208:-00111:+00205:003232.1596:00008
00009:+00397:+00023:-00051:003232.1596:00009
00010:+00004:+00021:+00023:003232.1596:00010
00011:-00315:+00385:-00005:003232.1596:00011
00012:-00035:-00096:+00158:003232.1596:00012
00013:+00294:+00399:-00213:003206.6787:00013
00014:+00253:-00019:-00401:003206.6787:00014
00015:-00645:+00126:-00057:003206.6787:00015
00016:+00457:+00347:+00189:003206.6787:00016
00017:+00706:-00004:-00101:003206.6787:00017
00018:-00481:-00196:-00347:003206.6787:00018
00019:-00020:+00105:+00239:003197.0153:00019
00020:+00523:-00028:-00147:003197.0153:00020
00021:+00231:+00278:+00112:003197.0153:00021
00022:-00358:-00319:+00070:003197.0153:00022
00023:-00096:+00224:+00234:003197.0153:00023
00024:+00122:-00146:-00078:003197.0153:00024
00025:+00232:-00064:-00014:003197.0153:00025
00026:-00259:-00241:-00075:003181.9123:00026
00027:-00081:-00041:-00012:003181.9123:00027
00028:+00209:-00056:+00024:003181.9123:00028
00029:+00031:-00182:-00339:003181.9123:00029
00030:-00142:+00255:-00119:003181.9123:00030
00031:+00170:-00171:+00181:003181.9123:00031
00032:+00174:+00357:+00091:003165.4846:00032
00033:+00106:-00098:-00054:003165.4846:00033
00034:-00005:-00063:+00267:003165.4846:00034
00035:-00040:-00140:-00040:003165.4846:00035
00036:-00011:+00420:+00224:003165.4846:00036
00037:-00291:-00320:-00466:003165.4846:00037
00038:+00117:-00041:+00210:003156.2109:00038
00039:-00097:-00208:-00183:003156.2109:00039
00040:+00242:+00135:+00524:003156.2109:00040
00041:-00141:+00309:-00246:003156.2109:00041
00042:-00188:+00021:+00265:003156.2109:00042
00043:+00202:+00252:-00294:003156.2109:00043
00044:+00330:+00004:+00044:003156.2109:00044
00045:-00367:+00212:-00400:003149.2556:00045
00046:+00268:-00425:+00331:003149.2556:00046
00047:+00122:+00107:-00170:003149.2556:00047
00048:+00007:-00101:+00125:003149.2556:00048
00049:-00116:-00190:-00142:003149.2556:00049
00050:-00048:-00179:+00126:003149.2556:00050
00051:+00027:+00213:-00055:003149.3974:00051
00052:+00191:-00083:+00039:003149.3974:00052
00053:-00284:+00178:-00081:003149.3974:00053
00054:-00124:+00329:+00164:003149.3974:00054
00055:+00190:+00165:+00012:003149.3974:00055
00056:-00250:+00150:-00194:003149.3974:00056
00057:+00047:-00017:+00057:003140.2517:00057
00058:+00244:-00010:+00073:003140.2517:00058
00059:-00035:+00097:-00085:003140.2517:00059
00060:-00220:-00063:+00159:003140.2517:00060
00061:+00045:-00113:+00230:003140.2517:00061
00062:-00013:+00027:-00018:003140.2517:00062
00063:+00040:+00278:-00088:003140.2517:00063
00064:-00129:-00020:-00006:003149.2795:00064
00065:-00159:-00020:+00220:003149.2795:00065
00066:-00021:-00017:-00025:003149.2795:00066
00067:+00165:-00210:+00029:003149.2795:00067
00068:-00242:+00305:+00104:003149.2795:00068
00069:+00035:-00362:+00048:003149.2795:00069
00070:+00078:+00564:-00003:003157.3820:00070
00071:-00012:-00523:-00259:003157.3820:00071
00072:-00021:+00591:+00087:003157.3820:00072
00073:+00218:-00028:+00030:003157.3820:00073
00074:-00009:+00390:+00113:003157.3820:00074
00075:-00129:-00209:-00215:003157.3820:00075
00076:+00204:+00038:+00223:003156.1457:00076
00077:+00130:-00326:+00002:003156.1457:00077
00078:+00187:+00052:+00173:003156.1457:00078
00079:-00102:+00176:+00019:003156.1457:00079
00080:+00165:+00082:+00284:003156.1457:00080
00081:+00127:+00206:-00218:003156.1457:00081
00082:-00061:+00402:+00016:003156.1457:00082
00083:-00455:-00089:-00044:003165.4787:00083
00084:+00309:-00047:+00215:003165.4787:00084
00085:+00297:+00073:-00146:003165.4787:00085
00086:-00018:-00064:+00054:003165.4787:00086
00087:-00147:+00181:+00047:003165.4787:00087
00088:+00223:-00149:+00069:003165.4787:00088
00089:-00113:+00021:-00129:003173.7312:00089
00090:-00185:+00028:-00024:003173.7312:00090
00091:-00003:-00045:+00251:003173.7312:00091
00092:-00027:-00183:-00100:003173.7312:00092
00093:+00022:+00273:+00056:003173.7312:00093
00094:-00201:-00244:-00178:003173.7312:00094
00095:+00463:+00175:+00263:003172.4104:00095
00096:+00418:-00318:-00099:003172.4104:00096
00097:-00726:+00230:+00201:003172.4104:00097
00098:-00465:+00275:-00130:003172.4104:00098
00099:+00505:+00013:+00107:003172.4104:00099
00100:+00096:+00043:-00451:003172.4104:00100
00101:-00351:-00195:-00248:003172.4104:00101
00102:-00448:+00117:+00220:003181.9548:00102
00103:+00557:-00233:-00202:003181.9548:00103
00104:+00216:+00001:-00210:003181.9548:00104
00105:-00520:+00055:-00123:003181.9548:00105
00106:-00455:+00211:+00209:003181.9548:00106
00107:+00315:-00064:+00101:003181.9548:00107
00108:+00021:+00165:-00198:003190.1228:00108
00109:-00191:+00006:+00149:003190.1228:00109
00110:+00042:+00201:+00063:003190.1228:00110
00111:+00096:-00036:-00021:003190.1228:00111
00112:-00055:-00033:-00105:003190.1228:00112
00113:-00076:+00272:-00016:003190.1228:00113
00114:+00094:-00032:+00046:003188.6389:00114
00115:+00163:+00087:-00054:003188.6389:00115
00116:-00284:-00081:+00069:003188.6389:00116
00117:-00306:+00094:+00169:003188.6389:00117
00118:+00299:+00220:-00021:003188.6389:00118
00119:+00017:-00046:-00049:003188.6389:00119
00120:-00259:+00023:-00186:003206.8852:00120
00121:-00144:+00312:+00041:003206.8852:00121
00122:+00553:-00175:+00249:003206.8852:00122
00123:+00275:+00029:-00309:003206.8852:00123
00124:-00475:+00281:-00343:003206.8852:00124
00125:-00479:-00054:+00158:003206.8852:00125
00126:+00350:+00287:+00042:003206.8852:00126
00127:+00028:-00127:+00012:003206.7893:00127
00128:-00271:+00175:+00068:003206.7893:00128
00129:-00080:+00126:-00006:003206.7893:00129
00130:+00472:+00093:+00185:003206.7893:00130
00131:+00346:+00009:-00057:003206.7893:00131
00132:-00419:+00182:+00049:003206.7893:00132
00133:-00206:-00135:+00048:003196.9848:00133
00134:+00385:+00163:-00076:003196.9848:00134
00135:+00030:-00090:-00152:003196.9848:00135
00136:-00214:+00236:-00095:003196.9848:00136
00137:-00015:-00015:+00411:003196.9848:00137
00138:+00135:-00097:+00005:003196.9848:00138
00139:+00012:+00259:-00025:003215.2416:00139
00140:-00134:+00038:-00008:003215.2416:00140
00141:+00113:-00029:+00023:003215.2416:00141
00142:+00201:+00088:+00020:003215.2416:00142
00143:-00270:-00127:-00046:003215.2416:00143
00144:-00359:+00150:-00063:003215.2416:00144
00145:+00398:+00022:+00149:003223.5810:00145
00146:+00024:-00286:-00274:003223.5810:00146
00147:-00364:-00130:-00294:003223.5810:00147
00148:-00078:-00037:+00079:003223.5810:00148
00149:+00337:-00101:-00159:003223.5810:00149
00150:-00012:+00042:-00251:003223.5810:00150
00151:-00421:+00238:-00190:003213.5705:00151
00152:-00175:-00243:+00280:003213.5705:00152
00153:+00339:+00015:-00162:003213.5705:00153
00154:-00251:+00040:-00199:003213.5705:00154
00155:-00500:-00325:-00219:003213.5705:00155
00156:+00036:-00156:+00349:003213.5705:00156
00157:+00137:-00124:+00064:003213.5705:00157
00158:-00121:-00112:-00015:003223.6970:00158
00159:-00183:+00183:-00067:003223.6970:00159
00160:+00710:-00183:-00082:003223.6970:00160
00161:+00744:-00342:+00097:003223.6970:00161
00162:-00153:-00207:+00000:003223.6970:00162
00163:-00077:+00101:+00234:003223.6970:00163
00164:+00570:+00214:+00303:003232.0148:00164
00165:+00139:+00136:-00034:003232.0148:00165
00166:+00158:+00394:+00170:003232.0148:00166
00167:+00109:-00085:-00075:003232.0148:00167
00168:+00231:+00419:-00011:003232.0148:00168
00169:+00085:+00175:-00253:003232.0148:00169
00170:-00261:-00173:-00119:003230.3291:00170
00171:-00171:+00169:-00234:003230.3291:00171
00172:-00121:+00025:-00232:003230.3291:00172
00173:-00256:+00016:-00096:003230.3291:00173
00174:-00069:+00006:+00186:003230.3291:00174
00175:+00173:+00001:+00079:003230.3291:00175
00176:-00159:+00213:-00351:003223.5791:00176
00177:-00121:+00215:-00088:003223.5791:00177
00178:+00389:+00005:+00336:003223.5791:00178
00179:+00346:+00365:+00131:003223.5791:00179
00180:+00019:+00056:-00247:003223.5791:00180
00181:+00055:+00033:+00013:003223.5791:00181
00182:+00260:+00162:-00029:003240.4931:00182
00183:+00044:-00207:-00023:003240.4931:00183
00184:-00255:+00210:-00015:003240.4931:00184
00185:-00152:+00064:+00173:003240.4931:00185
00186:+00108:-00194:-00108:003240.4931:00186
00187:-00355:+00267:-00323:003240.4931:00187
00188:-00554:-00253:+00070:003240.4931:00188
00189:+00142:+00000:+00396:003238.6772:00189
00190:+00412:+00078:-00146:003238.6772:00190
00191:-00436:+00164:-00294:003238.6772:00191
00192:-00063:+00361:-00252:003238.6772:00192
00193:+00306:+00182:+00135:003238.6772:00193
00194:+00103:-00296:-00141:003238.6772:00194
00195:-00136:+00193:-00111:003240.6235:00195
00196:-00165:-00205:+00139:003240.6235:00196
00197:+00160:+00132:-00024:003240.6235:00197
00198:+00280:+00277:-00239:003240.6235:00198
00199:-00195:-00174:+00019:003240.6235:00199
00200:-00108:+00120:+00137:003240.6235:00200
00201:-00008:+00192:-00146:003240.4370:00201
00202:-00174:+00151:+00056:003240.4370:00202
00203:+00005:-00049:+00209:003240.4370:00203
00204:+00024:+00121:+00012:003240.4370:00204
00205:-00170:+00055:-00130:003240.4370:00205
00206:-00153:-00046:+00151:003240.4370:00206
00207:+00050:+00092:+00097:003247.2192:00207
00208:+00112:-00089:-00141:003247.2192:00208
00209:-00090:+00308:-00093:003247.2192:00209
00210:-00199:-00007:-00085:003247.2192:00210
00211:+00008:-00071:+00052:003247.2192:00211
00212:+00172:+00052:-00243:003247.2192:00212
00213:-00031:+00195:-00147:003240.5981:00213
00214:+00035:+00141:-00094:003240.5981:00214
00215:+00084:-00025:-00122:003240.5981:00215
00216:-00414:-00086:-00377:003240.5981:00216
00217:-00576:+00197:+00158:003240.5981:00217
00218:+00243:+00082:+00065:003240.5981:00218
00219:+00291:-00091:-00283:003249.0161:00219
00220:-00419:-00141:-00020:003249.0161:00220
00221:-00474:-00201:+00177:003249.0161:00221
00222:+00799:+00072:+00220:003249.0161:00222
00223:+00448:-00457:-00438:003249.0161:00223
00224:-00675:+00172:-00006:003249.0161:00224
00225:+00269:+00197:+00242:003249.0161:00225
00226:+00999:+00126:+00218:003230.2978:00226
00227:-00542:+00254:-00401:003230.2978:00227
00228:-00503:-00074:+00128:003230.2978:00228
00229:+00432:+00409:+00183:003230.2978:00229
00230:-00155:-00518:-00276:003230.2978:00230
00231:-00440:+00521:+00373:003230.2978:00231
00232:+00100:-00192:+00009:003232.0349:00232
00233:+00281:+00170:+00131:003232.0349:00233
00234:-00012:-00423:-00223:003232.0349:00234
00235:-00036:+00333:+00132:003232.0349:00235
00236:-00214:+00270:+00200:003232.0349:00236
00237:+00665:-00307:+00086:003232.0349:00237
00238:-00081:+00483:-00026:003215.0864:00238
00239:-00157:+00100:+00056:003215.0864:00239
00240:+00090:+00024:+00218:003215.0864:00240
00241:+00213:-00287:+00183:003215.0864:00241
00242:+00038:+00806:-00211:003215.0864:00242
00243:-00285:-00500:+00154:003215.0864:00243
00244:-00097:+00093:+00201:003188.6872:00244
00245:+00099:-00240:-00112:003188.6872:00245
00246:+00075:+00065:+00426:003188.6872:00246
00247:-00013:+00529:-00339:003188.6872:00247
00248:-00137:-00115:+00525:003188.6872:00248
00249:+00376:+00090:-00202:003188.6872:00249
00250:+00237:+00120:+00028:003188.6872:00250
00251:-00313:+00017:-00296:003165.4787:00251
00252:+00565:-00226:+00233:003165.4787:00252
00253:+00292:+00118:-00227:003165.4787:00253
00254:-00031:-00163:+00054:003165.4787:00254
00255:-00069:+00338:+00145:003165.4787:00255
00256:+00030:+00130:-00083:003165.4787:00256
00257:-00120:+00153:-00146:003165.5083:00257
00258:-00124:-00012:-00064:003165.5083:00258
00259:-00145:+00149:+00053:003165.5083:00259
00260:-00194:-00101:+00144:003165.5083:00260
00261:-00084:-00065:-00151:003165.5083:00261
00262:-00106:-00127:-00230:003165.5083:00262
00263:-00145:+00108:-00131:003140.1113:00263
00264:+00010:-00323:+00007:003140.1113:00264
00265:-00033:+00097:+00178:003140.1113:00265
00266:-00105:-00292:-00075:003140.1113:00266
00267:+00169:+00104:+00047:003140.1113:00267
00268:-00177:+00159:-00276:003140.1113:00268
00269:-00080:+00073:-00079:003140.1113:00269
00270:-00122:-00001:-00265:003149.2619:00270
00271:-00080:-00263:+00047:003149.2619:00271
00272:-00075:+00130:-00180:003149.2619:00272
00273:+00392:+00299:+00148:003149.2619:00273
00274:-00141:-00060:-00151:003149.2619:00274
00275:-00213:+00022:+00087:003149.2619:00275
00276:-00049:+00053:-00018:003141.3649:00276
00277:+00075:+00019:-00284:003141.3649:00277
00278:+00008:+00202:+00069:003141.3649:00278
00279:-00144:+00042:-00093:003141.3649:00279
00280:-00315:+00273:-00247:003141.3649:00280
00281:+00144:+00331:-00295:003141.3649:00281
00282:-00031:-00264:-00003:003148.0937:00282
00283:-00330:+00168:-00133:003148.0937:00283
00284:+00424:+00276:+00326:003148.0937:00284
00285:+00325:+00128:+00178:003148.0937:00285
00286:-00132:+00061:-00258:003148.0937:00286
00287:-00061:+00144:+00018:003148.0937:00287
00288:+00017:+00095:+00175:003148.0937:00288
00289:+00031:+00059:-00132:003157.2895:00289
00290:+00145:-00039:-00097:003157.2895:00290
00291:-00183:+00195:-00104:003157.2895:00291
00292:-00002:+00023:+00114:003157.2895:00292
00293:+00101:+00042:+00224:003157.2895:00293
00294:+00023:-00270:-00065:003157.2895:00294
00295:-00395:-00026:-00018:003157.3762:00295
00296:-00053:+00179:-00139:003157.3762:00296
00297:+00288:-00170:+00335:003157.3762:00297
00298:-00333:+00228:-00108:003157.3762:00298
00299:-00410:+00237:+00003:003157.3762:00299
00300:+00109:-00072:-00037:003157.3762:00300
00301:+00235:+00334:-00303:003156.1989:00301
00302:-00042:-00110:-00164:003156.1989:00302
00303:-00033:+00049:+00168:003156.1989:00303
00304:+00057:+00271:+00224:003156.1989:00304
00305:+00330:-00002:+00098:003156.1989:00305
00306:-00176:+00030:+00040:003156.1989:00306
00307:-00158:+00315:+00203:003156.1989:00307
00308:+00138:-00252:+00327:003165.4550:00308
00309:+00072:-00221:-00431:003165.4550:00309
00310:-00147:+00432:+00107:003165.4550:00310
00311:-00067:-00281:+00156:003165.4550:00311
00312:+00079:+00070:+00413:003165.4550:00312
00313:+00180:-00125:-00249:003165.4550:00313
00314:-00200:+00021:+00334:003157.4174:00314
00315:-00176:-00084:-00167:003157.4174:00315
00316:+00027:+00023:+00234:003157.4174:00316
00317:-00069:+00049:-00236:003157.4174:00317
00318:+00011:+00397:+00277:003157.4174:00318
00319:-00033:+00097:-00142:003157.4174:00319
00320:+00391:-00755:-00001:003156.1457:00320
00321:-00271:+00272:-00575:003156.1457:00321
00322:+00186:-00620:+00513:003156.1457:00322
00323:+00236:+00026:+00187:003156.1457:00323
00324:+00271:-00275:-00081:003156.1457:00324
00325:-00124:+00419:-00141:003156.1457:00325
00326:+00180:-00230:+00479:003156.1457:00326
00327:-00184:+00481:-00155:003165.4731:00327
00328:+00262:-00485:-00264:003165.4731:00328
00329:-00043:+00414:-00106:003165.4731:00329
00330:-00358:-00277:+00012:003165.4731:00330
00331:+00070:+00003:+00184:003165.4731:00331
00332:+00423:-00273:+00096:003165.4731:00332
00333:-00501:+00240:-00174:003165.5322:00333
00334:-00183:+00167:-00058:003165.5322:00334
00335:+00256:+00029:+00189:003165.5322:00335
00336:-00124:-00022:-00162:003165.5322:00336
00337:-00155:+00355:-00472:003165.5322:00337
00338:+00020:+00079:+00106:003165.5322:00338
00339:-00101:+00085:-00026:003164.2631:00339
00340:+00141:-00094:+00091:003164.2631:00340
00341:+00104:+00162:+00110:003164.2631:00341
00342:-00150:+00194:-00200:003164.2631:00342
00343:-00234:+00025:-00181:003164.2631:00343
00344:+00132:+00097:+00068:003164.2631:00344
00345:+00002:+00370:-00177:003164.2631:00345
00346:-00121:-00181:+00024:003190.1267:00346
00347:-00105:+00182:+00037:003190.1267:00347
00348:-00044:-00023:+00037:003190.1267:00348
00349:+00043:+00195:-00058:003190.1267:00349
00350:-00064:+00046:+00046:003190.1267:00350
00351:-00160:-00004:+00096:003190.1267:00351
00352:+00246:-00065:+00095:003190.1596:00352
00353:+00204:+00517:-00171:003190.1596:00353
00354:-00216:-00229:+00220:003190.1596:00354
00355:+00220:+00158:+00227:003190.1596:00355
00356:+00373:+00060:+00037:003190.1596:00356
00357:+00060:+00095:-00228:003190.1596:00357
00358:-00028:+00072:+00155:003188.6992:00358
00359:+00624:-00132:+00055:003188.6992:00359
00360:+00107:+00123:-00151:003188.6992:00360
00361:-00180:+00229:-00002:003188.6992:00361
00362:+00390:-00269:-00196:003188.6992:00362
00363:+00585:+00219:-00117:003188.6992:00363
00364:+00159:+00157:-00315:003206.6457:00364
00365:-00316:+00094:+00313:003206.6457:00365
00366:+00108:-00129:-00057:003206.6457:00366
00367:+00279:+00383:-00190:003206.6457:00367
00368:-00265:-00179:-00391:003206.6457:00368
00369:-00374:-00013:-00071:003206.6457:00369
00370:-00019:-00028:+00086:003206.6457:00370
00371:+00096:+00267:-00083:003206.5563:00371
00372:-00160:-00217:-00061:003206.5563:00372
00373:-00089:+00244:-00243:003206.5563:00373
00374:+00327:+00072:+00012:003206.5563:00374
00375:+00296:-00190:-00020:003206.5563:00375
00376:+00034:+00158:+00189:003206.5563:00376
00377:-00133:+00214:-00053:003213.4357:00377
00378:+00237:+00152:+00129:003213.4357:00378
00379:+00283:+00164:-00234:003213.4357:00379
00380:-00108:-00249:-00085:003213.4357:00380
00381:-00285:-00221:+00186:003213.4357:00381
00382:+00037:+00150:+00032:003213.4357:00382
00383:+00007:-00183:+00103:003215.1176:00383
00384:-00387:+00030:-00134:003215.1176:00384
00385:-00316:-00088:+00144:003215.1176:00385
00386:-00037:-00239:-00159:003215.1176:00386
00387:-00151:+00170:-00122:003215.1176:00387
00388:-00352:-00048:+00011:003215.1176:00388
00389:+00038:-00080:+00263:003223.4387:00389
00390:+00211:+00419:-00234:003223.4387:00390
00391:-00066:-00256:+00131:003223.4387:00391
00392:-00071:-00182:-00049:003223.4387:00392
00393:+00245:+00060:+00031:003223.4387:00393
00394:+00119:-00168:+00099:003223.4387:00394
00395:-00289:+00238:+00045:003223.4387:00395
00396:-00142:+00092:-00025:003221.8386:00396
00397:+00074:-00137:+00012:003221.8386:00397
00398:-00178:+00264:-00191:003221.8386:00398
00399:-00374:-00144:+00190:003221.8386:00399
00400:-00017:+00161:+00071:003221.8386:00400
00401:+00023:+00259:-00166:003221.8386:00401
00402:-00207:-00056:-00081:003232.0788:00402
00403:-00018:-00071:-00004:003232.0788:00403
00404:+00128:+00161:-00043:003232.0788:00404
00405:+00031:-00100:-00098:003232.0788:00405
00406:-00267:+00138:-00079:003232.0788:00406
00407:-00064:-00030:+00084:003232.0788:00407
00408:+00279:+00022:-00155:003240.3308:00408
00409:-00175:+00017:-00267:003240.3308:00409
00410:-00416:-00029:-00222:003240.3308:00410
00411:+00117:-00030:+00219:003240.3308:00411
00412:+00223:+00085:-00115:003240.3308:00412
00413:-00232:-00074:-00232:003240.3308:00413
00414:-00324:+00142:-00287:003230.1865:00414
00415:+00172:+00031:-00096:003230.1865:00415
00416:+00353:+00105:+00086:003230.1865:00416
00417:-00485:-00213:-00050:003230.1865:00417
00418:-00413:+00254:+00107:003230.1865:00418
00419:+00478:+00212:+00205:003230.1865:00419
00420:+00046:-00087:-00174:003231.9726:00420
00421:-00294:+00022:+00038:003231.9726:00421
00422:+00017:-00127:+00139:003231.9726:00422
00423:+00222:+00055:+00047:003231.9726:00423
00424:-00033:+00114:-00187:003231.9726:00424
00425:-00225:-00108:+00130:003231.9726:00425
00426:+00007:+00002:-00169:003240.5371:00426
00427:+00151:+00415:+00011:003240.5371:00427
00428:-00131:-00334:+00269:003240.5371:00428
00429:-00026:-00007:-00130:003240.5371:00429
00430:+00237:+00137:+00053:003240.5371:00430
00431:-00023:+00034:-00073:003240.5371:00431
00432:-00227:+00012:-00063:003240.5371:00432
00433:+00123:+00066:+00219:003238.8518:00433
00434:+00518:-00042:+00037:003238.8518:00434
00435:-00048:+00335:-00248:003238.8518:00435
00436:-00237:-00197:+00186:003238.8518:00436
00437:+00139:+00151:+00096:003238.8518:00437
00438:+00417:+00270:+00152:003238.8518:00438
00439:-00233:-00055:-00150:003240.7233:00439
00440:-00338:+00151:-00077:003240.7233:00440
00441:-00017:-00011:-00263:003240.7233:00441
00442:+00071:+00138:+00114:003240.7233:00442
00443:-00194:-00120:-00012:003240.7233:00443
00444:+00096:+00063:+00164:003240.7233:00444
00445:+00223:-00209:-00301:003249.0664:00445
00446:-00210:+00189:-00097:003249.0664:00446
00447:+00156:+00241:-00017:003249.0664:00447
00448:+00340:+00241:+00061:003249.0664:00448
00449:-00058:-00064:+00032:003249.0664:00449
00450:-00273:+00120:+00000:003249.0664:00450
00451:-00087:+00220:+00134:003238.7768:00451
00452:+00346:-00094:-00187:003238.7768:00452
00453:+00019:+00394:+00004:003238.7768:00453
00454:-00308:-00102:-00078:003238.7768:00454
00455:+00027:+00124:+00013:003238.7768:00455
00456:+00146:-00149:-00261:003238.7768:00456
00457:-00030:-00004:+00029:003232.1723:00457
00458:-00003:+00355:-00100:003232.1723:00458
00459:+00369:+00186:+00115:003232.1723:00459
00460:+00078:+00222:-00194:003232.1723:00460
00461:-00130:-00289:-00167:003232.1723:00461
00462:-00036:+00503:+00079:003232.1723:00462
00463:+00107:-00009:-00298:003223.5187:00463
00464:-00061:+00545:+00142:003223.5187:00464
00465:-00278:-00157:-00206:003223.5187:00465
00466:+00238:-00232:+00274:003223.5187:00466
00467:+00043:-00064:-00104:003223.5187:00467
00468:-00038:-00102:+00242:003223.5187:00468
00469:-00343:+00503:+00067:003223.5187:00469
00470:+00276:-00049:+00077:003205.2348:00470
00471:+00054:+00509:-00257:003205.2348:00471
00472:-00026:+00141:-00066:003205.2348:00472
00473:-00187:+00312:+00079:003205.2348:00473
00474:+00208:-00203:+00107:003205.2348:00474
00475:+00207:+00315:+00146:003205.2348:00475
00476:-00188:-00304:-00193:003181.8879:00476
00477:+00043:-00232:-00038:003181.8879:00477
00478:+00147:-00253:+00172:003181.8879:00478
00479:+00142:+00011:+00124:003181.8879:00479
00480:-00164:+00262:+00071:003181.8879:00480
00481:-00066:-00230:+00031:003181.8879:00481
00482:+00310:+00487:-00039:003190.1286:00482
00483:+00249:-00046:-00298:003190.1286:00483
00484:-00557:+00061:-00018:003190.1286:00484
00485:+00152:+00068:+00175:003190.1286:00485
00486:+00031:+00171:-00223:003190.1286:00486
00487:-00056:+00066:-00102:003190.1286:00487
00488:-00278:+00368:-00040:003190.1286:00488
00489:+00018:-00047:+00297:003156.1635:00489
00490:+00297:-00060:-00035:003156.1635:00490
00491:+00071:+00315:-00060:003156.1635:00491
00492:-00059:+00256:+00003:003156.1635:00492
00493:+00279:-00211:+00136:003156.1635:00493
00494:+00338:+00471:+00090:003156.1635:00494
00495:-00353:-00153:-00033:003165.4072:00495
00496:+00183:-00153:+00199:003165.4072:00496
00497:+00074:+00009:+00082:003165.4072:00497
00498:+00174:+00031:+00075:003165.4072:00498
00499:-00452:+00138:-00218:003165.4072:00499
00500:-00026:-00019:+00507:003165.4072:00500
00501:+00121:+00416:-00427:003157.4238:00501
00502:+00085:+00033:-00066:003157.4238:00502
00503:-00293:+00193:-00343:003157.4238:00503
00504:+00021:-00251:+00170:003157.4238:00504
00505:+00136:+00317:-00271:003157.4238:00505
00506:+00262:-00310:-00041:003157.4238:00506
00507:-00289:+00059:-00017:003157.4238:00507
00508:-00007:-00511:+00315:003148.1523:00508
00509:+00326:+00321:+00164:003148.1523:00509
00510:+00155:-00319:-00253:003148.1523:00510
00511:-00210:+00165:+00125:003148.1523:00511
00512:+00158:+00413:-00095:003148.1523:00512
00513:+00089:+00188:-00010:003148.1523:00513
00514:-00223:+00133:-00218:003157.2539:00514
00515:+00118:-00341:+00218:003157.2539:00515
00516:+00025:+00014:-00012:003157.2539:00516
00517:+00256:-00440:+00167:003157.2539:00517
00518:-00051:+00675:-00014:003157.2539:00518
00519:-00062:-00472:+00218:003157.2539:00519
00520:+00316:+00496:-00101:003165.5322:00520
00521:+00197:+00227:-00229:003165.5322:00521
00522:-00349:+00013:+00099:003165.5322:00522
00523:+00167:-00162:-00032:003165.5322:00523
00524:+00227:+00646:+00030:003165.5322:00524
00525:+00024:-00535:-00035:003165.5322:00525
00526:-00295:+00301:-00011:003165.5322:00526
00527:+00041:-00156:+00224:003156.2458:00527
00528:+00360:+00021:+00140:003156.2458:00528
00529:+00095:+00108:-00121:003156.2458:00529
00530:-00083:-00098:+00223:003156.2458:00530
00531:+00325:+00141:+00018:003156.2458:00531
00532:+00077:+00175:-00089:003156.2458:00532
00533:-00267:+00215:+00017:003173.6804:00533
00534:+00084:-00305:+00118:003173.6804:00534
00535:+00130:+00198:+00062:003173.6804:00535
00536:-00291:-00557:-00368:003173.6804:00536
00537:-00689:+00188:+00112:003173.6804:00537
00538:+00153:-00565:+00119:003173.6804:00538
00539:+00135:+00345:+00106:003165.4963:00539
00540:-00312:-00341:-00653:003165.4963:00540
00541:-00500:+00550:-00047:003165.4963:00541
00542:+00428:-00385:-00187:003165.4963:00542
00543:+00209:+00533:-00355:003165.4963:00543
00544:-00371:-00391:-00212:003165.4963:00544
00545:-00422:+00165:+00020:003165.4963:00545
00546:+00076:-00202:-00079:003164.2631:00546
00547:+00233:+00090:-00284:003164.2631:00547
00548:-00066:-00079:-00246:003164.2631:00548
00549:-00164:-00038:-00330:003164.2631:00549
00550:+00331:+00133:-00188:003164.2631:00550
00551:-00032:-00145:-00135:003164.2631:00551
00552:-00508:+00159:-00232:003181.8583:00552
00553:-00473:+00095:+00068:003181.8583:00553
00554:-00009:-00053:+00067:003181.8583:00554
00555:-00108:-00103:-00102:003181.8583:00555
00556:-00224:+00296:-00060:003181.8583:00556
00557:+00052:-00285:+00044:003181.8583:00557
00558:+00634:+00191:-00023:003181.6462:00558
00559:+00470:-00171:-00257:003181.6462:00559
00560:-00072:+00020:-00046:003181.6462:00560
00561:+00213:+00077:+00044:003181.6462:00561
00562:+00466:-00109:+00031:003181.6462:00562
00563:+00315:+00256:-00250:003181.6462:00563
00564:+00010:-00223:+00196:003188.5424:00564
00565:+00078:+00071:+00156:003188.5424:00565
00566:+00023:+00003:+00038:003188.5424:00566
00567:-00071:+00263:-00110:003188.5424:00567
00568:-00127:+00182:+00262:003188.5424:00568
00569:-00020:-00125:+00171:003188.5424:00569
00570:-00129:+00059:+00097:003188.5424:00570
00571:-00332:+00071:+00001:003198.2246:00571
00572:-00153:+00041:+00320:003198.2246:00572
00573:+00187:-00102:+00240:003198.2246:00573
00574:+00113:+00380:-00103:003198.2246:00574
00575:+00006:+00327:+00357:003198.2246:00575
00576:+00249:-00033:+00200:003198.2246:00576
00577:+00277:+00414:+00278:003206.5075:00577
00578:+00030:+00223:-00029:003206.5075:00578
00579:-00029:+00278:+00104:003206.5075:00579
00580:+00468:+00091:+00347:003206.5075:00580
00581:+00416:+00060:-00003:003206.5075:00581
00582:-00303:-00038:+00024:003206.5075:00582
00583:-00373:-00047:+00110:003204.9609:00583
00584:+00136:-00060:+00281:003204.9609:00584
00585:-00013:+00091:-00025:003204.9609:00585
00586:-00307:+00146:+00019:003204.9609:00586
00587:-00116:+00124:+00050:003204.9609:00587
00588:+00152:+00111:+00189:003204.9609:00588
00589:+00133:+00050:-00059:003214.8649:00589
00590:-00198:+00025:-00409:003214.8649:00590
00591:+00033:-00016:+00166:003214.8649:00591
00592:+00415:-00275:+00016:003214.8649:00592
00593:-00069:-00077:-00410:003214.8649:00593
00594:-00092:+00208:-00035:003214.8649:00594
00595:+00396:+00059:-00022:003214.8649:00595
00596:+00315:+00308:-00081:003223.3830:00596
00597:+00237:+00231:-00188:003223.3830:00597
00598:-00218:-00129:-00297:003223.3830:00598
00599:-00167:+00144:-00285:003223.3830:00599
00600:+00001:-00197:+00032:003223.3830:00600
00601:-00318:+00061:+00092:003223.3830:00601
00602:-00248:-00194:-00104:003213.4543:00602
00603:+00050:+00295:+00015:003213.4543:00603
00604:-00187:-00047:-00233:003213.4543:00604
00605:-00311:+00053:+00114:003213.4543:00605
00606:+00109:+00096:+00141:003213.4543:00606
00607:+00121:+00083:+00057:003213.4543:00607
00608:-00076:+00169:-00218:003231.9853:00608
00609:-00007:-00057:+00160:003231.9853:00609
00610:+00286:-00287:-00113:003231.9853:00610
00611:+00203:+00573:-00001:003231.9853:00611
00612:-00357:-00335:+00257:003231.9853:00612
00613:-00121:+00006:+00139:003231.9853:00613
00614:-00017:+00295:+00118:003223.4755:00614
00615:-00213:-00010:+00134:003223.4755:00615
00616:-00039:+00180:+00174:003223.4755:00616
00617:-00170:+00093:+00094:003223.4755:00617
00618:-00236:-00156:+00121:003223.4755:00618
00619:-00211:+00260:-00091:003223.4755:00619
00620:+00190:-00195:+00123:003230.3227:00620
00621:+00222:-00003:-00109:003230.3227:00621
00622:-00215:-00135:-00027:003230.3227:00622
00623:-00063:-00344:+00295:003230.3227:00623
00624:+00080:-00402:-00172:003230.3227:00624
00625:+00210:+00183:+00160:003230.3227:00625
00626:-00167:+00428:-00023:003230.3227:00626
00627:+00022:+00025:+00313:003223.5791:00627
00628:-00088:+00588:-00023:003223.5791:00628
00629:+00209:-00417:-00223:003223.5791:00629
00630:-00307:+00844:-00089:003223.5791:00630
00631:-00140:-00214:-00193:003223.5791:00631
00632:-00047:+00488:-00007:003223.5791:00632
00633:+00150:+00234:-00324:003223.3088:00633
00634:+00095:-00263:+00078:003223.3088:00634
00635:-00086:-00336:-00397:003223.3088:00635
00636:+00447:+00290:-00266:003223.3088:00636
00637:+00018:+00392:-00174:003223.3088:00637
00638:-00017:-00023:+00001:003223.3088:00638
00639:+00241:+00207:-00147:003204.9609:00639
00640:+00310:+00283:-00144:003204.9609:00640
00641:-00332:+00021:-00145:003204.9609:00641
00642:-00008:-00230:+00204:003204.9609:00642
00643:+00195:+00263:-00148:003204.9609:00643
00644:+00041:-00199:+00023:003204.9609:00644
00645:+00181:+00211:-00197:003206.5966:00645
00646:+00059:-00267:+00198:003206.5966:00646
00647:-00140:+00155:+00008:003206.5966:00647
00648:+00258:+00086:-00063:003206.5966:00648
00649:+00076:+00293:-00100:003206.5966:00649
00650:+00001:+00153:+00062:003206.5966:00650
00651:+00309:-00108:-00047:003206.5966:00651
00652:-00098:+00398:-00094:003181.6525:00652
00653:+00053:-00080:-00075:003181.6525:00653
00654:+00220:+00139:+00079:003181.6525:00654
00655:-00142:-00274:-00093:003181.6525:00655
00656:-00145:+00238:+00268:003181.6525:00656
00657:+00185:-00315:+00072:003181.6525:00657
00658:+00060:+00062:+00204:003172.1723:00658
00659:-00275:-00291:+00117:003172.1723:00659
00660:+00314:+00123:+00304:003172.1723:00660
00661:-00118:+00226:-00093:003172.1723:00661
00662:+00150:+00307:+00288:003172.1723:00662
00663:-00319:+00086:-00162:003172.1723:00663
00664:-00072:-00647:+00287:003165.2575:00664
00665:-00074:+00122:-00345:003165.2575:00665
00666:+00313:-00624:+00516:003165.2575:00666
00667:-00295:+00783:-00113:003165.2575:00667
00668:-00094:-00422:+00402:003165.2575:00668
00669:+00531:+00545:-00012:003165.2575:00669
00670:+00399:-00391:-00106:003157.2272:00670
00671:-00544:+00832:-00289:003157.2272:00671
00672:+00097:-00159:+00115:003157.2272:00672
00673:+00342:+00561:-00120:003157.2272:00673
00674:-00139:-00455:-00355:003157.2272:00674
00675:-00242:+00219:-00244:003157.2272:00675
00676:-00120:-00296:+00136:003157.2272:00676
00677:+00411:+00006:-00045:003139.9941:00677
00678:+00351:-00161:-00185:003139.9941:00678
00679:-00406:+00031:-00071:003139.9941:00679
00680:+00350:+00078:-00017:003139.9941:00680
00681:+00706:+00018:-00033:003139.9941:00681
00682:-00409:-00206:-00312:003139.9941:00682
00683:-00686:+00320:+00149:003149.1374:00683
00684:+00302:-00074:+00222:003149.1374:00684
00685:+00209:+00174:-00151:003149.1374:00685
00686:-00325:-00111:+00031:003149.1374:00686
00687:-00537:+00042:+00092:003149.1374:00687
00688:+00389:+00107:+00206:003149.1374:00688
00689:+00362:-00009:-00329:003149.1374:00689
00690:-00619:+00368:-00145:003157.2512:00690
00691:-00013:-00087:+00224:003157.2512:00691
00692:+00358:+00180:+00007:003157.2512:00692
00693:-00205:-00459:-00303:003157.2512:00693
00694:-00507:+00393:+00121:003157.2512:00694
00695:+00135:-00099:+00434:003157.2512:00695
00696:+00013:+00115:-00108:003156.0102:00696
00697:-00033:+00052:-00101:003156.0102:00697
00698:-00145:+00249:+00023:003156.0102:00698
00699:+00081:-00065:+00105:003156.0102:00699
00700:+00049:+00065:-00252:003156.0102:00700
00701:-00131:-00108:+00010:003156.0102:00701
00702:-00225:+00037:+00039:003165.3352:00702
00703:+00049:-00131:+00138:003165.3352:00703
00704:+00193:+00005:-00001:003165.3352:00704
00705:-00086:-00067:+00020:003165.3352:00705
00706:-00214:+00014:-00163:003165.3352:00706
00707:+00222:+00160:-00037:003165.3352:00707
00708:+00200:+00059:+00075:003181.7553:00708
00709:-00159:+00091:-00094:003181.7553:00709
00710:-00225:+00025:-00069:003181.7553:00710
00711:+00054:+00199:-00081:003181.7553:00711
00712:+00216:-00104:-00247:003181.7553:00712
00713:-00164:+00053:-00098:003181.7553:00713
00714:-00241:+00015:+00107:003181.7553:00714
00715:+00339:-00051:-00039:003172.2731:00715
00716:+00142:-00052:-00204:003172.2731:00716
00717:-00241:-00145:-00098:003172.2731:00717
00718:+00058:+00263:+00147:003172.2731:00718
00719:+00312:-00209:-00091:003172.2731:00719
00720:-00010:+00136:-00235:003172.2731:00720
00721:-00202:+00054:-00001:003190.0415:00721
00722:+00154:-00065:+00325:003190.0415:00722
00723:+00169:-00051:-00135:003190.0415:00723
00724:-00118:+00460:+00199:003190.0415:00724
00725:-00101:-00025:+00047:003190.0415:00725
00726:+00379:+00065:+00112:003190.0415:00726
00727:+00221:-00196:-00135:003198.2060:00727
00728:-00274:+00162:+00154:003198.2060:00728
00729:-00417:+00178:+00264:003198.2060:00729
00730:+00313:-00089:+00184:003198.2060:00730
00731:-00007:+00362:-00317:003198.2060:00731
00732:-00196:+00202:+00215:003198.2060:00732
00733:-00027:-00046:-00079:003198.2060:00733
00734:+00161:+00080:+00084:003188.4941:00734
00735:-00103:-00282:+00250:003188.4941:00735
00736:+00038:-00101:+00137:003188.4941:00736
00737:+00069:+00205:+00266:003188.4941:00737
00738:+00140:-00573:+00002:003188.4941:00738
00739:+00403:+00410:+00270:003188.4941:00739
00740:-00062:+00474:-00099:003198.2119:00740
00741:-00029:+00012:+00319:003198.2119:00741
00742:+00025:+00763:-00203:003198.2119:00742
00743:+00062:-00030:-00208:003198.2119:00743
00744:-00211:+00356:-00144:003198.2119:00744
00745:+00095:-00520:-00062:003198.2119:00745
00746:-00252:+00537:-00315:003198.2119:00746
00747:-00116:-00524:+00008:003198.2119:00747
00748:+00083:-00107:-00243:003198.2119:00748
00749:+00029:-00407:-00044:003198.2119:00749
00750:+00303:+00038:-00126:003198.2119:00750
00751:+00229:-00249:-00273:003198.2119:00751
00752:-00075:+00011:-00012:003180.4621:00752
00753:+00273:+00389:-00142:003180.4621:00753
00754:+00446:+00094:-00097:003180.4621:00754
00755:-00301:+00395:-00433:003180.4621:00755
00756:-00129:-00228:-00087:003180.4621:00756
00757:+00087:+00066:-00142:003180.4621:00757
00758:-00075:-00150:-00025:003180.4621:00758
00759:-00131:-00095:+00287:003190.1020:00759
00760:+00105:-00224:+00024:003190.1020:00760
00761:-00284:+00276:-00008:003190.1020:00761
00762:-00046:-00065:-00018:003190.1020:00762
00763:+00348:+00120:+00390:003190.1020:00763
00764:-00456:-00207:-00246:003190.1020:00764
00765:-00588:+00453:-00191:003190.0439:00765
00766:+00244:-00133:+00071:003190.0439:00766
00767:+00349:+00069:+00042:003190.0439:00767
00768:-00150:-00563:-00080:003190.0439:00768
00769:-00125:+00359:+00467:003190.0439:00769
00770:+00080:-00291:+00044:003190.0439:00770
00771:+00355:+00178:+00180:003180.4924:00771
00772:-00250:+00473:-00105:003180.4924:00772
00773:-00151:+00132:+00403:003180.4924:00773
00774:-00101:+00323:-00087:003180.4924:00774
00775:+00385:-00766:-00032:003180.4924:00775
00776:-00306:+00348:-00023:003180.4924:00776
00777:-00065:-00435:+00200:003181.9062:00777
00778:-00021:+00642:+00253:003181.9062:00778
00779:+00085:-00651:+00024:003181.9062:00779
00780:+00051:+00113:+00172:003181.9062:00780
00781:-00075:-00193:+00119:003181.9062:00781
00782:+00173:-00201:+00240:003181.9062:00782
00783:-00031:+00737:+00140:003181.9062:00783
00784:+00047:-00157:+00053:003190.0800:00784
00785:-00226:+00669:+00124:003190.0800:00785
00786:+00349:-00332:-00251:003190.0800:00786
00787:-00107:+00462:-00051:003190.0800:00787
00788:-00271:-00354:+00225:003190.0800:00788
00789:+00041:+00599:+00155:003190.0800:00789
00790:+00155:-00149:-00198:003172.2851:00790
00791:+00078:-00020:-00171:003172.2851:00791
00792:+00092:-00073:+00145:003172.2851:00792
00793:-00057:+00027:-00236:003172.2851:00793
00794:+00047:-00053:-00014:003172.2851:00794
00795:+00257:+00229:-00313:003172.2851:00795
00796:-00269:+00254:-00222:003173.5180:00796
00797:-00003:+00169:+00051:003173.5180:00797
00798:+00419:-00253:-00205:003173.5180:00798
00799:-00274:+00408:-00162:003173.5180:00799
00800:-00096:-00158:+00101:003173.5180:00800
00801:+00371:-00043:-00189:003173.5180:00801
00802:+00016:+00179:-00095:003173.5180:00802
00803:+00135:-00018:-00011:003173.5988:00803
00804:-00067:+00046:+00035:003173.5988:00804
00805:-00084:-00104:-00259:003173.5988:00805
00806:-00082:+00447:+00042:003173.5988:00806
00807:+00114:-00670:-00068:003173.5988:00807
00808:-00226:+00284:+00076:003173.5988:00808
00809:+00138:-00488:+00242:003164.1564:00809
00810:+00240:+00173:+00082:003164.1564:00810
00811:-00291:-00092:+00133:003164.1564:00811
00812:-00220:+00333:+00053:003164.1564:00812
00813:+00359:+00025:+00216:003164.1564:00813
00814:+00167:+00190:-00102:003164.1564:00814
00815:-00277:-00080:-00125:003173.6325:00815
00816:-00230:-00089:+00208:003173.6325:00816
00817:-00009:+00103:-00084:003173.6325:00817
00818:+00097:+00042:+00274:003173.6325:00818
00819:-00022:+00026:-00065:003173.6325:00819
00820:-00049:+00135:+00290:003173.6325:00820
00821:+00122:+00169:-00184:003173.6325:00821
00822:+00000:-00129:+00221:003181.8876:00822
00823:-00466:+00283:-00005:003181.8876:00823
00824:-00082:-00270:-00048:003181.8876:00824
00825:+00154:+00382:-00099:003181.8876:00825
00826:-00140:-00031:-00261:003181.8876:00826
00827:-00388:+00005:-00029:003181.8876:00827
00828:-00001:-00061:-00039:003180.5161:00828
00829:+00314:-00182:-00031:003180.5161:00829
00830:+00077:-00063:-00215:003180.5161:00830
00831:-00119:-00141:+00191:003180.5161:00831
00832:-00246:+00477:-00096:003180.5161:00832
00833:+00450:-00296:+00314:003180.5161:00833
00834:+00237:+00429:-00345:003181.9062:00834
00835:-00224:-00329:-00148:003181.9062:00835
00836:-00214:+00351:-00158:003181.9062:00836
00837:+00358:-00026:+00113:003181.9062:00837
00838:+00162:+00100:-00205:003181.9062:00838
00839:-00107:-00055:-00127:003181.9062:00839
00840:-00111:+00001:-00146:003190.0864:00840
00841:+00052:-00017:+00027:003190.0864:00841
00842:+00207:-00174:-00028:003190.0864:00842
00843:-00114:-00090:-00027:003190.0864:00843
00844:-00128:-00047:-00019:003190.0864:00844
00845:+00096:+00309:-00094:003190.0864:00845
00846:+00093:-00113:+00147:003190.0864:00846
00847:-00133:+00278:-00295:003188.7475:00847
00848:-00053:+00005:+00145:003188.7475:00848
00849:+00112:+00103:-00034:003188.7475:00849
00850:-00251:-00240:-00120:003188.7475:00850
00851:-00293:+00123:+00185:003188.7475:00851
00852:+00286:+00248:+00279:003188.7475:00852
00853:-00063:-00316:-00002:003190.1020:00853
00854:-00343:+00018:-00097:003190.1020:00854
00855:-00040:+00020:+00313:003190.1020:00855
00856:+00144:-00354:+00006:003190.1020:00856
00857:-00105:+00450:-00036:003190.1020:00857
00858:-00107:-00083:+00160:003190.1020:00858
00859:+00066:-00497:-00096:003198.4130:00859
00860:-00170:+00328:+00062:003198.4130:00860
00861:+00132:-00479:+00214:003198.4130:00861
00862:-00008:-00106:-00038:003198.4130:00862
00863:-00191:-00264:+00025:003198.4130:00863
00864:+00094:+00294:+00349:003198.4130:00864
00865:+00192:-00578:+00044:003196.8395:00865
00866:-00208:+00716:+00033:003196.8395:00866
00867:-00002:+00159:-00018:003196.8395:00867
00868:+00157:+00416:+00256:003196.8395:00868
00869:-00092:+00217:-00219:003196.8395:00869
00870:+00054:+00175:-00180:003196.8395:00870
00871:-00173:+00264:-00167:003196.8395:00871
00872:+00111:-00607:-00010:003198.4750:00872
00873:-00002:-00014:+00019:003198.4750:00873
00874:+00097:-00204:+00093:003198.4750:00874
00875:-00063:+00397:-00029:003198.4750:00875
00876:-00002:-00093:-00016:003198.4750:00876
00877:-00069:+00184:+00179:003198.4750:00877
00878:+00052:+00164:-00158:003198.4313:00878
00879:-00042:+00279:-00109:003198.4313:00879
00880:-00084:+00036:-00113:003198.4313:00880
00881:-00082:+00140:+00045:003198.4313:00881
00882:-00041:-00066:-00153:003198.4313:00882
00883:+00021:-00044:+00142:003198.4313:00883
00884:-00014:-00015:-00035:003180.5219:00884
00885:-00006:-00046:+00145:003180.5219:00885
00886:+00060:+00418:-00014:003180.5219:00886
00887:+00006:+00021:-00001:003180.5219:00887
00888:-00045:+00229:-00136:003180.5219:00888
00889:+00063:-00146:+00038:003180.5219:00889
00890:+00109:+00250:+00132:003180.5219:00890
00891:-00175:-00318:-00237:003198.4506:00891
00892:-00347:+00352:+00304:003198.4506:00892
00893:+00284:-00191:+00073:003198.4506:00893
00894:-00020:-00020:+00022:003198.4506:00894
00895:-00395:-00287:-00209:003198.4506:00895
00896:+00108:-00056:+00450:003198.4506:00896
00897:+00292:+00204:-00075:003198.4069:00897
00898:-00175:+00319:-00123:003198.4069:00898
00899:-00059:+00403:-00106:003198.4069:00899
00900:+00123:+00149:-00267:003198.4069:00900
00901:-00151:+00378:+00100:003198.4069:00901
00902:+00211:-00844:-00267:003198.4069:00902
00903:-00080:+00634:-00092:003196.9365:00903
00904:+00038:-00959:-00071:003196.9365:00904
00905:+00073:+00805:+00146:003196.9365:00905
00906:-00037:-00730:-00051:003196.9365:00906
00907:+00161:+00496:+00175:003196.9365:00907
00908:+00399:-00454:-00338:003196.9365:00908
00909:-00339:+00479:+00041:003190.1694:00909
00910:-00024:+00288:-00128:003190.1694:00910
00911:+00478:+00464:+00158:003190.1694:00911
00912:-00118:+00233:-00346:003190.1694:00912
00913:-00090:-00279:-00004:003190.1694:00913
00914:-00040:+00031:-00227:003190.1694:00914
00915:+00106:-00178:+00241:003190.1694:00915
00916:+00040:+00276:+00037:003198.4252:00916
00917:+00037:+00110:+00155:003198.4252:00917
00918:+00000:+00113:-00179:003198.4252:00918
00919:+00216:+00001:-00186:003198.4252:00919
00920:-00025:-00169:-00005:003198.4252:00920
00921:-00374:-00055:-00049:003198.4252:00921
00922:-00095:+00212:-00191:003188.6928:00922
00923:+00455:-00134:+00156:003188.6928:00923
00924:+00212:+00080:-00281:003188.6928:00924
00925:-00538:+00030:-00067:003188.6928:00925
00926:+00208:-00111:+00270:003188.6928:00926
00927:+00395:+00319:-00001:003188.6928:00927
00928:-00176:-00142:+00006:003215.1799:00928
00929:-00253:+00222:-00154:003215.1799:00929
00930:-00009:+00078:+00240:003215.1799:00930
00931:+00354:+00195:+00166:003215.1799:00931
00932:+00389:-00091:+00120:003215.1799:00932
00933:-00370:+00008:-00224:003215.1799:00933
00934:+00132:+00195:+00258:003206.7709:00934
00935:+00600:-00013:-00099:003206.7709:00935
00936:-00248:-00376:-00071:003206.7709:00936
00937:-00233:+00125:+00146:003206.7709:00937
00938:+00235:+00069:+00044:003206.7709:00938
00939:+00087:-00095:-00283:003206.7709:00939
00940:-00198:+00371:-00056:003206.7709:00940
00941:+00111:-00077:+00258:003213.5461:00941
00942:+00181:+00139:+00140:003213.5461:00942
00943:+00037:-00248:-00226:003213.5461:00943
00944:-00212:+00026:-00020:003213.5461:00944
00945:+00221:-00084:-00018:003213.5461:00945
00946:+00220:+00320:+00060:003213.5461:00946
00947:-00050:-00392:-00075:003215.1611:00947
00948:+00002:+00252:+00098:003215.1611:00948
00949:+00220:-00147:+00046:003215.1611:00949
00950:-00053:-00056:-00005:003215.1611:00950
00951:-00168:+00010:-00130:003215.1611:00951
00952:+00044:-00022:+00145:003215.1611:00952
00953:+00149:+00182:-00043:003223.4694:00953
00954:-00058:+00212:-00174:003223.4694:00954
00955:-00256:+00209:+00018:003223.4694:00955
00956:+00470:+00083:+00018:003223.4694:00956
00957:+00289:+00138:+00031:003223.4694:00957
00958:-00489:-00227:-00285:003223.4694:00958
00959:+00097:+00234:+00225:003221.9062:00959
00960:+00534:-00110:+00189:003221.9062:00960
00961:+00137:+00236:-00046:003221.9062:00961
00962:-00414:-00112:-00066:003221.9062:00962
00963:-00250:+00013:+00093:003221.9062:00963
00964:+00454:+00125:-00012:003221.9062:00964
00965:+00221:+00030:-00241:003223.6228:00965
00966:-00605:+00088:-00089:003223.6228:00966
00967:+00153:+00011:+00278:003223.6228:00967
00968:+00313:+00011:-00015:003223.6228:00968
00969:-00557:+00008:-00283:003223.6228:00969
00970:-00700:+00068:+00083:003223.6228:00970
00971:+00187:+00074:+00377:003223.6228:00971
00972:+00154:-00027:-00036:003231.7971:00972
00973:-00363:+00109:+00035:003231.7971:00973
00974:-00426:+00219:-00104:003231.7971:00974
00975:+00458:+00102:+00056:003231.7971:00975
00976:+00324:-00109:+00255:003231.7971:00976
00977:-00199:-00004:-00104:003231.7971:00977
00978:+00061:-00002:+00115:003221.7526:00978
00979:+00930:+00026:-00045:003221.7526:00979
00980:+00022:-00191:-00091:003221.7526:00980
00981:-00260:+00145:+00089:003221.7526:00981
00982:+00450:+00035:-00002:003221.7526:00982
00983:+00550:+00002:+00052:003221.7526:00983
00984:+00176:+00312:-00212:003240.4038:00984
00985:-00239:+00041:-00037:003240.4038:00985
00986:+00325:+00039:-00086:003240.4038:00986
00987:+00288:+00037:+00016:003240.4038:00987
00988:-00575:+00304:-00292:003240.4038:00988
00989:-00578:-00392:+00386:003240.4038:00989
00990:+00184:-00025:-00010:003240.2368:00990
00991:-00170:-00243:-00238:003240.2368:00991
00992:-00273:+00086:-00204:003240.2368:00992
00993:+00261:-00107:+00348:003240.2368:00993
00994:+00238:-00027:+00043:003240.2368:00994
00995:+00089:-00060:-00377:003240.2368:00995
00996:+00081:+00252:+00202:003230.0996:00996
00997:+00294:+00030:+00081:003230.0996:00997
00998:+00413:+00289:+00103:003230.0996:00998
00999:-00011:-00049:-00239:003230.0996:00999
01000:-00105:+00043:+00100:003230.0996:01000
01001:+00084:-00061:+00123:003230.0996:01001
01002:-00099:-00199:-00078:003240.4350:01002
01003:-00357:-00058:-00240:003240.4350:01003
01004:-00215:+00155:-00077:003240.4350:01004
01005:-00069:-00222:-00059:003240.4350:01005
01006:-00323:+00030:-00248:003240.4350:01006
01007:-00289:+00010:+00043:003240.4350:01007
01008:+00035:+00115:+00186:003240.4350:01008
01009:+00273:+00124:+00093:003240.2243:01009
01010:-00196:-00036:-00054:003240.2243:01010
01011:-00250:-00022:+00126:003240.2243:01011
01012:+00306:+00305:+00295:003240.2243:01012
01013:+00394:-00186:-00144:003240.2243:01013
01014:-00099:+00164:-00128:003240.2243:01014
01015:-00312:-00230:+00103:003247.0190:01015
01016:-00030:+00141:+00175:003247.0190:01016
01017:+00239:+00066:+00185:003247.0190:01017
01018:-00499:+00012:-00114:003247.0190:01018
01019:-00349:+00028:+00094:003247.0190:01019
01020:+00101:-00274:-00016:003247.0190:01020
01021:-00462:-00129:-00081:003240.3723:01021
01022:-00428:+00175:-00164:003240.3723:01022
01023:+00391:-00024:+00372:003240.3723:01023
01024:+00291:-00215:-00309:003240.3723:01024
01025:-00424:+00532:-00260:003240.3723:01025
01026:+00183:-00207:+00161:003240.3723:01026
01027:+00383:+00281:-00110:003248.7141:01027
01028:-00409:-00072:-00397:003248.7141:01028
01029:+00086:-00097:+00449:003248.7141:01029
01030:+00715:+00030:-00264:003248.7141:01030
01031:-00065:-00056:-00446:003248.7141:01031
01032:-00546:+00309:-00055:003248.7141:01032
01033:+00055:-00321:+00495:003238.5656:01033
01034:+00236:+00216:-00242:003238.5656:01034
01035:+00298:+00022:-00244:003238.5656:01035
01036:-00206:+00408:-00114:003238.5656:01036
01037:+00082:-00138:+00017:003238.5656:01037
01038:+00324:+00445:+00025:003238.5656:01038
01039:-00031:-00345:-00217:003231.8664:01039
01040:-00207:+00111:+00135:003231.8664:01040
01041:+00225:-00160:+00031:003231.8664:01041
01042:+00599:-00201:+00022:003231.8664:01042
01043:-00421:+00465:-00417:003231.8664:01043
01044:-00158:-00105:+00427:003231.8664:01044
01045:+00431:+00201:-00138:003231.8664:01045
01046:+00119:-00018:-00058:003214.8276:01046
01047:-00321:+00315:-00437:003214.8276:01047
01048:+00324:-00108:+00258:003214.8276:01048
01049:+00201:+00293:-00108:003214.8276:01049
01050:-00256:-00241:+00045:003214.8276:01050
01051:+00046:-00331:+00428:003214.8276:01051
01052:+00203:-00338:+00252:003196.6882:01052
01053:+00444:-00401:+00160:003196.6882:01053
01054:-00191:+01094:-00362:003196.6882:01054
01055:-00209:-00573:+00796:003196.6882:01055
01056:+00346:+00606:-00200:003196.6882:01056
01057:+00339:-00062:-00052:003196.6882:01057
01058:-00613:+00461:-00169:003189.8410:01058
01059:+00024:-00109:+00143:003189.8410:01059
01060:+00132:+00249:+00061:003189.8410:01060
01061:-00088:-00563:-00046:003189.8410:01061
01062:-00381:+00124:+00082:003189.8410:01062
01063:-00235:-00364:+00205:003189.8410:01063
01064:+00408:+00039:+00108:003189.6989:01064
01065:+00319:-00378:-00310:003189.6989:01065
01066:-00294:-00069:+00115:003189.6989:01066
01067:+00075:+00173:-00278:003189.6989:01067
01068:+00344:+00335:-00143:003189.6989:01068
01069:-00253:-00036:-00220:003189.6989:01069
01070:+00023:-00296:+00130:003189.6989:01070
01071:+00227:+00388:-00138:003171.9990:01071
01072:-00036:-00221:-00130:003171.9990:01072
01073:-00341:+00203:-00053:003171.9990:01073
01074:-00097:-00051:+00122:003171.9990:01074
01075:+00137:+00126:-00020:003171.9990:01075
01076:+00107:-00027:-00144:003171.9990:01076
01077:-00246:+00192:-00014:003181.5617:01077
01078:+00188:+00011:-00067:003181.5617:01078
01079:+00254:+00060:-00003:003181.5617:01079
01080:-00131:+00111:-00040:003181.5617:01080
01081:-00277:-00104:+00251:003181.5617:01081
01082:+00138:-00080:+00155:003181.5617:01082
01083:+00149:+00190:-00125:003173.3771:01083
01084:-00248:-00333:-00207:003173.3771:01084
01085:-00272:-00270:+00190:003173.3771:01085
01086:+00186:+00397:+00112:003173.3771:01086
01087:+00207:-00066:+00055:003173.3771:01087
01088:-00554:+00545:-00244:003173.3771:01088
01089:+00215:-00240:+00202:003173.3771:01089
01090:+00283:-00054:+00061:003172.0585:01090
01091:-00425:-00286:-00441:003172.0585:01091
01092:-00484:+00197:+00604:003172.0585:01092
01093:+00501:-00613:+00230:003172.0585:01093
01094:-00085:+00526:-00089:003172.0585:01094
01095:-00172:-00579:-00179:003172.0585:01095
01096:+00223:+00528:+00424:003181.4594:01096
01097:-00064:-00049:-00440:003181.4594:01097
01098:+00012:+00926:+00053:003181.4594:01098
01099:-00177:+00030:-00062:003181.4594:01099
01100:-00152:-00641:+00219:003181.4594:01100
01101:-00011:+00071:-00224:003181.4594:01101
01102:+00235:-00287:+00010:003181.6223:01102
01103:-00288:+00087:+00038:003181.6223:01103
01104:+00075:-00324:+00104:003181.6223:01104
01105:+00236:+00682:+00280:003181.6223:01105
01106:+00326:-00427:+00057:003181.6223:01106
01107:-00257:+00775:-00317:003181.6223:01107
01108:-00119:-00059:+00053:003181.6223:01108
01109:+00267:+00025:+00066:003172.0705:01109
01110:+00056:+00144:-00219:003172.0705:01110
01111:-00160:-00215:+00153:003172.0705:01111
01112:+00220:+00183:-00031:003172.0705:01112
01113:+00328:-00101:-00182:003172.0705:01113
01114:-00237:-00262:-00142:003172.0705:01114
01115:-00333:-00074:+00102:003181.4833:01115
01116:+00513:+00005:-00025:003181.4833:01116
01117:+00538:+00161:+00055:003181.4833:01117
01118:-00522:+00103:-00258:003181.4833:01118
01119:-00691:+00048:+00426:003181.4833:01119
01120:+00459:-00278:+00161:003181.4833:01120
01121:+00101:+00178:-00372:003189.8564:01121
01122:-00582:+00019:+00159:003189.8564:01122
01123:+00069:+00161:+00337:003189.8564:01123
01124:+00558:-00003:+00150:003189.8564:01124
01125:+00001:-00042:-00388:003189.8564:01125
01126:-00515:+00142:+00155:003189.8564:01126
01127:-00040:-00143:+00328:003188.4821:01127
01128:+00559:-00032:+00247:003188.4821:01128
01129:-00316:+00041:-00103:003188.4821:01129
01130:-00550:-00088:+00362:003188.4821:01130
01131:+00402:+00014:+00203:003188.4821:01131
01132:+00251:-00066:-00144:003188.4821:01132
01133:-00419:-00185:-00108:003188.4821:01133
01134:-00154:+00272:+00255:003198.2060:01134
01135:+00663:+00007:+00203:003198.2060:01135
01136:+00076:-00129:-00388:003198.2060:01136
01137:-00709:+00384:-00162:003198.2060:01137
01138:-00278:-00129:+00122:003198.2060:01138
01139:+00540:-00082:+00085:003198.2060:01139
01140:-00233:+00146:-00207:003198.1328:01140
01141:-00675:+00377:+00290:003198.1328:01141
01142:+00185:+00155:+00160:003198.1328:01142
01143:+00785:+00306:+00116:003198.1328:01143
01144:+00063:-00001:-00264:003198.1328:01144
01145:-00735:+00173:-00067:003198.1328:01145
01146:-00123:+00216:+00124:003204.9792:01146
01147:+00447:+00031:-00127:003204.9792:01147
01148:-00147:+00006:+00145:003204.9792:01148
01149:-00390:+00078:-00069:003204.9792:01149
01150:-00125:-00075:+00162:003204.9792:01150
01151:+00373:+00174:-00173:003204.9792:01151
01152:+00098:+00086:-00055:003214.9575:01152
01153:-00497:+00053:-00142:003214.9575:01153
01154:+00290:+00073:+00238:003214.9575:01154
01155:+00450:+00152:-00261:003214.9575:01155
01156:-00061:-00079:-00222:003214.9575:01156
01157:-00309:+00099:-00151:003214.9575:01157
01158:+00218:-00002:+00257:003214.9575:01158
01159:+00230:+00002:-00082:003215.0922:01159
01160:-00036:+00103:+00000:003215.0922:01160
01161:-00153:-00046:-00116:003215.0922:01161
01162:+00374:+00062:-00105:003215.0922:01162
01163:+00315:+00107:+00121:003215.0922:01163
01164:-00383:-00010:-00141:003215.0922:01164
01165:-00373:+00001:+00263:003221.8879:01165
01166:+00325:-00018:-00059:003221.8879:01166
01167:+00008:-00028:-00302:003221.8879:01167
01168:-00383:+00029:-00221:003221.8879:01168
01169:+00113:-00197:+00300:003221.8879:01169
01170:+00250:+00049:+00049:003221.8879:01170
01171:-00072:+00018:-00211:003223.6228:01171
01172:-00212:+00184:-00072:003223.6228:01172
01173:+00422:+00043:-00002:003223.6228:01173
01174:+00189:+00059:-00055:003223.6228:01174
01175:-00378:-00019:-00046:003223.6228:01175
01176:-00146:+00057:+00234:003223.6228:01176
01177:+00304:+00002:-00114:003231.9404:01177
01178:-00233:+00272:-00178:003231.9404:01178
01179:-00353:+00210:+00108:003231.9404:01179
01180:+00117:-00066:+00138:003231.9404:01180
01181:+00434:+00190:-00073:003231.9404:01181
01182:+00147:+00325:-00086:003231.9404:01182
01183:-00351:-00249:-00117:003221.8942:01183
01184:-00249:+00246:-00103:003221.8942:01184
01185:+00192:+00253:+00074:003221.8942:01185
01186:+00020:-00104:-00020:003221.8942:01186
01187:-00040:+00458:-00002:003221.8942:01187
01188:-00096:-00100:-00067:003221.8942:01188
01189:+00159:+00393:+00258:003221.8942:01189
01190:+00156:+00248:-00304:003232.1225:01190
01191:-00193:+00200:+00059:003232.1225:01191
01192:-00355:+00425:+00168:003232.1225:01192
01193:+00383:+00341:-00034:003232.1225:01193
01194:+00105:+00080:-00014:003232.1225:01194
01195:-00110:-00043:+00023:003232.1225:01195
01196:-00183:+00379:-00082:003231.9714:01196
01197:+00164:-00124:-00048:003231.9714:01197
01198:+00269:+00066:-00055:003231.9714:01198
01199:-00022:-00126:+00078:003231.9714:01199
01200:-00210:+00126:+00152:003231.9714:01200
01201:-00047:-00098:-00037:003231.9714:01201
01202:+00360:+00351:+00144:003221.9433:01202
01203:+00197:+00369:-00256:003221.9433:01203
01204:-00428:+00036:-00033:003221.9433:01204
01205:+00156:+00496:+00000:003221.9433:01205
01206:+00705:+00063:-00134:003221.9433:01206
01207:-00108:+00442:-00156:003221.9433:01207
01208:-00379:-00212:-00177:003223.5668:01208
01209:+00073:+00322:+00160:003223.5668:01209
01210:+00484:-00524:-00231:003223.5668:01210
01211:-00401:+00275:+00306:003223.5668:01211
01212:-00326:-00470:+00124:003223.5668:01212
01213:+00492:+00262:+00271:003223.5668:01213
01214:+00266:+00466:-00551:003223.5187:01214
01215:-00369:+00298:+00103:003223.5187:01215
01216:-00057:+00447:+00080:003223.5187:01216
01217:+00295:-00132:-00228:003223.5187:01217
01218:-00270:+00851:-00320:003223.5187:01218
01219:+00069:-00373:-00185:003223.5187:01219
01220:+00050:+00547:+00071:003223.5187:01220
01221:+00220:-00337:-00467:003205.1376:01221
01222:-00277:-00370:+00350:003205.1376:01222
01223:-00006:+00212:-00227:003205.1376:01223
01224:+00367:-00034:+00092:003205.1376:01224
01225:+00112:-00113:+00039:003205.1376:01225
01226:+00039:+00160:-00112:003205.1376:01226
01227:-00199:+00174:-00062:003206.7133:01227
01228:+00000:-00090:+00126:003206.7133:01228
01229:+00056:+00288:-00211:003206.7133:01229
01230:-00084:-00338:+00116:003206.7133:01230
01231:-00086:+00271:-00103:003206.7133:01231
01232:+00303:-00120:+00108:003206.7133:01232
01233:-00024:+00186:+00078:003206.5197:01233
01234:-00009:+00108:+00095:003206.5197:01234
01235:+00173:-00096:+00128:003206.5197:01235
01236:+00125:-00268:-00136:003206.5197:01236
01237:-00224:+00134:-00043:003206.5197:01237
01238:+00117:-00111:+00082:003206.5197:01238
01239:+00117:-00050:+00069:003196.6459:01239
01240:-00224:+00128:-00082:003196.6459:01240
01241:-00178:-00222:+00208:003196.6459:01241
01242:-00024:+00295:-00068:003196.6459:01242
01243:+00073:-00217:-00149:003196.6459:01243
01244:-00005:+00141:+00244:003196.6459:01244
01245:-00046:+00151:+00108:003196.6459:01245
01246:-00017:-00006:+00285:003189.8105:01246
01247:+00283:-00149:+00038:003189.8105:01247
01248:-00252:+00519:-00009:003189.8105:01248
01249:-00162:+00001:-00238:003189.8105:01249
01250:+00316:+00326:-00033:003189.8105:01250
01251:-00081:-00227:-00387:003189.8105:01251
01252:-00586:+00517:+00493:003189.8564:01252
01253:+00112:+00052:+00021:003189.8564:01253
01254:+00121:-00528:+00006:003189.8564:01254
01255:-00164:+00024:-00259:003189.8564:01255
01256:+00124:-00571:+00210:003189.8564:01256
01257:-00353:+00502:+00372:003189.8564:01257
01258:+00250:-00596:-00014:003172.1120:01258
01259:-00078:+00757:+00335:003172.1120:01259
01260:+00020:-00118:-00183:003172.1120:01260
01261:-00092:+00716:+00179:003172.1120:01261
01262:+00238:-00160:-00320:003172.1120:01262
01263:-00066:+00342:+00255:003172.1120:01263
01264:-00381:-00154:-00105:003173.3859:01264
01265:+00367:+00021:+00167:003173.3859:01265
01266:+00235:-00464:-00235:003173.3859:01266
01267:+00066:+00301:-00034:003173.3859:01267
01268:-00065:+00024:-00158:003173.3859:01268
01269:-00078:+00078:+00144:003173.3859:01269
01270:+00075:+00313:-00072:003173.3859:01270
01271:+00160:+00198:+00155:003173.6230:01271
01272:-00248:+00098:-00200:003173.6230:01272
01273:+00068:+00017:-00096:003173.6230:01273
01274:+00310:+00112:+00122:003173.6230:01274
01275:-00054:-00144:+00141:003173.6230:01275
01276:-00196:+00054:+00245:003173.6230:01276
01277:+00271:-00069:+00002:003164.2512:01277
01278:-00078:+00025:-00118:003164.2512:01278
01279:-00216:+00255:+00073:003164.2512:01279
01280:+00134:-00051:+00307:003164.2512:01280
01281:-00037:+00023:-00200:003164.2512:01281
01282:-00079:+00137:+00086:003164.2512:01282
01283:-00075:-00065:+00079:003157.3315:01283
01284:-00073:+00160:-00033:003157.3315:01284
01285:+00116:-00045:-00097:003157.3315:01285
01286:+00021:+00027:-00042:003157.3315:01286
01287:-00120:+00139:-00025:003157.3315:01287
01288:-00068:-00101:-00038:003157.3315:01288
01289:+00044:+00085:-00038:003157.3315:01289
01290:+00162:-00074:-00207:003157.4414:01290
01291:-00152:+00553:-00143:003157.4414:01291
01292:-00120:-00414:-00061:003157.4414:01292
01293:-00009:+00567:-00042:003157.4414:01293
01294:+00010:+00000:-00176:003157.4414:01294
01295:-00199:-00187:+00316:003157.4414:01295
01296:-00168:-00384:-00443:003148.0053:01296
01297:+00318:+00131:+00305:003148.0053:01297
01298:+00293:-00602:-00129:003148.0053:01298
01299:-00122:+00238:+00149:003148.0053:01299
01300:-00067:+00202:-00034:003148.0053:01300
01301:+00277:+00158:+00029:003148.0053:01301
01302:-00092:+00562:-00317:003157.2719:01302
01303:+00092:-00587:+00165:003157.2719:01303
01304:-00101:+00233:-00389:003157.2719:01304
01305:+00035:-00106:+00150:003157.2719:01305
01306:+00006:+00108:+00132:003157.2719:01306
01307:+00115:-00033:+00121:003157.2719:01307
01308:-00019:+00318:+00030:003157.2719:01308
01309:+00096:-00155:+00065:003157.3288:01309
01310:-00037:+00258:+00004:003157.3288:01310
01311:+00073:+00053:-00133:003157.3288:01311
01312:+00014:+00097:+00027:003157.3288:01312
01313:-00164:-00130:-00112:003157.3288:01313
01314:-00098:+00138:+00082:003157.3288:01314
01315:+00200:-00063:+00043:003156.1516:01315
01316:-00117:-00112:-00018:003156.1516:01316
01317:-00246:-00001:-00027:003156.1516:01317
01318:+00046:+00122:+00126:003156.1516:01318
01319:+00201:-00152:+00078:003156.1516:01319
01320:-00125:-00253:-00233:003156.1516:01320
01321:-00180:+00245:+00175:003173.5600:01321
01322:+00163:-00134:+00061:003173.5600:01322
01323:+00048:-00022:-00208:003173.5600:01323
01324:-00294:+00237:-00064:003173.5600:01324
01325:+00017:+00077:+00149:003173.5600:01325
01326:+00072:-00239:+00002:003173.5600:01326
01327:-00199:+00131:-00033:003173.5600:01327
01328:+00087:+00082:+00029:003173.6169:01328
01329:+00018:+00088:+00048:003173.6169:01329
01330:-00147:+00086:-00238:003173.6169:01330
01331:+00010:+00274:+00078:003173.6169:01331
01332:+00120:-00355:+00188:003173.6169:01332
01333:-00125:+00205:-00269:003173.6169:01333
01334:-00075:-00154:-00014:003164.2275:01334
01335:+00244:+00168:+00226:003164.2275:01335
01336:+00126:-00077:-00061:003164.2275:01336
01337:-00192:+00266:+00032:003164.2275:01337
01338:+00096:+00104:+00007:003164.2275:01338
01339:+00166:+00339:+00004:003164.2275:01339
01340:-00135:-00081:-00219:003189.9746:01340
01341:-00188:-00137:+00035:003189.9746:01341
01342:+00124:+00187:-00136:003189.9746:01342
01343:+00033:-00149:-00056:003189.9746:01343
01344:+00014:+00183:+00304:003189.9746:01344
01345:+00324:-00094:-00095:003189.9746:01345
01346:-00176:+00087:-00065:003189.9746:01346
01347:-00092:-00136:+00144:003190.1108:01347
01348:+00230:+00155:+00189:003190.1108:01348
01349:-00095:+00025:-00328:003190.1108:01349
01350:-00110:+00364:-00025:003190.1108:01350
01351:-00115:-00381:+00086:003190.1108:01351
01352:-00082:+00129:-00121:003190.1108:01352
01353:+00071:+00192:-00235:003180.5100:01353
01354:+00154:-00018:+00058:003180.5100:01354
01355:-00040:-00031:-00158:003180.5100:01355
01356:-00182:-00051:-00022:003180.5100:01356
01357:+00125:-00190:+00144:003180.5100:01357
01358:+00236:+00106:-00067:003180.5100:01358
01359:-00021:-00113:-00106:003206.8303:01359
01360:-00092:+00052:-00138:003206.8303:01360
01361:+00007:+00125:+00022:003206.8303:01361
01362:+00079:+00166:-00058:003206.8303:01362
01363:-00006:+00012:+00054:003206.8303:01363
01364:-00090:-00113:+00016:003206.8303:01364
01365:+00161:+00083:-00102:003198.4191:01365
01366:+00126:+00040:-00074:003198.4191:01366
01367:-00170:-00353:-00048:003198.4191:01367
01368:+00123:+00112:+00169:003198.4191:01368
01369:+00235:+00145:+00099:003198.4191:01369
01370:-00212:-00120:+00033:003198.4191:01370
01371:-00330:+00202:-00214:003198.4191:01371
01372:+00080:-00006:+00144:003205.2778:01372
01373:+00406:-00053:-00113:003205.2778:01373
01374:-00066:+00054:-00208:003205.2778:01374
01375:-00466:-00111:+00091:003205.2778:01375
01376:+00491:-00145:+00073:003205.2778:01376
01377:+00414:+00430:-00156:003205.2778:01377
01378:-00387:-00299:+00009:003206.8791:01378
01379:-00413:+00307:+00155:003206.8791:01379
01380:+00162:-00260:+00058:003206.8791:01380
01381:+00355:-00041:-00124:003206.8791:01381
01382:-00016:+00225:-00028:003206.8791:01382
01383:-00384:-00234:+00126:003206.8791:01383
01384:+00262:+00023:-00039:003223.6306:01384
01385:+00315:+00072:-00023:003223.6306:01385
01386:-00264:+00062:-00089:003223.6306:01386
01387:+00130:+00071:+00289:003223.6306:01387
01388:+00363:-00164:+00021:003223.6306:01388
01389:-00154:+00025:-00184:003223.6306:01389
01390:-00404:+00215:-00231:003213.6254:01390
01391:+00198:-00103:+00538:003213.6254:01391
01392:+00172:+00019:+00145:003213.6254:01392
01393:-00176:+00275:-00054:003213.6254:01393
01394:-00231:+00215:-00270:003213.6254:01394
01395:+00316:+00230:+00121:003213.6254:01395
01396:+00128:+00042:+00105:003232.2097:01396
01397:-00222:-00069:-00003:003232.2097:01397
01398:-00172:+00158:+00144:003232.2097:01398
01399:+00204:+00043:+00021:003232.2097:01399
01400:+00064:-00173:-00037:003232.2097:01400
01401:-00210:+00295:-00363:003232.2097:01401
01402:+00097:-00223:+00579:003232.2097:01402
01403:+00185:+00229:+00257:003223.5810:01403
01404:-00138:-00076:-00345:003223.5810:01404
01405:-00111:+00450:-00286:003223.5810:01405
01406:+00147:-00067:+00114:003223.5810:01406
01407:+00026:-00042:-00006:003223.5810:01407
01408:-00350:-00197:-00129:003223.5810:01408
01409:-00266:+00065:-00161:003221.9555:01409
01410:+00103:-00252:+00089:003221.9555:01410
01411:-00155:+00098:+00016:003221.9555:01411
01412:-00358:-00092:-00242:003221.9555:01412
01413:-00053:-00125:+00268:003221.9555:01413
01414:+00524:+00251:+00074:003221.9555:01414
01415:+00022:-00346:-00047:003232.1035:01415
01416:-00800:+00174:-00073:003232.1035:01416
01417:-00245:+00232:+00067:003232.1035:01417
01418:+00315:-00211:-00057:003232.1035:01418
01419:-00173:+00456:+00005:003232.1035:01419
01420:-00052:-00448:-00036:003232.1035:01420
01421:+00726:+00185:-00109:003240.5620:01421
01422:+00172:+00086:-00193:003240.5620:01422
01423:-00626:-00540:-00057:003240.5620:01423
01424:-00136:+00135:+00130:003240.5620:01424
01425:+00800:-00082:-00091:003240.5620:01425
01426:+00716:-00321:-00298:003240.5620:01426
01427:-00547:+00210:-00470:003222.0292:01427
01428:-00861:-00761:-00034:003222.0292:01428
01429:+00284:+00089:+00399:003222.0292:01429
01430:+00019:+00224:-00694:003222.0292:01430
01431:-00475:-00077:+00093:003222.0292:01431
01432:-00100:-00035:-00461:003222.0292:01432
01433:+00005:+00277:+00005:003222.0292:01433
01434:-00210:-00203:-00294:003240.7360:01434
01435:+00197:-00020:+00255:003240.7360:01435
01436:+00194:+00260:-00018:003240.7360:01436
01437:+00060:-00253:+00102:003240.7360:01437
01438:+00174:+00195:-00084:003240.7360:01438
01439:+00215:+00187:+00075:003240.7360:01439
01440:+00019:+00067:-00038:003240.5871:01440
01441:+00043:+00061:-00106:003240.5871:01441
01442:-00100:+00105:-00139:003240.5871:01442
01443:+00151:-00025:+00096:003240.5871:01443
01444:+00029:-00024:+00114:003240.5871:01444
01445:-00439:-00253:-00042:003240.5871:01445
01446:+00113:-00326:+00131:003221.9309:01446
01447:+00203:-00101:-00091:003221.9309:01447
01448:-00129:-00409:+00026:003221.9309:01448
01449:-00358:+00578:+00176:003221.9309:01449
01450:+00195:-00437:+00320:003221.9309:01450
01451:+00310:+00696:+00100:003221.9309:01451
01452:+00282:-00059:-00447:003232.0849:01452
01453:-00293:+00749:+00309:003232.0849:01453
01454:+00099:-00226:-00181:003232.0849:01454
01455:-00063:+00742:+00194:003232.0849:01455
01456:-00216:+00382:-00378:003232.0849:01456
01457:+00194:-00678:+00409:003232.0849:01457
01458:-00072:+00067:-00024:003223.5068:01458
01459:+00087:-00122:+00191:003223.5068:01459
01460:+00038:+00224:+00214:003223.5068:01460
01461:+00255:-00289:+00069:003223.5068:01461
01462:-00347:+00447:-00003:003223.5068:01462
01463:-00046:-00354:+00160:003223.5068:01463
01464:+00226:+00347:-00060:003223.5068:01464
01465:-00247:+00072:+00020:003205.2348:01465
01466:-00102:+00126:+00105:003205.2348:01466
01467:-00079:-00049:-00264:003205.2348:01467
01468:+00128:+00025:+00086:003205.2348:01468
01469:+00374:-00073:-00186:003205.2348:01469
01470:-00111:+00130:-00077:003205.2348:01470
01471:-00353:+00131:+00073:003198.4506:01471
01472:+00412:+00137:-00034:003198.4506:01472
01473:+00015:+00117:-00188:003198.4506:01473
01474:-00113:-00110:-00177:003198.4506:01474
01475:-00113:+00186:-00225:003198.4506:01475
01476:+00167:-00185:+00024:003198.4506:01476
01477:+00146:+00146:-00294:003181.9060:01477
01478:-00162:-00139:-00123:003181.9060:01478
01479:-00278:+00068:+00147:003181.9060:01479
01480:+00221:-00188:+00184:003181.9060:01480
01481:+00013:-00190:+00145:003181.9060:01481
01482:-00122:+00327:-00334:003181.9060:01482
01483:+00046:+00090:+00529:003181.9060:01483
01484:+00086:+00169:-00128:003164.2336:01484
01485:-00021:+00051:+00162:003164.2336:01485
01486:-00332:+00678:-00473:003164.2336:01486
01487:+00058:-00559:+00112:003164.2336:01487
01488:+00065:+00494:-00175:003164.2336:01488
01489:-00015:-00448:+00284:003164.2336:01489
01490:-00402:-00085:+00100:003165.5505:01490
01491:+00169:-00334:+00378:003165.5505:01491
01492:+00105:+00205:-00226:003165.5505:01492
01493:-00114:-00387:-00003:003165.5505:01493
01494:-00038:+00352:-00048:003165.5505:01494
01495:+00238:+00126:-00168:003165.5505:01495
01496:+00080:+00311:-00029:003165.5620:01496
01497:-00206:-00034:-00156:003165.5620:01497
01498:-00163:-00141:+00212:003165.5620:01498
01499:+00094:-00095:-00134:003165.5620:01499
01500:+00075:-00102:-00049:003165.5620:01500
01501:-00203:+00803:-00061:003165.5620:01501
01502:-00096:+00047:+00081:003155.9685:01502
01503:+00098:+00332:-00011:003155.9685:01503
01504:+00045:-00087:-00157:003155.9685:01504
01505:-00452:+00270:-00222:003155.9685:01505
01506:+00387:-00208:+00057:003155.9685:01506
01507:+00641:+00279:+00010:003155.9685:01507
01508:-00417:-00522:-00212:003155.9685:01508
01509:-00653:+00318:+00030:003157.1530:01509
01510:+00467:-00123:+00108:003157.1530:01510
01511:+00348:+00077:-00223:003157.1530:01511
01512:-00110:-00322:-00133:003157.1530:01512
01513:-00414:+00191:+00129:003157.1530:01513
01514:+00179:-00085:+00063:003157.1530:01514
01515:+00510:+00163:+00093:003165.3352:01515
01516:-00347:-00013:-00229:003165.3352:01516
01517:-00666:+00229:+00001:003165.3352:01517
01518:+00417:+00027:+00042:003165.3352:01518
01519:+00171:-00228:-00197:003165.3352:01519
01520:-00529:-00219:+00183:003165.3352:01520
01521:-00196:-00127:+00292:003164.0971:01521
01522:+00434:+00151:-00015:003164.0971:01522
01523:+00415:+00088:-00366:003164.0971:01523
01524:-00478:+00426:-00140:003164.0971:01524
01525:-00061:-00284:+00194:003164.0971:01525
01526:+00224:+00173:-00207:003164.0971:01526
01527:-00017:-00193:-00098:003164.0971:01527
01528:-00541:+00317:+00189:003165.3415:01528
01529:+00163:-00090:+00556:003165.3415:01529
01530:+00304:+00172:-00330:003165.3415:01530
01531:-00130:+00115:-00165:003165.3415:01531
01532:-00472:+00335:+00078:003165.3415:01532
01533:+00458:-00214:+00250:003165.3415:01533
01534:+00251:+00089:-00420:003181.7612:01534
01535:-00188:-00149:+00035:003181.7612:01535
01536:-00221:+00209:+00088:003181.7612:01536
01537:+00262:+00132:+00253:003181.7612:01537
01538:+00067:-00065:-00052:003181.7612:01538
01539:-00218:+00256:+00044:003181.7612:01539
01540:-00154:-00117:+00151:003172.1958:01540
01541:+00737:+00158:+00081:003172.1958:01541
01542:+00305:-00081:-00203:003172.1958:01542
01543:-00796:+00071:-00049:003172.1958:01543
01544:-00322:+00119:+00127:003172.1958:01544
01545:+00748:+00108:+00189:003172.1958:01545
01546:-00242:-00126:-00255:003172.1958:01546
01547:-00605:+00007:+00093:003190.0170:01547
01548:+00010:-00057:+00109:003190.0170:01548
01549:+00473:+00031:-00114:003190.0170:01549
01550:+00157:+00155:-00067:003190.0170:01550
01551:-00329:-00243:+00108:003190.0170:01551
01552:+00141:+00071:-00109:003190.0170:01552
01553:+00397:+00192:+00090:003198.2609:01553
01554:+00007:-00155:+00004:003198.2609:01554
01555:-00285:+00081:-00039:003198.2609:01555
01556:-00103:+00272:+00056:003198.2609:01556
01557:+00399:+00320:+00096:003198.2609:01557
01558:+00134:-00108:-00246:003198.2609:01558
01559:-00224:-00213:+00204:003188.7292:01559
01560:-00032:-00109:-00093:003188.7292:01560
01561:+00008:+00151:+00066:003188.7292:01561
01562:-00199:-00240:-00159:003188.7292:01562
01563:-00072:+00314:+00211:003188.7292:01563
01564:+00270:+00099:+00194:003188.7292:01564
01565:-00246:-00142:-00087:003215.2351:01565
01566:-00299:+00484:+00147:003215.2351:01566
01567:+00220:-00114:+00092:003215.2351:01567
01568:+00219:-00132:+00192:003215.2351:01568
01569:-00173:-00202:-00072:003215.2351:01569
01570:-00174:-00045:+00323:003215.2351:01570
01571:+00405:-00071:-00135:003215.2351:01571
01572:+00064:+00123:+00030:003206.8012:01572
01573:-00558:-00108:+00011:003206.8012:01573
01574:+00086:-00037:-00043:003206.8012:01574
01575:+00081:+00399:-00051:003206.8012:01575
01576:-00510:+00161:-00061:003206.8012:01576
01577:-00094:+00167:+00263:003206.8012:01577
01578:+00250:+00411:-00218:003205.2958:01578
01579:-00256:-00479:-00294:003205.2958:01579
01580:-00152:+00437:+00064:003205.2958:01580
01581:+00188:-00390:-00032:003205.2958:01581
01582:+00010:+00457:+00020:003205.2958:01582
01583:+00239:-00063:-00053:003205.2958:01583
01584:-00245:+00111:-00064:003206.8239:01584
01585:-00031:-00053:-00313:003206.8239:01585
01586:+00503:+00155:+00059:003206.8239:01586
01587:-00382:+00216:+00000:003206.8239:01587
01588:-00411:+00032:-00199:003206.8239:01588
01589:+00292:+00035:+00001:003206.8239:01589
01590:+00168:+00033:-00305:003215.1477:01590
01591:-00387:+00026:-00060:003215.1477:01591
01592:-00194:+00121:-00028:003215.1477:01592
01593:+00063:-00037:+00102:003215.1477:01593
01594:+00129:-00248:-00329:003215.1477:01594
01595:-00423:+00155:-00282:003215.1477:01595
01596:-00338:-00270:-00174:003215.1477:01596
01597:+00284:+00053:-00021:003213.5827:01597
01598:+00080:-00107:-00196:003213.5827:01598
01599:-00074:+00018:-00229:003213.5827:01599
01600:+00339:-00068:+00076:003213.5827:01600
01601:+00616:-00381:-00089:003213.5827:01601
01602:+00074:+00065:-00132:003213.5827:01602
01603:-00294:-00090:-00030:003223.5231:01603
01604:+00018:-00138:+00198:003223.5231:01604
01605:+00263:-00255:-00199:003223.5231:01605
01606:-00114:+00376:-00178:003223.5231:01606
01607:-00121:-00319:+00202:003223.5231:01607
01608:+00094:+00050:+00115:003223.5231:01608
01609:+00085:-00050:-00134:003223.4694:01609
01610:-00250:-00075:-00073:003223.4694:01610
01611:-00250:+00055:+00051:003223.4694:01611
01612:-00021:-00097:-00071:003223.4694:01612
01613:+00054:+00037:+00073:003223.4694:01613
01614:-00078:+00038:+00203:003223.4694:01614
01615:+00134:-00020:+00249:003221.9433:01615
01616:+00328:+00076:+00129:003221.9433:01616
01617:-00122:+00058:-00081:003221.9433:01617
01618:-00193:-00151:+00059:003221.9433:01618
01619:+00165:+00240:+00098:003221.9433:01619
01620:+00255:-00105:-00003:003221.9433:01620
01621:+00033:+00162:+00029:003232.0910:01621
01622:-00021:+00221:+00044:003232.0910:01622
01623:+00097:+00025:+00265:003232.0910:01623
01624:-00124:-00093:-00169:003232.0910:01624
01625:-00280:+00171:-00084:003232.0910:01625
01626:-00095:-00169:+00148:003232.0910:01626
01627:+00213:-00229:+00117:003240.4997:01627
01628:+00068:+00246:-00188:003240.4997:01628
01629:-00334:-00349:+00095:003240.4997:01629
01630:+00307:+00059:+00013:003240.4997:01630
01631:+00415:+00353:+00048:003240.4997:01631
01632:-00172:-00003:+00118:003240.4997:01632
01633:+00104:+00416:-00016:003240.4997:01633
01634:+00326:+00019:-00001:003221.8879:01634
01635:+00027:+00002:-00186:003221.8879:01635
01636:-00108:+00106:-00205:003221.8879:01636
01637:-00041:-00118:+00129:003221.8879:01637
01638:+00346:-00053:+00204:003221.8879:01638
01639:+00107:-00001:-00010:003221.8879:01639
01640:-00378:-00057:+00257:003240.6608:01640
01641:+00183:+00062:+00037:003240.6608:01641
01642:+00222:+00109:-00216:003240.6608:01642
01643:-00323:+00276:-00078:003240.6608:01643
01644:-00069:-00106:+00231:003240.6608:01644
01645:+00203:+00368:+00075:003240.6608:01645
01646:+00055:+00275:-00490:003240.4245:01646
01647:-00087:-00444:+00038:003240.4245:01647
01648:-00140:+00144:-00249:003240.4245:01648
01649:+00301:-00454:+00070:003240.4245:01649
01650:+00065:+00112:+00260:003240.4245:01650
01651:+00023:-00226:-00060:003240.4245:01651
01652:+00243:+00141:+00284:003221.9494:01652
01653:+00375:-00424:-00179:003221.9494:01653
01654:-00377:+00140:+00111:003221.9494:01654
01655:-00188:+00257:-00063:003221.9494:01655
01656:+00261:+00140:+00203:003221.9494:01656
01657:-00033:+00234:-00155:003221.9494:01657
01658:-00005:+00196:-00111:003223.6599:01658
01659:-00244:+00037:-00040:003223.6599:01659
01660:+00212:-00317:-00127:003223.6599:01660
01661:+00188:+00224:+00189:003223.6599:01661
01662:-00066:+00061:-00128:003223.6599:01662
01663:-00011:-00340:+00075:003223.6599:01663
01664:+00119:+00448:-00290:003223.6599:01664
01665:+00041:+00109:+00188:003231.9467:01665
01666:+00004:+00032:+00076:003231.9467:01666
01667:+00015:+00361:-00065:003231.9467:01667
01668:-00161:+00100:-00159:003231.9467:01668
01669:-00048:+00346:+00313:003231.9467:01669
01670:+00174:-00033:-00063:003231.9467:01670
01671:+00131:-00277:-00075:003196.9787:01671
01672:-00127:+00066:-00244:003196.9787:01672
01673:+00062:-00450:+00013:003196.9787:01673
01674:-00057:+00388:+00022:003196.9787:01674
01675:+00226:-00303:+00051:003196.9787:01675
01676:-00123:+00100:+00054:003196.9787:01676
01677:-00239:-00207:-00188:003206.8056:01677
01678:+00239:+00357:+00221:003206.8056:01678
01679:-00232:+00311:-00393:003206.8056:01679
01680:-00170:+00523:-00157:003206.8056:01680
01681:-00033:+00637:-00343:003206.8056:01681
01682:+00253:-00743:+00120:003206.8056:01682
01683:-00128:+00473:-00479:003206.6481:01683
01684:-00056:-00333:+00371:003206.6481:01684
01685:-00029:+00178:+00108:003206.6481:01685
01686:+00270:-00276:-00113:003206.6481:01686
01687:-00248:+00732:-00099:003206.6481:01687
01688:-00119:-00720:-00219:003206.6481:01688
01689:-00018:+00596:+00052:003206.6481:01689
01690:-00031:-00041:-00391:003188.7597:01690
01691:-00222:+00603:-00069:003188.7597:01691
01692:-00025:+00217:-00168:003188.7597:01692
01693:+00120:-00250:+00223:003188.7597:01693
01694:-00123:-00041:-00446:003188.7597:01694
01695:+00020:-00014:+00313:003188.7597:01695
01696:+00100:+00036:+00095:003181.8762:01696
01697:+00247:-00026:-00022:003181.8762:01697
01698:-00060:+00295:-00001:003181.8762:01698
01699:-00116:+00104:+00037:003181.8762:01699
01700:-00173:+00215:+00083:003181.8762:01700
01701:+00338:-00274:-00243:003181.8762:01701
01702:-00072:+00413:-00071:003190.0744:01702
01703:-00328:-00189:+00133:003190.0744:01703
01704:+00017:+00150:+00134:003190.0744:01704
01705:+00271:-00009:-00266:003190.0744:01705
01706:-00157:+00124:-00106:003190.0744:01706
01707:-00130:-00004:+00001:003190.0744:01707
01708:+00047:+00136:+00023:003190.0744:01708
01709:+00023:+00012:+00096:003164.1857:01709
01710:+00006:+00303:-00053:003164.1857:01710
01711:-00118:-00026:-00037:003164.1857:01711
01712:-00119:-00068:-00102:003164.1857:01712
01713:+00120:+00043:+00014:003164.1857:01713
01714:-00085:-00195:+00231:003164.1857:01714
01715:-00141:+00178:+00206:003181.8400:01715
01716:+00330:-00306:-00018:003181.8400:01716
01717:-00405:+00362:-00135:003181.8400:01717
01718:-00089:+00093:+00395:003181.8400:01718
01719:+00282:+00141:+00135:003181.8400:01719
01720:-00270:-00103:-00186:003181.8400:01720
01721:-00209:+00454:-00194:003181.8696:01721
01722:+00161:-00213:-00173:003181.8696:01722
01723:-00117:+00086:-00017:003181.8696:01723
01724:-00101:-00443:-00072:003181.8696:01724
01725:-00111:-00150:+00156:003181.8696:01725
01726:-00044:-00166:-00225:003181.8696:01726
01727:+00405:-00124:+00267:003172.3867:01727
01728:-00523:+00247:-00268:003172.3867:01728
01729:-00466:+00026:+00148:003172.3867:01729
01730:+00363:+00302:-00105:003172.3867:01730
01731:+00375:-00285:-00254:003172.3867:01731
01732:-00204:+00291:-00192:003172.3867:01732
01733:+00091:-00241:+00152:003172.3867:01733
01734:+00069:+00163:+00038:003181.8100:01734
01735:+00048:-00204:-00011:003181.8100:01735
01736:-00050:+00098:+00006:003181.8100:01736
01737:-00101:-00245:+00171:003181.8100:01737
01738:+00059:+00160:+00179:003181.8100:01738
01739:+00226:+00021:+00006:003181.8100:01739
01740:-00026:+00175:+00197:003190.0864:01740
01741:-00058:+00228:-00300:003190.0864:01741
01742:+00033:+00088:-00136:003190.0864:01742
01743:-00032:-00004:-00161:003190.0864:01743
01744:-00106:+00025:+00120:003190.0864:01744
01745:-00142:-00005:+00294:003190.0864:01745
01746:+00313:+00279:+00081:003180.5280:01746
01747:-00012:-00077:-00110:003180.5280:01747
01748:-00175:+00101:+00083:003180.5280:01748
01749:+00012:+00001:+00100:003180.5280:01749
01750:+00268:+00025:-00205:003180.5280:01750
01751:+00015:-00175:-00114:003180.5280:01751
01752:-00391:+00180:-00117:003180.5280:01752
01753:-00219:-00044:+00390:003190.1328:01753
01754:+00415:+00118:-00067:003190.1328:01754
01755:-00357:+00041:-00088:003190.1328:01755
01756:-00438:-00136:+00212:003190.1328:01756
01757:-00082:+00008:-00015:003190.1328:01757
01758:+00186:+00188:-00238:003190.1328:01758
01759:+00057:-00111:-00097:003206.7216:01759
01760:-00442:+00175:-00012:003206.7216:01760
01761:-00397:-00169:-00069:003206.7216:01761
01762:+00457:+00292:+00099:003206.7216:01762
01763:+00041:-00029:-00093:003206.7216:01763
01764:-00352:-00259:+00018:003206.7216:01764
01765:+00056:-00167:-00058:003188.6328:01765
01766:+00126:+00169:-00075:003188.6328:01766
01767:+00034:-00238:+00155:003188.6328:01767
01768:-00102:+00103:+00041:003188.6328:01768
01769:-00094:-00280:-00116:003188.6328:01769
01770:+00134:+00298:+00031:003188.6328:01770
01771:-00110:+00080:-00241:003206.8178:01771
01772:-00350:-00130:+00037:003206.8178:01772
01773:+00202:+00028:-00007:003206.8178:01773
01774:+00171:-00146:+00100:003206.8178:01774
01775:-00203:-00216:-00276:003206.8178:01775
01776:+00031:+00121:+00135:003206.8178:01776
01777:+00270:-00182:-00139:003215.1477:01777
01778:+00070:+00042:+00008:003215.1477:01778
01779:-00131:+00009:-00044:003215.1477:01779
01780:-00112:-00016:+00142:003215.1477:01780
01781:+00172:-00020:-00069:003215.1477:01781
01782:+00139:+00222:-00083:003215.1477:01782
01783:-00106:-00275:+00103:003215.1477:01783
01784:-00290:+00054:+00047:003205.2473:01784
01785:+00023:-00361:+00030:003205.2473:01785
01786:+00328:+00226:-00177:003205.2473:01786
01787:-00161:+00085:-00078:003205.2473:01787
01788:-00201:-00080:+00097:003205.2473:01788
01789:+00135:+00123:+00129:003205.2473:01789
01790:-00060:-00105:-00221:003215.2351:01790
01791:-00006:+00185:+00029:003215.2351:01791
01792:+00209:+00110:+00025:003215.2351:01792
01793:+00048:-00053:-00093:003215.2351:01793
01794:-00099:+00000:-00089:003215.2351:01794
01795:-00017:-00032:-00101:003215.2351:01795
01796:-00004:+00036:-00094:003223.5810:01796
01797:+00135:+00049:+00086:003223.5810:01797
01798:-00138:-00106:+00069:003223.5810:01798
01799:-00105:-00074:+00011:003223.5810:01799
01800:+00308:+00224:+00050:003223.5810:01800
01801:-00176:-00050:+00020:003223.5810:01801
01802:-00360:-00001:-00084:003221.8200:01802
01803:+00138:+00213:+00112:003221.8200:01803
01804:+00332:+00118:-00043:003221.8200:01804
01805:-00162:+00124:-00122:003221.8200:01805
01806:-00133:-00010:-00008:003221.8200:01806
01807:+00116:-00031:+00115:003221.8200:01807
01808:+00235:+00076:+00002:003221.8200:01808
01809:-00195:-00007:+00005:003223.7219:01809
01810:-00196:+00004:+00106:003223.7219:01810
01811:+00043:+00224:-00145:003223.7219:01811
01812:-00046:-00057:-00058:003223.7219:01812
01813:-00228:+00075:-00055:003223.7219:01813
01814:-00074:+00170:+00071:003223.7219:01814
01815:+00028:+00041:-00029:003232.0649:01815
01816:-00136:+00292:-00202:003232.0649:01816
01817:-00288:+00104:-00130:003232.0649:01817
01818:-00027:+00060:-00033:003232.0649:01818
01819:+00161:+00227:-00099:003232.0649:01819
01820:-00312:-00176:+00124:003232.0649:01820
01821:-00232:+00201:-00115:003230.3784:01821
01822:+00337:+00038:+00078:003230.3784:01822
01823:+00279:+00093:-00123:003230.3784:01823
01824:-00097:-00002:+00129:003230.3784:01824
01825:+00266:-00125:+00041:003230.3784:01825
01826:+00249:+00040:+00136:003230.3784:01826
01827:+00153:+00058:-00045:003232.1411:01827
01828:+00250:+00133:-00099:003232.1411:01828
01829:+00332:+00381:+00136:003232.1411:01829
01830:-00012:-00330:+00157:003232.1411:01830
01831:-00046:+00056:-00023:003232.1411:01831
01832:-00066:-00077:-00392:003232.1411:01832
01833:+00346:-00006:+00201:003240.5556:01833
01834:+00290:+00051:-00169:003240.5556:01834
01835:-00520:-00167:-00106:003240.5556:01835
01836:-00011:+00207:-00242:003240.5556:01836
01837:+00372:+00180:+00080:003240.5556:01837
01838:-00044:-00196:-00023:003240.5556:01838
01839:-00326:+00116:-00167:003238.8576:01839
01840:+00043:+00294:+00004:003238.8576:01840
01841:+00488:-00151:-00181:003238.8576:01841
01842:+00104:+00104:-00148:003238.8576:01842
01843:-00235:-00002:-00041:003238.8576:01843
01844:+00401:-00113:+00146:003238.8576:01844
01845:+00513:+00228:-00008:003238.8576:01845
01846:-00202:-00491:-00066:003240.7297:01846
01847:-00196:+00163:-00057:003240.7297:01847
01848:+00166:+00012:+00268:003240.7297:01848
01849:+00034:+00003:-00107:003240.7297:01849
01850:-00313:-00053:-00012:003240.7297:01850
01851:-00199:+00083:+00008:003240.7297:01851
01852:+00240:+00014:+00078:003240.4807:01852
01853:+00054:+00192:-00122:003240.4807:01853
01854:-00403:+00176:-00205:003240.4807:01854
01855:+00328:+00063:+00277:003240.4807:01855
01856:+00400:-00163:-00079:003240.4807:01856
01857:-00207:+00072:-00148:003240.4807:01857
01858:+00023:+00174:+00002:003247.3193:01858
01859:+00301:+00061:+00123:003247.3193:01859
01860:+00147:+00114:-00193:003247.3193:01860
01861:-00241:+00066:-00107:003247.3193:01861
01862:-00196:-00058:+00156:003247.3193:01862
01863:+00287:+00232:-00007:003247.3193:01863
01864:+00084:+00265:-00211:003240.7297:01864
01865:-00538:+00043:-00104:003240.7297:01865
01866:+00256:+00137:+00276:003240.7297:01866
01867:+00322:-00051:+00049:003240.7297:01867
01868:-00320:-00136:-00114:003240.7297:01868
01869:-00417:+00151:+00101:003240.7297:01869
01870:+00216:-00062:+00141:003249.0664:01870
01871:+00210:-00026:-00038:003249.0664:01871
01872:-00128:+00013:-00027:003249.0664:01872
01873:-00196:-00124:+00124:003249.0664:01873
01874:+00274:+00180:-00295:003249.0664:01874
01875:+00277:-00044:+00205:003249.0664:01875
01876:-00396:-00035:-00126:003238.7768:01876
01877:-00140:-00276:+00085:003238.7768:01877
01878:+00359:+00378:+00044:003238.7768:01878
01879:-00008:+00070:-00066:003238.7768:01879
01880:-00507:-00370:+00206:003238.7768:01880
01881:-00128:+00161:+00108:003238.7768:01881
01882:+00318:-00165:+00300:003238.7768:01882
01883:+00132:+00066:-00218:003257.8041:01883
01884:-00312:+00339:-00086:003257.8041:01884
01885:+00193:-00115:+00327:003257.8041:01885
01886:+00502:+00152:-00154:003257.8041:01886
01887:-00319:+00295:-00217:003257.8041:01887
01888:-00423:-00170:+00437:003257.8041:01888
01889:+00427:+00397:+00021:003248.9282:01889
01890:-00059:-00448:-00331:003248.9282:01890
01891:-00257:+00471:+00025:003248.9282:01891
01892:+00094:+00027:+00237:003248.9282:01892
01893:+00118:-00493:+00311:003248.9282:01893
01894:-00084:+00082:-00468:003248.9282:01894
01895:-00066:-00155:+00474:003238.7272:01895
01896:+00217:+00027:-00094:003238.7272:01896
01897:+00156:+00179:+00227:003238.7272:01897
01898:-00060:-00130:+00158:003238.7272:01898
01899:+00132:+00065:+00048:003238.7272:01899
01900:+00030:+00204:-00110:003238.7272:01900
01901:+00294:-00473:-00015:003223.6411:01901
01902:+00243:+00266:-00148:003223.6411:01902
01903:-00147:-00545:+00173:003223.6411:01903
01904:+00262:+00046:+00123:003223.6411:01904
01905:+00003:-00286:-00143:003223.6411:01905
01906:-00091:-00100:-00003:003223.6411:01906
01907:+00301:+00182:-00183:003215.1599:01907
01908:+00041:+00016:+00038:003215.1599:01908
01909:-00368:+00102:+00035:003215.1599:01909
01910:+00180:+00124:+00026:003215.1599:01910
01911:+00167:+00533:-00106:003215.1599:01911
01912:-00139:-00113:-00120:003215.1599:01912
01913:-00077:+00702:-00437:003215.1599:01913
01914:+00160:-00293:+00108:003196.9672:01914
01915:+00115:-00113:+00041:003196.9672:01915
01916:-00144:-00172:-00011:003196.9672:01916
01917:-00020:-00168:+00267:003196.9672:01917
01918:+00093:-00283:-00326:003196.9672:01918
01919:-00036:+00236:+00102:003196.9672:01919
01920:-00211:+00673:-00128:003190.1694:01920
01921:+00053:-00148:+00071:003190.1694:01921
01922:-00103:+00355:-00320:003190.1694:01922
01923:-00046:-00269:+00319:003190.1694:01923
01924:-00066:+00355:-00188:003190.1694:01924
01925:-00099:-00342:+00178:003190.1694:01925
01926:+00042:+00252:-00035:003173.7790:01926
01927:+00032:-00095:+00051:003173.7790:01927
01928:-00109:+00122:+00229:003173.7790:01928
01929:+00314:-00145:-00228:003173.7790:01929
01930:-00039:+00344:+00083:003173.7790:01930
01931:-00271:-00066:-00293:003173.7790:01931
01932:-00187:+00647:+00057:003173.7790:01932
01933:+00097:+00105:-00093:003156.1989:01933
01934:-00071:-00160:+00194:003156.1989:01934
01935:-00231:+00337:-00440:003156.1989:01935
01936:+00405:-00128:+00272:003156.1989:01936
01937:+00205:-00238:-00119:003156.1989:01937
01938:-00186:+00338:+00171:003156.1989:01938
01939:+00008:+00171:+00097:003165.4731:01939
01940:+00146:+00113:+00134:003165.4731:01940
01941:+00084:+00475:-00094:003165.4731:01941
01942:+00133:-00100:-00142:003165.4731:01942
01943:-00407:+00064:-00142:003165.4731:01943
01944:+00204:-00069:+00066:003165.4731:01944
01945:+00287:+00046:-00059:003157.4118:01945
01946:-00310:+00049:+00021:003157.4118:01946
01947:+00067:-00128:+00283:003157.4118:01947
01948:+00467:+00055:-00216:003157.4118:01948
01949:-00128:+00085:-00071:003157.4118:01949
01950:-00225:+00061:-00086:003157.4118:01950
01951:-00060:+00092:+00197:003157.4118:01951
01952:+00143:-00014:-00006:003147.9938:01952
01953:+00243:-00190:-00079:003147.9938:01953
01954:-00195:+00269:-00259:003147.9938:01954
01955:-00156:-00351:+00018:003147.9938:01955
01956:+00165:+00401:+00046:003147.9938:01956
01957:+00114:-00642:-00037:003147.9938:01957
01958:-00295:+00128:-00165:003149.1550:01958
01959:+00134:+00026:+00307:003149.1550:01959
01960:+00356:+00177:-00140:003149.1550:01960
01961:+00163:-00197:-00219:003149.1550:01961
01962:-00439:+00806:-00228:003149.1550:01962
01963:+00288:-00123:+00248:003149.1550:01963
01964:+00564:+00344:-00105:003157.3288:01964
01965:-00262:+00256:-00313:003157.3288:01965
01966:-00137:-00492:+00623:003157.3288:01966
01967:+00351:-00102:-00083:003157.3288:01967
01968:+00142:+00127:+00030:003157.3288:01968
01969:-00311:+00321:-00033:003157.3288:01969
01970:-00062:+00102:+00382:003157.3288:01970
01971:+00242:+00390:-00209:003156.0102:01971
01972:+00294:-00327:-00315:003156.0102:01972
01973:-00335:+00422:-00295:003156.0102:01973
01974:-00106:-00397:+00214:003156.0102:01974
01975:+00293:+00203:+00283:003156.0102:01975
01976:+00258:+00001:-00194:003156.0102:01976
01977:-00238:+00029:+00284:003156.9624:01977
01978:-00020:+00126:+00117:003156.9624:01978
01979:+00336:-00083:+00300:003156.9624:01979
01980:+00367:-00020:-00121:003156.9624:01980
01981:-00339:+00047:+00113:003156.9624:01981
01982:+00149:-00081:+00135:003156.9624:01982
01983:+00477:-00065:-00260:003165.2160:01983
01984:-00167:+00019:-00042:003165.2160:01984
01985:-00156:-00005:+00192:003165.2160:01985
01986:+00132:+00266:+00050:003165.2160:01986
01987:+00160:-00149:-00006:003165.2160:01987
01988:-00078:+00440:-00185:003165.2160:01988
01989:-00383:-00192:+00271:003165.2160:01989
01990:+00271:+00056:+00058:003155.8620:01990
01991:+00267:+00142:-00074:003155.8620:01991
01992:-00463:+00087:-00264:003155.8620:01992
01993:-00142:+00072:-00114:003155.8620:01993
01994:+00227:+00472:+00039:003155.8620:01994
01995:+00126:-00232:-00091:003155.8620:01995
01996:-00399:+00276:+00081:003165.1738:01996
01997:-00212:-00382:+00094:003165.1738:01997
01998:+00179:-00020:-00098:003165.1738:01998
01999:+00292:+00088:-00465:003165.1738:01999
02000:-00248:+00324:-00069:003165.1738:02000
02001:+00215:-00078:+00042:003165.1738:02001
02002:+00494:+00219:-00109:003181.5258:02002
02003:-00297:+00228:-00186:003181.5258:02003
02004:-00004:+00031:+00517:003181.5258:02004
02005:+00386:+00248:-00159:003181.5258:02005
02006:-00073:-00094:-00041:003181.5258:02006
02007:-00271:+00385:-00057:003181.5258:02007
02008:-00144:+00004:+00163:003172.0346:02008
02009:+00168:+00044:-00032:003172.0346:02009
02010:+00049:+00008:+00054:003172.0346:02010
02011:-00326:+00015:-00008:003172.0346:02011
02012:+00036:-00057:-00003:003172.0346:02012
02013:+00263:+00410:+00023:003172.0346:02013
02014:-00064:-00298:-00071:003172.0346:02014
02015:-00313:+00037:+00256:003181.5373:02015
02016:+00047:+00038:+00056:003181.5373:02016
02017:+00318:-00132:+00105:003181.5373:02017
02018:+00197:+00277:-00279:003181.5373:02018
02019:-00437:+00082:-00111:003181.5373:02019
02020:-00151:-00073:+00120:003181.5373:02020
02021:+00222:+00026:-00036:003189.7958:02021
02022:-00172:+00195:-00306:003189.7958:02022
02023:-00081:+00149:+00082:003189.7958:02023
02024:+00135:-00074:+00093:003189.7958:02024
02025:+00083:-00092:-00119:003189.7958:02025
02026:-00079:+00412:-00075:003189.7958:02026
02027:+00166:-00143:-00072:003196.7246:02027
02028:+00097:-00013:+00001:003196.7246:02028
02029:+00129:-00374:-00046:003196.7246:02029
02030:+00188:+00008:-00321:003196.7246:02030
02031:+00298:+00337:-00138:003196.7246:02031
02032:+00218:+00200:-00007:003196.7246:02032
02033:+00051:+00122:+00161:003196.7246:02033
02034:-00112:+00082:+00018:003206.7626:02034
02035:-00073:+00151:-00280:003206.7626:02035
02036:+00099:-00065:-00151:003206.7626:02036
02037:-00019:+00362:-00267:003206.7626:02037
02038:-00257:-00049:+00078:003206.7626:02038
02039:-00030:-00119:+00041:003206.7626:02039
02040:+00037:+00157:-00067:003206.6787:02040
02041:-00130:-00073:-00312:003206.6787:02041
02042:+00171:-00023:+00195:003206.6787:02042
02043:+00243:+00130:+00000:003206.6787:02043
02044:+00066:-00339:+00164:003206.6787:02044
02045:-00050:+00327:-00174:003206.6787:02045
02046:+00074:+00111:+00242:003213.5092:02046
02047:+00203:-00272:-00104:003213.5092:02047
02048:+00091:+00309:-00209:003213.5092:02048
02049:-00129:-00242:+00221:003213.5092:02049
02050:+00123:+00085:+00236:003213.5092:02050
02051:+00084:-00051:+00085:003213.5092:02051
02052:-00258:+00023:-00149:003215.1489:02052
02053:-00072:+00134:+00190:003215.1489:02053
02054:+00066:-00101:+00118:003215.1489:02054
02055:+00017:-00055:+00021:003215.1489:02055
02056:-00248:+00082:-00050:003215.1489:02056
02057:-00275:-00090:+00065:003215.1489:02057
02058:+00510:+00041:+00248:003231.9094:02058
02059:+00479:+00408:-00091:003231.9094:02059
02060:-00429:-00215:-00132:003231.9094:02060
02061:+00074:+00246:+00268:003231.9094:02061
02062:+00448:-00259:+00117:003231.9094:02062
02063:+00055:-00046:-00200:003231.9094:02063
02064:-00157:+00231:-00110:003231.9094:02064
02065:-00001:-00189:+00315:003213.4909:02065
02066:-00111:+00096:-00214:003213.4909:02066
02067:-00229:+00236:+00132:003213.4909:02067
02068:+00093:+00022:+00286:003213.4909:02068
02069:+00005:+00121:-00169:003213.4909:02069
02070:-00387:-00099:-00099:003213.4909:02070
02071:-00091:+00103:+00088:003232.0476:02071
02072:+00212:+00119:-00126:003232.0476:02072
02073:+00027:-00199:-00158:003232.0476:02073
02074:-00216:+00413:+00127:003232.0476:02074
02075:+00188:-00363:+00158:003232.0476:02075
02076:+00605:+00665:-00148:003232.0476:02076
02077:-00294:-00048:-00401:003223.4570:02077
02078:-00468:+00591:+00300:003223.4570:02078
02079:+00358:-00214:+00247:003223.4570:02079
02080:+00313:-00138:+00218:003223.4570:02080
02081:-00199:-00453:-00550:003223.4570:02081
02082:-00270:-00330:+00099:003223.4570:02082
02083:+00001:+00618:-00146:003221.8266:02083
02084:+00329:-00573:+00181:003221.8266:02084
02085:-00570:+00842:-00170:003221.8266:02085
02086:-00462:-00763:+00013:003221.8266:02086
02087:+00334:+00835:+00023:003221.8266:02087
02088:+00224:-00232:-00511:003221.8266:02088
02089:-00438:+00408:-00196:003215.0004:02089
02090:-00069:+00216:+00186:003215.0004:02090
02091:+00457:-00445:+00123:003215.0004:02091
02092:+00188:+00048:-00303:003215.0004:02092
02093:-00237:-00107:-00032:003215.0004:02093
02094:-00141:-00090:+00217:003215.0004:02094
02095:+00323:-00117:+00215:003215.0004:02095
02096:-00151:+00038:+00284:003223.2341:02096
02097:-00359:-00232:-00006:003223.2341:02097
02098:-00127:+00418:+00072:003223.2341:02098
02099:+00496:-00065:-00231:003223.2341:02099
02100:+00062:-00097:-00072:003223.2341:02100
02101:-00338:-00052:-00024:003223.2341:02101
02102:+00029:+00066:+00068:003196.6518:02102
02103:+00247:-00073:-00113:003196.6518:02103
02104:-00154:+00206:+00058:003196.6518:02104
02105:+00026:-00198:+00131:003196.6518:02105
02106:+00117:+00558:-00015:003196.6518:02106
02107:+00009:-00491:+00263:003196.6518:02107
02108:+00083:+00707:-00154:003198.1083:02108
02109:-00229:-00662:+00380:003198.1083:02109
02110:-00082:-00037:-00241:003198.1083:02110
02111:+00321:-00211:+00358:003198.1083:02111
02112:-00484:-00122:-00438:003198.1083:02112
02113:-00414:-00285:-00205:003198.1083:02113
02114:+00241:-00143:-00153:003189.8261:02114
02115:-00153:+00049:+00114:003189.8261:02115
02116:-00153:-00255:-00409:003189.8261:02116
02117:+00043:-00032:-00051:003189.8261:02117
02118:-00080:+00687:-00383:003189.8261:02118
02119:+00098:-00536:+00440:003189.8261:02119
02120:-00197:+00522:+00007:003189.8261:02120
02121:+00198:-00376:+00030:003180.2519:02121
02122:+00076:+00363:-00435:003180.2519:02122
02123:-00287:-00148:-00048:003180.2519:02123
02124:-00194:-00068:-00011:003180.2519:02124
02125:+00118:-00234:+00072:003180.2519:02125
02126:-00073:+00347:-00204:003180.2519:02126
02127:-00059:-00168:+00190:003181.6223:02127
02128:+00066:-00150:-00110:003181.6223:02128
02129:+00087:+00349:-00208:003181.6223:02129
02130:-00077:-00100:+00185:003181.6223:02130
02131:-00182:-00135:-00021:003181.6223:02131
02132:+00000:+00157:-00050:003181.6223:02132
02133:-00104:-00152:-00138:003181.6645:02133
02134:+00092:-00017:+00072:003181.6645:02134
02135:+00069:+00075:-00044:003181.6645:02135
02136:-00140:-00157:+00129:003181.6645:02136
02137:-00063:+00122:+00073:003181.6645:02137
02138:+00051:+00061:+00322:003181.6645:02138
02139:-00098:-00080:+00079:003181.6645:02139
02140:+00107:+00017:-00112:003172.1601:02140
02141:-00177:+00028:-00013:003172.1601:02141
02142:-00121:+00037:-00080:003172.1601:02142
02143:+00181:+00216:+00117:003172.1601:02143
02144:+00096:-00108:-00231:003172.1601:02144
02145:-00180:+00128:+00240:003172.1601:02145
02146:-00020:+00055:-00143:003181.8762:02146
02147:+00157:+00169:+00152:003181.8762:02147
02148:+00133:+00287:-00241:003181.8762:02148
02149:-00109:+00160:+00166:003181.8762:02149
02150:-00147:-00077:-00084:003181.8762:02150
02151:+00147:+00142:+00098:003181.8762:02151
02152:+00003:+00107:-00351:003190.1835:02152
02153:-00209:+00072:+00051:003190.1835:02153
02154:-00108:+00043:-00051:003190.1835:02154
02155:+00055:-00176:+00070:003190.1835:02155
02156:+00012:+00175:-00105:003190.1835:02156
02157:-00043:+00109:+00006:003190.1835:02157
02158:-00040:-00100:+00006:003180.5520:02158
02159:+00059:+00186:-00092:003180.5520:02159
02160:-00020:+00090:+00015:003180.5520:02160
02161:-00067:+00187:-00127:003180.5520:02161
02162:+00054:+00196:-00001:003180.5520:02162
02163:+00147:-00163:-00136:003180.5520:02163
02164:-00006:+00101:+00042:003180.5520:02164
02165:-00010:-00036:-00009:003198.4750:02165
02166:+00046:-00068:+00037:003198.4750:02166
02167:-00029:-00119:-00103:003198.4750:02167
02168:-00055:+00235:-00002:003198.4750:02168
02169:+00082:-00042:+00036:003198.4750:02169
02170:+00074:+00146:-00110:003198.4750:02170
02171:-00144:+00072:-00104:003206.7770:02171
02172:+00034:+00225:-00052:003206.7770:02172
02173:+00040:+00082:+00055:003206.7770:02173
02174:+00053:+00018:+00068:003206.7770:02174
02175:-00047:+00110:+00083:003206.7770:02175
02176:-00078:+00140:-00150:003206.7770:02176
02177:+00367:-00079:+00246:003205.1679:02177
02178:+00286:+00140:-00181:003205.1679:02178
02179:-00151:-00047:+00253:003205.1679:02179
02180:+00025:-00052:+00114:003205.1679:02180
02181:+00147:+00098:-00139:003205.1679:02181
02182:-00211:-00130:-00214:003205.1679:02182
02183:-00395:+00198:+00017:003215.2292:02183
02184:-00048:-00069:+00182:003215.2292:02184
02185:+00126:-00081:-00051:003215.2292:02185
02186:-00159:+00320:+00074:003215.2292:02186
02187:-00147:+00084:+00006:003215.2292:02187
02188:+00145:+00028:-00007:003215.2292:02188
02189:+00033:+00109:-00124:003215.2292:02189
02190:-00125:+00001:+00121:003215.1230:02190
02191:+00142:+00200:-00042:003215.1230:02191
02192:+00184:-00108:-00008:003215.1230:02192
02193:+00141:+00182:-00395:003215.1230:02193
02194:-00075:+00193:-00108:003215.1230:02194
02195:-00084:+00016:+00112:003215.1230:02195
02196:+00185:+00019:+00006:003213.5522:02196
02197:+00051:+00299:-00078:003213.5522:02197
02198:-00113:+00104:+00059:003213.5522:02198
02199:-00030:+00073:+00035:003213.5522:02199
02200:-00035:-00160:-00127:003213.5522:02200
02201:+00034:-00087:+00119:003213.5522:02201
02202:-00081:+00085:-00096:003215.1367:02202
02203:-00097:-00058:+00200:003215.1367:02203
02204:+00308:+00234:-00057:003215.1367:02204
02205:+00057:+00161:+00008:003215.1367:02205
02206:-00149:-00081:-00173:003215.1367:02206
02207:+00333:+00109:-00107:003215.1367:02207
02208:+00171:+00093:+00023:003231.9094:02208
02209:-00066:+00185:+00135:003231.9094:02209
02210:-00063:-00066:+00085:003231.9094:02210
02211:+00047:+00103:-00100:003231.9094:02211
02212:+00141:+00152:-00099:003231.9094:02212
02213:-00038:-00203:+00045:003231.9094:02213
02214:-00062:-00022:+00161:003221.8449:02214
02215:+00123:-00001:+00095:003221.8449:02215
02216:-00075:-00104:+00037:003221.8449:02216
02217:-00142:+00162:+00125:003221.8449:02217
02218:+00112:-00221:+00101:003221.8449:02218
02219:+00046:+00031:-00136:003221.8449:02219
02220:-00050:+00168:+00023:003221.8449:02220
02221:+00049:-00016:+00091:003223.5917:02221
02222:+00145:-00072:+00088:003223.5917:02222
02223:-00008:+00123:-00254:003223.5917:02223
02224:-00054:+00008:-00243:003223.5917:02224
02225:-00053:+00058:+00327:003223.5917:02225
02226:+00011:-00170:-00001:003223.5917:02226
02227:-00093:-00120:-00233:003240.3994:02227
02228:-00255:+00224:-00229:003240.3994:02228
02229:-00269:-00113:+00065:003240.3994:02229
02230:-00033:-00364:+00246:003240.3994:02230
02231:-00145:+00080:-00062:003240.3994:02231
02232:-00332:-00046:-00141:003240.3994:02232
02233:-00288:+00025:-00143:003221.8754:02233
02234:+00106:+00020:-00019:003221.8754:02234
02235:+00149:-00198:-00413:003221.8754:02235
02236:-00019:-00030:+00124:003221.8754:02236
02237:+00102:-00650:+00448:003221.8754:02237
02238:+00717:+00167:+00194:003221.8754:02238
02239:+00236:-00256:-00052:003240.5856:02239
02240:-00427:-00005:+00107:003240.5856:02240
02241:+00527:+00030:-00037:003240.5856:02241
02242:+00599:+00286:+00219:003240.5856:02242
02243:+00201:-00115:-00017:003240.5856:02243
02244:-00188:+00127:-00268:003240.5856:02244
02245:+00236:-00122:-00037:003240.4245:02245
02246:+00289:+00173:-00360:003240.4245:02246
02247:-00285:-00103:+00028:003240.4245:02247
02248:-00350:-00057:-00149:003240.4245:02248
02249:+00086:-00202:+00072:003240.4245:02249
02250:-00181:+00132:-00422:003240.4245:02250
02251:-00374:-00323:-00024:003240.4245:02251
02252:+00144:+00127:+00130:003238.5656:02252
02253:+00147:+00096:+00063:003238.5656:02253
02254:-00010:+00135:-00056:003238.5656:02254
02255:+00027:+00329:+00219:003238.5656:02255
02256:+00148:+00064:+00011:003238.5656:02256
02257:+00166:+00334:-00138:003238.5656:02257
02258:+00221:-00073:+00127:003240.5856:02258
02259:+00040:+00109:+00131:003240.5856:02259
02260:-00003:+00153:+00040:003240.5856:02260
02261:+00035:+00012:-00037:003240.5856:02261
02262:-00179:-00224:+00126:003240.5856:02262
02263:-00174:+00242:+00009:003240.5856:02263
02264:+00023:-00052:+00076:003248.9970:02264
02265:+00052:+00218:-00206:003248.9970:02265
02266:-00270:+00111:-00160:003248.9970:02266
02267:-00270:+00058:-00033:003248.9970:02267
02268:+00233:+00211:-00006:003248.9970:02268
02269:-00091:-00296:-00066:003248.9970:02269
02270:-00167:-00139:-00150:003238.7521:02270
02271:+00148:+00149:-00038:003238.7521:02271
02272:+00111:-00170:-00067:003238.7521:02272
02273:-00039:-00050:-00168:003238.7521:02273
02274:+00027:+00174:-00128:003238.7521:02274
02275:-00046:+00185:-00074:003238.7521:02275
02276:-00121:+00157:-00061:003249.1562:02276
02277:-00200:-00128:+00043:003249.1562:02277
02278:-00111:+00249:+00027:003249.1562:02278
02279:+00073:+00149:+00018:003249.1562:02279
02280:-00331:-00210:-00007:003249.1562:02280
02281:-00307:-00040:+00105:003249.1562:02281
02282:+00130:+00125:+00040:003257.5966:02282
02283:+00231:+00255:-00206:003257.5966:02283
02284:-00060:-00209:+00058:003257.5966:02284
02285:-00053:-00149:+00105:003257.5966:02285
02286:+00048:+00051:-00224:003257.5966:02286
02287:-00011:+00223:-00133:003257.5966:02287
02288:+00015:+00038:+00078:003257.5966:02288
02289:+00023:+00067:-00026:003238.7583:02289
02290:-00173:+00018:-00156:003238.7583:02290
02291:-00159:+00089:-00072:003238.7583:02291
02292:-00012:+00016:+00022:003238.7583:02292
02293:+00155:+00026:-00062:003238.7583:02293
02294:-00099:+00119:-00031:003238.7583:02294
02295:-00335:-00234:-00078:003249.1562:02295
02296:+00211:+00354:-00259:003249.1562:02296
02297:+00027:-00236:-00172:003249.1562:02297
02298:-00244:+00120:+00055:003249.1562:02298
02299:+00277:-00143:+00140:003249.1562:02299
02300:+00213:+00352:-00106:003249.1562:02300
02301:-00038:-00055:-00022:003248.9467:02301
02302:-00060:-00196:-00025:003248.9467:02302
02303:-00235:-00125:+00021:003248.9467:02303
02304:+00157:-00567:+00150:003248.9467:02304
02305:+00120:+00651:+00357:003248.9467:02305
02306:-00014:-00918:-00021:003248.9467:02306
02307:+00155:+00737:+00078:003230.1926:02307
02308:+00296:-00852:-00250:003230.1926:02308
02309:-00079:+00205:+00046:003230.1926:02309
02310:-00141:+00201:-00225:003230.1926:02310
02311:+00161:+00367:+00251:003230.1926:02311
02312:+00055:+00131:-00114:003230.1926:02312
02313:+00107:-00462:-00098:003232.0476:02313
02314:-00195:+00131:-00061:003232.0476:02314
02315:+00235:-00583:+00115:003232.0476:02315
02316:+00060:+00664:+00023:003232.0476:02316
02317:-00209:-00648:+00077:003232.0476:02317
02318:+00455:+00410:-00048:003232.0476:02318
02319:+00682:-00507:+00624:003215.0986:02319
02320:-00379:+00202:-00162:003215.0986:02320
02321:-00060:-00080:+00031:003215.0986:02321
02322:+00229:+00429:-00145:003215.0986:02322
02323:+00071:+00061:-00292:003215.0986:02323
02324:-00013:-00212:-00050:003215.0986:02324
02325:-00325:-00082:+00032:003215.0986:02325
02326:+00237:-00430:+00306:003196.9182:02326
02327:+00275:+00105:-00101:003196.9182:02327
02328:-00241:-00299:-00016:003196.9182:02328
02329:-00233:+00237:-00129:003196.9182:02329
02330:+00304:-00018:+00420:003196.9182:02330
02331:+00065:+00201:-00170:003196.9182:02331
02332:-00201:-00170:-00017:003190.1386:02332
02333:+00003:+00343:+00041:003190.1386:02333
02334:+00200:-00279:-00011:003190.1386:02334
02335:-00039:+00140:-00056:003190.1386:02335
02336:+00052:-00152:-00053:003190.1386:02336
02337:-00100:+00256:-00131:003190.1386:02337
02338:+00045:-00103:+00027:003181.8999:02338
02339:+00217:+00422:+00114:003181.8999:02339
02340:-00677:+00197:+00090:003181.8999:02340
02341:-00199:+00080:+00162:003181.8999:02341
02342:+00473:+00611:-00160:003181.8999:02342
02343:+00055:-00152:-00392:003181.8999:02343
02344:-00829:+00080:-00352:003181.8999:02344
02345:+00440:-00256:+00334:003164.2456:02345
02346:+00369:-00132:-00222:003164.2456:02346
02347:-00340:-00037:-00167:003164.2456:02347
02348:-00142:-00179:+00184:003164.2456:02348
02349:+00185:-00166:+00275:003164.2456:02349
02350:+00278:+00181:+00104:003164.2456:02350
02351:+00088:-00108:-00001:003173.6562:02351
02352:-00300:-00064:+00037:003173.6562:02352
02353:+00184:+00164:-00078:003173.6562:02353
02354:+00434:+00261:-00291:003173.6562:02354
02355:-00505:-00220:-00073:003173.6562:02355
02356:-00055:-00108:+00299:003173.6562:02356
02357:+00314:+00154:-00034:003173.6049:02357
02358:+00048:+00155:-00057:003173.6049:02358
02359:-00368:+00072:+00065:003173.6049:02359
02360:+00031:+00265:+00080:003173.6049:02360
02361:+00041:-00012:-00068:003173.6049:02361
02362:+00113:-00268:-00037:003173.6049:02362
02363:-00237:+00302:-00245:003164.2512:02363
02364:+00049:-00282:-00109:003164.2512:02364
02365:+00116:+00084:+00105:003164.2512:02365
02366:+00035:-00063:-00314:003164.2512:02366
02367:-00080:+00244:+00083:003164.2512:02367
02368:+00062:-00224:-00003:003164.2512:02368
02369:+00239:+00515:+00089:003164.2512:02369
02370:+00166:-00125:-00072:003173.5600:02370
02371:-00159:+00559:-00050:003173.5600:02371
02372:+00086:-00107:-00189:003173.5600:02372
02373:+00170:+00280:-00101:003173.5600:02373
02374:-00168:+00025:-00204:003173.5600:02374
02375:+00045:-00487:+00325:003173.5600:02375
02376:+00133:+00021:-00130:003173.6591:02376
02377:+00112:-00135:-00237:003173.6591:02377
02378:-00347:+00285:+00120:003173.6591:02378
02379:+00170:-00210:+00185:003173.6591:02379
02380:+00107:+00162:+00017:003173.6591:02380
02381:+00147:-00046:-00369:003173.6591:02381
02382:-00157:+00559:+00032:003172.3449:02382
02383:+00213:-00435:+00082:003172.3449:02383
02384:+00159:+00312:-00214:003172.3449:02384
02385:-00303:-00307:-00035:003172.3449:02385
02386:+00233:-00080:+00470:003172.3449:02386
02387:+00288:-00209:+00077:003172.3449:02387
02388:-00008:+00002:+00014:003172.3449:02388
02389:-00060:+00267:+00008:003189.9929:02389
02390:+00077:+00040:+00095:003189.9929:02390
02391:-00039:+00175:+00175:003189.9929:02391
02392:+00251:-00096:-00135:003189.9929:02392
02393:-00176:+00531:+00062:003189.9929:02393
02394:+00138:-00503:-00155:003189.9929:02394
02395:+00129:+00371:-00021:003189.8623:02395
02396:-00303:-00372:-00316:003189.8623:02396
02397:-00295:+00136:+00251:003189.8623:02397
02398:+00316:-00302:-00039:003189.8623:02398
02399:-00003:+00005:+00135:003189.8623:02399
02400:-00069:-00345:+00047:003189.8623:02400
02401:+00005:-00110:+00067:003180.4260:02401
02402:-00215:+00197:-00075:003180.4260:02402
02403:+00163:+00031:+00211:003180.4260:02403
02404:-00258:+00116:-00182:003180.4260:02404
02405:-00170:-00183:+00207:003180.4260:02405
02406:+00283:-00015:-00095:003180.4260:02406
02407:-00236:-00024:-00135:003189.8774:02407
02408:-00288:+00017:+00013:003189.8774:02408
02409:+00294:+00035:+00135:003189.8774:02409
02410:-00097:+00058:-00150:003189.8774:02410
02411:-00010:+00143:-00037:003189.8774:02411
02412:+00154:-00113:-00043:003189.8774:02412
02413:-00312:-00104:-00126:003189.8774:02413
02414:-00133:+00087:+00040:003189.9047:02414
02415:+00002:-00166:-00092:003189.9047:02415
02416:-00150:-00095:-00084:003189.9047:02416
02417:+00073:+00343:+00077:003189.9047:02417
02418:+00061:-00293:+00317:003189.9047:02418
02419:-00034:+00121:-00119:003189.9047:02419
02420:-00172:+00012:-00048:003196.7304:02420
02421:+00120:-00005:+00018:003196.7304:02421
02422:+00046:-00074:+00125:003196.7304:02422
02423:-00078:+00219:-00185:003196.7304:02423
02424:+00040:-00062:+00145:003196.7304:02424
02425:+00085:+00225:-00059:003196.7304:02425
02426:-00070:-00137:-00056:003198.2246:02426
02427:-00067:-00034:+00025:003198.2246:02427
02428:+00192:+00105:+00255:003198.2246:02428
02429:-00122:+00013:+00036:003198.2246:02429
02430:-00197:+00057:+00112:003198.2246:02430
02431:-00061:+00038:+00047:003198.2246:02431
02432:+00223:+00067:-00095:003206.3664:02432
02433:+00111:+00104:+00155:003206.3664:02433
02434:-00374:-00179:-00006:003206.3664:02434
02435:-00255:+00253:+00097:003206.3664:02435
02436:+00290:+00027:+00048:003206.3664:02436
02437:-00117:-00031:-00085:003206.3664:02437
02438:-00275:+00171:+00020:003206.3664:02438
02439:+00103:-00117:+00231:003213.3500:02439
02440:+00210:-00192:-00005:003213.3500:02440
02441:-00046:+00281:-00196:003213.3500:02441
02442:-00315:-00051:+00021:003213.3500:02442
02443:-00065:+00172:+00073:003213.3500:02443
02444:+00301:+00051:+00013:003213.3500:02444
02445:-00322:-00181:-00351:003214.8833:02445
02446:-00420:+00076:-00286:003214.8833:02446
02447:+00164:-00116:+00205:003214.8833:02447
02448:+00200:-00119:-00091:003214.8833:02448
02449:+00026:+00080:-00275:003214.8833:02449
02450:+00086:-00175:-00049:003214.8833:02450
02451:+00320:-00051:+00086:003231.7348:02451
02452:+00345:+00016:+00093:003231.7348:02452
02453:-00056:-00022:-00135:003231.7348:02453
02454:+00038:+00194:-00096:003231.7348:02454
02455:+00247:-00030:-00111:003231.7348:02455
02456:+00048:+00361:-00213:003231.7348:02456
02457:-00099:-00058:+00087:003221.6540:02457
02458:+00044:+00176:+00109:003221.6540:02458
02459:-00052:-00139:-00120:003221.6540:02459
02460:-00291:+00385:-00468:003221.6540:02460
02461:-00107:-00157:+00213:003221.6540:02461
02462:+00069:+00003:-00088:003221.6540:02462
02463:+00039:-00048:+00167:003221.6540:02463
02464:-00276:+00169:-00199:003231.8854:02464
02465:-00167:+00024:+00308:003231.8854:02465
02466:+00296:+00010:-00042:003231.8854:02466
02467:+00043:+00071:+00001:003231.8854:02467
02468:-00199:+00142:-00069:003231.8854:02468
02469:+00152:-00089:+00356:003231.8854:02469
02470:+00429:+00281:+00099:003231.7290:02470
02471:-00051:+00099:-00143:003231.7290:02471
02472:-00139:+00168:+00069:003231.7290:02472
02473:+00192:+00125:+00116:003231.7290:02473
02474:+00065:-00191:+00092:003231.7290:02474
02475:-00335:+00131:+00061:003231.7290:02475
02476:-00199:+00093:+00314:003230.0502:02476
02477:+00198:-00119:+00128:003230.0502:02477
02478:-00163:+00259:-00058:003230.0502:02478
02479:-00316:-00126:+00048:003230.0502:02479
02480:+00038:+00090:+00216:003230.0502:02480
02481:+00253:+00159:+00147:003230.0502:02481
02482:+00062:+00017:-00036:003231.9040:02482
02483:-00341:+00243:-00059:003231.9040:02483
02484:-00089:+00259:+00214:003231.9040:02484
02485:+00376:-00034:+00161:003231.9040:02485
02486:-00201:+00371:-00189:003231.9040:02486
02487:-00195:-00061:+00097:003231.9040:02487
02488:+00169:-00052:-00049:003248.8085:02488
02489:+00069:+00096:-00327:003248.8085:02489
02490:-00262:-00421:+00013:003248.8085:02490
02491:+00200:+00346:-00136:003248.8085:02491
02492:+00098:-00044:-00125:003248.8085:02492
02493:-00187:+00089:-00387:003248.8085:02493
02494:+00095:-00004:-00034:003230.1062:02494
02495:-00014:-00093:-00255:003230.1062:02495
02496:-00090:-00107:+00016:003230.1062:02496
02497:-00147:+00448:-00265:003230.1062:02497
02498:+00079:-00144:+00231:003230.1062:02498
02499:+00207:+00289:-00369:003230.1062:02499
02500:+00046:-00184:-00136:003230.1062:02500
02501:-00282:+00110:-00082:003240.6672:02501
02502:+00324:+00109:-00095:003240.6672:02502
02503:+00117:+00208:-00181:003240.6672:02503
02504:-00074:+00604:+00006:003240.6672:02504
02505:+00391:-00433:+00043:003240.6672:02505
02506:+00020:+00651:-00277:003240.6672:02506
02507:-00135:-00133:-00142:003232.0026:02507
02508:-00194:-00525:+00510:003232.0026:02508
02509:+00037:-00207:+00003:003232.0026:02509
02510:+00261:-00383:+00101:003232.0026:02510
02511:-00095:-00213:-00014:003232.0026:02511
02512:-00185:-00392:+00248:003232.0026:02512
02513:+00233:+00064:+00006:003221.9125:02513
02514:+00131:-00301:+00028:003221.9125:02514
02515:-00486:+00157:+00179:003221.9125:02515
02516:+00130:+00029:+00195:003221.9125:02516
02517:+00543:-00111:-00168:003221.9125:02517
02518:-00348:+00080:+00018:003221.9125:02518
02519:-00139:-00152:+00212:003223.6599:02519
02520:+00098:-00257:+00174:003223.6599:02520
02521:+00155:-00063:-00025:003223.6599:02521
02522:-00018:-00285:+00041:003223.6599:02522
02523:-00245:-00070:+00069:003223.6599:02523
02524:+00230:+00017:-00039:003223.6599:02524
02525:+00391:-00108:+00066:003206.7280:02525
02526:-00524:+00452:-00090:003206.7280:02526
02527:-00363:-00292:+00211:003206.7280:02527
02528:+00544:+00452:-00161:003206.7280:02528
02529:-00340:-00483:-00374:003206.7280:02529
02530:-00525:+00423:+00166:003206.7280:02530
02531:+00233:-00443:-00071:003206.7280:02531
02532:+00230:+00372:-00096:003180.5700:02532
02533:-00057:-00714:-00127:003180.5700:02533
02534:-00064:+00218:-00055:003180.5700:02534
02535:-00099:+00433:-00312:003180.5700:02535
02536:+00350:-00072:+00064:003180.5700:02536
02537:-00232:+00483:-00118:003180.5700:02537
02538:-00187:+00019:-00146:003181.9003:02538
02539:-00106:+00296:+00063:003181.9003:02539
02540:+00175:-00328:-00090:003181.9003:02540
02541:-00037:+00389:-00346:003181.9003:02541
02542:-00252:-00337:+00139:003181.9003:02542
02543:+00288:-00019:+00423:003181.9003:02543
02544:+00248:-00363:-00165:003157.3820:02544
02545:-00069:+00408:+00212:003157.3820:02545
02546:-00079:-00067:-00253:003157.3820:02546
02547:+00086:+00487:+00178:003157.3820:02547
02548:+00081:+00179:-00291:003157.3820:02548
02549:-00142:+00114:+00105:003157.3820:02549
02550:-00185:+00235:+00103:003157.3820:02550
02551:+00531:-00016:+00238:003148.1462:02551
02552:-00140:-00360:-00268:003148.1462:02552
02553:-00446:+00350:+00112:003148.1462:02553
02554:-00060:+00055:+00173:003148.1462:02554
02555:+00188:+00071:+00060:003148.1462:02555
02556:-00360:+00367:+00118:003148.1462:02556
02557:-00224:-00047:+00215:003141.2028:02557
02558:+00000:+00189:+00213:003141.2028:02558
02559:+00304:-00100:+00015:003141.2028:02559
02560:+00032:+00099:+00030:003141.2028:02560
02561:-00298:-00088:+00056:003141.2028:02561
02562:-00007:+00279:-00013:003141.2028:02562
02563:+00379:-00161:+00112:003157.3344:02563
02564:-00324:+00275:-00018:003157.3344:02564
02565:-00341:-00169:-00026:003157.3344:02565
02566:+00234:+00496:-00076:003157.3344:02566
02567:+00026:-00273:-00283:003157.3344:02567
02568:-00227:+00279:-00145:003157.3344:02568
02569:-00207:-00263:-00031:003157.3344:02569
02570:+00247:+00037:-00028:003148.1230:02570
02571:+00071:-00252:-00462:003148.1230:02571
02572:-00047:-00007:-00025:003148.1230:02572
02573:-00123:+00302:-00153:003148.1230:02573
02574:+00103:+00170:+00060:003148.1230:02574
02575:+00132:+00214:-00060:003148.1230:02575
02576:+00135:+00264:-00045:003165.4611:02576
02577:-00262:+00066:-00202:003165.4611:02577
02578:+00223:-00298:+00074:003165.4611:02578
02579:+00085:+00061:-00380:003165.4611:02579
02580:-00108:-00020:+00121:003165.4611:02580
02581:-00065:+00069:+00041:003165.4611:02581
02582:+00042:-00165:+00041:003165.5202:02582
02583:-00336:-00099:+00050:003165.5202:02583
02584:-00051:-00260:-00079:003165.5202:02584
02585:-00004:+00275:-00040:003165.5202:02585
02586:-00056:+00026:-00179:003165.5202:02586
02587:+00057:+00155:+00190:003165.5202:02587
02588:-00252:-00006:-00043:003165.5202:02588
02589:+00164:-00269:+00307:003164.2395:02589
02590:+00179:+00196:-00291:003164.2395:02590
02591:-00086:-00149:+00148:003164.2395:02591
02592:-00103:+00127:+00216:003164.2395:02592
02593:+00219:+00275:+00283:003164.2395:02593
02594:-00212:+00201:+00233:003164.2395:02594
02595:+00112:+00144:-00072:003181.8762:02595
02596:+00020:+00198:+00058:003181.8762:02596
02597:-00285:-00305:-00235:003181.8762:02597
02598:-00279:+00078:+00061:003181.8762:02598
02599:+00213:-00076:+00108:003181.8762:02599
02600:+00253:-00069:+00023:003181.8762:02600
02601:-00048:-00048:-00121:003181.8518:02601
02602:-00338:-00132:+00104:003181.8518:02602
02603:-00113:-00342:+00085:003181.8518:02603
02604:+00430:+00127:+00009:003181.8518:02604
02605:-00229:-00144:-00104:003181.8518:02605
02606:-00197:+00138:+00174:003181.8518:02606
02607:+00069:+00074:+00069:003181.8518:02607
02608:+00339:-00216:-00040:003180.5700:02608
02609:-00014:+00159:-00497:003180.5700:02609
02610:-00241:+00012:-00020:003180.5700:02610
02611:+00077:+00141:-00058:003180.5700:02611
02612:+00327:-00078:-00137:003180.5700:02612
02613:-00332:-00093:-00269:003180.5700:02613
02614:-00168:-00085:-00030:003190.1816:02614
02615:+00380:+00053:+00053:003190.1816:02615
02616:-00073:-00068:-00485:003190.1816:02616
02617:-00278:+00150:-00010:003190.1816:02617
02618:+00056:+00037:+00065:003190.1816:02618
02619:+00260:-00179:-00115:003190.1816:02619
02620:+00149:+00311:-00319:003198.4494:02620
02621:-00214:+00007:-00096:003198.4494:02621
02622:-00438:-00289:+00058:003198.4494:02622
02623:+00341:-00017:+00188:003198.4494:02623
02624:-00005:+00015:-00080:003198.4494:02624
02625:-00244:-00095:+00179:003198.4494:02625
02626:+00036:+00153:+00070:003197.0153:02626
02627:+00297:-00358:+00113:003197.0153:02627
02628:-00064:+00167:-00193:003197.0153:02628
02629:-00069:-00061:+00237:003197.0153:02629
02630:-00004:-00119:+00175:003197.0153:02630
02631:+00026:-00017:-00028:003197.0153:02631
02632:+00013:+00132:+00057:003197.0153:02632
02633:-00013:-00095:+00214:003206.8791:02633
02634:+00147:+00230:-00002:003206.8791:02634
02635:-00100:-00020:-00129:003206.8791:02635
02636:-00157:+00284:+00045:003206.8791:02636
02637:-00059:-00122:+00110:003206.8791:02637
02638:+00042:+00060:-00145:003206.8791:02638
02639:-00192:-00060:-00101:003215.2275:02639
02640:-00359:+00012:-00091:003215.2275:02640
02641:-00206:+00173:-00051:003215.2275:02641
02642:+00024:+00134:+00125:003215.2275:02642
02643:-00189:+00062:+00118:003215.2275:02643
02644:-00227:+00069:-00190:003215.2275:02644
02645:-00081:+00108:+00065:003213.6623:02645
02646:-00038:+00378:-00228:003213.6623:02646
02647:-00100:+00051:+00170:003213.6623:02647
02648:-00145:+00167:+00105:003213.6623:02648
02649:-00005:+00087:+00201:003213.6623:02649
02650:+00318:-00014:+00051:003213.6623:02650
02651:+00459:-00063:-00113:003215.3281:02651
02652:+00367:+00235:-00084:003215.3281:02652
02653:+00292:-00344:+00141:003215.3281:02653
02654:+00382:+00125:-00259:003215.3281:02654
02655:+00055:-00195:-00092:003215.3281:02655
02656:+00136:-00233:-00114:003215.3281:02656
02657:+00356:+00486:-00162:003223.6242:02657
02658:+00061:-00100:+00060:003223.6242:02658
02659:-00418:-00127:-00228:003223.6242:02659
02660:-00320:+00323:+00166:003223.6242:02660
02661:-00109:+00106:-00401:003223.6242:02661
02662:-00052:+00088:+00037:003223.6242:02662
02663:-00135:-00085:-00033:003223.6242:02663
02664:-00052:-00214:+00114:003222.0234:02664
02665:+00172:+00281:-00020:003222.0234:02665
02666:+00227:+00027:-00092:003222.0234:02666
02667:-00043:+00236:+00041:003222.0234:02667
02668:+00236:+00102:+00251:003222.0234:02668
02669:+00324:+00092:+00064:003222.0234:02669
02670:+00027:+00222:+00028:003223.7841:02670
02671:+00219:+00171:+00192:003223.7841:02671
02672:+00227:-00088:+00226:003223.7841:02672
02673:-00051:+00190:-00066:003223.7841:02673
02674:-00331:+00043:+00083:003223.7841:02674
02675:+00127:-00173:+00102:003223.7841:02675
02676:+00065:+00232:+00159:003240.5805:02676
02677:-00458:+00015:-00109:003240.5805:02677
02678:+00070:+00213:+00138:003240.5805:02678
02679:+00366:+00054:+00036:003240.5805:02679
02680:-00387:-00170:-00347:003240.5805:02680
02681:-00062:+00342:+00019:003240.5805:02681
02682:+00519:+00139:+00271:003230.4711:02682
02683:+00007:+00081:-00167:003230.4711:02683
02684:-00223:+00016:+00141:003230.4711:02684
02685:+00171:+00134:-00001:003230.4711:02685
02686:-00022:+00061:-00165:003230.4711:02686
02687:+00120:+00259:-00026:003230.4711:02687
02688:-00044:-00170:-00282:003223.6286:02688
02689:-00087:-00234:+00143:003223.6286:02689
02690:-00221:-00200:-00321:003223.6286:02690
02691:+00234:-00258:+00185:003223.6286:02691
02692:-00160:+00145:+00007:003223.6286:02692
02693:+00053:-00229:+00039:003223.6286:02693
02694:-00110:+00232:-00009:003223.6286:02694
02695:+00049:-00173:-00095:003223.5314:02695
02696:-00013:+00287:-00055:003223.5314:02696
02697:+00009:+00004:-00251:003223.5314:02697
02698:-00020:+00523:-00067:003223.5314:02698
02699:+00014:-00117:-00078:003223.5314:02699
02700:+00051:-00331:+00144:003223.5314:02700
02701:+00065:+00071:-00081:003221.8569:02701
02702:+00222:-00167:+00063:003221.8569:02702
02703:+00105:+00173:-00364:003221.8569:02703
02704:-00058:-00137:+00191:003221.8569:02704
02705:+00218:+00059:-00036:003221.8569:02705
02706:+00061:-00254:-00008:003221.8569:02706
02707:-00188:+00181:-00082:003206.8791:02707
02708:+00022:-00090:-00041:003206.8791:02708
02709:+00037:+00259:+00103:003206.8791:02709
02710:+00063:+00120:-00079:003206.8791:02710
02711:+00107:-00263:+00156:003206.8791:02711
02712:-00115:+00079:-00288:003206.8791:02712
02713:-00052:-00204:+00219:003206.8259:02713
02714:+00301:+00310:+00040:003206.8259:02714
02715:-00079:-00282:+00008:003206.8259:02715
02716:-00344:+00133:+00074:003206.8259:02716
02717:+00111:+00032:+00187:003206.8259:02717
02718:+00064:-00215:+00081:003206.8259:02718
02719:-00135:-00122:-00040:003206.8259:02719
02720:-00013:+00111:+00143:003197.0275:02720
02721:-00062:-00128:+00084:003197.0275:02721
02722:+00027:+00282:+00169:003197.0275:02722
02723:+00035:-00125:-00250:003197.0275:02723
02724:-00181:-00013:+00055:003197.0275:02724
02725:-00055:+00177:-00025:003197.0275:02725
02726:+00338:-00088:+00094:003198.3527:02726
02727:-00224:+00525:-00265:003198.3527:02727
02728:+00050:+00046:+00051:003198.3527:02728
02729:+00110:+00493:-00083:003198.3527:02729
02730:+00190:-00415:-00236:003198.3527:02730
02731:-00255:+00715:-00413:003198.3527:02731
02732:+00192:-00180:-00089:003198.4252:02732
02733:-00178:-00049:-00272:003198.4252:02733
02734:+00060:-00609:+00243:003198.4252:02734
02735:+00000:+00269:+00251:003198.4252:02735
02736:-00156:-00766:-00067:003198.4252:02736
02737:+00320:+00471:+00012:003198.4252:02737
02738:+00253:+00278:-00212:003180.4978:02738
02739:-00290:+00158:+00075:003180.4978:02739
02740:+00066:+00139:+00040:003180.4978:02740
02741:+00161:+00226:+00244:003180.4978:02741
02742:-00268:-00061:-00213:003180.4978:02742
02743:+00063:-00127:+00148:003180.4978:02743
02744:-00017:+00037:+00025:003180.4978:02744
02745:-00154:-00336:-00032:003181.8037:02745
02746:+00108:+00548:-00002:003181.8037:02746
02747:+00074:-00414:+00174:003181.8037:02747
02748:-00138:+00318:+00077:003181.8037:02748
02749:+00275:+00145:-00143:003181.8037:02749
02750:-00168:-00085:-00047:003181.8037:02750
02751:-00140:+00117:-00031:003190.0075:02751
02752:+00225:+00268:+00018:003190.0075:02752
02753:-00173:-00139:-00020:003190.0075:02753
02754:+00084:-00083:+00172:003190.0075:02754
02755:+00127:+00115:-00141:003190.0075:02755
02756:-00218:-00239:+00053:003190.0075:02756
02757:-00040:+00380:-00021:003180.4560:02757
02758:+00034:-00118:+00191:003180.4560:02758
02759:-00203:+00114:+00090:003180.4560:02759
02760:-00011:+00275:-00260:003180.4560:02760
02761:+00105:+00050:+00228:003180.4560:02761
02762:-00176:-00215:-00225:003180.4560:02762
02763:-00378:+00344:+00055:003190.0598:02763
02764:+00259:-00336:+00161:003190.0598:02764
02765:+00203:+00605:+00077:003190.0598:02765
02766:-00212:-00173:-00144:003190.0598:02766
02767:+00146:+00284:+00171:003190.0598:02767
02768:-00040:-00399:-00319:003190.0598:02768
02769:-00092:+00397:+00003:003190.0598:02769
02770:+00222:+00176:-00094:003190.0622:02770
02771:-00032:+00432:-00186:003190.0622:02771
02772:-00359:+00211:-00244:003190.0622:02772
02773:+00549:-00629:+00050:003190.0622:02773
02774:-00054:+00213:-00325:003190.0622:02774
02775:-00133:-00888:+00231:003190.0622:02775
02776:-00069:+00439:+00221:003180.2763:02776
02777:+00327:-00421:+00165:003180.2763:02777
02778:+00000:+00437:-00019:003180.2763:02778
02779:+00097:-00327:-00117:003180.2763:02779
02780:-00044:+00403:+00067:003180.2763:02780
02781:+00083:-00129:-00421:003180.2763:02781
02782:-00139:+00515:-00005:003189.8352:02782
02783:-00126:-00417:-00172:003189.8352:02783
02784:-00094:+00106:+00324:003189.8352:02784
02785:+00034:-00189:-00181:003189.8352:02785
02786:-00191:+00095:+00087:003189.8352:02786
02787:-00118:-00169:-00212:003189.8352:02787
02788:+00073:+00028:+00140:003189.8352:02788
02789:-00075:+00083:+00065:003189.8623:02789
02790:-00159:+00209:+00032:003189.8623:02790
02791:-00109:+00044:+00129:003189.8623:02791
02792:+00280:+00010:-00085:003189.8623:02792
02793:+00017:+00134:+00057:003189.8623:02793
02794:-00199:-00141:+00080:003189.8623:02794
02795:+00142:+00382:+00424:003188.3854:02795
02796:+00340:-00122:-00219:003188.3854:02796
02797:-00387:+00258:-00099:003188.3854:02797
02798:-00122:-00132:-00028:003188.3854:02798
02799:+00414:+00231:+00234:003188.3854:02799
02800:-00045:-00158:-00158:003188.3854:02800
02801:-00060:+00507:-00106:003198.1267:02801
02802:-00313:-00217:+00143:003198.1267:02802
02803:+00087:-00092:+00037:003198.1267:02803
02804:+00196:+00115:-00105:003198.1267:02804
02805:-00330:-00478:+00044:003198.1267:02805
02806:-00368:+00029:+00073:003198.1267:02806
02807:+00447:-00278:+00196:003198.1208:02807
02808:+00096:+00398:-00003:003198.1208:02808
02809:-00299:-00459:-00125:003198.1208:02809
02810:+00040:+00351:-00048:003198.1208:02810
02811:+00430:+00434:-00335:003198.1208:02811
02812:+00122:-00014:+00304:003198.1208:02812
02813:-00352:+00476:-00107:003198.1208:02813
02814:-00017:-00167:+00037:003180.1923:02814
02815:+00064:+00049:-00184:003180.1923:02815
02816:-00053:-00007:-00120:003180.1923:02816
02817:-00378:+00199:+00129:003180.1923:02817
02818:+00175:-00102:+00214:003180.1923:02818
02819:+00461:+00250:+00050:003180.1923:02819
02820:-00114:-00584:-00271:003198.1574:02820
02821:-00072:+00051:+00078:003198.1574:02821
02822:+00277:+00213:-00073:003198.1574:02822
02823:+00186:+00117:+00152:003198.1574:02823
02824:-00376:-00107:-00193:003198.1574:02824
02825:-00300:+00384:+00285:003198.1574:02825
02826:+00009:-00128:-00230:003189.7775:02826
02827:+00229:+00110:-00020:003189.7775:02827
02828:-00223:-00211:-00154:003189.7775:02828
02829:-00101:+00460:+00273:003189.7775:02829
02830:+00167:+00226:-00003:003189.7775:02830
02831:+00167:+00026:-00094:003189.7775:02831
02832:-00164:+00099:-00514:003188.3618:02832
02833:-00155:+00275:+00245:003188.3618:02833
02834:+00285:-00234:-00106:003188.3618:02834
02835:+00005:+00276:+00122:003188.3618:02835
02836:-00311:-00384:-00247:003188.3618:02836
02837:+00004:+00234:-00082:003188.3618:02837
02838:+00281:+00132:-00328:003188.3618:02838
02839:-00123:-00191:-00142:003189.9382:02839
02840:-00036:+00157:+00009:003189.9382:02840
02841:+00043:+00256:-00045:003189.9382:02841
02842:-00114:+00041:-00040:003189.9382:02842
02843:-00199:+00064:-00230:003189.9382:02843
02844:-00026:+00025:+00121:003189.9382:02844
02845:+00152:-00101:-00162:003214.8767:02845
02846:-00054:-00005:-00245:003214.8767:02846
02847:-00117:-00009:-00125:003214.8767:02847
02848:+00209:+00069:+00045:003214.8767:02848
02849:+00221:+00111:-00015:003214.8767:02849
02850:-00002:-00121:-00296:003214.8767:02850
02851:-00024:+00098:-00128:003188.4338:02851
02852:+00096:-00070:-00081:003188.4338:02852
02853:+00145:-00017:+00013:003188.4338:02853
02854:-00118:+00164:-00086:003188.4338:02854
02855:-00088:-00305:-00072:003188.4338:02855
02856:+00181:+00029:-00026:003188.4338:02856
02857:+00085:-00007:-00158:003214.9943:02857
02858:-00260:+00013:-00124:003214.9943:02858
02859:+00214:+00013:+00235:003214.9943:02859
02860:+00428:+00039:+00132:003214.9943:02860
02861:+00114:+00136:-00019:003214.9943:02861
02862:-00137:+00028:+00020:003214.9943:02862
02863:+00030:+00030:+00071:003214.9943:02863
02864:+00363:+00119:+00005:003215.1105:02864
02865:-00264:+00005:-00142:003215.1105:02865
02866:-00243:+00081:+00043:003215.1105:02866
02867:+00302:+00093:-00060:003215.1105:02867
02868:+00134:+00014:-00133:003215.1105:02868
02869:-00317:+00074:-00292:003215.1105:02869
02870:-00096:-00084:+00329:003221.9248:02870
02871:+00203:-00084:+00062:003221.9248:02871
02872:+00136:+00264:-00109:003221.9248:02872
02873:-00406:-00099:-00246:003221.9248:02873
02874:-00081:-00005:+00051:003221.9248:02874
02875:+00595:+00316:+00093:003221.9248:02875
02876:+00099:-00011:-00241:003215.2416:02876
02877:-00481:+00154:-00157:003215.2416:02877
02878:+00367:+00221:+00214:003215.2416:02878
02879:+00440:-00055:-00060:003215.2416:02879
02880:-00321:+00097:-00320:003215.2416:02880
02881:-00068:+00095:+00059:003215.2416:02881
02882:+00226:-00064:-00234:003231.9899:02882
02883:+00087:+00271:+00093:003231.9899:02883
02884:-00349:-00022:-00041:003231.9899:02884
02885:-00235:+00003:-00060:003231.9899:02885
02886:+00128:+00120:-00157:003231.9899:02886
02887:-00003:-00011:-00147:003231.9899:02887
02888:-00090:+00223:-00078:003231.9899:02888
02889:-00020:-00140:+00039:003221.9924:02889
02890:+00067:-00078:+00030:003221.9924:02890
02891:-00010:+00143:-00091:003221.9924:02891
02892:-00101:-00144:+00063:003221.9924:02892
02893:+00170:+00017:+00156:003221.9924:02893
02894:+00132:+00286:+00119:003221.9924:02894
02895:-00118:+00028:-00088:003232.1284:02895
02896:-00220:+00149:-00028:003232.1284:02896
02897:+00133:+00181:-00135:003232.1284:02897
02898:-00044:-00006:-00150:003232.1284:02898
02899:-00242:+00018:-00064:003232.1284:02899
02900:+00166:+00073:+00177:003232.1284:02900
02901:+00092:-00007:-00011:003231.9467:02901
02902:-00228:+00112:-00179:003231.9467:02902
02903:-00214:-00100:+00317:003231.9467:02903
02904:+00248:+00329:+00058:003231.9467:02904
02905:+00000:+00029:+00145:003231.9467:02905
02906:-00231:+00005:+00080:003231.9467:02906
02907:+00016:+00196:+00095:003230.3039:02907
02908:+00289:-00043:-00058:003230.3039:02908
02909:+00093:+00050:-00185:003230.3039:02909
02910:-00358:+00162:-00090:003230.3039:02910
02911:+00330:-00068:+00296:003230.3039:02911
02912:+00342:+00111:-00119:003230.3039:02912
02913:-00410:-00148:-00102:003240.6296:02913
02914:-00381:+00154:+00044:003240.6296:02914
02915:+00200:-00028:+00201:003240.6296:02915
02916:+00094:-00065:+00003:003240.6296:02916
02917:-00160:+00159:-00071:003240.6296:02917
02918:-00220:+00006:+00043:003240.6296:02918
02919:+00399:+00189:-00043:003240.4558:02919
02920:+00220:+00042:+00016:003240.4558:02920
02921:-00419:-00063:-00155:003240.4558:02921
02922:-00176:+00102:+00227:003240.4558:02922
02923:+00397:+00079:-00013:003240.4558:02923
02924:-00226:-00071:-00284:003240.4558:02924
02925:-00433:+00145:+00093:003240.4558:02925
02926:+00240:-00152:+00092:003238.8017:02926
02927:-00087:-00178:+00038:003238.8017:02927
02928:-00152:+00214:-00162:003238.8017:02928
02929:-00087:-00245:+00217:003238.8017:02929
02930:-00213:+00261:-00232:003238.8017:02930
02931:-00223:+00038:-00152:003238.8017:02931
02932:-00062:+00242:+00010:003240.6296:02932
02933:+00088:+00429:-00144:003240.6296:02933
02934:+00198:+00015:-00053:003240.6296:02934
02935:-00072:+00605:-00372:003240.6296:02935
02936:-00420:-00525:-00092:003240.6296:02936
02937:+00180:+00651:-00024:003240.6296:02937
02938:+00444:-00039:-00299:003231.9653:02938
02939:-00508:+00267:-00269:003231.9653:02939
02940:+00009:-00047:+00133:003231.9653:02940
02941:+00479:+00093:+00234:003231.9653:02941
02942:+00148:-00463:-00112:003231.9653:02942
02943:-00213:+00403:-00033:003231.9653:02943
02944:+00095:-00378:+00053:003221.9184:02944
02945:-00048:-00197:-00014:003221.9184:02945
02946:+00272:+00511:-00066:003221.9184:02946
02947:+00184:-00065:-00011:003221.9184:02947
02948:-00404:+00146:-00032:003221.9184:02948
02949:-00028:+00419:-00132:003221.9184:02949
02950:+00136:-00011:+00264:003215.2231:02950
02951:-00007:+00099:+00082:003215.2231:02951
02952:+00143:-00004:+00048:003215.2231:02952
02953:+00027:+00173:-00010:003215.2231:02953
02954:+00012:+00242:+00079:003215.2231:02954
02955:-00002:-00225:+00033:003215.2231:02955
02956:+00113:+00107:+00097:003215.2231:02956
02957:+00048:+00158:-00019:003215.1047:02957
02958:+00042:+00052:+00151:003215.1047:02958
02959:+00018:+00402:+00240:003215.1047:02959
02960:+00267:-00440:-00150:003215.1047:02960
02961:-00207:+00149:+00018:003215.1047:02961
02962:+00099:-00186:-00108:003215.1047:02962
02963:+00093:+00033:+00192:003188.7536:02963
02964:-00034:-00443:-00156:003188.7536:02964
02965:-00114:+00575:+00051:003188.7536:02965
02966:-00015:-00262:+00158:003188.7536:02966
02967:+00272:+00293:+00119:003188.7536:02967
02968:+00108:+00396:-00164:003188.7536:02968
02969:-00023:+00403:+00044:003173.6984:02969
02970:+00081:-00114:-00385:003173.6984:02970
02971:+00050:+00276:+00209:003173.6984:02971
02972:-00147:-00035:-00337:003173.6984:02972
02973:-00035:-00281:+00271:003173.6984:02973
02974:-00055:-00168:-00136:003173.6984:02974
02975:+00287:-00102:+00027:003173.7009:02975
02976:-00181:+00368:-00150:003173.7009:02976
02977:-00075:-00198:+00312:003173.7009:02977
02978:+00424:+00411:-00167:003173.7009:02978
02979:+00104:-00409:-00092:003173.7009:02979
02980:-00476:+00220:-00094:003173.7009:02980
02981:+00380:-00154:+00123:003173.7009:02981
02982:+00170:-00030:-00079:003156.1457:02982
02983:-00187:-00165:-00161:003156.1457:02983
02984:-00099:+00243:+00016:003156.1457:02984
02985:-00052:-00167:+00138:003156.1457:02985
02986:+00247:+00277:-00263:003156.1457:02986
02987:+00015:+00013:+00045:003156.1457:02987
02988:-00421:-00056:-00004:003165.5327:02988
02989:+00304:+00248:+00004:003165.5327:02989
02990:+00388:+00210:-00092:003165.5327:02990
02991:-00367:-00178:-00187:003165.5327:02991
02992:-00162:+00066:+00326:003165.5327:02992
02993:+00524:+00081:+00037:003165.5327:02993
02994:+00064:-00034:-00096:003173.6950:02994
02995:-00507:+00361:-00145:003173.6950:02995
02996:-00186:-00085:+00299:003173.6950:02996
02997:+00352:+00124:-00148:003173.6950:02997
02998:+00030:+00235:-00115:003173.6950:02998
02999:-00375:+00040:+00039:003173.6950:02999
03000:+00210:+00266:+00084:003173.6950:03000
03001:+00213:-00139:-00045:003180.5520:03001
03002:-00352:-00318:-00225:003180.5520:03002
03003:+00037:+00412:+00155:003180.5520:03003
03004:+00285:-00364:+00200:003180.5520:03004
03005:-00018:+00188:-00106:003180.5520:03005
03006:-00240:+00228:+00026:003180.5520:03006
03007:-00125:-00183:+00267:003173.6743:03007
03008:+00187:-00040:-00280:003173.6743:03008
03009:+00056:+00117:+00003:003173.6743:03009
03010:-00163:-00359:+00061:003173.6743:03010
03011:-00217:+00235:+00008:003173.6743:03011
03012:+00111:-00095:+00131:003173.6743:03012
03013:+00102:-00140:-00169:003198.3215:03013
03014:-00270:+00450:-00135:003198.3215:03014
03015:-00052:-00215:+00360:003198.3215:03015
03016:+00491:+00183:+00032:003198.3215:03016
03017:+00035:+00124:-00472:003198.3215:03017
03018:-00641:+00172:+00012:003198.3215:03018
03019:+00588:+00003:+00137:003198.3215:03019
03020:+00462:+00120:-00094:003188.6025:03020
03021:-00242:+00088:-00233:003188.6025:03021
03022:-00314:-00058:+00161:003188.6025:03022
03023:+00132:+00025:+00100:003188.6025:03023
03024:+00385:+00109:-00121:003188.6025:03024
03025:+00086:+00091:+00076:003188.6025:03025
03026:-00260:-00077:-00045:003198.3771:03026
03027:+00387:+00248:+00123:003198.3771:03027
03028:+00585:-00096:-00233:003198.3771:03028
03029:-00336:+00208:-00093:003198.3771:03029
03030:-00026:-00088:+00126:003198.3771:03030
03031:+00440:+00025:+00172:003198.3771:03031
03032:+00072:+00052:-00315:003198.3154:03032
03033:-00330:-00084:-00094:003198.3154:03033
03034:-00072:-00032:+00250:003198.3154:03034
03035:+00503:+00030:+00102:003198.3154:03035
03036:+00201:+00180:-00155:003198.3154:03036
03037:-00391:-00055:+00025:003198.3154:03037
03038:+00170:+00221:+00120:003196.8518:03038
03039:+00488:-00236:+00241:003196.8518:03039
03040:+00046:+00161:-00234:003196.8518:03040
03041:-00345:-00192:+00129:003196.8518:03041
03042:-00291:-00100:+00058:003196.8518:03042
03043:+00304:+00187:-00162:003196.8518:03043
03044:+00104:+00229:-00012:003196.8518:03044
03045:-00274:-00047:+00029:003206.7810:03045
03046:-00013:-00059:+00017:003206.7810:03046
03047:+00026:+00024:-00209:003206.7810:03047
03048:+00000:+00097:+00030:003206.7810:03048
03049:-00219:-00076:+00180:003206.7810:03049
03050:-00048:-00158:+00083:003206.7810:03050
03051:+00302:+00375:-00151:003223.5004:03051
03052:+00102:-00005:-00010:003223.5004:03052
03053:-00156:-00129:+00005:003223.5004:03053
03054:+00262:+00073:+00056:003223.5004:03054
03055:+00320:-00098:+00003:003223.5004:03055
03056:-00144:+00189:-00180:003223.5004:03056
03057:-00185:-00050:+00118:003205.0705:03057
03058:+00092:-00063:+00135:003205.0705:03058
03059:+00088:+00190:+00052:003205.0705:03059
03060:-00180:+00057:-00057:003205.0705:03060
03061:-00190:-00083:+00080:003205.0705:03061
03062:-00007:+00124:-00264:003205.0705:03062
03063:-00089:+00044:-00098:003223.4365:03063
03064:-00227:+00089:-00038:003223.4365:03064
03065:-00122:-00047:-00016:003223.4365:03065
03066:-00116:-00081:-00341:003223.4365:03066
03067:-00078:+00304:-00104:003223.4365:03067
03068:-00166:+00071:-00049:003223.4365:03068
03069:-00017:+00065:+00102:003223.2900:03069
03070:+00045:+00475:-00088:003223.2900:03070
03071:-00138:+00009:+00089:003223.2900:03071
03072:-00036:+00147:+00054:003223.2900:03072
03073:+00146:+00241:+00037:003223.2900:03073
03074:+00124:+00174:-00017:003223.2900:03074
03075:-00052:-00077:-00038:003223.2900:03075
03076:+00040:-00028:+00247:003221.7094:03076
03077:+00008:-00155:-00031:003221.7094:03077
03078:-00048:+00219:+00059:003221.7094:03078
03079:+00109:-00267:-00005:003221.7094:03079
03080:+00291:+00241:+00008:003221.7094:03080
03081:+00130:+00256:+00061:003221.7094:03081
03082:-00024:+00015:-00001:003231.9104:03082
03083:+00042:-00076:+00026:003231.9104:03083
03084:+00296:+00074:-00105:003231.9104:03084
03085:+00268:+00223:+00059:003231.9104:03085
03086:-00155:-00227:-00218:003231.9104:03086
03087:-00188:+00010:-00009:003231.9104:03087
03088:+00074:+00229:-00084:003231.7539:03088
03089:-00062:-00045:-00144:003231.7539:03089
03090:-00184:-00035:-00159:003231.7539:03090
03091:-00080:-00164:-00028:003231.7539:03091
03092:+00294:+00078:+00033:003231.7539:03092
03093:+00230:-00089:-00062:003231.7539:03093
03094:-00022:+00130:+00138:003221.6723:03094
03095:-00003:-00275:-00354:003221.6723:03095
03096:+00162:+00214:-00010:003221.6723:03096
03097:+00129:-00331:-00020:003221.6723:03097
03098:-00084:-00130:+00051:003221.6723:03098
03099:+00156:+00263:+00045:003221.6723:03099
03100:+00437:-00047:+00060:003249.0241:03100
03101:+00086:+00205:+00203:003249.0241:03101
03102:-00161:-00090:-00058:003249.0241:03102
03103:+00039:+00117:+00144:003249.0241:03103
03104:+00009:+00379:-00117:003249.0241:03104
03105:-00192:-00116:+00058:003249.0241:03105
03106:+00030:+00324:-00050:003249.0241:03106
03107:+00116:+00138:-00048:003240.3369:03107
03108:-00293:-00074:-00202:003240.3369:03108
03109:-00107:+00023:+00223:003240.3369:03109
03110:+00200:-00051:-00165:003240.3369:03110
03111:+00095:+00197:-00137:003240.3369:03111
03112:-00060:+00179:+00044:003240.3369:03112
03113:+00043:-00246:+00141:003230.1865:03113
03114:+00201:+00093:+00052:003230.1865:03114
03115:+00157:+00364:-00033:003230.1865:03115
03116:-00259:+00042:+00122:003230.1865:03116
03117:-00044:-00106:-00174:003230.1865:03117
03118:+00006:+00407:-00119:003230.1865:03118
03119:-00172:-00183:+00004:003249.0427:03119
03120:-00141:+00258:+00063:003249.0427:03120
03121:-00208:-00048:-00057:003249.0427:03121
03122:-00193:+00007:+00011:003249.0427:03122
03123:+00001:+00016:+00097:003249.0427:03123
03124:+00184:-00264:-00061:003249.0427:03124
03125:-00195:+00336:+00056:003240.2993:03125
03126:-00060:-00264:+00023:003240.2993:03126
03127:+00347:+00175:+00298:003240.2993:03127
03128:+00292:-00444:-00184:003240.2993:03128
03129:-00039:+00097:+00027:003240.2993:03129
03130:-00244:+00524:+00144:003240.2993:03130
03131:+00223:-00157:+00296:003238.5964:03131
03132:+00101:+00572:-00144:003238.5964:03132
03133:-00093:-00043:+00004:003238.5964:03133
03134:-00392:+00222:+00161:003238.5964:03134
03135:+00218:-00045:-00125:003238.5964:03135
03136:+00087:+00342:-00096:003238.5964:03136
03137:-00114:-00080:-00007:003223.4553:03137
03138:+00035:-00113:-00011:003223.4553:03138
03139:-00048:-00183:-00156:003223.4553:03139
03140:+00054:-00044:-00174:003223.4553:03140
03141:-00019:+00196:-00103:003223.4553:03141
03142:+00025:-00028:-00077:003223.4553:03142
03143:+00368:-00060:-00033:003223.4553:03143
03144:+00209:-00117:+00085:003214.9135:03144
03145:-00151:-00165:-00021:003214.9135:03145
03146:+00157:-00050:-00032:003214.9135:03146
03147:+00192:+00015:-00183:003214.9135:03147
03148:-00137:+00005:+00018:003214.9135:03148
03149:-00128:-00091:-00032:003214.9135:03149
03150:-00205:-00259:-00015:003205.0158:03150
03151:+00153:-00077:+00064:003205.0158:03151
03152:-00056:+00113:-00089:003205.0158:03152
03153:-00207:-00146:+00162:003205.0158:03153
03154:+00032:+00000:+00062:003205.0158:03154
03155:+00395:+00181:-00069:003205.0158:03155
03156:-00171:+00016:-00278:003198.3222:03156
03157:-00113:-00211:-00133:003198.3222:03157
03158:+00137:+00178:-00072:003198.3222:03158
03159:-00125:+00153:-00046:003198.3222:03159
03160:-00106:-00222:+00354:003198.3222:03160
03161:+00060:-00281:-00082:003198.3222:03161
03162:-00031:+00251:+00185:003181.8876:03162
03163:+00006:-00188:-00107:003181.8876:03163
03164:+00066:+00221:+00055:003181.8876:03164
03165:-00153:+00783:-00099:003181.8876:03165
03166:+00149:+00066:-00016:003181.8876:03166
03167:+00054:+00394:-00137:003181.8876:03167
03168:+00013:+00083:+00021:003181.8876:03168
03169:+00083:+00150:-00221:003172.3627:03169
03170:+00142:-00277:-00024:003172.3627:03170
03171:-00113:+00395:+00031:003172.3627:03171
03172:+00036:-00287:+00144:003172.3627:03172
03173:+00002:+00410:-00040:003172.3627:03173
03174:-00014:-00097:-00037:003172.3627:03174
03175:+00035:+00449:+00111:003165.4367:03175
03176:-00121:-00204:-00112:003165.4367:03176
03177:-00212:+00457:-00172:003165.4367:03177
03178:+00117:+00243:+00172:003165.4367:03178
03179:+00198:-00409:-00032:003165.4367:03179
03180:-00416:+00097:-00098:003165.4367:03180
03181:+00227:+00021:+00145:003165.4846:03181
03182:+00263:+00358:-00017:003165.4846:03182
03183:-00045:-00029:-00066:003165.4846:03183
03184:-00093:+00064:+00106:003165.4846:03184
03185:+00074:+00264:+00134:003165.4846:03185
03186:-00044:+00244:-00166:003165.4846:03186
03187:+00012:-00194:+00022:003165.4846:03187
03188:-00298:+00026:-00136:003156.1813:03188
03189:-00142:-00226:-00087:003156.1813:03189
03190:+00081:+00176:+00069:003156.1813:03190
03191:+00003:-00343:-00113:003156.1813:03191
03192:-00164:+00251:+00190:003156.1813:03192
03193:+00144:-00078:-00009:003156.1813:03193
03194:-00020:+00540:-00064:003165.4191:03194
03195:-00145:+00047:-00349:003165.4191:03195
03196:-00007:+00388:+00063:003165.4191:03196
03197:-00103:-00185:-00250:003165.4191:03197
03198:-00130:-00074:+00378:003165.4191:03198
03199:+00069:-00366:-00338:003165.4191:03199
03200:-00082:+00113:+00365:003165.4008:03200
03201:-00156:-00578:-00157:003165.4008:03201
03202:+00266:+00199:+00283:003165.4008:03202
03203:-00338:+00363:-00214:003165.4008:03203
03204:-00165:+00197:+00198:003165.4008:03204
03205:-00198:+00471:-00253:003165.4008:03205
03206:-00068:-00450:+00237:003165.4008:03206
03207:-00031:+00376:-00362:003164.0910:03207
03208:-00084:-00261:+00165:003164.0910:03208
03209:-00086:+00277:+00148:003164.0910:03209
03210:+00029:-00285:-00181:003164.0910:03210
03211:+00066:-00171:+00135:003164.0910:03211
03212:+00126:-00249:+00008:003164.0910:03212
03213:+00148:+00015:-00013:003173.3798:03213
03214:-00158:+00288:-00011:003173.3798:03214
03215:+00109:+00093:+00132:003173.3798:03215
03216:-00013:+00449:+00046:003173.3798:03216
03217:+00048:-00293:+00023:003173.3798:03217
03218:-00064:+00169:-00217:003173.3798:03218
03219:-00070:+00049:-00084:003173.4492:03219
03220:-00115:-00113:-00036:003173.4492:03220
03221:-00020:-00057:+00006:003173.4492:03221
03222:+00045:+00006:+00085:003173.4492:03222
03223:+00127:-00137:+00064:003173.4492:03223
03224:-00118:+00120:-00085:003173.4492:03224
03225:+00011:-00019:+00000:003173.4492:03225
03226:+00242:+00045:-00006:003172.1181:03226
03227:-00230:-00044:+00000:003172.1181:03227
03228:-00023:+00264:+00043:003172.1181:03228
03229:+00174:-00020:-00089:003172.1181:03229
03230:+00186:-00211:+00200:003172.1181:03230
03231:+00052:-00163:-00258:003172.1181:03231
03232:-00065:+00009:+00122:003173.5720:03232
03233:-00027:+00467:-00120:003173.5720:03233
03234:+00246:-00020:+00175:003173.5720:03234
03235:+00068:+00397:+00089:003173.5720:03235
03236:-00128:-00248:-00022:003173.5720:03236
03237:-00112:+00540:-00068:003173.5720:03237
03238:+00118:-00383:-00225:003181.8217:03238
03239:-00061:+00751:-00159:003181.8217:03239
03240:-00416:-00588:-00143:003181.8217:03240
03241:+00329:-00210:+00341:003181.8217:03241
03242:+00360:-00353:-00127:003181.8217:03242
03243:-00074:-00053:+00016:003181.8217:03243
03244:-00376:+00388:-00151:003156.1223:03244
03245:+00170:+00146:+00289:003156.1223:03245
03246:+00262:+00200:-00369:003156.1223:03246
03247:+00139:+00353:-00063:003156.1223:03247
03248:-00207:+00162:-00242:003156.1223:03248
03249:+00438:-00090:+00211:003156.1223:03249
03250:+00252:+00046:-00254:003156.1223:03250
03251:-00314:+00053:+00165:003181.8762:03251
03252:+00047:+00122:-00017:003181.8762:03252
03253:+00216:+00136:+00097:003181.8762:03253
03254:+00005:+00022:-00099:003181.8762:03254
03255:-00191:-00084:+00139:003181.8762:03255
03256:-00128:+00199:-00027:003181.8762:03256
03257:+00016:-00017:-00021:003181.8876:03257
03258:-00034:-00045:-00099:003181.8876:03258
03259:-00213:-00022:-00113:003181.8876:03259
03260:+00131:-00007:+00189:003181.8876:03260
03261:+00223:+00203:-00016:003181.8876:03261
03262:-00226:+00025:-00203:003181.8876:03262
03263:-00341:+00300:+00022:003188.6389:03263
03264:+00216:+00129:+00146:003188.6389:03264
03265:+00217:+00052:+00109:003188.6389:03265
03266:+00010:+00220:-00186:003188.6389:03266
03267:-00267:-00242:+00022:003188.6389:03267
03268:+00265:-00069:-00036:003188.6389:03268
03269:+00238:+00099:+00010:003188.6389:03269
03270:-00315:-00209:-00026:003198.2246:03270
03271:-00073:+00139:+00120:003198.2246:03271
03272:+00123:+00226:+00049:003198.2246:03272
03273:-00031:-00152:-00124:003198.2246:03273
03274:-00200:+00061:-00079:003198.2246:03274
03275:-00102:+00032:+00063:003198.2246:03275
03276:+00318:+00076:+00256:003206.4155:03276
03277:+00275:+00275:-00230:003206.4155:03277
03278:-00165:+00268:-00092:003206.4155:03278
03279:+00325:+00021:+00312:003206.4155:03279
03280:+00400:+00406:+00020:003206.4155:03280
03281:-00115:-00298:-00012:003206.4155:03281
03282:-00085:+00149:+00164:003196.6643:03282
03283:+00402:+00051:+00253:003196.6643:03283
03284:+00367:-00065:+00172:003196.6643:03284
03285:+00378:+00059:-00204:003196.6643:03285
03286:-00004:+00025:-00156:003196.6643:03286
03287:+00282:+00099:+00052:003196.6643:03287
03288:+00308:+00203:-00085:003214.8898:03288
03289:-00118:+00077:-00144:003214.8898:03289
03290:+00171:+00165:+00095:003214.8898:03290
03291:+00272:+00341:-00030:003214.8898:03291
03292:-00033:-00013:-00120:003214.8898:03292
03293:-00369:+00264:-00115:003214.8898:03293
03294:+00100:+00335:-00071:003223.2282:03294
03295:+00298:+00167:-00073:003223.2282:03295
03296:-00132:-00204:+00009:003223.2282:03296
03297:-00161:+00103:-00252:003223.2282:03297
03298:+00336:+00055:-00072:003223.2282:03298
03299:+00251:+00103:+00022:003223.2282:03299
03300:-00276:-00191:-00169:003223.2282:03300
03301:-00076:+00026:+00215:003204.9914:03301
03302:+00350:+00036:+00094:003204.9914:03302
03303:+00033:+00198:-00118:003204.9914:03303
03304:-00298:+00212:-00097:003204.9914:03304
03305:-00069:+00179:+00235:003204.9914:03305
03306:+00410:+00117:+00205:003204.9914:03306
03307:+00194:+00389:-00158:003223.3310:03307
03308:-00491:+00000:+00168:003223.3310:03308
03309:-00260:-00078:+00194:003223.3310:03309
03310:+00332:+00386:+00064:003223.3310:03310
03311:-00331:-00229:+00022:003223.3310:03311
03312:-00414:-00060:+00130:003223.3310:03312
03313:+00059:+00080:+00103:003240.2492:03313
03314:+00065:+00062:-00119:003240.2492:03314
03315:-00227:+00095:+00004:003240.2492:03315
03316:-00129:+00101:-00022:003240.2492:03316
03317:+00325:+00103:+00193:003240.2492:03317
03318:+00161:+00049:-00169:003240.2492:03318
03319:-00292:+00180:-00185:003213.2336:03319
03320:-00149:-00140:+00343:003213.2336:03320
03321:+00311:+00037:+00008:003213.2336:03321
03322:-00084:+00112:-00024:003213.2336:03322
03323:-00287:-00222:+00095:003213.2336:03323
03324:+00075:+00122:+00202:003213.2336:03324
03325:+00160:-00113:+00025:003213.2336:03325
03326:-00190:-00098:-00139:003240.4228:03326
03327:-00167:+00098:+00195:003240.4228:03327
03328:+00107:+00036:+00061:003240.4228:03328
03329:+00009:+00064:-00191:003240.4228:03329
03330:-00250:+00182:-00073:003240.4228:03330
03331:+00033:+00079:+00137:003240.4228:03331
03332:+00312:-00078:-00020:003231.8903:03332
03333:-00431:-00083:-00254:003231.8903:03333
03334:-00344:+00043:+00179:003231.8903:03334
03335:+00335:+00104:-00033:003231.8903:03335
03336:-00038:-00129:-00217:003231.8903:03336
03337:-00304:-00046:-00230:003231.8903:03337
03338:+00023:+00011:+00208:003230.2978:03338
03339:+00341:+00001:-00065:003230.2978:03339
03340:+00114:+00065:-00172:003230.2978:03340
03341:-00510:+00011:-00206:003230.2978:03341
03342:-00079:-00050:+00087:003230.2978:03342
03343:+00538:+00098:-00001:003230.2978:03343
03344:-00346:-00005:-00203:003240.6481:03344
03345:-00529:-00238:-00120:003240.6481:03345
03346:+00290:+00139:+00154:003240.6481:03346
03347:+00366:+00126:-00135:003240.6481:03347
03348:-00290:-00013:-00230:003240.6481:03348
03349:-00199:+00027:-00069:003240.6481:03349
03350:+00162:+00154:-00118:003249.0288:03350
03351:+00111:-00037:-00127:003249.0288:03351
03352:-00508:-00189:+00150:003249.0288:03352
03353:-00128:+00163:+00342:003249.0288:03353
03354:+00750:-00016:+00057:003249.0288:03354
03355:-00383:+00362:-00633:003249.0288:03355
03356:-00504:+00171:-00038:003230.2917:03356
03357:+00384:-00196:-00145:003230.2917:03357
03358:+00198:+00214:+00129:003230.2917:03358
03359:-00319:-00220:-00324:003230.2917:03359
03360:-00077:+00088:+00154:003230.2917:03360
03361:+00356:-00328:-00211:003230.2917:03361
03362:+00005:+00116:-00255:003230.2917:03362
03363:-00678:+00426:+00243:003240.4038:03363
03364:+00089:-00377:+00242:003240.4038:03364
03365:+00690:+00624:+00129:003240.4038:03365
03366:+00077:+00308:-00593:003240.4038:03366
03367:-00707:+00496:+00248:003240.4038:03367
03368:+00556:+00368:+00073:003240.4038:03368
03369:+00525:+00103:-00235:003231.7348:03369
03370:-00615:+00706:-00381:003231.7348:03370
03371:+00105:-00240:+00187:003231.7348:03371
03372:+00152:+00182:+00153:003231.7348:03372
03373:+00163:-00080:-00418:003231.7348:03373
03374:-00351:+00232:+00199:003231.7348:03374
03375:-00033:-00138:+00178:003213.2888:03375
03376:+00238:-00101:-00328:003213.2888:03376
03377:-00095:+00327:-00130:003213.2888:03377
03378:-00035:+00234:+00284:003213.2888:03378
03379:+00160:-00191:-00048:003213.2888:03379
03380:+00195:+00221:+00032:003213.2888:03380
03381:+00097:-00001:-00072:003214.9143:03381
03382:-00057:-00192:+00124:003214.9143:03382
03383:+00120:+00239:-00063:003214.9143:03383
03384:+00066:-00350:-00034:003214.9143:03384
03385:-00209:-00020:+00047:003214.9143:03385
03386:+00004:+00052:+00124:003214.9143:03386
03387:+00192:+00040:+00061:003198.1267:03387
03388:-00174:-00324:-00129:003198.1267:03388
03389:-00049:+00326:+00124:003198.1267:03389
03390:+00164:-00168:-00086:003198.1267:03390
03391:+00057:+00311:+00082:003198.1267:03391
03392:-00296:-00033:-00250:003198.1267:03392
03393:-00120:+00158:+00045:003198.1267:03393
03394:-00110:+00011:-00271:003172.0346:03394
03395:+00057:-00307:-00110:003172.0346:03395
03396:-00103:+00037:+00019:003172.0346:03396
03397:-00123:+00213:+00109:003172.0346:03397
03398:+00239:+00186:-00014:003172.0346:03398
03399:+00264:-00269:-00314:003172.0346:03399
03400:-00245:-00232:-00047:003173.3374:03400
03401:+00033:-00157:-00326:003173.3374:03401
03402:+00203:+00259:+00246:003173.3374:03402
03403:-00178:+00059:-00399:003173.3374:03403
03404:-00308:-00105:+00276:003173.3374:03404
03405:-00066:-00014:-00303:003173.3374:03405
03406:+00137:-00073:+00462:003157.0969:03406
03407:+00012:+00026:-00134:003157.0969:03407
03408:-00102:+00217:+00174:003157.0969:03408
03409:-00093:+00389:-00128:003157.0969:03409
03410:+00029:+00326:-00120:003157.0969:03410
03411:+00054:+00521:-00398:003157.0969:03411
03412:-00052:-00143:-00018:003157.0969:03412
03413:-00297:+00289:-00107:003147.8173:03413
03414:+00305:-00045:+00044:003147.8173:03414
03415:+00167:+00143:-00136:003147.8173:03415
03416:-00174:+00062:-00107:003147.8173:03416
03417:+00196:-00140:+00321:003147.8173:03417
03418:+00126:+00064:-00136:003147.8173:03418
03419:-00146:+00083:-00077:003157.0576:03419
03420:+00128:+00228:-00056:003157.0576:03420
03421:+00056:+00037:+00167:003157.0576:03421
03422:-00033:+00024:+00014:003157.0576:03422
03423:+00125:-00118:-00057:003157.0576:03423
03424:-00070:-00126:+00113:003157.0576:03424
03425:+00175:-00180:-00018:003157.1088:03425
03426:+00158:-00054:-00071:003157.1088:03426
03427:-00245:-00088:+00221:003157.1088:03427
03428:-00007:+00412:-00221:003157.1088:03428
03429:+00197:+00133:+00357:003157.1088:03429
03430:-00121:+00214:-00185:003157.1088:03430
03431:-00300:-00077:+00174:003157.1088:03431
03432:+00061:+00308:-00244:003155.9392:03432
03433:+00310:-00060:-00187:003155.9392:03433
03434:-00150:+00689:-00248:003155.9392:03434
03435:-00051:-00364:+00636:003155.9392:03435
03436:+00318:+00239:+00065:003155.9392:03436
03437:+00254:+00480:-00362:003155.9392:03437
03438:-00466:+00002:-00057:003149.0129:03438
03439:+00301:-00090:+00291:003149.0129:03439
03440:+00283:+00124:-00085:003149.0129:03440
03441:-00113:-00256:-00020:003149.0129:03441
03442:-00228:+00230:+00138:003149.0129:03442
03443:+00119:-00038:+00132:003149.0129:03443
03444:+00107:-00236:-00011:003165.1445:03444
03445:-00046:-00115:+00069:003165.1445:03445
03446:+00047:-00086:+00180:003165.1445:03446
03447:+00243:+00371:+00178:003165.1445:03447
03448:+00318:+00170:-00012:003165.1445:03448
03449:-00325:+00383:+00012:003165.1445:03449
03450:-00058:-00286:-00016:003165.1445:03450
03451:+00339:+00371:+00005:003164.0078:03451
03452:-00043:-00349:-00179:003164.0078:03452
03453:-00344:+00188:+00038:003164.0078:03453
03454:+00113:+00231:+00087:003164.0078:03454
03455:+00510:-00013:+00007:003164.0078:03455
03456:-00003:+00155:+00092:003164.0078:03456
03457:-00394:-00070:+00007:003181.6162:03457
03458:+00601:+00224:+00155:003181.6162:03458
03459:+00610:-00199:-00131:003181.6162:03459
03460:-00833:+00185:-00424:003181.6162:03460
03461:-00827:-00172:+00167:003181.6162:03461
03462:+00527:+00225:+00085:003181.6162:03462
03463:-00263:-00559:-00242:003173.4311:03463
03464:-00854:-00274:-00311:003173.4311:03464
03465:-00152:-00410:+00065:003173.4311:03465
03466:+00228:+00536:+00032:003173.4311:03466
03467:+00200:+00292:+00084:003173.4311:03467
03468:-00273:-00171:-00300:003173.4311:03468
03469:-00372:-00020:+00011:003173.4311:03469
03470:+00022:-00242:-00120:003172.1420:03470
03471:+00398:-00137:-00059:003172.1420:03471
03472:+00042:-00170:-00186:003172.1420:03472
03473:-00324:-00208:-00032:003172.1420:03473
03474:+00056:-00059:-00235:003172.1420:03474
03475:+00061:-00102:-00258:003172.1420:03475
03476:-00234:-00209:-00066:003189.8833:03476
03477:-00214:+00008:-00099:003189.8833:03477
03478:-00191:+00029:+00080:003189.8833:03478
03479:-00098:+00061:-00173:003189.8833:03479
03480:-00124:+00159:+00096:003189.8833:03480
03481:+00059:-00388:-00144:003189.8833:03481
03482:+00726:-00097:-00181:003198.1391:03482
03483:+00759:+00500:-00133:003198.1391:03483
03484:-00023:-00625:-00046:003198.1391:03484
03485:-00012:+00158:+00008:003198.1391:03485
03486:+00298:-00043:-00056:003198.1391:03486
03487:+00368:+00006:-00221:003198.1391:03487
03488:+00383:+00113:-00013:003196.7001:03488
03489:+00227:-00215:+00219:003196.7001:03489
03490:-00094:+00095:-00041:003196.7001:03490
03491:-00262:+00737:-00065:003196.7001:03491
03492:-00131:-00176:+00026:003196.7001:03492
03493:+00153:-00022:+00159:003196.7001:03493
03494:+00194:+00421:+00108:003196.7001:03494
03495:-00434:-00185:-00202:003198.1633:03495
03496:-00325:+00128:+00460:003198.1633:03496
03497:+00222:+00043:+00018:003198.1633:03497
03498:-00061:+00084:+00215:003198.1633:03498
03499:-00014:+00383:+00196:003198.1633:03499
03500:+00219:+00035:+00202:003198.1633:03500
03501:+00260:+00568:+00044:003214.7907:03501
03502:+00293:+00405:+00247:003214.7907:03502
03503:-00002:+00030:+00079:003214.7907:03503
03504:+00187:+00364:+00209:003214.7907:03504
03505:+00258:+00375:-00068:003214.7907:03505
03506:-00094:-00176:-00169:003214.7907:03506
03507:-00192:+00020:+00156:003213.2336:03507
03508:+00142:-00210:+00252:003213.2336:03508
03509:+00133:-00047:+00080:003213.2336:03509
03510:-00246:-00242:-00180:003213.2336:03510
03511:-00458:+00069:+00117:003213.2336:03511
03512:+00045:+00026:-00057:003213.2336:03512
03513:+00105:+00313:-00067:003223.3557:03513
03514:-00076:-00003:-00114:003223.3557:03514
03515:+00009:+00079:+00207:003223.3557:03515
03516:+00273:-00013:-00106:003223.3557:03516
03517:+00038:-00069:-00268:003223.3557:03517
03518:-00079:-00001:-00133:003223.3557:03518
03519:+00155:-00274:+00145:003223.3557:03519
03520:+00159:+00206:-00199:003223.2653:03520
03521:+00087:-00158:-00087:003223.2653:03521
03522:-00191:+00193:-00048:003223.2653:03522
03523:+00008:+00078:-00131:003223.2653:03523
03524:+00033:+00270:-00049:003223.2653:03524
03525:-00449:-00050:-00210:003223.2653:03525
03526:-00482:-00023:-00044:003229.8586:03526
03527:-00036:-00207:-00245:003229.8586:03527
03528:+00099:+00238:-00209:003229.8586:03528
03529:-00115:-00276:-00025:003229.8586:03529
03530:+00022:+00105:+00033:003229.8586:03530
03531:+00136:-00008:-00127:003229.8586:03531
03532:+00090:-00077:-00069:003223.3684:03532
03533:-00077:+00078:+00038:003223.3684:03533
03534:-00079:+00030:-00054:003223.3684:03534
03535:+00131:+00035:+00116:003223.3684:03535
03536:+00150:+00328:+00127:003223.3684:03536
03537:+00105:+00051:+00205:003223.3684:03537
03538:-00185:+00005:-00149:003240.2304:03538
03539:-00121:+00236:-00087:003240.2304:03539
03540:-00100:-00242:+00115:003240.2304:03540
03541:+00049:+00004:+00230:003240.2304:03541
03542:-00104:-00007:+00134:003240.2304:03542
03543:-00100:-00093:-00036:003240.2304:03543
03544:-00105:+00200:+00098:003230.0690:03544
03545:+00069:-00012:+00143:003230.0690:03545
03546:+00215:+00109:+00206:003230.0690:03546
03547:-00377:+00119:-00046:003230.0690:03547
03548:-00315:+00139:+00248:003230.0690:03548
03549:+00180:+00232:-00046:003230.0690:03549
03550:-00005:-00011:+00074:003231.8791:03550
03551:-00237:-00200:-00043:003231.8791:03551
03552:+00103:+00149:+00214:003231.8791:03552
03553:+00253:-00006:-00254:003231.8791:03553
03554:-00151:+00268:-00344:003231.8791:03554
03555:-00260:-00128:+00030:003231.8791:03555
03556:+00028:+00034:-00117:003231.8791:03556
03557:+00057:+00210:-00102:003248.7077:03557
03558:+00104:-00027:+00040:003248.7077:03558
03559:+00358:+00270:+00107:003248.7077:03559
03560:+00068:-00145:-00275:003248.7077:03560
03561:-00194:+00324:-00240:003248.7077:03561
03562:-00011:-00010:-00032:003248.7077:03562
03563:-00034:-00076:+00012:003230.0380:03563
03564:-00192:+00251:+00044:003230.0380:03564
03565:+00302:+00249:+00084:003230.0380:03565
03566:+00111:+00262:+00032:003230.0380:03566
03567:+00136:-00137:-00372:003230.0380:03567
03568:-00223:+00578:-00138:003230.0380:03568
03569:-00154:-00166:+00042:003240.3911:03569
03570:+00136:+00353:+00075:003240.3911:03570
03571:+00146:-00064:-00070:003240.3911:03571
03572:-00215:-00152:-00016:003240.3911:03572
03573:+00002:+00295:+00091:003240.3911:03573
03574:+00770:-00160:+00014:003240.3911:03574
03575:+00107:-00026:-00168:003240.1557:03575
03576:-00570:+00152:+00008:003240.1557:03576
03577:+00616:+00136:+00236:003240.1557:03577
03578:+00520:-00266:-00143:003240.1557:03578
03579:-00328:+00293:-00234:003240.1557:03579
03580:-00127:+00086:+00169:003240.1557:03580
03581:+00104:+00158:+00169:003221.6049:03581
03582:-00093:+00306:-00111:003221.6049:03582
03583:+00006:-00315:+00356:003221.6049:03583
03584:-00316:+00587:+00228:003221.6049:03584
03585:+00249:-00263:-00002:003221.6049:03585
03586:+00186:+00493:+00029:003221.6049:03586
03587:-00238:+00068:+00277:003221.6049:03587
03588:+00101:+00299:+00090:003214.8713:03588
03589:+00132:-00398:+00087:003214.8713:03589
03590:-00006:+00445:-00020:003214.8713:03590
03591:+00040:+00509:-00162:003214.8713:03591
03592:-00054:+00229:+00126:003214.8713:03592
03593:-00050:+00434:-00142:003214.8713:03593
03594:+00098:+00295:+00180:003198.0717:03594
03595:-00373:+00244:-00245:003198.0717:03595
03596:+00248:-00600:+00095:003198.0717:03596
03597:+00189:+00129:-00357:003198.0717:03597
03598:-00081:-00524:+00094:003198.0717:03598
03599:-00093:+00254:-00046:003198.0717:03599
03600:+00200:-00336:-00101:003188.3916:03600
03601:+00014:+00364:-00252:003188.3916:03601
03602:-00052:-00061:-00129:003188.3916:03602
03603:-00103:+00223:-00059:003188.3916:03603
03604:+00030:-00150:-00281:003188.3916:03604
03605:+00124:+00395:-00103:003188.3916:03605
03606:-00090:-00108:-00205:003173.3256:03606
03607:-00032:-00084:+00114:003173.3256:03607
03608:+00287:-00241:-00032:003173.3256:03608
03609:+00029:+00000:-00298:003173.3256:03609
03610:-00316:+00265:-00018:003173.3256:03610
03611:+00151:-00035:+00013:003173.3256:03611
03612:+00038:+00023:-00135:003173.3256:03612
03613:-00098:+00344:+00174:003173.3168:03613
03614:-00312:-00025:-00250:003173.3168:03614
03615:-00050:-00148:+00205:003173.3168:03615
03616:+00266:+00135:-00062:003173.3168:03616
03617:-00202:-00233:+00100:003173.3168:03617
03618:-00232:+00101:+00124:003173.3168:03618
03619:-00188:-00094:+00025:003155.8093:03619
03620:+00441:+00076:+00127:003155.8093:03620
03621:+00076:+00341:+00027:003155.8093:03621
03622:-00147:+00412:+00147:003155.8093:03622
03623:-00022:+00368:-00203:003155.8093:03623
03624:+00257:+00568:+00027:003155.8093:03624
03625:-00212:+00389:-00212:003157.0278:03625
03626:+00068:-00850:+00207:003157.0278:03626
03627:-00306:-00064:-00320:003157.0278:03627
03628:+00170:-00770:+00121:003157.0278:03628
03629:+00011:+00824:-00096:003157.0278:03629
03630:-00142:-00987:+00186:003157.0278:03630
03631:+00188:+00684:-00078:003157.0278:03631
03632:+00534:-00201:-00136:003173.3891:03632
03633:-00257:+00165:-00256:003173.3891:03633
03634:-00133:-00187:-00090:003173.3891:03634
03635:+00302:+00700:+00082:003173.3891:03635
03636:+00076:-00426:+00022:003173.3891:03636
03637:-00086:+00005:+00001:003173.3891:03637
03638:-00060:-00373:+00084:003147.8229:03638
03639:+00140:-00021:-00043:003147.8229:03639
03640:+00047:+00622:-00121:003147.8229:03640
03641:+00056:+00046:+00057:003147.8229:03641
03642:-00131:+00370:+00007:003147.8229:03642
03643:+00053:+00356:+00028:003147.8229:03643
03644:+00339:+00434:-00084:003173.4277:03644
03645:-00105:-00665:-00119:003173.4277:03645
03646:-00301:+00265:-00091:003173.4277:03646
03647:+00254:-00486:+00160:003173.4277:03647
03648:+00196:+00323:-00071:003173.4277:03648
03649:+00053:-00183:+00027:003173.4277:03649
03650:+00119:+00170:+00002:003173.4277:03650
03651:-00011:+00201:+00335:003165.2580:03651
03652:+00024:-00091:-00083:003165.2580:03652
03653:+00028:+00072:+00081:003165.2580:03653
03654:-00143:-00160:-00037:003165.2580:03654
03655:+00156:+00186:+00231:003165.2580:03655
03656:-00015:-00218:+00000:003165.2580:03656
03657:-00285:+00024:-00023:003163.9487:03657
03658:-00140:+00077:+00277:003163.9487:03658
03659:+00176:-00083:+00068:003163.9487:03659
03660:+00042:-00227:+00159:003163.9487:03660
03661:-00309:+00009:-00015:003163.9487:03661
03662:-00077:+00098:+00246:003163.9487:03662
03663:+00124:-00046:+00074:003189.6706:03663
03664:-00158:+00015:-00015:003189.6706:03664
03665:-00208:-00020:-00087:003189.6706:03665
03666:+00202:+00176:+00260:003189.6706:03666
03667:+00366:-00202:-00249:003189.6706:03667
03668:-00196:-00095:+00053:003189.6706:03668
03669:-00053:+00154:+00092:003189.6706:03669
03670:-00017:+00140:+00090:003189.8381:03670
03671:+00102:+00009:+00145:003189.8381:03671
03672:-00037:+00031:-00312:003189.8381:03672
03673:-00198:+00473:+00123:003189.8381:03673
03674:+00006:-00271:-00188:003189.8381:03674
03675:+00076:+00090:+00168:003189.8381:03675
03676:-00019:-00052:-00035:003180.1740:03676
03677:-00047:-00159:-00049:003180.1740:03677
03678:+00119:+00196:-00191:003180.1740:03678
03679:+00170:-00440:-00109:003180.1740:03679
03680:-00154:+00220:+00018:003180.1740:03680
03681:-00081:-00295:+00005:003180.1740:03681
03682:+00126:+00184:-00064:003189.8471:03682
03683:-00071:+00125:-00250:003189.8471:03683
03684:-00051:-00023:-00092:003189.8471:03684
03685:-00074:+00059:+00034:003189.8471:03685
03686:-00051:-00356:-00076:003189.8471:03686
03687:-00033:-00211:-00158:003189.8471:03687
03688:-00048:-00039:-00047:003198.0842:03688
03689:-00194:+00003:+00007:003198.0842:03689
03690:-00019:-00485:-00098:003198.0842:03690
03691:+00266:+00196:-00313:003198.0842:03691
03692:+00211:-00239:+00313:003198.0842:03692
03693:-00279:-00148:-00022:003198.0842:03693
03694:-00177:-00041:+00009:003198.0842:03694
03695:+00216:-00205:+00035:003196.6882:03695
03696:+00034:+00272:-00136:003196.6882:03696
03697:-00077:-00092:-00044:003196.6882:03697
03698:-00212:-00102:-00111:003196.6882:03698
03699:+00372:+00100:+00136:003196.6882:03699
03700:+00353:-00200:+00036:003196.6882:03700
03701:-00379:+00130:-00019:003206.5412:03701
03702:-00162:+00104:+00000:003206.5412:03702
03703:+00212:-00050:+00185:003206.5412:03703
03704:+00032:+00340:-00033:003206.5412:03704
03705:-00243:-00168:+00210:003206.5412:03705
03706:-00048:+00372:-00063:003206.5412:03706
03707:+00179:+00058:+00127:003214.7907:03707
03708:+00053:+00109:+00006:003214.7907:03708
03709:-00138:-00095:+00128:003214.7907:03709
03710:+00139:+00058:+00126:003214.7907:03710
03711:+00196:-00164:+00070:003214.7907:03711
03712:-00191:+00155:+00045:003214.7907:03712
03713:-00091:+00153:-00069:003204.9365:03713
03714:+00377:+00201:+00179:003204.9365:03714
03715:-00251:+00008:+00004:003204.9365:03715
03716:-00364:-00319:+00039:003204.9365:03716
03717:+00121:+00339:-00016:003204.9365:03717
03718:+00146:-00397:+00010:003204.9365:03718
03719:-00038:+00532:+00047:003204.9365:03719
03720:-00219:-00377:-00062:003214.9638:03720
03721:+00164:-00190:+00141:003214.9638:03721
03722:+00315:-00224:-00076:003214.9638:03722
03723:+00004:-00060:+00040:003214.9638:03723
03724:-00325:+00285:-00080:003214.9638:03724
03725:+00300:+00316:+00173:003214.9638:03725
03726:+00304:+00002:+00029:003214.7907:03726
03727:-00055:+00023:-00182:003214.7907:03727
03728:-00199:+00223:+00048:003214.7907:03728
03729:+00324:-00353:-00028:003214.7907:03729
03730:-00004:+00215:-00138:003214.7907:03730
03731:-00132:-00183:-00117:003214.7907:03731
03732:-00010:+00132:+00131:003213.3071:03732
03733:-00066:-00247:-00076:003213.3071:03733
03734:+00258:+00218:+00133:003213.3071:03734
03735:+00109:-00579:-00218:003213.3071:03735
03736:-00179:+00411:+00093:003213.3071:03736
03737:+00344:-00163:-00047:003213.3071:03737
03738:+00477:+00319:-00017:003206.5844:03738
03739:-00566:+00154:-00287:003206.5844:03739
03740:+00446:-00342:+00427:003206.5844:03740
03741:+00459:+00212:-00018:003206.5844:03741
03742:-00266:-00495:-00061:003206.5844:03742
03743:-00354:+00445:+00107:003206.5844:03743
03744:+00347:-00381:+00164:003206.6481:03744
03745:+00056:+00657:+00035:003206.6481:03745
03746:-00099:-00716:+00035:003206.6481:03746
03747:-00061:+00629:+00265:003206.6481:03747
03748:+00064:+00342:-00352:003206.6481:03748
03749:+00149:+00445:+00231:003206.6481:03749
03750:-00543:+00062:-00206:003206.6481:03750
03751:-00258:-00805:+00468:003196.9062:03751
03752:+00264:+00279:-00261:003196.9062:03752
03753:+00116:-00582:+00023:003196.9062:03753
03754:-00427:+00366:+00008:003196.9062:03754
03755:+00238:-00596:+00313:003196.9062:03755
03756:+00226:+00320:+00307:003196.9062:03756
03757:+00201:-00354:-00225:003206.7504:03757
03758:-00199:+00390:+00309:003206.7504:03758
03759:+00052:+00095:-00382:003206.7504:03759
03760:+00186:+00636:+00056:003206.7504:03760
03761:-00308:-00252:-00134:003206.7504:03761
03762:-00099:-00321:+00230:003206.7504:03762
03763:+00045:-00070:-00227:003198.2729:03763
03764:-00137:-00134:+00203:003198.2729:03764
03765:-00362:-00326:-00161:003198.2729:03765
03766:+00242:-00229:+00355:003198.2729:03766
03767:+00063:+00410:-00267:003198.2729:03767
03768:-00164:-00065:-00117:003198.2729:03768
03769:-00077:+00277:-00081:003196.8093:03769
03770:+00375:-00262:-00018:003196.8093:03770
03771:-00077:+00243:-00310:003196.8093:03771
03772:-00258:+00055:-00001:003196.8093:03772
03773:+00060:+00319:+00054:003196.8093:03773
03774:+00165:-00320:-00092:003196.8093:03774
03775:-00130:+00355:-00001:003196.8093:03775
03776:-00237:-00293:-00007:003198.3222:03776
03777:+00088:+00098:+00053:003198.3222:03777
03778:+00103:+00156:-00067:003198.3222:03778
03779:-00101:+00135:-00053:003198.3222:03779
03780:-00418:+00257:-00168:003198.3222:03780
03781:+00237:-00214:+00149:003198.3222:03781
03782:+00109:-00083:-00126:003206.6481:03782
03783:-00451:-00321:-00369:003206.6481:03783
03784:-00445:+00190:+00463:003206.6481:03784
03785:+00417:-00756:+00110:003206.6481:03785
03786:-00126:+00586:+00015:003206.6481:03786
03787:-00482:-00612:-00276:003206.6481:03787
03788:+00305:+00437:+00330:003188.6811:03788
03789:+00517:+00477:-00239:003188.6811:03789
03790:-00224:+00329:-00037:003188.6811:03790
03791:-00315:+00591:+00154:003188.6811:03791
03792:+00266:+00419:-00053:003188.6811:03792
03793:+00066:+00309:-00207:003188.6811:03793
03794:+00063:-00575:-00070:003206.8361:03794
03795:-00283:+00336:+00113:003206.8361:03795
03796:+00096:-00500:-00046:003206.8361:03796
03797:+00419:+00335:+00182:003206.8361:03797
03798:-00019:-00358:-00191:003206.8361:03798
03799:-00148:+00541:-00021:003206.8361:03799
03800:+00295:+00164:+00024:003206.8361:03800
03801:+00094:+00491:-00019:003198.4313:03801
03802:-00415:-00038:-00236:003198.4313:03802
03803:-00120:+00477:+00349:003198.4313:03803
03804:+00203:-00024:-00038:003198.4313:03804
03805:-00173:+00011:-00061:003198.4313:03805
03806:-00212:+00112:-00173:003198.4313:03806
03807:+00267:-00068:-00001:003188.7414:03807
03808:+00125:-00001:-00038:003188.7414:03808
03809:-00088:+00000:+00163:003188.7414:03809
03810:-00034:-00157:+00111:003188.7414:03810
03811:+00081:-00171:-00290:003188.7414:03811
03812:+00225:+00033:+00150:003188.7414:03812
03813:-00041:-00180:-00111:003190.1567:03813
03814:-00395:-00050:-00200:003190.1567:03814
03815:+00102:+00096:+00038:003190.1567:03815
03816:+00289:-00160:+00063:003190.1567:03816
03817:-00327:-00133:-00261:003190.1567:03817
03818:+00062:+00084:+00211:003190.1567:03818
03819:+00393:-00017:+00017:003190.1567:03819
03820:-00148:+00025:-00023:003198.4191:03820
03821:-00309:+00319:-00155:003198.4191:03821
03822:+00082:-00182:+00344:003198.4191:03822
03823:+00336:+00243:-00186:003198.4191:03823
03824:-00408:-00203:-00415:003198.4191:03824
03825:-00550:+00103:-00071:003198.4191:03825
03826:+00545:-00228:+00036:003197.0031:03826
03827:+00134:+00398:-00054:003197.0031:03827
03828:-00328:-00704:+00037:003197.0031:03828
03829:+00049:+00619:+00327:003197.0031:03829
03830:+00363:-00692:-00273:003197.0031:03830
03831:+00146:+00343:+00040:003197.0031:03831
03832:-00508:+00516:-00006:003198.4750:03832
03833:-00094:+00192:-00128:003198.4750:03833
03834:+00297:+00267:-00033:003198.4750:03834
03835:-00038:-00580:-00080:003198.4750:03835
03836:-00442:+00170:-00123:003198.4750:03836
03837:-00010:-00636:+00185:003198.4750:03837
03838:+00303:+00224:+00040:003198.3276:03838
03839:+00170:-00409:-00123:003198.3276:03839
03840:-00362:+00254:+00250:003198.3276:03840
03841:+00244:-00473:-00020:003198.3276:03841
03842:+00166:+00422:-00104:003198.3276:03842
03843:-00488:-00067:-00248:003198.3276:03843
03844:-00145:+00423:+00211:003198.3276:03844
03845:+00247:-00112:-00118:003196.9062:03845
03846:+00123:+00063:+00071:003196.9062:03846
03847:-00241:+00056:-00270:003196.9062:03847
03848:-00174:+00107:+00286:003196.9062:03848
03849:+00165:-00050:-00045:003196.9062:03849
03850:+00243:+00215:+00005:003196.9062:03850
03851:-00653:-00393:-00082:003206.7441:03851
03852:-00260:+00275:+00093:003206.7441:03852
03853:+00511:+00070:-00063:003206.7441:03853
03854:-00376:+00127:-00199:003206.7441:03854
03855:-00474:-00043:-00125:003206.7441:03855
03856:+00347:-00030:+00063:003206.7441:03856
03857:+00249:-00029:-00397:003206.6911:03857
03858:-00408:+00115:-00322:003206.6911:03858
03859:+00132:-00089:+00419:003206.6911:03859
03860:+00453:-00117:-00200:003206.6911:03860
03861:-00125:+00188:-00327:003206.6911:03861
03862:-00392:+00089:-00003:003206.6911:03862
03863:-00052:+00107:+00315:003205.1616:03863
03864:+00268:-00038:-00133:003205.1616:03864
03865:+00201:-00065:+00139:003205.1616:03865
03866:-00213:+00094:-00083:003205.1616:03866
03867:-00098:-00269:-00040:003205.1616:03867
03868:+00219:+00158:+00077:003205.1616:03868
03869:+00115:-00241:+00033:003215.0561:03869
03870:-00445:+00259:-00058:003215.0561:03870
03871:+00086:-00047:+00228:003215.0561:03871
03872:+00215:+00108:-00136:003215.0561:03872
03873:-00363:+00310:-00181:003215.0561:03873
03874:-00265:-00262:+00004:003215.0561:03874
03875:+00252:+00271:+00203:003215.0561:03875
03876:+00120:-00283:-00323:003214.9135:03876
03877:-00156:+00647:+00058:003214.9135:03877
03878:-00079:-00512:-00026:003214.9135:03878
03879:+00170:+00358:-00085:003214.9135:03879
03880:+00049:-00184:-00099:003214.9135:03880
03881:-00335:+00029:+00181:003214.9135:03881
03882:+00055:+00161:-00079:003221.7463:03882
03883:+00572:+00080:-00037:003221.7463:03883
03884:+00099:+00167:-00308:003221.7463:03884
03885:-00468:+00119:+00012:003221.7463:03885
03886:+00332:-00213:+00339:003221.7463:03886
03887:+00511:+00031:-00073:003221.7463:03887
03888:-00330:+00154:-00351:003215.0070:03888
03889:+00033:-00116:+00025:003215.0070:03889
03890:+00317:-00034:+00123:003215.0070:03890
03891:-00050:-00031:-00091:003215.0070:03891
03892:-00413:+00092:+00201:003215.0070:03892
03893:+00101:+00029:+00171:003215.0070:03893
03894:+00275:+00059:-00360:003231.8469:03894
03895:-00149:+00399:-00479:003231.8469:03895
03896:-00617:-00263:+00059:003231.8469:03896
03897:+00414:+00135:+00034:003231.8469:03897
03898:+00383:+00225:-00131:003231.8469:03898
03899:-00664:-00234:-00268:003231.8469:03899
03900:-00137:+00238:+00195:003231.8469:03900
03901:+00258:-00038:+00126:003213.3315:03901
03902:+00031:-00123:-00127:003213.3315:03902
03903:-00274:+00299:-00083:003213.3315:03903
03904:-00141:-00056:+00281:003213.3315:03904
03905:+00947:-00182:+00005:003213.3315:03905
03906:+00978:+00302:-00011:003213.3315:03906
03907:-00169:-00072:-00093:003223.4116:03907
03908:+00182:-00004:-00011:003223.4116:03908
03909:+00489:-00055:+00111:003223.4116:03909
03910:+00492:+00337:-00040:003223.4116:03910
03911:+00178:+00023:+00048:003223.4116:03911
03912:-00091:+00040:-00064:003223.4116:03912
03913:+00317:+00052:-00041:003231.8654:03913
03914:+00273:+00448:-00172:003231.8654:03914
03915:-00365:-00323:-00083:003231.8654:03915
03916:-00205:-00015:+00199:003231.8654:03916
03917:+00039:-00023:-00246:003231.8654:03917
03918:-00415:-00103:-00273:003231.8654:03918
03919:-00057:+00209:-00132:003230.2050:03919
03920:+00134:-00012:+00315:003230.2050:03920
03921:+00031:-00028:-00103:003230.2050:03921
03922:-00081:+00392:+00000:003230.2050:03922
03923:+00276:+00175:+00161:003230.2050:03923
03924:+00211:+00159:+00068:003230.2050:03924
03925:+00110:+00303:-00002:003232.0039:03925
03926:+00337:-00026:+00140:003232.0039:03926
03927:+00075:+00138:+00110:003232.0039:03927
03928:-00010:+00132:+00200:003232.0039:03928
03929:+00054:-00157:-00023:003232.0039:03929
03930:-00056:+00164:-00079:003232.0039:03930
03931:-00198:-00111:+00182:003240.3496:03931
03932:-00177:-00176:-00006:003240.3496:03932
03933:-00233:+00036:+00064:003240.3496:03933
03934:-00040:-00056:-00053:003240.3496:03934
03935:-00159:-00031:-00060:003240.3496:03935
03936:-00350:+00143:-00024:003240.3496:03936
03937:-00065:-00056:+00142:003240.3496:03937
03938:+00407:+00167:+00191:003230.2795:03938
03939:+00369:+00190:+00048:003230.2795:03939
03940:-00300:+00260:-00404:003230.2795:03940
03941:-00324:+00280:+00194:003230.2795:03941
03942:+00535:+00148:+00249:003230.2795:03942
03943:-00336:+00033:-00214:003230.2795:03943
03944:-00523:+00121:+00339:003240.4853:03944
03945:+00234:+00175:+00064:003240.4853:03945
03946:-00017:-00674:-00504:003240.4853:03946
03947:-00668:+00239:-00254:003240.4853:03947
03948:-00192:-00248:+00276:003240.4853:03948
03949:+00061:-00354:+00033:003240.4853:03949
03950:-00238:-00182:-00481:003240.3994:03950
03951:+00129:-00012:+00045:003240.3994:03951
03952:+00056:+00124:+00202:003240.3994:03952
03953:+00207:-00003:-00012:003240.3994:03953
03954:+00057:+00535:-00126:003240.3994:03954
03955:+00072:+00137:-00216:003240.3994:03955
03956:-00009:+00202:-00082:003221.8999:03956
03957:+00443:-00119:-00280:003221.8999:03957
03958:-00063:+00378:-00433:003221.8999:03958
03959:-00293:-00426:+00034:003221.8999:03959
03960:+00019:+00259:-00027:003221.8999:03960
03961:+00335:-00054:+00102:003221.8999:03961
03962:-00415:+00035:-00330:003223.6040:03962
03963:-00388:-00138:+00120:003223.6040:03963
03964:+00453:+00079:+00097:003223.6040:03964
03965:-00199:+00231:-00104:003223.6040:03965
03966:-00171:-00065:-00025:003223.6040:03966
03967:+00053:+00143:+00140:003223.6040:03967
03968:+00269:-00261:-00128:003223.6040:03968
03969:+00043:-00042:-00309:003206.7341:03969
03970:-00144:-00308:+00389:003206.7341:03970
03971:-00096:-00116:+00080:003206.7341:03971
03972:+00174:-00306:-00030:003206.7341:03972
03973:-00095:+00013:+00269:003206.7341:03973
03974:-00029:-00469:+00294:003206.7341:03974
03975:+00103:+00409:-00133:003196.9243:03975
03976:+00044:+00288:-00305:003196.9243:03976
03977:-00034:+00318:+00143:003196.9243:03977
03978:-00198:+00056:-00132:003196.9243:03978
03979:-00151:-00372:+00299:003196.9243:03979
03980:-00048:+00516:-00252:003196.9243:03980
03981:+00075:-00669:+00198:003190.0415:03981
03982:-00182:+00347:-00151:003190.0415:03982
03983:+00141:-00669:+00180:003190.0415:03983
03984:-00078:+00309:-00017:003190.0415:03984
03985:-00070:-00443:-00173:003190.0415:03985
03986:+00181:+00172:+00176:003190.0415:03986
03987:+00197:+00221:-00266:003189.9775:03987
03988:-00201:+00434:+00369:003189.9775:03988
03989:-00112:-00206:-00162:003189.9775:03989
03990:+00132:+00545:-00072:003189.9775:03990
03991:-00285:+00015:-00404:003189.9775:03991
03992:+00096:-00553:+00240:003189.9775:03992
03993:+00044:-00113:-00073:003189.9775:03993
03994:+00065:-00209:+00055:003172.1896:03994
03995:-00070:+00348:-00013:003172.1896:03995
03996:+00049:+00053:+00194:003172.1896:03996
03997:+00053:+00063:+00016:003172.1896:03997
03998:+00307:+00001:-00255:003172.1896:03998
03999:-00117:+00377:-00101:003172.1896:03999
04000:-00129:-00189:-00130:003181.7612:04000
04001:+00049:+00269:+00026:003181.7612:04001
04002:+00048:-00283:-00121:003181.7612:04002
04003:-00146:-00014:+00238:003181.7612:04003
04004:+00136:+00245:-00008:003181.7612:04004
04005:-00056:-00114:-00104:003181.7612:04005
04006:-00194:-00100:+00102:003189.9533:04006
04007:+00110:+00368:+00083:003189.9533:04007
04008:-00257:-00150:-00050:003189.9533:04008
04009:+00017:+00147:+00162:003189.9533:04009
04010:+00274:+00235:-00162:003189.9533:04010
04011:-00470:-00053:-00095:003189.9533:04011
04012:-00198:+00212:+00105:003189.9533:04012
04013:+00415:-00070:+00065:003172.2316:04013
04014:+00032:-00115:+00034:003172.2316:04014
04015:-00332:+00349:-00156:003172.2316:04015
04016:+00149:-00457:+00390:003172.2316:04016
04017:+00301:+00115:-00438:003172.2316:04017
04018:-00180:-00118:+00071:003172.2316:04018
04019:-00435:-00254:+00222:003189.7922:04019
04020:+00158:+00204:+00408:003189.7922:04020
04021:+00095:-00120:-00296:003189.7922:04021
04022:-00418:-00021:+00308:003189.7922:04022
04023:-00096:+00119:+00063:003189.7922:04023
04024:+00337:-00246:+00143:003189.7922:04024
04025:-00032:+00420:-00391:003198.0961:04025
04026:-00262:+00293:+00152:003198.0961:04026
04027:+00355:+00387:+00182:003198.0961:04027
04028:+00411:-00079:-00159:003198.0961:04028
04029:-00305:+00376:-00280:003198.0961:04029
04030:-00073:-00052:-00261:003198.0961:04030
04031:+00069:+00644:+00295:003188.4035:04031
04032:+00187:-00558:-00385:003188.4035:04032
04033:-00140:+00084:+00291:003188.4035:04033
04034:-00146:-00213:-00330:003188.4035:04034
04035:+00578:-00047:+00193:003188.4035:04035
04036:+00246:-00496:-00497:003188.4035:04036
04037:-00261:-00235:+00255:003188.4035:04037
04038:+00316:+00148:+00052:003189.8410:04038
04039:+00544:+00111:-00014:003189.8410:04039
04040:-00151:+00026:-00205:003189.8410:04040
04041:-00095:+00262:+00011:003189.8410:04041
04042:+00158:+00267:+00084:003189.8410:04042
04043:-00011:-00307:-00123:003189.8410:04043
04044:-00140:+00411:+00186:003198.1147:04044
04045:+00071:-00194:+00120:003198.1147:04045
04046:+00070:+00070:-00078:003198.1147:04046
04047:-00079:+00188:-00215:003198.1147:04047
04048:-00104:-00169:+00382:003198.1147:04048
04049:+00093:+00077:-00033:003198.1147:04049
04050:+00062:+00139:-00055:003188.4582:04050
04051:-00098:-00019:-00075:003188.4582:04051
04052:-00078:+00281:+00277:003188.4582:04052
04053:+00072:-00075:-00043:003188.4582:04053
04054:+00083:-00164:-00131:003188.4582:04054
04055:-00147:+00507:+00113:003188.4582:04055
04056:+00021:-00036:+00233:003206.5043:04056
04057:+00204:+00356:+00157:003206.5043:04057
04058:+00065:-00156:-00188:003206.5043:04058
04059:-00197:+00180:-00089:003206.5043:04059
04060:+00073:+00005:-00242:003206.5043:04060
04061:-00102:+00080:+00126:003206.5043:04061
04062:-00113:-00415:+00061:003206.5043:04062
04063:+00002:+00426:-00011:003206.4277:04063
04064:-00258:-00513:-00039:003206.4277:04064
04065:+00133:-00069:-00152:003206.4277:04065
04066:+00103:+00099:+00048:003206.4277:04066
04067:-00142:-00261:+00285:003206.4277:04067
04068:-00221:+00441:+00060:003206.4277:04068
04069:+00051:-00084:-00049:003204.9548:04069
04070:+00052:+00273:-00187:003204.9548:04070
04071:+00068:+00253:-00186:003204.9548:04071
04072:-00181:-00106:+00165:003204.9548:04072
04073:+00033:+00143:-00174:003204.9548:04073
04074:-00002:+00368:-00072:003204.9548:04074
04075:-00205:+00002:-00168:003206.4741:04075
04076:+00213:+00011:-00066:003206.4741:04076
04077:+00035:+00042:-00250:003206.4741:04077
04078:+00069:+00020:+00046:003206.4741:04078
04079:-00137:+00142:+00083:003206.4741:04079
04080:+00014:+00106:+00210:003206.4741:04080
04081:-00048:+00229:-00245:003214.7783:04081
04082:-00158:+00116:-00054:003214.7783:04082
04083:-00125:+00068:-00015:003214.7783:04083
04084:+00189:-00086:-00055:003214.7783:04084
04085:-00019:+00197:-00261:003214.7783:04085
04086:-00141:-00262:+00006:003214.7783:04086
04087:-00167:+00028:+00043:003214.7783:04087
04088:+00172:-00268:+00030:003213.2705:04088
04089:+00175:+00214:+00116:003213.2705:04089
04090:+00197:-00346:-00106:003213.2705:04090
04091:-00075:+00110:-00042:003213.2705:04091
04092:-00025:+00046:-00047:003213.2705:04092
04093:+00111:-00155:+00032:003213.2705:04093
04094:+00049:+00007:-00036:003214.9328:04094
04095:-00151:-00104:-00203:003214.9328:04095
04096:+00075:+00197:+00154:003214.9328:04096
04097:+00152:-00206:+00131:003214.9328:04097
04098:-00081:-00437:-00103:003214.9328:04098
04099:-00190:-00305:-00171:003214.9328:04099
04100:+00438:+00379:+00453:003214.8029:04100
04101:+00246:-00486:+00110:003214.8029:04101
04102:-00071:+00496:+00040:003214.8029:04102
04103:+00020:+00201:+00011:003214.8029:04103
04104:+00342:+00238:+00151:003214.8029:04104
04105:-00018:-00180:-00397:003214.8029:04105
04106:-00214:-00377:-00002:003221.6354:04106
04107:-00119:-00348:-00103:003221.6354:04107
04108:+00378:+00242:-00072:003221.6354:04108
04109:+00283:-00161:+00277:003221.6354:04109
04110:-00164:-00330:-00324:003221.6354:04110
04111:-00184:+00076:-00087:003221.6354:04111
04112:+00248:-00132:-00242:003214.9018:04112
04113:+00174:-00086:+00176:003214.9018:04113
04114:-00176:+00185:+00032:003214.9018:04114
04115:+00076:-00122:+00057:003214.9018:04115
04116:+00042:+00583:-00303:003214.9018:04116
04117:+00038:+00028:-00061:003214.9018:04117
04118:+00048:-00105:+00163:003214.9018:04118
04119:+00021:+00069:-00094:003214.7846:04119
04120:-00234:-00007:+00075:003214.7846:04120
04121:+00100:-00027:-00164:003214.7846:04121
04122:+00219:-00006:+00168:003214.7846:04122
04123:+00108:+00096:+00070:003214.7846:04123
04124:-00175:+00112:+00183:003214.7846:04124
04125:-00057:-00203:-00137:003221.5988:04125
04126:+00026:+00057:+00033:003221.5988:04126
04127:+00084:+00010:+00073:003221.5988:04127
04128:-00169:-00439:+00053:003221.5988:04128
04129:-00155:+00064:-00148:003221.5988:04129
04130:+00249:+00029:+00314:003221.5988:04130
04131:+00462:+00117:+00245:003214.9018:04131
04132:-00233:-00113:-00223:003214.9018:04132
04133:-00327:-00012:+00262:003214.9018:04133
04134:+00282:+00164:-00083:003214.9018:04134
04135:-00062:-00028:+00043:003214.9018:04135
04136:-00157:+00050:+00062:003214.9018:04136
04137:+00072:+00189:+00105:003231.6850:04137
04138:-00026:-00087:-00025:003231.6850:04138
04139:-00093:+00082:-00001:003231.6850:04139
04140:-00179:-00182:+00064:003231.6850:04140
04141:-00029:-00047:-00053:003231.6850:04141
04142:+00048:+00046:-00001:003231.6850:04142
04143:-00133:-00180:+00022:003231.6850:04143
04144:-00013:+00127:+00099:003221.6418:04144
04145:+00097:+00129:-00001:003221.6418:04145
04146:-00221:+00016:+00177:003221.6418:04146
04147:+00005:-00131:-00143:003221.6418:04147
04148:+00150:+00133:+00056:003221.6418:04148
04149:+00048:+00249:-00011:003221.6418:04149
04150:-00066:+00205:+00035:003231.7604:04150
04151:-00094:+00191:-00135:003231.7604:04151
04152:+00020:-00183:-00297:003231.7604:04152
04153:-00094:+00412:+00013:003231.7604:04153
04154:+00020:-00291:-00014:003231.7604:04154
04155:-00049:-00058:-00009:003231.7604:04155
04156:-00136:+00187:-00238:003223.2404:04156
04157:+00116:-00169:+00111:003223.2404:04157
04158:+00158:-00221:-00375:003223.2404:04158
04159:-00067:+00146:+00020:003223.2404:04159
04160:+00113:+00068:+00111:003223.2404:04160
04161:+00099:-00008:-00163:003223.2404:04161
04162:-00045:+00280:-00135:003230.0812:04162
04163:+00106:-00136:-00166:003230.0812:04163
04164:-00022:+00220:+00234:003230.0812:04164
04165:-00091:-00422:-00205:003230.0812:04165
04166:+00061:+00252:+00276:003230.0812:04166
04167:+00105:-00152:-00094:003230.0812:04167
04168:-00142:+00214:+00156:003214.8959:04168
04169:+00006:-00176:+00091:003214.8959:04169
04170:-00006:-00054:+00280:003214.8959:04170
04171:+00120:+00092:-00157:003214.8959:04171
04172:+00036:+00238:+00012:003214.8959:04172
04173:-00204:-00004:+00109:003214.8959:04173
04174:+00059:+00124:+00019:003214.8959:04174
04175:+00020:+00208:-00018:003214.8212:04175
04176:-00144:-00548:+00135:003214.8212:04176
04177:+00085:+00342:+00241:003214.8212:04177
04178:+00394:-00471:-00047:003214.8212:04178
04179:-00505:+00472:+00094:003214.8212:04179
04180:-00316:-00535:+00135:003214.8212:04180
04181:+00295:+00102:+00332:003204.9123:04181
04182:+00388:+00431:-00351:003204.9123:04182
04183:-00190:+00183:+00177:003204.9123:04183
04184:-00386:+00198:+00032:003204.9123:04184
04185:+00028:+00290:-00070:003204.9123:04185
04186:+00059:+00340:-00084:003204.9123:04186
04187:-00169:-00618:-00065:003206.3757:04187
04188:-00268:+00290:-00050:003206.3757:04188
04189:+00477:-00341:+00031:003206.3757:04189
04190:+00279:+00302:+00129:003206.3757:04190
04191:-00260:-00449:-00115:003206.3757:04191
04192:+00020:+00436:+00022:003206.3757:04192
04193:+00415:-00156:-00336:003197.9743:04193
04194:+00104:+00400:-00097:003197.9743:04194
04195:-00328:-00004:+00028:003197.9743:04195
04196:-00089:+00452:-00103:003197.9743:04196
04197:+00138:+00030:-00241:003197.9743:04197
04198:-00053:+00016:-00075:003197.9743:04198
04199:-00387:-00256:+00006:003197.9743:04199
04200:+00082:+00038:+00203:003180.3781:04200
04201:+00417:+00165:-00028:003180.3781:04201
04202:+00169:-00001:-00009:003180.3781:04202
04203:-00255:+00045:+00024:003180.3781:04203
04204:-00066:+00013:-00079:003180.3781:04204
04205:+00238:+00038:+00130:003180.3781:04205
04206:-00029:+00015:-00092:003190.0659:04206
04207:-00170:+00063:-00065:003190.0659:04207
04208:-00003:+00041:-00004:003190.0659:04208
04209:+00202:+00367:-00066:003190.0659:04209
04210:-00194:-00299:-00049:003190.0659:04210
04211:-00085:+00420:+00089:003190.0659:04211
04212:+00245:-00022:-00166:003181.7612:04212
04213:-00125:-00062:+00209:003181.7612:04213
04214:-00280:+00467:-00195:003181.7612:04214
04215:+00121:-00040:+00271:003181.7612:04215
04216:+00041:+00166:-00452:003181.7612:04216
04217:-00219:-00346:-00278:003181.7612:04217
04218:-00332:+00158:-00118:003180.3359:04218
04219:+00071:-00452:-00005:003180.3359:04219
04220:-00040:+00403:+00383:003180.3359:04220
04221:+00010:-00770:-00235:003180.3359:04221
04222:-00242:+00457:+00005:003180.3359:04222
04223:-00013:-00608:-00222:003180.3359:04223
04224:+00271:+00446:+00296:003180.3359:04224
04225:-00417:+00124:-00235:003173.6262:04225
04226:-00117:+00321:+00134:003173.6262:04226
04227:+00100:+00046:-00332:003173.6262:04227
04228:+00100:-00496:-00133:003173.6262:04228
04229:-00330:-00016:-00205:003173.6262:04229
04230:+00233:-00355:+00292:003173.6262:04230
04231:+00096:+00100:+00119:003190.0800:04231
04232:-00020:-00278:+00108:003190.0800:04232
04233:-00069:+00379:+00089:003190.0800:04233
04234:+00313:-00139:+00266:003190.0800:04234
04235:-00063:+00276:+00024:003190.0800:04235
04236:+00016:-00074:-00199:003190.0800:04236
04237:-00105:+00193:+00001:003172.1660:04237
04238:+00099:+00054:-00220:003172.1660:04238
04239:+00005:+00168:+00302:003172.1660:04239
04240:-00035:-00139:+00036:003172.1660:04240
04241:+00012:+00175:-00155:003172.1660:04241
04242:+00039:-00145:+00039:003172.1660:04242
04243:+00066:+00104:+00040:003172.1660:04243
04244:-00177:+00111:-00136:003181.6403:04244
04245:+00000:-00091:+00096:003181.6403:04245
04246:+00202:+00150:-00103:003181.6403:04246
04247:-00036:-00047:-00130:003181.6403:04247
04248:-00169:+00025:-00032:003181.6403:04248
04249:-00128:+00079:+00113:003181.6403:04249
04250:-00047:+00086:+00315:003198.1574:04250
04251:+00150:-00010:-00169:003198.1574:04251
04252:-00439:-00059:-00228:003198.1574:04252
04253:-00207:+00159:+00114:003198.1574:04253
04254:+00420:+00274:+00403:003198.1574:04254
04255:+00077:-00284:+00065:003198.1574:04255
04256:-00228:+00613:-00162:003180.3120:04256
04257:+00256:+00009:+00037:003180.3120:04257
04258:+00112:+00035:-00061:003180.3120:04258
04259:-00221:-00072:-00113:003180.3120:04259
04260:+00281:-00206:+00360:003180.3120:04260
04261:+00177:-00205:-00240:003180.3120:04261
04262:-00119:+00198:+00124:003198.4443:04262
04263:-00118:+00205:+00148:003198.4443:04263
04264:+00411:+00208:+00464:003198.4443:04264
04265:-00110:+00271:-00187:003198.4443:04265
04266:-00193:-00471:-00009:003198.4443:04266
04267:-00064:+00317:-00088:003198.4443:04267
04268:+00291:-00311:+00166:003198.4443:04268
04269:+00087:+00004:+00024:003198.2668:04269
04270:-00283:+00043:-00109:003198.2668:04270
04271:+00405:-00112:+00278:003198.2668:04271
04272:+00683:+00044:-00189:003198.2668:04272
04273:-00347:+00011:-00041:003198.2668:04273
04274:-00472:+00065:+00175:003198.2668:04274
04275:+00478:+00204:+00044:003196.7062:04275
04276:+00103:+00101:-00033:003196.7062:04276
04277:-00044:+00098:-00060:003196.7062:04277
04278:-00336:+00136:+00045:003196.7062:04278
04279:+00182:+00010:+00067:003196.7062:04279
04280:+00519:+00081:-00012:003196.7062:04280
04281:-00241:+00039:-00305:003198.1813:04281
04282:-00713:+00041:+00240:003198.1813:04282
04283:+00471:+00059:+00148:003198.1813:04283
04284:+00305:-00029:-00116:003198.1813:04284
04285:-00343:+00123:-00032:003198.1813:04285
04286:-00205:-00043:+00060:003198.1813:04286
04287:+00158:-00055:-00166:003214.8395:04287
04288:+00132:-00010:-00224:003214.8395:04288
04289:-00148:+00025:+00079:003214.8395:04289
04290:-00021:-00136:+00245:003214.8395:04290
04291:+00264:+00028:-00130:003214.8395:04291
04292:-00061:-00144:-00128:003214.8395:04292
04293:-00356:-00009:+00059:003214.8395:04293
04294:+00095:+00015:+00238:003204.9914:04294
04295:+00302:-00066:-00002:003204.9914:04295
04296:+00090:-00093:-00143:003204.9914:04296
04297:-00315:+00194:-00075:003204.9914:04297
04298:+00216:-00132:+00144:003204.9914:04298
04299:+00275:+00166:-00005:003204.9914:04299
04300:-00208:+00091:-00106:003214.9018:04300
04301:-00251:-00054:+00048:003214.9018:04301
04302:+00172:+00246:+00052:003214.9018:04302
04303:+00042:-00047:-00013:003214.9018:04303
04304:-00186:-00225:-00082:003214.9018:04304
04305:-00134:+00242:-00161:003214.9018:04305
04306:+00306:+00049:-00130:003223.2341:04306
04307:+00090:-00098:-00081:003223.2341:04307
04308:-00429:+00097:-00162:003223.2341:04308
04309:+00157:+00069:+00000:003223.2341:04309
04310:+00227:+00037:-00031:003223.2341:04310
04311:-00254:-00033:-00357:003223.2341:04311
04312:-00580:+00311:-00048:003221.6108:04312
04313:+00044:-00072:+00019:003221.6108:04313
04314:+00012:-00138:-00101:003221.6108:04314
04315:-00269:+00228:-00108:003221.6108:04315
04316:-00064:-00237:+00159:003221.6108:04316
04317:+00280:+00291:+00031:003221.6108:04317
04318:+00089:+00112:+00141:003231.8728:04318
04319:-00073:+00089:-00082:003231.8728:04319
04320:+00447:+00146:+00146:003231.8728:04320
04321:+00708:+00047:-00047:003231.8728:04321
04322:-00133:+00226:-00296:003231.8728:04322
04323:-00311:+00071:+00002:003231.8728:04323
04324:+00425:-00088:+00166:003231.8728:04324
04325:+00423:+00183:-00060:003231.8034:04325
04326:-00165:+00359:-00396:003231.8034:04326
04327:-00289:-00412:+00169:003231.8034:04327
04328:+00524:+00166:-00192:003231.8034:04328
04329:+00095:-00139:-00048:003231.8034:04329
04330:-00729:+00237:-00190:003231.8034:04330
04331:-00433:-00249:+00530:003230.1250:04331
04332:+00304:-00033:-00019:003230.1250:04332
04333:-00213:+00387:-00412:003230.1250:04333
04334:-00391:+00254:+00210:003230.1250:04334
04335:+00191:-00165:+00280:003230.1250:04335
04336:+00293:+00119:-00065:003230.1250:04336
04337:+00152:+00449:-00293:003231.9040:04337
04338:+00138:-00020:+00220:003231.9040:04338
04339:+00273:+00078:+00216:003231.9040:04339
04340:+00250:-00309:-00059:003231.9040:04340
04341:+00000:-00112:+00094:003231.9040:04341
04342:-00041:+00060:+00068:003231.9040:04342
04343:-00208:-00131:+00080:003248.7709:04343
04344:-00166:+00437:-00130:003248.7709:04344
04345:-00281:+00091:+00059:003248.7709:04345
04346:-00129:+00183:-00067:003248.7709:04346
04347:-00083:+00061:+00153:003248.7709:04347
04348:-00100:+00380:-00128:003248.7709:04348
04349:-00092:-00112:+00388:003230.0996:04349
04350:+00277:-00128:+00039:003230.0996:04350
04351:+00364:+00035:+00140:003230.0996:04351
04352:-00172:-00349:-00042:003230.0996:04352
04353:+00026:-00003:-00017:003230.0996:04353
04354:+00242:-00329:+00475:003230.0996:04354
04355:-00114:+00426:-00432:003230.0996:04355
04356:-00354:-00238:+00155:003231.8664:04356
04357:+00163:+00604:-00131:003231.8664:04357
04358:+00077:+00214:-00148:003231.8664:04358
04359:-00434:+00509:-00424:003231.8664:04359
04360:+00110:+00125:+00152:003231.8664:04360
04361:+00234:+00542:+00239:003231.8664:04361
04362:-00037:-00055:-00227:003223.2714:04362
04363:-00063:-00595:+00258:003223.2714:04363
04364:+00188:+00085:+00101:003223.2714:04364
04365:+00209:-00270:+00282:003223.2714:04365
04366:+00113:+00022:+00133:003223.2714:04366
04367:-00125:-00043:+00029:003223.2714:04367
04368:+00252:+00316:+00102:003205.0036:04368
04369:+00351:+00132:-00354:003205.0036:04369
04370:-00106:+00248:-00001:003205.0036:04370
04371:-00195:+00061:+00025:003205.0036:04371
04372:+00011:+00160:+00360:003205.0036:04372
04373:-00052:-00136:-00318:003205.0036:04373
04374:-00074:+00111:+00202:003189.9260:04374
04375:+00152:+00102:+00135:003189.9260:04375
04376:+00215:+00017:-00027:003189.9260:04376
04377:-00071:-00176:+00093:003189.9260:04377
04378:-00087:-00192:+00141:003189.9260:04378
04379:+00242:-00153:+00146:003189.9260:04379
04380:+00190:+00055:-00448:003189.9260:04380
04381:-00173:-00032:+00171:003189.8986:04381
04382:-00106:+00145:-00074:003189.8986:04382
04383:+00187:-00129:+00088:003189.8986:04383
04384:-00042:-00205:-00449:003189.8986:04384
04385:-00405:+00006:+00134:003189.8986:04385
04386:-00057:+00062:+00135:003189.8986:04386
04387:+00212:+00214:+00163:003172.1723:04387
04388:-00129:-00329:-00175:003172.1723:04388
04389:-00319:+00503:+00086:003172.1723:04389
04390:+00163:-00058:-00062:003172.1723:04390
04391:+00258:+00234:+00039:003172.1723:04391
04392:-00084:-00038:-00468:003172.1723:04392
04393:-00258:-00185:+00122:003173.4577:04393
04394:-00058:-00039:+00053:003173.4577:04394
04395:+00429:-00040:+00185:003173.4577:04395
04396:+00026:+00419:+00033:003173.4577:04396
04397:-00304:-00053:+00054:003173.4577:04397
04398:+00195:+00337:+00047:003173.4577:04398
04399:+00577:+00143:-00132:003165.3535:04399
04400:-00172:+00360:-00228:003165.3535:04400
04401:-00473:-00252:+00308:003165.3535:04401
04402:+00126:+00290:-00089:003165.3535:04402
04403:+00306:-00353:-00185:003165.3535:04403
04404:-00237:+00319:-00024:003165.3535:04404
04405:-00197:-00148:+00060:003165.3535:04405
04406:+00155:+00312:-00015:003155.9392:04406
04407:+00102:-00399:-00294:003155.9392:04407
04408:-00267:+00488:+00077:003155.9392:04408
04409:-00061:+00172:+00099:003155.9392:04409
04410:+00572:+00319:-00025:003155.9392:04410
04411:-00422:+00389:-00628:003155.9392:04411
04412:-00242:-00320:+00513:003157.0754:04412
04413:+00251:+00196:-00233:003157.0754:04413
04414:+00184:-00275:+00066:003157.0754:04414
04415:-00378:+00614:-00076:003157.0754:04415
04416:-00011:-00415:+00215:003157.0754:04416
04417:+00150:+00132:-00132:003157.0754:04417
04418:+00386:-00251:-00264:003149.0544:04418
04419:-00246:+00363:+00045:003149.0544:04419
04420:-00462:-00448:+00031:003149.0544:04420
04421:+00278:+00320:+00183:003149.0544:04421
04422:+00387:-00216:-00325:003149.0544:04422
04423:-00278:-00167:+00162:003149.0544:04423
04424:-00352:-00176:+00049:003149.0544:04424
04425:+00495:-00001:+00367:003147.9353:04425
04426:+00227:-00440:-00135:003147.9353:04426
04427:-00174:+00460:+00030:003147.9353:04427
04428:+00059:+00094:+00098:003147.9353:04428
04429:+00212:+00107:-00093:003147.9353:04429
04430:+00001:+00381:-00369:003147.9353:04430
04431:-00189:-00654:+00381:003148.9001:04431
04432:-00089:+00124:-00169:003148.9001:04432
04433:+00386:-00099:+00120:003148.9001:04433
04434:+00394:+00140:-00030:003148.9001:04434
04435:-00342:-00225:-00064:003148.9001:04435
04436:+00067:+00418:+00126:003148.9001:04436
04437:+00528:-00131:-00152:003148.9001:04437
04438:+00133:+00265:+00004:003149.0964:04438
04439:-00373:-00187:+00089:003149.0964:04439
04440:+00035:+00047:+00230:003149.0964:04440
04441:+00259:+00085:-00204:003149.0964:04441
04442:-00179:+00067:-00124:003149.0964:04442
04443:-00324:+00064:+00028:003149.0964:04443
04444:+00400:+00024:+00129:003147.9233:04444
04445:+00345:-00190:-00327:003147.9233:04445
04446:-00301:+00334:+00029:003147.9233:04446
04447:-00373:-00360:+00263:003147.9233:04447
04448:+00144:+00095:+00179:003147.9233:04448
04449:+00229:-00044:-00151:003147.9233:04449
04450:-00071:+00133:-00106:003157.0576:04450
04451:-00208:+00162:+00166:003157.0576:04451
04452:+00073:-00252:+00206:003157.0576:04452
04453:+00165:+00267:+00085:003157.0576:04453
04454:-00206:-00104:-00089:003157.0576:04454
04455:-00014:+00146:+00060:003157.0576:04455
04456:+00220:-00242:-00272:003157.0576:04456
04457:-00033:+00571:+00183:003165.1503:04457
04458:-00243:-00596:+00081:003165.1503:04458
04459:-00050:+00452:-00051:003165.1503:04459
04460:+00170:-00145:+00018:003165.1503:04460
04461:+00035:+00092:-00105:003165.1503:04461
04462:-00064:+00124:+00076:003165.1503:04462
04463:+00214:+00339:+00243:003172.0649:04463
04464:+00158:-00057:-00084:003172.0649:04464
04465:-00014:+00531:-00042:003172.0649:04465
04466:+00152:-00214:+00303:003172.0649:04466
04467:+00132:-00059:-00026:003172.0649:04467
04468:-00104:+00203:-00231:003172.0649:04468
04469:-00115:-00090:+00162:003181.5617:04469
04470:+00175:-00010:+00085:003181.5617:04470
04471:-00081:+00148:-00025:003181.5617:04471
04472:-00194:+00028:+00150:003181.5617:04472
04473:-00020:+00081:+00020:003181.5617:04473
04474:+00246:-00009:+00091:003181.5617:04474
04475:+00264:+00026:+00052:003198.0961:04475
04476:-00196:+00083:-00022:003198.0961:04476
04477:-00216:-00048:+00327:003198.0961:04477
04478:+00399:+00014:+00021:003198.0961:04478
04479:-00009:+00024:-00381:003198.0961:04479
04480:-00292:+00172:-00079:003198.0961:04480
04481:+00091:-00150:+00232:003198.0961:04481
04482:+00170:+00049:+00098:003188.4460:04482
04483:+00002:-00210:+00006:003188.4460:04483
04484:-00233:+00238:-00208:003188.4460:04484
04485:+00014:-00022:-00089:003188.4460:04485
04486:+00164:+00169:-00051:003188.4460:04486
04487:+00088:+00067:+00005:003188.4460:04487
04488:-00098:+00091:-00019:003206.5661:04488
04489:-00063:+00224:-00006:003206.5661:04489
04490:+00108:-00014:-00133:003206.5661:04490
04491:+00065:-00051:+00022:003206.5661:04491
04492:-00163:+00046:-00083:003206.5661:04492
04493:+00084:-00056:+00069:003206.5661:04493
04494:+00172:+00047:-00155:003206.3789:04494
04495:-00051:+00287:+00039:003206.3789:04495
04496:-00088:+00046:+00166:003206.3789:04496
04497:+00148:+00224:-00118:003206.3789:04497
04498:-00185:+00299:-00123:003206.3789:04498
04499:-00121:+00038:-00079:003206.3789:04499
04500:-00067:+00409:-00080:003213.2829:04500
04501:-00055:-00165:-00248:003213.2829:04501
04502:-00272:+00233:+00142:003213.2829:04502
04503:-00329:+00397:-00261:003213.2829:04503
04504:+00580:-00419:+00386:003213.2829:04504
04505:+00363:+00127:-00377:003213.2829:04505
04506:-00610:-00066:+00089:003213.2829:04506
04507:-00298:+00147:+00303:003206.5354:04507
04508:+00815:-00101:+00135:003206.5354:04508
04509:-00291:+00295:-00195:003206.5354:04509
04510:-00132:+00447:-00043:003206.5354:04510
04511:+00230:-00050:+00215:003206.5354:04511
04512:+00163:-00058:-00218:003206.5354:04512
04513:+00020:+00393:-00231:003214.7478:04513
04514:-00296:+00063:-00037:003214.7478:04514
04515:-00160:+00109:-00021:003214.7478:04515
04516:+00157:-00013:-00135:003214.7478:04516
04517:-00450:+00043:+00224:003214.7478:04517
04518:-00279:+00228:+00259:003214.7478:04518
04519:+00344:-00033:+00037:003213.3254:04519
04520:-00267:-00030:-00327:003213.3254:04520
04521:-00287:+00342:+00021:003213.3254:04521
04522:+00029:-00344:+00165:003213.3254:04522
04523:+00357:+00165:-00161:003213.3254:04523
04524:+00027:+00167:-00401:003213.3254:04524
04525:-00284:+00086:-00047:003223.5112:04525
04526:-00110:-00003:-00059:003223.5112:04526
04527:+00178:-00089:-00074:003223.5112:04527
04528:+00142:-00322:+00226:003223.5112:04528
04529:+00003:+00262:-00207:003223.5112:04529
04530:-00311:-00283:-00087:003223.5112:04530
04531:+00631:-00104:-00073:003223.4199:04531
04532:+00513:+00268:-00056:003223.4199:04532
04533:-00470:-00308:+00062:003223.4199:04533
04534:-00123:-00074:+00018:003223.4199:04534
04535:+00484:+00093:-00004:003223.4199:04535
04536:+00005:-00127:-00282:003223.4199:04536
04537:-00170:+00030:+00031:003223.4199:04537
04538:+00119:-00105:+00273:003221.7463:04538
04539:+00112:-00195:-00008:003221.7463:04539
04540:-00080:+00329:-00038:003221.7463:04540
04541:-00115:-00265:+00208:003221.7463:04541
04542:+00196:+00184:-00185:003221.7463:04542
04543:-00036:+00212:+00017:003221.7463:04543
04544:-00283:-00172:-00037:003231.9414:04544
04545:-00126:+00121:-00141:003231.9414:04545
04546:+00081:+00021:-00070:003231.9414:04546
04547:+00109:+00017:+00007:003231.9414:04547
04548:-00057:-00090:+00047:003231.9414:04548
04549:+00107:-00059:-00023:003231.9414:04549
04550:+00089:+00031:-00078:003231.6730:04550
04551:-00082:+00136:+00099:003231.6730:04551
04552:+00132:-00102:+00122:003231.6730:04552
04553:+00317:+00240:-00162:003231.6730:04553
04554:-00232:-00104:-00031:003231.6730:04554
04555:+00038:-00038:+00084:003231.6730:04555
04556:+00250:-00137:-00215:003230.0937:04556
04557:-00152:+00008:-00016:003230.0937:04557
04558:-00116:+00044:-00029:003230.0937:04558
04559:-00160:+00113:+00095:003230.0937:04559
04560:+00024:-00523:-00308:003230.0937:04560
04561:+00103:+00486:-00101:003230.0937:04561
04562:-00075:-00342:+00298:003231.9350:04562
04563:-00022:+00004:+00180:003231.9350:04563
04564:-00043:+00465:-00139:003231.9350:04564
04565:+00327:-00156:+00322:003231.9350:04565
04566:-00124:+00737:-00230:003231.9350:04566
04567:-00156:-00074:-00018:003231.9350:04567
04568:-00003:+00575:-00142:003231.9350:04568
04569:-00126:-00293:+00245:003231.8840:04569
04570:-00118:+00437:-00283:003231.8840:04570
04571:-00037:-00589:-00228:003231.8840:04571
04572:-00421:+00056:+00068:003231.8840:04572
04573:+00126:-00135:+00205:003231.8840:04573
04574:+00497:-00113:+00367:003231.8840:04574
04575:-00258:-00636:+00107:003221.8266:04575
04576:-00156:-00147:+00134:003221.8266:04576
04577:+00327:+00591:-00140:003221.8266:04577
04578:+00132:-00317:+00020:003221.8266:04578
04579:-00120:+00449:+00051:003221.8266:04579
04580:-00021:+00115:-00119:003221.8266:04580
04581:-00206:+00139:+00171:003223.5480:04581
04582:+00088:-00010:-00251:003223.5480:04582
04583:+00117:-00119:-00110:003223.5480:04583
04584:-00314:-00091:-00016:003223.5480:04584
04585:+00090:-00124:-00015:003223.5480:04585
04586:+00067:-00380:+00123:003223.5480:04586
04587:-00027:-00045:+00003:003215.0061:04587
04588:-00021:+00075:-00086:003215.0061:04588
04589:+00099:-00113:+00243:003215.0061:04589
04590:-00085:-00192:-00114:003215.0061:04590
04591:-00075:-00157:+00063:003215.0061:04591
04592:+00153:-00130:+00199:003215.0061:04592
04593:-00044:-00558:+00210:003196.8334:04593
04594:-00083:+00172:+00135:003196.8334:04594
04595:+00131:-00130:+00202:003196.8334:04595
04596:-00137:-00136:-00015:003196.8334:04596
04597:-00042:-00255:-00037:003196.8334:04597
04598:+00221:+00202:+00405:003196.8334:04598
04599:-00183:+00082:-00135:003196.8334:04599
04600:-00044:+00370:+00137:003190.1447:04600
04601:-00031:+00275:-00237:003190.1447:04601
04602:+00041:-00277:+00021:003190.1447:04602
04603:+00018:+00398:-00313:003190.1447:04603
04604:-00329:-00318:-00064:003190.1447:04604
04605:-00157:+00316:+00434:003190.1447:04605
04606:+00165:-00316:-00273:003198.3947:04606
04607:-00103:-00093:+00242:003198.3947:04607
04608:-00063:-00670:+00109:003198.3947:04608
04609:+00227:-00039:+00349:003198.3947:04609
04610:+00031:+00651:-00442:003198.3947:04610
04611:+00074:-00009:+00165:003198.3947:04611
04612:-00210:+00354:-00574:003172.3149:04612
04613:-00028:+00477:+00231:003172.3149:04613
04614:+00029:+00174:-00278:003172.3149:04614
04615:-00168:-00455:+00286:003172.3149:04615
04616:-00187:+00102:-00190:003172.3149:04616
04617:+00156:-00488:+00077:003172.3149:04617
04618:-00080:+00632:+00119:003172.3149:04618
04619:+00059:-00533:+00099:003173.4458:04619
04620:+00108:+00338:-00050:003173.4458:04620
04621:+00088:+00356:-00420:003173.4458:04621
04622:-00157:+00464:+00157:003173.4458:04622
04623:+00165:-00301:-00135:003173.4458:04623
04624:+00151:+00295:-00067:003173.4458:04624
04625:-00165:+00030:-00027:003165.2817:04625
04626:+00009:-00087:+00060:003165.2817:04626
04627:-00114:-00377:-00027:003165.2817:04627
04628:-00037:+00255:+00207:003165.2817:04628
04629:+00067:+00103:+00127:003165.2817:04629
04630:-00111:+00194:+00034:003165.2817:04630
04631:+00027:+00089:-00048:003155.9392:04631
04632:+00099:+00049:-00003:003155.9392:04632
04633:-00045:+00244:+00121:003155.9392:04633
04634:+00049:-00288:+00017:003155.9392:04634
04635:+00025:-00062:-00087:003155.9392:04635
04636:-00025:+00103:-00016:003155.9392:04636
04637:+00084:+00127:+00111:003155.9392:04637
04638:+00056:-00032:-00106:003157.0515:04638
04639:-00409:+00110:+00066:003157.0515:04639
04640:-00042:+00055:-00049:003157.0515:04640
04641:+00205:+00359:+00087:003157.0515:04641
04642:-00252:-00174:-00194:003157.0515:04642
04643:-00190:+00399:+00228:003157.0515:04643
04644:+00016:-00106:-00048:003165.2817:04644
04645:+00185:+00100:+00019:003165.2817:04645
04646:+00024:-00353:-00164:003165.2817:04646
04647:-00081:+00032:+00064:003165.2817:04647
04648:-00042:+00244:+00037:003165.2817:04648
04649:+00048:+00193:-00021:003165.2817:04649
04650:-00116:+00243:-00236:003155.9335:04650
04651:+00165:+00084:-00053:003155.9335:04651
04652:-00059:-00298:-00225:003155.9335:04652
04653:-00283:-00175:+00087:003155.9335:04653
04654:+00099:+00276:-00146:003155.9335:04654
04655:+00279:-00304:+00088:003155.9335:04655
04656:-00274:+00382:-00077:003155.9335:04656
04657:-00247:-00059:+00166:003173.4638:04657
04658:+00233:-00093:-00045:003173.4638:04658
04659:+00162:-00176:-00181:003173.4638:04659
04660:-00006:+00394:+00042:003173.4638:04660
04661:-00213:-00192:-00035:003173.4638:04661
04662:-00108:+00273:-00104:003173.4638:04662
04663:+00271:+00246:-00122:003181.6462:04663
04664:-00250:-00282:+00031:003181.6462:04664
04665:-00370:+00036:-00078:003181.6462:04665
04666:+00504:-00008:+00240:003181.6462:04666
04667:+00387:-00013:+00127:003181.6462:04667
04668:-00364:+00138:-00145:003181.6462:04668
04669:+00039:+00191:+00287:003180.2463:04669
04670:+00293:-00140:-00332:003180.2463:04670
04671:-00026:+00230:+00077:003180.2463:04671
04672:-00151:-00253:+00064:003180.2463:04672
04673:-00173:+00026:-00134:003180.2463:04673
04674:+00086:+00099:-00059:003180.2463:04674
04675:+00242:-00059:-00004:003189.9016:04675
04676:-00280:-00083:-00011:003189.9016:04676
04677:-00071:-00001:+00242:003189.9016:04677
04678:+00434:+00039:+00124:003189.9016:04678
04679:+00073:+00174:-00064:003189.9016:04679
04680:-00383:+00197:-00161:003189.9016:04680
04681:+00023:+00119:+00089:003189.9016:04681
04682:+00150:+00129:-00282:003189.8137:04682
04683:-00141:-00029:-00005:003189.8137:04683
04684:-00340:+00088:-00236:003189.8137:04684
04685:+00019:+00027:+00353:003189.8137:04685
04686:+00269:+00063:-00080:003189.8137:04686
04687:-00180:-00053:-00181:003189.8137:04687
04688:-00311:-00011:+00155:003196.6459:04688
04689:+00122:+00022:-00103:003196.6459:04689
04690:+00213:+00185:+00012:003196.6459:04690
04691:-00203:-00248:-00111:003196.6459:04691
04692:-00043:+00445:-00111:003196.6459:04692
04693:+00372:-00141:-00090:003196.6459:04693
04694:+00222:+00211:-00060:003206.5229:04694
04695:-00184:-00158:-00011:003206.5229:04695
04696:+00121:+00038:-00027:003206.5229:04696
04697:+00271:+00027:-00206:003206.5229:04697
04698:-00192:-00356:-00024:003206.5229:04698
04699:-00229:+00286:-00140:003206.5229:04699
04700:+00080:+00022:+00288:003206.4340:04700
04701:+00237:+00056:+00090:003206.4340:04701
04702:-00165:-00077:-00038:003206.4340:04702
04703:-00371:-00009:-00033:003206.4340:04703
04704:+00474:-00186:+00018:003206.4340:04704
04705:+00286:+00166:-00229:003206.4340:04705
04706:-00274:-00089:+00032:003206.4340:04706
04707:+00126:-00110:+00347:003204.9003:04707
04708:+00438:+00089:-00094:003204.9003:04708
04709:+00027:+00015:-00166:003204.9003:04709
04710:-00320:-00069:+00110:003204.9003:04710
04711:-00099:+00054:-00096:003204.9003:04711
04712:+00434:-00042:+00390:003204.9003:04712
04713:+00393:-00236:-00002:003223.2192:04713
04714:-00430:-00032:+00013:003223.2192:04714
04715:+00061:+00209:-00155:003223.2192:04715
04716:+00314:+00090:-00062:003223.2192:04716
04717:-00199:-00175:-00061:003223.2192:04717
04718:+00055:+00228:+00248:003223.2192:04718
04719:+00155:-00039:+00051:003214.7783:04719
04720:-00072:-00017:-00215:003214.7783:04720
04721:-00223:+00163:-00144:003214.7783:04721
04722:+00111:-00067:+00434:003214.7783:04722
04723:+00182:+00154:+00143:003214.7783:04723
04724:+00003:+00109:-00076:003214.7783:04724
04725:-00125:+00225:-00081:003221.6601:04725
04726:+00283:+00188:+00002:003221.6601:04726
04727:+00160:+00025:+00078:003221.6601:04727
04728:-00280:+00107:-00200:003221.6601:04728
04729:+00099:+00072:+00240:003221.6601:04729
04730:+00297:-00109:-00064:003221.6601:04730
04731:+00064:+00231:-00076:003223.3310:04731
04732:-00269:+00038:-00089:003223.3310:04732
04733:-00041:+00057:+00059:003223.3310:04733
04734:+00215:+00170:-00040:003223.3310:04734
04735:+00024:+00012:-00085:003223.3310:04735
04736:-00270:+00133:-00192:003223.3310:04736
04737:+00264:+00203:+00099:003223.3310:04737
04738:+00307:+00121:-00148:003231.6850:04738
04739:-00283:+00104:-00239:003231.6850:04739
04740:-00485:+00285:+00074:003231.6850:04740
04741:+00182:-00062:+00027:003231.6850:04741
04742:+00021:+00127:-00109:003231.6850:04742
04743:-00432:-00139:-00203:003231.6850:04743
04744:-00167:+00210:+00044:003230.0444:04744
04745:+00272:-00014:+00033:003230.0444:04745
04746:-00049:-00047:-00014:003230.0444:04746
04747:-00481:+00050:-00041:003230.0444:04747
04748:+00209:+00036:+00076:003230.0444:04748
04749:+00291:+00101:+00166:003230.0444:04749
04750:-00217:-00059:-00091:003231.8232:04750
04751:-00264:+00272:+00271:003231.8232:04751
04752:+00580:-00064:+00098:003231.8232:04752
04753:+00303:-00107:+00080:003231.8232:04753
04754:+00090:-00149:-00167:003231.8232:04754
04755:+00077:-00036:+00024:003231.8232:04755
04756:+00381:+00134:-00061:003248.7709:04756
04757:+00244:+00030:+00032:003248.7709:04757
04758:-00107:+00095:+00170:003248.7709:04758
04759:+00085:-00126:+00105:003248.7709:04759
04760:+00201:+00269:-00040:003248.7709:04760
04761:-00207:-00388:-00408:003248.7709:04761
04762:-00319:+00048:-00110:003230.1123:04762
04763:+00022:-00058:-00042:003230.1123:04763
04764:-00227:-00098:-00126:003230.1123:04764
04765:-00269:-00029:-00295:003230.1123:04765
04766:+00053:-00035:+00167:003230.1123:04766
04767:+00248:-00065:+00035:003230.1123:04767
04768:+00239:+00307:+00113:003230.1123:04768
04769:-00027:-00047:-00063:003240.4228:04769
04770:+00050:+00130:+00102:003240.4228:04770
04771:+00169:+00077:+00042:003240.4228:04771
04772:-00131:-00093:-00095:003240.4228:04772
04773:-00180:+00035:-00026:003240.4228:04773
04774:+00271:-00080:+00156:003240.4228:04774
04775:+00055:-00250:+00122:003248.7517:04775
04776:-00197:+00166:-00270:003248.7517:04776
04777:-00237:-00232:+00197:003248.7517:04777
04778:+00043:+00021:-00047:003248.7517:04778
04779:+00128:+00162:+00047:003248.7517:04779
04780:-00493:+00013:-00348:003248.7517:04780
04781:-00293:+00048:+00044:003230.0195:04781
04782:+00313:-00111:+00079:003230.0195:04782
04783:-00117:+00230:-00257:003230.0195:04783
04784:-00266:-00030:-00146:003230.0195:04784
04785:+00101:-00104:+00100:003230.0195:04785
04786:+00266:-00029:+00069:003230.0195:04786
04787:-00050:+00249:-00355:003248.8789:04787
04788:+00031:+00098:+00213:003248.8789:04788
04789:+00293:-00014:+00037:003248.8789:04789
04790:-00072:+00191:-00158:003248.8789:04790
04791:-00510:-00353:+00171:003248.8789:04791
04792:-00190:+00345:+00293:003248.8789:04792
04793:+00435:+00102:+00235:003248.6765:04793
04794:-00227:+00210:-00258:003248.6765:04794
04795:-00532:-00022:+00075:003248.6765:04795
04796:+00116:+00085:+00288:003248.6765:04796
04797:+00317:+00043:+00106:003248.6765:04797
04798:-00165:+00030:-00147:003248.6765:04798
04799:-00228:+00281:-00038:003247.1440:04799
04800:+00041:-00050:+00107:003247.1440:04800
04801:+00330:+00036:+00059:003247.1440:04801
04802:-00350:+00011:-00012:003247.1440:04802
04803:-00415:-00186:-00031:003247.1440:04803
04804:+00363:+00178:+00036:003247.1440:04804
04805:+00435:+00088:-00029:003247.1440:04805
04806:-00297:-00314:-00204:003240.5292:04806
04807:-00131:+00357:-00082:003240.5292:04807
04808:+00204:-00124:-00037:003240.5292:04808
04809:-00008:-00109:-00234:003240.5292:04809
04810:-00163:+00250:-00028:003240.5292:04810
04811:+00125:-00051:-00076:003240.5292:04811
04812:+00106:-00023:-00131:003257.5141:04812
04813:-00112:+00432:-00226:003257.5141:04813
04814:-00091:-00191:+00294:003257.5141:04814
04815:+00073:+00100:+00293:003257.5141:04815
04816:+00183:+00165:-00018:003257.5141:04816
04817:+00012:+00095:-00012:003257.5141:04817
04818:-00027:+00171:-00025:003247.0629:04818
04819:-00084:+00116:+00196:003247.0629:04819
04820:-00017:-00254:-00062:003247.0629:04820
04821:-00135:+00201:-00102:003247.0629:04821
04822:-00025:-00137:+00199:003247.0629:04822
04823:+00091:-00048:-00034:003247.0629:04823
04824:-00055:-00107:-00116:003248.9228:04824
04825:-00192:+00040:+00110:003248.9228:04825
04826:+00245:+00000:+00425:003248.9228:04826
04827:+00291:+00192:-00406:003248.9228:04827
04828:-00348:-00131:-00053:003248.9228:04828
04829:+00054:-00177:-00017:003248.9228:04829
04830:+00278:-00061:+00113:003248.8212:04830
04831:+00026:+00102:-00199:003248.8212:04831
04832:-00025:-00209:+00178:003248.8212:04832
04833:+00139:+00297:-00141:003248.8212:04833
04834:-00162:-00333:-00040:003248.8212:04834
04835:-00199:+00444:+00002:003248.8212:04835
04836:+00015:-00187:+00095:003247.2629:04836
04837:+00195:+00069:-00033:003247.2629:04837
04838:+00025:-00400:-00017:003247.2629:04838
04839:-00170:-00071:+00120:003247.2629:04839
04840:+00217:+00557:+00095:003247.2629:04840
04841:+00359:-00409:+00162:003247.2629:04841
04842:-00426:+01000:-00279:003247.2629:04842
04843:-00088:-00261:+00197:003240.5417:04843
04844:+00408:+00620:-00303:003240.5417:04844
04845:-00200:-00105:-00142:003240.5417:04845
04846:-00459:+00662:+00136:003240.5417:04846
04847:+00112:-00258:+00246:003240.5417:04847
04848:+00387:-00113:+00009:003240.5417:04848
04849:-00151:-00288:-00275:003223.3767:04849
04850:-00109:-00009:+00077:003223.3767:04850
04851:+00052:+00395:-00236:003223.3767:04851
04852:+00118:+00106:+00049:003223.3767:04852
04853:-00159:+00592:-00093:003223.3767:04853
04854:-00104:-00268:+00243:003223.3767:04854
04855:+00180:+00611:-00246:003205.1740:04855
04856:+00169:-00346:-00011:003205.1740:04856
04857:-00112:+00449:+00030:003205.1740:04857
04858:-00098:-00263:-00019:003205.1740:04858
04859:+00246:-00091:+00230:003205.1740:04859
04860:+00075:-00441:-00101:003205.1740:04860
04861:-00241:+00229:+00055:003198.3830:04861
04862:-00014:+00399:-00061:003198.3830:04862
04863:+00402:-00176:+00304:003198.3830:04863
04864:-00218:+00222:-00199:003198.3830:04864
04865:-00210:+00171:+00128:003198.3830:04865
04866:+00075:-00071:-00130:003198.3830:04866
04867:+00182:-00066:-00125:003173.5209:04867
04868:-00171:+00121:-00180:003173.5209:04868
04869:-00081:-00238:+00278:003173.5209:04869
04870:-00042:+00353:+00186:003173.5209:04870
04871:+00204:-00028:+00138:003173.5209:04871
04872:-00296:+00070:+00000:003173.5209:04872
04873:-00207:-00027:+00122:003173.5209:04873
04874:+00328:+00034:+00079:003164.1447:04874
04875:+00006:+00006:-00139:003164.1447:04875
04876:-00346:+00200:+00014:003164.1447:04876
04877:-00016:-00127:+00075:003164.1447:04877
04878:+00271:+00115:-00070:003164.1447:04878
04879:-00088:-00059:-00305:003164.1447:04879
04880:-00195:+00056:-00053:003157.3015:04880
04881:-00071:+00156:+00042:003157.3015:04881
04882:+00233:-00016:+00057:003157.3015:04882
04883:-00174:+00220:-00113:003157.3015:04883
04884:-00280:+00108:+00047:003157.3015:04884
04885:+00163:+00334:+00046:003157.3015:04885
04886:+00217:-00268:-00309:003165.4548:04886
04887:-00163:+00460:-00301:003165.4548:04887
04888:-00039:-00233:+00030:003165.4548:04888
04889:+00111:+00362:-00096:003165.4548:04889
04890:-00081:-00460:-00032:003165.4548:04890
04891:-00072:+00132:+00239:003165.4548:04891
04892:+00029:+00644:-00250:003165.4548:04892
04893:+00081:+00189:+00144:003148.0700:04893
04894:-00125:+00079:-00324:003148.0700:04894
04895:-00256:+00366:-00009:003148.0700:04895
04896:-00142:+00170:-00225:003148.0700:04896
04897:+00470:-00353:+00114:003148.0700:04897
04898:+00033:+00046:-00652:003148.0700:04898
04899:-00101:-00349:+00311:003165.3891:04899
04900:-00095:+00364:+00223:003165.3891:04900
04901:+00208:+00068:+00387:003165.3891:04901
04902:-00134:+00436:+00221:003165.3891:04902
04903:-00038:-00032:-00248:003165.3891:04903
04904:+00106:+00211:+00079:003165.3891:04904
04905:+00042:-00017:-00484:003165.4072:04905
04906:-00152:+00004:+00045:003165.4072:04906
04907:-00058:-00076:-00138:003165.4072:04907
04908:+00016:+00040:+00249:003165.4072:04908
04909:+00136:+00216:-00209:003165.4072:04909
04910:-00185:-00051:+00257:003165.4072:04910
04911:-00265:+00290:+00068:003165.4072:04911
04912:+00319:-00148:+00205:003156.0397:04912
04913:-00145:-00153:-00227:003156.0397:04913
04914:-00238:+00183:-00028:003156.0397:04914
04915:+00010:-00124:-00011:003156.0397:04915
04916:+00159:-00152:+00100:003156.0397:04916
04917:+00013:+00270:-00307:003156.0397:04917
04918:-00186:-00233:+00275:003173.5659:04918
04919:-00030:+00087:+00076:003173.5659:04919
04920:+00351:-00070:+00307:003173.5659:04920
04921:-00234:+00140:-00209:003173.5659:04921
04922:-00212:+00043:+00322:003173.5659:04922
04923:+00237:-00060:+00019:003173.5659:04923
04924:+00047:+00149:-00025:003181.7795:04924
04925:-00198:+00238:-00190:003181.7795:04925
04926:+00018:+00056:+00266:003181.7795:04926
04927:+00226:+00069:-00187:003181.7795:04927
04928:-00092:-00042:-00192:003181.7795:04928
04929:-00287:-00019:-00007:003181.7795:04929
04930:-00120:-00247:-00081:003181.7795:04930
04931:+00004:+00174:-00118:003180.4501:04931
04932:-00175:+00047:-00030:003180.4501:04932
04933:-00151:+00142:-00093:003180.4501:04933
04934:-00106:-00003:-00221:003180.4501:04934
04935:+00093:+00097:-00083:003180.4501:04935
04936:-00199:+00116:-00352:003180.4501:04936
04937:-00413:-00039:-00076:003190.0842:04937
04938:-00105:+00124:-00052:003190.0842:04938
04939:+00377:+00040:+00078:003190.0842:04939
04940:+00680:-00200:-00304:003190.0842:04940
04941:+00304:+00361:+00036:003190.0842:04941
04942:+00241:+00120:+00600:003190.0842:04942
04943:+00128:-00262:-00628:003198.3764:04943
04944:-00185:+00067:-00265:003198.3764:04944
04945:+00456:+00071:-00267:003198.3764:04945
04946:+00280:-00234:+00153:003198.3764:04946
04947:-00126:+00363:+00222:003198.3764:04947
04948:+00090:+00098:+00136:003198.3764:04948
04949:-00107:+00211:-00133:003196.8579:04949
04950:-00290:+00105:-00377:003196.8579:04950
04951:-00207:-00073:+00095:003196.8579:04951
04952:-00098:+00308:+00002:003196.8579:04952
04953:+00071:-00228:+00337:003196.8579:04953
04954:+00187:+00277:-00382:003196.8579:04954
04955:-00238:+00088:-00179:003196.8579:04955
04956:+00133:-00008:+00031:003206.6704:04956
04957:+00564:+00129:+00323:003206.6704:04957
04958:+00182:+00105:+00031:003206.6704:04958
04959:-00310:+00007:-00023:003206.6704:04959
04960:-00103:+00425:+00223:003206.6704:04960
04961:+00475:-00093:+00328:003206.6704:04961
04962:-00275:+00226:-00122:003214.9504:04962
04963:-00436:+00353:+00148:003214.9504:04963
04964:+00165:+00007:+00266:003214.9504:04964
04965:+00245:+00112:-00010:003214.9504:04965
04966:-00615:+00097:-00283:003214.9504:04966
04967:+00143:+00127:+00199:003214.9504:04967
04968:+00381:+00279:+00214:003205.0705:04968
04969:-00116:-00037:-00179:003205.0705:04969
04970:-00125:+00133:+00276:003205.0705:04970
04971:-00056:+00381:-00032:003205.0705:04971
04972:+00241:+00067:+00284:003205.0705:04972
04973:+00345:+00395:-00107:003205.0705:04973
04974:-00092:+00071:+00075:003215.0996:04974
04975:+00096:+00113:+00111:003215.0996:04975
04976:+00240:+00217:+00049:003215.0996:04976
04977:-00154:+00030:-00090:003215.0996:04977
04978:-00059:+00107:-00024:003215.0996:04978
04979:+00058:+00176:+00044:003215.0996:04979
04980:-00035:-00200:-00190:003215.0996:04980
04981:-00158:+00089:+00047:003223.4013:04981
04982:-00036:+00186:-00113:003223.4013:04982
04983:+00153:-00163:-00183:003223.4013:04983
04984:-00018:+00109:-00163:003223.4013:04984
04985:-00047:-00185:+00032:003223.4013:04985
04986:+00008:+00152:+00124:003223.4013:04986
04987:+00215:+00126:-00261:003205.0827:04987
04988:+00017:+00283:-00055:003205.0827:04988
04989:-00294:+00203:-00451:003205.0827:04989
04990:-00188:+00217:+00195:003205.0827:04990
04991:+00515:-00087:-00367:003205.0827:04991
04992:+00085:+00007:-00055:003205.0827:04992
04993:-00483:-00142:-00355:003215.0253:04993
04994:+00340:-00150:+00243:003215.0253:04994
04995:+00169:-00074:-00020:003215.0253:04995
04996:+00039:+00058:+00341:003215.0253:04996
04997:-00103:+00533:+00179:003215.0253:04997
04998:+00050:-00153:+00199:003215.0253:04998
04999:-00017:+00492:-00073:003206.5625:04999
05000:-00028:-00037:-00012:003206.5625:05000
05001:-00174:+00369:+00143:003206.5625:05001
05002:+00038:+00137:-00034:003206.5625:05002
05003:+00309:-00966:+00305:003206.5625:05003
05004:-00229:-00096:-00257:003206.5625:05004
05005:+00030:-00556:+00400:003206.5625:05005
05006:+00009:-00252:-00058:003196.8457:05006
05007:+00208:-00492:+00497:003196.8457:05007
05008:-00199:+01101:-00288:003196.8457:05008
05009:-00051:-00883:+00498:003196.8457:05009
05010:+00032:+00921:-00352:003196.8457:05010
05011:+00210:+00092:-00009:003196.8457:05011
05012:-00067:+00312:-00299:003198.3098:05012
05013:-00213:+00138:+00073:003198.3098:05013
05014:+00104:+00622:+00220:003198.3098:05014
05015:+00215:-00044:-00125:003198.3098:05015
05016:-00099:+00178:+00062:003198.3098:05016
05017:+00111:-00188:-00075:003198.3098:05017
05018:+00075:+00117:-00065:003189.9775:05018
05019:-00146:+00360:-00205:003189.9775:05019
05020:+00113:-00123:+00237:003189.9775:05020
05021:-00304:+00352:-00337:003189.9775:05021
05022:-00210:-00038:+00091:003189.9775:05022
05023:+00235:+00203:-00144:003189.9775:05023
05024:-00223:-00162:-00104:003163.9785:05024
05025:-00336:+00098:-00400:003163.9785:05025
05026:+00500:+00101:+00010:003163.9785:05026
05027:-00195:-00244:-00096:003163.9785:05027
05028:-00160:+00284:-00081:003163.9785:05028
05029:+00181:+00137:-00196:003163.9785:05029
05030:+00140:-00158:+00004:003163.9785:05030
05031:-00078:+00088:-00115:003173.4758:05031
05032:-00015:-00439:+00005:003173.4758:05032
05033:-00089:-00021:-00270:003173.4758:05033
05034:+00149:-00105:+00058:003173.4758:05034
05035:+00050:+00002:-00156:003173.4758:05035
05036:-00154:-00165:+00000:003173.4758:05036
05037:-00133:+00597:-00106:003165.4191:05037
05038:+00233:+00029:+00390:003165.4191:05038
05039:+00057:-00230:-00300:003165.4191:05039
05040:-00599:+00570:+00258:003165.4191:05040
05041:-00023:-00186:+00089:003165.4191:05041
05042:+00178:+00514:+00104:003165.4191:05042
05043:-00306:-00272:-00136:003156.1047:05043
05044:-00158:+00289:-00017:003156.1047:05044
05045:+00004:-00109:+00117:003156.1047:05045
05046:-00114:-00127:+00245:003156.1047:05046
05047:+00155:-00190:-00036:003156.1047:05047
05048:-00007:+00116:-00058:003156.1047:05048
05049:-00175:+00285:+00028:003156.1047:05049
05050:+00030:-00160:+00085:003157.2895:05050
05051:-00124:+00627:-00050:003157.2895:05051
05052:+00050:-00019:-00055:003157.2895:05052
05053:+00075:+00286:-00013:003157.2895:05053
05054:-00116:-00099:+00071:003157.2895:05054
05055:-00138:-00034:-00010:003157.2895:05055
05056:+00044:-00084:-00094:003157.3049:05056
05057:-00040:-00019:+00006:003157.3049:05057
05058:+00038:-00204:+00118:003157.3049:05058
05059:-00246:+00143:-00028:003157.3049:05059
05060:-00147:+00134:+00084:003157.3049:05060
05061:+00539:+00686:+00338:003157.3049:05061
05062:+00285:-00411:-00025:003140.1171:05062
05063:-00206:+00706:-00569:003140.1171:05063
05064:-00084:+00038:-00074:003140.1171:05064
05065:+00243:-00287:+00294:003140.1171:05065
05066:+00407:-00320:-00192:003140.1171:05066
05067:-00301:+00234:-00073:003140.1171:05067
05068:-00209:+00035:-00046:003140.1171:05068
05069:+00215:+00224:-00013:003157.3193:05069
05070:-00155:+00130:-00180:003157.3193:05070
05071:-00238:-00067:+00044:003157.3193:05071
05072:+00041:+00354:-00064:003157.3193:05072
05073:+00163:-00165:-00074:003157.3193:05073
05074:+00094:+00063:-00247:003157.3193:05074
05075:-00159:+00169:-00066:003165.5144:05075
05076:-00175:-00248:+00206:003165.5144:05076
05077:+00269:-00090:+00129:003165.5144:05077
05078:+00119:+00313:+00188:003165.5144:05078
05079:-00125:-00268:+00008:003165.5144:05079
05080:-00185:+00176:-00078:003165.5144:05080
05081:+00079:-00062:+00016:003156.1284:05081
05082:+00103:+00017:+00100:003156.1284:05082
05083:-00098:+00286:+00181:003156.1284:05083
05084:-00310:-00097:+00197:003156.1284:05084
05085:-00037:+00000:+00182:003156.1284:05085
05086:-00003:+00264:+00057:003156.1284:05086
05087:-00206:-00157:+00098:003156.1284:05087
05088:-00193:+00154:+00035:003173.6145:05088
05089:-00046:+00090:+00103:003173.6145:05089
05090:+00062:-00065:+00178:003173.6145:05090
05091:+00128:+00363:+00065:003173.6145:05091
05092:-00088:-00283:+00295:003173.6145:05092
05093:+00020:-00081:+00063:003173.6145:05093
05094:+00023:+00193:-00011:003190.1047:05094
05095:-00045:+00165:+00057:003190.1047:05095
05096:+00106:-00176:-00005:003190.1047:05096
05097:+00032:+00212:+00008:003190.1047:05097
05098:-00018:-00228:+00021:003190.1047:05098
05099:+00049:+00233:-00092:003190.1047:05099
05100:-00105:-00014:-00129:003180.4860:05100
05101:-00080:+00082:-00050:003180.4860:05101
05102:+00261:+00391:-00005:003180.4860:05102
05103:+00136:-00082:-00171:003180.4860:05103
05104:-00142:-00108:-00346:003180.4860:05104
05105:+00222:+00395:-00038:003180.4860:05105
05106:+00062:-00132:-00111:003190.1267:05106
05107:+00041:-00142:+00073:003190.1267:05107
05108:+00194:+00331:-00151:003190.1267:05108
05109:+00115:-00199:+00310:003190.1267:05109
05110:-00100:+00158:-00132:003190.1267:05110
05111:+00008:+00049:+00056:003190.1267:05111
05112:+00075:-00049:+00001:003190.1267:05112
05113:-00098:+00224:+00090:003198.3337:05113
05114:-00029:-00405:-00034:003198.3337:05114
05115:-00242:-00033:-00177:003198.3337:05115
05116:-00159:-00053:+00183:003198.3337:05116
05117:+00096:+00107:+00294:003198.3337:05117
05118:-00213:-00656:-00088:003198.3337:05118
05119:-00120:+00437:-00115:003196.8640:05119
05120:+00269:-00630:+00242:003196.8640:05120
05121:+00193:+00399:+00089:003196.8640:05121
05122:-00150:+00285:-00274:003196.8640:05122
05123:+00043:+00257:+00168:003196.8640:05123
05124:-00002:-00011:-00340:003196.8640:05124
05125:-00093:+00263:+00437:003198.3710:05125
05126:+00130:-00361:-00151:003198.3710:05126
05127:-00179:+00234:+00115:003198.3710:05127
05128:-00041:-00299:+00068:003198.3710:05128
05129:-00022:+00217:+00121:003198.3710:05129
05130:-00322:+00149:-00223:003198.3710:05130
05131:+00024:+00193:+00209:003206.6728:05131
05132:+00016:-00069:-00184:003206.6728:05132
05133:-00303:-00071:+00173:003206.6728:05133
05134:-00159:+00163:-00228:003206.6728:05134
05135:+00326:-00080:+00095:003206.6728:05135
05136:+00252:+00003:-00268:003206.6728:05136
05137:-00276:-00125:+00015:003206.6728:05137
05138:+00090:+00034:+00166:003196.9062:05138
05139:+00320:+00241:+00021:003196.9062:05139
05140:+00041:+00041:-00096:003196.9062:05140
05141:-00070:+00021:+00169:003196.9062:05141
05142:+00040:+00152:+00058:003196.9062:05142
05143:+00147:-00183:+00075:003196.9062:05143
05144:+00103:+00179:-00155:003206.7749:05144
05145:-00221:-00091:-00126:003206.7749:05145
05146:-00040:+00029:-00164:003206.7749:05146
05147:+00127:+00265:+00019:003206.7749:05147
05148:+00141:-00234:+00221:003206.7749:05148
05149:-00115:-00125:-00304:003206.7749:05149
05150:-00236:+00321:+00117:003214.9567:05150
05151:+00154:+00053:-00094:003214.9567:05151
05152:-00002:-00305:-00046:003214.9567:05152
05153:+00125:+00500:-00228:003214.9567:05153
05154:+00119:-00319:-00065:003214.9567:05154
05155:-00083:+00171:-00132:003214.9567:05155
05156:-00367:-00115:-00027:003213.5029:05156
05157:+00113:+00022:+00210:003213.5029:05157
05158:+00111:+00213:-00062:003213.5029:05158
05159:-00460:-00141:-00269:003213.5029:05159
05160:-00350:+00326:+00071:003213.5029:05160
05161:+00189:-00085:+00143:003213.5029:05161
05162:+00171:+00112:+00150:003213.5029:05162
05163:+00243:+00070:+00070:003215.2416:05163
05164:-00317:-00104:-00291:003215.2416:05164
05165:+00235:+00207:+00228:003215.2416:05165
05166:+00835:-00101:+00147:003215.2416:05166
05167:-00181:+00026:+00191:003215.2416:05167
05168:-00350:-00064:+00180:003215.2416:05168
05169:+00050:+00195:-00065:003231.9279:05169
05170:+00479:-00177:+00047:003231.9279:05170
05171:+00267:+00027:-00269:003231.9279:05171
05172:+00056:+00281:+00430:003231.9279:05172
05173:+00230:-00224:+00172:003231.9279:05173
05174:-00019:-00320:-00028:003231.9279:05174
05175:-00134:+00081:-00442:003213.5336:05175
05176:+00137:+00199:+00008:003213.5336:05176
05177:+00140:-00339:+00161:003213.5336:05177
05178:-00277:-00114:-00011:003213.5336:05178
05179:-00011:+00090:-00269:003213.5336:05179
05180:+00198:+00105:-00246:003213.5336:05180
05181:-00147:-00057:-00086:003232.0974:05181
05182:-00402:+00207:+00205:003232.0974:05182
05183:+00106:-00090:+00046:003232.0974:05183
05184:+00252:+00249:-00169:003232.0974:05184
05185:+00017:-00115:-00173:003232.0974:05185
05186:-00006:+00011:+00022:003232.0974:05186
05187:+00105:-00020:-00094:003240.4121:05187
05188:+00059:-00002:-00165:003240.4121:05188
05189:-00147:+00142:-00013:003240.4121:05189
05190:-00010:+00092:+00299:003240.4121:05190
05191:+00278:-00025:-00017:003240.4121:05191
05192:+00060:+00261:-00117:003240.4121:05192
05193:-00106:-00235:-00033:003240.4121:05193
05194:-00016:+00182:-00010:003221.8818:05194
05195:+00106:-00069:-00020:003221.8818:05195
05196:-00153:-00023:-00075:003221.8818:05196
05197:-00092:+00332:-00202:003221.8818:05197
05198:+00088:-00310:-00123:003221.8818:05198
05199:-00150:+00119:+00086:003221.8818:05199
05200:-00220:-00059:+00134:003240.4914:05200
05201:+00226:+00262:+00083:003240.4914:05201
05202:+00008:+00307:-00437:003240.4914:05202
05203:-00232:-00431:-00181:003240.4914:05203
05204:-00090:+00572:+00126:003240.4914:05204
05205:+00307:-00576:-00043:003240.4914:05205
05206:-00043:+00031:+00096:003231.6850:05206
05207:+00031:-00635:+00288:003231.6850:05207
05208:-00197:-00101:+00224:003231.6850:05208
05209:+00123:-00289:-00330:003231.6850:05209
05210:+00088:-00147:+00090:003231.6850:05210
05211:-00537:+00156:+00077:003231.6850:05211
05212:+00180:+00178:+00177:003230.0134:05212
05213:+00213:+00272:-00087:003230.0134:05213
05214:-00121:+00058:+00245:003230.0134:05214
05215:-00333:+00220:-00008:003230.0134:05215
05216:+00155:+00109:+00229:003230.0134:05216
05217:+00270:+00057:-00202:003230.0134:05217
05218:+00053:-00158:-00012:003214.8403:05218
05219:-00255:+00168:+00090:003214.8403:05219
05220:+00157:-00377:-00086:003214.8403:05220
05221:+00196:+00205:-00163:003214.8403:05221
05222:-00540:+00058:-00080:003214.8403:05222
05223:-00195:+00250:+00165:003214.8403:05223
05224:+00433:+00457:+00002:003214.8403:05224
05225:+00378:-00490:-00189:003214.6674:05225
05226:-00512:+00455:-00181:003214.6674:05226
05227:+00094:-00429:+00060:003214.6674:05227
05228:+00221:+00204:-00295:003214.6674:05228
05229:-00123:-00380:-00251:003214.6674:05229
05230:-00098:+00039:+00106:003214.6674:05230
05231:+00240:-00252:+00139:003188.3374:05231
05232:+00166:+00070:-00102:003188.3374:05232
05233:+00086:+00295:-00298:003188.3374:05233
05234:-00271:-00034:+00014:003188.3374:05234
05235:+00215:+00083:+00001:003188.3374:05235
05236:+00427:-00033:-00095:003188.3374:05236
05237:-00384:+00174:-00234:003181.6103:05237
05238:+00131:-00393:+00252:003181.6103:05238
05239:+00279:+00003:-00209:003181.6103:05239
05240:+00126:-00048:-00094:003181.6103:05240
05241:-00263:+00407:+00160:003181.6103:05241
05242:-00025:-00699:+00259:003181.6103:05242
05243:+00147:+00229:+00109:003173.3708:05243
05244:+00084:+00178:-00099:003173.3708:05244
05245:-00275:+00032:-00084:003173.3708:05245
05246:-00030:+00168:-00062:003173.3708:05246
05247:+00280:+00159:+00137:003173.3708:05247
05248:-00027:-00256:-00156:003173.3708:05248
05249:-00299:-00130:+00272:003173.3708:05249
05250:+00227:-00144:+00128:003155.8920:05250
05251:+00171:-00135:-00022:003155.8920:05251
05252:-00179:+00337:-00277:003155.8920:05252
05253:-00099:+00009:+00310:003155.8920:05253
05254:+00042:+00113:+00023:003155.8920:05254
05255:+00187:+00194:+00157:003155.8920:05255
05256:-00101:+00273:-00113:003157.0695:05256
05257:-00141:-00312:+00246:003157.0695:05257
05258:+00049:+00157:-00011:003157.0695:05258
05259:+00349:+00018:+00231:003157.0695:05259
05260:-00054:+00095:-00173:003157.0695:05260
05261:-00301:-00055:+00036:003157.0695:05261
05262:+00500:+00367:+00176:003157.0695:05262
05263:+00294:-00085:-00141:003149.0251:05263
05264:-00584:+00750:-00316:003149.0251:05264
05265:+00259:-00066:+00288:003149.0251:05265
05266:+00397:+00292:-00394:003149.0251:05266
05267:-00382:+00078:-00290:003149.0251:05267
05268:+00080:+00031:+00347:003149.0251:05268
05269:+00060:-00451:-00273:003155.8859:05269
05270:+00206:+00400:-00066:003155.8859:05270
05271:+00110:+00455:-00216:003155.8859:05271
05272:-00266:+00359:+00365:003155.8859:05272
05273:+00064:+00184:-00278:003155.8859:05273
05274:+00328:+00502:+00212:003155.8859:05274
05275:-00163:+00240:-00426:003157.0278:05275
05276:+00018:-00479:+00249:003157.0278:05276
05277:+00008:+00030:-00210:003157.0278:05277
05278:+00037:-00422:-00027:003157.0278:05278
05279:-00313:+00337:+00074:003157.0278:05279
05280:+00134:-00407:+00151:003157.0278:05280
05281:-00078:+00436:+00002:003165.2104:05281
05282:+00004:+00135:-00178:003165.2104:05282
05283:-00085:+00365:+00110:003165.2104:05283
05284:-00135:-00141:-00120:003165.2104:05284
05285:+00045:+00451:+00099:003165.2104:05285
05286:-00056:-00386:-00154:003165.2104:05286
05287:-00031:-00105:+00266:003165.2104:05287
05288:+00126:-00110:-00112:003171.9812:05288
05289:+00101:+00365:-00099:003171.9812:05289
05290:-00231:+00445:-00012:003171.9812:05290
05291:-00066:+00071:-00007:003171.9812:05291
05292:+00219:-00026:+00128:003171.9812:05292
05293:+00075:+00120:-00026:003171.9812:05293
05294:-00305:+00244:-00131:003173.3435:05294
05295:+00264:-00211:+00098:003173.3435:05295
05296:+00282:+00038:-00073:003173.3435:05296
05297:-00177:-00356:+00067:003173.3435:05297
05298:-00237:+00264:+00109:003173.3435:05298
05299:+00158:-00203:+00094:003173.3435:05299
05300:+00096:+00137:-00207:003181.5739:05300
05301:-00043:-00123:-00089:003181.5739:05301
05302:-00301:+00119:+00023:003181.5739:05302
05303:+00287:+00080:+00027:003181.5739:05303
05304:+00308:+00325:-00100:003181.5739:05304
05305:-00355:+00289:-00234:003181.5739:05305
05306:+00132:-00175:+00319:003181.5739:05306
05307:+00256:-00069:-00042:003180.4621:05307
05308:+00001:-00219:-00177:003180.4621:05308
05309:-00224:+00340:-00026:003180.4621:05309
05310:-00004:-00327:+00148:003180.4621:05310
05311:+00375:+00298:-00008:003180.4621:05311
05312:+00344:-00026:-00300:003180.4621:05312
05313:-00574:+00216:-00127:003190.0598:05313
05314:+00329:-00318:-00091:003190.0598:05314
05315:+00406:+00490:+00018:003190.0598:05315
05316:-00355:-00469:+00016:003190.0598:05316
05317:-00383:-00092:+00260:003190.0598:05317
05318:+00447:+00127:+00183:003190.0598:05318
05319:-00060:-00555:-00314:003190.0075:05319
05320:-00505:+00235:+00126:003190.0075:05320
05321:+00169:-00322:+00384:003190.0075:05321
05322:+00292:+00443:+00344:003190.0075:05322
05323:+00158:-00147:-00321:003190.0075:05323
05324:-00349:+00527:+00219:003190.0075:05324
05325:+00124:+00163:-00183:003190.0075:05325
05326:+00242:+00568:+00211:003180.4020:05326
05327:-00114:-00102:-00365:003180.4020:05327
05328:-00398:-00208:+00371:003180.4020:05328
05329:-00002:+00201:-00189:003180.4020:05329
05330:+00565:-00293:+00064:003180.4020:05330
05331:-00074:+00093:+00154:003180.4020:05331
05332:-00133:-00022:+00054:003190.0478:05332
05333:+00465:+00256:+00218:003190.0478:05333
05334:+00402:+00049:+00031:003190.0478:05334
05335:-00269:+00274:-00055:003190.0478:05335
05336:-00060:-00290:-00008:003190.0478:05336
05337:-00041:+00068:-00105:003190.0478:05337
05338:-00229:-00320:-00153:003189.9956:05338
05339:-00148:+00317:+00102:003189.9956:05339
05340:+00122:-00307:+00126:003189.9956:05340
05341:+00104:+00270:-00092:003189.9956:05341
05342:+00037:-00177:-00155:003189.9956:05342
05343:-00246:+00335:+00004:003189.9956:05343
05344:+00132:-00016:-00026:003172.2436:05344
05345:+00186:+00105:-00094:003172.2436:05345
05346:-00105:+00198:-00155:003172.2436:05346
05347:-00076:-00140:+00164:003172.2436:05347
05348:+00086:+00057:-00027:003172.2436:05348
05349:+00130:+00033:-00233:003172.2436:05349
05350:-00033:+00360:-00093:003172.2436:05350
05351:-00077:-00122:+00109:003189.9992:05351
05352:+00164:+00053:+00099:003189.9992:05352
05353:+00082:+00047:-00178:003189.9992:05353
05354:-00249:+00261:-00135:003189.9992:05354
05355:-00241:-00084:+00128:003189.9992:05355
05356:+00098:-00043:+00026:003189.9992:05356
05357:+00069:-00075:-00079:003198.2729:05357
05358:-00013:+00454:-00103:003198.2729:05358
05359:-00087:-00252:+00118:003198.2729:05359
05360:+00292:+00159:+00123:003198.2729:05360
05361:+00223:+00011:-00071:003198.2729:05361
05362:-00160:+00440:-00187:003198.2729:05362
05363:-00147:-00111:+00090:003196.7304:05363
05364:+00248:-00005:+00008:003196.7304:05364
05365:+00039:+00233:+00013:003196.7304:05365
05366:-00292:-00231:+00127:003196.7304:05366
05367:-00007:+00055:-00104:003196.7304:05367
05368:+00309:+00147:-00211:003196.7304:05368
05369:-00049:-00004:-00090:003206.6950:05369
05370:-00206:-00037:-00075:003206.6950:05370
05371:+00123:-00008:+00175:003206.6950:05371
05372:+00196:-00027:-00163:003206.6950:05372
05373:+00055:+00182:-00204:003206.6950:05373
05374:-00108:-00071:+00001:003206.6950:05374
05375:+00238:-00097:+00139:003206.6950:05375
05376:+00257:+00125:+00085:003215.0429:05376
05377:+00068:+00217:+00056:003215.0429:05377
05378:-00027:+00134:-00004:003215.0429:05378
05379:+00221:+00046:+00009:003215.0429:05379
05380:+00185:-00002:-00075:003215.0429:05380
05381:-00135:-00025:-00095:003215.0429:05381
05382:-00117:+00131:+00164:003205.2045:05382
05383:+00128:-00338:+00039:003205.2045:05383
05384:-00116:+00357:-00313:003205.2045:05384
05385:-00251:+00075:+00080:003205.2045:05385
05386:+00003:-00231:+00050:003205.2045:05386
05387:+00155:+00481:-00068:003205.2045:05387
05388:+00071:+00116:+00105:003223.5170:05388
05389:-00076:+00113:-00071:003223.5170:05389
05390:+00158:+00299:+00102:003223.5170:05390
05391:+00149:+00040:-00015:003223.5170:05391
05392:-00064:+00107:-00116:003223.5170:05392
05393:+00006:+00017:+00247:003223.5170:05393
05394:+00249:+00120:+00015:003231.9279:05394
05395:-00060:+00149:-00044:003231.9279:05395
05396:-00198:-00030:+00075:003231.9279:05396
05397:+00080:+00253:+00168:003231.9279:05397
05398:+00140:-00273:+00068:003231.9279:05398
05399:+00003:+00272:-00151:003231.9279:05399
05400:-00266:+00046:+00081:003213.5153:05400
05401:-00245:-00158:+00252:003213.5153:05401
05402:+00230:+00132:+00019:003213.5153:05402
05403:-00169:+00042:+00002:003213.5153:05403
05404:-00291:-00095:+00026:003213.5153:05404
05405:+00124:+00149:+00133:003213.5153:05405
05406:+00164:-00262:+00044:003213.5153:05406
05407:+00026:+00094:-00017:003232.0725:05407
05408:+00029:+00000:+00143:003232.0725:05408
05409:+00082:-00094:-00146:003232.0725:05409
05410:+00204:+00064:+00191:003232.0725:05410
05411:-00064:-00164:+00030:003232.0725:05411
05412:-00041:-00177:+00082:003232.0725:05412
05413:+00151:+00104:-00185:003240.3308:05413
05414:-00132:-00202:-00020:003240.3308:05414
05415:-00237:-00163:-00055:003240.3308:05415
05416:+00048:+00246:+00040:003240.3308:05416
05417:-00142:-00045:-00023:003240.3308:05417
05418:-00234:-00028:-00134:003240.3308:05418
05419:+00016:-00014:-00205:003221.9125:05419
05420:+00144:-00110:-00240:003221.9125:05420
05421:-00010:+00127:-00008:003221.9125:05421
05422:-00045:-00349:+00093:003221.9125:05422
05423:-00035:-00046:-00171:003221.9125:05423
05424:-00004:+00303:-00170:003221.9125:05424
05425:+00129:-00136:+00155:003240.5981:05425
05426:+00093:-00104:+00001:003240.5981:05426
05427:+00000:-00051:-00095:003240.5981:05427
05428:-00060:-00039:+00175:003240.5981:05428
05429:-00040:+00005:-00034:003240.5981:05429
05430:-00183:+00183:-00033:003240.5981:05430
05431:+00075:+00377:-00336:003240.4370:05431
05432:-00152:+00118:+00041:003240.4370:05432
05433:-00226:+00521:+00173:003240.4370:05433
05434:+00381:-00259:-00049:003240.4370:05434
05435:-00255:+00904:-00440:003240.4370:05435
05436:-00191:-00235:-00192:003240.4370:05436
05437:+00028:+00750:+00039:003240.4370:05437
05438:+00265:-00357:-00357:003221.8879:05438
05439:-00385:-00341:+00181:003221.8879:05439
05440:+00039:-00176:+00148:003221.8879:05440
05441:+00249:-00417:+00262:003221.8879:05441
05442:+00113:-00009:-00294:003221.8879:05442
05443:-00152:-00088:-00030:003221.8879:05443
05444:-00157:+00042:+00294:003223.6228:05444
05445:+00540:+00046:-00128:003223.6228:05445
05446:+00075:-00301:-00185:003223.6228:05446
05447:-00521:+00355:+00055:003223.6228:05447
05448:+00095:+00135:+00258:003223.6228:05448
05449:+00263:-00187:-00177:003223.6228:05449
05450:-00064:+00047:+00045:003215.0371:05450
05451:-00199:+00240:+00004:003215.0371:05451
05452:+00075:-00377:+00281:003215.0371:05452
05453:+00262:+00052:-00230:003215.0371:05453
05454:+00093:+00192:+00179:003215.0371:05454
05455:-00380:-00034:-00084:003215.0371:05455
05456:+00022:+00192:+00116:003196.9909:05456
05457:+00276:+00368:-00074:003196.9909:05457
05458:+00314:-00551:+00147:003196.9909:05458
05459:-00487:+00704:-00204:003196.9909:05459
05460:+00169:-00365:-00013:003196.9909:05460
05461:+00215:+00709:+00201:003196.9909:05461
05462:-00057:-00396:+00004:003196.9909:05462
05463:+00170:-00064:+00206:003181.9245:05463
05464:+00054:-00511:-00161:003181.9245:05464
05465:+00253:-00128:-00016:003181.9245:05465
05466:+00042:+00795:-00373:003181.9245:05466
05467:+00014:-00233:+00416:003181.9245:05467
05468:-00162:+00111:-00329:003181.9245:05468
05469:+00063:+00073:+00237:003173.7187:05469
05470:-00214:+00020:-00465:003173.7187:05470
05471:+00041:-00773:+00017:003173.7187:05471
05472:-00218:+00359:+00001:003173.7187:05472
05473:-00011:-00432:+00304:003173.7187:05473
05474:+00008:+00144:+00000:003173.7187:05474
05475:+00128:-00007:+00165:003148.1994:05475
05476:-00081:+00272:+00017:003148.1994:05476
05477:-00027:+00150:+00020:003148.1994:05477
05478:+00105:+00162:-00018:003148.1994:05478
05479:-00002:+00117:-00023:003148.1994:05479
05480:+00055:+00084:+00028:003148.1994:05480
05481:+00002:-00191:-00068:003148.1994:05481
05482:-00020:+00004:+00070:003149.3208:05482
05483:-00110:-00250:-00082:003149.3208:05483
05484:-00134:-00095:-00003:003149.3208:05484
05485:-00092:+00394:-00107:003149.3208:05485
05486:+00017:+00009:+00100:003149.3208:05486
05487:-00191:+00118:-00039:003149.3208:05487
05488:-00217:+00182:+00204:003149.3325:05488
05489:+00069:+00156:-00097:003149.3325:05489
05490:+00027:-00197:-00060:003149.3325:05490
05491:-00099:+00204:-00008:003149.3325:05491
05492:+00120:-00211:+00085:003149.3325:05492
05493:-00169:+00229:+00000:003149.3325:05493
05494:+00112:+00095:+00014:003148.1462:05494
05495:-00001:+00428:-00214:003148.1462:05495
05496:-00041:+00059:-00084:003148.1462:05496
05497:-00139:+00311:-00299:003148.1462:05497
05498:+00015:-00351:+00080:003148.1462:05498
05499:-00095:+00417:-00018:003148.1462:05499
05500:+00017:-00264:+00206:003148.1462:05500
05501:+00142:+00032:+00032:003149.2375:05501
05502:+00087:-00155:-00132:003149.2375:05502
05503:-00191:+00143:-00058:003149.2375:05503
05504:+00082:+00326:-00055:003149.2375:05504
05505:+00092:+00083:-00003:003149.2375:05505
05506:-00303:+00016:+00021:003149.2375:05506
05507:+00020:+00094:+00231:003165.5083:05507
05508:+00100:-00012:-00384:003165.5083:05508
05509:-00006:+00000:-00052:003165.5083:05509
05510:-00166:+00119:+00019:003165.5083:05510
05511:-00020:-00323:+00602:003165.5083:05511
05512:-00120:+00365:-00096:003165.5083:05512
05513:-00044:-00108:+00130:003156.1933:05513
05514:-00049:+00214:-00103:003156.1933:05514
05515:+00042:+00304:-00066:003156.1933:05515
05516:-00101:+00260:-00070:003156.1933:05516
05517:+00032:-00021:-00132:003156.1933:05517
05518:-00025:+00610:+00141:003156.1933:05518
05519:+00085:+00040:-00028:003156.1933:05519
05520:+00139:-00114:+00245:003173.6325:05520
05521:-00021:-00011:-00313:003173.6325:05521
05522:+00170:-00286:+00177:003173.6325:05522
05523:+00047:+00523:-00003:003173.6325:05523
05524:+00100:+00094:+00150:003173.6325:05524
05525:-00012:+00314:+00236:003173.6325:05525
05526:+00066:+00174:-00016:003165.5083:05526
05527:-00167:+00161:-00084:003165.5083:05527
05528:+00175:-00230:-00001:003165.5083:05528
05529:+00126:+00458:-00058:003165.5083:05529
05530:-00080:-00376:+00190:003165.5083:05530
05531:-00128:+00246:+00041:003165.5083:05531
05532:+00081:-00211:+00093:003172.3212:05532
05533:+00179:+00223:-00073:003172.3212:05533
05534:+00057:+00136:-00026:003172.3212:05534
05535:-00029:+00053:+00139:003172.3212:05535
05536:+00044:-00114:-00160:003172.3212:05536
05537:+00156:+00409:-00005:003172.3212:05537
05538:+00170:-00244:+00122:003190.1020:05538
05539:-00270:+00070:-00061:003190.1020:05539
05540:-00266:+00106:-00216:003190.1020:05540
05541:+00387:-00065:+00197:003190.1020:05541
05542:+00311:+00307:-00223:003190.1020:05542
05543:-00268:-00245:-00127:003190.1020:05543
05544:+00050:-00016:+00098:003190.1020:05544
05545:+00233:+00201:-00177:003189.8747:05545
05546:-00206:-00242:-00215:003189.8747:05546
05547:+00094:-00027:-00018:003189.8747:05547
05548:+00153:+00395:-00126:003189.8747:05548
05549:+00051:-00105:+00037:003189.8747:05549
05550:+00071:+00138:+00114:003189.8747:05550
05551:-00135:-00266:-00067:003188.4643:05551
05552:-00010:+00007:-00059:003188.4643:05552
05553:+00210:+00217:-00123:003188.4643:05553
05554:-00105:-00101:+00264:003188.4643:05554
05555:+00098:+00322:-00093:003188.4643:05555
05556:+00191:+00174:+00112:003188.4643:05556
05557:-00106:-00033:-00186:003206.4982:05557
05558:-00009:-00079:+00088:003206.4982:05558
05559:+00005:-00128:+00009:003206.4982:05559
05560:-00011:-00068:+00186:003206.4982:05560
05561:-00046:+00032:-00041:003206.4982:05561
05562:-00019:-00167:+00012:003206.4982:05562
05563:+00127:+00350:+00042:003206.4831:05563
05564:+00114:-00127:-00130:003206.4831:05564
05565:-00205:+00178:-00085:003206.4831:05565
05566:-00027:+00193:-00062:003206.4831:05566
05567:-00043:+00198:+00009:003206.4831:05567
05568:-00071:+00079:-00028:003206.4831:05568
05569:-00100:+00038:+00052:003206.4831:05569
05570:-00066:+00046:-00191:003196.7368:05570
05571:+00000:+00187:-00255:003196.7368:05571
05572:-00189:-00076:-00063:003196.7368:05572
05573:-00258:-00170:-00016:003196.7368:05573
05574:+00030:+00255:-00110:003196.7368:05574
05575:+00046:-00072:+00173:003196.7368:05575
05576:-00014:-00017:-00002:003214.9638:05576
05577:-00101:+00218:-00083:003214.9638:05577
05578:-00105:-00156:+00092:003214.9638:05578
05579:+00016:+00290:+00045:003214.9638:05579
05580:-00072:-00138:+00112:003214.9638:05580
05581:-00114:+00070:+00008:003214.9638:05581
05582:+00576:-00271:-00188:003214.8395:05582
05583:+00495:-00045:-00165:003214.8395:05583
05584:-00064:-00293:+00162:003214.8395:05584
05585:+00582:+00534:+00413:003214.8395:05585
05586:+00346:-00656:-00144:003214.8395:05586
05587:-00239:+00547:-00796:003214.8395:05587
05588:+00156:-00070:-00067:003213.2646:05588
05589:+00269:+00028:+00114:003213.2646:05589
05590:-00156:-00078:-00206:003213.2646:05590
05591:-00379:-00298:-00084:003213.2646:05591
05592:-00035:-00015:-00003:003213.2646:05592
05593:-00007:+00018:-00087:003213.2646:05593
05594:+00001:-00022:+00004:003213.2646:05594
05595:+00073:-00194:-00001:003223.2937:05595
05596:-00212:+00463:+00130:003223.2937:05596
05597:+00103:-00182:-00139:003223.2937:05597
05598:+00587:+00548:+00161:003223.2937:05598
05599:-00325:+00106:-00180:003223.2937:05599
05600:-00198:+00368:+00136:003223.2937:05600
05601:+00500:+00549:-00006:003223.1726:05601
05602:+00206:-00458:-00072:003223.1726:05602
05603:-00285:+00473:-00223:003223.1726:05603
05604:+00219:-00323:+00374:003223.1726:05604
05605:+00001:+00305:+00283:003223.1726:05605
05606:-00042:-00207:-00123:003223.1726:05606
05607:-00308:-00289:+00165:003213.1542:05607
05608:-00169:-00211:+00249:003213.1542:05608
05609:+00558:+00346:+00117:003213.1542:05609
05610:+00132:-00339:-00135:003213.1542:05610
05611:+00008:+00602:+00070:003213.1542:05611
05612:+00052:+00068:-00241:003213.1542:05612
05613:-00036:+00173:-00063:003206.3940:05613
05614:-00139:-00171:-00212:003206.3940:05614
05615:+00113:-00153:+00220:003206.3940:05615
05616:+00086:-00037:-00102:003206.3940:05616
05617:-00042:-00164:-00283:003206.3940:05617
05618:-00102:-00011:-00145:003206.3940:05618
05619:-00048:+00121:+00092:003214.7294:05619
05620:+00092:+00244:+00053:003214.7294:05620
05621:+00087:+00162:-00080:003214.7294:05621
05622:-00107:+00335:+00066:003214.7294:05622
05623:-00033:+00319:-00278:003214.7294:05623
05624:+00003:+00061:+00087:003214.7294:05624
05625:-00280:+00264:-00245:003214.7294:05625
05626:+00227:-00074:+00252:003180.2700:05626
05627:-00038:+00070:-00221:003180.2700:05627
05628:+00067:-00074:+00148:003180.2700:05628
05629:-00166:+00205:+00032:003180.2700:05629
05630:+00126:-00178:+00293:003180.2700:05630
05631:+00183:+00037:-00031:003180.2700:05631
05632:+00299:+00088:-00189:003173.4519:05632
05633:-00134:-00007:-00135:003173.4519:05633
05634:+00107:-00212:-00225:003173.4519:05634
05635:+00156:+00136:-00083:003173.4519:05635
05636:-00209:-00074:-00002:003173.4519:05636
05637:-00140:-00307:-00089:003173.4519:05637
05638:+00037:+00145:-00024:003173.4794:05638
05639:+00137:-00351:-00122:003173.4794:05639
05640:-00051:+00133:-00156:003173.4794:05640
05641:+00028:+00048:-00034:003173.4794:05641
05642:-00002:-00149:-00083:003173.4794:05642
05643:+00004:+00000:-00045:003173.4794:05643
05644:+00222:+00410:+00040:003173.4794:05644
05645:-00235:-00314:+00067:003156.0039:05645
05646:-00400:+00350:-00143:003156.0039:05646
05647:+00220:+00154:-00061:003156.0039:05647
05648:-00028:+00292:-00003:003156.0039:05648
05649:-00105:+00178:+00081:003156.0039:05649
05650:+00013:+00142:+00055:003156.0039:05650
05651:+00017:-00089:-00153:003157.2363:05651
05652:-00055:+00253:+00040:003157.2363:05652
05653:+00065:-00217:+00045:003157.2363:05653
05654:-00029:+00155:+00088:003157.2363:05654
05655:-00163:+00091:+00022:003157.2363:05655
05656:+00206:-00266:-00083:003157.2363:05656
05657:-00057:+00124:+00186:003149.3088:05657
05658:-00133:-00264:-00060:003149.3088:05658
05659:-00279:+00114:+00029:003149.3088:05659
05660:+00160:-00059:+00072:003149.3088:05660
05661:+00060:+00452:-00063:003149.3088:05661
05662:+00074:-00181:-00366:003149.3088:05662
05663:-00255:+00629:-00096:003149.3088:05663
05664:+00269:-00195:+00083:003148.1054:05664
05665:+00154:+00493:-00359:003148.1054:05665
05666:-00386:-00409:-00297:003148.1054:05666
05667:-00194:-00167:+00312:003148.1054:05667
05668:+00396:-00398:+00044:003148.1054:05668
05669:-00131:-00117:+00142:003148.1054:05669
05670:-00241:-00263:-00194:003157.3376:05670
05671:+00131:-00085:+00275:003157.3376:05671
05672:-00020:+00344:-00442:003157.3376:05672
05673:+00001:+00139:+00095:003157.3376:05673
05674:-00437:+00257:-00335:003157.3376:05674
05675:-00312:-00420:+00324:003157.3376:05675
05676:+00216:+00428:-00357:003157.3049:05676
05677:-00022:-00455:+00117:003157.3049:05677
05678:-00458:+00202:+00002:003157.3049:05678
05679:+00216:-00155:+00374:003157.3049:05679
05680:+00178:-00020:-00280:003157.3049:05680
05681:-00187:-00268:-00239:003157.3049:05681
05682:-00250:+00364:-00030:003157.3049:05682
05683:+00218:-00191:+00003:003155.9982:05683
05684:+00052:+00267:-00329:003155.9982:05684
05685:-00078:-00131:-00230:003155.9982:05685
05686:-00298:+00054:+00105:003155.9982:05686
05687:+00094:+00091:-00037:003155.9982:05687
05688:+00195:-00055:-00127:003155.9982:05688
05689:-00191:+00027:+00050:003173.6325:05689
05690:-00282:+00139:+00255:003173.6325:05690
05691:+00513:+00092:-00066:003173.6325:05691
05692:+00237:+00114:-00076:003173.6325:05692
05693:-00609:-00131:-00011:003173.6325:05693
05694:-00295:-00140:+00218:003173.6325:05694
05695:+00333:+00050:-00101:003173.6350:05695
05696:-00082:-00189:-00081:003173.6350:05696
05697:-00466:-00029:+00289:003173.6350:05697
05698:+00111:-00436:+00198:003173.6350:05698
05699:+00089:+00416:-00179:003173.6350:05699
05700:+00099:-00374:-00187:003173.6350:05700
05701:-00083:+00228:+00216:003173.6350:05701
05702:-00143:+00439:-00049:003164.2456:05702
05703:+00324:+00699:+00111:003164.2456:05703
05704:-00249:+00204:-00324:003164.2456:05704
05705:-00274:-00736:+00378:003164.2456:05705
05706:+00132:+00241:-00215:003164.2456:05706
05707:+00264:-00615:+00202:003164.2456:05707
05708:-00392:+00180:-00151:003181.8100:05708
05709:+00237:-00534:+00468:003181.8100:05709
05710:+00164:+00484:-00075:003181.8100:05710
05711:+00204:-00098:+00091:003181.8100:05711
05712:-00243:+00453:-00051:003181.8100:05712
05713:+00094:-00141:-00172:003181.8100:05713
05714:+00098:+00768:-00051:003173.6772:05714
05715:-00038:-00318:-00235:003173.6772:05715
05716:-00380:+00529:+00335:003173.6772:05716
05717:+00025:-00350:-00069:003173.6772:05717
05718:+00257:+00119:+00096:003173.6772:05718
05719:-00057:-00327:-00242:003173.6772:05719
05720:-00055:+00081:+00248:003173.6772:05720
05721:+00089:+00281:-00096:003164.2631:05721
05722:+00250:+00208:+00139:003164.2631:05722
05723:-00248:+00238:-00260:003164.2631:05723
05724:-00279:-00032:+00271:003164.2631:05724
05725:+00249:+00028:+00153:003164.2631:05725
05726:+00243:-00049:+00188:003164.2631:05726
05727:-00350:-00010:+00050:003181.8879:05727
05728:+00016:-00304:+00372:003181.8879:05728
05729:+00560:+00320:+00037:003181.8879:05729
05730:+00074:-00196:-00152:003181.8879:05730
05731:-00323:+00351:+00146:003181.8879:05731
05732:+00113:-00002:+00012:003181.8879:05732
05733:+00184:+00398:+00026:003181.6345:05733
05734:-00163:-00096:-00208:003181.6345:05734
05735:-00120:+00585:+00434:003181.6345:05735
05736:-00058:-00547:-00270:003181.6345:05736
05737:+00136:-00114:+00259:003181.6345:05737
05738:+00165:+00069:-00049:003181.6345:05738
05739:-00034:-00215:+00275:003172.2436:05739
05740:-00126:+00552:-00135:003172.2436:05740
05741:+00362:-00200:+00226:003172.2436:05741
05742:-00127:+00103:+00006:003172.2436:05742
05743:-00217:+00175:-00149:003172.2436:05743
05744:+00160:+00321:+00392:003172.2436:05744
05745:-00281:-00035:-00121:003172.2436:05745
05746:-00250:+00478:+00181:003173.5000:05746
05747:+00122:+00055:-00346:003173.5000:05747
05748:+00061:-00196:-00022:003173.5000:05748
05749:-00195:-00036:-00253:003173.5000:05749
05750:+00267:-00241:+00289:003173.5000:05750
05751:+00123:+00214:-00218:003173.5000:05751
05752:+00049:+00128:-00003:003181.7248:05752
05753:-00013:-00022:-00086:003181.7248:05753
05754:+00039:+00182:-00118:003181.7248:05754
05755:-00038:-00153:-00106:003181.7248:05755
05756:-00294:-00090:+00114:003181.7248:05756
05757:-00245:+00151:+00263:003181.7248:05757
05758:+00178:+00154:-00174:003172.1601:05758
05759:-00199:+00535:-00228:003172.1601:05759
05760:-00259:-00360:+00151:003172.1601:05760
05761:+00092:-00014:-00108:003172.1601:05761
05762:+00320:-00266:-00093:003172.1601:05762
05763:-00046:+00150:-00072:003172.1601:05763
05764:-00016:-00069:-00188:003172.1601:05764
05765:-00104:-00065:+00060:003181.7072:05765
05766:+00328:+00022:+00185:003181.7072:05766
05767:+00098:+00039:-00115:003181.7072:05767
05768:-00140:+00083:+00296:003181.7072:05768
05769:-00141:+00410:+00008:003181.7072:05769
05770:+00056:-00187:+00363:003181.7072:05770
05771:-00057:-00018:-00407:003189.9350:05771
05772:-00194:+00397:-00052:003189.9350:05772
05773:-00179:-00244:+00052:003189.9350:05773
05774:+00100:+00010:+00211:003189.9350:05774
05775:-00201:+00163:-00057:003189.9350:05775
05776:-00376:-00163:+00232:003189.9350:05776
05777:+00049:+00200:+00031:003188.5124:05777
05778:+00356:-00027:-00030:003188.5124:05778
05779:+00141:-00079:-00010:003188.5124:05779
05780:-00204:+00161:-00160:003188.5124:05780
05781:+00016:-00150:+00145:003188.5124:05781
05782:+00341:-00054:-00034:003188.5124:05782
05783:+00019:+00464:-00165:003206.6457:05783
05784:-00178:-00091:+00039:003206.6457:05784
05785:-00022:-00061:+00025:003206.6457:05785
05786:+00121:+00085:-00107:003206.6457:05786
05787:+00095:-00020:-00059:003206.6457:05787
05788:+00000:-00166:-00186:003206.6457:05788
05789:+00081:+00028:+00143:003206.6457:05789
05790:+00360:-00216:+00333:003198.2729:05790
05791:-00151:-00054:-00311:003198.2729:05791
05792:-00050:-00023:-00252:003198.2729:05792
05793:+00179:+00210:-00014:003198.2729:05793
05794:+00083:+00103:+00217:003198.2729:05794
05795:-00022:-00053:+00108:003198.2729:05795
05796:-00025:+00162:-00175:003204.9609:05796
05797:+00045:+00007:-00150:003204.9609:05797
05798:-00159:+00023:-00116:003204.9609:05798
05799:-00221:-00070:+00086:003204.9609:05799
05800:+00023:-00044:+00030:003204.9609:05800
05801:+00106:-00050:-00118:003204.9609:05801
05802:-00195:-00076:-00168:003214.8278:05802
05803:-00257:-00247:+00033:003214.8278:05803
05804:+00265:+00105:+00121:003214.8278:05804
05805:+00151:-00126:+00006:003214.8278:05805
05806:-00108:+00022:-00170:003214.8278:05806
05807:-00013:+00134:+00004:003214.8278:05807
05808:+00328:-00280:+00189:003214.7597:05808
05809:+00180:+00155:+00031:003214.7597:05809
05810:-00446:-00201:+00073:003214.7597:05810
05811:-00172:+00065:+00274:003214.7597:05811
05812:+00341:+00123:-00031:003214.7597:05812
05813:-00299:-00146:-00220:003214.7597:05813
05814:-00305:-00020:+00052:003214.7597:05814
05815:+00021:+00014:+00244:003221.6108:05815
05816:+00057:-00161:+00079:003221.6108:05816
05817:-00012:+00251:-00074:003221.6108:05817
05818:-00149:-00105:+00095:003221.6108:05818
05819:+00091:+00014:+00129:003221.6108:05819
05820:+00122:+00029:-00030:003221.6108:05820
05821:-00107:-00081:+00029:003223.2937:05821
05822:+00036:+00146:-00012:003223.2937:05822
05823:+00098:+00153:+00057:003223.2937:05823
05824:-00199:-00045:-00164:003223.2937:05824
05825:-00209:+00117:-00108:003223.2937:05825
05826:+00171:+00107:+00109:003223.2937:05826
05827:+00088:+00104:-00167:003231.5917:05827
05828:-00142:+00315:-00125:003231.5917:05828
05829:-00314:-00171:-00071:003231.5917:05829
05830:-00039:-00067:-00081:003231.5917:05830
05831:+00178:+00114:-00203:003231.5917:05831
05832:-00319:-00219:+00091:003231.5917:05832
05833:-00218:-00008:+00001:003229.9082:05833
05834:+00338:+00080:-00036:003229.9082:05834
05835:-00173:+00042:-00295:003229.9082:05835
05836:-00255:+00059:-00011:003229.9082:05836
05837:+00114:+00041:+00083:003229.9082:05837
05838:+00178:+00079:-00245:003229.9082:05838
05839:-00123:+00112:-00030:003223.2751:05839
05840:-00121:-00057:+00088:003223.2751:05840
05841:+00047:+00124:-00044:003223.2751:05841
05842:+00160:-00047:-00016:003223.2751:05842
05843:-00216:+00054:-00255:003223.2751:05843
05844:-00443:-00216:+00163:003223.2751:05844
05845:+00133:-00060:+00120:003223.2751:05845
05846:+00259:+00285:-00025:003248.6765:05846
05847:-00120:-00047:+00067:003248.6765:05847
05848:-00053:+00153:-00047:003248.6765:05848
05849:+00176:+00170:+00049:003248.6765:05849
05850:+00130:-00113:+00103:003248.6765:05850
05851:-00216:+00080:-00034:003248.6765:05851
05852:-00217:+00195:+00112:003221.5246:05852
05853:-00207:-00268:-00066:003221.5246:05853
05854:+00275:+00127:-00066:003221.5246:05854
05855:+00101:+00076:-00069:003221.5246:05855
05856:-00199:-00407:-00106:003221.5246:05856
05857:-00413:+00483:+00258:003221.5246:05857
05858:+00003:-00490:+00042:003231.7915:05858
05859:+00344:+00240:+00270:003231.7915:05859
05860:+00308:-00503:-00413:003231.7915:05860
05861:-00263:+00311:+00222:003231.7915:05861
05862:+00106:+00175:-00188:003231.7915:05862
05863:+00372:-00055:+00149:003231.7915:05863
05864:-00421:+00257:-00359:003231.6230:05864
05865:-00203:+00033:+00289:003231.6230:05865
05866:+00249:-00175:-00140:003231.6230:05866
05867:-00165:+00130:-00083:003231.6230:05867
05868:-00181:+00407:+00101:003231.6230:05868
05869:+00243:-00282:+00058:003231.6230:05869
05870:+00070:+00083:+00103:003213.3195:05870
05871:+00042:-00304:-00204:003213.3195:05871
05872:-00153:+00238:+00218:003213.3195:05872
05873:+00096:+00302:-00372:003213.3195:05873
05874:+00338:+00028:+00248:003213.3195:05874
05875:-00145:+00290:-00498:003213.3195:05875
05876:-00444:-00159:+00109:003213.3195:05876
05877:+00360:+00165:-00103:003206.6767:05877
05878:+00207:-00195:-00306:003206.6767:05878
05879:-00390:+00345:+00045:003206.6767:05879
05880:+00228:-00128:+00166:003206.6767:05880
05881:+00174:+00081:+00091:003206.6767:05881
05882:+00139:+00101:-00142:003206.6767:05882
05883:-00029:+00204:+00112:003206.5319:05883
05884:-00161:+00145:+00010:003206.5319:05884
05885:+00248:-00101:+00261:003206.5319:05885
05886:-00091:+00015:-00062:003206.5319:05886
05887:-00343:+00047:+00265:003206.5319:05887
05888:+00082:-00022:+00011:003206.5319:05888
05889:+00150:+00083:-00150:003180.2583:05889
05890:-00060:-00150:+00150:003180.2583:05890
05891:-00203:-00089:+00251:003180.2583:05891
05892:+00293:-00084:+00216:003180.2583:05892
05893:+00361:-00002:+00140:003180.2583:05893
05894:-00283:+00280:-00025:003180.2583:05894
05895:-00348:-00342:-00019:003189.9077:05895
05896:+00134:+00209:+00137:003189.9077:05896
05897:+00132:-00249:-00203:003189.9077:05897
05898:-00397:+00052:+00213:003189.9077:05898
05899:-00131:-00033:+00004:003189.9077:05899
05900:+00466:-00257:+00281:003189.9077:05900
05901:+00297:-00186:-00192:003189.9077:05901
05902:-00157:+00162:+00266:003173.4431:05902
05903:-00234:-00127:+00119:003173.4431:05903
05904:+00385:-00039:+00224:003173.4431:05904
05905:-00135:+00268:-00203:003173.4431:05905
05906:-00177:+00160:+00099:003173.4431:05906
05907:-00129:+00247:-00149:003173.4431:05907
05908:+00262:-00199:+00190:003172.0585:05908
05909:+00075:+00045:-00331:003172.0585:05909
05910:-00355:-00136:+00187:003172.0585:05910
05911:-00235:-00138:+00095:003172.0585:05911
05912:+00607:-00264:+00040:003172.0585:05912
05913:-00391:+00267:-00253:003172.0585:05913
05914:-00435:+00020:+00074:003173.4338:05914
05915:+00290:+00048:+00168:003173.4338:05915
05916:+00034:+00133:-00147:003173.4338:05916
05917:-00222:+00247:+00151:003173.4338:05917
05918:-00190:+00035:-00111:003173.4338:05918
05919:+00282:+00072:-00042:003173.4338:05919
05920:+00087:-00387:-00185:003173.4338:05920
05921:+00020:+00259:+00181:003189.8925:05921
05922:-00376:+00200:+00060:003189.8925:05922
05923:+00288:+00178:+00382:003189.8925:05923
05924:-00046:+00306:-00164:003189.8925:05924
05925:-00108:+00195:-00279:003189.8925:05925
05926:-00400:+00099:+00029:003189.8925:05926
05927:+00279:-00699:+00092:003164.1384:05927
05928:-00143:-00065:-00331:003164.1384:05928
05929:+00043:-00190:+00161:003164.1384:05929
05930:-00220:+00349:+00011:003164.1384:05930
05931:+00220:-00363:+00356:003164.1384:05931
05932:+00050:+00698:-00085:003164.1384:05932
05933:+00206:-00359:+00008:003181.7192:05933
05934:+00068:+00466:+00038:003181.7192:05934
05935:-00059:-00027:-00023:003181.7192:05935
05936:-00100:+00416:+00463:003181.7192:05936
05937:-00083:-00391:-00076:003181.7192:05937
05938:+00066:+00018:+00007:003181.7192:05938
05939:+00088:-00140:+00203:003189.9472:05939
05940:-00010:+00230:+00145:003189.9472:05940
05941:-00164:-00041:-00014:003189.9472:05941
05942:-00024:+00236:-00126:003189.9472:05942
05943:+00078:+00197:-00153:003189.9472:05943
05944:-00080:-00124:-00111:003189.9472:05944
05945:-00119:+00091:+00131:003189.9472:05945
05946:+00345:-00050:+00099:003188.4460:05946
05947:+00185:-00104:-00176:003188.4460:05947
05948:-00244:+00089:-00106:003188.4460:05948
05949:-00091:-00010:+00028:003188.4460:05949
05950:+00242:+00011:+00174:003188.4460:05950
05951:-00043:-00130:+00051:003188.4460:05951
05952:-00094:-00004:+00077:003198.0109:05952
05953:-00030:+00063:+00084:003198.0109:05953
05954:+00081:-00027:-00116:003198.0109:05954
05955:+00077:-00058:+00038:003198.0109:05955
05956:-00228:-00031:-00073:003198.0109:05956
05957:-00153:-00183:-00062:003198.0109:05957
05958:+00103:-00051:-00005:003197.9252:05958
05959:-00073:+00085:-00017:003197.9252:05959
05960:-00259:-00281:+00096:003197.9252:05960
05961:-00042:+00044:-00052:003197.9252:05961
05962:+00115:+00115:+00016:003197.9252:05962
05963:+00027:-00070:+00004:003197.9252:05963
05964:-00096:+00064:-00098:003204.8146:05964
05965:+00036:+00005:+00034:003204.8146:05965
05966:+00028:-00094:-00093:003204.8146:05966
05967:+00094:+00522:-00250:003204.8146:05967
05968:+00017:-00223:+00145:003204.8146:05968
05969:+00028:+00051:+00029:003204.8146:05969
05970:-00019:-00147:-00005:003204.8146:05970
05971:-00095:+00043:+00018:003223.2131:05971
05972:+00021:+00048:+00003:003223.2131:05972
05973:+00055:+00013:-00050:003223.2131:05973
05974:+00014:+00040:+00164:003223.2131:05974
05975:-00254:+00060:+00001:003223.2131:05975
05976:+00171:+00020:+00121:003223.2131:05976
05977:+00268:+00047:-00179:003214.6611:05977
05978:-00287:+00008:-00210:003214.6611:05978
05979:-00387:-00055:-00046:003214.6611:05979
05980:+00176:+00336:+00002:003214.6611:05980
05981:+00012:-00115:+00212:003214.6611:05981
05982:-00021:+00310:-00038:003214.6611:05982
05983:-00234:+00120:-00106:003213.0808:05983
05984:+00151:+00024:-00143:003213.0808:05984
05985:+00204:+00027:-00053:003213.0808:05985
05986:-00379:-00094:+00085:003213.0808:05986
05987:-00329:+00003:+00030:003213.0808:05987
05988:+00149:+00418:-00112:003213.0808:05988
05989:-00088:-00145:+00033:003223.1945:05989
05990:-00275:+00081:+00046:003223.1945:05990
05991:-00135:-00085:+00049:003223.1945:05991
05992:+00184:+00010:+00035:003223.1945:05992
05993:+00172:+00146:+00148:003223.1945:05993
05994:+00097:-00284:-00062:003223.1945:05994
05995:+00524:-00108:-00003:003231.5856:05995
05996:+00530:+00506:+00015:003231.5856:05996
05997:+00095:-00280:+00070:003231.5856:05997
05998:-00007:-00003:+00095:003231.5856:05998
05999:+00522:+00543:+00139:003231.5856:05999
06000:+00143:-00112:-00267:003231.5856:06000
06001:-00232:+00320:+00125:003231.5856:06001
06002:+00141:+00289:-00027:003229.9702:06002
06003:+00261:-00190:+00162:003229.9702:06003
06004:+00074:+00597:-00114:003229.9702:06004
06005:-00600:-00178:-00114:003229.9702:06005
06006:-00515:-00024:+00074:003229.9702:06006
06007:+00290:+00547:+00156:003229.9702:06007
06008:-00261:-00424:-00125:003223.2504:06008
06009:-00274:+00092:+00216:003223.2504:06009
06010:+00333:-00037:+00278:003223.2504:06010
06011:+00132:+00127:-00069:003223.2504:06011
06012:-00031:+00117:+00047:003223.2504:06012
06013:+00287:+00013:+00146:003223.2504:06013
06014:+00103:-00157:-00097:003248.6892:06014
06015:+00080:+00358:-00169:003248.6892:06015
06016:+00250:+00140:+00250:003248.6892:06016
06017:-00015:+00076:+00242:003248.6892:06017
06018:+00036:+00198:-00084:003248.6892:06018
06019:+00061:+00100:-00040:003248.6892:06019
06020:-00182:-00289:+00079:003229.9392:06020
06021:-00125:+00068:+00015:003229.9392:06021
06022:-00175:-00037:-00242:003229.9392:06022
06023:-00163:+00009:+00013:003229.9392:06023
06024:-00078:-00047:-00143:003229.9392:06024
06025:+00005:-00060:-00110:003229.9392:06025
06026:+00024:-00073:-00132:003231.7170:06026
06027:-00112:+00034:-00011:003231.7170:06027
06028:+00101:+00021:+00096:003231.7170:06028
06029:+00259:+00034:+00016:003231.7170:06029
06030:-00076:+00275:-00218:003231.7170:06030
06031:-00076:-00153:+00008:003231.7170:06031
06032:+00129:+00022:+00096:003231.7170:06032
06033:-00047:+00116:-00154:003240.0493:06033
06034:-00281:-00200:+00032:003240.0493:06034
06035:-00160:-00064:+00031:003240.0493:06035
06036:+00156:-00019:-00234:003240.0493:06036
06037:-00196:-00348:-00126:003240.0493:06037
06038:-00183:+00371:+00218:003240.0493:06038
06039:+00183:-00198:-00083:003238.2734:06039
06040:-00083:-00204:-00115:003238.2734:06040
06041:-00148:+00601:-00149:003238.2734:06041
06042:+00042:-00390:+00209:003238.2734:06042
06043:+00208:+00199:+00093:003238.2734:06043
06044:+00113:+00306:-00111:003238.2734:06044
06045:+00080:+00093:+00106:003231.6918:06045
06046:-00155:+00261:-00273:003231.6918:06046
06047:+00113:+00029:-00171:003231.6918:06047
06048:-00052:+00471:-00135:003231.6918:06048
06049:-00403:-00361:-00051:003231.6918:06049
06050:-00350:+00265:-00260:003231.6918:06050
06051:+00703:+00262:-00259:003231.6044:06051
06052:+00046:-00125:-00119:003231.6044:06052
06053:-00591:-00153:-00035:003231.6044:06053
06054:+00541:+00004:+00362:003231.6044:06054
06055:+00405:+00103:-00081:003231.6044:06055
06056:+00016:+00308:-00056:003231.6044:06056
06057:-00311:+00298:+00083:003213.1665:06057
06058:+00050:+00178:+00011:003213.1665:06058
06059:+00269:+00465:-00148:003213.1665:06059
06060:-00147:-00527:-00155:003213.1665:06060
06061:-00429:+00269:-00008:003213.1665:06061
06062:+00144:-00366:+00021:003213.1665:06062
06063:+00214:+00041:+00120:003213.1665:06063
06064:-00048:-00562:-00061:003206.4003:06064
06065:-00124:+00316:+00081:003206.4003:06065
06066:+00105:-00349:-00100:003206.4003:06066
06067:+00293:+00351:+00098:003206.4003:06067
06068:-00197:+00158:-00175:003206.4003:06068
06069:+00041:-00009:-00103:003206.4003:06069
06070:-00061:+00145:-00169:003189.7290:06070
06071:-00009:-00192:-00088:003189.7290:06071
06072:+00192:+00057:-00052:003189.7290:06072
06073:-00051:+00054:+00207:003189.7290:06073
06074:-00056:-00192:+00019:003189.7290:06074
06075:+00039:-00128:-00126:003189.7290:06075
06076:+00139:+00313:+00002:003180.1381:06076
06077:+00240:-00270:-00140:003180.1381:06077
06078:+00095:+00264:+00309:003180.1381:06078
06079:-00383:-00147:-00070:003180.1381:06079
06080:-00062:+00361:+00000:003180.1381:06080
06081:+00062:+00004:-00227:003180.1381:06081
06082:+00017:-00138:+00099:003165.0778:06082
06083:-00280:-00064:-00138:003165.0778:06083
06084:-00176:-00189:+00198:003165.0778:06084
06085:-00078:+00104:+00125:003165.0778:06085
06086:+00370:+00011:+00003:003165.0778:06086
06087:-00392:+00058:-00144:003165.0778:06087
06088:+00030:-00068:+00344:003165.0778:06088
06089:+00189:+00577:+00138:003173.3469:06089
06090:+00089:-00623:-00133:003173.3469:06090
06091:-00097:+00907:-00081:003173.3469:06091
06092:+00022:-00420:-00040:003173.3469:06092
06093:-00169:+00701:+00266:003173.3469:06093
06094:-00057:-00415:-00251:003173.3469:06094
06095:-00075:-00106:+00134:003155.8391:06095
06096:-00216:-00629:+00076:003155.8391:06096
06097:+00350:+00259:+00247:003155.8391:06097
06098:-00159:+00219:-00183:003155.8391:06098
06099:-00174:+00049:-00163:003155.8391:06099
06100:+00029:+00412:-00191:003155.8391:06100
06101:+00179:-00313:+00075:003165.0778:06101
06102:-00247:+00223:-00243:003165.0778:06102
06103:+00071:-00269:+00253:003165.0778:06103
06104:+00063:+00148:+00138:003165.0778:06104
06105:-00096:-00150:-00045:003165.0778:06105
06106:-00001:+00347:+00059:003165.0778:06106
06107:+00185:-00272:+00259:003165.0778:06107
06108:-00286:+00337:+00035:003181.4719:06108
06109:-00086:-00158:-00069:003181.4719:06109
06110:-00021:+00115:-00057:003181.4719:06110
06111:-00356:+00115:-00059:003181.4719:06111
06112:-00080:+00009:+00037:003181.4719:06112
06113:+00061:-00081:+00068:003181.4719:06113
06114:-00169:+00298:-00259:003163.9074:06114
06115:+00066:+00097:-00009:003163.9074:06115
06116:+00134:+00042:-00123:003163.9074:06116
06117:-00322:+00446:-00272:003163.9074:06117
06118:-00065:+00176:-00031:003163.9074:06118
06119:+00179:-00021:-00011:003163.9074:06119
06120:-00136:+00042:-00171:003189.8352:06120
06121:-00153:+00274:-00299:003189.8352:06121
06122:+00326:-00092:+00195:003189.8352:06122
06123:-00030:-00130:-00026:003189.8352:06123
06124:-00288:+00064:-00166:003189.8352:06124
06125:+00070:+00020:+00226:003189.8352:06125
06126:+00347:+00209:+00177:003189.8352:06126
06127:-00088:+00181:-00168:003181.5620:06127
06128:-00224:-00093:-00045:003181.5620:06128
06129:+00016:+00372:-00023:003181.5620:06129
06130:+00138:-00069:-00190:003181.5620:06130
06131:-00086:+00131:-00100:003181.5620:06131
06132:-00359:+00063:-00024:003181.5620:06132
06133:+00678:-00591:+00262:003180.1860:06133
06134:+00416:+00040:-00396:003180.1860:06134
06135:-00473:-00433:-00109:003180.1860:06135
06136:-00632:+00635:+00092:003180.1860:06136
06137:+00522:-00390:+00329:003180.1860:06137
06138:+00135:+00373:+00000:003180.1860:06138
06139:+00027:-00326:-00096:003198.1267:06139
06140:-00188:+00381:+00071:003198.1267:06140
06141:+00273:+00181:-00087:003198.1267:06141
06142:+00361:+00457:+00090:003198.1267:06142
06143:-00405:+00133:-00100:003198.1267:06143
06144:+00305:-00402:+00264:003198.1267:06144
06145:+00275:+00120:-00244:003197.9926:06145
06146:+00061:-00415:+00040:003197.9926:06146
06147:-00246:+00369:+00023:003197.9926:06147
06148:+00126:-00072:+00117:003197.9926:06148
06149:+00224:+00159:-00123:003197.9926:06149
06150:+00151:-00089:-00070:003197.9926:06150
06151:-00268:+00083:+00022:003197.9926:06151
06152:+00269:-00033:+00073:003180.0842:06152
06153:+00259:+00331:-00199:003180.0842:06153
06154:-00293:-00087:-00092:003180.0842:06154
06155:-00405:+00122:+00029:003180.0842:06155
06156:+00231:+00107:+00258:003180.0842:06156
06157:+00459:+00197:-00086:003180.0842:06157
06158:-00066:+00042:-00281:003189.7016:06158
06159:-00285:+00295:+00195:003189.7016:06159
06160:+00496:+00003:-00020:003189.7016:06160
06161:+00308:+00305:-00030:003189.7016:06161
06162:-00533:+00246:-00190:003189.7016:06162
06163:+00394:-00464:+00086:003189.7016:06163
06164:+00162:-00055:-00084:003197.9133:06164
06165:-00083:-00519:-00106:003197.9133:06165
06166:-00340:+00672:+00155:003197.9133:06166
06167:+00216:-00558:+00270:003197.9133:06167
06168:+00208:+00518:+00008:003197.9133:06168
06169:-00033:-00595:-00096:003197.9133:06169
06170:-00310:+00637:+00050:003197.9133:06170
06171:+00078:+00175:-00292:003180.0419:06171
06172:+00181:+00511:-00052:003180.0419:06172
06173:-00338:-00314:-00350:003180.0419:06173
06174:-00514:-00198:+00408:003180.0419:06174
06175:+00062:-00217:-00108:003180.0419:06175
06176:+00343:+00278:+00267:003180.0419:06176
06177:-00095:-00283:-00270:003189.7016:06177
06178:-00037:+00114:+00099:003189.7016:06178
06179:+00325:+00060:-00291:003189.7016:06179
06180:+00057:+00091:-00114:003189.7016:06180
06181:-00386:-00237:-00083:003189.7016:06181
06182:-00159:+00031:+00471:003189.7016:06182
06183:+00426:+00112:+00109:003197.9802:06183
06184:-00093:+00168:-00182:003197.9802:06184
06185:-00360:-00106:-00003:003197.9802:06185
06186:-00076:-00076:+00000:003197.9802:06186
06187:+00208:-00119:-00043:003197.9802:06187
06188:-00083:+00040:-00142:003197.9802:06188
06189:-00214:-00001:+00414:003196.4943:06189
06190:+00200:-00106:+00000:003196.4943:06190
06191:+00295:+00188:+00062:003196.4943:06191
06192:-00298:+00099:-00244:003196.4943:06192
06193:-00209:-00152:+00409:003196.4943:06193
06194:+00404:-00004:-00065:003196.4943:06194
06195:+00099:+00218:-00092:003196.4943:06195
06196:-00331:-00027:+00023:003206.4248:06196
06197:-00079:+00035:+00023:003206.4248:06197
06198:+00387:+00157:-00156:003206.4248:06198
06199:+00026:-00091:-00134:003206.4248:06199
06200:-00495:+00190:-00167:003206.4248:06200
06201:-00265:-00097:+00113:003206.4248:06201
06202:+00177:+00055:-00186:003214.6799:06202
06203:-00295:+00131:-00233:003214.6799:06203
06204:-00393:+00049:+00131:003214.6799:06204
06205:+00172:+00010:+00132:003214.6799:06205
06206:+00185:+00130:-00155:003214.6799:06206
06207:-00111:+00121:+00079:003214.6799:06207
06208:-00045:+00131:-00042:003213.1726:06208
06209:+00441:+00138:+00212:003213.1726:06209
06210:+00335:-00079:+00035:003213.1726:06210
06211:-00265:+00311:-00088:003213.1726:06211
06212:-00117:-00169:+00287:003213.1726:06212
06213:+00346:-00046:+00137:003213.1726:06213
06214:+00144:+00197:-00231:003223.2006:06214
06215:+00233:+00011:+00013:003223.2006:06215
06216:+00151:-00001:+00124:003223.2006:06216
06217:+00043:-00152:+00160:003223.2006:06217
06218:+00201:+00113:-00340:003223.2006:06218
06219:+00229:-00126:-00289:003223.2006:06219
06220:+00095:+00119:-00210:003223.1166:06220
06221:-00025:-00189:+00240:003223.1166:06221
06222:-00024:-00023:-00241:003223.1166:06222
06223:+00129:+00056:-00030:003223.1166:06223
06224:+00109:+00019:-00065:003223.1166:06224
06225:-00157:+00364:-00237:003223.1166:06225
06226:-00173:-00115:+00071:003223.1166:06226
06227:+00101:+00134:-00178:003221.5002:06227
06228:-00046:-00022:-00045:003221.5002:06228
06229:-00083:+00317:-00278:003221.5002:06229
06230:-00022:-00001:+00118:003221.5002:06230
06231:+00152:-00150:+00110:003221.5002:06231
06232:+00214:+00041:-00036:003221.5002:06232
06233:-00183:+00074:+00028:003231.6857:06233
06234:-00133:-00158:+00130:003231.6857:06234
06235:+00317:+00273:+00199:003231.6857:06235
06236:+00004:-00245:-00038:003231.6857:06236
06237:-00200:+00285:-00254:003231.6857:06237
06238:+00021:-00012:+00210:003231.6857:06238
06239:+00232:-00164:+00026:003231.7163:06239
06240:-00039:+00334:-00113:003231.7163:06240
06241:-00346:-00092:+00048:003231.7163:06241
06242:-00054:+00179:+00280:003231.7163:06242
06243:+00391:+00118:-00015:003231.7163:06243
06244:-00531:-00052:-00173:003231.7163:06244
06245:-00537:-00183:+00130:003230.1433:06245
06246:+00373:+00143:+00220:003230.1433:06246
06247:+00054:+00304:-00172:003230.1433:06247
06248:-00352:-00063:-00157:003230.1433:06248
06249:-00084:+00472:-00036:003230.1433:06249
06250:+00197:+00114:+00085:003230.1433:06250
06251:+00061:+00240:-00168:003240.4978:06251
06252:-00373:-00051:+00253:003240.4978:06252
06253:-00147:+00023:+00055:003240.4978:06253
06254:+00208:+00111:+00111:003240.4978:06254
06255:-00294:-00098:-00022:003240.4978:06255
06256:-00320:+00140:-00005:003240.4978:06256
06257:+00156:+00049:+00142:003240.3183:06257
06258:+00048:-00083:-00072:003240.3183:06258
06259:-00269:+00129:-00008:003240.3183:06259
06260:+00105:+00060:+00139:003240.3183:06260
06261:+00137:+00102:-00199:003240.3183:06261
06262:-00160:+00448:-00128:003240.3183:06262
06263:+00001:-00106:+00231:003240.3183:06263
06264:+00023:+00073:-00028:003230.1616:06264
06265:-00176:+00270:+00024:003230.1616:06265
06266:+00235:+00137:-00075:003230.1616:06266
06267:+00111:+00144:-00045:003230.1616:06267
06268:-00581:-00082:-00015:003230.1616:06268
06269:-00164:+00001:+00134:003230.1616:06269
06270:-00052:+00029:-00244:003248.9733:06270
06271:+00051:+00234:-00296:003248.9733:06271
06272:+00492:+00184:-00353:003248.9733:06272
06273:-00502:+00021:-00379:003248.9733:06273
06274:-00162:-00275:+00260:003248.9733:06274
06275:+00603:+00363:+00016:003248.9733:06275
06276:+00058:-00189:-00165:003231.6916:06276
06277:-00480:+00306:-00143:003231.6916:06277
06278:+00036:-00200:+00116:003231.6916:06278
06279:+00450:+00034:+00222:003231.6916:06279
06280:-00088:-00533:-00030:003231.6916:06280
06281:-00160:-00134:-00010:003231.6916:06281
06282:+00300:+00573:+00044:003221.5185:06282
06283:+00442:-00354:-00122:003221.5185:06283
06284:-00127:+00452:-00458:003221.5185:06284
06285:-00113:+00161:+00119:003221.5185:06285
06286:+00208:+00230:+00034:003221.5185:06286
06287:-00119:-00288:-00282:003221.5185:06287
06288:-00129:+00287:+00292:003206.4494:06288
06289:+00036:-00615:+00132:003206.4494:06289
06290:+00349:+00039:-00135:003206.4494:06290
06291:-00034:-00669:-00239:003206.4494:06291
06292:-00007:+00007:+00190:003206.4494:06292
06293:+00062:+00457:+00072:003206.4494:06293
06294:+00298:-00010:+00088:003206.4494:06294
06295:-00020:+00485:+00050:003181.5319:06295
06296:-00101:-00244:+00099:003181.5319:06296
06297:-00042:+00288:-00201:003181.5319:06297
06298:+00020:-00574:-00052:003181.5319:06298
06299:-00100:+00530:+00029:003181.5319:06299
06300:-00138:-00640:+00126:003181.5319:06300
06301:+00254:+00372:+00024:003155.8740:06301
06302:+00326:-00244:+00128:003155.8740:06302
06303:-00056:+00246:+00231:003155.8740:06303
06304:+00139:-00117:-00271:003155.8740:06304
06305:+00261:+00147:+00088:003155.8740:06305
06306:-00032:-00171:-00471:003155.8740:06306
06307:-00024:+00109:+00144:003140.9086:06307
06308:-00003:+00043:+00057:003140.9086:06308
06309:+00184:-00047:+00007:003140.9086:06309
06310:+00084:+00039:-00111:003140.9086:06310
06311:-00253:+00264:-00178:003140.9086:06311
06312:+00142:-00194:+00188:003140.9086:06312
06313:+00257:+00006:-00132:003140.9086:06313
06314:-00244:+00090:+00082:003141.0888:06314
06315:-00259:-00471:+00006:003141.0888:06315
06316:+00109:+00038:+00063:003141.0888:06316
06317:+00055:-00283:+00051:003141.0888:06317
06318:+00018:+00363:+00156:003141.0888:06318
06319:-00095:-00286:+00102:003141.0888:06319
06320:+00134:+00011:-00064:003124.1059:06320
06321:+00123:-00144:+00071:003124.1059:06321
06322:-00199:+00252:+00043:003124.1059:06322
06323:-00036:+00163:-00017:003124.1059:06323
06324:+00293:+00440:+00050:003124.1059:06324
06325:-00275:-00246:-00254:003124.1059:06325
06326:-00349:-00290:+00106:003124.1059:06326
06327:-00129:-00410:+00024:003132.9865:06327
06328:+00323:-00239:+00158:003132.9865:06328
06329:-00094:-00440:-00186:003132.9865:06329
06330:-00080:+00119:+00148:003132.9865:06330
06331:+00014:+00370:-00158:003132.9865:06331
06332:+00149:+00067:+00111:003132.9865:06332
06333:-00237:+00490:-00305:003141.0710:06333
06334:-00203:-00494:+00087:003141.0710:06334
06335:-00058:+00083:-00152:003141.0710:06335
06336:+00224:+00039:+00299:003141.0710:06336
06337:-00030:-00333:+00027:003141.0710:06337
06338:-00316:+00001:-00129:003141.0710:06338
06339:-00032:+00132:-00134:003147.8759:06339
06340:+00244:+00081:+00289:003147.8759:06340
06341:-00018:+00104:-00120:003147.8759:06341
06342:-00158:-00040:-00093:003147.8759:06342
06343:-00140:-00076:+00082:003147.8759:06343
06344:+00084:+00007:-00044:003147.8759:06344
06345:-00110:+00418:+00105:003147.8759:06345
06346:-00181:-00193:-00078:003165.2932:06346
06347:+00039:+00113:+00109:003165.2932:06347
06348:+00114:-00131:-00155:003165.2932:06348
06349:+00023:+00110:+00068:003165.2932:06349
06350:-00176:+00016:+00000:003165.2932:06350
06351:-00079:+00000:-00031:003165.2932:06351
06352:-00004:+00014:-00163:003173.4970:06352
06353:-00156:+00167:-00031:003173.4970:06353
06354:+00078:-00094:+00207:003173.4970:06354
06355:+00303:+00191:-00156:003173.4970:06355
06356:-00145:+00030:-00113:003173.4970:06356
06357:-00457:+00077:-00058:003173.4970:06357
06358:+00304:+00109:+00303:003164.0615:06358
06359:+00443:-00092:+00134:003164.0615:06359
06360:-00078:+00279:-00006:003164.0615:06360
06361:-00290:-00006:-00043:003164.0615:06361
06362:+00048:-00079:+00254:003164.0615:06362
06363:+00072:+00150:-00430:003164.0615:06363
06364:-00281:+00416:+00402:003164.0615:06364
06365:+00093:-00371:-00010:003181.7192:06365
06366:+00028:-00037:-00022:003181.7192:06366
06367:-00161:+00060:-00233:003181.7192:06367
06368:+00354:-00233:+00256:003181.7192:06368
06369:-00043:+00482:+00087:003181.7192:06369
06370:-00039:-00475:-00062:003181.7192:06370
06371:+00012:+00474:+00187:003198.1936:06371
06372:+00076:+00193:-00010:003198.1936:06372
06373:+00242:+00239:+00189:003198.1936:06373
06374:+00019:+00456:-00035:003198.1936:06374
06375:-00121:+00548:+00028:003198.1936:06375
06376:+00008:+00307:+00014:003198.1936:06376
06377:+00399:-00272:+00014:003172.1540:06377
06378:-00034:+00158:+00100:003172.1540:06378
06379:+00088:+00017:+00114:003172.1540:06379
06380:-00094:+00119:+00256:003172.1540:06380
06381:+00161:-00106:+00174:003172.1540:06381
06382:+00142:+00365:-00063:003172.1540:06382
06383:-00068:+00076:-00083:003189.9685:06383
06384:-00120:+00110:+00052:003189.9685:06384
06385:-00092:+00030:-00069:003189.9685:06385
06386:-00064:+00084:-00155:003189.9685:06386
06387:-00216:+00376:-00190:003189.9685:06387
06388:-00414:-00240:-00006:003189.9685:06388
06389:+00051:-00081:-00189:003189.9685:06389
06390:+00309:+00054:-00107:003173.4851:06390
06391:-00054:-00073:+00201:003173.4851:06391
06392:-00055:-00010:+00052:003173.4851:06392
06393:+00034:+00312:+00021:003173.4851:06393
06394:+00039:-00026:-00350:003173.4851:06394
06395:-00036:+00415:+00005:003173.4851:06395
06396:+00353:-00036:-00012:003164.0498:06396
06397:+00221:-00335:-00416:003164.0498:06397
06398:-00386:+00222:-00355:003164.0498:06398
06399:-00513:-00183:+00140:003164.0498:06399
06400:-00040:-00332:-00073:003164.0498:06400
06401:-00194:+00382:-00081:003164.0498:06401
06402:-00183:+00235:-00249:003181.6462:06402
06403:-00510:-00083:-00095:003181.6462:06403
06404:-00275:+00172:-00121:003181.6462:06404
06405:-00187:+00043:-00298:003181.6462:06405
06406:-00380:+00067:-00093:003181.6462:06406
06407:-00395:-00042:-00028:003181.6462:06407
06408:+00670:-00192:-00085:003181.6462:06408
06409:+00878:+00151:-00077:003189.8564:06409
06410:+00546:-00156:+00179:003189.8564:06410
06411:+00049:-00011:-00439:003189.8564:06411
06412:-00040:-00145:-00195:003189.8564:06412
06413:+00685:+00109:-00044:003189.8564:06413
06414:+00643:+00053:-00015:003189.8564:06414
06415:-00289:+00134:+00344:003196.7368:06415
06416:+00030:+00130:+00035:003196.7368:06416
06417:+00091:+00214:+00018:003196.7368:06417
06418:-00304:+00021:-00011:003196.7368:06418
06419:-00402:-00014:+00145:003196.7368:06419
06420:-00019:-00273:+00218:003196.7368:06420
06421:+00157:-00022:-00260:003198.1997:06421
06422:-00396:-00095:-00110:003198.1997:06422
06423:-00131:-00091:+00208:003198.1997:06423
06424:+00076:-00321:+00153:003198.1997:06424
06425:-00067:-00044:-00247:003198.1997:06425
06426:+00033:+00191:+00286:003198.1997:06426
06427:+00362:+00214:+00320:003206.4643:06427
06428:+00257:+00185:-00036:003206.4643:06428
06429:+00237:+00138:+00272:003206.4643:06429
06430:+00404:+00584:+00239:003206.4643:06430
06431:+00212:+00243:+00115:003206.4643:06431
06432:+00185:+00172:-00060:003206.4643:06432
06433:-00169:+00116:+00023:003206.4643:06433
06434:-00058:-00406:+00217:003213.2583:06434
06435:-00057:-00165:-00125:003213.2583:06435
06436:-00256:-00160:+00061:003213.2583:06436
06437:-00430:-00228:-00009:003213.2583:06437
06438:-00235:+00052:+00069:003213.2583:06438
06439:-00045:-00109:+00019:003213.2583:06439
06440:-00123:-00077:+00342:003214.9697:06440
06441:+00111:+00198:-00120:003214.9697:06441
06442:+00312:+00306:-00017:003214.9697:06442
06443:+00439:+00177:+00211:003214.9697:06443
06444:+00039:+00571:-00157:003214.9697:06444
06445:-00002:+00063:+00218:003214.9697:06445
06446:+00323:-00164:-00187:003231.6977:06446
06447:-00057:+00422:-00237:003231.6977:06447
06448:-00301:-00666:-00136:003231.6977:06448
06449:-00186:-00065:-00046:003231.6977:06449
06450:-00300:-00661:+00002:003231.6977:06450
06451:-00231:-00261:-00252:003231.6977:06451
06452:+00049:-00209:-00247:003213.3625:06452
06453:-00376:-00039:-00129:003213.3625:06453
06454:-00130:-00200:+00101:003213.3625:06454
06455:-00111:+00274:-00143:003213.3625:06455
06456:-00306:-00432:+00041:003213.3625:06456
06457:+00111:+00517:-00118:003213.3625:06457
06458:+00880:+00423:-00239:003223.4365:06458
06459:+00620:-00078:-00331:003223.4365:06459
06460:-00348:-00324:-00092:003223.4365:06460
06461:-00054:+00106:+00071:003223.4365:06461
06462:+00249:-00236:+00243:003223.4365:06462
06463:-00092:-00303:-00058:003223.4365:06463
06464:-00182:+00382:+00297:003223.4365:06464
06465:-00300:+00030:-00226:003214.8337:06465
06466:-00060:+00130:+00094:003214.8337:06466
06467:-00131:-00037:-00038:003214.8337:06467
06468:+00077:+00491:+00277:003214.8337:06468
06469:+00167:-00167:-00217:003214.8337:06469
06470:+00437:+00559:+00146:003214.8337:06470
06471:+00015:-00046:-00130:003196.7062:06471
06472:+00213:-00389:+00144:003196.7062:06472
06473:+00221:+00509:-00048:003196.7062:06473
06474:+00050:-00669:+00066:003196.7062:06474
06475:-00135:+00390:+00314:003196.7062:06475
06476:+00014:-00142:+00041:003196.7062:06476
06477:+00075:-00151:+00157:003198.1997:06477
06478:-00004:-00495:-00463:003198.1997:06478
06479:-00112:-00383:+00185:003198.1997:06479
06480:-00151:+00060:-00154:003198.1997:06480
06481:-00097:+00332:-00100:003198.1997:06481
06482:+00121:+00208:-00036:003198.1997:06482
06483:+00331:-00794:-00113:003189.8684:06483
06484:-00367:+00766:+00064:003189.8684:06484
06485:+00347:-00764:+00069:003189.8684:06485
06486:+00217:+00150:+00077:003189.8684:06486
06487:-00002:-00458:-00007:003189.8684:06487
06488:+00207:+00363:+00175:003189.8684:06488
06489:+00229:-00478:+00073:003189.8684:06489
06490:+00081:+00632:-00083:003172.1660:06490
06491:+00238:+00067:-00183:003172.1660:06491
06492:-00144:+00485:-00090:003172.1660:06492
06493:-00012:+00017:-00123:003172.1660:06493
06494:+00292:+00404:+00051:003172.1660:06494
06495:-00198:-00151:-00263:003172.1660:06495
06496:-00092:+00031:+00018:003173.4880:06496
06497:-00018:-00511:-00108:003173.4880:06497
06498:+00166:+00030:+00020:003173.4880:06498
06499:+00047:+00579:-00016:003173.4880:06499
06500:+00042:+00388:-00082:003173.4880:06500
06501:-00089:+00079:-00091:003173.4880:06501
06502:-00022:+00012:+00093:003165.3652:06502
06503:+00061:+00426:-00028:003165.3652:06503
06504:-00099:-00410:+00146:003165.3652:06504
06505:+00125:+00521:+00057:003165.3652:06505
06506:+00226:-00002:-00112:003165.3652:06506
06507:-00333:+00199:+00004:003165.3652:06507
06508:-00255:+00065:-00128:003165.3652:06508
06509:+00300:+00151:+00288:003147.9819:06509
06510:+00190:+00315:-00063:003147.9819:06510
06511:-00258:+00523:+00061:003147.9819:06511
06512:-00188:+00025:+00127:003147.9819:06512
06513:+00018:+00163:+00152:003147.9819:06513
06514:+00080:+00264:-00057:003147.9819:06514
06515:-00165:-00201:-00040:003157.1765:06515
06516:-00348:-00038:-00002:003157.1765:06516
06517:+00271:-00173:+00225:003157.1765:06517
06518:+00219:+00128:+00000:003157.1765:06518
06519:-00281:+00331:-00171:003157.1765:06519
06520:-00093:+00036:-00042:003157.1765:06520
06521:+00057:-00111:-00151:003165.3471:06521
06522:-00113:+00650:+00123:003165.3471:06522
06523:-00218:-00439:+00010:003165.3471:06523
06524:-00142:+00764:+00237:003165.3471:06524
06525:+00027:-00256:-00216:003165.3471:06525
06526:+00036:-00162:+00070:003165.3471:06526
06527:-00336:-00503:-00364:003165.3471:06527
06528:+00167:+00102:+00346:003155.8920:06528
06529:+00255:+00545:-00034:003155.8920:06529
06530:-00001:+00444:-00011:003155.8920:06530
06531:-00243:+00531:-00069:003155.8920:06531
06532:+00125:+00321:-00102:003155.8920:06532
06533:+00016:+00482:-00168:003155.8920:06533
06534:-00088:-00517:-00024:003165.2634:06534
06535:-00233:+00360:-00205:003165.2634:06535
06536:+00049:-00485:+00068:003165.2634:06536
06537:+00043:+00445:+00074:003165.2634:06537
06538:-00069:-00230:-00073:003165.2634:06538
06539:-00033:+00202:+00033:003165.2634:06539
06540:+00136:-00251:-00165:003165.2875:06540
06541:+00074:+00288:+00137:003165.2875:06541
06542:-00184:-00117:-00024:003165.2875:06542
06543:-00130:+00141:-00018:003165.2875:06543
06544:+00046:-00143:-00139:003165.2875:06544
06545:+00177:+00223:+00031:003165.2875:06545
06546:-00147:-00107:-00070:003165.2875:06546
06547:-00312:+00039:+00198:003164.0019:06547
06548:+00007:+00227:+00045:003164.0019:06548
06549:+00013:+00085:-00088:003164.0019:06549
06550:-00275:+00025:-00112:003164.0019:06550
06551:-00074:+00139:+00167:003164.0019:06551
06552:+00332:+00009:+00232:003164.0019:06552
06553:-00292:-00262:-00290:003173.3798:06553
06554:-00564:+00367:-00190:003173.3798:06554
06555:+00368:-00213:+00323:003173.3798:06555
06556:+00598:+00453:-00041:003173.3798:06556
06557:-00488:-00111:-00466:003173.3798:06557
06558:-00033:+00081:+00334:003173.3798:06558
06559:+00614:+00020:-00346:003181.5319:06559
06560:-00208:+00172:-00046:003181.5319:06560
06561:-00181:-00199:+00084:003181.5319:06561
06562:+00188:+00482:+00095:003181.5319:06562
06563:-00074:-00226:-00116:003181.5319:06563
06564:+00156:-00091:-00001:003181.5319:06564
06565:-00201:+00011:-00231:003181.5319:06565
06566:-00013:-00373:+00343:003172.0649:06566
06567:+00348:+00535:+00019:003172.0649:06567
06568:+00077:-00250:+00126:003172.0649:06568
06569:-00050:+00410:-00060:003172.0649:06569
06570:+00288:+00010:-00237:003172.0649:06570
06571:-00121:+00097:-00089:003172.0649:06571
06572:-00060:+00000:-00125:003181.5920:06572
06573:-00072:+00073:-00127:003181.5920:06573
06574:+00176:-00125:+00187:003181.5920:06574
06575:+00269:+00191:-00276:003181.5920:06575
06576:-00272:-00067:-00123:003181.5920:06576
06577:-00051:-00259:+00233:003181.5920:06577
06578:+00300:+00187:-00120:003198.1208:06578
06579:-00062:-00200:+00022:003198.1208:06579
06580:-00102:-00116:-00095:003198.1208:06580
06581:+00189:+00505:-00167:003198.1208:06581
06582:+00060:-00095:+00252:003198.1208:06582
06583:+00008:+00013:+00006:003198.1208:06583
06584:+00077:+00269:-00038:003196.6826:06584
06585:+00323:-00104:+00119:003196.6826:06585
06586:+00305:+00160:+00186:003196.6826:06586
06587:-00173:-00064:-00008:003196.6826:06587
06588:+00155:+00104:+00143:003196.6826:06588
06589:+00300:+00326:-00068:003196.6826:06589
06590:-00056:-00089:+00131:003196.6826:06590
06591:-00226:+00022:+00045:003198.2548:06591
06592:+00003:+00258:+00040:003198.2548:06592
06593:+00267:+00017:+00166:003198.2548:06593
06594:+00185:+00150:-00281:003198.2548:06594
06595:-00818:+00001:-00258:003198.2548:06595
06596:-00256:+00001:+00071:003198.2548:06596
06597:+00311:+00034:+00039:003206.4460:06597
06598:-00089:-00052:-00130:003206.4460:06598
06599:-00179:-00013:-00100:003206.4460:06599
06600:-00129:-00141:-00301:003206.4460:06600
06601:+00174:+00047:+00106:003206.4460:06601
06602:+00333:-00135:-00167:003206.4460:06602
06603:+00129:+00033:-00244:003205.0339:06603
06604:+00130:-00026:-00054:003205.0339:06604
06605:+00179:+00073:-00305:003205.0339:06605
06606:+00032:+00034:+00027:003205.0339:06606
06607:+00415:+00075:+00104:003205.0339:06607
06608:+00263:+00009:+00085:003205.0339:06608
06609:-00509:-00164:-00150:003214.9885:06609
06610:-00317:-00238:-00053:003214.9885:06610
06611:+00267:-00068:+00154:003214.9885:06611
06612:-00233:-00046:-00049:003214.9885:06612
06613:-00424:-00198:-00094:003214.9885:06613
06614:-00116:+00132:-00202:003214.9885:06614
06615:+00226:-00077:-00256:003215.0124:06615
06616:+00085:-00122:-00160:003215.0124:06616
06617:+00005:+00004:-00098:003215.0124:06617
06618:+00215:-00207:+00071:003215.0124:06618
06619:+00316:+00060:-00293:003215.0124:06619
06620:-00024:+00068:-00256:003215.0124:06620
06621:-00025:-00118:-00040:003215.0124:06621
06622:+00444:+00136:+00005:003221.8078:06622
06623:+00151:-00057:-00100:003221.8078:06623
06624:-00216:-00100:-00260:003221.8078:06624
06625:-00318:+00201:+00089:003221.8078:06625
06626:+00324:-00160:+00176:003221.8078:06626
06627:+00286:-00054:-00083:003221.8078:06627
06628:-00472:+00024:-00145:003223.4799:06628
06629:-00408:-00062:+00132:003223.4799:06629
06630:+00375:+00012:+00269:003223.4799:06630
06631:-00022:+00078:+00112:003223.4799:06631
06632:-00366:-00132:+00175:003223.4799:06632
06633:-00003:+00166:+00133:003223.4799:06633
06634:+00421:-00001:-00064:003231.8593:06634
06635:+00191:+00058:-00173:003231.8593:06635
06636:-00269:+00213:+00280:003231.8593:06636
06637:+00209:-00016:+00310:003231.8593:06637
06638:+00315:+00039:-00157:003231.8593:06638
06639:+00047:+00248:-00144:003231.8593:06639
06640:-00155:+00168:-00157:003221.8325:06640
06641:+00011:+00008:+00327:003221.8325:06641
06642:-00007:-00189:+00083:003221.8325:06642
06643:-00084:-00178:-00166:003221.8325:06643
06644:-00108:+00043:+00138:003221.8325:06644
06645:+00259:-00252:+00114:003221.8325:06645
06646:+00152:-00033:+00160:003232.0102:06646
06647:-00453:+00164:-00304:003232.0102:06647
06648:-00288:-00076:+00297:003232.0102:06648
06649:+00418:+00040:-00025:003232.0102:06649
06650:-00106:+00141:-00206:003232.0102:06650
06651:-00289:-00124:-00045:003232.0102:06651
06652:+00354:+00009:+00217:003232.0102:06652
06653:+00059:+00303:-00295:003231.8469:06653
06654:-00094:-00335:-00044:003231.8469:06654
06655:+00034:-00214:-00073:003231.8469:06655
06656:+00253:+00270:-00190:003231.8469:06656
06657:+00080:-00789:-00046:003231.8469:06657
06658:-00206:+00150:-00229:003231.8469:06658
06659:-00116:-00214:+00237:003230.2111:06659
06660:+00251:+00149:-00261:003230.2111:06660
06661:-00277:+00230:-00311:003230.2111:06661
06662:-00399:+00197:+00000:003230.2111:06662
06663:+00265:+00309:+00174:003230.2111:06663
06664:-00011:+00031:-00106:003230.2111:06664
06665:-00265:+00205:-00390:003231.9414:06665
06666:+00050:-00206:+00080:003231.9414:06666
06667:+00224:+00043:+00014:003231.9414:06667
06668:+00220:-00129:+00166:003231.9414:06668
06669:-00376:-00268:-00229:003231.9414:06669
06670:-00202:+00394:+00459:003231.9414:06670
06671:+00516:-00085:-00014:003248.8779:06671
06672:-00613:+00409:-00266:003248.8779:06672
06673:-00322:+00294:+00130:003248.8779:06673
06674:+00430:+00105:+00031:003248.8779:06674
06675:-00379:-00432:-00048:003248.8779:06675
06676:-00644:+00444:-00474:003248.8779:06676
06677:+00293:-00529:+00579:003221.6232:06677
06678:+00167:+00404:-00094:003221.6232:06678
06679:-00152:-00278:+00125:003221.6232:06679
06680:+00066:+00028:+00297:003221.6232:06680
06681:+00265:-00758:-00092:003221.6232:06681
06682:+00410:+00495:+00343:003221.6232:06682
06683:-00489:+00389:-00047:003221.6232:06683
06684:-00351:+00253:+00363:003223.4736:06684
06685:+00098:+00482:-00262:003223.4736:06685
06686:+00419:-00251:-00067:003223.4736:06686
06687:-00437:+00203:-00238:003223.4736:06687
06688:+00026:-00107:+00155:003223.4736:06688
06689:+00111:+00201:-00043:003223.4736:06689
06690:-00093:-00304:-00073:003231.7971:06690
06691:-00190:+00173:-00173:003231.7971:06691
06692:-00071:-00110:+00237:003231.7971:06692
06693:+00696:+00299:+00271:003231.7971:06693
06694:+00478:-00021:-00364:003231.7971:06694
06695:-00626:+00349:-00105:003231.7971:06695
06696:+00268:-00051:+00006:003205.0461:06696
06697:+00564:+00145:+00095:003205.0461:06697
06698:-00124:-00524:-00355:003205.0461:06698
06699:-00151:+00351:+00368:003205.0461:06699
06700:+00188:-00217:-00309:003205.0461:06700
06701:+00167:-00174:-00271:003205.0461:06701
06702:-00013:+00581:-00391:003189.9506:06702
06703:-00193:-00191:-00007:003189.9506:06703
06704:-00005:-00135:+00022:003189.9506:06704
06705:+00268:+00052:-00126:003189.9506:06705
06706:-00165:+00253:-00209:003189.9506:06706
06707:-00152:-00082:-00114:003189.9506:06707
06708:+00206:+00067:-00096:003189.9506:06708
06709:-00354:+00243:-00330:003198.2180:06709
06710:+00091:-00502:+00304:003198.2180:06710
06711:+00190:+00061:+00028:003198.2180:06711
06712:+00041:-00357:-00093:003198.2180:06712
06713:-00296:+00465:-00183:003198.2180:06713
06714:+00141:-00094:+00304:003198.2180:06714
06715:+00030:+00136:-00154:003188.5727:06715
06716:-00141:+00118:+00004:003188.5727:06716
06717:-00114:+00367:+00224:003188.5727:06717
06718:-00158:-00353:+00084:003188.5727:06718
06719:-00004:+00618:+00105:003188.5727:06719
06720:+00023:-00558:-00326:003188.5727:06720
06721:-00289:+00336:+00269:003181.7795:06721
06722:+00002:-00821:-00005:003181.7795:06722
06723:+00441:+00244:+00182:003181.7795:06723
06724:-00044:+00761:-00235:003181.7795:06724
06725:-00238:+00126:+00195:003181.7795:06725
06726:+00288:+00287:-00004:003181.7795:06726
06727:+00152:+00271:-00251:003181.7309:06727
06728:-00353:+00565:+00150:003181.7309:06728
06729:+00049:-00446:+00207:003181.7309:06729
06730:+00117:+00185:+00042:003181.7309:06730
06731:+00166:-00138:-00233:003181.7309:06731
06732:-00276:+00452:-00073:003181.7309:06732
06733:-00259:-00141:+00134:003181.7309:06733
06734:+00312:+00361:+00064:003164.1625:06734
06735:+00172:-00296:-00159:003164.1625:06735
06736:-00401:+00340:-00152:003164.1625:06736
06737:+00172:-00104:-00029:003164.1625:06737
06738:+00482:-00059:+00176:003164.1625:06738
06739:-00262:+00089:-00371:003164.1625:06739
06740:-00419:-00231:+00071:003173.5180:06740
06741:+00178:+00005:+00134:003173.5180:06741
06742:+00471:-00091:-00162:003173.5180:06742
06743:-00059:+00231:-00197:003173.5180:06743
06744:-00199:+00085:+00286:003173.5180:06744
06745:+00145:-00071:-00071:003173.5180:06745
06746:+00156:+00015:-00286:003173.5151:06746
06747:-00123:+00471:+00017:003173.5151:06747
06748:-00126:-00394:+00369:003173.5151:06748
06749:+00210:+00123:+00016:003173.5151:06749
06750:+00042:-00132:-00338:003173.5151:06750
06751:-00456:-00114:+00147:003173.5151:06751
06752:-00015:-00097:+00171:003173.5151:06752
06753:+00232:+00120:+00096:003172.1420:06753
06754:-00161:-00299:-00028:003172.1420:06754
06755:-00010:+00269:+00285:003172.1420:06755
06756:-00010:+00079:-00078:003172.1420:06756
06757:+00155:+00167:+00311:003172.1420:06757
06758:-00214:+00318:-00189:003172.1420:06758
06759:-00105:-00852:+00245:003181.7670:06759
06760:-00009:-00115:-00097:003181.7670:06760
06761:+00221:-00630:-00048:003181.7670:06761
06762:-00202:+00656:+00201:003181.7670:06762
06763:-00068:-00890:+00234:003181.7670:06763
06764:+00118:+00694:+00135:003181.7670:06764
06765:+00205:-00631:-00221:003181.7187:06765
06766:-00059:+00691:+00194:003181.7187:06766
06767:-00125:+00051:-00072:003181.7187:06767
06768:+00126:+00613:+00084:003181.7187:06768
06769:-00121:-00119:-00197:003181.7187:06769
06770:-00003:-00432:+00049:003181.7187:06770
06771:-00093:-00273:-00004:003181.7187:06771
06772:+00233:-00104:+00011:003180.4082:06772
06773:+00099:-00215:-00001:003180.4082:06773
06774:-00155:+00088:-00091:003180.4082:06774
06775:+00267:-00036:+00033:003180.4082:06775
06776:+00408:+00092:+00037:003180.4082:06776
06777:-00211:+00225:-00094:003180.4082:06777
06778:-00088:-00204:+00237:003181.8037:06778
06779:+00271:+00194:-00080:003181.8037:06779
06780:+00056:+00052:-00027:003181.8037:06780
06781:-00251:-00115:-00047:003181.8037:06781
06782:-00176:-00060:+00278:003181.8037:06782
06783:+00190:+00012:+00116:003181.8037:06783
06784:+00194:-00059:-00240:003189.9836:06784
06785:-00199:+00289:-00075:003189.9836:06785
06786:-00136:-00034:-00066:003189.9836:06786
06787:+00106:+00080:-00007:003189.9836:06787
06788:+00179:-00037:-00125:003189.9836:06788
06789:-00168:-00046:-00086:003189.9836:06789
06790:-00087:+00180:+00045:003188.5847:06790
06791:+00418:-00088:+00004:003188.5847:06791
06792:+00155:-00122:-00127:003188.5847:06792
06793:-00372:+00095:+00003:003188.5847:06793
06794:+00296:-00052:+00175:003188.5847:06794
06795:+00218:-00093:-00130:003188.5847:06795
06796:-00039:+00438:+00094:003188.5847:06796
06797:+00033:-00182:+00040:003198.3098:06797
06798:-00153:+00235:-00157:003198.3098:06798
06799:-00025:+00001:-00212:003198.3098:06799
06800:+00014:-00006:+00222:003198.3098:06800
06801:-00037:+00024:+00139:003198.3098:06801
06802:+00008:-00052:-00018:003198.3098:06802
06803:+00108:+00034:+00027:003206.5441:06803
06804:-00045:+00011:-00006:003206.5441:06804
06805:+00045:+00037:+00094:003206.5441:06805
06806:+00228:-00013:+00147:003206.5441:06806
06807:-00260:-00113:-00057:003206.5441:06807
06808:-00118:+00149:+00144:003206.5441:06808
06809:+00409:-00111:+00282:003205.0827:06809
06810:-00197:-00037:-00350:003205.0827:06810
06811:-00621:+00169:+00117:003205.0827:06811
06812:-00074:+00020:+00002:003205.0827:06812
06813:+00581:-00015:-00140:003205.0827:06813
06814:+00221:-00145:-00106:003205.0827:06814
06815:-00415:-00056:-00018:003206.6950:06815
06816:-00272:+00231:+00124:003206.6950:06816
06817:+00541:-00018:+00032:003206.6950:06817
06818:-00248:+00074:-00109:003206.6950:06818
06819:-00338:-00082:-00005:003206.6950:06819
06820:+00171:+00128:-00022:003206.6950:06820
06821:+00216:+00017:-00086:003223.3894:06821
06822:-00088:+00025:+00096:003223.3894:06822
06823:-00235:-00101:-00032:003223.3894:06823
06824:+00353:+00024:-00089:003223.3894:06824
06825:+00124:+00025:-00190:003223.3894:06825
06826:-00259:+00088:+00125:003223.3894:06826
06827:+00047:-00092:-00037:003223.3894:06827
06828:+00392:+00232:+00137:003205.0947:06828
06829:-00347:-00146:-00401:003205.0947:06829
06830:-00571:+00257:+00050:003205.0947:06830
06831:+00293:-00027:+00101:003205.0947:06831
06832:+00308:-00121:+00023:003205.0947:06832
06833:-00174:+00427:-00145:003205.0947:06833
06834:-00353:-00316:-00172:003215.0253:06834
06835:+00091:+00146:-00071:003215.0253:06835
06836:+00115:-00108:+00031:003215.0253:06836
06837:-00308:+00179:+00122:003215.0253:06837
06838:-00304:-00051:+00143:003215.0253:06838
06839:+00048:+00155:+00023:003215.0253:06839
06840:+00078:+00061:-00036:003231.8408:06840
06841:+00007:+00351:+00112:003231.8408:06841
06842:-00171:-00221:+00165:003231.8408:06842
06843:+00357:+00117:+00135:003231.8408:06843
06844:+00591:+00095:-00049:003231.8408:06844
06845:+00224:-00053:-00138:003231.8408:06845
06846:+00067:+00210:+00058:003213.4111:06846
06847:+00366:-00259:+00146:003213.4111:06847
06848:+00280:-00056:-00025:003213.4111:06848
06849:+00119:+00130:-00187:003213.4111:06849
06850:+00040:-00035:+00012:003213.4111:06850
06851:+00464:+00225:-00193:003213.4111:06851
06852:+00317:+00144:-00066:003213.4111:06852
06853:-00354:-00199:-00416:003223.4799:06853
06854:-00265:+00230:-00185:003223.4799:06854
06855:-00062:+00051:-00092:003223.4799:06855
06856:-00074:+00121:-00215:003223.4799:06856
06857:-00273:+00030:-00076:003223.4799:06857
06858:-00080:+00091:-00102:003223.4799:06858
06859:+00187:+00282:-00013:003240.3618:06859
06860:+00163:+00005:+00010:003240.3618:06860
06861:+00025:+00163:+00031:003240.3618:06861
06862:+00124:+00279:+00183:003240.3618:06862
06863:+00283:-00059:+00161:003240.3618:06863
06864:+00314:+00251:+00113:003240.3618:06864
06865:+00044:-00074:+00262:003221.7956:06865
06866:-00001:+00128:+00023:003221.7956:06866
06867:+00398:+00434:+00077:003221.7956:06867
06868:-00014:+00027:+00118:003221.7956:06868
06869:-00436:-00026:-00033:003221.7956:06869
06870:+00084:+00351:-00010:003221.7956:06870
06871:+00128:-00221:-00135:003240.5229:06871
06872:-00301:+00111:-00018:003240.5229:06872
06873:-00217:+00013:-00151:003240.5229:06873
06874:-00129:+00023:-00243:003240.5229:06874
06875:-00035:-00002:-00212:003240.5229:06875
06876:-00124:-00284:-00114:003240.5229:06876
06877:-00001:+00053:-00079:003231.8654:06877
06878:+00048:+00307:+00068:003231.8654:06878
06879:+00005:-00113:+00075:003231.8654:06879
06880:+00300:+00077:-00053:003231.8654:06880
06881:-00180:+00125:-00191:003231.8654:06881
06882:-00197:+00037:+00129:003231.8654:06882
06883:+00019:-00079:+00112:003231.8654:06883
06884:-00173:+00393:+00300:003238.7768:06884
06885:-00164:-00047:+00076:003238.7768:06885
06886:-00068:+00269:+00009:003238.7768:06886
06887:-00163:-00337:-00191:003238.7768:06887
06888:-00385:+00253:+00155:003238.7768:06888
06889:+00206:-00233:+00082:003238.7768:06889
06890:-00022:+00114:+00001:003231.9726:06890
06891:-00219:-00060:+00034:003231.9726:06891
06892:+00164:-00153:+00118:003231.9726:06892
06893:+00238:+00169:+00165:003231.9726:06893
06894:+00106:-00194:-00083:003231.9726:06894
06895:+00237:+00170:-00100:003231.9726:06895
06896:-00077:+00093:-00073:003231.7226:06896
06897:-00094:+00068:-00199:003231.7226:06897
06898:+00075:-00004:-00168:003231.7226:06898
06899:-00094:+00277:-00281:003231.7226:06899
06900:-00068:-00394:-00160:003231.7226:06900
06901:+00222:+00090:-00201:003231.7226:06901
06902:-00159:-00779:-00341:003205.0888:06902
06903:-00055:+00075:+00060:003205.0888:06903
06904:+00302:-00556:+00451:003205.0888:06904
06905:+00115:+00130:+00156:003205.0888:06905
06906:-00120:+00254:-00381:003205.0888:06906
06907:+00411:+00296:+00069:003205.0888:06907
06908:-00029:+00361:-00428:003206.7014:06908
06909:+00140:+00096:+00151:003206.7014:06909
06910:-00184:+00620:-00244:003206.7014:06910
06911:-00085:-00946:+00408:003206.7014:06911
06912:-00132:+00678:-00287:003206.7014:06912
06913:+00284:-00782:+00320:003206.7014:06913
06914:-00325:-00031:+00071:003206.7014:06914
06915:-00042:+00006:+00526:003181.7553:06915
06916:+00115:+00158:-00100:003181.7553:06916
06917:-00022:-00650:-00109:003181.7553:06917
06918:-00115:+00225:-00013:003181.7553:06918
06919:-00091:+00283:+00098:003181.7553:06919
06920:+00078:+00120:+00170:003181.7553:06920
06921:-00035:+00095:-00042:003172.2375:06921
06922:-00030:-00567:-00082:003172.2375:06922
06923:-00214:+00316:-00209:003172.2375:06923
06924:+00318:-00370:+00252:003172.2375:06924
06925:+00252:+00673:-00077:003172.2375:06925
06926:-00103:-00258:+00140:003172.2375:06926
06927:-00142:+00538:+00130:003165.3415:06927
06928:+00240:-00205:-00234:003165.3415:06928
06929:+00003:+00353:-00086:003165.3415:06929
06930:-00132:-00030:+00074:003165.3415:06930
06931:-00096:+00435:+00019:003165.3415:06931
06932:-00106:-00279:+00081:003165.3415:06932
06933:+00013:+00000:-00061:003165.3415:06933
06934:-00115:+00094:+00038:003165.3652:06934
06935:-00150:-00173:+00265:003165.3652:06935
06936:+00331:-00061:-00069:003165.3652:06936
06937:-00010:+00090:-00057:003165.3652:06937
06938:-00108:+00062:-00005:003165.3652:06938
06939:+00052:+00161:+00087:003165.3652:06939
06940:-00109:-00045:-00063:003148.0463:06940
06941:+00068:-00182:-00079:003148.0463:06941
06942:+00040:+00177:-00053:003148.0463:06942
06943:-00059:-00151:+00048:003148.0463:06943
06944:+00082:-00030:-00187:003148.0463:06944
06945:-00069:+00313:-00119:003148.0463:06945
06946:-00161:-00188:+00139:003157.2424:06946
06947:+00113:+00242:-00170:003157.2424:06947
06948:+00064:-00040:-00060:003157.2424:06948
06949:-00087:-00232:+00085:003157.2424:06949
06950:+00001:+00077:+00092:003157.2424:06950
06951:-00193:-00138:-00002:003157.2424:06951
06952:-00041:-00085:+00363:003157.2424:06952
06953:+00246:-00020:-00033:003157.3288:06953
06954:-00377:-00083:+00083:003157.3288:06954
06955:-00138:-00428:-00121:003157.3288:06955
06956:+00538:+00239:+00576:003157.3288:06956
06957:-00495:+00455:-00252:003157.3288:06957
06958:-00338:+00565:+00178:003157.3288:06958
06959:-00013:+00504:-00172:003156.0747:06959
06960:+00203:-00689:-00074:003156.0747:06960
06961:-00071:+00623:-00337:003156.0747:06961
06962:+00026:-00730:-00151:003156.0747:06962
06963:-00189:+00360:+00095:003156.0747:06963
06964:+00329:-00512:-00011:003156.0747:06964
06965:+00018:+00227:-00068:003149.1550:06965
06966:-00176:-00584:-00132:003149.1550:06966
06967:+00250:+00576:-00152:003149.1550:06967
06968:+00002:-00040:-00045:003149.1550:06968
06969:-00107:+00414:-00189:003149.1550:06969
06970:+00046:-00198:-00078:003149.1550:06970
06971:+00323:+00109:-00016:003149.1550:06971
06972:+00102:+00134:-00111:003173.5932:06972
06973:-00207:-00442:-00049:003173.5932:06973
06974:-00156:-00058:-00220:003173.5932:06974
06975:+00050:+00010:+00311:003173.5932:06975
06976:+00246:+00183:+00246:003173.5932:06976
06977:+00180:+00114:+00151:003173.5932:06977
06978:-00418:+00311:-00233:003156.0397:06978
06979:+00288:+00086:+00307:003156.0397:06979
06980:+00367:+00267:-00232:003156.0397:06980
06981:-00199:-00163:+00096:003156.0397:06981
06982:-00439:+00345:-00009:003156.0397:06982
06983:+00195:+00403:+00400:003156.0397:06983
06984:+00281:-00091:-00172:003165.3771:06984
06985:-00219:-00069:-00090:003165.3771:06985
06986:-00250:-00057:+00107:003165.3771:06986
06987:+00387:-00010:+00121:003165.3771:06987
06988:+00266:+00270:-00074:003165.3771:06988
06989:-00351:+00044:-00107:003165.3771:06989
06990:-00235:+00075:+00360:003165.3771:06990
06991:+00436:+00213:-00040:003181.7126:06991
06992:-00183:-00081:-00028:003181.7126:06992
06993:-00289:-00054:+00177:003181.7126:06993
06994:+00167:+00274:+00096:003181.7126:06994
06995:+00328:+00276:+00030:003181.7126:06995
06996:+00024:-00017:-00016:003181.7126:06996
06997:-00468:+00371:-00013:003180.4321:06997
06998:-00132:-00172:+00149:003180.4321:06998
06999:+00431:+00300:-00120:003180.4321:06999
07000:-00335:-00416:+00010:003180.4321:07000
07001:-00495:-00069:+00309:003180.4321:07001
07002:+00223:+00322:-00003:003180.4321:07002
07003:+00260:-00203:-00018:003190.0354:07003
07004:-00063:+00021:+00081:003190.0354:07004
07005:+00030:-00085:+00236:003190.0354:07005
07006:+00051:+00239:+00151:003190.0354:07006
07007:-00065:+00027:-00058:003190.0354:07007
07008:-00283:+00269:-00022:003190.0354:07008
07009:+00090:+00147:-00220:003189.9047:07009
07010:+00175:+00152:-00026:003189.9047:07010
07011:-00077:-00102:-00102:003189.9047:07011
07012:-00163:+00219:+00153:003189.9047:07012
07013:-00120:-00106:-00219:003189.9047:07013
07014:+00171:+00172:-00100:003189.9047:07014
07015:-00061:-00091:-00217:003189.9047:07015
07016:-00041:+00126:+00160:003180.3901:07016
07017:+00120:+00162:-00067:003180.3901:07017
07018:+00218:+00318:+00028:003180.3901:07018
07019:-00283:-00036:-00263:003180.3901:07019
07020:-00155:+00246:+00173:003180.3901:07020
07021:+00354:-00411:-00010:003180.3901:07021
07022:-00349:+00260:-00345:003198.3039:07022
07023:-00438:+00233:+00179:003198.3039:07023
07024:+00478:-00097:+00334:003198.3039:07024
07025:+00073:+00057:-00087:003198.3039:07025
07026:-00415:+00019:-00305:003198.3039:07026
07027:-00164:+00091:+00044:003198.3039:07027
07028:+00133:+00172:+00070:003206.5441:07028
07029:+00198:+00001:-00047:003206.5441:07029
07030:+00062:-00062:-00167:003206.5441:07030
07031:-00210:+00137:-00212:003206.5441:07031
07032:-00030:-00378:+00089:003206.5441:07032
07033:+00311:+00329:-00052:003206.5441:07033
07034:+00160:-00181:-00005:003196.6882:07034
07035:-00079:-00139:-00159:003196.6882:07035
07036:+00094:+00299:+00063:003196.6882:07036
07037:-00002:-00470:-00112:003196.6882:07037
07038:-00024:+00272:-00180:003196.6882:07038
07039:+00039:-00103:-00345:003196.6882:07039
07040:-00258:-00054:+00180:003196.6882:07040
07041:+00251:-00066:-00373:003206.5595:07041
07042:+00375:+00134:+00178:003206.5595:07042
07043:-00311:-00132:-00453:003206.5595:07043
07044:-00005:+00172:+00234:003206.5595:07044
07045:+00264:+00025:+00065:003206.5595:07045
07046:+00082:-00078:-00039:003206.5595:07046
07047:+00061:+00260:+00283:003214.9135:07047
07048:-00008:-00249:-00049:003214.9135:07048
07049:+00002:+00413:-00133:003214.9135:07049
07050:+00208:+00032:-00094:003214.9135:07050
07051:+00004:-00030:+00376:003214.9135:07051
07052:-00418:-00043:-00129:003214.9135:07052
07053:-00096:+00393:+00049:003205.0339:07053
07054:+00390:-00001:+00125:003205.0339:07054
07055:+00135:+00019:-00132:003205.0339:07055
07056:-00452:+00029:-00386:003205.0339:07056
07057:+00342:+00264:+00341:003205.0339:07057
07058:+00374:-00067:-00004:003205.0339:07058
07059:-00003:+00137:-00061:003215.0317:07059
07060:-00294:+00192:-00138:003215.0317:07060
07061:+00240:+00292:+00166:003215.0317:07061
07062:+00339:-00085:-00257:003215.0317:07062
07063:-00415:-00113:-00028:003215.0317:07063
07064:-00282:+00012:-00079:003215.0317:07064
07065:+00581:-00035:+00116:003215.0317:07065
07066:+00244:+00294:+00045:003223.3520:07066
07067:-00333:-00251:-00111:003223.3520:07067
07068:-00056:+00289:+00187:003223.3520:07068
07069:+00335:-00103:-00097:003223.3520:07069
07070:-00045:+00264:-00034:003223.3520:07070
07071:-00415:+00009:+00043:003223.3520:07071
07072:-00026:+00100:+00125:003213.1665:07072
07073:+00247:+00077:-00034:003213.1665:07073
07074:-00110:-00007:-00162:003213.1665:07074
07075:-00252:+00350:+00083:003213.1665:07075
07076:+00296:-00099:-00115:003213.1665:07076
07077:-00004:+00168:+00174:003213.1665:07077
07078:-00154:-00068:-00187:003214.7597:07078
07079:+00144:+00113:+00275:003214.7597:07079
07080:+00192:-00194:-00218:003214.7597:07080
07081:+00006:+00374:-00004:003214.7597:07081
07082:-00297:-00050:-00089:003214.7597:07082
07083:+00107:-00037:+00104:003214.7597:07083
07084:+00280:+00360:-00395:003223.0859:07084
07085:-00199:-00218:-00109:003223.0859:07085
07086:-00330:+00300:+00043:003223.0859:07086
07087:+00456:-00015:-00007:003223.0859:07087
07088:+00200:-00223:-00069:003223.0859:07088
07089:-00376:+00072:-00261:003223.0859:07089
07090:+00060:-00211:+00113:003213.1542:07090
07091:+00336:-00083:+00200:003213.1542:07091
07092:+00160:+00154:+00130:003213.1542:07092
07093:-00213:-00012:+00007:003213.1542:07093
07094:-00150:+00274:+00176:003213.1542:07094
07095:+00387:+00022:+00197:003213.1542:07095
07096:+00280:-00231:-00303:003213.1542:07096
07097:-00560:+00223:-00103:003223.2192:07097
07098:+00350:-00212:+00243:003223.2192:07098
07099:+00426:-00003:-00070:003223.2192:07099
07100:-00257:-00066:-00242:003223.2192:07100
07101:-00131:-00118:+00378:003223.2192:07101
07102:+00349:-00206:+00224:003223.2192:07102
07103:+00083:+00578:-00093:003214.6242:07103
07104:-00230:-00116:+00099:003214.6242:07104
07105:+00018:+00373:+00118:003214.6242:07105
07106:+00163:+00089:-00125:003214.6242:07106
07107:-00082:+00209:-00266:003214.6242:07107
07108:-00342:+00252:+00008:003214.6242:07108
07109:+00338:-00430:-00013:003204.8637:07109
07110:+00328:+00269:-00079:003204.8637:07110
07111:-00067:-00300:-00257:003204.8637:07111
07112:-00607:+00421:+00164:003204.8637:07112
07113:+00146:-00494:+00180:003204.8637:07113
07114:+00336:+00149:+00129:003204.8637:07114
07115:-00109:-00329:-00292:003215.0004:07115
07116:-00120:-00008:+00257:003215.0004:07116
07117:+00124:+00411:-00163:003215.0004:07117
07118:+00186:+00022:-00094:003215.0004:07118
07119:-00325:+00733:-00322:003215.0004:07119
07120:+00049:-00475:+00138:003215.0004:07120
07121:+00228:+00622:-00195:003215.0004:07121
07122:+00180:-00407:-00024:003206.5869:07122
07123:-00345:-00044:+00229:003206.5869:07123
07124:-00032:-00269:+00171:003206.5869:07124
07125:+00350:+00161:-00016:003206.5869:07125
07126:+00159:-00341:-00416:003206.5869:07126
07127:-00298:+00380:+00006:003206.5869:07127
07128:+00201:+00153:-00100:003196.8273:07128
07129:+00268:+00183:-00096:003196.8273:07129
07130:-00191:+00068:-00324:003196.8273:07130
07131:-00361:-00144:+00145:003196.8273:07131
07132:+00001:+00081:-00064:003196.8273:07132
07133:+00363:+00036:+00008:003196.8273:07133
07134:+00140:-00081:+00054:003198.3344:07134
07135:-00033:+00041:+00000:003198.3344:07135
07136:+00195:+00045:+00221:003198.3344:07136
07137:+00168:+00037:-00196:003198.3344:07137
07138:-00239:-00103:+00042:003198.3344:07138
07139:+00165:+00219:-00119:003198.3344:07139
07140:+00284:+00165:+00262:003189.8803:07140
07141:-00271:-00105:-00280:003189.8803:07141
07142:-00440:+00221:+00350:003189.8803:07142
07143:+00198:-00291:+00056:003189.8803:07143
07144:+00051:+00244:-00166:003189.8803:07144
07145:-00202:-00131:-00241:003189.8803:07145
07146:-00235:-00265:+00283:003189.8803:07146
07147:+00179:+00100:-00136:003180.3842:07147
07148:+00058:+00239:-00010:003180.3842:07148
07149:-00313:+00053:-00166:003180.3842:07149
07150:-00047:+00061:-00193:003180.3842:07150
07151:+00090:+00092:-00093:003180.3842:07151
07152:-00126:-00372:-00150:003180.3842:07152
07153:-00242:+00608:+00330:003190.0292:07153
07154:+00069:-00526:+00022:003190.0292:07154
07155:+00068:+00215:-00203:003190.0292:07155
07156:-00186:-00495:-00148:003190.0292:07156
07157:-00040:-00027:+00253:003190.0292:07157
07158:+00008:+00295:-00141:003190.0292:07158
07159:+00188:+00347:+00161:003198.1574:07159
07160:-00272:+00517:-00169:003198.1574:07160
07161:-00168:-00653:-00049:003198.1574:07161
07162:+00115:+00348:-00237:003198.1574:07162
07163:+00105:-00492:+00141:003198.1574:07163
07164:-00298:-00035:+00099:003198.1574:07164
07165:+00104:-00287:+00430:003180.1562:07165
07166:+00060:+00275:+00041:003180.1562:07166
07167:+00019:-00240:+00162:003180.1562:07167
07168:-00175:+00250:-00216:003180.1562:07168
07169:+00084:+00334:-00129:003180.1562:07169
07170:+00109:-00079:-00013:003180.1562:07170
07171:-00220:+00156:-00101:003180.1562:07171
07172:-00325:-00083:+00161:003189.9809:07172
07173:+00264:+00025:+00080:003189.9809:07173
07174:+00271:+00040:-00171:003189.9809:07174
07175:-00144:-00050:-00021:003189.9809:07175
07176:-00279:-00109:+00203:003189.9809:07176
07177:+00300:+00124:+00174:003189.9809:07177
07178:+00349:-00073:-00015:003198.2180:07178
07179:-00337:+00013:-00192:003198.2180:07179
07180:-00416:+00148:-00048:003198.2180:07180
07181:+00244:-00204:+00236:003198.2180:07181
07182:-00101:+00153:-00119:003198.2180:07182
07183:-00360:+00118:+00207:003198.2180:07183
07184:+00012:+00095:-00055:003188.5061:07184
07185:+00129:-00014:+00216:003188.5061:07185
07186:-00032:-00065:-00143:003188.5061:07186
07187:-00272:+00152:-00032:003188.5061:07187
07188:-00204:+00162:-00113:003188.5061:07188
07189:+00425:+00076:+00120:003188.5061:07189
07190:-00057:-00260:+00005:003206.6767:07190
07191:-00324:+00110:+00017:003206.6767:07191
07192:+00133:-00079:+00083:003206.6767:07192
07193:+00269:+00125:+00012:003206.6767:07193
07194:-00026:-00154:-00311:003206.6767:07194
07195:-00257:+00078:+00010:003206.6767:07195
07196:+00335:-00121:+00091:003206.6767:07196
07197:+00176:-00225:-00250:003206.5932:07197
07198:-00360:+00075:-00081:003206.5932:07198
07199:-00293:+00012:-00106:003206.5932:07199
07200:+00351:+00292:+00193:003206.5932:07200
07201:-00174:-00183:-00184:003206.5932:07201
07202:-00531:-00036:+00234:003206.5932:07202
07203:+00209:+00099:+00089:003213.3745:07203
07204:+00416:-00004:-00006:003213.3745:07204
07205:+00012:+00134:-00074:003213.3745:07205
07206:-00391:-00075:+00013:003213.3745:07206
07207:+00020:-00012:+00187:003213.3745:07207
07208:+00449:-00056:-00094:003213.3745:07208
07209:-00287:+00105:-00018:003206.6152:07209
07210:-00271:-00265:-00084:003206.6152:07210
07211:+00249:+00141:+00148:003206.6152:07211
07212:+00023:-00153:-00044:003206.6152:07212
07213:-00249:+00009:+00062:003206.6152:07213
07214:-00169:+00166:-00004:003206.6152:07214
07215:+00224:-00102:-00028:003223.3334:07215
07216:+00113:+00093:-00064:003223.3334:07216
07217:-00238:-00072:+00001:003223.3334:07217
07218:-00113:+00164:+00169:003223.3334:07218
07219:+00378:-00031:+00017:003223.3334:07219
07220:-00269:+00049:-00252:003223.3334:07220
07221:-00277:-00056:-00013:003223.3334:07221
07222:+00292:+00097:+00169:003221.7094:07222
07223:+00025:-00203:-00141:003221.7094:07223
07224:-00229:+00038:-00172:003221.7094:07224
07225:+00027:+00130:+00125:003221.7094:07225
07226:+00230:-00188:+00011:003221.7094:07226
07227:+00102:-00015:-00183:003221.7094:07227
07228:-00262:-00073:+00118:003214.9760:07228
07229:-00156:-00111:+00054:003214.9760:07229
07230:+00187:-00068:+00024:003214.9760:07230
07231:-00076:+00046:-00225:003214.9760:07231
07232:-00270:-00183:-00138:003214.9760:07232
07233:-00039:-00053:+00088:003214.9760:07233
07234:+00286:+00101:-00071:003240.2929:07234
07235:+00025:-00021:-00083:003240.2929:07235
07236:-00315:-00037:-00204:003240.2929:07236
07237:-00014:+00133:-00040:003240.2929:07237
07238:+00208:-00156:-00045:003240.2929:07238
07239:-00477:-00074:-00136:003240.2929:07239
07240:-00326:+00170:+00094:003213.3315:07240
07241:+00056:-00195:-00084:003213.3315:07241
07242:-00120:+00072:-00208:003213.3315:07242
07243:-00276:+00003:-00090:003213.3315:07243
07244:-00261:-00068:+00082:003213.3315:07244
07245:-00195:+00162:-00305:003213.3315:07245
07246:-00077:+00090:+00106:003240.4162:07246
07247:-00192:+00025:+00228:003240.4162:07247
07248:+00181:+00007:+00015:003240.4162:07248
07249:+00887:+00178:-00308:003240.4162:07249
07250:+00186:-00004:-00048:003240.4162:07250
07251:-00287:+00163:-00002:003240.4162:07251
07252:+00314:-00470:+00408:003240.4162:07252
07253:+00788:+00214:-00112:003231.6916:07253
07254:+00276:+00024:-00187:003231.6916:07254
07255:-00014:+00095:-00066:003231.6916:07255
07256:+00207:+00111:-00063:003231.6916:07256
07257:-00300:-00081:+00015:003231.6916:07257
07258:-00200:+00164:-00162:003231.6916:07258
07259:+00077:+00374:-00052:003238.4472:07259
07260:-00134:-00135:-00254:003238.4472:07260
07261:-00317:+00132:+00005:003238.4472:07261
07262:-00388:-00133:+00065:003238.4472:07262
07263:-00113:+00169:+00165:003238.4472:07263
07264:+00043:+00234:-00024:003238.4472:07264
07265:+00028:+00125:+00017:003240.3413:07265
07266:+00202:+00226:-00029:003240.3413:07266
07267:+00345:+00201:+00250:003240.3413:07267
07268:+00339:+00050:+00221:003240.3413:07268
07269:-00021:+00265:-00003:003240.3413:07269
07270:+00004:+00171:+00395:003240.3413:07270
07271:+00339:+00037:-00028:003240.0429:07271
07272:+00112:+00126:-00131:003240.0429:07272
07273:-00133:+00093:-00022:003240.0429:07273
07274:-00011:-00058:+00365:003240.0429:07274
07275:+00050:-00088:+00045:003240.0429:07275
07276:-00360:-00059:-00211:003240.0429:07276
07277:-00106:+00065:+00023:003238.3728:07277
07278:+00065:+00079:-00065:003238.3728:07278
07279:-00132:+00046:-00012:003238.3728:07279
07280:-00144:-00022:+00107:003238.3728:07280
07281:+00081:-00013:-00052:003238.3728:07281
07282:+00182:-00121:-00100:003238.3728:07282
07283:+00145:+00358:-00323:003240.2343:07283
07284:+00022:-00237:+00122:003240.2343:07284
07285:+00308:-00142:+00170:003240.2343:07285
07286:+00194:+00275:-00082:003240.2343:07286
07287:-00145:-00104:-00171:003240.2343:07287
07288:+00244:+00093:+00065:003240.2343:07288
07289:+00227:+00104:+00092:003240.2343:07289
07290:-00209:-00219:-00003:003248.6579:07290
07291:-00159:-00070:+00095:003248.6579:07291
07292:+00049:+00124:+00130:003248.6579:07292
07293:-00292:+00088:-00295:003248.6579:07293
07294:-00295:+00112:+00115:003248.6579:07294
07295:+00090:-00092:+00202:003248.6579:07295
07296:-00068:-00067:+00054:003238.4223:07296
07297:-00200:+00244:-00037:003238.4223:07297
07298:-00119:-00049:-00071:003238.4223:07298
07299:+00110:+00053:-00016:003238.4223:07299
07300:+00268:+00009:+00139:003238.4223:07300
07301:+00100:+00114:-00098:003238.4223:07301
07302:-00067:+00015:-00078:003248.8029:07302
07303:+00112:+00030:+00016:003248.8029:07303
07304:+00000:+00112:-00333:003248.8029:07304
07305:-00341:+00105:-00017:003248.8029:07305
07306:-00200:+00020:+00066:003248.8029:07306
07307:+00263:-00293:+00108:003248.8029:07307
07308:-00035:+00414:-00387:003248.6325:07308
07309:-00056:-00256:+00002:003248.6325:07309
07310:-00164:-00009:+00000:003248.6325:07310
07311:-00032:-00282:+00071:003248.6325:07311
07312:+00033:+00115:+00108:003248.6325:07312
07313:-00051:+00519:-00034:003248.6325:07313
07314:+00024:-00013:+00209:003221.5556:07314
07315:+00024:+00391:-00130:003221.5556:07315
07316:-00100:+00015:+00022:003221.5556:07316
07317:-00031:+00264:+00056:003221.5556:07317
07318:+00211:-00226:-00129:003221.5556:07318
07319:-00013:+00199:-00004:003221.5556:07319
07320:-00204:-00387:+00181:003231.8479:07320
07321:+00036:-00075:+00206:003231.8479:07321
07322:+00429:-00197:-00111:003231.8479:07322
07323:-00132:+00061:+00021:003231.8479:07323
07324:-00282:-00199:-00187:003231.8479:07324
07325:+00145:+00019:+00262:003231.8479:07325
07326:-00127:+00134:-00290:003231.8479:07326
07327:-00186:-00002:+00154:003214.7045:07327
07328:+00019:+00372:-00229:003214.7045:07328
07329:+00051:-00219:-00070:003214.7045:07329
07330:+00100:+00439:-00236:003214.7045:07330
07331:+00148:-00003:+00338:003214.7045:07331
07332:+00158:+00115:+00229:003214.7045:07332
07333:+00147:+00305:-00423:003188.3374:07333
07334:+00020:+00100:+00200:003188.3374:07334
07335:+00179:-00136:-00337:003188.3374:07335
07336:-00035:+00054:+00272:003188.3374:07336
07337:-00054:-00066:-00291:003188.3374:07337
07338:-00101:+00099:+00135:003188.3374:07338
07339:-00180:-00047:-00086:003189.7802:07339
07340:-00094:-00040:+00129:003189.7802:07340
07341:+00002:-00034:-00082:003189.7802:07341
07342:+00344:+00022:+00282:003189.7802:07342
07343:+00125:-00273:-00103:003189.7802:07343
07344:-00350:+00231:+00047:003189.7802:07344
07345:+00200:-00273:+00150:003173.2929:07345
07346:+00176:-00010:-00011:003173.2929:07346
07347:-00228:+00167:+00047:003173.2929:07347
07348:-00050:+00081:-00093:003173.2929:07348
07349:-00115:+00194:+00064:003173.2929:07349
07350:+00033:-00215:-00202:003173.2929:07350
07351:-00049:+00071:+00045:003173.2929:07351
07352:-00301:+00072:-00300:003155.7797:07352
07353:+00180:-00087:+00256:003155.7797:07353
07354:+00178:-00039:-00139:003155.7797:07354
07355:-00189:+00165:-00044:003155.7797:07355
07356:-00093:+00262:+00020:003155.7797:07356
07357:+00127:-00036:+00122:003155.7797:07357
07358:-00064:+00442:-00281:003173.1933:07358
07359:-00039:-00323:+00010:003173.1933:07359
07360:-00088:+00294:-00149:003173.1933:07360
07361:-00010:-00132:+00102:003173.1933:07361
07362:+00127:+00180:+00114:003173.1933:07362
07363:+00016:-00340:-00079:003173.1933:07363
07364:-00336:+00065:-00020:003156.9189:07364
07365:+00145:+00087:+00205:003156.9189:07365
07366:+00369:-00002:+00160:003156.9189:07366
07367:-00058:+00180:-00165:003156.9189:07367
07368:-00306:+00334:+00090:003156.9189:07368
07369:+00250:+00009:-00079:003156.9189:07369
07370:+00047:+00108:-00185:003156.9189:07370
07371:-00089:-00071:-00125:003155.6203:07371
07372:+00019:-00130:+00155:003155.6203:07372
07373:-00056:+00024:-00123:003155.6203:07373
07374:+00046:-00181:-00141:003155.6203:07374
07375:-00072:-00026:+00268:003155.6203:07375
07376:+00127:+00231:-00036:003155.6203:07376
07377:+00250:-00064:-00180:003165.0002:07377
07378:+00140:-00267:-00189:003165.0002:07378
07379:-00281:+00274:-00144:003165.0002:07379
07380:+00193:-00358:+00188:003165.0002:07380
07381:+00252:+00399:+00149:003165.0002:07381
07382:-00066:-00381:-00154:003165.0002:07382
07383:-00097:+00125:+00043:003165.1088:07383
07384:-00112:-00250:+00000:003165.1088:07384
07385:+00121:-00149:+00351:003165.1088:07385
07386:+00099:-00314:-00269:003165.1088:07386
07387:-00413:+00613:-00266:003165.1088:07387
07388:-00061:-00238:-00033:003165.1088:07388
07389:+00420:-00101:+00035:003165.1088:07389
07390:-00149:-00235:-00199:003163.8537:07390
07391:+00007:-00275:+00315:003163.8537:07391
07392:+00227:+00147:-00105:003163.8537:07392
07393:-00001:-00162:+00247:003163.8537:07393
07394:+00207:+00320:+00069:003163.8537:07394
07395:+00238:+00474:+00187:003163.8537:07395
07396:-00287:-00087:-00033:003173.3740:07396
07397:+00159:-00193:+00014:003173.3740:07397
07398:+00108:+00103:-00079:003173.3740:07398
07399:-00177:-00150:+00189:003173.3740:07399
07400:+00118:-00002:+00206:003173.3740:07400
07401:+00193:-00143:+00042:003173.3740:07401
07402:-00281:+00081:-00142:003189.9409:07402
07403:-00037:+00098:+00181:003189.9409:07403
07404:+00096:-00335:+00185:003189.9409:07404
07405:+00067:+00236:-00255:003189.9409:07405
07406:-00064:+00256:-00095:003189.9409:07406
07407:-00116:-00173:+00108:003189.9409:07407
07408:+00008:+00219:-00076:003189.9409:07408
07409:+00111:+00009:+00018:003172.1540:07409
07410:-00008:+00218:-00108:003172.1540:07410
07411:-00132:+00077:+00039:003172.1540:07411
07412:+00115:-00035:-00022:003172.1540:07412
07413:+00260:-00163:-00067:003172.1540:07413
07414:-00101:+00451:-00358:003172.1540:07414
07415:-00047:-00064:+00194:003189.9443:07415
07416:+00261:+00097:-00123:003189.9443:07416
07417:+00153:+00176:-00127:003189.9443:07417
07418:-00123:+00142:+00051:003189.9443:07418
07419:-00207:-00011:+00155:003189.9443:07419
07420:+00120:+00060:-00035:003189.9443:07420
07421:+00416:+00110:-00159:003206.5380:07421
07422:+00036:+00056:+00236:003206.5380:07422
07423:-00427:-00041:-00023:003206.5380:07423
07424:+00013:+00209:+00135:003206.5380:07424
07425:+00413:-00104:+00113:003206.5380:07425
07426:-00401:+00118:-00123:003206.5380:07426
07427:-00476:-00100:-00042:003196.7304:07427
07428:+00323:+00148:+00088:003196.7304:07428
07429:+00137:+00133:+00045:003196.7304:07429
07430:-00226:+00087:+00306:003196.7304:07430
07431:-00025:-00085:-00088:003196.7304:07431
07432:+00077:+00288:-00147:003196.7304:07432
07433:+00075:-00012:+00177:003196.7304:07433
07434:-00097:-00015:+00168:003206.6091:07434
07435:-00134:+00269:-00015:003206.6091:07435
07436:+00225:-00201:+00053:003206.6091:07436
07437:-00203:+00348:-00025:003206.6091:07437
07438:-00541:-00053:-00199:003206.6091:07438
07439:+00008:+00178:+00092:003206.6091:07439
07440:+00111:-00055:-00206:003206.5502:07440
07441:-00191:+00539:-00039:003206.5502:07441
07442:-00056:-00291:-00052:003206.5502:07442
07443:-00002:+00096:-00035:003206.5502:07443
07444:+00065:+00098:-00158:003206.5502:07444
07445:+00096:-00247:-00106:003206.5502:07445
07446:-00211:-00065:-00219:003204.9731:07446
07447:+00153:-00140:+00134:003204.9731:07447
07448:+00104:+00156:+00121:003204.9731:07448
07449:-00267:+00061:-00125:003204.9731:07449
07450:-00042:+00008:-00137:003204.9731:07450
07451:+00103:-00080:+00090:003204.9731:07451
07452:+00042:+00258:+00194:003206.4064:07452
07453:-00294:-00172:-00078:003206.4064:07453
07454:-00242:-00095:+00287:003206.4064:07454
07455:+00204:+00082:-00012:003206.4064:07455
07456:-00079:+00128:-00042:003206.4064:07456
07457:-00345:-00254:-00258:003206.4064:07457
07458:-00046:+00412:+00096:003206.4064:07458
07459:+00494:-00264:+00038:003223.3027:07459
07460:+00161:+00074:-00112:003223.3027:07460
07461:-00418:+00387:-00180:003223.3027:07461
07462:-00099:-00349:+00006:003223.3027:07462
07463:+00305:+00300:-00085:003223.3027:07463
07464:-00294:-00377:-00169:003223.3027:07464
07465:-00207:+00056:+00188:003204.9914:07465
07466:+00087:-00444:-00055:003204.9914:07466
07467:+00131:+00197:-00068:003204.9914:07467
07468:+00316:-00522:-00146:003204.9914:07468
07469:-00061:+00315:-00099:003204.9914:07469
07470:+00141:+00078:-00019:003204.9914:07470
07471:+00376:+00016:+00149:003214.9824:07471
07472:+00041:+00016:-00215:003214.9824:07472
07473:-00006:-00135:+00008:003214.9824:07473
07474:+00089:-00035:+00000:003214.9824:07474
07475:-00218:-00183:+00033:003214.9824:07475
07476:-00060:-00151:+00017:003214.9824:07476
07477:+00025:-00088:+00007:003214.8891:07477
07478:-00381:-00047:-00002:003214.8891:07478
07479:-00139:-00243:+00266:003214.8891:07479
07480:-00024:+00091:+00031:003214.8891:07480
07481:-00142:+00136:-00056:003214.8891:07481
07482:+00200:+00171:+00087:003214.8891:07482
07483:-00262:+00141:-00205:003213.2949:07483
07484:-00237:+00165:+00142:003213.2949:07484
07485:+00597:+00237:+00013:003213.2949:07485
07486:-00145:-00134:-00311:003213.2949:07486
07487:-00374:+00044:+00100:003213.2949:07487
07488:+00348:+00011:+00142:003213.2949:07488
07489:-00117:-00217:+00103:003213.2949:07489
07490:-00148:-00027:-00092:003214.6799:07490
07491:+00141:+00061:+00178:003214.6799:07491
07492:-00016:+00070:-00295:003214.6799:07492
07493:-00221:+00010:+00212:003214.6799:07493
07494:+00136:-00065:-00038:003214.6799:07494
07495:-00058:-00237:+00023:003214.6799:07495
07496:-00068:+00183:-00067:003223.0488:07496
07497:+00134:-00240:-00062:003223.0488:07497
07498:+00079:-00020:+00077:003223.0488:07498
07499:+00074:-00008:+00104:003223.0488:07499
07500:+00238:+00084:+00303:003223.0488:07500
07501:-00168:+00007:-00203:003223.0488:07501
07502:-00020:+00231:+00310:003204.7963:07502
07503:+00192:+00192:-00333:003204.7963:07503
07504:-00239:+00447:+00270:003204.7963:07504
07505:+00109:+00047:-00055:003204.7963:07505
07506:+00154:+00038:+00105:003204.7963:07506
07507:-00336:+00147:-00449:003204.7963:07507
07508:+00247:-00279:+00328:003198.0412:07508
07509:+00309:+00297:-00221:003198.0412:07509
07510:+00064:+00013:+00261:003198.0412:07510
07511:-00027:+00365:+00104:003198.0412:07511
07512:+00061:+00219:+00062:003198.0412:07512
07513:-00056:+00249:-00042:003198.0412:07513
07514:+00253:-00167:-00225:003198.0412:07514
07515:-00252:+00654:-00210:003197.9743:07515
07516:+00062:+00018:+00112:003197.9743:07516
07517:+00168:+00337:-00278:003197.9743:07517
07518:+00016:-00299:-00307:003197.9743:07518
07519:-00382:-00115:+00211:003197.9743:07519
07520:-00064:+00150:-00373:003197.9743:07520
07521:+00309:-00087:+00143:003180.2519:07521
07522:+00342:+00419:-00177:003180.2519:07522
07523:-00091:-00029:-00119:003180.2519:07523
07524:-00297:+00161:+00266:003180.2519:07524
07525:+00347:+00074:-00276:003180.2519:07525
07526:-00015:-00077:-00114:003180.2519:07526
07527:-00419:+00130:-00120:003181.6765:07527
07528:-00282:+00135:+00121:003181.6765:07528
07529:+00373:-00295:+00015:003181.6765:07529
07530:+00145:+00115:-00058:003181.6765:07530
07531:-00291:-00105:-00065:003181.6765:07531
07532:+00143:-00315:+00047:003181.6765:07532
07533:+00262:+00062:-00272:003181.6765:07533
07534:-00043:-00064:+00062:003181.6586:07534
07535:-00162:+00199:-00123:003181.6586:07535
07536:-00065:+00296:+00050:003181.6586:07536
07537:+00064:-00146:-00079:003181.6586:07537
07538:+00029:+00076:-00106:003181.6586:07538
07539:-00459:+00123:-00140:003181.6586:07539
07540:+00327:+00073:+00253:003163.9904:07540
07541:+00510:-00108:-00356:003163.9904:07541
07542:-00328:+00232:+00057:003163.9904:07542
07543:-00199:-00047:+00288:003163.9904:07543
07544:+00159:+00085:-00023:003163.9904:07544
07545:+00182:+00111:+00085:003163.9904:07545
07546:-00196:+00451:-00269:003157.2004:07546
07547:-00418:+00331:+00332:003157.2004:07547
07548:+00254:+00285:-00275:003157.2004:07548
07549:+00141:-00017:+00191:003157.2004:07549
07550:-00420:+00431:-00530:003157.2004:07550
07551:+00052:+00108:+00589:003157.2004:07551
07552:+00448:-00190:-00105:003165.3828:07552
07553:+00175:+00333:-00130:003165.3828:07553
07554:-00508:+00296:+00082:003165.3828:07554
07555:-00077:-00017:+00341:003165.3828:07555
07556:+00098:+00476:-00188:003165.3828:07556
07557:+00218:-00328:-00267:003165.3828:07557
07558:-00291:+00529:-00130:003165.3828:07558
07559:+00069:-00048:-00025:003147.9409:07559
07560:+00122:+00163:+00139:003147.9409:07560
07561:-00037:-00029:-00389:003147.9409:07561
07562:-00232:-00019:+00452:003147.9409:07562
07563:+00266:-00047:-00128:003147.9409:07563
07564:+00277:-00170:+00099:003147.9409:07564
07565:-00492:+00007:-00022:003141.0205:07565
07566:-00174:+00170:+00420:003141.0205:07566
07567:+00359:+00080:+00105:003141.0205:07567
07568:+00319:-00010:-00051:003141.0205:07568
07569:-00233:+00322:-00478:003141.0205:07569
07570:-00051:-00268:+00336:003141.0205:07570
07571:+00371:+00099:+00080:003141.0205:07571
07572:+00193:+00146:-00086:003149.1613:07572
07573:-00427:+00035:+00179:003149.1613:07573
07574:-00163:+00053:+00154:003149.1613:07574
07575:+00373:-00033:+00022:003149.1613:07575
07576:+00382:+00042:-00166:003149.1613:07576
07577:-00281:+00075:-00202:003149.1613:07577
07578:-00158:-00213:+00117:003132.0009:07578
07579:+00345:-00028:-00101:003132.0009:07579
07580:+00207:+00059:-00151:003132.0009:07580
07581:-00281:+00043:+00109:003132.0009:07581
07582:-00023:+00070:+00082:003132.0009:07582
07583:+00084:-00180:-00114:003132.0009:07583
07584:-00016:+00176:-00164:003148.9890:07584
07585:-00107:+00157:+00093:003148.9890:07585
07586:+00011:-00058:+00108:003148.9890:07586
07587:+00106:+00294:+00261:003148.9890:07587
07588:-00065:+00271:-00362:003148.9890:07588
07589:-00074:+00116:-00172:003148.9890:07589
07590:+00147:-00035:+00198:003148.9890:07590
07591:+00010:-00024:-00105:003149.0905:07591
07592:-00233:+00003:-00083:003149.0905:07592
07593:+00050:+00512:-00035:003149.0905:07593
07594:+00259:-00004:+00068:003149.0905:07594
07595:+00161:+00242:+00102:003149.0905:07595
07596:-00265:+00222:-00273:003149.0905:07596
07597:-00193:-00124:+00354:003155.9511:07597
07598:+00402:+00054:+00010:003155.9511:07598
07599:+00244:+00006:-00085:003155.9511:07599
07600:-00543:-00107:+00071:003155.9511:07600
07601:-00246:+00095:+00205:003155.9511:07601
07602:+00207:-00194:+00035:003155.9511:07602
07603:+00013:+00348:-00257:003165.2756:07603
07604:-00112:+00129:+00138:003165.2756:07604
07605:-00051:-00098:+00123:003165.2756:07605
07606:+00127:+00006:-00015:003165.2756:07606
07607:-00015:+00304:-00179:003165.2756:07607
07608:-00128:-00123:+00302:003165.2756:07608
07609:+00115:+00050:-00184:003165.2756:07609
07610:-00055:+00307:+00173:003181.6884:07610
07611:-00287:-00086:+00071:003181.6884:07611
07612:-00021:+00038:-00049:003181.6884:07612
07613:+00185:+00334:-00094:003181.6884:07613
07614:+00078:-00065:-00068:003181.6884:07614
07615:-00288:+00036:-00177:003181.6884:07615
07616:+00057:-00037:-00008:003180.3002:07616
07617:+00252:+00013:-00046:003180.3002:07617
07618:+00031:-00023:-00266:003180.3002:07618
07619:-00115:-00105:+00255:003180.3002:07619
07620:+00079:-00066:+00091:003180.3002:07620
07621:+00085:-00004:-00255:003180.3002:07621
07622:-00192:+00116:-00353:003181.6525:07622
07623:-00120:+00054:+00119:003181.6525:07623
07624:+00099:+00029:+00120:003181.6525:07624
07625:+00096:-00057:-00072:003181.6525:07625
07626:-00233:+00050:-00180:003181.6525:07626
07627:+00052:+00072:+00085:003181.6525:07627
07628:+00244:-00118:-00088:003198.1936:07628
07629:+00079:+00085:+00040:003198.1936:07629
07630:-00379:+00008:+00105:003198.1936:07630
07631:-00082:+00032:-00129:003198.1936:07631
07632:+00399:+00014:-00013:003198.1936:07632
07633:+00170:+00216:-00099:003198.1936:07633
07634:-00336:+00040:-00078:003198.1936:07634
07635:+00187:-00041:+00128:003196.7731:07635
07636:+00244:+00001:-00138:003196.7731:07636
07637:-00148:-00024:+00007:003196.7731:07637
07638:-00076:-00058:+00087:003196.7731:07638
07639:+00130:-00028:+00040:003196.7731:07639
07640:+00055:+00025:-00047:003196.7731:07640
07641:-00228:-00025:+00047:003206.6215:07641
07642:-00152:-00043:+00067:003206.6215:07642
07643:+00239:-00028:+00191:003206.6215:07643
07644:+00181:-00088:-00062:003206.6215:07644
07645:-00323:-00044:+00101:003206.6215:07645
07646:-00019:+00075:-00054:003206.6215:07646
07647:+00178:+00193:+00229:003214.8395:07647
07648:+00117:+00050:-00053:003214.8395:07648
07649:-00267:-00268:-00078:003214.8395:07649
07650:-00071:+00133:-00021:003214.8395:07650
07651:+00480:-00115:+00167:003214.8395:07651
07652:+00112:-00139:-00135:003214.8395:07652
07653:-00480:-00113:+00100:003205.0524:07653
07654:+00367:+00035:+00144:003205.0524:07654
07655:+00421:-00277:-00043:003205.0524:07655
07656:-00150:+00049:-00246:003205.0524:07656
07657:-00016:-00010:+00337:003205.0524:07657
07658:+00172:-00119:-00216:003205.0524:07658
07659:+00089:+00184:-00273:003205.0524:07659
07660:-00186:-00104:+00132:003223.4611:07660
07661:-00040:-00040:-00019:003223.4611:07661
07662:+00246:-00147:-00101:003223.4611:07662
07663:+00168:+00306:-00362:003223.4611:07663
07664:-00232:-00118:+00218:003223.4611:07664
07665:+00147:+00071:+00108:003223.4611:07665
07666:+00245:+00120:-00181:003223.3459:07666
07667:-00299:-00065:-00294:003223.3459:07667
07668:-00030:+00034:-00137:003223.3459:07668
07669:+00125:+00251:+00151:003223.3459:07669
07670:-00175:-00164:-00029:003223.3459:07670
07671:-00397:+00116:+00121:003223.3459:07671
07672:-00224:+00113:+00013:003221.7341:07672
07673:+00123:-00078:-00147:003221.7341:07673
07674:-00011:+00383:-00300:003221.7341:07674
07675:-00350:+00011:+00099:003221.7341:07675
07676:+00052:+00112:+00250:003221.7341:07676
07677:+00186:-00071:-00082:003221.7341:07677
07678:+00129:+00044:-00055:003223.3496:07678
07679:-00007:-00028:-00125:003223.3496:07679
07680:+00022:-00200:+00143:003223.3496:07680
07681:+00701:-00210:+00029:003223.3496:07681
07682:+00560:+00087:-00081:003223.3496:07682
07683:-00024:+00129:+00068:003223.3496:07683
07684:+00163:-00329:+00012:003231.7846:07684
07685:+00429:+00073:-00038:003231.7846:07685
07686:+00162:-00153:-00144:003231.7846:07686
07687:-00015:+00355:+00315:003231.7846:07687
07688:+00164:-00260:+00002:003231.7846:07688
07689:-00139:+00244:-00195:003231.7846:07689
07690:-00153:-00246:-00269:003231.7846:07690
07691:-00075:+00026:+00066:003230.1682:07691
07692:-00175:-00095:-00156:003230.1682:07692
07693:-00336:-00317:-00252:003230.1682:07693
07694:-00132:+00129:-00053:003230.1682:07694
07695:+00434:-00238:+00264:003230.1682:07695
07696:+00252:+00053:-00046:003230.1682:07696
07697:+00001:+00049:-00133:003231.7045:07697
07698:-00033:+00281:-00219:003231.7045:07698
07699:+00141:+00099:+00261:003231.7045:07699
07700:+00028:-00042:-00024:003231.7045:07700
07701:-00153:-00003:-00003:003231.7045:07701
07702:+00118:+00247:-00157:003231.7045:07702
07703:+00137:-00101:+00020:003231.6542:07703
07704:-00086:-00242:-00243:003231.6542:07704
07705:-00273:+00012:+00051:003231.6542:07705
07706:+00004:-00135:+00173:003231.6542:07706
07707:+00055:-00057:-00086:003231.6542:07707
07708:-00161:+00055:-00002:003231.6542:07708
07709:-00165:+00190:-00075:003230.0876:07709
07710:-00019:+00040:+00240:003230.0876:07710
07711:+00107:+00288:-00249:003230.0876:07711
07712:-00076:+00060:+00025:003230.0876:07712
07713:-00087:-00021:-00011:003230.0876:07713
07714:+00143:+00124:+00071:003230.0876:07714
07715:+00078:+00085:-00115:003240.3911:07715
07716:-00093:+00034:+00069:003240.3911:07716
07717:+00085:+00070:+00146:003240.3911:07717
07718:-00027:+00176:-00118:003240.3911:07718
07719:-00235:+00100:+00012:003240.3911:07719
07720:-00265:+00245:+00279:003240.3911:07720
07721:+00085:-00126:+00193:003240.2929:07721
07722:-00237:+00207:-00105:003240.2929:07722
07723:-00322:-00071:+00240:003240.2929:07723
07724:+00151:+00180:+00092:003240.2929:07724
07725:+00165:+00005:-00087:003240.2929:07725
07726:-00140:+00138:-00140:003240.2929:07726
07727:-00237:-00194:+00269:003240.2929:07727
07728:+00233:+00046:+00233:003238.6091:07728
07729:+00280:+00028:-00093:003238.6091:07729
07730:-00155:+00266:-00157:003238.6091:07730
07731:-00260:+00029:+00229:003238.6091:07731
07732:+00141:+00048:+00146:003238.6091:07732
07733:+00028:+00405:+00077:003238.6091:07733
07734:-00227:+00304:+00003:003240.4914:07734
07735:-00135:+00241:-00070:003240.4914:07735
07736:+00341:+00079:-00079:003240.4914:07736
07737:+00019:-00174:-00108:003240.4914:07737
07738:-00289:+00003:+00081:003240.4914:07738
07739:+00004:-00163:+00145:003240.4914:07739
07740:+00235:+00107:-00140:003240.3056:07740
07741:-00006:+00233:-00291:003240.3056:07741
07742:-00167:-00097:+00014:003240.3056:07742
07743:+00138:-00029:+00161:003240.3056:07743
07744:+00162:-00105:-00096:003240.3056:07744
07745:-00037:+00411:+00114:003240.3056:07745
07746:-00170:-00101:-00143:003230.1250:07746
07747:-00209:+00248:-00180:003230.1250:07747
07748:+00102:+00206:+00064:003230.1250:07748
07749:+00358:-00031:-00223:003230.1250:07749
07750:-00223:-00131:-00129:003230.1250:07750
07751:-00402:-00119:-00007:003230.1250:07751
07752:+00383:-00052:+00243:003249.0554:07752
07753:+00356:+00235:+00183:003249.0554:07753
07754:+00201:-00141:-00241:003249.0554:07754
07755:-00157:+00262:+00244:003249.0554:07755
07756:-00061:-00223:-00148:003249.0554:07756
07757:+00447:-00108:+00327:003249.0554:07757
07758:+00203:-00079:-00077:003249.0554:07758
07759:-00240:+00075:+00104:003231.8281:07759
07760:-00256:-00119:-00013:003231.8281:07760
07761:+00331:-00179:+00371:003231.8281:07761
07762:+00511:-00079:+00013:003231.8281:07762
07763:-00347:-00195:+00060:003231.8281:07763
07764:-00446:-00071:+00183:003231.8281:07764
07765:+00312:+00076:+00004:003221.7280:07765
07766:+00122:+00536:-00043:003221.7280:07766
07767:-00079:-00199:-00015:003221.7280:07767
07768:+00085:+00094:+00156:003221.7280:07768
07769:+00205:+00183:-00129:003221.7280:07769
07770:+00052:+00276:-00062:003221.7280:07770
07771:+00030:+00403:+00022:003206.6274:07771
07772:+00317:+00236:+00014:003206.6274:07772
07773:-00290:+00446:-00217:003206.6274:07773
07774:+00213:-00312:+00556:003206.6274:07774
07775:+00127:+00339:+00104:003206.6274:07775
07776:-00045:-00348:+00185:003206.6274:07776
07777:-00040:+00292:-00265:003189.9226:07777
07778:+00016:-00249:+00543:003189.9226:07778
07779:-00108:+00853:-00154:003189.9226:07779
07780:+00130:-00259:+00157:003189.9226:07780
07781:+00056:+01203:-00630:003189.9226:07781
07782:-00257:+00052:+00180:003189.9226:07782
07783:-00009:+00631:+00262:003189.9226:07783
07784:+00387:-00047:+00110:003172.2316:07784
07785:-00132:-00202:-00081:003172.2316:07785
07786:-00289:-00139:-00045:003172.2316:07786
07787:+00251:-00095:+00268:003172.2316:07787
07788:+00144:+00450:-00206:003172.2316:07788
07789:-00148:+00022:+00076:003172.2316:07789
07790:-00123:+00325:-00140:003165.3112:07790
07791:+00075:+00154:-00219:003165.3112:07791
07792:-00188:+00253:-00151:003165.3112:07792
07793:-00157:-00413:+00199:003165.3112:07793
07794:-00162:+00386:+00221:003165.3112:07794
07795:+00296:-00374:+00003:003165.3112:07795
07796:+00048:+00302:-00044:003165.3415:07796
07797:+00069:+00046:+00202:003165.3415:07797
07798:+00047:+00104:+00205:003165.3415:07798
07799:+00134:-00035:-00046:003165.3415:07799
07800:-00070:+00352:-00066:003165.3415:07800
07801:+00013:-00264:-00060:003165.3415:07801
07802:-00041:+00212:+00039:003165.3415:07802
07803:-00055:-00728:-00157:003147.9995:07803
07804:-00400:+00296:+00018:003147.9995:07804
07805:-00089:-00276:+00258:003147.9995:07805
07806:+00103:-00055:-00089:003147.9995:07806
07807:+00091:+00318:-00222:003147.9995:07807
07808:+00069:+00096:+00113:003147.9995:07808
07809:-00339:-00087:-00140:003149.0778:07809
07810:+00025:-00090:+00279:003149.0778:07810
07811:+00377:-00117:-00171:003149.0778:07811
07812:-00372:+00044:+00047:003149.0778:07812
07813:-00226:+00256:+00206:003149.0778:07813
07814:+00497:-00295:+00280:003149.0778:07814
07815:-00186:+00052:-00189:003165.3591:07815
07816:-00241:-00022:+00130:003165.3591:07816
07817:-00108:-00055:+00076:003165.3591:07817
07818:+00078:+00208:-00101:003165.3591:07818
07819:-00034:+00658:-00378:003165.3591:07819
07820:-00047:+00062:+00042:003165.3591:07820
07821:-00103:+00453:-00217:003165.3591:07821
07822:+00098:+00230:+00099:003147.9233:07822
07823:+00143:-00367:+00138:003147.9233:07823
07824:-00062:+00193:-00141:003147.9233:07824
07825:+00090:+00027:+00157:003147.9233:07825
07826:+00171:+00365:+00037:003147.9233:07826
07827:+00068:+00367:-00030:003147.9233:07827
07828:-00035:-00008:+00037:003165.2216:07828
07829:+00053:-00247:-00150:003165.2216:07829
07830:+00037:+00205:-00067:003165.2216:07830
07831:-00018:-00012:-00042:003165.2216:07831
07832:-00021:-00008:+00223:003165.2216:07832
07833:+00090:+00037:-00138:003165.2216:07833
07834:-00111:+00022:+00055:003173.4372:07834
07835:-00159:+00068:+00132:003173.4372:07835
07836:-00054:-00092:+00305:003173.4372:07836
07837:+00116:+00105:-00096:003173.4372:07837
07838:+00071:+00165:+00156:003173.4372:07838
07839:-00021:+00245:-00193:003173.4372:07839
07840:-00165:+00046:+00110:003173.4372:07840
07841:+00073:+00027:+00151:003172.1000:07841
07842:-00049:+00202:+00082:003172.1000:07842
07843:-00153:+00215:+00242:003172.1000:07843
07844:+00072:+00019:+00038:003172.1000:07844
07845:-00041:+00139:-00084:003172.1000:07845
07846:-00239:+00210:-00082:003172.1000:07846
07847:-00104:-00027:+00156:003181.6103:07847
07848:+00095:+00280:+00010:003181.6103:07848
07849:-00017:-00029:-00043:003181.6103:07849
07850:-00041:+00121:+00090:003181.6103:07850
07851:-00157:+00035:+00163:003181.6103:07851
07852:-00007:-00208:-00044:003181.6103:07852
07853:+00163:+00154:-00137:003189.8500:07853
07854:+00112:+00124:+00157:003189.8500:07854
07855:-00196:-00220:+00062:003189.8500:07855
07856:-00049:+00248:-00104:003189.8500:07856
07857:+00274:+00220:-00111:003189.8500:07857
07858:-00178:-00258:-00249:003189.8500:07858
07859:-00341:+00218:-00174:003188.3798:07859
07860:+00114:-00174:-00050:003188.3798:07860
07861:+00265:-00007:+00069:003188.3798:07861
07862:-00109:+00116:-00068:003188.3798:07862
07863:-00294:-00289:-00012:003188.3798:07863
07864:+00295:+00374:-00240:003188.3798:07864
07865:+00211:+00105:+00057:003188.3798:07865
07866:-00223:-00175:-00138:003206.5905:07866
07867:-00215:+00163:+00062:003206.5905:07867
07868:+00077:+00188:-00217:003206.5905:07868
07869:-00012:+00001:-00071:003206.5905:07869
07870:-00035:-00002:+00160:003206.5905:07870
07871:+00130:+00071:+00179:003206.5905:07871
07872:-00201:-00272:+00010:003198.1694:07872
07873:+00037:+00421:-00144:003198.1694:07873
07874:+00163:-00345:+00026:003198.1694:07874
07875:-00164:+00221:+00042:003198.1694:07875
07876:-00097:-00055:+00135:003198.1694:07876
07877:+00051:-00005:+00395:003198.1694:07877
07878:+00230:+00371:-00078:003196.5546:07878
07879:-00053:-00231:-00212:003196.5546:07879
07880:-00545:+00112:+00103:003196.5546:07880
07881:-00310:-00118:-00223:003196.5546:07881
07882:+00086:-00278:+00163:003196.5546:07882
07883:-00213:+00162:-00180:003196.5546:07883
07884:-00156:-00037:+00114:003206.3266:07884
07885:-00025:-00195:-00037:003206.3266:07885
07886:+00118:+00214:-00004:003206.3266:07886
07887:+00069:-00165:+00115:003206.3266:07887
07888:-00258:+00168:-00194:003206.3266:07888
07889:-00082:-00046:-00065:003206.3266:07889
07890:+00369:+00013:-00098:003206.3266:07890
07891:-00085:+00204:+00144:003189.6323:07891
07892:-00230:+00117:-00038:003189.6323:07892
07893:-00003:+00163:-00089:003189.6323:07893
07894:-00126:+00162:-00356:003189.6323:07894
07895:-00206:+00251:-00100:003189.6323:07895
07896:+00412:+00250:-00090:003189.6323:07896
07897:+00258:-00205:+00134:003179.9824:07897
07898:-00159:+00248:-00235:003179.9824:07898
07899:+00206:+00394:-00070:003179.9824:07899
07900:-00061:-00112:-00368:003179.9824:07900
07901:+00068:+00086:+00036:003179.9824:07901
07902:+00462:+00106:+00101:003179.9824:07902
07903:+00187:+00227:-00174:003189.7438:07903
07904:-00321:-00035:-00424:003189.7438:07904
07905:-00071:-00441:+00445:003189.7438:07905
07906:+00345:-00084:-00149:003189.7438:07906
07907:+00032:-00139:+00073:003189.7438:07907
07908:-00093:-00233:-00229:003189.7438:07908
07909:-00067:-00219:+00249:003206.3847:07909
07910:+00081:+00424:-00259:003206.3847:07910
07911:+00039:-00150:+00074:003206.3847:07911
07912:+00060:+00489:-00181:003206.3847:07912
07913:+00132:-00242:-00112:003206.3847:07913
07914:+00022:+00116:-00075:003206.3847:07914
07915:+00019:-00312:+00184:003206.3847:07915
07916:+00129:-00078:+00314:003180.1740:07916
07917:+00165:-00311:+00072:003180.1740:07917
07918:-00135:+00148:+00138:003180.1740:07918
07919:-00137:-00404:+00003:003180.1740:07919
07920:+00156:+00149:+00185:003180.1740:07920
07921:-00009:-00010:-00020:003180.1740:07921
07922:-00153:-00013:+00188:003198.1574:07922
07923:-00164:+00202:-00093:003198.1574:07923
07924:+00002:+00112:+00116:003198.1574:07924
07925:+00425:-00062:+00286:003198.1574:07925
07926:-00305:+00217:-00141:003198.1574:07926
07927:-00366:-00107:+00385:003198.1574:07927
07928:+00332:+00001:+00108:003198.0900:07928
07929:+00058:+00043:+00177:003198.0900:07929
07930:-00148:-00395:-00019:003198.0900:07930
07931:+00027:+00265:+00129:003198.0900:07931
07932:+00098:-00180:-00056:003198.0900:07932
07933:+00028:+00025:-00026:003198.0900:07933
07934:-00043:-00060:-00136:003196.6030:07934
07935:-00027:+00001:+00105:003196.6030:07935
07936:+00081:-00207:-00069:003196.6030:07936
07937:-00160:+00107:-00234:003196.6030:07937
07938:-00292:-00354:-00129:003196.6030:07938
07939:+00133:-00207:-00088:003196.6030:07939
07940:+00018:+00320:-00074:003196.6030:07940
07941:-00111:-00351:-00064:003206.4982:07941
07942:-00028:+00472:-00139:003206.4982:07942
07943:+00139:+00030:-00259:003206.4982:07943
07944:+00045:+00478:-00115:003206.4982:07944
07945:-00109:-00087:-00222:003206.4982:07945
07946:-00090:+00443:+00256:003206.4982:07946
07947:+00333:+00096:-00237:003206.4091:07947
07948:+00127:-00029:+00104:003206.4091:07948
07949:-00326:-00449:-00338:003206.4091:07949
07950:+00004:+00234:+00172:003206.4091:07950
07951:+00288:+00109:-00026:003206.4091:07951
07952:-00158:+00239:-00247:003206.4091:07952
07953:-00112:+00234:-00130:003204.8513:07953
07954:+00093:-00136:+00077:003204.8513:07954
07955:-00119:+00281:-00088:003204.8513:07955
07956:-00029:-00186:+00165:003204.8513:07956
07957:+00059:+00036:+00123:003204.8513:07957
07958:-00169:+00064:-00085:003204.8513:07958
07959:+00368:+00011:+00129:003206.3818:07959
07960:+00215:+00058:-00055:003206.3818:07960
07961:-00216:-00033:+00104:003206.3818:07961
07962:+00074:+00113:+00159:003206.3818:07962
07963:+00194:+00196:+00059:003206.3818:07963
07964:-00216:+00048:-00007:003206.3818:07964
07965:+00008:-00033:+00078:003206.3818:07965
07966:+00100:+00295:+00011:003206.3605:07966
07967:-00183:-00049:-00009:003206.3605:07967
07968:+00027:+00102:+00214:003206.3605:07968
07969:-00036:+00179:-00127:003206.3605:07969
07970:-00087:+00065:+00056:003206.3605:07970
07971:-00049:+00454:-00262:003206.3605:07971
07972:+00147:-00372:+00360:003196.6938:07972
07973:-00127:+00226:-00102:003196.6938:07973
07974:-00111:+00175:+00358:003196.6938:07974
07975:+00311:+00015:+00011:003196.6938:07975
07976:+00091:-00188:-00367:003196.6938:07976
07977:-00035:+00142:-00416:003196.6938:07977
07978:+00081:-00087:-00477:003198.3408:07978
07979:-00303:+00503:-00588:003198.3408:07979
07980:+00248:-00409:+00031:003198.3408:07980
07981:+00078:+00025:+00147:003198.3408:07981
07982:-00231:+00060:+00123:003198.3408:07982
07983:+00307:-00380:-00130:003198.3408:07983
07984:+00099:-00566:-00261:003198.2976:07984
07985:-00070:+00270:+00214:003198.2976:07985
07986:-00100:-00048:+00132:003198.2976:07986
07987:+00053:-00066:-00176:003198.2976:07987
07988:+00021:+00113:+00042:003198.2976:07988
07989:-00094:-00410:-00060:003198.2976:07989
07990:-00121:+00215:-00052:003198.2976:07990
07991:+00062:-00080:+00046:003180.3120:07991
07992:-00044:+00091:+00082:003180.3120:07992
07993:+00005:+00303:+00067:003180.3120:07993
07994:-00099:+00311:+00163:003180.3120:07994
07995:+00184:+00177:+00085:003180.3120:07995
07996:+00092:+00607:+00118:003180.3120:07996
07997:-00358:-00198:-00155:003189.9746:07997
07998:-00105:+00533:+00223:003189.9746:07998
07999:+00134:-00158:-00077:003189.9746:07999
08000:-00102:-00156:-00142:003189.9746:08000
08001:-00191:-00012:-00046:003189.9746:08001
08002:-00032:-00297:+00107:003189.9746:08002
08003:+00010:+00030:-00002:003181.5864:08003
08004:+00111:-00030:+00079:003181.5864:08004
08005:-00190:+00560:+00155:003181.5864:08005
08006:+00184:-00153:+00108:003181.5864:08006
08007:+00189:+00483:-00038:003181.5864:08007
08008:-00324:+00083:-00204:003181.5864:08008
08009:-00143:+00615:-00086:003181.5864:08009
08010:+00087:-00207:-00085:003172.1896:08010
08011:-00043:-00115:+00310:003172.1896:08011
08012:-00160:-00268:-00293:003172.1896:08012
08013:-00066:-00088:+00543:003172.1896:08013
08014:+00083:-00393:-00273:003172.1896:08014
08015:+00121:+00025:+00184:003172.1896:08015
08016:-00347:+00622:-00291:003189.9809:08016
08017:-00038:+00178:+00311:003189.9809:08017
08018:+00193:+00198:-00393:003189.9809:08018
08019:+00204:-00300:-00249:003189.9809:08019
08020:-00543:+00319:-00429:003189.9809:08020
08021:+00115:-00494:+00158:003189.9809:08021
08022:+00308:+00183:+00043:003181.6945:08022
08023:+00005:-00419:-00216:003181.6945:08023
08024:-00240:+00315:+00098:003181.6945:08024
08025:+00057:-00127:+00137:003181.6945:08025
08026:+00083:+00098:+00004:003181.6945:08026
08027:-00208:+00102:-00308:003181.6945:08027
08028:-00161:+00451:+00010:003180.2883:08028
08029:+00209:+00058:-00169:003180.2883:08029
08030:+00220:+00080:-00167:003180.2883:08030
08031:-00224:+00137:-00276:003180.2883:08031
08032:+00245:-00054:+00094:003180.2883:08032
08033:+00296:+00350:+00084:003180.2883:08033
08034:+00012:-00071:+00170:003180.2883:08034
08035:-00119:+00205:+00139:003189.8774:08035
08036:-00081:+00118:+00171:003189.8774:08036
08037:+00109:-00158:+00052:003189.8774:08037
08038:+00096:+00327:-00290:003189.8774:08038
08039:-00313:+00058:+00119:003189.8774:08039
08040:+00071:+00077:+00064:003189.8774:08040
08041:+00260:+00194:+00252:003189.8925:08041
08042:+00026:+00056:-00298:003189.8925:08042
08043:-00255:+00024:+00025:003189.8925:08043
08044:-00053:+00269:+00188:003189.8925:08044
08045:+00311:-00174:+00236:003189.8925:08045
08046:-00169:+00322:-00075:003189.8925:08046
08047:+00017:+00369:+00434:003180.3178:08047
08048:-00008:+00126:-00055:003180.3178:08048
08049:-00193:+00133:+00022:003180.3178:08049
08050:-00020:+00005:-00163:003180.3178:08050
08051:-00288:-00276:+00000:003180.3178:08051
08052:-00146:+00535:+00146:003180.3178:08052
08053:+00013:-00753:-00029:003189.8896:08053
08054:-00357:-00246:+00155:003189.8896:08054
08055:+00113:-00163:+00020:003189.8896:08055
08056:+00353:-00033:+00040:003189.8896:08056
08057:+00016:+00570:-00352:003189.8896:08057
08058:-00189:+00275:+00127:003189.8896:08058
08059:+00244:+00256:-00055:003189.8896:08059
08060:+00383:+00413:+00095:003189.8925:08060
08061:-00017:-00192:-00271:003189.8925:08061
08062:-00196:-00106:+00115:003189.8925:08062
08063:-00016:-00163:-00021:003189.8925:08063
08064:+00182:-00090:+00076:003189.8925:08064
08065:-00193:+00563:+00047:003189.8925:08065
08066:-00100:-00093:+00095:003188.5607:08066
08067:-00066:+00186:-00112:003188.5607:08067
08068:-00073:+00145:-00336:003188.5607:08068
08069:-00244:+00002:+00056:003188.5607:08069
08070:+00227:+00077:-00075:003188.5607:08070
08071:+00099:+00103:+00058:003188.5607:08071
08072:-00251:+00126:-00059:003189.9443:08072
08073:+00219:+00151:+00190:003189.9443:08073
08074:+00298:+00073:-00048:003189.9443:08074
08075:+00084:+00002:-00003:003189.9443:08075
08076:-00028:+00060:+00007:003189.9443:08076
08077:-00187:-00238:+00052:003189.9443:08077
08078:+00091:+00236:-00107:003189.9443:08078
08079:+00065:+00073:-00015:003206.5869:08079
08080:-00115:+00066:-00186:003206.5869:08080
08081:-00038:-00003:-00069:003206.5869:08081
08082:-00174:-00048:-00319:003206.5869:08082
08083:-00335:-00139:-00047:003206.5869:08083
08084:-00292:-00030:-00211:003206.5869:08084
08085:-00116:-00296:+00306:003196.7001:08085
08086:+00079:+00119:-00058:003196.7001:08086
08087:-00087:+00018:-00238:003196.7001:08087
08088:-00192:+00024:-00054:003196.7001:08088
08089:+00126:+00181:+00081:003196.7001:08089
08090:+00144:-00196:+00462:003196.7001:08090
08091:+00697:+00427:+00172:003214.8898:08091
08092:-00567:-00319:-00121:003214.8898:08092
08093:-00556:+00052:+00291:003214.8898:08093
08094:+00719:+00034:-00055:003214.8898:08094
08095:+00614:+00224:+00221:003214.8898:08095
08096:+00029:-00378:+00134:003214.8898:08096
08097:+00246:+00436:+00291:003214.8891:08097
08098:+00529:-00312:-00328:003214.8891:08098
08099:-00142:-00205:-00723:003214.8891:08099
08100:-00182:+00362:-00185:003214.8891:08100
08101:+00409:-00536:+00278:003214.8891:08101
08102:+00268:-00117:+00027:003214.8891:08102
08103:-00817:+00335:-00537:003221.7280:08103
08104:-00177:+00009:-00117:003221.7280:08104
08105:+00615:+00522:-00011:003221.7280:08105
08106:-00090:-00299:+00098:003221.7280:08106
08107:-00411:+00120:-00467:003221.7280:08107
08108:+00354:+00272:+00224:003221.7280:08108
08109:+00079:-00170:-00367:003221.7280:08109
08110:-00134:+00071:-00062:003214.9697:08110
08111:+00346:+00167:+00246:003214.9697:08111
08112:+00229:+00019:+00225:003214.9697:08112
08113:+00076:+00291:-00183:003214.9697:08113
08114:-00007:-00214:+00356:003214.9697:08114
08115:+00191:-00052:+00265:003214.9697:08115
08116:+00184:+00147:+00095:003240.2368:08116
08117:-00043:-00105:+00097:003240.2368:08117
08118:-00234:+00190:+00068:003240.2368:08118
08119:+00146:-00219:+00300:003240.2368:08119
08120:+00143:-00032:-00148:003240.2368:08120
08121:-00440:+00041:+00022:003240.2368:08121
08122:-00145:+00101:-00075:003213.3378:08122
08123:+00229:-00049:+00174:003213.3378:08123
08124:-00046:+00089:-00212:003213.3378:08124
08125:-00276:-00021:-00140:003213.3378:08125
08126:+00242:+00099:-00062:003213.3378:08126
08127:+00017:-00168:-00057:003213.3378:08127
08128:-00211:-00195:-00262:003240.3598:08128
08129:+00068:+00050:+00070:003240.3598:08129
08130:+00071:+00004:-00085:003240.3598:08130
08131:-00085:-00270:-00097:003240.3598:08131
08132:+00058:+00428:-00195:003240.3598:08132
08133:+00013:+00105:+00114:003240.3598:08133
08134:-00236:+00229:-00160:003231.7475:08134
08135:-00224:+00478:+00066:003231.7475:08135
08136:-00196:-00162:+00422:003231.7475:08136
08137:+00248:+00190:-00204:003231.7475:08137
08138:+00011:-00085:-00138:003231.7475:08138
08139:-00097:-00111:+00095:003231.7475:08139
08140:+00040:-00155:+00153:003231.7475:08140
08141:+00158:-00078:+00106:003230.1801:08141
08142:+00087:-00117:-00116:003230.1801:08142
08143:-00316:+00019:-00187:003230.1801:08143
08144:-00234:-00055:-00048:003230.1801:08144
08145:+00425:+00315:+00134:003230.1801:08145
08146:-00020:-00081:-00166:003230.1801:08146
08147:-00553:-00011:-00025:003231.9414:08147
08148:+00135:+00241:+00129:003231.9414:08148
08149:+00212:-00087:-00286:003231.9414:08149
08150:-00277:+00146:-00112:003231.9414:08150
08151:-00160:-00036:+00051:003231.9414:08151
08152:+00246:-00058:+00155:003231.9414:08152
08153:+00075:-00080:-00324:003231.8095:08153
08154:-00089:-00002:+00009:003231.8095:08154
08155:-00050:+00024:-00058:003231.8095:08155
08156:+00008:-00031:+00133:003231.8095:08156
08157:+00314:+00013:+00111:003231.8095:08157
08158:+00063:+00055:-00175:003231.8095:08158
08159:-00431:+00250:-00037:003204.8937:08159
08160:+00327:-00111:+00011:003204.8937:08160
08161:+00380:+00054:+00030:003204.8937:08161
08162:-00346:+00097:-00036:003204.8937:08162
08163:-00090:-00002:+00303:003204.8937:08163
08164:+00275:+00153:-00121:003204.8937:08164
08165:-00209:+00074:+00265:003198.1757:08165
08166:-00142:+00093:+00098:003198.1757:08166
08167:+00174:+00057:+00221:003198.1757:08167
08168:+00104:+00278:-00021:003198.1757:08168
08169:+00162:-00045:+00050:003198.1757:08169
08170:+00065:+00062:+00041:003198.1757:08170
08171:+00120:+00292:-00035:003198.1757:08171
08172:+00174:-00005:-00090:003198.2119:08172
08173:-00334:+00048:-00190:003198.2119:08173
08174:+00015:+00062:-00019:003198.2119:08174
08175:+00210:-00147:-00010:003198.2119:08175
08176:-00359:+00186:+00053:003198.2119:08176
08177:-00330:+00125:-00070:003198.2119:08177
08178:+00038:+00035:+00193:003172.1481:08178
08179:-00042:+00180:-00282:003172.1481:08179
08180:-00019:+00086:+00144:003172.1481:08180
08181:+00076:+00156:-00169:003172.1481:08181
08182:-00144:-00206:+00114:003172.1481:08182
08183:-00040:+00209:-00385:003172.1481:08183
08184:+00257:+00003:+00138:003173.5480:08184
08185:-00120:-00026:+00102:003173.5480:08185
08186:+00173:-00122:+00108:003173.5480:08186
08187:-00153:+00534:-00064:003173.5480:08187
08188:-00137:-00134:+00132:003173.5480:08188
08189:+00027:+00169:-00041:003173.5480:08189
08190:-00022:-00258:-00031:003173.5480:08190
08191:-00362:+00120:-00121:003173.6049:08191
08192:+00248:-00131:+00143:003173.6049:08192
08193:+00121:+00174:-00091:003173.6049:08193
08194:-00294:-00464:+00041:003173.6049:08194
08195:+00179:+00564:+00031:003173.6049:08195
08196:+00217:-00457:+00161:003173.6049:08196
08197:+00117:+00363:-00089:003164.0378:08197
08198:-00178:+00026:-00220:003164.0378:08198
08199:-00131:+00573:-00037:003164.0378:08199
08200:+00071:-00206:-00172:003164.0378:08200
08201:+00332:-00224:-00015:003164.0378:08201
08202:-00403:-00403:-00055:003164.0378:08202
08203:+00063:+00012:+00036:003173.4758:08203
08204:+00123:+00279:+00071:003173.4758:08204
08205:+00107:-00815:+00061:003173.4758:08205
08206:-00369:+00718:-00151:003173.4758:08206
08207:+00046:-00614:+00270:003173.4758:08207
08208:+00315:+00442:-00143:003173.4758:08208
08209:-00148:+00226:-00228:003173.4758:08209
08210:-00277:+00665:-00006:003165.2280:08210
08211:-00165:-00202:-00161:003165.2280:08211
08212:+00110:-00170:+00153:003165.2280:08212
08213:+00033:-00258:-00189:003165.2280:08213
08214:-00131:-00153:+00443:003165.2280:08214
08215:-00077:-00311:-00175:003165.2280:08215
08216:+00116:-00053:+00227:003163.9130:08216
08217:-00246:+00545:-00151:003163.9130:08217
08218:-00017:+00232:+00297:003163.9130:08218
08219:-00092:+00058:-00150:003163.9130:08219
08220:+00190:-00405:-00166:003163.9130:08220
08221:-00123:+00217:-00391:003163.9130:08221
08222:-00192:-00200:+00144:003173.3374:08222
08223:-00107:+00112:+00093:003173.3374:08223
08224:+00377:-00122:-00015:003173.3374:08224
08225:-00252:+00034:-00098:003173.3374:08225
08226:-00287:-00104:-00008:003173.3374:08226
08227:+00262:+00168:+00174:003173.3374:08227
08228:+00139:-00164:-00461:003181.4958:08228
08229:-00224:+00283:-00028:003181.4958:08229
08230:-00175:-00141:+00083:003181.4958:08230
08231:+00146:-00051:+00114:003181.4958:08231
08232:+00062:+00022:-00228:003181.4958:08232
08233:-00167:-00043:+00256:003181.4958:08233
08234:-00046:-00067:-00138:003181.4958:08234
08235:-00004:+00100:+00030:003172.0825:08235
08236:+00034:+00199:-00098:003172.0825:08236
08237:-00042:+00141:+00119:003172.0825:08237
08238:-00042:+00122:+00023:003172.0825:08238
08239:+00188:-00026:+00023:003172.0825:08239
08240:-00122:-00014:-00043:003172.0825:08240
08241:+00021:-00057:+00169:003189.8291:08241
08242:+00103:-00201:-00109:003189.8291:08242
08243:+00008:+00025:+00190:003189.8291:08243
08244:-00010:+00274:+00065:003189.8291:08244
08245:-00023:+00070:+00100:003189.8291:08245
08246:+00018:+00096:-00109:003189.8291:08246
08247:-00086:-00071:-00166:003181.6345:08247
08248:-00261:+00366:+00072:003181.6345:08248
08249:+00068:-00173:+00253:003181.6345:08249
08250:+00187:-00443:-00090:003181.6345:08250
08251:-00296:+00634:-00109:003181.6345:08251
08252:-00142:-00645:-00189:003181.6345:08252
08253:+00017:+00555:+00326:003181.6345:08253
08254:+00088:-00609:-00435:003188.4821:08254
08255:+00007:+00041:+00443:003188.4821:08255
08256:+00174:-00515:-00202:003188.4821:08256
08257:+00282:+00090:+00388:003188.4821:08257
08258:+00200:+00057:-00101:003188.4821:08258
08259:+00148:+00494:+00267:003188.4821:08259
08260:-00066:+00271:-00133:003181.6162:08260
08261:+00191:+00084:-00102:003181.6162:08261
08262:+00158:+00337:-00137:003181.6162:08262
08263:-00029:-00165:+00075:003181.6162:08263
08264:-00126:-00063:-00130:003181.6162:08264
08265:+00294:-00086:-00149:003181.6162:08265
08266:-00074:+00280:-00130:003181.6284:08266
08267:-00139:-00209:+00139:003181.6284:08267
08268:-00136:+00150:-00070:003181.6284:08268
08269:+00017:-00010:-00060:003181.6284:08269
08270:+00061:+00247:-00118:003181.6284:08270
08271:-00262:-00140:-00086:003181.6284:08271
08272:-00312:+00169:-00054:003181.6284:08272
08273:+00097:+00042:-00056:003172.1362:08273
08274:+00365:-00067:+00150:003172.1362:08274
08275:+00248:-00009:-00148:003172.1362:08275
08276:-00196:-00085:-00123:003172.1362:08276
08277:+00053:+00260:-00155:003172.1362:08277
08278:+00198:+00002:+00085:003172.1362:08278
08279:-00202:-00061:-00069:003173.4157:08279
08280:-00012:+00095:-00026:003173.4157:08280
08281:-00092:+00037:-00156:003173.4157:08281
08282:-00072:+00057:+00048:003173.4157:08282
08283:-00065:+00066:+00104:003173.4157:08283
08284:-00129:-00099:+00149:003173.4157:08284
08285:-00140:+00216:-00241:003189.9533:08285
08286:-00120:+00224:+00117:003189.9533:08286
08287:-00085:-00095:+00170:003189.9533:08287
08288:+00112:+00199:+00094:003189.9533:08288
08289:+00190:+00211:-00221:003189.9533:08289
08290:-00188:+00054:-00040:003189.9533:08290
08291:-00297:+00114:+00042:003188.5061:08291
08292:+00312:-00029:+00231:003188.5061:08292
08293:+00292:-00083:+00174:003188.5061:08293
08294:+00004:+00398:-00134:003188.5061:08294
08295:-00148:-00179:+00149:003188.5061:08295
08296:+00081:+00153:-00063:003188.5061:08296
08297:+00115:+00106:+00189:003188.5061:08297
08298:-00252:-00202:-00114:003198.2792:08298
08299:-00199:+00109:-00009:003198.2792:08299
08300:+00020:+00034:+00001:003198.2792:08300
08301:-00018:-00146:+00074:003198.2792:08301
08302:-00079:-00012:-00127:003198.2792:08302
08303:-00186:+00052:-00076:003198.2792:08303
08304:+00069:+00098:-00123:003206.4831:08304
08305:+00134:+00149:-00063:003206.4831:08305
08306:-00146:-00131:-00146:003206.4831:08306
08307:-00069:-00114:-00055:003206.4831:08307
08308:+00276:+00305:-00062:003206.4831:08308
08309:+00011:-00063:-00085:003206.4831:08309
08310:-00161:-00213:-00056:003196.7429:08310
08311:+00114:+00262:-00080:003196.7429:08311
08312:+00130:-00082:-00116:003196.7429:08312
08313:+00106:+00144:-00014:003196.7429:08313
08314:+00084:+00044:-00043:003196.7429:08314
08315:+00002:-00028:-00079:003196.7429:08315
08316:+00075:+00234:-00076:003214.9885:08316
08317:+00078:-00292:+00097:003214.9885:08317
08318:-00021:+00086:-00154:003214.9885:08318
08319:+00061:+00101:+00025:003214.9885:08319
08320:+00074:-00166:-00044:003214.9885:08320
08321:-00095:-00110:-00092:003214.9885:08321
08322:-00029:+00009:-00001:003214.9885:08322
08323:+00173:-00127:+00092:003223.3520:08323
08324:+00030:+00073:-00016:003223.3520:08324
08325:-00173:-00200:-00096:003223.3520:08325
08326:+00025:-00099:-00082:003223.3520:08326
08327:+00207:-00125:+00201:003223.3520:08327
08328:-00278:+00075:+00029:003223.3520:08328
08329:-00140:-00261:+00068:003213.3867:08329
08330:+00218:+00097:-00087:003213.3867:08330
08331:+00042:+00157:-00126:003213.3867:08331
08332:-00077:-00047:+00090:003213.3867:08332
08333:-00051:-00095:+00170:003213.3867:08333
08334:+00071:+00099:+00035:003213.3867:08334
08335:+00119:-00109:+00094:003223.4426:08335
08336:-00136:+00265:-00027:003223.4426:08336
08337:-00157:+00078:-00034:003223.4426:08337
08338:+00172:+00174:+00034:003223.4426:08338
08339:-00086:+00028:+00010:003223.4426:08339
08340:-00201:+00094:+00217:003223.4426:08340
08341:+00084:+00105:-00013:003231.7912:08341
08342:-00034:+00001:-00050:003231.7912:08342
08343:-00081:-00273:+00132:003231.7912:08343
08344:+00119:+00232:-00005:003231.7912:08344
08345:+00079:+00035:-00220:003231.7912:08345
08346:-00158:-00031:-00067:003231.7912:08346
08347:-00005:+00217:+00091:003221.7341:08347
08348:+00144:-00122:-00072:003221.7341:08348
08349:+00087:+00037:-00079:003221.7341:08349
08350:-00207:-00105:+00048:003221.7341:08350
08351:-00205:-00245:+00012:003221.7341:08351
08352:+00213:+00070:-00118:003221.7341:08352
08353:-00020:+00016:-00109:003221.7341:08353
08354:-00195:-00243:-00060:003231.8168:08354
08355:+00015:+00094:-00158:003231.8168:08355
08356:+00136:+00065:+00018:003231.8168:08356
08357:-00012:+00072:-00121:003231.8168:08357
08358:-00218:+00024:-00111:003231.8168:08358
08359:-00006:+00285:+00128:003231.8168:08359
08360:+00186:+00085:-00082:003240.2929:08360
08361:-00370:+00051:-00110:003240.2929:08361
08362:-00250:-00158:-00044:003240.2929:08362
08363:+00207:+00337:-00027:003240.2929:08363
08364:-00062:+00056:-00321:003240.2929:08364
08365:-00376:+00414:-00144:003240.2929:08365
08366:+00001:+00187:+00081:003221.6911:08366
08367:+00371:-00425:+00009:003221.6911:08367
08368:-00005:+00616:-00460:003221.6911:08368
08369:-00376:-00593:-00080:003221.6911:08369
08370:-00105:+00472:+00445:003221.6911:08370
08371:+00418:-00312:-00299:003221.6911:08371
08372:-00065:-00206:+00168:003223.4177:08372
08373:-00063:-00414:-00017:003223.4177:08373
08374:+00142:-00060:+00266:003223.4177:08374
08375:+00068:+00134:+00098:003223.4177:08375
08376:+00191:+00145:-00002:003223.4177:08376
08377:-00372:-00022:-00051:003223.4177:08377
08378:-00158:+00202:+00321:003231.7846:08378
08379:+00449:+00136:-00115:003231.7846:08379
08380:-00419:-00420:+00083:003231.7846:08380
08381:-00111:+00329:+00027:003231.7846:08381
08382:+00082:-00022:-00044:003231.7846:08382
08383:+00056:-00081:+00053:003231.7846:08383
08384:+00121:+00273:-00115:003231.7846:08384
08385:-00197:-00071:+00212:003205.0585:08385
08386:+00088:-00025:+00211:003205.0585:08386
08387:+00215:+00232:-00245:003205.0585:08387
08388:-00366:+00178:-00049:003205.0585:08388
08389:-00015:+00024:-00008:003205.0585:08389
08390:+00278:+00481:+00011:003205.0585:08390
08391:-00075:-00760:-00095:003198.2915:08391
08392:-00423:+00280:-00292:003198.2915:08392
08393:+00020:-00850:+00335:003198.2915:08393
08394:+00105:+00355:-00013:003198.2915:08394
08395:+00058:-00467:+00051:003198.2915:08395
08396:+00046:+00460:-00054:003198.2915:08396
08397:+00112:+00433:-00167:003198.2180:08397
08398:+00180:+00412:-00135:003198.2180:08398
08399:-00001:+00445:-00031:003198.2180:08399
08400:+00077:+00300:+00247:003198.2180:08400
08401:-00149:+00435:-00354:003198.2180:08401
08402:+00104:-00247:-00064:003198.2180:08402
08403:-00279:+00138:-00418:003172.1660:08403
08404:-00041:-00731:+00223:003172.1660:08404
08405:-00103:+00349:+00222:003172.1660:08405
08406:+00166:-00083:+00080:003172.1660:08406
08407:-00092:+00361:+00078:003172.1660:08407
08408:+00083:-00493:-00285:003172.1660:08408
08409:+00014:+00772:-00041:003172.1660:08409
08410:-00128:-00087:-00287:003165.2158:08410
08411:-00042:+00483:-00114:003165.2158:08411
08412:+00024:+00153:-00133:003165.2158:08412
08413:+00329:-00353:+00242:003165.2158:08413
08414:-00060:-00368:-00155:003165.2158:08414
08415:-00212:+00167:+00188:003165.2158:08415
08416:+00060:+00193:-00065:003165.2280:08416
08417:+00069:+00100:+00007:003165.2280:08417
08418:-00274:+00188:-00046:003165.2280:08418
08419:-00032:+00192:+00124:003165.2280:08419
08420:-00081:+00011:+00013:003165.2280:08420
08421:-00094:+00030:-00185:003165.2280:08421
08422:-00059:+00021:+00068:003155.9982:08422
08423:-00042:-00174:+00008:003155.9982:08423
08424:-00111:+00280:+00134:003155.9982:08424
08425:+00153:+00075:+00027:003155.9982:08425
08426:+00025:+00094:+00009:003155.9982:08426
08427:+00050:+00062:-00277:003155.9982:08427
08428:-00017:+00349:-00016:003155.9982:08428
08429:-00156:-00173:-00141:003157.1467:08429
08430:-00115:+00391:-00152:003157.1467:08430
08431:+00147:-00237:+00009:003157.1467:08431
08432:-00056:+00031:-00212:003157.1467:08432
08433:-00244:-00027:-00164:003157.1467:08433
08434:+00176:-00115:+00235:003157.1467:08434
08435:+00241:+00061:+00046:003173.2629:08435
08436:-00134:+00260:-00150:003173.2629:08436
08437:-00047:+00265:-00003:003173.2629:08437
08438:+00121:+00060:-00075:003173.2629:08438
08439:-00070:-00312:-00146:003173.2629:08439
08440:-00053:-00152:-00128:003173.2629:08440
08441:-00099:+00185:-00206:003155.8151:08441
08442:+00192:-00164:+00194:003155.8151:08442
08443:+00060:+00406:+00091:003155.8151:08443
08444:-00147:-00116:+00090:003155.8151:08444
08445:-00007:-00031:-00106:003155.8151:08445
08446:+00125:-00132:-00246:003155.8151:08446
08447:-00011:+00014:+00265:003155.8151:08447
08448:-00307:+00137:-00219:003181.6162:08448
08449:-00149:+00383:+00193:003181.6162:08449
08450:+00142:+00082:-00147:003181.6162:08450
08451:-00040:-00397:-00135:003181.6162:08451
08452:-00246:+00397:-00188:003181.6162:08452
08453:+00345:-00427:+00290:003181.6162:08453
08454:+00201:+00287:+00203:003181.6765:08454
08455:+00033:-00073:-00014:003181.6765:08455
08456:-00108:+00413:-00172:003181.6765:08456
08457:+00077:-00099:-00252:003181.6765:08457
08458:+00189:+00187:+00243:003181.6765:08458
08459:-00236:-00438:-00066:003181.6765:08459
08460:-00339:+00667:-00231:003172.0769:08460
08461:+00282:-00155:+00171:003172.0769:08461
08462:+00304:+00187:+00015:003172.0769:08462
08463:-00467:-00229:-00339:003172.0769:08463
08464:+00027:+00048:+00340:003172.0769:08464
08465:+00405:+00304:-00154:003172.0769:08465
08466:+00047:-00027:+00073:003181.7250:08466
08467:-00298:+00263:-00110:003181.7250:08467
08468:-00057:+00228:+00337:003181.7250:08468
08469:+00313:-00165:-00200:003181.7250:08469
08470:-00113:+00118:-00210:003181.7250:08470
08471:-00458:-00011:-00147:003181.7250:08471
08472:+00140:-00107:+00298:003181.7250:08472
08473:+00460:+00186:+00029:003198.2546:08473
08474:-00128:-00124:-00162:003198.2546:08474
08475:-00286:+00316:-00213:003198.2546:08475
08476:+00123:+00166:+00035:003198.2546:08476
08477:+00240:-00115:+00046:003198.2546:08477
08478:-00387:-00146:-00015:003198.2546:08478
08479:-00184:+00254:-00171:003188.5124:08479
08480:+00295:-00094:+00030:003188.5124:08480
08481:+00141:+00151:-00250:003188.5124:08481
08482:-00165:+00092:+00001:003188.5124:08482
08483:+00169:-00182:+00162:003188.5124:08483
08484:+00117:+00157:-00090:003188.5124:08484
08485:-00104:-00035:+00057:003198.2856:08485
08486:+00035:+00139:+00128:003198.2856:08486
08487:+00267:+00170:+00031:003198.2856:08487
08488:+00170:-00069:-00146:003198.2856:08488
08489:-00414:-00106:-00021:003198.2856:08489
08490:-00306:+00066:-00064:003198.2856:08490
08491:+00304:+00136:+00066:003214.9074:08491
08492:+00248:+00020:-00035:003214.9074:08492
08493:-00352:-00107:-00147:003214.9074:08493
08494:+00110:+00270:+00084:003214.9074:08494
08495:+00320:-00071:-00022:003214.9074:08495
08496:+00033:+00031:+00048:003214.9074:08496
08497:-00289:-00061:-00153:003214.9074:08497
08498:-00011:-00043:+00139:003205.0461:08498
08499:+00165:-00041:-00168:003205.0461:08499
08500:-00248:-00212:-00028:003205.0461:08500
08501:-00240:-00226:+00003:003205.0461:08501
08502:+00125:+00204:+00160:003205.0461:08502
08503:+00149:-00354:-00195:003205.0461:08503
08504:-00413:+00098:-00383:003214.8959:08504
08505:-00080:+00054:+00393:003214.8959:08505
08506:+00308:-00270:-00047:003214.8959:08506
08507:-00005:+00165:-00145:003214.8959:08507
08508:-00722:-00006:-00015:003214.8959:08508
08509:-00328:-00285:+00195:003214.8959:08509
08510:+00466:+00127:-00326:003223.1105:08510
08511:+00289:-00204:-00106:003223.1105:08511
08512:-00199:-00058:+00264:003223.1105:08512
08513:+00205:+00283:+00183:003223.1105:08513
08514:+00330:+00276:+00218:003223.1105:08514
08515:+00169:+00165:-00239:003223.1105:08515
08516:-00124:-00178:+00083:003213.1970:08516
08517:-00112:-00185:-00040:003213.1970:08517
08518:+00625:+00054:+00277:003213.1970:08518
08519:+00123:-00176:-00218:003213.1970:08519
08520:-00184:-00154:-00088:003213.1970:08520
08521:+00183:+00376:+00115:003213.1970:08521
08522:+00275:-00050:-00082:003213.1970:08522
08523:-00194:-00205:-00425:003223.2441:08523
08524:+00117:+00294:-00054:003223.2441:08524
08525:+00190:-00103:-00025:003223.2441:08525
08526:-00070:-00034:-00152:003223.2441:08526
08527:-00001:+00449:-00136:003223.2441:08527
08528:+00089:-00017:+00147:003223.2441:08528
08529:-00057:-00055:-00176:003231.5234:08529
08530:-00159:+00309:-00162:003231.5234:08530
08531:+00047:-00092:+00358:003231.5234:08531
08532:+00279:+00006:+00052:003231.5234:08532
08533:+00041:+00385:-00038:003231.5234:08533
08534:-00205:-00207:+00159:003231.5234:08534
08535:+00341:-00007:-00030:003229.7971:08535
08536:+00303:+00079:-00067:003229.7971:08536
08537:-00169:-00127:+00218:003229.7971:08537
08538:-00117:+00011:+00008:003229.7971:08538
08539:+00096:+00001:+00208:003229.7971:08539
08540:-00045:+00051:-00083:003229.7971:08540
08541:-00298:+00067:-00025:003231.6669:08541
08542:-00097:+00053:+00139:003231.6669:08542
08543:+00331:+00092:-00078:003231.6669:08543
08544:-00079:+00042:-00126:003231.6669:08544
08545:-00284:+00147:-00111:003231.6669:08545
08546:+00408:+00015:+00041:003231.6669:08546
08547:+00267:-00005:-00009:003240.0744:08547
08548:-00399:-00105:-00040:003240.0744:08548
08549:-00277:+00087:+00071:003240.0744:08549
08550:+00370:+00074:+00028:003240.0744:08550
08551:+00007:-00078:-00101:003240.0744:08551
08552:-00137:+00376:-00067:003240.0744:08552
08553:-00002:-00008:+00116:003240.0744:08553
08554:+00023:+00031:+00066:003229.9702:08554
08555:-00162:+00123:+00221:003229.9702:08555
08556:-00199:-00132:-00017:003229.9702:08556
08557:+00135:+00400:-00031:003229.9702:08557
08558:+00203:+00035:+00082:003229.9702:08558
08559:-00187:-00027:+00013:003229.9702:08559
08560:-00168:-00044:+00084:003231.7355:08560
08561:+00091:+00064:-00012:003231.7355:08561
08562:+00065:-00182:-00067:003231.7355:08562
08563:-00263:+00606:-00003:003231.7355:08563
08564:+00120:-00168:+00290:003231.7355:08564
08565:+00437:+00029:-00201:003231.7355:08565
08566:+00033:+00164:-00161:003223.0488:08566
08567:-00208:-00363:+00024:003223.0488:08567
08568:-00054:+00417:-00237:003223.0488:08568
08569:+00145:-00338:-00088:003223.0488:08569
08570:-00057:+00085:-00307:003223.0488:08570
08571:-00297:-00424:+00235:003223.0488:08571
08572:+00059:+00078:-00079:003213.0258:08572
08573:+00215:-00234:+00131:003213.0258:08573
08574:-00151:+00292:-00312:003213.0258:08574
08575:-00253:-00517:+00613:003213.0258:08575
08576:+00623:+00440:-00025:003213.0258:08576
08577:+00394:-00083:-00372:003213.0258:08577
08578:-00597:+00381:-00088:003214.7536:08578
08579:-00343:-00051:+00507:003214.7536:08579
08580:+00351:-00075:-00017:003214.7536:08580
08581:-00011:-00150:-00268:003214.7536:08581
08582:-00151:+00502:+00071:003214.7536:08582
08583:-00096:-00457:+00243:003214.7536:08583
08584:+00352:+00014:-00021:003214.7536:08584
08585:+00119:-00041:-00165:003206.4460:08585
08586:-00286:-00359:+00159:003206.4460:08586
08587:+00284:+00193:-00127:003206.4460:08587
08588:+00419:+00123:+00196:003206.4460:08588
08589:-00247:+00229:+00072:003206.4460:08589
08590:-00189:-00032:+00109:003206.4460:08590
08591:+00228:+00433:-00029:003180.2822:08591
08592:-00205:-00419:-00162:003180.2822:08592
08593:-00167:+00639:+00151:003180.2822:08593
08594:-00022:-00444:-00030:003180.2822:08594
08595:+00374:+00136:+00013:003180.2822:08595
08596:+00029:-00607:+00058:003180.2822:08596
08597:-00085:+00241:+00240:003181.6403:08597
08598:-00103:+00628:-00098:003181.6403:08598
08599:+00633:+00150:+00286:003181.6403:08599
08600:-00149:+00327:-00484:003181.6403:08600
08601:-00370:+00644:+00511:003181.6403:08601
08602:-00072:-00066:-00316:003181.6403:08602
08603:+00302:-00427:+00399:003165.2697:08603
08604:-00415:+00348:-00525:003165.2697:08604
08605:-00072:-00066:+00713:003165.2697:08605
08606:+00040:+00343:-00119:003165.2697:08606
08607:+00085:+00022:+00011:003165.2697:08607
08608:-00105:+00303:-00348:003165.2697:08608
08609:-00127:+00107:+00118:003165.2697:08609
08610:+00007:-00028:-00134:003147.9641:08610
08611:+00349:+00023:-00007:003147.9641:08611
08612:+00090:+00139:-00440:003147.9641:08612
08613:-00271:-00171:-00046:003147.9641:08613
08614:+00292:+00037:-00084:003147.9641:08614
08615:+00101:-00209:-00308:003147.9641:08615
08616:-00283:+00086:-00072:003165.1318:08616
08617:-00165:+00054:+00036:003165.1318:08617
08618:+00200:-00087:+00200:003165.1318:08618
08619:-00151:+00214:-00099:003165.1318:08619
08620:-00263:+00256:+00080:003165.1318:08620
08621:+00001:-00052:+00093:003165.1318:08621
08622:+00066:+00181:-00167:003164.9892:08622
08623:-00116:+00243:+00141:003164.9892:08623
08624:-00106:-00175:-00066:003164.9892:08624
08625:+00038:+00135:+00101:003164.9892:08625
08626:+00070:-00360:-00089:003164.9892:08626
08627:-00022:+00359:+00084:003164.9892:08627
08628:-00261:-00121:-00172:003164.9892:08628
08629:+00156:+00009:-00043:003155.7209:08629
08630:+00126:+00360:-00317:003155.7209:08630
08631:-00199:-00246:+00069:003155.7209:08631
08632:-00305:+00101:-00151:003155.7209:08632
08633:+00314:+00052:+00462:003155.7209:08633
08634:+00268:-00001:-00119:003155.7209:08634
08635:-00455:+00444:+00008:003173.2414:08635
08636:-00320:-00374:-00017:003173.2414:08636
08637:+00202:-00001:+00176:003173.2414:08637
08638:-00077:+00031:-00089:003173.2414:08638
08639:-00256:+00262:+00267:003173.2414:08639
08640:+00028:-00185:+00305:003173.2414:08640
08641:+00010:+00062:-00109:003189.6562:08641
08642:-00086:+00245:+00004:003189.6562:08642
08643:-00073:-00177:+00191:003189.6562:08643
08644:+00107:+00239:+00131:003189.6562:08644
08645:+00207:-00177:+00022:003189.6562:08645
08646:+00124:+00260:-00009:003189.6562:08646
08647:-00144:+00112:-00122:003189.6562:08647
08648:-00102:+00100:-00019:003171.9152:08648
08649:+00249:+00056:+00027:003171.9152:08649
08650:+00036:+00261:-00139:003171.9152:08650
08651:-00054:-00012:+00080:003171.9152:08651
08652:+00133:+00001:-00090:003171.9152:08652
08653:-00128:+00168:-00220:003171.9152:08653
08654:-00003:-00042:+00030:003189.7497:08654
08655:+00094:+00118:+00081:003189.7497:08655
08656:+00087:-00062:-00047:003189.7497:08656
08657:+00110:+00268:+00094:003189.7497:08657
08658:+00243:-00044:-00093:003189.7497:08658
08659:-00087:+00047:-00118:003189.7497:08659
08660:+00108:-00104:-00158:003197.9743:08660
08661:+00136:+00166:-00057:003197.9743:08661
08662:-00109:-00050:+00094:003197.9743:08662
08663:+00104:+00004:+00131:003197.9743:08663
08664:-00052:-00095:-00115:003197.9743:08664
08665:-00169:+00219:-00076:003197.9743:08665
08666:+00056:+00156:+00041:003188.3618:08666
08667:+00108:-00067:+00155:003188.3618:08667
08668:-00336:+00013:+00016:003188.3618:08668
08669:+00006:+00115:+00081:003188.3618:08669
08670:+00360:+00053:-00013:003188.3618:08670
08671:-00275:-00215:-00572:003188.3618:08671
08672:-00483:+00083:+00129:003188.3618:08672
08673:+00097:-00465:+00085:003198.1025:08673
08674:+00264:-00024:+00059:003198.1025:08674
08675:-00007:-00326:-00222:003198.1025:08675
08676:-00149:-00080:+00378:003198.1025:08676
08677:-00079:-00319:-00237:003198.1025:08677
08678:+00341:-00202:+00273:003198.1025:08678
08679:-00546:+00300:-00295:003197.9802:08679
08680:-00321:-00172:-00016:003197.9802:08680
08681:+00319:+00578:-00025:003197.9802:08681
08682:-00139:-00490:+00053:003197.9802:08682
08683:-00454:+00487:-00413:003197.9802:08683
08684:+00097:+00096:+00270:003197.9802:08684
08685:+00218:-00025:+00125:003188.2834:08685
08686:+00039:-00018:-00341:003188.2834:08686
08687:-00332:+00385:+00142:003188.2834:08687
08688:-00310:-00200:+00059:003188.2834:08688
08689:+00342:+00518:+00012:003188.2834:08689
08690:-00071:-00003:-00148:003188.2834:08690
08691:-00341:+00372:-00189:003188.2834:08691
08692:-00111:+00100:+00237:003189.7255:08692
08693:+00751:-00341:+00080:003189.7255:08693
08694:+00111:+00125:-00605:003189.7255:08694
08695:-00554:-00001:-00034:003189.7255:08695
08696:-00262:-00106:+00237:003189.7255:08696
08697:+00609:-00259:+00081:003189.7255:08697
08698:-00221:+00464:+00003:003173.2629:08698
08699:-00140:+00039:+00038:003173.2629:08699
08700:+00071:+00307:+00103:003173.2629:08700
08701:-00036:-00013:-00226:003173.2629:08701
08702:+00002:+00404:-00079:003173.2629:08702
08703:-00494:-00129:+00047:003173.2629:08703
08704:+00142:+00100:+00195:003180.1440:08704
08705:+00415:-00438:-00173:003180.1440:08705
08706:-00391:+00078:+00283:003180.1440:08706
08707:-00315:-00374:-00034:003180.1440:08707
08708:+00557:+00209:+00434:003180.1440:08708
08709:-00204:+00146:-00434:003180.1440:08709
08710:-00217:+00567:+00068:003189.7558:08710
08711:-00071:-00079:-00034:003189.7558:08711
08712:+00191:-00034:+00340:003189.7558:08712
08713:+00177:-00116:-00306:003189.7558:08713
08714:-00320:-00132:+00059:003189.7558:08714
08715:-00300:-00161:-00284:003189.7558:08715
08716:+00295:-00128:+00180:003189.7558:08716
08717:+00042:-00127:+00067:003189.7290:08717
08718:-00266:-00007:+00058:003189.7290:08718
08719:-00065:+00075:-00017:003189.7290:08719
08720:+00176:-00103:-00244:003189.7290:08720
08721:+00101:+00325:+00263:003189.7290:08721
08722:-00258:-00412:-00084:003189.7290:08722
08723:-00035:+00000:+00126:003188.2773:08723
08724:+00403:-00082:-00082:003188.2773:08724
08725:+00223:-00113:+00090:003188.2773:08725
08726:-00049:-00043:-00128:003188.2773:08726
08727:+00096:-00042:+00278:003188.2773:08727
08728:+00420:-00011:-00122:003188.2773:08728
08729:+00196:+00354:-00238:003206.2958:08729
08730:-00248:-00110:-00115:003206.2958:08730
08731:-00100:+00083:+00088:003206.2958:08731
08732:+00331:+00167:+00141:003206.2958:08732
08733:-00157:-00185:-00223:003206.2958:08733
08734:-00331:+00085:-00037:003206.2958:08734
08735:-00114:-00056:-00067:003206.2993:08735
08736:+00052:+00021:+00080:003206.2993:08736
08737:-00026:+00253:-00136:003206.2993:08737
08738:+00096:-00131:+00180:003206.2993:08738
08739:+00286:-00026:-00081:003206.2993:08739
08740:-00038:+00095:-00127:003206.2993:08740
08741:-00252:-00055:+00068:003206.2993:08741
08742:+00268:+00309:+00021:003204.7841:08742
08743:+00253:-00040:-00102:003204.7841:08743
08744:-00170:+00181:-00238:003204.7841:08744
08745:-00139:+00209:+00199:003204.7841:08745
08746:+00195:-00230:+00098:003204.7841:08746
08747:+00053:+00277:-00024:003204.7841:08747
08748:-00069:+00195:+00073:003223.1572:08748
08749:-00278:-00062:+00089:003223.1572:08749
08750:-00089:+00278:-00182:003223.1572:08750
08751:+00056:+00273:+00001:003223.1572:08751
08752:-00304:-00154:+00217:003223.1572:08752
08753:-00208:+00035:+00134:003223.1572:08753
08754:+00081:+00005:-00145:003222.8815:08754
08755:+00083:+00179:+00101:003222.8815:08755
08756:-00069:-00003:+00204:003222.8815:08756
08757:+00040:+00185:+00150:003222.8815:08757
08758:+00118:+00332:-00047:003222.8815:08758
08759:+00117:+00302:-00039:003222.8815:08759
08760:-00208:-00033:+00081:003212.9462:08760
08761:-00200:+00107:-00004:003212.9462:08761
08762:+00157:+00162:+00114:003212.9462:08762
08763:-00220:+00050:+00031:003212.9462:08763
08764:-00367:-00066:+00029:003212.9462:08764
08765:+00073:+00192:+00040:003212.9462:08765
08766:+00026:-00058:-00052:003231.6547:08766
08767:-00274:-00004:-00137:003231.6547:08767
08768:-00124:+00047:+00096:003231.6547:08768
08769:+00064:+00081:-00036:003231.6547:08769
08770:+00074:+00026:-00122:003231.6547:08770
08771:-00201:+00021:+00064:003231.6547:08771
08772:-00063:+00079:+00074:003231.6547:08772
08773:+00299:-00071:-00156:003231.6604:08773
08774:-00085:+00151:-00175:003231.6604:08774
08775:-00161:-00033:+00038:003231.6604:08775
08776:+00019:-00134:-00026:003231.6604:08776
08777:+00062:+00127:-00339:003231.6604:08777
08778:-00168:-00384:-00027:003231.6604:08778
08779:+00044:-00137:+00072:003221.6601:08779
08780:+00262:+00046:-00275:003221.6601:08780
08781:-00012:+00006:-00009:003221.6601:08781
08782:-00224:+00032:-00053:003221.6601:08782
08783:-00024:-00045:+00015:003221.6601:08783
08784:+00297:-00039:-00063:003221.6601:08784
08785:-00183:+00056:+00025:003240.3598:08785
08786:-00303:-00427:-00031:003240.3598:08786
08787:+00135:+00410:-00149:003240.3598:08787
08788:+00185:-00132:+00079:003240.3598:08788
08789:-00094:-00044:-00037:003240.3598:08789
08790:-00273:-00155:-00073:003240.3598:08790
08791:-00156:+00047:-00064:003231.5732:08791
08792:+00199:+00133:+00381:003231.5732:08792
08793:-00115:-00037:+00023:003231.5732:08793
08794:-00147:+00007:+00015:003231.5732:08794
08795:-00195:+00080:-00018:003231.5732:08795
08796:+00189:+00331:+00136:003231.5732:08796
08797:+00426:-00222:+00275:003229.9392:08797
08798:-00348:+00556:+00046:003229.9392:08798
08799:-00344:-00083:-00096:003229.9392:08799
08800:+00212:+00738:+00130:003229.9392:08800
08801:+00351:-00460:-00445:003229.9392:08801
08802:-00272:+00470:+00184:003229.9392:08802
08803:-00263:-00071:-00082:003229.9392:08803
08804:+00280:-00067:+00275:003240.2407:08804
08805:+00305:-00653:-00292:003240.2407:08805
08806:-00069:+00184:+00249:003240.2407:08806
08807:-00197:+00681:-00112:003240.2407:08807
08808:+00119:-00216:+00331:003240.2407:08808
08809:+00220:+00793:-00094:003240.2407:08809
08810:+00045:+00278:-00109:003223.2529:08810
08811:-00473:+00284:-00105:003223.2529:08811
08812:+00465:+00311:-00162:003223.2529:08812
08813:+00310:-00239:-00196:003223.2529:08813
08814:-00328:+00005:-00042:003223.2529:08814
08815:+00102:+00174:-00109:003223.2529:08815
08816:+00101:-00215:+00247:003204.9243:08816
08817:+00011:-00088:-00138:003204.9243:08817
08818:-00053:+00223:-00158:003204.9243:08818
08819:-00137:-00100:+00151:003204.9243:08819
08820:+00384:+00023:-00024:003204.9243:08820
08821:+00252:-00046:-00158:003204.9243:08821
08822:-00312:+00239:+00105:003206.3513:08822
08823:+00214:-00206:-00063:003206.3513:08823
08824:+00221:+00211:-00109:003206.3513:08824
08825:-00076:-00060:-00193:003206.3513:08825
08826:-00117:-00134:+00248:003206.3513:08826
08827:-00149:-00331:-00128:003206.3513:08827
08828:+00140:-00052:+00198:003206.3513:08828
08829:+00176:+00487:-00223:003198.0109:08829
08830:-00181:+00054:+00155:003198.0109:08830
08831:+00017:+00495:-00094:003198.0109:08831
08832:+00358:-00074:-00244:003198.0109:08832
08833:-00124:+00185:-00175:003198.0109:08833
08834:+00052:-00198:-00298:003198.0109:08834
08835:-00047:+00385:+00057:003188.3435:08835
08836:-00075:-00414:-00051:003188.3435:08836
08837:-00025:+00355:-00029:003188.3435:08837
08838:-00127:-00394:+00113:003188.3435:08838
08839:-00027:-00065:+00079:003188.3435:08839
08840:+00098:-00396:-00078:003188.3435:08840
08841:-00044:+00078:-00100:003189.7438:08841
08842:-00222:+00184:-00091:003189.7438:08842
08843:+00170:+00106:+00150:003189.7438:08843
08844:+00142:+00221:-00021:003189.7438:08844
08845:-00221:-00127:-00046:003189.7438:08845
08846:-00208:+00161:+00025:003189.7438:08846
08847:+00398:-00078:+00084:003181.5561:08847
08848:+00049:+00020:-00116:003181.5561:08848
08849:-00278:-00011:-00083:003181.5561:08849
08850:+00111:+00036:+00240:003181.5561:08850
08851:+00110:-00115:-00172:003181.5561:08851
08852:-00048:+00387:+00034:003181.5561:08852
08853:-00196:-00355:-00128:003181.5561:08853
08854:-00284:+00359:+00014:003180.1740:08854
08855:+00130:-00255:-00249:003180.1740:08855
08856:+00208:+00077:+00200:003180.1740:08856
08857:-00300:-00492:-00298:003180.1740:08857
08858:-00024:+00433:+00199:003180.1740:08858
08859:+00310:-00161:+00056:003180.1740:08859
08860:+00065:+00381:-00041:003181.5014:08860
08861:-00200:+00318:-00264:003181.5014:08861
08862:+00153:+00443:+00240:003181.5014:08862
08863:-00095:+00345:-00129:003181.5014:08863
08864:-00014:-00478:+00017:003181.5014:08864
08865:+00016:+00452:-00172:003181.5014:08865
08866:-00023:-00612:-00242:003181.5258:08866
08867:-00192:+00493:-00044:003181.5258:08867
08868:+00029:-01078:+00041:003181.5258:08868
08869:-00019:+00553:-00010:003181.5258:08869
08870:+00107:-00685:-00365:003181.5258:08870
08871:+00090:+00403:+00156:003181.5258:08871
08872:-00251:+00139:-00405:003181.5258:08872
08873:-00114:+00594:-00081:003180.1381:08873
08874:-00019:-00086:-00193:003180.1381:08874
08875:+00067:-00194:+00152:003180.1381:08875
08876:-00056:-00177:-00070:003180.1381:08876
08877:+00256:-00265:+00202:003180.1381:08877
08878:+00082:+00111:-00003:003180.1381:08878
08879:+00150:-00200:+00122:003189.7136:08879
08880:-00216:+00356:-00077:003189.7136:08880
08881:-00104:+00009:+00107:003189.7136:08881
08882:+00106:+00116:+00081:003189.7136:08882
08883:+00095:-00011:+00029:003189.7136:08883
08884:-00069:-00009:-00055:003189.7136:08884
08885:+00000:+00050:-00171:003197.9013:08885
08886:-00126:-00013:-00067:003197.9013:08886
08887:-00015:-00233:+00232:003197.9013:08887
08888:+00192:+00129:+00120:003197.9013:08888
[truncated: 50,041 more chars]
