# Supplementary material for: Suboptimal Omnidirectional Wheel Design and Implementation
Source: Sensors (Basel). 2021 Jan 28;21(3):865. doi: 10.3390/s21030865 (PMC7865864; doi:10.3390/s21030865)
Supplement: Supplementary file 1 [file sensors-21-00865-s001.zip › 3.-Data 30 Fixed Wheel/ACDATA20.TXT]

00001:-00194:+00009:+00326:003372.9738:00001
00002:-00182:+00248:+00209:003372.9738:00002
00003:+00037:+00334:+00202:003372.9738:00003
00004:-00001:+00038:-00020:003372.9738:00004
00005:-00430:+00134:+00176:003372.9738:00005
00006:-00212:+00269:+00131:003370.6706:00006
00007:+00393:-00006:-00139:003370.6706:00007
00008:+00257:-00132:-00163:003370.6706:00008
00009:-00245:-00208:-00174:003370.6706:00009
00010:+00041:-00159:-00454:003370.6706:00010
00011:+00190:-00035:-00622:003370.6706:00011
00012:-00138:-00563:-00579:003366.2485:00012
00013:+00231:-00113:-00854:003366.2485:00013
00014:+00465:-00291:-00896:003366.2485:00014
00015:-00103:-00283:-00704:003366.2485:00015
00016:-00163:+00055:-00813:003366.2485:00016
00017:+00194:-00346:-00767:003366.2485:00017
00018:+00381:+00305:-00924:003373.2387:00018
00019:-00109:+00101:-00591:003373.2387:00019
00020:-00415:-00103:-00708:003373.2387:00020
00021:+00321:+00515:-00675:003373.2387:00021
00022:+00091:+00131:+00384:003373.2387:00022
00023:-00210:+00013:-00343:003373.2387:00023
00024:-00334:-00001:-00087:003379.9816:00024
00025:-00002:-00746:+01337:003379.9816:00025
00026:+00240:+00406:-00206:003379.9816:00026
00027:+00121:-00353:+00508:003379.9816:00027
00028:+00091:+00056:+00190:003379.9816:00028
00029:-00136:+00140:-00088:003379.9816:00029
00030:-00244:-00320:+00280:003366.2348:00030
00031:-00384:+00424:-00016:003366.2348:00031
00032:+00069:-00124:+00758:003366.2348:00032
00033:+00185:+00023:+00482:003366.2348:00033
00034:-00068:+00292:+00300:003366.2348:00034
00035:+00618:+00019:+00207:003366.2348:00035
00036:+00069:+00294:+00003:003364.0952:00036
00037:-00224:-00347:+00770:003364.0952:00037
00038:-00277:+00130:+00175:003364.0952:00038
00039:+00320:+00273:+00276:003364.0952:00039
00040:+00007:-00286:+00434:003364.0952:00040
00041:-00173:+00231:+00229:003364.0952:00041
00042:+00139:-00229:+00507:003370.7590:00042
00043:+00059:+00445:-00164:003370.7590:00043
00044:-00116:+00140:+00271:003370.7590:00044
00045:-00187:+00091:+00002:003370.7590:00045
00046:+00326:+00389:+00230:003370.7590:00046
00047:+00161:+00145:-00063:003370.7590:00047
00048:-00330:+00253:+00038:003348.0231:00048
00049:-00096:+00522:-00002:003348.0231:00049
00050:+00305:+00068:+00201:003348.0231:00050
00051:-00054:+00226:+00339:003348.0231:00051
00052:-00127:+00125:-00030:003348.0231:00052
00053:+00530:+00182:+00086:003348.0231:00053
00054:+00529:+00214:-00026:003364.0478:00054
00055:-00139:-00055:+00028:003364.0478:00055
00056:+00143:+00209:-00166:003364.0478:00056
00057:+00236:-00010:-00235:003364.0478:00057
00058:+00193:+00455:-00308:003364.0478:00058
00059:-00162:+00076:+00161:003364.0478:00059
00060:+00260:+00341:-00346:003352.3095:00060
00061:+00187:-00037:+00039:003352.3095:00061
00062:-00563:-00070:-00413:003352.3095:00062
00063:-00209:-00266:+00075:003352.3095:00063
00064:+00253:-00099:-00469:003352.3095:00064
00065:+00115:-00256:-00586:003352.3095:00065
00066:-00602:-00395:-00411:003338.9118:00066
00067:+00396:-00069:-00602:003338.9118:00067
00068:+00444:-00680:+00166:003338.9118:00068
00069:+00034:-00162:-00485:003338.9118:00069
00070:+00050:-00137:+00382:003338.9118:00070
00071:+00229:+00291:-00299:003338.9118:00071
00072:+00155:-00054:-00124:003345.6418:00072
00073:-00119:-00113:+00276:003345.6418:00073
00074:+00042:+00216:+00337:003345.6418:00074
00075:+00228:-00311:+00358:003345.6418:00075
00076:+00036:-00090:-00125:003345.6418:00076
00077:-00421:-00110:+00384:003345.6418:00077
00078:+00150:+00084:+00226:003352.3298:00078
00079:+00031:-00042:+00208:003352.3298:00079
00080:-00561:+00117:+00178:003352.3298:00080
00081:-00030:+00303:+00325:003352.3298:00081
00082:+00191:+00101:+00288:003352.3298:00082
00083:-00180:+00336:+00146:003352.3298:00083
00084:-00601:+00115:+00548:003338.8259:00084
00085:-00066:+00496:+00152:003338.8259:00085
00086:+00178:+00301:+00433:003338.8259:00086
00087:-00091:+00503:+00150:003338.8259:00087
00088:-00248:+00341:+00577:003338.8259:00088
00089:+00162:+00318:+00301:003338.8259:00089
00090:+00129:+00350:+00264:003363.8249:00090
00091:-00349:-00001:+00199:003363.8249:00091
00092:-00088:+00411:-00257:003363.8249:00092
00093:+00148:-00153:+00049:003363.8249:00093
00094:-00170:+00059:-00196:003363.8249:00094
00095:-00289:-00042:-00051:003363.8249:00095
00096:+00013:-00143:-00448:003361.3713:00096
00097:+00154:+00097:-00346:003361.3713:00097
00098:-00290:+00029:-00019:003361.3713:00098
00099:+00020:-00018:-00366:003361.3713:00099
00100:+00317:+00019:-00445:003361.3713:00100
00101:+00017:-00154:-00389:003361.3713:00101
00102:-00195:-00273:+00074:003338.7731:00102
00103:+00232:+00030:-00692:003338.7731:00103
00104:+00340:-00040:-00185:003338.7731:00104
00105:-00463:+00091:-00219:003338.7731:00105
00106:-00242:-00062:-00427:003338.7731:00106
00107:+00301:+00248:+00066:003338.7731:00107
00108:-00159:-00093:-00010:003363.8725:00108
00109:-00285:-00061:-00344:003363.8725:00109
00110:+00246:+00230:-00220:003363.8725:00110
00111:+00168:-00227:+00027:003363.8725:00111
00112:-00109:+00025:+00281:003363.8725:00112
00113:-00183:-00037:+00173:003370.6706:00113
00114:-00128:+00145:+00132:003370.6706:00114
00115:-00263:+00048:+00186:003370.6706:00115
00116:-00329:-00111:-00036:003370.6706:00116
00117:-00125:+00222:+00049:003370.6706:00117
00118:-00043:-00030:+00110:003370.6706:00118
00119:-00182:+00058:-00141:003357.0109:00119
00120:-00208:-00162:+00045:003357.0109:00120
00121:+00211:+00025:-00363:003357.0109:00121
00122:+00075:-00265:-00185:003357.0109:00122
00123:-00289:-00342:-00040:003357.0109:00123
00124:+00227:+00010:-00472:003357.0109:00124
00125:+00481:-00266:-00201:003373.1572:00125
00126:+00064:-00114:-00523:003373.1572:00126
00127:-00033:-00200:-00201:003373.1572:00127
00128:+00200:-00161:-00405:003373.1572:00128
00129:+00155:-00194:-00478:003373.1572:00129
00130:-00149:-00005:-00514:003373.1572:00130
00131:-00053:+00060:-00461:003379.9677:00131
00132:+00148:+00181:-00382:003379.9677:00132
00133:-00327:+00328:-00585:003379.9677:00133
00134:-00663:+00023:-00188:003379.9677:00134
00135:+00177:+00344:-00451:003379.9677:00135
00136:+00264:+00117:-00177:003379.9677:00136
00137:-00741:-00069:+00066:003375.4084:00137
00138:-00534:-00007:-00132:003375.4084:00138
00139:-00002:-00460:+00252:003375.4084:00139
00140:-00068:-00182:+00333:003375.4084:00140
00141:-00071:-00175:-00091:003375.4084:00141
00142:+00234:-00088:-00317:003375.4084:00142
00143:+00489:+00099:+00166:003373.2521:00143
00144:-00224:-00205:+00230:003373.2521:00144
00145:+00053:+00406:+00144:003373.2521:00145
00146:+00397:+00303:+00440:003373.2521:00146
00147:+00436:+00479:-00031:003373.2521:00147
00148:-00052:+00291:+00503:003373.2521:00148
00149:+00117:+00208:+00096:003379.9611:00149
00150:+00378:+00315:+00319:003379.9611:00150
00151:-00198:+00115:+00161:003379.9611:00151
00152:-00262:+00273:+00435:003379.9611:00152
00153:-00032:+00103:-00070:003379.9611:00153
00154:-00218:+00045:+00081:003379.9611:00154
00155:-00372:+00294:+00248:003366.1210:00155
00156:-00178:-00263:+00460:003366.1210:00156
00157:+00301:+00175:-00058:003366.1210:00157
00158:-00205:-00183:+00808:003366.1210:00158
00159:-00284:+00119:+00052:003366.1210:00159
00160:-00131:+00084:+00164:003366.1210:00160
00161:+00508:+00070:+00382:003363.9599:00161
00162:+00174:+00108:+00120:003363.9599:00162
00163:+00086:+00152:+00015:003363.9599:00163
00164:+00399:+00230:+00191:003363.9599:00164
00165:-00075:-00193:+00119:003363.9599:00165
00166:-00045:-00037:+00260:003363.9599:00166
00167:+00315:+00201:+00118:003352.3364:00167
00168:+00680:-00226:-00004:003352.3364:00168
00169:+00068:-00050:-00004:003352.3364:00169
00170:-00179:-00154:-00017:003352.3364:00170
00171:+00217:-00233:-00473:003352.3364:00171
00172:-00299:-00166:-00636:003352.3364:00172
00173:-00113:+00229:-00649:003338.8657:00173
00174:-00030:-00111:+00070:003338.8657:00174
00175:+00667:+00334:-00592:003338.8657:00175
00176:-00172:-00046:+00162:003338.8657:00176
00177:-00344:+00548:-00435:003338.8657:00177
00178:+00596:-00171:+00259:003338.8657:00178
00179:+00689:-00134:-00333:003354.6984:00179
00180:-00020:-00020:-00121:003354.6984:00180
00181:+00056:-00060:-00194:003354.6984:00181
00182:+00468:+00082:-00150:003354.6984:00182
00183:-00227:-00312:+00215:003354.6984:00183
00184:-00111:-00011:-00127:003354.6984:00184
00185:+00260:+00141:+00093:003352.1958:00185
00186:+00400:-00176:-00010:003352.1958:00186
00187:-00149:+00134:+00010:003352.1958:00187
00188:-00370:-00008:+00022:003352.1958:00188
00189:+00275:+00143:+00028:003352.1958:00189
00190:-00015:-00018:+00267:003352.1958:00190
00191:-00165:+00129:-00074:003338.7863:00191
00192:+00215:-00022:+00323:003338.7863:00192
00193:+00206:+00279:+00070:003338.7863:00193
00194:-00339:+00020:+00405:003338.7863:00194
00195:-00276:+00120:+00311:003338.7863:00195
00196:+00271:+00119:+00313:003338.7863:00196
00197:-00124:-00054:+00274:003345.5146:00197
00198:-00224:+00235:-00099:003345.5146:00198
00199:-00231:-00094:+00328:003345.5146:00199
00200:+00081:+00475:-00117:003345.5146:00200
00201:-00330:+00032:+00209:003345.5146:00201
00202:-00214:+00178:-00152:003345.5146:00202
00203:-00014:+00544:+00219:003343.1906:00203
00204:+00041:+00420:-00285:003343.1906:00204
00205:-00166:+00160:+00224:003343.1906:00205
00206:-00171:+00395:+00453:003343.1906:00206
00207:+00398:+00049:+00264:003343.1906:00207
00208:-00399:-00008:+00201:003343.1906:00208
00209:-00215:+00433:-00060:003347.8640:00209
00210:+00168:-00191:+00212:003347.8640:00210
00211:-00075:+00238:-00283:003347.8640:00211
00212:-00430:-00093:+00470:003347.8640:00212
00213:-00233:+00059:-00253:003347.8640:00213
00214:+00255:+00095:-00002:003347.8640:00214
00215:-00114:-00095:-00346:003354.7053:00215
00216:-00317:+00194:-00193:003354.7053:00216
00217:-00168:+00126:+00042:003354.7053:00217
00218:+00336:+00205:-00336:003354.7053:00218
00219:-00452:-00231:+00169:003354.7053:00219
00220:-00172:+00141:-00204:003354.7053:00220
00221:+00306:+00155:-00132:003352.3232:00221
00222:+00279:-00441:+00006:003352.3232:00222
00223:-00411:+00028:-00010:003352.3232:00223
00224:+00129:-00248:+00067:003352.3232:00224
00225:+00487:-00126:-00492:003352.3232:00225
00226:-00231:-00261:-00056:003352.3232:00226
00227:-00254:+00010:-00173:003347.9169:00227
00228:+00090:-00245:+00263:003347.9169:00228
00229:-00031:+00247:-00355:003347.9169:00229
00230:-00329:+00205:+00043:003347.9169:00230
00231:-00311:+00192:-00357:003347.9169:00231
00232:+00349:+00318:-00181:003347.9169:00232
00233:-00048:+00063:+00190:003363.9057:00233
00234:-00340:+00130:+00087:003363.9057:00234
00235:-00039:+00033:+00072:003363.9057:00235
00236:+00207:+00169:-00035:003363.9057:00236
00237:-00343:-00081:+00298:003363.9057:00237
00238:-00156:+00200:+00200:003370.6035:00238
00239:+00047:+00152:+00307:003370.6035:00239
00240:-00075:-00174:-00085:003370.6035:00240
00241:-00122:+00140:+00016:003370.6035:00241
00242:-00054:-00031:+00010:003370.6035:00242
00243:+00187:+00184:-00191:003370.6035:00243
00244:-00122:+00005:+00014:003366.1342:00244
00245:-00145:-00057:-00159:003366.1342:00245
00246:+00402:+00081:-00132:003366.1342:00246
00247:+00237:-00063:-00242:003366.1342:00247
00248:-00329:-00130:-00123:003366.1342:00248
00249:+00018:+00048:-00556:003366.1342:00249
00250:+00333:-00298:-00256:003373.1435:00250
00251:-00351:-00007:-00304:003373.1435:00251
00252:-00330:-00163:-00477:003373.1435:00252
00253:+00260:-00256:-00601:003373.1435:00253
00254:-00069:-00091:-00686:003373.1435:00254
00255:-00394:-00190:-00652:003373.1435:00255
00256:-00024:-00190:-00389:003379.9545:00256
00257:+00312:+00315:-00632:003379.9545:00257
00258:-00145:-00495:-00386:003379.9545:00258
00259:-00233:+00378:-00652:003379.9545:00259
00260:-00181:+00474:-00521:003379.9545:00260
00261:-00069:+00013:-00574:003379.9545:00261
00262:-00357:+00441:-00110:003375.3479:00262
00263:-00245:+00144:+00121:003375.3479:00263
00264:+00466:+00028:-00003:003375.3479:00264
00265:-00143:-00098:+00291:003375.3479:00265
00266:-00256:-00372:-00107:003375.3479:00266
00267:+00248:+00187:+00052:003375.3479:00267
00268:+00359:-00091:-00015:003382.4594:00268
00269:-00091:+00082:-00052:003382.4594:00269
00270:-00054:-00041:+00153:003382.4594:00270
00271:+00277:-00098:+00086:003382.4594:00271
00272:+00089:+00416:+00126:003382.4594:00272
00273:-00324:+00139:+00401:003382.4594:00273
00274:-00021:+00681:-00065:003370.6706:00274
00275:+00343:+00339:+00415:003370.6706:00275
00276:-00008:+00207:+00261:003370.6706:00276
00277:-00359:+00500:+00204:003370.6706:00277
00278:+00154:-00194:+00240:003370.6706:00278
00279:+00217:+00106:+00131:003370.6706:00279
00280:-00325:-00366:+00517:003356.8439:00280
00281:-00070:-00101:-00011:003356.8439:00281
00282:+00146:-00073:+00178:003356.8439:00282
00283:+00032:-00195:-00066:003356.8439:00283
00284:+00039:+00137:+00130:003356.8439:00284
00285:+00140:-00083:+00137:003356.8439:00285
00286:+00078:+00395:-00021:003373.1640:00286
00287:-00048:+00135:+00162:003373.1640:00287
00288:+00221:+00354:+00076:003373.1640:00288
00289:+00346:+00187:+00126:003373.1640:00289
00290:+00299:+00542:-00291:003373.1640:00290
00291:-00197:-00248:+00311:003373.1640:00291
00292:+00317:+00321:-00188:003361.4650:00292
00293:+00236:-00147:-00003:003361.4650:00293
00294:-00220:+00051:+00076:003361.4650:00294
00295:-00093:-00049:-00182:003361.4650:00295
00296:+00332:-00446:-00082:003361.4650:00296
00297:+00144:+00443:-00163:003361.4650:00297
00298:-00408:-00256:+00128:003347.9038:00298
00299:+00393:+00416:-00134:003347.9038:00299
00300:+00108:-00022:+00120:003347.9038:00300
00301:-00017:+00026:-00146:003347.9038:00301
00302:-00159:+00365:-00036:003347.9038:00302
00303:+00468:-00173:+00044:003347.9038:00303
00304:+00157:-00089:-00261:003363.9331:00304
00305:-00509:+00036:-00095:003363.9331:00305
00306:-00393:-00128:-00158:003363.9331:00306
00307:+00364:-00042:-00122:003363.9331:00307
00308:-00033:-00264:+00132:003363.9331:00308
00309:-00261:-00614:+00455:003363.9331:00309
00310:+00197:+00444:-00287:003361.4785:00310
00311:-00027:-00518:+00197:003361.4785:00311
00312:-00188:+00013:-00256:003361.4785:00312
00313:+00123:-00127:+00295:003361.4785:00313
00314:+00359:-00058:-00253:003361.4785:00314
00315:-00011:+00365:+00066:003361.4785:00315
00316:-00416:-00126:+00391:003356.9909:00316
00317:+00104:+00060:+00038:003356.9909:00317
00318:+00407:+00522:+00505:003356.9909:00318
00319:-00450:-00234:+00175:003356.9909:00319
00320:-00264:+00002:+00115:003356.9909:00320
00321:+00315:+00570:+00144:003356.9909:00321
00322:-00182:-00170:-00034:003363.8991:00322
00323:-00457:+00129:-00011:003363.8991:00323
00324:+00187:+00238:+00018:003363.8991:00324
00325:+00221:-00010:+00034:003363.8991:00325
00326:-00228:+00200:-00015:003363.8991:00326
00327:-00143:+00313:-00050:003363.8991:00327
00328:+00002:+00167:+00137:003379.8725:00328
00329:-00093:+00006:+00069:003379.8725:00329
00330:-00418:+00220:-00360:003379.8725:00330
00331:-00130:+00095:+00268:003379.8725:00331
00332:+00251:+00015:-00036:003379.8725:00332
00333:+00101:+00078:-00427:003379.8725:00333
00334:-00259:-00101:+00277:003366.1074:00334
00335:+00172:+00263:-00285:003366.1074:00335
00336:+00145:-00237:+00028:003366.1074:00336
00337:-00179:+00041:-00262:003366.1074:00337
00338:+00242:+00152:-00067:003366.1074:00338
00339:+00212:-00069:-00155:003373.1369:00339
00340:-00181:-00004:+00014:003373.1369:00340
00341:-00281:-00219:-00054:003373.1369:00341
00342:+00157:+00006:-00104:003373.1369:00342
00343:+00044:+00179:+00091:003373.1369:00343
00344:-00223:-00346:+00090:003373.1369:00344
00345:-00286:+00091:+00096:003389.2209:00345
00346:+00102:-00124:-00023:003389.2209:00346
00347:+00046:-00250:-00118:003389.2209:00347
00348:-00244:+00223:-00057:003389.2209:00348
00349:+00149:-00142:+00013:003389.2209:00349
00350:+00171:+00070:-00205:003389.2209:00350
00351:-00047:-00050:-00071:003375.2873:00351
00352:-00151:+00036:-00082:003375.2873:00352
00353:+00347:+00058:-00262:003375.2873:00353
00354:-00138:-00366:-00465:003375.2873:00354
00355:-00299:-00245:-00106:003375.2873:00355
00356:+00003:-00021:+00033:003375.2873:00356
00357:+00116:-00264:-00506:003391.6899:00357
00358:-00156:+00118:-00125:003391.6899:00358
00359:-00367:-00158:-00335:003391.6899:00359
00360:-00077:-00049:-00161:003391.6899:00360
00361:+00253:+00258:-00224:003391.6899:00361
00362:-00338:-00272:-00222:003391.6899:00362
00363:-00253:+00186:-00201:003398.5722:00363
00364:+00102:+00258:-00378:003398.5722:00364
00365:-00020:-00154:-00257:003398.5722:00365
00366:-00083:+00015:-00195:003398.5722:00366
00367:+00100:+00057:-00585:003398.5722:00367
00368:-00053:+00139:-00535:003398.5722:00368
00369:-00313:+00295:-00166:003393.9274:00369
00370:+00021:+00252:-00090:003393.9274:00370
00371:+00173:+00191:-00064:003393.9274:00371
00372:-00127:+00428:-00189:003393.9274:00372
00373:-00236:-00032:+00049:003393.9274:00373
00374:+00067:+00222:-00122:003393.9274:00374
00375:-00214:-00039:+00062:003391.9096:00375
00376:-00430:-00101:-00114:003391.9096:00376
00377:-00161:-00091:+00148:003391.9096:00377
00378:+00198:+00016:+00237:003391.9096:00378
00379:+00068:-00203:-00015:003391.9096:00379
00380:+00006:+00171:+00179:003391.9096:00380
00381:+00173:-00041:+00188:003398.7238:00381
00382:+00166:-00021:+00082:003398.7238:00382
00383:-00255:+00238:+00347:003398.7238:00383
00384:+00011:-00067:+00132:003398.7238:00384
00385:+00360:+00412:-00097:003398.7238:00385
00386:-00297:-00222:+00442:003398.7238:00386
00387:-00190:-00048:+00109:003384.6801:00387
00388:+00008:+00284:+00488:003384.6801:00388
00389:+00141:-00401:+00199:003384.6801:00389
00390:-00057:+00523:+00075:003384.6801:00390
00391:-00117:-00065:+00338:003384.6801:00391
00392:+00147:+00222:+00038:003384.6801:00392
00393:-00109:+00249:+00343:003391.8613:00393
00394:-00182:-00008:+00064:003391.8613:00394
00395:+00292:+00400:+00150:003391.8613:00395
00396:+00448:+00415:-00077:003391.8613:00396
00397:-00185:+00025:+00226:003391.8613:00397
00398:-00159:+00363:+00370:003389.1455:00398
00399:+00292:+00273:+00060:003389.1455:00399
00400:-00031:+00138:+00228:003389.1455:00400
00401:+00011:+00510:+00029:003389.1455:00401
00402:+00181:-00069:+00177:003389.1455:00402
00403:+00301:+00170:-00130:003389.1455:00403
00404:-00099:-00079:-00126:003366.0405:00404
00405:-00068:+00052:+00122:003366.0405:00405
00406:+00571:+00058:-00133:003366.0405:00406
00407:+00343:-00421:+00144:003366.0405:00407
00408:-00086:+00479:-00253:003366.0405:00408
00409:-00175:-00045:-00091:003366.0405:00409
00410:+00410:+00111:-00330:003373.0620:00410
00411:+00048:-00027:+00067:003373.0620:00411
00412:-00178:-00399:+00058:003373.0620:00412
00413:+00332:+00310:-00292:003373.0620:00413
00414:+00005:-00327:-00163:003373.0620:00414
00415:-00079:-00100:-00196:003373.0620:00415
00416:-00189:+00073:-00002:003379.8388:00416
00417:+00283:-00253:-00268:003379.8388:00417
00418:+00127:+00268:+00061:003379.8388:00418
00419:-00216:-00453:+00073:003379.8388:00419
00420:-00029:-00020:-00229:003379.8388:00420
00421:+00237:+00068:+00223:003379.8388:00421
00422:-00195:-00102:+00093:003356.8305:00422
00423:-00111:+00045:+00188:003356.8305:00423
00424:+00515:+00014:-00050:003356.8305:00424
00425:-00109:+00263:+00128:003356.8305:00425
00426:-00305:+00121:+00101:003356.8305:00426
00427:+00005:+00186:-00084:003356.8305:00427
00428:+00437:+00065:+00312:003363.7912:00428
00429:-00091:+00113:+00168:003363.7912:00429
00430:-00150:+00113:+00362:003363.7912:00430
00431:-00026:+00221:-00053:003363.7912:00431
00432:-00114:-00039:-00069:003363.7912:00432
00433:-00289:+00254:+00153:003363.7912:00433
00434:-00186:+00182:+00125:003370.6506:00434
00435:+00421:-00138:+00037:003370.6506:00435
00436:+00133:+00257:+00106:003370.6506:00436
00437:-00379:-00049:+00032:003370.6506:00437
00438:+00060:+00202:+00086:003370.6506:00438
00439:+00205:+00234:-00026:003370.6506:00439
00440:-00109:-00095:+00152:003366.1879:00440
00441:-00011:+00210:+00006:003366.1879:00441
00442:+00236:+00120:-00295:003366.1879:00442
00443:-00144:-00091:+00113:003366.1879:00443
00444:-00167:+00401:+00004:003366.1879:00444
00445:+00012:-00047:+00051:003366.1879:00445
00446:+00131:+00471:-00164:003373.2387:00446
00447:-00183:-00271:+00435:003373.2387:00447
00448:-00219:+00241:-00051:003373.2387:00448
00449:+00218:+00038:+00287:003373.2387:00449
00450:+00056:+00227:+00057:003373.2387:00450
00451:-00300:-00203:+00090:003373.2387:00451
00452:-00017:+00233:+00026:003379.9611:00452
00453:+00159:-00311:-00243:003379.9611:00453
00454:-00119:+00057:+00266:003379.9611:00454
00455:-00207:-00185:-00110:003379.9611:00455
00456:+00153:-00121:+00080:003379.9611:00456
00457:-00092:+00156:-00329:003379.9611:00457
00458:-00257:-00120:+00015:003375.4423:00458
00459:+00075:+00201:+00041:003375.4423:00459
00460:+00103:-00160:-00412:003375.4423:00460
00461:-00105:-00113:+00020:003375.4423:00461
00462:-00141:+00025:+00005:003375.4423:00462
00463:+00227:-00115:-00043:003375.4423:00463
00464:+00046:+00089:-00004:003382.4526:00464
00465:-00333:-00170:+00099:003382.4526:00465
00466:-00195:+00086:-00058:003382.4526:00466
00467:+00164:+00178:-00054:003382.4526:00467
00468:-00328:-00201:-00158:003382.4526:00468
00469:-00259:+00067:-00159:003382.4526:00469
00470:+00172:+00327:-00186:003389.1796:00470
00471:-00175:-00208:-00223:003389.1796:00471
00472:-00334:-00083:-00051:003389.1796:00472
00473:-00036:-00005:-00206:003389.1796:00473
00474:+00318:-00208:-00626:003389.1796:00474
00475:+00016:-00340:-00658:003389.1796:00475
00476:-00084:-00193:-00382:003375.2666:00476
00477:+00039:-00238:-00579:003375.2666:00477
00478:+00193:-00188:-00632:003375.2666:00478
00479:-00201:+00077:-00204:003375.2666:00479
00480:-00073:-00049:-00349:003375.2666:00480
00481:+00333:+00171:-00652:003400.9562:00481
00482:-00397:-00081:-00356:003400.9562:00482
00483:-00472:+00008:-00367:003400.9562:00483
00484:+00256:+00160:-00370:003400.9562:00484
00485:+00229:+00131:-00291:003400.9562:00485
00486:-00515:-00178:+00101:003400.9562:00486
00487:-00150:+00069:-00151:003398.3522:00487
00488:+00371:+00165:-00352:003398.3522:00488
00489:-00024:-00314:-00057:003398.3522:00489
00490:-00315:+00047:-00059:003398.3522:00490
00491:-00111:+00470:+00348:003398.3522:00491
00492:+00082:-00239:+00306:003398.3522:00492
00493:-00063:+00308:+00310:003384.3811:00493
00494:-00117:-00299:+00482:003384.3811:00494
00495:+00582:+00370:+00092:003384.3811:00495
00496:+00496:-00098:+00201:003384.3811:00496
00497:-00180:+00167:+00075:003384.3811:00497
00498:-00042:+00257:+00192:003384.3811:00498
00499:-00077:-00037:+00092:003400.9011:00499
00500:-00079:+00447:+00141:003400.9011:00500
00501:-00139:+00057:+00732:003400.9011:00501
00502:+00087:+00417:+00138:003400.9011:00502
00503:-00037:-00048:+00747:003400.9011:00503
00504:-00109:+00191:+00242:003400.9011:00504
00505:+00104:+00253:+00524:003389.0292:00505
00506:+00012:+00020:+00149:003389.0292:00506
00507:-00163:+00081:+00176:003389.0292:00507
00508:-00166:+00249:+00244:003389.0292:00508
00509:+00240:+00112:+00015:003389.0292:00509
00510:+00147:+00273:+00139:003389.0292:00510
00511:-00344:-00293:+00170:003374.9899:00511
00512:+00142:+00498:-00364:003374.9899:00512
00513:+00333:-00059:+00245:003374.9899:00513
00514:-00069:+00009:-00152:003374.9899:00514
00515:-00459:-00002:+00108:003374.9899:00515
00516:+00261:-00072:-00094:003374.9899:00516
00517:+00412:+00479:-00378:003382.1723:00517
00518:-00146:-00029:-00153:003382.1723:00518
00519:+00153:+00289:-00076:003382.1723:00519
00520:+00370:+00014:-00341:003382.1723:00520
00521:+00342:-00055:-00275:003382.1723:00521
00522:-00348:+00070:-00260:003382.1723:00522
00523:+00027:-00431:-00206:003370.4406:00523
00524:+00178:-00181:-00204:003370.4406:00524
00525:-00197:-00227:-00226:003370.4406:00525
00526:-00141:-00148:-00452:003370.4406:00526
00527:+00235:+00195:-00211:003370.4406:00527
00528:+00015:-00219:-00253:003370.4406:00528
00529:-00291:-00013:+00015:003356.7902:00529
00530:+00287:+00122:-00356:003356.7902:00530
00531:+00364:+00117:-00187:003356.7902:00531
00532:-00101:+00118:-00182:003356.7902:00532
00533:-00075:-00225:-00020:003356.7902:00533
00534:+00170:-00188:-00136:003356.7902:00534
00535:+00134:-00165:+00045:003372.9262:00535
00536:-00222:+00099:-00075:003372.9262:00536
00537:-00109:-00049:+00140:003372.9262:00537
00538:+00086:+00080:-00020:003372.9262:00538
00539:-00196:+00112:+00283:003372.9262:00539
00540:-00242:+00419:+00083:003372.9262:00540
00541:+00080:-00086:+00738:003361.2094:00541
00542:+00100:+00265:+00258:003361.2094:00542
00543:-00277:+00141:+00486:003361.2094:00543
00544:-00111:+00107:+00407:003361.2094:00544
00545:+00141:+00528:-00133:003361.2094:00545
00546:-00228:-00330:+00628:003361.2094:00546
00547:-00316:+00222:+00091:003356.7770:00547
00548:-00080:+00064:+00348:003356.7770:00548
00549:+00148:-00095:+00112:003356.7770:00549
00550:-00088:+00085:+00260:003356.7770:00550
00551:-00249:-00040:+00380:003356.7770:00551
00552:+00271:+00242:+00150:003363.6560:00552
00553:+00144:+00349:-00025:003363.6560:00553
00554:-00303:+00041:+00051:003363.6560:00554
00555:+00077:+00553:+00007:003363.6560:00555
00556:+00267:+00323:-00191:003363.6560:00556
00557:-00180:-00009:+00254:003363.6560:00557
00558:-00357:+00171:+00067:003370.4816:00558
00559:+00261:+00208:-00295:003370.4816:00559
00560:-00013:-00228:-00081:003370.4816:00560
00561:-00267:+00104:-00097:003370.4816:00561
00562:+00002:+00086:-00136:003370.4816:00562
00563:+00125:-00150:-00247:003370.4816:00563
00564:-00073:+00161:-00258:003356.8774:00564
00565:-00093:-00229:+00039:003356.8774:00565
00566:+00330:+00155:-00441:003356.8774:00566
00567:+00002:-00058:-00271:003356.8774:00567
00568:-00376:-00016:-00352:003356.8774:00568
00569:-00114:+00195:-00282:003356.8774:00569
00570:+00217:-00175:-00045:003373.2456:00570
00571:-00280:-00261:-00479:003373.2456:00571
00572:-00221:+00263:+00083:003373.2456:00572
00573:+00243:-00005:-00075:003373.2456:00573
00574:-00097:-00007:-00012:003373.2456:00574
00575:-00166:-00014:+00206:003373.2456:00575
00576:+00127:-00120:+00037:003389.2209:00576
00577:+00313:+00096:+00035:003389.2209:00577
00578:-00088:-00173:+00099:003389.2209:00578
00579:-00250:+00189:+00221:003389.2209:00579
00580:+00072:-00051:+00355:003389.2209:00580
00581:+00235:-00153:-00019:003389.2209:00581
00582:-00496:+00179:+00031:003375.3142:00582
00583:-00301:+00041:-00112:003375.3142:00583
00584:+00369:+00034:-00088:003375.3142:00584
00585:-00323:-00103:+00128:003375.3142:00585
00586:-00629:-00315:+00047:003375.3142:00586
00587:+00166:+00208:-00432:003375.3142:00587
00588:+00449:-00354:-00235:003382.3500:00588
00589:-00111:-00421:-00386:003382.3500:00589
00590:-00136:+00123:-00372:003382.3500:00590
00591:+00192:-00013:-00277:003382.3500:00591
00592:+00344:-00251:-00478:003382.3500:00592
00593:-00084:+00070:-00233:003382.3500:00593
00594:+00085:+00000:-00802:003398.4968:00594
00595:+00403:+00057:-00337:003398.4968:00595
00596:+00049:-00198:-00218:003398.4968:00596
00597:-00036:+00082:-00221:003398.4968:00597
00598:+00283:+00347:-00072:003398.4968:00598
00599:+00068:+00269:-00198:003398.4968:00599
00600:-00688:+00042:-00208:003384.5034:00600
00601:+00185:+00463:-00085:003384.5034:00601
00602:+00385:+00314:+00119:003384.5034:00602
00603:-00435:+00117:-00144:003384.5034:00603
00604:-00596:+00055:+00340:003384.5034:00604
00605:-00128:-00177:+00115:003384.5034:00605
00606:+00444:+00061:-00025:003391.6623:00606
00607:+00055:-00030:+00440:003391.6623:00607
00608:-00213:+00238:-00030:003391.6623:00608
00609:+00340:+00081:+00226:003391.6623:00609
00610:+00154:+00060:+00357:003391.6623:00610
00611:+00142:+00423:+00161:003391.6623:00611
00612:+00353:+00180:+00330:003398.4282:00612
00613:+00300:+00353:-00062:003398.4282:00613
00614:-00008:+00308:+00509:003398.4282:00614
00615:+00161:+00218:+00148:003398.4282:00615
00616:+00725:+00238:+00265:003398.4282:00616
00617:-00312:+00069:+00267:003398.4282:00617
00618:-00385:+00157:+00298:003384.1093:00618
00619:+00055:+00049:-00026:003384.1093:00619
00620:+00008:-00039:+00011:003384.1093:00620
00621:-00321:-00127:+00284:003384.1093:00621
00622:-00350:-00002:+00020:003384.1093:00622
00623:+00330:+00102:-00038:003382.0974:00623
00624:-00231:-00045:+00021:003382.0974:00624
00625:-00356:+00111:+00095:003382.0974:00625
00626:-00354:+00204:+00147:003382.0974:00626
00627:+00351:+00038:-00121:003382.0974:00627
00628:-00155:+00270:+00101:003382.0974:00628
00629:-00053:+00119:-00104:003388.9609:00629
00630:+00430:+00337:-00060:003388.9609:00630
00631:+00157:+00116:+00109:003388.9609:00631
00632:-00055:+00057:-00099:003388.9609:00632
00633:+00290:+00297:-00132:003388.9609:00633
00634:+00668:+00012:-00089:003388.9609:00634
00635:+00182:+00397:-00296:003365.8520:00635
00636:-00297:+00079:+00227:003365.8520:00636
00637:+00097:+00149:-00184:003365.8520:00637
00638:+00301:+00142:-00093:003365.8520:00638
00639:-00254:-00070:-00115:003365.8520:00639
00640:-00260:+00324:-00190:003365.8520:00640
00641:+00187:-00217:-00232:003373.0144:00641
00642:-00096:+00027:-00278:003373.0144:00642
00643:-00321:-00187:-00090:003373.0144:00643
00644:+00298:+00115:-00361:003373.0144:00644
00645:+00069:-00087:+00121:003373.0144:00645
00646:-00350:-00016:-00372:003373.0144:00646
00647:+00261:+00261:+00094:003379.9135:00647
00648:+00646:+00049:-00100:003379.9135:00648
00649:-00037:+00149:-00120:003379.9135:00649
00650:-00192:-00124:+00385:003379.9135:00650
00651:+00197:+00081:-00173:003379.9135:00651
00652:+00338:-00129:+00200:003379.9135:00652
00653:-00127:-00045:+00020:003357.0446:00653
00654:-00084:+00015:+00198:003357.0446:00654
00655:+00511:+00023:+00247:003357.0446:00655
00656:+00032:-00100:+00091:003357.0446:00656
00657:-00594:+00056:+00133:003357.0446:00657
00658:+00190:+00230:-00036:003357.0446:00658
00659:+00236:+00045:+00081:003363.9194:00659
00660:-00323:+00151:+00342:003363.9194:00660
00661:-00518:+00084:+00231:003363.9194:00661
00662:+00131:+00363:+00230:003363.9194:00662
00663:-00335:+00068:+00533:003363.9194:00663
00664:-00513:+00318:+00087:003363.9194:00664
00665:-00035:+00153:+00488:003361.5053:00665
00666:+00232:+00130:-00005:003361.5053:00666
00667:-00124:-00105:+00073:003361.5053:00667
00668:-00233:+00343:+00325:003361.5053:00668
00669:+00430:+00021:+00034:003361.5053:00669
00670:+00163:-00007:+00062:003361.5053:00670
00671:-00185:+00437:-00057:003366.1613:00671
00672:-00120:-00025:+00220:003366.1613:00672
00673:+00326:+00108:-00100:003366.1613:00673
00674:-00122:+00063:+00207:003366.1613:00674
00675:-00185:-00050:+00141:003366.1613:00675
00676:+00192:+00331:-00114:003366.1613:00676
00677:-00215:-00446:-00037:003363.9531:00677
00678:-00194:+00003:+00004:003363.9531:00678
00679:+00005:-00060:+00055:003363.9531:00679
00680:+00281:+00011:-00475:003363.9531:00680
00681:-00382:-00357:-00205:003363.9531:00681
00682:-00284:+00107:-00347:003363.9531:00682
00683:+00018:-00189:-00216:003370.6574:00683
00684:+00037:-00071:-00380:003370.6574:00684
00685:-00070:-00026:-00162:003370.6574:00685
00686:-00020:+00159:-00051:003370.6574:00686
00687:+00469:-00149:+00074:003370.6574:00687
00688:-00248:-00071:+00095:003370.6574:00688
00689:-00239:-00049:-00296:003366.1210:00689
00690:+00325:-00066:+00043:003366.1210:00690
00691:+00535:-00006:-00097:003366.1210:00691
00692:-00329:-00093:+00038:003366.1210:00692
00693:-00132:+00145:+00096:003366.1210:00693
00694:+00227:+00067:+00159:003366.1210:00694
00695:-00026:-00250:+00020:003373.1303:00695
00696:-00384:+00123:-00116:003373.1303:00696
00697:-00163:+00009:+00320:003373.1303:00697
00698:+00192:+00121:+00119:003373.1303:00698
00699:-00186:+00075:+00366:003373.1303:00699
00700:-00348:+00011:-00107:003373.1303:00700
00701:+00395:+00330:+00177:003379.9272:00701
00702:+00230:+00067:+00321:003379.9272:00702
00703:-00310:+00277:-00290:003379.9272:00703
00704:+00025:+00078:+00230:003379.9272:00704
00705:+00418:+00075:-00401:003379.9272:00705
00706:-00149:-00078:+00051:003379.9272:00706
00707:-00183:-00030:-00482:003375.1384:00707
00708:+00019:-00259:-00270:003375.1384:00708
00709:+00199:+00040:-00365:003375.1384:00709
00710:-00121:-00292:-00671:003375.1384:00710
00711:-00075:-00246:-00544:003375.1384:00711
00712:+00345:-00064:-00778:003382.2343:00712
00713:-00062:-00684:-00343:003382.2343:00713
00714:-00123:+00037:-00749:003382.2343:00714
00715:+00374:-00056:-00686:003382.2343:00715
00716:+00261:-00152:-00823:003382.2343:00716
00717:-00180:+00141:-00518:003382.2343:00717
00718:-00071:-00047:-00424:003389.0771:00718
00719:+00427:+00256:-00394:003389.0771:00719
00720:-00351:+00021:-00043:003389.0771:00720
00721:-00416:+00452:-00261:003389.0771:00721
00722:+00174:+00287:+00232:003389.0771:00722
00723:-00094:-00206:+00057:003389.0771:00723
00724:-00381:+00112:-00065:003384.3811:00724
00725:-00177:-00165:+00223:003384.3811:00725
00726:+00514:-00102:-00086:003384.3811:00726
00727:+00333:-00189:+00015:003384.3811:00727
00728:-00179:-00347:-00007:003384.3811:00728
00729:-00160:+00321:-00209:003384.3811:00729
00730:-00186:-00276:+00088:003391.5317:00730
00731:-00165:+00603:+00217:003391.5317:00731
00732:-00193:-00020:+00759:003391.5317:00732
00733:+00292:+00360:+00009:003391.5317:00733
00734:+00284:+00552:+00285:003391.5317:00734
00735:-00116:+00295:-00056:003391.5317:00735
00736:+00009:+00336:+00153:003379.7912:00736
00737:-00057:+00164:+00166:003379.7912:00737
00738:-00023:-00199:+00246:003379.7912:00738
00739:-00038:+00221:+00480:003379.7912:00739
00740:+00279:+00166:+00179:003379.7912:00740
00741:-00002:-00250:+00174:003379.7912:00741
00742:-00401:+00173:+00365:003365.9599:00742
00743:-00142:-00096:+00030:003365.9599:00743
00744:+00329:+00292:+00200:003365.9599:00744
00745:-00171:-00153:+00495:003365.9599:00745
00746:-00308:+00202:+00177:003365.9599:00746
00747:+00288:+00397:+00115:003365.9599:00747
00748:+00239:+00187:+00156:003382.2070:00748
00749:-00211:+00132:+00232:003382.2070:00749
00750:+00115:+00389:+00026:003382.2070:00750
00751:+00288:+00069:+00013:003382.2070:00751
00752:+00004:+00124:-00099:003382.2070:00752
00753:-00121:+00190:+00046:003382.2070:00753
00754:+00145:+00056:-00195:003370.5017:00754
00755:+00366:+00257:-00317:003370.5017:00755
00756:-00072:+00300:+00134:003370.5017:00756
00757:-00046:+00330:-00210:003370.5017:00757
00758:+00371:+00002:-00045:003370.5017:00758
00759:+00241:+00290:-00551:003370.5017:00759
00760:-00552:+00128:-00167:003356.7504:00760
00761:+00499:+00130:-00348:003356.7504:00761
00762:+00597:+00017:-00458:003356.7504:00762
00763:-00769:-00008:-00327:003356.7504:00763
00764:+00055:-00211:-00073:003356.7504:00764
00765:+00724:+00332:-00429:003356.7504:00765
00766:+00130:-00581:+00063:003363.7099:00766
00767:-00546:-00088:-00201:003363.7099:00767
00768:-00117:-00049:-00058:003363.7099:00768
00769:+00389:-00250:-00007:003363.7099:00769
00770:+00089:-00131:+00005:003363.7099:00770
00771:-00119:-00064:-00002:003363.7099:00771
00772:+00294:-00057:-00011:003370.3664:00772
00773:+00163:+00012:+00017:003370.3664:00773
00774:-00240:+00048:+00325:003370.3664:00774
00775:-00040:+00233:-00224:003370.3664:00775
00776:+00176:-00005:+00460:003370.3664:00776
00777:-00303:+00016:-00023:003370.3664:00777
00778:-00452:-00012:+00323:003347.6181:00778
00779:+00135:+00176:+00216:003347.6181:00779
00780:-00156:-00133:+00289:003347.6181:00780
00781:-00494:+00052:+00371:003347.6181:00781
00782:-00119:+00236:+00375:003347.6181:00782
00783:+00218:+00031:+00123:003347.6181:00783
00784:-00238:-00003:+00165:003363.6425:00784
00785:-00485:-00025:+00119:003363.6425:00785
00786:+00089:-00024:+00013:003363.6425:00786
00787:+00275:+00164:+00047:003363.6425:00787
00788:-00525:-00021:+00237:003363.6425:00788
00789:-00202:+00015:-00183:003363.6425:00789
00790:+00316:+00391:+00328:003370.3122:00790
00791:-00287:-00244:+00092:003370.3122:00791
00792:-00344:-00014:+00120:003370.3122:00792
00793:+00255:+00350:+00064:003370.3122:00793
00794:+00369:-00255:-00080:003370.3122:00794
00795:-00309:+00106:-00220:003370.3122:00795
00796:-00022:+00226:+00234:003356.7573:00796
00797:+00253:+00103:-00050:003356.7573:00797
00798:+00177:+00142:+00078:003356.7573:00798
00799:-00514:-00037:+00052:003356.7573:00799
00800:-00128:-00134:-00054:003356.7573:00800
00801:+00260:+00256:-00091:003363.7438:00801
00802:-00086:-00094:+00024:003363.7438:00802
00803:-00351:+00042:-00061:003363.7438:00803
00804:+00332:-00100:-00189:003363.7438:00804
00805:+00230:+00007:-00168:003363.7438:00805
00806:-00216:-00008:+00013:003363.7438:00806
00807:+00037:+00045:-00085:003370.4682:00807
00808:+00350:+00039:-00264:003370.4682:00808
00809:+00024:-00012:-00078:003370.4682:00809
00810:-00254:+00138:+00101:003370.4682:00810
00811:+00129:+00173:-00119:003370.4682:00811
00812:+00325:+00032:-00243:003370.4682:00812
00813:-00141:+00074:+00244:003356.7436:00813
00814:-00190:-00012:+00310:003356.7436:00814
00815:+00323:-00066:-00053:003356.7436:00815
00816:+00175:+00228:-00028:003356.7436:00816
00817:-00443:-00183:+00366:003356.7436:00817
00818:+00184:+00131:-00213:003356.7436:00818
00819:+00259:-00284:+00154:003372.9672:00819
00820:-00275:+00064:-00244:003372.9672:00820
00821:-00379:-00056:-00035:003372.9672:00821
00822:+00088:-00090:-00355:003372.9672:00822
00823:-00043:+00129:-00137:003372.9672:00823
00824:-00384:-00026:-00136:003372.9672:00824
00825:+00081:+00022:-00234:003379.7028:00825
00826:+00310:-00036:-00210:003379.7028:00826
00827:-00083:-00447:-00304:003379.7028:00827
00828:-00097:+00336:-00369:003379.7028:00828
00829:+00080:-00504:-00058:003379.7028:00829
00830:+00328:-00204:-00355:003379.7028:00830
00831:-00187:-00215:-00406:003375.0979:00831
00832:+00096:-00420:-00587:003375.0979:00832
00833:+00363:-00127:-00614:003375.0979:00833
00834:-00021:-00103:-00529:003375.0979:00834
00835:-00353:-00314:+00004:003375.0979:00835
00836:+00259:+00737:-00291:003375.0979:00836
00837:+00134:-00172:+00083:003382.2070:00837
00838:-00206:+00295:-00446:003382.2070:00838
00839:-00016:+00325:+00228:003382.2070:00839
00840:+00195:-00045:-00010:003382.2070:00840
00841:-00076:+00113:+00096:003382.2070:00841
00842:-00675:+00201:+00297:003382.2070:00842
00843:-00267:+00195:+00161:003389.0087:00843
00844:+00180:-00075:+00267:003389.0087:00844
00845:-00299:-00198:+00174:003389.0087:00845
00846:-00016:-00122:+00129:003389.0087:00846
00847:+00693:-00178:+00135:003389.0087:00847
00848:+00394:-00152:+00127:003389.0087:00848
00849:-00447:+00137:+00269:003375.1252:00849
00850:-00128:+00013:+00013:003375.1252:00850
00851:+00454:+00324:+00189:003375.1252:00851
00852:+00180:+00208:+00297:003375.1252:00852
00853:+00217:+00329:+00125:003375.1252:00853
00854:+00041:+00134:+00198:003375.1252:00854
00855:-00051:+00171:+00103:003382.2272:00855
00856:-00145:+00011:+00207:003382.2272:00856
00857:+00090:-00019:+00103:003382.2272:00857
00858:+00061:-00272:+00181:003382.2272:00858
00859:-00247:-00144:+00213:003382.2272:00859
00860:-00217:-00097:+00186:003382.2272:00860
00861:+00112:-00182:+00104:003379.6276:00861
00862:+00044:-00109:-00097:003379.6276:00862
00863:-00406:+00145:+00173:003379.6276:00863
00864:+00199:+00413:+00035:003379.6276:00864
00865:+00525:+00505:-00128:003379.6276:00865
00866:-00101:+00369:+00179:003379.6276:00866
00867:-00262:+00208:+00082:003365.8857:00867
00868:+00248:+00521:-00149:003365.8857:00868
00869:+00166:-00180:+00182:003365.8857:00869
00870:-00082:+00260:-00101:003365.8857:00870
00871:-00162:+00261:+00333:003365.8857:00871
00872:+00608:-00150:-00071:003365.8857:00872
00873:+00188:+00210:-00319:003373.0351:00873
00874:-00267:+00023:-00203:003373.0351:00874
00875:-00303:+00219:-00119:003373.0351:00875
00876:+00283:+00379:-00152:003373.0351:00876
00877:-00194:-00123:-00069:003373.0351:00877
00878:-00197:+00334:-00162:003370.6166:00878
00879:+00104:+00223:-00229:003370.6166:00879
00880:-00370:-00097:-00199:003370.6166:00880
00881:-00228:+00357:-00096:003370.6166:00881
00882:+00153:-00153:-00182:003370.6166:00882
00883:+00009:+00020:-00198:003370.6166:00883
00884:-00358:+00171:+00048:003366.1074:00884
00885:+00119:-00545:-00222:003366.1074:00885
00886:+00226:+00502:-00311:003366.1074:00886
00887:+00065:-00202:-00163:003366.1074:00887
00888:-00158:+00080:-00076:003366.1074:00888
00889:-00085:+00271:+00368:003366.1074:00889
00890:+00112:-00116:+00231:003373.1572:00890
00891:-00137:+00154:+00178:003373.1572:00891
00892:-00123:+00262:+00119:003373.1572:00892
00893:+00076:-00026:+00308:003373.1572:00893
00894:+00168:+00252:+00263:003373.1572:00894
00895:-00343:+00044:+00554:003373.1572:00895
00896:-00093:-00186:+00178:003370.3461:00896
00897:+00326:+00473:-00182:003370.3461:00897
00898:-00382:-00529:+00373:003370.3461:00898
00899:-00208:+00342:-00265:003370.3461:00899
00900:+00035:+00053:+00309:003370.3461:00900
00901:+00038:-00084:-00294:003370.3461:00901
00902:-00312:+00428:+00192:003365.9125:00902
00903:-00154:+00307:+00151:003365.9125:00903
00904:+00455:-00082:-00195:003365.9125:00904
00905:+00042:+00465:+00314:003365.9125:00905
00906:-00418:+00132:+00139:003365.9125:00906
00907:+00270:+00230:+00027:003365.9125:00907
00908:+00492:+00323:+00055:003372.9602:00908
00909:-00466:+00028:-00032:003372.9602:00909
00910:-00015:+00195:-00042:003372.9602:00910
00911:+00290:+00155:+00169:003372.9602:00911
00912:-00195:+00009:-00148:003372.9602:00912
00913:-00455:+00023:-00118:003372.9602:00913
00914:-00044:+00219:-00037:003379.7028:00914
00915:+00280:+00013:-00306:003379.7028:00915
00916:-00161:-00398:+00120:003379.7028:00916
00917:-00351:+00174:-00229:003379.7028:00917
00918:+00284:-00009:-00025:003379.7028:00918
00919:+00192:-00169:-00368:003379.7028:00919
00920:-00254:+00267:-00213:003365.8857:00920
00921:+00098:-00088:+00074:003365.8857:00921
00922:+00358:+00274:-00489:003365.8857:00922
00923:+00033:-00157:+00310:003365.8857:00923
00924:-00237:-00104:-00138:003365.8857:00924
00925:+00201:+00010:+00129:003365.8857:00925
00926:+00088:-00321:-00055:003372.9262:00926
00927:-00005:-00163:-00270:003372.9262:00927
00928:-00062:-00004:+00192:003372.9262:00928
00929:+00357:+00090:-00233:003372.9262:00929
00930:-00033:-00002:-00076:003372.9262:00930
00931:-00098:+00167:+00009:003372.9262:00931
00932:-00168:+00250:+00033:003370.4340:00932
00933:+00195:+00149:-00192:003370.4340:00933
00934:-00140:+00105:+00177:003370.4340:00934
00935:-00235:+00068:+00353:003370.4340:00935
00936:+00427:+00159:-00081:003370.4340:00936
00937:-00162:-00116:-00003:003370.4340:00937
00938:-00311:+00084:-00082:003375.1044:00938
00939:-00020:-00115:-00024:003375.1044:00939
00940:+00134:-00116:-00231:003375.1044:00940
00941:-00122:-00056:-00025:003375.1044:00941
00942:-00076:-00324:-00059:003375.1044:00942
00943:+00201:-00189:-00863:003375.1044:00943
00944:+00158:-00172:-00336:003372.9602:00944
00945:-00278:-00228:-00332:003372.9602:00945
00946:-00022:-00093:-00771:003372.9602:00946
00947:+00343:-00258:-00568:003372.9602:00947
00948:-00162:-00122:-00476:003372.9602:00948
00949:-00177:+00002:-00380:003372.9602:00949
00950:+00299:-00085:-00634:003389.0429:00950
00951:+00292:+00177:-00256:003389.0429:00951
00952:-00259:+00073:-00100:003389.0429:00952
00953:+00131:-00114:-00199:003389.0429:00953
00954:+00369:+00107:-00222:003389.0429:00954
00955:+00015:-00158:+00033:003389.0429:00955
00956:-00509:-00034:-00144:003375.1252:00956
00957:-00215:+00051:-00159:003375.1252:00957
00958:+00015:-00142:+00105:003375.1252:00958
00959:-00157:+00024:+00065:003375.1252:00959
00960:+00093:+00046:+00383:003375.1252:00960
00961:+00333:+00189:+00165:003391.5656:00961
00962:+00104:+00178:+00627:003391.5656:00962
00963:-00506:+00170:+00107:003391.5656:00963
00964:+00445:+00449:+00060:003391.5656:00964
00965:+00480:+00226:+00356:003391.5656:00965
00966:-00235:+00246:+00123:003391.5656:00966
00967:-00191:+00326:+00361:003379.8249:00967
00968:+00242:+00108:+00453:003379.8249:00968
00969:+00174:+00027:+00149:003379.8249:00969
00970:-00038:+00206:+00225:003379.8249:00970
00971:-00010:-00128:+00251:003379.8249:00971
00972:+00061:+00200:-00102:003379.8249:00972
00973:-00093:-00185:+00411:003366.1542:00973
00974:-00051:+00232:+00094:003366.1542:00974
00975:+00268:-00091:+00247:003366.1542:00975
00976:+00169:+00113:-00034:003366.1542:00976
00977:-00386:-00067:+00229:003366.1542:00977
00978:+00188:+00166:-00088:003366.1542:00978
00979:+00371:+00050:+00019:003363.9057:00979
00980:-00196:+00071:-00065:003363.9057:00980
00981:-00388:+00122:+00105:003363.9057:00981
00982:+00189:+00198:+00074:003363.9057:00982
00983:+00290:+00215:-00115:003363.9057:00983
00984:-00133:+00196:+00256:003363.9057:00984
00985:+00134:+00295:+00114:003370.7319:00985
00986:+00097:-00117:+00006:003370.7319:00986
00987:+00079:+00288:+00097:003370.7319:00987
00988:-00238:+00045:+00128:003370.7319:00988
00989:+00327:+00135:-00260:003370.7319:00989
00990:-00018:+00008:+00198:003370.7319:00990
00991:-00554:+00262:-00312:003356.9843:00991
00992:-00278:+00255:-00091:003356.9843:00992
00993:+00312:+00054:-00255:003356.9843:00993
00994:-00222:+00159:-00123:003356.9843:00994
00995:-00492:-00026:-00012:003356.9843:00995
00996:+00326:+00101:-00431:003356.9843:00996
00997:+00069:-00163:-00041:003363.9331:00997
00998:-00266:-00120:-00189:003363.9331:00998
00999:-00094:-00108:-00016:003363.9331:00999
01000:+00337:-00117:-00313:003363.9331:01000
01001:+00077:-00396:-00252:003363.9331:01001
01002:-00299:+00000:-00105:003363.9331:01002
01003:+00058:-00248:-00094:003379.9545:01003
01004:+00398:+00172:-00300:003379.9545:01004
01005:-00438:-00099:+00184:003379.9545:01005
01006:-00443:-00065:+00099:003379.9545:01006
01007:+00393:+00298:-00015:003379.9545:01007
01008:+00388:+00170:+00005:003379.9545:01008
01009:-00487:+00240:-00032:003356.9641:01009
01010:-00049:+00231:+00365:003356.9641:01010
01011:+00257:+00105:+00062:003356.9641:01011
01012:-00180:+00230:+00316:003356.9641:01012
01013:-00259:+00267:+00251:003356.9641:01013
01014:+00039:-00095:-00281:003356.9641:01014
01015:+00035:+00175:+00174:003382.2343:01015
01016:-00422:-00096:+00111:003382.2343:01016
01017:+00031:+00415:+00249:003382.2343:01017
01018:+00115:+00061:+00226:003382.2343:01018
01019:-00171:+00312:+00358:003382.2343:01019
01020:-00384:+00253:+00189:003382.2343:01020
01021:+00288:+00233:-00127:003379.7028:01021
01022:+00338:+00322:+00259:003379.7028:01022
01023:-00470:-00035:+00112:003379.7028:01023
01024:-00144:+00280:-00032:003379.7028:01024
01025:+00304:+00442:+00047:003379.7028:01025
01026:-00014:-00209:+00074:003379.7028:01026
01027:-00424:+00214:+00166:003375.1384:01027
01028:-00032:+00428:+00185:003375.1384:01028
01029:+00263:-00129:-00187:003375.1384:01029
01030:-00074:+00202:+00163:003375.1384:01030
01031:-00405:+00139:+00192:003375.1384:01031
01032:+00367:-00068:+00059:003375.1384:01032
01033:+00348:+00354:-00174:003382.2683:01033
01034:-00480:-00305:+00129:003382.2683:01034
01035:-00230:+00008:-00127:003382.2683:01035
01036:+00424:+00058:+00254:003382.2683:01036
01037:-00240:-00288:-00072:003382.2683:01037
01038:-00136:-00208:-00181:003382.2683:01038
01039:+00163:+00128:-00140:003389.0429:01039
01040:+00070:-00190:-00158:003389.0429:01040
01041:-00251:-00286:+00189:003389.0429:01041
01042:+00198:+00363:-00493:003389.0429:01042
01043:+00299:-00057:-00041:003389.0429:01043
01044:-00092:-00128:-00377:003389.0429:01044
01045:+00114:+00118:+00085:003375.1115:01045
01046:+00162:-00301:-00077:003375.1115:01046
01047:+00316:+00229:-00613:003375.1115:01047
01048:-00527:-00277:+00235:003375.1115:01048
01049:-00267:-00176:-00475:003375.1115:01049
01050:+00356:+00146:+00078:003382.1657:01050
01051:-00156:-00370:-00233:003382.1657:01051
01052:-00378:-00408:-00431:003382.1657:01052
01053:+00182:+00195:-00826:003382.1657:01053
01054:+00196:-00303:-00664:003382.1657:01054
01055:-00283:-00219:-00483:003382.1657:01055
01056:+00042:+00002:-00566:003389.0156:01056
01057:+00338:-00080:-00546:003389.0156:01057
01058:+00039:-00375:-00536:003389.0156:01058
01059:+00015:+00184:-00608:003389.0156:01059
01060:+00084:-00350:-00192:003389.0156:01060
01061:+00245:+00541:-00593:003389.0156:01061
01062:-00615:-00272:-00008:003384.3403:01062
01063:-00325:+00244:-00105:003384.3403:01063
01064:+00544:+00178:+00458:003384.3403:01064
01065:+00439:-00104:+00014:003384.3403:01065
01066:-00749:-00120:-00039:003384.3403:01066
01067:-00260:-00099:-00197:003384.3403:01067
01068:+00365:-00072:-00125:003382.2683:01068
01069:+00076:+00169:+00173:003382.2683:01069
01070:-00461:-00018:+00510:003382.2683:01070
01071:-00117:+00202:+00001:003382.2683:01071
01072:+00445:-00108:+00307:003382.2683:01072
01073:+00320:+00276:+00275:003382.2683:01073
01074:-00225:+00149:+00178:003398.4006:01074
01075:+00143:+00032:+00162:003398.4006:01075
01076:-00138:+00062:+00265:003398.4006:01076
01077:-00016:+00141:+00252:003398.4006:01077
01078:+00546:+00254:+00466:003398.4006:01078
01079:+00224:+00069:+00276:003398.4006:01079
01080:-00279:+00016:+00418:003365.9125:01080
01081:+00033:+00261:+00115:003365.9125:01081
01082:+00249:-00155:+00263:003365.9125:01082
01083:-00174:+00305:+00232:003365.9125:01083
01084:-00205:-00111:+00225:003365.9125:01084
01085:+00307:+00193:+00162:003365.9125:01085
01086:-00181:+00050:+00412:003363.6760:01086
01087:-00272:+00045:+00250:003363.6760:01087
01088:+00085:+00150:+00109:003363.6760:01088
01089:+00622:-00054:-00100:003363.6760:01089
01090:+00150:+00065:-00051:003363.6760:01090
01091:-00356:+00288:-00056:003363.6760:01091
01092:+00024:+00067:-00045:003370.4543:01092
01093:+00637:+00176:-00094:003370.4543:01093
01094:+00111:+00081:-00067:003370.4543:01094
01095:-00218:-00162:-00027:003370.4543:01095
01096:+00457:+00153:-00310:003370.4543:01096
01097:-00051:-00263:-00308:003370.4543:01097
01098:-00141:+00164:-00390:003338.6672:01098
01099:-00135:-00133:-00369:003338.6672:01099
01100:-00320:+00144:-00684:003338.6672:01100
01101:-00746:+00099:-00154:003338.6672:01101
01102:+00041:+00168:-00008:003338.6672:01102
01103:+00631:+00273:-00266:003338.6672:01103
01104:+00047:+00108:-00154:003363.7099:01104
01105:-00738:+00062:-00264:003363.7099:01105
01106:-00122:+00131:-00021:003363.7099:01106
01107:+00750:+00406:-00240:003363.7099:01107
01108:-00420:-00372:+00239:003363.7099:01108
01109:-00433:+00018:-00038:003363.7099:01109
01110:+00437:+00033:-00195:003370.4543:01110
01111:+00515:-00347:+00042:003370.4543:01111
01112:-00382:+00109:+00275:003370.4543:01112
01113:-00062:-00155:+00441:003370.4543:01113
01114:+00456:-00261:-00031:003370.4543:01114
01115:-00184:+00309:+00115:003370.4543:01115
01116:-00263:+00109:+00123:003365.8789:01116
01117:+00016:+00124:-00089:003365.8789:01117
01118:+00216:+00687:+00194:003365.8789:01118
01119:-00497:-00289:+00738:003365.8789:01119
01120:-00212:+00315:-00067:003365.8789:01120
01121:+00370:+00319:+00175:003365.8789:01121
01122:+00118:-00001:+00470:003372.8515:01122
01123:-00346:+00481:-00049:003372.8515:01123
01124:+00002:+00244:+00539:003372.8515:01124
01125:+00135:+00162:+00270:003372.8515:01125
01126:-00152:+00030:+00368:003372.8515:01126
01127:+00045:+00091:-00064:003372.8515:01127
01128:+00234:+00141:+00095:003370.3593:01128
01129:-00324:+00108:+00227:003370.3593:01129
01130:-00499:+00126:+00009:003370.3593:01130
01131:-00040:+00113:+00243:003370.3593:01131
01132:+00260:+00171:-00357:003370.3593:01132
01133:-00244:+00112:+00189:003375.0573:01133
01134:-00361:+00150:-00049:003375.0573:01134
01135:+00400:+00245:-00166:003375.0573:01135
01136:+00270:+00102:-00144:003375.0573:01136
01137:-00325:-00023:-00458:003375.0573:01137
01138:-00292:+00263:+00065:003375.0573:01138
01139:+00393:+00373:-00237:003363.6494:01139
01140:-00063:-00431:+00006:003363.6494:01140
01141:-00184:+00031:-00332:003363.6494:01141
01142:+00087:-00045:+00125:003363.6494:01142
01143:+00032:-00086:-00370:003363.6494:01143
01144:-00078:+00053:-00376:003363.6494:01144
01145:+00018:-00009:-00084:003379.6821:01145
01146:+00230:+00393:-00441:003379.6821:01146
01147:-00157:-00262:-00097:003379.6821:01147
01148:-00178:+00273:-00364:003379.6821:01148
01149:+00039:-00025:+00101:003379.6821:01149
01150:+00180:+00102:-00305:003379.6821:01150
01151:-00338:-00014:+00281:003365.7780:01151
01152:-00220:+00184:+00174:003365.7780:01152
01153:+00407:-00062:+00328:003365.7780:01153
01154:-00279:-00144:+00193:003365.7780:01154
01155:-00445:-00159:+00148:003365.7780:01155
01156:+00028:+00161:+00313:003365.7780:01156
01157:+00386:-00185:+00003:003363.5817:01157
01158:-00199:-00101:+00467:003363.5817:01158
01159:-00308:+00028:+00200:003363.5817:01159
01160:+00041:+00057:+00132:003363.5817:01160
01161:+00029:-00177:-00123:003363.5817:01161
01162:-00400:-00025:+00055:003363.5817:01162
01163:-00210:+00034:-00260:003379.6345:01163
01164:+00197:-00150:-00333:003379.6345:01164
01165:-00297:+00046:+00005:003379.6345:01165
01166:-00276:+00087:-00361:003379.6345:01166
01167:+00191:-00170:-00118:003379.6345:01167
01168:+00242:-00046:-00408:003379.6345:01168
01169:-00215:-00123:-00872:003375.0505:01169
01170:+00161:-00204:-00569:003375.0505:01170
01171:+00495:-00155:-00930:003375.0505:01171
01172:-00046:-00338:-00793:003375.0505:01172
01173:-00055:-00077:-00682:003375.0505:01173
01174:+00333:+00279:-00882:003375.0505:01174
01175:+00302:+00026:+00058:003382.3093:01175
01176:-00190:+00171:+00007:003382.3093:01176
01177:-00362:-00030:+00140:003382.3093:01177
01178:+00153:-00140:-00010:003382.3093:01178
01179:+00445:+00168:-00016:003382.3093:01179
01180:-00029:-00040:-00138:003382.3093:01180
01181:-00320:+00183:-00084:003389.2004:01181
01182:-00538:+00195:+00054:003389.2004:01182
01183:-00234:+00017:+00219:003389.2004:01183
01184:+00378:+00063:+00213:003389.2004:01184
01185:+00205:-00031:+00503:003389.2004:01185
01186:-00146:+00216:+00255:003389.2004:01186
01187:-00495:+00069:+00358:003356.9511:01187
01188:+00305:+00031:+00237:003356.9511:01188
01189:+00464:+00227:+00134:003356.9511:01189
01190:+00192:-00302:+00484:003356.9511:01190
01191:+00110:+00564:+00105:003356.9511:01191
01192:+00560:-00122:+00496:003356.9511:01192
01193:+00648:+00046:+00132:003363.8925:01193
01194:-00328:+00169:+00187:003363.8925:01194
01195:+00001:-00418:+00333:003363.8925:01195
01196:+00450:+00397:-00123:003363.8925:01196
01197:-00325:-00525:+00534:003363.8925:01197
01198:-00344:+00049:-00045:003363.8925:01198
01199:+00299:-00121:-00029:003361.4382:01199
01200:+00135:+00016:-00022:003361.4382:01200
01201:-00407:+00043:+00090:003361.4382:01201
01202:-00054:-00017:+00074:003361.4382:01202
01203:+00087:+00254:-00058:003361.4382:01203
01204:+00070:+00075:-00069:003361.4382:01204
01205:-00170:+00117:+00063:003329.8171:01205
01206:-00018:+00359:+00060:003329.8171:01206
01207:+00432:-00113:+00183:003329.8171:01207
01208:-00003:+00126:+00133:003329.8171:01208
01209:+00151:+00462:-00082:003329.8171:01209
01210:-00008:+00052:+00090:003329.8171:01210
01211:+00068:+00518:-00146:003345.5146:01211
01212:-00170:+00245:+00120:003345.5146:01212
01213:+00172:+00351:-00063:003345.5146:01213
01214:+00093:+00373:-00011:003345.5146:01214
01215:-00103:+00639:+00091:003345.5146:01215
01216:-00160:-00053:+00234:003345.5146:01216
01217:+00013:+00258:-00113:003352.1091:01217
01218:-00271:+00256:-00279:003352.1091:01218
01219:-00410:-00156:-00546:003352.1091:01219
01220:+00042:-00094:-00470:003352.1091:01220
01221:+00416:-00025:-00473:003352.1091:01221
01222:-00072:+00069:-00537:003352.1091:01222
01223:-00400:-00665:-00111:003329.7050:01223
01224:+00205:-00004:-00924:003329.7050:01224
01225:+00053:+00160:-00390:003329.7050:01225
01226:-00181:+00098:-00185:003329.7050:01226
01227:+00290:+00103:-00341:003329.7050:01227
01228:+00393:-00225:+00325:003329.7050:01228
01229:+00129:+00227:-00028:003354.6044:01229
01230:-00327:-00184:+00252:003354.6044:01230
01231:+00276:+00349:+00067:003354.6044:01231
01232:+00480:+00264:+00474:003354.6044:01232
01233:+00172:-00348:+00411:003354.6044:01233
01234:-00326:-00166:+00710:003354.6044:01234
01235:-00001:+00230:+00000:003342.9575:01235
01236:+00129:+00020:+00157:003342.9575:01236
01237:-00449:-00080:+00420:003342.9575:01237
01238:-00085:+00290:-00242:003342.9575:01238
01239:+00048:-00115:+00417:003342.9575:01239
01240:-00239:+00350:+00351:003342.9575:01240
01241:-00395:+00059:+00416:003347.7841:01241
01242:+00149:+00320:-00053:003347.7841:01242
01243:-00036:+00384:+00348:003347.7841:01243
01244:-00244:+00210:+00201:003347.7841:01244
01245:+00006:+00206:+00193:003347.7841:01245
01246:+00226:+00182:+00304:003347.7841:01246
01247:+00042:+00111:+00021:003345.4479:01247
01248:-00111:+00056:+00324:003345.4479:01248
01249:+00097:+00142:-00227:003345.4479:01249
01250:+00263:+00005:+00089:003345.4479:01250
01251:-00196:-00059:+00115:003345.4479:01251
01252:-00113:+00176:-00406:003345.4479:01252
01253:-00069:-00138:-00030:003352.2023:01253
01254:-00040:+00088:-00502:003352.2023:01254
01255:-00203:-00084:+00202:003352.2023:01255
01256:-00053:+00107:-00403:003352.2023:01256
01257:+00019:+00103:-00186:003352.2023:01257
01258:-00136:+00097:-00292:003352.2023:01258
01259:+00008:-00122:+00085:003338.7534:01259
01260:+00174:+00022:-00424:003338.7534:01260
01261:-00045:+00032:+00069:003338.7534:01261
01262:-00562:-00253:-00229:003338.7534:01262
01263:-00023:+00081:-00391:003338.7534:01263
01264:+00170:-00126:+00182:003354.6313:01264
01265:-00344:+00058:-00508:003354.6313:01265
01266:-00185:+00001:+00364:003354.6313:01266
01267:+00222:+00003:-00219:003354.6313:01267
01268:-00181:+00162:-00280:003354.6313:01268
01269:-00461:-00287:-00271:003354.6313:01269
01270:+00121:+00207:+00156:003352.1894:01270
01271:+00268:-00172:+00387:003352.1894:01271
01272:+00000:-00067:+00546:003352.1894:01272
01273:-00410:+00102:+00380:003352.1894:01273
01274:-00155:+00036:+00191:003352.1894:01274
01275:+00083:+00552:+00018:003352.1894:01275
01276:-00255:+00122:+00607:003356.8906:01276
01277:-00224:-00166:+00215:003356.8906:01277
01278:+00283:+00351:-00118:003356.8906:01278
01279:+00250:-00303:+00177:003356.8906:01279
01280:-00358:-00283:-00426:003356.8906:01280
01281:+00017:+00390:-00119:003356.8906:01281
01282:+00087:-00401:-00319:003363.6225:01282
01283:+00093:+00145:-00721:003363.6225:01283
01284:-00152:-00165:-00043:003363.6225:01284
01285:-00105:-00435:-00687:003363.6225:01285
01286:+00207:+00190:-00701:003363.6225:01286
01287:-00106:-00347:-00500:003363.6225:01287
01288:-00054:-00282:-00899:003361.1625:01288
01289:+00158:+00243:-00517:003361.1625:01289
01290:-00379:-00333:-00521:003361.1625:01290
01291:-00353:+00120:-00596:003361.1625:01291
01292:+00196:-00269:-00547:003361.1625:01292
01293:+00458:-00318:-00513:003361.1625:01293
01294:-00134:+00240:-00116:003356.6701:01294
01295:-00255:-00465:-00155:003356.6701:01295
01296:+00089:+00154:-00181:003356.6701:01296
01297:-00204:-00163:+00124:003356.6701:01297
01298:-00225:+00187:+00020:003356.6701:01298
01299:-00080:+00353:-00028:003356.6701:01299
01300:+00289:+00035:+00041:003363.5886:01300
01301:+00077:+00426:+00241:003363.5886:01301
01302:+00002:-00099:+00224:003363.5886:01302
01303:+00347:+00305:+00259:003363.5886:01303
01304:+00165:+00184:+00231:003363.5886:01304
01305:-00061:-00113:+00280:003363.5886:01305
01306:+00073:+00343:+00103:003352.0219:01306
01307:+00481:-00326:+00275:003352.0219:01307
01308:+00077:+00409:+00175:003352.0219:01308
01309:-00244:-00148:+00470:003352.0219:01309
01310:+00289:-00007:-00091:003352.0219:01310
01311:+00261:+00015:+00260:003352.0219:01311
01312:+00088:-00239:+00067:003320.6276:01312
01313:+00010:+00300:+00099:003320.6276:01313
01314:+00281:+00108:+00059:003320.6276:01314
01315:-00005:-00364:-00100:003320.6276:01315
01316:-00100:+00382:-00320:003320.6276:01316
01317:-00154:+00195:-00140:003320.6276:01317
01318:-00152:-00187:-00385:003345.3542:01318
01319:-00178:+00462:+00003:003345.3542:01319
01320:-00455:-00162:+00425:003345.3542:01320
01321:+00383:+00263:+00228:003345.3542:01321
01322:-00294:-00099:+00273:003345.3542:01322
01323:-00164:-00006:+00279:003345.3542:01323
01324:-00361:+00254:+00306:003342.9907:01324
01325:+00131:+00242:-00315:003342.9907:01325
01326:-00407:-00264:+00362:003342.9907:01326
01327:+00224:+00686:-00042:003342.9907:01327
01328:+00314:-00128:+00096:003342.9907:01328
01329:-00120:-00214:-00880:003342.9907:01329
01330:-00185:+01003:+00227:003329.7382:01330
01331:+00573:+00148:+00940:003329.7382:01331
01332:+01356:+00772:-00654:003329.7382:01332
01333:-00438:-00036:+01336:003329.7382:01333
01334:-00527:+00363:-00488:003329.7382:01334
01335:+00581:-00185:+00204:003329.7382:01335
01336:+00934:-00019:+00138:003336.4208:01336
01337:+00025:-00070:-00018:003336.4208:01337
01338:-00423:-00381:+00254:003336.4208:01338
01339:+00173:-00112:-00877:003336.4208:01339
01340:+00046:-00399:-00203:003336.4208:01340
01341:-00307:+00059:-00357:003336.4208:01341
01342:-00438:-00130:+00024:003334.1938:01342
01343:+00555:+00076:-00282:003334.1938:01343
01344:+00263:+00322:-00096:003334.1938:01344
01345:-00284:+00362:-00320:003334.1938:01345
01346:+00212:+00027:+00357:003334.1938:01346
01347:+00277:+00092:+00165:003334.1938:01347
01348:+00076:+00420:+00114:003320.8435:01348
01349:-00121:-00112:+00234:003320.8435:01349
01350:+00359:+00093:+00146:003320.8435:01350
01351:+00207:-00068:+00226:003320.8435:01351
01352:-00411:-00072:-00006:003320.8435:01352
01353:-00471:-00059:+00348:003320.8435:01353
01354:-00066:-00153:-00210:003336.4140:01354
01355:-00184:+00236:+00406:003336.4140:01355
01356:+00032:+00350:+00288:003336.4140:01356
01357:+00273:-00032:+00113:003336.4140:01357
01358:+00021:+00249:+00507:003336.4140:01358
01359:-00446:+00179:+00307:003336.4140:01359
01360:-00046:+00107:+00228:003334.0944:01360
01361:+00226:+00311:+00258:003334.0944:01361
01362:-00374:-00038:+00430:003334.0944:01362
01363:-00414:+00004:+00057:003334.0944:01363
01364:+00121:+00216:+00251:003334.0944:01364
01365:+00040:-00252:+00205:003334.0944:01365
01366:-00219:-00162:+00028:003338.7731:01366
01367:-00182:+00176:-00034:003338.7731:01367
01368:+00480:+00292:+00101:003338.7731:01368
01369:+00135:+00313:+00080:003338.7731:01369
01370:-00323:+00180:+00126:003338.7731:01370
01371:+00151:+00009:-00125:003338.7731:01371
01372:+00368:+00423:-00383:003336.4140:01372
01373:-00061:-00134:+00326:003336.4140:01373
01374:-00192:-00225:-00297:003336.4140:01374
01375:+00185:-00073:+00138:003336.4140:01375
01376:-00195:-00254:-00320:003336.4140:01376
01377:-00214:-00448:-00503:003336.4140:01377
01378:-00134:-00092:-00088:003352.1958:01378
01379:+00170:-00067:-00687:003352.1958:01379
01380:-00161:-00597:-00039:003352.1958:01380
01381:-00190:+00414:-00300:003352.1958:01381
01382:-00175:-00036:-00252:003352.1958:01382
01383:-00027:-00093:-00443:003352.1958:01383
01384:-00186:+00342:-00036:003338.7597:01384
01385:-00108:-00048:-00113:003338.7597:01385
01386:+00256:+00196:-00328:003338.7597:01386
01387:-00191:+00099:+00074:003338.7597:01387
01388:-00317:-00168:-00029:003338.7597:01388
01389:+00119:+00401:+00114:003338.7597:01389
01390:+00115:-00204:+00148:003354.6582:01390
01391:-00225:+00093:+00126:003354.6582:01391
01392:-00184:-00005:+00375:003354.6582:01392
01393:+00033:+00019:-00117:003354.6582:01393
01394:-00171:+00004:+00250:003354.6582:01394
01395:-00290:+00105:+00156:003354.6582:01395
01396:-00060:+00030:+00033:003361.4182:01396
01397:+00198:+00256:-00113:003361.4182:01397
01398:-00292:-00057:+00115:003361.4182:01398
01399:-00383:+00118:+00171:003361.4182:01399
01400:+00284:+00113:+00047:003361.4182:01400
01401:+00241:-00065:-00032:003361.4182:01401
01402:-00258:-00044:-00192:003347.8041:01402
01403:+00111:+00027:+00027:003347.8041:01403
01404:+00370:+00006:-00184:003347.8041:01404
01405:-00075:-00098:-00019:003347.8041:01405
01406:-00211:-00032:-00025:003347.8041:01406
01407:+00189:+00076:-00283:003347.8041:01407
01408:+00180:-00177:-00172:003372.8786:01408
01409:-00096:-00063:-00179:003372.8786:01409
01410:-00178:-00005:-00216:003372.8786:01410
01411:+00348:-00092:-00253:003372.8786:01411
01412:+00107:-00027:-00194:003372.8786:01412
01413:-00412:-00208:-00352:003372.8786:01413
01414:+00299:-00054:-00561:003370.3190:01414
01415:+00460:-00462:-00361:003370.3190:01415
01416:-00164:+00004:-00663:003370.3190:01416
01417:-00144:-00187:-00300:003370.3190:01417
01418:+00024:-00024:-00669:003370.3190:01418
01419:+00042:-00086:-00157:003370.3190:01419
01420:-00250:+00069:-00398:003356.6904:01420
01421:-00008:+00325:-00245:003356.6904:01421
01422:+00178:+00096:+00043:003356.6904:01422
01423:-00034:+00142:-00178:003356.6904:01423
01424:-00172:+00189:+00122:003356.6904:01424
01425:+00146:+00072:-00033:003356.6904:01425
01426:+00163:-00070:-00193:003372.8515:01426
01427:-00320:-00199:-00108:003372.8515:01427
01428:-00055:+00082:-00020:003372.8515:01428
01429:+00190:-00362:+00211:003372.8515:01429
01430:-00161:+00104:-00194:003372.8515:01430
01431:-00127:+00085:+00260:003372.8515:01431
01432:+00361:+00335:+00060:003370.4069:01432
01433:-00036:+00209:+00137:003370.4069:01433
01434:-00415:+00282:+00160:003370.4069:01434
01435:+00127:+00307:+00186:003370.4069:01435
01436:+00353:+00117:+00264:003370.4069:01436
01437:+00415:+00088:+00072:003370.4069:01437
01438:-00260:-00039:+00423:003356.7033:01438
01439:-00030:-00349:+00004:003356.7033:01439
01440:+00214:-00105:+00282:003356.7033:01440
01441:-00104:-00119:+00378:003356.7033:01441
01442:-00065:-00219:+00003:003356.7033:01442
01443:+00078:+00056:-00026:003356.7033:01443
01444:-00036:+00086:+00137:003372.8991:01444
01445:-00297:+00167:+00068:003372.8991:01445
01446:+00192:+00476:+00265:003372.8991:01446
01447:+00314:+00339:+00134:003372.8991:01447
01448:-00076:+00243:-00126:003372.8991:01448
01449:+00009:+00504:+00226:003372.8991:01449
01450:+00201:+00346:+00258:003352.1091:01450
01451:+00376:+00101:+00054:003352.1091:01451
01452:-00131:-00066:+00066:003352.1091:01452
01453:+00137:-00055:-00091:003352.1091:01453
01454:+00412:-00065:+00042:003352.1091:01454
01455:+00095:-00241:-00015:003352.1091:01455
01456:-00135:-00117:+00428:003347.8173:01456
01457:+00286:-00450:-00250:003347.8173:01457
01458:+00408:-00268:-00384:003347.8173:01458
01459:-00410:-00198:-00121:003347.8173:01459
01460:+00197:+00780:-00495:003347.8173:01460
01461:+00193:-00090:+00346:003363.7236:01461
01462:+00043:+00594:-00677:003363.7236:01462
01463:-00122:-00144:+00402:003363.7236:01463
01464:+00226:+00406:-00567:003363.7236:01464
01465:+00347:+00278:-00007:003363.7236:01465
01466:-00091:-00358:+00185:003363.7236:01466
01467:-00143:+00093:-00005:003361.3574:01467
01468:+00202:-00076:+00165:003361.3574:01468
01469:+00117:-00348:-00148:003361.3574:01469
01470:-00139:+00100:+00238:003361.3574:01470
01471:+00129:-00149:-00031:003361.3574:01471
01472:+00227:-00308:+00058:003361.3574:01472
01473:-00289:+00258:+00229:003338.7402:01473
01474:-00230:+00275:-00222:003338.7402:01474
01475:+00222:+00129:-00162:003338.7402:01475
01476:-00162:+00384:-00050:003338.7402:01476
01477:-00564:-00110:+00232:003338.7402:01477
01478:-00055:+00224:-00198:003338.7402:01478
01479:+00381:+00335:+00142:003363.7775:01479
01480:-00125:-00197:+00311:003363.7775:01480
01481:-00182:+00053:+00253:003363.7775:01481
01482:+00182:-00317:+00242:003363.7775:01482
01483:+00248:-00183:+00180:003363.7775:01483
01484:-00471:-00133:+00225:003363.7775:01484
01485:-00215:+00028:-00357:003361.3913:01485
01486:+00087:-00096:+00456:003361.3913:01486
01487:-00176:+00217:-00207:003361.3913:01487
01488:-00458:-00330:+00187:003361.3913:01488
01489:-00023:+00414:-00428:003361.3913:01489
01490:+00264:+00387:-00175:003361.3913:01490
01491:-00237:-00039:-00221:003347.7641:01491
01492:-00133:+00474:-00161:003347.7641:01492
01493:-00113:-00077:+00247:003347.7641:01493
01494:+00226:+00034:-00171:003347.7641:01494
01495:-00266:-00133:+00179:003347.7641:01495
01496:-00047:+00190:-00325:003347.7641:01496
01497:+00245:+00038:+00272:003363.7373:01497
01498:-00240:-00185:-00135:003363.7373:01498
01499:-00273:-00170:-00004:003363.7373:01499
01500:-00027:+00236:-00041:003363.7373:01500
01501:+00070:+00010:-00200:003363.7373:01501
01502:-00261:+00044:-00014:003363.7373:01502
01503:-00130:+00298:-00266:003370.5156:01503
01504:-00036:+00096:-00008:003370.5156:01504
01505:-00045:-00085:+00046:003370.5156:01505
01506:-00241:-00034:-00251:003370.5156:01506
01507:-00140:-00036:+00112:003370.5156:01507
01508:-00032:-00107:+00064:003370.5156:01508
01509:-00306:+00004:+00010:003356.7167:01509
01510:-00233:-00021:+00135:003356.7167:01510
01511:+00172:+00100:+00108:003356.7167:01511
01512:+00058:+00026:+00134:003356.7167:01512
01513:-00233:+00096:-00047:003356.7167:01513
01514:+00064:+00157:-00097:003356.7167:01514
01515:+00169:+00193:-00193:003373.0554:01515
01516:-00154:-00270:-00091:003373.0554:01516
01517:-00134:+00208:-00385:003373.0554:01517
01518:-00072:-00032:-00080:003373.0554:01518
01519:-00145:-00219:-00323:003373.0554:01519
01520:-00224:+00103:-00465:003373.0554:01520
01521:-00011:-00159:-00366:003379.8457:01521
01522:+00194:-00085:-00401:003379.8457:01522
01523:-00086:-00146:-00294:003379.8457:01523
01524:+00008:+00066:-00618:003379.8457:01524
01525:+00266:-00196:-00180:003379.8457:01525
01526:+00227:+00092:-00477:003379.8457:01526
01527:-00152:-00275:-00263:003375.2666:01527
01528:+00182:+00306:-00593:003375.2666:01528
01529:+00310:+00043:-00223:003375.2666:01529
01530:-00256:-00057:-00429:003375.2666:01530
01531:-00270:+00106:-00581:003375.2666:01531
01532:+00081:+00068:-00369:003375.2666:01532
01533:-00210:-00010:-00398:003391.7031:01533
01534:-00590:-00409:-00036:003391.7031:01534
01535:-00188:+00146:-00223:003391.7031:01535
01536:+00077:+00185:+00288:003391.7031:01536
01537:-00243:+00202:-00009:003391.7031:01537
01538:-00266:+00031:+00135:003391.7031:01538
01539:+00032:+00291:+00160:003389.1594:01539
01540:+00386:+00330:-00470:003389.1594:01540
01541:-00267:+00371:+00042:003389.1594:01541
01542:-00610:+00165:+00375:003389.1594:01542
01543:+00234:+00314:-00016:003389.1594:01543
01544:+00172:+00095:+00377:003389.1594:01544
01545:+00115:+00493:-00023:003366.1008:01545
01546:+00252:-00342:+00553:003366.1008:01546
01547:+00578:+00285:-00193:003366.1008:01547
01548:-00007:-00276:+00517:003366.1008:01548
01549:+00062:+00011:+00070:003366.1008:01549
01550:+00344:+00073:-00038:003366.1008:01550
01551:-00102:-00337:+00113:003382.3774:01551
01552:-00163:+00138:-00111:003382.3774:01552
01553:-00180:-00024:+00203:003382.3774:01553
01554:+00075:-00063:-00076:003382.3774:01554
01555:-00191:+00098:+00030:003382.3774:01555
01556:-00299:-00098:+00261:003370.5695:01556
01557:+00401:+00404:-00066:003370.5695:01557
01558:+00012:+00095:+00278:003370.5695:01558
01559:-00111:+00244:-00037:003370.5695:01559
01560:+00445:+00287:+00156:003370.5695:01560
01561:+00648:+00022:-00085:003370.5695:01561
01562:-00030:+00152:+00084:003356.9240:01562
01563:+00027:-00056:-00117:003356.9240:01563
01564:+00570:+00156:+00027:003356.9240:01564
01565:+00271:-00096:+00061:003356.9240:01565
01566:+00101:+00189:-00431:003356.9240:01566
01567:-00055:+00184:+00278:003356.9240:01567
01568:+00424:+00356:-00210:003354.6850:01568
01569:+00156:-00198:+00014:003354.6850:01569
01570:-00080:+00274:-00490:003354.6850:01570
01571:+00532:+00350:-00047:003354.6850:01571
01572:+00353:+00655:+00050:003354.6850:01572
01573:-00027:-00070:+00031:003354.6850:01573
01574:-00194:-00281:+00271:003361.4248:01574
01575:+00495:+00076:+00048:003361.4248:01575
01576:-00129:-00673:+00083:003361.4248:01576
01577:-00044:+00094:-00192:003361.4248:01577
01578:-00048:+00038:+00380:003361.4248:01578
01579:+00039:-00412:-00229:003361.4248:01579
01580:-00126:-00056:-00092:003347.8173:01580
01581:-00055:-00260:-00007:003347.8173:01581
01582:+00683:+00026:+00002:003347.8173:01582
01583:+00188:+00101:+00108:003347.8173:01583
01584:-00447:+00146:-00005:003347.8173:01584
01585:-00333:+00177:+00205:003347.8173:01585
01586:+00429:+00332:+00050:003354.6782:01586
01587:+00079:+00095:+00346:003354.6782:01587
01588:-00307:+00329:+00507:003354.6782:01588
01589:+00091:+00245:+00328:003354.6782:01589
01590:-00123:-00429:+00425:003354.6782:01590
01591:-00146:+00096:+00270:003354.6782:01591
01592:-00207:-00109:+00345:003361.3779:01592
01593:+00254:-00150:+00054:003361.3779:01593
01594:-00164:-00082:+00264:003361.3779:01594
01595:-00614:-00005:+00170:003361.3779:01595
01596:-00345:+00398:+00104:003361.3779:01596
01597:+00048:+00283:-00292:003361.3779:01597
01598:-00199:+00464:+00151:003347.5449:01598
01599:-00278:+00352:+00395:003347.5449:01599
01600:+00415:+00380:+00286:003347.5449:01600
01601:-00100:-00195:+00272:003347.5449:01601
01602:-00085:+00300:-00075:003347.5449:01602
01603:+00055:+00319:+00340:003347.5449:01603
01604:+00239:-00289:+00015:003363.6494:01604
01605:-00039:+00110:+00238:003363.6494:01605
01606:+00000:-00015:+00373:003363.6494:01606
01607:+00354:+00354:-00249:003363.6494:01607
01608:-00003:-00190:+00114:003363.6494:01608
01609:-00340:-00039:-00137:003363.6494:01609
01610:-00085:+00072:+00195:003370.2785:01610
01611:+00086:-00147:-00072:003370.2785:01611
01612:-00019:-00100:-00307:003370.2785:01612
01613:-00302:-00190:+00133:003370.2785:01613
01614:+00063:+00007:-00410:003370.2785:01614
01615:-00008:-00071:+00094:003370.2785:01615
01616:-00326:+00038:-00129:003356.5229:01616
01617:-00043:-00012:-00212:003356.5229:01617
01618:+00177:+00054:-00139:003356.5229:01618
01619:-00109:-00319:-00102:003356.5229:01619
01620:-00085:+00054:+00056:003356.5229:01620
01621:+00147:+00217:-00021:003356.5229:01621
01622:-00104:-00148:-00068:003363.7033:01622
01623:-00188:+00045:-00065:003363.7033:01623
01624:-00171:+00161:+00126:003363.7033:01624
01625:+00202:+00012:+00144:003363.7033:01625
01626:-00170:-00049:-00064:003363.7033:01626
01627:-00385:+00177:+00100:003363.7033:01627
01628:+00170:+00140:+00248:003379.7773:01628
01629:+00232:+00061:-00289:003379.7773:01629
01630:-00334:+00092:-00130:003379.7773:01630
01631:-00393:+00143:+00114:003379.7773:01631
01632:+00247:+00149:-00310:003379.7773:01632
01633:-00190:-00172:+00085:003379.7773:01633
01634:-00465:+00023:-00105:003365.9196:01634
01635:+00017:-00052:-00019:003365.9196:01635
01636:+00102:-00198:-00313:003365.9196:01636
01637:-00052:-00186:-00327:003365.9196:01637
01638:-00033:-00146:+00014:003365.9196:01638
01639:+00281:-00087:-00485:003365.9196:01639
01640:+00215:-00338:-00103:003372.9467:01640
01641:-00330:-00111:-00494:003372.9467:01641
01642:-00112:+00264:-00490:003372.9467:01642
01643:+00386:+00084:-00633:003372.9467:01643
01644:+00095:+00370:-00370:003372.9467:01644
01645:-00359:+00118:-00267:003372.9467:01645
01646:-00072:+00134:-00429:003389.0156:01646
01647:-00085:+00205:-00309:003389.0156:01647
01648:-00204:-00177:-00682:003389.0156:01648
01649:-00273:+00266:-00278:003389.0156:01649
01650:-00294:-00387:-00113:003389.0156:01650
01651:-00141:-00171:+00031:003389.0156:01651
01652:-00282:+00069:+00352:003375.0236:01652
01653:-00042:+00426:+00068:003375.0236:01653
01654:+00053:-00270:+00505:003375.0236:01654
01655:-00454:-00300:-00067:003375.0236:01655
01656:-00109:+00008:+00765:003375.0236:01656
01657:+00173:-00121:+00619:003375.0236:01657
01658:+00496:+00290:+00122:003382.1455:01658
01659:+00351:+00180:+00140:003382.1455:01659
01660:-00122:+00261:-00127:003382.1455:01660
01661:-00298:+00057:+00442:003382.1455:01661
01662:+00048:+00265:+00338:003382.1455:01662
01663:+00574:+00325:+00322:003379.8046:01663
01664:+00392:+00374:+00634:003379.8046:01664
01665:+00107:+00109:+00276:003379.8046:01665
01666:-00220:+00116:+00514:003379.8046:01666
01667:+00170:+00191:+00239:003379.8046:01667
01668:+00087:+00126:+00225:003379.8046:01668
01669:-00124:-00253:+00354:003365.9931:01669
01670:-00156:+00041:+00300:003365.9931:01670
01671:+00275:+00202:+00199:003365.9931:01671
01672:+00217:+00068:+00256:003365.9931:01672
01673:-00424:+00267:+00077:003365.9931:01673
01674:+00048:+00056:+00216:003365.9931:01674
01675:+00394:+00139:+00114:003363.8178:01675
01676:+00045:+00366:+00008:003363.8178:01676
01677:+00050:+00110:+00220:003363.8178:01677
01678:+00420:+00226:-00171:003363.8178:01678
01679:+00340:-00040:+00066:003363.8178:01679
01680:-00078:-00160:-00027:003363.8178:01680
01681:+00281:+00280:-00062:003361.4519:01681
01682:+00675:-00056:-00009:003361.4519:01682
01683:+00332:-00135:-00352:003361.4519:01683
01684:-00017:+00253:-00031:003361.4519:01684
01685:-00011:-00080:-00110:003361.4519:01685
01686:+00397:+00335:-00041:003361.4519:01686
01687:-00251:-00219:-00026:003338.8259:01687
01688:+00002:+00180:-00507:003338.8259:01688
01689:+00284:-00260:-00223:003338.8259:01689
01690:-00242:-00009:-00578:003338.8259:01690
01691:-00307:-00294:-00073:003338.8259:01691
01692:-00185:+00328:-00343:003338.8259:01692
01693:+00361:-00419:+00149:003354.7321:01693
01694:-00014:+00243:-00387:003354.7321:01694
01695:+00097:-00111:-00078:003354.7321:01695
01696:+00006:-00053:+00255:003354.7321:01696
01697:+00299:+00243:-00095:003354.7321:01697
01698:-00269:-00390:+00254:003354.7321:01698
01699:+00118:-00001:-00025:003361.4785:01699
01700:+00401:+00057:+00266:003361.4785:01700
01701:-00227:-00047:+00053:003361.4785:01701
01702:-00314:+00409:+00272:003361.4785:01702
01703:+00101:-00362:+00037:003361.4785:01703
01704:+00268:+00469:-00100:003361.4785:01704
01705:-00370:-00176:+00388:003347.8574:01705
01706:-00083:+00167:+00065:003347.8574:01706
01707:+00079:+00364:+00510:003347.8574:01707
01708:-00208:-00081:+00294:003347.8574:01708
01709:-00272:+00287:+00324:003347.8574:01709
01710:-00143:+00633:+00220:003347.8574:01710
01711:+00049:+00038:+00339:003363.9331:01711
01712:-00449:+00084:+00483:003363.9331:01712
01713:-00207:+00344:+00162:003363.9331:01713
01714:+00075:-00172:+00500:003363.9331:01714
01715:+00132:+00330:-00112:003363.9331:01715
01716:-00333:-00088:+00456:003363.9331:01716
01717:-00064:+00083:-00013:003361.4584:01717
01718:+00243:+00178:-00208:003361.4584:01718
01719:-00072:-00125:-00129:003361.4584:01719
01720:+00190:+00522:-00011:003361.4584:01720
01721:+00044:+00194:-00383:003361.4584:01721
01722:+00246:+00162:-00409:003361.4584:01722
01723:-00234:+00047:+00227:003356.9707:01723
01724:+00078:+00152:-00251:003356.9707:01724
01725:+00151:-00146:+00043:003356.9707:01725
01726:+00141:+00202:-00316:003356.9707:01726
01727:-00234:-00275:+00090:003356.9707:01727
01728:+00103:+00105:-00354:003356.9707:01728
01729:+00036:-00163:-00074:003363.8925:01729
01730:-00349:+00040:-00197:003363.8925:01730
01731:-00047:+00002:-00240:003363.8925:01731
01732:+00135:+00000:-00042:003363.8925:01732
01733:-00256:-00100:-00102:003363.8925:01733
01734:-00272:+00084:-00052:003363.8925:01734
01735:+00072:-00025:-00161:003379.8593:01735
01736:-00096:-00026:-00243:003379.8593:01736
01737:-00230:+00021:+00110:003379.8593:01737
01738:+00049:+00038:+00169:003379.8593:01738
01739:+00171:+00016:+00045:003379.8593:01739
01740:-00183:-00011:-00165:003379.8593:01740
01741:-00159:-00031:+00254:003366.2153:01741
01742:+00089:+00110:-00037:003366.2153:01742
01743:+00084:+00062:-00012:003366.2153:01743
01744:-00417:+00063:-00019:003366.2153:01744
01745:-00213:+00031:-00123:003366.2153:01745
01746:+00184:-00048:-00152:003366.2153:01746
01747:-00268:-00126:-00305:003373.1843:01747
01748:-00450:-00204:-00029:003373.1843:01748
01749:+00205:-00054:-00496:003373.1843:01749
01750:+00372:+00049:-00554:003373.1843:01750
01751:-00244:-00250:-00670:003373.1843:01751
01752:+00161:+00132:-00360:003373.1843:01752
01753:+00315:-00091:-00063:003389.2412:01753
01754:+00326:-00137:-00797:003389.2412:01754
01755:-00134:+00098:-00067:003389.2412:01755
01756:+00175:+00248:-00598:003389.2412:01756
01757:+00463:-00057:-00078:003389.2412:01757
01758:-00616:-00053:-00234:003389.2412:01758
01759:-00461:+00133:-00168:003366.1008:01759
01760:+00191:+00166:+00014:003366.1008:01760
01761:+00347:+00100:-00355:003366.1008:01761
01762:-00739:-00125:-00042:003366.1008:01762
01763:-00519:+00313:-00188:003366.1008:01763
01764:-00222:+00360:-00036:003391.6279:01764
01765:-00237:-00162:-00052:003391.6279:01765
01766:-00360:+00159:+00122:003391.6279:01766
01767:-00124:+00079:-00014:003391.6279:01767
01768:+00338:-00148:-00319:003391.6279:01768
01769:+00170:+00475:+00301:003391.6279:01769
01770:-00328:-00256:+00330:003388.9538:01770
01771:+00211:+00329:+00234:003388.9538:01771
01772:-00018:-00281:+00566:003388.9538:01772
01773:+00551:+00445:-00003:003388.9538:01773
01774:+00881:+00120:+00745:003388.9538:01774
01775:+00594:+00164:+00146:003388.9538:01775
01776:-00262:+00384:+00392:003365.9865:01776
01777:-00106:-00029:+00306:003365.9865:01777
01778:+00586:+00343:-00032:003365.9865:01778
01779:-00032:+00010:+00554:003365.9865:01779
01780:-00181:-00192:-00018:003365.9865:01780
01781:-00027:+00247:+00132:003365.9865:01781
01782:+00028:-00357:+00242:003373.0417:01782
01783:-00038:+00166:-00142:003373.0417:01783
01784:-00436:-00234:+00221:003373.0417:01784
01785:+00239:+00164:+00004:003373.0417:01785
01786:+00050:+00150:-00089:003373.0417:01786
01787:-00200:-00056:-00033:003373.0417:01787
01788:-00185:+00439:+00023:003379.8320:01788
01789:+00437:+00155:+00126:003379.8320:01789
01790:+00086:+00224:+00168:003379.8320:01790
01791:-00139:+00395:+00152:003379.8320:01791
01792:+00552:-00113:+00154:003379.8320:01792
01793:+00329:+00233:-00192:003379.8320:01793
01794:+00272:+00026:+00280:003347.8107:01794
01795:+00009:+00451:+00046:003347.8107:01795
01796:+00300:+00046:+00422:003347.8107:01796
01797:+00256:-00204:-00333:003347.8107:01797
01798:+00093:+00349:-00228:003347.8107:01798
01799:+00038:-00203:-00158:003347.8107:01799
01800:-00110:+00128:-00578:003354.5910:01800
01801:-00293:-00058:-00053:003354.5910:01801
01802:-00526:-00023:-00157:003354.5910:01802
01803:+00522:+00421:+00080:003354.5910:01803
01804:-00166:-00248:+00024:003354.5910:01804
01805:-00284:-00152:-00295:003354.5910:01805
01806:-00198:+00335:+00005:003361.3845:01806
01807:+00224:-00296:-00263:003361.3845:01807
01808:+00017:+00167:+00077:003361.3845:01808
01809:-00225:-00323:+00030:003361.3845:01809
01810:+00100:-00330:-00062:003361.3845:01810
01811:+00084:+00164:-00159:003361.3845:01811
01812:-00190:-00167:+00045:003338.7534:01812
01813:-00100:+00006:-00013:003338.7534:01813
01814:+00384:+00084:+00054:003338.7534:01814
01815:+00155:+00095:+00134:003338.7534:01815
01816:-00277:+00318:-00011:003338.7534:01816
01817:+00106:-00161:+00262:003338.7534:01817
01818:+00214:+00035:+00110:003354.5776:01818
01819:-00240:+00028:+00215:003354.5776:01819
01820:-00468:-00013:+00159:003354.5776:01820
01821:-00105:+00133:+00163:003354.5776:01821
01822:-00127:-00194:+00194:003354.5776:01822
01823:-00210:+00094:-00013:003354.5776:01823
01824:-00368:+00525:+00275:003370.5627:01824
01825:-00138:-00225:+00147:003370.5627:01825
01826:-00183:+00461:+00287:003370.5627:01826
01827:-00207:+00267:+00242:003370.5627:01827
01828:+00019:+00111:+00089:003370.5627:01828
01829:+00015:+00499:+00307:003370.5627:01829
01830:-00192:-00125:+00144:003356.9108:01830
01831:+00083:+00160:-00013:003356.9108:01831
01832:+00251:+00582:+00029:003356.9108:01832
01833:-00158:-00256:-00049:003356.9108:01833
01834:-00108:+00363:+00146:003356.9108:01834
01835:+00270:+00171:-00134:003356.9108:01835
01836:+00137:-00096:-00281:003373.1096:01836
01837:-00121:+00249:-00130:003373.1096:01837
01838:-00065:-00023:-00036:003373.1096:01838
01839:+00181:-00214:-00014:003373.1096:01839
01840:+00034:+00208:+00019:003373.1096:01840
01841:-00227:-00200:-00069:003373.1096:01841
01842:+00073:+00260:-00148:003389.1796:01842
01843:+00020:-00044:-00141:003389.1796:01843
01844:-00373:+00013:-00245:003389.1796:01844
01845:-00139:+00015:-00063:003389.1796:01845
01846:+00260:-00033:-00311:003389.1796:01846
01847:-00195:+00090:+00017:003389.1796:01847
01848:-00406:+00020:+00005:003365.9931:01848
01849:+00209:+00060:-00324:003365.9931:01849
01850:+00318:-00065:+00043:003365.9931:01850
01851:-00284:-00049:+00088:003365.9931:01851
01852:-00113:+00113:+00157:003365.9931:01852
01853:+00318:-00029:-00016:003365.9931:01853
01854:-00090:+00071:+00097:003382.3024:01854
01855:-00399:-00033:+00113:003382.3024:01855
01856:-00088:+00036:-00099:003382.3024:01856
01857:+00161:+00201:+00156:003382.3024:01857
01858:-00303:+00024:+00117:003382.3024:01858
01859:-00292:-00055:+00106:003379.8457:01859
01860:+00223:+00284:+00073:003379.8457:01860
01861:+00083:-00133:+00106:003379.8457:01861
01862:-00341:+00037:-00171:003379.8457:01862
01863:+00177:+00081:-00320:003379.8457:01863
01864:+00369:-00102:-00266:003379.8457:01864
01865:-00183:-00222:-00074:003375.2331:01865
01866:-00207:-00199:-00094:003375.2331:01866
01867:+00296:+00036:-00301:003375.2331:01867
01868:+00264:-00174:-00289:003375.2331:01868
01869:-00047:-00211:-00303:003375.2331:01869
01870:+00196:+00010:-00347:003375.2331:01870
01871:+00453:-00097:-00578:003391.6279:01871
01872:+00113:-00117:-00400:003391.6279:01872
01873:-00359:-00222:-00230:003391.6279:01873
01874:+00399:+00061:-00690:003391.6279:01874
01875:+00410:-00020:-00410:003391.6279:01875
01876:-00497:-00101:-00529:003391.6279:01876
01877:+00020:+00279:-00530:003398.4208:01877
01878:+00220:-00119:-00485:003398.4208:01878
01879:-00079:+00377:-00544:003398.4208:01879
01880:-00706:+00199:+00199:003398.4208:01880
01881:-00014:+00279:-00731:003398.4208:01881
01882:+00332:+00272:+00054:003398.4208:01882
01883:+00108:+00050:+00023:003375.1115:01883
01884:-00041:+00242:-00111:003375.1115:01884
01885:+00048:+00312:+00680:003375.1115:01885
01886:-00066:+00075:+00381:003375.1115:01886
01887:-00337:+00124:+00262:003375.1115:01887
01888:+00286:-00106:+00556:003375.1115:01888
01889:+00639:-00057:-00044:003391.5454:01889
01890:+00019:-00024:+00410:003391.5454:01890
01891:-00348:-00112:+00321:003391.5454:01891
01892:+00127:+00253:-00046:003391.5454:01892
01893:+00139:-00090:+00402:003391.5454:01893
01894:-00147:+00267:+00500:003391.5454:01894
01895:+00086:+00200:+00444:003388.9062:01895
01896:-00014:+00267:+00107:003388.9062:01896
01897:-00253:+00392:+00343:003388.9062:01897
01898:-00151:+00095:+00396:003388.9062:01898
01899:-00028:+00375:+00055:003388.9062:01899
01900:-00009:+00125:+00309:003388.9062:01900
01901:-00311:+00122:+00269:003365.9526:01901
01902:-00042:+00364:+00377:003365.9526:01902
01903:+00269:-00155:+00509:003365.9526:01903
01904:-00170:+00165:+00267:003365.9526:01904
01905:+00059:+00088:+00438:003365.9526:01905
01906:+00321:+00122:+00250:003365.9526:01906
01907:+00385:+00140:+00205:003373.0078:01907
01908:-00141:-00052:+00128:003373.0078:01908
01909:+00397:+00455:-00122:003373.0078:01909
01910:+00492:+00259:+00141:003373.0078:01910
01911:+00005:+00136:-00260:003373.0078:01911
01912:+00097:+00446:-00061:003373.0078:01912
01913:+00054:+00148:-00421:003370.5017:01913
01914:+00456:+00343:-00541:003370.5017:01914
01915:-00199:-00021:-00019:003370.5017:01915
01916:-00050:+00124:-00202:003370.5017:01916
01917:+00131:+00003:-00173:003370.5017:01917
01918:+00018:-00271:-00314:003370.5017:01918
01919:-00397:-00244:-00058:003365.9799:01919
01920:+00208:-00037:-00655:003365.9799:01920
01921:+00252:-00343:-00473:003365.9799:01921
01922:-00370:-00110:-00338:003365.9799:01922
01923:+00207:-00344:-00348:003365.9799:01923
01924:+00402:-00273:-00193:003365.9799:01924
01925:-00014:+00052:-00162:003382.3569:01925
01926:-00248:+00039:+00001:003382.3569:01926
01927:+00275:+00257:-00393:003382.3569:01927
01928:+00162:+00026:+00024:003382.3569:01928
01929:-00254:-00174:+00103:003382.3569:01929
01930:+00013:+00319:+00026:003382.3569:01930
01931:+00400:-00044:+00256:003370.5827:01931
01932:+00025:+00082:-00047:003370.5827:01932
01933:-00629:-00130:+00300:003370.5827:01933
01934:-00176:+00080:+00065:003370.5827:01934
01935:+00320:+00157:+00302:003370.5827:01935
01936:-00452:-00062:+00257:003375.2260:01936
01937:-00542:+00082:+00525:003375.2260:01937
01938:+00070:-00048:+00253:003375.2260:01938
01939:-00113:+00190:+00092:003375.2260:01939
01940:-00402:+00043:+00527:003375.2260:01940
01941:-00084:+00090:+00391:003375.2260:01941
01942:+00269:+00184:+00206:003382.3708:01942
01943:-00061:-00016:+00233:003382.3708:01943
01944:-00322:+00225:+00188:003382.3708:01944
01945:-00087:+00198:+00311:003382.3708:01945
01946:+00236:-00042:+00163:003382.3708:01946
01947:-00393:+00200:+00017:003382.3708:01947
01948:-00306:+00150:-00129:003379.8796:01948
01949:+00175:+00064:-00045:003379.8796:01949
01950:+00016:+00332:+00115:003379.8796:01950
01951:-00492:+00007:+00035:003379.8796:01951
01952:-00026:+00237:-00339:003379.8796:01952
01953:+00211:+00032:+00018:003379.8796:01953
01954:-00047:-00117:+00139:003375.3142:01954
01955:-00147:+00240:+00099:003375.3142:01955
01956:+00132:+00102:-00282:003375.3142:01956
01957:-00112:+00076:-00335:003375.3142:01957
01958:-00204:+00169:+00290:003375.3142:01958
01959:+00085:+00088:-00050:003375.3142:01959
01960:+00211:+00173:-00228:003391.7514:01960
01961:-00093:-00132:+00221:003391.7514:01961
01962:-00067:-00227:-00242:003391.7514:01962
01963:+00485:+00048:-00186:003391.7514:01963
01964:+00158:-00362:-00152:003391.7514:01964
01965:-00411:-00053:+00003:003391.7514:01965
01966:+00298:-00086:-00060:003389.1867:01966
01967:+00452:-00399:-00204:003389.1867:01967
01968:-00284:+00125:-00320:003389.1867:01968
01969:-00011:-00002:-00154:003389.1867:01969
01970:+00130:-00082:-00169:003389.1867:01970
01971:-00078:+00039:-00126:003389.1867:01971
01972:-00434:+00019:+00008:003384.5507:01972
01973:-00018:+00287:-00359:003384.5507:01973
01974:+00147:+00055:+00132:003384.5507:01974
01975:-00207:-00168:-00117:003384.5507:01975
01976:-00163:+00042:-00333:003384.5507:01976
01977:+00299:-00078:-00048:003384.5507:01977
01978:+00042:-00320:-00215:003391.7585:01978
01979:-00437:+00004:+00096:003391.7585:01979
01980:-00088:-00261:-00177:003391.7585:01980
01981:+00453:-00088:-00155:003391.7585:01981
01982:-00297:-00057:+00013:003391.7585:01982
01983:-00300:-00241:-00435:003391.7585:01983
01984:+00376:-00192:-00684:003389.2209:01984
01985:+00069:-00088:-00229:003389.2209:01985
01986:-00367:-00202:-00559:003389.2209:01986
01987:+00116:+00066:-00450:003389.2209:01987
01988:+00468:-00207:-00323:003389.2209:01988
01989:-00096:-00311:-00405:003389.2209:01989
01990:-00466:+00212:-00507:003384.5307:01990
01991:-00066:-00035:-00363:003384.5307:01991
01992:+00204:+00101:-00345:003384.5307:01992
01993:-00442:-00038:-00027:003384.5307:01993
01994:-00242:-00019:-00429:003384.5307:01994
01995:+00441:+00411:-00212:003401.1291:01995
01996:-00630:-00134:+00214:003401.1291:01996
01997:-00817:+00095:+00029:003401.1291:01997
01998:+00254:+00498:+00450:003401.1291:01998
01999:+00726:-00540:+00146:003401.1291:01999
02000:-00224:-00109:+00501:003401.1291:02000
02001:-00104:-00272:+00269:003389.2138:02001
02002:+00567:-00051:-00436:003389.2138:02002
02003:+00254:-00026:+00298:003389.2138:02003
02004:-00657:-00347:+00086:003389.2138:02004
02005:-00311:+00003:+00100:003389.2138:02005
02006:+00370:-00061:+00185:003389.2138:02006
02007:-00007:+00367:+00120:003375.3142:02007
02008:-00168:+00317:+00211:003375.3142:02008
02009:+00294:+00116:+00058:003375.3142:02009
02010:+00075:+00438:+00322:003375.3142:02010
02011:-00097:+00213:+00153:003375.3142:02011
02012:+00286:+00071:+00197:003375.3142:02012
02013:+00415:+00190:+00101:003382.3435:02013
02014:-00387:-00108:+00250:003382.3435:02014
02015:-00124:+00201:+00154:003382.3435:02015
02016:+00351:+00204:-00150:003382.3435:02016
02017:+00003:-00232:+00429:003382.3435:02017
02018:-00256:+00191:+00065:003382.3435:02018
02019:-00103:+00117:+00476:003370.5493:02019
02020:+00314:+00321:+00079:003370.5493:02020
02021:+00101:+00528:+00069:003370.5493:02021
02022:-00303:-00041:+00491:003370.5493:02022
02023:+00470:+00303:-00312:003370.5493:02023
02024:+00329:+00107:+00404:003370.5493:02024
02025:-00234:+00115:+00009:003356.8640:02025
02026:-00253:+00170:-00008:003356.8640:02026
02027:+00375:-00182:-00003:003356.8640:02027
02028:+00113:+00312:-00347:003356.8640:02028
02029:-00350:-00116:+00199:003356.8640:02029
02030:+00167:+00119:-00298:003356.8640:02030
02031:+00117:-00066:-00128:003363.7573:02031
02032:-00049:-00065:-00414:003363.7573:02032
02033:-00155:+00003:+00014:003363.7573:02033
02034:+00286:+00090:-00395:003363.7573:02034
02035:+00017:-00182:-00052:003363.7573:02035
02036:-00453:+00059:-00207:003363.7573:02036
02037:-00195:+00067:-00555:003361.3574:02037
02038:+00004:-00350:-00183:003361.3574:02038
02039:+00037:+00157:-00146:003361.3574:02039
02040:-00092:-00209:-00054:003361.3574:02040
02041:+00410:-00070:-00044:003361.3574:02041
02042:-00326:-00142:+00181:003361.3574:02042
02043:-00209:+00066:+00107:003347.8173:02043
02044:+00179:+00043:+00344:003347.8173:02044
02045:+00418:+00033:+00010:003347.8173:02045
02046:-00200:-00023:+00228:003347.8173:02046
02047:-00210:+00092:+00108:003347.8173:02047
02048:+00068:+00100:+00063:003347.8173:02048
02049:-00220:+00033:+00158:003363.7775:02049
02050:-00381:+00151:+00022:003363.7775:02050
02051:-00114:-00051:+00149:003363.7775:02051
02052:+00297:+00352:+00017:003363.7775:02052
02053:-00439:+00014:+00272:003363.7775:02053
02054:-00620:+00168:-00200:003363.7775:02054
02055:+00331:+00283:+00009:003361.2971:02055
02056:+00318:-00140:+00174:003361.2971:02056
02057:-00335:+00053:-00017:003361.2971:02057
02058:-00037:+00208:+00241:003361.2971:02058
02059:+00384:+00214:-00120:003361.2971:02059
02060:-00084:+00191:+00314:003361.2971:02060
02061:-00402:+00017:+00059:003356.9038:02061
02062:+00002:+00083:+00125:003356.9038:02062
02063:+00264:+00249:-00075:003356.9038:02063
02064:-00146:-00050:+00066:003356.9038:02064
02065:-00316:+00026:-00083:003356.9038:02065
02066:+00565:+00478:-00177:003356.9038:02066
02067:+00151:-00119:+00146:003363.8249:02067
02068:-00289:+00252:-00287:003363.8249:02068
02069:+00183:+00125:+00075:003363.8249:02069
02070:+00492:+00049:-00166:003363.8249:02070
02071:-00238:+00007:+00081:003363.8249:02071
02072:-00207:-00069:+00110:003363.8249:02072
02073:+00163:+00121:-00012:003361.3913:02073
02074:-00138:-00217:-00139:003361.3913:02074
02075:-00309:+00170:-00184:003361.3913:02075
02076:+00018:-00142:+00258:003361.3913:02076
02077:+00327:-00003:-00204:003361.3913:02077
02078:-00155:-00266:-00178:003361.3913:02078
02079:-00290:+00141:-00035:003347.8371:02079
02080:+00520:+00048:+00219:003347.8371:02080
02081:+00187:+00154:-00392:003347.8371:02081
02082:-00427:+00024:+00087:003347.8371:02082
02083:-00224:+00039:+00266:003347.8371:02083
02084:+00557:+00099:-00233:003347.8371:02084
02085:-00329:+00022:+00349:003373.0417:02085
02086:-00530:+00134:+00384:003373.0417:02086
02087:+00371:+00167:+00229:003373.0417:02087
02088:+00089:-00123:+00244:003373.0417:02088
02089:-00227:+00280:+00209:003373.0417:02089
02090:-00227:-00096:+00485:003373.0417:02090
02091:+00346:+00241:-00099:003370.5356:02091
02092:-00010:+00017:+00357:003370.5356:02092
02093:-00483:+00120:+00062:003370.5356:02093
02094:-00120:+00271:-00140:003370.5356:02094
02095:+00382:-00109:-00047:003370.5356:02095
02096:-00161:+00181:-00077:003370.5356:02096
02097:-00470:+00026:-00118:003356.7770:02097
02098:+00186:-00116:-00316:003356.7770:02098
02099:+00012:+00030:-00021:003356.7770:02099
02100:-00102:-00231:-00060:003356.7770:02100
02101:+00142:-00002:-00241:003356.7770:02101
02102:+00458:-00134:-00595:003373.0144:02102
02103:-00072:-00293:-00763:003373.0144:02103
02104:-00330:+00017:-00220:003373.0144:02104
02105:-00026:+00066:-00474:003373.0144:02105
02106:+00357:-00232:-00348:003373.0144:02106
02107:-00215:-00113:-00424:003373.0144:02107
02108:-00095:-00153:-00389:003379.7707:02108
02109:+00379:+00172:-00475:003379.7707:02109
02110:+00180:+00096:-00283:003379.7707:02110
02111:-00442:+00224:-00647:003379.7707:02111
02112:+00079:+00018:-00410:003379.7707:02112
02113:+00309:-00163:-00314:003379.7707:02113
02114:-00129:+00083:-00628:003365.9392:02114
02115:+00038:+00106:+00017:003365.9392:02115
02116:+00029:-00108:-00467:003365.9392:02116
02117:+00048:+00055:-00310:003365.9392:02117
02118:-00586:+00045:+00061:003365.9392:02118
02119:-00173:+00208:-00043:003365.9392:02119
02120:+00471:-00321:+00313:003372.9672:02120
02121:+00206:+00194:-00046:003372.9672:02121
02122:-00186:-00397:+00098:003372.9672:02122
02123:+00541:+00589:+00019:003372.9672:02123
02124:+00255:+00094:+00347:003372.9672:02124
02125:-00485:+00190:+00030:003372.9672:02125
02126:+00060:+00247:+00433:003379.8183:02126
02127:+00329:-00020:+00243:003379.8183:02127
02128:+00077:+00127:+00219:003379.8183:02128
02129:-00126:+00145:+00335:003379.8183:02129
02130:-00033:-00014:+00130:003379.8183:02130
02131:-00086:+00202:-00155:003379.8183:02131
02132:-00433:-00120:+00240:003356.8640:02132
02133:-00040:+00303:+00026:003356.8640:02133
02134:+00506:+00285:+00374:003356.8640:02134
02135:-00205:+00248:-00423:003356.8640:02135
02136:-00022:+00472:+00519:003356.8640:02136
02137:+00067:-00165:+00451:003356.8640:02137
02138:+00765:+00233:-00053:003363.8249:02138
02139:-00656:+00050:+00630:003363.8249:02139
02140:-00094:+00321:-00080:003363.8249:02140
02141:+00311:+00123:+00458:003363.8249:02141
02142:-00042:+00137:-00061:003363.8249:02142
02143:-00416:-00176:+00041:003363.8249:02143
02144:+00266:+00250:-00109:003361.4719:02144
02145:+00409:+00095:-00140:003361.4719:02145
02146:-00380:-00117:-00229:003361.4719:02146
02147:+00289:+00511:-00168:003361.4719:02147
02148:+00214:-00082:+00197:003361.4719:02148
02149:+00185:+00456:-00452:003361.4719:02149
02150:-00489:+00208:+00209:003347.8041:02150
02151:+00165:+00183:-00135:003347.8041:02151
02152:+00418:+00436:-00001:003347.8041:02152
02153:-00563:-00189:-00096:003347.8041:02153
02154:-00476:+00092:+00032:003347.8041:02154
02155:+00292:+00331:-00062:003347.8041:02155
02156:+00308:-00324:-00076:003354.6450:02156
02157:-00456:+00025:-00229:003354.6450:02157
02158:+00180:+00025:-00270:003354.6450:02158
02159:+00241:-00153:-00028:003354.6450:02159
02160:-00264:+00027:-00163:003354.6450:02160
02161:-00119:-00132:+00134:003354.6450:02161
02162:+00340:+00047:-00143:003370.5356:02162
02163:+00196:-00074:+00019:003370.5356:02163
02164:-00304:-00125:+00103:003370.5356:02164
02165:-00076:-00053:+00117:003370.5356:02165
02166:+00183:-00204:+00057:003370.5356:02166
02167:+00037:+00261:-00062:003370.5356:02167
02168:-00311:-00010:+00098:003356.8305:02168
02169:+00171:+00124:-00032:003356.8305:02169
02170:+00167:+00271:+00042:003356.8305:02170
02171:-00405:-00081:+00098:003356.8305:02171
02172:-00107:+00372:+00154:003356.8305:02172
02173:+00102:+00397:+00039:003356.8305:02173
02174:-00062:-00017:+00002:003372.9467:02174
02175:-00367:+00229:+00235:003372.9467:02175
02176:-00180:+00177:+00243:003372.9467:02176
02177:+00197:+00074:-00057:003372.9467:02177
02178:-00118:+00001:+00324:003372.9467:02178
02179:-00204:+00075:+00085:003372.9467:02179
02180:+00323:+00156:-00024:003379.6958:02180
02181:+00261:+00184:-00022:003379.6958:02181
02182:-00349:+00086:+00176:003379.6958:02182
02183:-00168:+00134:-00015:003379.6958:02183
02184:+00237:+00094:+00179:003379.6958:02184
02185:-00106:+00075:-00083:003379.6958:02185
02186:-00181:+00050:+00015:003375.1115:02186
02187:+00085:+00014:-00440:003375.1115:02187
02188:+00060:+00344:-00109:003375.1115:02188
02189:-00255:-00150:+00222:003375.1115:02189
02190:+00157:+00355:-00263:003375.1115:02190
02191:+00252:+00048:+00150:003375.1115:02191
02192:-00141:+00075:-00318:003382.2612:02192
02193:-00261:+00107:+00084:003382.2612:02193
02194:-00060:-00176:+00052:003382.2612:02194
02195:+00247:-00005:+00060:003382.2612:02195
02196:-00435:-00080:+00108:003382.2612:02196
02197:-00206:-00058:-00120:003379.7773:02197
02198:+00117:+00101:+00019:003379.7773:02198
02199:-00185:-00077:+00004:003379.7773:02199
02200:-00383:+00033:+00208:003379.7773:02200
02201:+00029:-00063:-00247:003379.7773:02201
02202:+00321:+00122:-00320:003379.7773:02202
02203:-00158:-00221:-00085:003384.3605:02203
02204:+00090:-00073:-00127:003384.3605:02204
02205:+00114:-00154:+00112:003384.3605:02205
02206:+00162:+00048:-00185:003384.3605:02206
02207:-00167:-00115:+00004:003384.3605:02207
02208:+00079:+00081:-00130:003384.3605:02208
02209:+00307:+00052:-00438:003382.2343:02209
02210:-00069:+00052:-00011:003382.2343:02210
02211:-00445:-00061:-00071:003382.2343:02211
02212:+00277:-00045:-00242:003382.2343:02212
02213:+00296:-00095:-00462:003382.2343:02213
02214:-00460:-00210:-00499:003382.2343:02214
02215:-00015:-00117:-00519:003398.4897:02215
02216:+00305:+00180:-00767:003398.4897:02216
02217:-00218:-00470:-00432:003398.4897:02217
02218:+00019:+00303:-00171:003398.4897:02218
02219:+00307:-00305:-00408:003398.4897:02219
02220:+00363:-00116:-00773:003398.4897:02220
02221:+00035:-00149:-00199:003384.5102:02221
02222:-00101:-00220:-00351:003384.5102:02222
02223:+00545:+00422:-00709:003384.5102:02223
02224:+00199:+00031:+00000:003384.5102:02224
02225:-00450:+00009:-00423:003384.5102:02225
02226:+00302:+00377:-00031:003384.5102:02226
02227:+00510:-00256:-00457:003401.1774:02227
02228:+00187:+00322:-00250:003401.1774:02228
02229:-00273:-00092:+00047:003401.1774:02229
02230:+00059:-00107:+00001:003401.1774:02230
02231:-00075:+00246:+00343:003401.1774:02231
02232:-00489:+00317:+00605:003401.1774:02232
02233:-00123:+00409:-00197:003389.2480:02233
02234:+00078:-00347:+00080:003389.2480:02234
02235:-00347:+00018:+00384:003389.2480:02235
02236:+00036:-00037:+00267:003389.2480:02236
02237:+00492:+00328:-00042:003389.2480:02237
02238:+00031:+00355:+00251:003389.2480:02238
02239:-00192:+00117:+00348:003375.3142:02239
02240:+00265:+00472:+00334:003375.3142:02240
02241:+00408:-00122:+00617:003375.3142:02241
02242:-00253:+00329:+00260:003375.3142:02242
02243:-00105:+00343:+00483:003375.3142:02243
02244:+00623:+00212:-00080:003375.3142:02244
02245:-00070:-00116:+00679:003382.3981:02245
02246:-00443:+00008:+00361:003382.3981:02246
02247:+00275:+00313:+00551:003382.3981:02247
02248:+00244:-00298:+00465:003382.3981:02248
02249:-00048:+00006:+00120:003382.3981:02249
02250:-00223:+00084:+00627:003382.3981:02250
02251:+00271:+00280:-00239:003379.9272:02251
02252:+00017:-00112:+00257:003379.9272:02252
02253:-00457:+00307:-00332:003379.9272:02253
02254:-00158:+00180:+00276:003379.9272:02254
02255:+00473:+00337:-00280:003379.9272:02255
02256:-00111:+00342:-00257:003379.9272:02256
02257:-00371:+00184:-00226:003366.0939:02257
02258:+00915:+00194:-00278:003366.0939:02258
02259:+00584:-00161:+00057:003366.0939:02259
02260:-00060:-00100:-00064:003366.0939:02260
02261:-00044:+00030:-00327:003366.0939:02261
02262:+00397:-00355:-00478:003363.8925:02262
02263:+00005:+00135:-00331:003363.8925:02263
02264:-00344:-00103:-00414:003363.8925:02264
02265:-00336:-00198:-00202:003363.8925:02265
02266:-00045:+00198:-00493:003363.8925:02266
02267:-00041:+00024:-00276:003363.8925:02267
02268:+00077:-00183:-00176:003370.6640:02268
02269:+00002:+00415:-00464:003370.6640:02269
02270:-00384:-00218:+00123:003370.6640:02270
02271:-00375:+00056:-00429:003370.6640:02271
02272:+00431:+00013:-00112:003370.6640:02272
02273:+00433:-00290:-00069:003370.6640:02273
02274:+00019:+00171:+00008:003366.1210:02274
02275:-00303:-00290:+00443:003366.1210:02275
02276:+00290:+00070:+00101:003366.1210:02276
02277:+00058:-00222:+00168:003366.1210:02277
02278:-00078:+00100:+00104:003366.1210:02278
02279:+00021:+00239:+00470:003366.1210:02279
02280:+00049:+00014:+00097:003373.1572:02280
02281:-00157:+00096:+00386:003373.1572:02281
02282:-00434:+00100:+00185:003373.1572:02282
02283:+00088:+00349:+00151:003373.1572:02283
02284:-00084:+00166:+00351:003373.1572:02284
02285:-00500:+00055:+00067:003373.1572:02285
02286:-00277:+00379:+00445:003370.6235:02286
02287:+00155:+00404:+00131:003370.6235:02287
02288:-00167:+00058:+00241:003370.6235:02288
02289:-00332:+00396:+00266:003370.6235:02289
02290:+00242:+00118:+00034:003370.6235:02290
02291:-00067:+00129:+00168:003370.6235:02291
02292:-00211:+00449:+00300:003366.0737:02292
02293:-00034:-00019:+00379:003366.0737:02293
02294:+00309:+00500:-00106:003366.0737:02294
02295:-00241:+00005:+00081:003366.0737:02295
02296:-00290:+00024:-00097:003366.0737:02296
02297:-00024:+00330:-00314:003366.0737:02297
02298:+00095:-00316:-00080:003363.8791:02298
02299:-00324:+00307:-00309:003363.8791:02299
02300:-00306:-00038:+00062:003363.8791:02300
02301:+00129:+00086:-00443:003363.8791:02301
02302:-00075:+00172:-00070:003363.8791:02302
02303:-00292:-00032:-00168:003363.8791:02303
02304:+00081:+00042:-00356:003379.9272:02304
02305:+00194:-00443:-00181:003379.9272:02305
02306:-00110:+00139:-00141:003379.9272:02306
02307:+00063:-00311:+00229:003379.9272:02307
02308:+00356:+00496:-00395:003379.9272:02308
02309:+00121:-00441:+00182:003379.9272:02309
02310:-00372:+00039:-00420:003366.0471:02310
02311:+00097:-00050:+00419:003366.0471:02311
02312:+00215:-00179:-00173:003366.0471:02312
02313:+00110:+00203:-00138:003366.0471:02313
02314:-00214:-00059:+00204:003366.0471:02314
02315:+00358:-00002:-00358:003366.0471:02315
02316:+00139:-00242:+00190:003363.8857:02316
02317:-00376:+00134:-00185:003363.8857:02317
02318:+00216:+00042:+00359:003363.8857:02318
02319:+00410:+00158:+00237:003363.8857:02319
02320:-00201:-00064:+00331:003363.8857:02320
02321:-00334:-00081:+00497:003363.8857:02321
02322:+00325:+00249:+00196:003370.5627:02322
02323:+00056:-00299:+00179:003370.5627:02323
02324:-00133:+00231:-00068:003370.5627:02324
02325:-00293:-00197:+00373:003370.5627:02325
02326:+00487:+00303:-00153:003370.5627:02326
02327:+00050:+00131:+00082:003370.5627:02327
02328:-00472:+00036:-00278:003366.0471:02328
02329:+00295:+00368:-00247:003366.0471:02329
02330:+00392:-00002:-00332:003366.0471:02330
02331:-00296:-00085:-00567:003366.0471:02331
02332:-00472:+00091:-00225:003366.0471:02332
02333:+00443:-00196:-00723:003366.0471:02333
02334:+00277:-00108:-00538:003382.4113:02334
02335:-00382:-00171:-00512:003382.4113:02335
02336:-00079:-00209:-00711:003382.4113:02336
02337:+00633:-00033:-00289:003382.4113:02337
02338:+00204:-00223:-00607:003382.4113:02338
02339:-00060:-00100:-00212:003382.4113:02339
02340:+00420:+00189:-00683:003370.6235:02340
02341:+00311:-00113:-00552:003370.6235:02341
02342:-00570:+00434:-00140:003370.6235:02342
02343:-00518:+00017:-00540:003370.6235:02343
02344:+00316:-00081:+00037:003370.6235:02344
02345:+00361:+00311:+00252:003370.6235:02345
02346:-00109:-00182:+00843:003366.1210:02346
02347:+00140:+00623:+00067:003366.1210:02347
02348:-00640:-00349:-00049:003366.1210:02348
02349:-00784:+00200:-00103:003366.1210:02349
02350:+00410:-00007:+00074:003366.1210:02350
02351:+00549:+00041:+00047:003366.1210:02351
02352:-00454:+00175:+00204:003363.6831:02352
02353:-00288:+00088:+00538:003363.6831:02353
02354:+00447:+00265:+00404:003363.6831:02354
02355:+00726:+00061:+00675:003363.6831:02355
02356:-00400:-00194:+00279:003363.6831:02356
02357:-00002:+00547:+00717:003370.3259:02357
02358:+00008:-00417:+00318:003370.3259:02358
02359:-00031:-00033:+00068:003370.3259:02359
02360:+00011:-00234:+00705:003370.3259:02360
02361:+00028:-00057:-00070:003370.3259:02361
02362:+00321:+00036:-00006:003370.3259:02362
02363:-00616:-00414:+00085:003347.5781:02363
02364:+00069:+00273:+00000:003347.5781:02364
02365:-00040:-00153:+00196:003347.5781:02365
02366:+00224:+00105:-00390:003347.5781:02366
02367:-00656:+00022:+00379:003347.5781:02367
02368:+00086:+00344:-00011:003347.5781:02368
02369:+00598:+00187:+00475:003354.4165:02369
02370:+00160:-00005:+00182:003354.4165:02370
02371:-00395:+00138:+00312:003354.4165:02371
02372:+00419:+00337:+00065:003354.4165:02372
02373:+00584:+00289:-00099:003354.4165:02373
02374:-00447:+00254:+00348:003354.4165:02374
02375:+00255:+00386:+00066:003351.9213:02375
02376:+00516:+00084:+00173:003351.9213:02376
02377:-00036:+00470:+00026:003351.9213:02377
02378:-00603:+00139:-00010:003351.9213:02378
02379:+00291:+00323:-00316:003351.9213:02379
02380:+00455:+00333:-00236:003351.9213:02380
02381:-00371:-00208:-00015:003347.6047:02381
02382:-00512:+00108:+00005:003347.6047:02382
02383:+00660:-00125:-00291:003347.6047:02383
02384:+00521:-00383:-00176:003347.6047:02384
02385:-01034:-00230:-00367:003347.6047:02385
02386:+00127:-00119:-00629:003347.6047:02386
02387:+00645:-00379:+00026:003354.4299:02387
02388:-00221:-00248:-00592:003354.4299:02388
02389:-00475:+00186:-00084:003354.4299:02389
02390:+00259:-00012:-00086:003354.4299:02390
02391:+00077:-00120:-00389:003354.4299:02391
02392:-00253:-00129:+00297:003354.4299:02392
02393:+00029:+00453:-00153:003352.0688:02393
02394:+00385:-00067:+00162:003352.0688:02394
02395:-00180:+00352:-00068:003352.0688:02395
02396:-00107:-00157:+00385:003352.0688:02396
02397:+00176:+00174:+00369:003352.0688:02397
02398:+00236:+00073:+00086:003352.0688:02398
02399:-00498:+00094:+00503:003356.6970:02399
02400:-00094:-00074:+00210:003356.6970:02400
02401:+00295:-00045:+00507:003356.6970:02401
02402:-00487:+00147:+00336:003356.6970:02402
02403:-00493:+00198:+00292:003356.6970:02403
02404:+00162:+00287:+00335:003356.6970:02404
02405:-00025:+00330:+00225:003354.4768:02405
02406:-00415:+00107:+00277:003354.4768:02406
02407:-00250:+00349:+00113:003354.4768:02407
02408:+00163:+00303:+00241:003354.4768:02408
02409:-00074:+00088:-00047:003354.4768:02409
02410:-00390:+00389:+00160:003354.4768:02410
02411:-00151:+00268:+00039:003361.2231:02411
02412:+00438:+00158:-00047:003361.2231:02412
02413:-00488:-00188:+00177:003361.2231:02413
02414:-00503:+00183:-00061:003361.2231:02414
02415:+00335:-00309:+00047:003361.2231:02415
02416:+00426:-00103:-00434:003361.2231:02416
02417:-00408:-00370:+00164:003347.5981:02417
02418:-00039:-00183:-00332:003347.5981:02418
02419:+00480:-00090:-00664:003347.5981:02419
02420:-00170:-00365:-00280:003347.5981:02420
02421:-00210:+00325:-00712:003347.5981:02421
02422:+00099:-00409:-00106:003347.5981:02422
02423:+00219:+00282:-00508:003363.6628:02423
02424:-00193:-00152:+00140:003363.6628:02424
02425:-00058:+00460:-00489:003363.6628:02425
02426:+00503:+00127:-00026:003363.6628:02426
02427:+00076:-00050:+00105:003363.6628:02427
02428:-00222:-00043:+00199:003363.6628:02428
02429:+00136:+00175:+00086:003361.2431:02429
02430:+00425:+00131:-00080:003361.2431:02430
02431:-00281:-00169:+00164:003361.2431:02431
02432:-00065:+00156:-00041:003361.2431:02432
02433:+00150:-00017:+00223:003361.2431:02433
02434:-00061:+00067:+00052:003361.2431:02434
02435:-00300:+00085:+00205:003347.6577:02435
02436:+00033:+00118:+00222:003347.6577:02436
02437:+00317:+00130:+00083:003347.6577:02437
02438:-00145:-00086:+00261:003347.6577:02438
02439:-00263:+00146:-00008:003347.6577:02439
02440:+00448:-00103:-00047:003347.6577:02440
02441:+00383:-00037:-00256:003363.6018:02441
02442:-00468:-00190:-00047:003363.6018:02442
02443:-00349:-00153:-00256:003363.6018:02443
02444:+00494:-00041:-00321:003363.6018:02444
02445:-00268:-00442:-00336:003363.6018:02445
02446:-00406:-00057:-00428:003363.6018:02446
02447:+00060:-00281:-00722:003370.4543:02447
02448:+00000:+00002:-00737:003370.4543:02448
02449:-00452:-00236:-00346:003370.4543:02449
02450:+00009:+00263:-00739:003370.4543:02450
02451:+00646:+00009:-00190:003370.4543:02451
02452:+00031:+00051:-00663:003370.4543:02452
02453:-00420:+00150:-00684:003365.8720:02453
02454:-00006:+00116:-00406:003365.8720:02454
02455:+00722:-00165:-00360:003365.8720:02455
02456:-00343:+00152:-00274:003365.8720:02456
02457:-00532:-00098:+00101:003365.8720:02457
02458:+00616:+00197:-00058:003365.8720:02458
02459:+00376:+00015:+00311:003372.9467:02459
02460:-00002:+00021:+00427:003372.9467:02460
02461:+00075:+00337:+00018:003372.9467:02461
02462:+00243:-00144:+00272:003372.9467:02462
02463:-00420:+00121:-00098:003372.9467:02463
02464:-00215:+00100:+00095:003372.9467:02464
02465:+00173:+00056:+00343:003370.4477:02465
02466:-00182:-00064:+00201:003370.4477:02466
02467:-00490:+00068:+00379:003370.4477:02467
02468:-00192:+00248:+00019:003370.4477:02468
02469:+00249:+00029:+00259:003370.4477:02469
02470:-00182:+00107:+00219:003370.4477:02470
02471:-00371:+00034:+00479:003347.6779:02471
02472:+00464:+00312:+00095:003347.6779:02472
02473:+00358:-00185:+00219:003347.6779:02473
02474:-00127:-00145:+00373:003347.6779:02474
02475:+00164:+00007:+00405:003347.6779:02475
02476:+00501:-00181:+00030:003347.6779:02476
02477:+00107:-00092:+00131:003354.5573:02477
02478:-00374:-00202:+00205:003354.5573:02478
02479:+00154:+00137:+00120:003354.5573:02479
02480:+00128:+00054:+00052:003354.5573:02480
02481:-00281:+00127:+00111:003354.5573:02481
02482:-00399:+00112:+00026:003354.5573:02482
02483:+00435:+00131:+00132:003361.2836:02483
02484:+00075:+00025:+00087:003361.2836:02484
02485:-00441:+00310:+00024:003361.2836:02485
02486:+00128:+00319:+00019:003361.2836:02486
02487:+00420:+00127:-00171:003361.2836:02487
02488:-00225:+00211:+00036:003361.2836:02488
02489:-00026:+00166:-00250:003347.7045:02489
02490:+00480:+00334:-00032:003347.7045:02490
02491:-00039:+00067:+00044:003347.7045:02491
02492:-00286:+00187:-00105:003347.7045:02492
02493:+00095:+00117:-00001:003347.7045:02493
02494:+00676:+00057:-00130:003354.4836:02494
02495:+00057:-00193:-00068:003354.4836:02495
02496:-00416:+00040:-00275:003354.4836:02496
02497:+00374:-00408:-00311:003354.4836:02497
02498:+00443:+00021:-00343:003354.4836:02498
02499:-00284:-00047:-00037:003354.4836:02499
02500:-00251:-00188:+00134:003352.0485:02500
02501:+00296:+00383:-00355:003352.0485:02501
02502:-00308:-00264:+00341:003352.0485:02502
02503:-00248:+00395:-00318:003352.0485:02503
02504:+00370:-00004:+00115:003352.0485:02504
02505:-00123:-00352:-00078:003352.0485:02505
02506:-00274:+00063:-00425:003347.6379:02506
02507:+00073:-00396:+00162:003347.6379:02507
02508:+00377:+00122:-00313:003347.6379:02508
02509:-00143:-00283:-00004:003347.6379:02509
02510:-00332:+00264:-00114:003347.6379:02510
02511:-00007:+00154:+00220:003347.6379:02511
02512:+00220:+00188:+00069:003363.5686:02512
02513:-00412:+00118:+00206:003363.5686:02513
02514:-00354:+00316:+00409:003363.5686:02514
02515:+00347:+00136:+00171:003363.5686:02515
02516:-00273:+00216:+00276:003363.5686:02516
02517:-00479:+00136:+00458:003363.5686:02517
02518:-00036:+00141:+00344:003361.2768:02518
02519:+00237:+00483:+00050:003361.2768:02519
02520:-00281:+00091:+00277:003361.2768:02520
02521:-00052:+00177:+00385:003361.2768:02521
02522:+00345:+00445:+00099:003361.2768:02522
02523:-00073:-00042:+00075:003361.2768:02523
02524:-00409:+00397:+00235:003356.6970:02524
02525:-00065:+00086:+00101:003356.6970:02525
02526:+00544:+00230:+00050:003356.6970:02526
02527:-00443:+00117:+00245:003356.6970:02527
02528:-00620:+00338:-00046:003356.6970:02528
02529:+00392:+00192:+00113:003356.6970:02529
02530:+00546:+00049:-00089:003363.6831:02530
02531:-00487:+00121:-00002:003363.6831:02531
02532:-00044:+00077:+00338:003363.6831:02532
02533:+00345:+00356:-00226:003363.6831:02533
02534:-00050:-00210:+00095:003363.6831:02534
02535:-00438:-00263:-00140:003363.6831:02535
02536:+00220:+00109:-00046:003370.4477:02536
02537:+00254:-00295:-00151:003370.4477:02537
02538:-00032:+00053:-00597:003370.4477:02538
02539:-00292:-00106:+00222:003370.4477:02539
02540:+00349:-00087:-00548:003370.4477:02540
02541:+00187:-00241:-00087:003370.4477:02541
02542:-00437:+00164:-00316:003356.7836:02542
02543:+00447:+00079:-00184:003356.7836:02543
02544:+00490:+00144:-00369:003356.7836:02544
02545:-00159:-00020:+00063:003356.7836:02545
02546:-00473:-00047:+00209:003356.7836:02546
02547:+00311:-00063:-00010:003356.7836:02547
02548:-00064:-00172:-00257:003363.6967:02548
02549:-00283:+00247:-00044:003363.6967:02549
02550:-00173:+00082:+00279:003363.6967:02550
02551:+00232:-00039:-00076:003363.6967:02551
02552:-00216:-00111:+00235:003363.6967:02552
02553:-00339:+00132:-00012:003363.6967:02553
02554:+00372:+00107:+00134:003370.2988:02554
02555:+00374:+00165:+00026:003370.2988:02555
02556:-00390:-00097:+00308:003370.2988:02556
02557:-00421:+00353:+00371:003370.2988:02557
02558:+00416:+00104:-00045:003370.2988:02558
02559:+00050:+00117:-00087:003370.2988:02559
02560:-00316:+00298:-00070:003365.8789:02560
02561:+00045:+00040:-00128:003365.8789:02561
02562:+00237:+00157:-00121:003365.8789:02562
02563:-00088:+00013:-00030:003365.8789:02563
02564:-00043:-00138:-00243:003365.8789:02564
02565:+00285:+00029:-00229:003365.8789:02565
02566:+00077:-00403:-00359:003382.1591:02566
02567:-00350:-00087:-00434:003382.1591:02567
02568:-00106:-00013:-00468:003382.1591:02568
02569:+00251:-00350:-00476:003382.1591:02569
02570:-00292:+00034:-00623:003382.1591:02570
02571:-00379:-00214:-00305:003382.1591:02571
02572:+00308:+00121:-00756:003388.8786:02572
02573:-00072:-00055:-00358:003388.8786:02573
02574:-00396:+00151:-00594:003388.8786:02574
02575:+00138:+00127:-00134:003388.8786:02575
02576:+00466:-00258:-00160:003388.8786:02576
02577:+00093:+00101:-00512:003388.8786:02577
02578:-00408:-00010:+00123:003365.7514:02578
02579:+00135:+00369:-00484:003365.7514:02579
02580:+00241:-00024:+00056:003365.7514:02580
02581:-00534:-00108:+00311:003365.7514:02581
02582:-00199:+00174:+00475:003365.7514:02582
02583:+00424:-00180:+00287:003365.7514:02583
02584:+00637:-00172:+00156:003382.0634:02584
02585:-00210:-00109:+00260:003382.0634:02585
02586:-00083:-00096:-00084:003382.0634:02586
02587:+00243:+00180:+00075:003382.0634:02587
02588:-00249:+00040:+00138:003382.0634:02588
02589:-00140:+00191:+00374:003382.0634:02589
02590:-00180:+00232:+00378:003388.8786:02590
02591:+00328:+00296:-00024:003388.8786:02591
02592:-00145:+00337:+00434:003388.8786:02592
02593:-00046:+00366:+00245:003388.8786:02593
02594:+00054:+00196:+00342:003388.8786:02594
02595:-00105:-00111:+00439:003388.8786:02595
02596:-00115:-00064:+00371:003356.6635:02596
02597:+00188:-00044:+00205:003356.6635:02597
02598:+00366:-00112:+00229:003356.6635:02598
02599:-00305:-00128:+00267:003356.6635:02599
02600:+00074:-00182:+00245:003356.6635:02600
02601:+00324:-00125:+00285:003372.9602:02601
02602:-00198:+00182:+00145:003372.9602:02602
02603:-00097:+00140:+00085:003372.9602:02603
02604:+00221:+00290:-00089:003372.9602:02604
02605:+00124:+00396:+00327:003372.9602:02605
02606:-00422:+00226:+00140:003372.9602:02606
02607:+00205:+00204:+00203:003370.6035:02607
02608:+00509:+00527:-00053:003370.6035:02608
02609:+00031:-00247:+00428:003370.6035:02609
02610:-00283:+00492:+00078:003370.6035:02610
02611:+00226:-00162:+00195:003370.6035:02611
02612:+00425:-00194:+00137:003370.6035:02612
02613:-00180:+00112:-00152:003347.8305:02613
02614:-00159:-00088:-00194:003347.8305:02614
02615:+00176:-00018:-00193:003347.8305:02615
02616:-00177:+00036:-00481:003347.8305:02616
02617:-00407:-00327:-00412:003347.8305:02617
02618:-00119:+00449:-00177:003347.8305:02618
02619:+00283:-00133:-00211:003373.1232:02619
02620:-00009:-00109:-00331:003373.1232:02620
02621:+00058:+00159:-00270:003373.1232:02621
02622:-00011:-00205:-00092:003373.1232:02622
02623:+00086:-00020:-00309:003373.1232:02623
02624:-00156:-00291:+00050:003373.1232:02624
02625:+00203:-00159:-00283:003370.6440:02625
02626:+00345:-00150:+00015:003370.6440:02626
02627:-00207:-00171:+00048:003370.6440:02627
02628:-00217:-00027:+00056:003370.6440:02628
02629:+00266:-00170:-00164:003370.6440:02629
02630:-00005:+00249:-00199:003370.6440:02630
02631:-00288:+00225:+00187:003366.0808:02631
02632:+00046:+00180:+00100:003366.0808:02632
02633:+00256:+00337:+00309:003366.0808:02633
02634:-00157:+00451:+00019:003366.0808:02634
02635:-00257:+00167:+00218:003366.0808:02635
02636:+00045:+00271:+00402:003366.0808:02636
02637:+00079:+00165:+00022:003373.1096:02637
02638:-00373:+00059:+00180:003373.1096:02638
02639:-00187:+00148:+00360:003373.1096:02639
02640:+00216:+00175:+00058:003373.1096:02640
02641:-00051:+00040:+00150:003373.1096:02641
02642:-00322:+00041:+00316:003373.1096:02642
02643:+00077:+00180:-00102:003379.9475:02643
02644:+00213:+00116:-00206:003379.9475:02644
02645:-00309:+00173:+00151:003379.9475:02645
02646:+00041:+00348:+00041:003379.9475:02646
02647:+00157:-00033:+00138:003379.9475:02647
02648:-00066:+00242:-00198:003379.9475:02648
02649:-00276:-00063:+00140:003375.3615:02649
02650:-00037:-00037:+00000:003375.3615:02650
02651:+00264:+00152:-00101:003375.3615:02651
02652:-00095:-00207:+00014:003375.3615:02652
02653:-00190:+00011:-00001:003375.3615:02653
02654:+00221:+00059:+00053:003375.3615:02654
02655:+00137:-00029:-00057:003382.4389:02655
02656:-00275:+00244:+00086:003382.4389:02656
02657:+00031:+00115:-00064:003382.4389:02657
02658:+00204:+00137:-00035:003382.4389:02658
02659:-00181:+00187:-00025:003382.4389:02659
02660:-00290:+00083:+00101:003382.4389:02660
02661:+00086:-00044:+00056:003389.1318:02661
02662:-00086:-00092:-00190:003389.1318:02662
02663:-00163:+00005:+00068:003389.1318:02663
02664:-00016:+00077:+00218:003389.1318:02664
02665:+00247:+00032:-00196:003389.1318:02665
02666:-00011:+00170:+00046:003389.1318:02666
02667:-00216:-00113:+00226:003375.2602:02667
02668:+00221:-00001:+00024:003375.2602:02668
02669:+00307:+00356:-00175:003375.2602:02669
02670:-00262:-00146:-00125:003375.2602:02670
02671:-00101:+00265:-00088:003375.2602:02671
02672:+00190:-00056:-00173:003375.2602:02672
02673:-00235:-00118:-00335:003391.7717:02673
02674:-00306:-00161:-00083:003391.7717:02674
02675:+00029:-00210:-00474:003391.7717:02675
02676:+00141:-00157:-00651:003391.7717:02676
02677:-00261:-00121:-00464:003391.7717:02677
02678:-00035:-00247:-00466:003398.5520:02678
02679:+00247:+00043:-00526:003398.5520:02679
02680:-00099:-00342:-00394:003398.5520:02680
02681:-00217:+00225:-00398:003398.5520:02681
02682:+00177:+00132:-00367:003398.5520:02682
02683:+00500:+00149:-00582:003398.5520:02683
02684:-00484:+00053:-00314:003384.5578:02684
02685:-00441:+00265:-00432:003384.5578:02685
02686:+00589:+00214:-00111:003384.5578:02686
02687:-00091:-00278:+00161:003384.5578:02687
02688:-00128:+00199:+00310:003384.5578:02688
02689:-00289:-00143:+00441:003384.5578:02689
02690:+00056:-00307:+00109:003401.1220:02690
02691:-00196:+00179:+00182:003401.1220:02691
02692:-00074:-00203:+00464:003401.1220:02692
02693:+00024:+00047:+00037:003401.1220:02693
02694:-00212:+00038:-00023:003401.1220:02694
02695:-00162:+00084:+00236:003401.1220:02695
02696:+00008:+00239:+00062:003398.5034:02696
02697:+00127:+00008:+00355:003398.5034:02697
02698:-00096:+00311:+00223:003398.5034:02698
02699:+00085:+00202:-00004:003398.5034:02699
02700:+00468:+00221:+00027:003398.5034:02700
02701:+00111:+00309:+00320:003398.5034:02701
02702:-00390:+00155:+00209:003375.2194:02702
02703:+00117:+00276:+00482:003375.2194:02703
02704:+00436:+00311:-00142:003375.2194:02704
02705:+00198:-00125:+00462:003375.2194:02705
02706:-00220:+00041:+00190:003375.2194:02706
02707:+00204:-00045:+00065:003375.2194:02707
02708:+00066:+00205:+00111:003401.0532:02708
02709:-00059:-00209:+00277:003401.0532:02709
02710:-00233:+00019:+00068:003401.0532:02710
02711:+00280:+00190:+00077:003401.0532:02711
02712:+00082:+00042:+00026:003401.0532:02712
02713:-00356:+00000:-00037:003401.0532:02713
02714:+00412:+00167:-00082:003379.8796:02714
02715:+00208:-00151:+00123:003379.8796:02715
02716:-00015:+00447:+00156:003379.8796:02716
02717:-00275:-00201:+00117:003379.8796:02717
02718:+00540:+00000:-00048:003379.8796:02718
02719:+00394:+00136:+00148:003379.8796:02719
02720:+00060:-00228:+00060:003366.1210:02720
02721:-00022:+00285:-00061:003366.1210:02721
02722:+00162:-00097:-00034:003366.1210:02722
02723:+00264:+00188:-00133:003366.1210:02723
02724:+00042:+00173:+00082:003366.1210:02724
02725:+00157:+00078:+00081:003366.1210:02725
02726:+00121:+00352:+00203:003373.0620:02726
02727:-00427:-00306:-00033:003373.0620:02727
02728:-00006:+00003:-00523:003373.0620:02728
02729:+00291:+00023:+00023:003373.0620:02729
02730:-00094:-00294:-00440:003373.0620:02730
02731:-00402:-00451:+00069:003373.0620:02731
02732:-00099:+00184:-00352:003370.5561:02732
02733:+00221:-00303:+00167:003370.5561:02733
02734:+00198:+00364:-00041:003370.5561:02734
02735:+00137:-00498:+00206:003370.5561:02735
02736:+00205:+00265:-00231:003370.5561:02736
02737:-00342:-00218:+00075:003370.5561:02737
02738:-00221:+00147:+00035:003365.8720:02738
02739:+00264:+00046:+00141:003365.8720:02739
02740:+00338:-00139:+00007:003365.8720:02740
02741:-00394:+00272:-00079:003365.8720:02741
02742:-00279:+00232:+00187:003365.8720:02742
02743:+00321:-00011:+00084:003382.1179:02743
02744:-00240:+00359:+00325:003382.1179:02744
02745:-00396:+00136:+00241:003382.1179:02745
02746:+00155:+00136:-00065:003382.1179:02746
02747:+00317:+00121:+00252:003382.1179:02747
02748:-00212:+00221:+00323:003382.1179:02748
02749:-00142:+00111:+00497:003379.5939:02749
02750:+00180:+00609:+00118:003379.5939:02750
02751:+00071:-00202:+00351:003379.5939:02751
02752:-00404:+00110:+00119:003379.5939:02752
02753:-00052:+00389:+00315:003379.5939:02753
02754:+00080:-00287:+00112:003379.5939:02754
02755:+00071:+00332:-00226:003365.8386:02755
02756:-00279:+00010:+00443:003365.8386:02756
02757:+00192:+00076:-00348:003365.8386:02757
02758:+00113:+00096:+00005:003365.8386:02758
02759:-00316:-00052:-00031:003365.8386:02759
02760:+00254:+00236:-00165:003365.8386:02760
02761:+00319:+00097:+00280:003382.2819:02761
02762:-00028:+00063:-00194:003382.2819:02762
02763:-00103:+00178:+00132:003382.2819:02763
02764:+00158:+00192:-00345:003382.2819:02764
02765:+00101:+00161:-00043:003382.2819:02765
02766:-00163:-00048:+00013:003382.2819:02766
02767:+00009:+00182:+00101:003379.7773:02767
02768:+00105:-00047:-00006:003379.7773:02768
02769:-00017:+00081:+00033:003379.7773:02769
02770:-00365:-00037:-00040:003379.7773:02770
02771:+00133:+00021:-00108:003379.7773:02771
02772:+00131:+00165:-00002:003379.7773:02772
02773:-00276:-00087:-00056:003365.9526:02773
02774:-00271:+00310:-00018:003365.9526:02774
02775:+00163:+00083:-00257:003365.9526:02775
02776:-00134:-00075:+00079:003365.9526:02776
02777:-00318:+00050:+00144:003365.9526:02777
02778:+00067:+00122:-00242:003365.9526:02778
02779:+00018:+00077:+00094:003382.2272:02779
02780:-00135:+00076:+00238:003382.2272:02780
02781:-00178:-00133:+00177:003382.2272:02781
02782:+00069:+00321:+00016:003382.2272:02782
02783:-00202:+00012:+00102:003382.2272:02783
02784:-00281:-00044:+00121:003382.2272:02784
02785:+00060:+00401:-00028:003389.0156:02785
02786:+00084:+00021:+00111:003389.0156:02786
02787:-00365:+00042:-00050:003389.0156:02787
02788:-00283:+00021:-00045:003389.0156:02788
02789:+00265:-00090:-00243:003389.0156:02789
02790:-00132:+00122:-00146:003389.0156:02790
02791:-00355:-00019:-00169:003384.3540:02791
02792:+00122:-00074:-00408:003384.3540:02792
02793:+00286:-00009:-00252:003384.3540:02793
02794:-00184:-00152:-00214:003384.3540:02794
02795:-00010:-00065:-00279:003384.3540:02795
02796:+00268:+00175:-00589:003384.3540:02796
02797:+00172:-00113:-00386:003391.6074:02797
02798:-00358:-00223:-00323:003391.6074:02798
02799:+00005:+00005:-00482:003391.6074:02799
02800:+00300:-00074:-00317:003391.6074:02800
02801:+00141:-00235:-00590:003391.6074:02801
02802:-00156:-00125:-00451:003391.6074:02802
02803:+00279:-00109:-00533:003398.4831:02803
02804:+00222:+00010:-00561:003398.4831:02804
02805:-00474:-00017:-00348:003398.4831:02805
02806:-00154:+00071:-00387:003398.4831:02806
02807:+00217:+00188:-00223:003398.4831:02807
02808:-00126:+00122:-00033:003398.4831:02808
02809:-00516:-00018:+00487:003384.4626:02809
02810:-00013:+00665:+00091:003384.4626:02810
02811:+00243:-00062:+01235:003384.4626:02811
02812:+00163:-00284:+00552:003384.4626:02812
02813:+00203:+00007:+00116:003384.4626:02813
02814:+00281:+00270:+00382:003391.6481:02814
02815:-00016:+00046:+00189:003391.6481:02815
02816:-00472:+00200:+00275:003391.6481:02816
02817:-00059:+00239:+00186:003391.6481:02817
02818:+00370:+00187:+00264:003391.6481:02818
02819:+00346:+00247:+00086:003391.6481:02819
02820:+00153:+00230:+00375:003389.1523:02820
02821:-00077:+00030:+00265:003389.1523:02821
02822:-00031:+00138:+00351:003389.1523:02822
02823:+00020:-00146:+00239:003389.1523:02823
02824:+00098:+00091:+00165:003389.1523:02824
02825:-00052:-00190:+00326:003389.1523:02825
02826:-00378:-00156:+00192:003375.2060:02826
02827:+00018:+00113:+00435:003375.2060:02827
02828:+00284:-00107:+00393:003375.2060:02828
02829:+00130:+00059:+00025:003375.2060:02829
02830:-00141:+00058:+00173:003375.2060:02830
02831:+00094:+00312:-00076:003375.2060:02831
02832:+00278:+00269:-00224:003382.2409:02832
02833:-00293:+00104:+00133:003382.2409:02833
02834:-00149:+00151:+00202:003382.2409:02834
02835:+00454:+00194:+00046:003382.2409:02835
02836:+00054:+00007:+00190:003382.2409:02836
02837:-00078:+00214:+00138:003382.2409:02837
02838:+00062:+00075:+00218:003379.7028:02838
02839:+00491:+00239:-00274:003379.7028:02839
02840:-00025:+00013:-00080:003379.7028:02840
02841:-00081:+00263:-00192:003379.7028:02841
02842:-00127:-00093:+00116:003379.7028:02842
02843:+00644:+00478:-00409:003379.7028:02843
02844:-00044:+00170:+00384:003365.9799:02844
02845:-00137:+00419:-00160:003365.9799:02845
02846:+00291:+00027:-00184:003365.9799:02846
02847:-00068:-00014:+00108:003365.9799:02847
02848:+00004:+00042:-00289:003365.9799:02848
02849:+00403:-00225:-00195:003365.9799:02849
02850:+00557:-00054:-00277:003363.7236:02850
02851:-00248:-00438:-00186:003363.7236:02851
02852:-00171:+00025:-00310:003363.7236:02852
02853:+00196:-00349:-00005:003363.7236:02853
02854:+00280:-00121:-00561:003363.7236:02854
02855:-00140:+00170:-00226:003363.7236:02855
02856:-00150:-00077:+00179:003370.4816:02856
02857:+00452:+00384:-00358:003370.4816:02857
02858:+00220:+00039:+00566:003370.4816:02858
02859:+00008:+00543:-00466:003370.4816:02859
02860:+00379:+00426:+00565:003370.4816:02860
02861:+00101:+00297:+00338:003370.4816:02861
02862:-00155:+00211:+00413:003356.8173:02862
02863:-00059:-00408:+00572:003356.8173:02863
02864:+00423:+00224:+00270:003356.8173:02864
02865:-00493:-00205:+00521:003356.8173:02865
02866:-00268:+00256:-00211:003356.8173:02866
02867:-00060:+00046:+00476:003356.8173:02867
02868:-00008:+00225:+00178:003372.9875:02868
02869:-00458:+00213:+00229:003372.9875:02869
02870:-00064:+00379:+00086:003372.9875:02870
02871:+00258:+00285:+00109:003372.9875:02871
02872:-00185:+00154:+00458:003372.9875:02872
02873:-00311:+00415:+00255:003372.9875:02873
02874:+00271:+00232:+00370:003361.3505:02874
02875:+00322:+00187:+00227:003361.3505:02875
02876:-00231:+00106:+00111:003361.3505:02876
02877:-00101:+00073:+00123:003361.3505:02877
02878:+00399:+00234:+00042:003361.3505:02878
02879:-00216:-00132:+00132:003361.3505:02879
02880:-00405:+00126:+00125:003366.0068:02880
02881:+00064:-00156:+00035:003366.0068:02881
02882:+00071:-00024:-00333:003366.0068:02882
02883:-00104:-00053:+00115:003366.0068:02883
02884:-00205:+00022:-00197:003366.0068:02884
02885:+00123:+00097:-00122:003366.0068:02885
02886:-00017:+00032:-00300:003363.7438:02886
02887:-00181:-00007:-00433:003363.7438:02887
02888:-00031:+00010:-00092:003363.7438:02888
02889:+00237:-00041:-00214:003363.7438:02889
02890:-00371:-00144:-00065:003363.7438:02890
02891:-00214:+00117:-00177:003363.7438:02891
02892:+00271:-00068:-00040:003379.6481:02892
02893:-00163:-00174:-00240:003379.6481:02893
02894:-00317:-00058:-00080:003379.6481:02894
02895:+00014:+00034:-00027:003379.6481:02895
02896:+00343:+00172:-00392:003379.6481:02896
02897:-00105:-00161:-00060:003375.0505:02897
02898:-00276:+00157:-00365:003375.0505:02898
02899:-00128:+00098:-00079:003375.0505:02899
02900:+00039:-00036:-00290:003375.0505:02900
02901:-00286:-00056:-00190:003375.0505:02901
02902:-00196:-00075:-00374:003375.0505:02902
02903:+00069:-00033:-00447:003372.8786:02903
02904:-00119:-00235:-00166:003372.8786:02904
02905:-00070:-00204:-00378:003372.8786:02905
02906:+00306:-00090:-00487:003372.8786:02906
02907:+00162:-00102:-00492:003372.8786:02907
02908:-00309:-00146:-00300:003372.8786:02908
02909:+00149:-00183:-00222:003389.0156:02909
02910:+00535:+00085:-00506:003389.0156:02910
02911:-00196:-00239:-00281:003389.0156:02911
02912:-00259:+00152:-00518:003389.0156:02912
02913:+00032:+00105:-00473:003389.0156:02913
02914:+00215:+00086:-00688:003389.0156:02914
02915:-00284:+00189:-00369:003384.4558:02915
02916:-00679:+00234:-00249:003384.4558:02916
02917:+00033:+00047:+00421:003384.4558:02917
02918:-00206:+00343:+00171:003384.4558:02918
02919:-00610:-00072:+00548:003384.4558:02919
02920:-00169:-00142:+00251:003384.4558:02920
02921:+00307:+00040:+00456:003382.3024:02921
02922:-00345:-00138:+00744:003382.3024:02922
02923:-00157:-00063:+00237:003382.3024:02923
02924:+00292:+00158:+00411:003382.3024:02924
02925:-00026:+00402:+00719:003382.3024:02925
02926:-00133:+00284:+00385:003382.3024:02926
02927:+00187:+00300:+00473:003389.0563:02927
02928:+00183:+00143:+00482:003389.0563:02928
02929:+00312:+00198:+00274:003389.0563:02929
02930:+00108:+00360:+00431:003389.0563:02930
02931:+00237:+00111:+00222:003389.0563:02931
02932:-00152:+00087:+00055:003389.0563:02932
02933:-00302:+00105:+00213:003375.0236:02933
02934:-00147:+00134:-00023:003375.0236:02934
02935:+00215:+00197:+00074:003375.0236:02935
02936:-00216:-00123:+00252:003375.0236:02936
02937:-00467:-00032:+00049:003375.0236:02937
02938:+00150:-00104:+00018:003375.0236:02938
02939:+00125:+00058:-00151:003372.8039:02939
02940:-00102:+00158:-00143:003372.8039:02940
02941:-00013:+00118:+00153:003372.8039:02941
02942:+00215:+00100:-00186:003372.8039:02942
02943:+00292:+00260:-00128:003372.8039:02943
02944:-00051:+00151:-00059:003372.8039:02944
02945:+00257:+00155:+00097:003379.6345:02945
02946:+00528:+00292:-00273:003379.6345:02946
02947:-00138:-00186:+00061:003379.6345:02947
02948:+00098:+00207:-00012:003379.6345:02948
02949:+00427:-00166:-00031:003379.6345:02949
02950:+00270:+00078:-00321:003379.6345:02950
02951:-00081:-00052:-00016:003356.6369:02951
02952:+00224:+00092:-00438:003356.6369:02952
02953:+00215:+00155:+00090:003356.6369:02953
02954:-00033:-00123:-00382:003356.6369:02954
02955:+00177:+00333:-00066:003356.6369:02955
02956:+00243:+00235:+00092:003356.6369:02956
02957:+00175:-00043:-00254:003363.5346:02957
02958:-00323:+00085:+00324:003363.5346:02958
02959:-00023:+00194:+00091:003363.5346:02959
02960:+00176:+00019:+00108:003363.5346:02960
02961:+00200:-00290:+00252:003363.5346:02961
02962:-00089:-00080:+00209:003363.5346:02962
02963:+00261:+00153:+00045:003352.0017:02963
02964:+00437:-00083:+00237:003352.0017:02964
02965:-00136:+00035:+00207:003352.0017:02965
02966:+00297:-00233:+00337:003352.0017:02966
02967:+00324:-00084:+00351:003352.0017:02967
02968:+00198:+00014:+00051:003352.0017:02968
02969:-00253:-00064:+00276:003338.5947:02969
02970:+00190:+00381:+00068:003338.5947:02970
02971:+00099:-00236:+00445:003338.5947:02971
02972:+00018:+00064:-00066:003338.5947:02972
02973:-00297:+00022:+00500:003338.5947:02973
02974:+00089:-00020:+00234:003338.5947:02974
02975:+00085:+00006:+00102:003336.2016:02975
02976:-00441:-00125:+00110:003336.2016:02976
02977:+00050:+00362:-00078:003336.2016:02977
02978:+00110:+00090:+00235:003336.2016:02978
02979:-00324:+00232:-00298:003336.2016:02979
02980:-00371:+00430:+00312:003336.2016:02980
02981:+00053:+00428:-00234:003351.9348:02981
02982:-00106:+00180:+00146:003351.9348:02982
02983:-00390:+00004:+00472:003351.9348:02983
02984:+00345:+00686:-00003:003351.9348:02984
02985:+00173:-00439:+00339:003351.9348:02985
02986:+00088:+00188:-00215:003351.9348:02986
02987:-00265:+00109:+00362:003338.5483:02987
02988:+00302:-00111:-00305:003338.5483:02988
02989:+00307:-00019:+00030:003338.5483:02989
02990:-00271:-00079:-00218:003338.5483:02990
02991:-00141:-00342:-00426:003338.5483:02991
02992:+00378:+00191:-00482:003338.5483:02992
02993:-00036:-00089:-00139:003345.2941:02993
02994:-00399:-00130:+00063:003345.2941:02994
02995:+00121:+00256:-00292:003345.2941:02995
02996:+00047:-00195:+00071:003345.2941:02996
02997:-00138:+00038:-00339:003345.2941:02997
02998:-00106:+00041:+00239:003345.2941:02998
02999:+00094:+00077:-00136:003352.0551:02999
03000:-00190:-00258:-00309:003352.0551:03000
03001:-00337:+00073:+00005:003352.0551:03001
03002:+00046:+00101:-00296:003352.0551:03002
03003:+00078:-00300:+00079:003352.0551:03003
03004:-00349:+00245:-00151:003352.0551:03004
03005:-00263:-00183:+00354:003338.6079:03005
03006:+00144:+00239:-00164:003338.6079:03006
03007:+00082:+00138:+00213:003338.6079:03007
03008:-00393:-00018:-00127:003338.6079:03008
03009:+00089:+00208:+00078:003338.6079:03009
03010:+00165:+00322:+00336:003363.6291:03010
03011:-00139:+00027:+00156:003363.6291:03011
03012:-00325:+00122:+00447:003363.6291:03012
03013:-00062:+00087:+00442:003363.6291:03013
03014:-00122:-00061:+00025:003363.6291:03014
03015:-00202:+00064:+00082:003363.6291:03015
03016:-00313:-00085:+00428:003361.3237:03016
03017:+00178:+00204:+00034:003361.3237:03017
03018:-00050:-00120:+00070:003361.3237:03018
03019:-00468:-00102:+00023:003361.3237:03019
03020:+00050:+00241:-00020:003361.3237:03020
03021:+00200:-00128:+00005:003361.3237:03021
03022:-00189:+00107:-00015:003356.8706:03022
03023:-00033:+00001:-00088:003356.8706:03023
03024:+00274:+00038:-00136:003356.8706:03024
03025:+00101:+00137:-00306:003356.8706:03025
03026:-00210:-00269:-00354:003356.8706:03026
03027:-00096:-00087:-00348:003356.8706:03027
03028:+00268:-00108:-00569:003373.0417:03028
03029:+00139:-00447:-00543:003373.0417:03029
03030:-00173:-00039:-00563:003373.0417:03030
03031:+00326:-00355:-00624:003373.0417:03031
03032:+00346:-00319:-00804:003373.0417:03032
03033:-00113:+00018:-00571:003373.0417:03033
03034:-00105:-00151:-00588:003389.1113:03034
03035:+00149:-00240:-00744:003389.1113:03035
03036:-00077:+00101:-00498:003389.1113:03036
03037:-00150:-00121:-00590:003389.1113:03037
03038:+00086:+00282:-00783:003389.1113:03038
03039:-00010:+00205:-00455:003389.1113:03039
03040:-00407:+00256:-00363:003356.8105:03040
03041:-00307:+00323:-00178:003356.8105:03041
03042:+00131:+00108:+00005:003356.8105:03042
03043:+00175:+00347:-00430:003356.8105:03043
03044:-00234:+00292:+00668:003356.8105:03044
03045:-00371:+00224:+00678:003356.8105:03045
03046:+00296:+00220:+00493:003382.2888:03046
03047:+00049:+00050:+00282:003382.2888:03047
03048:+00145:+00269:+00207:003382.2888:03048
03049:+00385:+00162:+00399:003382.2888:03049
03050:-00156:+00021:+00381:003382.2888:03050
03051:-00353:+00012:+00320:003382.2888:03051
03052:-00140:+00135:+00540:003379.7980:03052
03053:+00205:-00138:+00466:003379.7980:03053
03054:+00298:+00089:+00564:003379.7980:03054
03055:+00200:+00016:+00471:003379.7980:03055
03056:-00137:-00035:+00524:003379.7980:03056
03057:-00090:+00156:+00309:003379.7980:03057
03058:-00134:+00267:+00217:003356.8906:03058
03059:-00037:+00141:+00495:003356.8906:03059
03060:-00017:+00262:+00235:003356.8906:03060
03061:-00225:+00157:+00398:003356.8906:03061
03062:-00080:+00390:+00131:003356.8906:03062
03063:+00235:+00011:+00205:003356.8906:03063
03064:+00214:+00014:-00107:003373.0756:03064
03065:-00342:-00025:+00278:003373.0756:03065
03066:+00095:-00191:+00291:003373.0756:03066
03067:+00439:+00131:+00030:003373.0756:03067
03068:-00154:-00153:-00019:003373.0756:03068
03069:+00113:+00209:-00142:003373.0756:03069
03070:+00331:+00088:-00137:003361.3845:03070
03071:+00600:+00165:-00211:003361.3845:03071
03072:-00018:+00430:-00040:003361.3845:03072
03073:-00012:+00164:-00326:003361.3845:03073
03074:+00806:+00458:-00234:003361.3845:03074
03075:+00407:+00060:+00059:003361.3845:03075
03076:+00014:+00210:-00404:003347.7109:03076
03077:+00134:-00041:-00414:003347.7109:03077
03078:+00689:+00121:-00600:003347.7109:03078
03079:-00112:-00076:-00295:003347.7109:03079
03080:-00372:+00127:-00235:003347.7109:03080
03081:-00158:-00262:-00288:003347.7109:03081
03082:+00151:-00058:-00496:003363.7912:03082
03083:-00089:-00084:-00145:003363.7912:03083
03084:-00137:-00178:-00291:003363.7912:03084
03085:+00403:+00070:-00340:003363.7912:03085
03086:-00090:-00273:-00029:003363.7912:03086
03087:-00153:+00218:-00278:003363.7912:03087
03088:+00095:-00028:+00140:003361.3779:03088
03089:+00337:+00023:-00137:003361.3779:03089
03090:-00029:+00150:+00335:003361.3779:03090
03091:+00113:-00171:+00009:003361.3779:03091
03092:+00177:+00263:+00319:003361.3779:03092
03093:-00153:-00289:+00523:003361.3779:03093
03094:-00059:-00051:+00024:003347.7175:03094
03095:+00041:+00171:+00383:003347.7175:03095
03096:+00042:-00197:+00481:003347.7175:03096
03097:-00284:+00023:+00161:003347.7175:03097
03098:+00049:-00133:+00540:003347.7175:03098
03099:+00036:+00134:+00472:003347.7175:03099
03100:+00090:+00132:+00270:003363.8112:03100
03101:-00384:+00101:+00481:003363.8112:03101
03102:-00300:+00097:+00420:003363.8112:03102
03103:+00011:+00377:+00283:003363.8112:03103
03104:-00516:+00033:+00115:003363.8112:03104
03105:-00557:+00211:+00423:003363.8112:03105
03106:+00027:+00545:+00297:003370.5627:03106
03107:-00006:-00059:-00065:003370.5627:03107
03108:-00146:+00234:+00227:003370.5627:03108
03109:-00023:+00536:+00067:003370.5627:03109
03110:+00257:+00160:+00002:003370.5627:03110
03111:-00018:+00293:+00063:003370.5627:03111
03112:-00092:+00114:+00210:003365.9196:03112
03113:+00010:+00306:+00061:003365.9196:03113
03114:+00304:+00016:+00030:003365.9196:03114
03115:-00259:+00060:-00142:003365.9196:03115
03116:-00078:+00090:-00214:003365.9196:03116
03117:+00355:+00256:-00153:003363.7033:03117
03118:+00055:+00002:+00210:003363.7033:03118
03119:-00155:+00148:-00343:003363.7033:03119
03120:+00084:-00235:-00269:003363.7033:03120
03121:+00312:+00276:-00395:003363.7033:03121
03122:-00160:-00151:-00192:003363.7033:03122
03123:-00210:-00076:-00553:003389.0634:03123
03124:-00006:+00037:-00554:003389.0634:03124
03125:-00163:-00453:-00311:003389.0634:03125
03126:-00021:+00102:-00184:003389.0634:03126
03127:-00033:+00138:-00113:003389.0634:03127
03128:+00208:-00180:-00418:003389.0634:03128
03129:-00134:-00077:+00066:003365.9526:03129
03130:+00021:-00170:+00135:003365.9526:03130
03131:+00279:+00034:+00113:003365.9526:03131
03132:+00145:+00303:+00188:003365.9526:03132
03133:-00360:-00117:+00184:003365.9526:03133
03134:+00139:+00369:+00017:003365.9526:03134
03135:+00153:-00058:-00202:003382.3364:03135
03136:-00167:+00114:-00200:003382.3364:03136
03137:-00356:-00058:+00056:003382.3364:03137
03138:+00028:-00103:-00184:003382.3364:03138
03139:-00073:+00037:-00207:003382.3364:03139
03140:-00237:-00185:-00124:003382.3364:03140
03141:-00065:-00118:-00144:003398.5173:03141
03142:+00200:-00153:-00382:003398.5173:03142
03143:-00048:-00254:-00147:003398.5173:03143
03144:-00066:+00075:-00084:003398.5173:03144
03145:+00288:-00221:-00256:003398.5173:03145
03146:+00186:+00094:-00366:003398.5173:03146
03147:-00293:-00097:-00079:003375.4291:03147
03148:-00120:-00079:-00413:003375.4291:03148
03149:+00389:+00118:-00615:003375.4291:03149
03150:-00435:-00154:-00340:003375.4291:03150
03151:-00525:+00067:-00131:003375.4291:03151
03152:+00033:+00468:-00278:003375.4291:03152
03153:+00048:-00020:-00049:003401.1638:03153
03154:-00213:+00159:-00006:003401.1638:03154
03155:-00280:+00292:-00193:003401.1638:03155
03156:+00043:+00627:-00213:003401.1638:03156
03157:-00110:+00066:-00086:003401.1638:03157
03158:-00504:+00219:-00029:003401.1638:03158
03159:-00184:+00491:+00254:003398.6206:03159
03160:+00478:-00246:+00353:003398.6206:03160
03161:-00095:+00260:+00371:003398.6206:03161
03162:-00107:-00191:+00231:003398.6206:03162
03163:+00829:+00011:-00023:003398.6206:03163
03164:+00694:-00206:+00523:003398.6206:03164
03165:-00292:-00099:+00052:003384.6801:03165
03166:-00235:+00516:+00050:003384.6801:03166
03167:+00095:-00159:+00280:003384.6801:03167
03168:+00110:+00428:-00243:003384.6801:03168
03169:-00095:+00505:+00693:003384.6801:03169
03170:-00109:+00160:+00290:003384.6801:03170
03171:+00092:+00304:+00268:003391.7993:03171
03172:-00195:-00296:+00179:003391.7993:03172
03173:+00085:-00049:+00006:003391.7993:03173
03174:-00041:+00104:+00236:003391.7993:03174
03175:-00189:-00404:-00057:003391.7993:03175
03176:-00182:+00005:+00225:003398.5793:03176
03177:+00205:-00137:+00294:003398.5793:03177
03178:+00212:-00187:-00045:003398.5793:03178
03179:-00181:+00380:+00317:003398.5793:03179
03180:+00223:+00110:+00055:003398.5793:03180
03181:+00171:+00347:-00019:003398.5793:03181
03182:+00094:+00237:+00323:003375.3142:03182
03183:-00254:+00359:+00135:003375.3142:03183
03184:+00344:+00593:-00284:003375.3142:03184
03185:+00200:-00052:+00340:003375.3142:03185
03186:-00052:+00373:-00075:003375.3142:03186
03187:+00149:+00398:+00264:003375.3142:03187
03188:+00268:-00138:-00105:003391.7651:03188
03189:+00261:+00262:+00088:003391.7651:03189
03190:-00175:-00081:+00254:003391.7651:03190
03191:+00279:-00115:-00051:003391.7651:03191
03192:+00184:+00416:-00180:003391.7651:03192
03193:-00222:-00403:+00163:003391.7651:03193
03194:-00016:+00290:-00406:003379.8796:03194
03195:+00260:+00325:+00316:003379.8796:03195
03196:-00008:-00268:-00242:003379.8796:03196
03197:-00091:+00384:-00045:003379.8796:03197
03198:+00091:-00182:+00125:003379.8796:03198
03199:+00057:+00068:-00380:003379.8796:03199
03200:-00160:+00134:-00111:003366.1411:03200
03201:+00009:-00228:-00162:003366.1411:03201
03202:+00265:+00118:-00018:003366.1411:03202
03203:+00069:-00122:+00096:003366.1411:03203
03204:-00301:-00140:+00014:003366.1411:03204
03205:-00027:+00102:+00285:003366.1411:03205
03206:+00354:-00288:-00098:003382.4113:03206
03207:-00243:+00178:+00247:003382.4113:03207
03208:-00323:-00031:+00028:003382.4113:03208
03209:+00272:-00010:-00055:003382.4113:03209
03210:+00001:+00247:+00248:003382.4113:03210
03211:-00485:-00058:+00062:003382.4113:03211
03212:+00144:+00408:+00266:003379.9340:03212
03213:+00359:-00241:+00129:003379.9340:03213
03214:-00099:+00002:-00003:003379.9340:03214
03215:-00305:+00215:+00347:003379.9340:03215
03216:+00021:-00164:+00018:003379.9340:03216
03217:+00162:+00135:+00132:003379.9340:03217
03218:-00468:-00144:+00046:003375.3413:03218
03219:-00368:-00233:+00073:003375.3413:03219
03220:+00258:+00276:-00054:003375.3413:03220
03221:+00073:-00024:+00017:003375.3413:03221
03222:-00322:+00090:-00062:003375.3413:03222
03223:+00020:+00384:-00064:003375.3413:03223
03224:+00101:-00003:+00042:003382.2749:03224
03225:-00144:+00261:+00016:003382.2749:03225
03226:-00046:+00330:+00015:003382.2749:03226
03227:+00217:+00377:-00020:003382.2749:03227
03228:-00078:-00098:+00132:003382.2749:03228
03229:-00151:-00028:-00013:003382.2749:03229
03230:+00179:+00184:+00165:003398.5104:03230
03231:+00044:-00168:-00156:003398.5104:03231
03232:-00094:+00034:+00167:003398.5104:03232
03233:-00089:+00183:-00037:003398.5104:03233
03234:+00323:-00092:+00131:003398.5104:03234
03235:+00091:+00244:-00151:003398.5104:03235
03236:-00358:-00268:-00062:003375.2397:03236
03237:+00216:+00360:-00106:003375.2397:03237
03238:+00196:-00001:-00060:003375.2397:03238
03239:-00408:-00156:+00161:003375.2397:03239
03240:-00416:+00178:-00274:003375.2397:03240
03241:+00083:-00203:+00067:003375.2397:03241
03242:+00003:+00132:+00091:003391.6552:03242
03243:-00322:-00137:+00066:003391.6552:03243
03244:-00101:-00036:-00017:003391.6552:03244
03245:+00110:+00143:-00060:003391.6552:03245
03246:-00081:-00179:+00204:003391.6552:03246
03247:-00101:+00126:+00319:003398.5104:03247
03248:+00268:-00130:-00138:003398.5104:03248
03249:+00113:-00132:+00038:003398.5104:03249
03250:-00451:+00164:-00088:003398.5104:03250
03251:-00213:+00051:-00300:003398.5104:03251
03252:+00262:-00041:-00232:003398.5104:03252
03253:-00093:-00008:-00139:003393.8041:03253
03254:-00276:-00270:-00192:003393.8041:03254
03255:+00055:+00084:-00261:003393.8041:03255
03256:-00017:-00571:-00259:003393.8041:03256
03257:-00088:-00290:-00447:003393.8041:03257
03258:-00038:+00114:-00453:003393.8041:03258
03259:+00144:-00340:-00415:003401.0253:03259
03260:-00101:-00211:-00346:003401.0253:03260
03261:-00010:+00037:-00279:003401.0253:03261
03262:+00123:+00018:-00527:003401.0253:03262
03263:+00120:-00248:-00521:003401.0253:03263
03264:-00247:+00081:-00380:003401.0253:03264
03265:-00111:+00268:-00413:003407.7128:03265
03266:+00156:+00029:-00047:003407.7128:03266
03267:-00191:+00118:-00195:003407.7128:03267
03268:-00028:+00043:-00191:003407.7128:03268
03269:+00235:-00012:-00153:003407.7128:03269
03270:+00125:+00134:-00165:003407.7128:03270
03271:-00335:-00202:+00076:003402.8061:03271
03272:-00069:+00278:-00198:003402.8061:03272
03273:+00195:-00038:+00337:003402.8061:03273
03274:-00038:+00464:-00041:003402.8061:03274
03275:-00202:+00224:+00535:003402.8061:03275
03276:+00070:+00230:+00086:003402.8061:03276
03277:+00293:-00110:+00040:003410.2460:03277
03278:+00076:+00118:+00322:003410.2460:03278
03279:+00085:+00055:+00074:003410.2460:03279
03280:+00102:+00166:+00038:003410.2460:03280
03281:-00313:+00023:+00220:003410.2460:03281
03282:-00222:+00423:+00137:003410.2460:03282
03283:+00231:+00005:+00196:003398.2011:03283
03284:+00305:+00081:+00030:003398.2011:03284
03285:-00297:+00218:+00447:003398.2011:03285
03286:-00019:-00048:+00055:003398.2011:03286
03287:+00431:+00074:+00303:003398.2011:03287
03288:-00066:-00056:+00439:003398.2011:03288
03289:-00271:+00100:-00158:003393.5241:03289
03290:+00039:+00222:+00138:003393.5241:03290
03291:+00295:-00151:-00050:003393.5241:03291
03292:-00172:-00020:+00267:003393.5241:03292
03293:-00162:+00005:+00203:003393.5241:03293
03294:+00524:+00245:-00055:003400.8803:03294
03295:+00232:+00291:+00057:003400.8803:03295
03296:-00131:+00161:+00052:003400.8803:03296
03297:-00221:+00448:+00264:003400.8803:03297
03298:+00273:+00328:-00122:003400.8803:03298
03299:-00055:+00079:+00009:003400.8803:03299
03300:-00066:+00257:+00166:003398.2973:03300
03301:+00387:+00144:+00059:003398.2973:03301
03302:-00065:+00261:-00229:003398.2973:03302
03303:-00191:+00508:-00006:003398.2973:03303
03304:+00008:-00159:+00007:003398.2973:03304
03305:+00395:+00413:-00266:003398.2973:03305
03306:-00159:-00230:+00218:003375.0573:03306
03307:+00057:+00274:-00167:003375.0573:03307
03308:+00184:+00131:+00009:003375.0573:03308
03309:+00118:-00167:-00160:003375.0573:03309
03310:-00187:+00341:-00162:003375.0573:03310
03311:-00093:+00033:+00206:003375.0573:03311
03312:+00540:+00139:-00472:003391.5041:03312
03313:-00241:-00004:+00240:003391.5041:03313
03314:-00373:-00193:-00288:003391.5041:03314
03315:+00294:+00064:-00153:003391.5041:03315
03316:+00357:-00276:-00187:003391.5041:03316
03317:-00314:-00379:+00041:003391.5041:03317
03318:-00042:+00186:+00123:003388.9196:03318
03319:+00277:-00148:-00105:003388.9196:03319
03320:-00139:+00054:-00016:003388.9196:03320
03321:+00098:+00040:+00273:003388.9196:03321
03322:+00179:-00164:-00219:003388.9196:03322
03323:+00040:+00349:-00126:003388.9196:03323
03324:-00327:-00064:+00178:003374.9560:03324
03325:+00064:+00253:+00050:003374.9560:03325
03326:+00440:+00070:+00237:003374.9560:03326
03327:+00034:-00045:-00101:003374.9560:03327
03328:-00393:+00232:+00221:003374.9560:03328
03329:+00118:-00021:+00062:003374.9560:03329
03330:+00196:+00004:+00132:003391.4562:03330
03331:-00400:+00141:+00341:003391.4562:03331
03332:-00188:-00018:-00044:003391.4562:03332
03333:+00228:+00132:+00068:003391.4562:03333
03334:-00233:-00114:+00161:003391.4562:03334
03335:-00522:+00156:+00054:003391.4562:03335
03336:-00049:+00261:+00176:003388.9538:03336
03337:+00175:-00054:-00235:003388.9538:03337
03338:-00117:+00132:+00147:003388.9538:03338
03339:-00249:+00231:+00393:003388.9538:03339
03340:+00298:-00068:-00046:003388.9538:03340
03341:+00132:+00038:-00043:003388.9538:03341
03342:-00295:-00033:-00091:003375.0034:03342
03343:-00085:+00141:-00004:003375.0034:03343
03344:+00459:+00060:-00157:003375.0034:03344
03345:-00214:+00075:-00009:003375.0034:03345
03346:-00285:+00185:+00043:003375.0034:03346
03347:+00156:+00083:-00017:003375.0034:03347
03348:-00131:-00037:+00116:003391.4904:03348
03349:-00445:-00163:+00356:003391.4904:03349
03350:-00154:+00045:-00247:003391.4904:03350
03351:+00085:-00238:+00090:003391.4904:03351
03352:-00259:-00234:+00138:003391.4904:03352
03353:-00330:+00032:+00060:003391.4904:03353
03354:-00058:-00053:+00136:003398.2285:03354
03355:-00003:+00150:-00192:003398.2285:03355
03356:-00305:-00173:+00241:003398.2285:03356
03357:+00005:+00027:-00071:003398.2285:03357
03358:+00386:+00248:-00010:003398.2285:03358
03359:-00318:-00195:+00308:003384.2451:03359
03360:-00277:+00076:-00156:003384.2451:03360
03361:+00481:-00095:+00064:003384.2451:03361
03362:+00456:-00027:-00256:003384.2451:03362
03363:-00281:+00039:-00304:003384.2451:03363
03364:-00063:-00076:-00284:003384.2451:03364
03365:+00186:-00079:-00314:003400.8391:03365
03366:-00238:+00150:-00095:003400.8391:03366
03367:-00215:-00171:-00414:003400.8391:03367
03368:+00111:+00085:-00425:003400.8391:03368
03369:+00010:-00097:-00501:003400.8391:03369
03370:-00235:-00235:-00906:003400.8391:03370
03371:-00129:-00133:-00439:003398.3728:03371
03372:+00344:-00048:-00782:003398.3728:03372
03373:-00039:-00238:-00538:003398.3728:03373
03374:-00092:-00012:-00426:003398.3728:03374
03375:+00557:-00227:-00440:003398.3728:03375
03376:+00494:-00471:-00409:003398.3728:03376
03377:-00131:+00303:-00474:003393.7426:03377
03378:-00047:-00236:-00359:003393.7426:03378
03379:+00387:+00022:-00314:003393.7426:03379
03380:-00142:+00232:-00309:003393.7426:03380
03381:-00429:+00283:-00013:003393.7426:03381
03382:-00166:+00139:+00030:003393.7426:03382
03383:+00202:+00520:-00269:003401.1220:03383
03384:-00160:-00397:+00204:003401.1220:03384
03385:-00302:+00211:-00142:003401.1220:03385
03386:+00029:-00392:+00012:003401.1220:03386
03387:-00023:-00652:+00198:003401.1220:03387
03388:-00247:+00002:+00016:003401.1220:03388
03389:-00092:-00226:+00048:003407.9550:03389
03390:+00091:+00196:+00140:003407.9550:03390
03391:+00067:-00110:+00472:003407.9550:03391
03392:+00088:+00221:+00343:003407.9550:03392
03393:+00525:+00675:+00299:003407.9550:03393
03394:-00196:+00349:+00464:003407.9550:03394
03395:-00345:+00499:+00632:003393.8654:03395
03396:+00436:+00428:+00300:003393.8654:03396
03397:+00178:-00216:+00314:003393.8654:03397
03398:-00066:+00196:+00361:003393.8654:03398
03399:-00068:-00218:+00348:003393.8654:03399
03400:+00304:-00043:+00232:003393.8654:03400
03401:+00047:-00063:+00374:003391.7651:03401
03402:-00457:-00086:+00241:003391.7651:03402
03403:-00151:+00377:+00043:003391.7651:03403
03404:+00075:-00066:+00187:003391.7651:03404
03405:-00398:+00372:+00045:003391.7651:03405
03406:-00355:+00380:+00462:003391.7651:03406
03407:+00218:+00288:+00192:003398.5932:03407
03408:+00229:+00370:-00010:003398.5932:03408
03409:-00349:+00184:+00224:003398.5932:03409
03410:+00222:+00468:-00057:003398.5932:03410
03411:+00382:+00541:+00026:003398.5932:03411
03412:+00275:-00176:+00132:003384.5034:03412
03413:+00198:+00425:+00167:003384.5034:03413
03414:+00472:+00085:-00079:003384.5034:03414
03415:+00477:+00204:-00178:003384.5034:03415
03416:-00230:-00027:+00079:003384.5034:03416
03417:-00060:-00074:-00432:003384.5034:03417
03418:+00414:+00106:-00465:003382.4113:03418
03419:+00109:-00379:-00149:003382.4113:03419
03420:-00143:-00249:-00548:003382.4113:03420
03421:+00314:+00316:-00296:003382.4113:03421
03422:+00345:-00525:-00311:003382.4113:03422
03423:-00515:+00104:-00696:003382.4113:03423
03424:-00139:+00202:-00386:003370.6914:03424
03425:+00055:-00032:-00333:003370.6914:03425
03426:+00214:+00092:-00586:003370.6914:03426
03427:-00397:+00137:-00213:003370.6914:03427
03428:-00220:-00097:-00435:003370.6914:03428
03429:+00091:+00033:-00227:003370.6914:03429
03430:+00135:-00179:+00110:003375.3344:03430
03431:+00305:+00082:+00176:003375.3344:03431
03432:+00121:-00287:+00082:003375.3344:03432
03433:+00036:-00052:+00158:003375.3344:03433
03434:-00152:-00099:+00372:003375.3344:03434
03435:+00241:-00056:-00109:003375.3344:03435
03436:+00196:+00489:+00120:003373.2182:03436
03437:-00336:-00099:+00427:003373.2182:03437
03438:-00422:+00427:+00271:003373.2182:03438
03439:+00098:+00170:+00335:003373.2182:03439
03440:-00362:+00069:+00123:003373.2182:03440
03441:-00483:+00394:+00418:003373.2182:03441
03442:-00139:+00076:+00360:003389.2893:03442
03443:-00002:+00262:+00062:003389.2893:03443
03444:-00413:+00081:+00279:003389.2893:03444
03445:-00121:+00227:+00111:003389.2893:03445
03446:+00147:+00110:+00396:003389.2893:03446
03447:+00088:+00033:+00293:003389.2893:03447
03448:-00446:+00353:+00316:003357.0581:03448
03449:-00096:+00398:+00312:003357.0581:03449
03450:+00265:-00071:+00167:003357.0581:03450
03451:-00203:+00474:-00011:003357.0581:03451
03452:-00350:-00076:+00300:003357.0581:03452
03453:+00104:+00219:-00314:003357.0581:03453
03454:+00134:+00315:+00082:003373.0959:03454
03455:-00430:-00248:-00103:003373.0959:03455
03456:-00013:+00311:-00207:003373.0959:03456
03457:+00025:-00070:+00075:003373.0959:03457
03458:-00153:-00141:-00385:003373.0959:03458
03459:-00118:+00013:+00152:003373.0959:03459
03460:+00100:+00204:-00153:003380.0224:03460
03461:+00175:-00223:-00090:003380.0224:03461
03462:-00395:-00166:-00106:003380.0224:03462
03463:-00011:+00093:+00099:003380.0224:03463
03464:+00240:-00439:+00017:003380.0224:03464
03465:+00217:+00095:-00613:003380.0224:03465
03466:-00334:-00148:+00052:003366.2485:03466
03467:+00318:+00030:-00386:003366.2485:03467
03468:+00413:+00036:-00144:003366.2485:03468
03469:-00205:+00038:-00082:003366.2485:03469
03470:-00058:-00216:-00084:003366.2485:03470
03471:+00402:+00244:-00085:003366.2485:03471
03472:-00126:-00395:-00120:003382.5209:03472
03473:-00241:+00008:-00110:003382.5209:03473
03474:+00096:+00278:+00450:003382.5209:03474
03475:+00047:-00221:+00024:003382.5209:03475
03476:-00224:-00035:+00200:003382.5209:03476
03477:-00206:+00054:+00292:003382.5209:03477
03478:+00297:-00168:+00085:003379.9135:03478
03479:+00107:-00059:+00213:003379.9135:03479
03480:-00454:-00133:+00095:003379.9135:03480
03481:+00355:+00293:+00023:003379.9135:03481
03482:+00461:+00214:+00273:003379.9135:03482
03483:-00343:+00104:-00182:003379.9135:03483
03484:-00542:+00177:+00248:003375.2126:03484
03485:+00362:+00184:-00178:003375.2126:03485
03486:+00206:+00317:-00312:003375.2126:03486
03487:-00332:-00188:+00076:003375.2126:03487
03488:-00062:-00123:-00149:003375.2126:03488
03489:+00460:-00342:-00273:003382.3229:03489
03490:+00178:-00295:-00379:003382.3229:03490
03491:-00312:-00300:-00332:003382.3229:03491
03492:+00037:-00584:-00633:003382.3229:03492
03493:+00321:-00333:-00297:003382.3229:03493
03494:-00452:-00256:-00287:003382.3229:03494
03495:-00159:-00011:-00699:003389.0905:03495
03496:+00491:-00380:-00517:003389.0905:03496
03497:+00096:+00099:-00640:003389.0905:03497
03498:-00287:-00323:-00402:003389.0905:03498
03499:+00096:+00345:-00556:003389.0905:03499
03500:+00025:+00023:-00370:003389.0905:03500
03501:-00286:+00254:+00064:003384.4216:03501
03502:-00235:+00473:+00353:003384.4216:03502
03503:-00124:+00409:+00276:003384.4216:03503
03504:+00077:-00181:-00073:003384.4216:03504
03505:+00222:+00160:+00157:003384.4216:03505
03506:+00359:-00004:+00068:003384.4216:03506
03507:+00198:+00031:-00141:003391.6345:03507
03508:-00642:+00044:+00704:003391.6345:03508
03509:-00385:+00295:+00152:003391.6345:03509
03510:+00327:+00030:+00436:003391.6345:03510
03511:+00553:+00058:+00139:003391.6345:03511
03512:-00230:-00003:+00816:003391.6345:03512
03513:-00363:+00118:+00375:003389.1867:03513
03514:+00155:+00383:-00327:003389.1867:03514
03515:-00101:-00110:+00354:003389.1867:03515
03516:-00025:+00307:-00185:003389.1867:03516
03517:-00320:-00184:+00334:003389.1867:03517
03518:-00194:+00015:-00143:003389.1867:03518
03519:+00192:-00022:+00227:003375.1044:03519
03520:+00243:-00254:+00009:003375.1044:03520
03521:+00409:-00005:+00127:003375.1044:03521
03522:-00233:-00121:+00063:003375.1044:03522
03523:-00134:+00101:+00170:003375.1044:03523
03524:+00192:-00033:+00004:003375.1044:03524
03525:+00493:-00096:-00067:003372.8039:03525
03526:-00287:+00225:+00204:003372.8039:03526
03527:+00065:+00113:+00020:003372.8039:03527
03528:+00348:+00213:-00034:003372.8039:03528
03529:-00096:+00153:+00185:003372.8039:03529
03530:-00313:+00109:-00081:003372.8039:03530
03531:+00047:+00192:+00090:003379.5869:03531
03532:+00129:-00048:-00109:003379.5869:03532
03533:-00142:-00135:-00045:003379.5869:03533
03534:-00109:+00362:+00142:003379.5869:03534
03535:+00446:-00053:-00071:003379.5869:03535
03536:+00015:+00241:+00030:003379.5869:03536
03537:-00285:+00009:+00063:003356.6904:03537
03538:+00387:+00187:-00153:003356.6904:03538
03539:+00476:+00352:-00268:003356.6904:03539
03540:-00373:+00032:+00029:003356.6904:03540
03541:-00276:+00184:-00005:003356.6904:03541
03542:+00369:+00217:-00220:003356.6904:03542
03543:-00292:-00354:-00276:003372.8244:03543
03544:-00223:+00045:-00360:003372.8244:03544
03545:-00209:-00093:-00223:003372.8244:03545
03546:+00208:-00016:-00330:003372.8244:03546
03547:-00141:-00134:-00040:003372.8244:03547
03548:-00096:-00072:-00398:003372.8244:03548
03549:-00059:-00010:+00116:003361.1423:03549
03550:+00154:+00156:-00370:003361.1423:03550
03551:-00131:-00084:+00186:003361.1423:03551
03552:+00036:+00170:+00213:003361.1423:03552
03553:+00285:-00110:-00018:003361.1423:03553
03554:-00178:+00169:+00239:003361.1423:03554
03555:-00222:+00400:+00122:003356.6567:03555
03556:+00194:-00163:+00274:003356.6567:03556
03557:-00060:+00274:+00355:003356.6567:03557
03558:-00317:-00015:+00609:003356.6567:03558
03559:-00109:-00098:+00324:003356.6567:03559
03560:+00193:+00411:+00015:003356.6567:03560
03561:-00445:-00376:+00488:003372.8312:03561
03562:-00213:+00323:+00107:003372.8312:03562
03563:-00096:+00120:+00380:003372.8312:03563
03564:-00055:+00171:-00143:003372.8312:03564
03565:-00390:+00309:+00316:003372.8312:03565
03566:-00352:+00265:+00174:003361.1625:03566
03567:+00302:+00383:-00114:003361.1625:03567
03568:+00056:-00057:+00203:003361.1625:03568
03569:-00294:+00339:+00265:003361.1625:03569
03570:+00099:+00192:+00188:003361.1625:03570
03571:+00396:+00051:-00048:003361.1625:03571
03572:-00193:+00318:+00205:003365.7648:03572
03573:-00098:-00066:+00192:003365.7648:03573
03574:+00294:-00054:-00199:003365.7648:03574
03575:-00039:+00298:-00229:003365.7648:03575
03576:-00202:-00310:-00076:003365.7648:03576
03577:-00012:-00139:-00352:003365.7648:03577
03578:+00341:+00284:-00505:003363.5686:03578
03579:-00125:-00228:+00015:003363.5686:03579
03580:-00146:-00055:-00452:003363.5686:03580
03581:+00238:+00088:-00482:003363.5686:03581
03582:+00104:+00063:-00012:003363.5686:03582
03583:-00091:+00016:+00021:003363.5686:03583
03584:+00234:+00037:-00184:003370.3325:03584
03585:+00298:+00369:-00249:003370.3325:03585
03586:-00270:-00318:+00213:003370.3325:03586
03587:-00105:+00353:-00101:003370.3325:03587
03588:+00172:-00156:+00138:003370.3325:03588
03589:+00004:+00291:-00216:003370.3325:03589
03590:-00167:+00064:+00481:003356.5898:03590
03591:+00147:+00089:+00166:003356.5898:03591
03592:+00290:+00306:+00208:003356.5898:03592
03593:-00132:-00005:+00466:003356.5898:03593
03594:-00217:-00054:+00099:003356.5898:03594
03595:+00226:+00163:+00279:003356.5898:03595
03596:+00260:-00148:-00034:003363.5278:03596
03597:-00321:+00192:+00459:003363.5278:03597
03598:-00366:-00040:+00353:003363.5278:03598
03599:+00194:+00027:+00150:003363.5278:03599
03600:-00180:+00301:-00116:003363.5278:03600
03601:-00310:+00260:+00018:003363.5278:03601
03602:+00017:-00044:+00119:003379.7028:03602
03603:+00133:+00409:-00512:003379.7028:03603
03604:-00344:-00087:+00064:003379.7028:03604
03605:-00269:-00263:-00488:003379.7028:03605
03606:+00162:+00248:-00603:003379.7028:03606
03607:+00204:-00631:-00469:003379.7028:03607
03608:-00292:-00185:-00601:003365.9526:03608
03609:-00138:-00107:-00745:003365.9526:03609
03610:+00386:-00410:-00878:003365.9526:03610
03611:+00008:+00041:-00225:003365.9526:03611
03612:+00078:-00062:-00636:003365.9526:03612
03613:+00496:-00148:-00530:003365.9526:03613
03614:-00025:-00243:-00495:003382.2888:03614
03615:-00065:+00065:-00328:003382.2888:03615
03616:+00090:+00030:-00266:003382.2888:03616
03617:+00619:+00739:-00440:003382.2888:03617
03618:-00407:+00196:-00258:003382.2888:03618
03619:-00503:+00199:-00286:003382.2888:03619
03620:-00109:-00033:+00632:003389.0974:03620
03621:+00720:+00482:-00276:003389.0974:03621
03622:-00764:-00366:+00379:003389.0974:03622
03623:-01075:+00542:-00390:003389.0974:03623
03624:+00519:-00497:+00530:003389.0974:03624
03625:+00650:+00479:+00047:003389.0974:03625
03626:-00224:+00094:+00171:003375.1586:03626
03627:-00323:+00360:+00215:003375.1586:03627
03628:-00005:+00450:+00546:003375.1586:03628
03629:+00083:-00021:+00779:003375.1586:03629
03630:+00243:+00653:+00153:003375.1586:03630
03631:+00603:+00494:+00259:003375.1586:03631
03632:+00316:+00109:+00204:003372.9262:03632
03633:-00164:+00143:+00432:003372.9262:03633
03634:-00037:+00181:+00648:003372.9262:03634
03635:+00291:-00253:+00136:003372.9262:03635
03636:+00207:-00224:+00474:003372.9262:03636
03637:-00312:-00334:+00300:003372.9262:03637
03638:+00195:+00261:+00077:003389.0837:03638
03639:+00025:+00014:+00233:003389.0837:03639
03640:-00683:+00199:+00113:003389.0837:03640
03641:-00175:-00110:+00074:003389.0837:03641
03642:+00248:+00032:+00271:003389.0837:03642
03643:+00043:-00141:+00115:003389.0837:03643
03644:-00310:+00296:-00148:003356.8505:03644
03645:+00088:-00056:+00018:003356.8505:03645
03646:+00145:+00303:-00324:003356.8505:03646
03647:-00298:-00211:+00158:003356.8505:03647
03648:+00227:+00400:+00211:003356.8505:03648
03649:+00543:-00142:-00067:003356.8505:03649
03650:+00305:+00073:-00374:003372.8786:03650
03651:-00132:+00218:+00055:003372.8786:03651
03652:+00078:+00428:-00245:003372.8786:03652
03653:+00470:+00238:-00040:003372.8786:03653
03654:-00369:+00055:-00372:003372.8786:03654
03655:-00314:+00047:-00226:003370.4948:03655
03656:+00157:+00166:+00000:003370.4948:03656
03657:-00168:-00093:-00753:003370.4948:03657
03658:-00639:-00273:+00182:003370.4948:03658
03659:+00057:+00768:-00609:003370.4948:03659
03660:+00136:-00323:-00054:003370.4948:03660
03661:-00038:+00226:-00180:003356.8305:03661
03662:-00279:-00090:+00099:003356.8305:03662
03663:+00094:-00314:-00018:003356.8305:03663
03664:+00346:+00043:-00324:003356.8305:03664
03665:-00220:-00538:-00094:003356.8305:03665
03666:+00199:-00183:-00485:003356.8305:03666
03667:+00413:-00038:+00014:003363.7775:03667
03668:-00343:-00225:+00015:003363.7775:03668
03669:-00421:-00218:+00168:003363.7775:03669
03670:+00425:+00079:+00021:003363.7775:03670
03671:+00523:-00022:-00079:003363.7775:03671
03672:-00369:+00038:+00057:003363.7775:03672
03673:-00107:+00335:+00248:003370.5422:03673
03674:+00096:+00128:+00457:003370.5422:03674
03675:-00100:+00254:+00227:003370.5422:03675
03676:-00335:-00147:+00678:003370.5422:03676
03677:-00144:+00422:+00235:003370.5422:03677
03678:+00044:+00245:+00629:003370.5422:03678
03679:-00529:-00105:+00433:003347.7509:03679
03680:-00157:-00083:+00800:003347.7509:03680
03681:+00041:+00213:+00294:003347.7509:03681
03682:+00136:+00196:+00119:003347.7509:03682
03683:-00399:-00046:+00359:003347.7509:03683
03684:+00135:+00335:-00231:003347.7509:03684
03685:+00108:-00206:+00107:003373.0417:03685
03686:-00276:+00409:-00060:003373.0417:03686
03687:+00007:+00349:+00243:003373.0417:03687
03688:+00167:+00018:-00307:003373.0417:03688
03689:+00088:+00669:-00105:003373.0417:03689
03690:-00419:-00141:+00344:003373.0417:03690
03691:-00067:+00090:-00259:003370.5085:03691
03692:+00426:+00554:+00096:003370.5085:03692
03693:+00025:-00168:+00114:003370.5085:03693
03694:-00322:+00163:-00416:003370.5085:03694
03695:+00197:+00194:+00124:003370.5085:03695
03696:+00406:-00400:-00192:003370.5085:03696
03697:-00328:-00278:-00401:003347.6779:03697
03698:-00053:+00081:-00532:003347.6779:03698
03699:+00218:-00377:-00314:003347.6779:03699
03700:+00114:+00341:-00357:003347.6779:03700
03701:-00298:-00184:-00042:003347.6779:03701
03702:+00098:+00187:-00700:003347.6779:03702
03703:+00321:+00076:-00264:003372.8652:03703
03704:-00054:+00076:-00128:003372.8652:03704
03705:+00133:+00062:+00060:003372.8652:03705
03706:+00271:+00113:+00097:003372.8652:03706
03707:+00038:+00105:-00300:003372.8652:03707
03708:-00344:-00212:+00322:003372.8652:03708
03709:+00173:+00389:-00471:003361.3374:03709
03710:+00231:-00220:+00147:003361.3374:03710
03711:-00502:+00282:+00085:003361.3374:03711
03712:-00519:+00259:-00029:003361.3374:03712
03713:+00244:-00284:+00236:003361.3374:03713
03714:-00092:+00480:-00079:003361.3374:03714
03715:-00535:-00049:+00161:003356.8173:03715
03716:+00061:+00132:+00083:003356.8173:03716
03717:+00339:+00320:+00263:003356.8173:03717
03718:-00055:-00076:+00158:003356.8173:03718
03719:-00240:+00179:+00226:003356.8173:03719
03720:+00118:-00031:+00111:003356.8173:03720
03721:+00283:-00141:-00060:003372.9943:03721
03722:-00183:+00116:+00091:003372.9943:03722
03723:-00077:+00109:-00459:003372.9943:03723
03724:+00302:-00123:-00141:003372.9943:03724
03725:-00065:-00096:+00058:003372.9943:03725
03726:-00114:-00324:-00029:003372.9943:03726
03727:+00292:+00114:-00568:003379.7773:03727
03728:+00324:-00339:-00459:003379.7773:03728
03729:-00385:-00425:-00329:003379.7773:03729
03730:+00068:-00044:-00712:003379.7773:03730
03731:+00367:-00230:-00715:003379.7773:03731
03732:-00274:-00210:-00655:003379.7773:03732
03733:-00069:+00184:-00532:003365.9731:03733
03734:+00302:-00046:-00515:003365.9731:03734
03735:+00211:+00100:-00852:003365.9731:03735
03736:-00509:-00066:-00157:003365.9731:03736
03737:+00007:-00033:-00207:003365.9731:03737
03738:+00756:-00099:-00095:003365.9731:03738
03739:+00261:-00178:-00181:003382.2956:03739
03740:-00912:+00055:+00024:003382.2956:03740
03741:+00032:-00293:-00208:003382.2956:03741
03742:+00574:+00009:-00133:003382.2956:03742
03743:+00119:-00236:+00277:003382.2956:03743
03744:-00328:+00096:+00140:003382.2956:03744
03745:-00061:+00076:+00142:003389.0019:03745
03746:+00121:-00085:+00065:003389.0019:03746
03747:-00141:+00256:+00042:003389.0019:03747
03748:-00338:-00134:+00406:003389.0019:03748
03749:+00166:+00404:-00147:003389.0019:03749
03750:-00093:+00212:+00312:003389.0019:03750
03751:-00086:+00114:+00169:003365.8989:03751
03752:+00134:+00567:+00099:003365.8989:03752
03753:+00099:+00158:+00318:003365.8989:03753
03754:-00019:+00145:+00211:003365.8989:03754
03755:+00022:+00095:+00287:003365.8989:03755
03756:+00477:-00272:+00316:003372.9128:03756
03757:-00044:+00044:+00042:003372.9128:03757
03758:-00130:-00152:+00223:003372.9128:03758
03759:+00216:-00136:+00216:003372.9128:03759
03760:+00100:-00020:+00155:003372.9128:03760
03761:-00130:-00220:+00027:003372.9128:03761
03762:-00202:+00306:+00079:003370.4543:03762
03763:+00425:+00163:+00204:003370.4543:03763
03764:-00100:+00081:-00229:003370.4543:03764
03765:-00144:+00716:-00055:003370.4543:03765
03766:-00226:-00066:+00253:003370.4543:03766
03767:+00342:+00349:-00174:003370.4543:03767
03768:-00153:+00079:+00596:003356.7836:03768
03769:-00081:-00023:+00046:003356.7836:03769
03770:+00491:+00398:+00247:003356.7836:03770
03771:-00303:-00264:+00020:003356.7836:03771
03772:-00339:+00122:+00029:003356.7836:03772
03773:-00045:+00254:-00052:003356.7836:03773
03774:+00252:+00330:-00243:003363.5073:03774
03775:-00359:+00370:-00004:003363.5073:03775
03776:+00132:+00329:-00130:003363.5073:03776
03777:+00281:+00056:-00103:003363.5073:03777
03778:+00033:+00310:-00416:003363.5073:03778
03779:-00500:-00080:-00150:003363.5073:03779
03780:-00234:-00098:-00500:003379.5803:03780
03781:+00346:+00232:-00090:003379.5803:03781
03782:-00275:-00581:-00018:003379.5803:03782
03783:-00168:-00143:-00104:003379.5803:03783
03784:+00384:-00130:-00028:003379.5803:03784
03785:+00414:-00359:-00395:003379.5803:03785
03786:-00539:-00279:+00228:003356.5832:03786
03787:+00096:-00127:-00199:003356.5832:03787
03788:+00427:-00499:+00024:003356.5832:03788
03789:-00181:+00044:-00055:003356.5832:03789
03790:-00077:+00044:-00219:003356.5832:03790
03791:+00251:-00001:-00076:003356.5832:03791
03792:+00256:+00112:-00132:003372.8039:03792
03793:-00335:+00311:-00030:003372.8039:03793
03794:-00390:+00035:+00130:003372.8039:03794
03795:+00279:+00379:+00025:003372.8039:03795
03796:+00080:-00067:+00313:003372.8039:03796
03797:-00349:+00213:+00176:003372.8039:03797
03798:+00023:+00029:+00040:003388.9062:03798
03799:+00225:-00053:+00129:003388.9062:03799
03800:-00389:-00073:+00289:003388.9062:03800
03801:-00185:+00155:-00127:003388.9062:03801
03802:+00141:-00009:+00319:003388.9062:03802
03803:-00203:+00071:+00068:003388.9062:03803
03804:-00538:+00256:+00099:003365.7915:03804
03805:+00038:+00513:-00087:003365.7915:03805
03806:+00301:+00120:-00006:003365.7915:03806
03807:-00309:+00181:+00237:003365.7915:03807
03808:-00237:+00314:+00032:003365.7915:03808
03809:+00492:+00088:+00140:003365.7915:03809
03810:+00345:+00255:-00220:003382.1179:03810
03811:-00395:-00013:+00041:003382.1179:03811
03812:-00237:-00032:+00098:003382.1179:03812
03813:+00410:+00270:-00129:003382.1179:03813
03814:-00184:-00163:-00024:003382.1179:03814
03815:-00413:+00172:+00274:003382.1179:03815
03816:+00316:+00319:+00109:003388.9267:03816
03817:+00010:-00156:-00034:003388.9267:03817
03818:-00243:+00354:-00239:003388.9267:03818
03819:-00170:+00109:+00238:003388.9267:03819
03820:+00480:+00210:-00097:003388.9267:03820
03821:+00005:+00063:-00140:003388.9267:03821
03822:-00348:-00088:-00016:003375.0439:03822
03823:-00221:+00246:-00085:003375.0439:03823
03824:+00268:-00130:-00158:003375.0439:03824
03825:-00119:+00159:-00175:003375.0439:03825
03826:-00199:+00015:+00326:003375.0439:03826
03827:+00446:-00143:-00298:003375.0439:03827
03828:+00030:+00188:-00258:003382.1591:03828
03829:-00203:+00203:-00503:003382.1591:03829
03830:+00015:+00020:-00168:003382.1591:03830
03831:+00152:-00052:-00282:003382.1591:03831
03832:-00171:-00167:+00198:003382.1591:03832
03833:+00171:-00148:-00364:003398.2490:03833
03834:+00322:-00080:-00487:003398.2490:03834
03835:-00333:-00285:-00381:003398.2490:03835
03836:-00182:-00161:-00416:003398.2490:03836
03837:+00202:-00023:-00063:003398.2490:03837
03838:+00154:-00198:-00558:003398.2490:03838
03839:-00164:+00084:-00270:003384.2382:03839
03840:-00032:-00094:-00427:003384.2382:03840
03841:+00590:-00063:-00598:003384.2382:03841
03842:+00189:-00151:-00434:003384.2382:03842
03843:-00522:+00147:-00365:003384.2382:03843
03844:+00241:+00202:+00206:003384.2382:03844
03845:+00579:+00472:-00285:003391.4355:03845
03846:-00477:+00109:+00372:003391.4355:03846
03847:-00224:+00192:+00468:003391.4355:03847
03848:+00363:+00143:-00070:003391.4355:03848
03849:-00198:-00338:+00082:003391.4355:03849
03850:-00424:+00042:-00054:003391.4355:03850
03851:-00081:-00107:+00172:003398.2216:03851
03852:+00221:-00135:+00041:003398.2216:03852
03853:+00020:+00019:+00428:003398.2216:03853
03854:+00121:-00161:+00148:003398.2216:03854
03855:+00503:+00053:+00151:003398.2216:03855
03856:+00225:+00088:+00296:003398.2216:03856
03857:-00348:+00271:+00215:003384.1975:03857
03858:-00003:+00107:+00151:003384.1975:03858
03859:+00389:+00174:+00180:003384.1975:03859
03860:-00153:+00001:+00161:003384.1975:03860
03861:-00380:-00076:+00052:003384.1975:03861
03862:+00098:-00058:+00073:003384.1975:03862
03863:+00230:-00215:+00231:003382.1591:03863
03864:-00099:-00247:+00093:003382.1591:03864
03865:+00066:-00062:+00053:003382.1591:03865
03866:+00212:-00013:+00144:003382.1591:03866
03867:-00127:-00094:+00259:003382.1591:03867
03868:-00249:+00028:+00246:003382.1591:03868
03869:+00208:+00474:+00166:003389.0222:03869
03870:+00644:-00088:-00241:003389.0222:03870
03871:-00437:+00554:-00144:003389.0222:03871
03872:-00256:+00382:+00241:003389.0222:03872
03873:+00359:+00259:+00113:003389.0222:03873
03874:+00112:+00193:+00012:003389.0222:03874
03875:-00097:+00083:+00213:003356.7504:03875
03876:+00357:-00088:-00287:003356.7504:03876
03877:+00514:+00301:-00207:003356.7504:03877
03878:-00363:-00031:-00037:003356.7504:03878
03879:-00140:+00145:+00092:003356.7504:03879
03880:+00156:+00315:+00086:003356.7504:03880
03881:+00563:+00332:-00313:003363.6694:03881
03882:-00552:+00112:-00024:003363.6694:03882
03883:-00250:+00046:-00154:003363.6694:03883
03884:+00214:+00365:-00069:003363.6694:03884
03885:-00204:+00125:-00267:003363.6694:03885
03886:-00473:+00187:-00159:003363.6694:03886
03887:-00130:+00200:-00029:003379.6752:03887
03888:+00092:-00396:+00137:003379.6752:03888
03889:+00029:+00013:+00059:003379.6752:03889
03890:+00164:+00176:-00016:003379.6752:03890
03891:+00147:-00068:+00036:003379.6752:03891
03892:-00207:-00113:-00143:003379.6752:03892
03893:-00070:-00096:+00170:003356.6701:03893
03894:+00170:-00160:+00034:003356.6701:03894
03895:+00101:+00211:-00165:003356.6701:03895
03896:-00102:-00394:+00339:003356.6701:03896
03897:+00191:+00064:+00179:003356.6701:03897
03898:+00306:+00178:+00356:003356.6701:03898
03899:-00180:-00334:+00021:003372.6818:03899
03900:-00389:+00158:-00019:003372.6818:03900
03901:+00222:+00069:+00237:003372.6818:03901
03902:+00167:-00066:+00109:003372.6818:03902
03903:-00380:+00297:+00250:003372.6818:03903
03904:-00544:+00162:+00362:003388.8923:03904
03905:+00139:-00081:+00137:003388.8923:03905
03906:-00050:+00138:-00089:003388.8923:03906
03907:-00426:-00398:-00140:003388.8923:03907
03908:+00114:+00471:-00099:003388.8923:03908
03909:-00001:-00097:+00230:003388.8923:03909
03910:-00350:-00135:+00204:003375.0439:03910
03911:-00362:+00411:+00530:003375.0439:03911
03912:+00366:+00006:+00014:003375.0439:03912
03913:+00246:+00075:-00172:003375.0439:03913
03914:-00327:+00393:+00146:003375.0439:03914
03915:-00402:+00024:+00044:003375.0439:03915
03916:+00063:+00264:-00054:003391.5454:03916
03917:-00070:-00065:+00067:003391.5454:03917
03918:-00086:-00114:-00146:003391.5454:03918
03919:+00145:+00224:-00115:003391.5454:03919
03920:-00062:+00042:-00190:003391.5454:03920
03921:-00199:+00016:-00047:003391.5454:03921
03922:+00019:+00211:-00157:003388.9675:03922
03923:+00109:-00251:+00020:003388.9675:03923
03924:-00159:-00009:-00340:003388.9675:03924
03925:-00192:+00069:+00166:003388.9675:03925
03926:+00028:+00086:-00096:003388.9675:03926
03927:+00326:-00139:-00139:003388.9675:03927
03928:-00368:-00030:-00088:003384.2998:03928
03929:-00182:-00092:+00105:003384.2998:03929
03930:+00203:+00151:-00159:003384.2998:03930
03931:-00118:+00162:-00201:003384.2998:03931
03932:-00308:+00017:-00128:003384.2998:03932
03933:+00258:+00105:-00091:003384.2998:03933
03934:+00202:+00039:-00147:003382.3500:03934
03935:-00158:-00223:-00089:003382.3500:03935
03936:-00007:+00202:+00107:003382.3500:03936
03937:+00041:+00070:+00250:003382.3500:03937
03938:-00145:+00023:-00043:003382.3500:03938
03939:-00126:+00090:+00117:003382.3500:03939
03940:+00070:+00195:-00077:003389.2004:03940
03941:+00107:+00185:-00037:003389.2004:03941
03942:-00298:-00100:+00161:003389.2004:03942
03943:-00285:+00053:+00063:003389.2004:03943
03944:+00427:+00089:+00007:003389.2004:03944
03945:+00298:+00074:-00221:003389.2004:03945
03946:-00459:-00140:-00162:003384.4965:03946
03947:-00127:-00094:-00380:003384.4965:03947
03948:+00288:+00018:-00269:003384.4965:03948
03949:-00098:-00200:-00074:003384.4965:03949
03950:-00142:-00259:-00500:003384.4965:03950
03951:+00317:-00082:-00261:003384.4965:03951
03952:+00001:-00143:-00235:003401.1152:03952
03953:-00203:-00175:-00415:003401.1152:03953
03954:+00172:+00071:-00367:003401.1152:03954
03955:+00347:+00000:-00900:003401.1152:03955
03956:+00011:-00113:-00526:003401.1152:03956
03957:-00205:-00030:-00178:003401.1152:03957
03958:+00085:+00271:-00275:003398.5104:03958
03959:-00002:+00049:-00095:003398.5104:03959
03960:-00157:+00229:+00491:003398.5104:03960
03961:-00209:-00442:+00113:003398.5104:03961
03962:-00006:-00736:+00123:003398.5104:03962
03963:-00131:+00203:-00155:003398.5104:03963
03964:-00049:-00297:+00123:003384.4694:03964
03965:-00327:+00096:-00022:003384.4694:03965
03966:-00189:-00167:+00278:003384.4694:03966
03967:+00004:+00237:+00306:003384.4694:03967
03968:+00008:+00076:+00259:003384.4694:03968
03969:+00161:+00364:+00290:003391.7102:03969
03970:-00086:+00353:+00385:003391.7102:03970
03971:+00070:+00005:+00088:003391.7102:03971
03972:+00057:+00209:+00177:003391.7102:03972
03973:+00070:-00159:+00177:003391.7102:03973
03974:+00079:-00176:+00261:003391.7102:03974
03975:+00238:-00073:+00271:003389.1660:03975
03976:+00491:-00267:+00382:003389.1660:03976
03977:+00005:+00043:+00304:003389.1660:03977
03978:-00192:-00215:+00204:003389.1660:03978
03979:-00051:+00132:-00149:003389.1660:03979
03980:+00088:-00124:+00142:003389.1660:03980
03981:-00011:+00077:+00305:003366.0471:03981
03982:+00141:+00315:+00277:003366.0471:03982
03983:+00358:+00132:-00044:003366.0471:03983
03984:-00007:+00298:-00075:003366.0471:03984
03985:-00140:+00058:+00135:003366.0471:03985
03986:+00028:+00039:-00061:003366.0471:03986
03987:+00292:+00113:-00124:003363.7507:03987
03988:+00077:+00040:+00052:003363.7507:03988
03989:-00005:-00175:-00311:003363.7507:03989
03990:+00717:+00352:-00163:003363.7507:03990
03991:+00222:-00031:+00197:003363.7507:03991
03992:+00095:+00311:-00295:003363.7507:03992
03993:+00086:+00153:+00095:003361.4316:03993
03994:+00574:+00334:-00307:003361.4316:03994
03995:+00067:+00192:+00074:003361.4316:03995
03996:-00137:+00312:-00124:003361.4316:03996
03997:-00070:+00263:-00014:003361.4316:03997
03998:-00007:+00088:-00417:003361.4316:03998
03999:-00376:+00274:-00465:003347.7976:03999
04000:-00554:+00130:-00270:003347.7976:04000
04001:+00075:+00124:-00034:003347.7976:04001
04002:+00093:+00036:+00374:003347.7976:04002
04003:+00071:-00170:+00103:003347.7976:04003
04004:-00170:+00041:-00185:003347.7976:04004
04005:-00100:-00181:+00044:003373.0280:04005
04006:-00281:-00041:+00198:003373.0280:04006
04007:-00032:-00118:+00071:003373.0280:04007
04008:+00372:-00035:+00305:003373.0280:04008
04009:-00041:-00219:-00357:003373.0280:04009
04010:-00178:-00148:-00013:003373.0280:04010
04011:+00070:-00038:+00211:003370.3801:04011
04012:-00035:+00293:-00068:003370.3801:04012
04013:-00392:-00386:+00422:003370.3801:04013
04014:+00110:+00533:+00091:003370.3801:04014
04015:+00289:-00315:+00198:003370.3801:04015
04016:-00010:-00124:-00327:003370.3801:04016
04017:-00440:+00419:+00219:003366.0202:04017
04018:-00287:-00079:+00415:003366.0202:04018
04019:+00195:+00259:+00047:003366.0202:04019
04020:-00255:+00006:+00520:003366.0202:04020
04021:-00146:-00017:-00068:003366.0202:04021
04022:+00277:+00270:-00021:003366.0202:04022
04023:-00231:+00076:+00041:003382.2888:04023
04024:-00552:+00022:+00292:003382.2888:04024
04025:-00063:+00255:+00381:003382.2888:04025
04026:+00288:-00129:-00289:003382.2888:04026
04027:+00090:+00183:+00122:003382.2888:04027
04028:-00388:+00278:+00241:003382.2888:04028
04029:-00107:-00020:-00099:003389.0974:04029
04030:+00261:+00039:-00148:003389.0974:04030
04031:-00122:+00030:-00151:003389.0974:04031
04032:-00217:-00168:-00202:003389.0974:04032
04033:+00239:+00312:-00231:003389.0974:04033
04034:+00012:+00030:-00039:003389.0974:04034
04035:-00091:+00125:-00354:003365.9125:04035
04036:+00060:+00161:-00199:003365.9125:04036
04037:+00101:+00167:+00153:003365.9125:04037
04038:+00086:+00144:+00012:003365.9125:04038
04039:-00063:+00034:+00104:003365.9125:04039
04040:+00209:+00404:-00320:003365.9125:04040
04041:-00006:-00133:+00026:003382.3159:04041
04042:-00154:+00292:-00402:003382.3159:04042
04043:-00139:-00189:+00124:003382.3159:04043
04044:+00063:+00388:-00607:003382.3159:04044
04045:-00255:-00103:+00285:003382.3159:04045
04046:-00060:+00036:-00144:003382.3159:04046
04047:+00291:+00387:-00047:003389.1386:04047
04048:-00218:+00083:+00440:003389.1386:04048
04049:-00322:+00114:+00119:003389.1386:04049
04050:+00253:+00267:+00357:003389.1386:04050
04051:+00385:+00009:+00120:003389.1386:04051
04052:-00374:+00272:+00227:003365.9260:04052
04053:-00393:+00140:+00348:003365.9260:04053
04054:+00235:+00107:+00307:003365.9260:04054
04055:+00016:+00138:-00050:003365.9260:04055
04056:-00393:+00084:-00109:003365.9260:04056
04057:-00337:-00205:-00044:003365.9260:04057
04058:+00290:+00070:-00273:003391.6899:04058
04059:+00093:-00249:-00033:003391.6899:04059
04060:-00275:-00136:-00143:003391.6899:04060
04061:+00048:-00160:-00213:003391.6899:04061
04062:+00080:-00270:-00767:003391.6899:04062
04063:-00170:-00073:-00478:003391.6899:04063
04064:-00202:-00046:-00568:003398.5244:04064
04065:+00388:-00020:-00857:003398.5244:04065
04066:+00032:-00495:-00568:003398.5244:04066
04067:-00208:-00049:-00857:003398.5244:04067
04068:+00002:-00124:-00868:003398.5244:04068
04069:+00305:+00452:-00293:003398.5244:04069
04070:-00102:+00062:-00767:003384.4694:04070
04071:-00293:+00656:+00073:003384.4694:04071
04072:-00341:-00227:-00224:003384.4694:04072
04073:-00116:-00589:-00395:003384.4694:04073
04074:-00153:+00173:-00444:003384.4694:04074
04075:+00100:+00054:-00293:003384.4694:04075
04076:+00064:-00189:+00050:003391.7377:04076
04077:-00893:-00250:-00039:003391.7377:04077
04078:-00472:-00266:+00419:003391.7377:04078
04079:+00539:+00075:+00135:003391.7377:04079
04080:-00005:+00122:+00286:003391.7377:04080
04081:-00533:+00308:+00128:003391.7377:04081
04082:-00188:+00132:+00217:003398.5244:04082
04083:+00181:+00099:+00381:003398.5244:04083
04084:+00117:+00133:+00514:003398.5244:04084
04085:+00393:+00106:+00536:003398.5244:04085
04086:+00620:+00032:+00689:003398.5244:04086
04087:+00357:-00105:+00301:003398.5244:04087
04088:-00305:+00205:+00231:003366.0334:04088
04089:-00287:-00237:+00337:003366.0334:04089
04090:+00440:+00312:-00094:003366.0334:04090
04091:+00233:-00195:+00457:003366.0334:04091
04092:-00046:+00188:-00003:003366.0334:04092
04093:+00140:+00069:+00368:003366.0334:04093
04094:+00099:-00285:-00056:003363.7707:04094
04095:-00164:+00047:-00068:003363.7707:04095
04096:+00200:-00157:-00051:003363.7707:04096
04097:+00294:-00283:+00330:003363.7707:04097
04098:-00236:+00100:+00032:003363.7707:04098
04099:-00245:+00063:-00168:003363.7707:04099
04100:+00181:-00091:-00120:003361.2768:04100
04101:+00416:+00041:-00253:003361.2768:04101
04102:-00197:+00305:-00113:003361.2768:04102
04103:+00058:+00286:-00377:003361.2768:04103
04104:+00405:+00368:-00031:003361.2768:04104
04105:+00299:+00385:+00107:003361.2768:04105
04106:-00201:+00263:+00011:003347.6845:04106
04107:+00082:+00453:-00290:003347.6845:04107
04108:+00315:+00390:-00055:003347.6845:04108
04109:-00059:+00346:-00018:003347.6845:04109
04110:-00405:+00325:+00116:003347.6845:04110
04111:+00002:+00754:-00261:003347.6845:04111
04112:-00076:-00255:+00040:003363.6694:04112
04113:-00305:+00296:+00092:003363.6694:04113
04114:-00097:+00081:+00156:003363.6694:04114
04115:+00221:-00777:-00166:003363.6694:04115
04116:+00335:+00263:-00034:003363.6694:04116
04117:-00127:-00229:+00777:003363.6694:04117
04118:+00287:-00491:-00271:003352.1289:04118
04119:+00318:-00212:+00917:003352.1289:04119
04120:-00290:-00481:+00248:003352.1289:04120
04121:+00310:+00244:-00775:003352.1289:04121
04122:+00162:-00264:+00444:003352.1289:04122
04123:+00094:+00149:-00088:003352.1289:04123
04124:-00194:-00418:+00288:003356.7973:04124
04125:+00079:+00087:-00426:003356.7973:04125
04126:+00262:+00181:+00124:003356.7973:04126
04127:-00115:-00327:-00159:003356.7973:04127
04128:+00114:+00420:+00060:003356.7973:04128
04129:+00036:-00118:+00500:003356.7973:04129
04130:+00181:+00112:-00225:003354.4836:04130
04131:-00322:+00051:+00452:003354.4836:04131
04132:-00275:-00069:+00125:003354.4836:04132
04133:+00020:+00018:+00261:003354.4836:04133
04134:-00255:+00268:+00029:003354.4836:04134
04135:-00340:-00189:+00303:003354.4836:04135
04136:+00242:+00250:+00354:003361.3439:04136
04137:+00287:-00154:-00107:003361.3439:04137
04138:-00334:-00211:+00308:003361.3439:04138
04139:-00194:+00413:+00073:003361.3439:04139
04140:+00184:+00235:-00024:003361.3439:04140
04141:+00034:+00135:+00478:003361.3439:04141
04142:-00143:+00363:+00108:003338.6809:04142
04143:+00007:+00326:+00336:003338.6809:04143
04144:+00216:+00219:+00005:003338.6809:04144
04145:-00209:-00063:+00123:003338.6809:04145
04146:-00036:+00155:-00019:003338.6809:04146
04147:+00294:-00004:-00009:003363.8112:04147
04148:+00040:-00133:-00017:003363.8112:04148
04149:-00267:-00299:+00108:003363.8112:04149
04150:+00100:-00064:-00362:003363.8112:04150
04151:+00253:+00156:-00502:003363.8112:04151
04152:-00452:-00248:-00234:003363.8112:04152
04153:+00010:+00462:-00565:003361.3374:04153
04154:+00005:+00104:-00098:003361.3374:04154
04155:-00318:-00018:-00582:003361.3374:04155
04156:-00539:+00235:+00030:003361.3374:04156
04157:+00051:+00423:-00581:003361.3374:04157
04158:+00157:+00003:+00016:003361.3374:04158
04159:-00297:-00255:+00112:003347.7446:04159
04160:+00087:+00403:+00141:003347.7446:04160
04161:+00292:-00589:+00128:003347.7446:04161
04162:+00341:+00011:-00074:003347.7446:04162
04163:-00239:+00018:+00365:003347.7446:04163
04164:+00078:-00136:-00265:003347.7446:04164
04165:+00113:+00216:+00282:003363.7033:04165
04166:-00285:-00081:+00123:003363.7033:04166
04167:-00249:+00167:-00081:003363.7033:04167
04168:+00033:+00079:+00139:003363.7033:04168
04169:-00220:+00206:+00086:003363.7033:04169
04170:-00475:-00446:+00467:003363.7033:04170
04171:-00032:+00706:+00134:003370.3122:04171
04172:-00061:-00242:+00377:003370.3122:04172
04173:-00320:+00003:+00139:003370.3122:04173
04174:-00295:+00252:+00420:003370.3122:04174
04175:-00017:+00181:+00057:003370.3122:04175
04176:+00272:+00289:+00021:003370.3122:04176
04177:-00404:-00072:+00321:003356.6169:04177
04178:-00229:+00037:-00078:003356.6169:04178
04179:+00234:+00573:+00293:003356.6169:04179
04180:-00353:-00299:+00183:003356.6169:04180
04181:-00302:-00026:+00050:003356.6169:04181
04182:+00207:-00152:-00119:003356.6169:04182
04183:+00595:-00071:-00576:003363.4873:04183
04184:-00263:+00218:-00286:003363.4873:04184
04185:-00255:-00438:-00089:003363.4873:04185
04186:+00123:-00088:-00534:003363.4873:04186
04187:+00343:+00017:-00780:003363.4873:04187
04188:-00185:-00550:-00590:003363.4873:04188
04189:+00096:-00119:-00622:003379.5732:04189
04190:+00402:-00272:-00764:003379.5732:04190
04191:-00574:-00087:-00754:003379.5732:04191
04192:-00572:+00169:-00652:003379.5732:04192
04193:+00231:-00347:-00688:003379.5732:04193
04194:+00381:-00068:-00463:003379.5732:04194
04195:-00574:-00058:-00150:003356.5703:04195
04196:-00070:-00116:-00381:003356.5703:04196
04197:+00477:+00072:-00112:003356.5703:04197
04198:-00069:-00346:-00260:003356.5703:04198
04199:-00299:+00282:-00043:003356.5703:04199
04200:-00045:+00208:+00059:003356.5703:04200
04201:+00170:+00203:-00265:003363.5549:04201
04202:-00094:+00348:+00185:003363.5549:04202
04203:-00203:+00051:+00073:003363.5549:04203
04204:+00565:+00243:+00333:003363.5549:04204
04205:+00345:-00009:+00340:003363.5549:04205
04206:-00062:+00007:+00061:003363.5549:04206
04207:+00155:+00486:+00622:003370.2514:04207
04208:+00315:+00183:+00470:003370.2514:04208
04209:+00469:+00007:+00618:003370.2514:04209
04210:-00036:-00033:+00603:003370.2514:04210
04211:+00283:-00238:+00209:003370.2514:04211
04212:-00163:+00224:+00295:003370.2514:04212
04213:+00016:-00109:+00165:003347.4252:04213
04214:+00014:-00030:+00174:003347.4252:04214
04215:+00056:+00389:+00175:003347.4252:04215
04216:-00480:-00406:+00523:003347.4252:04216
04217:-00221:+00358:-00258:003347.4252:04217
04218:+00499:+00498:+00112:003347.4252:04218
04219:-00055:-00170:-00395:003354.2822:04219
04220:-00033:+00474:+00157:003354.2822:04220
04221:-00267:+00112:+00441:003354.2822:04221
04222:+00312:+00187:-00139:003354.2822:04222
04223:-00338:+00301:+00563:003354.2822:04223
04224:-00121:-00121:+00054:003354.2822:04224
04225:+00501:-00165:+00348:003351.9279:04225
04226:+00264:+00121:-00295:003351.9279:04226
04227:-00161:-00146:+00042:003351.9279:04227
04228:-00133:+00004:+00165:003351.9279:04228
04229:+00860:-00146:-00363:003351.9279:04229
04230:+00480:-00131:-00045:003351.9279:04230
04231:-00098:+00138:-00441:003329.4619:04231
04232:-00085:+00670:-00073:003329.4619:04232
04233:+00433:+00484:-00466:003329.4619:04233
04234:+00176:+00637:-00102:003329.4619:04234
04235:-00247:+00613:+00408:003329.4619:04235
04236:+00436:+00554:-00306:003329.4619:04236
04237:+00187:+00007:-00085:003345.1074:04237
04238:+00098:+00145:-00281:003345.1074:04238
04239:-00189:-00200:-00030:003345.1074:04239
04240:+00113:+00116:-00457:003345.1074:04240
04241:-00075:-00414:-00232:003345.1074:04241
04242:-00215:+00022:-00448:003345.1074:04242
04243:-00094:+00000:-00110:003342.7048:04243
04244:+00421:-00210:-00174:003342.7048:04244
04245:+00092:+00165:-00142:003342.7048:04245
04246:-00123:+00148:+00136:003342.7048:04246
04247:+00181:+00056:-00091:003342.7048:04247
04248:-00157:+00124:+00374:003342.7048:04248
04249:-00345:+00199:+00027:003338.4228:04249
04250:+00238:+00184:+00228:003338.4228:04250
04251:+00430:-00030:+00204:003338.4228:04251
04252:-00155:-00190:+00141:003338.4228:04252
04253:-00166:+00124:+00401:003338.4228:04253
04254:-00101:+00066:+00128:003338.4228:04254
04255:-00091:-00224:+00129:003336.0290:04255
04256:-00363:+00236:+00159:003336.0290:04256
04257:-00159:-00013:+00276:003336.0290:04257
04258:+00160:+00180:+00101:003336.0290:04258
04259:-00298:+00213:+00134:003336.0290:04259
04260:-00588:+00151:-00026:003336.0290:04260
04261:+00155:+00327:+00310:003342.6982:04261
04262:+00056:-00293:+00309:003342.6982:04262
04263:-00328:+00315:+00073:003342.6982:04263
04264:-00138:-00064:+00500:003342.6982:04264
04265:+00344:-00015:-00191:003342.6982:04265
04266:-00206:-00055:+00008:003342.6982:04266
04267:-00376:+00178:-00251:003338.4228:04267
04268:-00174:-00081:+00143:003338.4228:04268
04269:+00381:+00124:-00290:003338.4228:04269
04270:-00092:+00271:-00159:003338.4228:04270
04271:-00376:+00274:-00251:003338.4228:04271
04272:+00315:+00293:-00200:003338.4228:04272
04273:+00066:-00127:+00183:003354.3427:04273
04274:-00330:+00392:-00279:003354.3427:04274
04275:+00122:+00164:+00190:003354.3427:04275
04276:+00355:+00432:-00508:003354.3427:04276
04277:-00240:-00050:+00045:003354.3427:04277
04278:-00447:-00075:+00008:003354.3427:04278
04279:+00139:+00265:-00146:003361.0612:04279
04280:-00194:-00233:-00173:003361.0612:04280
04281:-00267:+00064:-00457:003361.0612:04281
04282:-00255:+00047:+00009:003361.0612:04282
04283:+00165:-00022:-00372:003361.0612:04283
04284:-00148:-00243:-00267:003361.0612:04284
04285:-00253:+00051:-00348:003338.4621:04285
04286:+00179:+00108:-00218:003338.4621:04286
04287:+00153:-00002:-00249:003338.4621:04287
04288:-00201:+00027:-00094:003338.4621:04288
04289:-00167:+00027:+00102:003338.4621:04289
04290:+00190:+00085:-00003:003338.4621:04290
04291:-00141:-00122:-00015:003363.4533:04291
04292:-00267:-00203:+00064:003363.4533:04292
04293:+00043:+00040:-00021:003363.4533:04293
04294:-00020:-00203:-00047:003363.4533:04294
04295:-00244:-00062:+00127:003363.4533:04295
04296:-00093:-00049:+00138:003363.4533:04296
04297:+00081:+00125:+00036:003370.1906:04297
04298:-00025:-00064:-00068:003370.1906:04298
04299:-00385:-00124:-00224:003370.1906:04299
04300:-00041:+00050:-00164:003370.1906:04300
04301:+00396:+00092:-00298:003370.1906:04301
04302:-00342:+00128:-00187:003370.1906:04302
04303:-00309:+00089:-00075:003365.6838:04303
04304:+00412:+00036:-00299:003365.6838:04304
04305:+00036:-00089:-00115:003365.6838:04305
04306:-00179:+00050:-00367:003365.6838:04306
04307:+00026:+00022:-00174:003365.6838:04307
04308:+00296:-00317:-00171:003372.6953:04308
04309:+00026:+00003:-00270:003372.6953:04309
04310:-00156:-00164:-00035:003372.6953:04310
04311:+00159:+00151:-00607:003372.6953:04311
04312:+00227:-00210:-00188:003372.6953:04312
04313:-00429:-00039:-00417:003372.6953:04313
04314:-00288:+00205:-00066:003370.2175:04314
04315:-00116:+00276:+00021:003370.2175:04315
04316:-00177:-00030:+00026:003370.2175:04316
04317:-00403:+00115:-00025:003370.2175:04317
04318:+00489:+00170:+00092:003370.2175:04318
04319:+00516:+00230:+00070:003370.2175:04319
04320:-00412:-00212:+00306:003374.9494:04320
04321:-00256:+00191:-00148:003374.9494:04321
04322:+00133:-00228:+00171:003374.9494:04322
04323:+00254:+00153:-00084:003374.9494:04323
04324:-00198:-00076:+00373:003374.9494:04324
04325:+00023:+00140:+00103:003374.9494:04325
04326:+00590:-00169:+00255:003363.4938:04326
04327:+00435:+00369:+00230:003363.4938:04327
04328:+00127:+00130:+00122:003363.4938:04328
04329:+00291:+00214:-00006:003363.4938:04329
04330:+00275:+00014:-00019:003363.4938:04330
04331:-00414:+00043:-00018:003363.4938:04331
04332:+00189:+00063:+00042:003370.3325:04332
04333:+00247:+00042:-00001:003370.3325:04333
04334:+00082:-00113:+00115:003370.3325:04334
04335:-00257:-00099:+00196:003370.3325:04335
04336:-00011:-00112:+00053:003370.3325:04336
04337:+00200:-00030:+00056:003370.3325:04337
04338:-00144:-00120:+00179:003356.5966:04338
04339:+00169:+00205:+00070:003356.5966:04339
04340:+00541:+00214:+00311:003356.5966:04340
04341:+00387:+00422:+00011:003356.5966:04341
04342:-00139:+00125:+00458:003356.5966:04342
04343:+00187:+00168:-00004:003356.5966:04343
04344:+00541:+00350:+00365:003354.3627:04344
04345:-00113:-00013:+00108:003354.3627:04345
04346:+00072:+00560:-00184:003354.3627:04346
04347:+00150:+00143:+00064:003354.3627:04347
04348:+00168:+00270:+00024:003354.3627:04348
04349:-00253:+00307:+00433:003354.3627:04349
04350:+00263:+00341:-00386:003351.9013:04350
04351:+00222:+00008:+00259:003351.9013:04351
04352:+00070:+00392:-00700:003351.9013:04352
04353:+00193:-00239:+00299:003351.9013:04353
04354:+00315:-00105:-00279:003351.9013:04354
04355:-00241:-00321:-00113:003351.9013:04355
04356:-00640:-00020:-00120:003356.6235:04356
04357:+00142:+00262:-00327:003356.6235:04357
04358:+00411:-00194:+00209:003356.6235:04358
04359:-00212:+00049:-00213:003356.6235:04359
04360:-00384:-00045:+00182:003356.6235:04360
04361:+00387:-00020:-00383:003356.6235:04361
04362:+00372:+00309:-00113:003354.3830:04362
04363:-00408:-00137:-00149:003354.3830:04363
04364:+00064:+00165:+00115:003354.3830:04364
04365:+00285:-00140:+00393:003354.3830:04365
04366:+00136:-00083:-00163:003354.3830:04366
04367:-00253:+00059:+00283:003354.3830:04367
04368:-00081:+00204:-00075:003361.1083:04368
04369:-00010:-00022:+00112:003361.1083:04369
04370:-00588:-00077:+00229:003361.1083:04370
04371:-00294:+00169:+00429:003361.1083:04371
04372:+00176:+00001:+00267:003361.1083:04372
04373:+00186:+00132:-00033:003361.1083:04373
04374:-00539:+00050:+00302:003356.6501:04374
04375:+00016:+00135:+00017:003356.6501:04375
04376:+00275:-00122:-00237:003356.6501:04376
04377:-00144:+00304:+00031:003356.6501:04377
04378:-00120:-00088:+00346:003356.6501:04378
04379:-00025:+00256:-00131:003356.6501:04379
04380:+00170:+00259:+00126:003372.7973:04380
04381:-00055:-00069:+00068:003372.7973:04381
04382:+00107:+00377:+00099:003372.7973:04382
04383:+00008:-00194:+00347:003372.7973:04383
04384:-00027:+00120:-00220:003372.7973:04384
04385:-00078:+00246:+00232:003372.7973:04385
04386:+00026:-00178:+00081:003370.2583:04386
04387:+00153:+00162:-00373:003370.2583:04387
04388:-00312:-00113:+00223:003370.2583:04388
04389:-00109:-00003:-00200:003370.2583:04389
04390:+00213:+00160:+00126:003370.2583:04390
04391:-00249:-00440:-00089:003370.2583:04391
04392:-00220:+00352:-00493:003365.8386:04392
04393:-00094:-00050:+00057:003365.8386:04393
04394:-00063:-00173:-00305:003365.8386:04394
04395:-00230:+00197:+00005:003365.8386:04395
04396:-00075:-00159:+00216:003365.8386:04396
04397:+00231:+00258:-00151:003365.8386:04397
04398:-00132:+00110:-00481:003372.8110:04398
04399:-00258:+00002:+00159:003372.8110:04399
04400:-00028:+00102:+00246:003372.8110:04400
04401:+00302:+00077:-00074:003372.8110:04401
04402:-00534:+00059:+00202:003372.8110:04402
04403:-00406:+00060:+00329:003372.8110:04403
04404:+00067:+00120:+00040:003389.0974:04404
04405:-00203:+00038:-00013:003389.0974:04405
04406:-00366:+00032:+00273:003389.0974:04406
04407:+00091:+00180:-00052:003389.0974:04407
04408:+00092:-00069:-00181:003389.0974:04408
04409:-00196:-00061:-00046:003365.9260:04409
04410:-00130:+00011:-00028:003365.9260:04410
04411:+00022:-00056:-00031:003365.9260:04411
04412:+00054:+00039:-00392:003365.9260:04412
04413:-00275:-00168:+00063:003365.9260:04413
04414:-00136:-00051:-00137:003365.9260:04414
04415:+00256:+00153:-00201:003391.5656:04415
04416:-00249:-00162:-00024:003391.5656:04416
04417:-00092:+00037:-00307:003391.5656:04417
04418:+00342:-00035:-00295:003391.5656:04418
04419:+00410:-00100:-00527:003391.5656:04419
04420:-00317:-00021:-00317:003391.5656:04420
04421:-00006:-00120:-00443:003389.0974:04421
04422:+00396:-00055:-00602:003389.0974:04422
04423:+00046:-00243:-00520:003389.0974:04423
04424:-00102:+00241:-00595:003389.0974:04424
04425:-00037:+00063:-00502:003389.0974:04425
04426:+00213:+00066:-00769:003389.0974:04426
04427:-00479:+00494:-00180:003384.4829:04427
04428:-00446:+00419:-00435:003384.4829:04428
04429:+00021:-00091:-00288:003384.4829:04429
04430:-00180:+00182:+00171:003384.4829:04430
04431:-00197:+00072:+00148:003384.4829:04431
04432:-00114:-00240:-00164:003384.4829:04432
04433:+00237:+00322:-00046:003391.7167:04433
04434:-00293:-00274:+00660:003391.7167:04434
04435:-00603:-00406:-00135:003391.7167:04435
04436:-00159:-00225:+00853:003391.7167:04436
04437:-00045:-00628:-00021:003391.7167:04437
04438:+00366:+00255:-00337:003391.7167:04438
04439:+00126:-00222:+00102:003398.4621:04439
04440:+00157:+00502:-00284:003398.4621:04440
04441:-00337:-00110:+00384:003398.4621:04441
04442:+00062:+00474:+00029:003398.4621:04442
04443:+00658:+00211:+00525:003398.4621:04443
04444:+00355:+00027:-00177:003398.4621:04444
04445:+00038:+00456:+00360:003375.1655:04445
04446:-00159:-00109:+00470:003375.1655:04446
04447:+00457:+00250:+00051:003375.1655:04447
04448:+00023:-00203:+00635:003375.1655:04448
04449:-00098:-00101:+00183:003375.1655:04449
04450:+00060:+00145:+00170:003375.1655:04450
04451:-00139:-00010:+00219:003372.9738:04451
04452:-00203:+00227:+00357:003372.9738:04452
04453:-00056:+00192:+00156:003372.9738:04453
04454:+00061:+00259:+00170:003372.9738:04454
04455:-00104:+00368:-00042:003372.9738:04455
04456:+00041:+00270:+00066:003372.9738:04456
04457:+00489:+00307:+00083:003379.5529:04457
04458:+00325:+00199:+00001:003379.5529:04458
04459:-00121:-00178:+00049:003379.5529:04459
04460:+00101:+00389:-00185:003379.5529:04460
04461:+00755:-00303:+00184:003379.5529:04461
04462:+00213:+00186:-00200:003379.5529:04462
04463:-00084:-00133:+00006:003347.4782:04463
04464:+00401:+00267:-00341:003347.4782:04464
04465:+00415:+00050:-00164:003347.4782:04465
04466:-00184:-00103:-00104:003347.4782:04466
04467:+00099:+00148:-00261:003347.4782:04467
04468:+00453:+00091:-00329:003347.4782:04468
04469:+00033:-00328:-00199:003363.5209:04469
04470:-00551:+00165:-00343:003363.5209:04470
04471:-00202:-00191:-00401:003363.5209:04471
04472:+00150:-00373:-00663:003363.5209:04472
04473:+00228:+00422:-00033:003363.5209:04473
04474:-00368:-00408:-00536:003363.5209:04474
04475:+00576:+00442:-00329:003361.0681:04475
04476:+00150:-00432:+00479:003361.0681:04476
04477:-00058:+00170:-00054:003361.0681:04477
04478:-00048:-00062:+00421:003361.0681:04478
04479:+00574:-00040:-00234:003361.0681:04479
04480:+00117:+00140:+00470:003361.0681:04480
04481:-00193:-00006:+00153:003347.4919:04481
04482:-00071:-00004:+00236:003347.4919:04482
04483:-00048:+00156:+00101:003347.4919:04483
04484:-00233:-00035:+00077:003347.4919:04484
04485:-00179:+00221:+00139:003347.4919:04485
04486:+00282:+00037:+00292:003347.4919:04486
04487:+00026:-00160:+00338:003363.4736:04487
04488:-00316:+00342:+00208:003363.4736:04488
04489:-00164:+00141:-00008:003363.4736:04489
04490:-00023:+00015:-00214:003363.4736:04490
04491:-00344:+00229:+00055:003363.4736:04491
04492:-00095:+00031:+00322:003370.2714:04492
04493:+00127:+00390:-00141:003370.2714:04493
04494:+00003:-00062:+00336:003370.2714:04494
04495:-00304:-00033:+00156:003370.2714:04495
04496:+00024:+00479:+00601:003370.2714:04496
04497:+00080:-00186:+00035:003370.2714:04497
04498:+00060:-00103:+00110:003356.5703:04498
04499:-00180:+00438:-00092:003356.5703:04499
04500:+00490:+00213:+00044:003356.5703:04500
04501:+00046:+00136:-00356:003356.5703:04501
04502:+00041:+00307:+00067:003356.5703:04502
04503:-00121:-00168:+00259:003356.5703:04503
04504:+00399:+00457:-00270:003363.4265:04504
04505:-00282:-00146:+00387:003363.4265:04505
04506:-00152:+00058:-00189:003363.4265:04506
04507:+00060:+00124:+00159:003363.4265:04507
04508:-00203:-00065:-00088:003363.4265:04508
04509:-00349:-00201:-00100:003363.4265:04509
04510:-00173:-00028:-00050:003379.5124:04510
04511:+00002:+00054:-00480:003379.5124:04511
04512:-00156:-00264:-00093:003379.5124:04512
04513:-00273:+00078:-00048:003379.5124:04513
04514:-00079:+00214:-00162:003379.5124:04514
04515:+00170:-00186:-00149:003379.5124:04515
04516:-00203:+00074:+00035:003365.9260:04516
04517:-00128:-00193:+00110:003365.9260:04517
04518:+00450:-00067:-00126:003365.9260:04518
04519:-00160:-00270:-00114:003365.9260:04519
04520:-00326:-00145:+00294:003365.9260:04520
04521:+00059:+00299:-00077:003365.9260:04521
04522:+00447:-00287:-00186:003372.9875:04522
04523:-00188:-00159:-00213:003372.9875:04523
04524:-00199:+00000:+00121:003372.9875:04524
04525:+00109:+00224:-00425:003372.9875:04525
04526:-00059:-00351:-00123:003372.9875:04526
04527:-00506:-00090:-00136:003372.9875:04527
04528:-00263:-00020:-00078:003379.8183:04528
04529:+00177:-00322:-00195:003379.8183:04529
04530:+00002:+00095:-00322:003379.8183:04530
04531:-00185:-00195:-00432:003379.8183:04531
04532:+00376:+00120:-00561:003379.8183:04532
04533:+00156:-00063:-00062:003379.8183:04533
04534:-00196:-00098:-00369:003375.1857:04534
04535:+00508:+00173:-00072:003375.1857:04535
04536:+00620:+00232:-00206:003375.1857:04536
04537:-00045:-00052:-00225:003375.1857:04537
04538:-00482:+00089:-00110:003375.1857:04538
04539:+00071:+00375:-00348:003375.1857:04539
04540:-00007:-00109:-00150:003382.2888:04540
04541:-00267:+00218:-00165:003382.2888:04541
04542:-00421:+00040:+00134:003382.2888:04542
04543:+00145:+00001:-00316:003382.2888:04543
04544:-00149:+00150:-00059:003382.2888:04544
04545:-00740:+00002:-00173:003382.2888:04545
04546:-00102:+00024:-00295:003389.0837:04546
04547:+00016:+00053:+00114:003389.0837:04547
04548:-00312:-00246:-00200:003389.0837:04548
04549:-00140:+00265:-00125:003389.0837:04549
04550:+00477:-00211:-00031:003389.0837:04550
04551:+00257:+00286:+00227:003389.0837:04551
04552:-00277:+00179:+00490:003375.1721:04552
04553:-00074:+00103:+00363:003375.1721:04553
04554:+00497:+00254:+00479:003375.1721:04554
04555:+00369:-00097:+00265:003375.1721:04555
04556:+00289:+00303:+00269:003375.1721:04556
04557:+00383:+00012:+00492:003375.1721:04557
04558:+00198:+00021:-00054:003382.2956:04558
04559:-00450:+00456:+00287:003382.2956:04559
04560:-00386:-00339:+00200:003382.2956:04560
04561:+00333:+00013:-00019:003382.2956:04561
04562:-00133:+00177:+00443:003382.2956:04562
04563:-00297:-00307:+00408:003382.2956:04563
04564:+00143:+00547:-00010:003370.4816:04564
04565:-00045:-00330:+00365:003370.4816:04565
04566:-00317:+00266:-00047:003370.4816:04566
04567:+00090:+00199:+00165:003370.4816:04567
04568:+00279:+00410:-00084:003370.4816:04568
04569:+00003:+00369:+00174:003370.4816:04569
04570:+00037:+00153:+00112:003365.9125:04570
04571:+00136:+00098:+00187:003365.9125:04571
04572:+00631:+00032:+00092:003365.9125:04572
04573:+00039:+00238:-00112:003365.9125:04573
04574:+00111:+00268:+00237:003365.9125:04574
04575:+00433:-00146:-00126:003354.4902:04575
04576:+00463:+00209:-00011:003354.4902:04576
04577:-00117:+00113:+00112:003354.4902:04577
04578:+00177:-00100:-00163:003354.4902:04578
04579:+00365:+00181:-00254:003354.4902:04579
04580:-00256:-00162:+00107:003354.4902:04580
04581:-00112:+00035:-00165:003361.0346:04581
04582:+00036:+00222:-00354:003361.0346:04582
04583:+00038:-00399:-00532:003361.0346:04583
04584:-00204:+00444:-00184:003361.0346:04584
04585:-00202:-00074:-00232:003361.0346:04585
04586:+00260:+00060:-00406:003361.0346:04586
04587:-00071:-00258:-00081:003347.4450:04587
04588:-00037:-00165:-00110:003347.4450:04588
04589:+00284:+00026:+00045:003347.4450:04589
04590:+00282:+00038:-00009:003347.4450:04590
04591:-00242:-00228:+00042:003347.4450:04591
04592:+00224:+00331:-00041:003347.4450:04592
04593:+00346:-00214:+00279:003363.4467:04593
04594:-00152:+00194:-00017:003363.4467:04594
04595:-00343:-00067:+00236:003363.4467:04595
04596:+00115:-00063:-00125:003363.4467:04596
04597:+00084:+00365:+00106:003363.4467:04597
04598:-00337:-00054:+00100:003363.4467:04598
04599:-00101:+00043:+00173:003370.2175:04599
04600:+00245:+00244:+00303:003370.2175:04600
04601:-00075:-00255:+00008:003370.2175:04601
04602:-00430:+00384:+00148:003370.2175:04602
04603:+00081:-00072:+00215:003370.2175:04603
04604:+00187:-00104:+00025:003370.2175:04604
04605:-00395:+00370:+00195:003356.5229:04605
04606:-00395:-00096:+00205:003356.5229:04606
04607:+00223:+00209:-00024:003356.5229:04607
04608:-00079:+00091:+00198:003356.5229:04608
04609:-00417:-00072:+00090:003356.5229:04609
04610:-00069:+00384:+00315:003356.5229:04610
04611:+00265:-00073:+00022:003372.6884:04611
04612:+00046:-00020:+00137:003372.6884:04612
04613:-00344:+00178:+00430:003372.6884:04613
04614:-00155:+00122:+00046:003372.6884:04614
04615:+00077:-00096:+00074:003372.6884:04615
04616:-00427:+00058:+00018:003372.6884:04616
04617:-00400:+00222:+00050:003379.5803:04617
04618:+00409:-00026:+00219:003379.5803:04618
04619:-00110:+00038:+00027:003379.5803:04619
04620:-00199:-00132:+00112:003379.5803:04620
04621:+00045:+00128:-00492:003379.5803:04621
04622:+00010:+00064:-00003:003379.5803:04622
04623:-00251:-00149:+00196:003374.9965:04623
04624:+00047:-00033:-00231:003374.9965:04624
04625:+00268:-00049:-00189:003374.9965:04625
04626:-00169:-00281:-00109:003374.9965:04626
04627:-00145:+00078:-00118:003374.9965:04627
04628:+00069:-00011:-00022:003374.9965:04628
04629:+00222:+00104:-00289:003382.1044:04629
04630:-00362:+00029:-00101:003382.1044:04630
04631:-00172:-00006:-00162:003382.1044:04631
04632:+00349:+00152:+00069:003382.1044:04632
04633:+00098:-00163:-00001:003382.1044:04633
04634:-00384:+00045:-00201:003382.1044:04634
04635:+00207:+00430:+00120:003388.8923:04635
04636:+00351:-00046:+00033:003388.8923:04636
04637:-00304:-00014:-00046:003388.8923:04637
04638:-00017:+00101:-00205:003388.8923:04638
04639:+00181:-00359:-00029:003388.8923:04639
04640:-00083:+00103:-00191:003388.8923:04640
04641:-00058:-00153:-00210:003384.1230:04641
04642:-00004:-00104:-00695:003384.1230:04642
04643:+00232:+00184:-00201:003384.1230:04643
04644:-00214:-00222:-00152:003384.1230:04644
04645:-00038:+00102:-00399:003384.1230:04645
04646:+00437:-00302:-00259:003384.1230:04646
04647:+00253:-00275:-00438:003391.3190:04647
04648:-00212:+00127:-00216:003391.3190:04648
04649:+00077:-00348:-00407:003391.3190:04649
04650:+00491:+00144:-00549:003391.3190:04650
04651:-00208:+00029:-00072:003391.3190:04651
04652:-00213:-00101:-00305:003391.3190:04652
04653:+00249:+00117:-00168:003398.1528:04653
04654:-00100:-00332:-00403:003398.1528:04654
04655:-00338:-00098:-00516:003398.1528:04655
04656:-00331:+00208:-00198:003398.1528:04656
04657:+00113:-00032:-00431:003398.1528:04657
04658:-00320:-00173:-00331:003384.1499:04658
04659:-00290:+00481:-00281:003384.1499:04659
04660:-00182:-00076:+00259:003384.1499:04660
04661:+00415:+00323:-00113:003384.1499:04661
04662:-00379:+00113:+00615:003384.1499:04662
04663:-00317:+00107:+00741:003384.1499:04663
04664:+00554:+00134:+00589:003400.7492:04664
04665:+00131:+00183:+00488:003400.7492:04665
04666:+00278:+00326:+00468:003400.7492:04666
04667:+00097:+00107:+00492:003400.7492:04667
04668:-00130:+00052:+00230:003400.7492:04668
04669:-00043:+00094:+00608:003400.7492:04669
04670:+00092:+00365:+00157:003388.7145:04670
04671:+00329:+00191:+00295:003388.7145:04671
04672:-00150:+00227:+00311:003388.7145:04672
04673:-00051:+00243:+00384:003388.7145:04673
04674:+00045:+00152:+00348:003388.7145:04674
04675:-00013:+00079:+00068:003388.7145:04675
04676:-00121:-00082:+00032:003374.8076:04676
04677:-00019:-00040:-00022:003374.8076:04677
04678:+00320:+00055:+00056:003374.8076:04678
04679:-00238:-00152:+00124:003374.8076:04679
04680:-00409:+00225:+00009:003374.8076:04680
04681:+00414:-00079:+00250:003374.8076:04681
04682:+00550:+00079:-00069:003381.9406:04682
04683:-00073:+00054:+00264:003381.9406:04683
04684:+00061:+00033:-00016:003381.9406:04684
04685:+00614:+00220:-00167:003381.9406:04685
04686:+00113:-00018:-00175:003381.9406:04686
04687:-00243:+00049:-00164:003381.9406:04687
04688:+00168:+00396:+00050:003379.4167:04688
04689:+00385:-00116:-00086:003379.4167:04689
04690:+00144:+00369:-00223:003379.4167:04690
04691:-00371:+00182:-00066:003379.4167:04691
04692:+00528:+00060:-00064:003379.4167:04692
04693:+00111:+00192:+00099:003379.4167:04693
04694:-00259:+00198:-00043:003356.5229:04694
04695:+00013:-00107:-00056:003356.5229:04695
04696:+00577:+00406:+00120:003356.5229:04696
04697:-00120:-00452:+00362:003356.5229:04697
04698:-00242:+00191:-00168:003356.5229:04698
04699:+00167:+00064:+00254:003356.5229:04699
04700:+00069:-00069:-00051:003372.9328:04700
04701:+00075:+00394:-00154:003372.9328:04701
04702:+00023:-00246:+00299:003372.9328:04702
04703:+00279:+00174:-00029:003372.9328:04703
04704:-00143:-00206:+00042:003372.9328:04704
04705:-00145:-00008:-00041:003372.9328:04705
04706:+00253:+00063:+00037:003370.4477:04706
04707:+00163:-00149:+00107:003370.4477:04707
04708:-00407:+00320:+00149:003370.4477:04708
04709:-00215:-00278:+00338:003370.4477:04709
04710:+00300:+00079:+00275:003370.4477:04710
04711:-00283:+00157:+00300:003370.4477:04711
04712:-00434:-00239:+00117:003356.7902:04712
04713:-00064:+00306:+00126:003356.7902:04713
04714:+00047:-00131:+00227:003356.7902:04714
04715:-00227:-00233:+00276:003356.7902:04715
04716:-00186:+00339:+00293:003356.7902:04716
04717:+00030:-00096:+00162:003356.7902:04717
04718:-00080:+00059:-00005:003382.1520:04718
04719:-00378:+00074:+00244:003382.1520:04719
04720:-00249:-00199:+00085:003382.1520:04720
04721:+00287:+00407:+00087:003382.1520:04721
04722:-00324:-00083:+00333:003382.1520:04722
04723:-00357:+00003:+00065:003382.1520:04723
04724:+00193:+00435:+00370:003370.1633:04724
04725:+00213:-00175:-00015:003370.1633:04725
04726:-00287:-00119:+00066:003370.1633:04726
04727:+00042:+00418:-00084:003370.1633:04727
04728:+00322:-00367:-00206:003370.1633:04728
04729:-00005:+00108:-00122:003370.1633:04729
04730:-00101:+00098:+00073:003374.8747:04730
04731:+00091:-00109:-00160:003374.8747:04731
04732:+00139:+00100:-00454:003374.8747:04732
04733:-00247:-00206:+00130:003374.8747:04733
04734:-00037:+00001:-00251:003374.8747:04734
04735:+00286:-00021:-00204:003382.0771:04735
04736:+00032:-00250:-00161:003382.0771:04736
04737:-00207:+00022:-00282:003382.0771:04737
04738:+00160:+00054:-00039:003382.0771:04738
04739:+00181:-00207:-00119:003382.0771:04739
04740:-00233:+00122:-00297:003382.0771:04740
04741:+00148:-00074:-00027:003388.9267:04741
04742:+00259:-00018:+00125:003388.9267:04742
04743:-00252:+00103:-00079:003388.9267:04743
04744:-00432:-00082:+00263:003388.9267:04744
04745:+00185:+00144:+00073:003388.9267:04745
04746:+00039:-00273:-00024:003388.9267:04746
04747:-00272:-00116:-00001:003374.9626:04747
04748:-00131:+00087:+00385:003374.9626:04748
04749:+00332:+00080:+00129:003374.9626:04749
04750:-00098:+00000:+00338:003374.9626:04750
04751:-00461:-00016:+00058:003374.9626:04751
04752:+00298:+00381:+00197:003374.9626:04752
04753:+00362:+00061:+00294:003391.3942:04753
04754:-00321:+00052:-00246:003391.3942:04754
04755:-00472:+00180:+00180:003391.3942:04755
04756:+00189:+00218:-00187:003391.3942:04756
04757:+00016:-00181:-00162:003391.3942:04757
04758:-00232:+00130:-00438:003391.3942:04758
04759:-00043:-00165:-00261:003398.2148:04759
04760:+00255:-00160:-00598:003398.2148:04760
04761:+00033:-00122:-00497:003398.2148:04761
04762:-00167:-00348:-00442:003398.2148:04762
04763:+00325:-00180:-00584:003398.2148:04763
04764:+00143:-00040:-00825:003398.2148:04764
04765:-00407:-00117:-00569:003375.1318:04765
04766:-00131:+00045:-00570:003375.1318:04766
04767:+00508:-00250:-00429:003375.1318:04767
04768:+00043:+00180:-00368:003375.1318:04768
04769:-00322:+00128:-00336:003375.1318:04769
04770:+00103:+00057:-00729:003375.1318:04770
04771:+00058:+00292:-00334:003400.9633:04771
04772:-00422:+00016:-00348:003400.9633:04772
04773:-00310:+00261:-00154:003400.9633:04773
04774:+00055:+00373:+00213:003400.9633:04774
04775:+00154:-00074:+00113:003400.9633:04775
04776:-00145:+00398:+00577:003400.9633:04776
04777:-00204:+00302:+00392:003389.0700:04777
04778:+00183:-00067:+00330:003389.0700:04778
04779:-00051:+00165:+00522:003389.0700:04779
04780:+00069:-00066:+00310:003389.0700:04780
04781:+00332:+00076:+00076:003389.0700:04781
04782:+00197:-00200:+00568:003389.0700:04782
04783:-00301:-00094:+00432:003375.1994:04783
04784:-00013:-00029:+00202:003375.1994:04784
04785:+00180:-00128:+00211:003375.1994:04785
04786:+00106:+00244:+00246:003375.1994:04786
04787:+00247:+00023:+00137:003375.1994:04787
04788:+00071:+00029:+00189:003375.1994:04788
04789:-00086:+00075:+00061:003372.9536:04789
04790:-00328:+00139:-00052:003372.9536:04790
04791:+00050:-00010:+00200:003372.9536:04791
04792:+00196:-00032:-00165:003372.9536:04792
04793:-00061:+00106:+00139:003372.9536:04793
04794:-00058:+00211:+00164:003372.9536:04794
04795:+00283:+00046:+00110:003370.5156:04795
04796:+00278:+00127:+00324:003370.5156:04796
04797:-00212:+00111:+00085:003370.5156:04797
04798:+00129:+00219:+00150:003370.5156:04798
04799:+00538:+00334:+00010:003370.5156:04799
04800:-00243:+00288:+00305:003370.5156:04800
04801:-00210:+00184:+00396:003356.8505:04801
04802:+00033:+00243:+00059:003356.8505:04802
04803:+00402:+00228:-00014:003356.8505:04803
04804:-00097:+00268:-00046:003356.8505:04804
04805:+00108:+00262:+00115:003356.8505:04805
04806:+00389:+00737:-00139:003354.5373:04806
04807:-00104:-00185:-00511:003354.5373:04807
04808:-00071:+00423:-00514:003354.5373:04808
04809:-00214:-00024:+00014:003354.5373:04809
04810:+00454:+00072:-00454:003354.5373:04810
04811:-00238:-00095:+00235:003354.5373:04811
04812:-00034:-00186:-00496:003352.0485:04812
04813:+00323:-00216:+00232:003352.0485:04813
04814:-00350:-00342:-00540:003352.0485:04814
04815:-00332:-00367:-00332:003352.0485:04815
04816:+00102:-00002:-00345:003352.0485:04816
04817:+00394:-00057:-00221:003352.0485:04817
04818:-00249:+00154:-00031:003329.5805:04818
04819:+00012:-00131:-00089:003329.5805:04819
04820:+00116:+00232:+00205:003329.5805:04820
04821:+00295:-00064:-00107:003329.5805:04821
04822:-00196:+00282:+00021:003329.5805:04822
04823:+00031:-00129:+00222:003329.5805:04823
04824:+00123:+00295:+00034:003345.2941:04824
04825:-00305:-00257:+00457:003345.2941:04825
04826:-00006:+00281:+00116:003345.2941:04826
04827:+00047:-00201:+00308:003345.2941:04827
04828:+00029:+00004:+00307:003345.2941:04828
04829:-00577:-00076:+00292:003345.2941:04829
04830:+00054:+00205:+00451:003342.9243:04830
04831:+00177:+00230:+00126:003342.9243:04831
04832:-00212:+00008:-00004:003342.9243:04832
04833:-00185:+00213:+00369:003342.9243:04833
04834:-00102:+00078:+00292:003342.9243:04834
04835:+00377:+00224:+00191:003342.9243:04835
04836:-00329:+00059:+00103:003329.5734:04836
04837:-00252:+00577:-00389:003329.5734:04837
04838:+00265:-00074:+00521:003329.5734:04838
04839:+00183:+00136:-00326:003329.5734:04839
04840:-00373:+00031:+00402:003329.5734:04840
04841:-00007:+00109:-00112:003329.5734:04841
04842:+00527:+00195:-00293:003345.0405:04842
04843:-00339:-00283:+00161:003345.0405:04843
04844:-00348:+00150:-00592:003345.0405:04844
04845:-00153:-00017:+00013:003345.0405:04845
04846:+00165:-00056:-00579:003345.0405:04846
04847:-00252:+00039:-00279:003345.0405:04847
04848:-00182:+00161:-00313:003342.6845:04848
04849:+00401:+00021:-00190:003342.6845:04849
04850:-00037:+00072:+00205:003342.6845:04850
04851:-00086:-00067:-00051:003342.6845:04851
04852:+00088:-00062:-00092:003342.6845:04852
04853:+00420:+00096:-00438:003342.6845:04853
04854:-00405:-00257:-00002:003338.3833:04854
04855:+00122:+00209:-00060:003338.3833:04855
04856:+00296:-00451:-00016:003338.3833:04856
04857:-00217:+00291:-00545:003338.3833:04857
04858:-00358:-00059:+00394:003338.3833:04858
04859:+00186:+00247:-00314:003338.3833:04859
04860:+00112:+00264:+00067:003345.1005:04860
04861:-00419:+00117:+00549:003345.1005:04861
04862:+00121:+00259:+00114:003345.1005:04862
04863:+00151:-00146:+00466:003345.1005:04863
04864:-00019:+00143:-00201:003345.1005:04864
04865:-00435:+00162:+00585:003345.1005:04865
04866:+00061:-00234:+00201:003342.7314:04866
04867:+00292:-00032:+00500:003342.7314:04867
04868:-00541:-00094:+00317:003342.7314:04868
04869:-00377:+00006:+00002:003342.7314:04869
04870:+00181:+00038:+00288:003342.7314:04870
04871:-00018:-00036:-00225:003342.7314:04871
04872:-00476:-00166:+00426:003347.4782:04872
04873:+00018:+00438:+00078:003347.4782:04873
04874:+00233:+00176:+00312:003347.4782:04874
04875:+00080:+00302:-00262:003347.4782:04875
04876:-00288:-00079:+00184:003347.4782:04876
04877:-00044:-00021:-00075:003347.4782:04877
04878:+00632:+00219:-00192:003354.2150:04878
04879:-00535:-00399:+00057:003354.2150:04879
04880:-00427:-00093:-00382:003354.2150:04880
04881:+00241:-00010:+00036:003354.2150:04881
04882:-00029:-00317:-00396:003354.2150:04882
04883:-00357:-00155:-00350:003354.2150:04883
04884:-00008:-00087:-00489:003351.8479:04884
04885:+00374:-00061:-00797:003351.8479:04885
04886:-00148:-00188:-00543:003351.8479:04886
04887:-00171:-00141:-00487:003351.8479:04887
04888:+00100:-00101:-00388:003351.8479:04888
04889:+00642:-00054:-00687:003351.8479:04889
04890:-00322:+00028:-00392:003347.4252:04890
04891:-00306:-00075:-00646:003347.4252:04891
04892:+00593:+00187:-00548:003347.4252:04892
04893:-00095:+00047:-00049:003347.4252:04893
04894:-00363:+00101:-00517:003347.4252:04894
04895:+00059:+00243:-00364:003347.4252:04895
04896:+00397:-00048:-00377:003363.4467:04896
04897:-00169:-00095:-00065:003363.4467:04897
04898:-00414:+00178:-00160:003363.4467:04898
04899:-00174:+00113:+00049:003363.4467:04899
04900:-00033:+00020:-00236:003363.4467:04900
04901:-00122:+00127:+00194:003363.4467:04901
04902:-00048:-00026:+00561:003351.8212:04902
04903:+00357:-00043:+00182:003351.8212:04903
04904:+00238:-00138:+00191:003351.8212:04904
04905:-00036:+00097:+00280:003351.8212:04905
04906:+00205:-00071:+00306:003351.8212:04906
04907:+00039:-00064:+00151:003351.8212:04907
04908:-00180:-00006:+00354:003347.4318:04908
04909:+00223:+00222:+00396:003347.4318:04909
04910:+00302:+00231:+00011:003347.4318:04910
04911:-00077:+00152:+00447:003347.4318:04911
04912:-00343:+00256:+00239:003347.4318:04912
04913:-00004:+00279:+00388:003347.4318:04913
04914:-00090:+00119:+00490:003345.1540:04914
04915:-00161:+00118:+00215:003345.1540:04915
04916:-00157:+00033:+00399:003345.1540:04916
04917:+00131:+00104:+00178:003345.1540:04917
04918:-00172:-00162:+00368:003345.1540:04918
04919:-00294:+00081:+00243:003345.1540:04919
04920:+00635:+00306:+00085:003342.8044:04920
04921:+00085:+00069:-00007:003342.8044:04921
04922:-00011:+00319:+00386:003342.8044:04922
04923:-00331:+00078:+00391:003342.8044:04923
04924:+00687:+00076:-00269:003342.8044:04924
04925:-00093:+00364:+00142:003342.8044:04925
04926:-00168:+00133:+00158:003329.6264:04926
04927:+00166:+00030:-00112:003329.6264:04927
04928:+00610:+00331:-00466:003329.6264:04928
04929:-00348:-00083:-00017:003329.6264:04929
04930:-00447:+00058:-00622:003329.6264:04930
04931:-00113:+00155:-00489:003329.6264:04931
04932:+00289:+00208:-00491:003336.3146:04932
04933:-00383:+00199:-00159:003336.3146:04933
04934:-00334:+00001:-00164:003336.3146:04934
04935:+00538:+00068:-00139:003336.3146:04935
04936:-00209:-00082:-00192:003336.3146:04936
04937:-00399:-00166:-00439:003336.3146:04937
04938:+00099:-00082:-00326:003352.1154:04938
04939:+00202:-00436:-00338:003352.1154:04939
04940:-00087:-00284:-00044:003352.1154:04940
04941:-00033:+00138:+00152:003352.1154:04941
04942:+00178:-00399:-00296:003352.1154:04942
04943:-00127:-00027:+00103:003352.1154:04943
04944:-00239:-00094:-00086:003338.5683:04944
04945:+00209:-00245:-00231:003338.5683:04945
04946:+00270:+00206:+00081:003338.5683:04946
04947:-00400:-00242:+00095:003338.5683:04947
04948:-00289:-00123:+00165:003338.5683:04948
04949:+00477:+00435:-00055:003338.5683:04949
04950:+00138:-00426:+00396:003345.0739:04950
04951:-00382:+00308:+00086:003345.0739:04951
04952:-00023:-00254:+00375:003345.0739:04952
04953:+00356:+00021:-00047:003345.0739:04953
04954:-00238:+00077:+00376:003345.0739:04954
04955:-00500:-00154:+00193:003345.0739:04955
04956:-00077:-00068:+00137:003351.7944:04956
04957:+00187:+00311:+00149:003351.7944:04957
04958:-00380:-00027:+00097:003351.7944:04958
04959:-00321:+00420:+00291:003351.7944:04959
04960:+00318:-00091:+00183:003351.7944:04960
04961:+00118:+00430:+00196:003351.7944:04961
04962:-00480:+00470:+00224:003356.4631:04962
04963:+00132:+00228:+00009:003356.4631:04963
04964:+00486:+00236:+00131:003356.4631:04964
04965:-00235:+00274:+00128:003356.4631:04965
04966:-00136:+00057:+00167:003356.4631:04966
04967:+00256:+00414:-00132:003356.4631:04967
04968:+00035:-00096:-00029:003363.5346:04968
04969:-00359:+00119:-00078:003363.5346:04969
04970:-00048:+00224:+00314:003363.5346:04970
04971:+00344:-00160:-00165:003363.5346:04971
04972:+00059:-00203:-00215:003363.5346:04972
04973:-00439:+00176:+00163:003363.5346:04973
04974:+00253:-00041:-00280:003361.1757:04974
04975:+00382:+00042:-00092:003361.1757:04975
04976:-00223:+00091:+00087:003361.1757:04976
04977:+00124:-00059:+00051:003361.1757:04977
04978:+00454:+00251:-00406:003361.1757:04978
04979:+00026:-00112:+00086:003361.1757:04979
04980:-00296:-00321:+00147:003356.6904:04980
04981:+00274:+00200:-00118:003356.6904:04981
04982:+00278:-00298:+00068:003356.6904:04982
04983:+00147:+00066:-00276:003356.6904:04983
04984:-00302:-00246:+00249:003356.6904:04984
04985:+00271:-00030:-00378:003356.6904:04985
04986:+00067:-00153:+00027:003372.9128:04986
04987:-00319:+00051:-00100:003372.9128:04987
04988:-00236:-00099:-00089:003372.9128:04988
04989:+00218:+00146:-00238:003372.9128:04989
04990:-00281:-00324:-00044:003372.9128:04990
04991:-00385:-00097:-00240:003372.9128:04991
04992:+00337:+00045:-00331:003379.7570:04992
04993:-00183:-00280:-00008:003379.7570:04993
04994:-00452:-00035:-00126:003379.7570:04994
04995:-00119:+00160:-00093:003379.7570:04995
04996:+00335:-00058:-00323:003379.7570:04996
04997:+00048:+00118:-00351:003379.7570:04997
04998:-00119:-00144:+00017:003365.8654:04998
04999:+00148:+00011:-00281:003365.8654:04999
05000:+00316:+00183:-00274:003365.8654:05000
05001:-00334:-00406:-00299:003365.8654:05001
05002:-00064:+00001:-00153:003365.8654:05002
05003:+00559:-00198:-00312:003391.4628:05003
05004:-00004:+00084:-00486:003391.4628:05004
05005:-00378:+00050:-00414:003391.4628:05005
05006:+00126:+00001:-00795:003391.4628:05006
05007:+00370:+00064:-00325:003391.4628:05007
05008:-00327:+00096:-00224:003391.4628:05008
05009:-00159:+00215:-00191:003379.5869:05009
05010:+00269:+00336:+00117:003379.5869:05010
05011:+00100:+00155:-00060:003379.5869:05011
05012:-00620:+00401:+00262:003379.5869:05012
05013:-00413:+00343:+00372:003379.5869:05013
05014:+00294:-00357:-00091:003379.5869:05014
05015:-00152:+00108:-00033:003375.0439:05015
05016:-00365:-00548:+00326:003375.0439:05016
05017:+00288:+00106:-00147:003375.0439:05017
05018:+00435:-00567:+00023:003375.0439:05018
05019:-00086:+00234:+00269:003375.0439:05019
05020:-00026:-00028:+00456:003375.0439:05020
05021:+00365:+00004:+00026:003382.1657:05021
05022:+00275:+00611:+00352:003382.1657:05022
05023:-00225:+00138:+00059:003382.1657:05023
05024:-00061:+00076:-00125:003382.1657:05024
05025:+00368:+00510:+00020:003382.1657:05025
05026:-00170:-00343:+00193:003382.1657:05026
05027:-00128:+00431:+00122:003370.4406:05027
05028:+00244:+00029:+00181:003370.4406:05028
05029:-00156:-00377:+00286:003370.4406:05029
05030:+00066:+00452:+00222:003370.4406:05030
05031:-00140:-00512:+00285:003370.4406:05031
05032:+00133:+00098:+00108:003370.4406:05032
05033:-00207:-00115:+00394:003356.7636:05033
05034:+00064:-00053:-00223:003356.7636:05034
05035:+00281:+00338:+00409:003356.7636:05035
05036:-00499:+00085:+00006:003356.7636:05036
05037:-00325:+00387:-00034:003356.7636:05037
05038:+00128:+00432:-00061:003356.7636:05038
05039:+00582:+00036:-00277:003372.8447:05039
05040:-00160:-00077:+00166:003372.8447:05040
05041:+00012:+00182:-00061:003372.8447:05041
05042:+00218:-00116:-00052:003372.8447:05042
05043:+00156:-00103:-00222:003372.8447:05043
05044:-00135:+00223:+00081:003372.8447:05044
05045:+00216:-00343:-00187:003361.2431:05045
05046:+00113:+00069:+00243:003361.2431:05046
05047:-00407:-00200:+00136:003361.2431:05047
05048:-00183:-00089:-00503:003361.2431:05048
05049:+00110:+00028:-00172:003361.2431:05049
05050:-00092:+00135:-00314:003361.2431:05050
05051:-00488:+00141:-00105:003356.7304:05051
05052:-00199:+00130:-00088:003356.7304:05052
05053:+00091:+00185:-00104:003356.7304:05053
05054:-00060:+00040:-00137:003356.7304:05054
05055:-00052:+00004:+00044:003356.7304:05055
05056:+00037:-00104:+00068:003356.7304:05056
05057:+00215:-00273:+00173:003363.6425:05057
05058:-00261:-00236:+00106:003363.6425:05058
05059:-00006:+00069:-00092:003363.6425:05059
05060:+00266:-00265:+00384:003363.6425:05060
05061:-00292:+00131:-00142:003363.6425:05061
05062:-00366:-00187:+00393:003363.6425:05062
05063:+00022:+00268:-00253:003361.2431:05063
05064:+00293:+00151:+00066:003361.2431:05064
05065:-00434:+00077:+00264:003361.2431:05065
05066:-00107:+00258:-00069:003361.2431:05066
05067:+00106:+00216:+00083:003361.2431:05067
05068:-00111:+00103:+00147:003361.2431:05068
05069:-00196:+00078:+00327:003365.9931:05069
05070:+00116:+00223:+00029:003365.9931:05070
05071:+00057:+00034:+00118:003365.9931:05071
05072:-00293:+00007:+00197:003365.9931:05072
05073:-00002:+00174:+00220:003365.9931:05073
05074:+00296:-00006:+00154:003365.9931:05074
05075:+00124:+00014:+00105:003372.9804:05075
05076:-00493:+00149:+00109:003372.9804:05076
05077:+00271:+00137:-00140:003372.9804:05077
05078:+00375:+00184:-00077:003372.9804:05078
05079:-00301:+00141:+00003:003372.9804:05079
05080:+00048:+00136:+00048:003372.9804:05080
05081:+00286:+00319:-00144:003370.4609:05081
05082:-00045:-00256:+00116:003370.4609:05082
05083:-00325:+00055:-00037:003370.4609:05083
05084:+00110:+00362:-00093:003370.4609:05084
05085:+00221:-00201:-00009:003370.4609:05085
05086:-00110:-00022:-00012:003370.4609:05086
05087:-00302:+00152:-00102:003365.9196:05087
05088:+00336:-00090:+00241:003365.9196:05088
05089:+00299:+00496:-00191:003365.9196:05089
05090:-00321:-00339:+00342:003365.9196:05090
05091:-00188:-00094:-00063:003365.9196:05091
05092:+00436:+00321:+00405:003365.9196:05092
05093:-00310:-00522:+00108:003382.1723:05093
05094:-00258:+00034:-00331:003382.1723:05094
05095:+00033:-00128:+00274:003382.1723:05095
05096:+00134:-00088:-00297:003382.1723:05096
05097:-00246:-00246:+00247:003382.1723:05097
05098:-00050:+00355:-00100:003370.5422:05098
05099:+00479:-00256:+00250:003370.5422:05099
05100:+00094:+00091:-00161:003370.5422:05100
05101:-00224:-00119:+00278:003370.5422:05101
05102:+00099:-00006:-00013:003370.5422:05102
05103:+00555:+00156:+00070:003370.5422:05103
05104:-00516:-00341:+00071:003375.2534:05104
05105:-00270:-00069:-00202:003375.2534:05105
05106:+00406:+00133:-00138:003375.2534:05106
05107:-00151:-00152:-00131:003375.2534:05107
05108:-00598:-00075:-00033:003375.2534:05108
05109:+00026:-00035:-00461:003375.2534:05109
05110:+00338:+00076:-00361:003373.0554:05110
05111:-00286:-00033:-00435:003373.0554:05111
05112:-00212:-00178:-00573:003373.0554:05112
05113:+00157:-00195:-00317:003373.0554:05113
05114:+00244:+00223:-00469:003373.0554:05114
05115:-00343:-00209:-00426:003373.0554:05115
05116:-00028:-00089:-00466:003389.1523:05116
05117:+00669:+00084:-00372:003389.1523:05117
05118:+00140:-00119:-00325:003389.1523:05118
05119:-00235:+00376:-00475:003389.1523:05119
05120:+00477:-00254:-00153:003389.1523:05120
05121:+00643:-00091:-00573:003389.1523:05121
05122:-00188:+00262:-00113:003375.2126:05122
05123:-00273:-00326:-00486:003375.2126:05123
05124:+00340:+00200:-00078:003375.2126:05124
05125:+00104:-00320:+00241:003375.2126:05125
05126:-00158:+00434:-00053:003375.2126:05126
05127:-00079:+00217:+00064:003375.2126:05127
05128:+00394:+00524:+00293:003391.6074:05128
05129:-00402:-00421:+00401:003391.6074:05129
05130:-00741:-00216:-00117:003391.6074:05130
05131:+00693:+00193:+00062:003391.6074:05131
05132:+00494:+00176:+00090:003391.6074:05132
05133:-00713:-00155:+00009:003391.6074:05133
05134:+00026:+00577:+00226:003379.5939:05134
05135:+00432:+00045:+00147:003379.5939:05135
05136:+00641:+00548:+00568:003379.5939:05136
05137:+00037:-00380:+00594:003379.5939:05137
05138:+00310:+00029:+00316:003379.5939:05138
05139:+00116:+00056:+00448:003379.5939:05139
05140:+00124:+00050:+00025:003356.5766:05140
05141:+00210:+00151:+00440:003356.5766:05141
05142:-00045:-00313:+00176:003356.5766:05142
05143:+00010:-00230:+00702:003356.5766:05143
05144:-00523:-00051:+00528:003356.5766:05144
05145:+00159:-00034:-00189:003356.5766:05145
05146:-00001:-00435:+00251:003372.7158:05146
05147:-00414:+00306:-00114:003372.7158:05147
05148:-00561:+00072:-00279:003372.7158:05148
05149:-00033:+00269:-00167:003372.7158:05149
05150:+00167:+00235:+00139:003372.7158:05150
05151:-00317:-00257:+00294:003372.7158:05151
05152:+00490:+00545:-00209:003360.9404:05152
05153:-00016:-00387:+00167:003360.9404:05153
05154:+00146:+00046:-00047:003360.9404:05154
05155:+00044:+00333:+00389:003360.9404:05155
05156:+00539:-00074:-00181:003360.9404:05156
05157:+00232:+00448:+00033:003360.9404:05157
05158:-00363:-00147:+00183:003347.4450:05158
05159:-00195:+00141:-00422:003347.4450:05159
05160:+00302:+00358:-00045:003347.4450:05160
05161:-00114:-00048:+00004:003347.4450:05161
05162:-00118:+00269:-00609:003347.4450:05162
05163:-00052:+00071:-00042:003347.4450:05163
05164:-00304:-00103:-00062:003363.4873:05164
05165:-00309:+00109:+00077:003363.4873:05165
05166:+00213:-00021:-00044:003363.4873:05166
05167:+00287:-00263:-00187:003363.4873:05167
05168:-00351:+00228:-00031:003363.4873:05168
05169:-00082:-00386:+00288:003363.4873:05169
05170:+00371:+00339:-00157:003379.7160:05170
05171:-00050:-00543:+00191:003379.7160:05171
05172:-00329:+00089:-00220:003379.7160:05172
05173:+00070:+00143:+00366:003379.7160:05173
05174:+00216:-00053:-00056:003379.7160:05174
05175:-00163:+00288:+00191:003379.7160:05175
05176:-00305:+00165:-00063:003347.6779:05176
05177:+00449:+00094:-00045:003347.6779:05177
05178:+00219:+00404:+00243:003347.6779:05178
05179:-00391:-00099:+00224:003347.6779:05179
05180:+00149:+00538:+00316:003347.6779:05180
05181:+00329:+00274:+00012:003382.1044:05181
05182:-00382:+00172:+00233:003382.1044:05182
05183:-00507:+00161:+00470:003382.1044:05183
05184:+00218:+00256:-00072:003382.1044:05184
05185:+00050:+00203:+00115:003382.1044:05185
05186:-00307:+00197:+00221:003382.1044:05186
05187:-00022:+00144:+00173:003379.7434:05187
05188:+00306:+00245:+00136:003379.7434:05188
05189:-00089:-00020:+00175:003379.7434:05189
05190:-00425:+00108:-00287:003379.7434:05190
05191:+00359:+00258:-00017:003379.7434:05191
05192:+00187:-00170:-00038:003379.7434:05192
05193:-00357:+00263:-00170:003356.6635:05193
05194:-00385:-00072:+00173:003356.6635:05194
05195:+00306:+00317:-00235:003356.6635:05195
05196:-00203:-00065:+00114:003356.6635:05196
05197:-00340:+00110:+00216:003356.6635:05197
05198:+00130:+00223:+00021:003356.6635:05198
05199:+00120:-00023:+00068:003382.1247:05199
05200:-00307:+00328:-00117:003382.1247:05200
05201:-00200:-00388:+00100:003382.1247:05201
05202:+00150:+00442:-00381:003382.1247:05202
05203:+00085:-00134:+00137:003382.1247:05203
05204:-00367:-00166:-00221:003382.1247:05204
05205:-00030:-00073:-00406:003379.7912:05205
05206:+00168:-00049:-00009:003379.7912:05206
05207:-00237:+00188:-00220:003379.7912:05207
05208:-00318:+00014:-00243:003379.7912:05208
05209:+00358:+00026:-00052:003379.7912:05209
05210:+00017:+00041:+00036:003379.7912:05210
05211:-00322:+00138:-00124:003365.8923:05211
05212:+00151:-00116:+00076:003365.8923:05212
05213:+00443:+00011:-00033:003365.8923:05213
05214:-00026:-00167:+00257:003365.8923:05214
05215:-00215:+00041:+00083:003365.8923:05215
05216:+00160:+00252:+00026:003365.8923:05216
05217:+00147:-00154:+00057:003382.2612:05217
05218:-00380:-00075:-00043:003382.2612:05218
05219:-00113:-00098:+00077:003382.2612:05219
05220:+00349:+00097:-00200:003382.2612:05220
05221:+00106:-00197:-00156:003382.2612:05221
05222:-00518:-00116:-00168:003382.2612:05222
05223:+00233:+00150:-00320:003379.8249:05223
05224:+00322:-00252:-00352:003379.8249:05224
05225:-00291:+00001:-00569:003379.8249:05225
05226:+00023:+00010:-00388:003379.8249:05226
05227:+00194:-00155:-00767:003379.8249:05227
05228:-00001:+00114:-00355:003379.8249:05228
05229:-00439:-00431:-00183:003365.8520:05229
05230:+00238:+00008:-00332:003365.8520:05230
05231:+00486:-00207:-00244:003365.8520:05231
05232:+00202:-00295:-00685:003365.8520:05232
05233:-00304:+00220:-00345:003365.8520:05233
05234:+00328:-00184:-00531:003365.8520:05234
05235:+00436:-00051:-00550:003382.0634:05235
05236:-00343:+00025:-00091:003382.0634:05236
05237:+00162:+00150:-00027:003382.0634:05237
05238:+00459:+00085:-00044:003382.0634:05238
05239:-00024:-00347:+00126:003382.0634:05239
05240:-00393:+00543:+00504:003382.0634:05240
05241:+00300:+00206:+00181:003379.6005:05241
05242:+00000:-00001:-00194:003379.6005:05242
05243:-00350:+00240:+00290:003379.6005:05243
05244:+00024:+00069:+00100:003379.6005:05244
05245:+00301:+00123:+00135:003379.6005:05245
05246:-00143:-00288:+00633:003379.6005:05246
05247:-00439:+00245:+00242:003365.7780:05247
05248:+00150:+00014:+00446:003365.7780:05248
05249:+00493:+00348:+00232:003365.7780:05249
05250:-00515:+00084:+00499:003365.7780:05250
05251:-00302:+00324:+00356:003365.7780:05251
05252:+00532:-00051:+00384:003365.7780:05252
05253:-00249:-00069:+00367:003363.5278:05253
05254:-00233:-00076:+00517:003363.5278:05254
05255:+00087:+00195:+00170:003363.5278:05255
05256:+00551:-00072:+00252:003363.5278:05256
05257:-00234:-00189:+00476:003363.5278:05257
05258:-00043:+00262:+00057:003363.5278:05258
05259:+00274:+00196:+00556:003361.0883:05259
05260:+00100:-00051:-00033:003361.0883:05260
05261:-00267:+00353:+00296:003361.0883:05261
05262:+00135:+00109:+00058:003361.0883:05262
05263:+00695:+00322:-00112:003361.0883:05263
05264:-00570:+00199:+00168:003361.0883:05264
05265:-00511:+00310:+00170:003347.5449:05265
05266:+00370:+00245:-00121:003347.5449:05266
05267:+00569:-00206:-00032:003347.5449:05267
05268:-00484:+00104:-00169:003347.5449:05268
05269:+00104:+00210:+00181:003347.5449:05269
05270:+00376:-00255:-00429:003347.5449:05270
05271:-00003:+00284:-00369:003345.1740:05271
05272:-00305:-00180:-00016:003345.1740:05272
05273:+00015:+00308:-00338:003345.1740:05273
05274:+00364:-00197:-00134:003345.1740:05274
05275:-00038:-00028:-00263:003345.1740:05275
05276:-00097:+00392:-00275:003345.1740:05276
05277:+00422:-00467:+00194:003351.9147:05277
05278:+00400:+00226:-00384:003351.9147:05278
05279:-00352:-00208:+00308:003351.9147:05279
05280:+00159:-00021:-00620:003351.9147:05280
05281:+00530:-00155:+00022:003351.9147:05281
05282:-00266:-00112:-00111:003356.6701:05282
05283:+00080:+00464:-00102:003356.6701:05283
05284:+00184:+00093:-00302:003356.6701:05284
05285:+00043:+00225:-00266:003356.6701:05285
05286:-00355:+00215:+00369:003356.6701:05286
05287:+00147:+00090:-00093:003356.6701:05287
05288:+00325:+00254:+00208:003354.5170:05288
05289:-00304:+00151:+00542:003354.5170:05289
05290:-00061:+00112:+00360:003354.5170:05290
05291:+00241:-00027:+00397:003354.5170:05291
05292:+00207:+00261:+00220:003354.5170:05292
05293:-00577:+00118:+00464:003354.5170:05293
05294:-00127:+00396:+00078:003361.2971:05294
05295:+00203:+00140:+00448:003361.2971:05295
05296:-00347:+00343:+00189:003361.2971:05296
05297:-00453:+00252:+00232:003361.2971:05297
05298:+00078:+00242:+00174:003361.2971:05298
05299:+00013:+00102:+00087:003361.2971:05299
05300:-00351:+00091:+00154:003347.6977:05300
05301:-00078:+00191:+00354:003347.6977:05301
05302:+00195:-00003:+00146:003347.6977:05302
05303:-00089:-00031:+00070:003347.6977:05303
05304:-00423:+00261:+00124:003347.6977:05304
05305:-00153:-00017:+00084:003347.6977:05305
05306:+00343:+00309:-00111:003363.6694:05306
05307:-00402:+00000:+00105:003363.6694:05307
05308:-00248:+00117:-00079:003363.6694:05308
05309:+00243:-00015:-00136:003363.6694:05309
05310:-00249:-00051:-00277:003363.6694:05310
05311:-00291:-00138:+00150:003363.6694:05311
05312:-00032:+00045:-00270:003361.2431:05312
05313:+00328:+00098:-00366:003361.2431:05313
05314:-00153:+00001:-00405:003361.2431:05314
05315:-00117:+00289:-00194:003361.2431:05315
05316:+00026:-00162:+00068:003361.2431:05316
05317:+00166:+00299:-00683:003361.2431:05317
05318:-00062:+00022:+00213:003347.6845:05318
05319:-00001:+00306:-00333:003347.6845:05319
05320:+00272:+00016:-00015:003347.6845:05320
05321:-00101:-00191:+00071:003347.6845:05321
05322:-00095:+00098:-00078:003347.6845:05322
05323:+00188:+00041:+00169:003347.6845:05323
05324:+00347:+00006:-00235:003363.7033:05324
05325:-00356:-00178:-00033:003363.7033:05325
05326:-00029:+00251:-00110:003363.7033:05326
05327:+00008:-00150:+00192:003363.7033:05327
05328:-00145:+00134:-00077:003363.7033:05328
05329:-00128:-00082:+00146:003363.7033:05329
05330:+00085:+00142:+00079:003361.2836:05330
05331:+00246:+00151:+00130:003361.2836:05331
05332:-00152:-00108:+00363:003361.2836:05332
05333:-00178:+00037:+00213:003361.2836:05333
05334:+00355:-00059:+00285:003361.2836:05334
05335:+00302:-00087:+00128:003361.2836:05335
05336:-00483:+00197:+00255:003356.7370:05336
05337:+00018:+00062:+00013:003356.7370:05337
05338:+00351:+00273:+00217:003356.7370:05338
05339:-00262:-00127:+00037:003356.7370:05339
05340:-00449:+00136:-00296:003356.7370:05340
05341:+00026:+00007:-00112:003356.7370:05341
05342:+00082:-00199:-00445:003372.8447:05342
05343:-00281:-00314:-00332:003372.8447:05343
05344:-00129:-00072:-00292:003372.8447:05344
05345:+00368:-00276:-00744:003372.8447:05345
05346:+00112:-00395:-00712:003372.8447:05346
05347:-00192:-00261:-00544:003372.8447:05347
05348:+00290:-00392:-00688:003370.3664:05348
05349:+00397:-00038:-00627:003370.3664:05349
05350:-00289:-00323:-00380:003370.3664:05350
05351:-00194:-00289:-00591:003370.3664:05351
05352:+00502:+00288:-00178:003370.3664:05352
05353:-00135:-00557:-00300:003370.3664:05353
05354:-00245:+00051:-00659:003365.8454:05354
05355:-00049:+00244:-00298:003365.8454:05355
05356:+00111:-00177:-00576:003365.8454:05356
05357:-00220:+00166:-00012:003365.8454:05357
05358:-00446:+00282:+00249:003365.8454:05358
05359:+00042:-00057:+00953:003365.8454:05359
05360:+00283:+00285:+00067:003372.8515:05360
05361:-00428:-00272:+00227:003372.8515:05361
05362:-00313:+00208:+00254:003372.8515:05362
05363:+00620:-00044:+00448:003372.8515:05363
05364:-00019:+00171:+00232:003372.8515:05364
05365:-00515:+00180:+00224:003372.8515:05365
05366:+00058:+00171:+00245:003370.4272:05366
05367:+00295:+00084:+00477:003370.4272:05367
05368:+00292:-00102:+00651:003370.4272:05368
05369:+00164:+00205:+00522:003370.4272:05369
05370:+00366:-00483:+00381:003370.4272:05370
05371:-00198:-00078:+00848:003370.4272:05371
05372:-00264:-00019:+00357:003356.4897:05372
05373:+00338:+00010:-00044:003356.4897:05373
05374:-00150:+00007:+00232:003356.4897:05374
05375:-00229:+00039:+00217:003356.4897:05375
05376:-00240:-00063:+00412:003356.4897:05376
05377:+00243:+00291:+00136:003356.4897:05377
05378:-00176:-00120:+00397:003354.1142:05378
05379:-00216:+00067:+00141:003354.1142:05379
05380:+00232:+00180:+00192:003354.1142:05380
05381:+00250:-00114:+00100:003354.1142:05381
05382:-00007:+00331:+00139:003354.1142:05382
05383:-00156:+00082:+00235:003354.1142:05383
05384:+00235:+00170:+00005:003360.8325:05384
05385:+00118:+00217:+00021:003360.8325:05385
05386:+00089:-00042:-00087:003360.8325:05386
05387:+00153:+00254:+00095:003360.8325:05387
05388:+00336:-00204:-00046:003360.8325:05388
05389:+00151:+00363:-00344:003360.8325:05389
05390:-00350:+00027:+00036:003338.2902:05390
05391:+00352:+00082:-00397:003338.2902:05391
05392:+00282:+00260:-00190:003338.2902:05392
05393:-00076:-00035:-00329:003338.2902:05393
05394:-00024:+00218:-00293:003338.2902:05394
05395:+00241:+00405:-00136:003338.2902:05395
05396:-00070:-00390:-00224:003354.2084:05396
05397:-00132:-00189:-00332:003354.2084:05397
05398:-00016:-00002:+00111:003354.2084:05398
05399:+00071:-00327:-00336:003354.2084:05399
05400:+00170:+00030:-00229:003354.2084:05400
05401:-00158:-00498:+00080:003354.2084:05401
05402:+00221:+00125:-00141:003360.9204:05402
05403:+00116:-00344:-00112:003360.9204:05403
05404:-00123:+00043:-00437:003360.9204:05404
05405:+00009:+00232:+00031:003360.9204:05405
05406:+00279:-00136:-00084:003360.9204:05406
05407:-00003:+00224:+00035:003360.9204:05407
05408:-00277:+00225:+00416:003347.4387:05408
05409:+00284:+00008:+00029:003347.4387:05409
05410:-00061:+00147:+00259:003347.4387:05410
05411:-00354:-00194:+00221:003347.4387:05411
05412:-00005:+00234:+00362:003347.4387:05412
05413:+00216:-00082:+00282:003354.3696:05413
05414:-00191:-00191:+00232:003354.3696:05414
05415:-00415:+00306:+00400:003354.3696:05415
05416:-00078:+00139:+00341:003354.3696:05416
05417:+00167:+00217:+00187:003354.3696:05417
05418:-00586:+00287:+00494:003354.3696:05418
05419:-00573:+00122:+00341:003361.0883:05419
05420:+00403:+00516:+00183:003361.0883:05420
05421:-00249:+00262:+00293:003361.0883:05421
05422:-00546:+00141:+00155:003361.0883:05422
05423:+00124:+00696:+00084:003361.0883:05423
05424:+00339:+00040:+00140:003361.0883:05424
05425:-00197:+00324:+00048:003356.6035:05425
05426:-00104:+00194:+00417:003356.6035:05426
05427:+00127:+00497:+00046:003356.6035:05427
05428:+00098:-00239:+00052:003356.6035:05428
05429:-00344:+00035:-00050:003356.6035:05429
05430:-00062:+00150:+00071:003356.6035:05430
05431:+00323:-00120:-00011:003372.8039:05431
05432:-00272:+00043:-00190:003372.8039:05432
05433:-00408:-00329:-00006:003372.8039:05433
05434:+00244:+00116:-00442:003372.8039:05434
05435:+00455:+00036:-00266:003372.8039:05435
05436:-00300:-00191:-00245:003372.8039:05436
05437:+00054:+00170:-00227:003370.4477:05437
05438:+00384:+00368:-00410:003370.4477:05438
05439:+00023:-00197:-00328:003370.4477:05439
05440:-00240:+00109:+00028:003370.4477:05440
05441:+00101:+00302:-00256:003370.4477:05441
05442:+00243:-00294:-00152:003370.4477:05442
05443:-00036:+00172:-00085:003356.8439:05443
05444:-00059:-00348:+00205:003356.8439:05444
05445:+00176:-00026:-00222:003356.8439:05445
05446:-00004:+00162:-00084:003356.8439:05446
05447:-00331:-00242:+00160:003356.8439:05447
05448:+00160:+00270:-00058:003356.8439:05448
05449:+00146:+00008:+00167:003372.9672:05449
05450:-00335:+00125:-00008:003372.9672:05450
05451:-00355:-00009:+00263:003372.9672:05451
05452:+00135:+00098:+00048:003372.9672:05452
05453:+00022:+00043:-00031:003372.9672:05453
05454:-00168:+00067:+00153:003372.9672:05454
05455:-00012:-00135:-00074:003379.7570:05455
05456:+00144:-00176:-00186:003379.7570:05456
05457:-00081:-00352:-00158:003379.7570:05457
05458:-00170:-00134:-00090:003379.7570:05458
05459:+00450:-00381:-00391:003379.7570:05459
05460:+00223:-00179:-00303:003379.7570:05460
05461:-00482:-00194:-00347:003375.1586:05461
05462:-00192:+00128:-00449:003375.1586:05462
05463:+00524:+00008:-00567:003375.1586:05463
05464:-00145:+00116:-00167:003375.1586:05464
05465:-00482:-00156:-00263:003375.1586:05465
05466:+00199:+00299:-00774:003375.1586:05466
05467:-00004:-00319:-00212:003382.2343:05467
05468:-00298:-00066:-00625:003382.2343:05468
05469:+00018:+00256:+00109:003382.2343:05469
05470:+00305:-00356:-00161:003382.2343:05470
05471:-00062:+00006:-00077:003382.2343:05471
05472:-00609:+00190:+00240:003382.2343:05472
05473:-00053:+00326:+00110:003389.0700:05473
05474:+00435:+00008:+00161:003389.0700:05474
05475:-00482:-00109:+00122:003389.0700:05475
05476:-00232:-00017:+00113:003389.0700:05476
05477:+00520:+00153:+00111:003389.0700:05477
05478:-00157:-00079:+00210:003389.0700:05478
05479:-00370:+00265:+00195:003375.1318:05479
05480:+00064:-00193:+00124:003375.1318:05480
05481:+00590:+00294:+00119:003375.1318:05481
05482:+00071:+00017:+00187:003375.1318:05482
05483:-00122:+00264:+00052:003375.1318:05483
05484:-00111:+00140:+00254:003375.1318:05484
05485:-00182:+00020:+00101:003382.2480:05485
05486:+00056:+00287:+00061:003382.2480:05486
05487:-00080:+00094:+00110:003382.2480:05487
05488:+00138:+00147:+00125:003382.2480:05488
05489:-00251:+00045:+00355:003382.2480:05489
05490:+00169:+00274:+00103:003382.2480:05490
05491:+00095:+00050:+00374:003379.7297:05491
05492:+00118:+00157:+00203:003379.7297:05492
05493:-00292:-00020:+00399:003379.7297:05493
05494:+00153:+00068:+00095:003379.7297:05494
05495:+00480:+00170:+00439:003379.7297:05495
05496:-00303:+00104:+00284:003365.9326:05496
05497:-00287:+00143:+00265:003365.9326:05497
05498:+00264:+00036:+00179:003365.9326:05498
05499:+00394:+00191:-00051:003365.9326:05499
05500:-00165:+00273:+00323:003365.9326:05500
05501:+00013:+00281:+00059:003365.9326:05501
05502:+00570:+00159:+00202:003363.6896:05502
05503:+00183:+00199:+00259:003363.6896:05503
05504:-00210:+00188:+00004:003363.6896:05504
05505:+00221:-00220:-00223:003363.6896:05505
05506:+00411:+00132:-00190:003363.6896:05506
05507:-00318:-00143:-00165:003363.6896:05507
05508:-00330:-00003:-00263:003379.7297:05508
05509:+00093:+00277:-00057:003379.7297:05509
05510:-00239:-00521:-00205:003379.7297:05510
05511:-00103:-00094:-00442:003379.7297:05511
05512:+00169:-00356:-00310:003379.7297:05512
05513:+00410:+00313:-00516:003379.7297:05513
05514:-00235:-00129:-00216:003356.7902:05514
05515:-00145:+00191:-00206:003356.7902:05515
05516:-00038:-00084:+00035:003356.7902:05516
05517:+00535:+00247:-00358:003356.7902:05517
05518:-00054:-00387:+00203:003356.7902:05518
05519:+00123:+00269:-00378:003356.7902:05519
05520:+00179:-00262:-00037:003372.8991:05520
05521:-00128:+00068:+00088:003372.8991:05521
05522:-00155:+00198:+00038:003372.8991:05522
05523:+00131:-00087:+00205:003372.8991:05523
05524:-00271:+00129:-00109:003372.8991:05524
05525:-00457:+00001:+00243:003372.8991:05525
05526:+00107:-00003:+00060:003370.4748:05526
05527:+00334:+00482:-00020:003370.4748:05527
05528:-00431:-00166:+00236:003370.4748:05528
05529:-00237:+00545:-00046:003370.4748:05529
05530:+00071:+00271:+00637:003370.4748:05530
05531:+00175:+00173:-00027:003370.4748:05531
05532:-00451:+00262:+00400:003365.7177:05532
05533:-00151:+00448:-00132:003365.7177:05533
05534:+00544:+00329:+00241:003365.7177:05534
05535:+00138:-00029:+00563:003365.7177:05535
05536:-00272:+00377:+00086:003365.7177:05536
05537:+00268:+00103:+00384:003365.7177:05537
05538:+00424:+00397:+00053:003372.7429:05538
05539:-00363:-00185:+00442:003372.7429:05539
05540:-00235:+00015:-00142:003372.7429:05540
05541:+00177:+00060:+00422:003372.7429:05541
05542:-00140:-00073:-00063:003372.7429:05542
05543:-00327:+00165:-00273:003372.7429:05543
05544:-00145:+00038:+00061:003379.4780:05544
05545:+00107:-00136:-00378:003379.4780:05545
05546:-00300:+00493:+00036:003379.4780:05546
05547:-00148:+00316:-00256:003379.4780:05547
05548:+00419:-00033:+00078:003379.4780:05548
05549:+00041:+00436:-00147:003379.4780:05549
05550:-00389:+00179:+00235:003365.6975:05550
05551:+00081:+00048:+00059:003365.6975:05551
05552:+00569:+00241:-00071:003365.6975:05552
05553:-00239:-00374:+00221:003365.6975:05553
05554:-00232:+00260:-00226:003365.6975:05554
05555:+00238:+00080:+00009:003365.6975:05555
05556:-00098:-00115:-00247:003372.6884:05556
05557:-00328:-00064:-00247:003372.6884:05557
05558:-00069:+00000:-00091:003372.6884:05558
05559:+00401:+00123:+00044:003372.6884:05559
05560:-00123:+00437:-00232:003372.6884:05560
05561:-00317:+00100:+00204:003372.6884:05561
05562:-00037:+00371:+00104:003379.4714:05562
05563:+00153:+00291:-00297:003379.4714:05563
05564:-00430:+00114:+00137:003379.4714:05564
05565:-00173:+00331:+00080:003379.4714:05565
05566:+00364:-00027:+00290:003379.4714:05566
05567:-00271:-00216:+00085:003379.4714:05567
05568:-00340:+00170:+00085:003365.6037:05568
05569:+00112:-00071:+00067:003365.6037:05569
05570:+00021:+00102:-00184:003365.6037:05570
05571:-00191:-00172:+00083:003365.6037:05571
05572:-00055:+00028:-00372:003365.6037:05572
05573:+00217:+00155:-00033:003365.6037:05573
05574:-00155:-00061:-00358:003391.2365:05574
05575:-00167:+00121:-00252:003391.2365:05575
05576:-00043:-00064:-00017:003391.2365:05576
05577:+00232:+00061:-00549:003391.2365:05577
05578:-00240:-00308:+00122:003391.2365:05578
05579:-00040:+00048:-00531:003388.8242:05579
05580:+00378:-00310:-00289:003388.8242:05580
05581:+00066:-00260:-00457:003388.8242:05581
05582:-00348:+00053:-00349:003388.8242:05582
05583:+00224:-00374:-00445:003388.8242:05583
05584:+00512:-00049:-00765:003388.8242:05584
05585:-00369:-00115:-00188:003374.9155:05585
05586:-00011:-00164:-00526:003374.9155:05586
05587:+00430:+00148:-00362:003374.9155:05587
05588:-00188:+00107:-00182:003374.9155:05588
05589:-00678:+00088:-00333:003374.9155:05589
05590:-00345:+00290:+00536:003374.9155:05590
05591:+00345:-00524:-00023:003382.0703:05591
05592:+00499:+00542:-00075:003382.0703:05592
05593:-00425:-00405:+00540:003382.0703:05593
05594:-00089:+00163:+00002:003382.0703:05594
05595:+00071:+00138:+00467:003382.0703:05595
05596:+00205:-00225:+00120:003382.0703:05596
05597:-00168:+00199:+00185:003388.8105:05597
05598:+00110:-00252:+00297:003388.8105:05598
05599:+00071:+00245:+00217:003388.8105:05599
05600:+00059:-00078:+00393:003388.8105:05600
05601:+00084:+00054:+00227:003388.8105:05601
05602:-00020:+00569:-00063:003388.8105:05602
05603:-00008:+00060:+00058:003365.7446:05603
05604:-00081:+00059:-00132:003365.7446:05604
05605:+00145:+00354:+00210:003365.7446:05605
05606:-00067:-00258:+00070:003365.7446:05606
05607:-00189:+00304:+00095:003365.7446:05607
05608:+00055:-00360:+00272:003365.7446:05608
05609:+00269:-00298:-00108:003372.7360:05609
05610:-00090:-00042:+00382:003372.7360:05610
05611:-00145:-00309:+00199:003372.7360:05611
05612:+00393:+00092:+00177:003372.7360:05612
05613:-00193:-00060:+00276:003372.7360:05613
05614:-00330:-00091:-00045:003372.7360:05614
05615:+00287:+00360:+00154:003379.5124:05615
05616:+00348:+00158:-00188:003379.5124:05616
05617:+00006:+00142:+00032:003379.5124:05617
05618:-00103:+00357:+00056:003379.5124:05618
05619:+00245:+00013:+00134:003379.5124:05619
05620:+00299:+00518:-00174:003379.5124:05620
05621:-00417:-00272:+00241:003347.5114:05621
05622:+00126:+00018:-00007:003347.5114:05622
05623:+00446:+00086:-00088:003347.5114:05623
05624:-00093:+00029:-00061:003347.5114:05624
05625:-00394:+00112:-00199:003347.5114:05625
05626:+00359:+00084:-00118:003347.5114:05626
05627:+00338:+00239:-00080:003363.5209:05627
05628:-00139:+00184:-00202:003363.5209:05628
05629:+00146:+00086:+00028:003363.5209:05629
05630:+00236:+00177:-00129:003363.5209:05630
05631:+00071:+00039:+00000:003363.5209:05631
05632:-00223:-00158:+00094:003363.5209:05632
05633:+00245:+00455:-00064:003360.9272:05633
05634:+00043:-00719:+00141:003360.9272:05634
05635:-00018:+00043:-00400:003360.9272:05635
05636:-00291:+00122:+00432:003360.9272:05636
05637:+00156:-00260:+00167:003360.9272:05637
05638:+00040:+00344:+00157:003360.9272:05638
05639:-00406:-00317:-00129:003356.4897:05639
05640:+00402:+00341:-00216:003356.4897:05640
05641:+00411:+00324:+00396:003356.4897:05641
05642:-00128:+00054:-00047:003356.4897:05642
05643:-00067:+00341:+00784:003356.4897:05643
05644:+00327:+00500:-00253:003356.4897:05644
05645:+00032:-00109:+00495:003354.3291:05645
05646:-00218:+00152:-00004:003354.3291:05646
05647:-00074:+00103:+00422:003354.3291:05647
05648:+00186:+00129:+00174:003354.3291:05648
05649:-00113:+00206:+00051:003354.3291:05649
05650:-00471:-00099:+00251:003354.3291:05650
05651:+00286:+00367:-00048:003379.7500:05651
05652:+00112:-00059:+00165:003379.7500:05652
05653:-00316:+00053:-00156:003379.7500:05653
05654:-00316:+00271:+00038:003379.7500:05654
05655:+00195:+00059:+00026:003379.7500:05655
05656:-00062:+00311:+00044:003379.7500:05656
05657:-00328:+00207:+00242:003347.7045:05657
05658:+00173:+00261:-00079:003347.7045:05658
05659:+00011:+00192:+00062:003347.7045:05659
05660:-00261:+00170:+00062:003347.7045:05660
05661:+00000:+00164:+00021:003347.7045:05661
05662:+00298:+00074:-00060:003347.7045:05662
05663:-00080:-00104:-00023:003372.9738:05663
05664:-00218:+00055:-00109:003372.9738:05664
05665:+00008:+00124:-00086:003372.9738:05665
05666:+00131:+00149:-00214:003372.9738:05666
05667:-00203:+00101:+00018:003372.9738:05667
05668:-00174:+00074:-00033:003372.9738:05668
05669:+00061:+00117:-00257:003370.5085:05669
05670:-00169:+00186:-00133:003370.5085:05670
05671:-00246:+00178:-00234:003370.5085:05671
05672:+00103:-00073:+00011:003370.5085:05672
05673:+00076:-00016:-00281:003370.5085:05673
05674:-00205:+00200:-00230:003370.5085:05674
05675:-00044:-00177:+00114:003365.9526:05675
05676:+00124:-00025:-00228:003365.9526:05676
05677:-00100:-00234:-00031:003365.9526:05677
05678:-00222:-00017:-00192:003365.9526:05678
05679:-00030:+00085:-00048:003365.9526:05679
05680:+00237:-00147:-00056:003382.2136:05680
05681:-00196:+00086:-00339:003382.2136:05681
05682:-00326:-00135:-00193:003382.2136:05682
05683:+00104:-00051:-00275:003382.2136:05683
05684:+00101:-00334:-00264:003382.2136:05684
05685:-00350:-00153:-00210:003382.2136:05685
05686:-00078:+00033:-00173:003379.7028:05686
05687:+00286:-00131:-00395:003379.7028:05687
05688:+00052:-00218:-00680:003379.7028:05688
05689:-00266:-00211:-00256:003379.7028:05689
05690:+00022:+00035:-00464:003379.7028:05690
05691:+00296:-00148:-00424:003379.7028:05691
05692:+00096:+00005:-00414:003375.0505:05692
05693:-00177:-00063:-00189:003375.0505:05693
05694:+00275:+00138:-00416:003375.0505:05694
05695:+00197:+00056:-00675:003375.0505:05695
05696:-00339:+00076:-00329:003375.0505:05696
05697:-00197:+00126:-00507:003375.0505:05697
05698:-00247:-00142:-00090:003391.3322:05698
05699:-00337:+00004:-00218:003391.3322:05699
05700:-00764:+00397:-00107:003391.3322:05700
05701:-00096:-00265:-00243:003391.3322:05701
05702:+00256:-00048:-00198:003391.3322:05702
05703:-00140:-00211:+00041:003391.3322:05703
05704:-00124:+00091:+00397:003398.1181:05704
05705:+00005:-00061:-00297:003398.1181:05705
05706:+00145:+00074:+00257:003398.1181:05706
05707:-00071:+00250:+00323:003398.1181:05707
05708:+00225:+00347:+00308:003398.1181:05708
05709:+00262:+00272:+00264:003398.1181:05709
05710:+00087:+00381:+00141:003374.8615:05710
05711:+00215:+00237:+00288:003374.8615:05711
05712:+00346:+00239:+00174:003374.8615:05712
05713:-00254:+00278:+00327:003374.8615:05713
05714:-00376:+00216:+00425:003374.8615:05714
05715:-00139:-00061:-00051:003374.8615:05715
05716:+00143:-00052:+00237:003381.9677:05716
05717:-00171:-00247:+00348:003381.9677:05717
05718:-00351:-00133:+00019:003381.9677:05718
05719:-00226:-00006:+00117:003381.9677:05719
05720:-00178:-00136:+00297:003381.9677:05720
05721:+00026:+00166:-00016:003381.9677:05721
05722:-00063:-00140:+00113:003379.4714:05722
05723:+00113:+00211:-00182:003379.4714:05723
05724:+00025:+00346:+00098:003379.4714:05724
05725:+00129:+00015:+00337:003379.4714:05725
05726:+00645:+00387:-00060:003379.4714:05726
05727:+00110:+00085:+00157:003379.4714:05727
05728:-00041:+00118:-00025:003356.4631:05728
05729:+00297:+00191:-00067:003356.4631:05729
05730:+00570:+00049:-00149:003356.4631:05730
05731:-00026:+00106:+00008:003356.4631:05731
05732:+00055:+00064:+00036:003356.4631:05732
05733:+00481:-00155:-00151:003356.4631:05733
05734:+00162:+00204:-00227:003372.6818:05734
05735:-00128:+00376:-00067:003372.6818:05735
05736:-00436:+00154:-00036:003372.6818:05736
05737:+00377:-00062:-00553:003372.6818:05737
05738:-00142:+00076:+00220:003372.6818:05738
05739:+00095:+00172:-00688:003372.6818:05739
05740:+00276:-00024:-00078:003361.0009:05740
05741:+00183:+00149:-00040:003361.0009:05741
05742:-00304:+00011:+00225:003361.0009:05742
05743:+00095:-00039:-00016:003361.0009:05743
05744:+00755:+00026:-00138:003361.0009:05744
05745:+00133:-00541:+00074:003361.0009:05745
05746:-00073:-00142:-00188:003347.5048:05746
05747:-00079:-00101:-00040:003347.5048:05747
05748:+00346:+00116:-00152:003347.5048:05748
05749:-00007:-00046:+00043:003347.5048:05749
05750:-00085:+00215:+00055:003347.5048:05750
05751:+00540:-00068:+00203:003347.5048:05751
05752:+00204:+00182:+00060:003354.4299:05752
05753:-00297:+00028:+00242:003354.4299:05753
05754:-00084:-00012:+00030:003354.4299:05754
05755:+00116:-00018:+00104:003354.4299:05755
05756:-00290:+00066:+00435:003354.4299:05756
05757:-00168:-00184:+00004:003354.4299:05757
05758:+00123:-00111:+00617:003361.1892:05758
05759:-00292:-00066:+00219:003361.1892:05759
05760:-00182:-00058:-00194:003361.1892:05760
05761:-00150:-00249:+00184:003361.1892:05761
05762:+00191:+00443:-00431:003361.1892:05762
05763:-00357:-00540:+00209:003361.1892:05763
05764:-00210:+00513:-00546:003347.5910:05764
05765:-00315:+00349:+00323:003347.5910:05765
05766:+00026:+00237:-00517:003347.5910:05766
05767:+00149:+00348:+00138:003347.5910:05767
05768:+00097:-00020:+00317:003347.5910:05768
05769:+00560:+00417:+00015:003354.4702:05769
05770:-00304:-00136:+00297:003354.4702:05770
05771:-00253:+00092:-00207:003354.4702:05771
05772:-00114:+00115:+00368:003354.4702:05772
05773:-00300:-00234:-00258:003354.4702:05773
05774:-00352:-00186:+00446:003354.4702:05774
05775:-00120:+00109:+00151:003361.2500:05775
05776:+00129:-00022:-00366:003361.2500:05776
05777:-00287:-00100:-00180:003361.2500:05777
05778:-00187:+00114:-00175:003361.2500:05778
05779:-00232:+00057:-00041:003361.2500:05779
05780:+00176:+00282:+00011:003361.2500:05780
05781:-00321:-00122:+00153:003347.7045:05781
05782:-00111:-00002:-00058:003347.7045:05782
05783:+00292:+00141:+00058:003347.7045:05783
05784:+00247:-00262:+00112:003347.7045:05784
05785:-00161:-00049:+00154:003347.7045:05785
05786:+00029:-00167:-00066:003347.7045:05786
05787:+00278:+00112:-00217:003354.5039:05787
05788:-00110:-00280:+00117:003354.5039:05788
05789:-00220:+00077:-00381:003354.5039:05789
05790:-00049:-00137:-00224:003354.5039:05790
05791:-00071:+00073:-00292:003354.5039:05791
05792:-00280:+00168:-00186:003354.5039:05792
05793:-00282:+00022:-00009:003370.4204:05793
05794:+00105:+00490:-00314:003370.4204:05794
05795:-00217:-00097:+00417:003370.4204:05795
05796:-00179:+00089:-00199:003370.4204:05796
05797:+00041:+00009:+00071:003370.4204:05797
05798:+00085:-00066:-00283:003370.4204:05798
05799:-00319:+00030:+00148:003347.6313:05799
05800:+00029:-00011:+00007:003347.6313:05800
05801:+00109:-00157:+00197:003347.6313:05801
05802:-00268:+00139:-00003:003347.6313:05802
05803:-00389:+00034:-00072:003347.6313:05803
05804:-00023:+00127:-00044:003347.6313:05804
05805:+00120:+00095:-00174:003372.9738:05805
05806:-00241:+00199:-00115:003372.9738:05806
05807:-00294:+00199:-00216:003372.9738:05807
05808:+00212:-00116:-00233:003372.9738:05808
05809:+00072:-00208:-00164:003372.9738:05809
05810:-00270:-00039:-00183:003372.9738:05810
05811:+00049:-00290:-00602:003379.7028:05811
05812:+00398:-00192:-00469:003379.7028:05812
05813:-00203:-00149:-00480:003379.7028:05813
05814:-00269:-00223:-00555:003379.7028:05814
05815:+00136:+00003:-00402:003379.7028:05815
05816:+00099:-00394:-00684:003379.7028:05816
05817:-00203:-00208:-00466:003375.0712:05817
05818:-00108:+00016:-00361:003375.0712:05818
05819:+00276:-00065:-00702:003375.0712:05819
05820:-00127:-00142:-00408:003375.0712:05820
05821:-00345:+00090:-00604:003375.0712:05821
05822:-00066:+00141:-00799:003375.0712:05822
05823:+00086:+00182:-00348:003372.9399:05823
05824:-00471:+00058:+00210:003372.9399:05824
05825:-00567:-00045:+00150:003372.9399:05825
05826:+00171:+00113:+00140:003372.9399:05826
05827:+00319:-00127:+00221:003372.9399:05827
05828:+00346:+00117:+00103:003372.9399:05828
05829:-00089:-00185:+00225:003389.0429:05829
05830:-00292:+00375:-00352:003389.0429:05830
05831:-00149:-00075:+00493:003389.0429:05831
05832:-00026:+00290:-00042:003389.0429:05832
05833:+00230:+00072:+00500:003389.0429:05833
05834:+00039:+00278:+00278:003389.0429:05834
05835:-00083:+00287:+00548:003365.8857:05835
05836:+00161:+00412:+00270:003365.8857:05836
05837:+00253:+00285:+00356:003365.8857:05837
05838:-00269:-00143:+00575:003365.8857:05838
05839:-00278:+00218:+00345:003365.8857:05839
05840:+00202:+00061:+00424:003365.8857:05840
05841:+00258:-00165:+00234:003363.6357:05841
05842:-00279:-00116:+00300:003363.6357:05842
05843:+00060:-00110:+00174:003363.6357:05843
05844:+00224:-00010:-00141:003363.6357:05844
05845:-00164:-00023:+00533:003363.6357:05845
05846:-00260:-00102:+00025:003363.6357:05846
05847:+00142:+00112:+00170:003370.4001:05847
05848:+00253:-00093:+00125:003370.4001:05848
05849:-00407:+00186:-00004:003370.4001:05849
05850:-00085:+00349:+00075:003370.4001:05850
05851:+00436:+00032:+00023:003370.4001:05851
05852:+00350:+00351:+00190:003370.4001:05852
05853:-00180:+00026:+00161:003347.7175:05853
05854:+00383:+00300:+00002:003347.7175:05854
05855:+00706:+00346:-00009:003347.7175:05855
05856:-00029:-00335:-00234:003347.7175:05856
05857:+00201:+00439:-00145:003347.7175:05857
05858:+00231:-00238:-00384:003347.7175:05858
05859:+00462:+00184:-00619:003354.5373:05859
05860:-00186:-00244:-00019:003354.5373:05860
05861:+00182:-00057:-00205:003354.5373:05861
05862:+00131:+00212:-00214:003354.5373:05862
05863:+00017:-00064:-00152:003354.5373:05863
05864:-00136:+00077:+00086:003354.5373:05864
05865:+00363:+00386:-00314:003352.1289:05865
05866:+00097:+00130:-00133:003352.1289:05866
05867:-00444:-00031:-00222:003352.1289:05867
05868:-00256:+00228:-00450:003352.1289:05868
05869:+00279:-00540:+00143:003352.1289:05869
05870:+00082:+00079:-00215:003352.1289:05870
05871:-00385:-00278:+00277:003338.6213:05871
05872:+00215:-00167:-00148:003338.6213:05872
05873:+00158:-00013:+00090:003338.6213:05873
05874:-00167:-00542:+00260:003338.6213:05874
05875:+00040:+00226:+00123:003338.6213:05875
05876:+00488:-00281:+00106:003338.6213:05876
05877:+00216:+00209:-00056:003354.4636:05877
05878:-00596:-00042:+00451:003354.4636:05878
05879:-00258:+00165:-00355:003354.4636:05879
05880:+00220:+00278:+00453:003354.4636:05880
05881:-00347:+00012:+00306:003354.4636:05881
05882:-00368:+00000:+00147:003361.2634:05882
05883:+00241:+00304:+00596:003361.2634:05883
05884:-00190:-00318:+00250:003361.2634:05884
05885:-00395:-00122:+00099:003361.2634:05885
05886:-00134:+00548:+00347:003361.2634:05886
05887:+00157:-00363:+00336:003361.2634:05887
05888:+00005:+00168:+00338:003347.6247:05888
05889:-00303:+00147:+00369:003347.6247:05889
05890:-00078:+00132:+00144:003347.6247:05890
05891:+00245:+00130:+00210:003347.6247:05891
05892:-00227:+00187:+00086:003347.6247:05892
05893:-00170:-00042:-00058:003347.6247:05893
05894:+00177:+00392:+00000:003354.4836:05894
05895:-00149:+00065:-00033:003354.4836:05895
05896:-00342:-00048:-00112:003354.4836:05896
05897:+00127:+00281:-00387:003354.4836:05897
05898:+00156:+00031:+00040:003354.4836:05898
05899:-00190:-00140:-00346:003354.4836:05899
05900:-00043:+00208:-00009:003370.3801:05900
05901:+00076:+00326:-00054:003370.3801:05901
05902:+00074:-00282:-00203:003370.3801:05902
05903:-00210:+00050:-00090:003370.3801:05903
05904:+00070:-00011:-00115:003370.3801:05904
05905:+00035:-00130:-00262:003370.3801:05905
05906:-00051:+00053:-00348:003347.6379:05906
05907:-00130:-00324:+00096:003347.6379:05907
05908:+00372:+00142:-00334:003347.6379:05908
05909:+00105:+00151:-00019:003347.6379:05909
05910:-00280:-00140:-00318:003347.6379:05910
05911:+00226:+00325:+00090:003347.6379:05911
05912:+00266:+00089:+00048:003372.8312:05912
05913:-00140:-00112:+00025:003372.8312:05913
05914:-00185:+00111:+00257:003372.8312:05914
05915:+00088:-00227:-00134:003372.8312:05915
05916:-00116:+00060:-00084:003372.8312:05916
05917:-00267:-00174:-00186:003372.8312:05917
05918:-00226:-00172:-00035:003370.4477:05918
05919:+00135:+00237:-00244:003370.4477:05919
05920:-00180:-00130:-00219:003370.4477:05920
05921:-00318:-00102:-00107:003370.4477:05921
05922:+00381:+00138:-00572:003370.4477:05922
05923:+00276:-00323:-00451:003370.4477:05923
05924:-00301:+00004:-00236:003365.9326:05924
05925:-00154:-00216:-00442:003365.9326:05925
05926:+00419:-00241:-00398:003365.9326:05926
05927:-00115:+00046:-00189:003365.9326:05927
05928:-00405:-00183:-00374:003365.9326:05928
05929:+00232:+00075:-00515:003365.9326:05929
05930:+00077:-00220:-00381:003382.2480:05930
05931:-00361:-00159:-00299:003382.2480:05931
05932:-00250:+00396:+00062:003382.2480:05932
05933:+00246:+00262:-00252:003382.2480:05933
05934:-00158:+00221:-00299:003382.2480:05934
05935:-00780:+00183:-00068:003382.2480:05935
05936:-00277:+00585:-00153:003379.6552:05936
05937:+00128:+00316:+00000:003379.6552:05937
05938:-00334:+00099:+00353:003379.6552:05938
05939:-00296:+00454:+00422:003379.6552:05939
05940:+00367:-00312:+00402:003379.6552:05940
05941:+00136:+00234:+00276:003379.6552:05941
05942:+00047:+00015:+00402:003384.2858:05942
05943:+00205:-00063:+00163:003384.2858:05943
05944:+00494:+00375:+00107:003384.2858:05944
05945:-00134:-00344:+00158:003384.2858:05945
05946:-00152:+00583:-00204:003384.2858:05946
05947:-00209:+00134:+00248:003384.2858:05947
05948:+00218:-00064:-00232:003372.8652:05948
05949:-00134:+00478:+00160:003372.8652:05949
05950:-00380:-00140:+00084:003372.8652:05950
05951:+00367:+00305:-00156:003372.8652:05951
05952:-00022:+00093:+00339:003372.8652:05952
05953:-00126:-00128:-00056:003372.8652:05953
05954:+00055:+00247:+00183:003379.6821:05954
05955:+00232:-00358:+00266:003379.6821:05955
05956:-00134:-00079:+00177:003379.6821:05956
05957:-00143:+00361:+00273:003379.6821:05957
05958:+00299:-00009:-00056:003379.6821:05958
05959:+00058:+00130:+00061:003379.6821:05959
05960:-00071:-00049:+00065:003365.8386:05960
05961:-00013:-00048:+00219:003365.8386:05961
05962:+00146:+00503:-00255:003365.8386:05962
05963:-00097:-00171:+00267:003365.8386:05963
05964:-00047:+00071:-00020:003365.8386:05964
05965:+00555:+00415:-00238:003365.8386:05965
05966:+00035:-00227:+00224:003372.9060:05966
05967:+00127:+00413:-00128:003372.9060:05967
05968:+00028:+00059:+00101:003372.9060:05968
05969:+00495:-00130:-00105:003372.9060:05969
05970:-00139:+00509:-00146:003372.9060:05970
05971:-00060:-00266:+00249:003372.9060:05971
05972:+00225:+00336:-00151:003361.1223:05972
05973:-00167:-00316:+00167:003361.1223:05973
05974:-00235:+00090:-00126:003361.1223:05974
05975:-00005:+00348:+00212:003361.1223:05975
05976:+00446:-00317:-00004:003361.1223:05976
05977:+00036:+00192:-00287:003361.1223:05977
05978:-00076:-00372:-00138:003356.7504:05978
05979:+00557:+00094:-00330:003356.7504:05979
05980:+00217:+00112:-00015:003356.7504:05980
05981:-00417:-00320:-00043:003356.7504:05981
05982:-00232:+00253:-00013:003356.7504:05982
05983:+00584:-00151:-00030:003363.7373:05983
05984:-00184:+00018:-00076:003363.7373:05984
05985:-00377:+00218:+00336:003363.7373:05985
05986:+00055:-00151:+00123:003363.7373:05986
05987:+00059:-00042:-00027:003363.7373:05987
05988:-00179:+00055:+00161:003363.7373:05988
05989:-00204:-00190:+00340:003352.1220:05989
05990:+00073:+00235:+00097:003352.1220:05990
05991:-00149:-00326:+00369:003352.1220:05991
05992:-00147:+00117:+00268:003352.1220:05992
05993:-00023:+00357:+00043:003352.1220:05993
05994:+00218:-00082:+00187:003352.1220:05994
05995:-00377:+00313:+00333:003356.8505:05995
05996:-00226:+00092:+00244:003356.8505:05996
05997:+00345:+00209:+00156:003356.8505:05997
05998:-00233:+00163:+00139:003356.8505:05998
05999:-00382:-00173:+00367:003356.8505:05999
06000:-00016:+00403:+00081:003356.8505:06000
06001:+00248:-00064:-00079:003363.7573:06001
06002:-00301:-00157:+00098:003363.7573:06002
06003:-00163:+00214:-00101:003363.7573:06003
06004:+00020:+00130:+00059:003363.7573:06004
06005:-00083:-00065:-00270:003363.7573:06005
06006:-00463:+00152:-00149:003363.7573:06006
06007:-00134:+00150:-00113:003370.5222:06007
06008:+00616:+00204:-00184:003370.5222:06008
06009:+00122:-00073:+00188:003370.5222:06009
06010:-00378:+00333:-00370:003370.5222:06010
06011:+00336:+00038:+00023:003370.5222:06011
06012:+00541:-00078:-00013:003370.5222:06012
06013:-00113:+00000:+00114:003356.7636:06013
06014:-00052:-00121:-00076:003356.7636:06014
06015:+00318:-00041:-00319:003356.7636:06015
06016:-00234:-00222:-00252:003356.7636:06016
06017:+00003:+00354:-00269:003356.7636:06017
06018:-00028:+00070:-00194:003356.7636:06018
06019:+00109:-00080:-00309:003373.0012:06019
06020:-00386:+00129:+00115:003373.0012:06020
06021:-00089:+00004:-00161:003373.0012:06021
06022:+00219:+00006:+00170:003373.0012:06022
06023:+00045:+00294:+00142:003373.0012:06023
06024:-00407:-00209:+00210:003373.0012:06024
06025:+00090:+00257:+00124:003370.5085:06025
06026:+00261:+00434:-00012:003370.5085:06026
06027:-00263:-00179:+00279:003370.5085:06027
06028:-00336:+00486:+00330:003370.5085:06028
06029:+00117:+00048:+00169:003370.5085:06029
06030:+00014:+00231:+00002:003370.5085:06030
06031:-00305:+00207:+00370:003375.1586:06031
06032:-00029:+00115:-00010:003375.1586:06032
06033:+00379:+00223:+00002:003375.1586:06033
06034:-00090:+00032:-00076:003375.1586:06034
06035:-00345:-00223:-00326:003375.1586:06035
06036:+00316:+00088:-00046:003375.1586:06036
06037:+00263:-00340:-00208:003382.2272:06037
06038:-00367:-00088:-00587:003382.2272:06038
06039:-00253:-00156:-00384:003382.2272:06039
06040:+00336:-00194:-00567:003382.2272:06040
06041:-00113:-00284:-00419:003382.2272:06041
06042:-00229:-00055:-00608:003382.2272:06042
06043:+00237:-00387:-00666:003389.0087:06043
06044:+00066:-00255:-00579:003389.0087:06044
06045:-00210:-00023:-00246:003389.0087:06045
06046:+00008:+00007:-00378:003389.0087:06046
06047:+00356:+00139:-00539:003389.0087:06047
06048:-00136:+00149:-00738:003389.0087:06048
06049:-00289:+00191:-00487:003375.1115:06049
06050:-00007:+00295:-00116:003375.1115:06050
06051:+00304:+00503:-00351:003375.1115:06051
06052:-00522:+00168:+00302:003375.1115:06052
06053:-00275:+00392:+00203:003375.1115:06053
06054:+00185:+00182:+00278:003375.1115:06054
06055:-00149:+00202:+00364:003391.5937:06055
06056:-00043:+00331:-00196:003391.5937:06056
06057:+00313:+00025:+00235:003391.5937:06057
06058:+00208:+00149:+00153:003391.5937:06058
06059:+00002:+00348:+00209:003391.5937:06059
06060:-00070:+00088:+00497:003391.5937:06060
06061:+00084:+00441:+00567:003398.3386:06061
06062:-00020:-00006:+00280:003398.3386:06062
06063:-00118:+00474:+00318:003398.3386:06063
06064:+00103:+00304:+00543:003398.3386:06064
06065:+00152:+00162:+00108:003398.3386:06065
06066:+00001:+00112:+00584:003375.0979:06066
06067:-00377:-00213:+00396:003375.0979:06067
06068:+00334:+00197:-00024:003375.0979:06068
06069:+00133:+00121:+00460:003375.0979:06069
06070:-00342:+00026:+00359:003375.0979:06070
06071:+00015:+00010:+00188:003375.0979:06071
06072:+00166:-00334:-00111:003372.8447:06072
06073:-00060:+00122:+00237:003372.8447:06073
06074:+00050:-00030:+00143:003372.8447:06074
06075:+00263:+00350:-00018:003372.8447:06075
06076:+00182:+00358:+00447:003372.8447:06076
06077:-00146:-00441:-00247:003372.8447:06077
06078:+00185:+00153:+00630:003379.6684:06078
06079:+00269:+00147:+00082:003379.6684:06079
06080:+00366:-00258:-00206:003379.6684:06080
06081:-00354:+00557:+00104:003379.6684:06081
06082:+00175:-00389:-00038:003379.6684:06082
06083:+00429:+00082:-00267:003379.6684:06083
06084:+00003:+00125:+00138:003365.8117:06084
06085:-00160:+00185:-00283:003365.8117:06085
06086:+00229:+00201:-00385:003365.8117:06086
06087:+00116:-00269:-00285:003365.8117:06087
06088:-00217:-00179:-00396:003365.8117:06088
06089:+00238:+00391:-00214:003365.8117:06089
06090:+00286:-00174:-00116:003363.6154:06090
06091:+00242:-00113:-00616:003363.6154:06091
06092:-00098:+00319:-00029:003363.6154:06092
06093:+00139:-00576:-00014:003363.6154:06093
06094:+00411:+00404:-00508:003363.6154:06094
06095:-00249:-00307:+00312:003363.6154:06095
06096:-00029:-00059:-00215:003361.1354:06096
06097:+00325:+00172:-00074:003361.1354:06097
06098:-00006:-00389:+00191:003361.1354:06098
06099:-00169:+00286:+00032:003361.1354:06099
06100:+00003:-00227:+00100:003361.1354:06100
06101:+00011:+00151:-00160:003361.1354:06101
06102:-00111:+00035:+00091:003347.3520:06102
06103:+00002:-00252:+00054:003347.3520:06103
06104:+00127:+00137:-00088:003347.3520:06104
06105:-00192:-00107:-00096:003347.3520:06105
06106:-00173:+00060:+00119:003347.3520:06106
06107:+00022:+00170:+00325:003347.3520:06107
06108:+00141:-00008:+00198:003345.0405:06108
06109:-00349:+00257:+00372:003345.0405:06109
06110:-00203:+00167:-00004:003345.0405:06110
06111:+00166:+00116:+00539:003345.0405:06111
06112:+00005:-00009:+00262:003345.0405:06112
06113:-00337:-00051:+00396:003345.0405:06113
06114:+00125:+00333:+00302:003360.9472:06114
06115:+00236:+00000:+00130:003360.9472:06115
06116:-00362:-00015:+00428:003360.9472:06116
06117:-00298:+00330:+00288:003360.9472:06117
06118:-00018:+00078:+00218:003360.9472:06118
06119:-00048:+00327:-00037:003360.9472:06119
06120:-00282:+00204:+00227:003347.4050:06120
06121:-00074:+00196:+00191:003347.4050:06121
06122:+00179:+00229:+00200:003347.4050:06122
06123:-00181:-00104:-00185:003347.4050:06123
06124:-00267:-00010:+00038:003347.4050:06124
06125:+00331:+00400:-00038:003347.4050:06125
06126:+00226:-00172:+00059:003372.5937:06126
06127:-00535:+00269:-00068:003372.5937:06127
06128:+00193:+00021:-00151:003372.5937:06128
06129:+00581:+00053:-00391:003372.5937:06129
06130:+00240:-00022:-00165:003372.5937:06130
06131:-00313:-00134:-00035:003372.5937:06131
06132:-00009:-00085:-00024:003360.8933:06132
06133:+00030:-00410:-00484:003360.8933:06133
06134:+00067:-00161:-00488:003360.8933:06134
06135:+00003:-00042:+00026:003360.8933:06135
06136:+00111:-00205:-00303:003360.8933:06136
06137:-00243:+00065:-00345:003360.8933:06137
06138:-00303:-00245:-00027:003356.4428:06138
06139:+00177:-00019:-00224:003356.4428:06139
06140:+00193:-00005:-00343:003356.4428:06140
06141:-00378:-00143:-00015:003356.4428:06141
06142:-00228:+00103:+00048:003356.4428:06142
06143:+00269:-00021:-00042:003356.4428:06143
06144:-00268:-00082:-00267:003381.9746:06144
06145:-00436:+00098:+00159:003381.9746:06145
06146:+00081:-00028:+00058:003381.9746:06146
06147:+00241:+00028:-00164:003381.9746:06147
06148:-00189:+00010:-00004:003381.9746:06148
06149:-00374:+00006:-00054:003381.9746:06149
06150:+00050:-00023:-00113:003370.3190:06150
06151:+00157:-00319:-00247:003370.3190:06151
06152:-00414:+00126:-00308:003370.3190:06152
06153:-00143:-00087:-00197:003370.3190:06153
06154:+00331:-00246:-00244:003370.3190:06154
06155:-00280:-00023:-00304:003370.3190:06155
06156:-00348:-00259:-00222:003374.9360:06156
06157:+00380:+00042:-00440:003374.9360:06157
06158:+00067:-00163:-00530:003374.9360:06158
06159:-00273:-00245:-00269:003374.9360:06159
06160:+00099:+00136:-00327:003374.9360:06160
06161:+00392:-00231:-00399:003374.9360:06161
06162:+00073:+00221:-00627:003382.1657:06162
06163:-00447:-00203:-00152:003382.1657:06163
06164:-00104:+00013:-00520:003382.1657:06164
06165:+00241:+00352:-00138:003382.1657:06165
06166:-00338:-00036:+00200:003382.1657:06166
06167:-00300:+00141:+00202:003398.3386:06167
06168:-00250:+00243:-00018:003398.3386:06168
06169:-00092:-00095:-00063:003398.3386:06169
06170:-00314:-00003:+00273:003398.3386:06170
06171:-00098:+00247:-00213:003398.3386:06171
06172:+00021:-00304:+00088:003398.3386:06172
06173:-00195:-00052:+00138:003375.0573:06173
06174:+00267:-00192:+00101:003375.0573:06174
06175:+00516:-00401:+00073:003375.0573:06175
06176:+00112:+00114:-00294:003375.0573:06176
06177:-00220:+00254:+00218:003375.0573:06177
06178:-00190:+00309:-00067:003375.0573:06178
06179:+00535:+00168:+00179:003382.2136:06179
06180:+00086:+00280:+00303:003382.2136:06180
06181:-00056:+00337:-00057:003382.2136:06181
06182:+00238:+00246:+00371:003382.2136:06182
06183:+00298:+00227:-00049:003382.2136:06183
06184:-00352:+00035:+00445:003382.2136:06184
06185:-00255:-00036:-00155:003379.6958:06185
06186:+00098:+00019:+00298:003379.6958:06186
06187:-00286:-00146:+00218:003379.6958:06187
06188:-00161:-00049:-00061:003379.6958:06188
06189:-00148:+00128:+00107:003379.6958:06189
06190:-00067:-00112:+00039:003379.6958:06190
06191:-00219:+00133:+00016:003375.0100:06191
06192:+00084:+00089:+00161:003375.0100:06192
06193:+00291:+00277:-00036:003375.0100:06193
06194:-00079:+00140:+00066:003375.0100:06194
06195:+00034:+00242:+00012:003375.0100:06195
06196:+00273:+00312:-00014:003375.0100:06196
06197:+00499:+00070:-00102:003372.8583:06197
06198:-00026:+00233:+00060:003372.8583:06198
06199:-00034:+00247:+00048:003372.8583:06199
06200:+00417:+00059:-00144:003372.8583:06200
06201:-00013:+00299:-00129:003372.8583:06201
06202:-00178:-00033:+00320:003372.8583:06202
06203:+00234:+00367:-00351:003379.6481:06203
06204:+00175:+00134:+00178:003379.6481:06204
06205:-00115:+00248:-00256:003379.6481:06205
06206:-00083:+00171:+00114:003379.6481:06206
06207:+00056:+00017:+00054:003379.6481:06207
06208:-00071:+00075:-00059:003379.6481:06208
06209:-00138:+00019:-00190:003356.7167:06209
06210:-00148:-00004:-00187:003356.7167:06210
06211:+00081:-00176:-00197:003356.7167:06211
06212:-00170:+00142:-00151:003356.7167:06212
06213:-00158:-00102:+00183:003356.7167:06213
06214:+00421:+00030:-00201:003356.7167:06214
06215:+00417:-00260:+00095:003372.8176:06215
06216:-00177:+00211:-00017:003372.8176:06216
06217:-00068:-00277:+00245:003372.8176:06217
06218:+00227:+00154:-00089:003372.8176:06218
06219:+00023:-00150:+00202:003372.8176:06219
06220:-00017:+00109:-00073:003372.8176:06220
06221:+00058:+00416:+00372:003361.1757:06221
06222:-00031:-00029:+00408:003361.1757:06222
06223:-00282:+00322:+00014:003361.1757:06223
06224:-00004:+00204:+00027:003361.1757:06224
06225:+00199:-00085:+00281:003361.1757:06225
06226:-00147:+00106:+00090:003361.1757:06226
06227:-00359:-00081:+00372:003356.7504:06227
06228:+00169:+00112:-00103:003356.7504:06228
06229:+00316:+00205:-00077:003356.7504:06229
06230:-00407:-00216:+00277:003356.7504:06230
06231:-00034:+00443:-00212:003356.7504:06231
06232:+00102:-00017:+00103:003356.7504:06232
06233:+00047:+00259:-00344:003372.9196:06233
06234:-00341:+00176:+00073:003372.9196:06234
06235:+00007:+00214:-00187:003372.9196:06235
06236:+00183:+00065:+00008:003372.9196:06236
06237:-00164:+00119:+00104:003372.9196:06237
06238:-00145:+00151:-00034:003372.9196:06238
06239:+00283:+00141:+00059:003370.3461:06239
06240:+00185:+00151:-00097:003370.3461:06240
06241:-00404:-00217:+00024:003370.3461:06241
06242:+00094:+00185:-00166:003370.3461:06242
06243:+00288:+00117:-00004:003370.3461:06243
06244:-00249:-00170:-00238:003370.3461:06244
06245:-00342:+00303:-00090:003365.8520:06245
06246:-00007:+00045:-00136:003365.8520:06246
06247:+00085:+00102:-00211:003365.8520:06247
06248:-00286:+00228:+00178:003365.8520:06248
06249:-00089:+00003:+00155:003365.8520:06249
06250:+00319:+00066:+00082:003372.8786:06250
06251:+00123:+00132:-00221:003372.8786:06251
06252:-00257:-00130:+00126:003372.8786:06252
06253:-00154:+00151:+00112:003372.8786:06253
06254:+00212:-00031:-00014:003372.8786:06254
06255:-00130:+00049:+00121:003372.8786:06255
06256:-00211:+00124:+00237:003389.0156:06256
06257:+00092:-00100:+00027:003389.0156:06257
06258:-00013:+00051:+00129:003389.0156:06258
06259:-00166:-00027:+00173:003389.0156:06259
06260:-00084:+00043:-00004:003389.0156:06260
06261:+00099:-00027:-00011:003389.0156:06261
06262:-00114:-00049:+00225:003365.8857:06262
06263:-00061:+00118:+00121:003365.8857:06263
06264:+00051:-00048:-00329:003365.8857:06264
06265:-00035:+00062:-00405:003365.8857:06265
06266:-00169:+00055:-00027:003365.8857:06266
06267:-00097:-00250:-00343:003365.8857:06267
06268:+00082:+00067:-00728:003382.1862:06268
06269:-00234:-00162:-00191:003382.1862:06269
06270:-00203:-00222:-00280:003382.1862:06270
06271:+00344:+00199:-00601:003382.1862:06271
06272:+00188:-00452:-00464:003382.1862:06272
06273:-00279:-00009:-00417:003382.1862:06273
06274:+00147:-00252:-00590:003398.2629:06274
06275:+00378:-00485:-00852:003398.2629:06275
06276:-00291:-00100:-00423:003398.2629:06276
06277:-00018:-00148:-00785:003398.2629:06277
06278:+00336:-00133:-00581:003398.2629:06278
06279:+00285:+00091:-00317:003398.2629:06279
06280:-00366:+00038:-00477:003384.2114:06280
06281:-00243:+00089:-00369:003384.2114:06281
06282:+00266:+00435:-00120:003384.2114:06282
06283:+00137:+00002:+00193:003384.2114:06283
06284:-00118:+00415:+00185:003384.2114:06284
06285:+00152:+00118:+00014:003384.2114:06285
06286:+00306:-00135:+00407:003400.7978:06286
06287:-00284:+00201:-00077:003400.7978:06287
06288:-00300:-00118:+00408:003400.7978:06288
06289:+00064:-00029:+00248:003400.7978:06289
06290:+00228:-00284:+00114:003400.7978:06290
06291:+00064:-00178:+00316:003400.7978:06291
06292:-00050:+00033:+00206:003398.2285:06292
06293:-00005:+00041:+00370:003398.2285:06293
06294:-00083:+00216:+00088:003398.2285:06294
06295:-00157:+00316:+00197:003398.2285:06295
06296:+00168:+00089:+00179:003398.2285:06296
06297:-00051:+00037:+00373:003398.2285:06297
06298:-00298:+00053:+00157:003384.2521:06298
06299:+00141:+00177:-00092:003384.2521:06299
06300:+00137:-00212:+00107:003384.2521:06300
06301:-00255:-00099:+00160:003384.2521:06301
06302:-00249:+00187:+00212:003384.2521:06302
06303:+00420:-00101:+00054:003384.2521:06303
06304:+00145:+00078:+00245:003391.4697:06304
06305:-00293:+00028:+00234:003391.4697:06305
06306:+00203:+00279:+00263:003391.4697:06306
06307:+00182:+00075:+00061:003391.4697:06307
06308:+00135:+00204:+00093:003391.4697:06308
06309:-00229:+00454:+00109:003391.4697:06309
06310:+00036:+00360:+00205:003379.6076:06310
06311:+00126:+00332:-00095:003379.6076:06311
06312:-00122:+00174:+00087:003379.6076:06312
06313:-00023:+00267:-00176:003379.6076:06313
06314:+00317:+00135:-00017:003379.6076:06314
06315:-00187:+00004:+00017:003379.6076:06315
06316:-00330:+00161:-00135:003365.8320:06316
06317:+00164:-00006:-00048:003365.8320:06317
06318:+00406:+00174:-00168:003365.8320:06318
06319:-00190:+00115:-00076:003365.8320:06319
06320:+00141:+00130:+00212:003365.8320:06320
06321:+00249:+00235:-00165:003382.2136:06321
06322:+00229:+00185:-00276:003382.2136:06322
06323:-00212:+00279:-00177:003382.2136:06323
06324:-00101:+00148:-00348:003382.2136:06324
06325:+00054:-00017:-00078:003382.2136:06325
06326:-00040:+00003:+00014:003382.2136:06326
06327:+00128:-00013:+00222:003379.6821:06327
06328:-00017:-00303:+00048:003379.6821:06328
06329:+00002:-00117:-00154:003379.6821:06329
06330:-00260:-00250:-00045:003379.6821:06330
06331:+00120:-00015:-00129:003379.6821:06331
06332:+00217:-00081:+00100:003379.6821:06332
06333:-00123:+00097:+00063:003365.6975:06333
06334:-00068:+00057:+00347:003365.6975:06334
06335:+00060:+00195:-00119:003365.6975:06335
06336:-00094:+00152:+00256:003365.6975:06336
06337:-00303:+00087:+00202:003365.6975:06337
06338:-00011:+00237:+00300:003365.6975:06338
06339:+00155:+00076:+00197:003372.7158:06339
06340:-00050:-00275:+00007:003372.7158:06340
06341:-00247:+00104:+00035:003372.7158:06341
06342:+00262:+00226:+00052:003372.7158:06342
06343:+00042:-00100:+00708:003372.7158:06343
06344:-00229:+00252:-00008:003372.7158:06344
06345:-00082:-00056:+00226:003379.4304:06345
06346:+00248:+00210:+00126:003379.4304:06346
06347:-00136:+00081:+00201:003379.4304:06347
06348:-00241:+00154:+00356:003379.4304:06348
06349:+00041:+00434:-00040:003379.4304:06349
06350:-00036:+00025:+00131:003379.4304:06350
06351:-00203:+00279:-00052:003365.7246:06351
06352:-00066:+00071:+00155:003365.7246:06352
06353:+00267:+00008:-00128:003365.7246:06353
06354:-00026:+00028:-00054:003365.7246:06354
06355:-00416:-00117:-00074:003365.7246:06355
06356:-00038:+00287:-00359:003365.7246:06356
06357:+00130:-00025:-00189:003372.7224:06357
06358:-00300:+00145:-00025:003372.7224:06358
06359:-00343:+00080:-00157:003372.7224:06359
06360:+00398:+00146:-00354:003372.7224:06360
06361:-00202:-00040:+00077:003372.7224:06361
06362:-00464:+00081:-00067:003372.7224:06362
06363:+00165:+00175:+00018:003379.4916:06363
06364:+00029:-00179:-00196:003379.4916:06364
06365:-00345:-00057:-00075:003379.4916:06365
06366:+00030:+00085:+00303:003379.4916:06366
06367:+00231:-00270:+00060:003379.4916:06367
06368:+00046:-00064:-00073:003379.4916:06368
06369:-00381:-00150:-00028:003365.6435:06369
06370:+00080:-00113:-00117:003365.6435:06370
06371:+00286:+00088:+00148:003365.6435:06371
06372:-00399:-00036:-00020:003365.6435:06372
06373:-00258:-00010:+00222:003365.6435:06373
06374:+00401:+00099:-00058:003365.6435:06374
06375:+00224:-00003:-00100:003381.9816:06375
06376:-00407:-00022:+00198:003381.9816:06376
06377:+00014:+00115:-00236:003381.9816:06377
06378:+00167:-00136:+00201:003381.9816:06378
06379:-00195:+00076:+00108:003381.9816:06379
06380:-00044:+00160:-00063:003381.9816:06380
06381:+00104:+00014:-00109:003379.4916:06381
06382:-00073:+00205:-00057:003379.4916:06382
06383:-00404:-00176:+00138:003379.4916:06383
06384:+00131:+00392:-00004:003379.4916:06384
06385:+00221:-00132:+00054:003379.4916:06385
06386:-00131:+00027:-00258:003379.4916:06386
06387:-00412:-00087:-00034:003365.7312:06387
06388:+00416:-00331:-00515:003365.7312:06388
06389:+00491:-00103:-00463:003365.7312:06389
06390:-00428:-00510:-00147:003365.7312:06390
06391:+00098:-00121:-00870:003365.7312:06391
06392:+00451:+00056:-00121:003365.7312:06392
06393:-00021:-00305:-00604:003391.4562:06393
06394:-00244:+00046:-00272:003391.4562:06394
06395:+00344:+00220:-00483:003391.4562:06395
06396:+00429:-00140:-00550:003391.4562:06396
06397:+00053:+00164:-00419:003391.4562:06397
06398:-00038:+00081:-00358:003388.8994:06398
06399:+00532:-00045:-00315:003388.8994:06399
06400:+00441:+00309:-00271:003388.8994:06400
06401:-00668:-00187:-00045:003388.8994:06401
06402:-00205:+00250:-00148:003388.8994:06402
06403:+00280:-00484:+00009:003388.8994:06403
06404:-00152:+00018:-00211:003374.9829:06404
06405:-00222:-00086:+00105:003374.9829:06405
06406:-00113:-00388:-00248:003374.9829:06406
06407:-00506:+00231:+00353:003374.9829:06407
06408:-00582:-00286:+00190:003374.9829:06408
06409:+00335:+00075:-00147:003374.9829:06409
06410:+00425:+00024:+00152:003382.0771:06410
06411:-00116:+00102:+00074:003382.0771:06411
06412:-00146:+00550:+00225:003382.0771:06412
06413:-00139:+00298:+00383:003382.0771:06413
06414:+00111:+00344:+00108:003382.0771:06414
06415:+00042:+00096:+00439:003382.0771:06415
06416:+00299:+00087:+00235:003388.9404:06416
06417:+00424:+00119:+00470:003388.9404:06417
06418:-00259:-00155:+00373:003388.9404:06418
06419:-00138:+00255:+00325:003388.9404:06419
06420:+00372:-00238:+00424:003388.9404:06420
06421:+00393:+00192:-00074:003388.9404:06421
06422:-00438:+00164:+00471:003365.8117:06422
06423:-00443:+00073:+00320:003365.8117:06423
06424:+00239:+00421:+00039:003365.8117:06424
06425:+00029:+00135:+00391:003365.8117:06425
06426:-00211:+00139:+00408:003365.8117:06426
06427:+00001:+00730:+00065:003365.8117:06427
06428:+00375:-00062:+00367:003372.8925:06428
06429:-00325:+00368:+00141:003372.8925:06429
06430:-00194:+00164:+00357:003372.8925:06430
06431:+00512:-00077:+00072:003372.8925:06431
06432:+00376:+00188:+00028:003372.8925:06432
06433:-00080:-00333:+00014:003372.8925:06433
06434:+00259:+00511:-00365:003370.3664:06434
06435:+00336:+00205:-00096:003370.3664:06435
06436:+00039:+00055:-00196:003370.3664:06436
06437:-00064:+00243:-00172:003370.3664:06437
06438:+00177:+00266:-00192:003370.3664:06438
06439:-00326:+00006:-00308:003370.3664:06439
06440:-00206:+00218:-00656:003347.6181:06440
06441:-00203:-00233:-00295:003347.6181:06441
06442:+00309:+00343:-00365:003347.6181:06442
06443:-00275:-00009:-00042:003347.6181:06443
06444:-00288:-00239:-00122:003347.6181:06444
06445:+00276:+00045:-00123:003347.6181:06445
06446:+00227:-00336:-00092:003363.6560:06446
06447:+00012:+00067:-00189:003363.6560:06447
06448:+00258:-00163:-00072:003363.6560:06448
06449:+00529:+00014:-00014:003363.6560:06449
06450:-00172:-00073:+00372:003363.6560:06450
06451:-00346:+00134:+00004:003363.6560:06451
06452:+00207:+00046:+00092:003361.2094:06452
06453:+00144:+00056:-00110:003361.2094:06453
06454:-00087:-00129:-00107:003361.2094:06454
06455:-00187:-00065:+00302:003361.2094:06455
06456:+00252:+00143:+00054:003361.2094:06456
06457:-00196:-00240:+00076:003361.2094:06457
06458:-00355:+00462:+00036:003356.7304:06458
06459:-00250:-00005:+00594:003356.7304:06459
06460:+00081:+00406:+00153:003356.7304:06460
06461:-00316:+00137:+00657:003356.7304:06461
06462:-00297:+00166:+00475:003356.7304:06462
06463:+00160:+00485:+00398:003356.7304:06463
06464:-00197:-00220:+00535:003363.6560:06464
06465:-00140:+00474:-00107:003363.6560:06465
06466:-00201:-00144:+00631:003363.6560:06466
06467:-00055:+00228:-00228:003363.6560:06467
06468:-00269:-00129:+00584:003363.6560:06468
06469:-00193:+00023:+00015:003363.6560:06469
06470:+00052:+00427:-00266:003361.2231:06470
06471:-00092:-00129:+00090:003361.2231:06471
06472:-00428:+00124:-00354:003361.2231:06472
06473:-00256:+00185:-00080:003361.2231:06473
06474:+00446:-00042:-00074:003361.2231:06474
06475:-00245:-00056:+00036:003361.2231:06475
06476:-00393:+00111:-00295:003356.7436:06476
06477:+00048:+00026:-00100:003356.7436:06477
06478:+00530:-00101:-00101:003356.7436:06478
06479:-00203:-00377:-00137:003356.7436:06479
06480:-00297:+00137:-00072:003356.7436:06480
06481:+00008:+00342:-00256:003356.7436:06481
06482:+00263:-00381:-00408:003363.7033:06482
06483:-00120:+00346:-00399:003363.7033:06483
06484:-00104:-00162:+00172:003363.7033:06484
06485:+00401:-00148:-00640:003363.7033:06485
06486:-00216:-00014:-00432:003363.7033:06486
06487:-00123:+00138:+00033:003363.7033:06487
06488:+00337:-00013:+00037:003352.0754:06488
06489:+00325:-00144:+00238:003352.0754:06489
06490:-00276:+00266:-00236:003352.0754:06490
06491:+00144:+00031:+00264:003352.0754:06491
06492:+00494:+00224:-00066:003352.0754:06492
06493:-00163:-00224:+00347:003352.0754:06493
06494:-00265:+00077:-00131:003347.7309:06494
06495:+00159:+00073:+00385:003347.7309:06495
06496:-00052:-00200:+00102:003347.7309:06496
06497:-00264:+00312:-00164:003347.7309:06497
06498:-00180:+00073:+00319:003347.7309:06498
06499:+00387:+00141:+00014:003354.5373:06499
06500:-00146:-00001:+00528:003354.5373:06500
06501:-00262:+00181:+00030:003354.5373:06501
06502:+00397:-00083:+00110:003354.5373:06502
06503:+00454:+00298:-00191:003354.5373:06503
06504:-00362:-00117:+00161:003354.5373:06504
06505:-00009:-00023:-00102:003370.3933:06505
06506:+00413:+00123:-00138:003370.3933:06506
06507:-00263:-00382:-00408:003370.3933:06507
06508:-00335:-00089:-00436:003370.3933:06508
06509:+00320:-00025:-00564:003370.3933:06509
06510:+00192:-00857:-00752:003370.3933:06510
06511:-00195:+00216:-00924:003356.7573:06511
06512:-00315:-00807:-00339:003356.7573:06512
06513:+00553:+00043:-00721:003356.7573:06513
06514:+00152:-00014:-00424:003356.7573:06514
06515:-00385:-00062:-00570:003356.7573:06515
06516:-00042:+00428:-00700:003356.7573:06516
06517:+00614:+00196:-00305:003363.7775:06517
06518:-00358:+00062:-00092:003363.7775:06518
06519:-00615:+00317:+00251:003363.7775:06519
06520:+00019:+00231:+00179:003363.7775:06520
06521:-00145:-00210:-00095:003363.7775:06521
06522:-00217:-00102:+00164:003363.7775:06522
06523:+00344:+00152:+00317:003379.7846:06523
06524:+00183:-00312:+00069:003379.7846:06524
06525:-00200:+00227:+00137:003379.7846:06525
06526:-00253:-00040:+00417:003379.7846:06526
06527:+00345:+00285:+00140:003379.7846:06527
06528:+00475:+00006:+00395:003379.7846:06528
06529:-00659:+00235:+00363:003356.7436:06529
06530:-00425:+00214:+00329:003356.7436:06530
06531:+00306:+00082:+00395:003356.7436:06531
06532:+00280:+00193:+00126:003356.7436:06532
06533:-00244:+00077:+00373:003356.7436:06533
06534:+00003:+00194:+00015:003356.7436:06534
06535:+00043:-00031:+00300:003363.6831:06535
06536:-00118:-00085:+00342:003363.6831:06536
06537:+00057:+00046:+00219:003363.6831:06537
06538:+00309:-00164:+00081:003363.6831:06538
06539:-00177:+00001:-00115:003363.6831:06539
06540:-00431:-00142:+00112:003363.6831:06540
06541:-00019:+00050:-00053:003370.3527:06541
06542:+00501:-00054:+00137:003370.3527:06542
06543:-00438:-00053:+00209:003370.3527:06543
06544:-00262:+00115:+00009:003370.3527:06544
06545:+00401:+00221:+00002:003370.3527:06545
06546:+00527:+00492:-00046:003370.3527:06546
06547:-00473:+00256:-00066:003338.5351:06547
06548:+00144:+00354:+00033:003338.5351:06548
06549:+00310:+00203:+00264:003338.5351:06549
06550:+00254:+00252:+00038:003338.5351:06550
06551:-00198:+00008:+00504:003338.5351:06551
06552:+00191:+00259:-00180:003338.5351:06552
06553:+00337:+00177:+00124:003363.7236:06553
06554:+00149:+00344:-00149:003363.7236:06554
06555:-00479:+00170:+00067:003363.7236:06555
06556:-00221:+00273:-00147:003363.7236:06556
06557:-00140:+00485:-00275:003363.7236:06557
06558:-00034:+00027:+00004:003363.7236:06558
06559:+00197:+00178:-00258:003361.2231:06559
06560:-00126:+00432:-00269:003361.2231:06560
06561:-00401:-00303:-00126:003361.2231:06561
06562:-00218:+00216:+00142:003361.2231:06562
06563:+00499:+00236:-00369:003361.2231:06563
06564:-00295:-00603:-00057:003361.2231:06564
06565:-00247:+00229:-00121:003347.6442:06565
06566:+00544:-00189:+00113:003347.6442:06566
06567:+00167:-00213:-00196:003347.6442:06567
06568:-00295:+00041:-00046:003347.6442:06568
06569:-00119:-00334:+00021:003347.6442:06569
06570:+00595:+00235:-00122:003347.6442:06570
06571:+00037:-00105:+00055:003372.8991:06571
06572:-00416:-00056:-00086:003372.8991:06572
06573:-00068:+00205:+00117:003372.8991:06573
06574:+00266:+00028:+00199:003372.8991:06574
06575:-00588:+00020:+00181:003372.8991:06575
06576:-00551:+00151:+00319:003372.8991:06576
06577:+00312:+00044:+00125:003361.1691:06577
06578:-00216:-00050:+00235:003361.1691:06578
06579:-00427:+00345:+00344:003361.1691:06579
06580:-00037:-00064:+00405:003361.1691:06580
06581:+00309:+00386:+00155:003361.1691:06581
06582:-00265:+00139:+00099:003361.1691:06582
06583:-00363:+00113:+00413:003365.8789:06583
06584:+00074:+00276:+00003:003365.8789:06584
06585:+00131:-00006:+00048:003365.8789:06585
06586:-00292:+00360:-00050:003365.8789:06586
06587:-00222:+00263:+00096:003365.8789:06587
06588:+00266:+00339:+00035:003365.8789:06588
06589:-00271:+00158:+00125:003372.9128:06589
06590:-00294:+00197:-00033:003372.9128:06590
06591:+00195:-00031:-00083:003372.9128:06591
06592:+00352:+00203:-00166:003372.9128:06592
06593:-00161:+00082:-00127:003372.9128:06593
06594:+00029:+00046:+00104:003372.9128:06594
06595:+00165:+00306:-00110:003370.3593:06595
06596:-00151:-00075:-00240:003370.3593:06596
06597:-00210:+00097:+00124:003370.3593:06597
06598:+00213:+00243:+00059:003370.3593:06598
06599:+00255:-00136:-00214:003370.3593:06599
06600:-00166:+00133:-00093:003370.3593:06600
06601:-00172:-00154:+00170:003365.8386:06601
06602:+00294:-00025:-00177:003365.8386:06602
06603:+00338:+00096:-00359:003365.8386:06603
06604:-00419:-00232:-00036:003365.8386:06604
06605:+00219:+00163:+00004:003365.8386:06605
06606:+00244:-00120:+00147:003365.8386:06606
06607:-00110:+00017:-00357:003372.8039:06607
06608:+00001:-00006:+00284:003372.8039:06608
06609:+00139:-00002:-00122:003372.8039:06609
06610:+00042:+00071:+00089:003372.8039:06610
06611:-00208:-00142:+00052:003372.8039:06611
06612:+00034:+00008:-00007:003379.5732:06612
06613:+00331:-00052:+00087:003379.5732:06613
06614:+00026:-00097:-00514:003379.5732:06614
06615:-00574:-00219:-00094:003379.5732:06615
06616:+00292:-00002:-00369:003379.5732:06616
06617:+00428:-00353:-00227:003379.5732:06617
06618:-00187:-00127:-00492:003374.9899:06618
06619:-00394:-00062:-00289:003374.9899:06619
06620:+00319:-00161:-00742:003374.9899:06620
06621:+00125:+00039:-00647:003374.9899:06621
06622:-00345:-00158:-00115:003374.9899:06622
06623:+00166:+00135:-00494:003374.9899:06623
06624:+00488:-00115:-00359:003391.4008:06624
06625:+00161:-00012:-00594:003391.4008:06625
06626:-00166:+00159:-00183:003391.4008:06626
06627:+00093:+00022:-00217:003391.4008:06627
06628:+00083:+00158:-00223:003391.4008:06628
06629:-00182:+00103:+00140:003391.4008:06629
06630:+00048:+00193:-00222:003388.9062:06630
06631:-00141:-00155:+00031:003388.9062:06631
06632:-00557:+00074:-00032:003388.9062:06632
06633:-00205:+00206:+00163:003388.9062:06633
06634:+00510:-00185:+00108:003388.9062:06634
06635:-00399:-00044:+00191:003388.9062:06635
06636:-00633:-00165:+00534:003374.9560:06636
06637:+00230:+00404:+00082:003374.9560:06637
06638:+00815:-00332:+00519:003374.9560:06638
06639:-00066:+00122:+00202:003374.9560:06639
06640:-00258:+00040:+00271:003374.9560:06640
06641:+00053:-00268:+00373:003374.9560:06641
06642:+00475:+00218:-00098:003382.0771:06642
06643:-00030:+00045:+00375:003382.0771:06643
06644:-00191:+00101:+00124:003382.0771:06644
06645:+00212:+00067:+00170:003382.0771:06645
06646:-00181:+00241:+00213:003382.0771:06646
06647:-00265:-00033:+00120:003382.0771:06647
06648:+00242:+00018:+00137:003379.5939:06648
06649:+00280:-00038:-00013:003379.5939:06649
06650:-00232:+00157:+00203:003379.5939:06650
06651:-00183:+00168:+00278:003379.5939:06651
06652:+00232:+00087:+00242:003379.5939:06652
06653:-00049:+00017:+00102:003379.5939:06653
06654:+00031:+00082:-00010:003356.5766:06654
06655:+00189:+00014:+00203:003356.5766:06655
06656:+00343:+00115:-00077:003356.5766:06656
06657:-00057:-00001:+00173:003356.5766:06657
06658:-00129:+00118:+00092:003356.5766:06658
06659:+00862:+00436:+00062:003356.5766:06659
06660:+00598:-00124:+00270:003363.5073:06660
06661:-00139:+00510:-00196:003363.5073:06661
06662:-00201:-00026:+00303:003363.5073:06662
06663:+00311:+00151:-00329:003363.5073:06663
06664:-00269:+00256:-00243:003363.5073:06664
06665:-00475:+00336:-00064:003363.5073:06665
06666:-00563:+00155:-00431:003361.0209:06666
06667:+00357:+00474:-00281:003361.0209:06667
06668:+00159:+00001:-00245:003361.0209:06668
06669:-00355:-00037:-00367:003361.0209:06669
06670:+00091:+00308:-00131:003361.0209:06670
06671:+00069:-00081:-00141:003361.0209:06671
06672:+00106:-00201:+00113:003356.5832:06672
06673:+00039:-00378:-00629:003356.5832:06673
06674:+00159:-00506:+00000:003356.5832:06674
06675:-00095:-00063:+00029:003356.5832:06675
06676:+00051:-00219:-00249:003356.5832:06676
06677:+00093:-00231:+00289:003356.5832:06677
06678:-00099:+00216:-00156:003372.7836:06678
06679:-00177:-00293:+00242:003372.7836:06679
06680:+00142:+00144:+00044:003372.7836:06680
06681:-00102:+00139:-00286:003372.7836:06681
06682:-00331:-00324:+00297:003372.7836:06682
06683:-00014:+00388:+00163:003372.7836:06683
06684:+00127:-00033:+00270:003379.5327:06684
06685:-00088:-00128:-00189:003379.5327:06685
06686:-00222:+00283:+00260:003379.5327:06686
06687:-00042:-00247:+00394:003379.5327:06687
06688:+00158:+00234:+00103:003379.5327:06688
06689:-00361:+00179:+00678:003379.5327:06689
06690:-00253:+00175:+00309:003375.0368:06690
06691:+00268:+00366:+00129:003375.0368:06691
06692:-00266:+00140:+00223:003375.0368:06692
06693:-00409:+00310:+00243:003375.0368:06693
06694:-00076:+00392:+00193:003375.0368:06694
06695:+00171:+00306:+00259:003372.8720:06695
06696:-00095:+00319:-00163:003372.8720:06696
06697:-00115:+00143:+00160:003372.8720:06697
06698:+00007:+00222:+00138:003372.8720:06698
06699:+00062:-00025:-00139:003372.8720:06699
06700:-00327:+00118:+00111:003372.8720:06700
06701:-00082:+00104:+00093:003379.5939:06701
06702:+00366:+00107:-00231:003379.5939:06702
06703:+00040:+00092:+00263:003379.5939:06703
06704:-00305:+00211:-00116:003379.5939:06704
06705:+00201:-00024:-00054:003379.5939:06705
06706:+00322:+00358:-00065:003379.5939:06706
06707:-00083:+00019:+00238:003375.0573:06707
06708:-00028:+00175:-00067:003375.0573:06708
06709:+00259:+00049:-00289:003375.0573:06709
06710:-00229:+00032:-00315:003375.0573:06710
06711:-00104:+00176:-00177:003375.0573:06711
06712:-00055:-00043:-00021:003375.0573:06712
06713:+00161:+00083:-00471:003382.1796:06713
06714:-00137:-00317:+00226:003382.1796:06714
06715:-00010:+00159:-00274:003382.1796:06715
06716:+00177:-00088:+00248:003382.1796:06716
06717:+00006:+00063:+00069:003382.1796:06717
06718:-00167:+00167:+00188:003382.1796:06718
06719:+00129:-00027:+00227:003379.6618:06719
06720:+00269:+00181:+00015:003379.6618:06720
06721:-00261:+00155:+00257:003379.6618:06721
06722:-00280:-00099:+00172:003379.6618:06722
06723:+00276:+00226:+00106:003379.6618:06723
06724:-00087:-00297:+00036:003379.6618:06724
06725:-00281:-00058:-00210:003375.0979:06725
06726:-00128:+00031:+00168:003375.0979:06726
06727:+00143:-00278:-00188:003375.0979:06727
06728:-00072:-00200:-00095:003375.0979:06728
06729:-00372:-00095:-00159:003375.0979:06729
06730:-00049:-00118:-00367:003375.0979:06730
06731:+00352:-00010:-00320:003382.1723:06731
06732:-00375:-00192:-00250:003382.1723:06732
06733:-00323:+00186:-00201:003382.1723:06733
06734:+00256:+00198:-00482:003382.1723:06734
06735:+00002:-00257:-00277:003382.1723:06735
06736:-00160:+00013:-00180:003382.1723:06736
06737:+00147:-00007:-00728:003398.2902:06737
06738:+00296:-00179:-00543:003398.2902:06738
06739:+00187:-00095:-00505:003398.2902:06739
06740:+00287:+00347:-00263:003398.2902:06740
06741:+00189:-00454:+00009:003398.2902:06741
06742:-00253:+00170:+00063:003398.2902:06742
06743:-00350:+00085:+00259:003375.0236:06743
06744:+00189:-00141:-00045:003375.0236:06744
06745:+00268:-00026:-00096:003375.0236:06745
06746:-00214:+00016:+00101:003375.0236:06746
06747:-00280:+00114:-00018:003375.0236:06747
06748:-00123:+00176:+00051:003375.0236:06748
06749:-00294:+00106:+00058:003391.5041:06749
06750:-00488:+00106:+00109:003391.5041:06750
06751:+00373:+00080:+00117:003391.5041:06751
06752:+00400:+00130:+00143:003391.5041:06752
06753:-00159:+00036:+00142:003391.5041:06753
06754:-00155:+00204:+00169:003391.5041:06754
06755:+00086:-00078:+00157:003388.9812:06755
06756:+00322:+00124:-00048:003388.9812:06756
06757:+00025:+00043:+00026:003388.9812:06757
06758:+00205:+00171:+00180:003388.9812:06758
06759:+00398:+00006:+00216:003388.9812:06759
06760:+00257:+00163:+00367:003388.9812:06760
06761:+00195:+00209:-00065:003356.6567:06761
06762:+00278:-00016:+00185:003356.6567:06762
06763:+00091:+00190:+00023:003356.6567:06763
06764:-00335:-00105:+00304:003356.6567:06764
06765:+00301:+00317:+00060:003356.6567:06765
06766:+00421:-00141:-00055:003372.9128:06766
06767:-00202:+00075:-00100:003372.9128:06767
06768:-00478:+00060:+00145:003372.9128:06768
06769:+00078:+00151:-00045:003372.9128:06769
06770:+00237:+00180:+00002:003372.9128:06770
06771:-00323:+00063:+00039:003372.9128:06771
06772:+00088:+00083:+00200:003351.9414:06772
06773:+00694:+00122:+00134:003351.9414:06773
06774:+00443:+00341:-00034:003351.9414:06774
06775:-00487:-00005:+00209:003351.9414:06775
06776:+00219:+00274:-00378:003351.9414:06776
06777:+00524:+00080:+00117:003351.9414:06777
06778:-00019:-00002:-00108:003347.6577:06778
06779:-00238:+00205:-00099:003347.6577:06779
06780:+00197:-00118:-00103:003347.6577:06780
06781:+00059:+00332:-00316:003347.6577:06781
06782:-00295:+00414:-00257:003347.6577:06782
06783:-00487:-00100:-00349:003347.6577:06783
06784:+00187:+00285:-00167:003354.3896:06784
06785:+00190:-00116:+00155:003354.3896:06785
06786:-00176:+00059:-00173:003354.3896:06786
06787:-00198:+00361:-00223:003354.3896:06787
06788:-00280:-00075:-00358:003354.3896:06788
06789:-00203:-00058:-00123:003354.3896:06789
06790:+00011:-00064:-00348:003370.4001:06790
06791:+00406:-00214:-00315:003370.4001:06791
06792:-00044:-00019:+00161:003370.4001:06792
06793:-00294:-00021:+00226:003370.4001:06793
06794:-00054:+00093:-00076:003370.4001:06794
06795:-00020:+00382:+00337:003370.4001:06795
06796:-00154:+00364:+00197:003356.7304:06796
06797:+00220:-00009:+00351:003356.7304:06797
06798:+00444:+00142:+00193:003356.7304:06798
06799:+00070:+00208:+00021:003356.7304:06799
06800:-00510:+00077:+00494:003356.7304:06800
06801:-00095:+00385:+00336:003356.7304:06801
06802:+00132:-00064:+00367:003372.8720:06802
06803:-00241:+00212:+00238:003372.8720:06803
06804:-00248:+00161:+00352:003372.8720:06804
06805:+00147:+00091:-00246:003372.8720:06805
06806:-00011:+00193:+00268:003372.8720:06806
06807:-00588:+00064:+00259:003372.8720:06807
06808:+00088:+00135:-00132:003370.3730:06808
06809:+00509:+00301:+00192:003370.3730:06809
06810:+00076:-00097:+00207:003370.3730:06810
06811:-00444:+00283:+00095:003370.3730:06811
06812:-00124:+00588:+00110:003370.3730:06812
06813:+00217:-00063:+00221:003370.3730:06813
06814:-00212:+00009:+00090:003365.8857:06814
06815:-00069:+00479:+00178:003365.8857:06815
06816:+00212:-00087:+00190:003365.8857:06816
06817:+00098:+00054:-00086:003365.8857:06817
06818:-00212:+00077:+00354:003365.8857:06818
06819:+00109:-00202:-00076:003365.8857:06819
06820:+00336:+00058:-00289:003372.8925:06820
06821:-00370:-00149:+00090:003372.8925:06821
06822:-00015:+00141:-00356:003372.8925:06822
06823:+00151:-00033:+00298:003372.8925:06823
06824:-00132:+00215:-00449:003372.8925:06824
06825:-00263:+00033:+00089:003372.8925:06825
06826:+00136:+00189:-00292:003379.6618:06826
06827:+00116:+00327:-00118:003379.6618:06827
06828:-00176:+00000:+00229:003379.6618:06828
06829:+00119:+00121:+00242:003379.6618:06829
06830:+00154:-00081:+00163:003379.6618:06830
06831:-00002:-00336:+00105:003379.6618:06831
06832:-00452:-00003:+00182:003365.7983:06832
06833:+00022:+00155:-00246:003365.7983:06833
06834:+00157:-00274:-00113:003365.7983:06834
06835:-00431:+00204:+00233:003365.7983:06835
06836:-00356:+00199:-00019:003365.7983:06836
06837:+00411:-00117:-00128:003365.7983:06837
06838:+00046:+00333:+00093:003372.7973:06838
06839:-00508:-00171:-00075:003372.7973:06839
06840:-00142:+00064:-00206:003372.7973:06840
06841:+00360:+00188:-00113:003372.7973:06841
06842:+00098:-00066:-00177:003372.7973:06842
06843:-00260:-00141:-00002:003372.7973:06843
06844:+00023:+00049:-00262:003379.6005:06844
06845:+00288:-00338:-00221:003379.6005:06845
06846:-00496:-00202:-00322:003379.6005:06846
06847:-00337:+00142:-00632:003379.6005:06847
06848:+00422:-00483:-00213:003379.6005:06848
06849:-00075:-00014:-00551:003379.6005:06849
06850:-00334:-00183:-00371:003375.0034:06850
06851:+00012:-00289:-00706:003375.0034:06851
06852:+00268:+00064:-00867:003375.0034:06852
06853:-00103:-00206:-00451:003375.0034:06853
06854:+00018:+00232:-00268:003375.0034:06854
06855:+00061:+00480:-00009:003375.0034:06855
06856:-00430:-00269:-00050:003382.0361:06856
06857:-00415:-00015:-00309:003382.0361:06857
06858:-00014:-00035:-00106:003382.0361:06858
06859:+00593:-00152:-00231:003382.0361:06859
06860:-00566:+00017:+00038:003382.0361:06860
06861:-00828:-00359:+00120:003398.2973:06861
06862:+00237:+00322:-00020:003398.2973:06862
06863:+00445:-00237:+00283:003398.2973:06863
06864:-00253:+00028:+00237:003398.2973:06864
06865:-00223:+00107:+00019:003398.2973:06865
06866:-00004:-00267:+00044:003398.2973:06866
06867:-00137:+00365:+00040:003365.8183:06867
06868:+00053:+00009:+00381:003365.8183:06868
06869:+00406:+00175:+00044:003365.8183:06869
06870:+00305:-00080:+00462:003365.8183:06870
06871:+00114:+00028:+00218:003365.8183:06871
06872:+00045:+00386:+00324:003365.8183:06872
06873:+00289:-00205:+00189:003363.6018:06873
06874:+00107:+00113:+00217:003363.6018:06874
06875:-00166:+00046:+00221:003363.6018:06875
06876:+00322:+00031:+00225:003363.6018:06876
06877:+00270:+00419:-00174:003363.6018:06877
06878:-00079:-00087:+00093:003363.6018:06878
06879:+00298:+00110:+00365:003361.1555:06879
06880:+00554:+00355:-00161:003361.1555:06880
06881:+00024:-00027:+00206:003361.1555:06881
06882:-00279:+00273:+00711:003361.1555:06882
06883:+00324:+00160:-00201:003361.1555:06883
06884:+00299:+00352:+00051:003361.1555:06884
06885:+00127:+00420:+00009:003338.5483:06885
06886:-00337:-00114:-00168:003338.5483:06886
06887:+00560:+00332:-00247:003338.5483:06887
06888:+00099:+00401:-00006:003338.5483:06888
06889:-00116:-00093:-00270:003338.5483:06889
06890:-00190:+00557:-00036:003338.5483:06890
06891:+00467:+00165:-00213:003354.3024:06891
06892:-00051:+00181:+00018:003354.3024:06892
06893:-00167:+00514:-00087:003354.3024:06893
06894:+00116:+00085:-00005:003354.3024:06894
06895:-00055:+00222:-00247:003354.3024:06895
06896:-00324:+00181:+00133:003354.3024:06896
06897:-00562:+00210:-00403:003351.9682:06897
06898:-00103:+00230:-00105:003351.9682:06898
06899:-00110:-00274:+00008:003351.9682:06899
06900:-00147:+00011:-00499:003351.9682:06900
06901:+00044:-00056:+00036:003351.9682:06901
06902:+00533:+00291:-00873:003351.9682:06902
06903:+00038:+00269:+00079:003347.5981:06903
06904:-00268:+00137:+00440:003347.5981:06904
06905:+00132:+00272:+00185:003347.5981:06905
06906:+00044:-00812:+00757:003347.5981:06906
06907:+00445:+00552:-00129:003347.5981:06907
06908:+00519:+00198:+00799:003347.5981:06908
06909:+00547:-00388:+00397:003354.4501:06909
06910:-00113:+00213:+00569:003354.4501:06910
06911:-00204:-00227:+00725:003354.4501:06911
06912:+00325:+00266:-00225:003354.4501:06912
06913:-00238:+00075:+00306:003354.4501:06913
06914:-00101:+00013:+00010:003354.4501:06914
06915:+00016:-00142:+00386:003351.9948:06915
06916:+00102:+00226:+00129:003351.9948:06916
06917:-00489:-00107:+00242:003351.9948:06917
06918:-00248:+00122:-00264:003351.9948:06918
06919:+00449:+00106:+00490:003351.9948:06919
06920:+00280:-00229:+00043:003351.9948:06920
06921:-00309:+00205:-00014:003347.5515:06921
06922:-00019:+00107:+00419:003347.5515:06922
06923:+00301:-00027:-00143:003347.5515:06923
06924:-00156:+00174:+00259:003347.5515:06924
06925:-00238:+00250:+00062:003347.5515:06925
06926:+00113:+00171:+00049:003347.5515:06926
06927:+00177:+00197:-00036:003354.3896:06927
06928:-00145:+00280:-00183:003354.3896:06928
06929:-00107:+00115:+00019:003354.3896:06929
06930:+00453:+00417:-00075:003354.3896:06930
06931:+00075:+00000:+00156:003354.3896:06931
06932:-00322:+00012:+00004:003354.3896:06932
06933:+00298:+00183:-00025:003361.0815:06933
06934:+00341:+00225:-00219:003361.0815:06934
06935:-00247:+00123:+00075:003361.0815:06935
06936:-00373:+00140:+00202:003361.0815:06936
06937:+00285:+00261:-00007:003361.0815:06937
06938:-00242:-00149:+00122:003361.0815:06938
06939:-00306:+00271:-00451:003347.4716:06939
06940:-00121:-00062:+00168:003347.4716:06940
06941:+00076:-00075:-00305:003347.4716:06941
06942:-00236:-00175:+00274:003347.4716:06942
06943:-00452:-00156:-00104:003347.4716:06943
06944:+00356:+00046:-00176:003347.4716:06944
06945:+00043:-00177:-00058:003354.0607:06945
06946:-00303:+00155:-00334:003354.0607:06946
06947:-00228:+00056:+00161:003354.0607:06947
06948:+00433:+00150:-00091:003354.0607:06948
06949:-00130:+00103:-00062:003354.0607:06949
06950:-00329:-00017:+00046:003354.0607:06950
06951:+00261:+00162:+00016:003360.8122:06951
06952:+00160:-00136:-00054:003360.8122:06952
06953:-00170:-00169:-00063:003360.8122:06953
06954:-00263:+00495:+00361:003360.8122:06954
06955:+00104:-00213:+00087:003360.8122:06955
06956:+00035:-00101:+00099:003360.8122:06956
06957:-00377:+00123:+00021:003356.4230:06957
06958:-00285:-00306:+00049:003356.4230:06958
06959:+00096:+00555:-00061:003356.4230:06959
06960:-00485:-00267:+00306:003356.4230:06960
06961:-00404:+00023:+00102:003356.4230:06961
06962:+00176:+00173:+00124:003356.4230:06962
06963:-00142:-00030:-00076:003363.3525:06963
06964:-00348:+00276:-00134:003363.3525:06964
06965:+00057:-00130:-00280:003363.3525:06965
06966:+00251:+00171:-00477:003363.3525:06966
06967:-00032:+00278:-00110:003363.3525:06967
06968:-00154:-00434:-00026:003363.3525:06968
06969:+00231:-00082:-00127:003370.0551:06969
06970:+00085:-00300:-00279:003370.0551:06970
06971:-00307:-00096:-00620:003370.0551:06971
06972:-00147:+00189:-00439:003370.0551:06972
06973:+00339:-00478:-00398:003370.0551:06973
06974:-00069:+00049:-00636:003370.0551:06974
06975:-00594:-00270:-00377:003365.5969:06975
06976:+00032:-00254:-00720:003365.5969:06976
06977:+00181:-00052:-00499:003365.5969:06977
06978:-00305:-00394:-00334:003365.5969:06978
06979:-00064:+00092:-00560:003365.5969:06979
06980:+00003:-00081:-00179:003365.5969:06980
06981:-00173:-00138:-00217:003363.3725:06981
06982:-00300:+00164:-00257:003363.3725:06982
06983:-00008:-00090:+00017:003363.3725:06983
06984:+00163:+00058:-00081:003363.3725:06984
06985:+00028:+00162:+00049:003363.3725:06985
06986:-00025:-00114:+00228:003370.1430:06986
06987:+00076:+00283:+00107:003370.1430:06987
06988:+00197:-00045:+00242:003370.1430:06988
06989:-00086:+00229:+00067:003370.1430:06989
06990:+00071:+00024:+00131:003370.1430:06990
06991:+00228:-00032:+00354:003370.1430:06991
06992:-00042:+00124:-00038:003347.3520:06992
06993:+00043:+00304:+00214:003347.3520:06993
06994:+00181:+00177:-00049:003347.3520:06994
06995:+00092:-00016:-00016:003347.3520:06995
06996:-00395:-00024:+00177:003347.3520:06996
06997:+00316:+00284:+00283:003347.3520:06997
06998:+00350:-00304:+00161:003344.9736:06998
06999:+00094:+00049:+00168:003344.9736:06999
07000:-00263:-00236:+00289:003344.9736:07000
07001:+00232:+00063:-00341:003344.9736:07001
07002:+00101:+00135:+00405:003344.9736:07002
07003:-00761:-00381:-00225:003344.9736:07003
07004:-00390:-00104:-00246:003351.8078:07004
07005:+00283:+00511:+00193:003351.8078:07005
07006:-00084:+00021:-00072:003351.8078:07006
07007:-00658:+00320:-00051:003351.8078:07007
07008:+00004:+00415:+00122:003351.8078:07008
07009:+00251:+00183:+00191:003351.8078:07009
07010:+00166:+00508:+00091:003338.2641:07010
07011:-00167:-00249:+00352:003338.2641:07011
07012:+00189:+00109:+00103:003338.2641:07012
07013:+00535:+00174:+00292:003338.2641:07013
07014:-00251:-00398:-00018:003338.2641:07014
07015:+00073:+00442:-00169:003338.2641:07015
07016:+00925:-00435:+00725:003354.2150:07016
07017:-00072:+00124:-00607:003354.2150:07017
07018:-00476:-00103:+00845:003354.2150:07018
07019:-00327:-00151:-00332:003354.2150:07019
07020:+00406:+00835:-00615:003354.2150:07020
07021:+00043:-00176:+00094:003354.2150:07021
07022:+00020:+00249:-00546:003342.7578:07022
07023:-00159:-00017:+00211:003342.7578:07023
07024:+00090:+00042:-00502:003342.7578:07024
07025:-00030:+00009:-00021:003342.7578:07025
07026:+00004:+00054:-00102:003342.7578:07026
07027:+00193:-00052:-00208:003342.7578:07027
07028:+00139:-00015:+00143:003338.3632:07028
07029:+00175:+00228:+00223:003338.3632:07029
07030:+00322:-00054:-00044:003338.3632:07030
07031:+00428:-00032:-00123:003338.3632:07031
07032:-00184:-00118:-00009:003338.3632:07032
07033:+00090:-00070:-00010:003338.3632:07033
07034:+00283:-00116:-00110:003336.0954:07034
07035:-00042:-00176:+00088:003336.0954:07035
07036:-00029:-00077:+00077:003336.0954:07036
07037:+00129:+00054:+00005:003336.0954:07037
07038:+00032:+00175:-00064:003336.0954:07038
07039:-00355:+00091:+00256:003336.0954:07039
07040:-00249:+00286:+00174:003351.9079:07040
07041:+00092:-00029:+00250:003351.9079:07041
07042:-00047:+00282:+00168:003351.9079:07042
07043:-00324:+00050:+00590:003351.9079:07043
07044:-00143:-00044:+00068:003351.9079:07044
07045:+00083:+00101:+00370:003351.9079:07045
07046:-00378:+00000:+00191:003329.4294:07046
07047:-00142:+00352:+00023:003329.4294:07047
07048:+00087:+00148:+00147:003329.4294:07048
07049:-00022:+00339:-00183:003329.4294:07049
07050:-00346:+00051:+00563:003329.4294:07050
07051:+00165:+00443:-00097:003329.4294:07051
07052:+00195:+00024:+00149:003354.2753:07052
07053:-00050:+00343:-00229:003354.2753:07053
07054:-00030:-00014:+00069:003354.2753:07054
07055:+00078:-00019:+00135:003354.2753:07055
07056:+00087:+00087:-00035:003354.2753:07056
07057:-00458:-00338:-00016:003354.2753:07057
07058:-00193:+00444:-00308:003351.8881:07058
07059:+00065:-00144:-00169:003351.8881:07059
07060:-00168:+00114:-00435:003351.8881:07060
07061:-00408:-00145:+00101:003351.8881:07061
07062:-00054:+00111:-00667:003351.8881:07062
07063:+00014:+00111:-00140:003351.8881:07063
07064:-00260:+00074:-00350:003338.4357:07064
07065:-00133:+00076:-00194:003338.4357:07065
07066:-00044:+00291:+00209:003338.4357:07066
07067:-00178:+00199:-00351:003338.4357:07067
07068:-00169:+00150:-00044:003338.4357:07068
07069:+00157:+00479:-00205:003338.4357:07069
07070:+00062:-00080:-00047:003363.4670:07070
07071:-00305:+00176:-00020:003363.4670:07071
07072:-00250:-00025:+00083:003363.4670:07072
07073:+00115:+00091:+00091:003363.4670:07073
07074:+00059:-00126:+00043:003363.4670:07074
07075:-00211:-00021:+00152:003363.4670:07075
07076:-00027:+00053:+00161:003360.9472:07076
07077:+00079:+00085:-00038:003360.9472:07077
07078:-00272:-00052:+00077:003360.9472:07078
07079:-00154:+00066:-00065:003360.9472:07079
07080:-00014:+00019:+00056:003360.9472:07080
07081:-00050:+00019:-00233:003360.9472:07081
07082:-00325:-00086:-00201:003365.5427:07082
07083:-00170:-00016:-00155:003365.5427:07083
07084:+00289:-00164:-00360:003365.5427:07084
07085:+00049:-00153:-00461:003365.5427:07085
07086:-00050:-00193:-00429:003365.5427:07086
07087:+00360:-00359:-00723:003365.5427:07087
07088:+00378:-00248:-00919:003363.3657:07088
07089:-00328:-00293:-00458:003363.3657:07089
07090:+00090:-00009:-00741:003363.3657:07090
07091:+00351:-00170:-00555:003363.3657:07091
07092:-00028:-00329:-00629:003363.3657:07092
07093:-00562:+00071:-00890:003363.3657:07093
07094:-00353:-00288:-00422:003379.3896:07094
07095:+00193:+00224:-00705:003379.3896:07095
07096:-00273:-00290:+00299:003379.3896:07096
07097:-00535:+00167:-00102:003379.3896:07097
07098:+00292:+00295:+00247:003379.3896:07098
07099:+00130:+00190:+00022:003379.3896:07099
07100:-00134:-00057:+00114:003365.5227:07100
07101:-00106:+00557:+00048:003365.5227:07101
07102:+00196:+00232:+00164:003365.5227:07102
07103:-00294:+00554:+00389:003365.5227:07103
07104:-00344:+00124:+00623:003365.5227:07104
07105:+00355:+00429:+00309:003365.5227:07105
07106:+00432:+00354:+00513:003363.2712:07106
07107:+00276:+00069:+00423:003363.2712:07107
07108:+00167:+00224:+00249:003363.2712:07108
07109:+00463:+00232:+00654:003363.2712:07109
07110:-00048:-00249:+00101:003363.2712:07110
07111:-00329:+00181:-00171:003363.2712:07111
07112:-00067:-00010:+00186:003370.1430:07112
07113:+00341:+00091:-00460:003370.1430:07113
07114:-00194:+00169:+00291:003370.1430:07114
07115:-00438:-00233:+00002:003370.1430:07115
07116:+00566:+00255:-00300:003370.1430:07116
07117:+00126:-00385:+00355:003370.1430:07117
07118:-00025:-00014:-00287:003347.3454:07118
07119:+00069:+00178:+00158:003347.3454:07119
07120:+00395:-00249:-00244:003347.3454:07120
07121:+00143:+00246:+00038:003347.3454:07121
07122:+00035:-00141:+00263:003347.3454:07122
07123:+00331:-00083:-00136:003347.3454:07123
07124:+00306:+00194:-00131:003354.2084:07124
07125:+00022:+00241:-00044:003354.2084:07125
07126:+00104:+00065:+00490:003354.2084:07126
07127:+00480:+00360:-00308:003354.2084:07127
07128:+00153:+00248:+00422:003354.2084:07128
07129:+00011:+00580:-00087:003354.2084:07129
07130:+00625:+00303:+00122:003342.7048:07130
07131:+00438:+00256:+00417:003342.7048:07131
07132:-00138:+00407:+00249:003342.7048:07132
07133:+00246:-00129:+00366:003342.7048:07133
07134:+00625:+00628:-00579:003342.7048:07134
07135:-00295:-00506:+00380:003342.7048:07135
07136:-00334:-00145:-00418:003329.3107:07136
07137:+00213:-00362:+00807:003329.3107:07137
07138:-00149:-00258:-00561:003329.3107:07138
07139:-00230:+00369:-00332:003329.3107:07139
07140:-00293:-00157:+00099:003329.3107:07140
07141:+00718:-00099:-00344:003329.3107:07141
07142:+00371:+00116:+00022:003335.8896:07142
07143:-00217:+00002:-00141:003335.8896:07143
07144:+00052:-00106:+00153:003335.8896:07144
07145:+00581:+00435:-00448:003335.8896:07145
07146:-00167:-00359:+00552:003335.8896:07146
07147:-00264:-00132:+00159:003335.8896:07147
07148:+00288:+00212:+00071:003333.6838:07148
07149:+00194:-00477:+00263:003333.6838:07149
07150:-00118:+00240:-00269:003333.6838:07150
07151:-00422:+00046:+00240:003333.6838:07151
07152:+00127:-00059:+00238:003333.6838:07152
07153:-00143:-00064:+00126:003333.6838:07153
07154:-00350:+00102:+00103:003329.3500:07154
07155:+00224:+00095:+00383:003329.3500:07155
07156:+00228:+00532:-00129:003329.3500:07156
07157:-00213:+00081:+00497:003329.3500:07157
07158:-00365:+00027:+00453:003329.3500:07158
07159:+00096:+00574:+00122:003329.3500:07159
07160:-00254:-00173:+00552:003336.0290:07160
07161:-00220:+00393:-00114:003336.0290:07161
07162:-00130:-00008:+00508:003336.0290:07162
07163:-00038:+00168:-00224:003336.0290:07163
07164:-00231:-00081:+00217:003336.0290:07164
07165:-00430:+00103:-00241:003336.0290:07165
07166:+00313:+00358:+00031:003342.7443:07166
07167:+00122:+00187:-00546:003342.7443:07167
07168:-00118:+00156:-00233:003342.7443:07168
07169:-00303:+00041:+00279:003342.7443:07169
07170:+00422:+00397:-00593:003342.7443:07170
07171:+00017:-00086:+00122:003342.7443:07171
07172:-00166:+00139:-00002:003329.4160:07172
07173:+00222:+00078:-00185:003329.4160:07173
07174:+00164:+00000:-00157:003329.4160:07174
07175:-00067:+00220:-00263:003329.4160:07175
07176:-00044:-00265:-00101:003329.4160:07176
07177:+00063:+00097:-00490:003329.4160:07177
07178:-00089:+00132:+00150:003345.1142:07178
07179:-00234:-00201:-00115:003345.1142:07179
07180:-00080:+00069:-00343:003345.1142:07180
07181:-00239:+00066:+00122:003345.1142:07181
07182:-00667:-00057:-00264:003345.1142:07182
07183:-00390:+00358:+00183:003345.1142:07183
07184:+00267:+00058:+00385:003351.8479:07184
07185:+00099:+00081:+00122:003351.8479:07185
07186:-00528:+00205:+00097:003351.8479:07186
07187:-00087:+00048:+00298:003351.8479:07187
07188:+00200:+00238:+00123:003351.8479:07188
07189:-00229:+00028:+00379:003351.8479:07189
07190:-00233:-00040:+00277:003338.3037:07190
07191:+00218:+00477:-00116:003338.3037:07191
07192:+00040:-00204:+00310:003338.3037:07192
07193:-00365:+00285:-00021:003338.3037:07193
07194:-00317:-00115:+00511:003338.3037:07194
07195:+00236:+00097:-00238:003338.3037:07195
07196:+00073:-00045:-00147:003354.1545:07196
07197:-00500:-00193:-00292:003354.1545:07197
07198:+00080:+00159:-00442:003354.1545:07198
07199:+00196:-00162:-00112:003354.1545:07199
07200:-00179:-00075:-00377:003354.1545:07200
07201:-00090:-00266:+00036:003354.1545:07201
07202:+00359:+00085:-00644:003360.8933:07202
07203:+00135:-00434:-00434:003360.8933:07203
07204:+00005:-00340:-00684:003360.8933:07204
07205:+00108:+00023:-00295:003360.8933:07205
07206:+00307:-00362:-00314:003360.8933:07206
07207:+00210:+00023:-00928:003360.8933:07207
07208:-00411:-00426:-00369:003347.2592:07208
07209:+00502:+00151:-00883:003347.2592:07209
07210:+00536:-00488:-00385:003347.2592:07210
07211:-00111:+00175:-00682:003347.2592:07211
07212:-00144:+00194:-00527:003347.2592:07212
07213:-00034:+00073:-00528:003354.2285:07213
07214:-00255:-00049:-00436:003354.2285:07214
07215:-00602:+00337:+00174:003354.2285:07215
07216:-00047:+00315:-00321:003354.2285:07216
07217:+00047:-00106:+00164:003354.2285:07217
07218:-00015:+00451:+00234:003354.2285:07218
07219:-00381:+00162:+00923:003370.2175:07219
07220:-00315:-00619:+00532:003370.2175:07220
07221:+00106:-00080:+00923:003370.2175:07221
07222:+00114:-00315:+00251:003370.2175:07222
07223:+00859:+00425:-00065:003370.2175:07223
07224:-00037:-00151:+00592:003370.2175:07224
07225:-00406:+00232:-00013:003347.4318:07225
07226:-00167:+00045:+00288:003347.4318:07226
07227:+00465:+00204:-00159:003347.4318:07227
07228:+00478:+00457:+00213:003347.4318:07228
07229:-00329:-00081:+00182:003347.4318:07229
07230:+00081:+00460:+00054:003347.4318:07230
07231:+00167:-00173:+00589:003345.1540:07231
07232:+00143:-00144:+00069:003345.1540:07232
07233:-00161:-00010:+00631:003345.1540:07233
07234:-00010:-00397:+00091:003345.1540:07234
07235:+00256:+00012:-00062:003345.1540:07235
07236:-00587:-00100:+00091:003345.1540:07236
07237:-00298:+00078:+00141:003342.7844:07237
07238:+00518:+00382:+00260:003342.7844:07238
07239:-00125:+00061:+00006:003342.7844:07239
07240:-00254:+00153:+00060:003342.7844:07240
07241:+00357:+00345:-00162:003342.7844:07241
07242:+00707:-00045:-00025:003342.7844:07242
07243:+00011:+00462:-00001:003320.4182:07243
07244:+00092:-00120:+00154:003320.4182:07244
07245:+00312:+00197:-00005:003320.4182:07245
07246:+00261:+00103:-00042:003320.4182:07246
07247:-00119:+00173:+00245:003320.4182:07247
07248:+00139:+00537:-00174:003320.4182:07248
07249:+00527:+00144:+00047:003336.0422:07249
07250:+00215:+00178:-00112:003336.0422:07250
07251:-00275:+00251:+00016:003336.0422:07251
07252:+00021:+00122:-00273:003336.0422:07252
07253:+00223:+00097:-00253:003336.0422:07253
07254:-00167:-00238:-00433:003336.0422:07254
07255:+00208:+00260:-00378:003324.6789:07255
07256:+00273:-00156:-00209:003324.6789:07256
07257:-00318:-00012:-00519:003324.6789:07257
07258:-00012:-00023:+00187:003324.6789:07258
07259:+00205:+00370:-00385:003324.6789:07259
07260:+00529:-00304:-00001:003324.6789:07260
07261:+00077:+00183:-00037:003320.4641:07261
07262:-00229:-00211:+00161:003320.4641:07262
07263:+00185:-00077:-00012:003320.4641:07263
07264:+00293:-00049:+00047:003320.4641:07264
07265:-00412:-00324:+00031:003320.4641:07265
07266:+00191:+00158:-00112:003320.4641:07266
07267:+00254:-00130:+00068:003336.0290:07267
07268:-00227:-00084:-00019:003336.0290:07268
07269:-00437:-00016:+00423:003336.0290:07269
07270:-00106:-00174:+00113:003336.0290:07270
07271:+00043:+00298:+00165:003336.0290:07271
07272:-00324:+00008:+00337:003336.0290:07272
07273:-00081:+00095:+00322:003333.6774:07273
07274:+00312:+00336:+00501:003333.6774:07274
07275:+00000:+00137:+00330:003333.6774:07275
07276:-00525:+00253:+00294:003333.6774:07276
07277:-00119:+00018:+00326:003333.6774:07277
07278:+00343:-00111:+00634:003333.6774:07278
07279:-00255:+00179:+00249:003320.4316:07279
07280:-00134:+00438:+00041:003320.4316:07280
07281:-00006:-00221:+00073:003320.4316:07281
07282:-00011:+00581:-00109:003320.4316:07282
07283:-00493:-00128:+00311:003320.4316:07283
07284:-00035:+00397:-00402:003320.4316:07284
07285:+00436:+00303:+00231:003345.1875:07285
07286:+00020:-00019:-00234:003345.1875:07286
07287:-00144:+00149:+00303:003345.1875:07287
07288:+00062:+00074:-00116:003345.1875:07288
07289:+00192:-00229:+00032:003345.1875:07289
07290:-00438:-00085:-00083:003345.1875:07290
07291:-00053:+00118:-00680:003342.7978:07291
07292:+00088:-00151:-00075:003342.7978:07292
07293:-00117:-00181:-00422:003342.7978:07293
07294:-00422:-00092:+00071:003342.7978:07294
07295:+00127:-00232:-00306:003342.7978:07295
07296:+00098:+00141:-00612:003342.7978:07296
07297:-00301:+00016:-00412:003338.4494:07297
07298:-00184:-00104:-00042:003338.4494:07298
07299:+00165:+00129:-00247:003338.4494:07299
07300:+00151:+00169:-00255:003338.4494:07300
07301:-00312:-00110:-00121:003338.4494:07301
07302:-00053:-00173:-00028:003338.4494:07302
07303:+00286:+00185:-00235:003345.1875:07303
07304:-00362:-00150:+00045:003345.1875:07304
07305:-00271:+00068:+00093:003345.1875:07305
07306:+00289:+00112:-00204:003345.1875:07306
07307:+00148:+00034:+00004:003345.1875:07307
07308:-00426:-00029:+00204:003345.1875:07308
07309:+00022:+00207:+00010:003351.8813:07309
07310:+00206:+00038:+00041:003351.8813:07310
07311:-00232:+00064:-00132:003351.8813:07311
07312:-00311:+00061:-00163:003351.8813:07312
07313:-00049:-00036:-00091:003351.8813:07313
07314:+00260:-00097:-00145:003351.8813:07314
07315:-00407:-00222:-00041:003347.4848:07315
07316:-00164:+00232:-00110:003347.4848:07316
07317:+00366:+00062:+00217:003347.4848:07317
07318:+00298:-00141:-00373:003347.4848:07318
07319:-00348:-00194:+00149:003347.4848:07319
07320:+00239:+00190:-00488:003347.4848:07320
07321:+00527:-00050:-00434:003363.4599:07321
07322:-00225:-00097:-00020:003363.4599:07322
07323:-00040:+00015:-00534:003363.4599:07323
07324:+00181:-00317:-00077:003363.4599:07324
07325:+00095:+00207:-00545:003363.4599:07325
07326:-00323:-00056:-00193:003363.4599:07326
07327:-00109:+00007:-00410:003370.2312:07327
07328:+00267:+00257:-00243:003370.2312:07328
07329:-00206:-00091:-00029:003370.2312:07329
07330:-00454:+00155:-00359:003370.2312:07330
07331:+00068:+00062:-00053:003370.2312:07331
07332:+00121:-00105:-00201:003370.2312:07332
07333:-00521:+00241:-00062:003347.4116:07333
07334:-00259:-00185:-00186:003347.4116:07334
07335:+00174:-00160:-00307:003347.4116:07335
07336:-00067:+00279:+00049:003347.4116:07336
07337:-00262:-00061:+00295:003347.4116:07337
07338:+00179:+00302:+00013:003347.4116:07338
07339:-00007:-00402:+00371:003363.4670:07339
07340:+00026:+00121:+00014:003363.4670:07340
07341:+00505:+00096:+00368:003363.4670:07341
07342:+00311:-00084:+00079:003363.4670:07342
07343:-00201:+00071:+00067:003363.4670:07343
07344:-00092:+00036:+00252:003363.4670:07344
07345:+00222:+00381:+00020:003370.2175:07345
07346:+00478:+00369:+00144:003370.2175:07346
07347:-00230:-00036:+00265:003370.2175:07347
07348:-00373:+00377:+00295:003370.2175:07348
07349:+00243:-00068:+00267:003370.2175:07349
07350:-00156:+00217:-00204:003370.2175:07350
07351:-00375:+00181:-00019:003338.3764:07351
07352:-00179:+00007:+00176:003338.3764:07352
07353:+00212:+00005:+00161:003338.3764:07353
07354:-00279:+00129:+00147:003338.3764:07354
07355:-00267:-00005:+00250:003338.3764:07355
07356:+00166:+00023:+00216:003338.3764:07356
07357:+00175:-00222:+00141:003363.4467:07357
07358:+00166:+00604:-00092:003363.4467:07358
07359:+00147:+00327:+00270:003363.4467:07359
07360:+00397:+00095:+00117:003363.4467:07360
07361:-00096:+00317:+00295:003363.4467:07361
07362:+00123:+00071:+00089:003363.4467:07362
07363:+00712:+00160:-00002:003351.8610:07363
07364:+00721:-00034:+00157:003351.8610:07364
07365:-00425:-00276:+00309:003351.8610:07365
07366:+00063:+00415:+00174:003351.8610:07366
07367:+00441:+00059:+00017:003351.8610:07367
07368:-00118:-00086:-00322:003351.8610:07368
07369:-00451:+00182:-00418:003338.3962:07369
07370:-00404:-00355:+00156:003338.3962:07370
07371:-00012:+00236:-00400:003338.3962:07371
07372:-00423:-00110:+00049:003338.3962:07372
07373:-00082:+00049:-00186:003338.3962:07373
07374:+00460:+00355:-00037:003338.3962:07374
07375:+00085:-00030:-00145:003354.3696:07375
07376:-00493:-00086:-00243:003354.3696:07376
07377:+00359:+00315:-00026:003354.3696:07377
07378:+00607:-00122:-00210:003354.3696:07378
07379:-00138:-00107:+00076:003354.3696:07379
07380:+00014:+00093:-00025:003354.3696:07380
07381:+00299:-00161:-00184:003370.5085:07381
07382:+00278:+00114:-00060:003370.5085:07382
07383:-00267:-00210:+00147:003370.5085:07383
07384:-00088:+00180:-00012:003370.5085:07384
07385:+00470:-00028:+00296:003370.5085:07385
07386:+00087:-00030:+00004:003370.5085:07386
07387:-00482:+00182:+00063:003356.7770:07387
07388:+00015:-00032:-00040:003356.7770:07388
07389:+00238:+00144:+00072:003356.7770:07389
07390:-00359:-00054:+00250:003356.7770:07390
07391:-00457:+00047:+00112:003356.7770:07391
07392:+00145:+00291:+00125:003356.7770:07392
07393:-00038:-00149:+00185:003372.9804:07393
07394:-00306:-00111:-00119:003372.9804:07394
07395:-00247:-00026:+00094:003372.9804:07395
07396:+00203:+00034:-00006:003372.9804:07396
07397:-00071:+00048:-00101:003372.9804:07397
07398:-00230:-00057:+00191:003372.9804:07398
07399:+00208:+00144:-00165:003379.7094:07399
07400:+00171:-00068:+00085:003379.7094:07400
07401:-00169:+00160:+00093:003379.7094:07401
07402:-00174:+00028:-00257:003379.7094:07402
07403:+00187:+00143:+00287:003379.7094:07403
07404:-00138:-00006:+00059:003379.7094:07404
07405:-00241:+00019:+00090:003365.9125:07405
07406:+00096:+00145:+00040:003365.9125:07406
07407:-00101:-00014:-00067:003365.9125:07407
07408:-00262:-00128:+00080:003365.9125:07408
07409:-00069:+00307:+00069:003365.9125:07409
07410:+00188:-00200:+00010:003382.2204:07410
07411:-00075:+00062:+00031:003382.2204:07411
07412:-00304:-00029:+00086:003382.2204:07412
07413:-00067:-00060:+00093:003382.2204:07413
07414:+00159:+00189:+00062:003382.2204:07414
07415:-00232:-00002:+00152:003382.2204:07415
07416:-00156:-00120:-00006:003388.9538:07416
07417:+00335:+00387:-00080:003388.9538:07417
07418:-00176:-00146:+00057:003388.9538:07418
07419:-00306:+00121:-00304:003388.9538:07419
07420:+00205:-00023:+00117:003388.9538:07420
07421:+00327:-00068:-00203:003388.9538:07421
07422:-00156:+00291:-00130:003365.8720:07422
07423:-00164:-00036:+00188:003365.8720:07423
07424:+00225:-00004:-00159:003365.8720:07424
07425:+00036:+00018:+00063:003365.8720:07425
07426:-00336:-00236:-00243:003365.8720:07426
07427:-00019:+00146:-00183:003365.8720:07427
07428:+00223:-00352:-00205:003400.9633:07428
07429:-00069:-00013:-00514:003400.9633:07429
07430:-00453:-00051:-00018:003400.9633:07430
07431:+00256:-00151:-00328:003400.9633:07431
07432:+00257:-00140:-00225:003400.9633:07432
07433:-00121:-00025:-00185:003400.9633:07433
07434:+00232:-00057:-00602:003389.0429:07434
07435:+00491:+00024:-00574:003389.0429:07435
07436:-00168:-00219:-00621:003389.0429:07436
07437:+00127:+00396:-00101:003389.0429:07437
07438:+00317:+00139:-00417:003389.0429:07438
07439:+00242:-00115:-00438:003389.0429:07439
07440:-00206:-00146:-00237:003384.3334:07440
07441:-00019:+00060:-00202:003384.3334:07441
07442:+00147:+00056:-00201:003384.3334:07442
07443:-00021:+00247:-00253:003384.3334:07443
07444:-00575:+00001:+00024:003384.3334:07444
07445:+00094:+00293:-00141:003384.3334:07445
07446:+00158:-00084:+00014:003391.5590:07446
07447:-00201:+00153:-00248:003391.5590:07447
07448:-00279:+00236:-00014:003391.5590:07448
07449:+00152:+00062:-00382:003391.5590:07449
07450:-00110:+00116:-00177:003391.5590:07450
07451:-00500:+00029:+00641:003391.5590:07451
07452:+00070:+00285:+00406:003398.4143:07452
07453:-00105:-00560:+00087:003398.4143:07453
07454:+00091:-00050:+00388:003398.4143:07454
07455:+00636:-00025:+00524:003398.4143:07455
07456:+00787:+00043:+00246:003398.4143:07456
07457:-00086:+00096:+00262:003398.4143:07457
07458:-00323:+00460:+00186:003384.3469:07458
07459:+00010:+00242:+00316:003384.3469:07459
07460:+00378:+00396:+00160:003384.3469:07460
07461:-00540:-00009:+00242:003384.3469:07461
07462:-00257:+00242:+00155:003384.3469:07462
07463:+00427:+00005:+00206:003384.3469:07463
07464:-00063:+00041:+00286:003391.5388:07464
07465:-00460:+00104:+00251:003391.5388:07465
07466:-00226:-00132:+00076:003391.5388:07466
07467:+00189:+00148:+00011:003391.5388:07467
07468:+00054:-00081:+00270:003391.5388:07468
07469:-00055:+00163:+00087:003389.0019:07469
07470:-00044:+00175:+00226:003389.0019:07470
07471:+00235:+00184:-00043:003389.0019:07471
07472:+00005:+00344:+00202:003389.0019:07472
07473:+00102:+00282:+00098:003389.0019:07473
07474:+00474:+00370:+00064:003389.0019:07474
07475:+00218:+00006:+00138:003365.8720:07475
07476:+00099:+00076:+00182:003365.8720:07476
07477:+00279:-00198:-00159:003365.8720:07477
07478:+00445:+00180:-00727:003365.8720:07478
07479:-00353:-00136:+00325:003365.8720:07479
07480:-00080:-00007:-00431:003365.8720:07480
07481:+00173:-00170:-00090:003363.4599:07481
07482:+00173:+00162:-00161:003363.4599:07482
07483:+00044:+00319:-00252:003363.4599:07483
07484:-00233:-00065:-00593:003363.4599:07484
07485:+00041:+00402:-00339:003363.4599:07485
07486:-00358:-00138:+00233:003363.4599:07486
07487:+00394:+00455:-00020:003379.5256:07487
07488:+00228:-00372:+00145:003379.5256:07488
07489:+00170:-00196:-00039:003379.5256:07489
07490:-00362:+00026:+00040:003379.5256:07490
07491:+00248:-00059:-00243:003379.5256:07491
07492:+00171:-00033:+00054:003379.5256:07492
07493:-00299:-00223:+00006:003365.6303:07493
07494:-00312:+00175:+00095:003365.6303:07494
07495:+00432:+00078:-00003:003365.6303:07495
07496:-00055:+00010:+00082:003365.6303:07496
07497:-00355:+00133:+00275:003365.6303:07497
07498:-00057:+00077:+00187:003365.6303:07498
07499:+00081:+00197:+00064:003372.5869:07499
07500:-00185:+00213:+00169:003372.5869:07500
07501:-00200:-00055:+00192:003372.5869:07501
07502:+00291:+00317:+00168:003372.5869:07502
07503:+00037:+00245:+00084:003372.5869:07503
07504:-00515:-00107:+00087:003372.5869:07504
07505:-00333:+00370:+00131:003379.2607:07505
07506:+00182:-00008:+00207:003379.2607:07506
07507:-00155:+00067:+00028:003379.2607:07507
07508:-00286:+00255:+00188:003379.2607:07508
07509:-00014:-00022:-00033:003379.2607:07509
07510:-00011:+00290:-00008:003379.2607:07510
07511:-00269:+00334:+00018:003374.6994:07511
07512:-00093:-00010:-00003:003374.6994:07512
07513:+00174:+00504:-00151:003374.6994:07513
07514:-00027:-00055:-00160:003374.6994:07514
07515:-00126:+00166:-00115:003374.6994:07515
07516:-00050:+00229:-00021:003374.6994:07516
07517:+00133:-00107:-00191:003391.1884:07517
07518:-00188:+00103:-00073:003391.1884:07518
07519:-00080:-00103:-00076:003391.1884:07519
07520:+00083:-00119:-00497:003391.1884:07520
07521:-00143:+00097:-00020:003391.1884:07521
07522:-00224:-00113:-00003:003391.1884:07522
07523:+00136:+00039:-00448:003388.6254:07523
07524:+00184:+00096:-00038:003388.6254:07524
07525:-00365:-00051:+00018:003388.6254:07525
07526:-00042:+00100:+00056:003388.6254:07526
07527:+00113:-00061:-00342:003388.6254:07527
07528:-00144:+00011:-00279:003388.6254:07528
07529:-00152:-00159:+00241:003374.6518:07529
07530:+00016:+00085:-00011:003374.6518:07530
07531:+00124:+00042:-00009:003374.6518:07531
07532:-00166:-00099:+00054:003374.6518:07532
07533:-00111:+00130:+00169:003374.6518:07533
07534:+00216:-00124:+00330:003374.6518:07534
07535:+00097:+00085:-00033:003391.0856:07535
07536:-00291:-00036:+00324:003391.0856:07536
07537:+00034:+00024:-00097:003391.0856:07537
07538:+00200:+00098:+00169:003391.0856:07538
07539:-00244:-00235:-00015:003391.0856:07539
07540:-00056:+00234:-00375:003391.0856:07540
07541:+00110:-00170:-00047:003398.0083:07541
07542:-00088:-00105:-00708:003398.0083:07542
07543:-00360:-00160:-00026:003398.0083:07543
07544:-00199:-00223:+00080:003398.0083:07544
07545:+00276:+00152:-00588:003398.0083:07545
07546:+00071:-00224:-00113:003384.0280:07546
07547:-00151:-00209:-00497:003384.0280:07547
07548:+00247:+00092:-00363:003384.0280:07548
07549:+00118:-00121:-00667:003384.0280:07549
07550:-00154:+00181:-00321:003384.0280:07550
07551:-00014:-00263:-00131:003384.0280:07551
07552:+00558:-00034:-00426:003400.6250:07552
07553:+00006:+00010:-00437:003400.6250:07553
07554:-00152:-00082:-00426:003400.6250:07554
07555:-00040:+00060:-00531:003400.6250:07555
07556:+00050:+00168:-00388:003400.6250:07556
07557:-00187:+00096:-00139:003400.6250:07557
07558:-00153:+00122:-00277:003388.8447:07558
07559:+00052:+00178:-00280:003388.8447:07559
07560:-00092:-00294:-00001:003388.8447:07560
07561:-00061:+00143:+00173:003388.8447:07561
07562:+00000:-00026:+00041:003388.8447:07562
07563:+00038:-00216:-00029:003388.8447:07563
07564:-00096:+00163:+00087:003384.1499:07564
07565:-00180:-00075:+00261:003384.1499:07565
07566:-00009:+00057:+00114:003384.1499:07566
07567:+00062:-00035:+00401:003384.1499:07567
07568:+00140:+00192:-00339:003384.1499:07568
07569:+00459:+00391:+00350:003384.1499:07569
07570:+00202:-00078:+00237:003391.4289:07570
07571:-00213:+00253:+00222:003391.4289:07571
07572:+00166:+00038:+00484:003391.4289:07572
07573:+00519:+00106:+00226:003391.4289:07573
07574:+00044:+00140:+00280:003391.4289:07574
07575:-00170:-00028:+00228:003391.4289:07575
07576:+00011:+00314:+00264:003379.5463:07576
07577:+00259:-00050:+00373:003379.5463:07577
07578:+00054:+00049:+00108:003379.5463:07578
07579:-00343:-00009:+00441:003379.5463:07579
07580:+00256:+00027:+00015:003379.5463:07580
07581:+00004:+00085:+00239:003379.5463:07581
07582:-00216:-00161:+00219:003365.8051:07582
07583:+00086:+00445:-00024:003365.8051:07583
07584:+00285:-00009:+00215:003365.8051:07584
07585:+00014:+00353:-00168:003365.8051:07585
07586:-00014:+00400:+00452:003365.8051:07586
07587:+00329:+00244:-00042:003365.8051:07587
07588:+00268:+00302:-00048:003363.5478:07588
07589:+00159:+00065:+00283:003363.5478:07589
07590:+00195:+00208:+00104:003363.5478:07590
07591:+00257:+00203:-00066:003363.5478:07591
07592:+00073:-00040:-00163:003363.5478:07592
07593:-00184:+00241:+00037:003363.5478:07593
07594:+00358:-00032:-00340:003352.0288:07594
07595:+00305:+00170:+00024:003352.0288:07595
07596:-00282:+00194:-00296:003352.0288:07596
07597:-00372:+00175:+00157:003352.0288:07597
07598:+00207:+00425:-00363:003352.0288:07598
07599:-00072:-00301:-00170:003352.0288:07599
07600:-00227:-00233:-00257:003356.7102:07600
07601:+00406:+00231:-00316:003356.7102:07601
07602:-00089:-00284:-00204:003356.7102:07602
07603:-00352:+00044:-00402:003356.7102:07603
07604:-00106:-00297:+00178:003356.7102:07604
07605:+00680:+00128:-00116:003356.7102:07605
07606:+00387:-00083:-00123:003345.3010:07606
07607:-00432:-00036:-00203:003345.3010:07607
07608:-00185:+00168:-00060:003345.3010:07608
07609:+00456:-00029:-00094:003345.3010:07609
07610:-00043:+00051:+00018:003345.3010:07610
07611:-00467:+00082:+00255:003345.3010:07611
07612:+00337:+00151:-00090:003351.9948:07612
07613:-00032:+00152:+00272:003351.9948:07613
07614:-00357:+00089:+00156:003351.9948:07614
07615:-00167:+00206:+00319:003351.9948:07615
07616:+00320:+00053:+00205:003351.9948:07616
07617:-00117:+00056:+00218:003351.9948:07617
07618:-00559:+00150:+00336:003347.4919:07618
07619:-00136:+00306:+00107:003347.4919:07619
07620:+00077:+00106:+00167:003347.4919:07620
07621:-00404:+00244:+00357:003347.4919:07621
07622:-00354:-00037:+00269:003347.4919:07622
07623:+00351:+00380:-00057:003347.4919:07623
07624:+00083:+00143:+00200:003354.4365:07624
07625:-00544:+00118:-00127:003354.4365:07625
07626:+00028:+00311:+00042:003354.4365:07626
07627:+00106:-00091:+00242:003354.4365:07627
07628:-00020:+00167:+00002:003354.4365:07628
07629:-00152:+00093:+00465:003354.4365:07629
07630:+00077:+00119:-00005:003352.0754:07630
07631:-00128:+00093:+00098:003352.0754:07631
07632:-00297:+00020:-00118:003352.0754:07632
07633:+00139:+00033:+00291:003352.0754:07633
07634:+00136:+00184:-00228:003352.0754:07634
07635:-00147:-00111:-00171:003352.0754:07635
07636:-00367:+00284:-00035:003347.6779:07636
07637:+00420:-00128:+00138:003347.6779:07637
07638:+00208:-00095:-00036:003347.6779:07638
07639:-00206:+00122:-00035:003347.6779:07639
07640:+00085:-00162:+00177:003347.6779:07640
07641:+00440:+00291:-00471:003347.6779:07641
07642:-00039:-00254:+00220:003354.5573:07642
07643:-00346:-00148:-00178:003354.5573:07643
07644:+00187:+00171:+00042:003354.5573:07644
07645:+00181:-00307:-00136:003354.5573:07645
07646:-00047:+00352:-00215:003354.5573:07646
07647:-00374:-00231:+00201:003361.2500:07647
07648:+00403:+00025:-00414:003361.2500:07648
07649:+00035:-00058:+00244:003361.2500:07649
07650:-00414:-00170:-00367:003361.2500:07650
07651:+00321:+00507:-00320:003361.2500:07651
07652:+00234:+00072:-00095:003361.2500:07652
07653:-00193:+00143:+00032:003361.2500:07653
07654:-00430:+00243:+00582:003338.6276:07654
07655:+00413:+00349:-00274:003338.6276:07655
07656:+00017:+00381:+00304:003338.6276:07656
07657:-00307:+00341:+00529:003338.6276:07657
07658:+00117:+00185:+00189:003338.6276:07658
07659:+00299:+00179:+00339:003363.6760:07659
07660:+00041:-00006:+00352:003363.6760:07660
07661:-00390:-00168:+00033:003363.6760:07661
07662:+00116:+00157:-00221:003363.6760:07662
07663:+00122:-00301:-00045:003363.6760:07663
07664:-00396:+00126:-00143:003363.6760:07664
07665:-00463:-00080:-00082:003361.0144:07665
07666:+00425:-00102:-00477:003361.0144:07666
07667:+00008:-00051:-00076:003361.0144:07667
07668:-00322:-00207:-00582:003361.0144:07668
07669:+00154:-00156:-00746:003361.0144:07669
07670:+00219:-00109:-00310:003361.0144:07670
07671:-00081:-00294:-00494:003356.5034:07671
07672:-00110:+00034:-00163:003356.5034:07672
07673:+00297:-00282:-00432:003356.5034:07673
07674:+00343:-00216:-00551:003356.5034:07674
07675:-00482:-00105:-00259:003356.5034:07675
07676:-00165:-00093:-00759:003356.5034:07676
07677:+00411:+00049:-00226:003372.6477:07677
07678:-00387:-00064:-00392:003372.6477:07678
07679:-00513:-00044:-00359:003372.6477:07679
07680:+00243:+00237:-00238:003372.6477:07680
07681:+00345:-00150:-00369:003372.6477:07681
07682:-00551:+00030:-00151:003372.6477:07682
07683:-00200:+00287:-00029:003361.0412:07683
07684:+00119:+00031:+00151:003361.0412:07684
07685:-00083:+00115:+00428:003361.0412:07685
07686:-00153:+00036:+00276:003361.0412:07686
07687:+00102:-00117:+00367:003361.0412:07687
07688:+00466:+00095:+00175:003361.0412:07688
07689:+00112:+00091:+00382:003347.4516:07689
07690:+00018:+00244:+00259:003347.4516:07690
07691:+00433:+00025:+00465:003347.4516:07691
07692:+00197:-00032:+00424:003347.4516:07692
07693:-00263:+00231:+00543:003347.4516:07693
07694:+00238:+00125:+00474:003347.4516:07694
07695:+00632:+00307:+00005:003354.2822:07695
07696:-00450:-00054:+00408:003354.2822:07696
07697:-00304:+00351:-00139:003354.2822:07697
07698:-00099:+00057:+00332:003354.2822:07698
07699:-00088:-00022:-00147:003354.2822:07699
07700:-00334:+00263:-00070:003354.2822:07700
07701:-00153:-00062:+00060:003351.9079:07701
07702:+00235:+00129:+00000:003351.9079:07702
07703:-00240:-00075:+00544:003351.9079:07703
07704:+00200:+00148:+00119:003351.9079:07704
07705:+00209:-00127:+00226:003351.9079:07705
07706:+00443:+00183:-00155:003351.9079:07706
07707:-00356:+00202:+00144:003347.4919:07707
07708:+00144:+00232:-00248:003347.4919:07708
07709:+00262:+00064:+00369:003347.4919:07709
07710:-00161:+00052:-00137:003347.4919:07710
07711:-00205:+00256:-00119:003347.4919:07711
07712:+00140:+00163:-00235:003347.4919:07712
07713:+00241:+00160:-00394:003345.3745:07713
07714:-00349:-00002:+00101:003345.3745:07714
07715:+00002:+00214:-00464:003345.3745:07715
07716:+00074:-00024:-00146:003345.3745:07716
07717:+00077:+00130:-00375:003345.3745:07717
07718:-00128:+00055:-00008:003345.3745:07718
07719:+00170:-00019:-00225:003342.9511:07719
07720:+00132:+00150:-00081:003342.9511:07720
07721:-00343:+00038:-00014:003342.9511:07721
07722:-00149:+00120:-00051:003342.9511:07722
07723:+00093:-00030:-00075:003342.9511:07723
07724:-00065:-00060:-00400:003342.9511:07724
07725:-00203:-00022:+00011:003338.5217:07725
07726:+00159:+00095:-00259:003338.5217:07726
07727:+00197:+00049:+00026:003338.5217:07727
07728:-00131:+00113:-00156:003338.5217:07728
07729:-00098:-00022:+00155:003338.5217:07729
07730:+00086:-00020:+00300:003338.5217:07730
07731:+00236:-00105:-00082:003354.4299:07731
07732:-00390:+00152:+00169:003354.4299:07732
07733:-00192:+00151:+00167:003354.4299:07733
07734:+00132:-00145:+00210:003354.4299:07734
07735:-00149:+00163:+00104:003354.4299:07735
07736:-00369:-00217:+00373:003354.4299:07736
07737:+00091:+00151:-00133:003361.1489:07737
07738:+00192:+00114:+00250:003361.1489:07738
07739:-00409:-00139:+00204:003361.1489:07739
07740:-00006:+00538:+00273:003361.1489:07740
07741:+00234:+00224:+00363:003361.1489:07741
07742:-00026:+00130:+00079:003361.1489:07742
07743:-00458:+00291:+00413:003347.5449:07743
07744:-00048:+00091:+00225:003347.5449:07744
07745:+00492:+00442:+00184:003347.5449:07745
07746:+00002:-00037:+00340:003347.5449:07746
07747:-00446:+00022:+00075:003347.5449:07747
07748:+00372:+00479:+00180:003347.5449:07748
07749:+00382:-00147:+00104:003363.5615:07749
07750:-00318:+00015:+00056:003363.5615:07750
07751:+00041:+00199:+00054:003363.5615:07751
07752:+00312:+00088:-00285:003363.5615:07752
07753:-00141:-00190:-00116:003363.5615:07753
07754:-00199:+00104:-00379:003363.5615:07754
07755:+00057:+00113:-00118:003370.3593:07755
07756:+00335:+00124:-00196:003370.3593:07756
07757:-00153:-00014:+00103:003370.3593:07757
07758:-00087:+00351:-00182:003370.3593:07758
07759:+00391:-00014:-00014:003370.3593:07759
07760:+00187:+00179:+00066:003370.3593:07760
07761:-00238:-00246:+00178:003356.6701:07761
07762:+00186:-00141:-00408:003356.6701:07762
07763:+00456:-00018:+00057:003356.6701:07763
07764:-00434:-00281:-00173:003356.6701:07764
07765:-00230:+00132:-00449:003356.6701:07765
07766:+00132:-00105:+00079:003356.6701:07766
07767:+00048:-00016:-00394:003372.8176:07767
07768:-00391:-00217:+00187:003372.8176:07768
07769:+00074:+00011:-00389:003372.8176:07769
07770:+00279:+00126:-00044:003372.8176:07770
07771:-00154:-00003:-00148:003372.8176:07771
07772:-00020:-00049:+00214:003372.8176:07772
07773:+00299:+00156:+00230:003370.3527:07773
07774:+00165:-00030:+00117:003370.3527:07774
07775:-00408:+00325:+00022:003370.3527:07775
07776:-00116:-00167:+00165:003370.3527:07776
07777:+00379:-00113:+00143:003370.3527:07777
07778:-00368:+00067:+00018:003370.3527:07778
07779:-00556:-00195:+00185:003375.0100:07779
07780:+00201:-00036:-00499:003375.0100:07780
07781:+00190:-00194:-00349:003375.0100:07781
07782:-00339:-00282:-00085:003375.0100:07782
07783:-00211:-00140:-00549:003375.0100:07783
07784:+00356:-00205:-00327:003375.0100:07784
07785:+00057:-00362:-00282:003372.8720:07785
07786:-00201:+00225:-00372:003372.8720:07786
07787:+00191:-00005:-00312:003372.8720:07787
07788:+00566:+00053:-00593:003372.8720:07788
07789:-00469:-00052:-00057:003372.8720:07789
07790:-00117:+00234:-00395:003388.8994:07790
07791:+00541:+00091:-00494:003388.8994:07791
07792:+00345:+00022:-00090:003388.8994:07792
07793:-00462:-00104:-00118:003388.8994:07793
07794:+00068:+00281:-00362:003388.8994:07794
07795:+00408:-00337:-00346:003388.8994:07795
07796:-00148:+00273:+00040:003374.7802:07796
07797:-00168:-00072:+00313:003374.7802:07797
07798:+00069:-00014:+00241:003374.7802:07798
07799:-00189:+00194:+00306:003374.7802:07799
07800:-00372:-00010:+00251:003374.7802:07800
07801:-00124:+00151:-00012:003374.7802:07801
07802:+00283:-00173:+00313:003382.1179:07802
07803:-00088:+00194:+00357:003382.1179:07803
07804:-00082:+00097:+00276:003382.1179:07804
07805:+00257:+00135:+00140:003382.1179:07805
07806:+00160:+00158:+00374:003382.1179:07806
07807:+00257:+00145:+00476:003382.1179:07807
07808:+00120:+00265:+00154:003370.3393:07808
07809:+00238:+00338:+00130:003370.3393:07809
07810:+00057:+00243:+00384:003370.3393:07810
07811:-00180:-00030:+00321:003370.3393:07811
07812:+00268:+00040:+00346:003370.3393:07812
07813:+00012:-00184:+00130:003370.3393:07813
07814:-00147:-00025:-00044:003356.6101:07814
07815:-00429:-00054:+00685:003356.6101:07815
07816:+00077:-00060:+00043:003356.6101:07816
07817:+00072:-00361:+00232:003356.6101:07817
07818:-00475:+00146:-00270:003356.6101:07818
07819:+00358:+00201:-00082:003356.6101:07819
07820:+00013:+00004:-00340:003372.7634:07820
07821:+00018:+00276:-00063:003372.7634:07821
07822:-00248:+00165:+00372:003372.7634:07822
07823:+00635:+00363:-00241:003372.7634:07823
07824:-00119:-00012:+00219:003372.7634:07824
07825:-00144:+00113:-00189:003372.7634:07825
07826:+00382:+00320:+00031:003361.2028:07826
07827:+00169:-00006:-00387:003361.2028:07827
07828:-00224:-00016:+00064:003361.2028:07828
07829:-00265:+00241:-00013:003361.2028:07829
07830:+00219:-00041:-00368:003361.2028:07830
07831:+00072:-00091:-00487:003361.2028:07831
07832:-00361:+00224:-00291:003356.5966:07832
07833:-00127:-00225:-00135:003356.5966:07833
07834:+00267:+00177:-00373:003356.5966:07834
07835:-00578:-00423:+00143:003356.5966:07835
07836:-00425:-00078:-00106:003356.5966:07836
07837:+00505:+00050:-00158:003356.5966:07837
07838:-00181:-00021:-00199:003363.5817:07838
07839:-00424:+00297:-00198:003363.5817:07839
07840:+00113:-00086:+00051:003363.5817:07840
07841:+00461:+00250:-00236:003363.5817:07841
07842:-00189:+00154:+00142:003363.5817:07842
07843:-00152:-00072:-00025:003363.5817:07843
07844:+00260:-00090:+00083:003370.3527:07844
07845:+00174:+00145:-00119:003370.3527:07845
07846:-00288:-00013:+00057:003370.3527:07846
07847:-00193:+00359:+00190:003370.3527:07847
07848:+00400:-00105:+00387:003370.3527:07848
07849:+00008:+00366:+00396:003370.3527:07849
07850:-00578:+00310:+00202:003347.5646:07850
07851:+00033:+00096:+00065:003347.5646:07851
07852:+00177:+00373:+00293:003347.5646:07852
07853:-00454:-00037:+00468:003347.5646:07853
07854:-00103:+00247:+00258:003347.5646:07854
07855:+00226:+00425:+00124:003347.5646:07855
07856:-00298:-00345:+00067:003372.8312:07856
07857:-00399:+00310:+00008:003372.8312:07857
07858:-00011:+00337:+00355:003372.8312:07858
07859:+00183:+00145:+00001:003372.8312:07859
07860:-00201:+00250:+00390:003372.8312:07860
07861:-00318:+00342:+00188:003372.8312:07861
07862:+00360:+00038:+00092:003361.1152:07862
07863:+00243:+00206:+00167:003361.1152:07863
07864:-00283:+00131:-00036:003361.1152:07864
07865:+00190:+00069:+00028:003361.1152:07865
07866:+00472:+00461:-00116:003361.1152:07866
07867:-00209:-00242:+00227:003361.1152:07867
07868:-00399:+00007:-00033:003365.6975:07868
07869:+00196:+00146:+00053:003365.6975:07869
07870:+00095:-00100:-00271:003365.6975:07870
07871:-00203:+00110:+00010:003365.6975:07871
07872:-00131:-00230:+00274:003365.6975:07872
07873:+00367:+00009:-00495:003365.6975:07873
07874:+00100:-00253:+00056:003363.4873:07874
07875:-00505:+00010:-00467:003363.4873:07875
07876:+00340:+00106:-00192:003363.4873:07876
07877:+00295:+00010:-00207:003363.4873:07877
07878:-00151:-00018:-00508:003363.4873:07878
07879:-00274:+00231:+00203:003363.4873:07879
07880:+00273:+00274:-00447:003370.3190:07880
07881:-00021:-00105:+00054:003370.3190:07881
07882:-00358:-00003:+00162:003370.3190:07882
07883:+00253:+00320:-00052:003370.3190:07883
07884:+00180:-00237:+00077:003370.3190:07884
07885:-00050:+00183:+00128:003365.8117:07885
07886:-00285:-00288:+00288:003365.8117:07886
07887:+00245:+00352:-00081:003365.8117:07887
07888:+00064:-00003:+00128:003365.8117:07888
07889:-00346:-00086:-00110:003365.8117:07889
07890:-00191:+00106:-00085:003365.8117:07890
07891:+00305:-00274:-00067:003372.8852:07891
07892:-00233:+00251:-00251:003372.8852:07892
07893:-00464:+00066:+00017:003372.8852:07893
07894:+00245:-00146:-00218:003372.8852:07894
07895:-00057:+00319:-00208:003372.8852:07895
07896:-00372:+00018:-00196:003372.8852:07896
07897:-00025:-00113:-00160:003370.3593:07897
07898:+00349:+00054:-00187:003370.3593:07898
07899:-00039:-00344:-00199:003370.3593:07899
07900:-00252:+00089:-00311:003370.3593:07900
07901:+00142:+00210:-00349:003370.3593:07901
07902:+00333:-00266:-00443:003370.3593:07902
07903:-00275:+00049:-00162:003375.0639:07903
07904:-00017:-00090:+00004:003375.0639:07904
07905:+00627:-00108:-00607:003375.0639:07905
07906:+00448:+00008:-00366:003375.0639:07906
07907:-00529:-00137:-00489:003375.0639:07907
07908:+00315:+00258:-00402:003375.0639:07908
07909:+00487:+00092:-00283:003372.9804:07909
07910:-00169:+00172:-00067:003372.9804:07910
07911:-00340:-00195:-00070:003372.9804:07911
07912:+00084:-00163:-00181:003372.9804:07912
07913:+00188:+00204:-00133:003372.9804:07913
07914:-00140:-00122:-00130:003372.9804:07914
07915:-00305:+00023:+00342:003379.7229:07915
07916:+00140:-00308:-00036:003379.7229:07916
07917:-00253:+00131:-00168:003379.7229:07917
07918:-00316:+00270:+00230:003379.7229:07918
07919:+00489:-00423:-00022:003379.7229:07919
07920:+00678:+00411:-00248:003379.7229:07920
07921:-00448:-00333:+00635:003356.7836:07921
07922:-00108:+00335:-00225:003356.7836:07922
07923:+00456:+00124:+00459:003356.7836:07923
07924:+00190:-00251:+00000:003356.7836:07924
07925:+00041:+00653:-00006:003356.7836:07925
07926:-00161:+00071:+00182:003356.7836:07926
07927:+00257:+00243:-00575:003372.9467:07927
07928:-00411:-00075:+00779:003372.9467:07928
07929:+00003:+00154:+00134:003372.9467:07929
07930:+00492:-00099:+00181:003372.9467:07930
07931:+00175:+00366:-00057:003372.9467:07931
07932:-00358:-00264:+00428:003372.9467:07932
07933:-00093:+00328:+00133:003370.4477:07933
07934:+00374:+00278:+00416:003370.4477:07934
07935:-00487:-00066:+00124:003370.4477:07935
07936:-00062:+00515:+00204:003370.4477:07936
07937:+00099:-00083:+00059:003370.4477:07937
07938:+00158:+00413:-00005:003370.4477:07938
07939:-00237:+00276:+00214:003347.6577:07939
07940:+00086:+00068:-00165:003347.6577:07940
07941:+00389:+00477:-00076:003347.6577:07941
07942:-00098:-00078:+00165:003347.6577:07942
07943:+00120:+00323:-00253:003347.6577:07943
07944:+00062:+00236:+00027:003347.6577:07944
07945:+00151:-00002:+00043:003354.4970:07945
07946:-00265:+00232:-00004:003354.4970:07946
07947:+00004:+00323:-00453:003354.4970:07947
07948:+00094:-00420:-00085:003354.4970:07948
07949:-00217:+00262:-00357:003354.4970:07949
07950:-00489:-00275:+00107:003354.4970:07950
07951:-00196:+00162:-00444:003361.2165:07951
07952:-00003:-00185:+00086:003361.2165:07952
07953:-00120:+00117:-00053:003361.2165:07953
07954:+00118:-00054:-00080:003361.2165:07954
07955:+00188:-00212:-00033:003361.2165:07955
07956:-00126:+00234:-00453:003361.2165:07956
07957:-00031:+00082:+00108:003356.7370:07957
07958:+00184:+00286:-00162:003356.7370:07958
07959:+00157:-00096:+00225:003356.7370:07959
07960:-00234:-00144:+00132:003356.7370:07960
07961:+00078:+00192:+00072:003356.7370:07961
07962:+00127:-00376:+00084:003356.7370:07962
07963:+00029:+00251:-00129:003363.6018:07963
07964:-00438:-00097:+00366:003363.6018:07964
07965:+00170:-00080:-00219:003363.6018:07965
07966:+00290:+00276:-00107:003363.6018:07966
07967:-00398:-00171:+00199:003363.6018:07967
07968:-00029:+00278:+00016:003363.6018:07968
07969:+00082:+00450:+00131:003370.3593:07969
07970:-00208:-00012:+00150:003370.3593:07970
07971:-00452:+00290:+00200:003370.3593:07971
07972:+00015:+00510:+00291:003370.3593:07972
07973:+00212:+00032:+00039:003370.3593:07973
07974:-00112:+00076:+00276:003370.3593:07974
07975:-00231:+00280:+00370:003356.6635:07975
07976:+00244:-00112:+00007:003356.6635:07976
07977:+00282:+00232:+00053:003356.6635:07977
07978:-00398:-00125:+00162:003356.6635:07978
07979:-00170:+00100:-00181:003356.6635:07979
07980:+00200:+00026:+00209:003356.6635:07980
07981:-00181:+00019:-00122:003372.7836:07981
07982:-00229:+00108:+00078:003372.7836:07982
07983:+00111:+00127:-00250:003372.7836:07983
07984:+00071:+00221:-00260:003372.7836:07984
07985:-00286:-00189:+00178:003372.7836:07985
07986:-00009:+00496:-00094:003370.3259:07986
07987:+00266:-00075:+00262:003370.3259:07987
07988:-00033:+00399:-00566:003370.3259:07988
07989:-00182:+00087:+00143:003370.3259:07989
07990:-00108:-00099:-00056:003370.3259:07990
07991:+00332:+00069:-00016:003370.3259:07991
07992:-00285:-00116:+00183:003365.8117:07992
07993:-00196:-00054:-00135:003365.8117:07993
07994:+00172:-00099:+00234:003365.8117:07994
07995:-00115:-00132:-00149:003365.8117:07995
07996:-00266:-00106:+00253:003365.8117:07996
07997:-00091:+00100:+00065:003365.8117:07997
07998:+00208:-00007:-00137:003372.7568:07998
07999:-00001:+00162:+00048:003372.7568:07999
08000:-00164:+00016:+00154:003372.7568:08000
08001:-00013:-00174:+00259:003372.7568:08001
08002:+00218:+00302:-00203:003372.7568:08002
08003:-00236:-00371:-00034:003372.7568:08003
08004:-00116:+00005:-00119:003379.4235:08004
08005:+00308:-00118:-00178:003379.4235:08005
08006:-00159:-00178:-00202:003379.4235:08006
08007:-00210:+00135:-00136:003379.4235:08007
08008:+00087:-00356:-00250:003379.4235:08008
08009:+00292:+00039:-00354:003379.4235:08009
08010:-00240:-00016:-00001:003365.4892:08010
08011:-00098:-00127:-00496:003365.4892:08011
08012:+00320:+00023:-00505:003365.4892:08012
08013:-00059:-00255:-00604:003365.4892:08013
08014:-00166:+00121:-00434:003365.4892:08014
08015:-00070:+00275:-00472:003365.4892:08015
08016:+00374:-00054:-00686:003382.0974:08016
08017:+00015:-00040:-00110:003382.0974:08017
08018:-00113:-00034:-00231:003382.0974:08018
08019:+00462:-00017:-00302:003382.0974:08019
08020:+00451:+00162:+00018:003382.0974:08020
08021:-00115:-00111:-00270:003382.0974:08021
08022:-00003:+00281:-00152:003389.0222:08022
08023:+00241:+00017:+00250:003389.0222:08023
08024:-00253:+00058:-00091:003389.0222:08024
08025:-00229:-00008:+00390:003389.0222:08025
08026:+00135:-00132:+00023:003389.0222:08026
08027:+00346:+00165:-00033:003389.0222:08027
08028:+00226:-00187:+00321:003365.8857:08028
08029:-00234:+00066:+00369:003365.8857:08029
08030:-00193:-00293:+00231:003365.8857:08030
08031:-00113:-00079:-00158:003365.8857:08031
08032:-00113:+00116:+00264:003365.8857:08032
08033:+00110:-00017:+00049:003365.8857:08033
08034:-00130:+00156:+00083:003372.8720:08034
08035:-00393:-00073:+00227:003372.8720:08035
08036:-00394:+00304:+00115:003372.8720:08036
08037:+00316:+00265:+00219:003372.8720:08037
08038:+00263:-00126:+00143:003372.8720:08038
08039:-00011:+00133:+00252:003372.8720:08039
08040:+00167:+00063:+00264:003379.6416:08040
08041:-00084:+00000:+00072:003379.6416:08041
08042:-00007:+00265:+00167:003379.6416:08042
08043:+00348:-00059:+00357:003379.6416:08043
08044:+00509:+00074:+00367:003379.6416:08044
08045:+00131:-00074:+00398:003379.6416:08045
08046:-00242:+00123:-00014:003356.7236:08046
08047:+00210:+00377:+00003:003356.7236:08047
08048:+00065:-00079:+00049:003356.7236:08048
08049:-00318:+00196:-00064:003356.7236:08049
08050:-00424:-00004:-00044:003356.7236:08050
08051:+00443:+00133:-00052:003356.7236:08051
08052:-00021:+00150:-00078:003363.6628:08052
08053:-00330:+00009:+00159:003363.6628:08053
08054:-00059:+00213:-00191:003363.6628:08054
08055:+00240:+00006:-00146:003363.6628:08055
08056:+00134:+00133:-00001:003363.6628:08056
08057:-00048:+00216:+00135:003363.6628:08057
08058:+00061:+00117:-00026:003361.1423:08058
08059:+00028:+00126:-00405:003361.1423:08059
08060:-00024:+00115:-00099:003361.1423:08060
08061:+00115:+00281:-00217:003361.1423:08061
08062:+00267:+00222:+00029:003361.1423:08062
08063:-00162:-00155:+00248:003361.1423:08063
08064:+00016:+00183:-00003:003347.5981:08064
08065:+00532:-00078:-00201:003347.5981:08065
08066:+00344:-00273:+00075:003347.5981:08066
08067:-00444:+00061:-00011:003347.5981:08067
08068:-00337:-00438:+00091:003347.5981:08068
08069:+00193:+00136:+00088:003347.5981:08069
08070:-00003:-00452:+00214:003363.6560:08070
08071:-00061:+00025:-00273:003363.6560:08071
08072:-00039:-00010:+00299:003363.6560:08072
08073:+00065:-00009:-00051:003363.6560:08073
08074:-00175:+00203:-00034:003363.6560:08074
08075:-00330:+00031:+00097:003363.6560:08075
08076:+00296:+00354:+00033:003361.1958:08076
08077:+00154:-00114:+00290:003361.1958:08077
08078:-00158:+00372:+00039:003361.1958:08078
08079:+00137:+00086:+00309:003361.1958:08079
08080:+00362:+00254:+00039:003361.1958:08080
08081:-00110:-00007:+00331:003361.1958:08081
08082:-00289:+00148:+00191:003356.5163:08082
08083:+00189:+00146:+00140:003356.5163:08083
08084:-00165:+00217:+00026:003356.5163:08084
08085:-00359:+00198:+00154:003356.5163:08085
08086:-00189:+00189:+00172:003356.5163:08086
08087:+00396:+00438:+00030:003372.6408:08087
08088:-00125:+00104:+00090:003372.6408:08088
08089:-00472:+00150:-00164:003372.6408:08089
08090:-00189:+00437:-00034:003372.6408:08090
08091:+00301:+00230:-00163:003372.6408:08091
08092:-00350:+00251:+00022:003372.6408:08092
08093:-00344:+00174:+00102:003370.1633:08093
08094:+00306:+00312:-00115:003370.1633:08094
08095:-00049:+00051:+00185:003370.1633:08095
08096:-00272:+00275:+00250:003370.1633:08096
08097:+00231:+00170:-00209:003370.1633:08097
08098:+00061:+00060:+00195:003370.1633:08098
08099:-00150:+00184:-00026:003365.6369:08099
08100:-00081:-00078:+00209:003365.6369:08100
08101:+00248:+00102:-00083:003365.6369:08101
08102:+00095:+00012:+00065:003365.6369:08102
08103:-00341:+00158:-00087:003365.6369:08103
08104:-00072:+00178:-00328:003365.6369:08104
08105:-00004:-00027:+00010:003372.5732:08105
08106:-00283:+00093:-00115:003372.5732:08106
08107:-00309:-00119:+00171:003372.5732:08107
08108:+00292:-00042:-00328:003372.5732:08108
08109:+00101:-00102:-00005:003372.5732:08109
08110:-00317:-00080:-00066:003372.5732:08110
08111:+00117:-00162:+00073:003370.2922:08111
08112:+00342:+00084:-00025:003370.2922:08112
08113:-00170:-00294:+00100:003370.2922:08113
08114:-00151:+00058:-00023:003370.2922:08114
08115:+00310:+00145:-00090:003370.2922:08115
08116:+00049:-00055:-00004:003370.2922:08116
08117:-00518:+00195:+00025:003365.6640:08117
08118:-00287:+00113:+00278:003365.6640:08118
08119:+00538:-00009:-00088:003365.6640:08119
08120:+00120:+00091:+00189:003365.6640:08120
08121:-00495:-00047:+00152:003365.6640:08121
08122:+00204:+00096:-00057:003365.6640:08122
08123:+00431:-00075:-00074:003381.9406:08123
08124:-00304:-00168:-00345:003381.9406:08124
08125:-00049:+00186:-00245:003381.9406:08125
08126:+00258:-00051:-00345:003381.9406:08126
08127:+00035:-00110:-00237:003381.9406:08127
08128:-00326:-00090:-00123:003381.9406:08128
08129:+00074:-00105:-00350:003388.7348:08129
08130:+00305:-00157:-00520:003388.7348:08130
08131:+00028:+00012:-00647:003388.7348:08131
08132:-00191:-00232:-00374:003388.7348:08132
08133:+00341:-00101:-00591:003388.7348:08133
08134:+00160:-00152:-00499:003388.7348:08134
08135:-00404:-00338:-00390:003374.7802:08135
08136:+00289:+00057:-00930:003374.7802:08136
08137:+00464:-00409:-00488:003374.7802:08137
08138:-00305:+00087:-00703:003374.7802:08138
08139:-00458:+00108:-00443:003374.7802:08139
08140:+00370:+00024:-00808:003374.7802:08140
08141:+00199:+00101:-00072:003381.8930:08141
08142:-00421:-00089:+00374:003381.8930:08142
08143:-00106:+00333:-00266:003381.8930:08143
08144:-00239:-00093:+00368:003381.8930:08144
08145:-00337:-00261:-00213:003381.8930:08145
08146:+00503:+00456:+00128:003381.8930:08146
08147:+00479:-00226:+00402:003388.7622:08147
08148:-00133:+00383:-00087:003388.7622:08148
08149:-00231:+00103:+00647:003388.7622:08149
08150:+00275:+00396:+00165:003388.7622:08150
08151:+00214:+00218:+00500:003388.7622:08151
08152:-00336:+00193:+00321:003388.7622:08152
08153:+00025:+00499:+00076:003374.8076:08153
08154:-00052:-00043:+00283:003374.8076:08154
08155:-00030:+00321:+00222:003374.8076:08155
08156:-00414:-00026:+00511:003374.8076:08156
08157:+00286:+00058:+00011:003374.8076:08157
08158:+00145:+00109:+00423:003374.8076:08158
08159:-00290:-00042:+00318:003372.8515:08159
08160:-00173:+00065:+00331:003372.8515:08160
08161:+00155:+00245:+00155:003372.8515:08161
08162:+00373:-00036:+00107:003372.8515:08162
08163:-00494:+00340:+00185:003372.8515:08163
08164:-00153:+00334:+00261:003379.6142:08164
08165:+00420:+00320:+00336:003379.6142:08165
08166:+00383:+00213:+00404:003379.6142:08166
08167:-00523:+00090:+00312:003379.6142:08167
08168:+00259:+00179:+00217:003379.6142:08168
08169:+00700:+00176:+00025:003379.6142:08169
08170:-00058:-00278:+00199:003356.7304:08170
08171:-00219:+00135:+00122:003356.7304:08171
08172:+00000:-00251:-00025:003356.7304:08172
08173:+00309:+00379:-00272:003356.7304:08173
08174:-00303:-00023:+00008:003356.7304:08174
08175:-00038:+00281:-00517:003356.7304:08175
08176:+00750:+00573:+00013:003363.7304:08176
08177:+00261:-00279:-00255:003363.7304:08177
08178:-00548:-00084:-00169:003363.7304:08178
08179:+00071:-00019:-00190:003363.7304:08179
08180:+00487:-00328:-00497:003363.7304:08180
08181:-00042:-00288:-00309:003363.7304:08181
08182:-00106:+00018:-00726:003379.6208:08182
08183:+00025:-00668:-00142:003379.6208:08183
08184:-00003:+00189:-00325:003379.6208:08184
08185:-00242:-00183:-00075:003379.6208:08185
08186:+00480:+00177:-00367:003379.6208:08186
08187:+00277:+00147:-00311:003379.6208:08187
08188:-00428:-00266:+00132:003365.7915:08188
08189:-00165:+00274:-00143:003365.7915:08189
08190:+00682:+00055:+00082:003365.7915:08190
08191:+00345:-00106:-00242:003365.7915:08191
08192:-00345:-00120:+00211:003365.7915:08192
08193:+00070:-00160:+00033:003365.7915:08193
08194:+00277:-00201:+00049:003372.8652:08194
08195:-00341:+00032:+00309:003372.8652:08195
08196:-00364:+00161:+00007:003372.8652:08196
08197:+00201:+00274:+00110:003372.8652:08197
08198:-00257:+00181:+00123:003372.8652:08198
08199:-00534:+00145:+00328:003372.8652:08199
08200:+00078:+00294:+00115:003379.6208:08200
08201:+00129:+00442:-00008:003379.6208:08201
08202:-00376:-00006:+00300:003379.6208:08202
08203:-00209:+00388:+00182:003379.6208:08203
08204:+00119:-00016:+00412:003379.6208:08204
08205:+00036:+00199:+00120:003379.6208:08205
08206:-00379:+00377:+00350:003365.6232:08206
08207:-00052:+00410:+00286:003365.6232:08207
08208:+00377:+00111:+00425:003365.6232:08208
08209:-00426:+00101:+00397:003365.6232:08209
08210:-00341:+00203:+00396:003365.6232:08210
08211:+00223:+00155:+00284:003365.6232:08211
08212:+00446:+00026:+00034:003381.9133:08212
08213:-00422:-00282:+00542:003381.9133:08213
08214:-00219:+00105:-00013:003381.9133:08214
08215:+00264:-00038:-00223:003381.9133:08215
08216:-00209:-00233:-00075:003381.9133:08216
08217:-00207:+00265:-00110:003381.9133:08217
08218:-00058:+00021:-00060:003388.6254:08218
08219:+00202:+00015:-00368:003388.6254:08219
08220:-00168:+00119:+00112:003388.6254:08220
08221:-00019:+00049:-00235:003388.6254:08221
08222:+00453:+00169:-00200:003388.6254:08222
08223:+00235:-00305:-00001:003388.6254:08223
08224:-00155:-00080:-00191:003365.5900:08224
08225:+00134:+00220:+00004:003365.5900:08225
08226:+00351:-00146:-00066:003365.5900:08226
08227:-00106:+00118:-00211:003365.5900:08227
08228:+00068:-00028:+00109:003365.5900:08228
08229:+00262:+00008:-00362:003365.5900:08229
08230:-00170:+00144:-00195:003381.9335:08230
08231:-00420:-00036:+00011:003381.9335:08231
08232:+00004:+00110:-00330:003381.9335:08232
08233:+00128:+00170:+00145:003381.9335:08233
08234:-00370:-00188:-00253:003381.9335:08234
08235:-00242:+00014:-00329:003381.9335:08235
08236:+00421:+00258:-00017:003379.4101:08236
08237:+00070:-00151:+00077:003379.4101:08237
08238:-00399:+00143:-00316:003379.4101:08238
08239:+00201:-00058:-00005:003379.4101:08239
08240:+00442:-00462:-00104:003379.4101:08240
08241:-00165:-00053:-00371:003379.4101:08241
08242:-00256:-00250:-00340:003374.8342:08242
08243:+00340:-00344:-00551:003374.8342:08243
08244:+00046:+00078:-00715:003374.8342:08244
08245:-00339:-00257:-00435:003374.8342:08245
08246:+00038:-00128:-00669:003374.8342:08246
08247:+00505:+00319:-00459:003381.9816:08247
08248:-00131:-00276:-00639:003381.9816:08248
08249:-00182:+00227:-00529:003381.9816:08249
08250:+00046:-00036:-00279:003381.9816:08250
08251:+00181:-00149:-00717:003381.9816:08251
08252:-00312:+00417:+00093:003381.9816:08252
08253:-00250:+00064:+00246:003388.7487:08253
08254:+00173:-00111:-00097:003388.7487:08254
08255:-00224:+00429:+00758:003388.7487:08255
08256:-00287:+00317:-00226:003388.7487:08256
08257:+00112:-00097:+00155:003388.7487:08257
08258:-00131:-00019:-00115:003388.7487:08258
08259:-00190:+00065:+00092:003374.7802:08259
08260:-00033:+00162:+00132:003374.7802:08260
08261:-00007:+00320:+00141:003374.7802:08261
08262:-00301:+00248:+00441:003374.7802:08262
08263:-00078:+00230:+00296:003374.7802:08263
08264:+00338:+00337:+00263:003374.7802:08264
08265:+00387:+00317:+00232:003381.9746:08265
08266:-00362:+00351:+00285:003381.9746:08266
08267:-00543:+00249:+00253:003381.9746:08267
08268:+00349:+00231:+00210:003381.9746:08268
08269:+00322:-00087:+00336:003381.9746:08269
08270:+00011:+00148:+00368:003381.9746:08270
08271:-00094:-00127:+00269:003379.4511:08271
08272:+00246:+00058:-00122:003379.4511:08272
08273:-00033:-00038:+00280:003379.4511:08273
08274:-00283:-00100:+00152:003379.4511:08274
08275:+00153:-00035:+00017:003379.4511:08275
08276:+00064:+00106:-00264:003379.4511:08276
08277:-00044:-00053:+00059:003365.6572:08277
08278:-00223:+00010:-00112:003365.6572:08278
08279:+00358:+00041:-00008:003365.6572:08279
08280:+00099:-00034:-00044:003365.6572:08280
08281:-00219:+00072:-00106:003365.6572:08281
08282:+00395:+00229:-00215:003365.6572:08282
08283:+00407:+00007:-00010:003372.5937:08283
08284:-00060:+00139:-00235:003372.5937:08284
08285:+00105:+00071:+00004:003372.5937:08285
08286:+00456:+00099:-00332:003372.5937:08286
08287:+00301:+00008:+00045:003372.5937:08287
08288:-00153:+00274:+00088:003372.5937:08288
08289:-00021:+00288:+00008:003360.9404:08289
08290:+00202:-00051:-00073:003360.9404:08290
08291:+00146:+00195:-00162:003360.9404:08291
08292:-00048:+00110:+00311:003360.9404:08292
08293:+00291:+00072:-00098:003360.9404:08293
08294:+00195:+00007:-00013:003360.9404:08294
08295:-00634:-00278:+00044:003356.4497:08295
08296:-00210:+00223:-00340:003356.4497:08296
08297:+00347:-00264:+00010:003356.4497:08297
08298:+00123:+00106:-00379:003356.4497:08298
08299:-00381:-00171:+00236:003356.4497:08299
08300:+00236:+00184:-00106:003356.4497:08300
08301:+00121:-00224:+00089:003354.1748:08301
08302:-00038:+00074:+00142:003354.1748:08302
08303:-00025:-00142:+00053:003354.1748:08303
08304:+00217:+00159:-00156:003354.1748:08304
08305:-00064:-00156:+00131:003354.1748:08305
08306:-00341:+00071:-00017:003354.1748:08306
08307:+00022:+00453:+00094:003370.1704:08307
08308:+00164:-00157:+00046:003370.1704:08308
08309:-00409:+00232:+00189:003370.1704:08309
08310:-00309:+00162:+00268:003370.1704:08310
08311:+00438:+00003:+00022:003370.1704:08311
08312:-00254:+00471:+00244:003370.1704:08312
08313:-00449:+00025:+00147:003347.3920:08313
08314:+00152:+00291:-00105:003347.3920:08314
08315:+00253:+00131:+00468:003347.3920:08315
08316:-00360:+00440:+00056:003347.3920:08316
08317:+00096:+00189:+00580:003347.3920:08317
08318:+00416:+00670:+00169:003347.3920:08318
08319:-00006:+00167:+00427:003363.4599:08319
08320:-00477:-00099:+00420:003363.4599:08320
08321:+00182:+00450:+00269:003363.4599:08321
08322:+00043:+00092:+00309:003363.4599:08322
08323:+00001:+00083:-00270:003363.4599:08323
08324:-00395:-00155:+00270:003363.4599:08324
08325:+00176:+00312:-00515:003351.8078:08325
08326:+00079:-00175:-00187:003351.8078:08326
08327:-00364:+00174:-00428:003351.8078:08327
08328:+00289:-00035:-00293:003351.8078:08328
08329:+00207:-00229:-00133:003351.8078:08329
08330:-00018:+00380:-00355:003351.8078:08330
08331:+00012:-00208:+00312:003356.4965:08331
08332:+00299:+00109:-00794:003356.4965:08332
08333:+00308:+00276:+00023:003356.4965:08333
08334:-00036:-00171:-00424:003356.4965:08334
08335:+00052:-00047:-00086:003356.4965:08335
08336:+00122:+00109:+00032:003356.4965:08336
08337:-00108:-00275:-00617:003354.3627:08337
08338:-00251:+00083:+00140:003354.3627:08338
08339:+00218:+00134:-00216:003354.3627:08339
08340:-00060:-00206:-00063:003354.3627:08340
08341:-00476:+00122:+00150:003354.3627:08341
08342:-00380:+00225:+00161:003354.3627:08342
08343:+00188:-00036:-00165:003361.1826:08343
08344:-00278:+00084:+00200:003361.1826:08344
08345:-00471:+00265:+00106:003361.1826:08345
08346:-00009:+00056:+00424:003361.1826:08346
08347:+00048:+00008:+00038:003361.1826:08347
08348:-00264:+00128:+00007:003361.1826:08348
08349:-00278:+00144:+00558:003347.6909:08349
08350:+00333:+00195:+00232:003347.6909:08350
08351:+00180:+00199:+00281:003347.6909:08351
08352:-00460:-00034:+00459:003347.6909:08352
08353:-00182:+00278:+00082:003347.6909:08353
08354:+00296:+00067:+00091:003372.7973:08354
08355:-00134:+00091:+00168:003372.7973:08355
08356:-00440:+00054:-00137:003372.7973:08356
08357:+00102:-00047:-00468:003372.7973:08357
08358:+00119:+00112:-00231:003372.7973:08358
08359:-00139:+00000:-00716:003372.7973:08359
08360:-00096:-00373:-00278:003370.1430:08360
08361:+00064:-00227:-00767:003370.1430:08361
08362:+00096:-00323:-00711:003370.1430:08362
08363:-00136:-00384:-00619:003370.1430:08363
08364:+00257:-00063:-00924:003370.1430:08364
08365:+00197:-00453:-00591:003370.1430:08365
08366:-00460:-00015:-00811:003347.3852:08366
08367:-00141:-00157:-00685:003347.3852:08367
08368:+00689:+00108:-00711:003347.3852:08368
08369:-00146:+00174:-00636:003347.3852:08369
08370:-00530:-00088:-00456:003347.3852:08370
08371:-00031:+00041:-00807:003347.3852:08371
08372:+00167:+00236:-00247:003372.6342:08372
08373:-00114:-00285:+00015:003372.6342:08373
08374:-00227:-00013:-00295:003372.6342:08374
08375:-00477:-00104:+00199:003372.6342:08375
08376:-00113:-00451:+00796:003372.6342:08376
08377:+00167:-00095:+00025:003372.6342:08377
08378:+00268:+00165:+00426:003370.1770:08378
08379:+00013:+00374:+00416:003370.1770:08379
08380:-00053:-00029:+00173:003370.1770:08380
08381:-00170:+00627:+00953:003370.1770:08381
08382:-00161:+00158:+00566:003370.1770:08382
08383:+00277:+00051:+00462:003370.1770:08383
08384:-00101:+00011:+00653:003347.5715:08384
08385:+00520:+00011:+00412:003347.5715:08385
08386:+00488:+00133:+00343:003347.5715:08386
08387:-00347:-00047:+00301:003347.5715:08387
08388:-00224:+00152:+00414:003347.5715:08388
08389:+00057:+00245:+00311:003347.5715:08389
08390:+00416:-00068:+00385:003354.2622:08390
08391:-00076:+00002:+00469:003354.2622:08391
08392:-00041:-00172:+00344:003354.2622:08392
08393:+00306:+00128:+00226:003354.2622:08393
08394:+00185:-00131:+00005:003354.2622:08394
08395:-00554:-00106:-00128:003354.2622:08395
08396:+00277:+00469:+00004:003351.9550:08396
08397:+00370:+00105:-00178:003351.9550:08397
08398:-00045:+00141:-00085:003351.9550:08398
08399:-00293:+00200:+00178:003351.9550:08399
08400:+00314:-00158:-00155:003351.9550:08400
08401:+00252:+00268:-00131:003351.9550:08401
08402:-00131:-00096:+00019:003338.4687:08402
08403:-00134:+00197:+00135:003338.4687:08403
08404:+00790:+00302:-00189:003338.4687:08404
08405:+00206:-00268:-00237:003338.4687:08405
08406:-00065:+00440:-00604:003338.4687:08406
08407:+00316:-00088:+00018:003338.4687:08407
08408:+00736:+00404:-00137:003327.1123:08408
08409:-00235:-00354:+00264:003327.1123:08409
08410:-00043:-00205:-00567:003327.1123:08410
08411:+00289:-00088:+00344:003327.1123:08411
08412:-00135:-00299:-00545:003327.1123:08412
08413:-00059:-00321:-00579:003327.1123:08413
08414:-00261:+00024:-00251:003342.8442:08414
08415:+00294:-00242:-00705:003342.8442:08415
08416:-00066:-00178:-00281:003342.8442:08416
08417:+00087:-00174:-00148:003342.8442:08417
08418:+00048:-00043:-00145:003342.8442:08418
08419:+00191:+00050:-00399:003342.8442:08419
08420:-00076:-00072:+00045:003320.5097:08420
08421:+00281:+00108:+00341:003320.5097:08421
08422:+00414:+00132:+00112:003320.5097:08422
08423:-00424:-00545:+00324:003320.5097:08423
08424:-00302:+00156:+00265:003320.5097:08424
08425:+00109:-00424:+00387:003320.5097:08425
08426:+00459:+00418:-00281:003336.1286:08426
08427:-00183:+00086:+00348:003336.1286:08427
08428:-00323:-00015:+00330:003336.1286:08428
08429:-00195:+00508:+00368:003336.1286:08429
08430:-00134:+00274:-00069:003336.1286:08430
08431:-00384:+00044:+00248:003336.1286:08431
08432:-00125:+00292:+00573:003324.8696:08432
08433:+00137:+00121:+00109:003324.8696:08433
08434:-00339:+00265:+00395:003324.8696:08434
08435:-00365:+00709:+00331:003324.8696:08435
08436:+00094:-00153:+00475:003324.8696:08436
08437:+00255:+00381:+00037:003324.8696:08437
08438:-00292:+00436:+00827:003338.6013:08438
08439:-00271:-00030:+00108:003338.6013:08439
08440:+00233:+00098:-00066:003338.6013:08440
08441:-00140:+00080:+00204:003338.6013:08441
08442:-00173:+00227:-00191:003338.6013:08442
08443:-00134:+00139:+00083:003338.6013:08443
08444:+00171:-00037:-00360:003327.2114:08444
08445:-00019:+00245:+00008:003327.2114:08445
08446:-00138:+00167:-00203:003327.2114:08446
08447:+00117:+00146:-00157:003327.2114:08447
08448:+00003:-00141:+00037:003327.2114:08448
08449:+00029:+00116:-00182:003327.2114:08449
08450:+00035:-00164:-00263:003342.9709:08450
08451:+00255:-00051:-00545:003342.9709:08451
08452:-00146:-00015:-00054:003342.9709:08452
08453:-00096:-00093:-00289:003342.9709:08453
08454:+00092:-00272:-00583:003342.9709:08454
08455:+00072:-00007:-00472:003342.9709:08455
08456:-00178:-00152:-00424:003338.4621:08456
08457:-00055:+00049:-00321:003338.4621:08457
08458:+00304:+00074:-00233:003338.4621:08458
08459:-00166:-00114:+00037:003338.4621:08459
08460:+00010:+00198:+00063:003338.4621:08460
08461:+00140:-00183:-00055:003338.4621:08461
08462:+00201:+00132:-00155:003345.1142:08462
08463:-00321:+00030:+00331:003345.1142:08463
08464:-00149:-00061:-00085:003345.1142:08464
08465:-00008:-00078:+00088:003345.1142:08465
08466:-00425:+00066:-00160:003345.1142:08466
08467:-00503:-00089:+00019:003345.1142:08467
08468:-00061:+00100:-00054:003351.8078:08468
08469:+00023:-00164:-00165:003351.8078:08469
08470:-00280:-00299:-00078:003351.8078:08470
08471:-00146:+00205:-00106:003351.8078:08471
08472:+00234:-00158:-00093:003351.8078:08472
08473:+00154:+00036:-00467:003351.8078:08473
08474:-00163:-00001:-00052:003338.3432:08474
08475:+00030:-00198:-00213:003338.3432:08475
08476:+00601:+00291:-00248:003338.3432:08476
08477:-00242:-00492:-00061:003338.3432:08477
08478:-00258:-00116:-00323:003338.3432:08478
08479:+00244:+00052:-00231:003338.3432:08479
08480:+00188:+00036:-00629:003363.3930:08480
08481:-00300:+00039:-00458:003363.3930:08481
08482:-00338:-00015:-00455:003363.3930:08482
08483:-00200:+00183:-00587:003363.3930:08483
08484:-00294:+00083:-00375:003363.3930:08484
08485:-00306:+00080:-00388:003363.3930:08485
08486:-00140:+00086:-00013:003370.1835:08486
08487:-00062:+00294:-00183:003370.1835:08487
08488:-00455:+00113:+00079:003370.1835:08488
08489:-00387:+00247:-00019:003370.1835:08489
08490:+00348:-00144:+00227:003370.1835:08490
08491:+00137:-00055:+00047:003370.1835:08491
08492:-00007:-00232:+00096:003356.4165:08492
08493:+00003:-00216:+00113:003356.4165:08493
08494:+00463:+00003:-00056:003356.4165:08494
08495:+00326:-00092:+00398:003356.4165:08495
08496:+00073:+00242:-00014:003356.4165:08496
08497:+00271:+00261:+00104:003356.4165:08497
08498:-00006:+00315:+00091:003363.4467:08498
08499:-00286:+00035:+00423:003363.4467:08499
08500:+00004:+00053:-00028:003363.4467:08500
08501:+00198:+00314:+00195:003363.4467:08501
08502:-00144:-00048:+00201:003363.4467:08502
08503:-00545:-00036:+00014:003363.4467:08503
08504:+00146:+00301:-00012:003360.8459:08504
08505:-00105:-00257:+00058:003360.8459:08505
08506:-00259:+00026:-00147:003360.8459:08506
08507:+00077:+00265:+00114:003360.8459:08507
08508:+00314:-00224:-00226:003360.8459:08508
08509:+00134:+00464:+00113:003360.8459:08509
08510:-00214:-00185:+00363:003347.6379:08510
08511:+00372:+00499:-00011:003347.6379:08511
08512:+00462:+00097:+00409:003347.6379:08512
08513:+00338:+00210:+00324:003347.6379:08513
08514:+00000:+00326:+00351:003347.6379:08514
08515:+00504:+00123:+00162:003347.6379:08515
08516:+00452:+00350:+00341:003354.5104:08516
08517:-00177:-00001:+00222:003354.5104:08517
08518:+00394:+00257:-00144:003354.5104:08518
08519:+00604:+00131:+00264:003354.5104:08519
08520:+00019:+00024:-00333:003354.5104:08520
08521:-00495:+00212:+00414:003354.5104:08521
08522:+00015:+00074:-00406:003352.0288:08522
08523:+00385:+00253:+00094:003352.0288:08523
08524:-00081:+00170:+00280:003352.0288:08524
08525:+00031:+00049:-00038:003352.0288:08525
08526:+00128:+00081:-00060:003352.0288:08526
08527:+00094:+00050:-00162:003352.0288:08527
08528:-00402:+00061:-00229:003338.5878:08528
08529:+00105:+00093:-00296:003338.5878:08529
08530:+00232:-00133:-00220:003338.5878:08530
08531:-00019:-00083:+00042:003338.5878:08531
08532:-00170:-00127:-00135:003338.5878:08532
08533:+00517:+00003:-00190:003338.5878:08533
08534:+00255:-00285:+00003:003345.3479:08534
08535:-00243:-00247:+00018:003345.3479:08535
08536:+00027:+00039:-00103:003345.3479:08536
08537:+00390:-00085:+00039:003345.3479:08537
08538:+00252:+00166:-00090:003345.3479:08538
08539:-00224:-00061:+00248:003345.3479:08539
08540:-00148:+00176:-00143:003342.9243:08540
08541:-00053:+00059:+00201:003342.9243:08541
08542:-00418:-00046:-00057:003342.9243:08542
08543:-00267:-00269:+00011:003342.9243:08543
08544:+00148:+00114:-00080:003342.9243:08544
08545:-00141:+00136:-00079:003342.9243:08545
08546:-00514:-00027:-00020:003338.6342:08546
08547:+00143:+00259:-00272:003338.6342:08547
08548:+00131:+00213:+00279:003338.6342:08548
08549:-00338:+00344:-00137:003338.6342:08549
08550:-00098:+00130:+00380:003338.6342:08550
08551:+00209:+00560:+00262:003338.6342:08551
08552:+00164:+00242:+00456:003345.3344:08552
08553:-00401:-00124:+00109:003345.3344:08553
08554:+00125:+00160:-00229:003345.3344:08554
08555:+00161:+00083:+00069:003345.3344:08555
08556:-00250:+00161:-00139:003345.3344:08556
08557:-00439:+00033:+00214:003345.3344:08557
08558:+00163:+00063:-00254:003352.0219:08558
08559:+00026:+00025:+00002:003352.0219:08559
08560:-00378:+00215:-00246:003352.0219:08560
08561:+00051:+00129:-00009:003352.0219:08561
08562:+00223:-00054:+00126:003352.0219:08562
08563:-00171:+00251:-00028:003352.0219:08563
08564:-00192:+00011:+00335:003338.5617:08564
08565:+00151:+00257:-00164:003338.5617:08565
08566:+00112:+00016:-00004:003338.5617:08566
08567:-00156:+00141:+00040:003338.5617:08567
08568:-00156:+00056:+00062:003338.5617:08568
08569:+00263:+00012:-00033:003338.5617:08569
08570:+00078:+00068:+00083:003354.4567:08570
08571:-00277:-00213:+00017:003354.4567:08571
08572:+00219:+00236:-00358:003354.4567:08572
08573:+00191:+00080:-00026:003354.4567:08573
08574:-00324:+00009:-00084:003354.4567:08574
08575:-00041:+00281:-00066:003361.2165:08575
08576:+00148:+00281:-00240:003361.2165:08576
08577:-00115:+00070:-00056:003361.2165:08577
08578:-00408:-00262:+00288:003361.2165:08578
08579:+00075:+00422:-00169:003361.2165:08579
08580:+00094:-00159:+00240:003361.2165:08580
08581:-00135:+00140:-00055:003347.6313:08581
08582:-00224:-00131:+00288:003347.6313:08582
08583:+00207:-00015:-00065:003347.6313:08583
08584:+00105:-00008:+00234:003347.6313:08584
08585:-00402:-00094:-00078:003347.6313:08585
08586:-00048:+00265:-00220:003347.6313:08586
08587:+00227:-00060:+00129:003363.6560:08587
08588:-00263:+00111:-00145:003363.6560:08588
08589:-00450:+00001:+00114:003363.6560:08589
08590:+00260:+00148:-00288:003363.6560:08590
08591:-00003:+00024:-00100:003363.6560:08591
08592:-00309:+00082:-00017:003363.6560:08592
08593:-00077:+00153:-00073:003370.4948:08593
08594:+00286:-00120:-00005:003370.4948:08594
08595:+00034:-00105:-00318:003370.4948:08595
08596:-00272:-00043:-00210:003370.4948:08596
08597:+00061:-00051:-00315:003370.4948:08597
08598:+00304:-00079:-00545:003370.4948:08598
08599:-00243:-00136:-00202:003356.7304:08599
08600:-00185:+00055:-00469:003356.7304:08600
08601:+00460:-00081:-00324:003356.7304:08601
08602:-00039:-00140:-00415:003356.7304:08602
08603:-00292:+00013:-00377:003356.7304:08603
08604:+00023:-00072:-00435:003356.7304:08604
08605:+00391:+00140:-00533:003372.8447:08605
08606:-00123:-00009:-00112:003372.8447:08606
08607:-00221:+00100:-00248:003372.8447:08607
08608:+00062:+00156:-00226:003372.8447:08608
08609:+00119:-00057:-00247:003372.8447:08609
08610:-00746:+00078:-00063:003372.8447:08610
08611:-00363:+00415:-00041:003370.3730:08611
08612:+00251:+00029:+00240:003370.3730:08612
08613:-00453:+00107:+00288:003370.3730:08613
08614:-00488:+00188:+00295:003370.3730:08614
08615:+00392:-00247:+00071:003370.3730:08615
08616:+00623:+00017:-00003:003370.3730:08616
08617:-00461:-00173:+00334:003356.6635:08617
08618:-00076:+00085:+00302:003356.6635:08618
08619:+00373:+00054:+00223:003356.6635:08619
08620:+00177:-00062:+00199:003356.6635:08620
08621:-00153:+00242:+00147:003356.6635:08621
08622:-00012:-00152:+00103:003356.6635:08622
08623:+00426:+00361:+00034:003372.7634:08623
08624:+00010:+00262:+00158:003372.7634:08624
08625:-00165:+00231:+00075:003372.7634:08625
08626:+00253:+00285:+00186:003372.7634:08626
08627:+00069:+00078:+00155:003372.7634:08627
08628:-00171:+00171:+00113:003372.7634:08628
08629:-00048:-00063:-00116:003361.0949:08629
08630:+00207:-00197:+00174:003361.0949:08630
08631:-00137:-00005:+00108:003361.0949:08631
08632:-00018:-00091:+00033:003361.0949:08632
08633:+00213:+00001:+00083:003361.0949:08633
08634:-00180:-00139:+00068:003361.0949:08634
08635:-00376:+00265:-00012:003347.5581:08635
08636:-00106:+00390:+00231:003347.5581:08636
08637:+00490:+00222:-00068:003347.5581:08637
08638:+00001:+00251:+00094:003347.5581:08638
08639:-00001:+00233:-00041:003347.5581:08639
08640:+00678:+00307:+00164:003347.5581:08640
08641:+00551:+00165:-00416:003354.4030:08641
08642:-00001:+00091:+00043:003354.4030:08642
08643:+00136:+00013:+00151:003354.4030:08643
08644:+00700:+00056:-00009:003354.4030:08644
08645:-00079:+00033:-00069:003354.4030:08645
08646:-00110:+00035:+00199:003354.4030:08646
08647:+00007:-00087:-00181:003351.9482:08647
08648:+00370:+00374:-00357:003351.9482:08648
08649:-00214:-00098:+00086:003351.9482:08649
08650:-00056:+00303:-00180:003351.9482:08650
08651:+00364:+00085:-00110:003351.9482:08651
08652:-00057:-00133:-00138:003351.9482:08652
08653:-00180:+00176:-00243:003347.6181:08653
08654:+00083:-00324:-00092:003347.6181:08654
08655:+00588:+00160:-00228:003347.6181:08655
08656:-00628:-00407:+00283:003347.6181:08656
08657:-00454:-00139:+00046:003347.6181:08657
08658:+00407:-00107:+00302:003347.6181:08658
08659:+00040:-00242:+00020:003336.2016:08659
08660:-00255:-00081:+00390:003336.2016:08660
08661:-00044:-00181:+00117:003336.2016:08661
08662:+00397:+00224:-00147:003336.2016:08662
08663:-00238:+00176:+00206:003336.2016:08663
08664:-00199:+00119:+00271:003336.2016:08664
08665:+00020:+00295:+00452:003352.0219:08665
08666:+00464:+00443:-00065:003352.0219:08666
08667:-00488:-00042:+00499:003352.0219:08667
08668:-00387:+00345:+00394:003352.0219:08668
08669:+00437:-00067:+00369:003352.0219:08669
08670:-00163:-00058:+00015:003352.0219:08670
08671:-00353:+00350:+00249:003347.5844:08671
08672:-00048:-00161:+00121:003347.5844:08672
08673:+00389:+00302:-00077:003347.5844:08673
08674:-00354:+00264:+00296:003347.5844:08674
08675:-00043:+00146:+00032:003347.5844:08675
08676:+00250:+00093:+00072:003347.5844:08676
08677:+00186:+00348:-00105:003354.4233:08677
08678:-00279:+00299:-00019:003354.4233:08678
08679:-00249:+00299:+00338:003354.4233:08679
08680:+00216:+00217:+00097:003354.4233:08680
08681:-00286:+00047:+00076:003354.4233:08681
08682:-00143:-00009:-00024:003354.4233:08682
08683:+00290:+00206:-00254:003352.0017:08683
08684:+00317:-00284:-00152:003352.0017:08684
08685:-00376:+00078:+00081:003352.0017:08685
08686:-00083:-00042:-00161:003352.0017:08686
08687:+00273:-00240:-00272:003352.0017:08687
08688:-00075:-00051:-00342:003352.0017:08688
08689:-00172:+00076:-00223:003347.5844:08689
08690:-00044:+00092:+00188:003347.5844:08690
08691:+00186:+00061:-00135:003347.5844:08691
08692:-00141:-00122:+00022:003347.5844:08692
08693:-00064:+00187:-00179:003347.5844:08693
08694:+00388:+00022:-00016:003347.5844:08694
08695:+00133:-00170:+00153:003363.4736:08695
08696:-00450:+00161:-00074:003363.4736:08696
08697:+00001:-00133:+00064:003363.4736:08697
08698:+00316:+00133:-00252:003363.4736:08698
08699:-00310:-00111:+00250:003363.4736:08699
08700:-00171:+00023:-00042:003363.4736:08700
08701:+00075:+00115:-00003:003379.6345:08701
08702:-00035:-00440:-00084:003379.6345:08702
08703:-00300:+00094:-00685:003379.6345:08703
08704:-00048:+00236:-00019:003379.6345:08704
08705:+00281:-00239:-00163:003379.6345:08705
08706:-00074:-00150:-00076:003379.6345:08706
08707:-00251:-00143:-00021:003356.7304:08707
08708:+00189:-00264:-00441:003356.7304:08708
08709:+00162:+00189:-00529:003356.7304:08709
08710:-00327:-00295:-00127:003356.7304:08710
08711:-00034:+00033:-00447:003356.7304:08711
08712:+00404:+00178:-00119:003372.8039:08712
08713:-00395:-00350:-00296:003372.8039:08713
08714:-00525:+00069:-00217:003372.8039:08714
08715:+00049:+00130:-00289:003372.8039:08715
08716:+00149:-00283:-00478:003372.8039:08716
08717:-00121:-00026:-00625:003372.8039:08717
08718:-00143:+00127:-00442:003388.9130:08718
08719:+00125:+00118:-00240:003388.9130:08719
08720:-00201:+00004:-00153:003388.9130:08720
08721:-00277:+00345:-00158:003388.9130:08721
08722:+00028:-00021:+00032:003388.9130:08722
08723:+00261:-00084:-00058:003388.9130:08723
08724:-00274:+00411:-00104:003365.7446:08724
08725:-00239:-00023:-00113:003365.7446:08725
08726:-00007:-00135:-00061:003365.7446:08726
08727:-00367:-00048:+00082:003365.7446:08727
08728:-00300:-00316:+00361:003365.7446:08728
08729:+00141:+00253:+00134:003365.7446:08729
08730:+00201:-00271:+00409:003382.0566:08730
08731:-00160:-00149:+00428:003382.0566:08731
08732:+00099:+00224:+00075:003382.0566:08732
08733:+00179:+00279:+00198:003382.0566:08733
08734:-00096:+00178:-00171:003382.0566:08734
08735:-00440:+00208:+00009:003382.0566:08735
08736:-00293:-00101:+00180:003379.5053:08736
08737:+00384:+00387:-00071:003379.5053:08737
08738:-00115:-00123:+00269:003379.5053:08738
08739:-00292:-00035:+00237:003379.5053:08739
08740:+00160:+00040:-00032:003379.5053:08740
08741:+00267:+00272:+00003:003379.5053:08741
08742:-00292:+00491:+00080:003365.7580:08742
08743:-00133:-00116:+00273:003365.7580:08743
08744:+00009:+00042:+00061:003365.7580:08744
08745:+00139:+00124:+00231:003365.7580:08745
08746:-00012:+00106:+00203:003365.7580:08746
08747:+00303:+00328:-00146:003365.7580:08747
08748:+00156:+00044:+00254:003372.7429:08748
08749:-00436:+00266:-00159:003372.7429:08749
08750:-00179:+00471:+00509:003372.7429:08750
08751:+00277:-00231:+00090:003372.7429:08751
08752:+00322:+00367:-00188:003372.7429:08752
08753:-00306:-00044:+00397:003372.7429:08753
08754:+00300:+00038:-00212:003370.3527:08754
08755:+00393:+00560:-00084:003370.3527:08755
08756:-00019:-00386:+00377:003370.3527:08756
08757:+00099:+00420:-00035:003370.3527:08757
08758:+00361:-00046:+00132:003370.3527:08758
08759:+00278:+00184:-00327:003370.3527:08759
08760:-00058:+00062:+00137:003347.5910:08760
08761:+00070:-00161:-00065:003347.5910:08761
08762:+00372:+00399:-00374:003347.5910:08762
08763:+00137:-00018:+00216:003347.5910:08763
08764:+00037:-00067:-00402:003347.5910:08764
08765:+00413:+00183:-00066:003347.5910:08765
08766:+00270:-00233:-00224:003354.3559:08766
08767:-00335:+00158:-00150:003354.3559:08767
08768:+00104:-00250:+00050:003354.3559:08768
08769:+00319:-00168:-00151:003354.3559:08769
08770:+00020:-00079:+00070:003354.3559:08770
08771:-00312:-00006:-00007:003354.3559:08771
08772:+00103:-00053:-00229:003361.1555:08772
08773:+00146:+00035:-00009:003361.1555:08773
08774:-00153:-00393:-00091:003361.1555:08774
08775:+00058:+00448:-00005:003361.1555:08775
08776:+00228:-00158:+00333:003361.1555:08776
08777:+00012:+00369:-00238:003361.1555:08777
08778:-00272:+00063:+00379:003347.6047:08778
08779:+00125:+00014:+00134:003347.6047:08779
08780:+00284:+00398:+00058:003347.6047:08780
08781:-00381:-00265:+00578:003347.6047:08781
08782:-00380:+00014:+00076:003347.6047:08782
08783:+00298:+00194:+00174:003347.6047:08783
08784:-00152:+00021:-00058:003345.2543:08784
08785:-00451:+00358:+00114:003345.2543:08785
08786:+00031:+00017:+00163:003345.2543:08786
08787:+00224:+00268:+00018:003345.2543:08787
08788:-00327:+00154:+00267:003345.2543:08788
08789:-00467:-00059:+00017:003345.2543:08789
08790:+00052:+00315:+00292:003361.0883:08790
08791:+00230:+00263:+00045:003361.0883:08791
08792:-00459:-00021:-00080:003361.0883:08792
08793:-00199:+00308:+00142:003361.0883:08793
08794:+00322:-00149:-00002:003361.0883:08794
08795:-00090:+00418:-00035:003361.0883:08795
08796:-00243:+00269:+00136:003347.4716:08796
08797:+00195:-00035:-00168:003347.4716:08797
08798:+00266:+00127:+00152:003347.4716:08798
08799:-00204:+00266:+00124:003347.4716:08799
08800:-00059:-00297:+00046:003347.4716:08800
08801:+00315:+00208:-00349:003347.4716:08801
08802:-00124:-00552:+00057:003363.5615:08802
08803:-00204:-00024:-00098:003363.5615:08803
08804:+00018:+00095:-00350:003363.5615:08804
08805:+00018:-00374:-00055:003363.5615:08805
08806:-00297:+00157:-00268:003363.5615:08806
08807:-00257:-00049:+00027:003363.5615:08807
08808:+00141:+00056:-00214:003361.0949:08808
08809:+00037:+00203:-00209:003361.0949:08809
08810:-00309:-00039:-00138:003361.0949:08810
08811:+00111:+00069:-00302:003361.0949:08811
08812:+00117:-00096:-00238:003361.0949:08812
08813:-00238:-00081:-00179:003361.0949:08813
08814:-00029:+00123:-00024:003356.4497:08814
08815:+00146:+00025:-00034:003356.4497:08815
08816:+00016:-00042:+00027:003356.4497:08816
08817:-00211:+00175:-00328:003356.4497:08817
08818:-00076:-00065:-00011:003356.4497:08818
08819:+00308:+00158:-00203:003372.6545:08819
08820:-00002:-00099:-00207:003372.6545:08820
08821:-00294:-00034:-00282:003372.6545:08821
08822:+00146:-00143:-00418:003372.6545:08822
08823:+00137:+00017:-00331:003372.6545:08823
08824:-00271:-00323:-00282:003372.6545:08824
08825:+00147:+00004:-00398:003379.4438:08825
08826:+00302:-00055:-00619:003379.4438:08826
08827:-00247:-00415:-00647:003379.4438:08827
08828:-00250:+00046:-00208:003379.4438:08828
08829:+00276:+00117:-00467:003379.4438:08829
08830:-00043:-00234:-00540:003379.4438:08830
08831:-00277:+00241:-00492:003365.6774:08831
08832:+00025:-00011:-00262:003365.6774:08832
08833:+00311:-00075:-00179:003365.6774:08833
08834:-00104:+00458:-00507:003365.6774:08834
08835:-00414:-00151:-00038:003365.6774:08835
08836:+00004:+00274:-00445:003365.6774:08836
08837:+00266:+00252:-00157:003372.6684:08837
08838:-00202:+00022:+00031:003372.6684:08838
08839:-00324:-00052:+00169:003372.6684:08839
08840:+00037:+00536:-00046:003372.6684:08840
08841:-00145:-00276:+00470:003372.6684:08841
08842:-00271:+00068:+00456:003372.6684:08842
08843:+00077:+00437:+00303:003388.7487:08843
08844:+00293:-00243:+00365:003388.7487:08844
08845:+00234:+00222:+00175:003388.7487:08845
08846:+00004:+00038:+00413:003388.7487:08846
08847:-00007:-00001:+00236:003388.7487:08847
08848:+00093:+00575:+00188:003388.7487:08848
08849:-00276:-00111:+00573:003365.5095:08849
08850:-00076:+00294:+00231:003365.5095:08850
08851:+00303:+00359:+00521:003365.5095:08851
08852:-00316:-00090:+00456:003365.5095:08852
08853:-00267:+00335:+00540:003365.5095:08853
08854:+00034:+00015:+00295:003365.5095:08854
08855:+00475:+00352:+00063:003372.6408:08855
08856:-00236:+00346:+00115:003372.6408:08856
08857:-00182:+00094:+00114:003372.6408:08857
08858:-00042:-00059:+00216:003372.6408:08858
08859:+00018:+00423:-00132:003372.6408:08859
08860:-00029:-00208:+00110:003372.6408:08860
08861:+00081:+00024:-00141:003370.1704:08861
08862:+00509:+00026:-00042:003370.1704:08862
08863:+00003:+00021:+00259:003370.1704:08863
08864:-00053:+00584:-00389:003370.1704:08864
08865:+00357:-00142:+00294:003370.1704:08865
08866:+00397:+00241:-00244:003370.1704:08866
08867:+00032:+00216:+00188:003356.5100:08867
08868:+00028:+00046:-00215:003356.5100:08868
08869:+00592:+00459:-00278:003356.5100:08869
08870:+00081:-00258:+00034:003356.5100:08870
08871:-00179:+00009:-00456:003356.5100:08871
08872:-00001:+00404:-00100:003356.5100:08872
08873:+00162:-00545:-00292:003363.5751:08873
08874:-00079:+00398:-00424:003363.5751:08874
08875:-00256:-00239:+00052:003363.5751:08875
08876:+00539:+00163:-00322:003363.5751:08876
08877:+00052:+00133:+00262:003363.5751:08877
08878:-00033:+00015:+00004:003363.5751:08878
08879:+00143:+00345:-00031:003361.2094:08879
08880:+00460:+00260:-00266:003361.2094:08880
08881:-00114:+00176:+00036:003361.2094:08881
08882:-00140:+00092:+00283:003361.2094:08882
08883:+00087:-00057:+00217:003361.2094:08883
08884:-00102:+00233:+00155:003361.2094:08884
08885:-00110:-00461:+00442:003338.5617:08885
08886:+00084:+00036:-00032:003338.5617:08886
08887:+00207:+00098:+00273:003338.5617:08887
08888:-00301:-00422:+00099:003338.5617:08888
[truncated: 50,041 more chars]
