# Supplementary material for: Suboptimal Omnidirectional Wheel Design and Implementation
Source: Sensors (Basel). 2021 Jan 28;21(3):865. doi: 10.3390/s21030865 (PMC7865864; doi:10.3390/s21030865)
Supplement: Supplementary file 1 [file sensors-21-00865-s001.zip › 4.-Data 30 Files With Suspension/ACDATA04.TXT]

00001:-00007:+00026:-00015:001530.3369:00001
00002:-00032:+00023:+00007:001530.3369:00002
00003:-00006:+00016:-00020:001530.3369:00003
00004:-00028:-00017:+00039:001530.3369:00004
00005:-00011:+00008:+00017:001530.3369:00005
00006:-00043:-00009:+00054:001530.3369:00006
00007:-00001:-00018:-00008:001530.3369:00007
00008:-00042:-00046:-00018:001530.3369:00008
00009:-00001:+00004:-00061:001530.3369:00009
00010:-00028:-00011:+00020:001530.3369:00010
00011:-00007:+00005:+00001:001530.3369:00011
00012:-00030:-00030:+00018:001530.3369:00012
00013:+00001:-00035:-00004:001530.3369:00013
00014:-00014:-00036:+00035:001500.7341:00014
00015:+00018:-00031:+00002:001500.7341:00015
00016:-00001:+00004:+00036:001500.7341:00016
00017:+00012:-00007:-00017:001500.7341:00017
00018:+00016:-00004:-00027:001500.7341:00018
00019:+00051:+00005:+00022:001500.7341:00019
00020:+00018:-00016:+00037:001500.7341:00020
00021:+00008:-00011:+00023:001500.7341:00021
00022:-00004:-00013:-00022:001500.7341:00022
00023:+00022:+00007:-00038:001500.7341:00023
00024:-00004:-00016:-00007:001500.7341:00024
00025:+00009:-00015:-00037:001500.7341:00025
00026:+00013:+00004:+00069:001500.7341:00026
00027:+00029:+00005:+00035:001534.2761:00027
00028:-00018:+00007:+00022:001534.2761:00028
00029:-00008:+00004:-00008:001534.2761:00029
00030:-00015:+00005:-00022:001534.2761:00030
00031:-00037:-00015:-00039:001534.2761:00031
00032:-00028:+00033:+00021:001534.2761:00032
00033:-00030:-00006:+00034:001534.2761:00033
00034:-00054:+00012:+00022:001534.2761:00034
00035:-00032:+00003:+00012:001534.2761:00035
00036:-00050:-00001:-00004:001534.2761:00036
00037:-00055:-00017:-00009:001534.2761:00037
00038:-00029:-00005:-00007:001534.2761:00038
00039:-00022:-00016:+00023:001534.2761:00039
00040:-00023:+00000:-00034:001504.9978:00040
00041:+00005:-00004:-00036:001504.9978:00041
00042:-00002:-00004:+00023:001504.9978:00042
00043:-00001:-00032:+00018:001504.9978:00043
00044:-00023:-00014:-00021:001504.9978:00044
00045:-00016:-00021:+00033:001504.9978:00045
00046:-00014:-00020:-00011:001504.9978:00046
00047:-00034:-00007:-00009:001504.9978:00047
00048:-00014:+00001:+00002:001504.9978:00048
00049:-00010:-00014:+00008:001504.9978:00049
00050:-00034:+00004:-00021:001504.9978:00050
00051:-00035:-00009:+00012:001504.9978:00051
00052:-00012:-00015:+00003:001504.9978:00052
00053:-00043:-00015:-00024:001504.9978:00053
00054:-00049:-00010:-00007:001433.4489:00054
00055:-00051:-00016:+00009:001433.4489:00055
00056:-00053:+00005:-00005:001433.4489:00056
00057:-00041:-00019:+00010:001433.4489:00057
00058:-00011:-00014:+00007:001433.4489:00058
00059:-00013:+00005:-00037:001433.4489:00059
00060:-00011:+00002:-00009:001433.4489:00060
00061:-00021:+00008:-00010:001433.4489:00061
00062:+00005:-00005:+00005:001433.4489:00062
00063:-00002:+00005:+00002:001433.4489:00063
00064:+00014:+00024:-00004:001433.4489:00064
00065:-00009:+00013:-00002:001433.4489:00065
00066:+00003:+00008:+00007:001433.4489:00066
00067:+00014:-00004:-00018:001433.4489:00067
00068:+00015:+00013:-00001:001466.3277:00068
00069:+00021:+00000:-00052:001466.3277:00069
00070:+00007:+00015:-00005:001466.3277:00070
00071:+00036:+00013:-00017:001466.3277:00071
00072:+00008:+00011:-00030:001466.3277:00072
00073:+00009:-00009:-00007:001466.3277:00073
00074:+00003:+00002:+00043:001466.3277:00074
00075:-00002:-00026:+00005:001466.3277:00075
00076:-00048:-00039:-00023:001466.3277:00076
00077:-00034:-00065:-00047:001466.3277:00077
00078:-00032:-00045:-00034:001466.3277:00078
00079:-00037:-00044:-00051:001466.3277:00079
00080:-00052:-00043:-00032:001466.3277:00080
00081:-00016:-00075:+00031:001499.6324:00081
00082:-00027:-00064:+00092:001499.6324:00082
00083:-00017:-00048:+00032:001499.6324:00083
00084:-00038:-00012:+00019:001499.6324:00084
00085:-00018:-00033:+00006:001499.6324:00085
00086:-00030:-00015:+00033:001499.6324:00086
00087:-00012:-00002:-00024:001499.6324:00087
00088:-00034:+00021:-00011:001499.6324:00088
00089:-00005:+00018:-00067:001499.6324:00089
00090:+00005:+00018:-00007:001499.6324:00090
00091:+00036:+00032:-00030:001499.6324:00091
00092:+00005:+00053:-00017:001499.6324:00092
00093:+00006:+00028:+00005:001499.6324:00093
00094:-00008:+00032:+00010:001499.6324:00094
00095:+00018:+00040:+00008:001486.3922:00095
00096:-00015:+00030:+00026:001486.3922:00096
00097:-00034:+00028:+00051:001486.3922:00097
00098:-00031:+00038:+00036:001486.3922:00098
00099:-00015:+00027:+00036:001486.3922:00099
00100:-00049:+00025:+00033:001486.3922:00100
00101:-00026:+00039:+00019:001486.3922:00101
00102:-00053:+00038:-00036:001486.3922:00102
00103:-00033:+00013:-00044:001486.3922:00103
00104:-00013:+00014:-00044:001486.3922:00104
00105:+00000:+00013:+00005:001486.3922:00105
00106:+00005:+00018:+00043:001486.3922:00106
00107:+00011:+00035:+00071:001486.3922:00107
00108:-00010:+00001:+00030:001541.7761:00108
00109:-00008:+00010:+00037:001541.7761:00109
00110:+00017:+00012:-00012:001541.7761:00110
00111:-00008:+00011:-00007:001541.7761:00111
00112:+00019:+00007:-00039:001541.7761:00112
00113:+00033:+00006:-00012:001541.7761:00113
00114:+00032:-00035:-00013:001541.7761:00114
00115:+00034:-00023:-00021:001541.7761:00115
00116:+00034:-00064:+00017:001541.7761:00116
00117:+00033:-00039:+00009:001541.7761:00117
00118:+00033:-00064:+00038:001541.7761:00118
00119:+00022:-00051:+00071:001541.7761:00119
00120:+00031:-00042:+00025:001541.7761:00120
00121:+00005:-00014:+00035:001535.9705:00121
00122:+00014:-00034:-00007:001535.9705:00122
00123:-00011:+00005:+00034:001535.9705:00123
00124:-00016:-00019:-00011:001535.9705:00124
00125:-00033:+00007:+00006:001535.9705:00125
00126:-00035:-00001:+00023:001535.9705:00126
00127:-00038:+00009:-00046:001535.9705:00127
00128:-00024:+00010:-00038:001535.9705:00128
00129:-00021:+00032:-00012:001535.9705:00129
00130:+00001:+00033:+00024:001535.9705:00130
00131:-00035:+00034:+00054:001535.9705:00131
00132:-00010:+00026:+00049:001535.9705:00132
00133:-00014:+00050:-00050:001535.9705:00133
00134:-00025:+00017:-00019:001472.3347:00134
00135:-00025:+00030:-00021:001472.3347:00135
00136:-00051:+00033:+00023:001472.3347:00136
00137:-00033:+00035:-00023:001472.3347:00137
00138:-00051:+00021:+00035:001472.3347:00138
00139:-00027:+00033:+00016:001472.3347:00139
00140:-00061:+00003:+00041:001472.3347:00140
00141:-00069:+00018:-00042:001472.3347:00141
00142:-00067:+00021:-00010:001472.3347:00142
00143:-00030:+00022:-00078:001472.3347:00143
00144:-00052:+00022:+00014:001472.3347:00144
00145:-00038:+00000:+00080:001472.3347:00145
00146:-00028:+00002:+00038:001472.3347:00146
00147:-00051:+00001:-00003:001501.3226:00147
00148:-00023:+00003:-00034:001501.3226:00148
00149:-00025:+00011:-00036:001501.3226:00149
00150:-00007:+00001:-00069:001501.3226:00150
00151:-00009:-00003:-00054:001501.3226:00151
00152:+00049:-00036:-00046:001501.3226:00152
00153:-00008:-00018:+00029:001501.3226:00153
00154:+00022:-00047:+00010:001501.3226:00154
00155:-00007:-00048:+00017:001501.3226:00155
00156:+00012:-00051:-00035:001501.3226:00156
00157:-00005:-00020:+00008:001501.3226:00157
00158:+00034:-00014:-00043:001501.3226:00158
00159:-00033:-00023:+00024:001501.3226:00159
00160:-00008:-00038:-00006:001501.3226:00160
00161:-00050:-00021:+00041:001503.1953:00161
00162:-00020:-00009:-00033:001503.1953:00162
00163:-00042:-00013:-00007:001503.1953:00163
00164:-00002:+00002:-00003:001503.1953:00164
00165:-00029:+00019:+00034:001503.1953:00165
00166:-00015:-00006:-00030:001503.1953:00166
00167:-00043:+00017:+00008:001503.1953:00167
00168:-00038:+00005:-00025:001503.1953:00168
00169:-00070:+00009:-00031:001503.1953:00169
00170:-00015:-00021:-00022:001503.1953:00170
00171:-00054:-00005:-00018:001503.1953:00171
00172:-00022:-00015:-00016:001503.1953:00172
00173:-00055:+00004:-00007:001503.1953:00173
00174:+00002:-00004:+00008:001477.5845:00174
00175:-00030:-00021:-00016:001477.5845:00175
00176:-00002:-00018:-00016:001477.5845:00176
00177:-00022:-00015:+00008:001477.5845:00177
00178:-00019:+00008:+00001:001477.5845:00178
00179:-00013:-00017:+00019:001477.5845:00179
00180:-00025:+00010:+00032:001477.5845:00180
00181:-00066:-00005:+00008:001477.5845:00181
00182:-00064:+00010:-00053:001477.5845:00182
00183:-00028:+00016:-00057:001477.5845:00183
00184:-00010:+00053:-00039:001477.5845:00184
00185:-00040:+00027:-00025:001477.5845:00185
00186:-00022:+00078:-00020:001477.5845:00186
00187:-00040:+00027:-00021:001528.6535:00187
00188:-00011:+00046:-00034:001528.6535:00188
00189:-00034:+00027:-00029:001528.6535:00189
00190:+00000:+00062:-00034:001528.6535:00190
00191:-00024:+00038:-00007:001528.6535:00191
00192:+00020:+00057:-00025:001528.6535:00192
00193:-00002:+00052:-00008:001528.6535:00193
00194:+00035:+00066:-00051:001528.6535:00194
00195:+00018:+00039:+00003:001528.6535:00195
00196:+00024:+00046:-00013:001528.6535:00196
00197:+00012:+00011:-00016:001528.6535:00197
00198:+00047:+00035:-00003:001528.6535:00198
00199:+00042:+00024:+00059:001528.6535:00199
00200:+00048:-00006:+00174:001528.6535:00200
00201:+00032:+00001:+00123:001515.7430:00201
00202:+00065:-00008:+00132:001515.7430:00202
00203:+00034:-00040:-00078:001515.7430:00203
00204:-00015:-00043:-00193:001515.7430:00204
00205:-00043:-00036:-00193:001515.7430:00205
00206:-00057:-00009:-00044:001515.7430:00206
00207:-00085:-00026:-00026:001515.7430:00207
00208:-00084:-00026:+00101:001515.7430:00208
00209:-00090:-00074:+00195:001515.7430:00209
00210:-00051:-00107:+00339:001515.7430:00210
00211:-00066:-00095:+00126:001515.7430:00211
00212:-00101:-00038:-00334:001515.7430:00212
00213:-00013:-00019:-00291:001515.7430:00213
00214:+00019:-00031:-00172:001488.1518:00214
00215:-00049:-00005:-00205:001488.1518:00215
00216:+00046:+00037:+00064:001488.1518:00216
00217:+00043:-00034:+00177:001488.1518:00217
00218:-00034:+00005:+00147:001488.1518:00218
00219:+00018:+00004:+00104:001488.1518:00219
00220:+00023:+00022:+00052:001488.1518:00220
00221:+00007:+00023:-00062:001488.1518:00221
00222:+00063:+00041:-00068:001488.1518:00222
00223:+00078:+00069:-00034:001488.1518:00223
00224:+00063:+00056:-00108:001488.1518:00224
00225:+00024:+00063:-00069:001488.1518:00225
00226:+00017:+00062:+00014:001488.1518:00226
00227:-00018:+00042:+00026:001562.8591:00227
00228:-00061:+00070:+00066:001562.8591:00228
00229:-00032:+00052:+00085:001562.8591:00229
00230:-00084:+00035:+00048:001562.8591:00230
00231:-00057:+00035:-00063:001562.8591:00231
00232:-00083:+00039:-00022:001562.8591:00232
00233:-00026:+00048:-00046:001562.8591:00233
00234:-00069:+00049:-00031:001562.8591:00234
00235:-00023:+00046:+00000:001562.8591:00235
00236:-00054:+00052:-00020:001562.8591:00236
00237:-00014:+00069:-00064:001562.8591:00237
00238:-00015:+00015:-00038:001562.8591:00238
00239:-00018:+00033:-00004:001593.8505:00239
00240:-00018:-00019:+00068:001593.8505:00240
00241:+00051:+00002:+00074:001593.8505:00241
00242:+00040:-00036:+00083:001593.8505:00242
00243:+00080:-00051:+00029:001593.8505:00243
00244:+00068:-00017:-00016:001593.8505:00244
00245:+00068:-00049:-00026:001593.8505:00245
00246:+00076:-00044:-00037:001593.8505:00246
00247:+00076:-00085:+00031:001593.8505:00247
00248:+00059:-00084:+00037:001593.8505:00248
00249:+00007:-00109:+00052:001593.8505:00249
00250:+00034:-00112:+00041:001593.8505:00250
00251:-00005:-00114:+00066:001593.8505:00251
00252:-00003:-00109:+00025:001564.7438:00252
00253:+00004:-00103:+00046:001564.7438:00253
00254:-00009:-00069:+00100:001564.7438:00254
00255:+00003:-00091:+00011:001564.7438:00255
00256:-00008:-00080:-00050:001564.7438:00256
00257:+00001:-00064:+00049:001564.7438:00257
00258:-00008:-00068:+00034:001564.7438:00258
00259:+00000:-00041:+00015:001564.7438:00259
00260:+00019:-00032:+00037:001564.7438:00260
00261:+00030:-00010:+00040:001564.7438:00261
00262:+00049:+00003:+00017:001564.7438:00262
00263:+00080:+00010:+00044:001564.7438:00263
00264:+00096:+00012:+00072:001564.7438:00264
00265:+00091:+00028:+00083:001604.7471:00265
00266:+00083:+00025:+00005:001604.7471:00266
00267:+00096:+00054:+00029:001604.7471:00267
00268:+00054:+00036:+00051:001604.7471:00268
00269:+00028:+00038:+00068:001604.7471:00269
00270:+00025:+00012:+00067:001604.7471:00270
00271:+00010:+00017:+00074:001604.7471:00271
00272:+00014:+00005:+00097:001604.7471:00272
00273:-00001:+00022:+00054:001604.7471:00273
00274:+00004:+00009:-00029:001604.7471:00274
00275:+00000:+00005:-00055:001604.7471:00275
00276:+00005:+00008:-00096:001604.7471:00276
00277:-00007:+00003:-00021:001578.0354:00277
00278:-00007:-00032:+00033:001578.0354:00278
00279:-00003:-00012:+00110:001578.0354:00279
00280:+00017:-00023:+00079:001578.0354:00280
00281:-00022:-00034:-00015:001578.0354:00281
00282:-00018:-00024:-00044:001578.0354:00282
00283:+00001:-00008:-00080:001578.0354:00283
00284:+00001:-00033:-00058:001578.0354:00284
00285:+00014:-00013:+00005:001578.0354:00285
00286:+00030:-00027:+00015:001578.0354:00286
00287:+00036:-00011:-00016:001578.0354:00287
00288:+00009:-00052:-00028:001578.0354:00288
00289:+00046:-00035:-00028:001578.0354:00289
00290:+00008:-00049:-00005:001578.0354:00290
00291:+00017:-00029:-00007:001482.8984:00291
00292:+00015:-00048:+00022:001482.8984:00292
00293:+00005:-00051:+00004:001482.8984:00293
00294:-00034:-00039:-00018:001482.8984:00294
00295:-00014:-00023:-00029:001482.8984:00295
00296:-00040:-00034:-00013:001482.8984:00296
00297:-00028:-00023:-00029:001482.8984:00297
00298:-00028:-00031:-00060:001482.8984:00298
00299:-00036:-00012:-00075:001482.8984:00299
00300:-00039:-00035:-00027:001482.8984:00300
00301:-00037:-00029:-00006:001482.8984:00301
00302:-00027:-00028:+00025:001482.8984:00302
00303:-00033:-00032:+00017:001482.8984:00303
00304:-00015:+00002:+00013:001469.8076:00304
00305:-00036:+00006:-00002:001469.8076:00305
00306:-00015:-00007:-00036:001469.8076:00306
00307:-00040:+00004:-00057:001469.8076:00307
00308:-00002:+00004:-00038:001469.8076:00308
00309:-00013:-00006:+00020:001469.8076:00309
00310:-00015:-00013:+00019:001469.8076:00310
00311:-00031:-00008:+00008:001469.8076:00311
00312:-00028:+00002:+00023:001469.8076:00312
00313:-00045:-00007:-00019:001469.8076:00313
00314:-00038:+00003:-00036:001469.8076:00314
00315:-00039:+00018:-00034:001469.8076:00315
00316:-00009:+00008:-00031:001469.8076:00316
00317:+00004:-00005:-00007:001469.8076:00317
00318:+00020:-00006:+00036:001443.3947:00318
00319:-00022:+00004:+00004:001443.3947:00319
00320:-00015:+00008:+00002:001443.3947:00320
00321:-00016:-00002:+00024:001443.3947:00321
00322:-00025:+00007:-00023:001443.3947:00322
00323:-00026:+00004:-00049:001443.3947:00323
00324:+00005:+00003:+00018:001443.3947:00324
00325:-00013:-00021:+00006:001443.3947:00325
00326:-00037:-00018:-00037:001443.3947:00326
00327:-00036:-00016:-00008:001443.3947:00327
00328:-00037:+00002:+00001:001443.3947:00328
00329:-00053:-00009:-00030:001443.3947:00329
00330:-00026:-00031:-00015:001443.3947:00330
00331:-00054:-00011:-00004:001443.3947:00331
00332:-00067:-00010:-00037:001443.3947:00332
00333:-00058:-00011:-00008:001385.7000:00333
00334:-00067:-00021:-00034:001385.7000:00334
00335:-00063:-00013:-00023:001385.7000:00335
00336:-00052:-00019:-00029:001385.7000:00336
00337:-00037:-00016:+00008:001385.7000:00337
00338:-00040:-00017:-00032:001385.7000:00338
00339:-00025:-00003:-00023:001385.7000:00339
00340:+00004:+00001:-00034:001385.7000:00340
00341:-00019:+00018:-00020:001385.7000:00341
00342:-00021:+00016:-00009:001385.7000:00342
00343:+00003:+00025:+00023:001385.7000:00343
00344:-00009:+00049:-00033:001385.7000:00344
00345:-00008:+00051:-00035:001385.7000:00345
00346:+00018:+00064:-00005:001385.7000:00346
00347:+00009:+00044:-00012:001423.2211:00347
00348:+00017:+00069:-00048:001423.2211:00348
00349:+00031:+00084:-00005:001423.2211:00349
00350:+00015:+00080:+00038:001423.2211:00350
00351:-00005:+00062:-00050:001423.2211:00351
00352:-00026:+00069:-00037:001423.2211:00352
00353:-00018:+00056:-00001:001423.2211:00353
00354:-00054:+00042:-00021:001423.2211:00354
00355:-00025:+00066:-00057:001423.2211:00355
00356:-00011:+00063:-00039:001423.2211:00356
00357:-00017:+00048:-00054:001423.2211:00357
00358:-00028:+00037:+00035:001423.2211:00358
00359:-00020:+00033:+00015:001423.2211:00359
00360:-00029:+00013:-00016:001423.2211:00360
00361:-00015:+00005:-00005:001438.4942:00361
00362:-00026:+00020:+00010:001438.4942:00362
00363:-00027:+00004:+00001:001438.4942:00363
00364:-00029:-00013:+00007:001438.4942:00364
00365:+00000:+00006:+00041:001438.4942:00365
00366:-00013:-00016:+00032:001438.4942:00366
00367:-00034:-00030:-00011:001438.4942:00367
00368:+00001:-00014:-00006:001438.4942:00368
00369:+00017:+00004:+00036:001438.4942:00369
00370:+00015:-00020:-00011:001438.4942:00370
00371:+00006:-00001:-00010:001438.4942:00371
00372:+00036:+00005:+00013:001438.4942:00372
00373:+00012:+00008:+00010:001438.4942:00373
00374:+00019:-00005:+00036:001438.4942:00374
00375:+00017:-00005:-00007:001420.4240:00375
00376:+00036:+00038:-00022:001420.4240:00376
00377:+00013:+00039:+00042:001420.4240:00377
00378:+00022:+00052:+00050:001420.4240:00378
00379:-00034:+00049:+00029:001420.4240:00379
00380:-00005:+00044:-00023:001420.4240:00380
00381:-00015:+00045:-00045:001420.4240:00381
00382:+00014:+00060:+00008:001420.4240:00382
00383:-00030:+00046:+00064:001420.4240:00383
00384:-00021:+00057:+00061:001420.4240:00384
00385:-00034:+00044:+00049:001420.4240:00385
00386:-00035:+00056:+00008:001420.4240:00386
00387:-00038:+00062:-00048:001420.4240:00387
00388:-00036:+00056:+00008:001476.6994:00388
00389:-00043:+00045:-00003:001476.6994:00389
00390:-00022:+00061:-00005:001476.6994:00390
00391:-00013:+00057:-00023:001476.6994:00391
00392:-00025:+00041:-00034:001476.6994:00392
00393:-00018:+00051:+00013:001476.6994:00393
00394:-00001:+00055:+00069:001476.6994:00394
00395:-00008:+00039:+00036:001476.6994:00395
00396:+00029:+00026:-00006:001476.6994:00396
00397:+00022:+00031:+00019:001476.6994:00397
00398:+00033:+00048:+00006:001476.6994:00398
00399:+00026:+00028:+00016:001476.6994:00399
00400:+00010:+00026:+00061:001476.6994:00400
00401:+00024:+00040:+00034:001476.6994:00401
00402:+00010:+00028:-00001:001497.9075:00402
00403:+00049:+00039:+00009:001497.9075:00403
00404:+00045:+00035:-00023:001497.9075:00404
00405:+00051:+00030:-00058:001497.9075:00405
00406:+00044:+00027:-00079:001497.9075:00406
00407:+00041:+00025:-00006:001497.9075:00407
00408:+00010:+00025:+00017:001497.9075:00408
00409:+00028:+00028:+00021:001497.9075:00409
00410:+00020:+00040:+00036:001497.9075:00410
00411:+00030:+00032:+00042:001497.9075:00411
00412:-00004:+00029:-00005:001497.9075:00412
00413:+00015:+00031:+00001:001497.9075:00413
00414:-00018:+00010:-00025:001497.9075:00414
00415:+00000:+00016:-00019:001475.8941:00415
00416:-00002:+00019:-00037:001475.8941:00416
00417:+00005:+00019:-00030:001475.8941:00417
00418:-00014:+00004:-00033:001475.8941:00418
00419:+00019:-00004:+00011:001475.8941:00419
00420:+00017:+00003:-00031:001475.8941:00420
00421:+00011:+00008:+00024:001475.8941:00421
00422:+00022:+00002:+00013:001475.8941:00422
00423:+00033:-00002:+00054:001475.8941:00423
00424:+00034:+00006:+00046:001475.8941:00424
00425:+00012:+00021:+00001:001475.8941:00425
00426:+00016:+00032:+00003:001475.8941:00426
00427:+00032:+00033:-00034:001475.8941:00427
00428:-00005:+00034:-00008:001506.7539:00428
00429:+00012:+00015:-00022:001506.7539:00429
00430:+00002:+00024:-00062:001506.7539:00430
00431:+00015:+00016:-00028:001506.7539:00431
00432:-00006:+00035:-00050:001506.7539:00432
00433:+00013:+00037:-00043:001506.7539:00433
00434:+00016:+00026:+00029:001506.7539:00434
00435:+00029:+00025:+00044:001506.7539:00435
00436:+00003:+00039:-00006:001506.7539:00436
00437:-00007:+00029:+00006:001506.7539:00437
00438:-00011:+00051:+00018:001506.7539:00438
00439:-00016:+00036:-00017:001506.7539:00439
00440:-00029:+00028:-00047:001506.7539:00440
00441:-00034:+00036:-00019:001506.7539:00441
00442:-00054:+00011:-00033:001490.9100:00442
00443:-00049:+00018:-00031:001490.9100:00443
00444:-00054:+00009:-00011:001490.9100:00444
00445:-00033:+00018:+00001:001490.9100:00445
00446:-00040:+00017:-00031:001490.9100:00446
00447:-00033:+00013:+00008:001490.9100:00447
00448:-00017:-00001:+00032:001490.9100:00448
00449:-00022:+00000:+00026:001490.9100:00449
00450:-00020:+00014:+00022:001490.9100:00450
00451:-00011:+00023:-00023:001490.9100:00451
00452:+00003:+00035:-00055:001490.9100:00452
00453:+00019:+00017:-00055:001490.9100:00453
00454:+00020:+00021:-00023:001490.9100:00454
00455:+00021:+00004:-00017:001490.9100:00455
00456:+00030:-00012:+00027:001451.8225:00456
00457:+00035:-00012:-00004:001451.8225:00457
00458:+00032:-00025:+00020:001451.8225:00458
00459:+00033:-00036:-00018:001451.8225:00459
00460:+00021:-00033:+00037:001451.8225:00460
00461:+00014:-00024:-00021:001451.8225:00461
00462:-00007:-00033:+00017:001451.8225:00462
00463:-00002:-00032:-00030:001451.8225:00463
00464:-00012:-00008:+00003:001451.8225:00464
00465:-00027:-00027:-00013:001451.8225:00465
00466:-00027:+00003:+00019:001451.8225:00466
00467:-00031:-00013:-00029:001451.8225:00467
00468:-00038:+00000:+00016:001451.8225:00468
00469:-00015:-00021:+00020:001496.0238:00469
00470:-00022:+00000:-00015:001496.0238:00470
00471:-00014:-00018:-00082:001496.0238:00471
00472:-00022:+00010:-00041:001496.0238:00472
00473:-00017:+00017:-00052:001496.0238:00473
00474:-00012:+00016:-00030:001496.0238:00474
00475:-00039:+00008:-00022:001496.0238:00475
00476:-00022:+00026:+00024:001496.0238:00476
00477:-00002:-00003:-00051:001496.0238:00477
00478:+00004:+00036:-00033:001496.0238:00478
00479:-00008:+00004:+00003:001496.0238:00479
00480:+00007:+00036:+00044:001496.0238:00480
00481:-00008:+00022:+00066:001496.0238:00481
00482:+00021:+00036:-00010:001501.4636:00482
00483:+00003:+00012:-00055:001501.4636:00483
00484:-00011:+00025:-00039:001501.4636:00484
00485:-00026:+00017:-00009:001501.4636:00485
00486:-00033:+00034:-00037:001501.4636:00486
00487:-00035:+00022:-00029:001501.4636:00487
00488:-00022:+00034:-00015:001501.4636:00488
00489:-00024:+00038:-00018:001501.4636:00489
00490:-00012:+00038:-00042:001501.4636:00490
00491:-00006:+00033:+00047:001501.4636:00491
00492:+00030:+00038:+00066:001501.4636:00492
00493:-00016:+00039:-00022:001501.4636:00493
00494:-00019:+00011:-00050:001501.4636:00494
00495:+00007:+00032:+00016:001501.4636:00495
00496:-00001:+00007:-00003:001465.4892:00496
00497:-00024:-00002:-00020:001465.4892:00497
00498:-00024:+00001:-00026:001465.4892:00498
00499:-00014:-00013:-00013:001465.4892:00499
00500:-00013:-00010:+00017:001465.4892:00500
00501:+00004:-00021:+00039:001465.4892:00501
00502:-00015:-00032:-00016:001465.4892:00502
00503:-00007:-00007:-00013:001465.4892:00503
00504:-00001:-00031:+00021:001465.4892:00504
00505:-00007:-00011:-00005:001465.4892:00505
00506:-00037:-00012:+00019:001465.4892:00506
00507:-00014:-00021:-00005:001465.4892:00507
00508:-00049:-00020:-00033:001465.4892:00508
00509:-00019:+00003:-00043:001510.3609:00509
00510:-00010:-00011:+00021:001510.3609:00510
00511:+00019:+00003:+00009:001510.3609:00511
00512:-00021:-00010:+00025:001510.3609:00512
00513:+00035:-00012:+00000:001510.3609:00513
00514:+00014:-00031:+00034:001510.3609:00514
00515:+00037:-00026:+00023:001510.3609:00515
00516:+00007:-00024:+00032:001510.3609:00516
00517:+00060:-00037:+00020:001510.3609:00517
00518:+00036:-00050:+00013:001510.3609:00518
00519:+00046:-00023:+00005:001510.3609:00519
00520:+00006:-00024:+00026:001510.3609:00520
00521:+00026:-00048:+00038:001510.3609:00521
00522:-00022:-00050:+00015:001530.4390:00522
00523:-00007:-00024:+00033:001530.4390:00523
00524:-00013:-00007:+00045:001530.4390:00524
00525:+00003:-00030:+00018:001530.4390:00525
00526:-00001:+00007:-00035:001530.4390:00526
00527:+00012:-00001:-00012:001530.4390:00527
00528:+00004:+00000:-00022:001530.4390:00528
00529:+00015:+00001:+00035:001530.4390:00529
00530:+00021:+00019:+00039:001530.4390:00530
00531:+00020:+00021:+00015:001530.4390:00531
00532:-00004:+00011:+00007:001530.4390:00532
00533:+00007:-00001:-00002:001530.4390:00533
00534:-00006:-00015:+00051:001530.4390:00534
00535:-00003:-00018:+00047:001530.4390:00535
00536:+00005:-00012:+00016:001506.1806:00536
00537:-00001:-00025:+00039:001506.1806:00537
00538:-00012:-00027:-00012:001506.1806:00538
00539:-00020:-00037:-00016:001506.1806:00539
00540:-00011:-00028:-00005:001506.1806:00540
00541:-00002:-00023:+00006:001506.1806:00541
00542:-00020:-00051:-00030:001506.1806:00542
00543:-00007:-00047:+00015:001506.1806:00543
00544:-00002:-00038:+00052:001506.1806:00544
00545:-00007:-00047:+00046:001506.1806:00545
00546:+00016:-00047:+00042:001506.1806:00546
00547:+00005:-00039:+00045:001506.1806:00547
00548:+00002:-00025:+00037:001551.3294:00548
00549:+00003:-00025:+00029:001551.3294:00549
00550:+00020:-00013:-00035:001551.3294:00550
00551:-00003:-00048:-00022:001551.3294:00551
00552:+00018:-00025:-00033:001551.3294:00552
00553:-00003:-00046:-00007:001551.3294:00553
00554:+00012:-00031:+00017:001551.3294:00554
00555:+00006:-00046:+00018:001551.3294:00555
00556:+00027:-00036:-00015:001551.3294:00556
00557:+00033:-00033:-00037:001551.3294:00557
00558:+00008:-00020:+00002:001551.3294:00558
00559:+00011:+00008:+00046:001551.3294:00559
00560:+00008:-00018:+00052:001551.3294:00560
00561:-00018:+00018:-00005:001551.3294:00561
00562:-00033:+00003:-00004:001539.7436:00562
00563:-00029:+00022:-00015:001539.7436:00563
00564:-00066:-00001:-00013:001539.7436:00564
00565:-00031:+00017:-00045:001539.7436:00565
00566:-00032:+00017:-00029:001539.7436:00566
00567:-00022:+00013:-00012:001539.7436:00567
00568:-00015:-00021:-00035:001539.7436:00568
00569:+00005:+00023:-00031:001539.7436:00569
00570:+00004:-00009:+00021:001539.7436:00570
00571:+00000:-00002:+00011:001539.7436:00571
00572:-00014:-00034:+00043:001539.7436:00572
00573:-00001:+00002:-00003:001539.7436:00573
00574:-00017:-00025:+00026:001539.7436:00574
00575:+00003:+00005:+00002:001479.4036:00575
00576:-00033:-00047:-00023:001479.4036:00576
00577:-00020:+00005:-00079:001479.4036:00577
00578:-00032:-00043:-00051:001479.4036:00578
00579:-00001:-00010:-00050:001479.4036:00579
00580:-00025:-00044:-00028:001479.4036:00580
00581:-00025:-00033:-00028:001479.4036:00581
00582:-00040:-00041:-00010:001479.4036:00582
00583:-00002:-00007:+00011:001479.4036:00583
00584:-00014:-00049:+00039:001479.4036:00584
00585:-00009:-00002:+00050:001479.4036:00585
00586:-00026:-00012:+00038:001479.4036:00586
00587:-00021:+00000:-00002:001479.4036:00587
00588:-00013:+00002:-00046:001515.8303:00588
00589:-00015:+00000:-00037:001515.8303:00589
00590:-00022:-00020:-00026:001515.8303:00590
00591:+00014:+00008:-00012:001515.8303:00591
00592:+00020:-00032:-00046:001515.8303:00592
00593:+00015:-00022:-00034:001515.8303:00593
00594:+00016:-00030:+00007:001515.8303:00594
00595:+00006:+00005:+00006:001515.8303:00595
00596:+00016:-00021:-00020:001515.8303:00596
00597:+00012:+00016:+00020:001515.8303:00597
00598:+00006:+00011:+00011:001515.8303:00598
00599:+00003:+00052:+00021:001515.8303:00599
00600:+00000:+00029:-00033:001515.8303:00600
00601:-00011:+00078:+00008:001523.1022:00601
00602:-00038:+00048:-00031:001523.1022:00602
00603:-00017:+00066:-00046:001523.1022:00603
00604:-00015:+00036:+00007:001523.1022:00604
00605:-00014:+00026:+00004:001523.1022:00605
00606:-00010:+00017:-00021:001523.1022:00606
00607:-00033:+00019:-00008:001523.1022:00607
00608:+00001:-00015:-00037:001523.1022:00608
00609:-00029:+00003:-00010:001523.1022:00609
00610:-00019:-00013:-00010:001523.1022:00610
00611:-00035:-00019:+00020:001523.1022:00611
00612:-00019:-00024:-00021:001523.1022:00612
00613:-00013:-00023:-00017:001523.1022:00613
00614:+00004:-00012:-00010:001523.1022:00614
00615:-00040:-00027:-00022:001507.9930:00615
00616:-00011:-00037:+00020:001507.9930:00616
00617:-00036:-00033:+00038:001507.9930:00617
00618:+00004:-00021:-00060:001507.9930:00618
00619:-00040:-00005:+00032:001507.9930:00619
00620:-00004:-00004:+00048:001507.9930:00620
00621:-00035:-00002:+00037:001507.9930:00621
00622:+00001:+00033:-00012:001507.9930:00622
00623:-00016:+00021:+00052:001507.9930:00623
00624:+00001:+00023:-00028:001507.9930:00624
00625:-00039:+00024:-00021:001507.9930:00625
00626:+00005:+00036:-00010:001507.9930:00626
00627:-00020:+00033:+00019:001562.9215:00627
00628:-00011:+00013:-00038:001562.9215:00628
00629:-00014:+00011:-00003:001562.9215:00629
00630:-00001:-00001:-00001:001562.9215:00630
00631:-00037:+00007:-00005:001562.9215:00631
00632:+00001:+00011:-00024:001562.9215:00632
00633:-00020:+00023:+00023:001562.9215:00633
00634:-00002:+00036:-00007:001562.9215:00634
00635:+00005:+00027:+00018:001562.9215:00635
00636:+00006:+00038:+00001:001562.9215:00636
00637:+00003:+00026:+00033:001562.9215:00637
00638:-00009:+00024:-00003:001562.9215:00638
00639:-00002:+00027:-00028:001562.9215:00639
00640:-00023:+00000:-00015:001558.6586:00640
00641:-00036:-00006:+00000:001558.6586:00641
00642:-00006:-00001:+00012:001558.6586:00642
00643:-00005:+00001:-00012:001558.6586:00643
00644:-00006:-00012:+00002:001558.6586:00644
00645:+00003:+00002:+00025:001558.6586:00645
00646:+00002:-00044:+00054:001558.6586:00646
00647:-00035:-00012:-00003:001558.6586:00647
00648:-00039:-00041:+00032:001558.6586:00648
00649:-00036:+00003:-00020:001558.6586:00649
00650:-00026:-00042:-00019:001558.6586:00650
00651:-00001:-00031:+00012:001558.6586:00651
00652:-00022:-00051:+00035:001558.6586:00652
00653:-00010:+00003:-00048:001502.5551:00653
00654:-00047:-00042:-00011:001502.5551:00654
00655:-00013:-00006:-00018:001502.5551:00655
00656:-00060:-00023:+00017:001502.5551:00656
00657:-00027:-00002:-00006:001502.5551:00657
00658:-00026:-00015:+00040:001502.5551:00658
00659:+00001:+00030:+00049:001502.5551:00659
00660:-00036:-00004:+00044:001502.5551:00660
00661:-00003:+00049:+00016:001502.5551:00661
00662:-00014:+00019:+00023:001502.5551:00662
00663:+00014:+00050:-00038:001502.5551:00663
00664:-00015:+00020:-00017:001502.5551:00664
00665:+00017:+00013:-00025:001502.5551:00665
00666:-00006:-00003:-00031:001538.0881:00666
00667:+00046:+00010:-00047:001538.0881:00667
00668:+00032:+00001:+00014:001538.0881:00668
00669:+00023:+00013:+00028:001538.0881:00669
00670:+00012:-00004:+00073:001538.0881:00670
00671:+00022:+00034:+00047:001538.0881:00671
00672:-00003:-00001:+00064:001538.0881:00672
00673:+00019:+00018:+00002:001538.0881:00673
00674:+00005:+00017:+00032:001538.0881:00674
00675:-00009:+00024:-00031:001538.0881:00675
00676:-00038:+00007:-00019:001538.0881:00676
00677:+00003:+00017:-00012:001538.0881:00677
00678:-00016:-00011:-00009:001538.0881:00678
00679:+00000:+00008:+00017:001538.0881:00679
00680:-00006:-00034:+00031:001536.0123:00680
00681:+00050:-00010:+00028:001536.0123:00681
00682:+00028:-00051:+00036:001536.0123:00682
00683:+00071:-00033:+00020:001536.0123:00683
00684:+00052:-00027:+00053:001536.0123:00684
00685:+00076:-00034:+00009:001536.0123:00685
00686:+00042:-00044:+00065:001536.0123:00686
00687:+00056:-00051:+00017:001536.0123:00687
00688:+00033:-00058:+00014:001536.0123:00688
00689:+00044:-00039:-00004:001536.0123:00689
00690:+00044:-00071:-00016:001536.0123:00690
00691:+00046:-00043:-00013:001536.0123:00691
00692:+00014:-00062:-00003:001536.0123:00692
00693:+00013:-00047:+00052:001500.7369:00693
00694:+00002:-00065:+00036:001500.7369:00694
00695:-00018:-00033:+00018:001500.7369:00695
00696:+00001:-00027:+00013:001500.7369:00696
00697:-00008:-00021:+00013:001500.7369:00697
00698:+00005:-00014:+00005:001500.7369:00698
00699:+00020:+00015:-00001:001500.7369:00699
00700:+00004:+00020:+00058:001500.7369:00700
00701:+00014:+00036:+00065:001500.7369:00701
00702:-00008:+00027:+00033:001500.7369:00702
00703:+00014:+00048:-00015:001500.7369:00703
00704:-00018:+00016:-00022:001500.7369:00704
00705:+00007:+00055:-00013:001500.7369:00705
00706:+00020:+00044:-00051:001504.9388:00706
00707:+00007:+00041:-00049:001504.9388:00707
00708:+00005:+00048:+00018:001504.9388:00708
00709:+00015:+00041:+00034:001504.9388:00709
00710:-00017:+00028:-00003:001504.9388:00710
00711:-00026:+00033:+00021:001504.9388:00711
00712:-00015:+00034:+00022:001504.9388:00712
00713:-00045:+00033:+00013:001504.9388:00713
00714:-00042:+00010:-00008:001504.9388:00714
00715:-00046:+00000:+00013:001504.9388:00715
00716:-00050:-00006:-00036:001504.9388:00716
00717:-00068:-00009:-00033:001504.9388:00717
00718:-00033:-00010:-00051:001504.9388:00718
00719:-00042:-00031:+00002:001504.9388:00719
00720:-00026:-00046:-00028:001435.2382:00720
00721:-00040:-00026:-00015:001435.2382:00721
00722:+00007:-00017:-00025:001435.2382:00722
00723:-00024:-00028:+00036:001435.2382:00723
00724:+00030:-00007:-00019:001435.2382:00724
00725:-00006:-00013:+00038:001435.2382:00725
00726:+00008:-00008:+00001:001435.2382:00726
00727:-00012:-00021:-00013:001435.2382:00727
00728:+00001:+00007:-00066:001435.2382:00728
00729:-00023:-00017:-00033:001435.2382:00729
00730:+00000:-00004:-00036:001435.2382:00730
00731:-00025:+00000:-00050:001435.2382:00731
00732:-00024:+00020:-00020:001435.2382:00732
00733:-00011:+00020:-00005:001435.2382:00733
00734:-00037:+00012:-00003:001435.2382:00734
00735:-00017:+00014:+00010:001357.0483:00735
00736:-00049:+00038:+00030:001357.0483:00736
00737:-00021:+00049:-00021:001357.0483:00737
00738:-00015:+00048:-00002:001357.0483:00738
00739:-00001:+00042:-00033:001357.0483:00739
00740:-00025:+00043:-00017:001357.0483:00740
00741:-00001:+00053:-00064:001357.0483:00741
00742:-00038:+00051:-00018:001357.0483:00742
00743:-00007:+00048:-00066:001357.0483:00743
00744:-00022:+00037:-00016:001357.0483:00744
00745:+00000:+00013:-00001:001357.0483:00745
00746:+00000:+00035:+00001:001357.0483:00746
00747:+00018:+00022:-00001:001357.0483:00747
00748:+00005:+00010:+00049:001357.0483:00748
00749:+00005:-00002:+00026:001410.4542:00749
00750:+00015:+00010:-00016:001410.4542:00750
00751:-00017:-00003:-00026:001410.4542:00751
00752:-00022:+00014:-00052:001410.4542:00752
00753:-00049:+00021:-00029:001410.4542:00753
00754:-00033:+00020:-00050:001410.4542:00754
00755:-00049:+00014:-00083:001410.4542:00755
00756:-00001:+00023:-00114:001410.4542:00756
00757:-00014:+00023:-00037:001410.4542:00757
00758:-00010:+00022:+00014:001410.4542:00758
00759:-00001:+00036:+00021:001410.4542:00759
00760:+00021:+00029:-00014:001410.4542:00760
00761:+00006:+00067:-00018:001410.4542:00761
00762:-00006:+00047:-00046:001410.4542:00762
00763:+00018:+00059:-00045:001456.6512:00763
00764:-00007:+00067:-00046:001456.6512:00764
00765:+00008:+00081:-00044:001456.6512:00765
00766:+00031:+00068:-00029:001456.6512:00766
00767:+00009:+00068:-00040:001456.6512:00767
00768:-00004:+00055:-00034:001456.6512:00768
00769:+00008:+00050:-00045:001456.6512:00769
00770:+00013:+00041:+00009:001456.6512:00770
00771:-00020:+00021:+00001:001456.6512:00771
00772:-00001:+00036:+00017:001456.6512:00772
00773:-00038:+00011:-00017:001456.6512:00773
00774:-00016:+00008:+00002:001456.6512:00774
00775:-00065:-00005:+00002:001456.6512:00775
00776:-00068:+00005:+00029:001458.6468:00776
00777:-00079:-00017:-00004:001458.6468:00777
00778:-00085:+00019:-00050:001458.6468:00778
00779:-00080:-00021:-00015:001458.6468:00779
00780:-00062:-00017:-00012:001458.6468:00780
00781:-00056:-00007:-00045:001458.6468:00781
00782:-00051:-00011:-00009:001458.6468:00782
00783:-00033:-00012:+00020:001458.6468:00783
00784:-00008:-00007:+00054:001458.6468:00784
00785:-00009:-00031:+00046:001458.6468:00785
00786:+00011:-00019:+00072:001458.6468:00786
00787:+00017:-00032:-00006:001458.6468:00787
00788:+00025:-00021:-00019:001458.6468:00788
00789:+00046:+00001:-00065:001523.1505:00789
00790:+00037:+00019:-00008:001523.1505:00790
00791:+00048:-00004:-00018:001523.1505:00791
00792:+00048:-00004:+00061:001523.1505:00792
00793:+00041:-00020:+00012:001523.1505:00793
00794:+00006:+00001:-00001:001523.1505:00794
00795:+00016:+00006:+00001:001523.1505:00795
00796:-00006:+00021:+00002:001523.1505:00796
00797:-00022:+00021:-00046:001523.1505:00797
00798:-00014:+00037:-00019:001523.1505:00798
00799:-00010:+00029:+00004:001523.1505:00799
00800:-00054:+00030:+00032:001523.1505:00800
00801:-00043:+00038:+00053:001523.1505:00801
00802:-00070:+00026:+00053:001523.1505:00802
00803:-00065:+00035:-00048:001523.1022:00803
00804:-00084:+00017:-00052:001523.1022:00804
00805:-00042:+00036:-00033:001523.1022:00805
00806:-00063:+00024:+00017:001523.1022:00806
00807:-00043:-00004:-00021:001523.1022:00807
00808:-00054:-00002:-00003:001523.1022:00808
00809:-00031:-00015:+00018:001523.1022:00809
00810:-00045:+00005:-00029:001523.1022:00810
00811:-00026:-00007:-00013:001523.1022:00811
00812:-00033:-00011:-00018:001523.1022:00812
00813:-00009:-00012:+00020:001523.1022:00813
00814:-00005:-00011:-00006:001523.1022:00814
00815:+00014:-00030:+00023:001523.1022:00815
00816:+00020:-00010:+00032:001474.1477:00816
00817:+00016:-00035:+00067:001474.1477:00817
00818:+00009:-00034:+00013:001474.1477:00818
00819:+00013:-00026:+00025:001474.1477:00819
00820:+00007:-00007:+00023:001474.1477:00820
00821:+00022:-00011:+00028:001474.1477:00821
00822:+00025:-00013:+00040:001474.1477:00822
00823:+00006:-00034:+00038:001474.1477:00823
00824:+00029:-00020:+00020:001474.1477:00824
00825:-00007:-00028:+00054:001474.1477:00825
00826:-00007:-00011:-00041:001474.1477:00826
00827:+00014:-00011:-00020:001474.1477:00827
00828:+00033:-00002:+00048:001474.1477:00828
00829:-00009:-00021:+00054:001474.1477:00829
00830:+00006:-00003:+00008:001496.0051:00830
00831:+00030:-00017:+00017:001496.0051:00831
00832:-00004:+00022:-00003:001496.0051:00832
00833:+00001:-00016:+00033:001496.0051:00833
00834:+00017:-00002:+00023:001496.0051:00834
00835:+00008:-00005:+00082:001496.0051:00835
00836:+00034:+00035:+00029:001496.0051:00836
00837:+00031:+00019:+00047:001496.0051:00837
00838:+00012:+00020:+00039:001496.0051:00838
00839:+00015:-00014:+00014:001496.0051:00839
00840:+00016:+00017:+00017:001496.0051:00840
00841:+00003:-00008:-00005:001496.0051:00841
00842:+00000:-00015:+00004:001496.0051:00842
00843:+00018:-00005:-00015:001485.6535:00843
00844:-00003:-00002:+00022:001485.6535:00844
00845:+00019:-00006:+00039:001485.6535:00845
00846:+00000:+00007:+00036:001485.6535:00846
00847:-00022:-00021:+00037:001485.6535:00847
00848:-00037:+00007:+00043:001485.6535:00848
00849:-00015:+00009:+00019:001485.6535:00849
00850:-00029:+00014:-00005:001485.6535:00850
00851:-00024:-00006:-00009:001485.6535:00851
00852:-00048:+00018:+00001:001485.6535:00852
00853:-00010:+00018:+00025:001485.6535:00853
00854:-00027:+00020:+00029:001485.6535:00854
00855:-00040:-00016:-00063:001485.6535:00855
00856:-00036:+00019:-00025:001485.6535:00856
00857:-00020:-00002:-00006:001436.7791:00857
00858:-00014:+00023:+00039:001436.7791:00858
00859:+00001:+00018:+00013:001436.7791:00859
00860:+00001:+00032:-00006:001436.7791:00860
00861:+00005:+00013:-00008:001436.7791:00861
00862:+00000:+00029:+00024:001436.7791:00862
00863:-00007:+00010:+00000:001436.7791:00863
00864:+00001:+00027:-00028:001436.7791:00864
00865:-00001:+00016:-00009:001436.7791:00865
00866:-00022:+00015:-00031:001436.7791:00866
00867:-00012:+00023:-00022:001436.7791:00867
00868:-00024:+00021:-00020:001436.7791:00868
00869:-00020:+00024:-00010:001436.7791:00869
00870:-00003:+00010:-00026:001483.6810:00870
00871:-00007:+00008:+00011:001483.6810:00871
00872:+00013:+00023:+00052:001483.6810:00872
00873:+00004:-00002:+00014:001483.6810:00873
00874:-00003:+00012:-00047:001483.6810:00874
00875:+00003:+00018:-00028:001483.6810:00875
00876:-00005:+00020:-00028:001483.6810:00876
00877:-00036:-00002:-00051:001483.6810:00877
00878:-00019:-00005:-00014:001483.6810:00878
00879:-00017:+00005:-00032:001483.6810:00879
00880:-00023:+00004:-00038:001483.6810:00880
00881:-00025:+00002:-00048:001483.6810:00881
00882:-00049:-00020:-00006:001483.6810:00882
00883:-00033:-00013:-00030:001483.6810:00883
00884:-00029:-00007:-00031:001480.4520:00884
00885:-00027:-00016:-00035:001480.4520:00885
00886:-00031:-00017:-00010:001480.4520:00886
00887:-00046:-00007:-00008:001480.4520:00887
00888:-00043:-00019:-00011:001480.4520:00888
00889:-00044:-00009:-00046:001480.4520:00889
00890:-00050:-00009:-00031:001480.4520:00890
00891:-00029:-00016:-00035:001480.4520:00891
00892:-00029:-00022:-00003:001480.4520:00892
00893:-00028:-00035:-00035:001480.4520:00893
00894:-00033:-00014:-00048:001480.4520:00894
00895:-00002:-00015:-00050:001480.4520:00895
00896:-00014:-00015:-00017:001480.4520:00896
00897:-00001:+00022:-00026:001480.4520:00897
00898:-00023:+00022:+00051:001440.0988:00898
00899:+00003:+00001:+00008:001440.0988:00899
00900:-00037:+00022:-00035:001440.0988:00900
00901:-00001:+00014:-00046:001440.0988:00901
00902:-00014:+00019:+00008:001440.0988:00902
00903:-00001:+00034:-00062:001440.0988:00903
00904:-00024:+00034:+00001:001440.0988:00904
00905:-00002:+00030:-00061:001440.0988:00905
00906:-00023:+00038:-00039:001440.0988:00906
00907:-00005:+00025:-00045:001440.0988:00907
00908:-00021:+00037:-00001:001440.0988:00908
00909:+00008:+00014:-00049:001440.0988:00909
00910:-00003:+00016:+00011:001440.0988:00910
00911:+00009:+00035:+00011:001466.3544:00911
00912:-00020:+00011:+00048:001466.3544:00912
00913:-00020:+00037:+00000:001466.3544:00913
00914:-00002:+00016:+00000:001466.3544:00914
00915:-00013:+00021:-00065:001466.3544:00915
00916:-00004:+00014:-00095:001466.3544:00916
00917:-00008:+00004:-00040:001466.3544:00917
00918:+00017:-00011:+00023:001466.3544:00918
00919:-00017:-00012:+00052:001466.3544:00919
00920:+00000:-00035:+00020:001466.3544:00920
00921:-00011:-00025:-00029:001466.3544:00921
00922:+00004:-00039:-00034:001466.3544:00922
00923:+00002:-00048:+00033:001466.3544:00923
00924:-00004:-00043:-00006:001466.3544:00924
00925:+00005:-00025:-00014:001466.7453:00925
00926:+00032:-00048:-00032:001466.7453:00926
00927:+00001:-00011:+00038:001466.7453:00927
00928:+00008:-00028:-00025:001466.7453:00928
00929:-00011:-00025:-00042:001466.7453:00929
00930:+00028:-00035:-00037:001466.7453:00930
00931:-00008:-00025:+00031:001466.7453:00931
00932:+00027:-00009:+00027:001466.7453:00932
00933:-00019:-00030:+00045:001466.7453:00933
00934:-00005:+00008:-00020:001466.7453:00934
00935:+00015:-00005:+00012:001466.7453:00935
00936:+00035:+00017:+00034:001466.7453:00936
00937:-00004:+00019:+00030:001466.7453:00937
00938:+00014:+00024:+00008:001466.7453:00938
00939:-00023:+00012:+00032:001441.7642:00939
00940:+00004:+00036:-00051:001441.7642:00940
00941:+00001:+00032:-00009:001441.7642:00941
00942:+00015:+00027:-00004:001441.7642:00942
00943:+00014:+00037:+00038:001441.7642:00943
00944:+00005:+00026:+00018:001441.7642:00944
00945:+00016:+00033:+00051:001441.7642:00945
00946:-00010:+00028:+00037:001441.7642:00946
00947:-00022:+00013:+00065:001441.7642:00947
00948:-00010:+00010:+00013:001441.7642:00948
00949:-00006:+00010:+00016:001441.7642:00949
00950:-00005:+00011:+00020:001441.7642:00950
00951:+00016:+00022:-00017:001441.7642:00951
00952:-00007:+00022:+00019:001494.2315:00952
00953:-00003:-00006:+00019:001494.2315:00953
00954:-00009:-00004:+00017:001494.2315:00954
00955:+00006:-00004:+00026:001494.2315:00955
00956:-00010:+00003:+00000:001494.2315:00956
00957:+00018:-00019:+00021:001494.2315:00957
00958:+00012:+00002:+00052:001494.2315:00958
00959:+00029:+00001:+00036:001494.2315:00959
00960:-00003:-00020:+00050:001494.2315:00960
00961:+00013:+00004:+00031:001494.2315:00961
00962:+00003:-00020:+00038:001494.2315:00962
00963:-00004:-00006:-00006:001494.2315:00963
00964:-00001:-00032:+00014:001494.2315:00964
00965:+00007:+00005:-00046:001494.2315:00965
00966:-00022:-00034:-00015:001503.2487:00966
00967:+00015:+00003:+00009:001503.2487:00967
00968:+00000:-00011:+00065:001503.2487:00968
00969:+00009:+00007:+00010:001503.2487:00969
00970:+00003:-00009:+00040:001503.2487:00970
00971:+00010:+00000:+00044:001503.2487:00971
00972:-00023:+00007:+00010:001503.2487:00972
00973:-00004:+00001:-00002:001503.2487:00973
00974:-00021:+00006:+00083:001503.2487:00974
00975:-00020:+00008:+00031:001503.2487:00975
00976:-00020:+00008:-00007:001503.2487:00976
00977:+00020:+00022:+00020:001503.2487:00977
00978:-00004:+00019:-00003:001503.2487:00978
00979:-00024:+00018:-00005:001470.6536:00979
00980:-00024:+00020:-00033:001470.6536:00980
00981:-00021:+00024:-00051:001470.6536:00981
00982:+00014:+00024:-00010:001470.6536:00982
00983:-00018:+00030:+00031:001470.6536:00983
00984:+00018:+00051:+00004:001470.6536:00984
00985:+00000:+00035:+00042:001470.6536:00985
00986:+00013:+00053:-00002:001470.6536:00986
00987:-00019:+00070:-00003:001470.6536:00987
00988:-00008:+00045:-00024:001470.6536:00988
00989:-00025:+00044:+00000:001470.6536:00989
00990:+00002:+00041:-00013:001470.6536:00990
00991:-00015:+00051:-00036:001470.6536:00991
00992:+00006:+00041:-00047:001470.6536:00992
00993:-00020:+00029:+00002:001503.1600:00993
00994:+00002:+00028:-00017:001503.1600:00994
00995:-00001:+00033:+00012:001503.1600:00995
00996:-00002:+00016:-00031:001503.1600:00996
00997:-00021:+00010:-00042:001503.1600:00997
00998:-00008:+00024:+00011:001503.1600:00998
00999:-00035:+00007:+00031:001503.1600:00999
01000:-00024:-00004:-00016:001503.1600:01000
01001:-00029:-00015:-00037:001503.1600:01001
01002:-00039:+00003:+00003:001503.1600:01002
01003:-00042:-00019:+00004:001503.1600:01003
01004:-00028:-00020:-00027:001503.1600:01004
01005:-00016:-00008:-00028:001503.1600:01005
01006:-00012:+00005:-00029:001494.4355:01006
01007:-00029:-00008:-00031:001494.4355:01007
01008:-00020:+00005:-00013:001494.4355:01008
01009:+00000:-00019:+00016:001494.4355:01009
01010:-00020:+00018:+00019:001494.4355:01010
01011:+00016:+00002:+00017:001494.4355:01011
01012:+00031:+00019:-00009:001494.4355:01012
01013:+00020:+00006:-00017:001494.4355:01013
01014:+00014:-00001:-00035:001494.4355:01014
01015:-00008:+00009:-00019:001494.4355:01015
01016:-00009:-00001:-00066:001494.4355:01016
01017:+00007:-00004:+00001:001494.4355:01017
01018:-00003:+00020:-00007:001494.4355:01018
01019:-00019:-00001:+00006:001494.4355:01019
01020:-00021:+00005:-00021:001465.4776:01020
01021:-00009:+00021:-00011:001465.4776:01021
01022:-00039:+00016:-00032:001465.4776:01022
01023:-00015:+00011:-00012:001465.4776:01023
01024:-00037:+00023:+00023:001465.4776:01024
01025:-00023:+00009:+00023:001465.4776:01025
01026:-00017:+00026:-00032:001465.4776:01026
01027:-00012:+00029:-00041:001465.4776:01027
01028:-00039:+00037:-00034:001465.4776:01028
01029:-00026:+00029:-00024:001465.4776:01029
01030:-00034:+00025:-00004:001465.4776:01030
01031:-00010:+00035:-00032:001465.4776:01031
01032:-00037:+00036:-00024:001465.4776:01032
01033:-00004:+00033:-00034:001517.6994:01033
01034:-00011:+00040:+00000:001517.6994:01034
01035:-00021:+00023:+00003:001517.6994:01035
01036:-00014:+00023:+00008:001517.6994:01036
01037:-00017:+00011:-00031:001517.6994:01037
01038:-00049:+00009:+00005:001517.6994:01038
01039:-00012:-00004:+00022:001517.6994:01039
01040:-00040:+00000:-00014:001517.6994:01040
01041:-00025:+00005:-00034:001517.6994:01041
01042:-00010:-00001:-00035:001517.6994:01042
01043:+00001:-00002:-00019:001517.6994:01043
01044:-00025:+00003:-00034:001517.6994:01044
01045:-00018:+00005:-00009:001517.6994:01045
01046:+00003:+00019:-00016:001526.7956:01046
01047:+00015:-00006:+00002:001526.7956:01047
01048:-00009:-00004:-00015:001526.7956:01048
01049:+00009:+00023:+00053:001526.7956:01049
01050:+00007:+00020:+00003:001526.7956:01050
01051:+00007:+00010:-00019:001526.7956:01051
01052:+00047:+00021:-00013:001526.7956:01052
01053:+00038:+00028:-00019:001526.7956:01053
01054:+00044:+00009:-00030:001526.7956:01054
01055:+00037:+00014:+00019:001526.7956:01055
01056:+00039:+00000:+00002:001526.7956:01056
01057:+00023:+00010:-00009:001526.7956:01057
01058:+00029:+00017:-00017:001526.7956:01058
01059:+00012:+00015:+00006:001500.7611:01059
01060:-00018:-00002:-00003:001500.7611:01060
01061:+00021:+00011:+00021:001500.7611:01061
01062:-00006:+00001:-00001:001500.7611:01062
01063:-00022:+00024:-00002:001500.7611:01063
01064:-00012:-00001:+00001:001500.7611:01064
01065:-00020:+00018:+00019:001500.7611:01065
01066:-00016:+00022:-00018:001500.7611:01066
01067:-00033:+00016:-00010:001500.7611:01067
01068:-00022:-00006:-00018:001500.7611:01068
01069:-00008:+00001:-00014:001500.7611:01069
01070:-00022:+00007:+00005:001500.7611:01070
01071:+00016:+00000:+00009:001500.7611:01071
01072:+00002:-00010:+00016:001555.2021:01072
01073:+00019:-00015:-00006:001555.2021:01073
01074:-00005:+00002:+00032:001555.2021:01074
01075:+00019:+00020:-00010:001555.2021:01075
01076:-00008:+00005:+00010:001555.2021:01076
01077:+00013:+00023:+00015:001555.2021:01077
01078:+00002:+00018:+00005:001555.2021:01078
01079:+00033:-00006:-00020:001555.2021:01079
01080:+00009:-00004:+00005:001555.2021:01080
01081:+00045:+00021:+00015:001555.2021:01081
01082:+00002:+00018:+00019:001555.2021:01082
01083:+00019:+00017:+00018:001555.2021:01083
01084:-00002:+00016:+00011:001555.2021:01084
01085:+00006:+00022:+00005:001570.2565:01085
01086:-00011:+00024:+00012:001570.2565:01086
01087:+00012:+00009:+00029:001570.2565:01087
01088:-00004:+00034:+00032:001570.2565:01088
01089:-00005:+00021:-00003:001570.2565:01089
01090:+00004:+00032:+00001:001570.2565:01090
01091:-00004:+00000:-00004:001570.2565:01091
01092:-00005:+00019:-00022:001570.2565:01092
01093:+00019:+00000:-00021:001570.2565:01093
01094:+00032:+00021:-00002:001570.2565:01094
01095:+00009:+00020:+00008:001570.2565:01095
01096:+00019:+00005:+00026:001570.2565:01096
01097:+00013:-00019:+00031:001570.2565:01097
01098:+00009:+00008:+00010:001541.5947:01098
01099:+00035:-00015:-00015:001541.5947:01099
01100:+00035:+00005:-00007:001541.5947:01100
01101:+00020:-00008:+00009:001541.5947:01101
01102:+00008:-00019:+00022:001541.5947:01102
01103:+00015:-00013:+00000:001541.5947:01103
01104:-00008:-00007:+00002:001541.5947:01104
01105:+00001:-00030:+00003:001541.5947:01105
01106:+00000:-00013:-00015:001541.5947:01106
01107:+00005:-00037:+00013:001541.5947:01107
01108:-00021:-00034:+00012:001541.5947:01108
01109:-00007:-00032:+00006:001541.5947:01109
01110:+00017:-00019:-00030:001596.6297:01110
01111:-00006:-00007:+00012:001596.6297:01111
01112:+00014:-00015:+00030:001596.6297:01112
01113:-00005:+00008:+00000:001596.6297:01113
01114:+00002:+00023:-00021:001596.6297:01114
01115:-00003:-00001:-00018:001596.6297:01115
01116:+00015:+00020:+00001:001596.6297:01116
01117:+00015:+00021:+00008:001596.6297:01117
01118:+00005:+00024:+00017:001596.6297:01118
01119:+00019:+00024:-00019:001596.6297:01119
01120:+00003:+00034:-00013:001596.6297:01120
01121:-00020:+00035:-00021:001596.6297:01121
01122:-00023:+00016:-00020:001596.6297:01122
01123:+00003:+00036:-00012:001604.0007:01123
01124:-00022:+00012:+00017:001604.0007:01124
01125:+00003:+00009:+00019:001604.0007:01125
01126:-00013:+00022:+00015:001604.0007:01126
01127:-00016:+00019:+00004:001604.0007:01127
01128:-00024:+00001:-00008:001604.0007:01128
01129:-00021:+00007:-00033:001604.0007:01129
01130:+00005:+00009:-00022:001604.0007:01130
01131:-00007:+00021:+00008:001604.0007:01131
01132:+00033:+00014:+00008:001604.0007:01132
01133:-00009:-00004:+00015:001604.0007:01133
01134:+00030:+00037:-00015:001604.0007:01134
01135:+00015:+00010:-00032:001604.0007:01135
01136:+00016:+00025:-00040:001564.7938:01136
01137:+00018:+00035:-00005:001564.7938:01137
01138:+00034:+00028:+00035:001564.7938:01138
01139:+00015:+00023:-00008:001564.7938:01139
01140:+00000:+00005:-00016:001564.7938:01140
01141:+00000:-00006:-00010:001564.7938:01141
01142:-00034:-00017:-00002:001564.7938:01142
01143:-00036:+00001:-00014:001564.7938:01143
01144:-00029:-00029:+00008:001564.7938:01144
01145:-00019:+00024:-00044:001564.7938:01145
01146:-00032:-00031:-00017:001564.7938:01146
01147:-00001:+00005:-00033:001564.7938:01147
01148:-00027:-00032:+00055:001598.6989:01148
01149:-00018:+00005:+00022:001598.6989:01149
01150:-00052:-00018:-00010:001598.6989:01150
01151:-00039:-00008:-00034:001598.6989:01151
01152:-00056:-00018:-00040:001598.6989:01152
01153:-00023:+00006:-00028:001598.6989:01153
01154:-00034:+00020:-00006:001598.6989:01154
01155:-00004:-00005:-00009:001598.6989:01155
01156:-00009:+00010:-00005:001598.6989:01156
01157:+00029:+00017:+00011:001598.6989:01157
01158:-00020:+00009:+00035:001598.6989:01158
01159:-00012:-00020:-00012:001598.6989:01159
01160:-00016:+00021:-00020:001598.6989:01160
01161:+00003:-00006:-00041:001593.9016:01161
01162:-00033:+00030:-00024:001593.9016:01162
01163:+00003:+00009:-00003:001593.9016:01163
01164:-00019:+00033:+00025:001593.9016:01164
01165:-00017:+00003:-00015:001593.9016:01165
01166:-00022:+00038:-00030:001593.9016:01166
01167:-00033:-00006:-00018:001593.9016:01167
01168:-00010:+00036:-00008:001593.9016:01168
01169:-00025:-00006:-00006:001593.9016:01169
01170:+00029:+00052:+00019:001593.9016:01170
01171:+00000:-00005:+00030:001593.9016:01171
01172:+00010:+00050:+00035:001593.9016:01172
01173:-00006:+00014:-00012:001555.0255:01173
01174:+00007:+00051:-00070:001555.0255:01174
01175:-00009:+00009:+00008:001555.0255:01175
01176:+00050:+00051:+00072:001555.0255:01176
01177:-00007:+00004:+00082:001555.0255:01177
01178:+00005:+00003:-00097:001555.0255:01178
01179:-00018:-00021:-00090:001555.0255:01179
01180:-00010:-00014:-00053:001555.0255:01180
01181:-00025:-00010:+00022:001555.0255:01181
01182:-00015:+00004:+00037:001555.0255:01182
01183:+00006:-00031:+00060:001555.0255:01183
01184:+00011:-00035:+00009:001555.0255:01184
01185:+00036:-00033:+00023:001555.0255:01185
01186:+00045:-00052:+00047:001606.8265:01186
01187:+00048:-00040:-00048:001606.8265:01187
01188:+00043:-00009:-00037:001606.8265:01188
01189:+00042:+00008:-00032:001606.8265:01189
01190:+00008:-00006:-00023:001606.8265:01190
01191:+00021:+00017:+00000:001606.8265:01191
01192:+00009:+00019:+00057:001606.8265:01192
01193:-00021:+00012:+00046:001606.8265:01193
01194:-00028:+00008:+00041:001606.8265:01194
01195:-00026:+00011:+00051:001606.8265:01195
01196:-00080:+00019:+00023:001606.8265:01196
01197:-00080:+00013:-00067:001606.8265:01197
01198:-00085:+00021:-00082:001618.2974:01198
01199:-00069:+00005:-00043:001618.2974:01199
01200:-00060:-00036:-00010:001618.2974:01200
01201:-00063:-00028:-00021:001618.2974:01201
01202:-00029:-00053:-00022:001618.2974:01202
01203:-00037:-00062:-00013:001618.2974:01203
01204:+00000:-00041:+00020:001618.2974:01204
01205:+00034:-00064:+00103:001618.2974:01205
01206:+00029:-00062:+00118:001618.2974:01206
01207:+00044:-00048:+00159:001618.2974:01207
01208:+00056:-00047:+00012:001618.2974:01208
01209:+00057:-00034:-00069:001618.2974:01209
01210:+00068:-00020:-00113:001618.2974:01210
01211:+00073:-00006:+00029:001582.6298:01211
01212:+00073:-00015:+00077:001582.6298:01212
01213:+00083:-00014:+00034:001582.6298:01213
01214:+00105:-00003:-00008:001582.6298:01214
01215:+00084:-00015:-00004:001582.6298:01215
01216:+00052:-00016:+00046:001582.6298:01216
01217:+00048:-00013:+00074:001582.6298:01217
01218:+00012:+00002:+00097:001582.6298:01218
01219:+00015:+00019:+00050:001582.6298:01219
01220:-00003:+00024:-00002:001582.6298:01220
01221:-00017:+00017:-00047:001582.6298:01221
01222:-00026:+00007:+00003:001582.6298:01222
01223:-00049:-00019:-00021:001582.6298:01223
01224:-00045:-00025:+00074:001574.6425:01224
01225:-00041:-00045:+00081:001574.6425:01225
01226:-00059:-00068:+00109:001574.6425:01226
01227:-00044:-00052:+00003:001574.6425:01227
01228:-00059:-00065:+00009:001574.6425:01228
01229:-00056:-00041:+00020:001574.6425:01229
01230:-00058:-00062:+00037:001574.6425:01230
01231:-00046:-00052:+00009:001574.6425:01231
01232:-00079:-00040:+00051:001574.6425:01232
01233:-00043:-00022:+00019:001574.6425:01233
01234:-00075:-00048:-00014:001574.6425:01234
01235:-00048:-00009:-00076:001574.6425:01235
01236:-00064:-00036:-00034:001574.6425:01236
01237:-00020:-00010:+00067:001482.1679:01237
01238:-00023:-00051:+00113:001482.1679:01238
01239:+00018:-00012:+00087:001482.1679:01239
01240:-00014:-00052:+00010:001482.1679:01240
01241:-00013:-00036:-00086:001482.1679:01241
01242:-00023:-00012:-00070:001482.1679:01242
01243:+00015:-00001:-00001:001482.1679:01243
01244:+00001:-00008:-00001:001482.1679:01244
01245:-00020:-00001:+00042:001482.1679:01245
01246:-00034:+00020:+00032:001482.1679:01246
01247:-00049:+00011:-00008:001482.1679:01247
01248:-00035:+00025:-00046:001482.1679:01248
01249:-00028:+00046:+00033:001482.1679:01249
01250:+00000:+00042:+00022:001482.1679:01250
01251:+00002:+00070:+00007:001482.1679:01251
01252:+00030:+00058:-00004:001376.5273:01252
01253:-00024:+00064:+00022:001376.5273:01253
01254:-00035:+00053:+00001:001376.5273:01254
01255:-00051:+00051:+00006:001376.5273:01255
01256:-00051:+00039:-00077:001376.5273:01256
01257:-00068:+00010:-00066:001376.5273:01257
01258:-00017:+00000:-00012:001376.5273:01258
01259:-00025:-00007:+00009:001376.5273:01259
01260:-00030:-00025:-00017:001376.5273:01260
01261:-00016:-00025:-00010:001376.5273:01261
01262:-00025:-00061:+00008:001376.5273:01262
01263:-00016:-00053:+00007:001376.5273:01263
01264:-00013:-00060:+00019:001376.5273:01264
01265:-00052:-00055:-00032:001376.5273:01265
01266:-00055:-00078:-00031:001418.4238:01266
01267:-00048:-00078:-00031:001418.4238:01267
01268:-00042:-00081:-00013:001418.4238:01268
01269:-00026:-00093:-00038:001418.4238:01269
01270:-00050:-00054:-00012:001418.4238:01270
01271:-00016:-00079:-00008:001418.4238:01271
01272:-00027:-00053:+00005:001418.4238:01272
01273:-00016:-00041:+00013:001418.4238:01273
01274:-00024:-00047:+00024:001418.4238:01274
01275:-00018:-00013:-00020:001418.4238:01275
01276:-00021:+00017:-00030:001418.4238:01276
01277:-00006:-00004:-00018:001418.4238:01277
01278:-00021:+00036:-00010:001418.4238:01278
01279:-00002:+00031:-00027:001478.7347:01279
01280:+00004:+00050:-00023:001478.7347:01280
01281:+00017:+00068:-00011:001478.7347:01281
01282:-00004:+00044:-00010:001478.7347:01282
01283:+00010:+00083:-00008:001478.7347:01283
01284:+00032:+00099:+00002:001478.7347:01284
01285:+00019:+00078:-00051:001478.7347:01285
01286:-00006:+00087:-00030:001478.7347:01286
01287:-00007:+00085:-00051:001478.7347:01287
01288:-00022:+00086:-00037:001478.7347:01288
01289:-00030:+00078:-00020:001478.7347:01289
01290:-00027:+00085:-00014:001478.7347:01290
01291:-00044:+00080:-00057:001478.7347:01291
01292:-00064:+00059:-00006:001478.7347:01292
01293:-00059:+00064:+00002:001486.4571:01293
01294:-00059:+00052:-00003:001486.4571:01294
01295:-00070:-00004:+00000:001486.4571:01295
01296:-00056:+00011:+00030:001486.4571:01296
01297:-00080:-00012:-00008:001486.4571:01297
01298:-00066:-00009:-00028:001486.4571:01298
01299:-00030:-00026:-00015:001486.4571:01299
01300:+00003:-00023:-00035:001486.4571:01300
01301:+00005:-00041:-00023:001486.4571:01301
01302:+00024:-00031:+00005:001486.4571:01302
01303:+00048:-00051:+00051:001486.4571:01303
01304:+00028:-00034:+00028:001486.4571:01304
01305:+00047:-00031:+00024:001486.4571:01305
01306:+00046:-00037:-00002:001528.7355:01306
01307:+00036:-00050:-00001:001528.7355:01307
01308:+00018:-00012:-00076:001528.7355:01308
01309:+00015:-00032:-00014:001528.7355:01309
01310:-00017:-00030:-00007:001528.7355:01310
01311:-00031:-00011:+00057:001528.7355:01311
01312:-00039:-00021:+00036:001528.7355:01312
01313:-00055:-00005:-00019:001528.7355:01313
01314:-00046:-00009:-00017:001528.7355:01314
01315:-00046:+00018:+00027:001528.7355:01315
01316:-00045:-00001:-00010:001528.7355:01316
01317:-00029:+00014:-00016:001528.7355:01317
01318:-00042:+00019:+00035:001528.7355:01318
01319:-00039:+00015:-00019:001490.9020:01319
01320:-00046:+00004:-00004:001490.9020:01320
01321:-00039:+00023:+00011:001490.9020:01321
01322:-00050:+00000:+00004:001490.9020:01322
01323:-00049:+00010:-00025:001490.9020:01323
01324:-00044:-00004:-00025:001490.9020:01324
01325:-00035:-00001:-00011:001490.9020:01325
01326:-00049:-00005:+00024:001490.9020:01326
01327:+00001:+00014:+00008:001490.9020:01327
01328:-00022:+00017:-00003:001490.9020:01328
01329:+00011:+00021:-00005:001490.9020:01329
01330:-00004:+00018:+00042:001490.9020:01330
01331:+00012:+00021:-00008:001490.9020:01331
01332:+00015:-00001:+00003:001490.9020:01332
01333:+00047:+00008:-00021:001431.8444:01333
01334:+00005:-00003:+00004:001431.8444:01334
01335:+00029:-00001:-00027:001431.8444:01335
01336:+00016:-00022:-00004:001431.8444:01336
01337:+00024:-00002:+00031:001431.8444:01337
01338:-00009:-00001:+00054:001431.8444:01338
01339:+00012:-00005:+00021:001431.8444:01339
01340:-00008:+00003:+00024:001431.8444:01340
01341:+00009:+00005:+00006:001431.8444:01341
01342:+00004:-00015:-00001:001431.8444:01342
01343:+00007:+00009:-00011:001431.8444:01343
01344:-00009:-00004:-00018:001431.8444:01344
01345:-00009:-00003:+00023:001431.8444:01345
01346:-00022:+00005:+00025:001431.8444:01346
01347:-00009:-00018:+00008:001466.3621:01347
01348:-00022:-00019:-00005:001466.3621:01348
01349:-00004:-00007:+00039:001466.3621:01349
01350:-00036:-00032:+00049:001466.3621:01350
01351:-00004:-00016:-00016:001466.3621:01351
01352:+00000:-00021:+00025:001466.3621:01352
01353:-00019:-00021:+00023:001466.3621:01353
01354:-00039:-00014:+00068:001466.3621:01354
01355:-00017:-00016:-00005:001466.3621:01355
01356:-00012:-00013:+00011:001466.3621:01356
01357:+00002:-00021:-00035:001466.3621:01357
01358:-00016:-00030:+00048:001466.3621:01358
01359:+00006:-00012:+00048:001466.3621:01359
01360:-00010:-00017:+00035:001490.8731:01360
01361:+00009:-00009:+00026:001490.8731:01361
01362:+00009:-00020:+00028:001490.8731:01362
01363:+00029:-00007:+00042:001490.8731:01363
01364:+00010:-00007:+00009:001490.8731:01364
01365:+00031:-00016:+00030:001490.8731:01365
01366:+00011:-00005:+00003:001490.8731:01366
01367:+00034:-00001:+00020:001490.8731:01367
01368:+00035:+00020:+00022:001490.8731:01368
01369:+00045:+00018:+00014:001490.8731:01369
01370:+00022:+00016:-00042:001490.8731:01370
01371:+00023:+00023:-00001:001490.8731:01371
01372:+00030:-00003:-00003:001490.8731:01372
01373:+00007:+00028:+00002:001490.8731:01373
01374:+00012:+00009:+00053:001477.6488:01374
01375:+00020:+00025:+00051:001477.6488:01375
01376:+00000:+00027:+00050:001477.6488:01376
01377:+00001:+00035:+00016:001477.6488:01377
01378:-00054:+00035:+00016:001477.6488:01378
01379:-00046:+00015:-00048:001477.6488:01379
01380:-00059:+00023:+00008:001477.6488:01380
01381:-00068:+00010:-00064:001477.6488:01381
01382:-00096:+00002:-00050:001477.6488:01382
01383:-00050:+00020:-00055:001477.6488:01383
01384:-00054:+00010:-00003:001477.6488:01384
01385:-00017:-00004:-00004:001477.6488:01385
01386:-00014:+00010:+00018:001477.6488:01386
01387:-00005:+00024:+00000:001530.6253:01387
01388:+00004:+00023:-00019:001530.6253:01388
01389:+00033:+00033:+00018:001530.6253:01389
01390:+00031:+00027:+00050:001530.6253:01390
01391:+00043:+00039:+00003:001530.6253:01391
01392:+00029:+00034:+00023:001530.6253:01392
01393:+00026:+00028:-00058:001530.6253:01393
01394:+00005:+00012:-00029:001530.6253:01394
01395:+00012:+00019:-00058:001530.6253:01395
01396:+00014:+00001:-00025:001530.6253:01396
01397:+00018:-00002:-00039:001530.6253:01397
01398:+00001:-00021:+00035:001530.6253:01398
01399:-00018:+00009:+00054:001530.6253:01399
01400:-00054:-00010:+00009:001524.9610:01400
01401:-00051:-00004:-00002:001524.9610:01401
01402:-00041:+00004:-00005:001524.9610:01402
01403:-00045:+00022:+00006:001524.9610:01403
01404:-00066:-00005:-00084:001524.9610:01404
01405:-00055:+00026:-00067:001524.9610:01405
01406:-00043:+00008:-00079:001524.9610:01406
01407:-00052:+00031:-00082:001524.9610:01407
01408:-00029:+00014:-00057:001524.9610:01408
01409:-00001:+00036:+00013:001524.9610:01409
01410:-00034:+00019:-00003:001524.9610:01410
01411:+00015:+00052:-00036:001524.9610:01411
01412:-00007:+00035:-00050:001524.9610:01412
01413:-00003:+00049:-00025:001524.9610:01413
01414:-00023:+00023:-00036:001468.9403:01414
01415:+00015:+00031:-00046:001468.9403:01415
01416:-00039:-00001:-00054:001468.9403:01416
01417:-00023:+00010:-00031:001468.9403:01417
01418:-00050:+00009:+00009:001468.9403:01418
01419:-00027:+00009:-00037:001468.9403:01419
01420:-00044:-00007:-00046:001468.9403:01420
01421:+00000:-00006:-00030:001468.9403:01421
01422:-00030:-00009:+00005:001468.9403:01422
01423:-00019:+00006:-00034:001468.9403:01423
01424:-00033:+00001:+00017:001468.9403:01424
01425:-00005:+00033:+00002:001468.9403:01425
01426:-00026:+00013:+00014:001468.9403:01426
01427:+00018:+00028:+00007:001492.4689:01427
01428:+00002:+00034:-00026:001492.4689:01428
01429:+00016:+00049:-00042:001492.4689:01429
01430:+00002:+00032:+00009:001492.4689:01430
01431:+00008:+00048:-00009:001492.4689:01431
01432:+00005:+00034:-00023:001492.4689:01432
01433:+00036:+00036:+00003:001492.4689:01433
01434:-00005:+00013:+00009:001492.4689:01434
01435:+00019:+00037:-00030:001492.4689:01435
01436:+00014:+00007:+00018:001492.4689:01436
01437:+00010:+00015:-00004:001492.4689:01437
01438:-00015:-00021:+00058:001492.4689:01438
01439:-00019:-00009:-00018:001492.4689:01439
01440:-00023:-00027:+00046:001499.7094:01440
01441:-00008:-00034:+00002:001499.7094:01441
01442:-00012:-00051:+00022:001499.7094:01442
01443:-00018:-00023:-00012:001499.7094:01443
01444:+00000:-00048:+00010:001499.7094:01444
01445:-00001:-00022:+00009:001499.7094:01445
01446:-00024:-00045:+00035:001499.7094:01446
01447:-00013:-00047:-00003:001499.7094:01447
01448:+00015:-00037:+00038:001499.7094:01448
01449:+00002:-00024:+00028:001499.7094:01449
01450:-00006:-00022:+00049:001499.7094:01450
01451:+00001:-00022:+00054:001499.7094:01451
01452:+00012:-00015:+00008:001499.7094:01452
01453:+00004:-00009:-00013:001499.7094:01453
01454:+00039:-00003:-00046:001482.9194:01454
01455:+00012:-00018:+00010:001482.9194:01455
01456:+00045:+00023:+00054:001482.9194:01456
01457:-00004:-00012:+00010:001482.9194:01457
01458:+00050:+00012:-00032:001482.9194:01458
01459:-00021:+00002:-00002:001482.9194:01459
01460:+00019:+00016:+00021:001482.9194:01460
01461:-00029:-00018:+00068:001482.9194:01461
01462:+00020:+00043:-00012:001482.9194:01462
01463:-00011:+00026:+00038:001482.9194:01463
01464:+00019:+00070:+00039:001482.9194:01464
01465:-00040:+00013:+00035:001482.9194:01465
01466:-00002:+00028:-00020:001482.9194:01466
01467:-00026:+00037:-00022:001532.4655:01467
01468:+00014:+00041:+00019:001532.4655:01468
01469:-00011:+00010:-00003:001532.4655:01469
01470:-00005:+00025:+00021:001532.4655:01470
01471:-00008:+00035:+00030:001532.4655:01471
01472:+00006:+00015:+00052:001532.4655:01472
01473:+00002:+00009:-00022:001532.4655:01473
01474:+00016:-00002:-00021:001532.4655:01474
01475:-00006:-00006:-00018:001532.4655:01475
01476:+00011:-00003:+00009:001532.4655:01476
01477:+00022:+00005:+00007:001532.4655:01477
01478:+00039:+00009:-00018:001532.4655:01478
01479:+00034:-00030:+00023:001532.4655:01479
01480:+00027:-00008:+00034:001539.7729:01480
01481:+00009:-00011:+00015:001539.7729:01481
01482:+00031:-00014:+00022:001539.7729:01482
01483:+00018:-00023:+00021:001539.7729:01483
01484:+00035:-00015:+00012:001539.7729:01484
01485:+00015:-00014:+00017:001539.7729:01485
01486:+00008:-00011:+00007:001539.7729:01486
01487:+00007:+00007:+00016:001539.7729:01487
01488:+00034:-00015:+00045:001539.7729:01488
01489:-00023:-00017:+00017:001539.7729:01489
01490:+00004:+00002:-00008:001539.7729:01490
01491:+00003:-00006:+00000:001539.7729:01491
01492:+00014:+00017:-00020:001539.7729:01492
01493:-00038:+00007:-00048:001502.5849:01493
01494:-00007:+00019:-00035:001502.5849:01494
01495:-00011:+00022:-00035:001502.5849:01495
01496:+00003:+00020:+00051:001502.5849:01496
01497:-00027:+00016:+00013:001502.5849:01497
01498:-00018:+00011:-00006:001502.5849:01498
01499:-00040:+00017:-00022:001502.5849:01499
01500:-00005:+00034:+00002:001502.5849:01500
01501:-00037:+00034:-00028:001502.5849:01501
01502:-00008:+00035:-00059:001502.5849:01502
01503:-00019:+00033:+00002:001502.5849:01503
01504:+00009:+00035:+00035:001502.5849:01504
01505:-00035:+00015:+00003:001502.5849:01505
01506:+00011:+00022:-00011:001538.0950:01506
01507:+00014:+00014:+00015:001538.0950:01507
01508:+00046:+00037:+00008:001538.0950:01508
01509:+00020:+00026:-00045:001538.0950:01509
01510:+00055:+00048:-00057:001538.0950:01510
01511:+00029:+00036:-00006:001538.0950:01511
01512:+00045:+00001:+00015:001538.0950:01512
01513:-00021:+00011:+00026:001538.0950:01513
01514:+00008:-00007:-00014:001538.0950:01514
01515:+00001:+00003:-00010:001538.0950:01515
01516:-00004:-00015:-00008:001538.0950:01516
01517:-00024:+00020:-00046:001538.0950:01517
01518:+00005:-00014:-00062:001538.0950:01518
01519:-00010:+00018:+00008:001543.4958:01519
01520:+00001:-00022:-00006:001543.4958:01520
01521:-00029:-00017:-00010:001543.4958:01521
01522:-00012:-00051:+00023:001543.4958:01522
01523:-00036:+00004:+00004:001543.4958:01523
01524:-00035:-00047:-00003:001543.4958:01524
01525:-00006:+00003:-00011:001543.4958:01525
01526:+00021:-00026:-00015:001543.4958:01526
01527:-00006:+00005:-00030:001543.4958:01527
01528:+00016:-00034:+00035:001543.4958:01528
01529:+00006:+00007:+00017:001543.4958:01529
01530:+00030:-00028:-00020:001543.4958:01530
01531:+00008:-00016:-00017:001543.4958:01531
01532:+00045:-00012:+00036:001519.0622:01532
01533:+00034:-00019:+00019:001519.0622:01533
01534:+00030:-00007:+00000:001519.0622:01534
01535:+00020:+00002:+00034:001519.0622:01535
01536:-00007:-00031:-00015:001519.0622:01536
01537:+00003:-00007:+00020:001519.0622:01537
01538:-00011:-00030:-00016:001519.0622:01538
01539:-00040:-00016:-00030:001519.0622:01539
01540:-00037:-00030:-00057:001519.0622:01540
01541:-00036:+00006:-00016:001519.0622:01541
01542:-00022:-00031:+00041:001519.0622:01542
01543:-00041:-00022:+00039:001519.0622:01543
01544:-00026:-00013:-00021:001519.0622:01544
01545:-00036:-00021:-00046:001555.2036:01545
01546:-00008:-00021:-00045:001555.2036:01546
01547:-00023:+00018:-00001:001555.2036:01547
01548:+00011:+00006:+00032:001555.2036:01548
01549:+00003:-00001:+00028:001555.2036:01549
01550:-00003:+00012:+00007:001555.2036:01550
01551:+00006:+00015:+00009:001555.2036:01551
01552:+00017:+00033:+00023:001555.2036:01552
01553:+00000:+00038:-00004:001555.2036:01553
01554:+00009:+00025:+00032:001555.2036:01554
01555:+00004:+00013:-00012:001555.2036:01555
01556:+00016:+00024:-00037:001555.2036:01556
01557:-00020:+00013:-00016:001555.2036:01557
01558:-00002:+00014:-00039:001547.2659:01558
01559:-00038:+00022:-00033:001547.2659:01559
01560:-00019:+00013:-00045:001547.2659:01560
01561:-00036:+00035:-00007:001547.2659:01561
01562:-00001:+00012:-00034:001547.2659:01562
01563:+00005:+00019:+00006:001547.2659:01563
01564:+00019:+00013:+00032:001547.2659:01564
01565:+00005:-00005:-00009:001547.2659:01565
01566:-00002:-00017:+00032:001547.2659:01566
01567:+00004:-00016:+00053:001547.2659:01567
01568:-00001:-00019:-00007:001547.2659:01568
01569:-00020:+00002:-00062:001547.2659:01569
01570:-00005:+00003:-00037:001547.2659:01570
01571:-00007:-00035:+00031:001497.1818:01571
01572:-00012:-00014:+00013:001497.1818:01572
01573:+00001:-00011:-00010:001497.1818:01573
01574:-00015:-00035:+00015:001497.1818:01574
01575:-00039:-00045:+00013:001497.1818:01575
01576:-00036:-00011:-00019:001497.1818:01576
01577:-00025:-00015:-00039:001497.1818:01577
01578:-00040:-00007:-00052:001497.1818:01578
01579:-00023:-00017:+00009:001497.1818:01579
01580:-00012:-00013:+00009:001497.1818:01580
01581:-00029:-00015:-00009:001497.1818:01581
01582:-00029:+00004:+00009:001497.1818:01582
01583:-00028:+00003:-00023:001497.1818:01583
01584:-00017:+00000:-00026:001526.8990:01584
01585:-00001:+00034:+00001:001526.8990:01585
01586:-00009:+00035:+00003:001526.8990:01586
01587:-00013:+00051:+00007:001526.8990:01587
01588:-00007:+00028:-00063:001526.8990:01588
01589:-00024:+00059:-00063:001526.8990:01589
01590:-00019:+00046:+00065:001526.8990:01590
01591:-00022:+00064:+00074:001526.8990:01591
01592:+00020:+00055:+00081:001526.8990:01592
01593:+00025:+00060:-00033:001526.8990:01593
01594:+00023:+00044:-00040:001526.8990:01594
01595:+00009:+00066:+00007:001526.8990:01595
01596:+00017:+00014:+00189:001526.8990:01596
01597:+00031:+00039:+00138:001526.8990:01597
01598:+00006:+00018:-00064:001512.2473:01598
01599:-00023:+00020:-00187:001512.2473:01599
01600:-00010:-00019:-00049:001512.2473:01600
01601:-00035:-00035:+00036:001512.2473:01601
01602:-00065:-00035:+00008:001512.2473:01602
01603:-00039:-00031:+00028:001512.2473:01603
01604:-00011:-00027:+00120:001512.2473:01604
01605:-00024:-00028:+00048:001512.2473:01605
01606:-00020:-00024:-00040:001512.2473:01606
01607:-00006:-00025:-00031:001512.2473:01607
01608:+00036:-00021:-00028:001512.2473:01608
01609:+00043:-00032:-00083:001512.2473:01609
01610:+00082:-00007:-00020:001512.2473:01610
01611:+00069:-00026:+00010:001502.5769:01611
01612:+00039:-00045:+00025:001502.5769:01612
01613:+00039:-00052:+00005:001502.5769:01613
01614:+00079:-00046:-00091:001502.5769:01614
01615:+00079:-00037:-00044:001502.5769:01615
01616:+00066:-00035:-00034:001502.5769:01616
01617:+00040:-00020:+00036:001502.5769:01617
01618:+00063:-00009:+00004:001502.5769:01618
01619:+00027:+00017:-00010:001502.5769:01619
01620:+00010:+00000:-00022:001502.5769:01620
01621:+00005:+00013:+00029:001502.5769:01621
01622:-00014:+00016:+00026:001502.5769:01622
01623:-00040:+00028:+00018:001502.5769:01623
01624:-00030:+00038:-00021:001566.8143:01624
01625:-00054:+00050:-00087:001566.8143:01625
01626:-00054:+00050:-00092:001566.8143:01626
01627:-00031:+00053:-00075:001566.8143:01627
01628:-00035:+00055:-00048:001566.8143:01628
01629:-00013:+00066:+00007:001566.8143:01629
01630:-00005:+00051:+00052:001566.8143:01630
01631:+00002:+00049:+00054:001566.8143:01631
01632:-00005:+00036:+00060:001566.8143:01632
01633:-00008:+00038:+00098:001566.8143:01633
01634:-00008:+00034:+00046:001566.8143:01634
01635:-00018:-00004:+00027:001566.8143:01635
01636:+00021:+00022:+00008:001566.8143:01636
01637:+00005:-00035:-00006:001560.6125:01637
01638:+00011:-00045:+00038:001560.6125:01638
01639:+00020:-00057:-00018:001560.6125:01639
01640:+00047:-00063:+00021:001560.6125:01640
01641:+00025:-00109:-00022:001560.6125:01641
01642:+00045:-00086:+00042:001560.6125:01642
01643:+00034:-00105:+00034:001560.6125:01643
01644:+00035:-00096:+00069:001560.6125:01644
01645:+00005:-00107:+00084:001560.6125:01645
01646:-00003:-00075:+00056:001560.6125:01646
01647:-00014:-00093:+00038:001560.6125:01647
01648:-00007:-00056:+00055:001560.6125:01648
01649:-00055:-00093:+00063:001560.6125:01649
01650:-00031:-00061:+00005:001482.9589:01650
01651:-00069:-00065:-00025:001482.9589:01651
01652:-00017:-00007:-00053:001482.9589:01652
01653:-00055:+00003:-00004:001482.9589:01653
01654:+00003:+00000:-00031:001482.9589:01654
01655:+00011:+00016:-00002:001482.9589:01655
01656:+00037:+00031:+00048:001482.9589:01656
01657:+00028:+00054:+00026:001482.9589:01657
01658:+00042:+00070:+00031:001482.9589:01658
01659:+00048:+00078:+00025:001482.9589:01659
01660:+00028:+00082:+00018:001482.9589:01660
01661:+00008:+00087:+00003:001482.9589:01661
01662:+00035:+00092:-00030:001482.9589:01662
01663:-00001:+00095:-00033:001482.9589:01663
01664:-00008:+00056:+00002:001469.8306:01664
01665:-00036:+00079:+00042:001469.8306:01665
01666:-00017:+00026:+00015:001469.8306:01666
01667:-00047:+00033:-00018:001469.8306:01667
01668:-00015:+00026:-00016:001469.8306:01668
01669:-00042:+00011:+00023:001469.8306:01669
01670:-00026:+00009:-00015:001469.8306:01670
01671:-00053:+00007:+00022:001469.8306:01671
01672:-00031:+00001:-00021:001469.8306:01672
01673:-00030:-00010:-00017:001469.8306:01673
01674:+00005:-00009:-00016:001469.8306:01674
01675:-00012:-00033:-00007:001469.8306:01675
01676:+00017:-00030:+00003:001469.8306:01676
01677:-00005:-00036:+00009:001469.8306:01677
01678:+00049:-00014:-00017:001446.7272:01678
01679:+00025:-00011:-00012:001446.7272:01679
01680:+00078:+00002:+00013:001446.7272:01680
01681:+00055:-00007:+00052:001446.7272:01681
01682:+00073:+00018:+00000:001446.7272:01682
01683:+00066:-00002:-00012:001446.7272:01683
01684:+00061:+00015:-00010:001446.7272:01684
01685:-00007:+00014:+00009:001446.7272:01685
01686:-00018:+00012:-00007:001446.7272:01686
01687:-00017:+00021:-00019:001446.7272:01687
01688:-00017:+00029:-00024:001446.7272:01688
01689:-00048:+00011:-00049:001446.7272:01689
01690:-00054:+00048:-00010:001446.7272:01690
01691:-00042:+00039:-00005:001446.7272:01691
01692:-00082:+00034:+00002:001414.0433:01692
01693:-00060:+00026:-00009:001414.0433:01693
01694:-00084:+00037:-00028:001414.0433:01694
01695:-00060:+00025:-00028:001414.0433:01695
01696:-00056:+00026:-00021:001414.0433:01696
01697:-00025:+00052:-00006:001414.0433:01697
01698:-00030:+00028:-00005:001414.0433:01698
01699:-00014:+00038:+00034:001414.0433:01699
01700:-00025:+00010:+00009:001414.0433:01700
01701:-00010:+00035:-00027:001414.0433:01701
01702:-00039:+00012:-00050:001414.0433:01702
01703:+00000:+00029:-00035:001414.0433:01703
01704:-00013:+00020:-00007:001414.0433:01704
01705:-00007:+00011:-00029:001469.8474:01705
01706:-00020:+00019:+00034:001469.8474:01706
01707:-00001:-00003:-00006:001469.8474:01707
01708:-00015:+00005:+00036:001469.8474:01708
01709:-00020:-00002:+00052:001469.8474:01709
01710:-00029:+00008:+00041:001469.8474:01710
01711:-00016:+00008:+00004:001469.8474:01711
01712:-00053:+00007:-00015:001469.8474:01712
01713:-00015:+00000:-00069:001469.8474:01713
01714:-00056:-00018:-00014:001469.8474:01714
01715:-00011:-00011:+00003:001469.8474:01715
01716:-00050:-00022:+00023:001469.8474:01716
01717:-00035:-00023:+00005:001469.8474:01717
01718:-00047:-00024:+00008:001469.8474:01718
01719:-00053:-00035:-00037:001466.8559:01719
01720:-00046:-00028:-00034:001466.8559:01720
01721:-00029:-00021:-00023:001466.8559:01721
01722:-00012:-00011:-00005:001466.8559:01722
01723:-00010:-00007:+00039:001466.8559:01723
01724:+00016:-00011:+00031:001466.8559:01724
01725:-00024:-00018:+00035:001466.8559:01725
01726:-00035:+00003:+00000:001466.8559:01726
01727:-00026:-00006:-00019:001466.8559:01727
01728:-00034:+00006:-00046:001466.8559:01728
01729:-00031:+00010:-00061:001466.8559:01729
01730:+00006:+00024:-00063:001466.8559:01730
01731:-00010:+00001:-00026:001466.8559:01731
01732:+00001:+00001:+00005:001466.8559:01732
01733:-00024:+00024:-00018:001418.8402:01733
01734:-00014:-00005:+00011:001418.8402:01734
01735:-00040:+00004:-00005:001418.8402:01735
01736:-00033:+00018:-00043:001418.8402:01736
01737:-00024:-00002:+00026:001418.8402:01737
01738:-00019:+00005:+00032:001418.8402:01738
01739:-00059:+00004:-00038:001418.8402:01739
01740:-00051:-00004:-00025:001418.8402:01740
01741:-00052:-00015:-00009:001418.8402:01741
01742:-00027:-00017:-00067:001418.8402:01742
01743:-00035:+00019:-00010:001418.8402:01743
01744:+00015:+00005:-00053:001418.8402:01744
01745:-00002:-00004:-00066:001418.8402:01745
01746:+00033:+00024:-00046:001418.8402:01746
01747:-00006:-00002:+00027:001457.8730:01747
01748:+00002:-00008:-00033:001457.8730:01748
01749:-00009:-00016:+00022:001457.8730:01749
01750:+00012:-00011:-00020:001457.8730:01750
01751:-00001:-00020:+00011:001457.8730:01751
01752:+00006:-00008:-00011:001457.8730:01752
01753:-00001:-00015:+00010:001457.8730:01753
01754:+00013:-00015:-00029:001457.8730:01754
01755:-00007:+00002:+00005:001457.8730:01755
01756:+00012:-00012:-00009:001457.8730:01756
01757:+00001:-00013:+00005:001457.8730:01757
01758:+00033:-00020:-00007:001457.8730:01758
01759:+00008:+00001:+00015:001457.8730:01759
01760:+00009:-00009:+00001:001482.1783:01760
01761:+00005:-00014:+00036:001482.1783:01761
01762:+00014:-00015:+00035:001482.1783:01762
01763:-00005:-00022:+00051:001482.1783:01763
01764:+00006:+00003:-00008:001482.1783:01764
01765:-00003:-00006:-00037:001482.1783:01765
01766:+00019:-00002:-00008:001482.1783:01766
01767:-00003:-00003:+00036:001482.1783:01767
01768:+00014:+00000:-00001:001482.1783:01768
01769:+00016:-00002:+00035:001482.1783:01769
01770:+00017:+00020:+00039:001482.1783:01770
01771:-00004:+00002:+00021:001482.1783:01771
01772:+00017:-00002:+00023:001482.1783:01772
01773:+00018:+00008:+00063:001482.1783:01773
01774:+00001:-00004:+00030:001467.2255:01774
01775:-00001:-00003:+00048:001467.2255:01775
01776:-00011:+00006:+00010:001467.2255:01776
01777:-00017:+00002:-00022:001467.2255:01777
01778:-00014:-00002:-00021:001467.2255:01778
01779:-00021:+00005:-00005:001467.2255:01779
01780:-00002:+00005:+00007:001467.2255:01780
01781:-00008:-00016:+00042:001467.2255:01781
01782:-00007:-00017:+00044:001467.2255:01782
01783:+00004:-00021:+00047:001467.2255:01783
01784:+00002:-00009:+00009:001467.2255:01784
01785:+00014:-00007:+00010:001467.2255:01785
01786:+00005:-00016:+00023:001467.2255:01786
01787:+00015:-00015:+00019:001515.8509:01787
01788:+00020:+00007:+00027:001515.8509:01788
01789:+00008:-00004:+00036:001515.8509:01789
01790:-00005:-00005:-00013:001515.8509:01790
01791:+00007:+00009:-00006:001515.8509:01791
01792:+00006:+00000:+00003:001515.8509:01792
01793:+00007:+00010:-00002:001515.8509:01793
01794:+00013:+00016:+00027:001515.8509:01794
01795:+00025:+00034:+00029:001515.8509:01795
01796:-00005:+00033:+00049:001515.8509:01796
01797:+00004:+00035:+00030:001515.8509:01797
01798:-00035:+00031:+00050:001515.8509:01798
01799:-00028:+00039:+00009:001515.8509:01799
01800:-00044:+00026:-00008:001514.0488:01800
01801:-00038:+00049:-00014:001514.0488:01801
01802:-00029:+00029:-00066:001514.0488:01802
01803:-00028:+00013:-00014:001514.0488:01803
01804:-00040:+00016:-00003:001514.0488:01804
01805:-00035:-00001:+00006:001514.0488:01805
01806:-00037:-00003:-00008:001514.0488:01806
01807:+00001:-00016:+00009:001514.0488:01807
01808:-00009:+00006:+00023:001514.0488:01808
01809:+00000:-00010:+00011:001514.0488:01809
01810:-00005:-00020:+00008:001514.0488:01810
01811:-00002:-00007:+00021:001514.0488:01811
01812:+00004:-00010:+00005:001514.0488:01812
01813:-00019:-00034:-00032:001514.0488:01813
01814:+00004:-00012:-00029:001475.9321:01814
01815:-00037:-00023:-00019:001475.9321:01815
01816:-00021:-00032:-00012:001475.9321:01816
01817:-00015:-00010:+00010:001475.9321:01817
01818:+00002:-00012:-00020:001475.9321:01818
01819:-00013:-00012:-00001:001475.9321:01819
01820:-00007:-00020:+00020:001475.9321:01820
01821:-00040:+00002:-00016:001475.9321:01821
01822:-00013:-00015:-00015:001475.9321:01822
01823:-00042:+00007:-00003:001475.9321:01823
01824:-00036:-00002:-00026:001475.9321:01824
01825:-00063:-00017:-00063:001475.9321:01825
01826:-00039:+00017:-00048:001475.9321:01826
01827:-00032:+00019:-00019:001504.9468:01827
01828:-00013:+00016:-00027:001504.9468:01828
01829:-00038:+00034:-00008:001504.9468:01829
01830:+00005:+00026:-00002:001504.9468:01830
01831:-00036:+00011:+00027:001504.9468:01831
01832:-00011:+00014:-00022:001504.9468:01832
01833:-00015:+00012:-00014:001504.9468:01833
01834:-00022:+00038:-00024:001504.9468:01834
01835:-00029:+00033:+00007:001504.9468:01835
01836:-00017:+00039:-00002:001504.9468:01836
01837:-00050:+00021:-00027:001504.9468:01837
01838:-00021:+00016:-00021:001504.9468:01838
01839:-00051:+00007:+00051:001504.9468:01839
01840:-00039:-00016:-00028:001499.7160:01840
01841:-00052:-00035:-00049:001499.7160:01841
01842:-00024:+00007:+00008:001499.7160:01842
01843:-00051:+00005:+00035:001499.7160:01843
01844:-00033:+00006:-00050:001499.7160:01844
01845:-00032:-00013:+00024:001499.7160:01845
01846:-00018:-00033:+00003:001499.7160:01846
01847:-00053:-00037:+00024:001499.7160:01847
01848:-00018:-00021:-00045:001499.7160:01848
01849:-00038:-00031:-00009:001499.7160:01849
01850:+00020:-00015:-00011:001499.7160:01850
01851:+00004:-00018:-00003:001499.7160:01851
01852:+00032:+00019:-00010:001499.7160:01852
01853:-00020:-00016:+00013:001499.7160:01853
01854:+00016:-00018:+00007:001463.7836:01854
01855:+00005:+00003:+00013:001463.7836:01855
01856:+00021:+00008:-00050:001463.7836:01856
01857:-00025:-00018:-00021:001463.7836:01857
01858:+00014:+00017:+00018:001463.7836:01858
01859:-00016:+00000:+00015:001463.7836:01859
01860:-00011:-00005:+00000:001463.7836:01860
01861:-00040:+00005:+00009:001463.7836:01861
01862:-00035:-00005:+00038:001463.7836:01862
01863:-00043:+00003:+00017:001463.7836:01863
01864:-00032:-00001:-00018:001463.7836:01864
01865:-00044:+00001:-00027:001463.7836:01865
01866:-00032:+00021:-00007:001463.7836:01866
01867:-00030:-00003:+00022:001506.7767:01867
01868:-00034:+00011:-00013:001506.7767:01868
01869:-00034:+00000:-00015:001506.7767:01869
01870:-00021:+00022:+00010:001506.7767:01870
01871:-00018:+00000:+00030:001506.7767:01871
01872:-00005:+00015:+00006:001506.7767:01872
01873:-00007:+00028:-00020:001506.7767:01873
01874:+00036:+00050:+00034:001506.7767:01874
01875:+00009:+00013:+00010:001506.7767:01875
01876:+00049:+00026:-00017:001506.7767:01876
01877:+00013:+00024:+00014:001506.7767:01877
01878:+00006:-00002:-00024:001506.7767:01878
01879:+00017:-00004:+00007:001506.7767:01879
01880:+00008:+00001:-00007:001506.7767:01880
01881:+00015:+00022:+00021:001512.2459:01881
01882:+00019:+00024:-00033:001512.2459:01882
01883:+00008:+00021:+00006:001512.2459:01883
01884:+00020:-00005:-00004:001512.2459:01884
01885:-00020:+00023:+00028:001512.2459:01885
01886:-00010:-00005:-00031:001512.2459:01886
01887:-00035:+00016:-00059:001512.2459:01887
01888:-00024:+00016:-00051:001512.2459:01888
01889:-00017:+00029:-00021:001512.2459:01889
01890:-00013:+00013:-00016:001512.2459:01890
01891:-00033:+00025:-00015:001512.2459:01891
01892:-00024:-00002:+00023:001512.2459:01892
01893:-00034:+00038:+00008:001512.2459:01893
01894:-00024:+00021:+00003:001479.4154:01894
01895:-00021:+00036:+00003:001479.4154:01895
01896:-00004:+00023:+00027:001479.4154:01896
01897:+00020:+00031:-00059:001479.4154:01897
01898:+00031:+00023:-00009:001479.4154:01898
01899:+00030:+00040:-00004:001479.4154:01899
01900:+00017:-00002:-00001:001479.4154:01900
01901:+00016:+00012:-00078:001479.4154:01901
01902:-00006:+00005:+00024:001479.4154:01902
01903:+00014:+00012:+00003:001479.4154:01903
01904:+00001:-00016:+00053:001479.4154:01904
01905:+00033:+00020:-00023:001479.4154:01905
01906:+00008:-00016:+00069:001479.4154:01906
01907:+00024:+00000:-00037:001528.7438:01907
01908:-00025:-00008:+00013:001528.7438:01908
01909:+00031:+00023:-00026:001528.7438:01909
01910:+00003:-00010:+00074:001528.7438:01910
01911:-00006:+00010:-00011:001528.7438:01911
01912:-00008:-00015:+00013:001528.7438:01912
01913:+00032:+00018:+00009:001528.7438:01913
01914:-00010:-00015:+00034:001528.7438:01914
01915:+00012:+00035:-00020:001528.7438:01915
01916:-00013:-00017:+00065:001528.7438:01916
01917:-00005:+00001:-00011:001528.7438:01917
01918:-00036:-00007:+00012:001528.7438:01918
01919:+00006:+00008:-00052:001528.7438:01919
01920:-00013:-00031:-00020:001534.1778:01920
01921:+00029:+00004:-00022:001534.1778:01921
01922:+00002:-00021:+00041:001534.1778:01922
01923:+00019:-00005:+00003:001534.1778:01923
01924:-00021:-00009:+00015:001534.1778:01924
01925:+00011:+00024:-00019:001534.1778:01925
01926:-00016:-00011:+00028:001534.1778:01926
01927:+00019:-00004:+00015:001534.1778:01927
01928:+00000:-00017:+00070:001534.1778:01928
01929:+00029:+00012:-00003:001534.1778:01929
01930:+00001:+00012:+00033:001534.1778:01930
01931:+00009:+00027:+00004:001534.1778:01931
01932:-00015:+00012:+00048:001534.1778:01932
01933:-00008:+00031:-00021:001534.1778:01933
01934:-00020:+00014:+00037:001495.4114:01934
01935:+00030:+00010:-00041:001495.4114:01935
01936:+00003:+00009:-00007:001495.4114:01936
01937:+00020:+00022:-00034:001495.4114:01937
01938:-00012:+00012:+00020:001495.4114:01938
01939:+00002:+00011:-00051:001495.4114:01939
01940:-00015:+00001:+00024:001495.4114:01940
01941:+00000:-00019:+00033:001495.4114:01941
01942:-00033:-00007:+00067:001495.4114:01942
01943:+00002:+00006:-00033:001495.4114:01943
01944:-00002:-00015:+00017:001495.4114:01944
01945:-00020:-00006:-00020:001495.4114:01945
01946:-00039:+00008:+00034:001495.4114:01946
01947:+00004:-00001:+00007:001538.0937:01947
01948:-00010:-00001:+00003:001538.0937:01948
01949:-00002:+00006:-00025:001538.0937:01949
01950:-00020:-00005:+00003:001538.0937:01950
01951:-00003:-00004:-00023:001538.0937:01951
01952:+00005:+00005:-00010:001538.0937:01952
01953:+00007:+00018:-00023:001538.0937:01953
01954:-00008:+00018:-00004:001538.0937:01954
01955:+00004:+00001:-00003:001538.0937:01955
01956:-00009:+00000:+00017:001538.0937:01956
01957:+00017:+00012:+00005:001538.0937:01957
01958:-00003:+00022:-00053:001538.0937:01958
01959:-00001:+00001:-00033:001538.0937:01959
01960:-00009:-00018:-00002:001547.2943:01960
01961:-00017:+00009:+00032:001547.2943:01961
01962:-00022:+00002:-00025:001547.2943:01962
01963:-00010:-00015:-00040:001547.2943:01963
01964:-00014:-00016:-00010:001547.2943:01964
01965:-00031:+00008:+00037:001547.2943:01965
01966:-00012:+00007:+00003:001547.2943:01966
01967:-00031:+00009:+00011:001547.2943:01967
01968:-00013:-00006:-00035:001547.2943:01968
01969:-00030:+00010:+00052:001547.2943:01969
01970:-00032:+00019:+00003:001547.2943:01970
01971:-00056:-00002:+00018:001547.2943:01971
01972:-00039:+00010:-00013:001547.2943:01972
01973:-00017:+00050:-00039:001502.5986:01973
01974:-00036:+00038:-00079:001502.5986:01974
01975:+00003:+00050:-00013:001502.5986:01975
01976:-00022:+00005:+00010:001502.5986:01976
01977:-00009:+00027:-00021:001502.5986:01977
01978:+00000:+00004:+00006:001502.5986:01978
01979:+00019:+00032:-00014:001502.5986:01979
01980:-00007:-00019:+00004:001502.5986:01980
01981:+00034:+00032:-00048:001502.5986:01981
01982:+00013:+00007:+00016:001502.5986:01982
01983:+00018:+00033:-00038:001502.5986:01983
01984:-00023:-00016:+00041:001502.5986:01984
01985:-00005:+00011:-00002:001502.5986:01985
01986:-00033:-00034:+00030:001530.5991:01986
01987:-00036:-00003:-00051:001530.5991:01987
01988:-00026:-00012:-00006:001530.5991:01988
01989:-00023:+00005:-00049:001530.5991:01989
01990:-00049:-00031:+00007:001530.5991:01990
01991:-00020:+00020:-00041:001530.5991:01991
01992:-00030:-00007:+00014:001530.5991:01992
01993:-00015:-00017:-00005:001530.5991:01993
01994:-00030:-00019:+00063:001530.5991:01994
01995:-00020:+00019:-00014:001530.5991:01995
01996:-00053:+00003:-00009:001530.5991:01996
01997:-00013:-00001:-00026:001530.5991:01997
01998:-00023:+00000:-00035:001530.5991:01998
01999:-00016:+00019:-00046:001519.4960:01999
02000:-00011:-00005:+00012:001519.4960:02000
02001:+00004:-00001:-00005:001519.4960:02001
02002:+00018:-00006:-00022:001519.4960:02002
02003:+00006:-00001:-00009:001519.4960:02003
02004:+00029:+00024:-00003:001519.4960:02004
02005:+00014:-00006:-00001:001519.4960:02005
02006:+00011:+00017:-00047:001519.4960:02006
02007:+00015:+00010:+00008:001519.4960:02007
02008:+00015:+00007:+00079:001519.4960:02008
02009:-00023:-00003:-00007:001519.4960:02009
02010:+00006:+00004:-00037:001519.4960:02010
02011:+00001:+00017:-00024:001519.4960:02011
02012:-00011:+00006:-00011:001486.4812:02012
02013:-00036:-00003:+00019:001486.4812:02013
02014:-00042:-00007:+00018:001486.4812:02014
02015:-00050:+00004:-00009:001486.4812:02015
02016:-00028:-00019:-00001:001486.4812:02016
02017:-00037:-00021:-00020:001486.4812:02017
02018:-00038:-00027:-00005:001486.4812:02018
02019:-00024:-00020:-00006:001486.4812:02019
02020:-00011:-00037:+00036:001486.4812:02020
02021:-00003:-00016:-00034:001486.4812:02021
02022:-00024:-00030:+00000:001486.4812:02022
02023:+00018:+00000:-00007:001486.4812:02023
02024:-00001:-00032:+00029:001486.4812:02024
02025:+00008:-00011:-00029:001538.0881:02025
02026:-00005:-00023:+00031:001538.0881:02026
02027:+00032:-00019:-00005:001538.0881:02027
02028:+00001:-00029:+00009:001538.0881:02028
02029:+00036:-00016:-00013:001538.0881:02029
02030:+00009:-00003:+00007:001538.0881:02030
02031:+00036:-00003:-00025:001538.0881:02031
02032:+00018:+00007:+00024:001538.0881:02032
02033:+00007:-00019:+00022:001538.0881:02033
02034:-00005:+00001:+00049:001538.0881:02034
02035:-00003:+00007:-00035:001538.0881:02035
02036:-00002:+00025:-00036:001538.0881:02036
02037:+00007:-00003:-00020:001538.0881:02037
02038:+00004:+00034:+00031:001538.0881:02038
02039:-00006:+00021:+00050:001543.5195:02039
02040:+00015:+00032:+00035:001543.5195:02040
02041:+00015:+00017:+00017:001543.5195:02041
02042:+00017:+00035:-00037:001543.5195:02042
02043:-00011:-00002:-00074:001543.5195:02043
02044:-00016:+00038:-00027:001543.5195:02044
02045:-00023:+00018:+00029:001543.5195:02045
02046:+00017:+00028:+00099:001543.5195:02046
02047:-00024:-00004:+00020:001543.5195:02047
02048:-00018:+00016:-00015:001543.5195:02048
02049:+00002:+00002:+00009:001543.5195:02049
02050:+00008:+00022:-00052:001543.5195:02050
02051:+00006:+00008:+00002:001543.5195:02051
02052:+00010:+00007:+00014:001508.0489:02052
02053:+00004:-00036:+00039:001508.0489:02053
02054:+00013:-00008:-00019:001508.0489:02054
02055:+00020:-00033:-00022:001508.0489:02055
02056:+00027:-00018:-00009:001508.0489:02056
02057:-00019:-00027:+00074:001508.0489:02057
02058:-00007:-00033:+00023:001508.0489:02058
02059:-00003:-00035:+00054:001508.0489:02059
02060:+00035:-00045:-00050:001508.0489:02060
02061:+00017:-00035:-00005:001508.0489:02061
02062:+00031:-00033:+00017:001508.0489:02062
02063:-00002:-00007:+00032:001508.0489:02063
02064:+00021:-00021:-00010:001508.0489:02064
02065:-00002:+00004:-00020:001543.7451:02065
02066:+00007:-00015:+00052:001543.7451:02066
02067:-00038:-00021:+00017:001543.7451:02067
02068:+00000:-00007:+00010:001543.7451:02068
02069:+00001:-00001:-00051:001543.7451:02069
02070:+00007:-00015:+00002:001543.7451:02070
02071:+00018:+00008:+00020:001543.7451:02071
02072:+00006:-00015:+00015:001543.7451:02072
02073:-00005:+00023:-00008:001543.7451:02073
02074:+00006:+00012:-00001:001543.7451:02074
02075:-00007:+00020:-00010:001543.7451:02075
02076:+00018:+00022:+00021:001543.7451:02076
02077:+00002:+00037:+00006:001543.7451:02077
02078:-00010:+00012:+00013:001543.5155:02078
02079:+00007:+00038:+00004:001543.5155:02079
02080:+00019:+00030:-00016:001543.5155:02080
02081:+00030:+00053:-00026:001543.5155:02081
02082:+00014:+00033:+00016:001543.5155:02082
02083:+00009:+00049:-00017:001543.5155:02083
02084:-00004:+00024:+00016:001543.5155:02084
02085:+00020:+00025:-00003:001543.5155:02085
02086:-00020:+00008:+00026:001543.5155:02086
02087:+00016:+00022:-00017:001543.5155:02087
02088:-00011:-00021:-00016:001543.5155:02088
02089:-00007:+00007:-00033:001543.5155:02089
02090:-00027:-00033:-00022:001543.5155:02090
02091:-00024:-00010:-00025:001502.5524:02091
02092:-00016:-00041:-00019:001502.5524:02092
02093:+00004:-00013:+00002:001502.5524:02093
02094:-00003:-00048:-00019:001502.5524:02094
02095:+00007:-00012:-00009:001502.5524:02095
02096:+00019:-00052:-00015:001502.5524:02096
02097:+00011:-00011:-00004:001502.5524:02097
02098:+00016:-00028:-00011:001502.5524:02098
02099:+00021:-00017:-00005:001502.5524:02099
02100:+00036:-00037:-00012:001502.5524:02100
02101:+00045:-00002:-00043:001502.5524:02101
02102:+00012:-00015:-00028:001502.5524:02102
02103:+00040:+00016:+00005:001502.5524:02103
02104:+00035:+00015:+00011:001547.5557:02104
02105:+00034:+00033:+00004:001547.5557:02105
02106:+00018:+00015:-00021:001547.5557:02106
02107:+00029:+00049:-00009:001547.5557:02107
02108:-00012:+00012:-00033:001547.5557:02108
02109:-00024:+00027:-00009:001547.5557:02109
02110:-00027:+00022:+00033:001547.5557:02110
02111:-00040:+00039:-00106:001547.5557:02111
02112:-00066:+00051:-00025:001547.5557:02112
02113:-00033:+00026:+00006:001547.5557:02113
02114:-00069:+00035:+00063:001547.5557:02114
02115:-00033:+00025:+00035:001547.5557:02115
02116:-00047:+00024:+00028:001547.5557:02116
02117:-00017:+00015:-00014:001545.4074:02117
02118:-00035:-00003:+00007:001545.4074:02118
02119:-00005:+00024:+00000:001545.4074:02119
02120:-00001:+00039:-00018:001545.4074:02120
02121:+00019:+00021:+00003:001545.4074:02121
02122:+00017:-00001:-00003:001545.4074:02122
02123:+00020:-00020:-00014:001545.4074:02123
02124:+00021:-00006:-00030:001545.4074:02124
02125:+00015:-00035:+00083:001545.4074:02125
02126:+00036:-00009:+00092:001545.4074:02126
02127:+00017:-00026:+00082:001545.4074:02127
02128:+00010:-00029:-00037:001545.4074:02128
02129:+00036:-00047:-00033:001545.4074:02129
02130:+00006:-00049:-00112:001493.6210:02130
02131:+00021:-00052:-00075:001493.6210:02131
02132:+00013:-00047:-00050:001493.6210:02132
02133:+00014:-00059:+00101:001493.6210:02133
02134:+00018:-00041:+00128:001493.6210:02134
02135:+00004:-00042:+00116:001493.6210:02135
02136:-00012:-00048:+00067:001493.6210:02136
02137:-00017:-00026:+00025:001493.6210:02137
02138:-00004:-00007:-00011:001493.6210:02138
02139:+00020:-00002:-00026:001493.6210:02139
02140:+00011:+00010:-00059:001493.6210:02140
02141:+00014:+00019:+00016:001493.6210:02141
02142:+00020:+00024:-00003:001493.6210:02142
02143:-00017:+00022:-00040:001501.3629:02143
02144:-00013:+00033:-00025:001501.3629:02144
02145:-00026:+00026:+00063:001501.3629:02145
02146:-00013:+00025:+00038:001501.3629:02146
02147:-00037:+00029:+00006:001501.3629:02147
02148:-00003:+00066:-00018:001501.3629:02148
02149:-00010:+00051:+00057:001501.3629:02149
02150:+00000:+00045:+00042:001501.3629:02150
02151:-00031:+00048:+00045:001501.3629:02151
02152:-00011:+00039:-00025:001501.3629:02152
02153:-00052:+00032:-00048:001501.3629:02153
02154:-00022:+00050:-00024:001501.3629:02154
02155:-00040:+00012:-00011:001501.3629:02155
02156:-00021:+00010:-00004:001501.3629:02156
02157:-00038:+00020:+00041:001477.0280:02157
02158:+00004:-00002:+00017:001477.0280:02158
02159:-00011:+00006:+00022:001477.0280:02159
02160:+00016:-00002:+00021:001477.0280:02160
02161:-00019:+00008:+00025:001477.0280:02161
02162:+00006:-00005:-00009:001477.0280:02162
02163:+00001:-00015:-00043:001477.0280:02163
02164:+00032:-00001:-00035:001477.0280:02164
02165:-00013:-00007:+00032:001477.0280:02165
02166:+00015:-00009:+00003:001477.0280:02166
02167:-00020:-00031:-00003:001477.0280:02167
02168:+00007:-00009:-00008:001477.0280:02168
02169:+00015:-00029:+00014:001477.0280:02169
02170:+00009:-00032:+00032:001477.0280:02170
02171:+00020:-00046:+00013:001441.7780:02171
02172:+00008:-00012:-00008:001441.7780:02172
02173:+00035:-00031:+00024:001441.7780:02173
02174:+00032:-00015:+00002:001441.7780:02174
02175:+00019:-00009:+00002:001441.7780:02175
02176:+00004:+00007:+00007:001441.7780:02176
02177:-00037:-00014:+00035:001441.7780:02177
02178:-00033:-00005:-00009:001441.7780:02178
02179:-00016:-00004:-00017:001441.7780:02179
02180:-00033:+00035:+00006:001441.7780:02180
02181:+00002:-00002:-00011:001441.7780:02181
02182:+00017:+00013:-00031:001441.7780:02182
02183:+00019:+00033:+00013:001441.7780:02183
02184:+00004:+00035:+00006:001501.4003:02184
02185:-00025:+00001:+00012:001501.4003:02185
02186:-00015:+00039:+00008:001501.4003:02186
02187:-00029:+00000:+00008:001501.4003:02187
02188:-00064:+00037:-00009:001501.4003:02188
02189:-00035:+00022:+00018:001501.4003:02189
02190:-00011:+00015:+00004:001501.4003:02190
02191:-00020:+00019:-00004:001501.4003:02191
02192:-00022:+00012:-00002:001501.4003:02192
02193:-00033:-00006:-00007:001501.4003:02193
02194:-00017:+00017:-00031:001501.4003:02194
02195:-00019:+00008:-00021:001501.4003:02195
02196:+00014:+00022:+00018:001501.4003:02196
02197:+00004:+00001:+00033:001524.9569:02197
02198:-00021:+00023:+00021:001524.9569:02198
02199:+00004:-00016:+00013:001524.9569:02199
02200:+00004:+00020:-00004:001524.9569:02200
02201:-00008:+00019:+00027:001524.9569:02201
02202:+00010:+00034:-00048:001524.9569:02202
02203:+00017:-00001:-00016:001524.9569:02203
02204:+00022:+00016:-00037:001524.9569:02204
02205:+00034:+00019:+00012:001524.9569:02205
02206:+00007:+00020:+00011:001524.9569:02206
02207:-00006:-00004:-00022:001524.9569:02207
02208:-00005:+00021:-00029:001524.9569:02208
02209:-00004:+00001:+00005:001524.9569:02209
02210:-00001:+00001:+00008:001524.9569:02210
02211:-00021:+00022:+00035:001493.6091:02211
02212:-00006:-00002:-00004:001493.6091:02212
02213:+00005:+00022:-00034:001493.6091:02213
02214:+00005:+00004:-00013:001493.6091:02214
02215:-00005:+00020:+00009:001493.6091:02215
02216:+00002:+00005:-00017:001493.6091:02216
02217:+00001:+00005:-00007:001493.6091:02217
02218:+00000:+00004:-00036:001493.6091:02218
02219:-00021:-00016:-00041:001493.6091:02219
02220:-00002:-00008:-00008:001493.6091:02220
02221:-00004:-00018:+00006:001493.6091:02221
02222:+00005:-00010:-00013:001493.6091:02222
02223:+00030:-00017:-00037:001493.6091:02223
02224:+00010:-00009:-00022:001525.0488:02224
02225:+00033:-00016:-00024:001525.0488:02225
02226:-00004:-00013:+00005:001525.0488:02226
02227:+00012:+00007:-00019:001525.0488:02227
02228:+00018:+00004:+00005:001525.0488:02228
02229:+00007:-00007:+00006:001525.0488:02229
02230:+00003:-00008:+00013:001525.0488:02230
02231:+00015:-00002:+00004:001525.0488:02231
02232:+00002:+00003:-00060:001525.0488:02232
02233:-00008:+00022:-00088:001525.0488:02233
02234:+00004:-00004:-00003:001525.0488:02234
02235:-00004:+00000:-00016:001525.0488:02235
02236:-00021:+00001:+00046:001525.0488:02236
02237:-00007:+00035:-00012:001517.6956:02237
02238:+00005:+00024:-00034:001517.6956:02238
02239:-00007:+00050:-00022:001517.6956:02239
02240:-00006:+00035:+00029:001517.6956:02240
02241:-00022:+00028:-00016:001517.6956:02241
02242:-00034:+00010:-00008:001517.6956:02242
02243:-00001:+00049:-00025:001517.6956:02243
02244:-00021:+00021:-00006:001517.6956:02244
02245:-00010:+00015:-00009:001517.6956:02245
02246:+00004:+00000:+00019:001517.6956:02246
02247:+00008:+00033:-00005:001517.6956:02247
02248:+00019:+00018:+00032:001517.6956:02248
02249:+00014:+00013:+00004:001517.6956:02249
02250:-00009:+00002:+00042:001490.0279:02250
02251:-00006:+00022:-00005:001490.0279:02251
02252:-00002:+00008:+00038:001490.0279:02252
02253:+00030:-00004:-00014:001490.0279:02253
02254:+00003:-00021:-00021:001490.0279:02254
02255:-00009:+00003:+00019:001490.0279:02255
02256:+00001:-00036:+00040:001490.0279:02256
02257:-00012:-00010:-00018:001490.0279:02257
02258:-00011:-00033:-00018:001490.0279:02258
02259:-00019:-00009:-00003:001490.0279:02259
02260:-00020:-00029:+00043:001490.0279:02260
02261:-00007:-00024:+00016:001490.0279:02261
02262:+00004:-00032:+00027:001490.0279:02262
02263:+00004:-00024:+00009:001539.9700:02263
02264:-00021:-00035:+00020:001539.9700:02264
02265:+00000:-00011:+00003:001539.9700:02265
02266:-00023:-00031:+00014:001539.9700:02266
02267:-00023:-00031:+00034:001539.9700:02267
02268:+00004:-00032:+00020:001539.9700:02268
02269:-00003:-00019:-00016:001539.9700:02269
02270:-00008:-00032:+00005:001539.9700:02270
02271:-00007:+00005:+00035:001539.9700:02271
02272:-00018:+00007:+00017:001539.9700:02272
02273:-00010:+00023:+00004:001539.9700:02273
02274:-00002:+00000:+00015:001539.9700:02274
02275:+00001:+00033:+00021:001539.9700:02275
02276:-00020:+00000:+00008:001541.6263:02276
02277:-00001:+00036:+00018:001541.6263:02277
02278:-00024:+00012:+00014:001541.6263:02278
02279:-00034:+00031:-00016:001541.6263:02279
02280:-00051:+00011:+00003:001541.6263:02280
02281:-00013:+00027:-00019:001541.6263:02281
02282:-00032:+00010:-00003:001541.6263:02282
02283:-00042:+00050:-00004:001541.6263:02283
02284:-00016:+00037:+00017:001541.6263:02284
02285:-00038:+00049:+00020:001541.6263:02285
02286:-00026:+00039:+00033:001541.6263:02286
02287:-00025:+00041:+00035:001541.6263:02287
02288:-00036:+00016:+00034:001541.6263:02288
02289:-00034:+00030:-00009:001541.6263:02289
02290:-00011:+00033:-00018:001504.3900:02290
02291:-00008:+00032:-00031:001504.3900:02291
02292:-00011:+00022:-00001:001504.3900:02292
02293:-00020:+00022:+00022:001504.3900:02293
02294:+00005:-00003:-00019:001504.3900:02294
02295:+00000:+00020:-00001:001504.3900:02295
02296:+00001:-00007:+00008:001504.3900:02296
02297:-00008:+00005:-00017:001504.3900:02297
02298:+00004:-00031:-00019:001504.3900:02298
02299:-00009:-00012:-00018:001504.3900:02299
02300:-00008:-00016:+00017:001504.3900:02300
02301:+00000:-00007:-00028:001504.3900:02301
02302:-00001:-00008:-00021:001504.3900:02302
02303:+00003:-00030:+00031:001532.4697:02303
02304:-00012:-00035:+00035:001532.4697:02304
02305:-00039:-00018:-00007:001532.4697:02305
02306:-00011:-00009:-00063:001532.4697:02306
02307:-00019:-00007:-00033:001532.4697:02307
02308:-00022:-00022:-00022:001532.4697:02308
02309:-00014:+00003:-00007:001532.4697:02309
02310:-00017:+00006:+00017:001532.4697:02310
02311:-00036:+00004:+00010:001532.4697:02311
02312:-00015:-00003:-00006:001532.4697:02312
02313:-00036:+00014:+00017:001532.4697:02313
02314:-00011:+00018:-00033:001532.4697:02314
02315:+00000:+00012:-00036:001532.4697:02315
02316:-00005:+00026:-00001:001521.2833:02316
02317:-00020:+00033:-00030:001521.2833:02317
02318:-00016:+00017:-00004:001521.2833:02318
02319:-00001:+00013:+00020:001521.2833:02319
02320:-00021:+00018:-00012:001521.2833:02320
02321:-00039:+00048:-00035:001521.2833:02321
02322:-00010:+00011:+00017:001521.2833:02322
02323:+00000:+00025:-00004:001521.2833:02323
02324:+00004:+00021:+00023:001521.2833:02324
02325:-00021:+00012:-00011:001521.2833:02325
02326:-00036:+00009:+00006:001521.2833:02326
02327:-00026:+00003:+00012:001521.2833:02327
02328:-00023:+00003:-00011:001521.2833:02328
02329:-00008:+00034:-00011:001479.4143:02329
02330:-00024:-00014:-00046:001479.4143:02330
02331:-00024:-00003:+00001:001479.4143:02331
02332:-00001:-00036:+00015:001479.4143:02332
02333:-00021:-00017:+00016:001479.4143:02333
02334:-00012:-00022:+00018:001479.4143:02334
02335:-00021:-00021:-00013:001479.4143:02335
02336:+00005:-00025:-00019:001479.4143:02336
02337:+00005:+00007:+00028:001479.4143:02337
02338:+00014:-00013:+00011:001479.4143:02338
02339:+00002:-00004:-00025:001479.4143:02339
02340:-00008:-00025:-00024:001479.4143:02340
02341:-00020:+00009:+00015:001479.4143:02341
02342:-00022:-00014:+00001:001528.7425:02342
02343:-00025:+00005:-00025:001528.7425:02343
02344:+00015:-00011:-00016:001528.7425:02344
02345:-00004:+00022:+00012:001528.7425:02345
02346:-00009:-00013:-00003:001528.7425:02346
02347:-00008:+00019:-00004:001528.7425:02347
02348:-00016:-00017:+00011:001528.7425:02348
02349:-00018:+00017:-00016:001528.7425:02349
02350:-00022:+00003:-00008:001528.7425:02350
02351:-00023:+00018:-00051:001528.7425:02351
02352:+00000:-00019:-00021:001528.7425:02352
02353:-00009:+00001:+00005:001528.7425:02353
02354:+00010:-00019:+00009:001528.7425:02354
02355:-00005:+00007:-00021:001528.7425:02355
02356:-00004:+00004:-00006:001543.5351:02356
02357:-00002:-00001:+00034:001543.5351:02357
02358:+00015:+00003:+00032:001543.5351:02358
02359:-00009:+00008:-00046:001543.5351:02359
02360:+00014:-00003:-00030:001543.5351:02360
02361:-00023:+00005:+00012:001543.5351:02361
02362:-00021:+00003:+00023:001543.5351:02362
02363:-00022:-00006:+00024:001543.5351:02363
02364:+00003:+00000:-00018:001543.5351:02364
02365:-00013:+00003:-00015:001543.5351:02365
02366:-00017:+00023:-00034:001543.5351:02366
02367:-00011:+00020:-00047:001543.5351:02367
02368:-00021:+00037:-00080:001543.5351:02368
02369:-00012:+00006:-00011:001504.4213:02369
02370:+00002:+00038:-00019:001504.4213:02370
02371:-00019:-00006:-00003:001504.4213:02371
02372:-00004:+00021:+00036:001504.4213:02372
02373:-00007:-00005:+00018:001504.4213:02373
02374:-00021:+00012:-00043:001504.4213:02374
02375:-00015:+00022:-00019:001504.4213:02375
02376:-00009:+00028:+00003:001504.4213:02376
02377:-00036:+00018:-00001:001504.4213:02377
02378:-00013:+00015:+00004:001504.4213:02378
02379:-00024:+00019:+00029:001504.4213:02379
02380:-00011:+00036:+00001:001504.4213:02380
02381:-00038:+00020:-00030:001504.4213:02381
02382:-00001:+00028:+00002:001538.0894:02382
02383:-00016:-00002:+00037:001538.0894:02383
02384:-00023:+00035:-00049:001538.0894:02384
02385:-00014:+00033:+00006:001538.0894:02385
02386:-00018:+00023:+00011:001538.0894:02386
02387:-00029:+00019:+00050:001538.0894:02387
02388:-00018:+00036:-00063:001538.0894:02388
02389:-00027:-00003:-00033:001538.0894:02389
02390:+00001:+00016:-00012:001538.0894:02390
02391:-00039:+00006:-00051:001538.0894:02391
02392:+00014:+00021:+00024:001538.0894:02392
02393:-00035:-00013:+00083:001538.0894:02393
02394:+00000:-00003:+00015:001538.0894:02394
02395:-00028:-00012:+00043:001530.5041:02395
02396:+00001:-00016:+00035:001530.5041:02396
02397:-00043:+00008:+00023:001530.5041:02397
02398:+00000:+00018:-00030:001530.5041:02398
02399:-00032:+00007:-00025:001530.5041:02399
02400:-00006:+00000:+00010:001530.5041:02400
02401:-00029:-00008:+00081:001530.5041:02401
02402:+00015:-00001:+00021:001530.5041:02402
02403:-00025:-00021:+00007:001530.5041:02403
02404:+00007:+00019:-00001:001530.5041:02404
02405:+00005:+00019:+00018:001530.5041:02405
02406:+00019:+00009:-00035:001530.5041:02406
02407:-00014:-00005:-00001:001530.5041:02407
02408:+00006:-00017:+00011:001484.7080:02408
02409:-00029:-00021:+00033:001484.7080:02409
02410:-00010:-00017:-00024:001484.7080:02410
02411:-00056:-00011:-00014:001484.7080:02411
02412:-00002:-00006:-00032:001484.7080:02412
02413:-00053:+00001:-00008:001484.7080:02413
02414:-00020:+00022:-00049:001484.7080:02414
02415:-00051:-00004:+00023:001484.7080:02415
02416:-00011:-00018:+00030:001484.7080:02416
02417:-00046:+00005:+00057:001484.7080:02417
02418:-00010:+00017:+00019:001484.7080:02418
02419:-00048:-00014:-00019:001484.7080:02419
02420:-00014:+00013:-00023:001484.7080:02420
02421:-00044:+00037:-00031:001525.0251:02421
02422:-00039:+00038:-00011:001525.0251:02422
02423:-00045:+00034:-00024:001525.0251:02423
02424:-00027:+00018:-00030:001525.0251:02424
02425:-00031:+00014:+00013:001525.0251:02425
02426:-00021:+00012:-00031:001525.0251:02426
02427:-00025:+00030:+00051:001525.0251:02427
02428:+00002:+00010:+00018:001525.0251:02428
02429:-00012:+00017:+00003:001525.0251:02429
02430:-00005:+00037:-00007:001525.0251:02430
02431:-00020:+00016:-00001:001525.0251:02431
02432:-00025:-00006:-00003:001525.0251:02432
02433:-00033:+00018:+00033:001525.0251:02433
02434:-00002:-00005:-00033:001525.0251:02434
02435:-00049:+00001:-00015:001534.1751:02435
02436:-00024:+00006:-00049:001534.1751:02436
02437:-00033:+00017:-00019:001534.1751:02437
02438:-00002:+00003:-00037:001534.1751:02438
02439:-00010:-00002:-00029:001534.1751:02439
02440:+00018:+00001:+00002:001534.1751:02440
02441:-00023:+00018:-00031:001534.1751:02441
02442:+00006:+00018:+00014:001534.1751:02442
02443:-00001:+00017:-00003:001534.1751:02443
02444:+00009:+00010:-00046:001534.1751:02444
02445:-00023:+00021:-00039:001534.1751:02445
02446:+00019:+00012:-00029:001534.1751:02446
02447:+00003:+00013:-00046:001534.1751:02447
02448:+00034:+00034:-00054:001502.5917:02448
02449:+00013:+00023:-00037:001502.5917:02449
02450:+00034:+00033:+00021:001502.5917:02450
02451:-00021:+00004:+00015:001502.5917:02451
02452:+00005:+00022:+00070:001502.5917:02452
02453:-00015:-00005:+00037:001502.5917:02453
02454:-00014:+00034:-00061:001502.5917:02454
02455:-00013:+00000:-00076:001502.5917:02455
02456:-00024:+00007:+00016:001502.5917:02456
02457:-00036:-00019:+00064:001502.5917:02457
02458:-00054:-00005:+00155:001502.5917:02458
02459:-00052:-00040:+00136:001502.5917:02459
02460:-00031:-00034:-00087:001502.5917:02460
02461:-00044:-00052:-00205:001526.8878:02461
02462:-00017:-00022:-00076:001526.8878:02462
02463:-00038:-00047:-00055:001526.8878:02463
02464:-00046:-00010:-00074:001526.8878:02464
02465:-00015:-00028:+00124:001526.8878:02465
02466:+00002:-00025:+00187:001526.8878:02466
02467:-00033:-00036:+00047:001526.8878:02467
02468:-00019:-00003:-00059:001526.8878:02468
02469:+00042:+00008:-00049:001526.8878:02469
02470:+00048:+00014:-00039:001526.8878:02470
02471:+00050:+00010:+00003:001526.8878:02471
02472:+00067:+00028:+00006:001526.8878:02472
02473:+00076:+00029:-00017:001526.8878:02473
02474:+00053:+00048:-00032:001551.0634:02474
02475:+00031:+00035:+00052:001551.0634:02475
02476:+00036:+00014:-00012:001551.0634:02476
02477:+00044:-00001:-00006:001551.0634:02477
02478:+00027:+00032:-00003:001551.0634:02478
02479:+00012:+00023:+00034:001551.0634:02479
02480:+00003:+00006:+00021:001551.0634:02480
02481:-00036:+00023:-00007:001551.0634:02481
02482:-00011:+00038:-00019:001551.0634:02482
02483:-00067:+00011:-00017:001551.0634:02483
02484:-00085:+00014:+00002:001551.0634:02484
02485:-00084:-00001:-00005:001551.0634:02485
02486:-00067:+00033:-00009:001551.0634:02486
02487:-00058:+00011:-00065:001547.3482:02487
02488:-00030:+00028:-00055:001547.3482:02488
02489:-00023:+00037:-00031:001547.3482:02489
02490:+00009:+00030:-00017:001547.3482:02490
02491:+00044:+00028:+00002:001547.3482:02491
02492:+00091:+00031:+00044:001547.3482:02492
02493:+00072:+00021:+00027:001547.3482:02493
02494:+00058:+00033:-00008:001547.3482:02494
02495:+00058:+00021:-00084:001547.3482:02495
02496:+00078:+00022:-00053:001547.3482:02496
02497:+00042:-00014:+00004:001547.3482:02497
02498:+00048:-00014:+00107:001547.3482:02498
02499:+00061:-00063:+00128:001606.8588:02499
02500:+00006:-00068:-00049:001606.8588:02500
02501:+00021:-00076:-00079:001606.8588:02501
02502:-00005:-00094:-00019:001606.8588:02502
02503:-00009:-00071:+00013:001606.8588:02503
02504:-00024:-00108:+00024:001606.8588:02504
02505:+00019:-00078:+00088:001606.8588:02505
02506:-00019:-00072:+00048:001606.8588:02506
02507:-00014:-00075:+00021:001606.8588:02507
02508:-00034:-00076:+00010:001606.8588:02508
02509:-00001:-00044:+00013:001606.8588:02509
02510:+00003:-00051:-00017:001606.8588:02510
02511:+00030:-00011:+00032:001606.8588:02511
02512:+00026:-00010:+00031:001585.9780:02512
02513:+00051:-00002:+00028:001585.9780:02513
02514:+00050:+00032:-00020:001585.9780:02514
02515:+00039:+00015:-00002:001585.9780:02515
02516:+00044:+00039:-00004:001585.9780:02516
02517:+00051:+00030:+00055:001585.9780:02517
02518:+00041:+00031:+00060:001585.9780:02518
02519:+00010:+00032:+00066:001585.9780:02519
02520:+00006:+00050:+00035:001585.9780:02520
02521:-00008:+00047:+00033:001585.9780:02521
02522:-00010:+00048:+00042:001585.9780:02522
02523:-00049:+00031:+00054:001585.9780:02523
02524:-00049:+00028:+00027:001585.9780:02524
02525:-00027:+00052:+00024:001475.9321:02525
02526:-00064:+00033:+00033:001475.9321:02526
02527:-00044:+00022:-00020:001475.9321:02527
02528:-00067:+00018:+00033:001475.9321:02528
02529:-00065:+00003:+00038:001475.9321:02529
02530:-00068:-00032:-00022:001475.9321:02530
02531:-00041:-00007:-00015:001475.9321:02531
02532:-00067:-00050:-00032:001475.9321:02532
02533:-00042:-00029:+00013:001475.9321:02533
02534:-00031:-00045:+00010:001475.9321:02534
02535:-00009:-00026:+00023:001475.9321:02535
02536:-00022:-00061:+00008:001475.9321:02536
02537:+00034:-00025:+00004:001475.9321:02537
02538:+00023:-00048:+00022:001475.9321:02538
02539:+00044:-00037:+00020:001439.5600:02539
02540:+00032:-00037:+00004:001439.5600:02540
02541:+00040:+00008:+00009:001439.5600:02541
02542:+00032:-00011:+00037:001439.5600:02542
02543:+00024:+00023:-00003:001439.5600:02543
02544:-00004:+00001:-00037:001439.5600:02544
02545:-00007:+00014:-00034:001439.5600:02545
02546:-00030:-00002:-00015:001439.5600:02546
02547:-00013:+00033:+00000:001439.5600:02547
02548:-00058:-00002:+00015:001439.5600:02548
02549:-00063:+00036:-00029:001439.5600:02549
02550:-00084:+00021:-00049:001439.5600:02550
02551:-00064:+00011:-00068:001439.5600:02551
02552:-00074:+00012:-00022:001439.5600:02552
02553:-00052:+00034:-00039:001422.3919:02553
02554:-00047:-00015:+00017:001422.3919:02554
02555:-00033:-00002:-00028:001422.3919:02555
02556:-00039:+00002:-00010:001422.3919:02556
02557:+00003:-00017:-00026:001422.3919:02557
02558:-00015:-00007:-00016:001422.3919:02558
02559:+00018:-00034:+00017:001422.3919:02559
02560:+00018:-00019:-00032:001422.3919:02560
02561:+00011:-00007:-00029:001422.3919:02561
02562:-00006:-00031:-00008:001422.3919:02562
02563:+00008:-00034:-00034:001422.3919:02563
02564:-00004:-00009:-00029:001422.3919:02564
02565:+00010:-00008:-00014:001422.3919:02565
02566:-00006:-00021:+00064:001422.3919:02566
02567:+00018:-00003:+00024:001410.7995:02567
02568:-00034:-00005:+00018:001410.7995:02568
02569:-00025:+00011:+00010:001410.7995:02569
02570:-00040:+00014:-00020:001410.7995:02570
02571:-00027:+00012:-00043:001410.7995:02571
02572:-00035:+00032:-00051:001410.7995:02572
02573:-00023:+00030:-00020:001410.7995:02573
02574:-00013:+00038:+00011:001410.7995:02574
02575:-00052:+00015:+00020:001410.7995:02575
02576:-00032:+00013:-00002:001410.7995:02576
02577:-00029:+00036:-00037:001410.7995:02577
02578:-00035:+00013:-00052:001410.7995:02578
02579:+00005:+00015:+00002:001410.7995:02579
02580:-00005:+00033:-00017:001410.7995:02580
02581:-00004:+00037:-00036:001485.4229:02581
02582:+00030:+00022:-00016:001485.4229:02582
02583:-00008:+00037:+00020:001485.4229:02583
02584:-00006:-00002:+00021:001485.4229:02584
02585:-00004:+00020:+00010:001485.4229:02585
02586:+00017:+00018:+00006:001485.4229:02586
02587:+00020:+00013:-00030:001485.4229:02587
02588:+00031:-00002:-00032:001485.4229:02588
02589:-00003:+00010:-00010:001485.4229:02589
02590:+00010:-00004:-00021:001485.4229:02590
02591:+00000:+00009:+00019:001485.4229:02591
02592:-00008:+00002:+00024:001485.4229:02592
02593:-00010:+00018:+00033:001485.4229:02593
02594:-00020:-00015:-00006:001503.2739:02594
02595:-00018:+00021:-00005:001503.2739:02595
02596:-00005:+00020:-00078:001503.2739:02596
02597:-00006:+00000:-00079:001503.2739:02597
02598:+00036:+00008:-00002:001503.2739:02598
02599:+00012:-00004:+00065:001503.2739:02599
02600:+00031:+00006:-00011:001503.2739:02600
02601:+00016:+00008:-00034:001503.2739:02601
02602:+00035:+00009:-00018:001503.2739:02602
02603:+00003:-00018:-00014:001503.2739:02603
02604:+00007:+00007:-00025:001503.2739:02604
02605:-00005:-00030:-00012:001503.2739:02605
02606:+00018:-00012:-00023:001503.2739:02606
02607:+00014:-00011:+00024:001503.2739:02607
02608:+00003:-00011:-00019:001462.0322:02608
02609:-00014:-00016:-00034:001462.0322:02609
02610:-00016:-00013:+00003:001462.0322:02610
02611:-00024:-00007:+00005:001462.0322:02611
02612:-00010:-00016:-00022:001462.0322:02612
02613:-00018:-00025:+00005:001462.0322:02613
02614:+00017:-00033:-00016:001462.0322:02614
02615:+00006:-00019:-00031:001462.0322:02615
02616:-00018:-00024:-00070:001462.0322:02616
02617:-00013:-00032:+00001:001462.0322:02617
02618:-00004:-00029:+00023:001462.0322:02618
02619:-00015:-00031:+00008:001462.0322:02619
02620:-00022:-00019:-00041:001462.0322:02620
02621:-00005:-00018:-00020:001496.0036:02621
02622:+00009:+00001:+00002:001496.0036:02622
02623:-00020:+00007:+00016:001496.0036:02623
02624:+00032:-00018:-00008:001496.0036:02624
02625:+00011:-00003:-00011:001496.0036:02625
02626:+00030:+00020:-00036:001496.0036:02626
02627:+00013:-00004:+00025:001496.0036:02627
02628:+00002:+00009:-00017:001496.0036:02628
02629:-00006:+00016:-00030:001496.0036:02629
02630:+00010:+00024:-00040:001496.0036:02630
02631:-00001:+00030:-00056:001496.0036:02631
02632:+00016:+00012:-00012:001496.0036:02632
02633:-00005:+00034:+00077:001496.0036:02633
02634:+00013:+00012:+00046:001496.0036:02634
02635:-00015:+00023:-00035:001496.1326:02635
02636:-00024:-00005:-00081:001496.1326:02636
02637:-00019:+00011:-00041:001496.1326:02637
02638:+00003:+00007:+00020:001496.1326:02638
02639:-00015:+00019:+00046:001496.1326:02639
02640:-00019:-00007:+00041:001496.1326:02640
02641:+00002:+00002:-00020:001496.1326:02641
02642:+00016:-00007:+00014:001496.1326:02642
02643:+00005:-00007:+00067:001496.1326:02643
02644:+00000:-00041:+00070:001496.1326:02644
02645:+00001:-00045:+00043:001496.1326:02645
02646:+00023:-00060:-00010:001496.1326:02646
02647:+00035:-00014:-00026:001496.1326:02647
02648:+00013:-00048:-00025:001470.6823:02648
02649:+00030:-00023:+00023:001470.6823:02649
02650:+00050:-00043:+00039:001470.6823:02650
02651:+00013:-00012:+00025:001470.6823:02651
02652:+00031:-00041:+00007:001470.6823:02652
02653:+00032:-00037:-00004:001470.6823:02653
02654:+00021:-00047:+00035:001470.6823:02654
02655:+00032:-00015:+00047:001470.6823:02655
02656:+00023:-00032:+00031:001470.6823:02656
02657:+00006:+00019:-00007:001470.6823:02657
02658:+00033:-00015:+00032:001470.6823:02658
02659:-00025:+00019:+00068:001470.6823:02659
02660:+00000:-00001:+00034:001470.6823:02660
02661:-00014:+00001:-00013:001523.1395:02661
02662:-00007:+00023:-00032:001523.1395:02662
02663:-00011:+00036:+00030:001523.1395:02663
02664:+00003:+00015:+00036:001523.1395:02664
02665:-00017:+00020:+00037:001523.1395:02665
02666:+00005:+00000:+00023:001523.1395:02666
02667:-00021:+00024:+00034:001523.1395:02667
02668:-00018:+00023:-00022:001523.1395:02668
02669:-00024:+00038:-00004:001523.1395:02669
02670:+00004:+00015:+00007:001523.1395:02670
02671:+00003:+00033:+00003:001523.1395:02671
02672:+00021:+00036:-00003:001523.1395:02672
02673:+00002:+00010:+00048:001523.1395:02673
02674:-00009:-00003:+00015:001541.5941:02674
02675:+00006:+00022:+00014:001541.5941:02675
02676:+00030:+00012:-00009:001541.5941:02676
02677:+00002:+00031:+00003:001541.5941:02677
02678:+00029:+00036:-00022:001541.5941:02678
02679:+00021:+00053:+00007:001541.5941:02679
02680:+00031:+00049:+00019:001541.5941:02680
02681:+00001:+00027:-00003:001541.5941:02681
02682:+00004:+00032:-00016:001541.5941:02682
02683:-00017:+00012:-00037:001541.5941:02683
02684:-00020:+00013:-00036:001541.5941:02684
02685:+00002:+00039:-00020:001541.5941:02685
02686:-00006:+00023:-00048:001541.5941:02686
02687:-00034:+00025:-00035:001541.5941:02687
02688:+00004:+00003:+00002:001506.1573:02688
02689:-00038:+00016:+00004:001506.1573:02689
02690:-00011:-00016:-00013:001506.1573:02690
02691:-00040:-00004:-00008:001506.1573:02691
02692:-00025:+00007:+00017:001506.1573:02692
02693:-00020:+00001:-00048:001506.1573:02693
02694:+00004:-00005:-00042:001506.1573:02694
02695:-00002:+00024:+00000:001506.1573:02695
02696:-00006:+00007:+00021:001506.1573:02696
02697:-00013:+00024:-00028:001506.1573:02697
02698:-00009:-00002:-00019:001506.1573:02698
02699:+00002:+00033:-00038:001506.1573:02699
02700:+00002:+00013:-00068:001506.1573:02700
02701:-00004:+00033:-00046:001528.7133:02701
02702:+00017:+00023:+00024:001528.7133:02702
02703:-00021:+00011:-00005:001528.7133:02703
02704:-00012:+00023:-00033:001528.7133:02704
02705:-00021:+00015:-00052:001528.7133:02705
02706:-00027:+00024:-00048:001528.7133:02706
02707:-00053:+00019:+00003:001528.7133:02707
02708:-00032:+00024:+00004:001528.7133:02708
02709:-00027:+00023:-00005:001528.7133:02709
02710:-00032:+00001:+00004:001528.7133:02710
02711:-00049:+00021:-00006:001528.7133:02711
02712:-00026:+00017:+00005:001528.7133:02712
02713:-00029:+00015:-00016:001528.7133:02713
02714:-00038:+00012:-00007:001503.2501:02714
02715:-00040:+00019:+00005:001503.2501:02715
02716:-00012:+00011:-00035:001503.2501:02716
02717:-00002:+00001:+00007:001503.2501:02717
02718:+00003:+00015:+00006:001503.2501:02718
02719:-00022:+00000:+00004:001503.2501:02719
02720:+00007:+00011:-00015:001503.2501:02720
02721:+00021:-00002:+00073:001503.2501:02721
02722:+00017:+00017:+00031:001503.2501:02722
02723:+00001:-00008:+00050:001503.2501:02723
02724:-00006:+00004:-00015:001503.2501:02724
02725:+00001:-00015:-00003:001503.2501:02725
02726:-00001:+00008:-00009:001503.2501:02726
02727:+00001:-00007:-00014:001503.2501:02727
02728:+00002:+00005:+00010:001445.1043:02728
02729:+00003:-00028:+00025:001445.1043:02729
02730:-00028:-00035:+00032:001445.1043:02730
02731:-00010:-00050:+00024:001445.1043:02731
02732:-00038:-00046:+00024:001445.1043:02732
02733:-00013:-00052:+00005:001445.1043:02733
02734:+00001:-00033:+00012:001445.1043:02734
02735:+00018:-00023:-00004:001445.1043:02735
02736:-00024:-00012:-00011:001445.1043:02736
02737:+00013:-00024:+00020:001445.1043:02737
02738:-00002:-00007:+00038:001445.1043:02738
02739:-00004:-00013:+00007:001445.1043:02739
02740:+00000:-00008:-00010:001445.1043:02740
02741:+00036:+00001:-00006:001487.1519:02741
02742:+00013:-00001:+00022:001487.1519:02742
02743:+00024:+00006:-00018:001487.1519:02743
02744:+00019:+00012:-00005:001487.1519:02744
02745:+00036:+00008:-00004:001487.1519:02745
02746:+00000:+00014:+00022:001487.1519:02746
02747:+00010:+00012:+00022:001487.1519:02747
02748:+00003:+00030:+00007:001487.1519:02748
02749:-00005:+00016:+00020:001487.1519:02749
02750:-00010:+00032:+00018:001487.1519:02750
02751:-00006:+00029:-00034:001487.1519:02751
02752:-00030:+00030:-00049:001487.1519:02752
02753:-00011:+00031:-00021:001487.1519:02753
02754:-00013:+00052:-00021:001487.1519:02754
02755:-00015:+00048:-00016:001505.0085:02755
02756:-00018:+00053:-00012:001505.0085:02756
02757:-00001:+00046:+00023:001505.0085:02757
02758:-00024:+00029:-00019:001505.0085:02758
02759:-00011:+00031:+00001:001505.0085:02759
02760:+00001:+00026:+00009:001505.0085:02760
02761:-00005:+00027:+00002:001505.0085:02761
02762:-00009:+00015:-00027:001505.0085:02762
02763:-00009:+00012:-00024:001505.0085:02763
02764:+00000:+00018:-00034:001505.0085:02764
02765:+00005:+00021:-00025:001505.0085:02765
02766:+00017:+00005:-00048:001505.0085:02766
02767:+00019:+00002:+00009:001505.0085:02767
02768:+00008:-00035:-00002:001489.9746:02768
02769:+00007:-00016:-00003:001489.9746:02769
02770:+00023:-00018:-00010:001489.9746:02770
02771:+00019:-00007:+00004:001489.9746:02771
02772:+00019:-00011:+00081:001489.9746:02772
02773:-00003:+00006:+00051:001489.9746:02773
02774:+00002:-00015:-00063:001489.9746:02774
02775:-00024:-00004:+00005:001489.9746:02775
02776:-00002:+00005:+00051:001489.9746:02776
02777:-00002:+00013:+00008:001489.9746:02777
02778:-00012:-00006:-00082:001489.9746:02778
02779:+00001:+00009:-00028:001489.9746:02779
02780:+00016:+00023:-00008:001489.9746:02780
02781:+00016:+00018:-00019:001553.2369:02781
02782:+00020:+00021:+00009:001553.2369:02782
02783:+00008:+00037:+00018:001553.2369:02783
02784:+00007:+00032:+00008:001553.2369:02784
02785:+00020:+00039:+00024:001553.2369:02785
02786:+00015:+00011:+00000:001553.2369:02786
02787:+00005:+00036:+00017:001553.2369:02787
02788:-00008:+00015:-00048:001553.2369:02788
02789:-00004:+00025:-00048:001553.2369:02789
02790:+00000:+00016:+00022:001553.2369:02790
02791:-00012:+00039:+00000:001553.2369:02791
02792:-00021:+00038:-00004:001553.2369:02792
02793:+00001:+00035:-00018:001553.2369:02793
02794:+00001:+00013:-00006:001566.3431:02794
02795:-00002:+00036:-00035:001566.3431:02795
02796:+00004:+00015:+00014:001566.3431:02796
02797:-00001:+00000:+00017:001566.3431:02797
02798:-00009:+00015:+00013:001566.3431:02798
02799:-00007:+00035:+00000:001566.3431:02799
02800:-00024:+00015:+00019:001566.3431:02800
02801:-00002:+00022:-00035:001566.3431:02801
02802:-00013:-00007:+00001:001566.3431:02802
02803:+00001:+00020:-00014:001566.3431:02803
02804:-00025:-00012:+00036:001566.3431:02804
02805:-00003:+00005:+00017:001566.3431:02805
02806:-00008:-00013:+00021:001566.3431:02806
02807:+00030:-00015:+00008:001530.2337:02807
02808:-00007:-00033:+00016:001530.2337:02808
02809:+00031:+00006:-00002:001530.2337:02809
02810:+00004:-00036:+00002:001530.2337:02810
02811:+00030:-00004:-00023:001530.2337:02811
02812:+00001:-00029:+00053:001530.2337:02812
02813:+00016:-00022:+00036:001530.2337:02813
02814:-00008:-00030:+00016:001530.2337:02814
02815:+00009:+00008:+00019:001530.2337:02815
02816:-00018:+00018:+00004:001530.2337:02816
02817:+00017:+00020:-00003:001530.2337:02817
02818:+00018:-00004:-00013:001530.2337:02818
02819:+00011:+00016:-00005:001560.9891:02819
02820:-00004:+00003:-00039:001560.9891:02820
02821:+00005:-00020:-00031:001560.9891:02821
02822:+00014:-00002:-00026:001560.9891:02822
02823:+00005:+00017:+00023:001560.9891:02823
02824:-00023:+00037:+00033:001560.9891:02824
02825:-00008:+00034:+00033:001560.9891:02825
02826:-00003:+00014:+00018:001560.9891:02826
02827:+00004:+00024:+00028:001560.9891:02827
02828:-00006:+00012:+00034:001560.9891:02828
02829:-00037:-00007:+00004:001560.9891:02829
02830:-00031:-00018:-00018:001560.9891:02830
02831:-00048:-00007:-00037:001560.9891:02831
02832:-00016:+00011:-00070:001549.1605:02832
02833:-00050:-00021:-00069:001549.1605:02833
02834:-00025:+00021:-00020:001549.1605:02834
02835:-00024:-00016:+00066:001549.1605:02835
02836:-00022:+00016:+00038:001549.1605:02836
02837:-00012:-00015:+00016:001549.1605:02837
02838:+00005:+00016:+00042:001549.1605:02838
02839:-00024:+00005:+00060:001549.1605:02839
02840:-00019:+00012:+00020:001549.1605:02840
02841:-00011:+00005:+00021:001549.1605:02841
02842:-00012:+00019:-00051:001549.1605:02842
02843:-00035:+00005:-00060:001549.1605:02843
02844:-00027:-00016:-00052:001549.1605:02844
02845:-00038:-00036:-00016:001549.1605:02845
02846:-00055:-00047:+00019:001500.7786:02846
02847:-00011:-00027:+00032:001500.7786:02847
02848:-00026:-00039:+00025:001500.7786:02848
02849:-00012:-00038:+00043:001500.7786:02849
02850:-00032:-00041:+00027:001500.7786:02850
02851:-00015:-00032:+00034:001500.7786:02851
02852:-00026:-00037:-00003:001500.7786:02852
02853:-00040:-00016:-00028:001500.7786:02853
02854:-00044:-00016:+00014:001500.7786:02854
02855:-00028:+00000:+00008:001500.7786:02855
02856:-00066:-00001:+00007:001500.7786:02856
02857:-00033:+00033:-00047:001500.7786:02857
02858:-00034:+00007:+00008:001500.7786:02858
02859:-00001:+00033:-00049:001538.0937:02859
02860:-00024:+00037:+00024:001538.0937:02860
02861:+00031:+00029:-00006:001538.0937:02861
02862:-00021:+00065:+00023:001538.0937:02862
02863:+00015:+00048:-00037:001538.0937:02863
02864:-00024:+00063:-00020:001538.0937:02864
02865:-00013:+00036:-00001:001538.0937:02865
02866:-00017:+00024:-00005:001538.0937:02866
02867:-00024:+00033:+00005:001538.0937:02867
02868:-00010:+00015:+00038:001538.0937:02868
02869:-00025:-00017:+00005:001538.0937:02869
02870:-00035:-00006:+00017:001538.0937:02870
02871:+00001:-00016:-00015:001538.0937:02871
02872:-00012:-00017:-00012:001554.8566:02872
02873:-00020:-00021:-00024:001554.8566:02873
02874:+00004:-00016:+00018:001554.8566:02874
02875:+00000:-00017:-00019:001554.8566:02875
02876:-00012:-00008:-00018:001554.8566:02876
02877:-00018:-00020:-00014:001554.8566:02877
02878:-00025:+00007:-00001:001554.8566:02878
02879:-00026:+00006:+00006:001554.8566:02879
02880:-00025:+00007:+00020:001554.8566:02880
02881:-00014:-00005:+00001:001554.8566:02881
02882:-00012:+00002:-00036:001554.8566:02882
02883:+00000:-00006:+00008:001554.8566:02883
02884:-00017:+00018:-00026:001554.8566:02884
02885:+00014:-00004:-00009:001522.7569:02885
02886:+00008:-00004:+00002:001522.7569:02886
02887:+00008:-00003:-00015:001522.7569:02887
02888:+00019:-00003:+00011:001522.7569:02888
02889:+00010:+00002:+00137:001522.7569:02889
02890:+00010:+00009:+00028:001522.7569:02890
02891:-00010:-00001:-00088:001522.7569:02891
02892:-00002:+00001:-00049:001522.7569:02892
02893:-00023:-00005:+00077:001522.7569:02893
02894:-00011:+00014:+00038:001522.7569:02894
02895:-00025:+00006:-00008:001522.7569:02895
02896:+00000:+00034:-00083:001522.7569:02896
02897:-00032:-00003:-00025:001564.8576:02897
02898:+00000:+00037:-00025:001564.8576:02898
02899:-00064:+00018:-00003:001564.8576:02899
02900:-00029:+00014:+00005:001564.8576:02900
02901:-00079:-00001:+00023:001564.8576:02901
02902:-00014:+00037:-00051:001564.8576:02902
02903:-00053:+00015:-00033:001564.8576:02903
02904:-00002:+00016:-00021:001564.8576:02904
02905:-00016:+00018:+00023:001564.8576:02905
02906:+00006:+00033:-00012:001564.8576:02906
02907:+00002:-00004:+00000:001564.8576:02907
02908:+00010:+00004:-00003:001564.8576:02908
02909:-00019:-00014:-00001:001564.8576:02909
02910:+00031:+00008:-00024:001570.2305:02910
02911:-00003:+00022:-00037:001570.2305:02911
02912:+00026:-00002:-00013:001570.2305:02912
02913:+00032:-00003:+00012:001570.2305:02913
02914:+00034:-00015:+00010:001570.2305:02914
02915:+00019:-00019:+00015:001570.2305:02915
02916:+00016:-00024:-00004:001570.2305:02916
02917:-00003:-00011:+00002:001570.2305:02917
02918:+00004:-00047:+00008:001570.2305:02918
02919:+00014:-00008:+00020:001570.2305:02919
02920:-00006:-00024:+00027:001570.2305:02920
02921:+00018:-00019:-00010:001570.2305:02921
02922:+00019:-00026:+00005:001570.2305:02922
02923:+00016:-00036:-00014:001532.1074:02923
02924:-00002:-00027:-00006:001532.1074:02924
02925:+00011:-00008:-00016:001532.1074:02925
02926:-00004:-00039:+00029:001532.1074:02926
02927:+00006:-00028:-00014:001532.1074:02927
02928:-00019:-00052:+00017:001532.1074:02928
02929:-00005:-00035:+00024:001532.1074:02929
02930:-00010:-00027:+00085:001532.1074:02930
02931:-00033:-00027:-00001:001532.1074:02931
02932:-00027:-00037:+00027:001532.1074:02932
02933:-00016:-00023:-00062:001532.1074:02933
02934:-00027:-00023:-00048:001532.1074:02934
02935:+00019:-00010:-00057:001532.1074:02935
02936:+00000:-00008:+00036:001582.5595:02936
02937:+00020:-00019:+00015:001582.5595:02937
02938:-00022:-00014:+00040:001582.5595:02938
02939:+00011:+00022:+00004:001582.5595:02939
02940:+00003:+00020:-00005:001582.5595:02940
02941:+00029:+00012:+00031:001582.5595:02941
02942:-00020:+00034:+00099:001582.5595:02942
02943:+00011:+00033:+00039:001582.5595:02943
02944:+00002:+00026:-00026:001582.5595:02944
02945:+00050:+00045:-00057:001582.5595:02945
02946:-00008:+00054:-00048:001582.5595:02946
02947:+00016:+00049:-00039:001582.5595:02947
02948:+00010:+00052:+00013:001582.5595:02948
02949:+00003:+00023:+00039:001593.9106:02949
02950:-00022:+00036:+00032:001593.9106:02950
02951:-00008:-00004:+00020:001593.9106:02951
02952:+00001:+00037:+00013:001593.9106:02952
02953:-00038:+00005:+00081:001593.9106:02953
02954:-00016:+00015:-00012:001593.9106:02954
02955:-00016:+00006:-00049:001593.9106:02955
02956:-00008:+00018:+00021:001593.9106:02956
02957:-00027:-00034:+00058:001593.9106:02957
02958:+00011:+00004:+00044:001593.9106:02958
02959:-00013:-00062:+00019:001593.9106:02959
02960:+00018:-00048:+00009:001593.9106:02960
02961:+00003:-00068:+00008:001556.9747:02961
02962:+00046:-00037:-00060:001556.9747:02962
02963:+00011:-00059:+00056:001556.9747:02963
02964:+00054:-00051:+00046:001556.9747:02964
02965:+00047:-00042:-00011:001556.9747:02965
02966:+00080:+00005:-00011:001556.9747:02966
02967:+00024:-00077:+00024:001556.9747:02967
02968:+00040:-00013:+00023:001556.9747:02968
02969:+00030:-00029:+00066:001556.9747:02969
02970:+00049:-00006:-00039:001556.9747:02970
02971:+00000:+00009:+00033:001556.9747:02971
02972:+00036:+00048:-00030:001556.9747:02972
02973:-00010:+00009:+00005:001556.9747:02973
02974:-00009:+00042:+00048:001588.5551:02974
02975:-00014:+00036:+00019:001588.5551:02975
02976:-00014:+00031:+00002:001588.5551:02976
02977:-00050:+00035:-00035:001588.5551:02977
02978:-00032:+00042:+00005:001588.5551:02978
02979:-00045:+00062:-00055:001588.5551:02979
02980:-00019:+00067:-00038:001588.5551:02980
02981:-00015:+00060:+00008:001588.5551:02981
02982:-00002:+00030:+00027:001588.5551:02982
02983:-00048:+00041:-00017:001588.5551:02983
02984:-00042:+00030:+00021:001588.5551:02984
02985:-00050:+00069:-00011:001588.5551:02985
02986:-00055:+00028:-00063:001588.5551:02986
02987:-00037:+00070:-00054:001572.1564:02987
02988:-00052:+00035:+00044:001572.1564:02988
02989:-00028:+00041:-00015:001572.1564:02989
02990:-00055:-00004:-00093:001572.1564:02990
02991:-00029:+00032:-00071:001572.1564:02991
02992:-00059:-00035:+00075:001572.1564:02992
02993:-00039:-00001:+00050:001572.1564:02993
02994:-00042:-00025:+00025:001572.1564:02994
02995:-00003:-00008:-00045:001572.1564:02995
02996:-00014:-00061:-00014:001572.1564:02996
02997:+00019:-00033:-00092:001572.1564:02997
02998:+00019:-00062:-00044:001572.1564:02998
02999:+00030:-00023:-00034:001572.1564:02999
03000:+00009:-00057:+00099:001502.5808:03000
03001:+00032:-00066:+00066:001502.5808:03001
03002:-00004:-00076:+00038:001502.5808:03002
03003:+00022:-00038:-00013:001502.5808:03003
03004:+00009:-00054:+00047:001502.5808:03004
03005:+00026:-00036:+00005:001502.5808:03005
03006:+00048:-00013:+00014:001502.5808:03006
03007:+00042:-00019:-00012:001502.5808:03007
03008:+00009:-00032:-00050:001502.5808:03008
03009:+00034:-00037:-00006:001502.5808:03009
03010:-00011:-00022:+00007:001502.5808:03010
03011:-00034:-00027:+00011:001502.5808:03011
03012:-00028:-00034:+00066:001502.5808:03012
03013:-00050:-00026:+00069:001497.7907:03013
03014:-00047:-00010:+00001:001497.7907:03014
03015:-00047:-00009:+00002:001497.7907:03015
03016:-00050:+00004:+00012:001497.7907:03016
03017:-00031:-00021:+00026:001497.7907:03017
03018:-00054:+00000:+00015:001497.7907:03018
03019:-00048:-00019:+00057:001497.7907:03019
03020:-00042:+00020:+00033:001497.7907:03020
03021:-00083:+00003:-00019:001497.7907:03021
03022:-00068:-00006:-00021:001497.7907:03022
03023:-00067:+00002:-00022:001497.7907:03023
03024:-00051:+00018:-00005:001497.7907:03024
03025:-00019:+00014:+00007:001497.7907:03025
03026:+00018:+00014:+00014:001497.7907:03026
03027:+00003:+00009:+00011:001461.7030:03027
03028:+00031:+00010:+00006:001461.7030:03028
03029:-00003:+00017:-00006:001461.7030:03029
03030:+00012:+00022:+00032:001461.7030:03030
03031:-00003:+00018:+00029:001461.7030:03031
03032:+00010:+00011:+00025:001461.7030:03032
03033:-00020:+00009:+00000:001461.7030:03033
03034:+00017:+00033:-00021:001461.7030:03034
03035:-00012:+00003:-00021:001461.7030:03035
03036:-00020:-00006:-00018:001461.7030:03036
03037:-00024:+00003:-00018:001461.7030:03037
03038:+00015:+00002:+00006:001461.7030:03038
03039:-00025:-00020:-00031:001461.7030:03039
03040:-00018:+00001:-00020:001461.7030:03040
03041:-00034:+00008:+00023:001412.4003:03041
03042:-00015:-00020:+00002:001412.4003:03042
03043:-00031:-00005:+00013:001412.4003:03043
03044:-00011:+00020:-00005:001412.4003:03044
03045:-00033:-00003:-00013:001412.4003:03045
03046:-00025:-00002:-00038:001412.4003:03046
03047:-00002:+00002:-00051:001412.4003:03047
03048:-00016:+00005:-00048:001412.4003:03048
03049:-00019:-00013:-00009:001412.4003:03049
03050:-00024:-00036:-00019:001412.4003:03050
03051:+00007:-00018:-00008:001412.4003:03051
03052:+00000:-00020:+00018:001412.4003:03052
03053:+00005:-00023:+00001:001412.4003:03053
03054:-00019:-00008:-00002:001412.4003:03054
03055:+00000:-00024:-00052:001469.8192:03055
03056:-00021:-00012:-00042:001469.8192:03056
03057:-00005:-00011:-00013:001469.8192:03057
03058:+00005:-00002:-00065:001469.8192:03058
03059:+00018:+00003:-00065:001469.8192:03059
03060:+00030:+00021:+00075:001469.8192:03060
03061:+00014:-00001:-00008:001469.8192:03061
03062:-00023:+00020:-00046:001469.8192:03062
03063:-00004:-00001:-00002:001469.8192:03063
03064:-00024:+00024:+00017:001469.8192:03064
03065:-00043:+00024:-00022:001469.8192:03065
03066:-00028:+00022:-00047:001469.8192:03066
03067:-00037:+00038:-00048:001469.8192:03067
03068:-00013:+00037:-00020:001505.0753:03068
03069:-00021:+00039:-00033:001505.0753:03069
03070:+00018:+00040:-00033:001505.0753:03070
03071:+00008:+00030:-00034:001505.0753:03071
03072:+00013:+00032:-00003:001505.0753:03072
03073:+00014:+00052:-00001:001505.0753:03073
03074:+00008:+00039:+00024:001505.0753:03074
03075:-00008:+00052:-00017:001505.0753:03075
03076:-00022:+00031:+00010:001505.0753:03076
03077:-00014:+00042:-00013:001505.0753:03077
03078:-00011:+00027:+00007:001505.0753:03078
03079:-00020:+00042:-00017:001505.0753:03079
03080:+00005:+00025:-00008:001505.0753:03080
03081:-00022:+00050:-00065:001488.2583:03081
03082:+00002:+00035:-00013:001488.2583:03082
03083:-00009:+00030:+00008:001488.2583:03083
03084:+00005:+00023:+00008:001488.2583:03084
03085:+00005:+00036:-00034:001488.2583:03085
03086:+00031:+00016:+00002:001488.2583:03086
03087:+00018:+00019:+00017:001488.2583:03087
03088:+00032:-00002:+00015:001488.2583:03088
03089:+00015:+00006:+00009:001488.2583:03089
03090:+00017:-00033:-00023:001488.2583:03090
03091:-00004:-00008:-00014:001488.2583:03091
03092:+00011:-00032:-00014:001488.2583:03092
03093:-00004:-00008:+00012:001488.2583:03093
03094:+00006:-00025:-00002:001530.5975:03094
03095:+00006:-00033:+00000:001530.5975:03095
03096:+00012:-00042:-00009:001530.5975:03096
03097:-00005:-00026:-00010:001530.5975:03097
03098:+00017:-00024:-00002:001530.5975:03098
03099:+00005:-00023:+00007:001530.5975:03099
03100:+00013:-00023:-00005:001530.5975:03100
03101:+00007:+00004:+00000:001530.5975:03101
03102:+00034:-00022:+00023:001530.5975:03102
03103:-00021:+00005:+00018:001530.5975:03103
03104:-00007:-00021:-00003:001530.5975:03104
03105:-00012:+00005:-00005:001530.5975:03105
03106:-00019:-00014:-00031:001530.5975:03106
03107:-00020:+00003:-00043:001530.5975:03107
03108:+00032:+00009:+00021:001510.4396:03108
03109:+00010:+00016:-00001:001510.4396:03109
03110:+00023:+00022:+00027:001510.4396:03110
03111:+00031:+00026:+00016:001510.4396:03111
03112:+00036:+00001:-00002:001510.4396:03112
03113:+00019:+00054:+00005:001510.4396:03113
03114:+00000:+00001:+00010:001510.4396:03114
03115:-00005:+00039:-00013:001510.4396:03115
03116:-00020:+00009:+00035:001510.4396:03116
03117:-00012:+00039:+00014:001510.4396:03117
03118:-00011:+00009:+00053:001510.4396:03118
03119:-00016:+00013:-00006:001510.4396:03119
03120:-00029:+00016:-00023:001510.4396:03120
03121:-00011:+00031:-00024:001448.4764:03121
03122:-00031:+00019:-00016:001448.4764:03122
03123:-00017:-00006:+00034:001448.4764:03123
03124:-00028:+00004:+00073:001448.4764:03124
03125:-00034:+00007:-00007:001448.4764:03125
03126:-00032:-00009:-00034:001448.4764:03126
03127:-00028:+00006:-00011:001448.4764:03127
03128:-00067:-00021:+00035:001448.4764:03128
03129:-00037:-00019:+00053:001448.4764:03129
03130:-00039:-00024:-00015:001448.4764:03130
03131:+00000:-00030:-00051:001448.4764:03131
03132:+00002:-00047:+00005:001448.4764:03132
03133:+00033:-00034:+00012:001448.4764:03133
03134:+00008:-00052:+00049:001448.4764:03134
03135:+00031:-00026:+00035:001476.7021:03135
03136:+00005:-00046:+00042:001476.7021:03136
03137:+00014:-00031:+00005:001476.7021:03137
03138:+00001:-00040:+00003:001476.7021:03138
03139:+00015:-00030:-00008:001476.7021:03139
03140:+00005:-00030:-00049:001476.7021:03140
03141:-00001:+00004:-00013:001476.7021:03141
03142:-00008:-00008:-00001:001476.7021:03142
03143:-00017:+00023:+00039:001476.7021:03143
03144:-00035:+00002:+00012:001476.7021:03144
03145:-00042:+00000:-00026:001476.7021:03145
03146:-00024:-00006:-00013:001476.7021:03146
03147:-00012:+00031:-00033:001476.7021:03147
03148:-00034:+00011:-00050:001476.7021:03148
03149:-00032:+00043:+00023:001477.0229:03149
03150:-00055:+00028:+00047:001477.0229:03150
03151:-00046:+00067:+00020:001477.0229:03151
03152:-00047:+00049:-00013:001477.0229:03152
03153:-00045:+00055:-00036:001477.0229:03153
03154:-00028:+00031:-00026:001477.0229:03154
03155:-00016:+00055:-00019:001477.0229:03155
03156:-00006:+00039:+00011:001477.0229:03156
03157:-00032:+00029:+00028:001477.0229:03157
03158:-00017:+00023:-00002:001477.0229:03158
03159:-00048:+00036:+00009:001477.0229:03159
03160:-00036:-00006:+00004:001477.0229:03160
03161:-00045:+00000:-00016:001477.0229:03161
03162:-00016:-00001:-00022:001453.5609:03162
03163:-00036:+00002:+00004:001453.5609:03163
03164:-00022:-00007:-00004:001453.5609:03164
03165:-00036:-00012:+00030:001453.5609:03165
03166:+00003:-00011:+00034:001453.5609:03166
03167:-00015:-00034:-00007:001453.5609:03167
03168:-00009:-00012:-00030:001453.5609:03168
03169:+00003:-00018:-00031:001453.5609:03169
03170:+00019:-00017:-00030:001453.5609:03170
03171:-00025:-00013:-00027:001453.5609:03171
03172:+00036:-00007:-00011:001453.5609:03172
03173:+00005:-00022:-00006:001453.5609:03173
03174:+00008:+00008:-00022:001453.5609:03174
03175:+00005:-00018:+00013:001453.5609:03175
03176:+00020:+00001:+00021:001499.6075:03176
03177:+00002:+00001:-00007:001499.6075:03177
03178:+00029:+00035:-00028:001499.6075:03178
03179:-00021:+00011:-00013:001499.6075:03179
03180:-00005:+00038:-00052:001499.6075:03180
03181:-00024:+00038:-00016:001499.6075:03181
03182:+00021:+00053:-00014:001499.6075:03182
03183:-00001:+00025:-00016:001499.6075:03183
03184:-00004:+00050:+00005:001499.6075:03184
03185:-00022:+00066:+00002:001499.6075:03185
03186:+00005:+00041:-00006:001499.6075:03186
03187:-00016:+00048:+00036:001499.6075:03187
03188:-00019:+00051:+00006:001499.6075:03188
03189:-00023:+00051:-00004:001497.9749:03189
03190:-00025:+00031:-00065:001497.9749:03190
03191:-00033:+00065:-00030:001497.9749:03191
03192:-00011:+00040:-00069:001497.9749:03192
03193:-00035:+00026:-00053:001497.9749:03193
03194:-00010:+00037:+00024:001497.9749:03194
03195:-00021:+00023:+00043:001497.9749:03195
03196:-00016:+00006:-00076:001497.9749:03196
03197:-00015:+00023:-00079:001497.9749:03197
03198:+00015:-00016:-00020:001497.9749:03198
03199:-00009:+00004:+00025:001497.9749:03199
03200:-00018:-00009:+00001:001497.9749:03200
03201:+00003:+00007:+00013:001497.9749:03201
03202:-00004:-00007:-00035:001497.9749:03202
03203:-00006:+00006:-00030:001462.1132:03203
03204:+00029:+00002:-00029:001462.1132:03204
03205:+00006:+00002:+00014:001462.1132:03205
03206:+00032:-00013:-00027:001462.1132:03206
03207:+00031:+00007:-00015:001462.1132:03207
03208:+00039:-00017:-00028:001462.1132:03208
03209:+00007:-00016:-00009:001462.1132:03209
03210:+00013:-00012:-00027:001462.1132:03210
03211:+00013:+00002:+00009:001462.1132:03211
03212:+00036:-00009:+00007:001462.1132:03212
03213:+00009:-00007:+00016:001462.1132:03213
03214:+00020:-00035:+00058:001462.1132:03214
03215:-00003:-00016:+00040:001462.1132:03215
03216:+00000:-00026:-00015:001523.2264:03216
03217:-00011:-00018:-00044:001523.2264:03217
03218:-00033:-00026:-00020:001523.2264:03218
03219:-00037:-00009:-00010:001523.2264:03219
03220:-00010:-00025:+00028:001523.2264:03220
03221:-00020:-00018:-00006:001523.2264:03221
03222:+00003:-00048:-00010:001523.2264:03222
03223:+00009:+00008:-00011:001523.2264:03223
03224:+00030:-00036:+00043:001523.2264:03224
03225:+00016:-00002:+00049:001523.2264:03225
03226:-00004:-00027:+00031:001523.2264:03226
03227:+00031:-00001:-00022:001523.2264:03227
03228:+00006:-00030:-00022:001523.2264:03228
03229:+00018:+00015:-00017:001549.1688:03229
03230:+00008:-00007:+00064:001549.1688:03230
03231:+00046:+00037:-00001:001549.1688:03231
03232:+00014:-00018:-00004:001549.1688:03232
03233:+00045:+00025:+00003:001549.1688:03233
03234:+00002:+00005:-00012:001549.1688:03234
03235:+00020:+00036:+00000:001549.1688:03235
03236:+00005:-00018:+00055:001549.1688:03236
03237:+00011:+00009:+00030:001549.1688:03237
03238:+00003:+00003:+00051:001549.1688:03238
03239:+00015:+00001:+00020:001549.1688:03239
03240:+00001:-00021:-00016:001549.1688:03240
03241:+00001:+00012:-00030:001549.1688:03241
03242:-00037:-00019:-00022:001528.3898:03242
03243:+00003:+00024:+00029:001528.3898:03243
03244:+00003:-00008:+00055:001528.3898:03244
03245:+00008:-00005:+00025:001528.3898:03245
03246:+00015:-00013:+00065:001528.3898:03246
03247:+00009:-00002:+00027:001528.3898:03247
03248:+00001:-00017:-00009:001528.3898:03248
03249:+00010:+00018:-00050:001528.3898:03249
03250:+00007:-00017:-00003:001528.3898:03250
03251:+00027:-00004:+00032:001528.3898:03251
03252:+00025:-00035:+00018:001528.3898:03252
03253:+00041:-00013:+00015:001528.3898:03253
03254:+00034:-00037:+00013:001528.3898:03254
03255:+00024:-00034:+00029:001574.6397:03255
03256:+00031:-00008:+00008:001574.6397:03256
03257:+00013:-00013:+00000:001574.6397:03257
03258:-00003:-00024:+00015:001574.6397:03258
03259:+00013:-00023:+00013:001574.6397:03259
03260:+00013:-00034:+00001:001574.6397:03260
03261:+00004:-00050:+00033:001574.6397:03261
03262:-00021:-00029:+00051:001574.6397:03262
03263:-00021:-00028:+00054:001574.6397:03263
03264:-00018:-00008:-00066:001574.6397:03264
03265:+00000:-00008:-00031:001574.6397:03265
03266:+00014:-00006:-00019:001574.6397:03266
03267:-00018:-00007:+00034:001556.7581:03267
03268:+00003:+00005:+00034:001556.7581:03268
03269:+00003:-00014:+00030:001556.7581:03269
03270:+00001:-00004:-00036:001556.7581:03270
03271:-00001:+00020:-00048:001556.7581:03271
03272:+00018:+00030:-00002:001556.7581:03272
03273:+00003:+00035:+00049:001556.7581:03273
03274:+00006:+00036:+00008:001556.7581:03274
03275:-00009:+00032:+00006:001556.7581:03275
03276:+00020:+00036:-00009:001556.7581:03276
03277:-00024:+00019:-00002:001556.7581:03277
03278:-00022:+00016:+00016:001556.7581:03278
03279:-00018:+00012:-00004:001556.7581:03279
03280:+00000:+00036:-00030:001556.7581:03280
03281:-00015:+00020:-00037:001491.7977:03281
03282:-00023:+00024:+00001:001491.7977:03282
03283:-00038:-00012:+00028:001491.7977:03283
03284:-00016:-00018:+00040:001491.7977:03284
03285:-00032:-00011:+00034:001491.7977:03285
03286:-00044:-00026:+00007:001491.7977:03286
03287:-00055:-00051:+00008:001491.7977:03287
03288:-00054:-00012:-00024:001491.7977:03288
03289:-00051:-00025:-00081:001491.7977:03289
03290:-00035:-00034:-00024:001491.7977:03290
03291:-00019:-00040:+00033:001491.7977:03291
03292:+00000:-00025:+00035:001491.7977:03292
03293:-00020:-00041:-00015:001491.7977:03293
03294:+00002:-00024:+00002:001508.5639:03294
03295:+00001:-00027:-00008:001508.5639:03295
03296:-00006:-00021:-00066:001508.5639:03296
03297:+00016:-00012:-00017:001508.5639:03297
03298:+00029:-00014:+00028:001508.5639:03298
03299:+00033:+00004:+00005:001508.5639:03299
03300:+00029:+00005:-00011:001508.5639:03300
03301:+00030:-00006:-00034:001508.5639:03301
03302:+00014:+00007:+00005:001508.5639:03302
03303:+00007:+00000:+00006:001508.5639:03303
03304:+00003:+00019:-00037:001508.5639:03304
03305:+00015:+00012:-00077:001508.5639:03305
03306:-00013:+00023:-00010:001508.5639:03306
03307:-00011:+00036:+00014:001508.5639:03307
03308:-00052:+00023:+00019:001492.6752:03308
03309:-00025:+00016:+00002:001492.6752:03309
03310:-00044:-00002:+00026:001492.6752:03310
03311:-00032:+00013:+00000:001492.6752:03311
03312:-00067:+00002:-00041:001492.6752:03312
03313:-00051:+00009:-00044:001492.6752:03313
03314:-00064:+00005:-00037:001492.6752:03314
03315:-00025:+00008:-00050:001492.6752:03315
03316:-00055:+00006:-00043:001492.6752:03316
03317:-00023:+00007:-00036:001492.6752:03317
03318:-00040:-00015:+00049:001492.6752:03318
03319:-00018:+00001:-00010:001492.6752:03319
03320:-00008:-00015:+00004:001492.6752:03320
03321:+00016:+00000:-00017:001446.8129:03321
03322:+00004:+00001:-00001:001446.8129:03322
03323:+00018:+00009:-00047:001446.8129:03323
03324:+00007:-00015:-00041:001446.8129:03324
03325:-00005:-00004:-00079:001446.8129:03325
03326:+00004:-00004:+00009:001446.8129:03326
03327:-00018:-00004:+00085:001446.8129:03327
03328:+00005:-00018:+00070:001446.8129:03328
03329:+00010:-00019:-00021:001446.8129:03329
03330:+00020:+00004:-00057:001446.8129:03330
03331:-00007:-00035:-00090:001446.8129:03331
03332:-00033:-00012:+00020:001446.8129:03332
03333:-00035:-00011:+00012:001446.8129:03333
03334:-00029:-00018:+00029:001446.8129:03334
03335:-00044:-00010:+00024:001492.4995:03335
03336:-00048:-00015:+00002:001492.4995:03336
03337:-00030:-00003:-00091:001492.4995:03337
03338:-00018:-00001:-00016:001492.4995:03338
03339:+00007:-00005:+00049:001492.4995:03339
03340:+00015:+00020:+00054:001492.4995:03340
03341:+00015:+00021:-00001:001492.4995:03341
03342:+00022:+00026:-00043:001492.4995:03342
03343:+00008:+00030:-00035:001492.4995:03343
03344:+00033:+00049:-00020:001492.4995:03344
03345:-00005:+00039:+00045:001492.4995:03345
03346:+00006:+00009:-00021:001492.4995:03346
03347:+00020:+00017:-00027:001492.4995:03347
03348:+00030:+00023:-00040:001526.7763:03348
03349:+00005:-00003:+00014:001526.7763:03349
03350:+00017:+00004:-00001:001526.7763:03350
03351:-00004:-00001:-00007:001526.7763:03351
03352:+00022:+00019:-00046:001526.7763:03352
03353:-00006:+00001:-00003:001526.7763:03353
03354:+00001:-00005:+00028:001526.7763:03354
03355:-00013:+00001:+00044:001526.7763:03355
03356:+00003:-00001:+00015:001526.7763:03356
03357:-00013:+00010:-00009:001526.7763:03357
03358:-00020:+00036:-00018:001526.7763:03358
03359:-00031:+00019:-00049:001526.7763:03359
03360:-00021:+00026:-00032:001526.7763:03360
03361:+00002:+00038:-00021:001519.0831:03361
03362:+00012:+00067:-00016:001519.0831:03362
03363:-00008:+00038:-00021:001519.0831:03363
03364:+00026:+00052:+00058:001519.0831:03364
03365:+00006:+00011:+00068:001519.0831:03365
03366:+00034:+00053:-00018:001519.0831:03366
03367:+00002:+00009:-00022:001519.0831:03367
03368:+00013:+00042:-00002:001519.0831:03368
03369:-00018:+00011:-00055:001519.0831:03369
03370:+00019:+00032:-00009:001519.0831:03370
03371:-00009:+00024:+00041:001519.0831:03371
03372:+00002:+00012:+00033:001519.0831:03372
03373:-00011:-00002:-00033:001519.0831:03373
03374:+00005:+00023:-00034:001574.6840:03374
03375:-00020:-00003:+00034:001574.6840:03375
03376:-00021:+00022:+00002:001574.6840:03376
03377:-00005:-00004:+00073:001574.6840:03377
03378:+00018:+00012:+00056:001574.6840:03378
03379:-00006:+00003:+00067:001574.6840:03379
03380:+00014:+00030:-00014:001574.6840:03380
03381:+00003:+00012:-00023:001574.6840:03381
03382:+00015:+00029:-00028:001574.6840:03382
03383:-00006:+00029:-00055:001574.6840:03383
03384:+00032:+00037:+00000:001574.6840:03384
03385:+00030:+00019:+00027:001574.6840:03385
03386:+00035:+00010:+00050:001574.6840:03386
03387:+00045:+00024:-00009:001560.6469:03387
03388:+00026:+00038:-00001:001560.6469:03388
03389:+00049:+00049:-00037:001560.6469:03389
03390:+00036:+00065:+00054:001560.6469:03390
03391:+00021:+00043:+00001:001560.6469:03391
03392:+00001:+00038:+00068:001560.6469:03392
03393:-00007:+00048:-00010:001560.6469:03393
03394:-00032:+00027:+00021:001560.6469:03394
03395:-00041:+00035:+00007:001560.6469:03395
03396:-00053:+00015:+00056:001560.6469:03396
03397:-00012:+00028:-00025:001560.6469:03397
03398:-00039:+00039:-00061:001560.6469:03398
03399:-00014:+00040:-00082:001560.6469:03399
03400:-00038:+00019:+00033:001513.5350:03400
03401:-00020:+00012:+00001:001513.5350:03401
03402:-00013:+00013:+00027:001513.5350:03402
03403:+00001:+00046:+00049:001513.5350:03403
03404:-00006:+00025:+00046:001513.5350:03404
03405:+00020:+00051:-00027:001513.5350:03405
03406:+00020:+00037:-00056:001513.5350:03406
03407:+00011:+00053:-00035:001513.5350:03407
03408:-00009:+00004:-00019:001513.5350:03408
03409:+00029:+00039:-00001:001513.5350:03409
03410:+00021:+00003:-00016:001513.5350:03410
03411:+00014:+00025:-00031:001513.5350:03411
03412:+00010:+00004:-00026:001557.1553:03412
03413:+00010:+00032:-00014:001557.1553:03413
03414:-00024:+00006:+00001:001557.1553:03414
03415:-00019:+00012:+00039:001557.1553:03415
03416:-00031:-00022:+00032:001557.1553:03416
03417:-00030:+00032:-00037:001557.1553:03417
03418:-00067:-00021:-00015:001557.1553:03418
03419:-00041:+00026:-00003:001557.1553:03419
03420:-00079:+00007:-00006:001557.1553:03420
03421:-00015:+00031:-00079:001557.1553:03421
03422:-00027:+00022:-00013:001557.1553:03422
03423:-00024:+00026:+00003:001557.1553:03423
03424:-00023:-00004:+00015:001557.1553:03424
03425:+00011:+00030:-00007:001572.2309:03425
03426:+00013:-00004:-00036:001572.2309:03426
03427:+00050:+00039:-00010:001572.2309:03427
03428:+00023:+00009:+00021:001572.2309:03428
03429:+00065:+00032:-00001:001572.2309:03429
03430:+00047:+00025:+00020:001572.2309:03430
03431:+00043:+00030:-00005:001572.2309:03431
03432:+00035:+00034:-00004:001572.2309:03432
03433:+00036:+00035:+00018:001572.2309:03433
03434:+00002:+00018:+00007:001572.2309:03434
03435:+00001:+00011:+00019:001572.2309:03435
03436:-00026:-00002:-00033:001572.2309:03436
03437:-00033:+00000:-00035:001572.2309:03437
03438:-00055:+00002:-00017:001541.6204:03438
03439:-00051:+00005:+00002:001541.6204:03439
03440:-00069:-00007:+00018:001541.6204:03440
03441:-00055:-00018:+00045:001541.6204:03441
03442:-00067:-00011:-00033:001541.6204:03442
03443:-00063:-00003:-00014:001541.6204:03443
03444:-00049:-00032:+00014:001541.6204:03444
03445:-00035:-00021:+00023:001541.6204:03445
03446:-00017:-00021:-00048:001541.6204:03446
03447:+00002:+00005:+00008:001541.6204:03447
03448:+00015:-00014:+00047:001541.6204:03448
03449:+00001:-00010:-00017:001541.6204:03449
03450:+00011:-00012:+00008:001541.6204:03450
03451:+00028:+00006:+00003:001566.8216:03451
03452:+00027:-00008:+00050:001566.8216:03452
03453:+00028:+00017:+00005:001566.8216:03453
03454:+00040:+00019:+00025:001566.8216:03454
03455:+00050:+00022:+00029:001566.8216:03455
03456:+00030:+00023:+00049:001566.8216:03456
03457:+00018:+00001:-00009:001566.8216:03457
03458:+00018:+00023:-00004:001566.8216:03458
03459:+00005:+00019:-00048:001566.8216:03459
03460:-00005:+00029:-00009:001566.8216:03460
03461:+00003:+00016:-00034:001566.8216:03461
03462:-00003:+00016:-00013:001566.8216:03462
03463:-00007:+00017:+00021:001566.8216:03463
03464:-00024:+00018:+00002:001539.7742:03464
03465:-00055:-00014:-00005:001539.7742:03465
03466:-00029:-00008:-00020:001539.7742:03466
03467:-00055:-00036:+00009:001539.7742:03467
03468:-00045:-00015:-00031:001539.7742:03468
03469:-00053:-00027:+00008:001539.7742:03469
03470:-00037:-00030:+00033:001539.7742:03470
03471:-00042:-00039:+00052:001539.7742:03471
03472:-00051:-00009:-00032:001539.7742:03472
03473:-00041:-00031:+00011:001539.7742:03473
03474:-00027:+00003:-00001:001539.7742:03474
03475:-00039:-00011:+00021:001539.7742:03475
03476:-00009:-00001:-00023:001539.7742:03476
03477:-00022:+00005:-00013:001539.7742:03477
03478:+00020:-00002:-00037:001462.0761:03478
03479:+00008:-00004:+00055:001462.0761:03479
03480:+00016:-00001:+00022:001462.0761:03480
03481:-00040:+00007:+00012:001462.0761:03481
03482:-00003:-00001:-00013:001462.0761:03482
03483:-00024:-00019:-00016:001462.0761:03483
03484:-00005:+00013:-00033:001462.0761:03484
03485:-00016:-00002:-00003:001462.0761:03485
03486:-00018:+00009:-00019:001462.0761:03486
03487:-00014:-00020:+00032:001462.0761:03487
03488:-00021:+00009:+00000:001462.0761:03488
03489:-00055:-00016:+00051:001462.0761:03489
03490:-00028:-00020:-00020:001462.0761:03490
03491:-00035:-00012:+00020:001492.4610:03491
03492:-00002:+00018:-00013:001492.4610:03492
03493:-00040:-00015:-00014:001492.4610:03493
03494:+00003:+00024:-00036:001492.4610:03494
03495:-00037:-00005:+00025:001492.4610:03495
03496:+00004:+00035:-00020:001492.4610:03496
03497:-00036:+00022:-00005:001492.4610:03497
03498:+00002:+00023:-00023:001492.4610:03498
03499:-00010:+00008:-00019:001492.4610:03499
03500:+00010:+00035:-00035:001492.4610:03500
03501:+00013:+00018:+00022:001492.4610:03501
03502:+00007:+00035:-00009:001492.4610:03502
03503:-00005:+00001:+00029:001492.4610:03503
03504:+00009:+00013:-00002:001503.2794:03504
03505:-00008:+00007:+00036:001503.2794:03505
03506:-00020:-00018:+00009:001503.2794:03506
03507:+00005:-00011:+00020:001503.2794:03507
03508:+00014:-00019:-00021:001503.2794:03508
03509:+00002:-00009:-00034:001503.2794:03509
03510:-00021:-00015:-00035:001503.2794:03510
03511:-00023:-00011:-00035:001503.2794:03511
03512:-00021:-00022:-00035:001503.2794:03512
03513:-00016:-00034:+00028:001503.2794:03513
03514:-00023:-00017:+00040:001503.2794:03514
03515:-00035:-00011:-00001:001503.2794:03515
03516:-00015:-00016:-00002:001503.2794:03516
03517:-00013:-00009:+00004:001503.2794:03517
03518:-00027:-00011:+00020:001482.9010:03518
03519:-00015:-00022:+00030:001482.9010:03519
03520:-00012:-00035:+00037:001482.9010:03520
03521:-00037:-00049:-00023:001482.9010:03521
03522:-00017:-00049:-00111:001482.9010:03522
03523:-00018:-00048:-00072:001482.9010:03523
03524:+00001:-00029:+00050:001482.9010:03524
03525:-00019:-00028:+00142:001482.9010:03525
03526:+00004:-00024:+00111:001482.9010:03526
03527:+00003:-00050:+00006:001482.9010:03527
03528:+00005:-00033:-00046:001482.9010:03528
03529:+00017:-00032:-00048:001482.9010:03529
03530:+00017:-00008:+00007:001482.9010:03530
03531:-00004:-00034:-00020:001541.8397:03531
03532:-00001:-00004:+00020:001541.8397:03532
03533:-00023:+00022:+00002:001541.8397:03533
03534:-00010:+00024:-00018:001541.8397:03534
03535:-00009:+00014:+00008:001541.8397:03535
03536:-00021:-00003:-00033:001541.8397:03536
03537:-00012:+00018:+00049:001541.8397:03537
03538:+00015:+00000:+00079:001541.8397:03538
03539:-00004:-00001:-00005:001541.8397:03539
03540:+00020:+00010:-00056:001541.8397:03540
03541:-00006:+00018:-00018:001541.8397:03541
03542:+00018:-00003:+00017:001541.8397:03542
03543:-00019:+00000:-00038:001541.8397:03543
03544:+00017:+00006:-00018:001537.8820:03544
03545:+00005:-00005:+00044:001537.8820:03545
03546:-00007:-00018:+00069:001537.8820:03546
03547:-00014:-00022:+00008:001537.8820:03547
03548:+00005:-00008:-00007:001537.8820:03548
03549:-00009:-00032:-00034:001537.8820:03549
03550:-00021:-00025:-00022:001537.8820:03550
03551:-00017:-00011:-00008:001537.8820:03551
03552:-00027:-00047:+00012:001537.8820:03552
03553:-00055:-00050:-00036:001537.8820:03553
03554:-00052:-00048:-00047:001537.8820:03554
03555:-00028:-00045:-00036:001537.8820:03555
03556:-00043:-00064:+00019:001537.8820:03556
03557:-00049:-00051:+00037:001477.6633:03557
03558:-00031:-00042:+00006:001477.6633:03558
03559:-00028:-00027:-00061:001477.6633:03559
03560:-00052:-00041:+00038:001477.6633:03560
03561:-00040:-00023:+00023:001477.6633:03561
03562:-00055:-00035:-00034:001477.6633:03562
03563:-00030:-00030:-00035:001477.6633:03563
03564:-00035:-00014:-00035:001477.6633:03564
03565:-00010:-00008:-00016:001477.6633:03565
03566:-00014:-00011:-00002:001477.6633:03566
03567:-00010:+00003:-00048:001477.6633:03567
03568:-00024:-00018:+00044:001477.6633:03568
03569:+00003:-00019:+00037:001477.6633:03569
03570:-00040:+00007:-00051:001477.6633:03570
03571:+00034:+00011:-00049:001499.5673:03571
03572:-00006:+00017:-00011:001499.5673:03572
03573:+00013:+00031:+00002:001499.5673:03573
03574:-00008:+00013:+00037:001499.5673:03574
03575:+00017:+00026:-00008:001499.5673:03575
03576:-00011:+00015:-00024:001499.5673:03576
03577:-00003:+00049:-00050:001499.5673:03577
03578:-00021:+00011:-00029:001499.5673:03578
03579:+00014:+00015:-00026:001499.5673:03579
03580:-00009:+00010:-00014:001499.5673:03580
03581:-00020:+00033:+00004:001499.5673:03581
03582:+00003:-00005:+00012:001499.5673:03582
03583:-00019:+00022:+00000:001499.5673:03583
03584:-00029:+00005:+00016:001496.1643:03584
03585:-00046:+00009:-00035:001496.1643:03585
03586:-00031:-00008:-00007:001496.1643:03586
03587:-00029:-00036:-00020:001496.1643:03587
03588:-00041:-00044:+00036:001496.1643:03588
03589:-00049:-00033:+00033:001496.1643:03589
03590:-00032:-00064:+00010:001496.1643:03590
03591:-00048:-00063:-00010:001496.1643:03591
03592:-00039:-00078:+00010:001496.1643:03592
03593:-00015:-00059:+00017:001496.1643:03593
03594:-00019:-00082:-00021:001496.1643:03594
03595:+00012:-00053:-00012:001496.1643:03595
03596:+00033:-00060:+00003:001496.1643:03596
03597:+00036:-00040:-00015:001496.1643:03597
03598:+00026:-00039:+00031:001474.1761:03598
03599:+00046:-00024:+00063:001474.1761:03599
03600:+00024:-00012:+00016:001474.1761:03600
03601:+00032:-00001:+00023:001474.1761:03601
03602:+00025:+00017:+00023:001474.1761:03602
03603:+00009:+00035:+00024:001474.1761:03603
03604:+00032:+00011:+00010:001474.1761:03604
03605:-00008:+00048:+00061:001474.1761:03605
03606:-00027:+00038:+00033:001474.1761:03606
03607:-00042:+00037:-00022:001474.1761:03607
03608:-00038:+00043:-00118:001474.1761:03608
03609:-00056:+00050:-00002:001474.1761:03609
03610:-00064:+00051:+00044:001474.1761:03610
03611:-00071:+00034:+00141:001530.6018:03611
03612:-00061:+00025:+00024:001530.6018:03612
03613:-00080:+00048:-00003:001530.6018:03613
03614:-00027:+00016:-00062:001530.6018:03614
03615:-00047:+00014:-00021:001530.6018:03615
03616:-00014:+00011:+00019:001530.6018:03616
03617:-00019:+00025:+00002:001530.6018:03617
03618:+00014:+00028:-00051:001530.6018:03618
03619:+00030:+00011:-00039:001530.6018:03619
03620:+00023:+00010:+00050:001530.6018:03620
03621:+00034:+00014:+00062:001530.6018:03621
03622:+00025:+00017:+00008:001530.6018:03622
03623:+00051:+00011:-00023:001530.6018:03623
03624:+00064:+00017:+00017:001541.6055:03624
03625:+00046:+00021:+00010:001541.6055:03625
03626:+00028:+00007:+00004:001541.6055:03626
03627:+00011:-00015:-00064:001541.6055:03627
03628:+00016:-00008:-00082:001541.6055:03628
03629:-00009:-00021:-00011:001541.6055:03629
03630:+00006:-00024:+00020:001541.6055:03630
03631:-00011:-00047:+00030:001541.6055:03631
03632:-00018:-00040:+00024:001541.6055:03632
03633:-00015:-00047:+00000:001541.6055:03633
03634:-00024:-00045:-00030:001541.6055:03634
03635:-00023:-00027:+00000:001541.6055:03635
03636:-00024:-00035:+00043:001541.6055:03636
03637:-00036:-00010:+00046:001504.3900:03637
03638:-00022:-00019:-00059:001504.3900:03638
03639:-00017:+00023:-00037:001504.3900:03639
03640:-00015:+00018:-00014:001504.3900:03640
03641:-00014:+00015:+00034:001504.3900:03641
03642:-00008:+00032:-00025:001504.3900:03642
03643:-00007:+00026:-00012:001504.3900:03643
03644:+00009:+00027:-00007:001504.3900:03644
03645:+00016:+00031:+00034:001504.3900:03645
03646:+00031:+00055:-00030:001504.3900:03646
03647:+00019:+00053:-00005:001504.3900:03647
03648:+00022:+00031:-00008:001504.3900:03648
03649:-00007:+00050:-00010:001504.3900:03649
03650:-00009:+00049:-00018:001541.8271:03650
03651:+00001:+00025:+00016:001541.8271:03651
03652:+00002:+00029:-00004:001541.8271:03652
03653:-00011:+00023:+00018:001541.8271:03653
03654:-00021:+00038:-00035:001541.8271:03654
03655:-00049:-00004:+00019:001541.8271:03655
03656:-00039:+00010:+00003:001541.8271:03656
03657:-00055:-00015:+00014:001541.8271:03657
03658:-00035:-00003:+00002:001541.8271:03658
03659:-00033:-00008:-00005:001541.8271:03659
03660:-00033:-00001:-00036:001541.8271:03660
03661:-00017:-00007:-00006:001541.8271:03661
03662:-00024:+00005:-00032:001541.8271:03662
03663:-00040:-00031:-00013:001541.6082:03663
03664:+00018:-00004:-00024:001541.6082:03664
03665:-00022:-00010:-00017:001541.6082:03665
03666:+00011:-00022:-00015:001541.6082:03666
03667:+00013:-00028:+00041:001541.6082:03667
03668:+00052:-00018:-00002:001541.6082:03668
03669:+00023:-00048:+00014:001541.6082:03669
03670:+00065:-00005:-00014:001541.6082:03670
03671:+00010:-00015:+00000:001541.6082:03671
03672:+00045:-00006:-00036:001541.6082:03672
03673:+00003:-00021:-00001:001541.6082:03673
03674:+00011:+00005:-00019:001541.6082:03674
03675:+00004:+00007:-00021:001541.6082:03675
03676:+00020:+00024:-00021:001509.8098:03676
03677:-00020:+00023:+00042:001509.8098:03677
03678:-00018:+00035:+00027:001509.8098:03678
03679:-00030:+00022:+00008:001509.8098:03679
03680:-00002:+00036:+00006:001509.8098:03680
03681:-00030:+00013:-00009:001509.8098:03681
03682:-00028:+00022:+00008:001509.8098:03682
03683:-00037:+00016:-00027:001509.8098:03683
03684:-00035:+00021:-00002:001509.8098:03684
03685:-00013:+00039:-00022:001509.8098:03685
03686:-00020:+00033:+00001:001509.8098:03686
03687:+00017:+00035:-00008:001509.8098:03687
03688:+00000:+00024:+00003:001509.8098:03688
03689:+00022:+00026:+00009:001557.0889:03689
03690:+00006:+00011:-00006:001557.0889:03690
03691:+00021:+00035:-00008:001557.0889:03691
03692:+00020:+00010:+00027:001557.0889:03692
03693:+00032:+00026:-00014:001557.0889:03693
03694:-00009:+00010:-00036:001557.0889:03694
03695:+00021:+00037:-00009:001557.0889:03695
03696:-00006:+00012:-00010:001557.0889:03696
03697:-00008:+00036:-00034:001557.0889:03697
03698:-00021:-00002:-00021:001557.0889:03698
03699:+00006:+00037:+00007:001557.0889:03699
03700:-00025:+00005:+00005:001557.0889:03700
03701:-00019:+00001:+00004:001557.0889:03701
03702:-00024:-00003:+00006:001556.7709:03702
03703:-00036:-00002:+00038:001556.7709:03703
03704:-00035:+00001:-00018:001556.7709:03704
03705:-00017:+00019:-00009:001556.7709:03705
03706:+00006:-00002:+00007:001556.7709:03706
03707:-00001:-00001:+00005:001556.7709:03707
03708:+00019:+00000:+00007:001556.7709:03708
03709:-00018:-00019:+00000:001556.7709:03709
03710:+00005:-00015:+00009:001556.7709:03710
03711:+00004:+00007:+00007:001556.7709:03711
03712:+00019:+00036:-00060:001556.7709:03712
03713:-00020:-00006:-00020:001556.7709:03713
03714:+00036:+00026:-00018:001556.7709:03714
03715:-00007:-00002:+00004:001526.4805:03715
03716:+00019:+00028:-00025:001526.4805:03716
03717:-00021:-00004:+00020:001526.4805:03717
03718:+00014:+00051:-00015:001526.4805:03718
03719:-00015:+00023:-00025:001526.4805:03719
03720:-00006:+00053:-00017:001526.4805:03720
03721:+00002:+00010:+00034:001526.4805:03721
03722:-00004:+00040:-00018:001526.4805:03722
03723:-00016:+00050:-00009:001526.4805:03723
03724:+00017:+00045:+00023:001526.4805:03724
03725:-00024:+00026:-00003:001526.4805:03725
03726:-00019:+00046:+00004:001526.4805:03726
03727:-00016:+00015:+00032:001526.4805:03727
03728:-00016:+00022:+00009:001574.7076:03728
03729:-00029:-00003:+00004:001574.7076:03729
03730:-00011:+00011:-00004:001574.7076:03730
03731:-00020:+00035:+00008:001574.7076:03731
03732:-00027:-00001:-00015:001574.7076:03732
03733:-00028:+00010:-00015:001574.7076:03733
03734:-00012:-00007:+00025:001574.7076:03734
03735:-00037:+00007:+00013:001574.7076:03735
03736:-00038:-00036:+00022:001574.7076:03736
03737:-00013:-00016:-00018:001574.7076:03737
03738:-00006:-00029:-00014:001574.7076:03738
03739:+00016:+00001:-00017:001574.7076:03739
03740:+00021:-00021:-00005:001580.0352:03740
03741:+00032:+00018:+00018:001580.0352:03741
03742:+00035:-00011:+00023:001580.0352:03742
03743:+00034:+00022:+00017:001580.0352:03743
03744:+00034:-00013:+00016:001580.0352:03744
03745:+00023:+00012:+00011:001580.0352:03745
03746:+00020:-00012:+00025:001580.0352:03746
03747:+00024:+00018:+00036:001580.0352:03747
03748:+00010:-00022:+00006:001580.0352:03748
03749:+00012:+00019:-00011:001580.0352:03749
03750:-00007:-00006:+00020:001580.0352:03750
03751:-00009:+00001:+00001:001580.0352:03751
03752:-00011:-00018:+00007:001580.0352:03752
03753:-00008:+00009:-00006:001541.5847:03753
03754:-00014:-00021:+00015:001541.5847:03754
03755:-00017:-00004:+00006:001541.5847:03755
03756:-00015:+00002:+00002:001541.5847:03756
03757:-00020:+00019:+00032:001541.5847:03757
03758:-00010:+00013:-00003:001541.5847:03758
03759:-00004:+00014:-00004:001541.5847:03759
03760:-00004:+00011:+00069:001541.5847:03760
03761:-00008:-00002:+00077:001541.5847:03761
03762:-00008:+00022:-00005:001541.5847:03762
03763:+00005:+00020:-00086:001541.5847:03763
03764:-00017:+00019:-00039:001541.5847:03764
03765:-00001:+00017:-00012:001541.5847:03765
03766:+00011:+00009:+00049:001572.7058:03766
03767:+00015:-00004:+00053:001572.7058:03767
03768:-00009:+00007:+00039:001572.7058:03768
03769:+00001:-00017:-00031:001572.7058:03769
03770:-00004:-00006:-00025:001572.7058:03770
03771:-00004:-00016:-00008:001572.7058:03771
03772:-00006:+00003:+00010:001572.7058:03772
03773:-00007:-00016:+00022:001572.7058:03773
03774:-00009:-00012:-00015:001572.7058:03774
03775:-00006:-00032:-00031:001572.7058:03775
03776:-00023:-00015:-00014:001572.7058:03776
03777:-00033:-00007:-00048:001572.7058:03777
03778:-00015:-00013:-00033:001572.7058:03778
03779:-00017:-00011:+00019:001562.5222:03779
03780:-00023:-00017:-00023:001562.5222:03780
03781:-00021:-00005:-00019:001562.5222:03781
03782:-00005:-00001:-00020:001562.5222:03782
03783:+00000:-00001:-00035:001562.5222:03783
03784:-00018:+00034:-00009:001562.5222:03784
03785:-00024:+00011:+00042:001562.5222:03785
03786:-00027:+00009:+00020:001562.5222:03786
03787:-00033:+00023:+00021:001562.5222:03787
03788:-00023:+00014:-00035:001562.5222:03788
03789:-00035:+00010:-00008:001562.5222:03789
03790:-00022:+00018:-00056:001562.5222:03790
03791:-00017:+00017:+00003:001562.5222:03791
03792:+00002:+00018:-00048:001509.8715:03792
03793:+00001:+00008:+00018:001509.8715:03793
03794:-00008:+00018:-00067:001509.8715:03794
03795:-00009:-00019:-00003:001509.8715:03795
03796:+00028:-00001:-00008:001509.8715:03796
03797:+00020:-00002:+00043:001509.8715:03797
03798:+00039:+00021:+00027:001509.8715:03798
03799:+00019:+00017:+00062:001509.8715:03799
03800:+00045:+00018:+00048:001509.8715:03800
03801:-00001:+00009:+00006:001509.8715:03801
03802:+00031:-00008:-00026:001509.8715:03802
03803:-00024:-00023:-00037:001509.8715:03803
03804:+00021:-00028:-00036:001509.8715:03804
03805:-00015:-00041:+00038:001557.1307:03805
03806:+00011:-00066:+00022:001557.1307:03806
03807:-00023:-00062:+00023:001557.1307:03807
03808:+00033:-00065:-00008:001557.1307:03808
03809:-00036:-00058:-00028:001557.1307:03809
03810:+00008:-00070:-00062:001557.1307:03810
03811:-00026:-00045:+00023:001557.1307:03811
03812:+00005:-00065:+00047:001557.1307:03812
03813:-00054:-00042:+00093:001557.1307:03813
03814:+00027:-00030:+00062:001557.1307:03814
03815:-00001:+00022:-00017:001557.1307:03815
03816:+00022:+00007:-00062:001557.1307:03816
03817:+00050:+00033:+00010:001557.1307:03817
03818:+00082:+00020:-00021:001564.4354:03818
03819:+00038:+00049:-00051:001564.4354:03819
03820:+00064:+00025:-00107:001564.4354:03820
03821:+00045:+00086:-00048:001564.4354:03821
03822:+00045:+00048:-00001:001564.4354:03822
03823:-00005:+00081:+00093:001564.4354:03823
03824:-00010:+00043:+00078:001564.4354:03824
03825:-00053:+00045:+00025:001564.4354:03825
03826:-00058:+00001:-00069:001564.4354:03826
03827:-00047:+00049:-00114:001564.4354:03827
03828:-00061:-00004:-00096:001564.4354:03828
03829:-00075:+00019:+00040:001564.4354:03829
03830:-00055:-00010:+00172:001564.4354:03830
03831:-00056:-00010:+00115:001502.5836:03831
03832:-00063:-00077:-00011:001502.5836:03832
03833:-00026:-00024:-00059:001502.5836:03833
03834:-00003:-00061:-00098:001502.5836:03834
03835:+00011:-00047:-00128:001502.5836:03835
03836:+00047:-00051:+00096:001502.5836:03836
03837:+00040:-00046:+00207:001502.5836:03837
03838:+00047:-00065:+00170:001502.5836:03838
03839:+00039:-00023:+00009:001502.5836:03839
03840:+00044:-00036:-00067:001502.5836:03840
03841:+00023:-00029:-00039:001502.5836:03841
03842:+00035:-00048:-00046:001502.5836:03842
03843:+00039:-00037:-00020:001502.5836:03843
03844:+00054:-00051:+00003:001492.4743:03844
03845:+00039:-00050:-00011:001492.4743:03845
03846:+00036:-00060:-00003:001492.4743:03846
03847:+00019:-00053:+00016:001492.4743:03847
03848:-00002:-00053:+00064:001492.4743:03848
03849:-00005:-00062:+00081:001492.4743:03849
03850:-00019:-00054:+00087:001492.4743:03850
03851:-00011:-00042:+00049:001492.4743:03851
03852:-00053:-00043:+00009:001492.4743:03852
03853:-00044:-00036:-00034:001492.4743:03853
03854:-00056:-00026:-00013:001492.4743:03854
03855:-00060:-00010:-00018:001492.4743:03855
03856:-00074:+00002:+00018:001492.4743:03856
03857:-00080:+00009:-00015:001492.4743:03857
03858:-00063:+00022:-00017:001492.4743:03858
03859:-00070:+00028:-00051:001414.3917:03859
03860:-00042:+00048:-00047:001414.3917:03860
03861:-00037:+00046:+00007:001414.3917:03861
03862:-00018:+00069:+00042:001414.3917:03862
03863:-00005:+00082:+00044:001414.3917:03863
03864:+00001:+00061:-00002:001414.3917:03864
03865:+00004:+00074:-00006:001414.3917:03865
03866:-00021:+00064:-00010:001414.3917:03866
03867:-00023:+00050:-00032:001414.3917:03867
03868:-00010:+00034:-00050:001414.3917:03868
03869:-00019:+00026:-00008:001414.3917:03869
03870:-00034:+00006:+00048:001414.3917:03870
03871:-00037:-00020:+00033:001414.3917:03871
03872:-00029:-00013:+00068:001414.3917:03872
03873:-00049:-00007:+00064:001335.2613:03873
03874:-00026:-00028:+00034:001335.2613:03874
03875:-00050:-00023:-00002:001335.2613:03875
03876:-00039:-00030:-00018:001335.2613:03876
03877:-00067:-00034:-00036:001335.2613:03877
03878:-00056:-00008:-00060:001335.2613:03878
03879:-00063:-00033:+00022:001335.2613:03879
03880:-00017:-00036:-00042:001335.2613:03880
03881:-00016:-00026:-00058:001335.2613:03881
03882:-00011:-00027:-00021:001335.2613:03882
03883:-00006:-00036:+00014:001335.2613:03883
03884:-00005:-00046:+00036:001335.2613:03884
03885:+00044:-00037:+00041:001335.2613:03885
03886:+00015:-00034:+00033:001335.2613:03886
03887:+00051:-00007:-00024:001335.2613:03887
03888:+00016:-00013:-00017:001388.6999:03888
03889:+00029:-00020:-00001:001388.6999:03889
03890:-00023:-00008:-00035:001388.6999:03890
03891:+00003:-00015:-00030:001388.6999:03891
03892:-00021:+00005:-00022:001388.6999:03892
03893:-00020:+00002:-00040:001388.6999:03893
03894:-00034:+00003:-00026:001388.6999:03894
03895:-00034:+00022:+00007:001388.6999:03895
03896:-00015:+00013:-00024:001388.6999:03896
03897:-00017:+00035:-00016:001388.6999:03897
03898:-00023:+00040:-00001:001388.6999:03898
03899:-00037:+00042:+00033:001388.6999:03899
03900:-00036:+00041:-00028:001388.6999:03900
03901:-00027:+00055:-00016:001388.6999:03901
03902:-00013:+00058:-00053:001453.3254:03902
03903:-00031:+00041:-00029:001453.3254:03903
03904:-00011:+00055:+00003:001453.3254:03904
03905:-00037:+00052:-00033:001453.3254:03905
03906:-00018:+00039:-00079:001453.3254:03906
03907:-00024:+00012:-00029:001453.3254:03907
03908:-00019:+00010:-00035:001453.3254:03908
03909:-00022:+00017:-00007:001453.3254:03909
03910:+00015:+00010:+00010:001453.3254:03910
03911:-00010:-00003:+00012:001453.3254:03911
03912:-00020:+00010:+00004:001453.3254:03912
03913:-00040:+00020:-00034:001453.3254:03913
03914:-00031:+00035:-00020:001453.3254:03914
03915:-00016:+00019:-00026:001477.6396:03915
03916:-00010:+00037:-00008:001477.6396:03916
03917:-00019:+00039:-00033:001477.6396:03917
03918:-00001:+00026:-00049:001477.6396:03918
03919:+00014:+00026:-00036:001477.6396:03919
03920:+00032:+00048:+00000:001477.6396:03920
03921:+00033:+00025:+00002:001477.6396:03921
03922:+00008:+00050:-00012:001477.6396:03922
03923:+00037:+00030:+00008:001477.6396:03923
03924:+00035:+00038:-00002:001477.6396:03924
03925:+00044:+00029:+00009:001477.6396:03925
03926:+00029:+00028:+00014:001477.6396:03926
03927:+00031:+00016:-00016:001477.6396:03927
03928:+00014:+00022:-00014:001559.0378:03928
03929:+00031:+00013:-00051:001559.0378:03929
03930:-00003:+00001:-00003:001559.0378:03930
03931:-00004:+00007:+00005:001559.0378:03931
03932:-00020:-00006:-00005:001559.0378:03932
03933:+00003:+00005:-00011:001559.0378:03933
03934:-00011:-00017:-00032:001559.0378:03934
03935:-00018:-00002:-00008:001559.0378:03935
03936:-00015:+00007:+00005:001559.0378:03936
03937:-00020:+00002:+00032:001559.0378:03937
03938:-00010:-00016:+00000:001559.0378:03938
03939:-00009:+00020:-00012:001559.0378:03939
03940:-00022:-00003:-00046:001559.0378:03940
03941:-00006:+00012:+00006:001566.3662:03941
03942:+00018:-00002:-00032:001566.3662:03942
03943:+00011:+00019:-00021:001566.3662:03943
03944:+00010:+00009:-00015:001566.3662:03944
03945:+00022:+00017:+00012:001566.3662:03945
03946:+00012:+00000:+00009:001566.3662:03946
03947:+00025:+00021:-00038:001566.3662:03947
03948:+00035:+00019:+00019:001566.3662:03948
03949:+00046:+00018:+00005:001566.3662:03949
03950:+00030:-00006:+00009:001566.3662:03950
03951:+00031:+00001:+00019:001566.3662:03951
03952:+00010:+00005:+00042:001566.3662:03952
03953:+00018:+00006:-00008:001566.3662:03953
03954:-00024:+00017:-00037:001509.8289:03954
03955:-00002:+00017:+00023:001509.8289:03955
03956:-00023:+00022:-00018:001509.8289:03956
03957:-00023:-00002:-00037:001509.8289:03957
03958:-00010:+00011:+00032:001509.8289:03958
03959:-00038:+00003:+00020:001509.8289:03959
03960:-00017:+00006:+00035:001509.8289:03960
03961:-00009:+00019:+00003:001509.8289:03961
03962:-00006:+00034:-00011:001509.8289:03962
03963:-00016:+00001:+00008:001509.8289:03963
03964:-00005:+00026:+00019:001509.8289:03964
03965:+00021:-00005:+00028:001509.8289:03965
03966:-00003:+00018:-00024:001509.8289:03966
03967:-00004:+00002:+00000:001530.5892:03967
03968:+00011:+00019:-00018:001530.5892:03968
03969:-00006:-00004:+00018:001530.5892:03969
03970:+00044:+00001:-00008:001530.5892:03970
03971:+00051:+00021:-00021:001530.5892:03971
03972:+00035:+00024:-00063:001530.5892:03972
03973:+00051:-00004:+00074:001530.5892:03973
03974:+00029:+00008:+00103:001530.5892:03974
03975:+00019:+00019:+00062:001530.5892:03975
03976:-00018:-00004:+00018:001530.5892:03976
03977:+00020:+00010:+00018:001530.5892:03977
03978:-00018:-00002:+00015:001530.5892:03978
03979:-00019:+00008:-00016:001530.5892:03979
03980:-00016:-00001:-00011:001526.7680:03980
03981:-00038:+00005:-00016:001526.7680:03981
03982:-00054:-00006:+00018:001526.7680:03982
03983:-00028:+00007:+00032:001526.7680:03983
03984:-00044:+00020:+00028:001526.7680:03984
03985:-00035:-00017:+00005:001526.7680:03985
03986:-00012:-00003:+00023:001526.7680:03986
03987:-00005:-00005:+00022:001526.7680:03987
03988:-00015:-00005:+00021:001526.7680:03988
03989:-00013:-00019:+00030:001526.7680:03989
03990:+00000:-00005:+00047:001526.7680:03990
03991:+00003:+00006:+00036:001526.7680:03991
03992:-00036:+00001:-00003:001526.7680:03992
03993:-00017:-00015:+00035:001506.1954:03993
03994:-00024:+00003:+00004:001506.1954:03994
03995:-00020:-00020:-00027:001506.1954:03995
03996:-00040:+00002:-00031:001506.1954:03996
03997:-00010:-00007:+00036:001506.1954:03997
03998:-00027:-00018:+00040:001506.1954:03998
03999:-00040:-00011:+00035:001506.1954:03999
04000:-00031:+00018:-00017:001506.1954:04000
04001:-00043:+00008:+00009:001506.1954:04001
04002:-00031:+00015:-00010:001506.1954:04002
04003:-00036:+00039:-00002:001506.1954:04003
04004:-00036:+00032:+00034:001506.1954:04004
04005:-00017:+00025:+00037:001506.1954:04005
04006:-00001:+00030:-00008:001564.8532:04006
04007:-00002:+00029:-00007:001564.8532:04007
04008:+00004:+00029:+00001:001564.8532:04008
04009:-00005:+00055:+00017:001564.8532:04009
04010:-00001:+00038:-00028:001564.8532:04010
04011:+00005:+00030:-00041:001564.8532:04011
04012:-00003:+00014:-00019:001564.8532:04012
04013:+00009:+00039:-00032:001564.8532:04013
04014:-00018:+00018:-00021:001564.8532:04014
04015:+00018:+00009:-00022:001564.8532:04015
04016:-00022:+00022:-00010:001564.8532:04016
04017:-00008:+00038:-00059:001564.8532:04017
04018:-00022:-00005:-00039:001564.8532:04018
04019:-00005:-00003:+00035:001574.1225:04019
04020:-00011:+00008:+00012:001574.1225:04020
04021:+00002:+00001:+00023:001574.1225:04021
04022:-00016:-00003:+00036:001574.1225:04022
04023:-00023:+00017:-00019:001574.1225:04023
04024:-00034:+00010:-00063:001574.1225:04024
04025:+00003:+00011:-00034:001574.1225:04025
04026:-00013:-00005:-00006:001574.1225:04026
04027:-00024:-00003:-00086:001574.1225:04027
04028:-00022:+00014:-00050:001574.1225:04028
04029:+00001:-00002:-00030:001574.1225:04029
04030:-00015:+00023:-00051:001574.1225:04030
04031:+00000:+00023:-00063:001574.1225:04031
04032:-00001:+00011:+00024:001517.1997:04032
04033:-00019:-00016:+00019:001517.1997:04033
04034:+00015:+00033:-00024:001517.1997:04034
04035:+00018:+00023:-00007:001517.1997:04035
04036:-00009:-00001:-00012:001517.1997:04036
04037:+00003:-00002:+00022:001517.1997:04037
04038:-00003:+00023:-00018:001517.1997:04038
04039:-00001:+00020:+00021:001517.1997:04039
04040:-00010:+00009:+00014:001517.1997:04040
04041:-00040:+00024:-00028:001517.1997:04041
04042:-00019:-00002:-00022:001517.1997:04042
04043:-00023:+00024:+00028:001517.1997:04043
04044:-00019:+00018:-00018:001517.1997:04044
04045:-00024:-00001:-00019:001528.7218:04045
04046:+00003:-00004:+00021:001528.7218:04046
04047:+00002:+00024:+00048:001528.7218:04047
04048:-00024:+00006:-00005:001528.7218:04048
04049:-00001:+00008:-00008:001528.7218:04049
04050:+00003:+00008:+00012:001528.7218:04050
04051:-00018:-00010:+00026:001528.7218:04051
04052:-00020:-00031:+00051:001528.7218:04052
04053:+00017:-00035:+00033:001528.7218:04053
04054:+00013:-00027:+00003:001528.7218:04054
04055:-00009:-00026:-00011:001528.7218:04055
04056:+00019:-00029:-00024:001528.7218:04056
04057:-00005:-00047:-00020:001528.7218:04057
04058:+00017:-00023:-00030:001528.7218:04058
04059:-00003:-00024:+00010:001506.8636:04059
04060:+00011:-00022:-00021:001506.8636:04060
04061:-00006:-00027:+00021:001506.8636:04061
04062:+00010:-00009:+00034:001506.8636:04062
04063:-00009:-00012:+00042:001506.8636:04063
04064:-00019:-00004:-00015:001506.8636:04064
04065:-00013:-00021:+00039:001506.8636:04065
04066:-00010:+00021:+00002:001506.8636:04066
04067:-00044:+00007:+00018:001506.8636:04067
04068:-00037:+00003:-00015:001506.8636:04068
04069:-00033:-00016:+00012:001506.8636:04069
04070:-00012:+00002:+00004:001506.8636:04070
04071:-00048:-00009:+00011:001506.8636:04071
04072:-00001:-00017:-00017:001456.9243:04072
04073:-00014:-00018:-00014:001456.9243:04073
04074:-00009:-00001:-00029:001456.9243:04074
04075:-00019:-00019:+00011:001456.9243:04075
04076:+00021:-00002:-00003:001456.9243:04076
04077:+00000:+00004:+00022:001456.9243:04077
04078:+00029:+00023:+00025:001456.9243:04078
04079:-00005:+00013:+00068:001456.9243:04079
04080:+00010:+00035:+00022:001456.9243:04080
04081:-00020:+00021:+00035:001456.9243:04081
04082:+00010:+00037:-00007:001456.9243:04082
04083:+00005:-00006:-00006:001456.9243:04083
04084:+00019:+00007:-00048:001456.9243:04084
04085:+00008:-00005:-00034:001512.1958:04085
04086:+00012:+00003:-00037:001512.1958:04086
04087:+00008:+00007:-00019:001512.1958:04087
04088:+00029:+00005:+00008:001512.1958:04088
04089:+00020:-00018:+00036:001512.1958:04089
04090:+00016:-00018:+00015:001512.1958:04090
04091:-00003:+00005:+00048:001512.1958:04091
04092:-00008:-00020:+00038:001512.1958:04092
04093:-00008:-00019:+00007:001512.1958:04093
04094:-00017:-00008:-00010:001512.1958:04094
04095:-00012:-00015:-00014:001512.1958:04095
04096:-00026:-00018:-00002:001512.1958:04096
04097:-00015:-00009:-00045:001512.1958:04097
04098:-00010:+00006:-00042:001512.1958:04098
04099:-00006:-00020:-00016:001528.6235:04099
04100:-00006:-00013:+00049:001528.6235:04100
04101:+00006:-00010:+00069:001528.6235:04101
04102:-00006:-00020:+00039:001528.6235:04102
04103:-00021:-00017:-00025:001528.6235:04103
04104:-00001:-00004:-00025:001528.6235:04104
04105:-00018:-00003:-00013:001528.6235:04105
04106:-00013:+00018:+00036:001528.6235:04106
04107:+00000:+00008:+00084:001528.6235:04107
04108:-00017:+00001:+00012:001528.6235:04108
04109:-00018:+00019:-00028:001528.6235:04109
04110:-00034:+00008:-00041:001528.6235:04110
04111:-00039:-00006:+00027:001528.6235:04111
04112:-00012:-00006:+00021:001504.3629:04112
04113:-00021:-00004:-00007:001504.3629:04113
04114:-00007:+00035:-00015:001504.3629:04114
04115:-00009:-00004:+00050:001504.3629:04115
04116:-00020:+00010:+00016:001504.3629:04116
04117:-00013:+00008:+00011:001504.3629:04117
04118:-00037:+00021:-00013:001504.3629:04118
04119:-00050:+00005:+00032:001504.3629:04119
04120:-00025:+00000:-00030:001504.3629:04120
04121:-00034:-00016:+00034:001504.3629:04121
04122:-00010:+00001:+00007:001504.3629:04122
04123:-00012:-00036:-00004:001504.3629:04123
04124:-00018:-00016:-00015:001504.3629:04124
04125:-00022:-00032:+00003:001551.3509:04125
04126:+00005:-00016:-00013:001551.3509:04126
04127:-00006:-00011:+00022:001551.3509:04127
04128:-00006:+00002:-00010:001551.3509:04128
04129:+00016:+00018:-00031:001551.3509:04129
04130:+00007:+00001:+00034:001551.3509:04130
04131:+00010:+00015:+00084:001551.3509:04131
04132:-00003:+00015:+00015:001551.3509:04132
04133:-00003:+00031:-00024:001551.3509:04133
04134:-00024:+00051:-00033:001551.3509:04134
04135:-00022:+00040:-00044:001551.3509:04135
04136:-00017:+00026:-00083:001551.3509:04136
04137:-00009:+00052:-00070:001551.3509:04137
04138:-00017:+00034:-00009:001547.2504:04138
04139:-00002:+00036:-00002:001547.2504:04139
04140:-00016:+00005:+00011:001547.2504:04140
04141:-00017:-00006:-00001:001547.2504:04141
04142:-00029:+00004:+00021:001547.2504:04142
04143:+00000:+00018:+00005:001547.2504:04143
04144:-00036:-00019:-00019:001547.2504:04144
04145:-00010:-00006:-00031:001547.2504:04145
04146:-00014:-00011:+00017:001547.2504:04146
04147:-00004:-00008:-00018:001547.2504:04147
04148:-00016:-00022:-00010:001547.2504:04148
04149:-00008:-00033:-00052:001547.2504:04149
04150:-00011:-00011:-00047:001547.2504:04150
04151:-00005:-00008:-00047:001498.9108:04151
04152:-00006:+00004:-00022:001498.9108:04152
04153:+00012:-00002:-00015:001498.9108:04153
04154:-00001:+00005:+00023:001498.9108:04154
04155:+00017:+00003:+00049:001498.9108:04155
04156:+00004:+00017:+00063:001498.9108:04156
04157:+00001:-00003:-00015:001498.9108:04157
04158:-00029:+00004:-00028:001498.9108:04158
04159:-00011:+00005:+00007:001498.9108:04159
04160:-00016:-00002:-00011:001498.9108:04160
04161:-00034:-00015:-00053:001498.9108:04161
04162:-00017:+00007:-00021:001498.9108:04162
04163:-00018:-00030:+00007:001498.9108:04163
04164:-00037:-00015:-00020:001534.2888:04164
04165:+00003:+00005:+00026:001534.2888:04165
04166:-00001:+00012:-00003:001534.2888:04166
04167:-00003:+00001:+00030:001534.2888:04167
04168:+00014:+00027:+00044:001534.2888:04168
04169:+00016:+00039:+00055:001534.2888:04169
04170:-00006:+00052:+00017:001534.2888:04170
04171:-00024:+00050:-00021:001534.2888:04171
04172:-00008:+00059:-00034:001534.2888:04172
04173:-00011:+00025:-00037:001534.2888:04173
04174:-00023:+00042:-00079:001534.2888:04174
04175:-00022:+00037:-00002:001534.2888:04175
04176:+00015:+00014:-00025:001534.2888:04176
04177:-00005:+00018:-00008:001532.2701:04177
04178:+00032:+00021:-00002:001532.2701:04178
04179:+00004:-00004:+00042:001532.2701:04179
04180:+00015:+00023:+00033:001532.2701:04180
04181:+00004:-00003:+00026:001532.2701:04181
04182:-00009:+00008:+00034:001532.2701:04182
04183:-00026:-00017:+00037:001532.2701:04183
04184:-00016:-00017:+00003:001532.2701:04184
04185:-00026:-00031:+00008:001532.2701:04185
04186:-00036:-00014:-00037:001532.2701:04186
04187:-00030:-00037:-00012:001532.2701:04187
04188:-00038:-00037:-00052:001532.2701:04188
04189:-00038:-00024:-00029:001532.2701:04189
04190:-00018:-00034:+00002:001491.8123:04190
04191:-00020:-00013:+00016:001491.8123:04191
04192:+00001:-00019:+00005:001491.8123:04192
04193:-00018:-00005:+00063:001491.8123:04193
04194:+00001:+00008:+00079:001491.8123:04194
04195:-00025:+00009:+00038:001491.8123:04195
04196:-00038:+00010:-00009:001491.8123:04196
04197:+00005:+00039:-00033:001491.8123:04197
04198:-00023:+00019:-00020:001491.8123:04198
04199:+00004:+00036:-00032:001491.8123:04199
04200:-00008:+00012:-00001:001491.8123:04200
04201:+00010:+00033:+00020:001491.8123:04201
04202:-00002:+00021:+00019:001491.8123:04202
04203:+00030:+00039:-00033:001532.4599:04203
04204:-00008:+00016:+00030:001532.4599:04204
04205:-00006:+00037:+00014:001532.4599:04205
04206:-00012:+00025:+00035:001532.4599:04206
04207:+00000:+00045:-00022:001532.4599:04207
04208:-00029:+00029:-00009:001532.4599:04208
04209:-00028:+00041:+00009:001532.4599:04209
04210:-00029:+00050:-00005:001532.4599:04210
04211:-00040:+00040:-00051:001532.4599:04211
04212:-00050:+00027:-00012:001532.4599:04212
04213:-00025:+00057:-00019:001532.4599:04213
04214:-00035:+00039:-00019:001532.4599:04214
04215:+00003:+00031:+00001:001532.4599:04215
04216:-00007:+00035:+00025:001532.4599:04216
04217:+00031:+00038:+00012:001530.4792:04217
04218:+00005:-00004:-00004:001530.4792:04218
04219:+00032:+00027:-00006:001530.4792:04219
04220:-00003:+00019:-00006:001530.4792:04220
04221:+00006:+00037:-00056:001530.4792:04221
04222:+00001:+00000:-00035:001530.4792:04222
04223:+00018:+00017:-00005:001530.4792:04223
04224:+00000:-00018:+00049:001530.4792:04224
04225:+00018:+00003:+00028:001530.4792:04225
04226:-00005:-00022:+00110:001530.4792:04226
04227:+00019:+00007:+00075:001530.4792:04227
04228:-00040:-00036:+00012:001530.4792:04228
04229:-00018:+00005:-00055:001530.4792:04229
04230:-00064:-00010:-00069:001490.0197:04230
04231:-00030:-00007:-00049:001490.0197:04231
04232:-00062:-00009:+00020:001490.0197:04232
04233:-00043:-00015:+00037:001490.0197:04233
04234:-00082:-00036:+00048:001490.0197:04234
04235:-00033:+00008:+00017:001490.0197:04235
04236:-00026:+00006:-00051:001490.0197:04236
04237:+00002:-00003:-00060:001490.0197:04237
04238:-00008:-00002:-00007:001490.0197:04238
04239:+00051:+00023:+00038:001490.0197:04239
04240:+00013:+00023:+00032:001490.0197:04240
04241:+00048:+00023:-00019:001490.0197:04241
04242:+00036:+00012:+00001:001490.0197:04242
04243:+00019:+00017:+00011:001560.9818:04243
04244:-00004:+00005:+00015:001560.9818:04244
04245:+00012:+00001:-00029:001560.9818:04245
04246:+00010:-00001:-00080:001560.9818:04246
04247:+00013:+00002:+00005:001560.9818:04247
04248:+00035:-00003:+00040:001560.9818:04248
04249:+00009:+00001:+00048:001560.9818:04249
04250:-00002:-00002:-00021:001560.9818:04250
04251:+00014:+00003:+00011:001560.9818:04251
04252:-00020:-00002:+00042:001560.9818:04252
04253:-00037:-00020:-00005:001560.9818:04253
04254:-00050:-00002:-00012:001560.9818:04254
04255:-00025:+00005:-00035:001591.9277:04255
04256:-00034:+00017:-00030:001591.9277:04256
04257:-00013:+00001:-00018:001591.9277:04257
04258:+00003:+00001:+00036:001591.9277:04258
04259:-00005:-00032:+00018:001591.9277:04259
04260:+00032:+00003:-00012:001591.9277:04260
04261:+00028:-00020:+00000:001591.9277:04261
04262:+00050:-00009:+00031:001591.9277:04262
04263:+00048:-00022:+00045:001591.9277:04263
04264:+00076:-00010:+00047:001591.9277:04264
04265:+00047:-00034:+00052:001591.9277:04265
04266:+00033:-00036:+00041:001591.9277:04266
04267:+00006:-00026:+00046:001591.9277:04267
04268:+00005:-00026:-00035:001566.7369:04268
04269:-00008:-00035:-00105:001566.7369:04269
04270:+00019:-00033:-00111:001566.7369:04270
04271:+00020:-00034:+00006:001566.7369:04271
04272:-00007:-00024:+00113:001566.7369:04272
04273:+00009:-00023:+00128:001566.7369:04273
04274:+00046:-00022:+00041:001566.7369:04274
04275:+00047:-00034:-00052:001566.7369:04275
04276:+00024:-00010:-00082:001566.7369:04276
04277:+00021:+00004:-00015:001566.7369:04277
04278:+00048:+00007:+00039:001566.7369:04278
04279:+00023:+00000:+00059:001566.7369:04279
04280:+00024:+00014:+00011:001566.7369:04280
04281:+00012:-00002:+00037:001586.5585:04281
04282:+00020:+00001:-00020:001586.5585:04282
04283:+00017:-00001:-00033:001586.5585:04283
04284:+00006:-00001:-00007:001586.5585:04284
04285:+00009:-00003:+00023:001586.5585:04285
04286:+00011:+00017:+00050:001586.5585:04286
04287:+00020:-00001:+00008:001586.5585:04287
04288:-00008:+00003:+00018:001586.5585:04288
04289:-00013:+00005:+00021:001586.5585:04289
04290:-00031:+00005:+00017:001586.5585:04290
04291:-00055:-00021:-00004:001586.5585:04291
04292:-00052:-00015:-00020:001586.5585:04292
04293:-00043:+00005:+00028:001586.5585:04293
04294:-00065:-00021:+00019:001519.4715:04294
04295:-00046:-00007:-00032:001519.4715:04295
04296:-00046:-00048:-00020:001519.4715:04296
04297:-00032:-00025:+00017:001519.4715:04297
04298:-00038:-00052:-00036:001519.4715:04298
04299:-00033:-00027:+00008:001519.4715:04299
04300:+00004:-00063:+00017:001519.4715:04300
04301:-00005:-00039:+00044:001519.4715:04301
04302:+00018:-00056:+00010:001519.4715:04302
04303:-00019:-00044:-00003:001519.4715:04303
04304:+00001:-00073:+00017:001519.4715:04304
04305:+00003:-00065:+00067:001519.4715:04305
04306:+00015:-00044:+00007:001519.4715:04306
04307:-00020:-00028:-00035:001519.4715:04307
04308:+00012:-00039:+00005:001413.9794:04308
04309:+00010:-00008:+00028:001413.9794:04309
04310:+00029:-00025:-00008:001413.9794:04310
04311:+00005:-00019:-00011:001413.9794:04311
04312:+00006:-00018:-00030:001413.9794:04312
04313:-00023:+00018:+00017:001413.9794:04313
04314:-00020:+00021:-00014:001413.9794:04314
04315:-00017:+00036:+00022:001413.9794:04315
04316:-00024:+00039:-00015:001413.9794:04316
04317:-00043:+00065:+00018:001413.9794:04317
04318:-00026:+00051:-00010:001413.9794:04318
04319:-00055:+00065:+00033:001413.9794:04319
04320:-00040:+00045:-00021:001413.9794:04320
04321:-00069:+00043:+00006:001413.9794:04321
04322:-00012:+00048:-00049:001429.6943:04322
04323:-00049:+00039:-00011:001429.6943:04323
04324:-00016:+00013:-00052:001429.6943:04324
04325:-00032:+00008:+00001:001429.6943:04325
04326:-00025:-00010:-00014:001429.6943:04326
04327:-00049:-00030:-00025:001429.6943:04327
04328:-00033:-00037:+00005:001429.6943:04328
04329:-00011:-00061:-00003:001429.6943:04329
04330:-00015:-00043:+00034:001429.6943:04330
04331:+00001:-00053:-00002:001429.6943:04331
04332:-00008:-00065:-00043:001429.6943:04332
04333:+00014:-00066:-00020:001429.6943:04333
04334:+00032:-00039:-00031:001429.6943:04334
04335:+00047:-00060:-00030:001429.6943:04335
04336:+00047:-00047:+00023:001449.9908:04336
04337:+00061:-00049:-00002:001449.9908:04337
04338:+00045:-00032:+00021:001449.9908:04338
04339:+00066:-00033:-00035:001449.9908:04339
04340:+00028:-00007:-00018:001449.9908:04340
04341:+00061:+00009:-00017:001449.9908:04341
04342:+00048:+00024:+00055:001449.9908:04342
04343:+00023:+00014:+00001:001449.9908:04343
04344:-00003:+00025:-00006:001449.9908:04344
04345:-00011:+00010:-00006:001449.9908:04345
04346:-00056:+00039:-00009:001449.9908:04346
04347:-00049:+00036:-00078:001449.9908:04347
04348:-00047:+00042:-00009:001449.9908:04348
04349:-00063:+00036:-00005:001449.9908:04349
04350:-00066:+00049:+00016:001445.0968:04350
04351:-00053:+00033:+00019:001445.0968:04351
04352:-00056:+00038:+00055:001445.0968:04352
04353:-00064:+00013:+00005:001445.0968:04353
04354:-00063:+00028:-00046:001445.0968:04354
04355:-00014:+00050:-00016:001445.0968:04355
04356:-00029:+00057:+00037:001445.0968:04356
04357:-00002:+00055:-00007:001445.0968:04357
04358:-00005:+00068:-00003:001445.0968:04358
04359:+00012:+00051:+00019:001445.0968:04359
04360:+00007:+00048:-00038:001445.0968:04360
04361:+00034:+00009:+00004:001445.0968:04361
04362:+00030:+00037:+00031:001445.0968:04362
04363:+00050:+00003:+00019:001496.0262:04363
04364:+00035:+00004:+00006:001496.0262:04364
04365:+00036:-00017:-00019:001496.0262:04365
04366:-00005:-00031:+00035:001496.0262:04366
04367:+00016:-00024:+00004:001496.0262:04367
04368:-00034:-00040:+00006:001496.0262:04368
04369:-00002:-00028:-00040:001496.0262:04369
04370:-00039:-00052:+00037:001496.0262:04370
04371:-00010:-00045:-00012:001496.0262:04371
04372:-00065:-00062:+00024:001496.0262:04372
04373:-00016:-00037:-00031:001496.0262:04373
04374:-00063:-00028:+00032:001496.0262:04374
04375:-00027:-00012:-00046:001496.0262:04375
04376:-00029:-00025:+00011:001496.0262:04376
04377:+00005:-00018:+00035:001480.4622:04377
04378:-00013:-00021:+00026:001480.4622:04378
04379:+00004:+00007:-00025:001480.4622:04379
04380:-00015:-00007:-00002:001480.4622:04380
04381:+00000:+00022:-00049:001480.4622:04381
04382:-00011:+00004:-00067:001480.4622:04382
04383:+00021:+00009:-00036:001480.4622:04383
04384:+00013:+00020:-00014:001480.4622:04384
04385:+00010:+00027:-00033:001480.4622:04385
04386:+00022:+00024:+00028:001480.4622:04386
04387:+00016:+00028:+00043:001480.4622:04387
04388:-00006:-00002:+00030:001480.4622:04388
04389:-00013:+00039:-00066:001480.4622:04389
04390:+00018:+00020:-00029:001430.2299:04390
04391:+00005:+00011:+00000:001430.2299:04391
04392:+00005:+00021:+00002:001430.2299:04392
04393:-00033:+00016:+00008:001430.2299:04393
04394:+00005:-00016:-00007:001430.2299:04394
04395:-00068:+00020:+00029:001430.2299:04395
04396:-00038:-00020:-00009:001430.2299:04396
04397:-00064:+00019:-00042:001430.2299:04397
04398:-00023:-00008:-00032:001430.2299:04398
04399:-00024:-00001:+00037:001430.2299:04399
04400:-00006:+00005:+00017:001430.2299:04400
04401:-00022:+00009:-00004:001430.2299:04401
04402:-00007:-00011:-00020:001430.2299:04402
04403:+00002:+00005:+00022:001430.2299:04403
04404:+00019:-00026:-00023:001478.4471:04404
04405:-00022:-00013:+00022:001478.4471:04405
04406:+00025:-00008:-00001:001478.4471:04406
04407:+00018:-00020:+00042:001478.4471:04407
04408:+00009:-00014:-00001:001478.4471:04408
04409:+00017:-00013:+00042:001478.4471:04409
04410:+00047:-00013:+00004:001478.4471:04410
04411:+00017:-00032:-00025:001478.4471:04411
04412:+00023:-00020:-00036:001478.4471:04412
04413:+00000:-00015:+00053:001478.4471:04413
04414:+00006:+00007:-00004:001478.4471:04414
04415:-00018:+00006:+00028:001478.4471:04415
04416:-00008:+00006:-00033:001478.4471:04416
04417:-00003:-00015:+00016:001501.5009:04417
04418:-00005:-00015:+00050:001501.5009:04418
04419:-00002:+00004:+00044:001501.5009:04419
04420:-00004:+00003:+00023:001501.5009:04420
04421:+00003:+00005:-00007:001501.5009:04421
04422:-00004:+00010:-00048:001501.5009:04422
04423:+00020:-00001:-00002:001501.5009:04423
04424:+00003:+00007:+00017:001501.5009:04424
04425:+00012:+00024:+00066:001501.5009:04425
04426:+00018:+00009:+00044:001501.5009:04426
04427:+00016:+00001:-00022:001501.5009:04427
04428:+00004:+00018:+00062:001501.5009:04428
04429:+00009:+00036:+00010:001501.5009:04429
04430:-00019:+00023:-00032:001501.5009:04430
04431:+00014:+00016:-00030:001477.6345:04431
04432:-00010:+00012:-00034:001477.6345:04432
04433:+00015:+00034:-00012:001477.6345:04433
04434:-00050:+00022:+00000:001477.6345:04434
04435:-00014:+00010:+00013:001477.6345:04435
04436:-00056:-00001:+00014:001477.6345:04436
04437:-00012:+00019:-00015:001477.6345:04437
04438:-00024:+00023:-00048:001477.6345:04438
04439:+00005:+00010:-00047:001477.6345:04439
04440:-00011:+00005:+00004:001477.6345:04440
04441:-00003:+00020:+00068:001477.6345:04441
04442:-00008:+00005:+00016:001477.6345:04442
04443:-00005:+00019:-00051:001477.6345:04443
04444:-00009:+00005:-00013:001523.1697:04444
04445:-00003:+00018:-00005:001523.1697:04445
04446:-00006:+00002:-00003:001523.1697:04446
04447:+00016:+00033:-00025:001523.1697:04447
04448:+00003:-00003:+00011:001523.1697:04448
04449:+00021:+00037:-00047:001523.1697:04449
04450:+00001:+00019:-00075:001523.1697:04450
04451:+00015:+00036:-00032:001523.1697:04451
04452:-00019:+00014:+00013:001523.1697:04452
04453:+00001:+00043:-00066:001523.1697:04453
04454:-00021:+00039:-00030:001523.1697:04454
04455:-00021:+00052:-00016:001523.1697:04455
04456:-00029:+00014:+00014:001523.1697:04456
04457:-00028:+00024:-00037:001512.2393:04457
04458:-00016:+00016:-00036:001512.2393:04458
04459:-00020:+00050:-00026:001512.2393:04459
04460:-00023:+00048:-00010:001512.2393:04460
04461:-00013:+00025:-00036:001512.2393:04461
04462:+00001:+00015:-00019:001512.2393:04462
04463:-00024:+00016:-00031:001512.2393:04463
04464:-00020:+00010:-00017:001512.2393:04464
04465:-00026:+00029:-00004:001512.2393:04465
04466:-00012:+00000:+00008:001512.2393:04466
04467:-00010:+00038:+00024:001512.2393:04467
04468:+00005:+00033:-00011:001512.2393:04468
04469:-00020:+00032:-00064:001512.2393:04469
04470:-00025:-00005:-00006:001512.2393:04470
04471:-00034:-00006:+00032:001456.9560:04471
04472:+00001:-00006:-00031:001456.9560:04472
04473:-00025:+00011:-00027:001456.9560:04473
04474:-00008:+00020:-00043:001456.9560:04474
04475:-00034:+00008:-00013:001456.9560:04475
04476:-00008:+00020:+00016:001456.9560:04476
04477:-00033:+00003:+00013:001456.9560:04477
04478:+00005:-00015:-00032:001456.9560:04478
04479:-00025:-00006:+00013:001456.9560:04479
04480:+00014:+00001:+00002:001456.9560:04480
04481:-00040:+00021:-00020:001456.9560:04481
04482:+00004:+00023:-00007:001456.9560:04482
04483:-00013:+00011:+00015:001456.9560:04483
04484:-00004:+00023:-00004:001501.3427:04484
04485:-00035:+00024:+00008:001501.3427:04485
04486:-00005:+00036:-00021:001501.3427:04486
04487:-00025:+00012:+00006:001501.3427:04487
04488:+00018:+00037:-00027:001501.3427:04488
04489:-00019:+00047:-00023:001501.3427:04489
04490:+00011:+00051:-00011:001501.3427:04490
04491:-00022:+00033:+00009:001501.3427:04491
04492:+00020:+00033:-00019:001501.3427:04492
04493:-00021:+00033:+00023:001501.3427:04493
04494:+00007:+00010:-00011:001501.3427:04494
04495:+00000:+00017:-00001:001501.3427:04495
04496:+00030:+00021:+00002:001501.3427:04496
04497:-00021:-00003:+00010:001501.3427:04497
04498:+00015:+00001:+00034:001508.6064:04498
04499:-00014:+00007:+00065:001508.6064:04499
04500:-00008:-00010:-00007:001508.6064:04500
04501:-00036:-00020:-00022:001508.6064:04501
04502:+00017:-00030:+00016:001508.6064:04502
04503:-00002:+00003:+00044:001508.6064:04503
04504:+00004:-00022:+00000:001508.6064:04504
04505:+00001:-00008:-00015:001508.6064:04505
04506:+00002:-00030:-00018:001508.6064:04506
04507:-00019:-00013:-00035:001508.6064:04507
04508:+00001:-00034:-00017:001508.6064:04508
04509:-00007:-00017:+00002:001508.6064:04509
04510:+00001:-00007:+00011:001508.6064:04510
04511:-00004:-00012:+00032:001482.9047:04511
04512:-00022:-00007:+00045:001482.9047:04512
04513:-00020:-00022:+00009:001482.9047:04513
04514:-00016:-00021:-00015:001482.9047:04514
04515:+00002:-00020:+00001:001482.9047:04515
04516:-00009:+00011:-00013:001482.9047:04516
04517:+00004:+00006:+00013:001482.9047:04517
04518:-00007:+00000:+00006:001482.9047:04518
04519:-00003:-00003:+00011:001482.9047:04519
04520:-00020:+00001:+00008:001482.9047:04520
04521:-00002:+00018:+00012:001482.9047:04521
04522:-00012:+00052:+00015:001482.9047:04522
04523:+00002:+00021:+00003:001482.9047:04523
04524:-00023:+00052:+00006:001526.8768:04524
04525:-00008:+00052:-00047:001526.8768:04525
04526:+00003:+00054:-00014:001526.8768:04526
04527:-00019:+00029:+00011:001526.8768:04527
04528:-00020:+00052:+00030:001526.8768:04528
04529:+00005:+00030:-00039:001526.8768:04529
04530:-00018:+00025:-00025:001526.8768:04530
04531:+00000:+00029:-00019:001526.8768:04531
04532:-00017:+00041:-00048:001526.8768:04532
04533:-00019:+00029:-00040:001526.8768:04533
04534:+00011:+00026:+00032:001526.8768:04534
04535:-00006:+00023:+00068:001526.8768:04535
04536:-00008:+00020:-00012:001526.8768:04536
04537:-00010:-00003:+00033:001524.9472:04537
04538:-00022:+00008:+00033:001524.9472:04538
04539:-00026:-00005:-00018:001524.9472:04539
04540:-00014:-00020:-00058:001524.9472:04540
04541:-00021:-00007:-00034:001524.9472:04541
04542:-00026:-00021:-00001:001524.9472:04542
04543:-00013:-00007:+00000:001524.9472:04543
04544:-00014:-00034:-00029:001524.9472:04544
04545:-00017:-00020:+00001:001524.9472:04545
04546:-00038:-00023:+00020:001524.9472:04546
04547:-00010:-00015:+00002:001524.9472:04547
04548:-00034:-00032:-00022:001524.9472:04548
04549:-00021:+00002:+00005:001524.9472:04549
04550:-00011:-00019:-00003:001524.9472:04550
04551:-00008:+00018:-00032:001493.5676:04551
04552:-00024:+00002:+00019:001493.5676:04552
04553:+00012:+00016:+00030:001493.5676:04553
04554:-00009:+00001:+00020:001493.5676:04554
04555:+00013:+00013:-00028:001493.5676:04555
04556:+00019:+00018:-00036:001493.5676:04556
04557:+00009:+00021:+00007:001493.5676:04557
04558:+00002:-00003:+00006:001493.5676:04558
04559:+00012:+00020:-00050:001493.5676:04559
04560:+00020:+00015:+00008:001493.5676:04560
04561:+00010:+00018:-00006:001493.5676:04561
04562:+00003:+00000:+00018:001493.5676:04562
04563:+00031:+00009:+00038:001549.4467:04563
04564:-00009:+00019:+00036:001549.4467:04564
04565:+00002:-00005:+00051:001549.4467:04565
04566:-00024:+00019:+00051:001549.4467:04566
04567:-00007:+00008:-00001:001549.4467:04567
04568:-00015:+00038:-00022:001549.4467:04568
04569:-00002:+00017:-00013:001549.4467:04569
04570:-00009:+00027:-00020:001549.4467:04570
04571:-00007:+00017:-00015:001549.4467:04571
04572:-00004:+00035:-00034:001549.4467:04572
04573:+00018:-00002:+00000:001549.4467:04573
04574:+00009:+00032:-00009:001549.4467:04574
04575:-00008:+00002:+00020:001549.4467:04575
04576:+00020:-00001:+00046:001552.9458:04576
04577:-00003:-00013:+00040:001552.9458:04577
04578:-00007:+00020:-00015:001552.9458:04578
04579:-00007:-00009:+00013:001552.9458:04579
04580:-00002:+00005:+00014:001552.9458:04580
04581:-00010:-00033:+00001:001552.9458:04581
04582:-00023:-00008:+00021:001552.9458:04582
04583:-00019:-00046:+00042:001552.9458:04583
04584:-00023:-00025:+00006:001552.9458:04584
04585:-00024:-00049:+00007:001552.9458:04585
04586:-00001:-00035:-00021:001552.9458:04586
04587:-00005:-00023:+00003:001552.9458:04587
04588:+00000:-00011:-00030:001552.9458:04588
04589:+00002:-00007:+00015:001552.9458:04589
04590:-00020:-00009:+00059:001508.0462:04590
04591:-00016:-00011:+00039:001508.0462:04591
04592:+00003:-00002:-00052:001508.0462:04592
04593:-00018:+00008:+00003:001508.0462:04593
04594:-00012:+00008:-00018:001508.0462:04594
04595:-00011:+00009:-00005:001508.0462:04595
04596:+00000:-00005:-00037:001508.0462:04596
04597:+00000:-00006:-00052:001508.0462:04597
04598:-00005:+00000:+00003:001508.0462:04598
04599:-00019:-00006:+00004:001508.0462:04599
04600:-00009:+00021:+00060:001508.0462:04600
04601:-00024:+00001:+00068:001508.0462:04601
04602:+00013:+00012:+00049:001508.0462:04602
04603:-00014:+00000:-00018:001528.7119:04603
04604:-00012:+00021:-00035:001528.7119:04604
04605:-00053:+00010:+00019:001528.7119:04605
04606:-00038:+00020:-00049:001528.7119:04606
04607:-00041:+00021:-00072:001528.7119:04607
04608:-00049:+00015:-00047:001528.7119:04608
04609:-00054:+00022:-00014:001528.7119:04609
04610:-00029:+00020:-00013:001528.7119:04610
04611:-00014:+00012:-00006:001528.7119:04611
04612:-00018:+00033:+00063:001528.7119:04612
04613:-00010:+00023:+00051:001528.7119:04613
04614:-00025:+00009:+00068:001528.7119:04614
04615:-00014:+00018:+00068:001528.7119:04615
04616:-00025:-00003:+00005:001501.4821:04616
04617:-00029:+00021:-00047:001501.4821:04617
04618:-00026:+00006:-00034:001501.4821:04618
04619:-00040:-00015:-00014:001501.4821:04619
04620:-00032:-00033:+00000:001501.4821:04620
04621:-00016:-00027:+00000:001501.4821:04621
04622:-00044:-00058:-00035:001501.4821:04622
04623:-00028:-00051:-00063:001501.4821:04623
04624:-00042:-00061:-00010:001501.4821:04624
04625:-00026:-00024:+00015:001501.4821:04625
04626:-00051:-00044:+00053:001501.4821:04626
04627:-00024:-00008:+00037:001501.4821:04627
04628:-00036:-00012:+00025:001501.4821:04628
04629:-00035:-00016:-00018:001501.4821:04629
04630:-00054:-00008:+00001:001465.5019:04630
04631:-00013:-00003:-00051:001465.5019:04631
04632:-00013:+00003:-00027:001465.5019:04632
04633:+00014:+00021:-00039:001465.5019:04633
04634:+00010:-00001:-00013:001465.5019:04634
04635:+00022:+00033:-00025:001465.5019:04635
04636:+00010:+00016:+00014:001465.5019:04636
04637:+00023:+00034:-00001:001465.5019:04637
04638:+00008:+00034:+00038:001465.5019:04638
04639:+00010:+00039:+00035:001465.5019:04639
04640:-00004:+00038:+00027:001465.5019:04640
04641:+00014:+00050:-00017:001465.5019:04641
04642:-00001:+00029:-00052:001465.5019:04642
04643:-00005:+00065:-00026:001517.6541:04643
04644:-00017:+00025:-00004:001517.6541:04644
04645:-00022:+00049:+00007:001517.6541:04645
04646:-00048:+00023:-00004:001517.6541:04646
04647:-00027:+00016:+00017:001517.6541:04647
04648:-00030:+00018:+00018:001517.6541:04648
04649:-00011:+00011:-00035:001517.6541:04649
04650:-00034:+00018:+00007:001517.6541:04650
04651:-00020:+00023:+00026:001517.6541:04651
04652:-00037:+00004:+00007:001517.6541:04652
04653:-00018:-00002:+00000:001517.6541:04653
04654:-00015:+00008:-00017:001517.6541:04654
04655:-00049:+00000:-00010:001517.6541:04655
04656:-00024:-00005:-00009:001537.8905:04656
04657:-00005:+00017:-00009:001537.8905:04657
04658:+00014:+00002:-00002:001537.8905:04658
04659:-00004:+00004:+00052:001537.8905:04659
04660:+00006:-00022:+00025:001537.8905:04660
04661:+00020:-00010:-00035:001537.8905:04661
04662:+00014:-00045:-00023:001537.8905:04662
04663:+00014:-00020:+00003:001537.8905:04663
04664:+00005:-00011:+00020:001537.8905:04664
04665:-00025:-00017:-00051:001537.8905:04665
04666:-00023:+00002:-00002:001537.8905:04666
04667:+00002:+00005:-00019:001537.8905:04667
04668:-00025:+00002:+00020:001537.8905:04668
04669:-00002:+00020:+00030:001517.1914:04669
04670:-00018:-00003:+00043:001517.1914:04670
04671:-00007:+00009:-00005:001517.1914:04671
04672:-00004:+00010:+00005:001517.1914:04672
04673:+00019:+00033:-00040:001517.1914:04673
04674:-00009:+00038:-00052:001517.1914:04674
04675:+00011:+00016:-00011:001517.1914:04675
04676:+00011:+00035:-00018:001517.1914:04676
04677:+00013:+00013:-00018:001517.1914:04677
04678:+00035:+00036:+00020:001517.1914:04678
04679:+00012:+00032:+00049:001517.1914:04679
04680:+00013:+00011:-00020:001517.1914:04680
04681:+00032:+00019:+00017:001517.1914:04681
04682:+00013:+00022:+00001:001562.8981:04682
04683:+00008:-00002:+00008:001562.8981:04683
04684:+00002:-00005:-00011:001562.8981:04684
04685:-00008:-00008:+00005:001562.8981:04685
04686:-00025:-00018:-00023:001562.8981:04686
04687:-00029:-00022:-00063:001562.8981:04687
04688:-00027:-00035:-00020:001562.8981:04688
04689:-00017:-00023:+00014:001562.8981:04689
04690:-00034:-00046:+00039:001562.8981:04690
04691:-00011:-00064:+00006:001562.8981:04691
04692:-00020:-00052:+00044:001562.8981:04692
04693:+00004:-00051:+00045:001562.8981:04693
04694:-00011:-00051:+00053:001562.8981:04694
04695:-00023:-00049:+00004:001568.2827:04695
04696:-00035:-00029:-00032:001568.2827:04696
04697:-00013:-00024:-00065:001568.2827:04697
04698:-00026:-00013:-00057:001568.2827:04698
04699:-00010:-00008:-00062:001568.2827:04699
04700:-00021:-00007:-00042:001568.2827:04700
04701:+00009:+00006:+00019:001568.2827:04701
04702:+00009:+00018:+00054:001568.2827:04702
04703:+00050:+00021:+00062:001568.2827:04703
04704:+00051:+00022:+00030:001568.2827:04704
04705:+00041:+00029:+00025:001568.2827:04705
04706:+00036:+00015:-00003:001568.2827:04706
04707:+00028:+00041:-00008:001568.2827:04707
04708:+00024:+00028:-00017:001535.8613:04708
04709:+00034:+00054:-00005:001535.8613:04709
04710:+00002:+00036:+00009:001535.8613:04710
04711:-00004:+00031:+00017:001535.8613:04711
04712:-00023:+00036:+00001:001535.8613:04712
04713:-00001:+00040:-00010:001535.8613:04713
04714:-00017:-00005:+00048:001535.8613:04714
04715:+00001:-00001:+00039:001535.8613:04715
04716:-00039:-00015:+00013:001535.8613:04716
04717:+00000:+00008:-00019:001535.8613:04717
04718:-00036:-00007:-00013:001535.8613:04718
04719:-00023:+00005:-00040:001535.8613:04719
04720:-00022:+00005:+00001:001582.5238:04720
04721:+00018:-00017:+00000:001582.5238:04721
04722:+00015:-00019:-00013:001582.5238:04722
04723:+00030:-00041:-00015:001582.5238:04723
04724:+00030:-00023:+00039:001582.5238:04724
04725:+00049:-00063:+00018:001582.5238:04725
04726:+00040:-00047:-00032:001582.5238:04726
04727:+00069:-00048:-00018:001582.5238:04727
04728:+00068:-00030:+00034:001582.5238:04728
04729:+00058:-00051:+00025:001582.5238:04729
04730:+00053:+00006:+00023:001582.5238:04730
04731:+00061:-00027:+00036:001582.5238:04731
04732:+00026:+00008:+00002:001582.5238:04732
04733:+00018:-00008:+00006:001587.9368:04733
04734:+00010:+00019:-00035:001587.9368:04734
04735:+00005:-00019:-00003:001587.9368:04735
04736:+00009:+00016:+00036:001587.9368:04736
04737:+00002:+00004:+00035:001587.9368:04737
04738:-00006:+00027:-00017:001587.9368:04738
04739:-00033:+00035:-00024:001587.9368:04739
04740:+00001:+00042:-00033:001587.9368:04740
04741:-00053:+00026:+00036:001587.9368:04741
04742:-00031:+00040:-00011:001587.9368:04742
04743:-00065:+00066:-00014:001587.9368:04743
04744:-00015:+00069:-00017:001587.9368:04744
04745:-00027:+00044:+00003:001587.9368:04745
04746:-00015:+00060:+00003:001551.1483:04746
04747:-00011:+00066:-00010:001551.1483:04747
04748:-00001:+00062:-00048:001551.1483:04748
04749:+00018:+00044:-00061:001551.1483:04749
04750:+00018:+00052:-00011:001551.1483:04750
04751:+00006:+00029:-00023:001551.1483:04751
04752:+00013:+00035:-00001:001551.1483:04752
04753:+00018:+00022:+00023:001551.1483:04753
04754:+00003:+00019:+00036:001551.1483:04754
04755:-00025:+00020:-00017:001551.1483:04755
04756:-00021:-00005:+00010:001551.1483:04756
04757:-00025:-00019:-00005:001551.1483:04757
04758:-00036:-00007:-00043:001596.6206:04758
04759:-00022:-00010:-00042:001596.6206:04759
04760:-00035:-00038:-00020:001596.6206:04760
04761:-00029:-00027:-00004:001596.6206:04761
04762:-00029:-00027:+00026:001596.6206:04762
04763:-00035:-00059:+00052:001596.6206:04763
04764:-00018:-00075:+00006:001596.6206:04764
04765:+00007:-00055:-00047:001596.6206:04765
04766:+00050:-00075:-00098:001596.6206:04766
04767:+00042:-00076:-00057:001596.6206:04767
04768:+00061:-00064:+00047:001596.6206:04768
04769:+00045:-00037:+00091:001596.6206:04769
04770:+00035:-00040:+00091:001596.6206:04770
04771:+00026:-00050:+00044:001560.5535:04771
04772:+00029:-00022:+00006:001560.5535:04772
04773:-00006:-00012:+00015:001560.5535:04773
04774:+00019:-00034:+00030:001560.5535:04774
04775:+00008:-00017:-00008:001560.5535:04775
04776:-00004:+00002:-00025:001560.5535:04776
04777:-00012:+00019:-00044:001560.5535:04777
04778:-00013:+00005:-00037:001560.5535:04778
04779:-00044:-00003:+00005:001560.5535:04779
04780:-00054:+00019:+00020:001560.5535:04780
04781:-00031:+00033:+00072:001560.5535:04781
04782:-00046:+00006:+00092:001560.5535:04782
04783:-00067:+00021:+00073:001560.5535:04783
04784:-00069:-00004:+00042:001560.5535:04784
04785:-00062:+00012:-00025:001463.7554:04785
04786:-00071:+00011:-00031:001463.7554:04786
04787:-00063:+00016:-00040:001463.7554:04787
04788:-00061:+00040:-00040:001463.7554:04788
04789:-00045:+00033:-00035:001463.7554:04789
04790:-00038:+00017:+00059:001463.7554:04790
04791:-00020:+00020:+00054:001463.7554:04791
04792:-00016:-00004:+00034:001463.7554:04792
04793:-00005:+00011:+00009:001463.7554:04793
04794:+00021:+00033:+00063:001463.7554:04794
04795:+00044:+00041:+00011:001463.7554:04795
04796:+00006:+00050:-00021:001463.7554:04796
04797:+00026:+00044:-00023:001463.7554:04797
04798:-00022:+00030:-00048:001459.5599:04798
04799:-00008:+00025:-00043:001459.5599:04799
04800:-00024:+00023:+00015:001459.5599:04800
04801:-00018:+00018:+00017:001459.5599:04801
04802:-00048:-00022:+00046:001459.5599:04802
04803:-00004:-00018:+00001:001459.5599:04803
04804:-00020:-00033:+00005:001459.5599:04804
04805:+00029:-00030:-00026:001459.5599:04805
04806:-00009:-00027:+00014:001459.5599:04806
04807:+00047:-00036:+00019:001459.5599:04807
04808:+00012:-00033:-00005:001459.5599:04808
04809:+00034:-00033:-00029:001459.5599:04809
04810:+00009:-00048:-00017:001459.5599:04810
04811:+00014:-00051:-00020:001459.5599:04811
04812:+00001:-00050:-00013:001454.9815:04812
04813:-00008:-00050:-00036:001454.9815:04813
04814:+00009:-00040:-00012:001454.9815:04814
04815:+00012:-00050:+00028:001454.9815:04815
04816:+00027:-00047:+00016:001454.9815:04816
04817:-00006:-00035:+00005:001454.9815:04817
04818:+00017:-00038:+00007:001454.9815:04818
04819:-00019:-00007:-00001:001454.9815:04819
04820:-00016:-00027:-00020:001454.9815:04820
04821:-00029:-00010:+00003:001454.9815:04821
04822:-00025:-00030:+00024:001454.9815:04822
04823:-00045:-00016:-00031:001454.9815:04823
04824:-00046:-00034:-00006:001454.9815:04824
04825:-00044:+00006:+00017:001454.9815:04825
04826:-00055:-00017:+00037:001450.1590:04826
04827:-00030:-00002:-00030:001450.1590:04827
04828:-00028:+00017:+00012:001450.1590:04828
04829:-00025:+00011:-00025:001450.1590:04829
04830:-00034:+00009:-00003:001450.1590:04830
04831:-00007:+00030:-00049:001450.1590:04831
04832:-00011:+00035:-00015:001450.1590:04832
04833:+00017:+00055:-00017:001450.1590:04833
04834:-00011:+00049:+00009:001450.1590:04834
04835:+00033:+00081:-00007:001450.1590:04835
04836:-00025:+00044:-00014:001450.1590:04836
04837:+00008:+00079:-00016:001450.1590:04837
04838:+00014:+00066:+00069:001450.1590:04838
04839:+00025:+00069:-00021:001534.3153:04839
04840:+00015:+00044:+00025:001534.3153:04840
04841:+00012:+00045:+00056:001534.3153:04841
04842:-00033:+00054:-00015:001534.3153:04842
04843:-00020:+00054:-00061:001534.3153:04843
04844:-00052:+00033:-00052:001534.3153:04844
04845:-00026:+00017:-00034:001534.3153:04845
04846:-00052:+00011:-00027:001534.3153:04846
04847:-00014:+00020:-00016:001534.3153:04847
04848:-00039:+00017:+00039:001534.3153:04848
04849:-00039:-00001:+00007:001534.3153:04849
04850:-00011:-00001:-00016:001534.3153:04850
04851:-00001:+00018:+00003:001534.3153:04851
04852:-00008:+00003:-00014:001534.2099:04852
04853:+00010:-00006:-00006:001534.2099:04853
04854:+00035:-00004:+00039:001534.2099:04854
04855:+00010:-00004:+00000:001534.2099:04855
04856:+00029:+00003:-00030:001534.2099:04856
04857:+00012:+00007:-00050:001534.2099:04857
04858:+00020:-00021:+00003:001534.2099:04858
04859:+00006:-00033:-00008:001534.2099:04859
04860:+00036:-00032:+00018:001534.2099:04860
04861:+00045:-00025:-00033:001534.2099:04861
04862:+00031:-00027:+00013:001534.2099:04862
04863:+00020:-00027:-00002:001534.2099:04863
04864:-00020:-00023:+00036:001534.2099:04864
04865:-00035:-00026:-00033:001534.2099:04865
04866:-00030:-00028:+00063:001456.9190:04866
04867:-00048:-00023:-00016:001456.9190:04867
04868:-00064:-00027:+00000:001456.9190:04868
04869:-00028:-00024:+00004:001456.9190:04869
04870:-00042:-00012:+00011:001456.9190:04870
04871:-00037:-00010:-00066:001456.9190:04871
04872:-00032:-00019:+00013:001456.9190:04872
04873:-00012:+00011:-00005:001456.9190:04873
04874:-00027:-00003:+00037:001456.9190:04874
04875:-00013:+00037:-00059:001456.9190:04875
04876:-00013:+00037:-00012:001456.9190:04876
04877:+00031:+00051:+00022:001456.9190:04877
04878:+00004:+00039:+00083:001456.9190:04878
04879:+00010:+00046:-00016:001471.4746:04879
04880:+00015:+00030:+00070:001471.4746:04880
04881:+00034:+00053:+00013:001471.4746:04881
04882:+00000:+00039:-00004:001471.4746:04882
04883:+00029:+00055:-00055:001471.4746:04883
04884:+00004:+00033:-00010:001471.4746:04884
04885:+00034:+00042:-00036:001471.4746:04885
04886:+00015:+00028:+00025:001471.4746:04886
04887:+00014:+00050:+00034:001471.4746:04887
04888:-00024:+00017:+00035:001471.4746:04888
04889:+00005:+00027:-00019:001471.4746:04889
04890:-00014:+00017:+00012:001471.4746:04890
04891:+00001:+00024:-00020:001471.4746:04891
04892:-00024:+00018:-00026:001471.4746:04892
04893:-00010:+00039:-00048:001468.4423:04893
04894:-00024:+00004:-00026:001468.4423:04894
04895:-00028:-00001:-00003:001468.4423:04895
04896:-00012:-00020:-00009:001468.4423:04896
04897:-00029:-00008:+00024:001468.4423:04897
04898:+00005:-00029:+00033:001468.4423:04898
04899:-00025:-00022:+00025:001468.4423:04899
04900:-00009:-00067:-00028:001468.4423:04900
04901:-00020:-00064:-00007:001468.4423:04901
04902:+00024:-00065:-00037:001468.4423:04902
04903:+00021:-00065:-00015:001468.4423:04903
04904:+00048:-00079:+00022:001468.4423:04904
04905:+00023:-00070:+00030:001468.4423:04905
04906:+00026:-00058:+00005:001468.4423:04906
04907:-00005:-00064:+00014:001453.5089:04907
04908:+00013:-00044:-00003:001453.5089:04908
04909:+00005:-00023:+00054:001453.5089:04909
04910:-00002:-00011:+00050:001453.5089:04910
04911:-00001:-00018:+00050:001453.5089:04911
04912:-00021:+00018:+00009:001453.5089:04912
04913:-00016:-00005:+00018:001453.5089:04913
04914:-00036:+00010:+00007:001453.5089:04914
04915:-00049:+00035:+00019:001453.5089:04915
04916:-00048:+00028:-00008:001453.5089:04916
04917:-00026:+00030:+00008:001453.5089:04917
04918:-00017:+00048:+00000:001453.5089:04918
04919:-00026:+00028:-00002:001453.5089:04919
04920:-00030:+00054:+00005:001506.7294:04920
04921:-00028:+00048:+00036:001506.7294:04921
04922:-00028:+00044:+00020:001506.7294:04922
04923:-00028:+00045:-00021:001506.7294:04923
04924:-00036:+00043:+00007:001506.7294:04924
04925:-00013:+00056:+00032:001506.7294:04925
04926:-00014:+00055:-00006:001506.7294:04926
04927:-00009:+00069:-00037:001506.7294:04927
04928:-00001:+00047:+00035:001506.7294:04928
04929:+00000:+00043:-00006:001506.7294:04929
04930:-00013:+00040:-00019:001506.7294:04930
04931:+00005:+00066:+00006:001506.7294:04931
04932:-00020:+00037:-00020:001506.7294:04932
04933:-00019:+00045:-00031:001506.8101:04933
04934:-00039:+00009:+00048:001506.8101:04934
04935:-00020:+00019:-00006:001506.8101:04935
04936:-00030:-00011:-00001:001506.8101:04936
04937:-00015:-00013:-00019:001506.8101:04937
04938:-00043:-00027:-00023:001506.8101:04938
04939:-00053:-00034:-00058:001506.8101:04939
04940:-00045:-00080:-00061:001506.8101:04940
04941:-00035:-00034:-00062:001506.8101:04941
04942:-00027:-00067:-00043:001506.8101:04942
04943:+00000:-00053:-00021:001506.8101:04943
04944:-00033:-00054:+00069:001506.8101:04944
04945:+00014:-00048:+00074:001506.8101:04945
04946:+00000:-00066:+00011:001506.8101:04946
04947:-00002:-00008:+00010:001456.9202:04947
04948:+00014:-00010:+00007:001456.9202:04948
04949:+00014:+00004:-00027:001456.9202:04949
04950:+00015:-00001:-00082:001456.9202:04950
04951:+00031:+00024:-00061:001456.9202:04951
04952:-00002:+00020:-00043:001456.9202:04952
04953:+00032:+00032:-00026:001456.9202:04953
04954:+00013:+00024:-00034:001456.9202:04954
04955:+00017:+00018:+00039:001456.9202:04955
04956:+00007:+00024:-00003:001456.9202:04956
04957:+00009:+00023:-00037:001456.9202:04957
04958:+00008:+00011:-00031:001456.9202:04958
04959:-00006:-00001:+00014:001456.9202:04959
04960:+00020:+00030:-00005:001483.5867:04960
04961:-00017:+00014:-00005:001483.5867:04961
04962:+00003:+00016:-00028:001483.5867:04962
04963:-00031:+00035:+00018:001483.5867:04963
04964:-00018:+00029:-00003:001483.5867:04964
04965:-00032:+00020:+00000:001483.5867:04965
04966:-00011:+00049:-00017:001483.5867:04966
04967:-00038:+00052:-00047:001483.5867:04967
04968:+00000:+00044:-00094:001483.5867:04968
04969:-00027:+00027:-00006:001483.5867:04969
04970:-00012:+00040:+00018:001483.5867:04970
04971:-00056:+00048:+00033:001483.5867:04971
04972:+00003:+00063:-00032:001483.5867:04972
04973:-00014:+00050:-00014:001483.5867:04973
04974:-00006:+00050:-00028:001485.6041:04974
04975:-00040:+00040:+00016:001485.6041:04975
04976:-00005:+00035:-00057:001485.6041:04976
04977:-00012:+00007:-00024:001485.6041:04977
04978:+00025:-00019:+00008:001485.6041:04978
04979:+00019:-00007:+00038:001485.6041:04979
04980:+00023:-00034:-00015:001485.6041:04980
04981:+00023:-00037:+00013:001485.6041:04981
04982:+00044:-00009:+00007:001485.6041:04982
04983:+00031:-00036:+00053:001485.6041:04983
04984:+00047:-00009:+00023:001485.6041:04984
04985:+00051:-00028:+00038:001485.6041:04985
04986:+00039:-00023:-00008:001485.6041:04986
04987:+00024:-00034:+00001:001477.5870:04987
04988:+00013:-00009:-00042:001477.5870:04988
04989:+00029:-00019:-00034:001477.5870:04989
04990:+00016:-00018:-00024:001477.5870:04990
04991:+00004:-00010:+00020:001477.5870:04991
04992:+00003:-00035:-00012:001477.5870:04992
04993:-00008:-00022:-00021:001477.5870:04993
04994:+00013:-00014:+00003:001477.5870:04994
04995:-00009:-00034:+00014:001477.5870:04995
04996:-00038:-00033:+00004:001477.5870:04996
04997:-00018:-00016:-00052:001477.5870:04997
04998:-00019:+00004:-00033:001477.5870:04998
04999:-00007:+00004:+00009:001477.5870:04999
05000:-00021:-00017:+00065:001549.3724:05000
05001:-00003:+00008:+00074:001549.3724:05001
05002:-00017:-00017:+00039:001549.3724:05002
05003:-00008:+00001:-00019:001549.3724:05003
05004:-00007:+00001:-00018:001549.3724:05004
05005:+00021:+00040:-00033:001549.3724:05005
05006:-00009:+00018:-00031:001549.3724:05006
05007:+00012:+00051:+00008:001549.3724:05007
05008:+00015:+00038:+00027:001549.3724:05008
05009:-00002:+00029:+00002:001549.3724:05009
05010:+00002:+00028:+00009:001549.3724:05010
05011:+00020:+00064:-00012:001549.3724:05011
05012:+00014:+00039:-00020:001549.3724:05012
05013:+00030:+00054:+00050:001577.9809:05013
05014:+00013:+00026:+00010:001577.9809:05014
05015:+00010:+00032:-00013:001577.9809:05015
05016:+00019:+00013:+00017:001577.9809:05016
05017:+00022:+00033:+00029:001577.9809:05017
05018:+00001:+00020:+00002:001577.9809:05018
05019:-00002:-00014:+00021:001577.9809:05019
05020:-00001:-00014:+00039:001577.9809:05020
05021:-00022:-00002:-00011:001577.9809:05021
05022:-00013:-00005:+00033:001577.9809:05022
05023:-00012:-00015:+00026:001577.9809:05023
05024:-00039:+00004:+00038:001577.9809:05024
05025:-00015:-00005:-00029:001577.9809:05025
05026:-00034:-00001:-00015:001543.4161:05026
05027:-00013:-00015:+00038:001543.4161:05027
05028:-00035:+00003:+00017:001543.4161:05028
05029:-00008:+00008:+00001:001543.4161:05029
05030:-00003:+00004:-00005:001543.4161:05030
05031:+00009:-00008:-00016:001543.4161:05031
05032:+00023:+00008:-00042:001543.4161:05032
05033:+00051:-00010:+00035:001543.4161:05033
05034:+00026:-00013:+00017:001543.4161:05034
05035:+00047:-00034:+00005:001543.4161:05035
05036:+00062:+00004:-00032:001543.4161:05036
05037:+00048:-00036:+00026:001543.4161:05037
05038:+00059:+00004:+00010:001543.4161:05038
05039:+00029:-00030:+00060:001558.9930:05039
05040:+00034:+00006:-00010:001558.9930:05040
05041:+00002:-00011:-00020:001558.9930:05041
05042:-00007:-00002:+00004:001558.9930:05042
05043:-00010:-00001:-00010:001558.9930:05043
05044:-00023:-00001:-00052:001558.9930:05044
05045:-00033:+00007:+00023:001558.9930:05045
05046:-00034:+00019:+00008:001558.9930:05046
05047:-00049:+00017:-00018:001558.9930:05047
05048:-00017:+00018:+00000:001558.9930:05048
05049:-00051:+00021:+00017:001558.9930:05049
05050:-00035:+00020:-00034:001558.9930:05050
05051:-00035:+00023:-00026:001558.9930:05051
05052:-00008:+00011:+00024:001521.2315:05052
05053:-00034:+00018:+00049:001521.2315:05053
05054:-00036:-00015:+00054:001521.2315:05054
05055:-00035:+00005:+00032:001521.2315:05055
05056:-00027:-00016:-00002:001521.2315:05056
05057:-00067:-00006:+00003:001521.2315:05057
05058:-00037:-00015:-00017:001521.2315:05058
05059:-00034:-00002:-00048:001521.2315:05059
05060:-00016:+00008:+00033:001521.2315:05060
05061:-00035:-00014:+00066:001521.2315:05061
05062:-00022:-00011:+00026:001521.2315:05062
05063:-00035:-00021:+00032:001521.2315:05063
05064:-00018:-00030:+00021:001521.2315:05064
05065:-00019:-00005:+00018:001521.2315:05065
05066:-00006:-00019:-00012:001467.1247:05066
05067:-00001:+00009:-00013:001467.1247:05067
05068:-00009:-00021:-00020:001467.1247:05068
05069:-00010:-00015:+00006:001467.1247:05069
05070:-00007:-00012:-00037:001467.1247:05070
05071:-00009:+00007:+00004:001467.1247:05071
05072:+00007:-00018:+00008:001467.1247:05072
05073:+00007:+00018:+00002:001467.1247:05073
05074:+00013:+00007:-00021:001467.1247:05074
05075:+00020:+00015:+00020:001467.1247:05075
05076:+00007:-00018:+00018:001467.1247:05076
05077:+00001:+00001:+00027:001467.1247:05077
05078:+00000:-00017:-00002:001467.1247:05078
05079:-00015:-00008:-00037:001497.7039:05079
05080:-00017:-00010:-00051:001497.7039:05080
05081:-00042:-00020:+00002:001497.7039:05081
05082:-00030:-00034:-00011:001497.7039:05082
05083:-00065:-00013:-00051:001497.7039:05083
05084:-00039:-00013:+00001:001497.7039:05084
05085:-00051:-00035:+00048:001497.7039:05085
05086:-00041:-00014:+00021:001497.7039:05086
05087:-00067:-00027:+00044:001497.7039:05087
05088:-00031:-00011:+00021:001497.7039:05088
05089:-00046:-00013:-00020:001497.7039:05089
05090:-00001:+00002:-00072:001497.7039:05090
05091:-00035:-00012:-00028:001497.7039:05091
05092:+00016:-00004:-00044:001499.6524:05092
05093:-00001:-00033:+00008:001499.6524:05093
05094:+00031:+00011:-00029:001499.6524:05094
05095:+00009:-00006:-00017:001499.6524:05095
05096:+00015:+00011:+00002:001499.6524:05096
05097:-00004:+00020:+00038:001499.6524:05097
05098:+00030:+00015:-00032:001499.6524:05098
05099:-00009:+00019:-00024:001499.6524:05099
05100:+00022:+00039:-00042:001499.6524:05100
05101:+00012:+00033:+00012:001499.6524:05101
05102:-00007:+00028:-00049:001499.6524:05102
05103:-00027:+00014:-00013:001499.6524:05103
05104:-00011:+00053:-00049:001499.6524:05104
05105:-00051:+00024:-00038:001499.6524:05105
05106:-00031:+00040:-00052:001470.5941:05106
05107:-00016:+00039:+00005:001470.5941:05107
05108:-00023:+00049:-00057:001470.5941:05108
05109:-00017:+00027:-00011:001470.5941:05109
05110:-00014:+00046:+00001:001470.5941:05110
05111:-00020:+00066:-00050:001470.5941:05111
05112:-00010:+00045:-00049:001470.5941:05112
05113:-00010:+00044:-00030:001470.5941:05113
05114:+00000:+00043:-00061:001470.5941:05114
05115:-00023:+00043:-00107:001470.5941:05115
05116:+00021:+00030:-00046:001470.5941:05116
05117:+00010:+00035:+00137:001470.5941:05117
05118:+00004:+00001:+00221:001470.5941:05118
05119:+00010:+00003:+00069:001515.7854:05119
05120:+00033:-00012:-00129:001515.7854:05120
05121:+00019:-00019:-00165:001515.7854:05121
05122:-00038:-00049:-00128:001515.7854:05122
05123:-00013:-00051:-00097:001515.7854:05123
05124:-00015:-00040:+00018:001515.7854:05124
05125:-00017:-00041:+00082:001515.7854:05125
05126:-00036:-00066:+00076:001515.7854:05126
05127:-00021:-00053:-00037:001515.7854:05127
05128:-00002:-00059:-00007:001515.7854:05128
05129:+00015:-00049:+00020:001515.7854:05129
05130:+00019:-00028:+00066:001515.7854:05130
05131:+00016:-00031:-00022:001515.7854:05131
05132:+00029:-00019:-00036:001541.5731:05132
05133:+00039:+00022:-00034:001541.5731:05133
05134:+00044:-00004:+00010:001541.5731:05134
05135:+00010:-00004:+00027:001541.5731:05135
05136:-00002:-00017:-00004:001541.5731:05136
05137:+00036:-00006:-00046:001541.5731:05137
05138:+00021:+00001:-00065:001541.5731:05138
05139:+00026:-00001:+00003:001541.5731:05139
05140:+00016:+00002:+00059:001541.5731:05140
05141:+00022:+00020:+00016:001541.5731:05141
05142:+00010:+00011:+00033:001541.5731:05142
05143:+00016:+00039:+00028:001541.5731:05143
05144:-00014:+00001:+00035:001541.5731:05144
05145:-00065:+00016:+00018:001526.4272:05145
05146:-00070:+00011:-00030:001526.4272:05146
05147:-00063:+00031:-00035:001526.4272:05147
05148:-00064:+00016:-00057:001526.4272:05148
05149:-00034:+00044:-00046:001526.4272:05149
05150:-00015:+00026:+00025:001526.4272:05150
05151:+00004:+00027:+00015:001526.4272:05151
05152:+00031:+00029:-00005:001526.4272:05152
05153:+00008:+00053:-00001:001526.4272:05153
05154:+00021:+00039:+00037:001526.4272:05154
05155:+00008:+00013:+00054:001526.4272:05155
05156:+00018:+00020:+00011:001526.4272:05156
05157:+00020:+00018:-00001:001526.4272:05157
05158:+00017:-00006:+00002:001574.5865:05158
05159:-00004:+00006:-00020:001574.5865:05159
05160:+00006:-00009:-00063:001574.5865:05160
05161:+00006:-00030:-00067:001574.5865:05161
05162:+00032:-00025:-00032:001574.5865:05162
05163:+00035:-00053:-00004:001574.5865:05163
05164:+00026:-00061:+00050:001574.5865:05164
05165:+00009:-00057:+00128:001574.5865:05165
05166:-00008:-00061:+00116:001574.5865:05166
05167:-00037:-00063:+00070:001574.5865:05167
05168:-00048:-00027:-00003:001574.5865:05168
05169:-00066:-00027:-00011:001574.5865:05169
05170:-00031:-00015:-00049:001574.5865:05170
05171:-00049:-00031:-00009:001585.9155:05171
05172:-00036:-00006:-00038:001585.9155:05172
05173:-00003:-00018:-00026:001585.9155:05173
05174:+00011:+00000:-00048:001585.9155:05174
05175:+00021:-00003:-00023:001585.9155:05175
05176:+00051:+00021:+00012:001585.9155:05176
05177:+00051:+00024:+00038:001585.9155:05177
05178:+00062:+00048:+00052:001585.9155:05178
05179:+00044:+00031:+00030:001585.9155:05179
05180:+00048:+00045:+00040:001585.9155:05180
05181:+00035:+00042:+00041:001585.9155:05181
05182:-00004:+00043:+00007:001585.9155:05182
05183:+00017:+00067:-00026:001553.0677:05183
05184:+00000:+00044:-00042:001553.0677:05184
05185:-00024:+00044:-00049:001553.0677:05185
05186:-00031:+00011:-00017:001553.0677:05186
05187:-00031:+00014:+00005:001553.0677:05187
05188:-00042:+00006:-00010:001553.0677:05188
05189:-00053:+00001:-00055:001553.0677:05189
05190:-00057:-00002:-00032:001553.0677:05190
05191:-00053:+00010:-00003:001553.0677:05191
05192:-00057:+00007:+00041:001553.0677:05192
05193:-00052:+00015:+00056:001553.0677:05193
05194:-00027:-00004:+00053:001553.0677:05194
05195:-00024:+00017:+00035:001553.0677:05195
05196:-00022:+00006:+00006:001608.8684:05196
05197:+00008:+00022:+00006:001608.8684:05197
05198:+00033:+00001:-00074:001608.8684:05198
05199:+00048:+00003:-00095:001608.8684:05199
05200:+00082:+00000:-00069:001608.8684:05200
05201:+00066:+00004:-00027:001608.8684:05201
05202:+00070:+00002:+00063:001608.8684:05202
05203:+00081:+00004:+00177:001608.8684:05203
05204:+00058:-00003:+00155:001608.8684:05204
05205:+00051:-00017:+00075:001608.8684:05205
05206:+00034:-00004:-00006:001608.8684:05206
05207:+00033:+00021:-00065:001608.8684:05207
05208:+00020:+00007:-00082:001606.0061:05208
05209:+00014:-00001:-00053:001606.0061:05209
05210:-00019:+00003:-00015:001606.0061:05210
05211:-00036:-00015:+00020:001606.0061:05211
05212:-00048:-00045:+00030:001606.0061:05212
05213:-00050:+00002:+00022:001606.0061:05213
05214:-00063:-00028:-00010:001606.0061:05214
05215:-00026:+00001:+00037:001606.0061:05215
05216:-00021:-00008:+00043:001606.0061:05216
05217:+00033:+00018:+00031:001606.0061:05217
05218:+00020:-00005:+00023:001606.0061:05218
05219:+00014:+00025:-00048:001606.0061:05219
05220:-00001:+00017:-00042:001606.0061:05220
05221:-00024:+00035:-00051:001517.1859:05221
05222:-00013:-00002:-00005:001517.1859:05222
05223:-00019:+00018:+00016:001517.1859:05223
05224:-00015:-00018:+00013:001517.1859:05224
05225:-00002:+00002:+00024:001517.1859:05225
05226:-00022:-00009:+00021:001517.1859:05226
05227:-00014:-00019:-00020:001517.1859:05227
05228:-00011:+00009:+00010:001517.1859:05228
05229:-00024:+00000:-00004:001517.1859:05229
05230:-00029:-00014:+00005:001517.1859:05230
05231:-00050:-00032:+00023:001517.1859:05231
05232:-00063:-00014:+00037:001517.1859:05232
05233:-00095:-00025:+00013:001517.1859:05233
05234:-00100:-00034:-00020:001517.1859:05234
05235:-00085:-00035:+00017:001492.4755:05235
05236:-00067:+00009:-00024:001492.4755:05236
05237:-00055:-00013:-00037:001492.4755:05237
05238:-00014:-00005:+00007:001492.4755:05238
05239:+00004:+00003:+00024:001492.4755:05239
05240:+00005:+00024:-00009:001492.4755:05240
05241:+00013:+00008:+00038:001492.4755:05241
05242:+00018:+00013:+00021:001492.4755:05242
05243:-00007:-00004:+00006:001492.4755:05243
05244:+00019:+00036:-00005:001492.4755:05244
05245:+00007:+00009:+00064:001492.4755:05245
05246:+00020:+00023:+00013:001492.4755:05246
05247:-00005:-00018:+00030:001492.4755:05247
05248:+00007:+00008:+00023:001492.4755:05248
05249:+00018:-00014:-00031:001468.4654:05249
05250:+00002:+00009:-00022:001468.4654:05250
05251:-00004:-00011:-00015:001468.4654:05251
05252:-00002:-00017:-00005:001468.4654:05252
05253:-00017:-00028:+00005:001468.4654:05253
05254:-00039:-00013:-00017:001468.4654:05254
05255:-00037:-00022:+00002:001468.4654:05255
05256:-00052:-00022:+00003:001468.4654:05256
05257:-00017:-00051:+00027:001468.4654:05257
05258:-00030:-00028:+00077:001468.4654:05258
05259:-00017:-00037:+00038:001468.4654:05259
05260:-00017:-00034:-00033:001468.4654:05260
05261:-00008:-00026:-00038:001468.4654:05261
05262:+00005:-00035:-00033:001425.3048:05262
05263:+00015:-00045:-00041:001425.3048:05263
05264:+00015:-00034:-00046:001425.3048:05264
05265:+00006:-00033:-00025:001425.3048:05265
05266:+00018:-00009:-00031:001425.3048:05266
05267:+00033:-00021:-00028:001425.3048:05267
05268:+00006:+00007:+00018:001425.3048:05268
05269:+00007:-00006:+00020:001425.3048:05269
05270:+00016:+00015:+00065:001425.3048:05270
05271:+00018:+00013:+00032:001425.3048:05271
05272:+00002:+00015:+00033:001425.3048:05272
05273:-00010:+00027:+00033:001425.3048:05273
05274:-00032:+00051:-00046:001425.3048:05274
05275:-00025:+00052:-00053:001425.3048:05275
05276:-00054:+00027:-00016:001468.0699:05276
05277:-00040:+00049:-00032:001468.0699:05277
05278:-00049:+00029:-00029:001468.0699:05278
05279:-00023:+00036:-00036:001468.0699:05279
05280:-00014:+00028:-00008:001468.0699:05280
05281:-00019:+00055:-00012:001468.0699:05281
05282:-00020:+00048:-00001:001468.0699:05282
05283:-00005:+00029:+00044:001468.0699:05283
05284:-00014:+00025:+00099:001468.0699:05284
05285:-00015:+00038:-00002:001468.0699:05285
05286:-00017:+00034:+00006:001468.0699:05286
05287:-00033:+00014:-00031:001468.0699:05287
05288:-00046:-00002:-00018:001468.0699:05288
05289:-00022:+00005:-00050:001468.0699:05289
05290:-00019:-00010:+00012:001460.0114:05290
05291:+00001:-00022:+00038:001460.0114:05291
05292:+00005:-00009:+00005:001460.0114:05292
05293:+00008:-00012:+00004:001460.0114:05293
05294:+00015:-00028:-00017:001460.0114:05294
05295:+00017:-00020:-00009:001460.0114:05295
05296:-00006:-00031:+00026:001460.0114:05296
05297:-00021:-00031:+00064:001460.0114:05297
05298:-00014:-00010:+00031:001460.0114:05298
05299:-00051:+00007:-00061:001460.0114:05299
05300:-00032:-00032:-00038:001460.0114:05300
05301:-00012:-00008:-00017:001460.0114:05301
05302:+00003:-00014:+00006:001460.0114:05302
05303:-00038:-00007:-00011:001460.0114:05303
05304:-00001:-00023:-00033:001415.5864:05304
05305:-00002:-00008:-00003:001415.5864:05305
05306:-00006:-00011:-00018:001415.5864:05306
05307:-00023:-00021:-00020:001415.5864:05307
05308:+00005:-00015:+00009:001415.5864:05308
05309:-00013:+00004:+00028:001415.5864:05309
05310:-00011:-00020:+00016:001415.5864:05310
05311:-00037:+00017:+00037:001415.5864:05311
05312:-00035:+00008:-00003:001415.5864:05312
05313:-00041:+00005:-00013:001415.5864:05313
05314:-00016:+00007:-00045:001415.5864:05314
05315:-00050:+00018:-00011:001415.5864:05315
05316:-00027:+00020:-00031:001415.5864:05316
05317:-00055:+00007:+00037:001415.5864:05317
05318:-00038:+00006:+00003:001471.5288:05318
05319:-00029:-00001:-00033:001471.5288:05319
05320:-00024:+00018:-00010:001471.5288:05320
05321:-00016:+00009:+00048:001471.5288:05321
05322:-00002:+00009:-00007:001471.5288:05322
05323:-00035:-00005:-00017:001471.5288:05323
05324:+00000:+00010:-00033:001471.5288:05324
05325:-00018:-00017:-00018:001471.5288:05325
05326:+00000:-00005:-00034:001471.5288:05326
05327:+00014:-00021:-00015:001471.5288:05327
05328:+00032:-00005:-00009:001471.5288:05328
05329:+00019:-00035:+00000:001471.5288:05329
05330:+00027:-00015:-00008:001471.5288:05330
05331:+00033:-00008:+00013:001494.4117:05331
05332:+00034:+00003:+00012:001494.4117:05332
05333:+00020:-00011:-00007:001494.4117:05333
05334:+00017:-00006:-00025:001494.4117:05334
05335:-00020:-00020:-00007:001494.4117:05335
05336:-00001:+00002:-00004:001494.4117:05336
05337:-00017:-00019:+00022:001494.4117:05337
05338:-00019:-00016:+00003:001494.4117:05338
05339:-00037:-00033:+00018:001494.4117:05339
05340:-00024:-00017:+00020:001494.4117:05340
05341:-00027:-00036:+00007:001494.4117:05341
05342:-00014:-00031:-00015:001494.4117:05342
05343:-00034:-00023:-00007:001494.4117:05343
05344:+00002:-00013:-00003:001494.4117:05344
05345:-00027:-00010:+00012:001462.0555:05345
05346:-00020:-00011:-00019:001462.0555:05346
05347:-00022:-00023:+00050:001462.0555:05347
05348:-00023:-00023:+00009:001462.0555:05348
05349:-00014:-00012:-00003:001462.0555:05349
05350:+00000:-00024:+00025:001462.0555:05350
05351:-00017:-00027:-00004:001462.0555:05351
05352:+00003:-00017:-00008:001462.0555:05352
05353:-00008:+00008:+00029:001462.0555:05353
05354:+00014:+00002:+00037:001462.0555:05354
05355:-00020:+00008:+00066:001462.0555:05355
05356:-00009:+00004:-00011:001462.0555:05356
05357:-00019:+00017:+00017:001462.0555:05357
05358:+00015:+00019:-00037:001490.7078:05358
05359:+00001:+00022:-00031:001490.7078:05359
05360:+00017:+00035:+00021:001490.7078:05360
05361:+00019:+00048:+00060:001490.7078:05361
05362:+00034:+00036:-00008:001490.7078:05362
05363:+00004:+00027:+00033:001490.7078:05363
05364:-00010:+00054:+00033:001490.7078:05364
05365:-00019:+00054:+00014:001490.7078:05365
05366:+00008:+00046:-00056:001490.7078:05366
05367:-00011:+00050:-00063:001490.7078:05367
05368:+00009:+00043:-00054:001490.7078:05368
05369:-00040:+00027:+00051:001490.7078:05369
05370:-00021:+00028:+00008:001490.7078:05370
05371:-00050:+00018:+00047:001490.7078:05371
05372:-00001:+00024:-00031:001492.6647:05372
05373:-00047:+00007:-00021:001492.6647:05373
05374:-00010:-00002:-00036:001492.6647:05374
05375:-00014:-00019:+00004:001492.6647:05375
05376:-00013:-00001:-00041:001492.6647:05376
05377:-00027:-00023:+00021:001492.6647:05377
05378:-00023:-00020:-00013:001492.6647:05378
05379:-00022:-00052:+00013:001492.6647:05379
05380:+00017:-00022:-00031:001492.6647:05380
05381:-00008:-00051:+00003:001492.6647:05381
05382:-00007:-00033:-00005:001492.6647:05382
05383:+00019:-00027:-00001:001492.6647:05383
05384:-00001:-00007:-00022:001492.6647:05384
05385:-00009:-00035:-00006:001448.4677:05385
05386:-00017:-00035:-00022:001448.4677:05386
05387:+00020:-00010:-00021:001448.4677:05387
05388:+00001:-00011:-00016:001448.4677:05388
05389:+00004:-00034:-00006:001448.4677:05389
05390:-00015:-00020:+00001:001448.4677:05390
05391:-00023:-00012:-00011:001448.4677:05391
05392:-00035:+00005:-00033:001448.4677:05392
05393:-00018:+00009:-00020:001448.4677:05393
05394:-00033:+00019:+00018:001448.4677:05394
05395:+00003:+00023:-00006:001448.4677:05395
05396:-00012:+00033:+00010:001448.4677:05396
05397:+00006:+00035:+00019:001448.4677:05397
05398:-00035:+00048:+00013:001448.4677:05398
05399:-00021:+00027:-00052:001501.3427:05399
05400:-00039:+00052:+00003:001501.3427:05400
05401:+00003:+00049:-00037:001501.3427:05401
05402:-00055:+00047:-00016:001501.3427:05402
05403:-00008:+00066:-00012:001501.3427:05403
05404:-00035:+00064:+00010:001501.3427:05404
05405:-00008:+00069:-00012:001501.3427:05405
05406:-00023:+00059:+00011:001501.3427:05406
05407:+00009:+00043:-00037:001501.3427:05407
05408:+00003:+00042:-00037:001501.3427:05408
05409:+00031:+00052:-00015:001501.3427:05409
05410:+00009:+00052:+00033:001501.3427:05410
05411:+00025:+00050:-00007:001501.3427:05411
05412:+00014:+00014:-00019:001528.5986:05412
05413:+00034:+00018:+00004:001528.5986:05413
05414:+00002:+00020:+00015:001528.5986:05414
05415:+00030:-00017:-00024:001528.5986:05415
05416:-00004:-00015:-00013:001528.5986:05416
05417:+00034:-00010:-00013:001528.5986:05417
05418:+00016:-00013:-00004:001528.5986:05418
05419:+00034:-00012:+00033:001528.5986:05419
05420:+00006:-00051:+00027:001528.5986:05420
05421:-00004:-00032:-00002:001528.5986:05421
05422:-00005:-00046:+00007:001528.5986:05422
05423:+00010:-00028:+00006:001528.5986:05423
05424:-00002:-00051:-00031:001528.5986:05424
05425:+00030:-00031:-00026:001504.3724:05425
05426:+00016:-00036:-00005:001504.3724:05426
05427:+00030:-00012:+00039:001504.3724:05427
05428:-00004:-00029:+00027:001504.3724:05428
05429:+00007:+00001:-00018:001504.3724:05429
05430:+00017:-00020:-00010:001504.3724:05430
05431:+00033:-00014:+00020:001504.3724:05431
05432:+00010:-00017:-00023:001504.3724:05432
05433:+00018:+00024:+00004:001504.3724:05433
05434:+00001:+00004:+00024:001504.3724:05434
05435:-00024:+00020:+00007:001504.3724:05435
05436:-00024:+00016:-00028:001504.3724:05436
05437:+00000:+00027:-00065:001504.3724:05437
05438:-00021:+00038:+00003:001541.8214:05438
05439:-00020:+00044:+00015:001541.8214:05439
05440:-00019:+00041:-00020:001541.8214:05440
05441:-00019:+00056:-00008:001541.8214:05441
05442:-00001:+00047:+00036:001541.8214:05442
05443:-00013:+00057:-00031:001541.8214:05443
05444:-00013:+00067:-00016:001541.8214:05444
05445:-00024:+00069:-00028:001541.8214:05445
05446:-00010:+00056:-00018:001541.8214:05446
05447:-00020:+00046:-00052:001541.8214:05447
05448:-00010:+00063:+00048:001541.8214:05448
05449:-00001:+00029:+00000:001541.8214:05449
05450:-00013:+00029:-00004:001541.8214:05450
05451:-00023:+00029:-00033:001528.6083:05451
05452:-00023:+00034:-00016:001528.6083:05452
05453:-00008:+00019:-00008:001528.6083:05453
05454:-00009:+00011:-00012:001528.6083:05454
05455:+00011:+00000:-00009:001528.6083:05455
05456:-00019:-00009:+00011:001528.6083:05456
05457:+00014:-00022:+00000:001528.6083:05457
05458:-00020:-00023:+00029:001528.6083:05458
05459:-00016:-00018:-00003:001528.6083:05459
05460:-00022:-00027:-00003:001528.6083:05460
05461:+00017:-00009:+00023:001528.6083:05461
05462:+00005:-00041:+00027:001528.6083:05462
05463:-00018:-00033:+00012:001528.6083:05463
05464:-00035:-00041:+00028:001475.8548:05464
05465:-00012:-00022:-00020:001475.8548:05465
05466:-00013:-00051:-00021:001475.8548:05466
05467:-00005:-00002:-00034:001475.8548:05467
05468:-00022:-00034:-00026:001475.8548:05468
05469:-00008:+00018:-00038:001475.8548:05469
05470:-00007:-00007:-00021:001475.8548:05470
05471:+00020:+00038:-00009:001475.8548:05471
05472:-00012:+00002:+00043:001475.8548:05472
05473:+00003:+00034:-00010:001475.8548:05473
05474:+00015:-00002:+00047:001475.8548:05474
05475:+00030:+00054:-00003:001475.8548:05475
05476:-00006:+00009:+00048:001475.8548:05476
05477:+00019:+00056:-00005:001475.8548:05477
05478:-00006:+00032:-00006:001521.3107:05478
05479:+00003:+00059:-00028:001521.3107:05479
05480:-00029:+00048:-00005:001521.3107:05480
05481:-00033:+00035:-00080:001521.3107:05481
05482:-00050:+00035:-00029:001521.3107:05482
05483:-00020:+00042:+00025:001521.3107:05483
05484:-00014:+00014:+00044:001521.3107:05484
05485:-00037:+00052:-00019:001521.3107:05485
05486:-00036:+00045:-00002:001521.3107:05486
05487:-00014:+00067:-00002:001521.3107:05487
05488:-00044:+00043:+00014:001521.3107:05488
05489:-00037:+00040:-00007:001521.3107:05489
05490:-00025:+00042:-00016:001521.3107:05490
05491:+00002:+00042:-00014:001541.5802:05491
05492:-00017:+00051:-00026:001541.5802:05492
05493:+00003:+00053:-00053:001541.5802:05493
05494:+00007:+00030:-00030:001541.5802:05494
05495:+00020:+00053:-00004:001541.5802:05495
05496:+00013:+00035:+00000:001541.5802:05496
05497:+00014:+00000:+00015:001541.5802:05497
05498:+00049:+00009:+00065:001541.5802:05498
05499:+00007:+00003:+00094:001541.5802:05499
05500:+00034:-00003:+00001:001541.5802:05500
05501:+00002:-00018:-00022:001541.5802:05501
05502:-00003:+00005:-00057:001541.5802:05502
05503:-00025:-00012:-00054:001541.5802:05503
05504:+00001:-00019:-00041:001524.5773:05504
05505:-00019:-00010:-00030:001524.5773:05505
05506:+00000:-00019:-00050:001524.5773:05506
05507:-00021:-00025:+00007:001524.5773:05507
05508:+00001:-00007:+00045:001524.5773:05508
05509:-00008:-00032:+00062:001524.5773:05509
05510:-00005:-00010:+00055:001524.5773:05510
05511:+00016:-00019:+00010:001524.5773:05511
05512:+00005:-00005:+00003:001524.5773:05512
05513:+00000:+00006:-00054:001524.5773:05513
05514:-00018:+00019:-00038:001524.5773:05514
05515:-00019:+00014:-00073:001524.5773:05515
05516:-00013:+00022:-00065:001580.5379:05516
05517:+00003:+00021:-00026:001580.5379:05517
05518:-00006:+00022:-00034:001580.5379:05518
05519:-00003:+00018:+00000:001580.5379:05519
05520:+00013:+00009:+00033:001580.5379:05520
05521:+00047:+00034:+00069:001580.5379:05521
05522:+00025:+00027:+00063:001580.5379:05522
05523:+00030:+00028:+00015:001580.5379:05523
05524:-00004:+00036:-00003:001580.5379:05524
05525:-00002:+00041:-00002:001580.5379:05525
05526:+00002:+00033:+00031:001580.5379:05526
05527:-00021:+00038:-00014:001580.5379:05527
05528:-00019:+00018:-00041:001580.5379:05528
05529:+00003:+00036:-00122:001587.8549:05529
05530:-00008:-00004:-00029:001587.8549:05530
05531:+00015:+00009:+00007:001587.8549:05531
05532:+00003:+00007:+00068:001587.8549:05532
05533:+00014:+00009:+00058:001587.8549:05533
05534:+00001:-00020:+00083:001587.8549:05534
05535:+00002:-00020:+00000:001587.8549:05535
05536:-00002:-00008:-00035:001587.8549:05536
05537:-00023:-00014:+00009:001587.8549:05537
05538:-00030:-00027:-00054:001587.8549:05538
05539:-00011:-00017:-00055:001587.8549:05539
05540:+00020:-00030:-00083:001587.8549:05540
05541:+00015:-00049:-00055:001587.8549:05541
05542:-00019:-00045:-00004:001553.0664:05542
05543:-00021:-00080:+00077:001553.0664:05543
05544:-00008:-00045:+00030:001553.0664:05544
05545:+00016:-00068:+00042:001553.0664:05545
05546:+00020:-00033:-00007:001553.0664:05546
05547:-00006:-00063:+00033:001553.0664:05547
05548:+00030:-00033:-00020:001553.0664:05548
05549:+00015:-00029:-00052:001553.0664:05549
05550:+00008:+00008:-00071:001553.0664:05550
05551:-00001:-00031:-00050:001553.0664:05551
05552:+00007:+00000:-00023:001553.0664:05552
05553:-00011:-00014:+00020:001553.0664:05553
05554:+00031:-00017:+00023:001588.5356:05554
05555:-00006:-00014:+00008:001588.5356:05555
05556:+00012:+00018:+00015:001588.5356:05556
05557:-00005:-00021:+00036:001588.5356:05557
05558:+00023:+00021:+00045:001588.5356:05558
05559:+00029:+00051:+00002:001588.5356:05559
05560:+00010:+00014:-00040:001588.5356:05560
05561:+00004:+00037:-00053:001588.5356:05561
05562:-00021:-00002:+00017:001588.5356:05562
05563:-00026:+00020:-00021:001588.5356:05563
05564:-00037:-00005:+00003:001588.5356:05564
05565:-00035:+00035:-00013:001588.5356:05565
05566:-00005:-00009:-00008:001588.5356:05566
05567:+00021:+00014:+00051:001595.8773:05567
05568:+00031:-00017:+00055:001595.8773:05568
05569:+00020:+00017:+00030:001595.8773:05569
05570:-00005:-00033:-00032:001595.8773:05570
05571:+00032:+00017:-00031:001595.8773:05571
05572:-00001:-00035:+00006:001595.8773:05572
05573:+00003:-00016:-00001:001595.8773:05573
05574:-00010:-00046:-00004:001595.8773:05574
05575:+00015:+00004:-00033:001595.8773:05575
05576:-00001:-00038:+00033:001595.8773:05576
05577:+00027:-00016:+00024:001595.8773:05577
05578:+00007:-00025:+00062:001595.8773:05578
05579:+00049:-00020:-00003:001595.8773:05579
05580:+00006:-00035:-00005:001554.9688:05580
05581:+00006:-00034:+00001:001554.9688:05581
05582:+00001:-00045:+00040:001554.9688:05582
05583:+00003:-00025:+00016:001554.9688:05583
05584:-00020:-00021:-00031:001554.9688:05584
05585:-00001:-00035:-00066:001554.9688:05585
05586:-00011:+00004:-00007:001554.9688:05586
05587:-00007:-00003:+00058:001554.9688:05587
05588:-00023:-00012:+00036:001554.9688:05588
05589:-00009:-00019:-00042:001554.9688:05589
05590:+00010:+00019:-00080:001554.9688:05590
05591:-00006:+00003:+00021:001554.9688:05591
05592:+00004:+00012:+00061:001596.6160:05592
05593:-00003:+00020:+00109:001596.6160:05593
05594:+00014:+00011:+00031:001596.6160:05594
05595:+00005:-00005:-00037:001596.6160:05595
05596:+00007:+00014:-00042:001596.6160:05596
05597:+00028:+00031:-00039:001596.6160:05597
05598:+00027:+00033:-00014:001596.6160:05598
05599:+00047:+00029:+00021:001596.6160:05599
05600:+00025:+00022:+00048:001596.6160:05600
05601:+00028:+00017:+00045:001596.6160:05601
05602:+00006:-00001:+00015:001596.6160:05602
05603:-00018:-00002:-00011:001596.6160:05603
05604:+00001:-00003:-00020:001596.6160:05604
05605:-00021:-00005:+00066:001595.8743:05605
05606:-00021:+00009:-00050:001595.8743:05606
05607:-00041:-00004:-00037:001595.8743:05607
05608:-00021:+00004:-00028:001595.8743:05608
05609:-00026:-00017:-00011:001595.8743:05609
05610:-00024:-00015:-00040:001595.8743:05610
05611:-00040:-00034:+00004:001595.8743:05611
05612:+00004:-00019:-00013:001595.8743:05612
05613:-00013:-00012:+00000:001595.8743:05613
05614:+00021:+00001:+00033:001595.8743:05614
05615:+00005:-00034:+00019:001595.8743:05615
05616:+00032:-00031:-00012:001595.8743:05616
05617:+00009:-00012:+00036:001595.8743:05617
05618:+00023:-00033:+00017:001535.8231:05618
05619:+00018:+00002:+00036:001535.8231:05619
05620:-00006:+00003:+00000:001535.8231:05620
05621:-00022:-00012:-00005:001535.8231:05621
05622:-00018:-00035:-00062:001535.8231:05622
05623:-00021:-00016:-00084:001535.8231:05623
05624:-00048:-00046:-00046:001535.8231:05624
05625:-00049:-00011:+00080:001535.8231:05625
05626:-00054:-00037:+00149:001535.8231:05626
05627:-00028:-00018:+00096:001535.8231:05627
05628:-00043:-00036:+00047:001535.8231:05628
05629:-00028:+00006:-00090:001535.8231:05629
05630:-00040:-00018:-00085:001535.8231:05630
05631:+00005:+00018:-00080:001536.1320:05631
05632:-00009:+00003:+00082:001536.1320:05632
05633:+00020:+00014:+00090:001536.1320:05633
05634:+00013:-00020:+00059:001536.1320:05634
05635:+00011:+00034:+00016:001536.1320:05635
05636:+00018:+00018:+00051:001536.1320:05636
05637:-00010:+00015:+00000:001536.1320:05637
05638:+00002:+00009:+00014:001536.1320:05638
05639:+00032:+00031:-00015:001536.1320:05639
05640:+00012:-00004:-00014:001536.1320:05640
05641:+00035:+00010:-00051:001536.1320:05641
05642:+00004:-00015:-00003:001536.1320:05642
05643:-00007:+00005:-00025:001536.1320:05643
05644:-00024:-00022:+00022:001494.3723:05644
05645:+00014:-00020:+00069:001494.3723:05645
05646:-00032:-00036:+00102:001494.3723:05646
05647:-00011:-00014:+00045:001494.3723:05647
05648:-00027:-00026:+00011:001494.3723:05648
05649:-00012:-00008:-00044:001494.3723:05649
05650:-00031:-00036:+00002:001494.3723:05650
05651:-00036:-00013:+00043:001494.3723:05651
05652:-00027:-00015:+00030:001494.3723:05652
05653:-00027:-00009:-00003:001494.3723:05653
05654:-00011:+00002:-00018:001494.3723:05654
05655:-00010:+00005:-00020:001494.3723:05655
05656:-00011:-00010:-00008:001494.3723:05656
05657:-00018:-00015:+00009:001494.3723:05657
05658:-00005:-00015:+00009:001420.4141:05658
05659:+00000:-00005:-00033:001420.4141:05659
05660:+00003:-00004:+00002:001420.4141:05660
05661:-00022:-00006:-00008:001420.4141:05661
05662:+00004:-00015:-00022:001420.4141:05662
05663:+00004:+00005:-00028:001420.4141:05663
05664:-00004:-00018:+00001:001420.4141:05664
05665:-00004:-00006:+00054:001420.4141:05665
05666:+00003:-00032:+00042:001420.4141:05666
05667:-00021:-00030:+00054:001420.4141:05667
05668:-00019:-00037:+00025:001420.4141:05668
05669:-00026:-00030:+00032:001420.4141:05669
05670:-00028:-00037:+00027:001420.4141:05670
05671:-00030:-00032:-00019:001420.4141:05671
05672:-00051:-00023:-00011:001461.2392:05672
05673:-00040:+00002:-00066:001461.2392:05673
05674:-00028:-00014:-00045:001461.2392:05674
05675:-00026:-00014:-00034:001461.2392:05675
05676:-00035:+00008:-00017:001461.2392:05676
05677:-00015:-00004:+00009:001461.2392:05677
05678:-00011:+00001:+00000:001461.2392:05678
05679:-00011:+00012:+00023:001461.2392:05679
05680:+00000:+00039:+00023:001461.2392:05680
05681:-00009:+00016:-00022:001461.2392:05681
05682:+00017:+00049:-00031:001461.2392:05682
05683:+00012:+00049:-00021:001461.2392:05683
05684:+00008:+00053:-00068:001461.2392:05684
05685:+00010:+00040:-00046:001461.2392:05685
05686:+00010:+00040:-00009:001483.9202:05686
05687:+00007:+00051:-00028:001483.9202:05687
05688:-00003:+00048:-00031:001483.9202:05688
05689:+00015:+00050:+00068:001483.9202:05689
05690:+00005:+00034:+00043:001483.9202:05690
05691:-00036:+00010:+00046:001483.9202:05691
05692:-00050:+00019:+00020:001483.9202:05692
05693:-00064:+00019:-00034:001483.9202:05693
05694:-00080:-00006:-00112:001483.9202:05694
05695:-00084:-00019:-00126:001483.9202:05695
05696:-00069:+00004:-00060:001483.9202:05696
05697:-00080:-00037:-00029:001483.9202:05697
05698:-00059:-00011:-00064:001483.9202:05698
05699:-00028:-00034:+00030:001467.2177:05699
05700:-00020:-00035:+00074:001467.2177:05700
05701:-00034:-00027:+00097:001467.2177:05701
05702:+00000:-00018:+00058:001467.2177:05702
05703:-00006:-00010:+00015:001467.2177:05703
05704:+00007:-00002:-00013:001467.2177:05704
05705:-00009:-00016:-00012:001467.2177:05705
05706:+00014:+00023:-00024:001467.2177:05706
05707:-00008:+00002:+00008:001467.2177:05707
05708:+00008:+00019:-00046:001467.2177:05708
05709:-00008:-00006:+00017:001467.2177:05709
05710:+00018:+00021:+00023:001467.2177:05710
05711:-00020:+00002:+00015:001467.2177:05711
05712:+00030:+00013:-00005:001519.5098:05712
05713:-00021:-00005:+00015:001519.5098:05713
05714:-00009:+00034:+00014:001519.5098:05714
05715:-00025:+00022:+00065:001519.5098:05715
05716:-00023:+00033:+00026:001519.5098:05716
05717:-00049:+00011:-00015:001519.5098:05717
05718:-00039:+00039:-00029:001519.5098:05718
05719:-00042:+00020:-00044:001519.5098:05719
05720:-00028:+00025:-00030:001519.5098:05720
05721:-00037:-00005:+00037:001519.5098:05721
05722:+00018:+00035:-00021:001519.5098:05722
05723:-00005:+00021:+00002:001519.5098:05723
05724:+00023:+00037:+00018:001519.5098:05724
05725:+00003:+00020:+00007:001519.5098:05725
05726:-00004:+00026:-00052:001519.4893:05726
05727:+00005:+00018:+00056:001519.4893:05727
05728:+00018:+00020:-00038:001519.4893:05728
05729:-00032:-00005:-00023:001519.4893:05729
05730:-00009:+00017:-00016:001519.4893:05730
05731:-00040:-00012:+00030:001519.4893:05731
05732:-00026:+00003:+00007:001519.4893:05732
05733:-00050:-00011:-00034:001519.4893:05733
05734:-00037:-00018:-00034:001519.4893:05734
05735:-00042:-00037:-00020:001519.4893:05735
05736:-00033:-00023:-00023:001519.4893:05736
05737:-00035:-00023:+00004:001519.4893:05737
05738:-00002:-00030:-00039:001519.4893:05738
05739:-00015:-00010:-00025:001474.1660:05739
05740:-00019:-00016:-00027:001474.1660:05740
05741:-00022:+00021:-00009:001474.1660:05741
05742:-00020:+00018:-00010:001474.1660:05742
05743:-00002:+00010:-00015:001474.1660:05743
05744:+00019:+00023:-00017:001474.1660:05744
05745:-00004:+00016:+00024:001474.1660:05745
05746:+00034:+00015:+00007:001474.1660:05746
05747:+00007:+00034:-00003:001474.1660:05747
05748:+00034:+00034:-00058:001474.1660:05748
05749:+00011:+00012:-00018:001474.1660:05749
05750:+00045:+00033:-00006:001474.1660:05750
05751:-00010:-00001:-00020:001474.1660:05751
05752:+00020:+00004:+00002:001523.1975:05752
05753:+00001:-00006:+00048:001523.1975:05753
05754:+00014:+00004:-00031:001523.1975:05754
05755:-00035:+00021:+00047:001523.1975:05755
05756:+00000:+00002:+00049:001523.1975:05756
05757:-00038:+00021:+00052:001523.1975:05757
05758:-00011:-00005:+00008:001523.1975:05758
05759:-00034:+00014:-00006:001523.1975:05759
05760:-00010:+00006:-00020:001523.1975:05760
05761:-00016:-00003:-00018:001523.1975:05761
05762:-00011:+00005:-00001:001523.1975:05762
05763:-00004:+00009:+00021:001523.1975:05763
05764:-00009:+00003:+00023:001523.1975:05764
05765:-00008:+00022:+00008:001543.5112:05765
05766:+00019:+00006:+00036:001543.5112:05766
05767:+00022:+00012:+00023:001543.5112:05767
05768:+00019:-00021:+00046:001543.5112:05768
05769:+00021:+00000:+00065:001543.5112:05769
05770:-00006:-00010:+00042:001543.5112:05770
05771:+00000:-00007:-00032:001543.5112:05771
05772:-00012:-00013:-00016:001543.5112:05772
05773:-00023:+00006:-00046:001543.5112:05773
05774:-00053:-00012:+00006:001543.5112:05774
05775:-00016:-00014:+00028:001543.5112:05775
05776:-00031:-00025:+00096:001543.5112:05776
05777:-00011:+00002:+00009:001543.5112:05777
05778:-00044:-00032:+00010:001509.8850:05778
05779:-00030:+00002:+00038:001509.8850:05779
05780:-00065:-00011:+00016:001509.8850:05780
05781:-00029:+00000:+00025:001509.8850:05781
05782:-00038:+00030:-00019:001509.8850:05782
05783:-00010:+00029:-00008:001509.8850:05783
05784:-00014:+00028:-00032:001509.8850:05784
05785:-00010:+00012:+00007:001509.8850:05785
05786:+00002:+00037:-00024:001509.8850:05786
05787:-00004:+00032:-00013:001509.8850:05787
05788:+00017:+00038:-00008:001509.8850:05788
05789:+00048:+00025:+00033:001509.8850:05789
05790:+00064:+00047:-00019:001509.8850:05790
05791:+00041:+00031:+00017:001553.2956:05791
05792:+00042:+00045:+00023:001553.2956:05792
05793:+00039:+00036:+00000:001553.2956:05793
05794:-00002:+00043:-00005:001553.2956:05794
05795:+00001:+00038:+00042:001553.2956:05795
05796:-00020:+00045:-00033:001553.2956:05796
05797:-00015:+00034:-00023:001553.2956:05797
05798:-00012:+00052:-00036:001553.2956:05798
05799:-00029:+00016:+00011:001553.2956:05799
05800:-00038:+00035:-00026:001553.2956:05800
05801:-00050:+00009:+00005:001553.2956:05801
05802:-00027:+00009:-00032:001553.2956:05802
05803:-00043:-00017:+00018:001553.2956:05803
05804:-00051:-00003:-00066:001551.0451:05804
05805:-00028:-00021:-00034:001551.0451:05805
05806:-00009:-00003:-00016:001551.0451:05806
05807:-00022:-00010:+00009:001551.0451:05807
05808:+00016:-00003:+00007:001551.0451:05808
05809:-00005:-00010:-00035:001551.0451:05809
05810:+00014:-00003:-00020:001551.0451:05810
05811:+00013:-00017:-00019:001551.0451:05811
05812:+00019:-00016:-00047:001551.0451:05812
05813:+00035:-00018:-00043:001551.0451:05813
05814:+00032:+00002:+00012:001551.0451:05814
05815:+00034:-00019:+00002:001551.0451:05815
05816:-00007:-00007:-00021:001551.0451:05816
05817:+00005:-00020:+00009:001511.6296:05817
05818:-00017:-00019:+00036:001511.6296:05818
05819:-00023:+00006:-00023:001511.6296:05819
05820:-00040:+00022:-00031:001511.6296:05820
05821:-00014:+00022:-00040:001511.6296:05821
05822:-00052:+00019:-00037:001511.6296:05822
05823:-00037:-00004:-00030:001511.6296:05823
05824:-00032:+00021:-00003:001511.6296:05824
05825:-00039:+00000:-00001:001511.6296:05825
05826:-00026:+00023:+00019:001511.6296:05826
05827:-00010:+00018:-00016:001511.6296:05827
05828:-00024:+00019:+00017:001511.6296:05828
05829:-00020:+00036:+00020:001511.6296:05829
05830:+00004:+00035:+00026:001564.8211:05830
05831:-00007:+00010:-00010:001564.8211:05831
05832:+00006:+00012:-00018:001564.8211:05832
05833:+00013:+00012:+00002:001564.8211:05833
05834:+00029:+00024:-00013:001564.8211:05834
05835:+00020:+00023:-00047:001564.8211:05835
05836:+00008:+00023:-00023:001564.8211:05836
05837:+00032:+00013:+00019:001564.8211:05837
05838:+00009:-00005:-00033:001564.8211:05838
05839:+00009:-00016:+00035:001564.8211:05839
05840:-00005:-00016:+00038:001564.8211:05840
05841:+00002:-00016:+00024:001564.8211:05841
05842:+00002:+00005:+00021:001564.8211:05842
05843:-00018:-00014:+00017:001570.2218:05843
05844:+00001:-00021:-00009:001570.2218:05844
05845:-00025:-00007:+00020:001570.2218:05845
05846:-00007:-00029:-00052:001570.2218:05846
05847:-00038:-00067:+00022:001570.2218:05847
05848:-00002:-00014:+00017:001570.2218:05848
05849:-00035:-00044:+00057:001570.2218:05849
05850:-00020:-00047:+00019:001570.2218:05850
05851:-00033:-00042:+00011:001570.2218:05851
05852:+00019:-00034:+00006:001570.2218:05852
05853:-00020:-00044:+00022:001570.2218:05853
05854:+00017:-00033:+00007:001570.2218:05854
05855:+00005:-00024:-00017:001570.2218:05855
05856:+00018:-00020:+00002:001509.8317:05856
05857:-00021:-00035:-00035:001509.8317:05857
05858:-00008:-00012:-00021:001509.8317:05858
05859:+00000:-00008:-00020:001509.8317:05859
05860:+00016:-00006:-00010:001509.8317:05860
05861:-00020:+00001:+00012:001509.8317:05861
05862:+00016:-00003:+00025:001509.8317:05862
05863:-00009:+00032:+00017:001509.8317:05863
05864:+00017:+00012:+00048:001509.8317:05864
05865:-00015:+00024:+00011:001509.8317:05865
05866:-00016:+00020:+00004:001509.8317:05866
05867:-00034:+00023:-00006:001509.8317:05867
05868:-00034:+00016:-00017:001509.8317:05868
05869:-00042:+00036:-00023:001536.1867:05869
05870:-00013:+00020:-00010:001536.1867:05870
05871:-00011:+00025:-00027:001536.1867:05871
05872:-00002:+00034:+00017:001536.1867:05872
05873:-00025:+00034:+00021:001536.1867:05873
05874:-00001:+00010:+00015:001536.1867:05874
05875:-00008:+00039:+00006:001536.1867:05875
05876:+00004:-00003:-00009:001536.1867:05876
05877:+00006:+00033:-00011:001536.1867:05877
05878:+00005:-00006:-00006:001536.1867:05878
05879:-00017:+00039:-00029:001536.1867:05879
05880:-00020:+00000:+00021:001536.1867:05880
05881:-00022:+00024:-00037:001536.1867:05881
05882:-00014:-00018:+00018:001537.8748:05882
05883:-00015:-00002:-00038:001537.8748:05883
05884:-00005:-00031:+00037:001537.8748:05884
05885:+00013:-00009:-00014:001537.8748:05885
05886:+00017:-00052:+00015:001537.8748:05886
05887:+00007:+00009:-00002:001537.8748:05887
05888:+00008:-00033:+00030:001537.8748:05888
05889:-00006:-00021:+00004:001537.8748:05889
05890:+00015:-00035:+00024:001537.8748:05890
05891:-00005:-00031:-00034:001537.8748:05891
05892:-00009:-00038:-00002:001537.8748:05892
05893:+00020:-00012:-00034:001537.8748:05893
05894:+00036:-00024:+00017:001537.8748:05894
05895:+00021:-00013:+00005:001515.3459:05895
05896:-00008:-00030:+00022:001515.3459:05896
05897:+00018:+00003:-00005:001515.3459:05897
05898:+00006:-00020:+00016:001515.3459:05898
05899:+00005:+00005:-00022:001515.3459:05899
05900:+00005:-00018:+00051:001515.3459:05900
05901:-00005:+00000:-00002:001515.3459:05901
05902:-00021:-00017:+00011:001515.3459:05902
05903:-00022:+00016:-00015:001515.3459:05903
05904:-00038:+00006:+00013:001515.3459:05904
05905:-00022:+00010:-00037:001515.3459:05905
05906:-00014:+00008:-00015:001515.3459:05906
05907:-00009:+00013:-00053:001515.3459:05907
05908:-00011:-00001:-00024:001566.8013:05908
05909:+00008:+00016:+00005:001566.8013:05909
05910:-00007:+00016:+00011:001566.8013:05910
05911:+00009:+00036:-00024:001566.8013:05911
05912:+00016:+00014:+00050:001566.8013:05912
05913:+00029:+00030:+00017:001566.8013:05913
05914:-00002:+00010:+00037:001566.8013:05914
05915:+00013:+00010:+00035:001566.8013:05915
05916:+00019:+00010:+00032:001566.8013:05916
05917:-00008:+00024:+00025:001566.8013:05917
05918:+00003:+00018:-00033:001566.8013:05918
05919:+00003:+00022:-00017:001566.8013:05919
05920:-00024:+00006:-00042:001566.8013:05920
05921:-00011:-00017:-00013:001576.0772:05921
05922:-00008:-00019:-00067:001576.0772:05922
05923:-00010:-00050:+00033:001576.0772:05923
05924:-00002:-00027:+00041:001576.0772:05924
05925:-00016:-00046:+00036:001576.0772:05925
05926:-00015:-00023:-00018:001576.0772:05926
05927:-00040:-00025:-00023:001576.0772:05927
05928:-00012:-00035:+00030:001576.0772:05928
05929:-00010:-00014:-00027:001576.0772:05929
05930:-00017:-00036:+00000:001576.0772:05930
05931:-00005:-00032:-00004:001576.0772:05931
05932:+00008:-00036:+00003:001576.0772:05932
05933:-00008:-00029:-00033:001576.0772:05933
05934:+00005:-00047:+00009:001520.8603:05934
05935:+00019:-00034:-00002:001520.8603:05935
05936:+00017:-00034:-00020:001520.8603:05936
05937:+00030:-00022:-00007:001520.8603:05937
05938:+00007:-00013:+00064:001520.8603:05938
05939:+00012:-00030:+00010:001520.8603:05939
05940:-00018:-00035:-00013:001520.8603:05940
05941:+00008:-00008:-00016:001520.8603:05941
05942:-00010:+00008:-00010:001520.8603:05942
05943:+00001:+00006:-00012:001520.8603:05943
05944:-00033:+00007:-00008:001520.8603:05944
05945:+00004:-00001:+00001:001520.8603:05945
05946:-00051:-00003:-00032:001520.8603:05946
05947:-00040:+00008:-00035:001536.1684:05947
05948:-00044:+00038:-00017:001536.1684:05948
05949:-00050:+00010:+00005:001536.1684:05949
05950:-00052:+00033:-00008:001536.1684:05950
05951:-00040:+00038:-00007:001536.1684:05951
05952:-00026:+00024:-00053:001536.1684:05952
05953:-00050:+00004:-00003:001536.1684:05953
05954:-00048:+00020:+00026:001536.1684:05954
05955:-00033:-00016:+00001:001536.1684:05955
05956:-00039:+00012:-00037:001536.1684:05956
05957:+00005:-00016:-00033:001536.1684:05957
05958:-00005:+00020:-00009:001536.1684:05958
05959:-00002:-00019:-00005:001536.1684:05959
05960:+00030:-00003:-00038:001515.8055:05960
05961:-00002:-00027:+00022:001515.8055:05961
05962:+00006:-00016:+00049:001515.8055:05962
05963:-00004:-00050:+00023:001515.8055:05963
05964:+00029:+00000:+00003:001515.8055:05964
05965:+00017:-00031:-00015:001515.8055:05965
05966:-00006:+00019:-00023:001515.8055:05966
05967:-00003:-00010:-00005:001515.8055:05967
05968:-00021:-00003:-00014:001515.8055:05968
05969:-00017:-00013:-00006:001515.8055:05969
05970:-00020:-00002:-00027:001515.8055:05970
05971:-00018:-00034:-00044:001515.8055:05971
05972:-00022:+00006:-00017:001515.8055:05972
05973:-00010:-00030:+00009:001515.8055:05973
05974:-00033:+00005:+00012:001479.3444:05974
05975:-00001:+00004:+00020:001479.3444:05975
05976:-00010:+00000:+00024:001479.3444:05976
05977:-00010:-00006:+00008:001479.3444:05977
05978:-00034:+00021:+00010:001479.3444:05978
05979:+00013:-00003:+00024:001479.3444:05979
05980:-00035:+00020:+00017:001479.3444:05980
05981:-00023:-00001:-00009:001479.3444:05981
05982:-00028:+00012:-00003:001479.3444:05982
05983:-00015:+00027:-00047:001479.3444:05983
05984:-00040:+00016:-00039:001479.3444:05984
05985:-00006:+00035:+00007:001479.3444:05985
05986:-00009:+00013:+00028:001479.3444:05986
05987:-00020:+00033:+00009:001536.1517:05987
05988:-00013:-00004:+00035:001536.1517:05988
05989:-00009:+00033:+00006:001536.1517:05989
05990:-00021:+00010:-00038:001536.1517:05990
05991:-00005:+00015:-00034:001536.1517:05991
05992:+00021:+00022:-00022:001536.1517:05992
05993:+00020:+00009:+00000:001536.1517:05993
05994:+00014:+00003:+00011:001536.1517:05994
05995:+00017:-00001:+00025:001536.1517:05995
05996:-00003:-00017:+00007:001536.1517:05996
05997:+00005:+00005:+00000:001536.1517:05997
05998:+00020:-00019:+00035:001536.1517:05998
05999:-00005:+00009:+00026:001536.1517:05999
06000:+00019:+00002:+00002:001554.8282:06000
06001:-00006:-00001:-00020:001554.8282:06001
06002:+00009:-00005:+00003:001554.8282:06002
06003:-00010:-00005:-00009:001554.8282:06003
06004:-00019:+00015:-00047:001554.8282:06004
06005:-00024:+00020:+00021:001554.8282:06005
06006:-00021:-00003:-00001:001554.8282:06006
06007:-00012:+00012:-00021:001554.8282:06007
06008:+00003:+00009:+00013:001554.8282:06008
06009:+00000:+00019:+00013:001554.8282:06009
06010:+00003:+00023:+00004:001554.8282:06010
06011:+00020:+00024:-00044:001554.8282:06011
06012:-00001:+00012:-00017:001554.8282:06012
06013:-00021:-00005:-00019:001520.8643:06013
06014:+00001:+00024:+00023:001520.8643:06014
06015:-00006:-00001:-00052:001520.8643:06015
06016:-00018:+00017:-00016:001520.8643:06016
06017:+00011:-00001:+00021:001520.8643:06017
06018:-00007:+00000:+00036:001520.8643:06018
06019:+00010:-00006:-00019:001520.8643:06019
06020:+00001:-00003:+00033:001520.8643:06020
06021:-00002:-00004:-00031:001520.8643:06021
06022:-00038:+00008:-00018:001520.8643:06022
06023:+00020:+00023:-00058:001520.8643:06023
06024:+00001:-00003:-00007:001520.8643:06024
06025:-00008:+00018:+00015:001520.8643:06025
06026:+00003:+00005:+00018:001538.0612:06026
06027:+00031:+00003:+00068:001538.0612:06027
06028:-00008:-00013:+00065:001538.0612:06028
06029:+00005:-00012:+00004:001538.0612:06029
06030:+00000:-00030:-00037:001538.0612:06030
06031:-00020:-00008:-00006:001538.0612:06031
06032:-00038:-00014:-00033:001538.0612:06032
06033:-00033:+00004:+00018:001538.0612:06033
06034:-00020:-00011:-00030:001538.0612:06034
06035:-00011:-00011:+00009:001538.0612:06035
06036:+00003:-00008:-00022:001538.0612:06036
06037:-00003:-00010:-00033:001538.0612:06037
06038:+00015:-00032:-00027:001538.0612:06038
06039:+00023:-00017:+00033:001526.7626:06039
06040:+00006:+00006:+00020:001526.7626:06040
06041:+00036:+00009:-00034:001526.7626:06041
06042:+00027:+00019:-00003:001526.7626:06042
06043:+00027:+00003:+00050:001526.7626:06043
06044:-00005:+00001:+00020:001526.7626:06044
06045:-00007:+00007:+00005:001526.7626:06045
06046:+00007:+00020:-00047:001526.7626:06046
06047:-00005:-00006:-00035:001526.7626:06047
06048:+00013:+00011:-00032:001526.7626:06048
06049:+00021:+00019:+00006:001526.7626:06049
06050:-00002:+00033:+00005:001526.7626:06050
06051:-00004:+00003:+00028:001526.7626:06051
06052:-00020:+00034:+00033:001489.9973:06052
06053:-00028:-00022:+00021:001489.9973:06053
06054:-00041:+00022:+00010:001489.9973:06054
06055:-00049:-00020:+00036:001489.9973:06055
06056:-00026:+00000:-00010:001489.9973:06056
06057:-00030:-00034:-00026:001489.9973:06057
06058:-00026:+00019:-00011:001489.9973:06058
06059:-00026:-00015:+00000:001489.9973:06059
06060:-00013:+00000:-00036:001489.9973:06060
06061:+00004:-00032:+00007:001489.9973:06061
06062:+00018:+00004:+00000:001489.9973:06062
06063:+00022:-00037:+00033:001489.9973:06063
06064:+00037:+00009:+00058:001489.9973:06064
06065:+00051:-00010:+00074:001532.4207:06065
06066:+00050:-00021:+00051:001532.4207:06066
06067:+00021:+00003:+00007:001532.4207:06067
06068:+00050:-00005:-00022:001532.4207:06068
06069:+00033:+00005:-00019:001532.4207:06069
06070:+00011:-00017:+00024:001532.4207:06070
06071:+00036:-00017:+00055:001532.4207:06071
06072:+00008:-00009:-00003:001532.4207:06072
06073:+00029:-00033:-00019:001532.4207:06073
06074:-00006:-00034:+00030:001532.4207:06074
06075:-00014:-00035:+00026:001532.4207:06075
06076:-00016:-00047:+00012:001532.4207:06076
06077:-00016:-00012:+00018:001532.4207:06077
06078:-00040:+00006:-00007:001532.4207:06078
06079:-00010:-00020:+00017:001526.7749:06079
06080:-00037:-00006:-00017:001526.7749:06080
06081:+00000:-00017:-00008:001526.7749:06081
06082:-00032:-00001:+00003:001526.7749:06082
06083:-00014:+00012:-00018:001526.7749:06083
06084:-00012:+00011:-00011:001526.7749:06084
06085:-00004:+00034:-00004:001526.7749:06085
06086:+00017:+00045:+00001:001526.7749:06086
06087:+00023:+00044:+00006:001526.7749:06087
06088:-00008:+00054:+00003:001526.7749:06088
06089:+00023:+00051:-00007:001526.7749:06089
06090:-00014:+00055:+00024:001526.7749:06090
06091:-00003:+00067:-00032:001526.7749:06091
06092:+00000:+00055:-00016:001470.6550:06092
06093:+00034:+00059:-00021:001470.6550:06093
06094:-00012:+00044:-00008:001470.6550:06094
06095:+00006:+00065:+00012:001470.6550:06095
06096:-00011:+00025:+00060:001470.6550:06096
06097:+00016:+00028:-00010:001470.6550:06097
06098:-00051:+00019:-00025:001470.6550:06098
06099:-00005:+00035:-00026:001470.6550:06099
06100:-00038:-00002:+00025:001470.6550:06100
06101:-00019:+00017:-00029:001470.6550:06101
06102:-00028:-00019:-00031:001470.6550:06102
06103:-00005:+00022:-00001:001470.6550:06103
06104:-00015:-00027:+00026:001470.6550:06104
06105:+00015:+00002:-00016:001499.5620:06105
06106:-00012:-00024:+00012:001499.5620:06106
06107:+00009:-00017:-00008:001499.5620:06107
06108:-00009:-00012:+00007:001499.5620:06108
06109:+00006:-00015:-00041:001499.5620:06109
06110:-00018:-00023:-00023:001499.5620:06110
06111:-00003:-00011:-00021:001499.5620:06111
06112:-00009:-00028:+00033:001499.5620:06112
06113:+00010:-00019:-00051:001499.5620:06113
06114:+00020:-00052:-00022:001499.5620:06114
06115:+00020:-00017:+00034:001499.5620:06115
06116:+00017:-00019:+00017:001499.5620:06116
06117:+00001:-00020:-00027:001499.5620:06117
06118:+00003:-00019:+00017:001499.5620:06118
06119:-00024:+00017:+00025:001496.1538:06119
06120:-00002:+00018:-00001:001496.1538:06120
06121:-00010:+00038:-00048:001496.1538:06121
06122:-00002:+00030:-00046:001496.1538:06122
06123:-00034:+00041:-00036:001496.1538:06123
06124:-00026:+00027:-00027:001496.1538:06124
06125:-00050:+00041:-00015:001496.1538:06125
06126:-00015:+00047:-00036:001496.1538:06126
06127:-00031:+00075:-00008:001496.1538:06127
06128:+00000:+00059:-00022:001496.1538:06128
06129:-00033:+00081:+00001:001496.1538:06129
06130:-00004:+00079:+00035:001496.1538:06130
06131:-00026:+00046:+00051:001496.1538:06131
06132:-00018:+00026:-00049:001453.5255:06132
06133:-00040:+00035:-00021:001453.5255:06133
06134:-00024:+00021:-00022:001453.5255:06134
06135:-00070:+00001:+00008:001453.5255:06135
06136:-00033:-00006:-00035:001453.5255:06136
06137:-00041:-00016:-00050:001453.5255:06137
06138:-00025:-00021:-00006:001453.5255:06138
06139:-00044:-00032:+00028:001453.5255:06139
06140:-00038:-00038:+00005:001453.5255:06140
06141:-00053:-00040:-00003:001453.5255:06141
06142:-00020:-00045:-00031:001453.5255:06142
06143:-00026:-00025:+00020:001453.5255:06143
06144:-00022:-00023:-00001:001453.5255:06144
06145:-00042:-00047:+00033:001453.5255:06145
06146:-00012:-00027:-00029:001492.4755:06146
06147:-00029:-00031:-00007:001492.4755:06147
06148:+00003:-00014:-00067:001492.4755:06148
06149:-00002:-00045:+00007:001492.4755:06149
06150:+00012:-00009:-00019:001492.4755:06150
06151:-00007:-00017:+00001:001492.4755:06151
06152:+00027:+00001:-00013:001492.4755:06152
06153:+00020:-00020:+00019:001492.4755:06153
06154:+00020:+00004:+00005:001492.4755:06154
06155:-00005:+00003:+00028:001492.4755:06155
06156:+00019:+00020:-00027:001492.4755:06156
06157:+00005:+00019:-00033:001492.4755:06157
06158:+00017:+00034:-00023:001492.4755:06158
06159:-00012:+00034:+00006:001506.8328:06159
06160:+00001:+00026:+00013:001506.8328:06160
06161:-00014:+00037:+00031:001506.8328:06161
06162:-00025:+00014:-00028:001506.8328:06162
06163:-00039:+00027:-00018:001506.8328:06163
06164:-00016:+00015:+00001:001506.8328:06164
06165:-00034:+00015:-00017:001506.8328:06165
06166:-00038:+00035:-00035:001506.8328:06166
06167:-00037:+00022:+00009:001506.8328:06167
06168:-00013:+00017:-00021:001506.8328:06168
06169:-00037:+00001:+00009:001506.8328:06169
06170:-00010:-00018:-00050:001506.8328:06170
06171:-00017:-00001:+00003:001506.8328:06171
06172:-00002:-00009:-00004:001506.8328:06172
06173:-00007:-00014:+00011:001481.1507:06173
06174:+00016:-00037:+00018:001481.1507:06174
06175:+00032:-00033:+00018:001481.1507:06175
06176:-00002:-00047:-00001:001481.1507:06176
06177:+00026:-00034:+00016:001481.1507:06177
06178:+00012:-00024:-00024:001481.1507:06178
06179:+00029:-00037:-00035:001481.1507:06179
06180:+00010:-00011:+00034:001481.1507:06180
06181:+00007:-00031:+00047:001481.1507:06181
06182:-00008:-00033:-00013:001481.1507:06182
06183:+00008:-00009:+00007:001481.1507:06183
06184:+00014:-00016:+00013:001481.1507:06184
06185:-00005:-00017:+00015:001481.1507:06185
06186:-00008:+00002:+00043:001543.7310:06186
06187:-00004:+00002:+00021:001543.7310:06187
06188:-00024:+00011:-00006:001543.7310:06188
06189:-00023:+00000:-00020:001543.7310:06189
06190:-00002:+00026:-00012:001543.7310:06190
06191:+00002:+00032:+00007:001543.7310:06191
06192:-00012:+00013:+00011:001543.7310:06192
06193:+00002:+00036:+00001:001543.7310:06193
06194:+00001:+00033:-00002:001543.7310:06194
06195:+00004:+00034:+00038:001543.7310:06195
06196:+00005:+00031:+00036:001543.7310:06196
06197:+00030:+00044:+00017:001543.7310:06197
06198:+00008:+00048:+00034:001543.7310:06198
06199:+00022:+00066:+00019:001551.0323:06199
06200:+00010:+00029:-00006:001551.0323:06200
06201:+00017:+00064:-00022:001551.0323:06201
06202:-00001:+00013:+00021:001551.0323:06202
06203:+00018:+00030:-00032:001551.0323:06203
06204:-00006:+00016:+00008:001551.0323:06204
06205:+00008:+00035:+00000:001551.0323:06205
06206:+00015:+00001:+00014:001551.0323:06206
06207:+00033:+00020:+00018:001551.0323:06207
06208:-00002:+00001:+00033:001551.0323:06208
06209:+00030:+00006:+00037:001551.0323:06209
06210:-00010:-00025:+00035:001551.0323:06210
06211:-00006:-00023:+00015:001551.0323:06211
06212:-00016:-00047:+00038:001509.8386:06212
06213:-00016:-00037:+00005:001509.8386:06213
06214:-00069:-00038:-00040:001509.8386:06214
06215:-00024:-00046:-00012:001509.8386:06215
06216:-00036:-00010:-00008:001509.8386:06216
06217:-00022:-00026:-00037:001509.8386:06217
06218:-00016:-00008:+00048:001509.8386:06218
06219:+00000:-00037:+00041:001509.8386:06219
06220:-00033:-00021:+00023:001509.8386:06220
06221:-00009:-00020:+00032:001509.8386:06221
06222:-00025:+00021:-00015:001509.8386:06222
06223:-00006:-00016:-00005:001509.8386:06223
06224:+00014:+00037:-00036:001509.8386:06224
06225:+00019:+00018:-00016:001543.7238:06225
06226:+00030:+00047:-00056:001543.7238:06226
06227:+00012:+00009:-00019:001543.7238:06227
06228:+00028:+00029:-00019:001543.7238:06228
06229:+00026:+00021:+00019:001543.7238:06229
06230:+00026:+00029:+00032:001543.7238:06230
06231:+00036:+00024:+00068:001543.7238:06231
06232:+00030:+00054:+00066:001543.7238:06232
06233:+00017:+00024:+00044:001543.7238:06233
06234:-00008:+00054:+00051:001543.7238:06234
06235:-00030:+00011:+00021:001543.7238:06235
06236:-00025:+00044:-00014:001543.7238:06236
06237:-00065:+00020:-00037:001543.7238:06237
06238:-00044:+00021:-00030:001532.3284:06238
06239:-00068:-00008:-00012:001532.3284:06239
06240:-00051:+00008:-00007:001532.3284:06240
06241:-00042:-00022:+00002:001532.3284:06241
06242:-00050:-00031:-00037:001532.3284:06242
06243:-00027:-00051:+00038:001532.3284:06243
06244:-00033:-00035:+00025:001532.3284:06244
06245:-00020:-00038:+00013:001532.3284:06245
06246:-00003:-00052:+00017:001532.3284:06246
06247:+00006:-00029:+00016:001532.3284:06247
06248:-00021:-00029:-00052:001532.3284:06248
06249:+00015:-00022:-00010:001532.3284:06249
06250:+00005:-00035:+00004:001532.3284:06250
06251:+00019:-00023:-00016:001475.8720:06251
06252:-00009:-00025:-00025:001475.8720:06252
06253:+00018:-00034:-00016:001475.8720:06253
06254:-00004:-00045:-00014:001475.8720:06254
06255:+00015:-00032:-00003:001475.8720:06255
06256:-00023:-00022:+00007:001475.8720:06256
06257:-00035:-00009:-00003:001475.8720:06257
06258:-00032:-00012:+00028:001475.8720:06258
06259:-00056:+00006:-00001:001475.8720:06259
06260:-00046:-00021:-00060:001475.8720:06260
06261:-00047:+00019:-00078:001475.8720:06261
06262:-00046:+00009:-00010:001475.8720:06262
06263:-00044:-00003:+00017:001475.8720:06263
06264:-00051:+00016:+00004:001475.8720:06264
06265:-00016:+00037:-00003:001503.1494:06265
06266:-00017:+00026:-00022:001503.1494:06266
06267:-00013:+00037:-00036:001503.1494:06267
06268:-00001:+00028:-00002:001503.1494:06268
06269:-00010:+00036:-00003:001503.1494:06269
06270:-00023:+00016:+00017:001503.1494:06270
06271:+00003:+00029:+00000:001503.1494:06271
06272:-00021:+00038:-00025:001503.1494:06272
06273:+00003:+00026:-00052:001503.1494:06273
06274:+00000:+00039:-00051:001503.1494:06274
06275:+00003:+00037:-00068:001503.1494:06275
06276:+00003:+00002:-00034:001503.1494:06276
06277:-00001:-00006:+00033:001503.1494:06277
06278:-00011:-00035:+00017:001508.6146:06278
06279:-00040:-00045:-00010:001508.6146:06279
06280:-00014:-00037:-00031:001508.6146:06280
06281:-00021:-00030:+00051:001508.6146:06281
06282:+00003:-00023:+00026:001508.6146:06282
06283:-00037:-00027:+00019:001508.6146:06283
06284:-00035:-00066:+00004:001508.6146:06284
06285:-00017:-00045:+00018:001508.6146:06285
06286:-00021:-00052:-00028:001508.6146:06286
06287:-00036:-00018:-00034:001508.6146:06287
06288:+00017:-00035:-00021:001508.6146:06288
06289:-00007:-00017:-00003:001508.6146:06289
06290:+00015:-00032:-00027:001508.6146:06290
06291:+00005:+00002:+00008:001481.1323:06291
06292:+00003:-00027:-00004:001481.1323:06292
06293:-00022:-00031:+00030:001481.1323:06293
06294:-00007:-00010:+00019:001481.1323:06294
06295:-00038:+00017:-00007:001481.1323:06295
06296:+00001:+00003:+00037:001481.1323:06296
06297:-00013:+00008:+00045:001481.1323:06297
06298:-00010:-00003:+00003:001481.1323:06298
06299:-00026:+00017:-00017:001481.1323:06299
06300:-00036:+00003:-00003:001481.1323:06300
06301:-00049:+00009:-00026:001481.1323:06301
06302:-00037:+00002:-00082:001481.1323:06302
06303:-00010:+00048:-00031:001481.1323:06303
06304:-00012:+00009:+00017:001538.0290:06304
06305:-00010:+00055:-00011:001538.0290:06305
06306:+00002:+00024:+00061:001538.0290:06306
06307:-00008:+00057:+00094:001538.0290:06307
06308:-00023:+00032:+00005:001538.0290:06308
06309:-00018:+00070:-00083:001538.0290:06309
06310:+00035:+00042:-00021:001538.0290:06310
06311:+00016:+00057:+00017:001538.0290:06311
06312:-00007:+00026:+00002:001538.0290:06312
06313:+00006:+00054:-00022:001538.0290:06313
06314:+00011:+00037:-00006:001538.0290:06314
06315:-00001:+00033:-00010:001538.0290:06315
06316:+00021:+00018:+00052:001538.0290:06316
06317:+00017:+00008:+00019:001552.8802:06317
06318:+00006:-00017:+00007:001552.8802:06318
06319:+00016:-00009:+00003:001552.8802:06319
06320:+00035:+00006:+00007:001552.8802:06320
06321:+00006:-00035:+00001:001552.8802:06321
06322:-00005:-00015:-00027:001552.8802:06322
06323:-00020:-00008:-00031:001552.8802:06323
06324:+00012:+00007:-00017:001552.8802:06324
06325:-00025:-00031:+00043:001552.8802:06325
06326:+00008:-00001:+00029:001552.8802:06326
06327:-00020:-00023:-00001:001552.8802:06327
06328:+00035:-00004:-00049:001552.8802:06328
06329:-00008:-00013:-00012:001552.8802:06329
06330:+00029:-00016:+00021:001517.1734:06330
06331:-00006:-00023:+00021:001517.1734:06331
06332:+00029:+00008:+00007:001517.1734:06332
06333:-00004:+00005:+00007:001517.1734:06333
06334:-00003:-00015:-00076:001517.1734:06334
06335:-00002:+00003:+00003:001517.1734:06335
06336:-00008:-00023:+00044:001517.1734:06336
06337:-00015:-00007:+00060:001517.1734:06337
06338:-00010:-00013:+00023:001517.1734:06338
06339:-00002:-00018:-00080:001517.1734:06339
06340:-00018:-00021:-00006:001517.1734:06340
06341:-00023:-00004:-00019:001517.1734:06341
06342:+00002:-00022:+00039:001517.1734:06342
06343:-00018:+00018:+00005:001555.1806:06343
06344:+00002:+00007:+00019:001555.1806:06344
06345:+00003:+00032:+00019:001555.1806:06345
06346:-00017:-00003:+00081:001555.1806:06346
06347:-00026:+00014:-00027:001555.1806:06347
06348:-00022:+00020:+00017:001555.1806:06348
06349:+00019:+00053:-00030:001555.1806:06349
06350:+00005:+00022:+00066:001555.1806:06350
06351:-00010:+00036:-00035:001555.1806:06351
06352:+00003:+00022:+00020:001555.1806:06352
06353:-00004:+00030:-00023:001555.1806:06353
06354:+00000:+00007:-00002:001555.1806:06354
06355:-00014:+00000:-00001:001555.1806:06355
06356:+00020:+00002:-00016:001552.9400:06356
06357:+00019:+00022:-00042:001552.9400:06357
06358:+00035:+00004:+00038:001552.9400:06358
06359:-00007:+00000:+00053:001552.9400:06359
06360:-00019:-00026:+00033:001552.9400:06360
06361:-00023:+00004:+00029:001552.9400:06361
06362:-00015:-00034:+00032:001552.9400:06362
06363:-00054:+00001:-00008:001552.9400:06363
06364:-00034:-00026:+00003:001552.9400:06364
06365:-00035:+00021:-00021:001552.9400:06365
06366:-00017:-00027:+00022:001552.9400:06366
06367:-00014:-00016:-00006:001552.9400:06367
06368:-00031:-00029:-00008:001552.9400:06368
06369:-00035:-00015:-00023:001517.1762:06369
06370:-00016:-00027:-00018:001517.1762:06370
06371:-00001:-00014:-00024:001517.1762:06371
06372:-00021:-00027:+00005:001517.1762:06372
06373:-00006:+00006:+00003:001517.1762:06373
06374:-00001:-00017:+00028:001517.1762:06374
06375:-00001:-00005:-00016:001517.1762:06375
06376:-00017:-00009:+00011:001517.1762:06376
06377:-00001:+00020:-00025:001517.1762:06377
06378:-00035:-00016:+00021:001517.1762:06378
06379:-00001:-00004:-00047:001517.1762:06379
06380:-00039:-00008:-00019:001517.1762:06380
06381:+00014:+00013:-00056:001517.1762:06381
06382:-00014:+00024:-00026:001559.0234:06382
06383:+00021:+00031:-00058:001559.0234:06383
06384:-00023:+00013:-00006:001559.0234:06384
06385:+00007:+00031:+00028:001559.0234:06385
06386:-00013:+00011:+00053:001559.0234:06386
06387:+00002:+00051:-00021:001559.0234:06387
06388:-00036:+00014:-00037:001559.0234:06388
06389:-00004:+00049:-00062:001559.0234:06389
06390:-00023:+00042:+00005:001559.0234:06390
06391:+00020:+00041:+00045:001559.0234:06391
06392:-00005:+00025:+00125:001559.0234:06392
06393:+00029:+00020:+00045:001559.0234:06393
06394:+00019:+00001:-00009:001559.0234:06394
06395:+00020:+00007:-00135:001551.0664:06395
06396:-00019:+00007:-00171:001551.0664:06396
06397:+00004:-00004:-00073:001551.0664:06397
06398:-00051:+00003:+00053:001551.0664:06398
06399:-00049:+00003:+00161:001551.0664:06399
06400:-00068:-00010:+00111:001551.0664:06400
06401:-00080:-00013:-00004:001551.0664:06401
06402:-00053:-00013:+00018:001551.0664:06402
06403:-00039:+00007:-00019:001551.0664:06403
06404:-00042:-00021:-00048:001551.0664:06404
06405:-00008:+00011:-00019:001551.0664:06405
06406:+00005:+00008:-00056:001551.0664:06406
06407:-00012:-00003:-00109:001551.0664:06407
06408:-00040:-00009:-00070:001511.6378:06408
06409:-00034:-00013:+00015:001511.6378:06409
06410:-00039:-00029:+00072:001511.6378:06410
06411:-00022:-00035:+00114:001511.6378:06411
06412:-00022:+00006:+00035:001511.6378:06412
06413:+00021:-00019:-00082:001511.6378:06413
06414:+00018:-00008:-00016:001511.6378:06414
06415:+00012:+00024:+00035:001511.6378:06415
06416:+00032:-00003:-00018:001511.6378:06416
06417:+00004:-00016:-00073:001511.6378:06417
06418:-00024:-00001:+00008:001511.6378:06418
06419:-00022:-00004:+00005:001511.6378:06419
06420:-00051:-00002:+00005:001511.6378:06420
06421:-00040:-00017:-00024:001564.8166:06421
06422:-00029:+00035:-00019:001564.8166:06422
06423:-00011:+00036:-00076:001564.8166:06423
06424:-00001:+00030:-00015:001564.8166:06424
06425:+00003:+00036:+00107:001564.8166:06425
06426:+00002:+00047:+00010:001564.8166:06426
06427:-00003:+00048:-00002:001564.8166:06427
06428:+00019:+00044:+00005:001564.8166:06428
06429:-00004:+00042:+00018:001564.8166:06429
06430:-00022:+00040:-00082:001564.8166:06430
06431:-00002:+00022:-00006:001564.8166:06431
06432:-00017:+00014:-00006:001564.8166:06432
06433:-00025:-00015:+00014:001564.8166:06433
06434:-00011:+00009:-00062:001578.0192:06434
06435:-00020:-00012:+00029:001578.0192:06435
06436:+00011:-00011:+00011:001578.0192:06436
06437:+00015:-00047:+00063:001578.0192:06437
06438:+00016:-00009:+00020:001578.0192:06438
06439:+00003:-00037:+00010:001578.0192:06439
06440:-00012:-00029:+00034:001578.0192:06440
06441:-00051:-00044:+00037:001578.0192:06441
06442:-00029:-00031:+00004:001578.0192:06442
06443:-00052:-00060:+00035:001578.0192:06443
06444:+00015:-00019:+00007:001578.0192:06444
06445:-00002:-00038:-00008:001578.0192:06445
06446:+00026:-00010:-00051:001578.0192:06446
06447:+00007:-00052:+00012:001537.7275:06447
06448:+00040:-00021:+00011:001537.7275:06448
06449:+00031:-00027:+00035:001537.7275:06449
06450:+00027:+00002:+00018:001537.7275:06450
06451:+00030:-00009:+00025:001537.7275:06451
06452:+00031:-00004:+00043:001537.7275:06452
06453:+00020:-00016:+00014:001537.7275:06453
06454:+00007:+00012:+00025:001537.7275:06454
06455:+00010:+00010:+00020:001537.7275:06455
06456:+00010:+00016:-00001:001537.7275:06456
06457:+00032:+00013:+00064:001537.7275:06457
06458:+00032:-00003:+00084:001537.7275:06458
06459:+00002:-00004:+00027:001537.7275:06459
06460:+00016:-00017:+00024:001557.0368:06460
06461:-00009:+00010:-00004:001557.0368:06461
06462:-00012:-00021:-00004:001557.0368:06462
06463:-00002:-00019:+00053:001557.0368:06463
06464:+00021:-00009:+00058:001557.0368:06464
06465:-00007:-00010:+00022:001557.0368:06465
06466:-00005:-00037:-00003:001557.0368:06466
06467:+00018:-00021:+00032:001557.0368:06467
06468:+00006:-00027:+00014:001557.0368:06468
06469:+00008:-00020:+00037:001557.0368:06469
06470:+00035:-00029:+00012:001557.0368:06470
06471:+00046:-00035:+00021:001557.0368:06471
06472:+00036:-00061:+00039:001557.0368:06472
06473:+00024:-00047:+00060:001551.0209:06473
06474:+00030:-00068:+00014:001551.0209:06474
06475:+00022:-00024:-00005:001551.0209:06475
06476:+00028:-00042:-00004:001551.0209:06476
06477:+00025:-00048:-00018:001551.0209:06477
06478:+00031:-00040:+00020:001551.0209:06478
06479:+00031:-00024:-00005:001551.0209:06479
06480:+00012:-00039:+00018:001551.0209:06480
06481:-00005:-00034:-00018:001551.0209:06481
06482:-00019:-00035:-00015:001551.0209:06482
06483:-00011:-00013:-00001:001551.0209:06483
06484:-00023:-00012:+00009:001551.0209:06484
06485:-00015:-00015:-00007:001551.0209:06485
06486:-00034:+00004:-00018:001493.5849:06486
06487:-00011:-00018:-00008:001493.5849:06487
06488:-00016:-00003:+00006:001493.5849:06488
06489:-00012:-00004:-00010:001493.5849:06489
06490:-00020:+00009:-00033:001493.5849:06490
06491:-00024:-00003:-00032:001493.5849:06491
06492:+00014:+00020:-00029:001493.5849:06492
06493:-00006:+00010:-00009:001493.5849:06493
06494:+00009:+00013:+00003:001493.5849:06494
06495:-00009:+00000:-00006:001493.5849:06495
06496:+00003:-00003:+00004:001493.5849:06496
06497:-00008:+00008:+00003:001493.5849:06497
06498:+00005:-00002:-00026:001493.5849:06498
06499:-00020:-00011:+00004:001501.3843:06499
06500:+00017:-00007:+00050:001501.3843:06500
06501:-00001:-00028:+00114:001501.3843:06501
06502:-00020:-00028:-00003:001501.3843:06502
06503:-00012:-00062:-00033:001501.3843:06503
06504:-00011:-00051:-00110:001501.3843:06504
06505:-00034:-00057:-00092:001501.3843:06505
06506:-00018:-00064:-00006:001501.3843:06506
06507:-00001:-00065:+00073:001501.3843:06507
06508:-00001:-00058:+00078:001501.3843:06508
06509:+00003:-00051:+00031:001501.3843:06509
06510:-00001:-00041:-00017:001501.3843:06510
06511:-00010:-00044:+00011:001501.3843:06511
06512:-00022:-00028:-00005:001501.3843:06512
06513:-00020:-00027:-00013:001470.1422:06513
06514:-00004:-00010:-00035:001470.1422:06514
06515:-00007:-00015:-00030:001470.1422:06515
06516:+00015:-00016:-00044:001470.1422:06516
06517:+00018:-00004:-00012:001470.1422:06517
06518:-00007:-00015:+00017:001470.1422:06518
06519:+00014:-00005:-00001:001470.1422:06519
06520:+00006:+00021:+00003:001470.1422:06520
06521:+00017:-00002:-00021:001470.1422:06521
06522:+00002:+00022:+00017:001470.1422:06522
06523:+00005:+00016:+00001:001470.1422:06523
06524:-00025:+00024:+00017:001470.1422:06524
06525:-00016:+00017:+00009:001470.1422:06525
06526:-00053:+00022:+00005:001470.1422:06526
06527:-00037:+00022:-00008:001402.8140:06527
06528:-00066:+00019:-00058:001402.8140:06528
06529:-00041:+00021:-00057:001402.8140:06529
06530:-00084:+00009:-00037:001402.8140:06530
06531:-00046:+00003:-00025:001402.8140:06531
06532:-00055:+00007:+00001:001402.8140:06532
06533:-00031:-00019:+00010:001402.8140:06533
06534:-00051:-00020:+00003:001402.8140:06534
06535:-00052:+00008:-00035:001402.8140:06535
06536:-00048:-00016:-00031:001402.8140:06536
06537:-00053:+00004:-00051:001402.8140:06537
06538:-00026:-00006:-00046:001402.8140:06538
06539:-00023:+00019:-00057:001402.8140:06539
06540:-00012:+00008:-00041:001402.8140:06540
06541:+00005:+00016:-00057:001428.0684:06541
06542:-00008:+00020:-00008:001428.0684:06542
06543:+00004:+00000:+00006:001428.0684:06543
06544:-00002:+00013:+00036:001428.0684:06544
06545:+00015:+00039:-00021:001428.0684:06545
06546:+00006:+00016:-00013:001428.0684:06546
06547:+00027:+00030:-00028:001428.0684:06547
06548:+00023:+00053:-00036:001428.0684:06548
06549:+00017:+00043:-00062:001428.0684:06549
06550:-00008:+00063:-00021:001428.0684:06550
06551:+00004:+00067:+00018:001428.0684:06551
06552:-00020:+00045:+00007:001428.0684:06552
06553:-00028:+00054:-00015:001428.0684:06553
06554:-00037:+00043:+00009:001428.0684:06554
06555:-00042:+00036:+00000:001435.2116:06555
06556:-00029:+00039:-00052:001435.2116:06556
06557:-00041:+00015:-00019:001435.2116:06557
06558:-00029:+00013:+00022:001435.2116:06558
06559:-00048:-00001:+00006:001435.2116:06559
06560:-00038:+00024:-00035:001435.2116:06560
06561:-00045:-00002:-00022:001435.2116:06561
06562:-00032:+00020:-00035:001435.2116:06562
06563:-00042:+00004:+00051:001435.2116:06563
06564:-00028:+00008:-00021:001435.2116:06564
06565:-00034:-00004:-00021:001435.2116:06565
06566:+00004:+00007:-00013:001435.2116:06566
06567:-00003:-00003:-00004:001435.2116:06567
06568:+00002:-00003:-00018:001435.2116:06568
06569:-00006:+00008:-00006:001415.5659:06569
06570:+00019:+00018:+00021:001415.5659:06570
06571:+00017:+00018:+00032:001415.5659:06571
06572:+00005:+00019:+00017:001415.5659:06572
06573:-00009:+00024:+00025:001415.5659:06573
06574:+00000:+00038:-00003:001415.5659:06574
06575:-00024:+00013:+00008:001415.5659:06575
06576:+00000:+00026:+00011:001415.5659:06576
06577:-00020:+00036:+00021:001415.5659:06577
06578:+00001:+00034:+00001:001415.5659:06578
06579:-00014:+00029:+00022:001415.5659:06579
06580:-00015:+00040:-00020:001415.5659:06580
06581:-00019:+00055:-00038:001415.5659:06581
06582:+00004:+00045:+00028:001415.5659:06582
06583:+00004:+00054:-00002:001464.6468:06583
06584:-00029:+00048:+00018:001464.6468:06584
06585:-00002:+00040:-00001:001464.6468:06585
06586:-00034:+00053:+00019:001464.6468:06586
06587:-00015:+00057:-00034:001464.6468:06587
06588:-00028:+00061:+00043:001464.6468:06588
06589:-00011:+00066:+00016:001464.6468:06589
06590:-00013:+00062:+00005:001464.6468:06590
06591:-00010:+00056:+00001:001464.6468:06591
06592:-00019:+00071:+00009:001464.6468:06592
06593:-00025:+00057:+00002:001464.6468:06593
06594:+00002:+00067:+00016:001464.6468:06594
06595:-00004:+00069:+00038:001464.6468:06595
06596:-00005:+00057:+00016:001482.1667:06596
06597:-00009:+00045:-00031:001482.1667:06597
06598:+00007:+00063:+00005:001482.1667:06598
06599:+00009:+00052:+00018:001482.1667:06599
06600:+00006:+00027:+00002:001482.1667:06600
06601:+00012:+00030:+00009:001482.1667:06601
06602:+00031:+00025:+00033:001482.1667:06602
06603:+00029:+00027:-00017:001482.1667:06603
06604:+00014:+00037:+00054:001482.1667:06604
06605:+00014:+00016:+00006:001482.1667:06605
06606:+00018:+00028:-00007:001482.1667:06606
06607:+00008:+00038:+00004:001482.1667:06607
06608:-00005:+00014:+00008:001482.1667:06608
06609:-00007:+00035:-00011:001482.1667:06609
06610:-00005:+00011:+00034:001465.4672:06610
06611:-00003:+00039:-00010:001465.4672:06611
06612:+00000:+00037:+00014:001465.4672:06612
06613:+00001:+00014:-00007:001465.4672:06613
06614:-00006:+00025:+00028:001465.4672:06614
06615:+00010:+00036:-00014:001465.4672:06615
06616:+00020:+00026:-00017:001465.4672:06616
06617:+00018:+00026:-00037:001465.4672:06617
06618:+00015:+00015:-00003:001465.4672:06618
06619:+00005:+00035:-00009:001465.4672:06619
06620:-00007:+00025:+00000:001465.4672:06620
06621:-00003:+00033:-00008:001465.4672:06621
06622:+00008:+00035:+00003:001465.4672:06622
06623:+00036:+00032:+00013:001515.8264:06623
06624:+00033:+00027:+00038:001515.8264:06624
06625:+00012:+00027:-00034:001515.8264:06625
06626:+00019:+00027:-00009:001515.8264:06626
06627:+00015:+00030:-00011:001515.8264:06627
06628:-00006:+00049:+00006:001515.8264:06628
06629:-00001:+00064:-00004:001515.8264:06629
06630:+00006:+00047:+00020:001515.8264:06630
06631:+00029:+00068:-00009:001515.8264:06631
06632:+00013:+00042:+00005:001515.8264:06632
06633:+00012:+00046:+00005:001515.8264:06633
06634:+00018:+00048:+00020:001515.8264:06634
06635:+00017:+00048:+00005:001515.8264:06635
06636:+00014:+00043:+00003:001517.6464:06636
06637:+00005:+00051:-00033:001517.6464:06637
06638:+00016:+00028:-00050:001517.6464:06638
06639:+00003:+00024:+00016:001517.6464:06639
06640:+00017:+00011:+00019:001517.6464:06640
06641:-00024:-00003:-00003:001517.6464:06641
06642:-00006:+00021:-00003:001517.6464:06642
06643:-00014:+00004:+00000:001517.6464:06643
06644:+00000:+00007:-00015:001517.6464:06644
06645:-00012:-00016:+00000:001517.6464:06645
06646:+00016:-00004:-00032:001517.6464:06646
06647:-00024:+00002:-00022:001517.6464:06647
06648:+00005:+00008:-00005:001517.6464:06648
06649:-00023:+00008:+00002:001517.6464:06649
06650:-00009:+00005:-00001:001479.3786:06650
06651:+00003:+00002:-00012:001479.3786:06651
06652:-00009:-00001:+00003:001479.3786:06652
06653:-00020:-00008:-00008:001479.3786:06653
06654:+00004:+00004:-00006:001479.3786:06654
06655:+00002:-00007:-00002:001479.3786:06655
06656:+00003:-00001:-00018:001479.3786:06656
06657:+00001:-00002:-00049:001479.3786:06657
06658:-00009:+00000:+00000:001479.3786:06658
06659:-00004:+00004:+00000:001479.3786:06659
06660:-00004:+00013:+00016:001479.3786:06660
06661:+00016:-00004:-00002:001479.3786:06661
06662:+00008:+00023:+00003:001479.3786:06662
06663:+00008:+00019:-00033:001515.8359:06663
06664:+00035:+00025:-00015:001515.8359:06664
06665:+00031:+00014:-00002:001515.8359:06665
06666:+00010:+00024:+00020:001515.8359:06666
06667:+00031:+00014:-00014:001515.8359:06667
06668:+00007:+00047:-00018:001515.8359:06668
06669:-00005:-00002:-00010:001515.8359:06669
06670:+00019:+00029:-00036:001515.8359:06670
06671:-00001:+00009:-00032:001515.8359:06671
06672:+00002:+00015:-00015:001515.8359:06672
06673:-00012:+00013:+00010:001515.8359:06673
06674:-00019:+00015:+00008:001515.8359:06674
06675:-00048:+00001:-00029:001515.8359:06675
06676:-00015:+00026:-00009:001523.0954:06676
06677:-00029:+00005:-00021:001523.0954:06677
06678:-00014:-00002:+00008:001523.0954:06678
06679:-00028:-00019:-00016:001523.0954:06679
06680:-00007:-00002:-00046:001523.0954:06680
06681:-00016:-00011:-00035:001523.0954:06681
06682:+00003:+00004:-00009:001523.0954:06682
06683:-00034:-00035:+00000:001523.0954:06683
06684:+00005:+00004:+00026:001523.0954:06684
06685:+00001:-00034:+00002:001523.0954:06685
06686:-00003:+00008:+00006:001523.0954:06686
06687:-00005:-00023:-00013:001523.0954:06687
06688:+00006:-00006:-00020:001523.0954:06688
06689:+00008:-00007:+00022:001523.0954:06689
06690:+00020:+00003:-00002:001484.6975:06690
06691:-00021:-00034:-00031:001484.6975:06691
06692:-00001:-00006:-00050:001484.6975:06692
06693:-00020:-00012:-00001:001484.6975:06693
06694:-00035:+00004:-00010:001484.6975:06694
06695:-00010:-00010:-00032:001484.6975:06695
06696:-00002:-00014:-00027:001484.6975:06696
06697:-00008:-00008:+00069:001484.6975:06697
06698:-00022:+00002:-00006:001484.6975:06698
06699:-00040:-00010:+00012:001484.6975:06699
06700:-00018:+00008:-00033:001484.6975:06700
06701:-00012:-00008:+00017:001484.6975:06701
06702:-00002:+00023:-00023:001484.6975:06702
06703:+00002:+00002:-00005:001524.9837:06703
06704:+00001:-00006:-00041:001524.9837:06704
06705:-00009:+00019:-00017:001524.9837:06705
06706:+00003:+00013:-00011:001524.9837:06706
06707:-00017:+00001:+00035:001524.9837:06707
06708:-00019:-00003:-00006:001524.9837:06708
06709:-00001:+00020:+00032:001524.9837:06709
06710:+00016:+00023:-00035:001524.9837:06710
06711:-00009:+00020:-00034:001524.9837:06711
06712:-00006:+00015:-00006:001524.9837:06712
06713:+00002:-00004:+00025:001524.9837:06713
06714:+00000:+00001:+00021:001524.9837:06714
06715:+00002:-00004:+00018:001524.9837:06715
06716:-00001:-00005:-00018:001532.3007:06716
06717:+00005:-00009:-00005:001532.3007:06717
06718:-00009:-00016:+00018:001532.3007:06718
06719:+00021:-00010:-00018:001532.3007:06719
06720:+00018:-00007:-00016:001532.3007:06720
06721:+00016:-00025:+00025:001532.3007:06721
06722:+00005:-00037:+00066:001532.3007:06722
06723:-00007:-00038:+00024:001532.3007:06723
06724:-00009:-00045:+00012:001532.3007:06724
06725:+00013:-00046:-00017:001532.3007:06725
06726:-00022:-00026:+00003:001532.3007:06726
06727:+00001:-00038:+00030:001532.3007:06727
06728:-00019:-00023:+00060:001532.3007:06728
06729:-00021:-00038:+00017:001493.5461:06729
06730:-00025:-00022:+00017:001493.5461:06730
06731:-00021:-00027:-00015:001493.5461:06731
06732:-00036:-00031:+00013:001493.5461:06732
06733:-00024:-00024:+00036:001493.5461:06733
06734:-00009:-00019:+00049:001493.5461:06734
06735:+00016:-00035:-00006:001493.5461:06735
06736:-00019:-00020:+00002:001493.5461:06736
06737:-00004:-00010:-00003:001493.5461:06737
06738:+00015:-00017:-00004:001493.5461:06738
06739:+00015:-00021:-00013:001493.5461:06739
06740:+00007:+00006:+00004:001493.5461:06740
06741:+00008:-00018:+00023:001493.5461:06741
06742:+00018:+00000:+00032:001534.2984:06742
06743:+00016:+00005:+00023:001534.2984:06743
06744:-00004:+00017:+00040:001534.2984:06744
06745:+00001:+00003:+00017:001534.2984:06745
06746:-00017:-00001:+00019:001534.2984:06746
06747:+00004:-00004:-00001:001534.2984:06747
06748:-00005:+00022:+00013:001534.2984:06748
06749:-00008:+00004:+00008:001534.2984:06749
06750:-00007:+00009:+00006:001534.2984:06750
06751:+00003:+00008:+00000:001534.2984:06751
06752:+00000:+00008:+00005:001534.2984:06752
06753:-00019:-00018:-00005:001534.2984:06753
06754:+00005:+00008:-00012:001534.2984:06754
06755:-00007:-00020:+00020:001545.3763:06755
06756:+00017:-00009:-00008:001545.3763:06756
06757:+00018:-00030:-00035:001545.3763:06757
06758:-00004:-00013:+00019:001545.3763:06758
06759:-00003:-00009:+00018:001545.3763:06759
06760:+00003:-00028:+00002:001545.3763:06760
06761:+00015:-00014:+00008:001545.3763:06761
06762:-00021:-00047:+00003:001545.3763:06762
06763:-00005:-00032:-00022:001545.3763:06763
06764:-00018:-00047:+00016:001545.3763:06764
06765:-00009:-00028:+00001:001545.3763:06765
06766:-00013:-00043:+00008:001545.3763:06766
06767:+00000:-00039:-00009:001545.3763:06767
06768:-00012:-00042:-00021:001517.1900:06768
06769:+00005:-00051:-00031:001517.1900:06769
06770:+00005:-00035:-00020:001517.1900:06770
06771:+00017:-00030:-00016:001517.1900:06771
06772:-00006:-00012:-00036:001517.1900:06772
06773:+00021:-00036:+00024:001517.1900:06773
06774:-00001:-00009:+00011:001517.1900:06774
06775:-00023:-00031:+00007:001517.1900:06775
06776:-00013:-00011:-00012:001517.1900:06776
06777:-00008:-00018:-00001:001517.1900:06777
06778:+00014:+00010:-00024:001517.1900:06778
06779:-00006:-00005:-00025:001517.1900:06779
06780:-00002:+00010:-00013:001517.1900:06780
06781:-00001:-00037:+00015:001564.8605:06781
06782:-00022:+00004:+00033:001564.8605:06782
06783:-00033:-00019:-00003:001564.8605:06783
06784:-00036:+00008:-00010:001564.8605:06784
06785:-00039:-00019:+00022:001564.8605:06785
06786:-00035:+00009:+00034:001564.8605:06786
06787:-00028:+00003:-00003:001564.8605:06787
06788:-00026:+00009:+00003:001564.8605:06788
06789:-00041:-00010:+00007:001564.8605:06789
06790:-00036:+00024:+00007:001564.8605:06790
06791:-00030:-00032:-00039:001564.8605:06791
06792:-00040:+00001:-00011:001564.8605:06792
06793:-00037:-00014:+00005:001564.8605:06793
06794:-00005:-00003:-00008:001562.5007:06794
06795:-00003:-00033:+00017:001562.5007:06795
06796:+00010:-00006:-00003:001562.5007:06796
06797:-00003:-00023:+00004:001562.5007:06797
06798:+00012:-00005:+00020:001562.5007:06798
06799:-00003:-00046:+00014:001562.5007:06799
06800:-00018:-00034:+00052:001562.5007:06800
06801:-00001:-00047:+00018:001562.5007:06801
06802:+00015:-00020:-00031:001562.5007:06802
06803:+00018:-00051:-00011:001562.5007:06803
06804:-00009:-00034:-00010:001562.5007:06804
06805:-00010:-00061:+00012:001562.5007:06805
06806:-00018:-00048:+00033:001562.5007:06806
06807:-00024:-00061:+00025:001517.1721:06807
06808:+00004:-00030:-00007:001517.1721:06808
06809:-00011:-00050:-00023:001517.1721:06809
06810:-00019:-00019:+00001:001517.1721:06810
06811:+00004:-00013:-00001:001517.1721:06811
06812:-00002:+00024:-00004:001517.1721:06812
06813:-00022:-00007:+00007:001517.1721:06813
06814:-00019:+00020:-00046:001517.1721:06814
06815:-00011:+00007:-00001:001517.1721:06815
06816:+00003:+00034:-00027:001517.1721:06816
06817:+00005:+00021:-00048:001517.1721:06817
06818:-00004:+00031:-00008:001517.1721:06818
06819:+00001:+00016:+00017:001517.1721:06819
06820:+00015:+00031:+00050:001547.5189:06820
06821:-00008:+00034:+00028:001547.5189:06821
06822:-00004:+00025:+00018:001547.5189:06822
06823:-00017:+00014:-00019:001547.5189:06823
06824:-00021:+00012:-00019:001547.5189:06824
06825:-00012:+00000:-00015:001547.5189:06825
06826:-00015:+00012:-00041:001547.5189:06826
06827:-00034:+00018:-00035:001547.5189:06827
06828:-00025:-00003:-00049:001547.5189:06828
06829:-00029:-00019:-00014:001547.5189:06829
06830:-00033:-00001:+00018:001547.5189:06830
06831:-00038:+00003:+00040:001547.5189:06831
06832:-00024:-00004:+00026:001547.5189:06832
06833:-00036:+00004:+00015:001541.5590:06833
06834:-00016:-00001:+00033:001541.5590:06834
06835:-00032:+00003:+00052:001541.5590:06835
06836:-00016:+00006:+00004:001541.5590:06836
06837:-00036:-00008:-00002:001541.5590:06837
06838:-00012:-00006:-00044:001541.5590:06838
06839:-00015:-00029:-00030:001541.5590:06839
06840:+00015:-00006:-00034:001541.5590:06840
06841:+00003:-00010:-00015:001541.5590:06841
06842:+00019:+00003:-00037:001541.5590:06842
06843:-00006:-00030:+00046:001541.5590:06843
06844:+00036:-00017:+00014:001541.5590:06844
06845:-00006:-00052:-00002:001541.5590:06845
06846:+00008:-00015:+00004:001508.0025:06846
06847:-00033:-00047:+00030:001508.0025:06847
06848:-00009:-00006:+00005:001508.0025:06848
06849:-00028:-00003:-00023:001508.0025:06849
06850:-00007:+00033:-00030:001508.0025:06850
06851:-00047:-00008:+00009:001508.0025:06851
06852:-00038:+00009:-00010:001508.0025:06852
06853:-00066:-00014:+00002:001508.0025:06853
06854:-00040:-00005:-00008:001508.0025:06854
06855:-00067:-00018:+00032:001508.0025:06855
06856:-00012:+00035:+00022:001508.0025:06856
06857:-00047:+00011:+00014:001508.0025:06857
06858:-00033:+00028:-00005:001508.0025:06858
06859:-00042:+00039:+00030:001536.1671:06859
06860:-00037:-00001:+00002:001536.1671:06860
06861:-00059:+00024:-00021:001536.1671:06861
06862:-00042:-00002:-00006:001536.1671:06862
06863:-00067:-00005:-00019:001536.1671:06863
06864:-00020:+00007:-00057:001536.1671:06864
06865:-00018:+00018:-00016:001536.1671:06865
06866:+00010:-00002:-00015:001536.1671:06866
06867:-00024:+00005:+00009:001536.1671:06867
06868:+00029:-00032:+00028:001536.1671:06868
06869:-00009:+00008:+00031:001536.1671:06869
06870:+00007:-00020:+00010:001536.1671:06870
06871:+00003:+00006:+00048:001536.1671:06871
06872:+00007:+00006:+00033:001541.5969:06872
06873:+00004:+00020:+00032:001541.5969:06873
06874:+00007:+00006:+00000:001541.5969:06874
06875:-00018:+00008:-00006:001541.5969:06875
06876:+00014:-00013:-00010:001541.5969:06876
06877:-00022:-00010:-00037:001541.5969:06877
06878:-00007:-00022:+00017:001541.5969:06878
06879:-00012:-00008:+00025:001541.5969:06879
06880:+00009:-00025:+00018:001541.5969:06880
06881:+00017:-00030:+00019:001541.5969:06881
06882:+00044:-00024:+00025:001541.5969:06882
06883:-00006:-00025:+00030:001541.5969:06883
06884:+00012:-00062:+00029:001541.5969:06884
06885:+00008:-00028:+00029:001509.8522:06885
06886:+00033:-00046:+00000:001509.8522:06886
06887:+00016:-00010:+00009:001509.8522:06887
06888:+00048:-00019:-00002:001509.8522:06888
06889:+00035:-00009:+00018:001509.8522:06889
06890:+00040:-00010:+00002:001509.8522:06890
06891:+00048:-00022:+00027:001509.8522:06891
06892:+00051:-00010:-00004:001509.8522:06892
06893:+00029:-00008:+00033:001509.8522:06893
06894:+00034:-00015:+00022:001509.8522:06894
06895:+00007:+00011:-00021:001509.8522:06895
06896:+00018:+00017:-00038:001509.8522:06896
06897:+00010:+00013:-00007:001509.8522:06897
06898:+00033:-00004:-00017:001541.8240:06898
06899:+00014:+00020:+00009:001541.8240:06899
06900:+00020:-00008:+00011:001541.8240:06900
06901:+00018:+00006:+00039:001541.8240:06901
06902:-00006:-00018:-00016:001541.8240:06902
06903:+00005:-00003:+00005:001541.8240:06903
06904:-00010:-00010:-00013:001541.8240:06904
06905:-00008:-00002:-00056:001541.8240:06905
06906:-00021:-00030:+00004:001541.8240:06906
06907:-00008:-00005:+00012:001541.8240:06907
06908:-00014:-00011:+00024:001541.8240:06908
06909:-00005:-00002:-00010:001541.8240:06909
06910:+00000:-00017:+00007:001541.8240:06910
06911:-00006:+00034:-00017:001541.8240:06911
06912:-00018:+00017:-00013:001492.6647:06912
06913:+00012:+00049:+00002:001492.6647:06913
06914:-00010:+00025:+00016:001492.6647:06914
06915:+00010:+00050:-00002:001492.6647:06915
06916:-00001:+00039:+00009:001492.6647:06916
06917:+00005:+00050:-00015:001492.6647:06917
06918:-00034:+00014:-00010:001492.6647:06918
06919:-00002:+00026:-00028:001492.6647:06919
06920:-00033:+00035:-00004:001492.6647:06920
06921:-00022:+00014:+00038:001492.6647:06921
06922:-00014:+00009:+00062:001492.6647:06922
06923:-00024:+00023:+00049:001492.6647:06923
06924:-00051:+00021:-00020:001492.6647:06924
06925:-00040:-00016:+00018:001492.6647:06925
06926:-00048:-00021:+00024:001388.7899:06926
06927:-00044:-00015:+00014:001388.7899:06927
06928:-00058:-00011:-00003:001388.7899:06928
06929:-00048:-00013:-00022:001388.7899:06929
06930:-00032:-00024:-00008:001388.7899:06930
06931:-00020:-00011:-00027:001388.7899:06931
06932:-00034:-00047:+00043:001388.7899:06932
06933:-00024:-00041:+00032:001388.7899:06933
06934:-00001:-00029:+00045:001388.7899:06934
06935:+00033:-00013:+00017:001388.7899:06935
06936:+00018:-00029:+00023:001388.7899:06936
06937:+00026:-00015:-00004:001388.7899:06937
06938:+00030:+00000:+00042:001388.7899:06938
06939:+00049:-00005:+00006:001388.7899:06939
06940:+00033:-00004:+00008:001405.7386:06940
06941:+00041:+00025:-00020:001405.7386:06941
06942:+00034:+00014:+00001:001405.7386:06942
06943:+00035:+00025:-00023:001405.7386:06943
06944:+00026:+00041:-00035:001405.7386:06944
06945:+00008:+00041:-00052:001405.7386:06945
06946:+00004:+00044:-00007:001405.7386:06946
06947:-00009:+00059:+00019:001405.7386:06947
06948:+00005:+00080:-00018:001405.7386:06948
06949:-00040:+00055:-00010:001405.7386:06949
06950:-00034:+00072:-00032:001405.7386:06950
06951:-00069:+00059:-00018:001405.7386:06951
06952:-00057:+00059:-00042:001405.7386:06952
06953:-00058:+00082:-00051:001405.7386:06953
06954:-00041:+00061:-00047:001405.7386:06954
06955:-00068:+00046:+00023:001436.8547:06955
06956:-00048:+00043:-00002:001436.8547:06956
06957:-00040:+00041:-00035:001436.8547:06957
06958:-00010:+00049:-00029:001436.8547:06958
06959:-00012:+00029:+00017:001436.8547:06959
06960:+00000:+00015:+00033:001436.8547:06960
06961:+00003:+00012:-00003:001436.8547:06961
06962:-00008:+00018:-00082:001436.8547:06962
06963:+00019:+00015:-00064:001436.8547:06963
06964:+00017:+00018:-00042:001436.8547:06964
06965:+00007:+00000:+00017:001436.8547:06965
06966:+00011:+00008:+00023:001436.8547:06966
06967:+00012:-00002:+00008:001436.8547:06967
06968:+00016:-00016:-00032:001450.1375:06968
06969:+00019:+00003:-00027:001450.1375:06969
06970:+00016:-00018:-00012:001450.1375:06970
06971:+00001:+00003:-00018:001450.1375:06971
06972:+00015:-00015:-00001:001450.1375:06972
06973:-00007:+00008:-00033:001450.1375:06973
06974:-00022:+00003:-00031:001450.1375:06974
06975:-00024:+00021:-00008:001450.1375:06975
06976:-00017:-00005:-00017:001450.1375:06976
06977:-00017:+00000:-00012:001450.1375:06977
06978:-00013:+00024:+00008:001450.1375:06978
06979:-00010:+00015:-00021:001450.1375:06979
06980:-00021:+00027:-00026:001450.1375:06980
06981:-00011:+00033:-00019:001534.3182:06981
06982:-00021:+00033:-00031:001534.3182:06982
06983:-00038:+00036:-00010:001534.3182:06983
06984:-00016:+00014:+00010:001534.3182:06984
06985:-00014:+00013:-00008:001534.3182:06985
06986:-00011:+00031:-00049:001534.3182:06986
06987:-00034:+00036:-00022:001534.3182:06987
06988:-00015:+00051:-00018:001534.3182:06988
06989:-00034:+00033:-00014:001534.3182:06989
06990:-00039:+00015:-00028:001534.3182:06990
06991:-00038:+00038:-00036:001534.3182:06991
06992:-00025:+00015:+00005:001534.3182:06992
06993:-00033:+00020:+00023:001534.3182:06993
06994:-00024:+00016:+00031:001554.8226:06994
06995:-00018:+00035:+00033:001554.8226:06995
06996:+00001:+00024:-00015:001554.8226:06996
06997:-00002:+00012:-00003:001554.8226:06997
06998:+00003:+00023:-00033:001554.8226:06998
06999:-00013:+00022:-00009:001554.8226:06999
07000:+00001:-00004:-00037:001554.8226:07000
07001:-00020:-00003:+00016:001554.8226:07001
07002:-00008:+00005:-00028:001554.8226:07002
07003:-00015:-00021:+00017:001554.8226:07003
07004:-00003:+00005:+00023:001554.8226:07004
07005:-00023:-00035:+00000:001554.8226:07005
07006:-00005:-00021:-00050:001554.8226:07006
07007:+00001:-00021:+00004:001502.5701:07007
07008:-00006:-00013:-00007:001502.5701:07008
07009:-00016:-00009:-00018:001502.5701:07009
07010:-00008:-00011:+00051:001502.5701:07010
07011:-00034:-00035:+00034:001502.5701:07011
07012:-00038:-00036:-00046:001502.5701:07012
07013:-00030:-00012:-00036:001502.5701:07013
07014:-00038:-00021:+00024:001502.5701:07014
07015:-00051:-00008:-00034:001502.5701:07015
07016:-00049:-00012:-00029:001502.5701:07016
07017:-00012:+00005:-00009:001502.5701:07017
07018:-00019:+00005:+00020:001502.5701:07018
07019:-00010:-00006:-00031:001502.5701:07019
07020:-00001:-00004:-00015:001502.5701:07020
07021:-00006:+00034:-00008:001504.9388:07021
07022:+00005:+00036:+00042:001504.9388:07022
07023:+00002:+00016:+00034:001504.9388:07023
07024:-00006:+00038:+00030:001504.9388:07024
07025:+00013:+00028:-00009:001504.9388:07025
07026:+00023:+00034:+00017:001504.9388:07026
07027:+00019:+00011:-00020:001504.9388:07027
07028:+00020:-00001:+00021:001504.9388:07028
07029:+00017:+00018:+00017:001504.9388:07029
07030:+00014:+00007:+00042:001504.9388:07030
07031:+00003:+00021:-00035:001504.9388:07031
07032:-00005:+00007:-00050:001504.9388:07032
07033:+00016:-00001:+00028:001504.9388:07033
07034:+00020:+00005:+00080:001485.6613:07034
07035:-00012:+00004:+00072:001485.6613:07035
07036:+00002:-00021:+00011:001485.6613:07036
07037:-00012:-00012:+00035:001485.6613:07037
07038:-00022:-00009:+00000:001485.6613:07038
07039:-00026:-00016:+00003:001485.6613:07039
07040:+00002:-00031:-00035:001485.6613:07040
07041:+00000:-00033:-00017:001485.6613:07041
07042:+00010:-00012:+00014:001485.6613:07042
07043:-00023:-00036:+00068:001485.6613:07043
07044:+00007:-00049:+00000:001485.6613:07044
07045:+00016:-00029:+00049:001485.6613:07045
07046:+00023:-00033:+00017:001485.6613:07046
07047:-00010:-00017:+00025:001485.6613:07047
07048:+00022:-00033:+00010:001458.6226:07048
07049:-00002:+00005:+00033:001458.6226:07049
07050:+00030:+00002:-00002:001458.6226:07050
07051:-00002:+00000:+00037:001458.6226:07051
07052:+00017:-00005:+00019:001458.6226:07052
07053:-00023:-00003:+00050:001458.6226:07053
07054:+00015:-00003:+00034:001458.6226:07054
07055:-00022:+00035:+00017:001458.6226:07055
07056:-00005:+00025:-00037:001458.6226:07056
07057:-00037:+00037:+00010:001458.6226:07057
07058:-00020:+00025:+00003:001458.6226:07058
07059:-00015:+00040:+00038:001458.6226:07059
07060:-00007:+00049:-00021:001458.6226:07060
07061:+00001:+00041:+00035:001512.1728:07061
07062:-00006:+00063:+00013:001512.1728:07062
07063:-00033:+00069:+00025:001512.1728:07063
07064:-00018:+00041:+00003:001512.1728:07064
07065:-00012:+00042:+00000:001512.1728:07065
07066:+00004:+00037:-00014:001512.1728:07066
07067:-00040:+00037:+00006:001512.1728:07067
07068:+00004:+00016:-00023:001512.1728:07068
07069:+00003:+00014:+00005:001512.1728:07069
07070:-00023:+00023:+00007:001512.1728:07070
07071:-00015:+00021:-00016:001512.1728:07071
07072:+00002:+00008:-00008:001512.1728:07072
07073:-00019:-00003:-00020:001512.1728:07073
07074:-00006:+00007:+00005:001526.7694:07074
07075:+00017:-00003:-00020:001526.7694:07075
07076:-00001:-00012:+00007:001526.7694:07076
07077:+00005:-00010:+00014:001526.7694:07077
07078:-00034:-00034:+00008:001526.7694:07078
07079:-00014:-00014:-00021:001526.7694:07079
07080:-00031:-00023:-00036:001526.7694:07080
07081:+00001:+00007:-00007:001526.7694:07081
07082:-00018:-00009:-00013:001526.7694:07082
07083:-00004:-00017:-00029:001526.7694:07083
07084:-00023:-00034:+00031:001526.7694:07084
07085:-00016:-00011:+00000:001526.7694:07085
07086:-00056:-00026:-00022:001526.7694:07086
07087:+00000:+00006:-00054:001526.7694:07087
07088:-00044:-00006:+00017:001484.6671:07088
07089:-00005:+00015:-00037:001484.6671:07089
07090:-00039:+00019:-00012:001484.6671:07090
07091:+00012:+00024:-00034:001484.6671:07091
07092:-00031:-00016:+00084:001484.6671:07092
07093:-00002:+00009:-00042:001484.6671:07093
07094:-00043:-00020:-00009:001484.6671:07094
07095:+00008:+00017:-00030:001484.6671:07095
07096:-00049:+00032:+00000:001484.6671:07096
07097:-00005:+00036:-00068:001484.6671:07097
07098:-00038:+00021:+00023:001484.6671:07098
07099:+00004:+00019:-00010:001484.6671:07099
07100:-00032:+00022:+00034:001484.6671:07100
07101:-00006:-00002:-00067:001506.7025:07101
07102:-00054:+00008:+00017:001506.7025:07102
07103:+00003:+00024:-00026:001506.7025:07103
07104:-00043:+00020:-00016:001506.7025:07104
07105:-00018:+00015:-00069:001506.7025:07105
07106:-00027:-00002:-00036:001506.7025:07106
07107:+00000:+00004:-00024:001506.7025:07107
07108:-00039:+00002:+00019:001506.7025:07108
07109:+00006:+00008:-00025:001506.7025:07109
07110:-00001:-00018:-00021:001506.7025:07110
07111:+00008:+00020:-00028:001506.7025:07111
07112:-00024:+00001:-00024:001506.7025:07112
07113:-00006:+00021:-00007:001506.7025:07113
07114:+00003:-00004:-00005:001494.3604:07114
07115:+00002:+00016:-00027:001494.3604:07115
07116:-00004:+00001:-00037:001494.3604:07116
07117:+00006:+00016:-00022:001494.3604:07117
07118:-00009:+00020:+00026:001494.3604:07118
07119:+00002:+00009:+00000:001494.3604:07119
07120:-00017:+00006:+00022:001494.3604:07120
07121:-00025:-00002:-00029:001494.3604:07121
07122:-00035:-00008:+00008:001494.3604:07122
07123:+00002:+00006:+00005:001494.3604:07123
07124:+00001:-00034:-00012:001494.3604:07124
07125:-00012:-00010:-00024:001494.3604:07125
07126:+00002:-00041:-00021:001494.3604:07126
07127:-00037:-00035:-00026:001494.3604:07127
07128:-00033:-00062:+00021:001451.8175:07128
07129:-00013:-00050:+00036:001451.8175:07129
07130:+00011:-00047:+00011:001451.8175:07130
07131:+00022:-00031:-00004:001451.8175:07131
07132:+00039:-00025:+00020:001451.8175:07132
07133:+00022:-00006:+00014:001451.8175:07133
07134:+00050:-00012:+00000:001451.8175:07134
07135:+00030:+00006:-00008:001451.8175:07135
07136:+00034:-00003:+00002:001451.8175:07136
07137:+00012:+00024:-00065:001451.8175:07137
07138:+00026:+00005:-00063:001451.8175:07138
07139:+00033:+00015:-00012:001451.8175:07139
07140:+00028:-00005:+00023:001451.8175:07140
07141:+00003:+00021:+00004:001495.9490:07141
07142:-00006:+00017:+00016:001495.9490:07142
07143:+00003:+00035:+00051:001495.9490:07143
07144:+00002:+00018:-00003:001495.9490:07144
07145:-00027:+00013:+00009:001495.9490:07145
07146:-00019:+00013:-00015:001495.9490:07146
07147:-00054:+00009:+00034:001495.9490:07147
07148:-00038:+00017:+00029:001495.9490:07148
07149:-00055:+00000:+00035:001495.9490:07149
07150:-00037:+00024:-00022:001495.9490:07150
07151:-00050:+00017:-00047:001495.9490:07151
07152:-00024:+00010:-00039:001495.9490:07152
07153:-00015:+00024:+00027:001495.9490:07153
07154:-00022:+00010:-00011:001495.9490:07154
07155:-00021:+00010:+00050:001506.7845:07155
07156:+00015:+00036:+00025:001506.7845:07156
07157:+00003:+00024:+00049:001506.7845:07157
07158:+00012:+00035:-00024:001506.7845:07158
07159:+00019:+00013:+00020:001506.7845:07159
07160:+00025:+00016:-00032:001506.7845:07160
07161:+00015:-00004:+00013:001506.7845:07161
07162:+00051:+00009:-00033:001506.7845:07162
07163:-00005:-00012:+00054:001506.7845:07163
07164:+00007:+00004:+00014:001506.7845:07164
07165:+00020:-00024:+00083:001506.7845:07165
07166:+00034:-00022:+00009:001506.7845:07166
07167:+00018:-00046:+00048:001506.7845:07167
07168:+00006:-00010:+00054:001477.6186:07168
07169:-00024:-00028:+00067:001477.6186:07169
07170:-00025:-00009:-00026:001477.6186:07170
07171:-00035:-00036:-00008:001477.6186:07171
07172:-00020:+00005:+00024:001477.6186:07172
07173:-00029:+00004:+00033:001477.6186:07173
07174:-00016:+00024:+00018:001477.6186:07174
07175:-00019:+00018:+00007:001477.6186:07175
07176:-00017:+00013:+00033:001477.6186:07176
07177:-00023:-00004:-00010:001477.6186:07177
07178:-00023:+00015:-00036:001477.6186:07178
07179:+00012:+00015:+00028:001477.6186:07179
07180:+00017:+00026:-00062:001477.6186:07180
07181:+00007:+00048:-00044:001513.9373:07181
07182:+00034:+00029:-00015:001513.9373:07182
07183:+00034:+00015:+00033:001513.9373:07183
07184:+00002:+00033:+00015:001513.9373:07184
07185:+00024:+00011:+00024:001513.9373:07185
07186:+00014:+00009:+00012:001513.9373:07186
07187:+00006:+00011:+00014:001513.9373:07187
07188:+00003:+00037:+00047:001513.9373:07188
07189:+00005:+00037:+00016:001513.9373:07189
07190:-00015:+00021:-00003:001513.9373:07190
07191:-00017:+00030:-00011:001513.9373:07191
07192:-00051:+00034:-00015:001513.9373:07192
07193:-00025:+00013:-00023:001513.9373:07193
07194:-00048:+00016:+00017:001513.9373:07194
07195:-00037:+00039:-00023:001519.4306:07195
07196:-00029:+00000:-00052:001519.4306:07196
07197:+00000:+00048:+00014:001519.4306:07197
07198:-00033:-00001:+00052:001519.4306:07198
07199:-00021:+00023:-00031:001519.4306:07199
07200:-00014:+00008:+00008:001519.4306:07200
07201:+00012:+00023:-00032:001519.4306:07201
07202:-00002:-00008:-00002:001519.4306:07202
07203:+00016:+00007:-00025:001519.4306:07203
07204:-00014:-00007:+00013:001519.4306:07204
07205:+00016:-00009:-00037:001519.4306:07205
07206:-00035:-00013:+00006:001519.4306:07206
07207:+00011:+00000:-00024:001519.4306:07207
07208:-00001:-00009:+00039:001489.9693:07208
07209:+00027:+00018:-00018:001489.9693:07209
07210:-00003:-00002:+00033:001489.9693:07210
07211:+00048:+00034:-00022:001489.9693:07211
07212:-00019:+00009:+00050:001489.9693:07212
07213:+00007:+00016:+00003:001489.9693:07213
07214:-00013:+00012:+00012:001489.9693:07214
07215:+00010:+00040:-00071:001489.9693:07215
07216:-00019:+00035:-00036:001489.9693:07216
07217:+00011:+00032:-00030:001489.9693:07217
07218:-00021:+00029:-00015:001489.9693:07218
07219:+00019:+00032:-00036:001489.9693:07219
07220:+00002:+00033:-00002:001489.9693:07220
07221:-00006:+00002:-00020:001549.3895:07221
07222:-00037:+00004:+00027:001549.3895:07222
07223:+00019:-00009:-00011:001549.3895:07223
07224:-00025:+00012:-00024:001549.3895:07224
07225:+00005:-00016:-00065:001549.3895:07225
07226:-00012:+00002:+00032:001549.3895:07226
07227:+00004:-00014:+00003:001549.3895:07227
07228:-00026:-00014:+00009:001549.3895:07228
07229:-00022:-00023:-00037:001549.3895:07229
07230:-00039:-00020:+00004:001549.3895:07230
07231:-00007:-00017:-00059:001549.3895:07231
07232:-00033:+00011:-00022:001549.3895:07232
07233:+00004:+00008:+00002:001549.3895:07233
07234:+00001:+00034:-00004:001576.0479:07234
07235:-00002:-00001:-00023:001576.0479:07235
07236:-00022:+00028:-00001:001576.0479:07236
07237:+00005:+00018:-00007:001576.0479:07237
07238:+00004:+00025:-00031:001576.0479:07238
07239:-00003:+00013:-00044:001576.0479:07239
07240:-00008:+00048:-00018:001576.0479:07240
07241:-00005:+00024:-00017:001576.0479:07241
07242:-00009:+00015:-00026:001576.0479:07242
07243:-00004:+00005:-00002:001576.0479:07243
07244:-00007:-00005:+00008:001576.0479:07244
07245:+00000:-00008:-00033:001576.0479:07245
07246:+00003:-00018:-00016:001576.0479:07246
07247:-00019:-00008:+00014:001551.1240:07247
07248:+00003:-00015:+00005:001551.1240:07248
07249:-00008:-00017:-00050:001551.1240:07249
07250:+00003:-00004:-00004:001551.1240:07250
07251:-00015:-00017:+00100:001551.1240:07251
07252:-00018:-00015:+00074:001551.1240:07252
07253:-00020:-00002:-00036:001551.1240:07253
07254:+00000:+00021:-00026:001551.1240:07254
07255:+00004:+00019:-00019:001551.1240:07255
07256:-00007:+00018:-00021:001551.1240:07256
07257:+00013:-00003:+00004:001551.1240:07257
07258:+00009:+00005:+00037:001551.1240:07258
07259:+00030:-00004:-00001:001596.5994:07259
07260:+00020:-00015:-00026:001596.5994:07260
07261:+00007:-00009:-00002:001596.5994:07261
07262:+00012:-00005:+00032:001596.5994:07262
07263:+00009:-00014:-00001:001596.5994:07263
07264:+00025:+00002:+00023:001596.5994:07264
07265:+00021:-00022:+00017:001596.5994:07265
07266:+00027:+00017:+00009:001596.5994:07266
07267:-00009:-00025:+00010:001596.5994:07267
07268:+00008:-00001:+00018:001596.5994:07268
07269:+00003:-00018:+00005:001596.5994:07269
07270:-00005:+00023:-00032:001596.5994:07270
07271:-00013:+00002:+00021:001596.5994:07271
07272:+00004:+00035:+00004:001589.8635:07272
07273:-00040:+00026:-00034:001589.8635:07273
07274:-00001:+00028:-00035:001589.8635:07274
07275:-00039:+00027:+00009:001589.8635:07275
07276:-00022:+00052:-00024:001589.8635:07276
07277:-00034:+00026:-00042:001589.8635:07277
07278:-00038:+00014:+00022:001589.8635:07278
07279:-00016:+00038:+00016:001589.8635:07279
07280:-00017:+00012:-00001:001589.8635:07280
07281:-00017:+00044:-00010:001589.8635:07281
07282:-00012:+00016:+00025:001589.8635:07282
07283:-00009:+00050:+00000:001589.8635:07283
07284:+00014:+00010:+00032:001589.8635:07284
07285:-00008:+00025:+00015:001543.4592:07285
07286:-00015:-00002:-00001:001543.4592:07286
07287:-00002:+00037:+00000:001543.4592:07287
07288:-00024:+00021:+00029:001543.4592:07288
07289:-00015:+00038:+00023:001543.4592:07289
07290:-00030:-00001:+00007:001543.4592:07290
07291:-00018:+00025:-00020:001543.4592:07291
07292:-00012:+00018:+00013:001543.4592:07292
07293:-00023:+00022:+00036:001543.4592:07293
07294:-00016:-00006:+00035:001543.4592:07294
07295:+00005:+00011:+00005:001543.4592:07295
07296:-00024:+00002:-00019:001543.4592:07296
07297:-00009:+00005:-00024:001580.5408:07297
07298:-00002:-00020:-00031:001580.5408:07298
07299:+00013:+00008:-00020:001580.5408:07299
07300:+00015:+00002:+00062:001580.5408:07300
07301:+00045:-00003:+00046:001580.5408:07301
07302:+00035:-00015:-00004:001580.5408:07302
07303:+00034:+00006:+00039:001580.5408:07303
07304:+00030:-00019:+00041:001580.5408:07304
07305:+00007:-00007:+00025:001580.5408:07305
07306:+00017:-00009:-00006:001580.5408:07306
07307:+00014:-00018:-00038:001580.5408:07307
07308:-00022:+00005:-00028:001580.5408:07308
07309:-00010:+00004:-00032:001580.5408:07309
07310:-00028:-00015:-00002:001595.8666:07310
07311:-00016:-00020:-00001:001595.8666:07311
07312:-00050:-00016:+00016:001595.8666:07312
07313:-00031:+00003:+00053:001595.8666:07313
07314:-00029:+00007:+00010:001595.8666:07314
07315:-00049:+00018:-00002:001595.8666:07315
07316:-00030:+00035:-00003:001595.8666:07316
07317:-00030:+00013:+00002:001595.8666:07317
07318:-00026:+00028:-00005:001595.8666:07318
07319:-00016:+00034:-00005:001595.8666:07319
07320:-00011:+00039:-00004:001595.8666:07320
07321:-00008:+00016:-00007:001595.8666:07321
07322:-00019:+00039:-00021:001595.8666:07322
07323:-00008:+00034:-00018:001566.7176:07323
07324:+00011:+00027:-00019:001566.7176:07324
07325:+00007:+00038:-00004:001566.7176:07325
07326:+00033:+00030:+00003:001566.7176:07326
07327:-00003:+00016:+00020:001566.7176:07327
07328:-00006:+00011:+00026:001566.7176:07328
07329:-00007:+00019:-00008:001566.7176:07329
07330:-00024:+00024:-00021:001566.7176:07330
07331:-00022:+00018:+00008:001566.7176:07331
07332:-00024:+00017:+00021:001566.7176:07332
07333:-00016:-00004:-00012:001566.7176:07333
07334:-00024:+00007:+00011:001566.7176:07334
07335:-00015:-00028:+00019:001617.1297:07335
07336:-00024:-00030:-00005:001617.1297:07336
07337:-00024:-00033:-00012:001617.1297:07337
07338:-00022:-00021:-00010:001617.1297:07338
07339:-00020:-00027:+00005:001617.1297:07339
07340:-00007:+00003:-00022:001617.1297:07340
07341:-00006:-00013:+00005:001617.1297:07341
07342:-00006:-00005:+00008:001617.1297:07342
07343:-00003:+00007:+00000:001617.1297:07343
07344:+00018:+00021:-00051:001617.1297:07344
07345:-00004:-00003:-00023:001617.1297:07345
07346:-00007:+00008:-00007:001617.1297:07346
07347:-00004:-00002:+00019:001620.3417:07347
07348:-00008:-00003:-00029:001620.3417:07348
07349:+00014:+00022:+00006:001620.3417:07349
07350:-00005:-00017:+00024:001620.3417:07350
07351:-00005:-00002:-00037:001620.3417:07351
07352:+00001:+00004:-00012:001620.3417:07352
07353:-00003:+00000:-00001:001620.3417:07353
07354:-00019:-00015:+00016:001620.3417:07354
07355:-00003:+00019:-00015:001620.3417:07355
07356:-00004:-00016:+00016:001620.3417:07356
07357:-00007:-00003:+00022:001620.3417:07357
07358:-00019:-00020:+00034:001620.3417:07358
07359:+00004:+00015:-00017:001620.3417:07359
07360:-00023:+00005:+00003:001580.6081:07360
07361:-00021:+00022:+00000:001580.6081:07361
07362:-00011:+00017:-00016:001580.6081:07362
07363:-00022:+00018:-00009:001580.6081:07363
07364:+00004:-00001:-00030:001580.6081:07364
07365:-00020:+00008:-00013:001580.6081:07365
07366:+00007:+00017:-00025:001580.6081:07366
07367:-00005:+00004:-00001:001580.6081:07367
07368:+00013:-00002:+00038:001580.6081:07368
07369:-00005:+00004:+00057:001580.6081:07369
07370:+00029:+00009:+00058:001580.6081:07370
07371:+00005:-00007:+00002:001580.6081:07371
07372:-00012:-00006:-00070:001619.1680:07372
07373:-00013:-00031:-00068:001619.1680:07373
07374:+00003:-00005:-00044:001619.1680:07374
07375:-00040:-00007:+00013:001619.1680:07375
07376:-00010:-00030:+00065:001619.1680:07376
07377:-00005:-00024:+00079:001619.1680:07377
07378:+00049:-00024:+00005:001619.1680:07378
07379:+00048:-00034:-00032:001619.1680:07379
07380:+00042:-00030:-00031:001619.1680:07380
07381:+00065:-00021:+00027:001619.1680:07381
07382:+00055:-00017:+00050:001619.1680:07382
07383:+00037:+00006:-00008:001619.1680:07383
07384:+00034:+00008:-00037:001619.1680:07384
07385:+00025:+00009:+00017:001628.6763:07385
07386:+00004:-00001:+00014:001628.6763:07386
07387:-00022:+00014:+00025:001628.6763:07387
07388:-00049:+00001:+00089:001628.6763:07388
07389:-00031:+00005:+00072:001628.6763:07389
07390:-00057:-00015:-00078:001628.6763:07390
07391:-00068:-00005:-00114:001628.6763:07391
07392:-00062:+00007:-00102:001628.6763:07392
07393:-00062:+00009:-00113:001628.6763:07393
07394:-00063:-00009:+00013:001628.6763:07394
07395:-00049:-00060:+00099:001628.6763:07395
07396:-00044:-00040:+00026:001628.6763:07396
07397:-00035:-00040:-00090:001590.6984:07397
07398:-00018:-00034:-00068:001590.6984:07398
07399:+00019:-00045:+00003:001590.6984:07399
07400:+00049:-00011:+00149:001590.6984:07400
07401:+00057:-00013:+00205:001590.6984:07401
07402:+00096:-00034:+00114:001590.6984:07402
07403:+00083:-00008:-00036:001590.6984:07403
07404:+00083:-00021:-00129:001590.6984:07404
07405:+00054:-00017:-00094:001590.6984:07405
07406:+00076:+00006:-00018:001590.6984:07406
07407:+00056:-00003:+00078:001590.6984:07407
07408:+00043:+00004:+00051:001590.6984:07408
07409:+00027:-00008:+00045:001590.6984:07409
07410:+00010:-00036:+00026:001612.9642:07410
07411:-00019:+00001:-00026:001612.9642:07411
07412:-00014:-00021:-00048:001612.9642:07412
07413:-00039:+00007:+00037:001612.9642:07413
07414:-00032:+00009:+00067:001612.9642:07414
07415:-00032:-00004:+00017:001612.9642:07415
07416:-00016:-00015:+00022:001612.9642:07416
07417:-00016:-00021:-00013:001612.9642:07417
07418:-00032:-00027:-00027:001612.9642:07418
07419:-00023:-00011:-00020:001612.9642:07419
07420:-00021:-00025:+00072:001612.9642:07420
07421:-00008:-00045:+00095:001612.9642:07421
07422:-00016:-00051:+00067:001612.9642:07422
07423:+00005:-00026:+00000:001549.1304:07423
07424:-00053:-00052:-00007:001549.1304:07424
07425:-00036:-00024:+00003:001549.1304:07425
07426:-00058:-00027:+00019:001549.1304:07426
07427:-00045:-00007:+00034:001549.1304:07427
07428:-00087:-00035:+00026:001549.1304:07428
07429:-00065:-00021:+00009:001549.1304:07429
07430:-00084:-00020:-00080:001549.1304:07430
07431:-00044:-00014:-00064:001549.1304:07431
07432:-00045:-00033:+00049:001549.1304:07432
07433:-00012:-00013:+00079:001549.1304:07433
07434:-00031:-00026:+00080:001549.1304:07434
07435:+00000:+00006:+00035:001549.1304:07435
07436:-00014:+00002:-00036:001430.1735:07436
07437:-00020:+00023:-00028:001430.1735:07437
07438:-00035:-00016:-00007:001430.1735:07438
07439:-00002:+00011:+00018:001430.1735:07439
07440:-00040:+00009:+00056:001430.1735:07440
07441:-00005:+00011:+00014:001430.1735:07441
07442:-00015:+00001:-00012:001430.1735:07442
07443:-00004:+00040:-00062:001430.1735:07443
07444:-00014:+00032:+00042:001430.1735:07444
07445:-00010:+00039:+00010:001430.1735:07445
07446:-00027:+00039:-00008:001430.1735:07446
07447:-00022:+00032:-00018:001430.1735:07447
07448:-00029:+00022:-00018:001430.1735:07448
07449:-00030:+00034:+00009:001430.1735:07449
07450:-00047:+00023:-00005:001437.8601:07450
07451:-00065:+00015:-00062:001437.8601:07451
07452:-00070:+00018:-00093:001437.8601:07452
07453:-00064:-00002:-00013:001437.8601:07453
07454:-00056:+00004:+00037:001437.8601:07454
07455:-00047:-00020:-00021:001437.8601:07455
07456:-00038:-00013:-00019:001437.8601:07456
07457:-00012:-00033:-00018:001437.8601:07457
07458:+00001:-00031:+00002:001437.8601:07458
07459:-00012:-00036:+00032:001437.8601:07459
07460:+00005:-00028:+00004:001437.8601:07460
07461:-00018:-00029:-00032:001437.8601:07461
07462:+00009:-00026:-00049:001437.8601:07462
07463:+00021:-00023:-00007:001437.8601:07463
07464:+00012:-00045:-00034:001473.5559:07464
07465:+00031:-00031:+00026:001473.5559:07465
07466:+00036:-00042:-00015:001473.5559:07466
07467:+00036:-00010:-00010:001473.5559:07467
07468:+00024:-00030:-00006:001473.5559:07468
07469:+00034:-00011:-00009:001473.5559:07469
07470:-00009:-00018:-00017:001473.5559:07470
07471:+00019:-00002:-00017:001473.5559:07471
07472:+00005:-00004:-00021:001473.5559:07472
07473:-00014:+00022:-00046:001473.5559:07473
07474:-00034:-00001:+00010:001473.5559:07474
07475:-00037:+00032:+00028:001473.5559:07475
07476:-00052:+00032:+00004:001473.5559:07476
07477:-00032:+00030:-00028:001489.9837:07477
07478:-00057:+00039:+00003:001489.9837:07478
07479:-00055:+00032:-00015:001489.9837:07479
07480:-00067:+00011:+00007:001489.9837:07480
07481:-00039:+00058:-00045:001489.9837:07481
07482:-00043:+00028:-00006:001489.9837:07482
07483:-00016:+00067:-00008:001489.9837:07483
07484:-00039:+00054:+00022:001489.9837:07484
07485:-00008:+00053:+00005:001489.9837:07485
07486:-00020:+00027:+00034:001489.9837:07486
07487:+00021:+00067:-00007:001489.9837:07487
07488:+00008:+00049:+00003:001489.9837:07488
07489:+00062:+00064:-00044:001489.9837:07489
07490:+00037:+00046:-00033:001566.7722:07490
07491:+00076:+00041:-00028:001566.7722:07491
07492:+00061:+00053:+00003:001566.7722:07492
07493:+00038:+00034:+00036:001566.7722:07493
07494:+00048:+00010:+00027:001566.7722:07494
07495:+00026:+00012:-00013:001566.7722:07495
07496:+00030:+00019:+00016:001566.7722:07496
07497:+00022:+00021:+00065:001566.7722:07497
07498:-00001:+00000:+00012:001566.7722:07498
07499:-00008:-00003:-00015:001566.7722:07499
07500:+00001:-00001:+00033:001566.7722:07500
07501:+00005:-00029:+00025:001566.7722:07501
07502:-00030:-00035:+00003:001566.7722:07502
07503:-00030:-00032:-00016:001562.4489:07503
07504:-00063:-00036:-00017:001562.4489:07504
07505:-00041:-00028:+00000:001562.4489:07505
07506:-00052:-00028:-00048:001562.4489:07506
07507:-00033:-00035:+00008:001562.4489:07507
07508:-00031:-00038:-00010:001562.4489:07508
07509:-00036:-00051:+00010:001562.4489:07509
07510:-00040:-00045:+00008:001562.4489:07510
07511:-00013:-00011:+00000:001562.4489:07511
07512:-00029:-00012:+00003:001562.4489:07512
07513:-00023:-00008:-00016:001562.4489:07513
07514:-00025:-00033:-00018:001562.4489:07514
07515:+00016:-00009:+00029:001562.4489:07515
07516:-00005:-00007:+00049:001486.3935:07516
07517:+00006:-00012:+00048:001486.3935:07517
07518:-00007:-00033:+00032:001486.3935:07518
07519:-00006:-00018:+00002:001486.3935:07519
07520:-00019:+00008:-00031:001486.3935:07520
07521:-00007:+00007:-00053:001486.3935:07521
07522:-00007:+00017:-00050:001486.3935:07522
07523:+00015:+00021:+00054:001486.3935:07523
07524:-00009:+00012:+00049:001486.3935:07524
07525:-00024:-00004:+00037:001486.3935:07525
07526:-00011:+00023:+00030:001486.3935:07526
07527:-00018:+00011:+00028:001486.3935:07527
07528:-00012:+00027:-00003:001486.3935:07528
07529:-00004:+00038:-00001:001486.3935:07529
07530:-00023:+00047:-00013:001487.1295:07530
07531:+00001:+00016:-00006:001487.1295:07531
07532:-00018:+00051:-00003:001487.1295:07532
07533:-00014:+00018:+00011:001487.1295:07533
07534:-00008:+00025:-00017:001487.1295:07534
07535:-00002:-00003:+00038:001487.1295:07535
07536:-00008:+00010:-00039:001487.1295:07536
07537:+00000:-00004:+00005:001487.1295:07537
07538:-00006:+00015:-00019:001487.1295:07538
07539:+00002:+00005:+00054:001487.1295:07539
07540:-00013:+00021:-00005:001487.1295:07540
07541:-00012:-00014:+00042:001487.1295:07541
07542:-00015:-00035:-00004:001487.1295:07542
07543:-00055:-00052:+00040:001478.6934:07543
07544:-00033:-00049:-00018:001478.6934:07544
07545:-00036:-00065:+00002:001478.6934:07545
07546:-00013:-00061:-00046:001478.6934:07546
07547:-00031:-00072:+00028:001478.6934:07547
07548:-00012:-00060:+00048:001478.6934:07548
07549:-00016:-00060:+00033:001478.6934:07549
07550:-00010:-00039:-00017:001478.6934:07550
07551:+00000:-00038:+00068:001478.6934:07551
07552:+00003:-00026:+00042:001478.6934:07552
07553:-00021:-00028:+00033:001478.6934:07553
07554:+00006:-00015:+00009:001478.6934:07554
07555:-00005:-00008:+00036:001478.6934:07555
07556:+00020:-00005:+00005:001478.6934:07556
07557:+00014:-00018:+00000:001451.8289:07557
07558:+00009:-00001:-00016:001451.8289:07558
07559:-00008:+00021:+00004:001451.8289:07559
07560:-00003:+00027:-00007:001451.8289:07560
07561:+00003:+00036:-00002:001451.8289:07561
07562:+00014:+00043:+00037:001451.8289:07562
07563:-00023:+00049:+00032:001451.8289:07563
07564:-00008:+00067:-00028:001451.8289:07564
07565:-00035:+00050:+00031:001451.8289:07565
07566:-00035:+00064:+00041:001451.8289:07566
07567:-00040:+00051:+00063:001451.8289:07567
07568:-00042:+00057:-00001:001451.8289:07568
07569:-00055:+00067:+00005:001451.8289:07569
07570:-00039:+00055:-00004:001504.9227:07570
07571:-00051:+00050:-00015:001504.9227:07571
07572:-00037:+00042:-00022:001504.9227:07572
07573:-00001:+00040:+00003:001504.9227:07573
07574:+00000:+00013:-00003:001504.9227:07574
07575:+00005:+00010:-00029:001504.9227:07575
07576:+00002:+00038:-00007:001504.9227:07576
07577:-00002:+00010:-00009:001504.9227:07577
07578:-00010:+00036:+00019:001504.9227:07578
07579:+00021:+00020:-00029:001504.9227:07579
07580:+00009:+00000:-00033:001504.9227:07580
07581:+00019:+00000:+00006:001504.9227:07581
07582:-00004:+00005:+00023:001504.9227:07582
07583:+00008:-00015:+00001:001504.9227:07583
07584:+00001:-00020:-00022:001517.6112:07584
07585:+00001:-00008:-00037:001517.6112:07585
07586:-00025:-00006:-00042:001517.6112:07586
07587:-00019:-00020:-00065:001517.6112:07587
07588:-00037:-00011:-00003:001517.6112:07588
07589:-00001:-00020:+00000:001517.6112:07589
07590:-00025:+00003:-00051:001517.6112:07590
07591:-00013:+00002:-00063:001517.6112:07591
07592:-00051:+00002:-00012:001517.6112:07592
07593:-00038:-00004:+00000:001517.6112:07593
07594:-00032:+00005:-00028:001517.6112:07594
07595:-00024:-00003:-00025:001517.6112:07595
07596:-00024:+00012:-00036:001517.6112:07596
07597:-00020:+00014:-00007:001475.8575:07597
07598:-00039:+00016:-00065:001475.8575:07598
07599:-00033:+00014:-00016:001475.8575:07599
07600:-00017:+00021:-00051:001475.8575:07600
07601:-00034:+00038:-00041:001475.8575:07601
07602:-00036:+00030:-00051:001475.8575:07602
07603:-00022:+00026:-00017:001475.8575:07603
07604:-00024:+00048:-00066:001475.8575:07604
07605:-00024:+00054:-00039:001475.8575:07605
07606:-00023:+00068:-00060:001475.8575:07606
07607:-00040:+00042:+00019:001475.8575:07607
07608:-00048:+00028:+00019:001475.8575:07608
07609:-00034:+00043:-00011:001475.8575:07609
07610:-00036:+00069:-00009:001495.9863:07610
07611:-00009:+00050:-00007:001495.9863:07611
07612:-00019:+00047:-00072:001495.9863:07612
07613:+00005:+00043:-00038:001495.9863:07613
07614:-00002:+00025:-00042:001495.9863:07614
07615:-00018:+00025:+00003:001495.9863:07615
07616:+00005:+00029:+00022:001495.9863:07616
07617:+00000:+00014:-00043:001495.9863:07617
07618:+00000:+00037:-00037:001495.9863:07618
07619:+00008:+00023:+00019:001495.9863:07619
07620:-00020:+00012:-00004:001495.9863:07620
07621:-00019:-00004:+00037:001495.9863:07621
07622:+00003:-00003:+00035:001495.9863:07622
07623:-00039:-00010:-00006:001495.9863:07623
07624:-00031:-00007:+00018:001499.6773:07624
07625:-00010:-00032:-00027:001499.6773:07625
07626:-00031:-00030:-00048:001499.6773:07626
07627:-00021:-00029:-00041:001499.6773:07627
07628:-00022:-00026:+00001:001499.6773:07628
07629:+00018:-00061:+00034:001499.6773:07629
07630:-00022:-00041:+00017:001499.6773:07630
07631:+00008:-00043:+00008:001499.6773:07631
07632:-00003:-00025:+00035:001499.6773:07632
07633:+00051:-00039:+00011:001499.6773:07633
07634:+00012:-00046:+00011:001499.6773:07634
07635:+00041:-00025:+00031:001499.6773:07635
07636:+00030:-00035:+00051:001499.6773:07636
07637:+00026:-00009:+00033:001482.8837:07637
07638:+00007:-00007:+00020:001482.8837:07638
07639:+00045:-00020:+00008:001482.8837:07639
07640:+00009:-00020:+00046:001482.8837:07640
07641:+00023:-00010:+00052:001482.8837:07641
07642:-00009:-00013:+00001:001482.8837:07642
07643:+00016:-00032:-00008:001482.8837:07643
07644:-00021:-00015:+00013:001482.8837:07644
07645:-00026:+00006:+00042:001482.8837:07645
07646:-00017:-00018:+00034:001482.8837:07646
07647:-00021:-00006:+00008:001482.8837:07647
07648:-00017:+00002:-00001:001482.8837:07648
07649:-00048:-00001:-00005:001482.8837:07649
07650:-00030:-00005:+00028:001536.1403:07650
07651:-00027:+00002:-00001:001536.1403:07651
07652:-00023:+00022:+00017:001536.1403:07652
07653:+00000:+00012:+00033:001536.1403:07653
07654:+00018:+00024:+00054:001536.1403:07654
07655:+00018:+00036:+00002:001536.1403:07655
07656:+00030:+00018:-00021:001536.1403:07656
07657:+00011:+00036:+00001:001536.1403:07657
07658:+00032:+00017:+00041:001536.1403:07658
07659:+00036:-00005:+00030:001536.1403:07659
07660:+00026:+00013:+00010:001536.1403:07660
07661:+00035:+00013:+00038:001536.1403:07661
07662:+00010:-00002:+00027:001536.1403:07662
07663:-00006:+00023:-00007:001547.2292:07663
07664:+00017:+00000:-00002:001547.2292:07664
07665:+00001:+00007:+00003:001547.2292:07665
07666:-00009:-00004:+00005:001547.2292:07666
07667:-00007:+00017:-00012:001547.2292:07667
07668:-00008:+00018:+00004:001547.2292:07668
07669:+00015:+00006:+00045:001547.2292:07669
07670:+00007:+00005:+00051:001547.2292:07670
07671:-00003:+00018:-00012:001547.2292:07671
07672:-00008:+00003:-00006:001547.2292:07672
07673:+00021:+00023:+00035:001547.2292:07673
07674:-00004:-00002:-00005:001547.2292:07674
07675:+00014:+00021:-00064:001547.2292:07675
07676:+00005:+00021:-00014:001547.2292:07676
07677:+00018:-00002:+00022:001504.3615:07677
07678:+00003:+00009:+00014:001504.3615:07678
07679:+00020:+00020:-00028:001504.3615:07679
07680:+00019:+00006:+00014:001504.3615:07680
07681:+00012:+00000:-00010:001504.3615:07681
07682:+00014:+00007:+00060:001504.3615:07682
07683:+00017:+00009:+00002:001504.3615:07683
07684:-00019:+00004:-00002:001504.3615:07684
07685:+00017:+00018:-00025:001504.3615:07685
07686:-00022:-00003:+00007:001504.3615:07686
07687:-00016:+00005:-00061:001504.3615:07687
07688:-00040:+00005:-00026:001504.3615:07688
07689:-00007:-00003:-00012:001504.3615:07689
07690:-00055:+00001:+00020:001526.8587:07690
07691:-00023:+00023:-00003:001526.8587:07691
07692:-00048:+00011:+00051:001526.8587:07692
07693:-00020:+00012:+00007:001526.8587:07693
07694:-00031:+00034:-00016:001526.8587:07694
07695:-00025:+00016:-00041:001526.8587:07695
07696:-00028:+00048:-00052:001526.8587:07696
07697:-00015:+00043:-00053:001526.8587:07697
07698:-00025:+00067:-00015:001526.8587:07698
07699:+00034:+00060:-00035:001526.8587:07699
07700:-00008:+00053:+00001:001526.8587:07700
07701:+00006:+00042:-00006:001526.8587:07701
07702:-00023:+00030:+00031:001526.8587:07702
07703:+00014:+00025:-00029:001517.6208:07703
07704:-00011:+00015:-00037:001517.6208:07704
07705:-00006:+00034:-00008:001517.6208:07705
07706:-00011:-00003:+00034:001517.6208:07706
07707:+00016:+00022:-00016:001517.6208:07707
07708:-00008:-00014:-00001:001517.6208:07708
07709:-00002:+00003:-00037:001517.6208:07709
07710:-00044:-00022:+00020:001517.6208:07710
07711:-00040:+00003:-00021:001517.6208:07711
07712:-00049:-00034:+00022:001517.6208:07712
07713:-00042:-00031:-00013:001517.6208:07713
07714:-00027:-00029:+00038:001517.6208:07714
07715:+00004:-00030:-00032:001517.6208:07715
07716:-00018:-00038:-00015:001484.6444:07716
07717:+00018:-00013:-00031:001484.6444:07717
07718:-00021:-00046:+00000:001484.6444:07718
07719:+00014:-00011:-00037:001484.6444:07719
07720:+00018:-00027:-00021:001484.6444:07720
07721:+00043:-00012:-00030:001484.6444:07721
07722:+00036:-00046:-00007:001484.6444:07722
07723:+00049:-00016:-00044:001484.6444:07723
07724:+00025:-00021:+00001:001484.6444:07724
07725:+00037:-00005:+00002:001484.6444:07725
07726:+00017:-00009:+00023:001484.6444:07726
07727:+00023:+00019:-00027:001484.6444:07727
07728:+00015:-00007:+00023:001484.6444:07728
07729:+00006:+00006:-00015:001538.0429:07729
07730:+00004:-00022:+00015:001538.0429:07730
07731:+00001:+00019:-00040:001538.0429:07731
07732:-00017:-00004:-00005:001538.0429:07732
07733:-00039:+00013:-00062:001538.0429:07733
07734:-00044:+00022:-00048:001538.0429:07734
07735:-00030:+00004:-00029:001538.0429:07735
07736:-00055:+00019:+00007:001538.0429:07736
07737:-00040:+00017:+00018:001538.0429:07737
07738:-00016:-00001:-00010:001538.0429:07738
07739:-00017:+00010:-00065:001538.0429:07739
07740:-00021:+00034:+00005:001538.0429:07740
07741:+00003:+00012:-00016:001538.0429:07741
07742:+00002:+00016:+00000:001556.7109:07742
07743:+00017:+00012:+00008:001556.7109:07743
07744:+00031:+00037:+00037:001556.7109:07744
07745:+00022:+00024:-00023:001556.7109:07745
07746:+00023:+00023:+00002:001556.7109:07746
07747:+00046:+00018:-00019:001556.7109:07747
07748:+00031:+00017:-00015:001556.7109:07748
07749:+00024:+00007:-00009:001556.7109:07749
07750:+00035:+00021:-00019:001556.7109:07750
07751:+00013:-00010:+00030:001556.7109:07751
07752:+00016:+00004:+00018:001556.7109:07752
07753:+00003:-00020:+00036:001556.7109:07753
07754:-00005:-00017:+00016:001556.7109:07754
07755:-00035:-00033:+00033:001519.0054:07755
07756:-00039:-00020:-00024:001519.0054:07756
07757:-00051:-00028:-00080:001519.0054:07757
07758:-00038:-00021:-00052:001519.0054:07758
07759:+00001:+00018:-00012:001519.0054:07759
07760:-00008:+00001:-00038:001519.0054:07760
07761:-00008:+00002:-00010:001519.0054:07761
07762:+00014:-00037:+00000:001519.0054:07762
07763:+00003:-00005:-00014:001519.0054:07763
07764:+00003:-00018:+00010:001519.0054:07764
07765:-00018:-00017:+00087:001519.0054:07765
07766:+00013:+00004:+00089:001519.0054:07766
07767:+00030:+00014:-00031:001519.0054:07767
07768:+00049:+00013:-00012:001532.4207:07768
07769:+00023:+00011:-00038:001532.4207:07769
07770:+00032:+00007:-00020:001532.4207:07770
07771:+00016:+00012:+00009:001532.4207:07771
07772:+00003:-00011:+00212:001532.4207:07772
07773:-00015:+00003:+00013:001532.4207:07773
07774:+00004:-00025:-00027:001532.4207:07774
07775:-00002:+00007:-00058:001532.4207:07775
07776:-00042:-00021:-00050:001532.4207:07776
07777:-00048:-00013:-00069:001532.4207:07777
07778:-00026:-00011:+00045:001532.4207:07778
07779:-00024:+00006:+00063:001532.4207:07779
07780:-00046:-00017:+00044:001532.4207:07780
07781:-00030:-00016:-00001:001530.4294:07781
07782:+00005:-00018:+00022:001530.4294:07782
07783:+00011:+00018:-00050:001530.4294:07783
07784:+00010:+00001:+00014:001530.4294:07784
07785:+00057:+00032:+00029:001530.4294:07785
07786:+00057:+00038:-00026:001530.4294:07786
07787:+00067:+00054:-00022:001530.4294:07787
07788:+00067:+00037:-00012:001530.4294:07788
07789:+00055:+00010:-00037:001530.4294:07789
07790:+00055:+00020:+00014:001530.4294:07790
07791:+00061:+00017:+00011:001530.4294:07791
07792:+00050:+00012:-00035:001530.4294:07792
07793:+00023:-00004:+00034:001530.4294:07793
07794:+00017:-00006:+00029:001532.0832:07794
07795:-00022:+00008:+00005:001532.0832:07795
07796:-00022:-00015:-00016:001532.0832:07796
07797:-00028:-00006:+00021:001532.0832:07797
07798:-00043:+00008:-00020:001532.0832:07798
07799:-00068:+00009:-00031:001532.0832:07799
07800:-00066:-00004:-00021:001532.0832:07800
07801:-00068:-00005:-00030:001532.0832:07801
07802:-00044:+00006:-00039:001532.0832:07802
07803:-00054:-00003:+00006:001532.0832:07803
07804:-00021:-00003:+00009:001532.0832:07804
07805:+00013:-00004:+00002:001532.0832:07805
07806:+00037:-00001:+00019:001532.0832:07806
07807:+00054:-00002:+00053:001598.5955:07807
07808:+00079:+00007:+00048:001598.5955:07808
07809:+00082:-00019:+00022:001598.5955:07809
07810:+00079:+00007:-00002:001598.5955:07810
07811:+00082:-00010:-00010:001598.5955:07811
07812:+00056:-00026:-00032:001598.5955:07812
07813:+00038:-00035:-00007:001598.5955:07813
07814:+00038:-00028:+00036:001598.5955:07814
07815:+00024:-00054:+00023:001598.5955:07815
07816:+00016:-00065:+00037:001598.5955:07816
07817:+00018:-00063:+00036:001598.5955:07817
07818:-00036:-00063:+00048:001598.5955:07818
07819:-00013:-00027:+00049:001616.1887:07819
07820:-00027:-00036:+00030:001616.1887:07820
07821:-00031:-00022:+00029:001616.1887:07821
07822:-00054:-00013:-00010:001616.1887:07822
07823:-00016:-00007:+00007:001616.1887:07823
07824:-00014:-00015:-00044:001616.1887:07824
07825:-00010:+00006:-00066:001616.1887:07825
07826:+00015:+00011:-00081:001616.1887:07826
07827:+00023:+00011:+00004:001616.1887:07827
07828:+00048:+00013:+00034:001616.1887:07828
07829:+00082:+00050:+00038:001616.1887:07829
07830:+00098:+00041:+00069:001616.1887:07830
07831:+00098:+00032:+00059:001616.1887:07831
07832:+00083:+00056:+00019:001560.8167:07832
07833:+00094:+00064:+00044:001560.8167:07833
07834:+00080:+00065:+00080:001560.8167:07834
07835:+00035:+00032:+00030:001560.8167:07835
07836:+00032:+00067:+00037:001560.8167:07836
07837:+00000:+00048:+00045:001560.8167:07837
07838:-00018:+00029:-00019:001560.8167:07838
07839:-00033:+00034:-00064:001560.8167:07839
07840:-00011:+00031:+00008:001560.8167:07840
07841:-00048:-00004:+00068:001560.8167:07841
07842:-00050:+00021:+00036:001560.8167:07842
07843:-00056:-00013:+00002:001560.8167:07843
07844:-00030:-00015:+00004:001560.8167:07844
07845:-00057:-00038:+00027:001530.5361:07845
07846:-00044:-00043:+00051:001530.5361:07846
07847:-00065:-00077:+00012:001530.5361:07847
07848:-00027:-00077:-00034:001530.5361:07848
07849:-00032:-00066:-00001:001530.5361:07849
07850:-00011:-00082:-00036:001530.5361:07850
07851:-00021:-00082:-00033:001530.5361:07851
07852:+00018:-00080:+00007:001530.5361:07852
07853:+00018:-00069:+00004:001530.5361:07853
07854:+00009:-00079:-00012:001530.5361:07854
07855:-00004:-00058:-00006:001530.5361:07855
07856:+00019:-00043:+00017:001530.5361:07856
07857:-00023:-00019:+00017:001530.5361:07857
07858:-00003:-00014:-00010:001530.5361:07858
07859:-00013:+00036:-00037:001449.9683:07859
07860:+00004:+00048:-00051:001449.9683:07860
07861:-00028:+00044:-00030:001449.9683:07861
07862:-00038:+00079:-00017:001449.9683:07862
07863:-00043:+00073:-00024:001449.9683:07863
07864:-00040:+00092:-00022:001449.9683:07864
07865:-00055:+00113:-00019:001449.9683:07865
07866:-00037:+00105:-00025:001449.9683:07866
07867:-00043:+00103:-00015:001449.9683:07867
07868:-00028:+00112:+00002:001449.9683:07868
07869:-00053:+00115:+00003:001449.9683:07869
07870:-00038:+00102:-00026:001449.9683:07870
07871:-00048:+00091:-00031:001449.9683:07871
07872:-00039:+00100:-00048:001449.9683:07872
07873:-00047:+00060:-00033:001378.0216:07873
07874:-00032:+00059:-00033:001378.0216:07874
07875:-00031:+00045:-00034:001378.0216:07875
07876:-00052:+00031:+00004:001378.0216:07876
07877:-00016:+00014:+00013:001378.0216:07877
07878:-00002:+00000:+00069:001378.0216:07878
07879:-00005:-00007:+00031:001378.0216:07879
07880:-00023:-00024:+00017:001378.0216:07880
07881:-00010:-00028:-00007:001378.0216:07881
07882:-00022:-00041:-00001:001378.0216:07882
07883:-00005:-00059:-00023:001378.0216:07883
07884:-00011:-00081:-00015:001378.0216:07884
07885:+00016:-00081:-00005:001378.0216:07885
07886:-00015:-00075:-00015:001378.0216:07886
07887:-00010:-00096:-00011:001434.5893:07887
07888:-00020:-00095:+00022:001434.5893:07888
07889:-00005:-00075:+00013:001434.5893:07889
07890:+00004:-00091:+00015:001434.5893:07890
07891:+00033:-00054:+00012:001434.5893:07891
07892:+00003:-00061:+00028:001434.5893:07892
07893:+00005:-00039:+00051:001434.5893:07893
07894:+00001:-00026:+00014:001434.5893:07894
07895:+00000:-00015:+00002:001434.5893:07895
07896:-00013:+00006:-00035:001434.5893:07896
07897:-00039:+00010:-00019:001434.5893:07897
07898:-00028:+00031:-00049:001434.5893:07898
07899:-00028:+00027:-00038:001434.5893:07899
07900:-00017:+00064:-00052:001434.5893:07900
07901:-00035:+00060:-00019:001473.5751:07901
07902:-00026:+00071:-00026:001473.5751:07902
07903:-00031:+00061:+00053:001473.5751:07903
07904:-00025:+00094:+00025:001473.5751:07904
07905:-00051:+00086:+00016:001473.5751:07905
07906:-00049:+00075:+00016:001473.5751:07906
07907:-00045:+00067:+00043:001473.5751:07907
07908:-00051:+00070:+00017:001473.5751:07908
07909:-00080:+00052:-00007:001473.5751:07909
07910:-00051:+00030:-00031:001473.5751:07910
07911:-00044:+00014:+00007:001473.5751:07911
07912:-00028:+00024:-00001:001473.5751:07912
07913:-00032:+00002:-00017:001473.5751:07913
07914:-00024:-00008:-00013:001473.5751:07914
07915:-00037:-00036:-00015:001440.0925:07915
07916:-00004:-00047:+00012:001440.0925:07916
07917:+00006:-00047:+00014:001440.0925:07917
07918:+00015:-00040:-00020:001440.0925:07918
07919:-00006:-00052:-00019:001440.0925:07919
07920:+00009:-00047:+00003:001440.0925:07920
07921:-00019:-00039:+00006:001440.0925:07921
07922:-00002:-00046:-00043:001440.0925:07922
07923:+00001:-00050:-00002:001440.0925:07923
07924:+00018:-00048:-00009:001440.0925:07924
07925:-00022:-00033:-00011:001440.0925:07925
07926:+00020:-00046:-00011:001440.0925:07926
07927:-00011:-00026:+00010:001440.0925:07927
07928:+00004:-00013:+00043:001440.0925:07928
07929:+00003:-00036:+00036:001461.2304:07929
07930:-00002:-00017:-00020:001461.2304:07930
07931:-00016:-00014:-00049:001461.2304:07931
07932:-00024:+00001:-00050:001461.2304:07932
07933:-00037:-00003:-00024:001461.2304:07933
07934:-00034:+00018:-00031:001461.2304:07934
07935:-00050:+00023:+00034:001461.2304:07935
07936:-00015:-00001:+00028:001461.2304:07936
07937:-00048:+00001:+00038:001461.2304:07937
07938:-00037:+00011:-00021:001461.2304:07938
07939:-00030:+00020:+00014:001461.2304:07939
07940:-00016:+00036:-00018:001461.2304:07940
07941:-00050:+00035:-00044:001461.2304:07941
07942:-00013:+00036:-00104:001461.2304:07942
07943:-00001:+00023:+00072:001440.1154:07943
07944:+00004:+00019:+00085:001440.1154:07944
07945:-00032:+00010:+00017:001440.1154:07945
07946:+00005:+00012:-00092:001440.1154:07946
07947:+00003:+00004:-00027:001440.1154:07947
07948:-00022:-00002:-00022:001440.1154:07948
07949:-00001:+00006:+00039:001440.1154:07949
07950:-00021:-00015:-00012:001440.1154:07950
07951:-00006:-00019:+00005:001440.1154:07951
07952:+00033:-00009:+00045:001440.1154:07952
07953:+00020:-00033:+00024:001440.1154:07953
07954:-00037:-00045:+00011:001440.1154:07954
07955:-00009:-00045:+00046:001440.1154:07955
07956:-00039:-00037:+00066:001440.1154:07956
07957:-00023:-00035:-00062:001417.1860:07957
07958:+00001:-00008:-00020:001417.1860:07958
07959:-00009:-00020:+00005:001417.1860:07959
07960:+00005:-00007:+00033:001417.1860:07960
07961:+00021:-00019:-00007:001417.1860:07961
07962:+00017:-00006:+00008:001417.1860:07962
07963:+00012:+00005:+00019:001417.1860:07963
07964:+00014:-00004:+00038:001417.1860:07964
07965:+00032:-00001:-00012:001417.1860:07965
07966:+00033:-00004:-00018:001417.1860:07966
07967:+00048:+00009:+00004:001417.1860:07967
07968:+00031:+00036:+00043:001417.1860:07968
07969:+00023:+00013:+00015:001417.1860:07969
07970:+00035:+00014:+00027:001474.9466:07970
07971:+00013:+00032:+00010:001474.9466:07971
07972:-00009:+00011:+00014:001474.9466:07972
07973:-00006:+00010:+00006:001474.9466:07973
07974:-00005:+00018:+00018:001474.9466:07974
07975:-00021:+00017:-00024:001474.9466:07975
07976:-00039:+00006:-00015:001474.9466:07976
07977:-00049:+00003:+00007:001474.9466:07977
07978:-00027:-00014:-00005:001474.9466:07978
07979:-00050:-00033:+00019:001474.9466:07979
07980:-00048:-00035:-00001:001474.9466:07980
07981:-00030:-00033:+00016:001474.9466:07981
07982:-00054:-00023:+00003:001474.9466:07982
07983:-00051:-00022:-00032:001512.2054:07983
07984:-00023:-00013:+00017:001512.2054:07984
07985:-00014:-00026:+00016:001512.2054:07985
07986:-00009:-00034:+00012:001512.2054:07986
07987:-00004:-00013:+00012:001512.2054:07987
07988:-00004:-00013:-00003:001512.2054:07988
07989:+00014:-00010:+00013:001512.2054:07989
07990:+00006:-00009:+00033:001512.2054:07990
07991:+00016:-00015:+00008:001512.2054:07991
07992:+00008:+00004:-00032:001512.2054:07992
07993:+00010:+00024:-00002:001512.2054:07993
07994:+00010:+00013:+00036:001512.2054:07994
07995:+00013:+00039:-00018:001512.2054:07995
07996:+00014:+00029:-00005:001512.2054:07996
07997:-00007:+00050:+00034:001491.7990:07997
07998:-00001:+00054:-00034:001491.7990:07998
07999:-00017:+00045:-00065:001491.7990:07999
08000:-00018:+00046:-00010:001491.7990:08000
08001:-00037:+00054:+00006:001491.7990:08001
08002:-00025:+00051:+00030:001491.7990:08002
08003:-00036:+00039:+00011:001491.7990:08003
08004:-00026:+00013:-00016:001491.7990:08004
08005:-00037:+00023:+00008:001491.7990:08005
08006:-00027:+00011:-00043:001491.7990:08006
08007:-00013:+00033:-00050:001491.7990:08007
08008:-00013:+00005:+00002:001491.7990:08008
08009:-00016:+00007:+00003:001491.7990:08009
08010:-00013:-00017:+00014:001521.3397:08010
08011:-00014:-00009:-00019:001521.3397:08011
08012:-00029:-00010:-00013:001521.3397:08012
08013:-00034:+00001:-00009:001521.3397:08013
08014:-00055:-00033:+00002:001521.3397:08014
08015:-00018:-00021:-00010:001521.3397:08015
08016:-00043:-00029:+00013:001521.3397:08016
08017:-00038:-00027:-00018:001521.3397:08017
08018:-00066:-00061:-00021:001521.3397:08018
08019:-00038:-00028:-00051:001521.3397:08019
08020:-00069:-00007:+00003:001521.3397:08020
08021:-00023:-00033:-00039:001521.3397:08021
08022:-00040:-00010:-00024:001521.3397:08022
08023:+00012:+00005:+00007:001506.8395:08023
08024:-00024:-00037:+00038:001506.8395:08024
08025:+00012:-00013:+00000:001506.8395:08025
08026:-00005:-00020:-00028:001506.8395:08026
08027:+00031:-00010:-00005:001506.8395:08027
08028:-00003:+00022:+00012:001506.8395:08028
08029:+00011:-00001:+00021:001506.8395:08029
08030:+00001:+00016:-00030:001506.8395:08030
08031:+00008:+00019:-00022:001506.8395:08031
08032:-00035:+00009:+00037:001506.8395:08032
08033:-00037:+00038:-00038:001506.8395:08033
08034:-00041:+00015:-00015:001506.8395:08034
08035:-00036:+00026:-00003:001506.8395:08035
08036:-00041:+00068:-00017:001506.8395:08036
08037:-00034:+00042:-00035:001458.6672:08037
08038:-00043:+00053:+00011:001458.6672:08038
08039:-00027:+00032:+00016:001458.6672:08039
08040:-00029:+00039:+00032:001458.6672:08040
08041:-00019:+00026:-00015:001458.6672:08041
08042:-00026:+00038:-00018:001458.6672:08042
08043:+00005:+00021:-00022:001458.6672:08043
08044:+00002:+00019:+00022:001458.6672:08044
08045:+00010:-00002:-00012:001458.6672:08045
08046:+00015:-00007:+00006:001458.6672:08046
08047:+00025:-00031:-00022:001458.6672:08047
08048:+00030:-00036:+00027:001458.6672:08048
08049:+00027:-00027:-00016:001458.6672:08049
08050:+00029:-00025:+00021:001503.1412:08050
08051:+00021:-00046:+00020:001503.1412:08051
08052:-00003:-00048:+00041:001503.1412:08052
08053:+00024:-00028:+00019:001503.1412:08053
08054:-00024:-00051:+00021:001503.1412:08054
08055:-00019:-00029:+00005:001503.1412:08055
08056:-00034:-00027:+00032:001503.1412:08056
08057:+00003:-00007:-00011:001503.1412:08057
08058:-00038:-00007:-00020:001503.1412:08058
08059:-00021:-00020:+00015:001503.1412:08059
08060:-00027:-00015:+00054:001503.1412:08060
08061:-00024:+00007:-00009:001503.1412:08061
08062:-00019:+00007:+00007:001503.1412:08062
08063:-00003:+00024:+00034:001517.6275:08063
08064:-00021:+00018:+00026:001517.6275:08064
08065:+00018:+00037:-00003:001517.6275:08065
08066:+00018:+00049:-00035:001517.6275:08066
08067:+00032:+00042:-00001:001517.6275:08067
08068:+00017:+00054:-00017:001517.6275:08068
08069:+00029:+00048:+00006:001517.6275:08069
08070:+00022:+00057:-00032:001517.6275:08070
08071:+00010:+00041:-00009:001517.6275:08071
08072:+00012:+00056:+00013:001517.6275:08072
08073:+00010:+00046:+00065:001517.6275:08073
08074:+00007:+00068:-00003:001517.6275:08074
08075:-00004:+00031:+00021:001517.6275:08075
08076:-00004:+00068:-00006:001517.6275:08076
08077:-00002:+00033:-00004:001488.2344:08077
08078:-00021:+00024:+00007:001488.2344:08078
08079:-00033:+00018:-00002:001488.2344:08079
08080:-00013:+00018:-00034:001488.2344:08080
08081:-00038:-00015:-00036:001488.2344:08081
08082:-00018:+00009:-00008:001488.2344:08082
08083:-00012:-00032:-00013:001488.2344:08083
08084:-00019:-00015:-00078:001488.2344:08084
08085:-00012:-00038:+00028:001488.2344:08085
08086:+00018:-00031:-00065:001488.2344:08086
08087:-00012:-00029:-00022:001488.2344:08087
08088:+00017:-00027:-00016:001488.2344:08088
08089:-00025:-00040:+00043:001488.2344:08089
08090:+00029:-00016:-00040:001536.1895:08090
08091:+00015:-00046:-00022:001536.1895:08091
08092:+00035:+00008:-00025:001536.1895:08092
08093:-00004:+00005:+00024:001536.1895:08093
08094:+00013:+00024:-00036:001536.1895:08094
08095:-00025:+00018:+00000:001536.1895:08095
08096:+00017:+00021:-00030:001536.1895:08096
08097:-00013:-00001:-00001:001536.1895:08097
08098:+00020:+00036:+00016:001536.1895:08098
08099:-00023:+00039:-00025:001536.1895:08099
08100:+00003:+00035:-00051:001536.1895:08100
08101:-00002:+00029:-00025:001536.1895:08101
08102:+00007:+00048:+00021:001536.1895:08102
08103:-00026:-00001:+00000:001537.8905:08103
08104:-00018:+00021:-00005:001537.8905:08104
08105:-00020:+00020:-00015:001537.8905:08105
08106:+00017:+00009:+00006:001537.8905:08106
08107:-00024:+00016:+00014:001537.8905:08107
08108:-00008:+00030:+00051:001537.8905:08108
08109:-00037:+00000:+00027:001537.8905:08109
08110:-00019:+00039:+00002:001537.8905:08110
08111:-00036:+00019:+00002:001537.8905:08111
08112:+00003:+00036:-00036:001537.8905:08112
08113:-00027:+00007:+00005:001537.8905:08113
08114:+00017:+00013:-00017:001537.8905:08114
08115:-00019:-00001:+00021:001537.8905:08115
08116:+00016:+00023:-00014:001489.9572:08116
08117:-00023:-00009:-00003:001489.9572:08117
08118:+00019:-00016:+00006:001489.9572:08118
08119:-00022:-00028:+00033:001489.9572:08119
08120:+00019:-00018:-00008:001489.9572:08120
08121:-00007:-00033:+00020:001489.9572:08121
08122:+00015:-00011:-00011:001489.9572:08122
08123:+00001:-00034:+00015:001489.9572:08123
08124:+00021:+00004:-00008:001489.9572:08124
08125:-00024:-00032:+00018:001489.9572:08125
08126:-00004:-00036:+00021:001489.9572:08126
08127:-00013:-00033:+00109:001489.9572:08127
08128:+00005:-00035:+00019:001489.9572:08128
08129:-00030:-00024:-00005:001489.9572:08129
08130:+00005:-00021:-00021:001510.3240:08130
08131:-00020:+00009:-00005:001510.3240:08131
08132:-00008:+00000:-00045:001510.3240:08132
08133:-00035:+00014:-00002:001510.3240:08133
08134:-00022:-00001:-00020:001510.3240:08134
08135:-00031:+00037:+00009:001510.3240:08135
08136:-00019:+00018:-00019:001510.3240:08136
08137:-00016:+00030:-00006:001510.3240:08137
08138:-00010:+00024:-00022:001510.3240:08138
08139:-00011:+00025:-00016:001510.3240:08139
08140:-00004:+00013:+00018:001510.3240:08140
08141:+00002:+00030:-00007:001510.3240:08141
08142:+00007:+00015:+00001:001510.3240:08142
08143:+00008:+00047:+00032:001519.4101:08143
08144:+00011:+00023:+00011:001519.4101:08144
08145:+00008:+00011:+00037:001519.4101:08145
08146:+00014:+00017:-00003:001519.4101:08146
08147:-00023:+00024:-00026:001519.4101:08147
08148:-00020:+00016:-00013:001519.4101:08148
08149:+00000:+00034:-00010:001519.4101:08149
08150:-00006:+00024:-00077:001519.4101:08150
08151:+00002:+00018:-00050:001519.4101:08151
08152:+00003:+00013:+00006:001519.4101:08152
08153:-00031:+00007:+00054:001519.4101:08153
08154:-00028:+00005:-00036:001519.4101:08154
08155:-00014:-00002:-00012:001519.4101:08155
08156:-00026:+00011:-00015:001493.5419:08156
08157:-00012:-00014:+00034:001493.5419:08157
08158:-00015:-00003:-00013:001493.5419:08158
08159:-00023:+00001:-00025:001493.5419:08159
08160:-00033:-00020:-00023:001493.5419:08160
08161:-00040:-00031:-00009:001493.5419:08161
08162:-00011:-00007:-00061:001493.5419:08162
08163:-00017:-00033:-00046:001493.5419:08163
08164:-00017:+00004:+00017:001493.5419:08164
08165:-00022:+00005:+00035:001493.5419:08165
08166:-00006:+00019:-00053:001493.5419:08166
08167:-00025:-00002:+00015:001493.5419:08167
08168:+00021:-00003:+00040:001493.5419:08168
08169:-00024:-00005:+00008:001541.8016:08169
08170:-00002:+00034:-00023:001541.8016:08170
08171:-00020:+00011:-00016:001541.8016:08171
08172:-00008:+00025:-00036:001541.8016:08172
08173:-00014:+00038:-00025:001541.8016:08173
08174:-00003:+00039:-00067:001541.8016:08174
08175:-00009:+00013:-00004:001541.8016:08175
08176:-00008:+00016:-00010:001541.8016:08176
08177:-00019:-00002:+00039:001541.8016:08177
08178:-00006:+00017:+00021:001541.8016:08178
08179:+00005:+00000:+00009:001541.8016:08179
08180:+00033:+00033:-00023:001541.8016:08180
08181:+00018:+00023:+00019:001541.8016:08181
08182:+00014:+00012:-00020:001547.2109:08182
08183:-00003:+00005:+00052:001547.2109:08183
08184:+00004:+00039:-00037:001547.2109:08184
08185:-00039:+00003:+00007:001547.2109:08185
08186:-00039:+00024:-00008:001547.2109:08186
08187:+00002:+00008:+00085:001547.2109:08187
08188:-00009:+00018:+00021:001547.2109:08188
08189:-00020:-00018:+00036:001547.2109:08189
08190:+00001:+00023:-00027:001547.2109:08190
08191:-00040:+00009:-00005:001547.2109:08191
08192:-00017:+00022:-00042:001547.2109:08192
08193:-00026:+00008:+00007:001547.2109:08193
08194:-00012:-00006:-00018:001547.2109:08194
08195:-00011:-00020:+00020:001511.6461:08195
08196:-00004:-00015:+00009:001511.6461:08196
08197:+00005:-00008:-00020:001511.6461:08197
08198:-00003:-00007:-00045:001511.6461:08198
08199:+00014:-00012:+00009:001511.6461:08199
08200:+00033:+00005:+00012:001511.6461:08200
08201:-00015:-00023:+00017:001511.6461:08201
08202:+00013:-00024:+00008:001511.6461:08202
08203:-00006:-00035:+00036:001511.6461:08203
08204:-00006:-00013:-00035:001511.6461:08204
08205:-00036:-00046:+00016:001511.6461:08205
08206:+00009:-00018:+00025:001511.6461:08206
08207:-00010:+00004:-00006:001511.6461:08207
08208:-00004:+00008:-00050:001549.3909:08208
08209:-00021:-00006:-00012:001549.3909:08209
08210:+00011:-00016:-00017:001549.3909:08210
08211:-00010:-00004:-00022:001549.3909:08211
08212:+00017:-00005:-00021:001549.3909:08212
08213:-00009:+00038:+00020:001549.3909:08213
08214:+00012:+00018:+00004:001549.3909:08214
08215:+00019:+00032:+00023:001549.3909:08215
08216:+00032:+00015:+00010:001549.3909:08216
08217:+00010:+00033:+00004:001549.3909:08217
08218:+00009:+00007:-00018:001549.3909:08218
08219:+00034:+00009:+00033:001549.3909:08219
08220:+00020:-00021:+00011:001549.3909:08220
08221:+00018:+00014:-00018:001556.6909:08221
08222:+00008:-00021:-00009:001556.6909:08222
08223:+00009:+00012:-00011:001556.6909:08223
08224:+00017:-00010:+00023:001556.6909:08224
08225:+00007:-00005:+00039:001556.6909:08225
08226:-00006:-00036:+00007:001556.6909:08226
08227:-00003:+00007:-00023:001556.6909:08227
08228:+00019:-00033:-00002:001556.6909:08228
08229:-00004:-00014:+00025:001556.6909:08229
08230:+00018:-00034:-00001:001556.6909:08230
08231:+00000:-00007:+00047:001556.6909:08231
08232:+00013:-00017:+00022:001556.6909:08232
08233:+00000:+00004:-00027:001556.6909:08233
08234:-00003:-00019:-00159:001524.5717:08234
08235:-00011:+00003:-00036:001524.5717:08235
08236:+00021:-00014:+00043:001524.5717:08236
08237:+00014:-00015:+00074:001524.5717:08237
08238:+00014:-00021:+00074:001524.5717:08238
08239:+00000:-00019:+00016:001524.5717:08239
08240:+00000:-00008:-00076:001524.5717:08240
08241:+00016:-00008:-00077:001524.5717:08241
08242:+00009:-00018:-00017:001524.5717:08242
08243:+00012:-00022:+00067:001524.5717:08243
08244:+00021:-00020:+00045:001524.5717:08244
08245:-00003:-00012:+00039:001524.5717:08245
08246:+00013:-00017:+00013:001524.5717:08246
08247:+00016:-00001:-00014:001557.0803:08247
08248:+00005:+00006:+00029:001557.0803:08248
08249:-00039:-00019:+00072:001557.0803:08249
08250:+00016:-00001:+00038:001557.0803:08250
08251:+00020:+00007:-00040:001557.0803:08251
08252:+00036:+00012:-00033:001557.0803:08252
08253:-00023:+00019:+00040:001557.0803:08253
08254:-00007:+00024:+00017:001557.0803:08254
08255:-00034:+00003:+00008:001557.0803:08255
08256:-00001:+00018:-00040:001557.0803:08256
08257:-00012:+00001:-00024:001557.0803:08257
08258:-00007:-00003:-00022:001557.0803:08258
08259:-00014:-00003:+00056:001557.0803:08259
08260:+00001:-00003:+00029:001551.0562:08260
08261:+00006:+00017:-00037:001551.0562:08261
08262:-00003:+00018:+00019:001551.0562:08262
08263:-00025:+00006:+00033:001551.0562:08263
08264:+00002:+00003:+00020:001551.0562:08264
08265:-00005:-00002:+00002:001551.0562:08265
08266:-00003:+00004:+00020:001551.0562:08266
08267:-00020:+00018:-00015:001551.0562:08267
08268:+00000:+00005:+00018:001551.0562:08268
08269:+00001:+00000:-00011:001551.0562:08269
08270:-00001:-00016:+00023:001551.0562:08270
08271:+00001:+00007:-00018:001551.0562:08271
08272:-00001:+00003:-00034:001551.0562:08272
08273:-00024:-00017:-00007:001489.9824:08273
08274:-00024:-00021:+00032:001489.9824:08274
08275:-00018:+00006:-00025:001489.9824:08275
08276:-00021:-00018:-00021:001489.9824:08276
08277:-00024:+00002:-00009:001489.9824:08277
08278:-00010:-00035:+00034:001489.9824:08278
08279:-00033:-00020:-00010:001489.9824:08279
08280:-00017:-00034:-00017:001489.9824:08280
08281:-00021:-00007:-00012:001489.9824:08281
08282:+00004:-00007:-00026:001489.9824:08282
08283:+00011:+00001:-00046:001489.9824:08283
08284:+00016:-00017:-00021:001489.9824:08284
08285:+00011:+00011:+00019:001489.9824:08285
08286:-00006:-00017:-00020:001532.4614:08286
08287:-00003:+00012:-00027:001532.4614:08287
08288:+00005:+00007:-00034:001532.4614:08288
08289:-00006:+00014:-00016:001532.4614:08289
08290:-00004:-00002:-00006:001532.4614:08290
08291:+00007:+00051:-00012:001532.4614:08291
08292:+00016:+00017:-00010:001532.4614:08292
08293:+00020:+00055:-00009:001532.4614:08293
08294:-00006:+00021:+00018:001532.4614:08294
08295:+00015:+00031:+00003:001532.4614:08295
08296:-00006:+00010:-00028:001532.4614:08296
08297:+00005:+00026:+00005:001532.4614:08297
08298:-00008:+00021:+00023:001532.4614:08298
08299:-00004:+00026:-00038:001537.8848:08299
08300:-00010:+00019:+00001:001537.8848:08300
08301:-00009:+00034:-00021:001537.8848:08301
08302:-00038:+00020:-00018:001537.8848:08302
08303:-00013:+00050:-00035:001537.8848:08303
08304:-00017:-00006:-00005:001537.8848:08304
08305:-00028:+00011:-00038:001537.8848:08305
08306:-00014:+00017:-00014:001537.8848:08306
08307:-00015:+00011:+00004:001537.8848:08307
08308:-00035:-00004:+00009:001537.8848:08308
08309:-00035:+00024:+00012:001537.8848:08309
08310:-00027:-00018:-00016:001537.8848:08310
08311:-00027:-00016:-00036:001537.8848:08311
08312:+00002:-00018:+00001:001537.8848:08312
08313:+00014:+00019:-00007:001502.5675:08313
08314:-00005:-00007:+00020:001502.5675:08314
08315:-00019:-00008:+00004:001502.5675:08315
08316:+00006:-00034:-00080:001502.5675:08316
08317:-00012:-00012:-00054:001502.5675:08317
08318:-00040:-00027:+00082:001502.5675:08318
08319:-00030:-00026:+00138:001502.5675:08319
08320:-00036:-00027:+00140:001502.5675:08320
08321:-00025:-00025:+00032:001502.5675:08321
08322:+00016:-00028:-00061:001502.5675:08322
08323:+00031:-00035:-00121:001502.5675:08323
08324:+00045:-00017:-00154:001502.5675:08324
08325:+00061:+00007:-00015:001502.5675:08325
08326:+00082:-00016:+00130:001538.0810:08326
08327:+00053:-00007:+00176:001538.0810:08327
08328:+00060:+00007:+00120:001538.0810:08328
08329:+00024:-00003:+00097:001538.0810:08329
08330:+00022:+00015:-00061:001538.0810:08330
08331:+00010:+00014:-00082:001538.0810:08331
08332:+00038:+00052:-00027:001538.0810:08332
08333:+00023:+00063:+00003:001538.0810:08333
08334:+00028:+00053:-00032:001538.0810:08334
08335:+00012:+00028:-00071:001538.0810:08335
08336:-00003:+00045:-00059:001538.0810:08336
08337:-00030:+00022:-00004:001538.0810:08337
08338:-00014:+00036:+00062:001538.0810:08338
08339:-00043:+00006:+00082:001513.9932:08339
08340:-00049:+00033:-00006:001513.9932:08340
08341:-00058:-00001:+00030:001513.9932:08341
08342:-00027:+00026:-00015:001513.9932:08342
08343:-00042:+00000:-00013:001513.9932:08343
08344:-00042:+00027:-00021:001513.9932:08344
08345:-00059:-00018:+00025:001513.9932:08345
08346:-00053:-00001:-00031:001513.9932:08346
08347:-00059:-00034:+00003:001513.9932:08347
08348:-00034:-00007:+00015:001513.9932:08348
08349:-00054:-00027:+00036:001513.9932:08349
08350:+00001:-00033:-00017:001513.9932:08350
08351:+00003:-00037:+00019:001513.9932:08351
08352:+00023:-00008:+00018:001513.9932:08352
08353:+00004:-00048:+00044:001455.2274:08353
08354:+00024:-00020:+00010:001455.2274:08354
08355:+00035:-00032:-00019:001455.2274:08355
08356:+00052:+00003:-00051:001455.2274:08356
08357:+00047:-00007:+00051:001455.2274:08357
08358:+00050:-00002:+00035:001455.2274:08358
08359:+00014:-00009:+00019:001455.2274:08359
08360:+00045:+00018:-00020:001455.2274:08360
08361:+00015:-00020:+00036:001455.2274:08361
08362:+00033:-00005:-00027:001455.2274:08362
08363:+00014:-00018:+00006:001455.2274:08363
08364:+00051:+00013:-00020:001455.2274:08364
08365:+00008:-00005:+00049:001455.2274:08365
08366:+00015:+00014:-00012:001492.4412:08366
08367:-00033:-00005:+00016:001492.4412:08367
08368:-00022:+00012:+00020:001492.4412:08368
08369:-00041:+00003:+00040:001492.4412:08369
08370:-00034:+00013:-00021:001492.4412:08370
08371:-00048:+00008:-00019:001492.4412:08371
08372:-00030:+00018:+00008:001492.4412:08372
08373:-00054:-00005:+00033:001492.4412:08373
08374:-00031:+00012:-00007:001492.4412:08374
08375:-00030:+00004:+00008:001492.4412:08375
08376:-00038:+00009:+00007:001492.4412:08376
08377:-00038:-00021:+00042:001492.4412:08377
08378:+00000:-00002:-00045:001492.4412:08378
08379:-00034:-00012:+00011:001501.4661:08379
08380:-00004:-00002:-00001:001501.4661:08380
08381:-00021:+00004:+00049:001501.4661:08381
08382:-00004:-00005:-00031:001501.4661:08382
08383:-00023:+00006:+00038:001501.4661:08383
08384:+00017:-00001:-00010:001501.4661:08384
08385:-00023:+00005:+00022:001501.4661:08385
08386:+00012:+00000:-00036:001501.4661:08386
08387:-00008:+00003:+00004:001501.4661:08387
08388:+00018:+00007:+00002:001501.4661:08388
08389:-00014:+00002:+00021:001501.4661:08389
08390:+00003:-00004:-00013:001501.4661:08390
08391:-00039:-00007:+00010:001501.4661:08391
08392:-00033:+00004:-00018:001501.4661:08392
08393:-00036:+00007:-00021:001467.2164:08393
08394:-00012:-00017:-00036:001467.2164:08394
08395:-00017:+00000:+00007:001467.2164:08395
08396:-00013:-00006:+00003:001467.2164:08396
08397:-00039:+00013:-00010:001467.2164:08397
08398:-00039:+00018:+00004:001467.2164:08398
08399:-00026:+00022:-00015:001467.2164:08399
08400:-00027:+00016:-00024:001467.2164:08400
08401:-00025:+00025:-00022:001467.2164:08401
08402:-00033:+00025:+00016:001467.2164:08402
08403:-00012:+00032:+00035:001467.2164:08403
08404:-00038:+00027:+00001:001467.2164:08404
08405:+00003:+00051:-00016:001467.2164:08405
08406:+00005:+00029:-00024:001497.7894:08406
08407:-00006:+00030:-00043:001497.7894:08407
08408:-00009:+00031:-00044:001497.7894:08408
08409:-00005:+00050:+00004:001497.7894:08409
08410:+00000:+00012:-00030:001497.7894:08410
08411:-00004:+00036:-00034:001497.7894:08411
08412:+00002:+00033:-00015:001497.7894:08412
08413:+00003:+00023:+00011:001497.7894:08413
08414:-00003:+00023:+00016:001497.7894:08414
08415:-00006:+00017:+00024:001497.7894:08415
08416:-00004:+00024:-00011:001497.7894:08416
08417:+00003:+00017:+00069:001497.7894:08417
08418:+00020:-00014:+00001:001497.7894:08418
08419:-00012:-00014:-00034:001497.7894:08419
08420:-00021:-00030:-00038:001496.1881:08420
08421:-00050:-00049:-00009:001496.1881:08421
08422:-00017:-00049:-00044:001496.1881:08422
08423:-00067:-00058:-00013:001496.1881:08423
08424:-00030:-00076:+00001:001496.1881:08424
08425:-00047:-00076:-00046:001496.1881:08425
08426:-00019:-00056:-00093:001496.1881:08426
08427:-00025:-00041:-00001:001496.1881:08427
08428:-00002:-00042:+00042:001496.1881:08428
08429:-00041:-00040:+00081:001496.1881:08429
08430:-00033:-00035:-00033:001496.1881:08430
08431:-00027:-00008:+00024:001496.1881:08431
08432:+00005:+00000:-00016:001496.1881:08432
08433:-00049:+00023:+00004:001465.5253:08433
08434:+00006:+00037:-00057:001465.5253:08434
08435:-00001:+00045:-00008:001465.5253:08435
08436:+00035:+00080:-00031:001465.5253:08436
08437:-00006:+00067:+00021:001465.5253:08437
08438:+00021:+00085:-00084:001465.5253:08438
08439:+00030:+00063:-00035:001465.5253:08439
08440:+00043:+00087:-00042:001465.5253:08440
08441:+00019:+00059:+00007:001465.5253:08441
08442:+00035:+00073:-00034:001465.5253:08442
08443:-00019:+00057:+00057:001465.5253:08443
08444:+00005:+00075:+00026:001465.5253:08444
08445:-00051:+00052:+00014:001465.5253:08445
08446:-00012:+00038:-00049:001519.5346:08446
08447:-00042:+00009:-00023:001519.5346:08447
08448:-00011:+00024:+00020:001519.5346:08448
08449:-00040:-00020:+00051:001519.5346:08449
08450:-00033:-00017:-00018:001519.5346:08450
08451:-00050:-00022:-00029:001519.5346:08451
08452:-00022:-00021:-00032:001519.5346:08452
08453:-00011:-00051:+00010:001519.5346:08453
08454:+00017:-00039:+00035:001519.5346:08454
08455:+00014:-00065:+00052:001519.5346:08455
08456:+00009:-00052:+00035:001519.5346:08456
08457:+00006:-00054:-00019:001519.5346:08457
08458:+00020:-00041:-00017:001519.5346:08458
08459:+00015:-00057:+00008:001519.5346:08459
08460:-00006:-00058:-00001:001530.4890:08460
08461:+00025:-00055:+00013:001530.4890:08461
08462:+00046:-00067:-00005:001530.4890:08462
08463:+00046:-00081:+00015:001530.4890:08463
08464:+00027:-00075:+00034:001530.4890:08464
08465:+00032:-00065:+00049:001530.4890:08465
08466:+00010:-00066:+00017:001530.4890:08466
08467:+00017:-00046:+00009:001530.4890:08467
08468:-00004:-00011:+00026:001530.4890:08468
08469:+00002:-00034:-00005:001530.4890:08469
08470:+00005:+00019:-00021:001530.4890:08470
08471:-00008:+00022:-00005:001530.4890:08471
08472:-00015:+00027:-00021:001530.4890:08472
08473:-00027:+00048:+00054:001490.0546:08473
08474:-00015:+00041:+00043:001490.0546:08474
08475:-00027:+00047:+00021:001490.0546:08475
08476:-00052:+00094:-00017:001490.0546:08476
08477:-00029:+00078:+00023:001490.0546:08477
08478:-00035:+00078:-00004:001490.0546:08478
08479:-00039:+00075:+00003:001490.0546:08479
08480:-00003:+00096:+00005:001490.0546:08480
08481:-00024:+00069:+00052:001490.0546:08481
08482:+00001:+00067:+00022:001490.0546:08482
08483:+00001:+00063:-00012:001490.0546:08483
08484:+00004:+00069:-00017:001490.0546:08484
08485:-00007:+00026:-00003:001490.0546:08485
08486:+00016:+00049:+00000:001521.3894:08486
08487:+00016:+00010:-00037:001521.3894:08487
08488:-00006:+00009:+00008:001521.3894:08488
08489:-00003:+00000:+00045:001521.3894:08489
08490:+00004:+00006:+00006:001521.3894:08490
08491:-00002:-00018:-00032:001521.3894:08491
08492:-00018:-00014:+00021:001521.3894:08492
08493:+00018:-00019:-00020:001521.3894:08493
08494:-00012:-00036:-00098:001521.3894:08494
08495:+00002:-00026:-00056:001521.3894:08495
08496:+00003:-00035:+00041:001521.3894:08496
08497:-00008:-00045:+00011:001521.3894:08497
08498:-00015:-00044:-00029:001521.3894:08498
08499:+00008:-00052:+00050:001517.7062:08499
08500:+00003:-00042:-00018:001517.7062:08500
08501:+00020:-00027:-00058:001517.7062:08501
08502:-00018:-00037:-00030:001517.7062:08502
08503:+00013:-00023:+00017:001517.7062:08503
08504:-00025:-00035:+00048:001517.7062:08504
08505:+00006:+00001:+00033:001517.7062:08505
08506:-00021:+00004:-00032:001517.7062:08506
08507:-00001:-00004:-00003:001517.7062:08507
08508:-00028:-00015:+00016:001517.7062:08508
08509:-00018:+00035:+00006:001517.7062:08509
08510:-00049:+00003:-00029:001517.7062:08510
08511:-00010:+00039:-00052:001517.7062:08511
08512:-00032:+00018:+00037:001517.7062:08512
08513:-00015:+00026:+00007:001482.9643:08513
08514:-00063:+00052:-00041:001482.9643:08514
08515:-00019:+00066:-00025:001482.9643:08515
08516:-00055:+00013:+00005:001482.9643:08516
08517:-00022:+00057:-00018:001482.9643:08517
08518:-00015:+00033:+00007:001482.9643:08518
08519:-00008:+00027:-00012:001482.9643:08519
08520:-00014:+00017:+00041:001482.9643:08520
08521:+00035:+00046:+00021:001482.9643:08521
08522:-00035:+00042:-00031:001482.9643:08522
08523:+00036:+00046:-00032:001482.9643:08523
08524:-00020:+00014:+00051:001482.9643:08524
08525:+00012:+00004:-00043:001482.9643:08525
08526:-00050:+00001:-00063:001526.9252:08526
08527:+00005:+00002:-00034:001526.9252:08527
08528:-00031:-00010:-00010:001526.9252:08528
08529:-00010:+00004:-00048:001526.9252:08529
08530:-00040:+00012:+00011:001526.9252:08530
08531:+00001:-00003:+00009:001526.9252:08531
08532:-00032:+00004:+00034:001526.9252:08532
08533:-00020:-00034:-00014:001526.9252:08533
08534:-00029:-00006:-00016:001526.9252:08534
08535:-00012:-00027:+00011:001526.9252:08535
08536:-00037:-00012:-00015:001526.9252:08536
08537:+00002:-00012:-00022:001526.9252:08537
08538:-00001:-00003:-00032:001526.9252:08538
08539:+00004:+00006:-00034:001536.0598:08539
08540:-00008:+00000:-00006:001536.0598:08540
08541:+00011:-00024:-00006:001536.0598:08541
08542:+00018:-00003:-00028:001536.0598:08542
08543:+00011:-00030:+00039:001536.0598:08543
08544:+00007:+00019:-00017:001536.0598:08544
08545:+00029:-00020:-00007:001536.0598:08545
08546:+00008:+00038:-00002:001536.0598:08546
08547:+00019:-00005:+00000:001536.0598:08547
08548:-00005:+00010:-00004:001536.0598:08548
08549:+00004:+00023:-00016:001536.0598:08549
08550:-00009:+00012:-00022:001536.0598:08550
08551:-00002:-00003:+00017:001536.0598:08551
08552:-00014:+00009:-00031:001497.2076:08552
08553:-00039:-00002:-00012:001497.2076:08553
08554:-00038:+00001:-00016:001497.2076:08554
08555:-00051:-00014:+00005:001497.2076:08555
08556:-00025:+00007:+00009:001497.2076:08556
08557:-00015:+00019:-00020:001497.2076:08557
08558:-00012:+00007:-00010:001497.2076:08558
08559:+00002:+00010:+00013:001497.2076:08559
08560:-00018:+00008:+00035:001497.2076:08560
08561:-00011:+00018:+00001:001497.2076:08561
08562:+00001:+00023:-00002:001497.2076:08562
08563:-00005:+00031:-00010:001497.2076:08563
08564:-00003:+00039:+00006:001497.2076:08564
08565:+00011:+00039:+00003:001539.9814:08565
08566:+00030:+00024:-00032:001539.9814:08566
08567:+00008:+00029:-00014:001539.9814:08567
08568:+00016:-00001:-00021:001539.9814:08568
08569:+00006:+00034:-00005:001539.9814:08569
08570:+00008:+00022:-00015:001539.9814:08570
08571:+00003:+00016:-00020:001539.9814:08571
08572:-00003:+00012:-00001:001539.9814:08572
08573:+00002:+00014:-00018:001539.9814:08573
08574:-00023:+00020:+00009:001539.9814:08574
08575:-00011:+00000:+00050:001539.9814:08575
08576:-00050:-00009:+00063:001539.9814:08576
08577:-00049:-00004:-00051:001539.9814:08577
08578:-00040:+00008:-00023:001539.7938:08578
08579:-00024:+00008:-00002:001539.7938:08579
08580:-00050:-00015:+00019:001539.7938:08580
08581:-00018:+00008:-00048:001539.7938:08581
08582:-00013:-00012:+00005:001539.7938:08582
08583:+00004:-00003:-00030:001539.7938:08583
08584:+00000:-00033:+00037:001539.7938:08584
08585:+00007:+00017:-00003:001539.7938:08585
08586:+00003:+00008:+00065:001539.7938:08586
08587:+00030:+00012:-00018:001539.7938:08587
08588:-00005:+00024:+00018:001539.7938:08588
08589:+00030:+00011:+00003:001539.7938:08589
08590:-00024:-00002:+00018:001539.7938:08590
08591:+00006:+00034:+00004:001504.4228:08591
08592:-00020:-00006:-00045:001504.4228:08592
08593:-00002:-00004:+00026:001504.4228:08593
08594:-00035:-00017:+00060:001504.4228:08594
08595:+00002:-00001:-00002:001504.4228:08595
08596:-00036:-00014:-00049:001504.4228:08596
08597:+00024:+00011:-00034:001504.4228:08597
08598:-00001:+00020:+00036:001504.4228:08598
08599:+00007:+00036:+00022:001504.4228:08599
08600:-00040:+00004:+00016:001504.4228:08600
08601:+00011:+00016:+00000:001504.4228:08601
08602:-00040:+00021:+00018:001504.4228:08602
08603:-00018:+00021:-00023:001504.4228:08603
08604:-00052:-00004:+00017:001545.6922:08604
08605:+00014:+00013:+00008:001545.6922:08605
08606:-00033:+00013:-00032:001545.6922:08606
08607:+00016:+00050:-00040:001545.6922:08607
08608:-00039:-00005:-00018:001545.6922:08608
08609:-00002:-00009:+00002:001545.6922:08609
08610:-00038:-00017:+00030:001545.6922:08610
08611:+00010:+00002:+00019:001545.6922:08611
08612:-00034:-00011:+00013:001545.6922:08612
08613:-00003:-00007:+00008:001545.6922:08613
08614:-00010:-00006:+00029:001545.6922:08614
08615:+00016:+00003:+00008:001545.6922:08615
08616:-00017:-00021:+00004:001545.6922:08616
08617:-00022:-00047:+00007:001551.0621:08617
08618:-00031:-00028:+00024:001551.0621:08618
08619:-00022:-00037:+00007:001551.0621:08619
08620:-00026:+00003:-00001:001551.0621:08620
08621:-00010:-00012:-00014:001551.0621:08621
08622:-00023:+00001:-00015:001551.0621:08622
08623:-00004:-00015:+00030:001551.0621:08623
08624:-00023:-00003:+00034:001551.0621:08624
08625:-00019:+00009:-00010:001551.0621:08625
08626:-00015:-00002:-00002:001551.0621:08626
08627:-00006:+00023:-00022:001551.0621:08627
08628:-00039:+00035:-00024:001551.0621:08628
08629:+00001:+00000:-00030:001551.0621:08629
08630:-00038:+00028:+00016:001551.0621:08630
08631:-00012:+00008:-00005:001509.9055:08631
08632:-00041:+00023:-00021:001509.9055:08632
08633:-00026:+00019:-00019:001509.9055:08633
08634:-00046:-00003:+00003:001509.9055:08634
08635:-00035:+00018:-00066:001509.9055:08635
08636:-00038:+00009:-00045:001509.9055:08636
08637:+00002:+00009:-00052:001509.9055:08637
08638:-00032:+00014:+00035:001509.9055:08638
08639:-00019:-00006:+00018:001509.9055:08639
08640:-00040:+00014:+00007:001509.9055:08640
08641:+00001:+00016:-00078:001509.9055:08641
08642:-00017:+00014:-00051:001509.9055:08642
08643:+00021:+00033:+00032:001509.9055:08643
08644:+00018:+00015:+00059:001540.0039:08644
08645:+00024:+00022:+00044:001540.0039:08645
08646:+00013:+00011:-00010:001540.0039:08646
08647:+00045:+00009:-00029:001540.0039:08647
08648:-00005:-00014:-00066:001540.0039:08648
08649:+00030:-00015:-00047:001540.0039:08649
08650:+00020:-00030:+00000:001540.0039:08650
08651:+00011:-00036:+00017:001540.0039:08651
08652:+00001:-00040:+00083:001540.0039:08652
08653:+00018:-00023:+00063:001540.0039:08653
08654:-00012:-00057:+00058:001540.0039:08654
08655:+00001:-00054:+00024:001540.0039:08655
08656:-00015:-00059:-00035:001540.0039:08656
08657:-00038:-00048:-00079:001519.5629:08657
08658:-00044:-00046:-00042:001519.5629:08658
08659:-00042:-00010:-00035:001519.5629:08659
08660:-00084:-00035:+00065:001519.5629:08660
08661:-00063:-00030:+00062:001519.5629:08661
08662:-00082:-00011:+00098:001519.5629:08662
08663:-00037:-00007:+00010:001519.5629:08663
08664:-00029:-00015:-00006:001519.5629:08664
08665:-00005:+00033:-00065:001519.5629:08665
08666:-00007:+00032:-00045:001519.5629:08666
08667:+00044:+00039:-00038:001519.5629:08667
08668:+00011:+00030:+00008:001519.5629:08668
08669:+00030:+00032:+00024:001519.5629:08669
08670:-00023:+00023:+00057:001490.0998:08670
08671:+00016:+00033:+00029:001490.0998:08671
08672:-00016:+00015:+00003:001490.0998:08672
08673:+00004:+00035:-00014:001490.0998:08673
08674:-00014:+00023:+00033:001490.0998:08674
08675:+00005:+00029:-00021:001490.0998:08675
08676:-00012:+00039:-00068:001490.0998:08676
08677:+00021:+00031:-00020:001490.0998:08677
08678:-00011:+00027:+00051:001490.0998:08678
08679:+00001:+00030:+00039:001490.0998:08679
08680:-00029:+00024:-00046:001490.0998:08680
08681:+00001:+00037:-00012:001490.0998:08681
08682:-00021:+00031:-00027:001490.0998:08682
08683:+00003:+00054:-00035:001559.1334:08683
08684:-00013:+00009:-00022:001559.1334:08684
08685:+00012:-00003:+00034:001559.1334:08685
08686:-00003:+00018:+00000:001559.1334:08686
08687:+00021:+00008:+00014:001559.1334:08687
08688:+00015:+00010:+00005:001559.1334:08688
08689:+00046:-00017:-00030:001559.1334:08689
08690:+00045:+00005:-00061:001559.1334:08690
08691:+00043:-00007:+00009:001559.1334:08691
08692:+00022:-00049:+00019:001559.1334:08692
08693:+00020:-00068:+00054:001559.1334:08693
08694:+00019:-00063:+00052:001559.1334:08694
08695:+00021:-00080:+00025:001559.1334:08695
08696:+00004:-00046:-00020:001574.2248:08696
08697:+00013:-00078:-00024:001574.2248:08697
08698:+00035:-00048:-00002:001574.2248:08698
08699:+00025:-00063:+00024:001574.2248:08699
08700:+00030:-00025:+00037:001574.2248:08700
08701:-00006:-00071:+00040:001574.2248:08701
08702:-00004:-00046:+00062:001574.2248:08702
08703:-00018:-00040:+00048:001574.2248:08703
08704:-00019:-00008:+00003:001574.2248:08704
08705:-00003:-00027:-00033:001574.2248:08705
08706:+00033:-00004:-00021:001574.2248:08706
08707:+00022:-00013:-00020:001574.2248:08707
08708:+00034:+00022:-00021:001574.2248:08708
08709:+00046:-00014:+00021:001500.8044:08709
08710:+00027:+00013:+00025:001500.8044:08710
08711:+00012:-00003:+00021:001500.8044:08711
08712:+00015:+00010:+00065:001500.8044:08712
08713:+00001:+00023:+00065:001500.8044:08713
08714:-00024:+00037:+00014:001500.8044:08714
08715:-00015:+00036:+00030:001500.8044:08715
08716:-00028:+00055:+00040:001500.8044:08716
08717:-00045:+00034:+00014:001500.8044:08717
08718:-00043:+00048:+00004:001500.8044:08718
08719:-00045:+00051:+00001:001500.8044:08719
08720:-00042:+00016:-00045:001500.8044:08720
08721:-00054:+00026:-00014:001500.8044:08721
08722:-00052:+00015:-00016:001481.9770:08722
08723:-00042:+00015:+00032:001481.9770:08723
08724:-00038:+00023:+00005:001481.9770:08724
08725:-00011:+00019:+00049:001481.9770:08725
08726:-00013:+00001:+00027:001481.9770:08726
08727:-00010:+00023:+00043:001481.9770:08727
08728:+00005:+00003:-00018:001481.9770:08728
08729:-00003:-00002:-00032:001481.9770:08729
08730:+00009:-00021:-00047:001481.9770:08730
08731:+00006:-00031:-00002:001481.9770:08731
08732:+00031:-00048:+00001:001481.9770:08732
08733:+00017:-00024:+00022:001481.9770:08733
08734:+00009:-00049:-00007:001481.9770:08734
08735:+00012:-00028:-00017:001481.9770:08735
08736:+00010:-00061:-00010:001448.3994:08736
08737:+00034:-00028:+00067:001448.3994:08737
08738:+00023:-00029:+00025:001448.3994:08738
08739:-00002:-00035:+00014:001448.3994:08739
08740:+00016:-00013:+00025:001448.3994:08740
08741:+00001:-00021:+00056:001448.3994:08741
08742:-00050:-00026:-00024:001448.3994:08742
08743:-00048:-00015:-00051:001448.3994:08743
08744:-00049:-00020:-00076:001448.3994:08744
08745:-00030:-00012:-00044:001448.3994:08745
08746:-00056:-00009:-00020:001448.3994:08746
08747:-00013:-00030:+00051:001448.3994:08747
08748:-00025:-00026:-00004:001448.3994:08748
08749:+00005:-00012:-00009:001448.3994:08749
08750:+00005:-00010:-00010:001409.2392:08750
08751:-00004:-00010:-00018:001409.2392:08751
08752:-00012:-00031:+00013:001409.2392:08752
08753:-00004:-00021:+00003:001409.2392:08753
08754:-00034:+00004:-00013:001409.2392:08754
08755:+00004:+00008:-00039:001409.2392:08755
08756:-00034:+00004:-00034:001409.2392:08756
08757:-00003:+00003:-00019:001409.2392:08757
08758:-00024:+00001:-00036:001409.2392:08758
08759:+00004:+00022:-00046:001409.2392:08759
08760:-00002:+00009:+00009:001409.2392:08760
08761:+00005:+00014:+00011:001409.2392:08761
08762:+00003:+00038:-00004:001409.2392:08762
08763:-00002:+00051:-00033:001409.2392:08763
08764:-00001:+00042:-00005:001459.6093:08764
08765:-00020:+00064:-00006:001459.6093:08765
08766:-00029:+00063:-00004:001459.6093:08766
08767:-00028:+00066:-00038:001459.6093:08767
08768:-00055:+00063:+00017:001459.6093:08768
08769:-00030:+00065:-00043:001459.6093:08769
08770:-00053:+00029:-00034:001459.6093:08770
08771:-00002:+00039:-00035:001459.6093:08771
08772:-00017:+00025:+00042:001459.6093:08772
08773:+00014:+00012:+00006:001459.6093:08773
08774:-00013:+00011:+00022:001459.6093:08774
08775:+00029:+00032:-00002:001459.6093:08775
08776:-00011:+00000:+00009:001459.6093:08776
08777:+00006:-00003:-00018:001459.6093:08777
08778:-00002:+00017:-00006:001475.3343:08778
08779:+00017:-00006:-00013:001475.3343:08779
08780:-00023:+00002:+00019:001475.3343:08780
08781:-00005:-00020:-00015:001475.3343:08781
08782:-00022:-00014:+00004:001475.3343:08782
08783:-00020:-00025:-00032:001475.3343:08783
08784:-00013:-00048:-00001:001475.3343:08784
08785:-00009:-00043:+00007:001475.3343:08785
08786:-00022:-00078:-00016:001475.3343:08786
08787:+00003:-00056:-00031:001475.3343:08787
08788:-00015:-00062:-00006:001475.3343:08788
08789:-00035:-00058:-00021:001475.3343:08789
08790:-00016:-00054:-00001:001475.3343:08790
08791:-00017:-00039:+00021:001475.3343:08791
08792:-00019:-00064:-00002:001445.1809:08792
08793:+00018:-00049:-00020:001445.1809:08793
08794:+00031:-00024:+00010:001445.1809:08794
08795:+00009:-00014:-00027:001445.1809:08795
08796:+00017:+00009:-00008:001445.1809:08796
08797:+00029:+00018:-00023:001445.1809:08797
08798:+00021:+00023:-00024:001445.1809:08798
08799:+00009:+00035:+00002:001445.1809:08799
08800:+00032:+00035:-00005:001445.1809:08800
08801:+00029:+00041:+00001:001445.1809:08801
08802:+00009:+00040:+00032:001445.1809:08802
08803:+00000:+00063:-00027:001445.1809:08803
08804:+00001:+00064:-00036:001445.1809:08804
08805:-00021:+00041:-00015:001478.4718:08805
08806:-00038:+00045:-00016:001478.4718:08806
08807:-00041:+00052:-00063:001478.4718:08807
08808:-00029:+00026:-00054:001478.4718:08808
08809:-00042:+00033:-00004:001478.4718:08809
08810:-00032:+00018:-00035:001478.4718:08810
08811:-00058:+00005:-00042:001478.4718:08811
08812:-00033:-00015:+00003:001478.4718:08812
08813:-00028:+00004:-00001:001478.4718:08813
08814:-00020:+00005:-00031:001478.4718:08814
08815:-00014:+00003:+00032:001478.4718:08815
08816:-00005:-00019:-00019:001478.4718:08816
08817:-00012:+00004:-00019:001478.4718:08817
08818:+00021:-00022:-00048:001478.4718:08818
08819:+00000:+00007:+00000:001485.7055:08819
08820:+00019:-00008:-00005:001485.7055:08820
08821:+00003:-00010:-00018:001485.7055:08821
08822:+00009:-00007:-00024:001485.7055:08822
08823:+00012:+00003:-00016:001485.7055:08823
08824:+00032:-00030:-00009:001485.7055:08824
08825:-00007:+00006:+00022:001485.7055:08825
08826:+00034:-00034:+00031:001485.7055:08826
08827:+00017:-00012:+00050:001485.7055:08827
08828:+00020:-00033:-00006:001485.7055:08828
08829:-00009:+00003:-00039:001485.7055:08829
08830:-00004:-00024:-00041:001485.7055:08830
08831:+00010:-00005:-00003:001485.7055:08831
08832:+00009:-00012:+00039:001446.8179:08832
08833:-00035:+00006:+00048:001446.8179:08833
08834:-00019:-00009:-00003:001446.8179:08834
08835:+00003:+00004:+00011:001446.8179:08835
08836:-00008:-00015:-00016:001446.8179:08836
08837:-00016:+00018:+00036:001446.8179:08837
08838:-00004:+00005:+00029:001446.8179:08838
08839:+00017:+00013:+00018:001446.8179:08839
08840:+00010:+00017:-00021:001446.8179:08840
08841:+00000:+00024:+00009:001446.8179:08841
08842:-00004:-00010:-00009:001446.8179:08842
08843:-00020:-00012:+00009:001446.8179:08843
08844:+00010:-00015:-00004:001446.8179:08844
08845:+00014:+00018:+00012:001446.8179:08845
08846:+00010:-00016:+00001:001503.2019:08846
08847:-00004:+00008:+00030:001503.2019:08847
08848:+00025:-00009:+00000:001503.2019:08848
08849:-00008:+00004:+00025:001503.2019:08849
08850:+00035:-00008:+00019:001503.2019:08850
08851:+00008:-00015:+00001:001503.2019:08851
08852:+00031:-00006:+00017:001503.2019:08852
08853:+00015:+00015:+00028:001503.2019:08853
08854:+00009:+00014:+00021:001503.2019:08854
08855:-00009:+00035:-00015:001503.2019:08855
08856:+00014:+00014:-00001:001503.2019:08856
08857:-00018:+00039:+00046:001503.2019:08857
08858:+00006:+00029:-00013:001503.2019:08858
08859:+00000:+00026:-00010:001526.8259:08859
08860:+00009:+00054:+00002:001526.8259:08860
08861:-00007:+00051:+00011:001526.8259:08861
08862:+00012:+00048:-00050:001526.8259:08862
08863:+00003:+00039:-00007:001526.8259:08863
08864:+00015:+00039:-00002:001526.8259:08864
08865:-00015:+00017:-00002:001526.8259:08865
08866:+00006:+00035:-00034:001526.8259:08866
08867:-00001:+00018:+00037:001526.8259:08867
08868:+00020:+00013:+00010:001526.8259:08868
08869:+00000:+00001:-00016:001526.8259:08869
08870:+00029:+00012:+00005:001526.8259:08870
08871:-00013:+00008:-00011:001526.8259:08871
08872:+00004:+00020:+00008:001495.3955:08872
08873:-00039:+00008:+00018:001495.3955:08873
08874:+00004:+00022:-00006:001495.3955:08874
08875:-00036:-00002:-00024:001495.3955:08875
08876:+00003:+00024:-00062:001495.3955:08876
08877:-00026:-00004:-00023:001495.3955:08877
08878:-00010:+00005:+00012:001495.3955:08878
08879:-00011:-00015:+00014:001495.3955:08879
08880:-00003:-00017:+00019:001495.3955:08880
08881:-00009:-00007:-00042:001495.3955:08881
08882:+00011:+00007:-00052:001495.3955:08882
08883:+00007:-00004:-00008:001495.3955:08883
08884:+00009:-00005:-00026:001495.3955:08884
08885:+00013:+00000:+00007:001538.1234:08885
08886:+00049:+00005:+00011:001538.1234:08886
08887:+00013:+00012:+00004:001538.1234:08887
08888:+00013:+00011:+00023:001538.1234:08888
[truncated: 50,041 more chars]
