# Supplementary material for: Suboptimal Omnidirectional Wheel Design and Implementation
Source: Sensors (Basel). 2021 Jan 28;21(3):865. doi: 10.3390/s21030865 (PMC7865864; doi:10.3390/s21030865)
Supplement: Supplementary file 1 [file sensors-21-00865-s001.zip › 4.-Data 30 Files With Suspension/ACDATA03.TXT]

00001:+00003:+00016:+00024:001120.8026:00001
00002:-00009:+00031:+00003:001120.8026:00002
00003:-00002:+00030:-00018:001120.8026:00003
00004:+00005:+00026:-00003:001120.8026:00004
00005:-00024:+00049:-00015:001120.8026:00005
00006:-00021:+00016:+00019:001120.8026:00006
00007:-00010:+00037:-00021:001120.8026:00007
00008:-00002:+00026:-00011:001120.8026:00008
00009:+00004:+00014:+00008:001120.8026:00009
00010:-00015:+00038:+00008:001120.8026:00010
00011:-00012:+00020:+00021:001120.8026:00011
00012:-00012:+00014:+00019:001120.8026:00012
00013:-00040:+00011:+00021:001120.8026:00013
00014:-00028:-00004:-00004:001119.5411:00014
00015:-00026:+00004:-00016:001119.5411:00015
00016:-00035:+00007:-00004:001119.5411:00016
00017:-00037:-00013:-00011:001119.5411:00017
00018:-00010:+00009:-00032:001119.5411:00018
00019:-00001:-00016:-00003:001119.5411:00019
00020:+00003:-00009:+00001:001119.5411:00020
00021:-00014:-00014:-00001:001119.5411:00021
00022:-00004:-00034:+00007:001119.5411:00022
00023:+00000:-00013:+00005:001119.5411:00023
00024:+00004:-00007:-00007:001119.5411:00024
00025:-00010:-00009:+00035:001119.5411:00025
00026:+00003:-00009:+00017:001119.5411:00026
00027:+00017:-00010:+00023:001119.5411:00027
00028:+00010:-00016:-00013:001119.5411:00028
00029:-00009:+00008:-00017:001119.5411:00029
00030:+00010:+00003:-00014:001119.5411:00030
00031:+00032:+00019:-00019:001168.2517:00031
00032:+00017:+00017:-00003:001168.2517:00032
00033:+00019:+00022:+00025:001168.2517:00033
00034:-00005:+00012:+00067:001168.2517:00034
00035:-00003:+00012:-00006:001168.2517:00035
00036:-00017:+00036:-00050:001168.2517:00036
00037:-00003:+00030:-00003:001168.2517:00037
00038:-00006:+00033:+00000:001168.2517:00038
00039:-00003:+00039:+00008:001168.2517:00039
00040:-00007:+00016:+00021:001168.2517:00040
00041:+00001:+00036:-00015:001168.2517:00041
00042:-00025:+00037:-00026:001168.2517:00042
00043:-00004:+00015:-00014:001168.2517:00043
00044:-00003:+00036:-00002:001168.2517:00044
00045:-00009:+00010:+00021:001168.2517:00045
00046:+00030:+00033:-00009:001168.2517:00046
00047:+00006:+00022:+00033:001168.2517:00047
00048:+00020:+00019:-00020:001175.9084:00048
00049:+00013:+00018:+00033:001175.9084:00049
00050:+00035:+00017:-00005:001175.9084:00050
00051:+00036:-00004:+00011:001175.9084:00051
00052:+00031:-00011:+00036:001175.9084:00052
00053:+00023:-00018:+00039:001175.9084:00053
00054:+00034:-00023:-00001:001175.9084:00054
00055:+00012:-00033:-00010:001175.9084:00055
00056:+00049:-00037:+00013:001175.9084:00056
00057:+00044:-00026:+00004:001175.9084:00057
00058:+00022:-00025:+00007:001175.9084:00058
00059:+00022:-00031:+00010:001175.9084:00059
00060:+00011:-00023:+00021:001175.9084:00060
00061:+00017:-00012:-00016:001175.9084:00061
00062:+00018:-00023:-00011:001175.9084:00062
00063:+00020:-00035:-00018:001175.9084:00063
00064:+00002:-00025:+00022:001175.9084:00064
00065:-00019:-00032:+00054:001143.1607:00065
00066:-00020:-00007:+00035:001143.1607:00066
00067:-00021:-00018:-00018:001143.1607:00067
00068:-00001:+00002:-00031:001143.1607:00068
00069:+00003:+00002:-00024:001143.1607:00069
00070:-00001:-00018:-00039:001143.1607:00070
00071:-00020:+00003:+00021:001143.1607:00071
00072:+00006:-00004:+00050:001143.1607:00072
00073:-00018:-00002:+00065:001143.1607:00073
00074:-00011:+00006:+00037:001143.1607:00074
00075:-00020:-00003:+00066:001143.1607:00075
00076:-00014:-00005:+00023:001143.1607:00076
00077:-00015:+00001:-00011:001143.1607:00077
00078:-00021:-00005:-00036:001143.1607:00078
00079:+00005:+00006:-00002:001143.1607:00079
00080:-00001:+00007:+00003:001143.1607:00080
00081:-00002:-00017:+00034:001143.1607:00081
00082:+00002:-00021:-00017:001143.1607:00082
00083:-00009:-00021:-00016:001105.6241:00083
00084:-00021:-00036:-00006:001105.6241:00084
00085:+00001:-00010:+00051:001105.6241:00085
00086:-00019:-00035:+00029:001105.6241:00086
00087:-00013:-00036:-00001:001105.6241:00087
00088:-00018:-00021:+00007:001105.6241:00088
00089:-00013:-00036:+00006:001105.6241:00089
00090:-00012:-00049:+00011:001105.6241:00090
00091:-00012:-00032:+00037:001105.6241:00091
00092:-00015:-00022:+00022:001105.6241:00092
00093:-00030:-00026:+00004:001105.6241:00093
00094:-00019:-00027:+00010:001105.6241:00094
00095:-00037:-00011:-00016:001105.6241:00095
00096:-00026:-00050:-00007:001105.6241:00096
00097:-00023:-00033:+00035:001105.6241:00097
00098:-00015:-00024:+00054:001105.6241:00098
00099:-00034:-00023:+00024:001105.6241:00099
00100:-00033:-00022:+00034:001105.6241:00100
00101:-00015:-00036:-00012:001105.6241:00101
00102:-00049:-00022:-00010:001105.6241:00102
00103:-00023:-00011:-00029:001018.3173:00103
00104:-00016:-00019:-00033:001018.3173:00104
00105:+00003:-00019:-00047:001018.3173:00105
00106:-00019:-00022:-00006:001018.3173:00106
00107:-00004:-00001:+00002:001018.3173:00107
00108:-00020:-00020:+00010:001018.3173:00108
00109:+00003:-00006:+00033:001018.3173:00109
00110:-00002:+00001:+00040:001018.3173:00110
00111:-00006:+00001:-00011:001018.3173:00111
00112:+00000:-00003:-00001:001018.3173:00112
00113:-00004:+00020:-00011:001018.3173:00113
00114:-00010:+00021:-00006:001018.3173:00114
00115:+00001:+00000:+00002:001018.3173:00115
00116:-00024:+00002:-00024:001018.3173:00116
00117:+00000:-00003:-00049:001018.3173:00117
00118:-00011:+00007:-00049:001018.3173:00118
00119:-00025:-00015:+00005:001018.3173:00119
00120:-00020:-00015:+00011:001018.3173:00120
00121:+00001:+00002:+00037:001018.3173:00121
00122:-00023:-00016:+00033:001018.3173:00122
00123:+00001:-00016:+00002:000985.1478:00123
00124:+00004:+00009:+00018:000985.1478:00124
00125:+00000:+00006:-00014:000985.1478:00125
00126:+00014:+00009:-00011:000985.1478:00126
00127:+00005:-00004:-00008:000985.1478:00127
00128:-00008:+00020:-00029:000985.1478:00128
00129:+00003:+00020:+00001:000985.1478:00129
00130:+00020:+00010:-00010:000985.1478:00130
00131:-00004:+00017:+00003:000985.1478:00131
00132:+00010:+00033:-00020:000985.1478:00132
00133:-00002:+00035:+00021:000985.1478:00133
00134:+00019:+00035:+00005:000985.1478:00134
00135:+00006:+00048:-00018:000985.1478:00135
00136:-00001:+00031:-00020:000985.1478:00136
00137:-00013:+00039:-00039:000985.1478:00137
00138:-00015:+00029:-00033:000985.1478:00138
00139:-00012:+00036:-00029:000985.1478:00139
00140:-00013:+00013:-00025:000985.1478:00140
00141:-00023:+00015:-00031:000985.1478:00141
00142:-00022:+00033:+00006:001051.1468:00142
00143:-00018:+00036:+00004:001051.1468:00143
00144:-00007:+00034:+00000:001051.1468:00144
00145:-00007:+00033:+00022:001051.1468:00145
00146:+00002:+00012:-00010:001051.1468:00146
00147:-00018:+00011:-00023:001051.1468:00147
00148:-00001:+00032:-00007:001051.1468:00148
00149:+00000:+00012:-00014:001051.1468:00149
00150:+00004:+00013:-00013:001051.1468:00150
00151:-00008:+00013:-00018:001051.1468:00151
00152:+00018:+00032:-00002:001051.1468:00152
00153:+00019:+00036:-00001:001051.1468:00153
00154:+00030:+00028:-00001:001051.1468:00154
00155:+00010:+00029:+00023:001051.1468:00155
00156:+00035:+00016:-00002:001051.1468:00156
00157:+00033:+00034:-00003:001051.1468:00157
00158:+00035:+00009:+00005:001051.1468:00158
00159:+00016:+00022:+00004:001051.1468:00159
00160:+00018:+00007:-00020:001051.1468:00160
00161:-00004:+00008:+00033:001071.6265:00161
00162:-00005:-00033:+00023:001071.6265:00162
00163:+00003:-00031:+00029:001071.6265:00163
00164:+00015:-00035:-00007:001071.6265:00164
00165:-00022:-00025:+00005:001071.6265:00165
00166:+00002:-00035:+00004:001071.6265:00166
00167:-00024:-00034:+00021:001071.6265:00167
00168:-00001:-00032:-00018:001071.6265:00168
00169:-00002:-00025:-00023:001071.6265:00169
00170:-00015:-00011:-00002:001071.6265:00170
00171:-00027:-00031:+00006:001071.6265:00171
00172:-00025:-00035:+00020:001071.6265:00172
00173:-00029:-00029:+00003:001071.6265:00173
00174:-00037:-00017:-00017:001071.6265:00174
00175:-00015:-00034:-00016:001071.6265:00175
00176:-00018:-00007:+00038:001071.6265:00176
00177:+00004:-00022:+00049:001071.6265:00177
00178:-00005:+00003:+00026:001071.6265:00178
00179:-00008:-00017:+00022:001071.6265:00179
00180:-00004:-00001:-00020:001041.0214:00180
00181:-00018:-00015:-00023:001041.0214:00181
00182:+00002:+00017:-00017:001041.0214:00182
00183:-00005:+00004:+00024:001041.0214:00183
00184:-00020:-00004:-00004:001041.0214:00184
00185:-00019:-00002:-00001:001041.0214:00185
00186:+00019:+00007:-00003:001041.0214:00186
00187:-00008:+00021:-00002:001041.0214:00187
00188:-00005:+00000:+00054:001041.0214:00188
00189:-00003:+00019:+00039:001041.0214:00189
00190:+00002:+00019:+00005:001041.0214:00190
00191:+00011:+00033:-00016:001041.0214:00191
00192:-00020:-00003:-00027:001041.0214:00192
00193:-00001:-00005:-00034:001041.0214:00193
00194:-00006:+00003:+00014:001041.0214:00194
00195:+00003:+00007:-00016:001041.0214:00195
00196:-00034:-00021:-00020:001041.0214:00196
00197:+00030:+00003:+00022:001041.0214:00197
00198:+00004:-00007:+00009:001041.0214:00198
00199:-00002:-00015:+00008:001059.9429:00199
00200:+00029:-00025:+00033:001059.9429:00200
00201:+00016:-00008:-00010:001059.9429:00201
00202:+00014:-00035:-00009:001059.9429:00202
00203:+00013:-00011:-00002:001059.9429:00203
00204:-00005:-00019:+00033:001059.9429:00204
00205:+00018:-00022:+00024:001059.9429:00205
00206:+00004:-00010:+00013:001059.9429:00206
00207:-00003:-00008:+00008:001059.9429:00207
00208:-00005:-00010:-00018:001059.9429:00208
00209:-00015:-00026:+00021:001059.9429:00209
00210:+00004:-00021:+00014:001059.9429:00210
00211:-00014:-00030:+00019:001059.9429:00211
00212:-00021:-00013:-00009:001059.9429:00212
00213:-00037:-00030:+00000:001059.9429:00213
00214:+00001:-00018:-00012:001059.9429:00214
00215:-00014:-00033:+00008:001059.9429:00215
00216:-00004:-00022:+00019:001059.9429:00216
00217:-00019:+00002:+00011:001059.9429:00217
00218:+00004:+00002:-00010:001059.9471:00218
00219:+00001:-00005:-00015:001059.9471:00219
00220:-00006:+00035:+00019:001059.9471:00220
00221:-00023:+00036:+00003:001059.9471:00221
00222:+00003:+00040:+00009:001059.9471:00222
00223:-00001:+00052:+00035:001059.9471:00223
00224:+00001:+00041:-00005:001059.9471:00224
00225:-00013:+00040:-00015:001059.9471:00225
00226:-00015:+00057:-00002:001059.9471:00226
00227:-00027:+00055:-00034:001059.9471:00227
00228:-00040:+00053:-00030:001059.9471:00228
00229:-00015:+00066:-00019:001059.9471:00229
00230:-00028:+00043:+00000:001059.9471:00230
00231:-00038:+00043:-00005:001059.9471:00231
00232:-00036:+00052:+00035:001059.9471:00232
00233:-00010:+00052:-00016:001059.9471:00233
00234:-00036:+00050:-00006:001059.9471:00234
00235:+00004:+00030:+00020:001059.9471:00235
00236:-00017:+00016:+00021:001059.9471:00236
00237:+00000:+00036:+00000:001048.0184:00237
00238:+00003:+00038:+00002:001048.0184:00238
00239:-00003:+00033:-00029:001048.0184:00239
00240:+00003:+00013:-00025:001048.0184:00240
00241:-00004:+00023:-00021:001048.0184:00241
00242:+00004:+00010:-00002:001048.0184:00242
00243:+00003:-00002:-00004:001048.0184:00243
00244:-00019:-00002:+00008:001048.0184:00244
00245:-00018:+00000:+00007:001048.0184:00245
00246:-00023:+00007:-00004:001048.0184:00246
00247:-00012:-00004:-00014:001048.0184:00247
00248:+00000:-00001:+00002:001048.0184:00248
00249:-00022:+00003:+00004:001048.0184:00249
00250:-00023:-00017:-00011:001048.0184:00250
00251:-00022:-00003:-00001:001048.0184:00251
00252:-00011:-00009:+00002:001048.0184:00252
00253:-00016:-00017:-00010:001048.0184:00253
00254:-00018:+00005:+00002:001048.0184:00254
00255:-00009:+00003:-00019:001048.0184:00255
00256:-00002:-00016:-00023:001085.5603:00256
00257:-00002:-00006:-00016:001085.5603:00257
00258:-00003:+00017:-00029:001085.5603:00258
00259:-00018:+00012:-00029:001085.5603:00259
00260:+00001:+00019:-00018:001085.5603:00260
00261:-00005:+00048:-00031:001085.5603:00261
00262:-00006:+00026:-00013:001085.5603:00262
00263:+00010:+00053:-00016:001085.5603:00263
00264:+00020:+00044:+00006:001085.5603:00264
00265:+00021:+00047:-00023:001085.5603:00265
00266:-00007:+00045:-00003:001085.5603:00266
00267:-00007:+00069:-00004:001085.5603:00267
00268:-00023:+00042:+00021:001085.5603:00268
00269:-00024:+00066:-00037:001085.5603:00269
00270:-00010:+00063:-00008:001085.5603:00270
00271:-00024:+00039:+00002:001085.5603:00271
00272:-00015:+00033:-00001:001085.5603:00272
00273:-00020:+00012:+00000:001085.5603:00273
00274:-00023:+00017:-00007:001095.6546:00274
00275:-00019:+00015:-00024:001095.6546:00275
00276:-00002:+00000:-00022:001095.6546:00276
00277:+00000:-00020:+00012:001095.6546:00277
00278:-00013:-00003:+00002:001095.6546:00278
00279:-00011:-00020:+00007:001095.6546:00279
00280:-00014:-00001:-00035:001095.6546:00280
00281:-00016:-00036:-00005:001095.6546:00281
00282:+00004:-00009:+00020:001095.6546:00282
00283:-00020:-00031:+00011:001095.6546:00283
00284:+00015:-00013:-00024:001095.6546:00284
00285:+00015:-00031:-00014:001095.6546:00285
00286:+00033:-00007:-00001:001095.6546:00286
00287:+00010:-00012:-00017:001095.6546:00287
00288:+00020:-00009:+00020:001095.6546:00288
00289:+00029:-00008:+00032:001095.6546:00289
00290:+00016:-00030:+00022:001095.6546:00290
00291:+00021:-00011:-00010:001095.6546:00291
00292:+00001:-00035:+00000:001071.4248:00292
00293:-00007:-00030:+00005:001071.4248:00293
00294:+00000:-00007:-00003:001071.4248:00294
00295:-00009:-00030:-00006:001071.4248:00295
00296:-00013:-00007:-00032:001071.4248:00296
00297:-00006:+00006:+00000:001071.4248:00297
00298:-00020:+00006:+00020:001071.4248:00298
00299:-00022:+00003:+00024:001071.4248:00299
00300:-00013:-00006:+00054:001071.4248:00300
00301:-00036:-00006:+00000:001071.4248:00301
00302:-00033:+00036:-00017:001071.4248:00302
00303:-00036:-00004:-00015:001071.4248:00303
00304:-00015:+00014:-00004:001071.4248:00304
00305:-00039:+00038:+00035:001071.4248:00305
00306:+00000:+00012:-00004:001071.4248:00306
00307:-00023:+00030:-00053:001071.4248:00307
00308:+00007:+00065:-00013:001071.4248:00308
00309:+00014:+00017:+00002:001071.4248:00309
00310:+00017:+00040:+00014:001071.4248:00310
00311:+00020:+00034:+00030:001087.4207:00311
00312:+00014:+00010:-00034:001087.4207:00312
00313:+00002:+00037:-00024:001087.4207:00313
00314:+00016:+00018:-00003:001087.4207:00314
00315:+00002:+00024:+00023:001087.4207:00315
00316:-00025:-00001:-00005:001087.4207:00316
00317:+00004:-00005:+00029:001087.4207:00317
00318:-00001:-00007:+00002:001087.4207:00318
00319:-00011:+00005:+00008:001087.4207:00319
00320:-00033:-00030:+00018:001087.4207:00320
00321:-00030:-00019:+00022:001087.4207:00321
00322:-00036:-00024:-00019:001087.4207:00322
00323:-00032:-00021:+00003:001087.4207:00323
00324:-00038:-00013:+00007:001087.4207:00324
00325:-00028:-00018:+00003:001087.4207:00325
00326:-00026:-00033:-00020:001087.4207:00326
00327:-00016:-00017:+00007:001087.4207:00327
00328:-00021:-00045:+00013:001087.4207:00328
00329:-00010:-00009:+00018:001087.4207:00329
00330:+00004:-00032:+00019:001077.9671:00330
00331:-00020:-00009:-00023:001077.9671:00331
00332:-00019:-00021:-00014:001077.9671:00332
00333:-00006:-00005:+00004:001077.9671:00333
00334:+00003:-00006:+00016:001077.9671:00334
00335:-00005:+00022:-00019:001077.9671:00335
00336:+00014:+00026:+00025:001077.9671:00336
00337:+00019:+00019:+00016:001077.9671:00337
00338:+00013:+00025:+00000:001077.9671:00338
00339:+00029:+00038:+00011:001077.9671:00339
00340:+00006:+00039:-00013:001077.9671:00340
00341:+00002:+00015:-00067:001077.9671:00341
00342:+00014:+00049:-00001:001077.9671:00342
00343:-00005:+00027:+00035:001077.9671:00343
00344:-00016:+00041:-00012:001077.9671:00344
00345:-00025:+00025:-00016:001077.9671:00345
00346:+00000:+00054:-00023:001077.9671:00346
00347:-00016:+00029:-00002:001077.9671:00347
00348:-00024:+00024:-00002:001074.1951:00348
00349:-00033:+00010:+00033:001074.1951:00349
00350:-00010:+00023:-00021:001074.1951:00350
00351:-00014:-00001:+00004:001074.1951:00351
00352:-00023:+00012:-00019:001074.1951:00352
00353:-00017:-00003:+00037:001074.1951:00353
00354:-00014:+00007:-00001:001074.1951:00354
00355:-00036:+00001:-00001:001074.1951:00355
00356:-00022:-00007:-00026:001074.1951:00356
00357:-00040:-00021:+00005:001074.1951:00357
00358:-00019:-00009:-00005:001074.1951:00358
00359:-00022:-00013:+00001:001074.1951:00359
00360:-00010:-00020:-00048:001074.1951:00360
00361:-00007:-00008:-00020:001074.1951:00361
00362:+00013:-00010:+00001:001074.1951:00362
00363:-00009:+00002:-00030:001074.1951:00363
00364:-00005:+00001:+00004:001074.1951:00364
00365:-00004:+00004:-00006:001074.1951:00365
00366:+00018:-00001:+00005:001114.3953:00366
00367:+00005:+00003:+00008:001114.3953:00367
00368:-00004:-00002:+00011:001114.3953:00368
00369:-00008:+00018:+00004:001114.3953:00369
00370:+00005:+00022:-00008:001114.3953:00370
00371:-00004:+00016:-00032:001114.3953:00371
00372:+00001:+00023:+00000:001114.3953:00372
00373:-00001:+00024:+00002:001114.3953:00373
00374:-00001:+00028:+00003:001114.3953:00374
00375:-00019:+00013:-00020:001114.3953:00375
00376:-00033:+00039:+00007:001114.3953:00376
00377:-00034:+00037:+00012:001114.3953:00377
00378:-00030:+00037:+00020:001114.3953:00378
00379:-00040:+00028:-00042:001114.3953:00379
00380:-00015:+00039:-00003:001114.3953:00380
00381:-00021:+00039:-00032:001114.3953:00381
00382:-00032:+00016:-00016:001114.3953:00382
00383:-00012:-00015:+00021:001114.3953:00383
00384:-00033:+00000:+00021:001110.0344:00384
00385:-00035:-00006:-00028:001110.0344:00385
00386:-00019:-00010:-00031:001110.0344:00386
00387:-00018:-00012:+00021:001110.0344:00387
00388:+00000:-00026:-00004:001110.0344:00388
00389:-00020:-00044:+00035:001110.0344:00389
00390:-00003:-00036:+00033:001110.0344:00390
00391:-00002:-00051:-00007:001110.0344:00391
00392:-00001:-00047:-00008:001110.0344:00392
00393:-00019:-00050:+00025:001110.0344:00393
00394:-00023:-00044:+00021:001110.0344:00394
00395:-00012:-00027:-00025:001110.0344:00395
00396:-00010:-00038:-00018:001110.0344:00396
00397:-00012:-00052:+00007:001110.0344:00397
00398:-00025:-00048:-00020:001110.0344:00398
00399:-00025:-00042:-00004:001110.0344:00399
00400:-00001:-00046:+00001:001110.0344:00400
00401:+00000:-00023:-00020:001110.0344:00401
00402:+00004:-00020:-00011:001110.0344:00402
00403:-00001:-00003:+00010:001078.8426:00403
00404:+00009:-00017:+00015:001078.8426:00404
00405:+00006:+00008:+00018:001078.8426:00405
00406:+00035:+00009:+00010:001078.8426:00406
00407:+00018:+00014:-00008:001078.8426:00407
00408:+00018:+00012:+00008:001078.8426:00408
00409:+00008:+00027:+00028:001078.8426:00409
00410:+00015:+00040:+00027:001078.8426:00410
00411:-00009:+00048:-00024:001078.8426:00411
00412:-00009:+00038:+00003:001078.8426:00412
00413:+00004:+00028:-00031:001078.8426:00413
00414:-00014:+00033:-00019:001078.8426:00414
00415:-00011:+00037:+00015:001078.8426:00415
00416:-00038:+00010:-00049:001078.8426:00416
00417:-00037:+00013:-00020:001078.8426:00417
00418:-00035:+00012:-00007:001078.8426:00418
00419:-00053:+00007:-00020:001078.8426:00419
00420:-00016:+00001:+00001:001078.8426:00420
00421:-00017:-00021:+00001:001095.9438:00421
00422:-00017:-00002:-00040:001095.9438:00422
00423:-00020:-00031:-00002:001095.9438:00423
00424:-00004:-00015:+00021:001095.9438:00424
00425:-00018:-00013:+00029:001095.9438:00425
00426:-00005:-00029:+00020:001095.9438:00426
00427:+00004:-00027:+00037:001095.9438:00427
00428:+00018:-00022:-00003:001095.9438:00428
00429:-00001:-00032:-00007:001095.9438:00429
00430:-00008:-00008:+00009:001095.9438:00430
00431:+00018:-00030:+00014:001095.9438:00431
00432:+00014:-00033:+00007:001095.9438:00432
00433:-00001:-00010:-00031:001095.9438:00433
00434:-00009:-00008:-00002:001095.9438:00434
00435:+00000:+00002:-00005:001095.9438:00435
00436:+00002:+00007:+00033:001095.9438:00436
00437:+00001:+00006:+00018:001095.9438:00437
00438:+00003:+00000:+00001:001095.9438:00438
00439:+00000:+00022:-00020:001090.9329:00439
00440:-00009:+00013:+00002:001090.9329:00440
00441:-00020:+00013:+00007:001090.9329:00441
00442:-00008:+00033:+00019:001090.9329:00442
00443:-00007:+00026:-00016:001090.9329:00443
00444:-00002:+00027:-00014:001090.9329:00444
00445:-00004:+00025:+00022:001090.9329:00445
00446:-00006:+00031:+00015:001090.9329:00446
00447:+00001:+00030:+00046:001090.9329:00447
00448:+00002:+00033:+00032:001090.9329:00448
00449:-00039:+00038:+00021:001090.9329:00449
00450:-00040:+00036:+00008:001090.9329:00450
00451:-00052:+00019:-00021:001090.9329:00451
00452:-00054:+00000:+00007:001090.9329:00452
00453:-00047:+00002:+00004:001090.9329:00453
00454:-00055:-00009:+00005:001090.9329:00454
00455:-00042:-00029:-00036:001090.9329:00455
00456:-00035:-00031:-00002:001090.9329:00456
00457:-00045:-00047:-00017:001090.9329:00457
00458:-00032:-00035:+00025:001066.8293:00458
00459:-00039:-00025:+00063:001066.8293:00459
00460:-00020:-00049:+00048:001066.8293:00460
00461:-00022:-00046:-00001:001066.8293:00461
00462:+00014:-00030:+00017:001066.8293:00462
00463:+00004:-00034:-00015:001066.8293:00463
00464:-00004:-00019:-00024:001066.8293:00464
00465:+00019:+00004:-00036:001066.8293:00465
00466:+00017:-00015:-00049:001066.8293:00466
00467:+00019:+00002:-00031:001066.8293:00467
00468:+00020:+00007:+00012:001066.8293:00468
00469:+00020:+00001:-00001:001066.8293:00469
00470:+00004:+00019:+00020:001066.8293:00470
00471:+00018:+00015:+00017:001066.8293:00471
00472:-00007:+00016:+00034:001066.8293:00472
00473:-00005:+00037:-00015:001066.8293:00473
00474:-00034:+00049:+00018:001066.8293:00474
00475:-00015:+00049:+00007:001066.8293:00475
00476:-00031:+00027:-00046:001100.7449:00476
00477:-00039:+00026:-00023:001100.7449:00477
00478:-00033:+00051:-00030:001100.7449:00478
00479:-00056:+00034:+00001:001100.7449:00479
00480:-00016:+00036:-00022:001100.7449:00480
00481:-00034:+00016:-00021:001100.7449:00481
00482:-00013:+00036:+00002:001100.7449:00482
00483:-00022:+00033:+00007:001100.7449:00483
00484:+00014:+00051:-00004:001100.7449:00484
00485:-00023:+00013:+00009:001100.7449:00485
00486:-00018:+00010:+00023:001100.7449:00486
00487:-00021:+00032:+00022:001100.7449:00487
00488:-00022:-00002:-00050:001100.7449:00488
00489:-00022:+00000:-00038:001100.7449:00489
00490:-00005:+00002:-00033:001100.7449:00490
00491:+00015:-00020:-00016:001100.7449:00491
00492:+00008:-00035:+00021:001100.7449:00492
00493:+00019:-00024:-00001:001100.7449:00493
00494:+00020:-00025:-00033:001104.2296:00494
00495:+00021:-00027:-00014:001104.2296:00495
00496:+00018:-00029:+00024:001104.2296:00496
00497:-00001:-00034:+00044:001104.2296:00497
00498:+00003:-00052:+00019:001104.2296:00498
00499:-00001:-00008:-00033:001104.2296:00499
00500:+00001:-00007:-00014:001104.2296:00500
00501:-00012:-00033:-00025:001104.2296:00501
00502:-00013:-00009:-00005:001104.2296:00502
00503:-00017:-00007:-00003:001104.2296:00503
00504:-00024:-00006:-00052:001104.2296:00504
00505:-00018:+00000:-00017:001104.2296:00505
00506:+00000:+00011:-00012:001104.2296:00506
00507:-00036:+00021:+00025:001104.2296:00507
00508:-00020:+00009:+00021:001104.2296:00508
00509:-00020:+00038:+00017:001104.2296:00509
00510:+00000:+00036:-00033:001104.2296:00510
00511:-00005:+00049:-00025:001104.2296:00511
00512:-00019:+00029:+00007:001092.0511:00512
00513:+00000:+00052:-00008:001092.0511:00513
00514:+00003:+00029:+00005:001092.0511:00514
00515:+00010:+00053:-00047:001092.0511:00515
00516:+00016:+00016:-00035:001092.0511:00516
00517:+00021:+00027:-00014:001092.0511:00517
00518:+00015:+00032:+00040:001092.0511:00518
00519:+00008:+00014:+00056:001092.0511:00519
00520:+00005:+00013:+00066:001092.0511:00520
00521:+00014:-00003:+00008:001092.0511:00521
00522:+00006:-00003:-00049:001092.0511:00522
00523:-00020:+00007:-00028:001092.0511:00523
00524:+00003:-00015:+00023:001092.0511:00524
00525:-00021:-00011:+00033:001092.0511:00525
00526:-00020:-00033:+00007:001092.0511:00526
00527:-00020:-00024:-00020:001092.0511:00527
00528:-00024:-00033:-00006:001092.0511:00528
00529:-00023:-00047:+00011:001092.0511:00529
00530:-00010:-00024:+00003:001124.3546:00530
00531:-00018:-00024:-00014:001124.3546:00531
00532:+00001:-00045:-00021:001124.3546:00532
00533:-00010:-00027:+00036:001124.3546:00533
00534:+00015:-00035:+00011:001124.3546:00534
00535:+00003:-00047:-00019:001124.3546:00535
00536:+00016:-00010:-00035:001124.3546:00536
00537:+00013:-00013:+00000:001124.3546:00537
00538:+00010:-00008:-00046:001124.3546:00538
00539:+00020:+00004:+00031:001124.3546:00539
00540:+00032:-00020:+00019:001124.3546:00540
00541:-00006:+00009:-00018:001124.3546:00541
00542:+00033:+00020:-00015:001124.3546:00542
00543:+00012:+00015:-00016:001124.3546:00543
00544:+00005:+00035:+00049:001124.3546:00544
00545:+00015:+00015:+00024:001124.3546:00545
00546:+00005:+00015:+00002:001124.3546:00546
00547:+00000:+00026:-00038:001124.3546:00547
00548:-00014:+00032:-00007:001124.7907:00548
00549:-00014:+00053:-00030:001124.7907:00549
00550:-00015:+00027:+00014:001124.7907:00550
00551:-00033:+00039:-00022:001124.7907:00551
00552:-00036:+00049:-00035:001124.7907:00552
00553:+00000:+00013:+00021:001124.7907:00553
00554:-00039:+00013:+00014:001124.7907:00554
00555:-00039:+00035:+00028:001124.7907:00555
00556:-00021:+00022:+00018:001124.7907:00556
00557:-00033:+00020:-00022:001124.7907:00557
00558:+00000:+00015:+00011:001124.7907:00558
00559:-00014:+00019:+00020:001124.7907:00559
00560:-00036:+00020:+00005:001124.7907:00560
00561:+00003:+00002:-00002:001124.7907:00561
00562:-00001:+00005:-00001:001124.7907:00562
00563:-00018:-00017:+00008:001124.7907:00563
00564:-00003:-00010:-00003:001124.7907:00564
00565:-00006:-00016:-00018:001124.7907:00565
00566:-00003:-00031:-00019:001097.8265:00566
00567:+00000:-00032:-00005:001097.8265:00567
00568:+00006:-00019:+00020:001097.8265:00568
00569:-00005:-00022:+00024:001097.8265:00569
00570:-00004:-00010:+00001:001097.8265:00570
00571:-00001:+00002:+00032:001097.8265:00571
00572:-00008:-00007:+00015:001097.8265:00572
00573:-00010:-00020:-00009:001097.8265:00573
00574:-00003:+00007:+00021:001097.8265:00574
00575:+00014:-00001:-00028:001097.8265:00575
00576:+00003:+00009:-00020:001097.8265:00576
00577:+00014:+00023:+00013:001097.8265:00577
00578:-00006:+00012:-00005:001097.8265:00578
00579:-00008:+00016:-00010:001097.8265:00579
00580:-00007:+00038:+00012:001097.8265:00580
00581:-00018:+00031:-00015:001097.8265:00581
00582:-00015:+00027:+00001:001097.8265:00582
00583:+00002:+00028:+00008:001097.8265:00583
00584:-00020:+00049:-00028:001132.4335:00584
00585:+00002:+00049:-00041:001132.4335:00585
00586:-00001:+00031:-00004:001132.4335:00586
00587:+00002:+00030:+00023:001132.4335:00587
00588:+00000:+00033:+00002:001132.4335:00588
00589:-00001:+00025:-00019:001132.4335:00589
00590:-00006:+00026:-00022:001132.4335:00590
00591:-00008:-00003:-00001:001132.4335:00591
00592:-00006:+00017:+00029:001132.4335:00592
00593:-00003:-00002:+00063:001132.4335:00593
00594:+00001:+00002:-00018:001132.4335:00594
00595:+00001:+00004:-00062:001132.4335:00595
00596:-00005:-00016:+00004:001132.4335:00596
00597:-00019:-00010:+00037:001132.4335:00597
00598:-00023:-00013:+00036:001132.4335:00598
00599:-00003:-00030:+00007:001132.4335:00599
00600:+00003:-00027:-00040:001132.4335:00600
00601:-00005:-00011:-00011:001132.4335:00601
00602:-00003:-00031:+00023:001138.9202:00602
00603:-00002:-00014:+00039:001138.9202:00603
00604:+00019:-00012:+00029:001138.9202:00604
00605:+00014:-00009:-00008:001138.9202:00605
00606:-00018:+00003:-00022:001138.9202:00606
00607:+00021:-00012:-00009:001138.9202:00607
00608:+00018:+00003:+00010:001138.9202:00608
00609:+00018:+00000:+00003:001138.9202:00609
00610:-00009:+00007:+00020:001138.9202:00610
00611:+00011:+00015:+00000:001138.9202:00611
00612:+00012:+00024:+00023:001138.9202:00612
00613:+00032:+00039:-00022:001138.9202:00613
00614:+00009:+00055:+00017:001138.9202:00614
00615:+00030:+00033:-00002:001138.9202:00615
00616:+00021:+00049:-00025:001138.9202:00616
00617:+00035:+00049:-00033:001138.9202:00617
00618:+00023:+00030:+00002:001138.9202:00618
00619:+00009:+00031:+00026:001112.5330:00619
00620:+00010:+00036:+00024:001112.5330:00620
00621:+00011:+00036:-00015:001112.5330:00621
00622:+00011:+00014:-00040:001112.5330:00622
00623:+00034:+00001:-00020:001112.5330:00623
00624:+00009:+00019:+00018:001112.5330:00624
00625:-00009:-00006:+00020:001112.5330:00625
00626:+00019:+00003:+00022:001112.5330:00626
00627:-00006:-00014:-00062:001112.5330:00627
00628:+00015:-00008:-00028:001112.5330:00628
00629:-00010:-00012:+00024:001112.5330:00629
00630:-00008:-00010:+00022:001112.5330:00630
00631:-00018:-00032:+00001:001112.5330:00631
00632:-00005:-00008:-00011:001112.5330:00632
00633:-00003:-00020:-00051:001112.5330:00633
00634:-00008:-00030:+00022:001112.5330:00634
00635:-00018:-00035:+00052:001112.5330:00635
00636:+00005:-00028:+00042:001112.5330:00636
00637:+00018:-00033:-00007:001123.3526:00637
00638:+00019:-00023:-00021:001123.3526:00638
00639:-00006:-00025:-00034:001123.3526:00639
00640:+00016:-00032:+00064:001123.3526:00640
00641:+00015:-00050:+00024:001123.3526:00641
00642:+00014:-00009:-00026:001123.3526:00642
00643:+00024:+00003:-00030:001123.3526:00643
00644:+00008:+00006:-00020:001123.3526:00644
00645:+00011:+00018:+00022:001123.3526:00645
00646:+00034:+00004:+00023:001123.3526:00646
00647:+00018:+00021:-00010:001123.3526:00647
00648:+00006:+00034:+00003:001123.3526:00648
00649:+00010:+00014:-00036:001123.3526:00649
00650:-00006:+00038:+00008:001123.3526:00650
00651:+00009:+00050:+00009:001123.3526:00651
00652:-00004:+00030:-00003:001123.3526:00652
00653:-00023:+00054:-00013:001123.3526:00653
00654:-00023:+00016:+00042:001123.3526:00654
00655:-00035:+00027:+00023:001123.3526:00655
00656:-00031:+00026:-00047:001092.8229:00656
00657:-00033:+00026:-00076:001092.8229:00657
00658:-00032:+00023:-00031:001092.8229:00658
00659:-00020:+00009:+00072:001092.8229:00659
00660:-00010:-00018:+00044:001092.8229:00660
00661:-00002:+00006:+00011:001092.8229:00661
00662:+00015:-00013:-00049:001092.8229:00662
00663:+00016:-00012:-00039:001092.8229:00663
00664:+00006:-00032:-00062:001092.8229:00664
00665:+00035:-00046:+00041:001092.8229:00665
00666:+00034:-00027:+00060:001092.8229:00666
00667:+00036:-00027:+00061:001092.8229:00667
00668:+00051:-00050:+00029:001092.8229:00668
00669:+00017:-00047:+00030:001092.8229:00669
00670:+00018:-00047:+00006:001092.8229:00670
00671:-00005:-00034:-00001:001092.8229:00671
00672:+00019:-00032:-00047:001092.8229:00672
00673:-00005:-00030:-00035:001092.8229:00673
00674:-00002:-00012:-00022:001092.8229:00674
00675:+00002:-00030:+00023:001030.6815:00675
00676:-00011:-00030:-00001:001030.6815:00676
00677:-00023:-00007:-00013:001030.6815:00677
00678:-00015:+00003:+00033:001030.6815:00678
00679:-00036:-00004:+00035:001030.6815:00679
00680:-00034:+00008:+00065:001030.6815:00680
00681:-00020:+00020:-00005:001030.6815:00681
00682:-00025:+00023:+00007:001030.6815:00682
00683:-00019:+00014:-00032:001030.6815:00683
00684:-00017:+00015:+00007:001030.6815:00684
00685:+00002:+00016:-00018:001030.6815:00685
00686:+00004:+00039:-00007:001030.6815:00686
00687:+00015:+00036:-00021:001030.6815:00687
00688:-00021:+00025:-00017:001030.6815:00688
00689:-00001:+00030:+00022:001030.6815:00689
00690:-00013:+00049:+00012:001030.6815:00690
00691:-00010:+00065:-00002:001030.6815:00691
00692:-00017:+00031:+00030:001030.6815:00692
00693:-00035:+00055:+00027:001030.6815:00693
00694:-00049:+00041:-00004:001027.9123:00694
00695:-00041:+00038:-00018:001027.9123:00695
00696:-00037:+00027:-00034:001027.9123:00696
00697:-00030:+00016:-00024:001027.9123:00697
00698:-00026:-00001:-00047:001027.9123:00698
00699:-00050:+00003:-00019:001027.9123:00699
00700:-00026:-00009:-00002:001027.9123:00700
00701:-00048:-00034:-00012:001027.9123:00701
00702:-00034:-00025:+00019:001027.9123:00702
00703:-00012:-00036:+00021:001027.9123:00703
00704:+00001:-00040:+00035:001027.9123:00704
00705:-00003:-00022:-00020:001027.9123:00705
00706:+00009:-00029:-00021:001027.9123:00706
00707:+00004:-00028:-00029:001027.9123:00707
00708:+00005:-00023:-00022:001027.9123:00708
00709:+00015:-00033:+00005:001027.9123:00709
00710:-00019:-00045:-00006:001027.9123:00710
00711:-00020:-00012:+00005:001027.9123:00711
00712:+00002:-00021:+00016:001027.9123:00712
00713:-00023:-00010:-00007:001027.9123:00713
00714:-00024:-00008:+00008:001027.3530:00714
00715:-00004:+00006:+00012:001027.3530:00715
00716:-00010:+00007:+00007:001027.3530:00716
00717:-00017:+00008:-00019:001027.3530:00717
00718:-00012:+00019:+00013:001027.3530:00718
00719:-00017:+00023:-00017:001027.3530:00719
00720:-00040:+00010:-00034:001027.3530:00720
00721:-00039:+00013:-00001:001027.3530:00721
00722:-00037:+00039:-00015:001027.3530:00722
00723:-00037:+00036:-00026:001027.3530:00723
00724:-00021:+00036:+00006:001027.3530:00724
00725:-00020:+00036:+00015:001027.3530:00725
00726:+00003:+00028:-00009:001027.3530:00726
00727:+00000:+00039:+00019:001027.3530:00727
00728:-00001:+00032:+00018:001027.3530:00728
00729:-00021:+00030:-00041:001027.3530:00729
00730:+00000:+00025:-00035:001027.3530:00730
00731:+00000:+00040:+00005:001027.3530:00731
00732:-00010:+00015:-00016:001027.3530:00732
00733:-00010:+00036:-00018:001025.6209:00733
00734:-00006:+00038:+00008:001025.6209:00734
00735:-00007:+00037:-00061:001025.6209:00735
00736:+00004:-00001:-00051:001025.6209:00736
00737:+00007:+00019:+00014:001025.6209:00737
00738:+00002:-00002:+00005:001025.6209:00738
00739:-00010:-00004:-00022:001025.6209:00739
00740:+00017:-00017:+00033:001025.6209:00740
00741:+00003:-00018:+00021:001025.6209:00741
00742:-00007:-00032:+00000:001025.6209:00742
00743:+00001:-00008:-00003:001025.6209:00743
00744:-00023:-00035:-00003:001025.6209:00744
00745:-00005:-00014:-00026:001025.6209:00745
00746:-00008:-00013:-00066:001025.6209:00746
00747:-00019:-00019:-00028:001025.6209:00747
00748:-00002:+00005:-00004:001025.6209:00748
00749:-00007:-00032:-00036:001025.6209:00749
00750:-00013:-00008:-00024:001025.6209:00750
00751:+00004:-00008:-00006:001025.6209:00751
00752:-00006:-00011:+00013:001069.8828:00752
00753:-00010:-00022:+00005:001069.8828:00753
00754:+00015:-00003:+00032:001069.8828:00754
00755:+00006:-00009:+00003:001069.8828:00755
00756:+00005:-00006:-00012:001069.8828:00756
00757:+00021:-00020:-00034:001069.8828:00757
00758:+00017:-00001:+00001:001069.8828:00758
00759:+00008:-00006:-00031:001069.8828:00759
00760:+00015:-00001:-00015:001069.8828:00760
00761:+00029:+00007:+00007:001069.8828:00761
00762:+00007:+00022:-00015:001069.8828:00762
00763:+00018:+00007:+00004:001069.8828:00763
00764:-00004:+00023:+00026:001069.8828:00764
00765:-00002:-00006:+00024:001069.8828:00765
00766:-00002:+00021:-00019:001069.8828:00766
00767:+00004:+00017:-00010:001069.8828:00767
00768:+00003:-00006:+00008:001069.8828:00768
00769:-00035:-00005:-00018:001069.8828:00769
00770:-00040:+00004:-00006:001069.8828:00770
00771:-00038:+00005:-00005:001083.4692:00771
00772:-00013:-00011:-00027:001083.4692:00772
00773:-00023:-00016:-00032:001083.4692:00773
00774:-00008:-00021:+00005:001083.4692:00774
00775:+00005:-00020:+00020:001083.4692:00775
00776:-00004:-00017:+00011:001083.4692:00776
00777:+00006:+00007:+00054:001083.4692:00777
00778:+00010:-00017:+00017:001083.4692:00778
00779:+00033:-00002:+00036:001083.4692:00779
00780:+00032:+00007:+00011:001083.4692:00780
00781:-00004:-00004:-00006:001083.4692:00781
00782:-00004:-00016:+00009:001083.4692:00782
00783:-00010:-00001:-00032:001083.4692:00783
00784:-00018:-00005:-00011:001083.4692:00784
00785:+00001:+00009:+00004:001083.4692:00785
00786:-00021:-00014:+00011:001083.4692:00786
00787:-00019:+00008:+00050:001083.4692:00787
00788:-00021:-00014:+00048:001083.4692:00788
00789:-00021:-00021:+00023:001074.2092:00789
00790:-00020:-00015:+00010:001074.2092:00790
00791:-00016:-00008:-00009:001074.2092:00791
00792:-00015:+00003:+00011:001074.2092:00792
00793:+00005:+00004:+00015:001074.2092:00793
00794:-00017:+00007:-00008:001074.2092:00794
00795:-00021:+00009:+00012:001074.2092:00795
00796:-00005:-00002:+00018:001074.2092:00796
00797:+00001:+00004:+00007:001074.2092:00797
00798:-00009:+00017:+00033:001074.2092:00798
00799:+00032:+00023:+00032:001074.2092:00799
00800:+00008:+00035:-00019:001074.2092:00800
00801:+00036:+00034:+00036:001074.2092:00801
00802:+00006:+00033:+00022:001074.2092:00802
00803:+00005:+00013:+00019:001074.2092:00803
00804:-00003:+00014:+00010:001074.2092:00804
00805:-00024:+00015:-00004:001074.2092:00805
00806:-00013:+00012:-00005:001074.2092:00806
00807:-00015:+00001:-00003:001104.6165:00807
00808:-00012:+00000:-00006:001104.6165:00808
00809:+00000:+00018:+00034:001104.6165:00809
00810:-00022:+00002:+00016:001104.6165:00810
00811:-00021:+00001:-00005:001104.6165:00811
00812:-00018:+00007:+00024:001104.6165:00812
00813:-00013:+00008:-00018:001104.6165:00813
00814:-00013:-00003:+00015:001104.6165:00814
00815:+00004:-00002:+00010:001104.6165:00815
00816:-00014:+00001:-00016:001104.6165:00816
00817:-00011:+00012:+00003:001104.6165:00817
00818:-00002:-00003:+00005:001104.6165:00818
00819:-00025:+00009:-00032:001104.6165:00819
00820:+00004:+00024:+00002:001104.6165:00820
00821:+00001:+00001:+00001:001104.6165:00821
00822:-00021:+00034:-00037:001104.6165:00822
00823:+00003:+00011:+00006:001104.6165:00823
00824:+00002:+00012:+00002:001104.6165:00824
00825:-00036:+00023:+00000:001104.6165:00825
00826:+00001:+00014:-00002:001098.5115:00826
00827:-00017:+00033:+00021:001098.5115:00827
00828:-00012:+00033:+00000:001098.5115:00828
00829:-00010:+00013:+00010:001098.5115:00829
00830:-00035:+00023:+00001:001098.5115:00830
00831:-00037:+00011:-00001:001098.5115:00831
00832:-00017:+00000:-00001:001098.5115:00832
00833:-00017:+00012:-00011:001098.5115:00833
00834:-00011:-00002:-00013:001098.5115:00834
00835:-00035:+00017:-00004:001098.5115:00835
00836:-00017:+00009:+00008:001098.5115:00836
00837:-00012:+00020:-00013:001098.5115:00837
00838:-00034:+00008:-00033:001098.5115:00838
00839:-00015:-00002:-00006:001098.5115:00839
00840:-00015:-00003:+00000:001098.5115:00840
00841:-00038:+00003:-00036:001098.5115:00841
00842:-00014:+00019:-00001:001098.5115:00842
00843:-00024:-00017:-00005:001098.5115:00843
00844:-00023:-00016:-00020:001071.4187:00844
00845:-00021:-00019:-00004:001071.4187:00845
00846:-00018:-00020:+00019:001071.4187:00846
00847:-00021:-00012:-00031:001071.4187:00847
00848:+00001:+00009:-00008:001071.4187:00848
00849:-00022:+00008:-00015:001071.4187:00849
00850:-00025:-00004:-00023:001071.4187:00850
00851:-00009:+00002:-00037:001071.4187:00851
00852:+00005:+00001:+00002:001071.4187:00852
00853:+00000:+00003:-00002:001071.4187:00853
00854:+00003:+00000:-00017:001071.4187:00854
00855:+00004:+00022:-00003:001071.4187:00855
00856:+00004:+00020:-00024:001071.4187:00856
00857:-00020:+00014:-00010:001071.4187:00857
00858:-00005:+00014:-00021:001071.4187:00858
00859:-00018:+00001:-00020:001071.4187:00859
00860:+00004:+00038:-00014:001071.4187:00860
00861:-00009:+00013:+00003:001071.4187:00861
00862:-00003:+00009:-00012:001104.6086:00862
00863:-00013:+00024:+00009:001104.6086:00863
00864:+00004:-00005:+00015:001104.6086:00864
00865:-00022:+00018:+00008:001104.6086:00865
00866:+00001:+00013:-00018:001104.6086:00866
00867:+00001:-00001:+00003:001104.6086:00867
00868:-00016:+00000:-00004:001104.6086:00868
00869:-00011:+00007:+00011:001104.6086:00869
00870:-00018:+00006:-00007:001104.6086:00870
00871:+00001:-00003:-00006:001104.6086:00871
00872:-00024:-00009:-00017:001104.6086:00872
00873:-00015:+00003:+00003:001104.6086:00873
00874:-00024:-00017:+00020:001104.6086:00874
00875:-00020:-00020:-00023:001104.6086:00875
00876:-00018:-00007:-00019:001104.6086:00876
00877:+00014:-00014:+00017:001104.6086:00877
00878:-00001:-00033:-00003:001104.6086:00878
00879:-00018:-00008:+00020:001104.6086:00879
00880:-00006:-00008:+00041:001116.8729:00880
00881:-00005:-00015:-00022:001116.8729:00881
00882:+00003:-00017:+00008:001116.8729:00882
00883:+00034:+00006:+00004:001116.8729:00883
00884:+00009:-00003:-00020:001116.8729:00884
00885:+00031:-00004:-00032:001116.8729:00885
00886:+00029:+00018:-00019:001116.8729:00886
00887:+00018:+00021:+00008:001116.8729:00887
00888:+00015:+00024:+00022:001116.8729:00888
00889:-00007:+00014:+00007:001116.8729:00889
00890:+00014:+00013:+00026:001116.8729:00890
00891:+00003:+00010:+00015:001116.8729:00891
00892:-00002:+00037:-00033:001116.8729:00892
00893:-00006:+00009:-00011:001116.8729:00893
00894:+00004:+00010:-00007:001116.8729:00894
00895:-00016:+00021:+00023:001116.8729:00895
00896:-00024:+00010:+00035:001116.8729:00896
00897:-00015:-00001:+00003:001116.8729:00897
00898:-00014:+00023:-00023:001105.6348:00898
00899:+00002:+00022:-00002:001105.6348:00899
00900:-00010:+00024:-00004:001105.6348:00900
00901:-00040:+00017:+00047:001105.6348:00901
00902:+00018:-00003:+00011:001105.6348:00902
00903:+00014:+00010:-00037:001105.6348:00903
00904:+00019:+00017:-00039:001105.6348:00904
00905:+00016:+00021:+00009:001105.6348:00905
00906:-00006:-00001:+00000:001105.6348:00906
00907:+00017:-00005:-00031:001105.6348:00907
00908:+00018:+00008:-00044:001105.6348:00908
00909:+00010:-00002:-00017:001105.6348:00909
00910:+00008:-00010:+00010:001105.6348:00910
00911:-00005:-00006:+00019:001105.6348:00911
00912:-00007:+00002:-00001:001105.6348:00912
00913:+00029:-00004:-00023:001105.6348:00913
00914:-00004:-00001:-00039:001105.6348:00914
00915:+00008:+00019:+00003:001105.6348:00915
00916:+00004:+00017:+00027:001146.9130:00916
00917:-00018:+00018:-00009:001146.9130:00917
00918:-00007:+00036:+00005:001146.9130:00918
00919:-00023:+00021:-00010:001146.9130:00919
00920:-00035:+00012:+00023:001146.9130:00920
00921:-00001:+00010:+00049:001146.9130:00921
00922:-00017:+00016:+00017:001146.9130:00922
00923:-00022:+00016:-00032:001146.9130:00923
00924:-00001:+00031:-00024:001146.9130:00924
00925:-00013:+00032:+00029:001146.9130:00925
00926:-00024:+00049:+00048:001146.9130:00926
00927:-00014:+00039:-00024:001146.9130:00927
00928:-00011:+00065:-00036:001146.9130:00928
00929:-00018:+00016:-00003:001146.9130:00929
00930:-00022:+00028:+00063:001146.9130:00930
00931:+00000:+00036:+00039:001146.9130:00931
00932:+00003:+00019:-00025:001146.9130:00932
00933:+00017:+00037:-00011:001153.4152:00933
00934:+00011:+00011:+00023:001153.4152:00934
00935:-00019:+00004:+00034:001153.4152:00935
00936:-00020:+00007:+00049:001153.4152:00936
00937:+00008:-00013:+00011:001153.4152:00937
00938:+00014:+00003:-00031:001153.4152:00938
00939:+00016:-00009:+00081:001153.4152:00939
00940:+00015:-00029:+00046:001153.4152:00940
00941:-00019:-00024:+00037:001153.4152:00941
00942:-00002:-00046:-00013:001153.4152:00942
00943:+00005:-00010:-00015:001153.4152:00943
00944:-00007:-00046:+00000:001153.4152:00944
00945:-00009:-00032:-00006:001153.4152:00945
00946:-00022:-00031:+00017:001153.4152:00946
00947:-00009:-00032:-00011:001153.4152:00947
00948:+00001:-00012:-00022:001153.4152:00948
00949:+00002:-00012:+00000:001153.4152:00949
00950:-00005:-00011:+00048:001153.4152:00950
00951:+00001:-00006:+00034:001124.5750:00951
00952:-00005:+00006:+00021:001124.5750:00952
00953:+00014:+00010:+00038:001124.5750:00953
00954:-00036:-00004:+00020:001124.5750:00954
00955:-00011:+00015:+00004:001124.5750:00955
00956:-00022:+00014:+00026:001124.5750:00956
00957:-00015:+00023:+00004:001124.5750:00957
00958:-00040:+00001:-00013:001124.5750:00958
00959:-00033:+00022:-00008:001124.5750:00959
00960:-00011:+00021:+00002:001124.5750:00960
00961:-00016:+00017:+00018:001124.5750:00961
00962:-00036:-00003:+00020:001124.5750:00962
00963:-00036:-00002:+00048:001124.5750:00963
00964:-00028:+00008:+00024:001124.5750:00964
00965:-00017:+00008:-00020:001124.5750:00965
00966:-00025:+00008:+00018:001124.5750:00966
00967:-00013:-00009:+00001:001124.5750:00967
00968:-00012:-00013:+00038:001124.5750:00968
00969:+00005:+00003:-00002:001125.3540:00969
00970:-00001:-00032:-00020:001125.3540:00970
00971:-00005:-00017:-00049:001125.3540:00971
00972:+00005:-00009:+00004:001125.3540:00972
00973:-00009:-00034:-00002:001125.3540:00973
00974:-00011:-00008:+00048:001125.3540:00974
00975:-00001:-00032:+00052:001125.3540:00975
00976:-00024:-00011:-00047:001125.3540:00976
00977:-00017:-00020:+00013:001125.3540:00977
00978:-00011:-00036:+00008:001125.3540:00978
00979:-00055:-00031:+00007:001125.3540:00979
00980:-00040:-00011:-00032:001125.3540:00980
00981:-00033:-00036:-00025:001125.3540:00981
00982:-00036:-00018:-00019:001125.3540:00982
00983:-00053:-00025:-00002:001125.3540:00983
00984:-00040:-00007:+00018:001125.3540:00984
00985:-00032:-00012:+00035:001125.3540:00985
00986:-00010:-00011:+00003:001125.3540:00986
00987:-00037:-00015:-00032:001089.0699:00987
00988:+00005:-00005:-00003:001089.0699:00988
00989:-00022:+00008:-00015:001089.0699:00989
00990:-00019:+00017:-00009:001089.0699:00990
00991:-00006:+00022:+00002:001089.0699:00991
00992:-00001:+00024:-00028:001089.0699:00992
00993:-00033:+00039:-00033:001089.0699:00993
00994:+00006:+00021:+00024:001089.0699:00994
00995:-00024:+00034:-00004:001089.0699:00995
00996:-00035:+00021:+00015:001089.0699:00996
00997:-00023:+00014:+00023:001089.0699:00997
00998:-00025:+00021:-00007:001089.0699:00998
00999:-00034:+00023:-00021:001089.0699:00999
01000:-00050:+00009:-00014:001089.0699:01000
01001:-00032:+00001:-00018:001089.0699:01001
01002:-00041:+00009:+00004:001089.0699:01002
01003:-00050:-00014:-00011:001089.0699:01003
01004:-00053:+00006:+00003:001089.0699:01004
01005:-00032:-00021:+00001:001089.0699:01005
01006:-00055:-00022:+00018:001045.3845:01006
01007:-00037:+00005:-00006:001045.3845:01007
01008:-00038:-00032:+00016:001045.3845:01008
01009:-00016:-00021:+00007:001045.3845:01009
01010:-00012:-00008:-00019:001045.3845:01010
01011:+00000:-00020:-00010:001045.3845:01011
01012:-00017:-00018:-00012:001045.3845:01012
01013:-00005:-00017:-00024:001045.3845:01013
01014:-00005:-00020:+00005:001045.3845:01014
01015:-00003:-00014:+00002:001045.3845:01015
01016:+00017:-00002:+00006:001045.3845:01016
01017:+00006:-00015:-00002:001045.3845:01017
01018:+00006:-00002:-00015:001045.3845:01018
01019:+00017:+00008:+00022:001045.3845:01019
01020:+00017:+00024:+00006:001045.3845:01020
01021:-00007:+00018:-00010:001045.3845:01021
01022:-00004:+00009:-00043:001045.3845:01022
01023:-00003:+00009:+00059:001045.3845:01023
01024:-00007:+00013:+00048:001094.9896:01024
01025:-00027:+00001:-00028:001094.9896:01025
01026:-00025:+00033:-00023:001094.9896:01026
01027:-00014:+00009:+00036:001094.9896:01027
01028:-00032:+00019:+00004:001094.9896:01028
01029:-00050:+00023:+00003:001094.9896:01029
01030:-00017:+00024:+00021:001094.9896:01030
01031:-00027:+00010:-00031:001094.9896:01031
01032:-00016:+00010:-00068:001094.9896:01032
01033:-00019:+00024:-00004:001094.9896:01033
01034:-00021:+00002:+00023:001094.9896:01034
01035:+00001:+00023:-00010:001094.9896:01035
01036:+00015:-00003:-00016:001094.9896:01036
01037:+00009:-00003:-00026:001094.9896:01037
01038:-00008:-00003:-00006:001094.9896:01038
01039:+00010:-00003:+00033:001094.9896:01039
01040:+00019:+00007:+00033:001094.9896:01040
01041:+00029:-00003:-00033:001094.9896:01041
01042:+00036:-00021:+00006:001129.8092:01042
01043:+00032:-00015:+00019:001129.8092:01043
01044:-00005:+00001:+00008:001129.8092:01044
01045:+00020:-00006:-00047:001129.8092:01045
01046:+00018:-00017:-00030:001129.8092:01046
01047:+00018:-00020:-00016:001129.8092:01047
01048:+00016:-00014:+00050:001129.8092:01048
01049:+00020:+00004:+00046:001129.8092:01049
01050:-00009:-00009:+00007:001129.8092:01050
01051:+00010:-00011:-00015:001129.8092:01051
01052:-00008:-00011:+00025:001129.8092:01052
01053:-00009:-00027:+00036:001129.8092:01053
01054:+00000:-00018:-00002:001129.8092:01054
01055:+00002:-00030:-00009:001129.8092:01055
01056:-00001:-00014:-00033:001129.8092:01056
01057:-00015:-00013:-00032:001129.8092:01057
01058:-00011:-00024:+00030:001129.8092:01058
01059:-00019:-00009:+00014:001129.8092:01059
01060:-00001:+00007:+00003:001109.5778:01060
01061:-00020:+00002:+00032:001109.5778:01061
01062:-00019:+00000:+00031:001109.5778:01062
01063:-00016:-00016:+00048:001109.5778:01063
01064:+00003:-00005:+00036:001109.5778:01064
01065:-00015:+00021:+00011:001109.5778:01065
01066:-00011:+00008:-00013:001109.5778:01066
01067:-00026:+00019:-00024:001109.5778:01067
01068:-00016:-00012:-00002:001109.5778:01068
01069:-00034:+00004:+00011:001109.5778:01069
01070:-00037:-00016:+00018:001109.5778:01070
01071:-00020:-00018:-00021:001109.5778:01071
01072:-00012:-00029:+00037:001109.5778:01072
01073:-00014:-00033:+00066:001109.5778:01073
01074:-00007:-00008:+00060:001109.5778:01074
01075:+00004:-00021:+00020:001109.5778:01075
01076:-00019:-00032:-00028:001109.5778:01076
01077:-00019:-00010:+00023:001109.5778:01077
01078:-00021:-00020:+00008:001101.7172:01078
01079:-00013:-00036:+00035:001101.7172:01079
01080:+00005:-00009:-00004:001101.7172:01080
01081:-00023:-00013:+00001:001101.7172:01081
01082:+00004:-00030:-00021:001101.7172:01082
01083:-00006:-00007:+00012:001101.7172:01083
01084:+00019:-00014:+00050:001101.7172:01084
01085:+00010:+00008:-00015:001101.7172:01085
01086:+00006:-00017:+00000:001101.7172:01086
01087:-00005:+00003:-00030:001101.7172:01087
01088:-00018:+00003:+00000:001101.7172:01088
01089:+00005:+00002:+00002:001101.7172:01089
01090:-00015:+00006:+00004:001101.7172:01090
01091:-00019:-00006:+00023:001101.7172:01091
01092:-00022:-00007:+00016:001101.7172:01092
01093:-00020:-00021:+00065:001101.7172:01093
01094:-00017:-00020:+00050:001101.7172:01094
01095:-00011:-00010:+00002:001101.7172:01095
01096:-00008:-00020:-00041:001101.7172:01096
01097:+00014:-00007:+00007:001074.3247:01097
01098:+00001:-00020:-00022:001074.3247:01098
01099:-00021:-00020:+00026:001074.3247:01099
01100:-00007:-00013:+00025:001074.3247:01100
01101:-00015:-00020:-00022:001074.3247:01101
01102:-00008:-00018:-00002:001074.3247:01102
01103:-00038:-00007:-00021:001074.3247:01103
01104:-00037:+00002:-00005:001074.3247:01104
01105:-00040:-00003:+00032:001074.3247:01105
01106:-00038:+00003:+00007:001074.3247:01106
01107:-00051:+00006:-00041:001074.3247:01107
01108:-00020:+00009:-00021:001074.3247:01108
01109:-00038:-00006:-00010:001074.3247:01109
01110:-00029:+00005:-00017:001074.3247:01110
01111:-00015:-00019:+00015:001074.3247:01111
01112:-00035:-00008:-00021:001074.3247:01112
01113:-00040:-00020:-00012:001074.3247:01113
01114:+00005:+00002:+00001:001074.3247:01114
01115:-00013:+00018:+00008:001074.3247:01115
01116:+00000:+00001:-00020:001056.9097:01116
01117:-00018:+00009:+00035:001056.9097:01117
01118:+00002:+00020:+00003:001056.9097:01118
01119:+00001:+00036:-00010:001056.9097:01119
01120:+00000:+00034:-00028:001056.9097:01120
01121:-00005:+00038:-00030:001056.9097:01121
01122:+00002:+00015:-00012:001056.9097:01122
01123:+00002:+00049:-00022:001056.9097:01123
01124:-00009:+00028:-00026:001056.9097:01124
01125:+00008:+00031:+00003:001056.9097:01125
01126:+00000:+00049:+00018:001056.9097:01126
01127:+00003:+00030:+00019:001056.9097:01127
01128:-00006:+00028:+00011:001056.9097:01128
01129:-00019:+00036:-00031:001056.9097:01129
01130:+00016:+00030:-00008:001056.9097:01130
01131:-00002:+00014:-00016:001056.9097:01131
01132:-00007:+00018:-00030:001056.9097:01132
01133:+00001:+00024:-00026:001056.9097:01133
01134:-00001:-00001:-00046:001115.3896:01134
01135:-00025:-00001:-00050:001115.3896:01135
01136:-00001:+00004:+00006:001115.3896:01136
01137:-00008:-00021:+00018:001115.3896:01137
01138:-00018:-00011:+00000:001115.3896:01138
01139:-00003:-00030:+00008:001115.3896:01139
01140:+00019:-00011:+00006:001115.3896:01140
01141:+00015:-00010:+00008:001115.3896:01141
01142:-00003:-00009:-00022:001115.3896:01142
01143:+00008:-00018:-00016:001115.3896:01143
01144:-00005:-00016:-00017:001115.3896:01144
01145:+00015:-00008:+00007:001115.3896:01145
01146:+00017:-00007:+00019:001115.3896:01146
01147:-00003:-00016:-00007:001115.3896:01147
01148:+00005:-00021:-00021:001115.3896:01148
01149:-00002:-00019:-00021:001115.3896:01149
01150:+00008:+00019:+00009:001115.3896:01150
01151:-00007:-00019:-00017:001130.8134:01151
01152:+00014:+00034:-00011:001130.8134:01152
01153:-00008:+00018:+00007:001130.8134:01153
01154:-00012:+00010:-00053:001130.8134:01154
01155:-00001:+00051:-00023:001130.8134:01155
01156:-00020:+00035:+00017:001130.8134:01156
01157:-00001:+00053:+00001:001130.8134:01157
01158:-00011:+00050:+00023:001130.8134:01158
01159:+00017:+00065:+00006:001130.8134:01159
01160:-00035:+00040:+00016:001130.8134:01160
01161:-00008:+00045:+00008:001130.8134:01161
01162:-00002:+00052:+00017:001130.8134:01162
01163:+00003:+00069:-00036:001130.8134:01163
01164:-00011:+00050:-00052:001130.8134:01164
01165:+00001:+00044:-00047:001130.8134:01165
01166:-00011:+00049:-00022:001130.8134:01166
01167:-00025:+00009:-00022:001130.8134:01167
01168:+00004:+00055:-00008:001130.8134:01168
01169:-00005:+00009:-00020:001130.8134:01169
01170:+00021:+00014:-00010:001097.8294:01170
01171:+00001:-00002:+00011:001097.8294:01171
01172:+00021:+00005:+00013:001097.8294:01172
01173:+00014:-00016:-00021:001097.8294:01173
01174:+00011:+00003:-00051:001097.8294:01174
01175:+00045:-00033:-00039:001097.8294:01175
01176:+00012:-00034:-00062:001097.8294:01176
01177:+00064:-00045:+00089:001097.8294:01177
01178:+00070:-00060:+00229:001097.8294:01178
01179:+00047:-00050:+00172:001097.8294:01179
01180:+00040:-00040:-00119:001097.8294:01180
01181:+00051:-00027:-00107:001097.8294:01181
01182:+00018:-00038:-00024:001097.8294:01182
01183:-00038:-00033:-00123:001097.8294:01183
01184:-00002:-00033:-00105:001097.8294:01184
01185:-00003:-00033:+00041:001097.8294:01185
01186:-00038:-00022:+00126:001097.8294:01186
01187:-00033:-00013:+00070:001115.3806:01187
01188:+00020:-00007:-00051:001115.3806:01188
01189:+00019:-00002:-00059:001115.3806:01189
01190:-00007:+00011:-00015:001115.3806:01190
01191:-00004:+00022:+00034:001115.3806:01191
01192:+00018:+00013:+00016:001115.3806:01192
01193:+00010:+00037:-00045:001115.3806:01193
01194:+00018:+00025:+00023:001115.3806:01194
01195:-00021:+00018:+00042:001115.3806:01195
01196:-00034:-00015:+00068:001115.3806:01196
01197:-00021:-00014:-00029:001115.3806:01197
01198:-00037:+00009:-00055:001115.3806:01198
01199:-00013:-00006:-00036:001115.3806:01199
01200:+00000:+00001:+00052:001115.3806:01200
01201:+00014:+00005:+00040:001115.3806:01201
01202:-00020:+00009:+00050:001115.3806:01202
01203:+00006:+00019:+00026:001115.3806:01203
01204:+00014:+00020:-00002:001115.3806:01204
01205:-00009:+00018:+00000:001145.0917:01205
01206:+00003:+00011:+00016:001145.0917:01206
01207:-00009:+00001:-00020:001145.0917:01207
01208:-00008:+00000:-00013:001145.0917:01208
01209:+00009:+00019:-00003:001145.0917:01209
01210:+00020:+00013:-00009:001145.0917:01210
01211:+00009:+00020:-00013:001145.0917:01211
01212:+00021:+00035:+00001:001145.0917:01212
01213:+00022:+00012:+00017:001145.0917:01213
01214:+00036:+00025:+00013:001145.0917:01214
01215:+00029:+00013:+00041:001145.0917:01215
01216:+00026:+00010:+00011:001145.0917:01216
01217:+00011:+00012:+00007:001145.0917:01217
01218:+00020:-00001:+00021:001145.0917:01218
01219:+00021:+00023:+00014:001145.0917:01219
01220:-00002:+00005:-00002:001145.0917:01220
01221:-00006:-00019:-00033:001145.0917:01221
01222:+00009:-00004:+00019:001141.0351:01222
01223:+00006:-00019:+00016:001141.0351:01223
01224:-00006:-00030:+00013:001141.0351:01224
01225:+00031:-00013:+00015:001141.0351:01225
01226:+00009:-00011:-00018:001141.0351:01226
01227:-00005:-00022:-00031:001141.0351:01227
01228:+00017:-00011:+00028:001141.0351:01228
01229:+00001:-00020:+00063:001141.0351:01229
01230:-00009:+00003:-00003:001141.0351:01230
01231:-00008:-00005:-00020:001141.0351:01231
01232:+00015:+00008:+00014:001141.0351:01232
01233:-00004:-00014:+00024:001141.0351:01233
01234:+00015:-00004:-00003:001141.0351:01234
01235:+00031:-00001:+00019:001141.0351:01235
01236:+00022:+00021:-00011:001141.0351:01236
01237:+00021:+00016:-00035:001141.0351:01237
01238:+00045:+00035:-00031:001141.0351:01238
01239:+00026:+00016:+00013:001141.0351:01239
01240:+00013:+00015:+00018:001141.6867:01240
01241:+00022:+00030:-00003:001141.6867:01241
01242:+00013:+00030:-00021:001141.6867:01242
01243:-00003:+00032:+00017:001141.6867:01243
01244:+00007:+00044:+00025:001141.6867:01244
01245:-00012:+00038:+00038:001141.6867:01245
01246:-00017:+00025:-00023:001141.6867:01246
01247:-00015:+00048:-00016:001141.6867:01247
01248:-00040:+00033:-00012:001141.6867:01248
01249:-00054:+00033:-00023:001141.6867:01249
01250:-00028:+00021:-00020:001141.6867:01250
01251:-00040:+00011:-00051:001141.6867:01251
01252:-00030:+00012:-00019:001141.6867:01252
01253:-00023:-00001:+00005:001141.6867:01253
01254:-00035:-00002:-00018:001141.6867:01254
01255:+00000:+00008:-00034:001141.6867:01255
01256:+00000:+00003:+00004:001141.6867:01256
01257:-00004:-00006:-00011:001141.6867:01257
01258:-00008:+00003:+00005:001141.6867:01258
01259:+00002:+00000:+00004:001067.0750:01259
01260:+00004:+00022:+00017:001067.0750:01260
01261:+00014:-00004:+00004:001067.0750:01261
01262:-00018:+00023:+00005:001067.0750:01262
01263:+00020:+00012:-00019:001067.0750:01263
01264:+00005:-00003:+00006:001067.0750:01264
01265:-00002:+00019:-00014:001067.0750:01265
01266:+00001:-00001:+00039:001067.0750:01266
01267:-00011:+00006:-00003:001067.0750:01267
01268:-00038:+00007:-00026:001067.0750:01268
01269:-00016:-00015:-00035:001067.0750:01269
01270:-00017:-00010:-00018:001067.0750:01270
01271:-00030:-00025:+00007:001067.0750:01271
01272:-00026:-00012:+00003:001067.0750:01272
01273:-00032:-00026:-00006:001067.0750:01273
01274:-00054:-00033:-00004:001067.0750:01274
01275:-00028:-00014:-00015:001067.0750:01275
01276:-00037:-00023:-00007:001067.0750:01276
01277:-00029:-00012:+00019:001067.0750:01277
01278:-00017:-00024:+00018:001067.0750:01278
01279:-00033:-00036:+00024:000993.7446:01279
01280:-00012:-00026:+00011:000993.7446:01280
01281:-00017:-00034:-00021:000993.7446:01281
01282:+00004:-00012:-00011:000993.7446:01282
01283:-00002:-00019:-00010:000993.7446:01283
01284:-00020:-00014:-00023:000993.7446:01284
01285:-00020:-00006:-00001:000993.7446:01285
01286:-00025:+00002:+00001:000993.7446:01286
01287:-00034:+00023:-00019:000993.7446:01287
01288:-00025:+00009:-00004:000993.7446:01288
01289:-00011:+00012:+00008:000993.7446:01289
01290:-00038:+00013:-00006:000993.7446:01290
01291:-00012:+00017:+00005:000993.7446:01291
01292:-00012:+00033:-00031:000993.7446:01292
01293:-00016:+00028:-00016:000993.7446:01293
01294:-00034:+00034:-00030:000993.7446:01294
01295:-00018:+00048:-00008:000993.7446:01295
01296:-00017:+00036:-00007:000993.7446:01296
01297:-00034:+00012:-00003:000993.7446:01297
01298:-00038:+00016:+00009:001025.3942:01298
01299:-00010:+00022:-00035:001025.3942:01299
01300:-00017:+00022:-00009:001025.3942:01300
01301:-00019:+00022:+00008:001025.3942:01301
01302:-00018:+00005:+00013:001025.3942:01302
01303:-00013:+00002:-00017:001025.3942:01303
01304:-00018:-00014:-00006:001025.3942:01304
01305:-00004:-00008:-00008:001025.3942:01305
01306:-00024:+00005:-00064:001025.3942:01306
01307:+00002:-00013:+00004:001025.3942:01307
01308:+00001:-00009:+00020:001025.3942:01308
01309:-00006:-00026:+00010:001025.3942:01309
01310:-00002:-00009:-00015:001025.3942:01310
01311:+00018:-00036:-00018:001025.3942:01311
01312:-00009:-00021:+00007:001025.3942:01312
01313:-00002:-00033:+00010:001025.3942:01313
01314:-00007:-00018:+00003:001025.3942:01314
01315:-00006:-00011:-00020:001025.3942:01315
01316:-00006:-00020:-00011:001025.3942:01316
01317:-00021:-00008:-00003:001025.3942:01317
01318:+00004:-00019:-00017:001047.7058:01318
01319:-00010:-00032:+00023:001047.7058:01319
01320:+00003:-00015:-00018:001047.7058:01320
01321:-00005:+00008:-00009:001047.7058:01321
01322:-00003:+00005:-00038:001047.7058:01322
01323:-00004:-00001:-00016:001047.7058:01323
01324:-00003:+00000:+00039:001047.7058:01324
01325:-00021:+00019:+00032:001047.7058:01325
01326:-00007:+00015:-00020:001047.7058:01326
01327:-00007:+00035:-00020:001047.7058:01327
01328:+00002:+00009:-00013:001047.7058:01328
01329:+00001:+00037:-00013:001047.7058:01329
01330:-00008:+00038:-00007:001047.7058:01330
01331:-00011:+00035:+00017:001047.7058:01331
01332:-00019:+00027:-00010:001047.7058:01332
01333:-00001:+00028:-00001:001047.7058:01333
01334:-00011:+00034:+00023:001047.7058:01334
01335:-00013:+00025:+00031:001047.7058:01335
01336:-00025:+00010:+00030:001047.7058:01336
01337:-00035:+00010:-00005:001040.1666:01337
01338:-00035:+00021:+00017:001040.1666:01338
01339:-00013:+00001:-00020:001040.1666:01339
01340:-00026:+00007:-00010:001040.1666:01340
01341:-00015:+00002:-00029:001040.1666:01341
01342:-00013:-00017:-00010:001040.1666:01342
01343:-00020:+00007:-00035:001040.1666:01343
01344:-00019:-00017:-00003:001040.1666:01344
01345:+00016:+00002:-00004:001040.1666:01345
01346:-00003:-00011:+00018:001040.1666:01346
01347:+00010:-00008:+00037:001040.1666:01347
01348:+00017:-00009:+00022:001040.1666:01348
01349:+00008:-00020:+00019:001040.1666:01349
01350:+00019:-00020:-00006:001040.1666:01350
01351:+00018:-00016:+00001:001040.1666:01351
01352:+00031:+00003:+00006:001040.1666:01352
01353:-00005:-00007:+00004:001040.1666:01353
01354:+00014:-00018:-00022:001040.1666:01354
01355:+00009:-00019:+00034:001076.2694:01355
01356:-00003:-00020:+00008:001076.2694:01356
01357:-00004:-00019:+00024:001076.2694:01357
01358:+00030:-00014:+00044:001076.2694:01358
01359:-00006:-00020:+00035:001076.2694:01359
01360:-00009:-00007:+00006:001076.2694:01360
01361:+00014:-00021:+00021:001076.2694:01361
01362:+00005:-00017:+00022:001076.2694:01362
01363:-00021:-00021:-00020:001076.2694:01363
01364:-00020:-00011:-00003:001076.2694:01364
01365:-00024:-00030:-00021:001076.2694:01365
01366:-00002:-00035:-00012:001076.2694:01366
01367:-00022:-00036:-00035:001076.2694:01367
01368:-00003:-00013:+00000:001076.2694:01368
01369:+00015:-00010:+00035:001076.2694:01369
01370:+00016:-00009:+00026:001076.2694:01370
01371:+00030:-00008:+00039:001076.2694:01371
01372:+00010:-00015:+00037:001076.2694:01372
01373:+00019:-00006:-00006:001076.2694:01373
01374:+00006:-00001:+00023:001084.4110:01374
01375:-00006:-00005:-00020:001084.4110:01375
01376:+00005:-00003:+00001:001084.4110:01376
01377:+00008:-00001:-00020:001084.4110:01377
01378:+00015:+00008:-00011:001084.4110:01378
01379:-00004:-00017:+00008:001084.4110:01379
01380:+00006:-00002:+00014:001084.4110:01380
01381:+00014:+00003:-00005:001084.4110:01381
01382:+00002:+00005:-00001:001084.4110:01382
01383:-00002:+00005:+00030:001084.4110:01383
01384:-00023:-00020:+00003:001084.4110:01384
01385:-00037:-00011:+00002:001084.4110:01385
01386:-00038:+00005:+00021:001084.4110:01386
01387:-00049:-00014:+00018:001084.4110:01387
01388:-00051:+00005:-00046:001084.4110:01388
01389:-00046:+00004:-00036:001084.4110:01389
01390:-00053:+00005:-00014:001084.4110:01390
01391:-00043:+00017:-00009:001084.4110:01391
01392:-00054:-00006:-00004:001084.4110:01392
01393:-00038:+00001:+00010:001057.8139:01393
01394:-00011:+00010:-00001:001057.8139:01394
01395:-00024:+00016:-00004:001057.8139:01395
01396:+00004:+00024:+00018:001057.8139:01396
01397:-00023:+00015:-00008:001057.8139:01397
01398:-00023:+00015:+00021:001057.8139:01398
01399:+00014:+00026:-00018:001057.8139:01399
01400:-00009:+00037:-00018:001057.8139:01400
01401:+00001:+00021:-00010:001057.8139:01401
01402:+00003:+00035:+00023:001057.8139:01402
01403:-00019:+00022:-00006:001057.8139:01403
01404:-00001:+00019:+00018:001057.8139:01404
01405:+00001:-00003:-00021:001057.8139:01405
01406:-00019:+00007:-00030:001057.8139:01406
01407:+00001:+00003:-00021:001057.8139:01407
01408:-00019:+00017:-00011:001057.8139:01408
01409:-00015:+00004:+00018:001057.8139:01409
01410:-00011:-00003:-00017:001057.8139:01410
01411:-00014:+00019:-00022:001075.3554:01411
01412:-00010:-00002:-00025:001075.3554:01412
01413:-00021:+00024:-00018:001075.3554:01413
01414:-00016:+00010:+00020:001075.3554:01414
01415:-00019:+00007:+00008:001075.3554:01415
01416:-00017:+00001:-00023:001075.3554:01416
01417:-00007:+00022:-00035:001075.3554:01417
01418:+00005:-00014:-00007:001075.3554:01418
01419:-00019:-00003:-00003:001075.3554:01419
01420:-00001:-00017:+00000:001075.3554:01420
01421:-00021:-00002:-00031:001075.3554:01421
01422:-00020:-00021:-00010:001075.3554:01422
01423:-00024:-00019:-00002:001075.3554:01423
01424:-00016:-00016:+00026:001075.3554:01424
01425:-00040:-00019:-00005:001075.3554:01425
01426:-00032:-00012:-00020:001075.3554:01426
01427:-00039:+00004:-00031:001075.3554:01427
01428:-00016:-00018:-00009:001075.3554:01428
01429:-00028:-00030:-00018:001075.3554:01429
01430:-00025:-00020:+00020:001078.8806:01430
01431:-00013:-00016:+00006:001078.8806:01431
01432:-00012:-00002:-00012:001078.8806:01432
01433:+00001:+00021:-00016:001078.8806:01433
01434:-00011:+00015:+00021:001078.8806:01434
01435:-00020:+00036:+00010:001078.8806:01435
01436:+00003:+00032:+00019:001078.8806:01436
01437:+00002:+00039:+00039:001078.8806:01437
01438:-00007:+00049:+00007:001078.8806:01438
01439:-00001:+00036:+00023:001078.8806:01439
01440:+00004:+00036:-00017:001078.8806:01440
01441:+00001:+00034:+00008:001078.8806:01441
01442:-00005:+00013:-00032:001078.8806:01442
01443:-00018:+00012:+00005:001078.8806:01443
01444:-00002:+00013:-00002:001078.8806:01444
01445:-00011:+00024:+00009:001078.8806:01445
01446:-00038:+00009:+00039:001078.8806:01446
01447:-00048:+00020:-00006:001078.8806:01447
01448:-00050:-00021:+00020:001078.8806:01448
01449:-00037:+00004:+00016:001053.3289:01449
01450:-00034:-00009:-00002:001053.3289:01450
01451:-00021:-00018:-00018:001053.3289:01451
01452:-00001:-00008:+00016:001053.3289:01452
01453:-00021:-00008:-00019:001053.3289:01453
01454:-00007:+00005:-00032:001053.3289:01454
01455:+00008:+00017:+00002:001053.3289:01455
01456:+00019:+00008:-00008:001053.3289:01456
01457:+00029:-00006:+00009:001053.3289:01457
01458:+00036:+00017:+00018:001053.3289:01458
01459:+00023:+00008:+00033:001053.3289:01459
01460:+00045:-00003:+00042:001053.3289:01460
01461:+00031:-00005:-00007:001053.3289:01461
01462:+00009:+00021:-00094:001053.3289:01462
01463:+00034:+00004:-00046:001053.3289:01463
01464:-00003:+00020:-00005:001053.3289:01464
01465:-00010:-00002:-00026:001053.3289:01465
01466:+00003:-00001:-00019:001053.3289:01466
01467:-00035:+00000:-00012:001092.1595:01467
01468:-00035:+00001:-00031:001092.1595:01468
01469:-00013:+00001:+00020:001092.1595:01469
01470:-00052:+00006:+00037:001092.1595:01470
01471:-00050:-00001:+00042:001092.1595:01471
01472:-00053:+00005:+00018:001092.1595:01472
01473:-00042:+00019:-00124:001092.1595:01473
01474:-00039:-00003:-00145:001092.1595:01474
01475:-00031:+00024:-00040:001092.1595:01475
01476:-00048:-00004:+00052:001092.1595:01476
01477:-00002:+00020:+00113:001092.1595:01477
01478:-00002:-00016:+00080:001092.1595:01478
01479:+00031:-00015:-00039:001092.1595:01479
01480:+00026:-00010:-00042:001092.1595:01480
01481:+00039:-00017:-00056:001092.1595:01481
01482:+00065:-00015:-00058:001092.1595:01482
01483:+00067:+00005:+00028:001092.1595:01483
01484:+00063:-00012:+00124:001092.1595:01484
01485:+00035:-00035:+00115:001095.6531:01485
01486:+00019:-00035:+00011:001095.6531:01486
01487:-00004:-00033:-00004:001095.6531:01487
01488:-00012:-00030:+00006:001095.6531:01488
01489:-00029:-00019:+00040:001095.6531:01489
01490:-00023:-00016:+00003:001095.6531:01490
01491:-00004:+00003:-00014:001095.6531:01491
01492:+00000:-00004:-00039:001095.6531:01492
01493:-00024:+00005:-00050:001095.6531:01493
01494:-00037:+00007:-00037:001095.6531:01494
01495:-00034:-00015:+00024:001095.6531:01495
01496:+00000:+00008:+00039:001095.6531:01496
01497:-00025:+00002:+00043:001095.6531:01497
01498:-00013:-00018:+00026:001095.6531:01498
01499:-00015:-00001:+00003:001095.6531:01499
01500:-00011:+00018:-00050:001095.6531:01500
01501:+00001:+00011:-00046:001095.6531:01501
01502:-00009:+00019:+00050:001095.6531:01502
01503:-00021:+00007:+00058:001095.6531:01503
01504:+00004:+00005:+00056:001095.6531:01504
01505:+00001:-00006:+00006:001036.7033:01505
01506:-00027:+00006:-00014:001036.7033:01506
01507:-00018:-00015:+00007:001036.7033:01507
01508:-00037:-00017:+00044:001036.7033:01508
01509:-00034:-00017:+00025:001036.7033:01509
01510:-00033:+00019:+00006:001036.7033:01510
01511:-00029:-00003:-00048:001036.7033:01511
01512:-00045:+00022:-00043:001036.7033:01512
01513:-00048:+00024:+00008:001036.7033:01513
01514:-00029:+00010:-00006:001036.7033:01514
01515:-00050:+00020:-00006:001036.7033:01515
01516:-00021:+00036:+00022:001036.7033:01516
01517:-00014:+00018:+00008:001036.7033:01517
01518:-00012:+00022:-00033:001036.7033:01518
01519:+00014:+00022:-00035:001036.7033:01519
01520:+00032:+00021:-00012:001036.7033:01520
01521:+00030:+00024:-00010:001036.7033:01521
01522:+00044:+00021:+00005:001036.7033:01522
01523:+00035:+00019:+00020:001036.7033:01523
01524:+00047:-00003:-00035:001051.9747:01524
01525:+00032:+00023:-00036:001051.9747:01525
01526:+00036:-00005:+00017:001051.9747:01526
01527:-00007:-00003:+00020:001051.9747:01527
01528:-00006:+00007:+00023:001051.9747:01528
01529:-00005:-00006:-00005:001051.9747:01529
01530:-00016:+00004:-00006:001051.9747:01530
01531:-00010:-00011:+00005:001051.9747:01531
01532:-00033:-00011:-00013:001051.9747:01532
01533:-00017:-00011:-00013:001051.9747:01533
01534:+00002:-00020:-00007:001051.9747:01534
01535:-00035:-00022:+00001:001051.9747:01535
01536:-00027:-00011:-00004:001051.9747:01536
01537:-00038:-00036:+00013:001051.9747:01537
01538:-00017:-00014:-00045:001051.9747:01538
01539:-00029:-00017:-00031:001051.9747:01539
01540:-00020:-00011:+00001:001051.9747:01540
01541:-00013:-00019:-00014:001051.9747:01541
01542:-00022:+00006:-00021:001078.9019:01542
01543:-00004:-00021:+00002:001078.9019:01543
01544:+00009:-00003:-00021:001078.9019:01544
01545:+00014:+00000:+00003:001078.9019:01545
01546:+00016:+00005:+00018:001078.9019:01546
01547:+00001:-00004:+00036:001078.9019:01547
01548:-00006:-00002:+00017:001078.9019:01548
01549:-00015:+00007:+00002:001078.9019:01549
01550:-00014:+00001:+00022:001078.9019:01550
01551:-00011:+00003:-00014:001078.9019:01551
01552:-00035:+00007:+00017:001078.9019:01552
01553:-00013:+00005:-00002:001078.9019:01553
01554:-00010:-00005:+00022:001078.9019:01554
01555:-00016:+00018:-00034:001078.9019:01555
01556:-00013:+00008:+00009:001078.9019:01556
01557:-00039:+00020:+00012:001078.9019:01557
01558:-00045:+00024:-00004:001078.9019:01558
01559:-00051:+00018:+00003:001078.9019:01559
01560:-00042:+00015:-00010:001078.9019:01560
01561:-00027:+00023:-00020:001069.5842:01561
01562:-00015:+00024:-00017:001069.5842:01562
01563:+00004:+00013:-00004:001069.5842:01563
01564:-00008:+00022:-00026:001069.5842:01564
01565:-00002:+00019:-00015:001069.5842:01565
01566:+00032:+00027:-00037:001069.5842:01566
01567:+00034:+00021:+00003:001069.5842:01567
01568:+00035:+00021:+00035:001069.5842:01568
01569:+00011:+00015:+00053:001069.5842:01569
01570:+00031:+00019:+00000:001069.5842:01570
01571:+00017:+00019:-00018:001069.5842:01571
01572:+00026:+00000:+00039:001069.5842:01572
01573:+00008:+00021:-00027:001069.5842:01573
01574:+00009:-00004:-00017:001069.5842:01574
01575:+00021:-00005:+00034:001069.5842:01575
01576:-00006:-00021:-00021:001069.5842:01576
01577:-00001:-00004:-00026:001069.5842:01577
01578:-00010:-00035:-00014:001069.5842:01578
01579:-00033:-00018:-00013:001089.2763:01579
01580:-00016:-00047:-00002:001089.2763:01580
01581:-00035:-00033:-00014:001089.2763:01581
01582:-00027:-00032:-00034:001089.2763:01582
01583:+00002:-00014:+00004:001089.2763:01583
01584:-00001:-00010:-00020:001089.2763:01584
01585:-00005:-00019:-00001:001089.2763:01585
01586:+00002:-00014:+00005:001089.2763:01586
01587:+00003:+00008:-00020:001089.2763:01587
01588:+00006:+00005:-00013:001089.2763:01588
01589:+00016:-00015:-00014:001089.2763:01589
01590:-00003:-00006:-00021:001089.2763:01590
01591:+00020:+00005:+00011:001089.2763:01591
01592:+00017:+00019:-00023:001089.2763:01592
01593:-00003:+00018:-00034:001089.2763:01593
01594:+00030:+00012:+00021:001089.2763:01594
01595:-00007:+00020:+00003:001089.2763:01595
01596:-00018:+00019:-00015:001089.2763:01596
01597:-00019:+00011:+00011:001089.2763:01597
01598:-00001:+00015:-00029:001086.2769:01598
01599:-00035:+00015:-00045:001086.2769:01599
01600:-00016:+00039:+00010:001086.2769:01600
01601:-00010:+00035:+00044:001086.2769:01601
01602:-00028:+00032:+00010:001086.2769:01602
01603:-00034:+00033:-00007:001086.2769:01603
01604:-00016:+00035:-00024:001086.2769:01604
01605:-00014:+00049:-00042:001086.2769:01605
01606:-00017:+00011:-00002:001086.2769:01606
01607:+00005:+00012:-00003:001086.2769:01607
01608:-00003:+00012:-00003:001086.2769:01608
01609:+00011:+00009:-00009:001086.2769:01609
01610:+00029:+00022:+00003:001086.2769:01610
01611:+00033:+00000:+00046:001086.2769:01611
01612:+00012:-00006:+00061:001086.2769:01612
01613:+00009:+00018:+00012:001086.2769:01613
01614:+00007:+00018:+00002:001086.2769:01614
01615:+00021:-00004:-00016:001086.2769:01615
01616:+00033:-00004:-00008:001074.1972:01616
01617:+00036:-00018:+00019:001074.1972:01617
01618:+00013:-00030:-00003:001074.1972:01618
01619:+00010:-00027:+00012:001074.1972:01619
01620:+00007:-00024:+00001:001074.1972:01620
01621:-00009:-00038:-00001:001074.1972:01621
01622:+00004:-00038:+00039:001074.1972:01622
01623:-00005:-00042:+00053:001074.1972:01623
01624:-00020:-00027:-00013:001074.1972:01624
01625:-00008:-00024:-00016:001074.1972:01625
01626:-00021:-00050:+00036:001074.1972:01626
01627:-00019:-00032:+00009:001074.1972:01627
01628:+00006:-00025:+00012:001074.1972:01628
01629:+00003:-00032:-00051:001074.1972:01629
01630:+00005:-00018:-00008:001074.1972:01630
01631:-00007:+00004:+00001:001074.1972:01631
01632:+00014:-00006:-00003:001074.1972:01632
01633:-00008:+00002:+00033:001074.1972:01633
01634:+00006:+00001:-00006:001105.5898:01634
01635:-00005:+00040:-00020:001105.5898:01635
01636:-00009:+00037:+00008:001105.5898:01636
01637:+00015:+00040:-00003:001105.5898:01637
01638:-00004:+00067:+00019:001105.5898:01638
01639:-00007:+00027:+00004:001105.5898:01639
01640:-00001:+00068:-00031:001105.5898:01640
01641:+00000:+00047:+00018:001105.5898:01641
01642:-00024:+00042:+00003:001105.5898:01642
01643:-00015:+00047:+00013:001105.5898:01643
01644:-00022:+00048:-00007:001105.5898:01644
01645:-00017:+00028:-00002:001105.5898:01645
01646:-00036:+00030:-00011:001105.5898:01646
01647:-00020:+00015:-00052:001105.5898:01647
01648:-00011:+00035:-00046:001105.5898:01648
01649:-00013:+00014:-00029:001105.5898:01649
01650:-00010:+00001:-00034:001105.5898:01650
01651:-00010:-00004:+00014:001105.5898:01651
01652:-00014:-00009:+00021:001105.5898:01652
01653:-00012:-00008:-00028:001099.4589:01653
01654:-00011:-00031:-00020:001099.4589:01654
01655:+00001:-00024:-00020:001099.4589:01655
01656:-00021:-00037:+00008:001099.4589:01656
01657:+00020:-00029:-00001:001099.4589:01657
01658:-00003:-00062:-00027:001099.4589:01658
01659:+00020:-00007:+00002:001099.4589:01659
01660:+00018:-00043:+00002:001099.4589:01660
01661:-00006:-00039:+00003:001099.4589:01661
01662:-00004:-00034:+00038:001099.4589:01662
01663:+00019:-00046:+00034:001099.4589:01663
01664:-00018:-00035:-00046:001099.4589:01664
01665:-00006:-00032:+00009:001099.4589:01665
01666:+00015:-00032:+00001:001099.4589:01666
01667:-00014:-00006:+00001:001099.4589:01667
01668:-00020:-00014:-00013:001099.4589:01668
01669:-00014:+00000:-00003:001099.4589:01669
01670:-00023:+00014:+00005:001099.4589:01670
01671:-00038:+00011:-00062:001076.0455:01671
01672:-00040:+00016:-00010:001076.0455:01672
01673:+00001:+00015:+00028:001076.0455:01673
01674:-00011:-00003:-00007:001076.0455:01674
01675:-00036:+00048:-00039:001076.0455:01675
01676:+00002:+00019:+00038:001076.0455:01676
01677:-00019:+00016:-00001:001076.0455:01677
01678:-00015:+00051:+00017:001076.0455:01678
01679:+00001:+00017:+00005:001076.0455:01679
01680:-00036:+00036:-00018:001076.0455:01680
01681:+00015:+00036:+00052:001076.0455:01681
01682:-00007:+00037:-00019:001076.0455:01682
01683:-00012:+00035:+00018:001076.0455:01683
01684:+00005:+00021:+00040:001076.0455:01684
01685:-00020:+00009:-00023:001076.0455:01685
01686:-00001:+00027:-00048:001076.0455:01686
01687:-00005:+00018:-00009:001076.0455:01687
01688:-00022:+00014:-00010:001076.0455:01688
01689:+00019:+00020:+00046:001121.3553:01689
01690:-00003:-00005:+00004:001121.3553:01690
01691:-00010:+00001:-00011:001121.3553:01691
01692:+00007:-00018:+00020:001121.3553:01692
01693:+00000:-00008:+00001:001121.3553:01693
01694:-00005:-00019:+00019:001121.3553:01694
01695:+00018:-00035:+00024:001121.3553:01695
01696:-00009:-00010:-00021:001121.3553:01696
01697:+00012:-00021:-00032:001121.3553:01697
01698:-00003:-00010:-00017:001121.3553:01698
01699:+00002:-00018:-00003:001121.3553:01699
01700:+00012:-00011:+00052:001121.3553:01700
01701:-00003:-00016:+00012:001121.3553:01701
01702:+00017:-00016:-00005:001121.3553:01702
01703:+00015:-00020:-00002:001121.3553:01703
01704:+00005:-00016:-00017:001121.3553:01704
01705:-00009:+00004:-00009:001121.3553:01705
01706:-00025:+00005:-00032:001121.3553:01706
01707:+00004:+00001:-00025:001129.7956:01707
01708:-00004:-00006:-00019:001129.7956:01708
01709:+00004:-00005:+00000:001129.7956:01709
01710:-00020:+00023:+00051:001129.7956:01710
01711:+00004:+00017:+00034:001129.7956:01711
01712:-00016:+00001:-00014:001129.7956:01712
01713:-00003:+00022:-00036:001129.7956:01713
01714:+00001:-00001:-00018:001129.7956:01714
01715:-00018:+00017:-00033:001129.7956:01715
01716:-00008:+00036:+00020:001129.7956:01716
01717:-00007:+00019:+00003:001129.7956:01717
01718:-00013:+00012:-00023:001129.7956:01718
01719:+00014:+00026:-00044:001129.7956:01719
01720:+00000:+00037:-00036:001129.7956:01720
01721:-00001:+00039:-00011:001129.7956:01721
01722:-00018:+00032:+00014:001129.7956:01722
01723:+00003:+00025:+00002:001129.7956:01723
01724:-00018:+00051:-00023:001129.7956:01724
01725:-00022:+00045:+00003:001095.9050:01725
01726:-00012:+00047:-00017:001095.9050:01726
01727:-00010:+00043:-00003:001095.9050:01727
01728:-00016:+00042:-00023:001095.9050:01728
01729:-00017:+00068:-00026:001095.9050:01729
01730:+00005:+00024:-00007:001095.9050:01730
01731:+00015:+00032:-00043:001095.9050:01731
01732:+00009:+00012:+00011:001095.9050:01732
01733:+00021:-00007:+00153:001095.9050:01733
01734:+00045:-00029:+00223:001095.9050:01734
01735:+00040:-00033:+00197:001095.9050:01735
01736:+00013:-00054:-00193:001095.9050:01736
01737:-00036:-00029:-00301:001095.9050:01737
01738:-00015:-00043:-00279:001095.9050:01738
01739:-00047:-00033:-00015:001095.9050:01739
01740:-00082:-00032:+00139:001095.9050:01740
01741:-00057:-00064:+00254:001095.9050:01741
01742:-00058:-00053:+00148:001095.9050:01742
01743:-00034:-00055:+00107:001095.0095:01743
01744:-00029:-00044:-00053:001095.0095:01744
01745:-00063:-00026:-00180:001095.0095:01745
01746:+00049:-00001:-00184:001095.0095:01746
01747:+00039:+00040:-00131:001095.0095:01747
01748:+00063:+00032:-00114:001095.0095:01748
01749:+00055:+00024:+00051:001095.0095:01749
01750:+00025:+00001:+00033:001095.0095:01750
01751:+00001:-00006:+00038:001095.0095:01751
01752:+00009:-00016:+00020:001095.0095:01752
01753:+00021:+00001:+00025:001095.0095:01753
01754:+00011:-00005:+00030:001095.0095:01754
01755:+00019:+00017:+00036:001095.0095:01755
01756:+00011:+00021:+00004:001095.0095:01756
01757:+00036:+00015:-00078:001095.0095:01757
01758:+00009:+00013:-00051:001095.0095:01758
01759:+00002:+00039:+00008:001095.0095:01759
01760:-00030:-00006:+00082:001095.0095:01760
01761:-00043:-00006:-00014:001133.8199:01761
01762:-00063:+00007:-00009:001133.8199:01762
01763:-00044:+00006:-00047:001133.8199:01763
01764:-00081:-00017:-00042:001133.8199:01764
01765:-00046:-00006:-00047:001133.8199:01765
01766:-00051:-00001:+00001:001133.8199:01766
01767:-00049:+00022:+00004:001133.8199:01767
01768:-00035:-00005:+00039:001133.8199:01768
01769:-00023:+00017:+00040:001133.8199:01769
01770:-00020:+00001:+00026:001133.8199:01770
01771:+00001:-00014:+00001:001133.8199:01771
01772:+00004:+00005:-00032:001133.8199:01772
01773:+00007:-00015:+00006:001133.8199:01773
01774:+00014:-00033:+00063:001133.8199:01774
01775:+00008:-00031:+00073:001133.8199:01775
01776:+00022:-00039:+00051:001133.8199:01776
01777:+00034:-00052:-00006:001133.8199:01777
01778:+00032:-00044:+00003:001143.1229:01778
01779:+00022:-00061:+00007:001143.1229:01779
01780:+00030:-00054:+00014:001143.1229:01780
01781:-00005:-00065:+00035:001143.1229:01781
01782:-00034:-00040:-00030:001143.1229:01782
01783:-00042:-00049:-00050:001143.1229:01783
01784:-00051:-00047:+00003:001143.1229:01784
01785:-00054:-00035:+00024:001143.1229:01785
01786:-00053:-00026:+00014:001143.1229:01786
01787:-00044:-00006:+00028:001143.1229:01787
01788:-00048:+00005:-00016:001143.1229:01788
01789:-00026:+00013:-00066:001143.1229:01789
01790:+00004:+00040:-00038:001143.1229:01790
01791:+00015:+00067:-00031:001143.1229:01791
01792:+00016:+00047:+00028:001143.1229:01792
01793:+00016:+00056:-00006:001143.1229:01793
01794:+00028:+00061:-00031:001143.1229:01794
01795:+00060:+00076:-00031:001188.0683:01795
01796:+00038:+00075:-00045:001188.0683:01796
01797:+00081:+00090:-00021:001188.0683:01797
01798:+00071:+00076:+00049:001188.0683:01798
01799:+00091:+00100:+00019:001188.0683:01799
01800:+00080:+00074:-00004:001188.0683:01800
01801:+00038:+00062:+00000:001188.0683:01801
01802:+00033:+00065:+00033:001188.0683:01802
01803:+00016:+00025:+00017:001188.0683:01803
01804:-00005:+00033:+00017:001188.0683:01804
01805:-00009:+00020:+00029:001188.0683:01805
01806:-00025:-00016:-00017:001188.0683:01806
01807:-00001:-00019:+00003:001188.0683:01807
01808:+00001:-00032:-00023:001188.0683:01808
01809:-00034:-00029:-00006:001188.0683:01809
01810:-00013:-00036:-00001:001188.0683:01810
01811:-00037:-00064:+00034:001188.0683:01811
01812:-00035:-00062:-00008:001176.9744:01812
01813:-00011:-00065:+00006:001176.9744:01813
01814:-00023:-00055:-00007:001176.9744:01814
01815:-00014:-00056:+00012:001176.9744:01815
01816:-00020:-00044:-00004:001176.9744:01816
01817:-00007:-00046:-00016:001176.9744:01817
01818:+00017:-00045:-00030:001176.9744:01818
01819:-00007:-00038:-00020:001176.9744:01819
01820:-00017:-00023:+00023:001176.9744:01820
01821:-00018:-00028:+00022:001176.9744:01821
01822:+00003:-00032:+00004:001176.9744:01822
01823:+00003:+00002:+00036:001176.9744:01823
01824:-00019:-00022:+00012:001176.9744:01824
01825:-00039:-00018:+00032:001176.9744:01825
01826:-00023:-00004:+00035:001176.9744:01826
01827:-00017:+00009:-00033:001176.9744:01827
01828:-00026:+00038:-00031:001176.9744:01828
01829:-00021:+00051:+00017:001176.9744:01829
01830:-00037:+00051:+00036:001109.5758:01830
01831:-00040:+00045:-00015:001109.5758:01831
01832:-00019:+00044:+00032:001109.5758:01832
01833:-00011:+00051:-00045:001109.5758:01833
01834:-00014:+00053:-00020:001109.5758:01834
01835:-00004:+00030:-00016:001109.5758:01835
01836:-00010:+00031:+00001:001109.5758:01836
01837:+00000:+00037:+00022:001109.5758:01837
01838:+00002:+00012:+00000:001109.5758:01838
01839:-00001:+00016:-00005:001109.5758:01839
01840:+00000:+00019:+00018:001109.5758:01840
01841:-00021:-00005:+00026:001109.5758:01841
01842:-00024:-00015:+00019:001109.5758:01842
01843:-00019:-00014:+00020:001109.5758:01843
01844:-00015:-00045:+00007:001109.5758:01844
01845:-00024:-00025:-00022:001109.5758:01845
01846:+00000:-00052:-00046:001109.5758:01846
01847:+00015:-00043:+00006:001109.5758:01847
01848:+00006:-00042:+00004:001130.4161:01848
01849:+00030:-00054:+00023:001130.4161:01849
01850:+00030:-00068:+00053:001130.4161:01850
01851:+00035:-00066:+00031:001130.4161:01851
01852:+00011:-00055:-00019:001130.4161:01852
01853:+00010:-00039:+00020:001130.4161:01853
01854:+00027:-00064:+00011:001130.4161:01854
01855:+00007:-00028:-00028:001130.4161:01855
01856:+00013:-00025:+00003:001130.4161:01856
01857:+00011:-00032:-00019:001130.4161:01857
01858:+00015:-00022:+00003:001130.4161:01858
01859:-00008:-00022:-00013:001130.4161:01859
01860:-00008:-00018:+00017:001130.4161:01860
01861:+00005:-00020:+00009:001130.4161:01861
01862:-00022:-00021:+00014:001130.4161:01862
01863:-00010:-00005:+00025:001130.4161:01863
01864:-00035:+00008:+00024:001130.4161:01864
01865:-00025:+00019:+00005:001130.4161:01865
01866:-00041:+00022:-00011:001118.8376:01866
01867:-00041:+00015:-00031:001118.8376:01867
01868:-00062:+00024:-00005:001118.8376:01868
01869:-00070:+00016:+00000:001118.8376:01869
01870:-00063:+00015:+00005:001118.8376:01870
01871:-00049:+00026:-00013:001118.8376:01871
01872:-00039:+00035:-00014:001118.8376:01872
01873:-00011:+00048:+00010:001118.8376:01873
01874:-00009:+00025:+00036:001118.8376:01874
01875:+00000:+00035:+00033:001118.8376:01875
01876:-00004:+00029:-00033:001118.8376:01876
01877:+00001:+00037:-00028:001118.8376:01877
01878:-00006:+00016:-00037:001118.8376:01878
01879:-00006:+00016:+00039:001118.8376:01879
01880:-00010:+00022:+00005:001118.8376:01880
01881:+00005:+00022:-00027:001118.8376:01881
01882:-00006:+00022:-00023:001118.8376:01882
01883:-00005:+00018:-00019:001118.8376:01883
01884:+00000:-00004:+00030:001063.2156:01884
01885:+00002:+00008:+00038:001063.2156:01885
01886:-00019:-00010:+00011:001063.2156:01886
01887:+00001:-00020:-00014:001063.2156:01887
01888:-00011:-00006:+00021:001063.2156:01888
01889:-00013:-00034:-00006:001063.2156:01889
01890:-00037:-00013:-00005:001063.2156:01890
01891:-00022:-00033:-00018:001063.2156:01891
01892:-00027:-00011:-00066:001063.2156:01892
01893:-00017:-00026:-00034:001063.2156:01893
01894:-00016:-00020:+00001:001063.2156:01894
01895:-00038:-00030:+00038:001063.2156:01895
01896:-00038:-00034:+00017:001063.2156:01896
01897:-00017:-00036:+00024:001063.2156:01897
01898:-00024:-00005:-00051:001063.2156:01898
01899:-00013:-00007:-00030:001063.2156:01899
01900:-00001:+00004:+00003:001063.2156:01900
01901:+00002:-00006:+00047:001063.2156:01901
01902:-00009:+00003:+00004:001063.2156:01902
01903:-00002:+00018:-00019:001073.5106:01903
01904:+00012:+00000:-00025:001073.5106:01904
01905:+00020:+00023:-00052:001073.5106:01905
01906:+00022:+00001:+00007:001073.5106:01906
01907:+00048:+00023:+00036:001073.5106:01907
01908:+00030:-00006:+00040:001073.5106:01908
01909:+00036:+00013:+00013:001073.5106:01909
01910:+00030:+00018:-00019:001073.5106:01910
01911:+00021:+00016:+00001:001073.5106:01911
01912:+00000:+00023:+00017:001073.5106:01912
01913:+00002:+00012:+00001:001073.5106:01913
01914:-00024:-00002:+00026:001073.5106:01914
01915:+00000:+00023:+00008:001073.5106:01915
01916:-00036:-00002:+00008:001073.5106:01916
01917:-00039:-00003:-00004:001073.5106:01917
01918:-00063:+00003:-00005:001073.5106:01918
01919:-00049:+00008:+00006:001073.5106:01919
01920:-00031:+00004:+00032:001073.5106:01920
01921:-00028:+00002:+00011:001073.5106:01921
01922:-00050:-00020:+00021:001046.8344:01922
01923:-00049:-00010:-00002:001046.8344:01923
01924:-00064:-00013:+00024:001046.8344:01924
01925:-00028:-00009:+00032:001046.8344:01925
01926:-00048:-00009:+00022:001046.8344:01926
01927:-00034:-00024:+00006:001046.8344:01927
01928:-00002:-00033:-00006:001046.8344:01928
01929:-00010:-00033:+00021:001046.8344:01929
01930:-00008:-00010:+00033:001046.8344:01930
01931:+00020:-00037:+00014:001046.8344:01931
01932:+00012:-00007:+00009:001046.8344:01932
01933:+00015:-00022:+00011:001046.8344:01933
01934:+00015:-00021:+00010:001046.8344:01934
01935:-00007:-00004:+00014:001046.8344:01935
01936:+00013:-00006:-00020:001046.8344:01936
01937:-00018:-00015:+00003:001046.8344:01937
01938:-00007:-00005:-00022:001046.8344:01938
01939:+00001:+00009:-00022:001046.8344:01939
01940:+00000:-00014:-00016:001046.8344:01940
01941:-00010:-00003:-00006:001046.8344:01941
01942:-00012:-00015:-00017:001004.1276:01942
01943:-00032:-00020:+00004:001004.1276:01943
01944:-00036:+00001:-00004:001004.1276:01944
01945:-00029:+00008:-00005:001004.1276:01945
01946:-00040:-00009:-00002:001004.1276:01946
01947:-00017:-00018:-00001:001004.1276:01947
01948:-00017:-00009:+00036:001004.1276:01948
01949:-00039:-00034:+00006:001004.1276:01949
01950:-00039:-00034:-00005:001004.1276:01950
01951:-00016:-00008:-00037:001004.1276:01951
01952:-00029:-00037:-00012:001004.1276:01952
01953:-00027:-00011:+00004:001004.1276:01953
01954:-00035:-00014:-00016:001004.1276:01954
01955:-00016:-00032:-00032:001004.1276:01955
01956:-00016:-00030:-00010:001004.1276:01956
01957:-00016:-00010:+00012:001004.1276:01957
01958:-00022:-00035:-00005:001004.1276:01958
01959:-00012:-00030:-00003:001004.1276:01959
01960:-00014:-00030:+00015:001004.1276:01960
01961:-00029:-00013:+00002:001004.1276:01961
01962:-00028:-00020:-00026:001018.7454:01962
01963:-00036:-00019:-00048:001018.7454:01963
01964:-00031:-00030:+00008:001018.7454:01964
01965:-00030:-00014:+00009:001018.7454:01965
01966:-00014:-00014:+00008:001018.7454:01966
01967:-00013:-00017:+00002:001018.7454:01967
01968:-00021:+00021:-00010:001018.7454:01968
01969:-00025:+00023:-00021:001018.7454:01969
01970:-00021:+00011:-00016:001018.7454:01970
01971:-00014:+00033:+00008:001018.7454:01971
01972:-00024:+00034:+00016:001018.7454:01972
01973:-00015:+00013:+00011:001018.7454:01973
01974:-00015:+00051:+00002:001018.7454:01974
01975:-00012:+00026:-00005:001018.7454:01975
01976:-00015:+00038:+00002:001018.7454:01976
01977:-00039:+00030:+00004:001018.7454:01977
01978:-00024:+00051:+00021:001018.7454:01978
01979:-00035:+00014:+00024:001018.7454:01979
01980:-00016:+00037:-00035:001018.7454:01980
01981:-00039:+00032:-00015:001018.7454:01981
01982:-00014:+00009:-00017:001005.3477:01982
01983:-00032:+00010:-00002:001005.3477:01983
01984:-00018:+00018:+00019:001005.3477:01984
01985:-00035:-00005:-00006:001005.3477:01985
01986:-00011:-00002:-00009:001005.3477:01986
01987:-00012:+00009:-00036:001005.3477:01987
01988:-00020:+00004:-00010:001005.3477:01988
01989:-00037:+00008:-00022:001005.3477:01989
01990:-00021:-00018:+00050:001005.3477:01990
01991:+00000:-00022:+00001:001005.3477:01991
01992:-00013:+00006:-00049:001005.3477:01992
01993:+00001:-00018:-00037:001005.3477:01993
01994:-00008:-00017:-00016:001005.3477:01994
01995:-00008:-00005:-00017:001005.3477:01995
01996:+00008:+00001:+00031:001005.3477:01996
01997:+00007:+00006:+00036:001005.3477:01997
01998:+00001:+00010:-00049:001005.3477:01998
01999:+00003:+00022:-00006:001005.3477:01999
02000:-00009:+00033:-00017:001005.3477:02000
02001:-00035:+00010:-00015:001005.3477:02001
02002:-00024:+00033:-00016:000994.5356:02002
02003:-00021:+00020:-00002:000994.5356:02003
02004:+00002:+00037:-00052:000994.5356:02004
02005:-00023:+00024:+00033:000994.5356:02005
02006:-00011:+00028:-00043:000994.5356:02006
02007:-00013:+00013:+00020:000994.5356:02007
02008:-00021:+00037:-00007:000994.5356:02008
02009:-00029:+00030:+00026:000994.5356:02009
02010:-00033:+00033:+00000:000994.5356:02010
02011:-00035:+00010:+00009:000994.5356:02011
02012:+00002:+00053:+00011:000994.5356:02012
02013:-00002:+00013:+00022:000994.5356:02013
02014:-00005:+00035:-00051:000994.5356:02014
02015:-00001:+00033:-00036:000994.5356:02015
02016:+00015:+00033:-00032:000994.5356:02016
02017:-00004:+00015:+00002:000994.5356:02017
02018:+00008:+00022:+00012:000994.5356:02018
02019:+00007:-00001:+00047:000994.5356:02019
02020:+00034:+00038:-00015:000994.5356:02020
02021:+00010:+00024:-00036:001059.0605:02021
02022:+00011:+00012:+00048:001059.0605:02022
02023:+00008:+00013:+00011:001059.0605:02023
02024:+00018:-00003:-00012:001059.0605:02024
02025:-00009:-00002:-00019:001059.0605:02025
02026:-00010:+00004:+00020:001059.0605:02026
02027:-00024:-00009:+00000:001059.0605:02027
02028:-00020:-00007:+00016:001059.0605:02028
02029:+00000:-00012:-00016:001059.0605:02029
02030:-00023:-00021:-00012:001059.0605:02030
02031:-00008:-00016:+00004:001059.0605:02031
02032:-00021:-00007:-00013:001059.0605:02032
02033:-00018:+00003:-00003:001059.0605:02033
02034:-00006:-00017:+00009:001059.0605:02034
02035:-00022:-00020:+00010:001059.0605:02035
02036:+00003:-00010:+00005:001059.0605:02036
02037:+00014:-00017:+00004:001059.0605:02037
02038:-00020:-00030:-00010:001059.0605:02038
02039:+00007:+00004:+00011:001078.8862:02039
02040:+00034:-00009:+00036:001078.8862:02040
02041:+00006:-00019:+00022:001078.8862:02041
02042:+00029:-00018:-00020:001078.8862:02042
02043:+00035:-00004:-00008:001078.8862:02043
02044:+00020:+00006:-00031:001078.8862:02044
02045:+00008:+00006:+00028:001078.8862:02045
02046:+00005:+00005:+00025:001078.8862:02046
02047:-00005:+00000:+00024:001078.8862:02047
02048:-00008:-00002:+00020:001078.8862:02048
02049:-00024:+00020:+00002:001078.8862:02049
02050:+00003:+00022:-00016:001078.8862:02050
02051:+00001:+00018:+00035:001078.8862:02051
02052:-00012:+00018:+00038:001078.8862:02052
02053:-00002:+00019:-00018:001078.8862:02053
02054:-00001:+00022:-00007:001078.8862:02054
02055:-00023:+00023:-00012:001078.8862:02055
02056:+00004:+00010:-00001:001078.8862:02056
02057:-00018:+00011:-00003:001078.8862:02057
02058:-00001:+00001:+00033:001042.7683:02058
02059:+00001:+00017:+00008:001042.7683:02059
02060:+00005:+00013:+00011:001042.7683:02060
02061:+00014:-00004:-00004:001042.7683:02061
02062:+00005:+00012:+00008:001042.7683:02062
02063:+00003:+00017:+00019:001042.7683:02063
02064:-00005:-00002:-00005:001042.7683:02064
02065:+00015:-00002:+00012:001042.7683:02065
02066:+00014:+00006:+00006:001042.7683:02066
02067:+00003:-00018:+00013:001042.7683:02067
02068:-00006:+00005:+00021:001042.7683:02068
02069:-00001:+00007:+00017:001042.7683:02069
02070:-00019:-00018:+00007:001042.7683:02070
02071:+00001:-00018:-00021:001042.7683:02071
02072:-00016:-00010:-00022:001042.7683:02072
02073:-00025:-00017:-00010:001042.7683:02073
02074:-00023:-00020:-00019:001042.7683:02074
02075:+00004:-00011:-00005:001042.7683:02075
02076:-00023:-00022:+00021:001042.7683:02076
02077:+00003:-00015:-00021:001057.2777:02077
02078:-00009:-00008:-00027:001057.2777:02078
02079:+00018:+00005:-00007:001057.2777:02079
02080:+00016:-00016:+00010:001057.2777:02080
02081:+00032:+00005:+00000:001057.2777:02081
02082:-00007:-00006:+00018:001057.2777:02082
02083:+00016:-00001:-00017:001057.2777:02083
02084:+00014:+00021:+00002:001057.2777:02084
02085:-00003:+00013:-00029:001057.2777:02085
02086:-00007:+00009:-00004:001057.2777:02086
02087:+00006:+00034:+00024:001057.2777:02087
02088:+00000:+00039:-00017:001057.2777:02088
02089:+00003:+00029:-00015:001057.2777:02089
02090:-00010:+00037:-00007:001057.2777:02090
02091:-00017:+00028:-00031:001057.2777:02091
02092:-00039:+00036:-00011:001057.2777:02092
02093:-00016:+00038:-00012:001057.2777:02093
02094:-00025:+00036:-00019:001057.2777:02094
02095:-00015:+00013:+00002:001057.2777:02095
02096:-00024:+00036:+00005:001058.1967:02096
02097:-00021:+00035:+00021:001058.1967:02097
02098:-00012:+00020:+00006:001058.1967:02098
02099:-00023:+00024:-00032:001058.1967:02099
02100:-00018:+00035:-00011:001058.1967:02100
02101:-00009:-00017:-00049:001058.1967:02101
02102:-00009:+00022:-00003:001058.1967:02102
02103:+00017:-00003:+00000:001058.1967:02103
02104:+00014:-00017:-00005:001058.1967:02104
02105:-00002:-00004:-00027:001058.1967:02105
02106:+00032:+00001:-00002:001058.1967:02106
02107:+00020:-00017:-00009:001058.1967:02107
02108:-00004:-00005:-00015:001058.1967:02108
02109:+00010:-00014:+00011:001058.1967:02109
02110:-00008:-00017:+00007:001058.1967:02110
02111:+00005:+00002:-00026:001058.1967:02111
02112:-00019:-00019:+00035:001058.1967:02112
02113:+00001:-00009:+00016:001058.1967:02113
02114:-00039:-00018:+00006:001058.1967:02114
02115:+00000:-00018:-00003:001045.4016:02115
02116:-00011:-00021:-00032:001045.4016:02116
02117:-00024:+00005:-00041:001045.4016:02117
02118:-00011:-00013:+00039:001045.4016:02118
02119:+00005:+00005:-00011:001045.4016:02119
02120:-00039:+00009:+00001:001045.4016:02120
02121:-00006:+00004:-00015:001045.4016:02121
02122:-00013:+00001:+00029:001045.4016:02122
02123:-00003:+00017:-00049:001045.4016:02123
02124:+00003:-00015:+00008:001045.4016:02124
02125:+00008:+00033:+00003:001045.4016:02125
02126:+00013:+00022:+00029:001045.4016:02126
02127:+00021:+00009:+00009:001045.4016:02127
02128:-00010:+00036:-00055:001045.4016:02128
02129:+00013:-00002:+00008:001045.4016:02129
02130:-00004:+00016:+00022:001045.4016:02130
02131:-00010:+00023:+00000:001045.4016:02131
02132:-00009:+00017:-00019:001045.4016:02132
02133:+00018:+00022:-00012:001045.4016:02133
02134:+00015:+00035:-00025:001074.4332:02134
02135:+00010:-00002:+00019:001074.4332:02135
02136:-00023:+00012:+00008:001074.4332:02136
02137:+00017:+00003:+00025:001074.4332:02137
02138:+00007:-00005:-00018:001074.4332:02138
02139:-00003:+00020:-00049:001074.4332:02139
02140:+00014:+00005:+00023:001074.4332:02140
02141:-00005:-00005:+00054:001074.4332:02141
02142:-00001:-00005:+00008:001074.4332:02142
02143:-00005:-00020:-00063:001074.4332:02143
02144:-00003:-00003:-00031:001074.4332:02144
02145:-00004:-00017:-00024:001074.4332:02145
02146:-00017:-00020:-00004:001074.4332:02146
02147:+00015:-00017:+00012:001074.4332:02147
02148:-00008:-00019:-00007:001074.4332:02148
02149:-00003:+00003:-00050:001074.4332:02149
02150:+00015:-00013:+00018:001074.4332:02150
02151:+00002:-00012:+00021:001074.4332:02151
02152:+00003:-00030:+00048:001074.4332:02152
02153:-00003:-00020:+00007:001078.8793:02153
02154:-00018:-00021:-00016:001078.8793:02154
02155:-00003:+00002:+00003:001078.8793:02155
02156:+00004:+00006:-00008:001078.8793:02156
02157:-00023:+00004:-00012:001078.8793:02157
02158:+00021:+00000:-00006:001078.8793:02158
02159:-00005:+00003:+00017:001078.8793:02159
02160:-00007:-00015:-00015:001078.8793:02160
02161:+00020:+00004:+00034:001078.8793:02161
02162:+00015:-00001:-00008:001078.8793:02162
02163:+00021:+00000:-00010:001078.8793:02163
02164:+00033:+00023:+00003:001078.8793:02164
02165:+00029:+00021:-00001:001078.8793:02165
02166:+00011:+00014:+00000:001078.8793:02166
02167:+00012:+00021:+00000:001078.8793:02167
02168:-00008:+00026:+00008:001078.8793:02168
02169:-00005:+00012:+00034:001078.8793:02169
02170:-00003:+00014:-00004:001078.8793:02170
02171:-00021:+00021:-00016:001057.7818:02171
02172:-00001:+00021:-00019:001057.7818:02172
02173:-00021:+00024:-00010:001057.7818:02173
02174:-00009:+00018:+00024:001057.7818:02174
02175:-00001:-00004:+00022:001057.7818:02175
02176:+00000:-00003:-00021:001057.7818:02176
02177:-00007:+00021:+00021:001057.7818:02177
02178:+00016:+00006:+00028:001057.7818:02178
02179:+00002:+00009:+00012:001057.7818:02179
02180:-00009:-00005:+00038:001057.7818:02180
02181:+00005:+00005:-00003:001057.7818:02181
02182:+00003:-00004:-00009:001057.7818:02182
02183:-00002:-00004:-00020:001057.7818:02183
02184:+00001:+00008:+00005:001057.7818:02184
02185:+00014:+00008:-00012:001057.7818:02185
02186:+00015:+00006:+00019:001057.7818:02186
02187:+00010:-00003:-00030:001057.7818:02187
02188:+00015:+00009:-00036:001057.7818:02188
02189:+00021:-00003:+00021:001057.7818:02189
02190:+00010:-00004:+00036:001097.8737:02190
02191:+00034:+00000:+00023:001097.8737:02191
02192:+00029:-00006:+00038:001097.8737:02192
02193:+00009:+00001:-00002:001097.8737:02193
02194:-00005:-00001:-00004:001097.8737:02194
02195:-00005:+00023:+00005:001097.8737:02195
02196:-00011:+00020:-00020:001097.8737:02196
02197:-00017:+00023:-00025:001097.8737:02197
02198:+00002:-00003:-00027:001097.8737:02198
02199:+00005:+00010:-00031:001097.8737:02199
02200:+00003:-00001:+00015:001097.8737:02200
02201:-00023:+00019:+00006:001097.8737:02201
02202:-00001:+00014:+00022:001097.8737:02202
02203:-00021:+00019:-00002:001097.8737:02203
02204:-00011:+00009:-00034:001097.8737:02204
02205:-00020:+00000:+00016:001097.8737:02205
02206:-00022:-00006:+00019:001097.8737:02206
02207:-00037:-00001:+00001:001097.8737:02207
02208:-00019:+00018:-00020:001101.3664:02208
02209:-00013:+00009:-00021:001101.3664:02209
02210:-00013:-00005:-00034:001101.3664:02210
02211:-00010:-00004:-00007:001101.3664:02211
02212:-00019:+00006:-00026:001101.3664:02212
02213:-00015:+00000:-00018:001101.3664:02213
02214:-00006:+00007:+00020:001101.3664:02214
02215:+00002:-00004:-00018:001101.3664:02215
02216:+00002:+00000:-00005:001101.3664:02216
02217:-00002:+00000:-00004:001101.3664:02217
02218:+00005:-00001:-00009:001101.3664:02218
02219:+00003:+00021:-00016:001101.3664:02219
02220:-00007:+00023:+00021:001101.3664:02220
02221:-00018:+00012:-00015:001101.3664:02221
02222:-00002:+00023:-00003:001101.3664:02222
02223:-00021:+00017:+00001:001101.3664:02223
02224:-00011:+00011:-00027:001101.3664:02224
02225:+00000:+00000:-00023:001101.3664:02225
02226:+00004:+00000:+00007:001073.2849:02226
02227:-00008:+00019:+00032:001073.2849:02227
02228:-00021:-00006:+00002:001073.2849:02228
02229:-00025:+00004:-00018:001073.2849:02229
02230:-00022:-00002:+00002:001073.2849:02230
02231:-00037:-00007:-00021:001073.2849:02231
02232:-00033:-00006:-00054:001073.2849:02232
02233:-00014:+00003:+00006:001073.2849:02233
02234:-00021:+00005:-00013:001073.2849:02234
02235:-00035:-00019:+00021:001073.2849:02235
02236:-00003:+00005:+00054:001073.2849:02236
02237:+00000:+00001:+00000:001073.2849:02237
02238:+00002:+00005:-00024:001073.2849:02238
02239:+00014:+00004:+00008:001073.2849:02239
02240:+00019:+00019:-00007:001073.2849:02240
02241:-00019:+00018:-00017:001073.2849:02241
02242:+00008:+00017:-00017:001073.2849:02242
02243:+00015:+00005:-00034:001073.2849:02243
02244:+00010:-00003:-00024:001105.5957:02244
02245:-00003:+00009:-00008:001105.5957:02245
02246:+00019:+00001:-00018:001105.5957:02246
02247:-00007:-00014:+00036:001105.5957:02247
02248:+00006:+00018:-00007:001105.5957:02248
02249:+00021:+00002:+00001:001105.5957:02249
02250:+00017:+00007:+00000:001105.5957:02250
02251:-00018:-00002:+00031:001105.5957:02251
02252:+00002:-00004:-00004:001105.5957:02252
02253:-00005:-00005:+00005:001105.5957:02253
02254:-00009:+00001:+00005:001105.5957:02254
02255:+00015:-00003:+00007:001105.5957:02255
02256:-00009:-00015:-00005:001105.5957:02256
02257:-00002:+00002:+00009:001105.5957:02257
02258:-00002:-00002:-00001:001105.5957:02258
02259:+00016:+00010:+00007:001105.5957:02259
02260:-00005:-00002:-00008:001105.5957:02260
02261:+00017:+00016:+00020:001105.5957:02261
02262:+00016:+00021:+00009:001105.5957:02262
02263:-00005:+00020:-00015:001113.9277:02263
02264:+00006:+00014:+00003:001113.9277:02264
02265:+00019:+00035:-00007:001113.9277:02265
02266:+00015:+00018:-00010:001113.9277:02266
02267:-00005:+00020:+00037:001113.9277:02267
02268:+00012:+00020:+00036:001113.9277:02268
02269:+00001:+00022:+00018:001113.9277:02269
02270:+00003:+00007:-00005:001113.9277:02270
02271:-00009:-00001:+00013:001113.9277:02271
02272:-00001:+00018:+00001:001113.9277:02272
02273:-00025:-00003:+00012:001113.9277:02273
02274:-00009:+00019:+00011:001113.9277:02274
02275:-00001:+00021:-00016:001113.9277:02275
02276:-00008:+00007:+00004:001113.9277:02276
02277:-00019:+00021:+00004:001113.9277:02277
02278:+00002:-00003:+00034:001113.9277:02278
02279:-00010:+00000:+00001:001113.9277:02279
02280:-00004:+00010:+00009:001113.9277:02280
02281:+00018:+00020:+00004:001097.8424:02281
02282:+00005:+00001:-00005:001097.8424:02282
02283:+00019:+00020:+00010:001097.8424:02283
02284:+00014:+00021:-00033:001097.8424:02284
02285:+00006:-00001:-00053:001097.8424:02285
02286:+00018:+00000:+00007:001097.8424:02286
02287:+00029:-00006:+00018:001097.8424:02287
02288:-00007:+00008:+00021:001097.8424:02288
02289:-00004:+00006:+00001:001097.8424:02289
02290:+00018:-00001:+00021:001097.8424:02290
02291:+00018:-00003:-00021:001097.8424:02291
02292:+00010:+00007:-00020:001097.8424:02292
02293:+00014:-00001:+00017:001097.8424:02293
02294:-00005:+00008:-00001:001097.8424:02294
02295:-00004:-00014:-00021:001097.8424:02295
02296:-00006:+00017:-00019:001097.8424:02296
02297:+00005:+00004:+00019:001097.8424:02297
02298:-00018:+00008:-00009:001140.6691:02298
02299:-00021:-00001:+00016:001140.6691:02299
02300:+00005:+00000:-00017:001140.6691:02300
02301:-00017:+00004:-00016:001140.6691:02301
02302:-00007:-00001:+00001:001140.6691:02302
02303:-00008:+00006:+00009:001140.6691:02303
02304:-00023:+00002:-00022:001140.6691:02304
02305:-00024:+00002:-00022:001140.6691:02305
02306:-00024:-00005:-00026:001140.6691:02306
02307:-00012:+00004:-00023:001140.6691:02307
02308:-00022:-00016:+00013:001140.6691:02308
02309:-00018:+00003:+00010:001140.6691:02309
02310:+00001:-00017:+00004:001140.6691:02310
02311:-00004:-00018:+00013:001140.6691:02311
02312:+00004:+00003:+00053:001140.6691:02312
02313:-00002:-00004:-00002:001140.6691:02313
02314:-00020:+00004:+00010:001140.6691:02314
02315:-00009:+00011:+00010:001140.6691:02315
02316:-00012:+00024:-00021:001141.9975:02316
02317:-00002:+00023:-00021:001141.9975:02317
02318:-00010:+00019:+00007:001141.9975:02318
02319:-00022:-00003:-00012:001141.9975:02319
02320:-00014:+00022:-00047:001141.9975:02320
02321:+00003:-00001:+00017:001141.9975:02321
02322:-00019:-00003:+00020:001141.9975:02322
02323:-00014:+00018:-00008:001141.9975:02323
02324:+00001:+00019:+00012:001141.9975:02324
02325:-00021:-00001:+00015:001141.9975:02325
02326:-00010:+00018:-00003:001141.9975:02326
02327:-00022:+00018:+00010:001141.9975:02327
02328:-00024:+00022:+00023:001141.9975:02328
02329:-00013:+00003:+00023:001141.9975:02329
02330:-00018:+00009:-00012:001141.9975:02330
02331:-00010:-00001:-00028:001141.9975:02331
02332:+00001:-00006:-00031:001141.9975:02332
02333:-00018:+00008:-00031:001141.9975:02333
02334:+00002:+00012:+00006:001091.1134:02334
02335:-00018:+00009:+00027:001091.1134:02335
02336:+00001:+00000:+00010:001091.1134:02336
02337:-00013:-00004:+00025:001091.1134:02337
02338:-00024:-00004:-00027:001091.1134:02338
02339:-00026:-00006:-00016:001091.1134:02339
02340:-00013:+00002:-00011:001091.1134:02340
02341:-00033:-00016:-00016:001091.1134:02341
02342:-00037:-00020:-00028:001091.1134:02342
02343:-00013:-00009:-00011:001091.1134:02343
02344:-00019:-00015:-00013:001091.1134:02344
02345:-00011:-00019:-00023:001091.1134:02345
02346:-00019:-00035:+00007:001091.1134:02346
02347:-00018:-00014:+00043:001091.1134:02347
02348:-00021:-00031:+00035:001091.1134:02348
02349:-00025:-00017:-00031:001091.1134:02349
02350:+00000:-00019:+00033:001091.1134:02350
02351:+00002:+00001:+00004:001091.1134:02351
02352:-00012:+00007:+00018:001106.5627:02352
02353:-00020:+00017:-00012:001106.5627:02353
02354:-00021:+00031:-00038:001106.5627:02354
02355:-00023:+00031:-00042:001106.5627:02355
02356:-00018:+00031:-00048:001106.5627:02356
02357:-00013:+00038:-00009:001106.5627:02357
02358:-00024:+00039:+00010:001106.5627:02358
02359:-00035:+00014:-00007:001106.5627:02359
02360:-00013:+00037:-00007:001106.5627:02360
02361:-00012:+00001:-00011:001106.5627:02361
02362:-00038:+00014:-00003:001106.5627:02362
02363:-00021:+00035:+00023:001106.5627:02363
02364:-00034:+00018:-00033:001106.5627:02364
02365:-00037:-00003:-00023:001106.5627:02365
02366:-00011:+00012:+00032:001106.5627:02366
02367:-00036:-00017:+00021:001106.5627:02367
02368:-00031:-00006:+00000:001106.5627:02368
02369:-00023:-00018:+00009:001106.5627:02369
02370:-00037:-00016:-00008:001107.1295:02370
02371:-00038:-00008:-00029:001107.1295:02371
02372:-00021:-00021:-00001:001107.1295:02372
02373:-00035:-00020:+00013:001107.1295:02373
02374:-00040:-00008:+00008:001107.1295:02374
02375:-00013:-00011:+00005:001107.1295:02375
02376:-00036:-00018:-00046:001107.1295:02376
02377:-00024:-00019:+00005:001107.1295:02377
02378:-00034:-00019:+00039:001107.1295:02378
02379:-00033:-00014:+00013:001107.1295:02379
02380:-00011:-00007:-00018:001107.1295:02380
02381:-00011:-00016:-00019:001107.1295:02381
02382:+00000:-00005:-00023:001107.1295:02382
02383:-00022:-00007:-00003:001107.1295:02383
02384:+00000:+00004:-00001:001107.1295:02384
02385:-00004:+00003:+00053:001107.1295:02385
02386:+00014:-00004:-00002:001107.1295:02386
02387:-00008:+00007:-00005:001107.1295:02387
02388:+00020:+00000:+00019:001099.7773:02388
02389:+00003:+00019:+00015:001099.7773:02389
02390:+00004:-00001:+00011:001099.7773:02390
02391:+00004:+00024:+00033:001099.7773:02391
02392:-00003:+00027:-00013:001099.7773:02392
02393:-00008:+00015:-00010:001099.7773:02393
02394:-00007:+00015:+00017:001099.7773:02394
02395:+00005:+00015:+00015:001099.7773:02395
02396:+00003:+00023:+00015:001099.7773:02396
02397:+00004:+00020:-00017:001099.7773:02397
02398:+00019:+00011:-00013:001099.7773:02398
02399:-00010:+00020:-00005:001099.7773:02399
02400:+00002:-00003:+00011:001099.7773:02400
02401:+00002:+00000:+00027:001099.7773:02401
02402:-00003:+00008:+00006:001099.7773:02402
02403:+00004:-00003:-00032:001099.7773:02403
02404:+00017:+00008:-00030:001099.7773:02404
02405:+00013:-00013:+00023:001099.7773:02405
02406:+00001:-00012:+00036:001148.9898:02406
02407:+00017:-00030:+00018:001148.9898:02407
02408:+00006:-00032:-00012:001148.9898:02408
02409:+00007:-00048:-00010:001148.9898:02409
02410:+00012:-00048:+00009:001148.9898:02410
02411:+00009:-00025:+00033:001148.9898:02411
02412:+00013:-00027:+00024:001148.9898:02412
02413:+00032:-00047:-00006:001148.9898:02413
02414:+00031:-00027:+00010:001148.9898:02414
02415:+00022:-00049:+00039:001148.9898:02415
02416:+00029:-00026:+00019:001148.9898:02416
02417:+00023:-00036:-00020:001148.9898:02417
02418:+00024:-00027:-00021:001148.9898:02418
02419:+00032:-00030:-00002:001148.9898:02419
02420:+00031:-00021:+00010:001148.9898:02420
02421:+00030:-00030:+00016:001148.9898:02421
02422:+00018:-00008:+00010:001148.9898:02422
02423:+00030:-00031:+00035:001150.2886:02423
02424:+00010:+00004:+00009:001150.2886:02424
02425:+00013:-00018:+00036:001150.2886:02425
02426:+00009:+00002:+00023:001150.2886:02426
02427:-00005:-00001:+00004:001150.2886:02427
02428:-00005:+00009:+00011:001150.2886:02428
02429:+00000:-00013:+00036:001150.2886:02429
02430:-00022:+00008:+00017:001150.2886:02430
02431:-00001:-00018:-00015:001150.2886:02431
02432:-00010:-00004:-00022:001150.2886:02432
02433:-00012:-00018:+00021:001150.2886:02433
02434:-00035:-00019:+00025:001150.2886:02434
02435:-00014:+00005:+00015:001150.2886:02435
02436:+00000:-00016:-00013:001150.2886:02436
02437:-00002:+00002:+00003:001150.2886:02437
02438:+00000:-00032:-00004:001150.2886:02438
02439:-00001:-00037:+00009:001150.2886:02439
02440:+00003:-00008:+00015:001150.2886:02440
02441:+00000:-00028:-00002:001150.2886:02441
02442:-00035:-00048:-00033:001064.1246:02442
02443:-00029:-00024:+00018:001064.1246:02443
02444:-00030:-00038:+00019:001064.1246:02444
02445:-00048:-00042:+00006:001064.1246:02445
02446:-00026:-00029:-00009:001064.1246:02446
02447:-00025:-00048:+00012:001064.1246:02447
02448:-00026:-00048:+00036:001064.1246:02448
02449:-00039:-00048:+00034:001064.1246:02449
02450:-00035:-00039:+00051:001064.1246:02450
02451:-00033:-00037:-00018:001064.1246:02451
02452:-00035:-00025:-00034:001064.1246:02452
02453:-00034:-00033:+00018:001064.1246:02453
02454:-00014:-00014:+00033:001064.1246:02454
02455:-00017:-00010:+00017:001064.1246:02455
02456:-00015:-00013:+00010:001064.1246:02456
02457:-00014:-00009:-00003:001064.1246:02457
02458:-00017:-00009:-00020:001064.1246:02458
02459:-00015:+00008:-00017:001064.1246:02459
02460:-00013:+00006:-00003:001064.1246:02460
02461:-00014:-00003:-00017:001064.1246:02461
02462:-00023:-00005:+00010:001004.9207:02462
02463:-00019:+00009:-00019:001004.9207:02463
02464:-00015:+00001:+00001:001004.9207:02464
02465:-00020:+00000:+00013:001004.9207:02465
02466:-00002:+00017:-00003:001004.9207:02466
02467:-00021:+00018:-00035:001004.9207:02467
02468:-00021:+00019:-00001:001004.9207:02468
02469:+00001:+00019:-00019:001004.9207:02469
02470:-00022:+00018:-00024:001004.9207:02470
02471:-00018:-00005:-00021:001004.9207:02471
02472:+00000:-00006:+00032:001004.9207:02472
02473:-00020:+00000:-00009:001004.9207:02473
02474:-00035:+00007:+00032:001004.9207:02474
02475:-00010:+00007:+00021:001004.9207:02475
02476:-00014:-00005:+00001:001004.9207:02476
02477:-00011:+00006:-00009:001004.9207:02477
02478:-00034:+00003:+00013:001004.9207:02478
02479:-00017:+00006:-00012:001004.9207:02479
02480:-00041:-00016:+00007:001004.9207:02480
02481:-00040:-00020:+00005:001004.9207:02481
02482:-00052:-00017:-00035:000972.2426:02482
02483:-00029:-00006:-00048:000972.2426:02483
02484:-00049:-00020:-00003:000972.2426:02484
02485:-00010:-00014:-00016:000972.2426:02485
02486:-00029:+00006:+00017:000972.2426:02486
02487:-00015:+00018:+00006:000972.2426:02487
02488:-00036:+00018:+00006:000972.2426:02488
02489:-00015:+00033:-00028:000972.2426:02489
02490:-00030:+00038:+00008:000972.2426:02490
02491:-00017:+00013:+00021:000972.2426:02491
02492:-00037:+00027:+00009:000972.2426:02492
02493:-00036:+00014:-00020:000972.2426:02493
02494:-00033:+00013:-00032:000972.2426:02494
02495:-00016:+00028:-00039:000972.2426:02495
02496:-00026:+00028:-00035:000972.2426:02496
02497:-00038:+00014:+00006:000972.2426:02497
02498:-00030:+00035:+00012:000972.2426:02498
02499:-00049:+00013:-00001:000972.2426:02499
02500:-00052:+00038:-00044:000972.2426:02500
02501:-00026:+00036:-00027:000972.2426:02501
02502:-00028:+00037:-00006:000972.2426:02502
02503:-00055:+00013:+00036:000966.0321:02503
02504:-00043:+00011:-00015:000966.0321:02504
02505:-00049:+00014:+00007:000966.0321:02505
02506:-00053:+00023:-00035:000966.0321:02506
02507:-00030:+00023:-00047:000966.0321:02507
02508:-00046:+00009:-00048:000966.0321:02508
02509:-00065:-00002:-00002:000966.0321:02509
02510:-00026:-00003:-00010:000966.0321:02510
02511:-00041:-00005:+00023:000966.0321:02511
02512:-00029:-00016:-00003:000966.0321:02512
02513:-00056:+00002:-00015:000966.0321:02513
02514:-00055:-00015:-00019:000966.0321:02514
02515:-00051:-00004:-00013:000966.0321:02515
02516:-00031:-00018:-00046:000966.0321:02516
02517:-00032:-00009:+00023:000966.0321:02517
02518:-00010:-00008:-00005:000966.0321:02518
02519:-00025:-00014:-00013:000966.0321:02519
02520:-00012:-00017:-00032:000966.0321:02520
02521:-00012:+00003:+00017:000966.0321:02521
02522:-00002:+00006:+00005:000966.0321:02522
02523:-00012:-00017:+00012:001004.1069:02523
02524:+00015:+00001:+00037:001004.1069:02524
02525:-00004:-00004:-00019:001004.1069:02525
02526:+00014:+00006:-00020:001004.1069:02526
02527:-00006:+00021:-00020:001004.1069:02527
02528:+00002:+00021:-00007:001004.1069:02528
02529:+00003:+00020:-00031:001004.1069:02529
02530:+00002:+00010:-00035:001004.1069:02530
02531:+00005:+00010:-00037:001004.1069:02531
02532:-00009:+00017:-00036:001004.1069:02532
02533:-00023:+00032:-00026:001004.1069:02533
02534:-00025:+00016:-00047:001004.1069:02534
02535:-00021:+00011:+00030:001004.1069:02535
02536:-00022:-00001:+00072:001004.1069:02536
02537:-00028:+00013:+00003:001004.1069:02537
02538:-00040:+00018:-00062:001004.1069:02538
02539:-00036:+00018:+00019:001004.1069:02539
02540:-00054:+00021:-00002:001004.1069:02540
02541:-00054:+00010:+00000:001004.1069:02541
02542:-00055:+00007:-00033:001039.1252:02542
02543:-00013:+00000:-00034:001039.1252:02543
02544:-00002:+00001:-00023:001039.1252:02544
02545:-00020:+00001:-00016:001039.1252:02545
02546:-00023:-00005:-00015:001039.1252:02546
02547:-00004:-00003:+00022:001039.1252:02547
02548:+00014:+00000:-00003:001039.1252:02548
02549:+00019:+00018:-00005:001039.1252:02549
02550:+00016:+00018:+00000:001039.1252:02550
02551:+00001:+00010:+00007:001039.1252:02551
02552:+00015:+00007:+00034:001039.1252:02552
02553:+00015:+00005:+00007:001039.1252:02553
02554:-00018:-00002:+00021:001039.1252:02554
02555:+00005:-00014:-00021:001039.1252:02555
02556:+00001:-00016:-00011:001039.1252:02556
02557:-00008:-00013:+00002:001039.1252:02557
02558:-00008:-00009:+00013:001039.1252:02558
02559:-00009:+00004:+00054:001039.1252:02559
02560:+00017:-00011:+00050:001039.1252:02560
02561:+00014:-00011:+00030:001047.1394:02561
02562:+00019:-00002:+00022:001047.1394:02562
02563:-00004:-00015:+00035:001047.1394:02563
02564:-00009:+00018:+00019:001047.1394:02564
02565:+00020:+00018:+00017:001047.1394:02565
02566:+00013:+00034:+00009:001047.1394:02566
02567:+00007:+00036:+00049:001047.1394:02567
02568:+00009:+00034:+00034:001047.1394:02568
02569:+00007:+00048:+00009:001047.1394:02569
02570:+00035:+00032:+00005:001047.1394:02570
02571:+00029:+00036:+00021:001047.1394:02571
02572:+00023:+00034:+00053:001047.1394:02572
02573:+00030:+00035:+00044:001047.1394:02573
02574:-00006:+00010:+00036:001047.1394:02574
02575:+00016:+00035:+00020:001047.1394:02575
02576:+00014:+00020:+00002:001047.1394:02576
02577:-00019:+00021:-00018:001047.1394:02577
02578:+00003:+00021:+00052:001047.1394:02578
02579:+00000:-00005:+00082:001047.1394:02579
02580:-00022:+00003:+00005:001086.4975:02580
02581:-00008:+00007:-00011:001086.4975:02581
02582:+00005:-00005:+00023:001086.4975:02582
02583:+00004:+00008:+00037:001086.4975:02583
02584:-00007:+00004:+00022:001086.4975:02584
02585:-00006:-00016:+00015:001086.4975:02585
02586:-00004:-00004:-00003:001086.4975:02586
02587:-00004:+00000:-00035:001086.4975:02587
02588:-00008:+00017:+00007:001086.4975:02588
02589:+00015:+00001:+00026:001086.4975:02589
02590:+00000:-00001:+00015:001086.4975:02590
02591:-00002:+00019:-00015:001086.4975:02591
02592:+00016:+00023:+00023:001086.4975:02592
02593:-00001:+00024:-00016:001086.4975:02593
02594:-00012:+00010:-00003:001086.4975:02594
02595:+00003:+00024:+00047:001086.4975:02595
02596:-00037:+00020:-00033:001086.4975:02596
02597:+00004:+00013:-00025:001086.4975:02597
02598:-00007:+00018:-00011:001082.5686:02598
02599:+00003:+00022:+00000:001082.5686:02599
02600:+00020:+00036:+00037:001082.5686:02600
02601:+00005:+00010:+00017:001082.5686:02601
02602:-00008:+00025:-00049:001082.5686:02602
02603:+00030:+00027:-00020:001082.5686:02603
02604:+00020:+00040:-00010:001082.5686:02604
02605:-00006:+00028:+00018:001082.5686:02605
02606:-00008:+00052:+00026:001082.5686:02606
02607:-00012:+00028:-00021:001082.5686:02607
02608:-00020:+00044:-00058:001082.5686:02608
02609:-00022:+00014:-00053:001082.5686:02609
02610:-00014:+00053:-00022:001082.5686:02610
02611:-00018:+00026:+00014:001082.5686:02611
02612:+00000:+00015:+00015:001082.5686:02612
02613:-00012:+00001:+00035:001082.5686:02613
02614:+00015:+00035:-00004:001082.5686:02614
02615:-00002:+00004:-00025:001082.5686:02615
02616:-00036:+00003:-00053:001082.5686:02616
02617:-00028:-00013:+00034:001056.9042:02617
02618:-00032:-00026:+00023:001056.9042:02618
02619:-00042:-00023:-00013:001056.9042:02619
02620:-00029:-00036:-00007:001056.9042:02620
02621:-00051:-00035:-00009:001056.9042:02621
02622:-00029:-00027:-00048:001056.9042:02622
02623:-00025:-00031:-00011:001056.9042:02623
02624:-00010:-00034:+00003:001056.9042:02624
02625:-00020:-00017:-00021:001056.9042:02625
02626:+00005:-00011:+00003:001056.9042:02626
02627:-00020:-00018:-00003:001056.9042:02627
02628:+00015:+00005:+00018:001056.9042:02628
02629:-00004:+00006:-00003:001056.9042:02629
02630:+00021:+00001:-00010:001056.9042:02630
02631:+00020:+00000:-00011:001056.9042:02631
02632:+00018:+00022:-00048:001056.9042:02632
02633:+00021:+00013:+00004:001056.9042:02633
02634:+00019:+00019:-00016:001056.9042:02634
02635:-00002:+00023:-00019:001056.9042:02635
02636:-00005:+00015:-00016:001081.8160:02636
02637:-00007:+00039:+00004:001081.8160:02637
02638:-00033:+00011:+00007:001081.8160:02638
02639:-00023:+00013:+00021:001081.8160:02639
02640:-00014:+00012:-00003:001081.8160:02640
02641:-00034:+00021:-00051:001081.8160:02641
02642:-00034:+00012:+00004:001081.8160:02642
02643:-00039:+00022:-00022:001081.8160:02643
02644:-00035:+00019:-00010:001081.8160:02644
02645:-00035:+00006:-00022:001081.8160:02645
02646:-00025:+00001:+00002:001081.8160:02646
02647:+00004:+00017:-00038:001081.8160:02647
02648:+00000:-00003:-00015:001081.8160:02648
02649:-00003:+00001:+00000:001081.8160:02649
02650:-00008:-00021:+00018:001081.8160:02650
02651:+00014:-00031:-00017:001081.8160:02651
02652:+00002:-00036:+00010:001081.8160:02652
02653:+00020:-00015:-00050:001081.8160:02653
02654:+00015:-00026:-00015:001081.8160:02654
02655:+00024:-00013:-00003:001058.1987:02655
02656:+00016:-00045:+00039:001058.1987:02656
02657:+00008:-00024:+00008:001058.1987:02657
02658:-00021:-00047:+00012:001058.1987:02658
02659:+00005:-00031:-00030:001058.1987:02659
02660:-00023:-00051:-00010:001058.1987:02660
02661:-00005:-00035:-00012:001058.1987:02661
02662:-00018:-00035:-00001:001058.1987:02662
02663:-00006:-00022:-00011:001058.1987:02663
02664:-00002:-00021:-00018:001058.1987:02664
02665:-00006:+00009:-00031:001058.1987:02665
02666:-00006:+00008:-00015:001058.1987:02666
02667:+00008:-00002:-00029:001058.1987:02667
02668:+00006:+00011:-00015:001058.1987:02668
02669:+00034:+00013:+00008:001058.1987:02669
02670:+00022:+00010:+00008:001058.1987:02670
02671:+00021:+00039:+00017:001058.1987:02671
02672:+00022:+00025:+00000:001058.1987:02672
02673:+00033:+00034:-00047:001058.1987:02673
02674:+00034:+00025:-00039:001025.6209:02674
02675:+00022:+00009:+00084:001025.6209:02675
02676:+00012:+00014:+00035:001025.6209:02676
02677:+00031:+00034:-00003:001025.6209:02677
02678:+00034:+00014:+00002:001025.6209:02678
02679:+00006:+00037:-00015:001025.6209:02679
02680:+00004:+00018:+00012:001025.6209:02680
02681:+00002:+00012:+00047:001025.6209:02681
02682:-00039:+00021:-00008:001025.6209:02682
02683:+00000:+00012:-00010:001025.6209:02683
02684:-00025:+00022:+00017:001025.6209:02684
02685:-00037:+00000:+00009:001025.6209:02685
02686:-00036:-00018:+00052:001025.6209:02686
02687:-00013:-00005:-00014:001025.6209:02687
02688:+00000:-00002:-00013:001025.6209:02688
02689:+00020:-00004:-00025:001025.6209:02689
02690:-00002:+00007:+00010:001025.6209:02690
02691:+00017:-00013:+00026:001025.6209:02691
02692:+00010:-00020:+00042:001025.6209:02692
02693:+00021:-00002:-00052:001058.1794:02693
02694:+00006:-00019:-00016:001058.1794:02694
02695:+00050:-00018:+00022:001058.1794:02695
02696:+00027:+00008:+00061:001058.1794:02696
02697:+00049:-00011:+00023:001058.1794:02697
02698:+00010:+00001:-00016:001058.1794:02698
02699:+00035:+00002:+00002:001058.1794:02699
02700:+00019:-00005:-00010:001058.1794:02700
02701:+00020:-00002:+00024:001058.1794:02701
02702:+00018:+00000:+00034:001058.1794:02702
02703:-00003:-00016:-00021:001058.1794:02703
02704:+00017:+00017:-00012:001058.1794:02704
02705:+00032:-00006:+00005:001058.1794:02705
02706:+00000:+00017:-00018:001058.1794:02706
02707:+00019:+00008:+00050:001058.1794:02707
02708:+00021:-00002:+00037:001058.1794:02708
02709:+00017:+00001:-00026:001058.1794:02709
02710:+00030:+00002:+00004:001058.1794:02710
02711:+00008:+00002:+00023:001058.1794:02711
02712:+00008:-00006:+00026:001073.4072:02712
02713:+00036:-00015:+00021:001073.4072:02713
02714:+00010:-00015:+00006:001073.4072:02714
02715:+00046:-00001:-00004:001073.4072:02715
02716:+00023:-00020:+00000:001073.4072:02716
02717:+00013:+00001:+00004:001073.4072:02717
02718:+00034:-00002:+00039:001073.4072:02718
02719:+00008:-00015:-00027:001073.4072:02719
02720:+00019:-00005:-00012:001073.4072:02720
02721:+00013:-00032:+00025:001073.4072:02721
02722:+00004:-00007:-00015:001073.4072:02722
02723:-00005:-00020:+00018:001073.4072:02723
02724:+00012:+00005:-00033:001073.4072:02724
02725:-00017:-00019:-00025:001073.4072:02725
02726:+00021:+00004:-00007:001073.4072:02726
02727:-00006:-00010:-00002:001073.4072:02727
02728:-00006:+00007:+00004:001073.4072:02728
02729:+00003:-00015:+00031:001073.4072:02729
02730:+00014:-00019:+00051:001061.3916:02730
02731:+00017:-00003:-00045:001061.3916:02731
02732:+00021:+00006:+00005:001061.3916:02732
02733:+00018:-00017:-00009:001061.3916:02733
02734:+00011:-00002:+00015:001061.3916:02734
02735:+00033:-00001:-00017:001061.3916:02735
02736:+00015:+00019:-00012:001061.3916:02736
02737:+00033:+00037:-00010:001061.3916:02737
02738:+00019:+00018:+00001:001061.3916:02738
02739:+00020:+00012:-00018:001061.3916:02739
02740:+00016:+00021:+00039:001061.3916:02740
02741:-00004:-00005:+00032:001061.3916:02741
02742:-00011:+00009:-00031:001061.3916:02742
02743:-00004:+00034:+00005:001061.3916:02743
02744:-00034:+00001:-00053:001061.3916:02744
02745:-00011:-00002:-00008:001061.3916:02745
02746:-00022:+00017:+00003:001061.3916:02746
02747:-00013:-00002:+00000:001061.3916:02747
02748:-00014:-00002:-00031:001061.3916:02748
02749:+00002:+00007:-00006:001087.4284:02749
02750:+00003:-00006:-00021:001087.4284:02750
02751:+00002:+00002:+00009:001087.4284:02751
02752:+00014:-00006:+00000:001087.4284:02752
02753:+00020:+00004:+00006:001087.4284:02753
02754:+00008:+00000:+00005:001087.4284:02754
02755:+00018:-00002:-00037:001087.4284:02755
02756:+00007:+00004:-00011:001087.4284:02756
02757:+00008:-00006:-00010:001087.4284:02757
02758:+00021:-00016:-00030:001087.4284:02758
02759:+00019:-00019:+00004:001087.4284:02759
02760:+00007:-00017:-00006:001087.4284:02760
02761:-00007:-00011:-00014:001087.4284:02761
02762:+00016:-00013:+00004:001087.4284:02762
02763:+00004:-00014:+00023:001087.4284:02763
02764:-00023:-00034:+00004:001087.4284:02764
02765:-00021:-00012:+00002:001087.4284:02765
02766:-00017:-00032:-00004:001087.4284:02766
02767:-00037:-00011:-00007:001087.4284:02767
02768:-00020:-00019:-00008:001071.5994:02768
02769:-00013:-00019:+00022:001071.5994:02769
02770:-00012:-00021:-00002:001071.5994:02770
02771:-00013:+00006:+00008:001071.5994:02771
02772:-00025:+00002:-00020:001071.5994:02772
02773:-00013:+00004:-00035:001071.5994:02773
02774:-00019:+00010:-00007:001071.5994:02774
02775:-00001:+00000:+00014:001071.5994:02775
02776:+00005:+00009:+00017:001071.5994:02776
02777:-00021:+00026:+00007:001071.5994:02777
02778:+00005:+00013:-00010:001071.5994:02778
02779:-00011:+00030:-00015:001071.5994:02779
02780:-00021:+00029:+00014:001071.5994:02780
02781:+00001:+00037:+00020:001071.5994:02781
02782:-00011:+00052:-00021:001071.5994:02782
02783:-00014:+00030:+00005:001071.5994:02783
02784:-00022:+00037:-00031:001071.5994:02784
02785:-00034:+00050:-00016:001071.5994:02785
02786:-00040:+00022:+00033:001071.5994:02786
02787:-00014:+00014:+00028:001035.8425:02787
02788:-00034:+00028:-00032:001035.8425:02788
02789:-00039:+00034:-00020:001035.8425:02789
02790:-00011:+00013:-00021:001035.8425:02790
02791:-00035:+00016:+00032:001035.8425:02791
02792:-00014:-00002:+00035:001035.8425:02792
02793:-00037:+00018:+00020:001035.8425:02793
02794:-00014:-00001:-00019:001035.8425:02794
02795:-00034:-00021:-00012:001035.8425:02795
02796:-00014:+00008:-00014:001035.8425:02796
02797:-00011:-00017:+00053:001035.8425:02797
02798:-00009:-00037:+00010:001035.8425:02798
02799:-00006:-00016:-00029:001035.8425:02799
02800:+00029:-00009:-00009:001035.8425:02800
02801:+00031:-00034:-00009:001035.8425:02801
02802:+00007:-00007:+00016:001035.8425:02802
02803:+00028:-00009:+00049:001035.8425:02803
02804:+00009:-00013:+00026:001035.8425:02804
02805:+00008:+00004:-00032:001035.8425:02805
02806:+00019:-00020:+00024:001061.7562:02806
02807:+00014:+00003:+00018:001061.7562:02807
02808:-00017:+00001:+00032:001061.7562:02808
02809:+00016:+00005:-00005:001061.7562:02809
02810:-00001:+00000:-00035:001061.7562:02810
02811:+00003:+00013:-00045:001061.7562:02811
02812:-00020:+00021:-00006:001061.7562:02812
02813:-00011:+00011:+00026:001061.7562:02813
02814:-00036:+00013:+00021:001061.7562:02814
02815:-00013:+00034:-00012:001061.7562:02815
02816:-00010:+00030:+00008:001061.7562:02816
02817:-00012:+00026:-00002:001061.7562:02817
02818:-00033:+00050:-00005:001061.7562:02818
02819:-00025:+00048:+00007:001061.7562:02819
02820:-00021:+00017:+00002:001061.7562:02820
02821:-00019:+00028:-00019:001061.7562:02821
02822:-00008:+00025:+00007:001061.7562:02822
02823:+00001:+00033:-00006:001061.7562:02823
02824:+00003:+00027:+00016:001067.9973:02824
02825:+00005:+00026:-00004:001067.9973:02825
02826:+00004:+00015:+00032:001067.9973:02826
02827:+00009:+00016:+00065:001067.9973:02827
02828:+00005:+00034:+00017:001067.9973:02828
02829:-00013:+00019:-00006:001067.9973:02829
02830:+00005:+00021:+00054:001067.9973:02830
02831:-00011:+00021:+00004:001067.9973:02831
02832:-00029:+00023:-00028:001067.9973:02832
02833:+00003:+00001:-00013:001067.9973:02833
02834:-00011:+00018:-00026:001067.9973:02834
02835:-00025:+00003:+00024:001067.9973:02835
02836:-00014:-00015:+00052:001067.9973:02836
02837:-00012:-00008:+00019:001067.9973:02837
02838:+00002:-00018:+00000:001067.9973:02838
02839:+00015:+00004:-00011:001067.9973:02839
02840:+00005:-00017:+00016:001067.9973:02840
02841:+00007:+00005:+00036:001067.9973:02841
02842:-00011:-00020:-00001:001067.9973:02842
02843:-00007:+00009:-00029:001064.1280:02843
02844:+00018:-00002:-00020:001064.1280:02844
02845:-00003:+00006:-00034:001064.1280:02845
02846:+00001:-00016:+00035:001064.1280:02846
02847:+00007:-00004:+00053:001064.1280:02847
02848:+00005:+00003:-00003:001064.1280:02848
02849:+00008:+00020:-00039:001064.1280:02849
02850:-00003:-00005:-00024:001064.1280:02850
02851:+00003:+00019:-00016:001064.1280:02851
02852:+00019:-00001:+00011:001064.1280:02852
02853:+00015:+00010:+00015:001064.1280:02853
02854:-00009:+00020:-00032:001064.1280:02854
02855:+00013:+00013:+00014:001064.1280:02855
02856:-00008:+00012:+00006:001064.1280:02856
02857:-00002:+00015:+00002:001064.1280:02857
02858:-00002:+00014:-00010:001064.1280:02858
02859:-00005:+00033:-00031:001064.1280:02859
02860:+00016:+00026:-00047:001064.1280:02860
02861:-00006:+00011:+00004:001104.6217:02861
02862:+00018:+00035:-00005:001104.6217:02862
02863:-00004:+00030:+00008:001104.6217:02863
02864:+00006:+00039:-00009:001104.6217:02864
02865:-00023:+00039:-00036:001104.6217:02865
02866:-00009:+00049:-00001:001104.6217:02866
02867:-00019:+00036:+00022:001104.6217:02867
02868:-00002:+00038:+00012:001104.6217:02868
02869:-00022:+00038:-00034:001104.6217:02869
02870:-00015:+00028:-00047:001104.6217:02870
02871:-00015:+00025:-00030:001104.6217:02871
02872:-00015:+00032:+00003:001104.6217:02872
02873:-00035:+00009:-00013:001104.6217:02873
02874:-00022:+00015:-00016:001104.6217:02874
02875:-00001:+00018:-00007:001104.6217:02875
02876:-00002:+00020:-00016:001104.6217:02876
02877:+00001:+00024:-00018:001104.6217:02877
02878:+00003:-00006:+00001:001104.6217:02878
02879:-00007:-00006:+00002:001122.8140:02879
02880:-00003:+00004:+00004:001122.8140:02880
02881:+00014:-00005:-00005:001122.8140:02881
02882:-00005:+00003:+00005:001122.8140:02882
02883:+00015:-00004:-00025:001122.8140:02883
02884:+00021:+00003:-00046:001122.8140:02884
02885:+00008:+00017:+00005:001122.8140:02885
02886:+00017:+00003:+00006:001122.8140:02886
02887:+00006:-00004:+00006:001122.8140:02887
02888:+00017:+00008:+00018:001122.8140:02888
02889:-00006:+00001:-00003:001122.8140:02889
02890:-00009:-00001:-00005:001122.8140:02890
02891:-00007:+00000:+00002:001122.8140:02891
02892:+00004:+00003:-00007:001122.8140:02892
02893:+00005:+00018:+00020:001122.8140:02893
02894:-00020:+00006:+00036:001122.8140:02894
02895:-00011:+00002:-00003:001122.8140:02895
02896:-00015:-00020:+00004:001122.8140:02896
02897:-00036:+00002:-00022:001121.5441:02897
02898:-00039:-00018:-00034:001121.5441:02898
02899:-00014:-00020:-00024:001121.5441:02899
02900:-00015:+00003:-00022:001121.5441:02900
02901:-00023:-00006:-00021:001121.5441:02901
02902:-00012:-00016:+00000:001121.5441:02902
02903:-00023:+00003:+00024:001121.5441:02903
02904:-00024:-00004:+00050:001121.5441:02904
02905:-00023:+00017:+00023:001121.5441:02905
02906:-00021:+00012:+00011:001121.5441:02906
02907:+00001:+00020:+00001:001121.5441:02907
02908:-00025:+00010:-00005:001121.5441:02908
02909:+00001:+00023:+00015:001121.5441:02909
02910:+00016:+00009:+00023:001121.5441:02910
02911:+00016:+00017:-00016:001121.5441:02911
02912:+00010:+00001:-00021:001121.5441:02912
02913:+00015:-00002:+00000:001121.5441:02913
02914:+00001:+00018:+00028:001145.8750:02914
02915:+00005:+00002:+00034:001145.8750:02915
02916:-00023:-00002:+00024:001145.8750:02916
02917:-00034:-00006:+00022:001145.8750:02917
02918:-00034:-00005:+00017:001145.8750:02918
02919:-00026:-00001:+00050:001145.8750:02919
02920:-00030:-00004:+00053:001145.8750:02920
02921:-00049:+00009:+00024:001145.8750:02921
02922:-00029:-00001:-00036:001145.8750:02922
02923:-00017:-00004:-00035:001145.8750:02923
02924:-00016:-00005:-00024:001145.8750:02924
02925:-00011:+00001:+00009:001145.8750:02925
02926:-00023:-00005:+00008:001145.8750:02926
02927:-00033:-00002:+00018:001145.8750:02927
02928:-00005:+00006:+00020:001145.8750:02928
02929:+00003:+00019:-00022:001145.8750:02929
02930:+00004:+00001:-00005:001145.8750:02930
02931:-00006:+00014:+00003:001145.8750:02931
02932:+00004:+00017:+00020:001120.8242:02932
02933:+00004:+00023:-00008:001120.8242:02933
02934:-00006:+00013:-00013:001120.8242:02934
02935:-00018:+00021:-00015:001120.8242:02935
02936:-00034:+00018:+00005:001120.8242:02936
02937:-00036:-00005:+00037:001120.8242:02937
02938:-00036:-00002:+00009:001120.8242:02938
02939:-00031:+00002:+00025:001120.8242:02939
02940:-00049:+00004:-00017:001120.8242:02940
02941:-00031:-00018:+00005:001120.8242:02941
02942:-00030:+00007:-00019:001120.8242:02942
02943:-00041:+00005:-00007:001120.8242:02943
02944:-00051:-00004:-00011:001120.8242:02944
02945:-00033:-00004:-00021:001120.8242:02945
02946:-00052:-00011:-00008:001120.8242:02946
02947:-00048:-00015:-00020:001120.8242:02947
02948:-00040:-00008:+00001:001120.8242:02948
02949:-00049:-00011:-00004:001120.8242:02949
02950:-00023:-00010:+00000:001092.0791:02950
02951:-00019:-00010:+00017:001092.0791:02951
02952:-00024:-00031:+00005:001092.0791:02952
02953:-00023:-00016:+00004:001092.0791:02953
02954:-00001:+00004:+00006:001092.0791:02954
02955:-00017:-00006:+00005:001092.0791:02955
02956:-00018:+00012:+00001:001092.0791:02956
02957:-00024:+00013:+00007:001092.0791:02957
02958:-00014:+00012:+00001:001092.0791:02958
02959:-00013:+00014:+00041:001092.0791:02959
02960:-00037:+00038:+00005:001092.0791:02960
02961:-00026:+00028:-00047:001092.0791:02961
02962:-00027:+00012:-00011:001092.0791:02962
02963:-00035:+00025:-00018:001092.0791:02963
02964:-00027:+00034:+00020:001092.0791:02964
02965:-00027:+00028:-00012:001092.0791:02965
02966:-00036:+00031:-00010:001092.0791:02966
02967:-00014:+00017:-00031:001092.0791:02967
02968:-00033:+00039:-00006:001138.5950:02968
02969:-00025:+00038:+00026:001138.5950:02969
02970:-00019:+00015:-00017:001138.5950:02970
02971:+00004:+00035:-00009:001138.5950:02971
02972:+00008:+00036:-00032:001138.5950:02972
02973:-00006:+00022:+00004:001138.5950:02973
02974:-00008:+00017:+00000:001138.5950:02974
02975:+00014:-00004:+00000:001138.5950:02975
02976:+00003:+00007:-00030:001138.5950:02976
02977:+00015:+00005:-00036:001138.5950:02977
02978:-00010:+00002:+00022:001138.5950:02978
02979:-00023:-00021:+00016:001138.5950:02979
02980:-00020:-00011:+00010:001138.5950:02980
02981:-00018:-00010:-00019:001138.5950:02981
02982:-00022:-00020:-00033:001138.5950:02982
02983:-00023:-00014:-00046:001138.5950:02983
02984:-00012:-00014:-00005:001138.5950:02984
02985:-00024:-00032:+00016:001162.9526:02985
02986:-00023:-00008:-00010:001162.9526:02986
02987:+00002:-00021:-00014:001162.9526:02987
02988:+00003:-00008:-00020:001162.9526:02988
02989:-00001:-00021:+00013:001162.9526:02989
02990:+00017:+00005:+00018:001162.9526:02990
02991:+00006:+00008:+00001:001162.9526:02991
02992:+00021:-00002:-00033:001162.9526:02992
02993:+00009:-00003:-00016:001162.9526:02993
02994:+00008:+00021:+00019:001162.9526:02994
02995:-00003:-00003:-00003:001162.9526:02995
02996:+00032:+00011:-00013:001162.9526:02996
02997:+00016:+00036:-00031:001162.9526:02997
02998:+00015:+00010:-00013:001162.9526:02998
02999:+00002:+00023:+00031:001162.9526:02999
03000:-00025:+00022:+00027:001162.9526:03000
03001:-00012:+00023:+00019:001162.9526:03001
03002:-00035:+00019:-00021:001162.9526:03002
03003:-00040:+00021:-00022:001147.3519:03003
03004:-00039:+00007:-00017:001147.3519:03004
03005:-00030:-00015:+00013:001147.3519:03005
03006:-00037:+00004:-00009:001147.3519:03006
03007:-00035:+00004:-00048:001147.3519:03007
03008:-00032:-00014:-00013:001147.3519:03008
03009:-00037:+00007:+00017:001147.3519:03009
03010:-00051:-00010:+00030:001147.3519:03010
03011:-00029:-00007:+00020:001147.3519:03011
03012:-00033:+00003:+00021:001147.3519:03012
03013:-00012:-00007:+00003:001147.3519:03013
03014:-00023:-00009:-00017:001147.3519:03014
03015:-00002:-00015:+00023:001147.3519:03015
03016:+00015:-00006:+00005:001147.3519:03016
03017:+00017:-00019:-00020:001147.3519:03017
03018:+00022:+00003:-00017:001147.3519:03018
03019:+00011:-00019:+00023:001183.6142:03019
03020:+00033:-00018:+00007:001183.6142:03020
03021:+00008:-00018:+00009:001183.6142:03021
03022:+00013:-00015:-00018:001183.6142:03022
03023:+00006:-00014:-00017:001183.6142:03023
03024:+00031:-00018:+00022:001183.6142:03024
03025:+00007:-00020:+00032:001183.6142:03025
03026:+00013:-00021:-00017:001183.6142:03026
03027:-00004:-00002:-00044:001183.6142:03027
03028:-00004:+00000:-00029:001183.6142:03028
03029:-00011:-00001:-00019:001183.6142:03029
03030:-00015:-00004:+00020:001183.6142:03030
03031:-00015:+00022:-00005:001183.6142:03031
03032:-00029:+00010:-00051:001183.6142:03032
03033:-00017:+00035:-00046:001183.6142:03033
03034:-00037:+00024:+00009:001183.6142:03034
03035:-00037:+00019:+00030:001183.6142:03035
03036:-00027:+00001:+00040:001189.1202:03036
03037:-00012:+00023:-00029:001189.1202:03037
03038:-00036:+00017:-00061:001189.1202:03038
03039:-00024:+00000:-00041:001189.1202:03039
03040:-00021:+00017:+00054:001189.1202:03040
03041:+00003:+00003:+00022:001189.1202:03041
03042:-00022:-00016:-00034:001189.1202:03042
03043:+00017:-00021:+00006:001189.1202:03043
03044:+00016:-00007:+00022:001189.1202:03044
03045:+00003:-00017:+00015:001189.1202:03045
03046:+00007:-00008:+00039:001189.1202:03046
03047:+00019:-00007:-00020:001189.1202:03047
03048:+00004:-00006:-00048:001189.1202:03048
03049:+00019:-00007:+00026:001189.1202:03049
03050:-00010:+00003:+00032:001189.1202:03050
03051:-00011:-00008:+00019:001189.1202:03051
03052:+00004:+00009:-00018:001189.1202:03052
03053:-00012:+00009:+00011:001165.5556:03053
03054:-00020:-00006:-00006:001165.5556:03054
03055:-00019:+00006:+00000:001165.5556:03055
03056:-00010:+00022:+00013:001165.5556:03056
03057:+00001:-00003:-00002:001165.5556:03057
03058:-00033:+00019:-00017:001165.5556:03058
03059:-00033:-00001:+00026:001165.5556:03059
03060:-00036:+00019:+00016:001165.5556:03060
03061:-00030:+00022:+00002:001165.5556:03061
03062:-00015:+00013:-00031:001165.5556:03062
03063:-00017:+00013:-00003:001165.5556:03063
03064:-00012:+00000:-00005:001165.5556:03064
03065:-00022:+00040:-00019:001165.5556:03065
03066:-00004:+00034:+00000:001165.5556:03066
03067:-00018:+00020:+00008:001165.5556:03067
03068:+00000:+00014:-00006:001165.5556:03068
03069:-00025:+00014:+00017:001165.5556:03069
03070:-00018:+00011:+00034:001199.4000:03070
03071:-00002:+00024:+00018:001199.4000:03071
03072:-00003:+00020:-00007:001199.4000:03072
03073:-00004:-00006:+00020:001199.4000:03073
03074:-00002:-00008:+00007:001199.4000:03074
03075:+00016:+00003:-00015:001199.4000:03075
03076:+00019:-00021:-00021:001199.4000:03076
03077:+00021:-00007:-00021:001199.4000:03077
03078:+00023:-00011:+00042:001199.4000:03078
03079:+00035:-00013:+00080:001199.4000:03079
03080:+00008:-00025:+00055:001199.4000:03080
03081:-00001:-00023:+00001:001199.4000:03081
03082:+00002:-00010:-00054:001199.4000:03082
03083:-00024:-00036:-00060:001199.4000:03083
03084:-00007:-00013:-00008:001199.4000:03084
03085:-00005:-00031:+00024:001199.4000:03085
03086:+00001:-00034:+00081:001199.4000:03086
03087:-00008:-00024:+00064:001193.5849:03087
03088:+00030:-00036:+00022:001193.5849:03088
03089:+00029:-00011:-00058:001193.5849:03089
03090:+00017:-00021:-00051:001193.5849:03090
03091:+00031:+00002:-00006:001193.5849:03091
03092:+00029:+00002:-00014:001193.5849:03092
03093:+00012:-00006:-00056:001193.5849:03093
03094:+00029:+00022:+00002:001193.5849:03094
03095:+00021:+00009:+00052:001193.5849:03095
03096:-00020:+00016:+00016:001193.5849:03096
03097:-00008:+00035:+00085:001193.5849:03097
03098:-00008:+00052:+00018:001193.5849:03098
03099:+00001:+00028:-00036:001193.5849:03099
03100:+00021:+00030:-00050:001193.5849:03100
03101:+00011:+00039:-00080:001193.5849:03101
03102:-00019:+00029:-00128:001193.5849:03102
03103:+00000:+00016:-00063:001193.5849:03103
03104:+00005:+00034:-00003:001144.1831:03104
03105:-00037:-00002:+00069:001144.1831:03105
03106:-00038:+00022:+00028:001144.1831:03106
03107:-00027:-00002:+00084:001144.1831:03107
03108:-00015:-00001:+00046:001144.1831:03108
03109:-00027:+00001:-00011:001144.1831:03109
03110:-00021:+00000:-00066:001144.1831:03110
03111:-00025:+00018:-00057:001144.1831:03111
03112:-00014:+00017:+00052:001144.1831:03112
03113:-00026:-00014:+00112:001144.1831:03113
03114:-00028:-00031:+00080:001144.1831:03114
03115:-00044:-00048:-00002:001144.1831:03115
03116:-00017:-00061:-00130:001144.1831:03116
03117:+00000:-00061:-00072:001144.1831:03117
03118:+00036:-00075:-00097:001144.1831:03118
03119:+00039:-00064:+00005:001144.1831:03119
03120:+00059:-00041:+00156:001144.1831:03120
03121:+00048:-00080:+00162:001144.1831:03121
03122:+00034:-00045:+00082:001144.1831:03122
03123:+00007:-00060:+00079:001098.8618:03123
03124:-00020:-00065:+00038:001098.8618:03124
03125:-00032:-00050:+00013:001098.8618:03125
03126:-00015:-00041:+00022:001098.8618:03126
03127:-00016:-00043:-00039:001098.8618:03127
03128:-00012:-00051:-00049:001098.8618:03128
03129:-00037:-00081:-00015:001098.8618:03129
03130:-00016:-00067:-00035:001098.8618:03130
03131:-00033:-00065:-00033:001098.8618:03131
03132:-00015:-00049:+00015:001098.8618:03132
03133:-00036:-00013:+00098:001098.8618:03133
03134:-00026:-00008:+00075:001098.8618:03134
03135:-00051:-00015:+00035:001098.8618:03135
03136:-00050:+00010:+00001:001098.8618:03136
03137:-00055:+00022:-00052:001098.8618:03137
03138:-00050:+00013:-00037:001098.8618:03138
03139:-00026:+00037:+00006:001098.8618:03139
03140:-00037:+00025:-00011:001098.8618:03140
03141:+00005:+00027:-00046:001098.8618:03141
03142:+00013:+00031:-00013:001017.5015:03142
03143:+00009:+00032:-00020:001017.5015:03143
03144:+00015:+00010:+00039:001017.5015:03144
03145:+00021:+00038:+00070:001017.5015:03145
03146:+00003:+00036:+00084:001017.5015:03146
03147:-00012:+00036:+00051:001017.5015:03147
03148:-00033:+00028:+00018:001017.5015:03148
03149:-00029:+00015:-00063:001017.5015:03149
03150:-00029:+00033:-00098:001017.5015:03150
03151:-00051:+00019:-00072:001017.5015:03151
03152:-00026:-00003:-00027:001017.5015:03152
03153:-00049:-00014:-00025:001017.5015:03153
03154:-00027:-00034:+00002:001017.5015:03154
03155:-00027:-00028:+00017:001017.5015:03155
03156:-00016:-00024:+00019:001017.5015:03156
03157:-00014:-00048:+00022:001017.5015:03157
03158:+00000:-00026:+00050:001017.5015:03158
03159:+00004:-00028:+00021:001017.5015:03159
03160:+00016:-00045:+00018:001017.5015:03160
03161:+00016:-00009:-00021:001017.5015:03161
03162:-00003:-00012:-00037:001017.5015:03162
03163:+00003:-00031:-00040:000981.2607:03163
03164:-00002:-00032:-00010:000981.2607:03164
03165:-00003:-00009:-00030:000981.2607:03165
03166:+00003:-00023:-00007:000981.2607:03166
03167:+00017:-00019:-00032:000981.2607:03167
03168:+00002:-00021:+00023:000981.2607:03168
03169:-00009:-00007:+00009:000981.2607:03169
03170:-00024:+00006:+00055:000981.2607:03170
03171:-00020:+00011:+00022:000981.2607:03171
03172:-00037:+00022:+00036:000981.2607:03172
03173:-00035:+00030:+00005:000981.2607:03173
03174:-00028:+00053:-00004:000981.2607:03174
03175:-00027:+00027:+00021:000981.2607:03175
03176:-00051:+00029:+00018:000981.2607:03176
03177:-00016:+00049:-00013:000981.2607:03177
03178:-00034:+00025:-00018:000981.2607:03178
03179:-00022:+00050:-00031:000981.2607:03179
03180:-00011:+00050:-00025:000981.2607:03180
03181:-00001:+00051:+00000:000981.2607:03181
03182:-00017:+00036:+00016:001033.0092:03182
03183:-00007:+00048:-00002:001033.0092:03183
03184:-00020:+00024:+00035:001033.0092:03184
03185:-00013:+00039:-00025:001033.0092:03185
03186:-00035:+00015:-00031:001033.0092:03186
03187:-00011:+00023:+00023:001033.0092:03187
03188:-00039:+00000:-00015:001033.0092:03188
03189:-00015:+00016:-00015:001033.0092:03189
03190:-00024:-00006:-00031:001033.0092:03190
03191:-00040:-00002:-00018:001033.0092:03191
03192:+00000:+00004:+00037:001033.0092:03192
03193:+00001:-00019:+00016:001033.0092:03193
03194:-00012:-00030:+00005:001033.0092:03194
03195:-00004:-00007:-00009:001033.0092:03195
03196:+00010:-00010:+00004:001033.0092:03196
03197:-00008:-00020:-00021:001033.0092:03197
03198:+00003:-00017:+00016:001033.0092:03198
03199:-00007:-00020:-00007:001033.0092:03199
03200:+00015:-00017:-00028:001033.0092:03200
03201:+00014:+00002:-00030:001064.4365:03201
03202:+00015:-00004:+00006:001064.4365:03202
03203:-00007:+00002:+00020:001064.4365:03203
03204:+00006:-00018:+00007:001064.4365:03204
03205:-00006:-00004:-00024:001064.4365:03205
03206:+00015:+00019:-00037:001064.4365:03206
03207:-00006:+00017:+00003:001064.4365:03207
03208:+00002:+00023:-00002:001064.4365:03208
03209:-00006:+00017:+00006:001064.4365:03209
03210:-00009:+00023:+00000:001064.4365:03210
03211:+00005:+00012:-00028:001064.4365:03211
03212:+00003:+00036:-00013:001064.4365:03212
03213:-00008:+00014:+00007:001064.4365:03213
03214:+00005:+00019:+00035:001064.4365:03214
03215:-00003:+00012:+00012:001064.4365:03215
03216:-00007:+00020:+00008:001064.4365:03216
03217:+00005:-00002:-00028:001064.4365:03217
03218:-00006:+00020:-00024:001064.4365:03218
03219:-00008:-00014:+00019:001064.4365:03219
03220:-00022:+00003:+00008:001062.3591:03220
03221:-00004:+00003:+00008:001062.3591:03221
03222:+00019:-00015:-00019:001062.3591:03222
03223:+00019:-00015:-00010:001062.3591:03223
03224:+00017:-00014:-00005:001062.3591:03224
03225:+00019:-00013:+00036:001062.3591:03225
03226:+00007:-00016:+00007:001062.3591:03226
03227:+00018:-00017:-00012:001062.3591:03227
03228:+00009:-00003:+00001:001062.3591:03228
03229:+00009:+00005:+00009:001062.3591:03229
03230:+00002:+00002:-00004:001062.3591:03230
03231:-00006:+00018:+00017:001062.3591:03231
03232:-00003:+00001:+00004:001062.3591:03232
03233:+00014:+00002:-00033:001062.3591:03233
03234:+00015:+00000:+00003:001062.3591:03234
03235:+00014:+00017:+00032:001062.3591:03235
03236:-00008:+00018:-00018:001062.3591:03236
03237:-00002:+00001:-00004:001062.3591:03237
03238:+00015:+00017:-00015:001098.8868:03238
03239:-00010:+00021:+00004:001098.8868:03239
03240:+00013:+00018:+00011:001098.8868:03240
03241:-00004:-00002:+00014:001098.8868:03241
03242:+00005:+00000:-00007:001098.8868:03242
03243:+00016:-00004:-00001:001098.8868:03243
03244:+00014:+00005:-00001:001098.8868:03244
03245:+00015:-00001:-00003:001098.8868:03245
03246:+00018:-00016:+00004:001098.8868:03246
03247:-00003:-00002:-00003:001098.8868:03247
03248:-00005:+00000:+00033:001098.8868:03248
03249:+00005:+00005:-00030:001098.8868:03249
03250:-00009:-00003:-00033:001098.8868:03250
03251:+00018:+00020:-00012:001098.8868:03251
03252:-00004:-00015:+00010:001098.8868:03252
03253:+00019:+00006:+00026:001098.8868:03253
03254:+00018:-00015:+00047:001098.8868:03254
03255:+00016:+00008:-00014:001098.8868:03255
03256:+00016:-00002:-00034:001102.3918:03256
03257:+00008:-00015:-00007:001102.3918:03257
03258:+00017:+00004:+00038:001102.3918:03258
03259:+00019:+00008:+00054:001102.3918:03259
03260:-00006:+00001:+00046:001102.3918:03260
03261:-00004:-00019:-00036:001102.3918:03261
03262:+00008:+00008:-00026:001102.3918:03262
03263:-00004:-00002:-00018:001102.3918:03263
03264:+00018:+00000:+00035:001102.3918:03264
03265:+00016:-00016:+00026:001102.3918:03265
03266:+00010:+00018:-00020:001102.3918:03266
03267:+00018:+00021:-00014:001102.3918:03267
03268:-00004:+00019:-00036:001102.3918:03268
03269:+00005:-00003:+00036:001102.3918:03269
03270:+00014:+00018:+00024:001102.3918:03270
03271:-00003:+00013:-00018:001102.3918:03271
03272:+00016:+00035:-00025:001102.3918:03272
03273:+00005:+00037:-00007:001102.3918:03273
03274:-00024:+00036:+00000:001102.3918:03274
03275:-00011:+00050:+00018:001072.4073:03275
03276:-00017:+00038:+00007:001072.4073:03276
03277:-00040:+00053:-00020:001072.4073:03277
03278:-00034:+00051:-00035:001072.4073:03278
03279:-00027:+00049:-00011:001072.4073:03279
03280:-00054:+00028:+00022:001072.4073:03280
03281:-00040:+00028:-00006:001072.4073:03281
03282:-00038:+00048:-00035:001072.4073:03282
03283:-00036:+00032:-00031:001072.4073:03283
03284:-00016:+00038:-00019:001072.4073:03284
03285:-00015:+00038:+00002:001072.4073:03285
03286:-00021:+00039:+00000:001072.4073:03286
03287:-00034:+00014:-00019:001072.4073:03287
03288:-00018:+00038:+00001:001072.4073:03288
03289:-00019:+00011:-00035:001072.4073:03289
03290:+00003:+00035:+00008:001072.4073:03290
03291:+00005:+00033:+00022:001072.4073:03291
03292:+00001:+00023:-00008:001072.4073:03292
03293:-00008:+00033:-00078:001084.6550:03293
03294:+00005:+00035:-00033:001084.6550:03294
03295:-00003:+00012:-00008:001084.6550:03295
03296:-00015:+00014:+00034:001084.6550:03296
03297:+00002:+00021:+00026:001084.6550:03297
03298:-00019:-00001:+00020:001084.6550:03298
03299:+00001:+00009:-00003:001084.6550:03299
03300:-00025:-00003:+00009:001084.6550:03300
03301:-00019:-00004:-00003:001084.6550:03301
03302:-00039:+00010:+00026:001084.6550:03302
03303:-00022:+00008:+00001:001084.6550:03303
03304:-00033:+00022:-00052:001084.6550:03304
03305:-00020:+00010:-00011:001084.6550:03305
03306:-00011:-00006:-00060:001084.6550:03306
03307:-00022:+00008:-00010:001084.6550:03307
03308:-00018:+00009:+00012:001084.6550:03308
03309:-00021:-00015:+00009:001084.6550:03309
03310:-00002:-00003:-00015:001084.6550:03310
03311:+00005:-00006:+00013:001084.6550:03311
03312:+00000:+00018:-00021:001075.2657:03312
03313:-00022:+00012:-00015:001075.2657:03313
03314:+00000:+00024:-00015:001075.2657:03314
03315:-00023:+00015:-00011:001075.2657:03315
03316:+00014:+00037:-00033:001075.2657:03316
03317:+00003:+00034:+00002:001075.2657:03317
03318:-00018:+00011:+00000:001075.2657:03318
03319:+00001:+00014:+00012:001075.2657:03319
03320:-00019:+00011:+00035:001075.2657:03320
03321:-00001:+00013:-00007:001075.2657:03321
03322:+00004:+00015:+00019:001075.2657:03322
03323:+00004:+00037:+00023:001075.2657:03323
03324:+00001:+00033:-00003:001075.2657:03324
03325:-00022:+00014:+00002:001075.2657:03325
03326:-00018:+00024:-00002:001075.2657:03326
03327:-00020:+00016:-00008:001075.2657:03327
03328:-00018:+00021:-00011:001075.2657:03328
03329:+00005:+00009:-00007:001075.2657:03329
03330:-00022:-00003:+00038:001075.2657:03330
03331:+00000:+00005:-00016:001049.8218:03331
03332:+00006:+00018:-00019:001049.8218:03332
03333:-00003:+00004:+00007:001049.8218:03333
03334:-00002:+00004:+00034:001049.8218:03334
03335:+00017:-00007:+00029:001049.8218:03335
03336:+00009:+00003:+00014:001049.8218:03336
03337:+00005:-00013:+00004:001049.8218:03337
03338:+00020:+00003:-00026:001049.8218:03338
03339:+00001:-00007:-00020:001049.8218:03339
03340:+00002:-00017:-00012:001049.8218:03340
03341:-00002:-00016:-00017:001049.8218:03341
03342:+00012:-00006:-00032:001049.8218:03342
03343:-00003:+00002:+00005:001049.8218:03343
03344:+00014:-00001:+00026:001049.8218:03344
03345:+00001:+00019:-00051:001049.8218:03345
03346:-00003:+00001:-00029:001049.8218:03346
03347:-00004:+00020:-00004:001049.8218:03347
03348:-00005:+00022:-00020:001049.8218:03348
03349:-00009:+00013:-00023:001088.3745:03349
03350:-00006:-00001:-00032:001088.3745:03350
03351:+00015:+00018:-00036:001088.3745:03351
03352:+00009:+00018:+00002:001088.3745:03352
03353:+00008:-00004:-00021:001088.3745:03353
03354:-00004:+00010:+00000:001088.3745:03354
03355:+00032:+00017:+00018:001088.3745:03355
03356:+00006:+00000:-00022:001088.3745:03356
03357:+00026:+00022:-00003:001088.3745:03357
03358:+00021:+00010:+00007:001088.3745:03358
03359:+00014:-00004:+00003:001088.3745:03359
03360:+00017:+00016:-00018:001088.3745:03360
03361:+00004:+00038:-00035:001088.3745:03361
03362:-00023:+00011:-00010:001088.3745:03362
03363:+00001:+00020:-00034:001088.3745:03363
03364:-00023:+00016:+00001:001088.3745:03364
03365:+00000:+00001:+00023:001088.3745:03365
03366:-00001:+00033:-00018:001088.3745:03366
03367:-00009:+00034:-00034:001113.9379:03367
03368:+00004:+00000:-00023:001113.9379:03368
03369:+00003:+00012:+00009:001113.9379:03369
03370:-00004:+00015:+00001:001113.9379:03370
03371:-00020:+00000:-00011:001113.9379:03371
03372:+00005:+00022:-00031:001113.9379:03372
03373:-00002:+00020:+00002:001113.9379:03373
03374:+00005:+00022:-00028:001113.9379:03374
03375:-00002:+00019:+00048:001113.9379:03375
03376:+00010:+00004:+00063:001113.9379:03376
03377:-00005:-00001:-00007:001113.9379:03377
03378:+00017:-00006:-00028:001113.9379:03378
03379:+00020:+00001:-00012:001113.9379:03379
03380:-00005:+00018:+00002:001113.9379:03380
03381:-00002:-00016:+00032:001113.9379:03381
03382:+00014:+00020:-00032:001113.9379:03382
03383:-00003:+00017:-00081:001113.9379:03383
03384:+00006:+00019:-00052:001113.9379:03384
03385:-00005:+00013:+00001:001106.6339:03385
03386:-00006:+00015:+00066:001106.6339:03386
03387:+00010:-00001:+00011:001106.6339:03387
03388:+00018:+00038:-00077:001106.6339:03388
03389:+00012:+00032:-00025:001106.6339:03389
03390:+00007:+00035:+00009:001106.6339:03390
03391:-00002:+00023:+00046:001106.6339:03391
03392:+00017:+00032:+00054:001106.6339:03392
03393:-00006:+00011:-00051:001106.6339:03393
03394:-00019:+00012:-00082:001106.6339:03394
03395:+00029:+00010:+00013:001106.6339:03395
03396:-00023:+00018:+00006:001106.6339:03396
03397:-00020:-00015:+00018:001106.6339:03397
03398:+00009:+00005:+00003:001106.6339:03398
03399:+00016:+00024:-00028:001106.6339:03399
03400:+00001:+00004:-00014:001106.6339:03400
03401:-00009:+00004:+00045:001106.6339:03401
03402:-00021:+00001:+00026:001106.6339:03402
03403:+00015:-00005:-00002:001128.4096:03403
03404:+00000:+00009:-00019:001128.4096:03404
03405:+00000:+00000:+00039:001128.4096:03405
03406:+00005:+00009:+00019:001128.4096:03406
03407:+00000:+00019:-00008:001128.4096:03407
03408:-00003:+00012:-00031:001128.4096:03408
03409:+00019:+00000:-00029:001128.4096:03409
03410:+00005:+00000:+00026:001128.4096:03410
03411:+00006:+00001:+00062:001128.4096:03411
03412:+00004:+00006:+00039:001128.4096:03412
03413:+00003:+00007:+00006:001128.4096:03413
03414:+00015:-00017:+00016:001128.4096:03414
03415:-00022:+00008:+00026:001128.4096:03415
03416:-00015:-00017:+00063:001128.4096:03416
03417:-00034:-00010:+00029:001128.4096:03417
03418:-00033:-00015:-00020:001128.4096:03418
03419:-00036:-00008:-00024:001128.4096:03419
03420:-00032:-00035:-00012:001128.4096:03420
03421:-00026:-00013:+00047:001126.7939:03421
03422:-00002:-00033:+00054:001126.7939:03422
03423:-00021:-00022:-00016:001126.7939:03423
03424:+00005:-00031:+00033:001126.7939:03424
03425:+00017:-00032:+00025:001126.7939:03425
03426:+00002:-00031:+00024:001126.7939:03426
03427:+00011:-00019:+00035:001126.7939:03427
03428:+00014:-00009:+00010:001126.7939:03428
03429:-00005:+00003:-00030:001126.7939:03429
03430:+00015:+00006:+00015:001126.7939:03430
03431:+00005:-00020:-00001:001126.7939:03431
03432:-00013:-00017:+00023:001126.7939:03432
03433:+00016:-00005:+00022:001126.7939:03433
03434:-00018:-00007:-00008:001126.7939:03434
03435:-00020:+00003:+00003:001126.7939:03435
03436:-00010:-00030:-00005:001126.7939:03436
03437:-00034:-00017:-00005:001126.7939:03437
03438:-00049:-00011:+00015:001126.7939:03438
03439:-00054:-00008:+00022:001091.1297:03439
03440:-00046:+00005:+00022:001091.1297:03440
03441:-00055:-00012:+00017:001091.1297:03441
03442:-00053:-00014:-00006:001091.1297:03442
03443:-00029:+00001:+00001:001091.1297:03443
03444:-00035:-00015:+00031:001091.1297:03444
03445:-00025:-00018:+00014:001091.1297:03445
03446:+00001:+00008:+00022:001091.1297:03446
03447:+00015:-00015:-00035:001091.1297:03447
03448:-00005:-00018:-00020:001091.1297:03448
03449:+00006:-00021:+00020:001091.1297:03449
03450:-00003:-00030:+00032:001091.1297:03450
03451:+00008:-00029:-00015:001091.1297:03451
03452:+00006:-00021:+00000:001091.1297:03452
03453:+00014:-00016:+00010:001091.1297:03453
03454:+00005:+00007:+00017:001091.1297:03454
03455:-00023:-00003:+00000:001091.1297:03455
03456:-00022:+00021:-00020:001091.1297:03456
03457:-00014:+00010:-00022:001089.3327:03457
03458:-00012:+00024:-00012:001089.3327:03458
03459:-00017:+00036:+00030:001089.3327:03459
03460:-00033:+00036:+00010:001089.3327:03460
03461:-00037:+00033:+00024:001089.3327:03461
03462:-00022:+00040:-00006:001089.3327:03462
03463:-00039:+00034:+00019:001089.3327:03463
03464:-00036:+00013:+00007:001089.3327:03464
03465:-00016:+00020:-00005:001089.3327:03465
03466:-00024:+00015:-00018:001089.3327:03466
03467:-00025:+00024:-00014:001089.3327:03467
03468:-00012:+00009:-00066:001089.3327:03468
03469:-00036:-00001:-00012:001089.3327:03469
03470:-00013:+00004:+00005:001089.3327:03470
03471:-00024:-00006:-00009:001089.3327:03471
03472:+00001:-00019:+00022:001089.3327:03472
03473:-00020:-00007:+00018:001089.3327:03473
03474:-00008:-00008:-00003:001089.3327:03474
03475:+00016:-00008:-00036:001089.3327:03475
03476:+00009:-00007:-00022:001069.7963:03476
03477:-00002:-00007:-00016:001069.7963:03477
03478:+00014:-00034:+00030:001069.7963:03478
03479:+00005:-00034:+00007:001069.7963:03479
03480:-00022:-00020:-00012:001069.7963:03480
03481:-00005:-00010:-00036:001069.7963:03481
03482:-00019:-00009:-00030:001069.7963:03482
03483:-00025:+00004:-00009:001069.7963:03483
03484:-00024:-00030:+00039:001069.7963:03484
03485:+00000:-00017:+00024:001069.7963:03485
03486:-00037:-00017:-00007:001069.7963:03486
03487:-00016:+00003:-00021:001069.7963:03487
03488:-00048:-00014:-00010:001069.7963:03488
03489:-00030:+00006:+00036:001069.7963:03489
03490:-00013:-00010:+00020:001069.7963:03490
03491:-00026:+00004:-00026:001069.7963:03491
03492:-00037:+00005:-00038:001069.7963:03492
03493:+00001:+00008:-00007:001069.7963:03493
03494:-00033:-00005:-00015:001069.7963:03494
03495:-00010:+00001:+00030:001057.8099:03495
03496:+00001:+00005:-00011:001057.8099:03496
03497:-00001:-00002:+00006:001057.8099:03497
03498:+00019:+00003:+00010:001057.8099:03498
03499:+00003:+00010:-00017:001057.8099:03499
03500:-00007:+00023:+00025:001057.8099:03500
03501:+00011:-00003:-00011:001057.8099:03501
03502:+00001:+00016:-00023:001057.8099:03502
03503:+00016:+00017:-00040:001057.8099:03503
03504:+00000:+00020:-00019:001057.8099:03504
03505:-00010:+00006:+00023:001057.8099:03505
03506:-00016:-00007:+00052:001057.8099:03506
03507:-00036:+00006:+00017:001057.8099:03507
03508:-00054:-00016:-00033:001057.8099:03508
03509:-00038:-00012:-00011:001057.8099:03509
03510:-00040:-00015:-00009:001057.8099:03510
03511:-00049:-00022:-00006:001057.8099:03511
03512:-00015:-00035:-00010:001057.8099:03512
03513:-00038:-00012:-00046:001095.0081:03513
03514:-00011:-00014:-00084:001095.0081:03514
03515:+00003:-00033:-00003:001095.0081:03515
03516:-00005:-00030:+00029:001095.0081:03516
03517:-00001:-00044:+00023:001095.0081:03517
03518:+00021:-00009:+00003:001095.0081:03518
03519:+00007:-00009:-00016:001095.0081:03519
03520:+00032:-00008:-00010:001095.0081:03520
03521:+00006:-00018:-00004:001095.0081:03521
03522:+00021:-00005:-00018:001095.0081:03522
03523:+00019:+00019:-00030:001095.0081:03523
03524:+00023:+00000:-00027:001095.0081:03524
03525:-00004:+00011:+00001:001095.0081:03525
03526:+00031:+00014:+00034:001095.0081:03526
03527:-00008:+00017:-00004:001095.0081:03527
03528:+00030:+00015:+00004:001095.0081:03528
03529:-00009:+00034:-00004:001095.0081:03529
03530:+00014:+00016:+00017:001095.0081:03530
03531:-00011:+00032:+00063:001096.6212:03531
03532:-00025:+00017:+00033:001096.6212:03532
03533:-00027:+00008:+00008:001096.6212:03533
03534:-00015:+00000:+00033:001096.6212:03534
03535:-00048:-00006:-00032:001096.6212:03535
03536:-00064:-00009:-00034:001096.6212:03536
03537:-00036:+00003:+00019:001096.6212:03537
03538:-00032:-00009:-00008:001096.6212:03538
03539:-00029:-00019:-00037:001096.6212:03539
03540:-00015:-00023:+00026:001096.6212:03540
03541:-00010:-00009:+00016:001096.6212:03541
03542:-00015:-00009:+00015:001096.6212:03542
03543:+00003:-00017:+00020:001096.6212:03543
03544:-00024:+00006:-00004:001096.6212:03544
03545:-00006:-00016:+00032:001096.6212:03545
03546:-00009:-00007:-00003:001096.6212:03546
03547:-00020:-00006:+00036:001096.6212:03547
03548:+00018:+00002:-00016:001096.6212:03548
03549:+00003:-00002:-00020:001096.6212:03549
03550:-00003:+00022:-00049:001081.6734:03550
03551:-00002:-00001:+00013:001081.6734:03551
03552:-00004:-00002:+00037:001081.6734:03552
03553:+00020:+00022:+00056:001081.6734:03553
03554:+00019:-00001:+00034:001081.6734:03554
03555:-00001:+00011:+00017:001081.6734:03555
03556:+00002:+00001:+00014:001081.6734:03556
03557:-00023:+00011:+00003:001081.6734:03557
03558:-00040:+00017:+00005:001081.6734:03558
03559:-00035:+00000:+00003:001081.6734:03559
03560:-00049:-00001:-00005:001081.6734:03560
03561:-00033:+00014:-00028:001081.6734:03561
03562:-00017:+00013:+00005:001081.6734:03562
03563:-00016:+00023:+00018:001081.6734:03563
03564:-00024:+00020:+00038:001081.6734:03564
03565:+00004:+00032:+00035:001081.6734:03565
03566:-00002:+00014:-00018:001081.6734:03566
03567:+00000:+00021:-00017:001081.6734:03567
03568:+00001:+00013:+00001:001109.5375:03568
03569:+00004:+00018:-00005:001109.5375:03569
03570:-00022:+00000:-00006:001109.5375:03570
03571:-00021:+00008:+00014:001109.5375:03571
03572:-00009:+00018:-00018:001109.5375:03572
03573:+00000:-00020:-00002:001109.5375:03573
03574:+00002:+00006:-00006:001109.5375:03574
03575:+00004:+00004:+00028:001109.5375:03575
03576:-00008:+00008:+00025:001109.5375:03576
03577:+00004:-00017:+00000:001109.5375:03577
03578:-00020:+00006:+00016:001109.5375:03578
03579:-00013:+00005:+00021:001109.5375:03579
03580:-00015:+00002:+00012:001109.5375:03580
03581:-00017:-00004:+00008:001109.5375:03581
03582:-00029:-00018:-00008:001109.5375:03582
03583:-00017:+00022:-00039:001109.5375:03583
03584:-00011:-00003:-00018:001109.5375:03584
03585:-00013:-00002:+00002:001109.5375:03585
03586:-00013:+00001:-00003:001087.2611:03586
03587:-00020:+00011:-00005:001087.2611:03587
03588:-00009:+00019:-00022:001087.2611:03588
03589:-00018:+00012:+00004:001087.2611:03589
03590:+00003:+00021:-00015:001087.2611:03590
03591:-00008:+00012:+00023:001087.2611:03591
03592:-00021:+00021:-00015:001087.2611:03592
03593:+00002:+00010:+00005:001087.2611:03593
03594:-00008:+00009:+00024:001087.2611:03594
03595:-00018:+00015:-00009:001087.2611:03595
03596:-00034:+00036:-00009:001087.2611:03596
03597:-00010:+00033:-00019:001087.2611:03597
03598:-00033:+00024:-00024:001087.2611:03598
03599:-00010:+00009:-00018:001087.2611:03599
03600:-00022:+00021:+00016:001087.2611:03600
03601:-00036:+00016:+00004:001087.2611:03601
03602:-00039:-00006:+00005:001087.2611:03602
03603:-00023:+00019:-00009:001087.2611:03603
03604:-00053:+00020:+00022:001087.2611:03604
03605:-00014:-00004:+00000:001061.4484:03605
03606:-00025:-00005:-00004:001061.4484:03606
03607:-00013:+00009:-00013:001061.4484:03607
03608:-00024:-00016:-00047:001061.4484:03608
03609:-00022:-00017:-00061:001061.4484:03609
03610:-00006:-00010:-00003:001061.4484:03610
03611:-00003:-00006:+00008:001061.4484:03611
03612:-00009:-00012:+00008:001061.4484:03612
03613:+00030:-00008:-00012:001061.4484:03613
03614:+00009:-00009:-00010:001061.4484:03614
03615:+00020:-00020:+00029:001061.4484:03615
03616:+00018:-00012:+00036:001061.4484:03616
03617:+00003:-00015:-00036:001061.4484:03617
03618:+00005:-00020:-00016:001061.4484:03618
03619:-00004:-00016:-00043:001061.4484:03619
03620:-00016:+00004:-00060:001061.4484:03620
03621:+00001:-00018:-00039:001061.4484:03621
03622:-00021:-00007:-00024:001061.4484:03622
03623:-00035:-00005:-00023:001103.6994:03623
03624:-00015:+00002:-00003:001103.6994:03624
03625:-00011:+00005:+00003:001103.6994:03625
03626:-00012:-00005:+00014:001103.6994:03626
03627:-00024:+00014:+00020:001103.6994:03627
03628:-00014:+00039:+00017:001103.6994:03628
03629:-00022:+00014:+00019:001103.6994:03629
03630:-00010:+00033:+00023:001103.6994:03630
03631:-00008:+00035:+00002:001103.6994:03631
03632:-00005:+00029:-00060:001103.6994:03632
03633:+00005:+00033:-00055:001103.6994:03633
03634:+00018:+00029:-00048:001103.6994:03634
03635:+00020:+00036:+00030:001103.6994:03635
03636:+00006:+00016:+00015:001103.6994:03636
03637:+00020:+00014:+00013:001103.6994:03637
03638:+00009:+00034:-00030:001103.6994:03638
03639:-00019:+00037:-00049:001103.6994:03639
03640:-00008:+00033:-00037:001103.6994:03640
03641:-00001:+00026:-00004:001103.6994:03641
03642:+00000:+00037:+00004:001098.5793:03642
03643:-00018:+00031:-00022:001098.5793:03643
03644:+00001:+00026:-00028:001098.5793:03644
03645:-00017:+00015:-00061:001098.5793:03645
03646:-00017:+00021:-00011:001098.5793:03646
03647:-00022:+00033:-00007:001098.5793:03647
03648:+00000:+00022:-00011:001098.5793:03648
03649:+00003:+00013:+00001:001098.5793:03649
03650:+00020:+00019:+00031:001098.5793:03650
03651:-00002:-00005:+00077:001098.5793:03651
03652:+00006:+00005:+00041:001098.5793:03652
03653:+00005:-00006:-00006:001098.5793:03653
03654:+00005:-00005:-00029:001098.5793:03654
03655:-00024:+00004:-00040:001098.5793:03655
03656:-00034:-00010:-00032:001098.5793:03656
03657:-00031:-00035:+00028:001098.5793:03657
03658:-00041:-00048:+00059:001098.5793:03658
03659:-00029:-00038:+00082:001098.5793:03659
03660:-00033:-00047:+00001:001098.5793:03660
03661:-00037:-00046:-00055:001038.5081:03661
03662:-00036:-00045:+00006:001038.5081:03662
03663:-00033:-00033:+00004:001038.5081:03663
03664:-00040:-00010:-00013:001038.5081:03664
03665:-00025:+00002:-00015:001038.5081:03665
03666:-00019:-00004:+00079:001038.5081:03666
03667:+00002:+00000:+00052:001038.5081:03667
03668:-00006:+00021:-00010:001038.5081:03668
03669:+00012:+00023:-00021:001038.5081:03669
03670:+00007:+00035:-00008:001038.5081:03670
03671:+00036:+00035:+00005:001038.5081:03671
03672:+00049:+00034:+00022:001038.5081:03672
03673:+00049:+00027:-00020:001038.5081:03673
03674:+00031:+00049:-00025:001038.5081:03674
03675:+00029:+00037:+00015:001038.5081:03675
03676:+00030:+00027:+00008:001038.5081:03676
03677:+00019:+00034:-00004:001038.5081:03677
03678:-00004:+00009:+00006:001038.5081:03678
03679:+00001:+00013:+00008:001089.4183:03679
03680:-00023:+00018:-00013:001089.4183:03680
03681:-00034:+00016:-00004:001089.4183:03681
03682:-00024:+00038:+00000:001089.4183:03682
03683:-00042:+00014:+00004:001089.4183:03683
03684:-00049:+00034:-00002:001089.4183:03684
03685:-00049:+00013:+00011:001089.4183:03685
03686:-00051:+00021:+00002:001089.4183:03686
03687:-00051:+00014:-00011:001089.4183:03687
03688:-00035:+00036:+00008:001089.4183:03688
03689:-00016:+00014:+00001:001089.4183:03689
03690:+00005:+00014:+00007:001089.4183:03690
03691:+00017:+00037:-00004:001089.4183:03691
03692:+00014:+00011:-00020:001089.4183:03692
03693:+00046:+00021:-00016:001089.4183:03693
03694:+00027:+00023:+00032:001089.4183:03694
03695:+00024:+00021:+00028:001089.4183:03695
03696:+00011:+00002:+00010:001089.4183:03696
03697:+00022:+00007:+00017:001143.1379:03697
03698:+00036:+00002:-00006:001143.1379:03698
03699:+00014:-00012:+00028:001143.1379:03699
03700:+00001:-00037:+00082:001143.1379:03700
03701:-00022:-00026:+00030:001143.1379:03701
03702:-00015:-00045:+00004:001143.1379:03702
03703:-00018:-00052:-00018:001143.1379:03703
03704:-00035:-00061:+00002:001143.1379:03704
03705:-00038:-00041:+00026:001143.1379:03705
03706:-00038:-00042:+00026:001143.1379:03706
03707:-00038:-00050:+00016:001143.1379:03707
03708:-00021:-00024:+00022:001143.1379:03708
03709:-00012:-00035:+00019:001143.1379:03709
03710:-00015:-00014:+00009:001143.1379:03710
03711:-00015:+00005:-00020:001143.1379:03711
03712:-00001:-00004:+00002:001143.1379:03712
03713:+00015:+00011:-00011:001143.1379:03713
03714:+00029:+00020:-00017:001145.3037:03714
03715:+00022:+00036:-00009:001145.3037:03715
03716:+00040:+00040:+00038:001145.3037:03716
03717:+00063:+00049:+00008:001145.3037:03717
03718:+00052:+00042:-00018:001145.3037:03718
03719:+00053:+00066:-00010:001145.3037:03719
03720:+00043:+00067:+00016:001145.3037:03720
03721:+00041:+00046:+00001:001145.3037:03721
03722:+00037:+00067:+00008:001145.3037:03722
03723:+00048:+00066:-00020:001145.3037:03723
03724:+00023:+00059:-00021:001145.3037:03724
03725:+00026:+00067:-00007:001145.3037:03725
03726:+00010:+00046:-00008:001145.3037:03726
03727:-00006:+00049:-00026:001145.3037:03727
03728:-00006:+00051:-00025:001145.3037:03728
03729:-00004:+00027:-00069:001145.3037:03729
03730:-00021:+00015:-00033:001145.3037:03730
03731:+00005:+00011:-00008:001167.2086:03731
03732:-00008:+00007:-00005:001167.2086:03732
03733:-00006:+00003:-00057:001167.2086:03733
03734:+00011:+00021:-00053:001167.2086:03734
03735:+00029:-00011:-00037:001167.2086:03735
03736:+00013:-00031:+00023:001167.2086:03736
03737:+00022:-00033:+00045:001167.2086:03737
03738:+00033:-00014:-00013:001167.2086:03738
03739:+00031:-00037:-00067:001167.2086:03739
03740:+00051:-00030:-00124:001167.2086:03740
03741:+00034:-00013:+00021:001167.2086:03741
03742:+00028:-00009:+00033:001167.2086:03742
03743:+00032:-00012:+00003:001167.2086:03743
03744:+00038:+00003:-00054:001167.2086:03744
03745:+00044:-00018:-00064:001167.2086:03745
03746:+00029:+00001:+00002:001167.2086:03746
03747:+00020:-00004:+00012:001167.2086:03747
03748:+00020:+00005:+00019:001167.2086:03748
03749:-00002:+00013:-00067:001125.8774:03749
03750:+00018:+00037:-00007:001125.8774:03750
03751:-00015:+00033:-00030:001125.8774:03751
03752:-00055:+00015:+00000:001125.8774:03752
03753:-00010:+00036:+00010:001125.8774:03753
03754:-00037:+00016:-00038:001125.8774:03754
03755:-00015:+00036:-00104:001125.8774:03755
03756:-00013:+00039:-00019:001125.8774:03756
03757:-00027:+00034:+00013:001125.8774:03757
03758:-00038:+00027:+00021:001125.8774:03758
03759:-00021:+00035:+00049:001125.8774:03759
03760:-00015:+00013:-00020:001125.8774:03760
03761:-00010:+00032:+00004:001125.8774:03761
03762:-00037:+00018:+00005:001125.8774:03762
03763:-00035:+00017:+00021:001125.8774:03763
03764:-00034:+00000:+00022:001125.8774:03764
03765:-00032:+00008:+00020:001125.8774:03765
03766:-00038:+00005:+00002:001125.8774:03766
03767:-00038:-00009:+00017:001125.8774:03767
03768:-00034:-00012:+00002:001064.1878:03768
03769:-00035:-00011:+00034:001064.1878:03769
03770:-00011:-00038:+00052:001064.1878:03770
03771:-00010:-00038:+00020:001064.1878:03771
03772:+00001:-00050:+00032:001064.1878:03772
03773:+00005:-00044:+00036:001064.1878:03773
03774:+00003:-00044:+00033:001064.1878:03774
03775:+00014:-00050:+00034:001064.1878:03775
03776:+00000:-00068:+00012:001064.1878:03776
03777:-00006:-00041:+00004:001064.1878:03777
03778:+00012:-00046:+00032:001064.1878:03778
03779:+00009:-00039:+00037:001064.1878:03779
03780:-00007:-00047:+00026:001064.1878:03780
03781:+00013:-00028:+00015:001064.1878:03781
03782:+00013:-00036:+00006:001064.1878:03782
03783:+00031:-00011:-00031:001064.1878:03783
03784:+00007:-00016:+00013:001064.1878:03784
03785:+00017:+00003:+00033:001064.1878:03785
03786:-00008:+00024:+00022:001071.7685:03786
03787:-00006:+00014:+00002:001071.7685:03787
03788:-00019:+00026:+00002:001071.7685:03788
03789:-00010:+00025:+00013:001071.7685:03789
03790:-00021:+00029:+00011:001071.7685:03790
03791:-00014:+00049:+00028:001071.7685:03791
03792:-00012:+00050:+00022:001071.7685:03792
03793:-00014:+00031:-00007:001071.7685:03793
03794:-00014:+00031:+00002:001071.7685:03794
03795:-00034:+00028:-00018:001071.7685:03795
03796:-00014:+00040:-00005:001071.7685:03796
03797:-00019:+00050:+00018:001071.7685:03797
03798:-00018:+00034:+00033:001071.7685:03798
03799:-00020:+00034:+00025:001071.7685:03799
03800:+00003:+00015:+00052:001071.7685:03800
03801:-00002:+00022:+00005:001071.7685:03801
03802:+00002:+00019:+00006:001071.7685:03802
03803:+00014:+00011:+00019:001071.7685:03803
03804:+00017:+00007:+00010:001071.7685:03804
03805:-00008:+00005:+00004:001053.0130:03805
03806:-00003:+00005:-00003:001053.0130:03806
03807:-00009:-00012:+00020:001053.0130:03807
03808:+00002:-00033:+00020:001053.0130:03808
03809:+00014:-00007:+00022:001053.0130:03809
03810:+00005:-00032:+00015:001053.0130:03810
03811:-00018:-00032:+00019:001053.0130:03811
03812:-00018:-00016:+00023:001053.0130:03812
03813:+00001:-00011:-00002:001053.0130:03813
03814:-00021:-00008:-00006:001053.0130:03814
03815:-00011:-00020:-00001:001053.0130:03815
03816:-00025:-00020:-00006:001053.0130:03816
03817:-00039:-00014:+00012:001053.0130:03817
03818:-00020:-00015:+00052:001053.0130:03818
03819:-00027:-00015:+00000:001053.0130:03819
03820:-00049:-00006:-00037:001053.0130:03820
03821:-00011:-00005:+00006:001053.0130:03821
03822:-00035:+00014:+00009:001053.0130:03822
03823:-00029:+00036:-00006:001053.0130:03823
03824:-00011:+00034:-00003:001053.0130:03824
03825:-00012:+00051:+00007:001020.6487:03825
03826:-00011:+00054:-00005:001020.6487:03826
03827:-00014:+00029:+00004:001020.6487:03827
03828:-00021:+00051:-00030:001020.6487:03828
03829:-00020:+00053:-00022:001020.6487:03829
03830:-00014:+00036:-00032:001020.6487:03830
03831:-00022:+00048:-00001:001020.6487:03831
03832:+00005:+00037:+00036:001020.6487:03832
03833:-00033:+00022:-00024:001020.6487:03833
03834:-00020:+00020:-00010:001020.6487:03834
03835:+00015:+00018:-00018:001020.6487:03835
03836:+00002:-00009:-00006:001020.6487:03836
03837:+00003:+00006:+00003:001020.6487:03837
03838:+00005:-00021:+00032:001020.6487:03838
03839:-00008:-00008:-00013:001020.6487:03839
03840:-00025:-00014:-00046:001020.6487:03840
03841:-00019:-00011:-00006:001020.6487:03841
03842:-00016:-00023:+00007:001020.6487:03842
03843:-00017:-00037:+00007:001020.6487:03843
03844:-00018:-00031:-00002:001044.1883:03844
03845:-00001:-00045:-00009:001044.1883:03845
03846:-00025:-00014:-00013:001044.1883:03846
03847:+00004:-00030:-00017:001044.1883:03847
03848:-00024:-00034:+00008:001044.1883:03848
03849:-00002:-00012:-00007:001044.1883:03849
03850:+00001:-00010:-00002:001044.1883:03850
03851:+00002:-00007:-00021:001044.1883:03851
03852:-00022:-00032:-00029:001044.1883:03852
03853:-00006:-00010:+00007:001044.1883:03853
03854:+00014:-00018:+00017:001044.1883:03854
03855:-00003:-00031:-00005:001044.1883:03855
03856:-00005:-00009:-00017:001044.1883:03856
03857:+00008:-00018:-00018:001044.1883:03857
03858:+00019:-00031:-00027:001044.1883:03858
03859:+00016:-00012:-00013:001044.1883:03859
03860:+00019:+00006:+00010:001044.1883:03860
03861:+00003:-00007:+00009:001044.1883:03861
03862:-00003:+00001:-00046:001044.1883:03862
03863:-00005:-00020:-00017:001052.9947:03863
03864:-00005:-00014:-00026:001052.9947:03864
03865:+00000:-00007:-00009:001052.9947:03865
03866:+00014:+00005:-00024:001052.9947:03866
03867:-00006:+00003:-00030:001052.9947:03867
03868:+00017:+00003:-00024:001052.9947:03868
03869:+00015:-00020:+00005:001052.9947:03869
03870:+00016:-00015:+00017:001052.9947:03870
03871:+00003:-00013:+00020:001052.9947:03871
03872:-00009:-00009:-00016:001052.9947:03872
03873:+00000:-00031:-00018:001052.9947:03873
03874:-00019:-00034:+00004:001052.9947:03874
03875:-00003:-00013:-00029:001052.9947:03875
03876:-00002:-00021:+00008:001052.9947:03876
03877:+00015:-00013:-00007:001052.9947:03877
03878:+00015:-00019:-00015:001052.9947:03878
03879:+00005:-00011:-00012:001052.9947:03879
03880:+00004:+00002:-00001:001052.9947:03880
03881:-00006:-00009:-00020:001052.9947:03881
03882:-00006:-00021:+00006:001052.5288:03882
03883:+00014:-00034:+00022:001052.5288:03883
03884:-00007:-00010:+00019:001052.5288:03884
03885:-00002:-00012:+00003:001052.5288:03885
03886:-00004:-00009:-00010:001052.5288:03886
03887:+00001:-00034:+00008:001052.5288:03887
03888:-00007:-00016:+00008:001052.5288:03888
03889:+00004:-00012:+00007:001052.5288:03889
03890:+00002:-00008:-00014:001052.5288:03890
03891:+00014:+00003:-00006:001052.5288:03891
03892:+00015:-00016:-00001:001052.5288:03892
03893:+00001:-00009:+00021:001052.5288:03893
03894:+00008:+00006:+00009:001052.5288:03894
03895:-00002:-00017:+00021:001052.5288:03895
03896:+00013:+00007:-00032:001052.5288:03896
03897:-00004:+00005:+00005:001052.5288:03897
03898:-00003:+00006:-00006:001052.5288:03898
03899:-00010:-00001:-00018:001052.5288:03899
03900:-00003:-00003:-00002:001096.0296:03900
03901:+00001:+00000:-00018:001096.0296:03901
03902:+00004:+00018:+00020:001096.0296:03902
03903:+00004:-00002:+00028:001096.0296:03903
03904:+00005:-00005:+00028:001096.0296:03904
03905:-00018:-00001:+00020:001096.0296:03905
03906:-00023:+00008:-00012:001096.0296:03906
03907:+00004:+00020:-00017:001096.0296:03907
03908:-00013:+00007:+00009:001096.0296:03908
03909:-00021:-00004:-00015:001096.0296:03909
03910:-00021:-00001:+00014:001096.0296:03910
03911:-00021:+00005:+00022:001096.0296:03911
03912:-00037:+00005:+00023:001096.0296:03912
03913:+00001:+00003:+00047:001096.0296:03913
03914:-00021:+00003:+00016:001096.0296:03914
03915:-00012:-00008:+00010:001096.0296:03915
03916:-00021:+00004:+00014:001096.0296:03916
03917:-00015:-00019:+00021:001096.0296:03917
03918:-00038:-00017:-00021:001096.0296:03918
03919:-00022:-00018:+00006:001083.5772:03919
03920:-00014:+00008:-00019:001083.5772:03920
03921:-00012:-00007:-00001:001083.5772:03921
03922:-00021:-00015:+00014:001083.5772:03922
03923:+00003:-00016:+00013:001083.5772:03923
03924:-00019:-00003:+00034:001083.5772:03924
03925:-00017:+00006:+00013:001083.5772:03925
03926:-00006:+00017:+00000:001083.5772:03926
03927:-00002:+00009:+00019:001083.5772:03927
03928:-00023:+00011:+00019:001083.5772:03928
03929:-00025:+00022:+00020:001083.5772:03929
03930:-00025:+00033:-00017:001083.5772:03930
03931:-00034:+00009:+00004:001083.5772:03931
03932:-00010:+00010:+00004:001083.5772:03932
03933:-00011:+00033:+00016:001083.5772:03933
03934:-00014:+00024:+00032:001083.5772:03934
03935:-00019:+00026:-00006:001083.5772:03935
03936:-00002:+00039:+00007:001083.5772:03936
03937:-00012:+00036:+00002:001083.5772:03937
03938:+00002:+00052:+00009:001052.5207:03938
03939:-00020:+00032:+00035:001052.5207:03939
03940:+00001:+00027:+00008:001052.5207:03940
03941:-00018:+00055:-00037:001052.5207:03941
03942:+00013:+00030:-00012:001052.5207:03942
03943:-00011:+00026:+00004:001052.5207:03943
03944:-00040:+00026:+00020:001052.5207:03944
03945:-00038:+00013:+00034:001052.5207:03945
03946:-00036:+00016:-00035:001052.5207:03946
03947:-00026:+00032:+00001:001052.5207:03947
03948:-00011:+00007:+00036:001052.5207:03948
03949:-00038:+00021:+00021:001052.5207:03949
03950:-00035:-00006:+00019:001052.5207:03950
03951:-00018:+00006:-00034:001052.5207:03951
03952:-00034:+00008:-00035:001052.5207:03952
03953:+00001:-00006:-00010:001052.5207:03953
03954:+00001:-00009:+00000:001052.5207:03954
03955:-00007:-00020:+00008:001052.5207:03955
03956:+00015:-00010:+00013:001088.4486:03956
03957:+00016:-00021:-00028:001088.4486:03957
03958:+00017:-00012:+00012:001088.4486:03958
03959:+00007:-00034:-00005:001088.4486:03959
03960:+00016:-00007:+00032:001088.4486:03960
03961:+00015:-00018:+00008:001088.4486:03961
03962:+00010:-00021:+00008:001088.4486:03962
03963:+00014:-00019:-00051:001088.4486:03963
03964:+00017:-00015:-00012:001088.4486:03964
03965:-00008:+00006:-00017:001088.4486:03965
03966:-00020:+00005:-00017:001088.4486:03966
03967:-00020:-00014:+00016:001088.4486:03967
03968:-00023:+00013:+00004:001088.4486:03968
03969:-00016:-00006:+00011:001088.4486:03969
03970:-00016:+00001:-00005:001088.4486:03970
03971:-00023:+00016:+00040:001088.4486:03971
03972:-00012:+00010:-00001:001088.4486:03972
03973:-00034:+00013:-00046:001088.4486:03973
03974:-00012:+00024:-00023:001100.4809:03974
03975:-00012:+00016:-00023:001100.4809:03975
03976:-00037:+00014:-00023:001100.4809:03976
03977:-00015:+00019:-00020:001100.4809:03977
03978:-00023:+00022:-00003:001100.4809:03978
03979:+00001:+00039:+00000:001100.4809:03979
03980:+00002:-00002:+00019:001100.4809:03980
03981:-00019:+00012:+00021:001100.4809:03981
03982:-00022:-00006:+00031:001100.4809:03982
03983:+00001:+00000:+00021:001100.4809:03983
03984:-00023:+00006:-00025:001100.4809:03984
03985:-00010:-00030:-00023:001100.4809:03985
03986:-00013:-00031:-00035:001100.4809:03986
03987:-00018:-00010:-00020:001100.4809:03987
03988:-00022:-00052:-00013:001100.4809:03988
03989:-00012:-00051:-00002:001100.4809:03989
03990:-00005:-00045:+00009:001100.4809:03990
03991:+00004:-00042:+00001:001100.4809:03991
03992:+00002:-00063:+00033:001100.4809:03992
03993:-00008:-00049:+00067:001074.2797:03993
03994:-00004:-00040:+00026:001074.2797:03994
03995:-00010:-00023:-00027:001074.2797:03995
03996:+00003:-00024:-00013:001074.2797:03996
03997:+00003:-00013:-00012:001074.2797:03997
03998:+00001:-00012:-00004:001074.2797:03998
03999:+00002:-00007:-00009:001074.2797:03999
04000:-00006:+00006:-00032:001074.2797:04000
04001:-00004:-00004:-00027:001074.2797:04001
04002:+00016:+00021:-00032:001074.2797:04002
04003:-00002:+00010:+00003:001074.2797:04003
04004:+00002:+00028:+00016:001074.2797:04004
04005:+00005:+00038:+00032:001074.2797:04005
04006:+00014:+00055:-00022:001074.2797:04006
04007:+00004:+00029:-00035:001074.2797:04007
04008:-00019:+00048:-00015:001074.2797:04008
04009:-00014:+00040:+00038:001074.2797:04009
04010:-00035:+00052:-00012:001074.2797:04010
04011:-00015:+00052:+00001:001075.4139:04011
04012:-00035:+00040:-00030:001075.4139:04012
04013:-00026:+00030:-00024:001075.4139:04013
04014:-00026:+00037:-00008:001075.4139:04014
04015:-00040:+00031:+00021:001075.4139:04015
04016:-00034:+00034:-00018:001075.4139:04016
04017:-00033:+00037:-00026:001075.4139:04017
04018:-00021:+00039:-00003:001075.4139:04018
04019:-00012:+00035:+00048:001075.4139:04019
04020:-00037:+00013:+00024:001075.4139:04020
04021:-00028:+00011:+00005:001075.4139:04021
04022:-00033:+00019:-00014:001075.4139:04022
04023:-00029:-00004:-00023:001075.4139:04023
04024:-00036:-00005:-00009:001075.4139:04024
04025:-00020:+00008:+00033:001075.4139:04025
04026:-00002:-00013:-00006:001075.4139:04026
04027:-00003:-00018:+00003:001075.4139:04027
04028:+00007:-00007:+00034:001075.4139:04028
04029:+00011:-00010:+00010:001075.4139:04029
04030:+00015:-00007:+00000:001075.4139:04030
04031:+00006:-00019:+00010:001047.7770:04031
04032:+00005:+00002:-00004:001047.7770:04032
04033:+00003:+00004:+00016:001047.7770:04033
04034:-00005:-00005:+00035:001047.7770:04034
04035:-00023:-00005:+00017:001047.7770:04035
04036:-00024:+00016:-00005:001047.7770:04036
04037:-00021:+00015:-00015:001047.7770:04037
04038:-00012:+00013:-00019:001047.7770:04038
04039:-00024:+00039:-00005:001047.7770:04039
04040:-00023:+00027:+00053:001047.7770:04040
04041:-00033:+00042:+00004:001047.7770:04041
04042:-00028:+00030:+00011:001047.7770:04042
04043:-00026:+00031:+00032:001047.7770:04043
04044:-00049:+00031:+00016:001047.7770:04044
04045:-00055:+00016:+00051:001047.7770:04045
04046:-00029:+00011:+00034:001047.7770:04046
04047:-00049:+00036:-00018:001047.7770:04047
04048:-00026:+00014:+00006:001047.7770:04048
04049:-00028:+00024:+00009:001047.7770:04049
04050:-00026:-00001:+00014:001031.6359:04050
04051:-00036:-00004:+00030:001031.6359:04051
04052:-00034:+00004:+00022:001031.6359:04052
04053:-00038:-00003:+00007:001031.6359:04053
04054:-00013:-00017:-00017:001031.6359:04054
04055:-00035:+00007:-00003:001031.6359:04055
04056:-00011:+00002:+00030:001031.6359:04056
04057:-00019:+00004:+00052:001031.6359:04057
04058:-00014:+00005:-00033:001031.6359:04058
04059:-00013:+00000:-00024:001031.6359:04059
04060:-00019:+00006:+00003:001031.6359:04060
04061:-00034:-00009:+00023:001031.6359:04061
04062:-00011:-00009:+00036:001031.6359:04062
04063:-00020:-00012:+00023:001031.6359:04063
04064:-00024:-00014:-00033:001031.6359:04064
04065:+00001:-00010:+00019:001031.6359:04065
04066:+00004:-00014:+00035:001031.6359:04066
04067:-00035:-00007:-00019:001031.6359:04067
04068:-00001:-00009:-00037:001031.6359:04068
04069:-00014:-00014:-00019:001079.1326:04069
04070:-00036:+00021:-00020:001079.1326:04070
04071:-00014:+00004:+00022:001079.1326:04071
04072:-00033:+00017:+00002:001079.1326:04072
04073:-00037:+00019:-00013:001079.1326:04073
04074:-00022:+00015:-00028:001079.1326:04074
04075:-00011:+00014:+00003:001079.1326:04075
04076:-00014:+00033:-00020:001079.1326:04076
04077:-00037:+00038:+00019:001079.1326:04077
04078:-00037:+00030:+00017:001079.1326:04078
04079:-00011:+00039:-00026:001079.1326:04079
04080:-00034:+00025:-00023:001079.1326:04080
04081:-00017:+00048:-00034:001079.1326:04081
04082:-00019:+00052:-00017:001079.1326:04082
04083:-00010:+00038:+00012:001079.1326:04083
04084:-00020:+00023:+00030:001079.1326:04084
04085:-00004:+00012:-00020:001079.1326:04085
04086:-00019:+00007:-00036:001079.1326:04086
04087:+00003:-00017:-00009:001086.3444:04087
04088:-00018:-00007:+00009:001086.3444:04088
04089:-00035:-00013:-00007:001086.3444:04089
04090:-00018:-00022:-00004:001086.3444:04090
04091:-00021:-00026:-00020:001086.3444:04091
04092:-00014:-00026:-00013:001086.3444:04092
04093:-00035:-00047:+00019:001086.3444:04093
04094:-00014:-00024:+00014:001086.3444:04094
04095:-00038:-00026:+00019:001086.3444:04095
04096:-00010:-00032:-00046:001086.3444:04096
04097:-00010:-00033:-00024:001086.3444:04097
04098:-00019:-00034:+00006:001086.3444:04098
04099:-00036:-00019:+00009:001086.3444:04099
04100:-00020:-00011:+00037:001086.3444:04100
04101:+00015:-00021:-00025:001086.3444:04101
04102:+00003:-00007:-00035:001086.3444:04102
04103:-00008:-00022:-00030:001086.3444:04103
04104:+00002:-00009:+00049:001086.3444:04104
04105:+00002:-00020:+00025:001086.3444:04105
04106:-00001:-00019:+00035:001048.0916:04106
04107:-00005:+00020:-00034:001048.0916:04107
04108:-00020:-00006:-00005:001048.0916:04108
04109:-00010:+00018:+00000:001048.0916:04109
04110:+00004:+00022:+00023:001048.0916:04110
04111:+00003:+00011:+00003:001048.0916:04111
04112:-00007:+00021:-00015:001048.0916:04112
04113:+00011:+00030:-00001:001048.0916:04113
04114:-00025:+00035:-00036:001048.0916:04114
04115:-00022:+00036:+00036:001048.0916:04115
04116:-00015:+00026:+00030:001048.0916:04116
04117:-00018:+00030:+00007:001048.0916:04117
04118:-00024:+00048:-00022:001048.0916:04118
04119:+00015:+00034:+00022:001048.0916:04119
04120:-00005:+00037:+00016:001048.0916:04120
04121:-00008:+00020:-00004:001048.0916:04121
04122:+00005:+00008:+00004:001048.0916:04122
04123:+00017:+00008:+00005:001048.0916:04123
04124:+00010:-00017:-00035:001048.0916:04124
04125:-00009:-00016:-00016:001072.6647:04125
04126:+00019:-00020:+00011:001072.6647:04126
04127:-00004:-00034:+00022:001072.6647:04127
04128:+00019:-00011:-00017:001072.6647:04128
04129:-00006:-00047:+00001:001072.6647:04129
04130:+00006:-00033:+00035:001072.6647:04130
04131:-00020:-00052:-00017:001072.6647:04131
04132:+00005:-00023:-00034:001072.6647:04132
04133:+00001:-00045:-00005:001072.6647:04133
04134:-00019:-00029:-00017:001072.6647:04134
04135:-00022:-00048:-00021:001072.6647:04135
04136:+00002:-00028:+00023:001072.6647:04136
04137:-00015:-00026:+00005:001072.6647:04137
04138:+00002:-00024:+00004:001072.6647:04138
04139:-00008:-00035:+00006:001072.6647:04139
04140:-00018:-00036:-00016:001072.6647:04140
04141:+00014:-00007:-00004:001072.6647:04141
04142:-00005:-00030:+00008:001072.6647:04142
04143:+00015:-00018:-00013:001091.0426:04143
04144:+00009:-00003:-00017:001091.0426:04144
04145:+00014:+00023:-00011:001091.0426:04145
04146:+00002:+00022:-00004:001091.0426:04146
04147:+00013:+00033:+00026:001091.0426:04147
04148:+00005:+00035:+00034:001091.0426:04148
04149:+00002:+00032:-00018:001091.0426:04149
04150:-00020:+00034:+00008:001091.0426:04150
04151:+00013:+00039:+00007:001091.0426:04151
04152:-00024:+00031:+00001:001091.0426:04152
04153:-00013:+00014:-00035:001091.0426:04153
04154:-00020:+00031:-00019:001091.0426:04154
04155:-00025:+00036:-00020:001091.0426:04155
04156:-00012:+00016:+00017:001091.0426:04156
04157:-00037:+00021:+00010:001091.0426:04157
04158:-00013:+00011:+00034:001091.0426:04158
04159:-00049:-00004:-00002:001091.0426:04159
04160:-00024:+00009:-00014:001091.0426:04160
04161:+00005:+00000:+00011:001091.1990:04161
04162:+00000:+00002:+00009:001091.1990:04162
04163:+00002:-00006:+00022:001091.1990:04163
04164:-00001:+00004:-00029:001091.1990:04164
04165:+00001:+00004:-00062:001091.1990:04165
04166:+00008:+00009:+00000:001091.1990:04166
04167:-00005:-00021:+00060:001091.1990:04167
04168:+00007:-00013:+00058:001091.1990:04168
04169:+00006:-00017:-00007:001091.1990:04169
04170:+00030:-00015:-00051:001091.1990:04170
04171:+00021:-00001:-00030:001091.1990:04171
04172:+00015:-00015:+00029:001091.1990:04172
04173:+00010:+00005:+00057:001091.1990:04173
04174:+00020:-00014:-00006:001091.1990:04174
04175:+00016:-00004:-00050:001091.1990:04175
04176:+00018:+00004:-00037:001091.1990:04176
04177:-00019:-00016:+00006:001091.1990:04177
04178:-00014:+00003:+00025:001091.1990:04178
04179:+00007:-00005:+00016:001127.4624:04179
04180:+00014:+00020:-00047:001127.4624:04180
04181:+00015:+00000:-00005:001127.4624:04181
04182:-00004:+00011:+00039:001127.4624:04182
04183:+00000:+00000:+00033:001127.4624:04183
04184:+00003:+00012:-00017:001127.4624:04184
04185:-00006:+00027:-00016:001127.4624:04185
04186:-00008:+00034:-00009:001127.4624:04186
04187:-00007:+00024:-00033:001127.4624:04187
04188:-00001:+00015:+00027:001127.4624:04188
04189:-00007:+00013:-00003:001127.4624:04189
04190:+00004:+00013:-00029:001127.4624:04190
04191:+00013:+00022:-00027:001127.4624:04191
04192:+00011:+00014:-00004:001127.4624:04192
04193:-00007:+00016:+00015:001127.4624:04193
04194:-00007:+00014:+00018:001127.4624:04194
04195:+00006:+00013:-00005:001127.4624:04195
04196:+00006:+00039:-00009:001127.4624:04196
04197:-00002:+00021:-00004:001123.8826:04197
04198:+00016:+00017:-00003:001123.8826:04198
04199:-00006:+00002:+00039:001123.8826:04199
04200:+00020:+00018:-00015:001123.8826:04200
04201:-00005:+00001:-00030:001123.8826:04201
04202:+00006:+00000:-00011:001123.8826:04202
04203:-00007:+00005:-00004:001123.8826:04203
04204:-00003:-00016:+00028:001123.8826:04204
04205:+00014:-00004:-00006:001123.8826:04205
04206:-00008:+00004:-00036:001123.8826:04206
04207:+00014:+00008:-00029:001123.8826:04207
04208:-00003:-00001:+00016:001123.8826:04208
04209:-00007:+00006:-00020:001123.8826:04209
04210:+00000:+00000:-00029:001123.8826:04210
04211:+00006:+00018:-00004:001123.8826:04211
04212:+00017:-00006:-00035:001123.8826:04212
04213:+00005:-00002:+00003:001123.8826:04213
04214:-00004:-00006:+00027:001123.8826:04214
04215:+00005:-00016:-00020:001105.6854:04215
04216:-00009:-00004:+00004:001105.6854:04216
04217:+00013:-00016:-00034:001105.6854:04217
04218:-00009:-00006:-00002:001105.6854:04218
04219:+00020:-00004:+00017:001105.6854:04219
04220:+00005:+00005:-00026:001105.6854:04220
04221:+00006:+00019:+00021:001105.6854:04221
04222:+00016:-00008:-00004:001105.6854:04222
04223:-00008:-00003:-00018:001105.6854:04223
04224:-00008:+00005:+00039:001105.6854:04224
04225:+00015:-00010:+00007:001105.6854:04225
04226:+00005:+00018:-00017:001105.6854:04226
04227:+00007:+00000:-00004:001105.6854:04227
04228:-00008:+00004:-00023:001105.6854:04228
04229:+00015:-00005:+00017:001105.6854:04229
04230:+00024:-00016:+00003:001105.6854:04230
04231:-00019:-00005:-00020:001105.6854:04231
04232:-00006:+00002:-00006:001142.8283:04232
04233:-00003:+00008:+00024:001142.8283:04233
04234:+00004:+00006:-00016:001142.8283:04234
04235:+00018:-00004:+00008:001142.8283:04235
04236:+00017:-00016:+00012:001142.8283:04236
04237:+00015:-00002:-00005:001142.8283:04237
04238:+00011:+00006:+00000:001142.8283:04238
04239:+00005:-00001:-00003:001142.8283:04239
04240:+00005:-00006:+00032:001142.8283:04240
04241:+00003:-00017:-00001:001142.8283:04241
04242:+00002:-00001:+00009:001142.8283:04242
04243:-00003:+00007:-00013:001142.8283:04243
04244:-00020:+00004:-00045:001142.8283:04244
04245:+00003:-00001:-00001:001142.8283:04245
04246:-00006:+00002:+00037:001142.8283:04246
04247:-00001:-00006:-00004:001142.8283:04247
04248:+00018:+00005:+00020:001142.8283:04248
04249:+00016:+00005:+00003:001142.8283:04249
04250:+00000:-00004:+00004:001146.2172:04250
04251:+00016:-00005:+00022:001146.2172:04251
04252:+00003:-00005:-00002:001146.2172:04252
04253:+00005:-00005:+00006:001146.2172:04253
04254:-00006:-00003:-00018:001146.2172:04254
04255:+00003:-00004:-00016:001146.2172:04255
04256:-00006:+00003:+00006:001146.2172:04256
04257:+00005:-00021:-00021:001146.2172:04257
04258:+00016:+00020:-00009:001146.2172:04258
04259:+00007:+00005:+00012:001146.2172:04259
04260:-00004:-00015:+00005:001146.2172:04260
04261:+00015:-00002:+00027:001146.2172:04261
04262:+00021:+00002:-00002:001146.2172:04262
04263:+00002:+00006:+00017:001146.2172:04263
04264:-00006:+00020:+00011:001146.2172:04264
04265:-00019:-00001:-00016:001146.2172:04265
04266:-00018:+00018:-00008:001146.2172:04266
04267:-00021:+00024:+00002:001146.2172:04267
04268:-00001:+00021:+00007:001115.6077:04268
04269:+00005:+00014:-00013:001115.6077:04269
04270:+00002:+00017:-00032:001115.6077:04270
04271:+00004:+00036:-00008:001115.6077:04271
04272:-00003:+00023:-00012:001115.6077:04272
04273:-00006:+00022:-00016:001115.6077:04273
04274:-00005:+00009:+00026:001115.6077:04274
04275:-00019:+00019:-00001:001115.6077:04275
04276:-00021:+00000:+00003:001115.6077:04276
04277:+00004:+00011:-00017:001115.6077:04277
04278:-00009:+00001:-00005:001115.6077:04278
04279:+00003:+00013:-00008:001115.6077:04279
04280:-00019:+00009:+00010:001115.6077:04280
04281:+00003:+00021:+00019:001115.6077:04281
04282:-00019:+00023:+00000:001115.6077:04282
04283:+00002:+00017:-00020:001115.6077:04283
04284:+00003:+00017:-00020:001115.6077:04284
04285:-00002:-00005:-00013:001139.7275:04285
04286:+00003:+00019:+00008:001139.7275:04286
04287:-00009:+00021:-00008:001139.7275:04287
04288:-00009:+00024:-00006:001139.7275:04288
04289:-00003:+00020:+00021:001139.7275:04289
04290:+00000:+00010:+00023:001139.7275:04290
04291:-00004:+00000:+00035:001139.7275:04291
04292:+00004:-00002:+00003:001139.7275:04292
04293:-00002:+00024:-00017:001139.7275:04293
04294:+00005:+00023:-00026:001139.7275:04294
04295:+00003:+00013:-00065:001139.7275:04295
04296:-00037:+00021:-00051:001139.7275:04296
04297:-00036:+00023:+00072:001139.7275:04297
04298:-00018:+00021:+00117:001139.7275:04298
04299:+00003:+00002:+00069:001139.7275:04299
04300:-00022:+00001:-00012:001139.7275:04300
04301:-00039:-00016:-00026:001139.7275:04301
04302:-00009:+00006:-00025:001139.7275:04302
04303:+00015:+00006:-00038:001141.0571:04303
04304:+00017:+00004:-00037:001141.0571:04304
04305:+00013:-00005:-00002:001141.0571:04305
04306:+00014:-00020:+00029:001141.0571:04306
04307:-00004:-00008:-00020:001141.0571:04307
04308:+00019:-00005:+00065:001141.0571:04308
04309:+00005:-00021:+00029:001141.0571:04309
04310:-00020:+00005:+00052:001141.0571:04310
04311:+00014:+00008:-00005:001141.0571:04311
04312:+00007:+00004:-00022:001141.0571:04312
04313:+00019:+00009:-00028:001141.0571:04313
04314:-00004:+00009:-00033:001141.0571:04314
04315:-00006:+00004:+00008:001141.0571:04315
04316:+00018:+00003:-00011:001141.0571:04316
04317:-00009:-00018:-00011:001141.0571:04317
04318:-00019:+00005:+00042:001141.0571:04318
04319:-00024:-00010:+00038:001141.0571:04319
04320:-00023:-00036:+00038:001141.0571:04320
04321:-00004:+00003:-00017:001106.6921:04321
04322:-00003:-00021:-00009:001106.6921:04322
04323:+00003:-00021:-00027:001106.6921:04323
04324:+00004:-00030:+00018:001106.6921:04324
04325:-00004:-00011:+00009:001106.6921:04325
04326:+00003:-00015:-00033:001106.6921:04326
04327:+00000:-00013:-00019:001106.6921:04327
04328:-00009:-00019:+00012:001106.6921:04328
04329:-00022:-00022:+00038:001106.6921:04329
04330:-00009:-00022:+00036:001106.6921:04330
04331:+00002:-00019:+00020:001106.6921:04331
04332:+00014:+00008:-00030:001106.6921:04332
04333:+00002:-00014:-00049:001106.6921:04333
04334:-00005:+00022:+00002:001106.6921:04334
04335:+00017:-00006:-00017:001106.6921:04335
04336:-00010:+00018:-00061:001106.6921:04336
04337:-00020:+00023:-00013:001106.6921:04337
04338:-00001:+00001:+00020:001106.6921:04338
04339:-00030:-00004:+00033:001119.4567:04339
04340:-00014:-00006:+00009:001119.4567:04340
04341:-00033:+00006:-00031:001119.4567:04341
04342:-00021:+00024:-00068:001119.4567:04342
04343:-00009:-00003:-00031:001119.4567:04343
04344:+00014:+00000:-00019:001119.4567:04344
04345:-00003:-00003:-00005:001119.4567:04345
04346:+00008:-00002:-00011:001119.4567:04346
04347:+00015:+00009:+00002:001119.4567:04347
04348:+00017:-00003:-00003:001119.4567:04348
04349:+00002:-00005:+00009:001119.4567:04349
04350:-00007:+00008:+00010:001119.4567:04350
04351:+00005:+00003:-00021:001119.4567:04351
04352:+00001:+00002:-00035:001119.4567:04352
04353:-00005:+00000:-00020:001119.4567:04353
04354:+00015:+00018:-00020:001119.4567:04354
04355:-00016:+00017:-00009:001119.4567:04355
04356:+00005:+00007:+00022:001119.4567:04356
04357:-00002:-00006:-00065:001098.5964:04357
04358:-00035:+00006:-00058:001098.5964:04358
04359:-00010:-00021:+00003:001098.5964:04359
04360:-00036:-00019:+00035:001098.5964:04360
04361:-00014:-00010:+00018:001098.5964:04361
04362:-00025:-00013:+00020:001098.5964:04362
04363:+00004:-00018:-00015:001098.5964:04363
04364:-00020:-00020:+00002:001098.5964:04364
04365:+00000:+00005:+00006:001098.5964:04365
04366:-00015:-00004:-00004:001098.5964:04366
04367:+00003:-00003:-00031:001098.5964:04367
04368:-00021:+00018:-00035:001098.5964:04368
04369:-00018:+00021:+00002:001098.5964:04369
04370:-00010:+00021:+00004:001098.5964:04370
04371:-00033:+00017:+00015:001098.5964:04371
04372:-00015:+00000:+00011:001098.5964:04372
04373:-00011:+00022:+00006:001098.5964:04373
04374:-00019:+00019:-00027:001098.5964:04374
04375:+00015:+00016:-00022:001098.5964:04375
04376:+00017:+00024:+00017:001076.1262:04376
04377:+00016:+00012:-00016:001076.1262:04377
04378:+00025:+00034:-00007:001076.1262:04378
04379:+00011:+00034:-00020:001076.1262:04379
04380:+00033:+00015:-00035:001076.1262:04380
04381:+00007:+00039:+00051:001076.1262:04381
04382:-00005:+00014:+00047:001076.1262:04382
04383:-00018:+00039:+00016:001076.1262:04383
04384:-00021:+00030:-00006:001076.1262:04384
04385:-00013:+00050:-00006:001076.1262:04385
04386:-00012:+00028:-00035:001076.1262:04386
04387:-00016:+00036:-00043:001076.1262:04387
04388:-00034:+00009:-00014:001076.1262:04388
04389:-00015:+00012:+00016:001076.1262:04389
04390:-00039:+00005:+00034:001076.1262:04390
04391:-00036:+00020:+00037:001076.1262:04391
04392:-00034:-00033:+00022:001076.1262:04392
04393:-00025:-00008:-00047:001076.1262:04393
04394:-00003:-00030:-00027:001106.6400:04394
04395:+00012:-00015:-00053:001106.6400:04395
04396:+00012:-00009:+00020:001106.6400:04396
04397:+00045:-00021:+00074:001106.6400:04397
04398:+00030:-00031:+00090:001106.6400:04398
04399:+00031:+00003:+00058:001106.6400:04399
04400:+00017:+00003:+00035:001106.6400:04400
04401:+00014:+00002:+00032:001106.6400:04401
04402:+00003:+00019:-00017:001106.6400:04402
04403:+00001:+00009:+00003:001106.6400:04403
04404:-00007:+00013:-00024:001106.6400:04404
04405:-00018:+00009:-00033:001106.6400:04405
04406:-00013:+00009:-00055:001106.6400:04406
04407:-00014:+00019:-00063:001106.6400:04407
04408:-00014:+00007:-00040:001106.6400:04408
04409:-00033:-00016:-00013:001106.6400:04409
04410:-00024:-00004:+00069:001106.6400:04410
04411:-00029:+00007:+00086:001106.6400:04411
04412:-00040:-00012:+00042:001091.0362:04412
04413:+00005:+00013:-00032:001091.0362:04413
04414:-00023:-00005:+00018:001091.0362:04414
04415:+00003:-00003:-00003:001091.0362:04415
04416:+00003:+00007:+00051:001091.0362:04416
04417:+00006:+00017:-00007:001091.0362:04417
04418:+00015:+00020:-00023:001091.0362:04418
04419:+00007:+00019:-00048:001091.0362:04419
04420:+00015:+00017:-00036:001091.0362:04420
04421:-00006:+00001:-00004:001091.0362:04421
04422:-00022:+00017:+00016:001091.0362:04422
04423:-00014:+00018:+00031:001091.0362:04423
04424:-00023:+00031:+00019:001091.0362:04424
04425:-00049:+00014:-00020:001091.0362:04425
04426:-00045:+00034:-00010:001091.0362:04426
04427:-00046:+00012:+00018:001091.0362:04427
04428:-00056:+00018:-00030:001091.0362:04428
04429:-00067:+00006:+00003:001091.0362:04429
04430:-00050:-00015:+00012:001091.0362:04430
04431:-00041:-00032:+00001:001038.4979:04431
04432:-00027:-00008:-00012:001038.4979:04432
04433:-00036:-00037:+00009:001038.4979:04433
04434:+00003:-00033:+00034:001038.4979:04434
04435:+00019:-00033:+00023:001038.4979:04435
04436:+00027:-00031:+00003:001038.4979:04436
04437:+00034:-00035:+00018:001038.4979:04437
04438:+00009:-00031:+00021:001038.4979:04438
04439:+00016:-00036:+00014:001038.4979:04439
04440:-00006:-00030:+00022:001038.4979:04440
04441:-00014:-00008:-00005:001038.4979:04441
04442:-00015:-00025:-00020:001038.4979:04442
04443:-00033:-00034:-00006:001038.4979:04443
04444:-00037:-00037:+00027:001038.4979:04444
04445:-00038:-00027:+00007:001038.4979:04445
04446:-00040:-00048:-00016:001038.4979:04446
04447:-00015:-00011:+00017:001038.4979:04447
04448:-00038:-00028:+00005:001038.4979:04448
04449:-00026:-00012:+00034:001038.4979:04449
04450:-00032:-00033:+00028:001069.9517:04450
04451:-00039:-00012:-00005:001069.9517:04451
04452:-00029:-00021:-00035:001069.9517:04452
04453:-00035:-00022:-00009:001069.9517:04453
04454:-00012:+00006:-00012:001069.9517:04454
04455:+00004:-00002:-00014:001069.9517:04455
04456:+00016:+00013:-00009:001069.9517:04456
04457:+00020:+00037:-00009:001069.9517:04457
04458:+00021:+00027:-00008:001069.9517:04458
04459:+00010:+00053:-00013:001069.9517:04459
04460:+00015:+00064:-00019:001069.9517:04460
04461:+00003:+00041:+00008:001069.9517:04461
04462:-00023:+00044:+00023:001069.9517:04462
04463:-00011:+00052:-00010:001069.9517:04463
04464:-00038:+00054:-00013:001069.9517:04464
04465:-00017:+00030:-00023:001069.9517:04465
04466:-00027:+00028:-00031:001069.9517:04466
04467:-00028:+00036:-00020:001069.9517:04467
04468:-00035:+00012:-00006:001069.9517:04468
04469:-00026:+00001:-00020:001077.1372:04469
04470:-00032:-00004:-00028:001077.1372:04470
04471:-00030:+00009:+00020:001077.1372:04471
04472:-00030:+00007:-00005:001077.1372:04472
04473:-00031:-00019:+00002:001077.1372:04473
04474:-00033:+00002:+00001:001077.1372:04474
04475:-00035:-00019:-00002:001077.1372:04475
04476:-00013:-00030:+00003:001077.1372:04476
04477:-00024:-00031:+00000:001077.1372:04477
04478:-00009:-00016:-00011:001077.1372:04478
04479:-00022:-00021:-00009:001077.1372:04479
04480:+00016:-00011:-00011:001077.1372:04480
04481:+00019:-00018:+00006:001077.1372:04481
04482:+00014:-00010:+00033:001077.1372:04482
04483:+00006:+00002:-00005:001077.1372:04483
04484:+00007:+00005:+00006:001077.1372:04484
04485:+00009:+00006:+00020:001077.1372:04485
04486:-00003:+00018:+00033:001077.1372:04486
04487:+00005:-00001:+00003:001063.3093:04487
04488:-00018:+00018:-00009:001063.3093:04488
04489:-00019:+00020:+00003:001063.3093:04489
04490:-00025:+00001:-00018:001063.3093:04490
04491:-00033:+00020:-00032:001063.3093:04491
04492:-00028:-00004:-00020:001063.3093:04492
04493:-00039:-00001:-00013:001063.3093:04493
04494:-00034:+00018:-00033:001063.3093:04494
04495:-00030:+00001:-00036:001063.3093:04495
04496:-00030:+00018:-00019:001063.3093:04496
04497:-00040:+00023:+00005:001063.3093:04497
04498:-00028:+00023:-00010:001063.3093:04498
04499:-00014:+00023:-00031:001063.3093:04499
04500:-00010:+00011:+00003:001063.3093:04500
04501:-00023:-00002:-00011:001063.3093:04501
04502:+00001:+00015:-00024:001063.3093:04502
04503:-00002:+00023:-00020:001063.3093:04503
04504:-00006:+00009:-00004:001063.3093:04504
04505:+00015:+00023:+00013:001105.6510:04505
04506:-00006:+00022:-00005:001105.6510:04506
04507:-00002:+00020:-00019:001105.6510:04507
04508:+00016:+00012:-00034:001105.6510:04508
04509:+00004:+00011:-00015:001105.6510:04509
04510:-00005:+00008:+00017:001105.6510:04510
04511:+00003:-00004:+00007:001105.6510:04511
04512:-00018:-00006:+00008:001105.6510:04512
04513:-00018:-00006:-00019:001105.6510:04513
04514:-00035:+00005:-00031:001105.6510:04514
04515:-00034:+00004:-00004:001105.6510:04515
04516:-00023:-00020:+00014:001105.6510:04516
04517:-00016:-00012:+00015:001105.6510:04517
04518:-00017:-00010:+00017:001105.6510:04518
04519:-00023:-00012:+00022:001105.6510:04519
04520:-00013:-00030:+00001:001105.6510:04520
04521:-00021:-00035:+00017:001105.6510:04521
04522:+00002:-00009:+00014:001105.6510:04522
04523:-00018:-00030:+00032:001105.6510:04523
04524:-00003:-00009:+00003:001097.6107:04524
04525:+00002:-00009:+00037:001097.6107:04525
04526:-00002:-00010:+00026:001097.6107:04526
04527:+00004:-00020:+00026:001097.6107:04527
04528:-00018:-00007:-00017:001097.6107:04528
04529:+00005:+00006:+00003:001097.6107:04529
04530:-00021:-00016:+00000:001097.6107:04530
04531:-00035:+00002:+00022:001097.6107:04531
04532:-00001:+00002:+00058:001097.6107:04532
04533:-00013:+00004:+00033:001097.6107:04533
04534:-00016:-00019:+00013:001097.6107:04534
04535:+00000:+00001:+00012:001097.6107:04535
04536:-00011:+00000:+00019:001097.6107:04536
04537:-00038:+00022:-00017:001097.6107:04537
04538:-00022:+00000:+00030:001097.6107:04538
04539:-00024:-00005:+00010:001097.6107:04539
04540:-00021:+00019:-00012:001097.6107:04540
04541:-00018:-00001:-00020:001097.6107:04541
04542:-00018:+00011:+00008:001069.6776:04542
04543:-00004:+00020:+00020:001069.6776:04543
04544:-00004:+00019:+00010:001069.6776:04544
04545:+00018:-00004:-00005:001069.6776:04545
04546:-00007:+00000:+00023:001069.6776:04546
04547:+00014:-00003:+00010:001069.6776:04547
04548:-00001:+00017:+00032:001069.6776:04548
04549:+00004:-00006:+00009:001069.6776:04549
04550:-00002:+00006:+00008:001069.6776:04550
04551:-00007:+00000:-00012:001069.6776:04551
04552:-00019:-00015:-00011:001069.6776:04552
04553:-00023:+00002:-00001:001069.6776:04553
04554:-00021:+00005:+00013:001069.6776:04554
04555:-00020:-00010:+00022:001069.6776:04555
04556:-00026:-00020:-00030:001069.6776:04556
04557:-00024:-00016:-00001:001069.6776:04557
04558:-00034:+00009:-00018:001069.6776:04558
04559:-00031:-00014:+00011:001069.6776:04559
04560:-00011:-00007:+00014:001069.6776:04560
04561:-00034:-00008:+00017:001091.2502:04561
04562:-00021:+00007:-00039:001091.2502:04562
04563:-00025:-00013:-00012:001091.2502:04563
04564:-00004:-00002:-00009:001091.2502:04564
04565:-00021:-00010:+00011:001091.2502:04565
04566:+00000:+00004:+00008:001091.2502:04566
04567:-00009:+00004:-00001:001091.2502:04567
04568:+00008:+00001:-00015:001091.2502:04568
04569:-00007:-00004:+00012:001091.2502:04569
04570:+00015:+00017:+00026:001091.2502:04570
04571:-00004:+00018:+00016:001091.2502:04571
04572:-00002:+00009:-00010:001091.2502:04572
04573:+00014:+00009:-00046:001091.2502:04573
04574:-00004:+00014:+00005:001091.2502:04574
04575:-00022:+00014:+00004:001091.2502:04575
04576:-00019:+00015:-00004:001091.2502:04576
04577:-00023:+00034:-00015:001091.2502:04577
04578:-00015:+00013:-00035:001091.2502:04578
04579:-00037:+00026:-00034:001083.5482:04579
04580:-00012:+00013:-00015:001083.5482:04580
04581:-00028:+00015:+00019:001083.5482:04581
04582:-00033:+00022:-00001:001083.5482:04582
04583:-00037:+00015:-00016:001083.5482:04583
04584:-00015:+00019:-00025:001083.5482:04584
04585:-00016:+00022:-00019:001083.5482:04585
04586:-00013:+00006:+00007:001083.5482:04586
04587:-00020:-00004:+00007:001083.5482:04587
04588:+00000:+00005:+00006:001083.5482:04588
04589:-00019:-00018:+00006:001083.5482:04589
04590:-00009:-00021:-00001:001083.5482:04590
04591:+00004:-00019:+00007:001083.5482:04591
04592:+00002:-00030:+00002:001083.5482:04592
04593:-00004:-00021:+00002:001083.5482:04593
04594:-00002:-00012:+00002:001083.5482:04594
04595:-00005:-00015:-00036:001083.5482:04595
04596:-00003:-00021:-00001:001083.5482:04596
04597:-00003:-00020:+00001:001083.5482:04597
04598:+00002:+00005:-00009:001064.1741:04598
04599:-00009:-00003:-00035:001064.1741:04599
04600:-00019:-00015:-00009:001064.1741:04600
04601:-00002:-00006:-00028:001064.1741:04601
04602:-00024:-00006:-00013:001064.1741:04602
04603:+00002:+00000:+00001:001064.1741:04603
04604:-00023:+00018:+00020:001064.1741:04604
04605:+00004:+00017:-00010:001064.1741:04605
04606:-00020:+00021:-00031:001064.1741:04606
04607:-00006:+00008:+00010:001064.1741:04607
04608:-00002:-00002:+00001:001064.1741:04608
04609:-00008:+00011:-00027:001064.1741:04609
04610:+00016:+00021:-00017:001064.1741:04610
04611:-00006:+00020:-00036:001064.1741:04611
04612:+00006:+00016:-00009:001064.1741:04612
04613:+00006:+00015:-00002:001064.1741:04613
04614:-00009:+00016:-00020:001064.1741:04614
04615:+00002:+00037:+00005:001064.1741:04615
04616:-00009:+00039:-00010:001107.6138:04616
04617:-00019:+00015:-00024:001107.6138:04617
04618:+00005:+00037:-00007:001107.6138:04618
04619:-00018:+00001:+00023:001107.6138:04619
04620:-00022:+00040:+00007:001107.6138:04620
04621:+00000:+00019:+00017:001107.6138:04621
04622:-00024:+00021:+00008:001107.6138:04622
04623:-00034:+00010:-00018:001107.6138:04623
04624:-00001:+00022:-00028:001107.6138:04624
04625:-00016:-00004:+00005:001107.6138:04625
04626:+00005:-00018:+00015:001107.6138:04626
04627:+00003:-00011:+00016:001107.6138:04627
04628:+00014:-00016:-00010:001107.6138:04628
04629:+00010:-00015:+00007:001107.6138:04629
04630:+00007:-00033:-00033:001107.6138:04630
04631:+00036:-00011:-00006:001107.6138:04631
04632:+00045:-00033:+00014:001107.6138:04632
04633:+00033:-00019:+00033:001107.6138:04633
04634:+00025:+00003:-00009:001115.9761:04634
04635:+00027:+00005:+00017:001115.9761:04635
04636:+00031:+00006:+00032:001115.9761:04636
04637:+00013:+00009:+00030:001115.9761:04637
04638:+00033:-00016:+00034:001115.9761:04638
04639:+00031:+00004:-00022:001115.9761:04639
04640:+00022:+00008:-00009:001115.9761:04640
04641:-00004:-00006:+00003:001115.9761:04641
04642:-00009:+00008:+00013:001115.9761:04642
04643:-00022:-00015:+00012:001115.9761:04643
04644:+00005:+00017:+00024:001115.9761:04644
04645:-00008:-00002:+00003:001115.9761:04645
04646:-00024:+00003:+00003:001115.9761:04646
04647:-00012:+00021:+00035:001115.9761:04647
04648:-00025:+00000:+00009:001115.9761:04648
04649:-00011:+00021:-00046:001115.9761:04649
04650:+00000:+00015:-00032:001115.9761:04650
04651:-00007:+00016:-00005:001115.9761:04651
04652:-00024:+00016:+00000:001086.4440:04652
04653:+00005:+00013:+00037:001086.4440:04653
04654:-00010:+00016:+00051:001086.4440:04654
04655:-00005:+00033:+00033:001086.4440:04655
04656:-00001:+00011:+00022:001086.4440:04656
04657:-00003:+00010:-00001:001086.4440:04657
04658:-00008:+00013:+00012:001086.4440:04658
04659:-00003:+00017:-00001:001086.4440:04659
04660:-00007:+00015:-00038:001086.4440:04660
04661:+00019:+00010:-00007:001086.4440:04661
04662:-00005:+00021:+00009:001086.4440:04662
04663:-00005:+00020:+00047:001086.4440:04663
04664:-00003:+00008:+00022:001086.4440:04664
04665:+00000:-00007:+00007:001086.4440:04665
04666:+00003:+00006:+00021:001086.4440:04666
04667:+00015:+00007:+00011:001086.4440:04667
04668:-00021:+00007:+00016:001086.4440:04668
04669:-00001:-00020:+00013:001086.4440:04669
04670:-00005:+00003:+00023:001099.8594:04670
04671:-00021:-00002:-00048:001099.8594:04671
04672:-00018:+00005:-00048:001099.8594:04672
04673:+00002:+00008:+00038:001099.8594:04673
04674:-00002:-00006:+00027:001099.8594:04674
04675:-00019:-00022:+00001:001099.8594:04675
04676:-00022:+00007:-00017:001099.8594:04676
04677:-00008:+00002:+00025:001099.8594:04677
04678:-00021:-00018:-00007:001099.8594:04678
04679:-00033:-00006:+00010:001099.8594:04679
04680:-00014:+00001:+00007:001099.8594:04680
04681:-00034:+00007:-00027:001099.8594:04681
04682:-00022:+00024:-00014:001099.8594:04682
04683:+00001:-00005:-00018:001099.8594:04683
04684:-00034:-00005:-00016:001099.8594:04684
04685:-00015:+00008:+00033:001099.8594:04685
04686:-00023:-00005:-00001:001099.8594:04686
04687:-00039:-00001:-00004:001099.8594:04687
04688:-00021:+00001:+00039:001099.8594:04688
04689:-00019:-00001:+00011:001075.2854:04689
04690:-00033:+00020:+00015:001075.2854:04690
04691:-00017:-00002:-00003:001075.2854:04691
04692:-00013:+00010:+00007:001075.2854:04692
04693:-00013:-00001:-00017:001075.2854:04693
04694:-00017:+00019:-00018:001075.2854:04694
04695:-00022:-00003:+00024:001075.2854:04695
04696:-00020:+00006:+00005:001075.2854:04696
04697:-00021:+00002:-00003:001075.2854:04697
04698:+00002:+00006:-00002:001075.2854:04698
04699:-00018:+00007:+00023:001075.2854:04699
04700:-00024:+00002:-00005:001075.2854:04700
04701:-00019:-00014:+00028:001075.2854:04701
04702:-00019:+00005:-00005:001075.2854:04702
04703:-00027:-00020:-00021:001075.2854:04703
04704:-00016:-00019:-00022:001075.2854:04704
04705:-00037:-00006:-00003:001075.2854:04705
04706:-00026:-00017:-00051:001075.2854:04706
04707:-00027:-00019:-00021:001075.2854:04707
04708:-00015:+00009:-00020:001035.9127:04708
04709:-00028:+00003:+00001:001035.9127:04709
04710:-00031:+00005:-00022:001035.9127:04710
04711:-00035:+00019:-00001:001035.9127:04711
04712:-00022:+00003:-00016:001035.9127:04712
04713:-00011:+00005:+00001:001035.9127:04713
04714:+00004:-00001:+00012:001035.9127:04714
04715:+00000:+00012:-00008:001035.9127:04715
04716:+00003:+00024:-00036:001035.9127:04716
04717:+00014:+00010:-00014:001035.9127:04717
04718:+00017:+00021:-00019:001035.9127:04718
04719:+00017:+00024:-00042:001035.9127:04719
04720:+00010:+00020:+00003:001035.9127:04720
04721:+00030:+00017:+00038:001035.9127:04721
04722:-00007:+00012:+00008:001035.9127:04722
04723:-00006:+00018:-00069:001035.9127:04723
04724:+00012:+00022:-00013:001035.9127:04724
04725:-00003:+00017:+00023:001035.9127:04725
04726:-00018:+00010:-00006:001035.9127:04726
04727:-00024:+00020:-00016:001084.6962:04727
04728:+00002:+00021:-00007:001084.6962:04728
04729:-00020:+00017:+00004:001084.6962:04729
04730:-00022:-00006:-00026:001084.6962:04730
04731:-00015:+00007:+00004:001084.6962:04731
04732:-00011:+00007:-00012:001084.6962:04732
04733:-00023:+00007:-00001:001084.6962:04733
04734:+00002:-00020:-00049:001084.6962:04734
04735:-00006:+00005:-00017:001084.6962:04735
04736:+00003:-00019:-00034:001084.6962:04736
04737:-00020:+00007:+00010:001084.6962:04737
04738:+00019:-00020:-00004:001084.6962:04738
04739:+00019:+00018:+00003:001084.6962:04739
04740:+00006:+00003:+00009:001084.6962:04740
04741:+00008:+00007:-00027:001084.6962:04741
04742:+00012:-00004:-00020:001084.6962:04742
04743:+00013:+00021:-00003:001084.6962:04743
04744:-00004:+00018:-00005:001084.6962:04744
04745:+00009:+00024:-00012:001109.1500:04745
04746:+00029:+00020:+00005:001109.1500:04746
04747:-00006:+00001:-00029:001109.1500:04747
04748:+00005:+00019:-00004:001109.1500:04748
04749:+00016:+00009:+00033:001109.1500:04749
04750:-00004:+00009:-00013:001109.1500:04750
04751:+00030:+00035:-00026:001109.1500:04751
04752:+00016:+00036:-00003:001109.1500:04752
04753:-00010:+00037:-00002:001109.1500:04753
04754:+00016:+00015:+00015:001109.1500:04754
04755:-00006:+00036:+00001:001109.1500:04755
04756:-00002:+00015:-00005:001109.1500:04756
04757:+00011:+00010:-00015:001109.1500:04757
04758:+00004:+00015:+00029:001109.1500:04758
04759:+00002:+00020:+00049:001109.1500:04759
04760:+00002:+00001:+00012:001109.1500:04760
04761:+00019:+00011:-00035:001109.1500:04761
04762:+00011:+00017:+00007:001109.1500:04762
04763:+00013:+00024:-00020:001097.9177:04763
04764:+00009:+00005:+00039:001097.9177:04764
04765:+00008:+00000:+00007:001097.9177:04765
04766:+00021:-00006:+00002:001097.9177:04766
04767:+00018:-00016:-00020:001097.9177:04767
04768:+00009:-00006:+00014:001097.9177:04768
04769:-00002:-00020:+00063:001097.9177:04769
04770:+00032:+00002:+00038:001097.9177:04770
04771:+00006:-00014:-00018:001097.9177:04771
04772:+00018:-00030:-00011:001097.9177:04772
04773:+00018:-00019:-00006:001097.9177:04773
04774:-00001:-00046:+00039:001097.9177:04774
04775:-00021:-00010:-00018:001097.9177:04775
04776:-00003:-00034:-00037:001097.9177:04776
04777:+00021:-00022:-00031:001097.9177:04777
04778:-00009:-00032:+00064:001097.9177:04778
04779:-00003:-00011:+00039:001097.9177:04779
04780:+00015:-00017:+00000:001097.9177:04780
04781:+00006:+00009:-00034:001128.4733:04781
04782:+00017:+00003:-00026:001128.4733:04782
04783:+00007:-00004:+00033:001128.4733:04783
04784:+00015:-00006:+00053:001128.4733:04784
04785:-00009:+00018:-00035:001128.4733:04785
04786:+00014:+00014:-00032:001128.4733:04786
04787:+00017:-00004:-00035:001128.4733:04787
04788:-00009:+00024:+00007:001128.4733:04788
04789:+00010:+00014:+00043:001128.4733:04789
04790:-00005:+00017:-00004:001128.4733:04790
04791:-00003:+00012:-00009:001128.4733:04791
04792:+00006:+00034:-00001:001128.4733:04792
04793:+00000:+00015:-00014:001128.4733:04793
04794:-00018:+00014:+00034:001128.4733:04794
04795:-00004:+00022:+00040:001128.4733:04795
04796:-00021:+00012:+00001:001128.4733:04796
04797:-00021:+00012:-00005:001128.4733:04797
04798:-00002:+00018:-00009:001128.4733:04798
04799:-00009:+00024:+00008:001116.9479:04799
04800:+00016:+00003:-00003:001116.9479:04800
04801:+00002:-00014:+00017:001116.9479:04801
04802:-00008:+00000:+00007:001116.9479:04802
04803:-00006:+00002:-00027:001116.9479:04803
04804:+00005:+00008:-00014:001116.9479:04804
04805:-00003:-00013:+00014:001116.9479:04805
04806:+00000:-00032:+00015:001116.9479:04806
04807:-00020:+00002:+00007:001116.9479:04807
04808:+00020:-00021:-00004:001116.9479:04808
04809:-00012:-00011:-00012:001116.9479:04809
04810:-00013:-00019:+00021:001116.9479:04810
04811:+00000:-00007:+00027:001116.9479:04811
04812:-00033:-00009:+00001:001116.9479:04812
04813:-00015:-00034:-00012:001116.9479:04813
04814:-00001:-00030:-00032:001116.9479:04814
04815:-00035:-00007:-00027:001116.9479:04815
04816:-00037:-00012:+00035:001116.9479:04816
04817:-00011:-00031:+00000:001089.2592:04817
04818:-00014:-00006:-00031:001089.2592:04818
04819:-00020:-00015:-00021:001089.2592:04819
04820:-00011:+00006:+00018:001089.2592:04820
04821:+00001:+00018:+00011:001089.2592:04821
04822:-00013:+00024:+00018:001089.2592:04822
04823:-00020:+00016:+00005:001089.2592:04823
04824:+00002:+00035:-00018:001089.2592:04824
04825:-00001:+00024:-00018:001089.2592:04825
04826:-00002:+00037:+00005:001089.2592:04826
04827:-00009:+00025:+00022:001089.2592:04827
04828:+00001:+00031:-00013:001089.2592:04828
04829:-00024:+00027:-00023:001089.2592:04829
04830:-00008:+00048:-00017:001089.2592:04830
04831:-00013:+00033:+00002:001089.2592:04831
04832:-00011:+00039:-00018:001089.2592:04832
04833:-00010:+00033:+00025:001089.2592:04833
04834:-00013:+00011:+00019:001089.2592:04834
04835:-00034:+00012:+00019:001118.4307:04835
04836:-00015:+00035:+00002:001118.4307:04836
04837:-00040:+00011:-00014:001118.4307:04837
04838:-00035:+00022:-00008:001118.4307:04838
04839:-00033:+00012:+00020:001118.4307:04839
04840:-00033:+00018:+00002:001118.4307:04840
04841:-00038:+00021:-00024:001118.4307:04841
04842:-00023:-00005:-00031:001118.4307:04842
04843:-00024:-00006:-00008:001118.4307:04843
04844:-00023:+00003:+00007:001118.4307:04844
04845:-00001:-00018:-00018:001118.4307:04845
04846:-00008:+00007:-00014:001118.4307:04846
04847:+00003:-00015:-00034:001118.4307:04847
04848:+00001:+00002:-00060:001118.4307:04848
04849:-00009:-00002:-00020:001118.4307:04849
04850:-00021:-00013:-00005:001118.4307:04850
04851:-00011:-00005:+00016:001118.4307:04851
04852:-00021:-00018:-00006:001118.4307:04852
04853:-00022:-00005:-00049:001120.8923:04853
04854:-00027:-00016:-00027:001120.8923:04854
04855:-00036:-00001:-00031:001120.8923:04855
04856:-00018:-00002:-00009:001120.8923:04856
04857:+00001:-00002:-00055:001120.8923:04857
04858:-00005:+00032:-00023:001120.8923:04858
04859:-00008:+00036:-00050:001120.8923:04859
04860:-00010:+00051:-00032:001120.8923:04860
04861:-00020:+00012:+00040:001120.8923:04861
04862:+00004:+00067:+00040:001120.8923:04862
04863:+00019:+00053:+00019:001120.8923:04863
04864:+00035:+00046:-00061:001120.8923:04864
04865:+00028:+00045:-00052:001120.8923:04865
04866:+00015:+00036:+00024:001120.8923:04866
04867:+00009:+00013:+00169:001120.8923:04867
04868:+00009:+00026:+00198:001120.8923:04868
04869:+00016:-00008:-00032:001120.8923:04869
04870:+00005:+00002:-00209:001120.8923:04870
04871:-00016:-00013:-00161:001074.2584:04871
04872:-00037:-00047:-00007:001074.2584:04872
04873:-00055:-00029:+00038:001074.2584:04873
04874:-00050:-00031:-00012:001074.2584:04874
04875:-00037:-00027:+00118:001074.2584:04875
04876:-00005:-00027:+00234:001074.2584:04876
04877:-00051:-00042:+00016:001074.2584:04877
04878:-00026:+00004:-00191:001074.2584:04878
04879:+00031:-00005:-00070:001074.2584:04879
04880:+00015:-00005:+00006:001074.2584:04880
04881:-00022:+00036:-00058:001074.2584:04881
04882:+00051:+00014:+00032:001074.2584:04882
04883:+00036:+00001:+00001:001074.2584:04883
04884:+00004:+00008:-00052:001074.2584:04884
04885:+00012:-00005:-00012:001074.2584:04885
04886:+00016:-00023:-00050:001074.2584:04886
04887:+00024:-00021:-00098:001074.2584:04887
04888:+00046:-00030:+00075:001074.2584:04888
04889:+00048:-00027:+00146:001125.4262:04889
04890:+00014:-00052:+00073:001125.4262:04890
04891:-00006:-00008:-00043:001125.4262:04891
04892:-00001:-00013:-00095:001125.4262:04892
04893:-00033:+00007:-00071:001125.4262:04893
04894:-00065:+00003:+00035:001125.4262:04894
04895:-00041:-00004:+00018:001125.4262:04895
04896:-00066:-00004:-00033:001125.4262:04896
04897:-00025:+00014:-00093:001125.4262:04897
04898:-00053:+00020:-00049:001125.4262:04898
04899:-00035:+00014:+00039:001125.4262:04899
04900:-00035:+00048:+00045:001125.4262:04900
04901:+00007:+00042:+00037:001125.4262:04901
04902:+00022:+00043:-00003:001125.4262:04902
04903:+00051:+00043:-00014:001125.4262:04903
04904:+00034:+00026:-00016:001125.4262:04904
04905:+00025:+00010:-00016:001125.4262:04905
04906:+00025:+00016:-00020:001125.4262:04906
04907:+00027:-00004:-00010:001158.7628:04907
04908:+00023:-00019:+00034:001158.7628:04908
04909:+00031:-00031:+00031:001158.7628:04909
04910:+00030:-00037:+00034:001158.7628:04910
04911:+00009:-00063:+00025:001158.7628:04911
04912:+00022:-00040:+00027:001158.7628:04912
04913:+00023:-00065:+00022:001158.7628:04913
04914:+00030:-00062:+00068:001158.7628:04914
04915:-00007:-00043:+00024:001158.7628:04915
04916:-00014:-00048:+00015:001158.7628:04916
04917:-00014:-00028:-00019:001158.7628:04917
04918:-00037:-00023:-00028:001158.7628:04918
04919:-00037:-00034:+00018:001158.7628:04919
04920:-00019:-00030:+00011:001158.7628:04920
04921:-00001:-00013:+00023:001158.7628:04921
04922:+00010:-00020:+00000:001158.7628:04922
04923:+00023:+00006:-00016:001158.7628:04923
04924:+00049:+00001:-00032:001145.2832:04924
04925:+00038:+00024:+00022:001145.2832:04925
04926:+00063:+00014:+00025:001145.2832:04926
04927:+00028:+00039:-00003:001145.2832:04927
04928:+00053:+00034:+00033:001145.2832:04928
04929:+00062:+00029:+00043:001145.2832:04929
04930:+00042:+00025:+00041:001145.2832:04930
04931:+00027:+00030:+00063:001145.2832:04931
04932:+00031:+00031:+00077:001145.2832:04932
04933:+00009:+00054:+00051:001145.2832:04933
04934:-00005:+00031:+00036:001145.2832:04934
04935:+00004:+00063:+00002:001145.2832:04935
04936:-00010:+00043:-00004:001145.2832:04936
04937:-00032:+00030:+00009:001145.2832:04937
04938:-00032:+00031:+00020:001145.2832:04938
04939:-00051:+00031:+00016:001145.2832:04939
04940:-00048:+00038:-00009:001145.2832:04940
04941:-00063:+00027:+00019:001145.2832:04941
04942:-00054:+00016:+00039:001117.4377:04942
04943:-00027:+00019:-00020:001117.4377:04943
04944:-00036:+00013:+00007:001117.4377:04944
04945:-00011:+00007:+00033:001117.4377:04945
04946:-00022:-00016:+00009:001117.4377:04946
04947:-00001:-00032:-00002:001117.4377:04947
04948:-00002:-00034:+00010:001117.4377:04948
04949:-00009:-00034:-00009:001117.4377:04949
04950:+00000:-00025:-00018:001117.4377:04950
04951:-00007:-00045:+00010:001117.4377:04951
04952:+00015:-00024:+00017:001117.4377:04952
04953:-00020:-00029:-00021:001117.4377:04953
04954:-00023:-00011:+00019:001117.4377:04954
04955:-00002:-00017:+00019:001117.4377:04955
04956:-00032:-00012:+00000:001117.4377:04956
04957:-00040:-00016:-00015:001117.4377:04957
04958:-00050:+00001:+00021:001117.4377:04958
04959:-00056:+00002:-00036:001117.4377:04959
04960:-00054:+00000:-00038:001117.4377:04960
04961:-00032:-00001:+00003:001032.4361:04961
04962:-00029:+00012:-00017:001032.4361:04962
04963:-00032:-00006:-00018:001032.4361:04963
04964:-00033:+00036:-00009:001032.4361:04964
04965:-00026:+00017:-00012:001032.4361:04965
04966:-00022:+00011:-00038:001032.4361:04966
04967:-00017:+00023:-00007:001032.4361:04967
04968:-00001:+00024:+00050:001032.4361:04968
04969:-00025:+00017:+00026:001032.4361:04969
04970:+00002:+00037:-00012:001032.4361:04970
04971:-00025:+00013:+00005:001032.4361:04971
04972:-00025:+00012:-00027:001032.4361:04972
04973:-00028:+00016:-00023:001032.4361:04973
04974:-00035:+00016:-00003:001032.4361:04974
04975:-00050:-00005:-00019:001032.4361:04975
04976:-00049:+00019:-00024:001032.4361:04976
04977:-00028:+00001:+00003:001032.4361:04977
04978:-00043:+00002:-00034:001032.4361:04978
04979:-00047:+00003:-00003:001032.4361:04979
04980:-00037:-00015:+00046:001032.4361:04980
04981:-00041:-00019:-00009:001002.6098:04981
04982:-00029:+00002:-00024:001002.6098:04982
04983:-00035:-00007:+00021:001002.6098:04983
04984:-00037:-00008:-00021:001002.6098:04984
04985:-00050:-00013:+00003:001002.6098:04985
04986:-00010:-00030:+00025:001002.6098:04986
04987:-00035:-00007:-00031:001002.6098:04987
04988:-00023:-00010:-00049:001002.6098:04988
04989:-00002:-00036:+00017:001002.6098:04989
04990:-00006:-00033:+00023:001002.6098:04990
04991:+00000:-00029:+00022:001002.6098:04991
04992:+00014:-00012:-00018:001002.6098:04992
04993:+00002:-00013:-00023:001002.6098:04993
04994:+00001:-00035:-00028:001002.6098:04994
04995:-00022:-00009:+00031:001002.6098:04995
04996:-00011:-00008:+00009:001002.6098:04996
04997:-00033:-00022:-00035:001002.6098:04997
04998:-00017:-00006:-00030:001002.6098:04998
04999:-00013:-00002:-00010:001002.6098:04999
05000:-00034:+00005:+00002:001059.1124:05000
05001:-00026:-00003:+00035:001059.1124:05001
05002:-00037:-00004:+00084:001059.1124:05002
05003:-00028:+00022:-00022:001059.1124:05003
05004:-00035:+00024:-00029:001059.1124:05004
05005:-00013:+00011:-00036:001059.1124:05005
05006:-00012:+00019:+00014:001059.1124:05006
05007:+00000:+00012:-00005:001059.1124:05007
05008:+00001:+00017:-00005:001059.1124:05008
05009:+00016:+00027:-00013:001059.1124:05009
05010:-00001:+00035:-00029:001059.1124:05010
05011:-00025:+00010:-00029:001059.1124:05011
05012:-00012:+00014:+00008:001059.1124:05012
05013:+00001:+00013:-00036:001059.1124:05013
05014:-00025:+00034:-00024:001059.1124:05014
05015:+00005:+00013:-00016:001059.1124:05015
05016:-00019:+00022:+00014:001059.1124:05016
05017:+00006:+00021:+00015:001059.1124:05017
05018:-00014:+00009:+00009:001059.1124:05018
05019:-00018:+00018:-00013:001063.5732:05019
05020:+00003:+00017:-00059:001063.5732:05020
05021:-00009:+00009:-00024:001063.5732:05021
05022:-00018:+00002:+00007:001063.5732:05022
05023:+00002:-00018:+00021:001063.5732:05023
05024:+00003:-00010:-00013:001063.5732:05024
05025:-00012:-00009:-00027:001063.5732:05025
05026:+00002:-00021:-00036:001063.5732:05026
05027:-00010:-00012:+00020:001063.5732:05027
05028:-00022:-00033:+00021:001063.5732:05028
05029:-00025:-00031:-00003:001063.5732:05029
05030:-00022:-00008:-00019:001063.5732:05030
05031:-00011:-00034:-00036:001063.5732:05031
05032:-00018:-00021:-00010:001063.5732:05032
05033:-00025:-00014:-00007:001063.5732:05033
05034:+00002:-00014:-00003:001063.5732:05034
05035:+00004:+00003:-00005:001063.5732:05035
05036:+00021:-00019:+00012:001063.5732:05036
05037:-00005:+00002:+00004:001063.5732:05037
05038:-00007:+00005:-00020:001030.7586:05038
05039:-00005:+00018:+00002:001030.7586:05039
05040:-00003:-00005:+00023:001030.7586:05040
05041:+00002:+00021:+00021:001030.7586:05041
05042:+00002:+00018:+00012:001030.7586:05042
05043:-00020:+00010:+00003:001030.7586:05043
05044:-00010:+00001:+00006:001030.7586:05044
05045:-00008:+00024:+00007:001030.7586:05045
05046:-00012:+00021:+00000:001030.7586:05046
05047:+00000:+00020:-00005:001030.7586:05047
05048:-00024:-00003:+00023:001030.7586:05048
05049:-00009:+00019:+00001:001030.7586:05049
05050:-00011:+00009:-00035:001030.7586:05050
05051:-00001:-00001:+00007:001030.7586:05051
05052:-00001:-00014:+00039:001030.7586:05052
05053:-00009:-00006:+00014:001030.7586:05053
05054:-00005:-00007:+00001:001030.7586:05054
05055:+00006:-00015:+00007:001030.7586:05055
05056:-00003:-00014:-00015:001030.7586:05056
05057:+00017:-00018:+00015:001062.6728:05057
05058:+00032:-00008:+00039:001062.6728:05058
05059:+00010:-00007:+00034:001062.6728:05059
05060:+00030:-00021:+00025:001062.6728:05060
05061:+00012:-00015:+00042:001062.6728:05061
05062:+00006:-00017:+00014:001062.6728:05062
05063:+00010:-00020:+00033:001062.6728:05063
05064:+00035:-00008:+00023:001062.6728:05064
05065:+00016:-00031:-00003:001062.6728:05065
05066:+00019:-00021:+00004:001062.6728:05066
05067:+00004:-00021:+00035:001062.6728:05067
05068:-00006:-00012:+00024:001062.6728:05068
05069:-00014:-00030:+00003:001062.6728:05069
05070:-00021:-00020:+00003:001062.6728:05070
05071:-00015:-00007:-00021:001062.6728:05071
05072:-00024:-00017:+00007:001062.6728:05072
05073:-00012:-00014:+00023:001062.6728:05073
05074:-00021:-00018:+00046:001062.6728:05074
05075:-00023:-00012:+00037:001062.6728:05075
05076:-00024:-00016:-00001:001059.1043:05076
05077:-00019:+00008:+00018:001059.1043:05077
05078:-00017:-00005:+00007:001059.1043:05078
05079:-00016:-00001:+00007:001059.1043:05079
05080:-00013:+00012:+00007:001059.1043:05080
05081:-00024:+00001:+00009:001059.1043:05081
05082:-00012:+00009:+00023:001059.1043:05082
05083:+00003:+00021:+00020:001059.1043:05083
05084:-00017:-00006:-00017:001059.1043:05084
05085:-00040:-00001:+00004:001059.1043:05085
05086:-00039:+00018:+00000:001059.1043:05086
05087:-00040:-00002:+00020:001059.1043:05087
05088:-00033:+00000:-00008:001059.1043:05088
05089:-00039:+00020:-00004:001059.1043:05089
05090:-00039:-00018:-00021:001059.1043:05090
05091:-00040:+00019:-00006:001059.1043:05091
05092:-00035:+00001:-00004:001059.1043:05092
05093:-00017:+00005:+00005:001059.1043:05093
05094:-00016:+00000:-00030:001059.1043:05094
05095:-00021:+00023:-00007:001059.1043:05095
05096:-00001:+00000:-00008:001015.6215:05096
05097:-00022:+00012:-00022:001015.6215:05097
05098:+00000:+00017:+00017:001015.6215:05098
05099:-00016:+00022:+00021:001015.6215:05099
05100:-00033:-00001:-00006:001015.6215:05100
05101:-00028:+00014:+00017:001015.6215:05101
05102:-00039:+00020:-00002:001015.6215:05102
05103:-00029:+00016:-00029:001015.6215:05103
05104:-00040:+00012:-00038:001015.6215:05104
05105:-00039:+00024:-00041:001015.6215:05105
05106:-00031:+00018:-00007:001015.6215:05106
05107:-00028:+00009:+00020:001015.6215:05107
05108:-00026:-00004:+00035:001015.6215:05108
05109:-00051:+00008:-00013:001015.6215:05109
05110:-00038:+00001:+00004:001015.6215:05110
05111:-00013:-00002:-00048:001015.6215:05111
05112:-00016:+00002:-00041:001015.6215:05112
05113:-00036:+00002:-00016:001015.6215:05113
05114:-00038:-00015:+00010:001015.6215:05114
05115:-00029:-00018:+00018:001043.2850:05115
05116:-00034:-00009:-00011:001043.2850:05116
05117:-00040:+00000:-00009:001043.2850:05117
05118:-00013:-00010:-00009:001043.2850:05118
05119:-00034:+00003:-00017:001043.2850:05119
05120:+00004:-00017:+00020:001043.2850:05120
05121:-00020:-00006:-00012:001043.2850:05121
05122:-00021:-00016:-00073:001043.2850:05122
05123:+00001:+00022:-00067:001043.2850:05123
05124:-00006:+00003:-00052:001043.2850:05124
05125:+00000:+00019:-00011:001043.2850:05125
05126:-00008:+00017:+00040:001043.2850:05126
05127:+00005:+00018:+00023:001043.2850:05127
05128:+00001:+00017:-00032:001043.2850:05128
05129:-00002:+00034:+00023:001043.2850:05129
05130:-00002:+00039:+00021:001043.2850:05130
05131:-00018:+00014:-00019:001043.2850:05131
05132:+00005:+00032:+00005:001043.2850:05132
05133:-00023:+00037:+00006:001073.4359:05133
05134:-00010:+00038:-00048:001073.4359:05134
05135:-00016:+00010:-00027:001073.4359:05135
05136:-00010:+00024:+00004:001073.4359:05136
05137:-00017:+00015:-00016:001073.4359:05137
05138:-00017:+00018:+00019:001073.4359:05138
05139:-00011:+00009:-00019:001073.4359:05139
05140:-00010:+00039:+00008:001073.4359:05140
05141:-00002:+00014:-00019:001073.4359:05141
05142:+00005:+00048:+00004:001073.4359:05142
05143:+00002:+00036:+00034:001073.4359:05143
05144:+00002:+00032:+00020:001073.4359:05144
05145:+00017:+00038:-00017:001073.4359:05145
05146:+00020:+00034:+00018:001073.4359:05146
05147:+00020:+00010:-00020:001073.4359:05147
05148:+00011:+00011:-00017:001073.4359:05148
05149:+00031:+00019:+00010:001073.4359:05149
05150:+00034:+00017:-00005:001073.4359:05150
05151:+00026:+00017:+00004:001073.4359:05151
05152:+00034:+00000:+00000:001067.7951:05152
05153:+00032:-00006:+00009:001067.7951:05153
05154:+00018:+00003:+00020:001067.7951:05154
05155:-00008:+00003:+00000:001067.7951:05155
05156:-00005:+00000:-00036:001067.7951:05156
05157:-00001:-00019:-00008:001067.7951:05157
05158:+00000:-00020:+00022:001067.7951:05158
05159:+00001:-00014:+00035:001067.7951:05159
05160:-00020:-00008:-00006:001067.7951:05160
05161:+00000:-00015:-00002:001067.7951:05161
05162:-00005:-00015:-00011:001067.7951:05162
05163:-00023:-00014:-00020:001067.7951:05163
05164:+00005:-00019:+00020:001067.7951:05164
05165:+00014:+00005:+00035:001067.7951:05165
05166:+00014:-00021:-00017:001067.7951:05166
05167:+00006:+00017:-00049:001067.7951:05167
05168:+00009:+00006:-00015:001067.7951:05168
05169:+00021:-00002:+00016:001067.7951:05169
05170:+00032:-00001:+00033:001097.9110:05170
05171:+00022:-00001:-00005:001097.9110:05171
05172:+00033:+00018:+00024:001097.9110:05172
05173:+00023:+00001:-00001:001097.9110:05173
05174:+00013:-00001:+00034:001097.9110:05174
05175:+00019:-00002:+00014:001097.9110:05175
05176:+00018:-00002:-00021:001097.9110:05176
05177:+00006:+00018:-00016:001097.9110:05177
05178:-00008:+00019:-00040:001097.9110:05178
05179:+00004:-00002:-00008:001097.9110:05179
05180:-00021:+00018:-00004:001097.9110:05180
05181:+00017:+00022:-00005:001097.9110:05181
05182:-00019:-00001:+00001:001097.9110:05182
05183:+00005:+00017:+00010:001097.9110:05183
05184:-00008:+00011:+00047:001097.9110:05184
05185:-00004:-00006:+00020:001097.9110:05185
05186:-00003:-00002:-00007:001097.9110:05186
05187:-00009:-00005:+00002:001097.9110:05187
05188:-00021:+00002:+00001:001097.9110:05188
05189:-00005:+00002:-00013:001083.5191:05189
05190:+00001:+00002:-00015:001083.5191:05190
05191:-00007:-00020:-00014:001083.5191:05191
05192:-00009:+00003:+00007:001083.5191:05192
05193:+00016:-00008:+00017:001083.5191:05193
05194:+00004:-00019:+00023:001083.5191:05194
05195:+00018:+00003:+00033:001083.5191:05195
05196:+00017:-00019:+00017:001083.5191:05196
05197:+00021:+00005:+00011:001083.5191:05197
05198:+00005:+00017:+00023:001083.5191:05198
05199:-00005:+00003:+00038:001083.5191:05199
05200:-00001:-00001:-00007:001083.5191:05200
05201:-00019:+00008:-00006:001083.5191:05201
05202:+00001:+00002:-00002:001083.5191:05202
05203:+00000:+00001:+00013:001083.5191:05203
05204:+00002:+00002:+00025:001083.5191:05204
05205:-00015:-00021:+00014:001083.5191:05205
05206:+00001:-00003:-00015:001083.5191:05206
05207:+00001:-00005:+00020:001083.5191:05207
05208:-00021:+00008:-00015:001046.3078:05208
05209:-00014:+00018:+00034:001046.3078:05209
05210:-00020:-00002:+00049:001046.3078:05210
05211:-00014:+00012:-00025:001046.3078:05211
05212:-00018:-00003:-00026:001046.3078:05212
05213:-00023:+00021:+00008:001046.3078:05213
05214:-00012:+00020:+00010:001046.3078:05214
05215:-00023:+00020:+00014:001046.3078:05215
05216:-00018:+00004:+00039:001046.3078:05216
05217:-00006:+00022:+00003:001046.3078:05217
05218:-00001:-00004:-00016:001046.3078:05218
05219:-00009:+00018:-00019:001046.3078:05219
05220:-00023:+00023:+00012:001046.3078:05220
05221:+00015:+00021:+00002:001046.3078:05221
05222:+00002:+00001:+00018:001046.3078:05222
05223:-00005:+00009:-00016:001046.3078:05223
05224:+00001:+00008:-00005:001046.3078:05224
05225:+00018:+00035:-00008:001046.3078:05225
05226:+00004:+00032:+00003:001046.3078:05226
05227:-00003:+00018:-00002:001066.2802:05227
05228:+00007:+00039:-00006:001066.2802:05228
05229:+00009:+00039:-00016:001066.2802:05229
05230:+00005:+00016:-00011:001066.2802:05230
05231:-00008:+00010:+00022:001066.2802:05231
05232:+00005:+00014:+00000:001066.2802:05232
05233:-00025:+00001:-00009:001066.2802:05233
05234:-00024:+00013:-00004:001066.2802:05234
05235:-00007:+00001:-00027:001066.2802:05235
05236:-00033:+00017:-00035:001066.2802:05236
05237:-00020:+00020:+00008:001066.2802:05237
05238:-00022:+00001:+00013:001066.2802:05238
05239:-00009:+00011:-00049:001066.2802:05239
05240:-00024:-00002:+00033:001066.2802:05240
05241:+00005:+00020:-00001:001066.2802:05241
05242:-00034:+00019:-00003:001066.2802:05242
05243:-00001:-00003:+00000:001066.2802:05243
05244:-00037:+00002:-00018:001066.2802:05244
05245:+00004:-00002:+00006:001070.7299:05245
05246:+00002:+00004:-00050:001070.7299:05246
05247:-00001:-00004:-00022:001070.7299:05247
05248:-00002:-00006:+00004:001070.7299:05248
05249:+00018:+00004:+00003:001070.7299:05249
05250:-00018:-00005:-00048:001070.7299:05250
05251:+00016:+00000:+00008:001070.7299:05251
05252:-00009:+00017:+00009:001070.7299:05252
05253:-00008:+00022:-00009:001070.7299:05253
05254:-00020:+00008:+00007:001070.7299:05254
05255:+00000:+00006:-00014:001070.7299:05255
05256:-00021:-00003:-00036:001070.7299:05256
05257:+00014:+00001:-00003:001070.7299:05257
05258:-00012:+00022:+00005:001070.7299:05258
05259:-00014:+00019:-00018:001070.7299:05259
05260:-00004:+00008:+00006:001070.7299:05260
05261:+00005:-00003:-00012:001070.7299:05261
05262:+00000:+00022:-00028:001070.7299:05262
05263:+00002:-00002:-00011:001070.7299:05263
05264:-00005:+00024:-00005:001052.5108:05264
05265:-00008:+00017:+00009:001052.5108:05265
05266:+00004:+00020:-00022:001052.5108:05266
05267:-00024:+00022:-00036:001052.5108:05267
05268:+00014:+00013:-00010:001052.5108:05268
05269:-00012:+00024:-00026:001052.5108:05269
05270:+00001:+00012:+00008:001052.5108:05270
05271:+00017:+00000:+00050:001052.5108:05271
05272:-00006:+00000:-00031:001052.5108:05272
05273:+00017:+00019:-00033:001052.5108:05273
05274:+00006:-00005:+00020:001052.5108:05274
05275:-00005:-00005:+00000:001052.5108:05275
05276:+00014:-00017:+00033:001052.5108:05276
05277:+00018:-00015:+00000:001052.5108:05277
05278:+00015:-00020:-00019:001052.5108:05278
05279:+00007:-00033:+00007:001052.5108:05279
05280:+00017:-00030:-00008:001052.5108:05280
05281:+00004:-00007:-00009:001052.5108:05281
05282:+00010:-00037:+00002:001052.5108:05282
05283:+00019:-00014:-00011:001088.4232:05283
05284:+00018:-00014:+00007:001088.4232:05284
05285:+00020:-00036:+00039:001088.4232:05285
05286:+00019:-00032:+00023:001088.4232:05286
05287:+00029:-00021:-00003:001088.4232:05287
05288:+00008:-00014:-00003:001088.4232:05288
05289:+00018:-00009:-00005:001088.4232:05289
05290:+00006:-00019:+00009:001088.4232:05290
05291:+00006:-00013:+00003:001088.4232:05291
05292:-00007:-00016:-00022:001088.4232:05292
05293:+00008:-00015:+00013:001088.4232:05293
05294:+00007:-00015:-00005:001088.4232:05294
05295:+00006:-00018:-00046:001088.4232:05295
05296:+00008:+00020:-00006:001088.4232:05296
05297:+00015:-00006:+00008:001088.4232:05297
05298:+00014:+00023:-00012:001088.4232:05298
05299:+00016:+00023:+00032:001088.4232:05299
05300:+00016:+00014:+00014:001088.4232:05300
05301:-00008:+00016:+00007:001095.6801:05301
05302:-00007:+00037:-00012:001095.6801:05302
05303:-00008:+00038:-00017:001095.6801:05303
05304:-00003:+00038:-00022:001095.6801:05304
05305:-00009:+00011:+00001:001095.6801:05305
05306:+00014:+00032:-00011:001095.6801:05306
05307:+00020:+00027:-00006:001095.6801:05307
05308:+00006:+00036:-00002:001095.6801:05308
05309:+00021:+00039:+00020:001095.6801:05309
05310:+00008:+00039:+00013:001095.6801:05310
05311:+00015:+00023:+00011:001095.6801:05311
05312:+00018:+00010:+00002:001095.6801:05312
05313:+00007:-00001:-00035:001095.6801:05313
05314:+00004:-00018:-00012:001095.6801:05314
05315:+00019:+00006:+00048:001095.6801:05315
05316:-00009:-00011:+00020:001095.6801:05316
05317:-00019:-00018:-00046:001095.6801:05317
05318:+00016:-00032:-00006:001095.6801:05318
05319:-00008:-00036:+00005:001095.6801:05319
05320:+00004:-00014:+00010:001075.1751:05320
05321:-00005:-00036:+00021:001075.1751:05321
05322:+00002:-00027:+00023:001075.1751:05322
05323:+00014:-00012:-00046:001075.1751:05323
05324:+00020:-00023:-00021:001075.1751:05324
05325:+00003:-00013:+00007:001075.1751:05325
05326:-00019:-00030:+00049:001075.1751:05326
05327:+00014:-00010:+00020:001075.1751:05327
05328:-00003:+00008:-00011:001075.1751:05328
05329:+00008:+00003:+00005:001075.1751:05329
05330:-00006:+00006:-00015:001075.1751:05330
05331:+00007:+00000:+00050:001075.1751:05331
05332:+00010:-00005:-00005:001075.1751:05332
05333:+00020:+00013:-00030:001075.1751:05333
05334:+00021:+00021:-00018:001075.1751:05334
05335:+00006:+00010:-00022:001075.1751:05335
05336:-00020:+00025:-00003:001075.1751:05336
05337:-00009:+00014:+00036:001075.1751:05337
05338:-00011:+00033:+00002:001108.5544:05338
05339:-00017:+00026:-00031:001108.5544:05339
05340:-00001:+00028:+00007:001108.5544:05340
05341:-00039:+00030:+00014:001108.5544:05341
05342:-00035:+00032:+00048:001108.5544:05342
05343:-00013:+00028:+00038:001108.5544:05343
05344:-00039:+00027:-00025:001108.5544:05344
05345:-00037:+00026:-00034:001108.5544:05345
05346:-00015:+00024:-00020:001108.5544:05346
05347:-00012:+00013:+00013:001108.5544:05347
05348:-00017:+00009:+00022:001108.5544:05348
05349:-00025:+00013:-00044:001108.5544:05349
05350:-00007:+00005:+00003:001108.5544:05350
05351:-00004:+00018:+00002:001108.5544:05351
05352:-00012:-00002:+00024:001108.5544:05352
05353:-00002:-00022:+00000:001108.5544:05353
05354:-00036:-00022:-00005:001108.5544:05354
05355:-00008:-00006:-00005:001108.5544:05355
05356:-00009:+00002:-00011:001111.0563:05356
05357:-00002:-00013:+00009:001111.0563:05357
05358:+00016:-00030:+00038:001111.0563:05358
05359:-00003:-00034:+00001:001111.0563:05359
05360:-00022:+00004:-00060:001111.0563:05360
05361:-00020:-00034:-00003:001111.0563:05361
05362:-00009:+00005:-00002:001111.0563:05362
05363:-00022:-00016:+00052:001111.0563:05363
05364:+00004:-00006:+00004:001111.0563:05364
05365:-00023:+00000:+00007:001111.0563:05365
05366:-00007:-00002:-00013:001111.0563:05366
05367:-00012:+00009:+00002:001111.0563:05367
05368:+00002:+00016:+00023:001111.0563:05368
05369:-00009:-00002:-00006:001111.0563:05369
05370:-00021:+00022:-00010:001111.0563:05370
05371:-00020:+00025:-00011:001111.0563:05371
05372:-00006:+00037:-00018:001111.0563:05372
05373:-00012:+00036:-00034:001111.0563:05373
05374:-00002:+00040:+00051:001088.3041:05374
05375:+00003:+00037:-00003:001088.3041:05375
05376:-00014:+00024:-00046:001088.3041:05376
05377:-00019:+00013:-00010:001088.3041:05377
05378:+00005:+00048:+00008:001088.3041:05378
05379:-00022:+00013:+00016:001088.3041:05379
05380:-00010:+00012:+00002:001088.3041:05380
05381:+00000:+00033:+00004:001088.3041:05381
05382:-00018:+00022:-00010:001088.3041:05382
05383:+00000:+00010:-00017:001088.3041:05383
05384:-00015:+00010:+00013:001088.3041:05384
05385:-00018:-00005:+00037:001088.3041:05385
05386:-00021:-00006:-00031:001088.3041:05386
05387:+00019:+00000:-00015:001088.3041:05387
05388:-00008:-00015:-00031:001088.3041:05388
05389:-00008:+00000:+00004:001088.3041:05389
05390:-00007:+00006:+00028:001088.3041:05390
05391:-00005:+00003:-00004:001088.3041:05391
05392:+00005:-00015:-00044:001116.4227:05392
05393:+00015:-00018:-00003:001116.4227:05393
05394:-00004:+00009:+00024:001116.4227:05394
05395:-00020:+00003:+00018:001116.4227:05395
05396:+00018:-00017:-00016:001116.4227:05396
05397:-00005:-00015:-00006:001116.4227:05397
05398:+00019:+00008:+00004:001116.4227:05398
05399:+00003:-00018:+00008:001116.4227:05399
05400:+00003:+00008:-00015:001116.4227:05400
05401:-00001:+00007:-00009:001116.4227:05401
05402:+00006:+00019:+00006:001116.4227:05402
05403:+00006:+00008:+00006:001116.4227:05403
05404:-00005:+00006:+00019:001116.4227:05404
05405:+00004:-00003:+00018:001116.4227:05405
05406:+00003:-00001:-00004:001116.4227:05406
05407:-00009:-00002:-00021:001116.4227:05407
05408:-00007:-00003:-00009:001116.4227:05408
05409:-00007:-00003:-00004:001116.4227:05409
05410:-00018:-00004:-00004:001120.8516:05410
05411:-00007:-00002:+00014:001120.8516:05411
05412:+00001:-00006:+00024:001120.8516:05412
05413:+00003:-00015:+00021:001120.8516:05413
05414:-00008:+00003:-00018:001120.8516:05414
05415:-00021:-00005:+00032:001120.8516:05415
05416:-00020:+00006:+00000:001120.8516:05416
05417:-00022:+00008:-00023:001120.8516:05417
05418:-00005:-00003:+00001:001120.8516:05418
05419:+00018:+00002:+00003:001120.8516:05419
05420:+00004:+00008:+00008:001120.8516:05420
05421:-00008:-00017:+00036:001120.8516:05421
05422:-00009:-00008:-00012:001120.8516:05422
05423:+00004:+00008:+00001:001120.8516:05423
05424:+00006:-00018:-00018:001120.8516:05424
05425:-00017:+00006:-00016:001120.8516:05425
05426:+00015:+00009:+00037:001120.8516:05426
05427:-00009:-00007:-00019:001120.8516:05427
05428:-00021:+00024:-00047:001108.5948:05428
05429:+00018:-00015:+00047:001108.5948:05429
05430:-00025:+00003:+00002:001108.5948:05430
05431:-00011:+00000:+00063:001108.5948:05431
05432:-00003:+00005:-00037:001108.5948:05432
05433:-00026:+00001:-00086:001108.5948:05433
05434:+00006:+00022:+00069:001108.5948:05434
05435:+00013:-00017:+00009:001108.5948:05435
05436:-00032:+00009:-00003:001108.5948:05436
05437:+00032:-00005:+00009:001108.5948:05437
05438:+00001:+00018:-00039:001108.5948:05438
05439:+00000:+00037:-00039:001108.5948:05439
05440:+00010:+00020:+00042:001108.5948:05440
05441:-00012:+00010:+00003:001108.5948:05441
05442:+00008:+00013:-00047:001108.5948:05442
05443:+00052:+00021:-00034:001108.5948:05443
05444:-00001:+00037:-00010:001108.5948:05444
05445:+00034:+00019:+00030:001150.0720:05445
05446:+00007:+00014:+00040:001150.0720:05446
05447:+00005:+00036:-00009:001150.0720:05447
05448:+00020:+00001:-00013:001150.0720:05448
05449:-00006:+00012:+00004:001150.0720:05449
05450:+00004:+00000:+00013:001150.0720:05450
05451:+00018:+00024:+00020:001150.0720:05451
05452:-00013:-00003:+00021:001150.0720:05452
05453:+00017:-00002:-00028:001150.0720:05453
05454:-00009:+00003:-00034:001150.0720:05454
05455:-00018:-00011:-00030:001150.0720:05455
05456:+00014:-00016:-00006:001150.0720:05456
05457:-00003:-00021:+00002:001150.0720:05457
05458:+00014:-00019:+00028:001150.0720:05458
05459:+00020:-00012:+00058:001150.0720:05459
05460:+00002:-00012:-00001:001150.0720:05460
05461:-00004:-00010:-00051:001150.0720:05461
05462:+00014:-00032:-00031:001150.0720:05462
05463:+00005:-00013:-00010:001149.2659:05463
05464:+00005:-00021:+00039:001149.2659:05464
05465:-00018:-00030:+00017:001149.2659:05465
05466:-00019:-00005:-00014:001149.2659:05466
05467:+00002:-00009:-00012:001149.2659:05467
05468:-00012:-00010:-00033:001149.2659:05468
05469:-00017:-00018:+00053:001149.2659:05469
05470:-00025:+00003:-00006:001149.2659:05470
05471:-00012:+00006:+00005:001149.2659:05471
05472:-00025:-00005:-00012:001149.2659:05472
05473:-00013:+00001:-00012:001149.2659:05473
05474:-00040:+00022:-00014:001149.2659:05474
05475:-00014:+00019:-00021:001149.2659:05475
05476:-00011:+00024:-00006:001149.2659:05476
05477:-00038:+00035:-00004:001149.2659:05477
05478:-00034:+00000:-00018:001149.2659:05478
05479:-00038:+00039:+00019:001149.2659:05479
05480:-00014:+00023:+00013:001114.5499:05480
05481:-00016:+00019:-00014:001114.5499:05481
05482:-00018:+00036:+00017:001114.5499:05482
05483:-00022:-00001:-00002:001114.5499:05483
05484:-00014:+00019:-00003:001114.5499:05484
05485:-00011:+00035:+00009:001114.5499:05485
05486:-00010:+00020:-00009:001114.5499:05486
05487:-00040:+00010:-00041:001114.5499:05487
05488:-00011:+00008:+00019:001114.5499:05488
05489:-00010:+00000:-00037:001114.5499:05489
05490:-00035:-00004:+00003:001114.5499:05490
05491:-00009:-00020:+00016:001114.5499:05491
05492:-00019:-00015:-00018:001114.5499:05492
05493:+00005:-00016:-00002:001114.5499:05493
05494:-00009:-00013:-00012:001114.5499:05494
05495:-00008:+00004:-00010:001114.5499:05495
05496:-00009:-00035:+00013:001114.5499:05496
05497:-00009:-00032:+00004:001114.5499:05497
05498:-00011:-00017:-00016:001143.8234:05498
05499:-00009:-00026:-00036:001143.8234:05499
05500:+00002:-00030:+00001:001143.8234:05500
05501:+00001:-00023:+00025:001143.8234:05501
05502:-00021:-00025:-00001:001143.8234:05502
05503:-00012:-00036:-00002:001143.8234:05503
05504:+00018:-00032:+00021:001143.8234:05504
05505:-00013:-00013:+00006:001143.8234:05505
05506:-00024:-00010:+00005:001143.8234:05506
05507:-00014:-00036:+00010:001143.8234:05507
05508:-00034:-00020:+00021:001143.8234:05508
05509:-00013:-00015:+00019:001143.8234:05509
05510:-00023:+00002:+00019:001143.8234:05510
05511:-00015:+00007:-00004:001143.8234:05511
05512:-00011:-00001:+00012:001143.8234:05512
05513:-00024:+00019:+00020:001143.8234:05513
05514:-00002:+00034:+00001:001143.8234:05514
05515:+00001:+00011:-00021:001143.8234:05515
05516:-00002:+00009:-00014:001146.1444:05516
05517:+00004:+00037:-00003:001146.1444:05517
05518:-00007:+00014:+00003:001146.1444:05518
05519:-00006:+00037:+00016:001146.1444:05519
05520:+00002:+00038:+00024:001146.1444:05520
05521:+00003:+00023:-00001:001146.1444:05521
05522:-00021:+00012:-00009:001146.1444:05522
05523:-00002:+00011:+00021:001146.1444:05523
05524:-00036:+00009:-00003:001146.1444:05524
05525:-00034:+00017:+00013:001146.1444:05525
05526:-00023:-00006:-00033:001146.1444:05526
05527:-00026:-00006:-00053:001146.1444:05527
05528:+00001:+00010:+00005:001146.1444:05528
05529:-00014:-00021:+00054:001146.1444:05529
05530:-00035:-00006:+00048:001146.1444:05530
05531:-00036:-00030:+00025:001146.1444:05531
05532:-00015:+00006:-00081:001146.1444:05532
05533:-00024:-00004:-00082:001126.6091:05533
05534:+00015:-00020:-00005:001126.6091:05534
05535:+00003:-00005:+00036:001126.6091:05535
05536:-00011:-00021:+00070:001126.6091:05536
05537:+00013:-00007:-00047:001126.6091:05537
05538:+00010:-00002:-00008:001126.6091:05538
05539:+00030:-00016:+00013:001126.6091:05539
05540:-00012:+00007:+00025:001126.6091:05540
05541:-00017:+00010:+00031:001126.6091:05541
05542:+00033:-00003:-00008:001126.6091:05542
05543:-00007:+00029:-00078:001126.6091:05543
05544:+00019:+00036:+00040:001126.6091:05544
05545:-00010:-00005:+00025:001126.6091:05545
05546:-00055:+00022:+00000:001126.6091:05546
05547:+00010:+00001:-00023:001126.6091:05547
05548:-00024:+00035:-00092:001126.6091:05548
05549:-00025:+00039:-00041:001126.6091:05549
05550:-00022:-00008:+00081:001155.3452:05550
05551:-00030:+00014:+00021:001155.3452:05551
05552:-00024:+00020:+00012:001155.3452:05552
05553:-00022:+00000:-00066:001155.3452:05553
05554:-00015:+00023:+00006:001155.3452:05554
05555:+00014:-00017:+00027:001155.3452:05555
05556:-00035:-00005:+00043:001155.3452:05556
05557:-00008:-00005:-00021:001155.3452:05557
05558:+00015:-00022:-00052:001155.3452:05558
05559:-00003:+00005:-00013:001155.3452:05559
05560:+00003:-00013:+00022:001155.3452:05560
05561:-00019:-00035:+00038:001155.3452:05561
05562:-00026:-00014:+00015:001155.3452:05562
05563:+00011:-00034:-00001:001155.3452:05563
05564:-00013:-00016:-00032:001155.3452:05564
05565:-00011:-00020:+00029:001155.3452:05565
05566:-00002:-00030:+00068:001155.3452:05566
05567:-00021:-00017:+00013:001155.3452:05567
05568:+00004:-00010:-00042:001165.0845:05568
05569:+00003:+00003:-00035:001165.0845:05569
05570:+00004:-00017:+00004:001165.0845:05570
05571:-00018:-00011:+00010:001165.0845:05571
05572:-00006:-00005:+00015:001165.0845:05572
05573:-00002:+00003:-00007:001165.0845:05573
05574:+00034:+00001:+00022:001165.0845:05574
05575:+00016:-00015:+00026:001165.0845:05575
05576:+00048:+00007:+00051:001165.0845:05576
05577:-00006:+00001:+00021:001165.0845:05577
05578:+00009:+00008:-00014:001165.0845:05578
05579:+00011:+00018:+00004:001165.0845:05579
05580:+00002:+00017:-00035:001165.0845:05580
05581:-00019:-00006:+00019:001165.0845:05581
05582:-00019:-00002:+00015:001165.0845:05582
05583:-00016:-00004:-00049:001165.0845:05583
05584:-00040:+00019:+00006:001165.0845:05584
05585:-00029:+00003:-00005:001133.7708:05585
05586:-00015:+00008:+00021:001133.7708:05586
05587:-00034:-00019:-00037:001133.7708:05587
05588:-00017:+00009:-00013:001133.7708:05588
05589:-00017:-00004:+00009:001133.7708:05589
05590:-00028:+00018:-00030:001133.7708:05590
05591:-00012:-00003:-00033:001133.7708:05591
05592:-00021:-00019:+00006:001133.7708:05592
05593:-00024:-00012:+00006:001133.7708:05593
05594:+00002:+00006:+00016:001133.7708:05594
05595:-00007:-00010:-00019:001133.7708:05595
05596:+00005:-00017:-00027:001133.7708:05596
05597:+00020:-00030:+00004:001133.7708:05597
05598:+00030:-00007:-00021:001133.7708:05598
05599:+00003:-00018:+00036:001133.7708:05599
05600:+00010:-00024:+00024:001133.7708:05600
05601:+00001:-00031:+00014:001133.7708:05601
05602:-00008:-00016:-00014:001133.7708:05602
05603:+00002:-00011:-00028:001131.4392:05603
05604:-00025:+00003:+00004:001131.4392:05604
05605:-00015:-00003:+00031:001131.4392:05605
05606:-00013:+00005:+00023:001131.4392:05606
05607:-00040:+00024:-00065:001131.4392:05607
05608:-00010:-00004:-00008:001131.4392:05608
05609:-00031:+00017:-00012:001131.4392:05609
05610:-00034:+00021:-00009:001131.4392:05610
05611:-00023:+00022:-00023:001131.4392:05611
05612:-00036:-00003:-00015:001131.4392:05612
05613:-00013:+00022:+00057:001131.4392:05613
05614:-00024:+00017:+00067:001131.4392:05614
05615:-00050:+00008:-00018:001131.4392:05615
05616:-00016:+00000:-00043:001131.4392:05616
05617:-00022:+00017:-00045:001131.4392:05617
05618:-00006:+00023:-00094:001131.4392:05618
05619:+00019:-00001:+00002:001131.4392:05619
05620:+00016:-00006:+00060:001131.4392:05620
05621:-00005:+00007:+00072:001131.4392:05621
05622:-00019:-00015:+00035:001086.3034:05622
05623:+00002:+00004:+00033:001086.3034:05623
05624:-00011:-00006:+00029:001086.3034:05624
05625:-00036:-00021:+00020:001086.3034:05625
05626:-00020:+00003:+00013:001086.3034:05626
05627:-00005:-00003:-00026:001086.3034:05627
05628:-00010:+00003:-00077:001086.3034:05628
05629:-00011:-00020:-00066:001086.3034:05629
05630:-00020:-00008:-00022:001086.3034:05630
05631:-00021:-00036:+00002:001086.3034:05631
05632:+00004:-00033:+00013:001086.3034:05632
05633:-00001:-00020:+00040:001086.3034:05633
05634:+00004:-00020:+00043:001086.3034:05634
05635:-00012:-00030:+00036:001086.3034:05635
05636:-00004:-00004:+00012:001086.3034:05636
05637:-00033:-00015:+00036:001086.3034:05637
05638:-00013:+00006:-00006:001086.3034:05638
05639:-00030:+00005:+00039:001086.3034:05639
05640:-00037:-00017:-00016:001086.3034:05640
05641:-00054:-00011:-00009:001018.0944:05641
05642:-00032:-00020:-00016:001018.0944:05642
05643:-00052:-00013:+00020:001018.0944:05643
05644:-00054:-00009:-00010:001018.0944:05644
05645:-00042:-00009:+00049:001018.0944:05645
05646:-00048:-00013:+00112:001018.0944:05646
05647:-00069:-00012:+00041:001018.0944:05647
05648:-00053:-00002:-00019:001018.0944:05648
05649:-00052:+00001:-00014:001018.0944:05649
05650:-00027:+00008:-00057:001018.0944:05650
05651:-00054:+00008:-00005:001018.0944:05651
05652:-00011:+00008:+00039:001018.0944:05652
05653:-00036:+00019:-00066:001018.0944:05653
05654:-00019:+00002:+00005:001018.0944:05654
05655:+00015:+00004:+00024:001018.0944:05655
05656:-00022:-00002:-00002:001018.0944:05656
05657:-00009:+00021:+00014:001018.0944:05657
05658:+00011:+00009:+00029:001018.0944:05658
05659:+00018:+00025:-00020:001018.0944:05659
05660:+00011:+00012:-00001:001018.0944:05660
05661:-00019:+00037:+00028:001010.5878:05661
05662:-00039:+00011:-00003:001010.5878:05662
05663:-00038:-00002:+00017:001010.5878:05663
05664:-00031:-00003:-00008:001010.5878:05664
05665:-00047:+00009:-00015:001010.5878:05665
05666:-00041:-00013:-00021:001010.5878:05666
05667:-00043:-00015:+00012:001010.5878:05667
05668:-00043:-00019:+00002:001010.5878:05668
05669:-00054:-00022:-00020:001010.5878:05669
05670:-00038:-00036:-00020:001010.5878:05670
05671:-00039:-00011:-00021:001010.5878:05671
05672:-00026:-00013:-00032:001010.5878:05672
05673:-00016:-00007:+00012:001010.5878:05673
05674:-00016:-00011:+00005:001010.5878:05674
05675:-00015:+00004:-00031:001010.5878:05675
05676:-00019:-00015:-00027:001010.5878:05676
05677:+00003:-00002:-00025:001010.5878:05677
05678:+00013:+00005:-00012:001010.5878:05678
05679:+00013:+00007:+00009:001010.5878:05679
05680:+00016:-00004:+00039:001010.5878:05680
05681:+00015:+00020:+00006:000994.3413:05681
05682:-00007:+00021:+00004:000994.3413:05682
05683:+00003:+00012:-00017:000994.3413:05683
05684:-00010:+00024:-00020:000994.3413:05684
05685:-00012:+00015:-00010:000994.3413:05685
05686:-00025:+00001:+00025:000994.3413:05686
05687:-00014:+00018:+00049:000994.3413:05687
05688:-00028:+00019:-00010:000994.3413:05688
05689:-00037:+00018:-00048:000994.3413:05689
05690:-00017:+00019:-00009:000994.3413:05690
05691:-00027:+00020:-00004:000994.3413:05691
05692:-00039:+00010:+00032:000994.3413:05692
05693:-00039:+00017:+00035:000994.3413:05693
05694:-00015:+00019:-00011:000994.3413:05694
05695:-00017:+00023:-00033:000994.3413:05695
05696:-00028:+00034:-00032:000994.3413:05696
05697:-00030:+00021:+00015:000994.3413:05697
05698:-00038:+00001:+00018:000994.3413:05698
05699:-00012:+00011:-00004:000994.3413:05699
05700:-00008:+00010:-00028:000994.3413:05700
05701:+00004:+00019:-00019:000996.1286:05701
05702:+00004:+00011:-00035:000996.1286:05702
05703:-00023:+00009:+00007:000996.1286:05703
05704:+00016:+00009:+00017:000996.1286:05704
05705:+00016:+00000:-00002:000996.1286:05705
05706:+00012:-00002:+00035:000996.1286:05706
05707:+00016:+00006:-00002:000996.1286:05707
05708:+00016:+00001:+00020:000996.1286:05708
05709:-00003:+00007:+00023:000996.1286:05709
05710:-00003:+00007:+00006:000996.1286:05710
05711:+00014:+00006:-00010:000996.1286:05711
05712:+00020:-00005:-00002:000996.1286:05712
05713:+00005:+00006:-00034:000996.1286:05713
05714:-00003:-00017:+00002:000996.1286:05714
05715:-00006:-00006:-00001:000996.1286:05715
05716:+00003:-00019:+00008:000996.1286:05716
05717:+00001:+00006:-00037:000996.1286:05717
05718:-00003:+00006:+00014:000996.1286:05718
05719:-00008:+00017:-00005:000996.1286:05719
05720:-00008:-00006:+00022:001061.7521:05720
05721:+00015:+00000:-00003:001061.7521:05721
05722:-00021:+00019:-00018:001061.7521:05722
05723:+00014:+00000:-00037:001061.7521:05723
05724:+00005:-00001:-00034:001061.7521:05724
05725:-00002:+00000:-00022:001061.7521:05725
05726:+00015:-00002:-00021:001061.7521:05726
05727:+00007:+00017:+00002:001061.7521:05727
05728:+00006:+00008:-00032:001061.7521:05728
05729:+00020:+00017:+00008:001061.7521:05729
05730:+00007:+00022:+00021:001061.7521:05730
05731:+00009:+00020:+00032:001061.7521:05731
05732:+00007:+00024:+00005:001061.7521:05732
05733:+00009:+00000:+00035:001061.7521:05733
05734:+00020:+00017:-00003:001061.7521:05734
05735:-00005:+00000:-00021:001061.7521:05735
05736:+00019:+00022:-00005:001061.7521:05736
05737:+00014:+00017:-00005:001061.7521:05737
05738:+00014:+00009:-00035:001061.7521:05738
05739:-00005:+00015:-00012:001077.0578:05739
05740:+00007:+00011:-00020:001077.0578:05740
05741:-00004:+00023:+00008:001077.0578:05741
05742:+00011:+00014:+00035:001077.0578:05742
05743:+00019:+00014:+00026:001077.0578:05743
05744:+00019:+00022:+00033:001077.0578:05744
05745:+00014:+00015:+00022:001077.0578:05745
05746:+00007:+00035:+00009:001077.0578:05746
05747:-00004:+00011:-00005:001077.0578:05747
05748:-00003:+00012:+00010:001077.0578:05748
05749:+00005:+00001:-00002:001077.0578:05749
05750:-00023:+00000:-00002:001077.0578:05750
05751:-00002:+00006:-00021:001077.0578:05751
05752:-00023:-00017:-00002:001077.0578:05752
05753:-00012:-00018:-00002:001077.0578:05753
05754:-00021:-00017:+00008:001077.0578:05754
05755:+00004:-00018:+00022:001077.0578:05755
05756:+00002:-00021:+00031:001077.0578:05756
05757:+00002:-00020:+00024:001077.0578:05757
05758:+00017:-00020:+00017:001030.6905:05758
05759:-00020:-00008:-00008:001030.6905:05759
05760:-00001:-00020:-00037:001030.6905:05760
05761:+00001:-00013:+00010:001030.6905:05761
05762:+00016:-00030:+00021:001030.6905:05762
05763:-00009:-00011:+00012:001030.6905:05763
05764:+00006:-00034:+00008:001030.6905:05764
05765:+00006:-00019:-00008:001030.6905:05765
05766:+00013:-00008:-00021:001030.6905:05766
05767:+00020:+00003:+00007:001030.6905:05767
05768:+00010:+00007:+00007:001030.6905:05768
05769:+00017:-00004:-00016:001030.6905:05769
05770:-00006:+00006:-00031:001030.6905:05770
05771:-00005:+00018:+00008:001030.6905:05771
05772:-00033:+00008:-00004:001030.6905:05772
05773:-00014:+00024:+00005:001030.6905:05773
05774:-00013:+00015:-00014:001030.6905:05774
05775:-00023:+00038:-00047:001030.6905:05775
05776:-00011:+00039:+00006:001030.6905:05776
05777:+00001:+00037:-00003:001036.3876:05777
05778:-00015:+00016:+00013:001036.3876:05778
05779:-00012:+00025:-00011:001036.3876:05779
05780:-00010:+00028:-00015:001036.3876:05780
05781:-00019:+00012:+00001:001036.3876:05781
05782:-00024:+00016:+00023:001036.3876:05782
05783:+00000:+00033:+00036:001036.3876:05783
05784:-00014:+00017:+00023:001036.3876:05784
05785:-00020:-00001:-00011:001036.3876:05785
05786:-00007:+00021:-00011:001036.3876:05786
05787:-00025:-00006:-00016:001036.3876:05787
05788:-00020:+00006:-00009:001036.3876:05788
05789:-00001:+00002:+00048:001036.3876:05789
05790:-00023:-00010:-00021:001036.3876:05790
05791:-00017:-00018:-00023:001036.3876:05791
05792:+00004:-00012:-00031:001036.3876:05792
05793:-00002:-00012:-00018:001036.3876:05793
05794:-00021:-00023:-00004:001036.3876:05794
05795:-00022:-00036:+00013:001036.3876:05795
05796:-00010:-00037:-00001:001039.1372:05796
05797:-00002:-00008:-00027:001039.1372:05797
05798:+00003:-00036:-00008:001039.1372:05798
05799:-00018:-00011:-00006:001039.1372:05799
05800:-00002:-00033:+00029:001039.1372:05800
05801:+00002:-00013:+00011:001039.1372:05801
05802:+00003:-00031:-00001:001039.1372:05802
05803:+00002:+00005:-00014:001039.1372:05803
05804:-00001:-00019:+00003:001039.1372:05804
05805:-00007:-00002:-00001:001039.1372:05805
05806:-00010:-00001:+00018:001039.1372:05806
05807:+00017:+00023:-00006:001039.1372:05807
05808:+00015:+00034:+00008:001039.1372:05808
05809:+00006:+00013:-00031:001039.1372:05809
05810:+00005:+00025:+00008:001039.1372:05810
05811:+00031:+00050:+00023:001039.1372:05811
05812:+00018:+00050:+00004:001039.1372:05812
05813:+00019:+00029:+00001:001039.1372:05813
05814:+00006:+00045:+00021:001039.1372:05814
05815:+00008:+00029:+00004:001039.1372:05815
05816:-00004:+00052:-00030:001030.7108:05816
05817:+00014:+00053:+00022:001030.7108:05817
05818:+00014:+00030:+00001:001030.7108:05818
05819:-00004:+00037:-00019:001030.7108:05819
05820:+00018:+00052:-00004:001030.7108:05820
05821:+00016:+00033:-00004:001030.7108:05821
05822:+00014:+00020:-00021:001030.7108:05822
05823:+00002:+00023:+00020:001030.7108:05823
05824:+00009:+00012:-00002:001030.7108:05824
05825:-00009:+00008:-00011:001030.7108:05825
05826:+00016:-00003:+00023:001030.7108:05826
05827:+00011:-00001:-00013:001030.7108:05827
05828:+00012:-00017:+00038:001030.7108:05828
05829:+00031:-00015:+00050:001030.7108:05829
05830:+00007:+00005:-00011:001030.7108:05830
05831:+00010:+00007:-00016:001030.7108:05831
05832:+00009:-00020:-00014:001030.7108:05832
05833:+00021:+00002:-00033:001030.7108:05833
05834:+00006:-00018:-00014:001030.7108:05834
05835:+00015:-00018:-00020:001057.2957:05835
05836:+00015:-00020:-00012:001057.2957:05836
05837:+00018:+00003:+00007:001057.2957:05837
05838:+00012:-00033:-00034:001057.2957:05838
05839:+00014:-00019:-00013:001057.2957:05839
05840:+00012:+00004:+00020:001057.2957:05840
05841:-00008:-00006:+00008:001057.2957:05841
05842:+00015:-00015:-00017:001057.2957:05842
05843:+00015:+00021:+00007:001057.2957:05843
05844:-00003:+00019:+00004:001057.2957:05844
05845:-00007:-00001:-00021:001057.2957:05845
05846:+00011:-00003:+00014:001057.2957:05846
05847:+00007:-00004:-00021:001057.2957:05847
05848:+00015:-00006:-00037:001057.2957:05848
05849:+00009:+00019:-00007:001057.2957:05849
05850:+00011:-00002:-00006:001057.2957:05850
05851:+00016:-00003:-00034:001057.2957:05851
05852:+00012:+00011:+00001:001057.2957:05852
05853:+00030:+00024:-00015:001057.2957:05853
05854:+00020:+00022:-00010:001061.7690:05854
05855:+00008:-00002:+00007:001061.7690:05855
05856:+00015:+00010:+00047:001061.7690:05856
05857:+00008:-00001:+00017:001061.7690:05857
05858:+00013:+00004:-00016:001061.7690:05858
05859:+00020:+00005:+00008:001061.7690:05859
05860:+00018:-00004:-00001:001061.7690:05860
05861:-00004:-00015:+00007:001061.7690:05861
05862:-00008:-00006:+00023:001061.7690:05862
05863:-00006:-00022:+00000:001061.7690:05863
05864:-00005:-00022:-00033:001061.7690:05864
05865:-00007:-00020:-00011:001061.7690:05865
05866:+00015:-00020:+00021:001061.7690:05866
05867:-00024:-00011:+00022:001061.7690:05867
05868:+00014:-00020:+00018:001061.7690:05868
05869:-00004:-00010:-00032:001061.7690:05869
05870:+00014:-00008:-00033:001061.7690:05870
05871:+00017:-00017:+00011:001061.7690:05871
05872:+00009:-00010:+00023:001053.3575:05872
05873:+00005:-00012:+00009:001053.3575:05873
05874:+00006:-00021:+00018:001053.3575:05874
05875:+00006:-00009:-00005:001053.3575:05875
05876:+00009:+00002:-00005:001053.3575:05876
05877:+00021:-00018:+00010:001053.3575:05877
05878:-00003:-00021:+00011:001053.3575:05878
05879:+00006:+00005:-00002:001053.3575:05879
05880:+00008:-00021:-00004:001053.3575:05880
05881:-00007:+00000:+00006:001053.3575:05881
05882:-00005:-00004:+00011:001053.3575:05882
05883:-00001:-00001:+00006:001053.3575:05883
05884:-00007:+00008:+00018:001053.3575:05884
05885:-00005:-00001:+00018:001053.3575:05885
05886:+00001:+00003:+00018:001053.3575:05886
05887:-00008:-00001:-00003:001053.3575:05887
05888:+00016:+00021:-00005:001053.3575:05888
05889:-00004:-00001:-00030:001053.3575:05889
05890:+00021:+00020:-00006:001053.3575:05890
05891:+00008:+00021:+00021:001086.5220:05891
05892:+00003:-00004:+00021:001086.5220:05892
05893:-00003:+00000:+00006:001086.5220:05893
05894:-00007:+00024:+00004:001086.5220:05894
05895:-00009:-00003:-00013:001086.5220:05895
05896:-00023:+00018:+00018:001086.5220:05896
05897:-00009:-00005:+00031:001086.5220:05897
05898:-00006:+00022:-00030:001086.5220:05898
05899:-00007:+00009:-00007:001086.5220:05899
05900:-00006:+00001:-00009:001086.5220:05900
05901:+00003:+00000:+00034:001086.5220:05901
05902:-00010:+00021:+00022:001086.5220:05902
05903:-00025:-00005:+00005:001086.5220:05903
05904:+00003:+00001:-00036:001086.5220:05904
05905:-00021:+00005:-00029:001086.5220:05905
05906:-00019:-00002:-00019:001086.5220:05906
05907:-00007:-00006:+00035:001086.5220:05907
05908:-00006:+00001:+00022:001086.5220:05908
05909:-00008:+00024:+00004:001083.5019:05909
05910:+00031:+00009:-00013:001083.5019:05910
05911:-00008:+00018:-00009:001083.5019:05911
05912:-00006:-00004:+00013:001083.5019:05912
05913:+00016:+00019:+00028:001083.5019:05913
05914:+00001:+00008:+00003:001083.5019:05914
05915:+00002:+00023:-00035:001083.5019:05915
05916:+00001:-00005:-00023:001083.5019:05916
05917:-00022:+00018:+00001:001083.5019:05917
05918:-00022:+00005:+00004:001083.5019:05918
05919:+00000:-00006:+00010:001083.5019:05919
05920:+00000:+00021:-00035:001083.5019:05920
05921:-00002:+00000:+00002:001083.5019:05921
05922:-00019:+00019:-00018:001083.5019:05922
05923:-00017:+00019:+00051:001083.5019:05923
05924:-00010:+00019:+00033:001083.5019:05924
05925:-00036:+00002:+00008:001083.5019:05925
05926:-00019:+00022:-00018:001083.5019:05926
05927:-00011:-00005:-00018:001083.5019:05927
05928:-00014:-00021:-00015:001066.8675:05928
05929:-00010:+00005:+00031:001066.8675:05929
05930:-00020:-00019:+00016:001066.8675:05930
05931:-00033:-00003:-00053:001066.8675:05931
05932:-00021:-00018:+00007:001066.8675:05932
05933:-00006:-00006:-00017:001066.8675:05933
05934:-00010:-00021:+00067:001066.8675:05934
05935:+00002:-00015:+00038:001066.8675:05935
05936:-00016:-00011:-00019:001066.8675:05936
05937:-00020:+00000:-00057:001066.8675:05937
05938:-00022:-00007:+00006:001066.8675:05938
05939:-00021:-00005:-00003:001066.8675:05939
05940:-00036:-00011:+00052:001066.8675:05940
05941:-00009:+00002:-00003:001066.8675:05941
05942:-00023:-00001:+00002:001066.8675:05942
05943:+00017:+00007:-00001:001066.8675:05943
05944:-00020:+00006:-00002:001066.8675:05944
05945:+00004:+00003:+00041:001066.8675:05945
05946:-00005:-00008:+00027:001091.2431:05946
05947:+00001:+00006:-00015:001091.2431:05947
05948:+00017:+00019:-00010:001091.2431:05948
05949:-00022:-00016:-00030:001091.2431:05949
05950:+00002:+00001:+00002:001091.2431:05950
05951:+00001:+00004:+00026:001091.2431:05951
05952:+00004:+00007:+00024:001091.2431:05952
05953:-00024:+00005:-00031:001091.2431:05953
05954:+00019:-00004:-00002:001091.2431:05954
05955:+00000:+00001:-00004:001091.2431:05955
05956:-00020:+00003:+00005:001091.2431:05956
05957:+00004:+00001:+00022:001091.2431:05957
05958:-00022:+00007:+00018:001091.2431:05958
05959:+00004:+00006:-00028:001091.2431:05959
05960:+00004:-00002:-00020:001091.2431:05960
05961:-00007:-00001:+00038:001091.2431:05961
05962:+00004:-00020:+00050:001091.2431:05962
05963:-00009:+00007:-00003:001091.2431:05963
05964:+00004:-00018:-00032:001091.2431:05964
05965:+00015:+00002:-00014:001088.1535:05965
05966:+00000:+00002:-00018:001088.1535:05966
05967:+00014:-00007:-00021:001088.1535:05967
05968:-00008:-00008:+00005:001088.1535:05968
05969:-00001:-00012:-00009:001088.1535:05969
05970:+00007:-00018:+00008:001088.1535:05970
05971:-00007:-00009:+00000:001088.1535:05971
05972:-00008:-00032:+00038:001088.1535:05972
05973:+00015:+00003:+00027:001088.1535:05973
05974:-00001:+00001:-00011:001088.1535:05974
05975:+00002:-00021:-00011:001088.1535:05975
05976:-00006:+00008:+00033:001088.1535:05976
05977:+00000:+00004:+00017:001088.1535:05977
05978:-00012:-00021:+00002:001088.1535:05978
05979:-00008:+00006:+00005:001088.1535:05979
05980:-00021:-00022:-00023:001088.1535:05980
05981:-00021:-00018:-00029:001088.1535:05981
05982:+00004:+00006:+00023:001088.1535:05982
05983:-00001:+00003:+00019:001088.1535:05983
05984:-00006:+00007:-00032:001061.4219:05984
05985:-00005:+00002:-00015:001061.4219:05985
05986:-00003:-00015:+00005:001061.4219:05986
05987:+00000:-00002:+00000:001061.4219:05987
05988:-00018:+00000:+00010:001061.4219:05988
05989:-00011:+00000:+00015:001061.4219:05989
05990:-00009:+00024:+00008:001061.4219:05990
05991:+00000:-00002:-00036:001061.4219:05991
05992:-00008:+00021:-00018:001061.4219:05992
05993:+00005:+00001:+00007:001061.4219:05993
05994:+00000:+00018:-00016:001061.4219:05994
05995:+00015:+00009:-00018:001061.4219:05995
05996:+00006:+00000:+00010:001061.4219:05996
05997:-00009:+00007:-00005:001061.4219:05997
05998:-00006:+00022:+00041:001061.4219:05998
05999:+00002:-00001:+00022:001061.4219:05999
06000:-00015:-00015:+00003:001061.4219:06000
06001:-00023:-00003:+00007:001061.4219:06001
06002:-00023:-00016:+00007:001073.5441:06002
06003:-00033:-00006:-00049:001073.5441:06003
06004:-00014:-00016:-00022:001073.5441:06004
06005:-00022:-00010:+00003:001073.5441:06005
06006:-00012:-00030:+00008:001073.5441:06006
06007:-00001:-00012:+00014:001073.5441:06007
06008:-00020:-00021:+00036:001073.5441:06008
06009:+00001:-00012:-00004:001073.5441:06009
06010:-00021:-00021:-00015:001073.5441:06010
06011:+00004:-00022:+00004:001073.5441:06011
06012:-00019:-00016:+00008:001073.5441:06012
06013:-00002:-00018:-00005:001073.5441:06013
06014:-00017:+00005:+00004:001073.5441:06014
06015:-00018:-00004:-00023:001073.5441:06015
06016:-00002:+00004:-00047:001073.5441:06016
06017:+00003:-00004:+00019:001073.5441:06017
06018:+00001:+00001:+00038:001073.5441:06018
06019:+00000:-00006:+00032:001073.5441:06019
06020:-00001:+00017:-00002:001073.5441:06020
06021:+00001:+00023:+00008:001067.1274:06021
06022:-00013:+00022:-00029:001067.1274:06022
06023:-00033:+00019:+00020:001067.1274:06023
06024:-00024:+00013:-00003:001067.1274:06024
06025:-00034:+00020:-00014:001067.1274:06025
06026:-00039:+00016:-00042:001067.1274:06026
06027:-00015:+00050:-00013:001067.1274:06027
06028:-00012:+00010:-00020:001067.1274:06028
06029:-00037:+00013:+00008:001067.1274:06029
06030:-00012:+00013:+00014:001067.1274:06030
06031:-00024:+00016:+00017:001067.1274:06031
06032:-00017:+00021:-00009:001067.1274:06032
06033:-00014:+00016:-00009:001067.1274:06033
06034:-00017:+00010:-00005:001067.1274:06034
06035:-00034:+00038:-00015:001067.1274:06035
06036:-00016:+00018:-00035:001067.1274:06036
06037:-00020:+00033:-00010:001067.1274:06037
06038:-00018:-00001:-00026:001067.1274:06038
06039:-00020:+00017:+00001:001067.1274:06039
06040:-00006:+00020:+00000:001047.1630:06040
06041:+00000:+00000:+00012:001047.1630:06041
06042:+00004:-00006:-00013:001047.1630:06042
06043:-00007:+00019:-00025:001047.1630:06043
06044:+00001:+00000:-00032:001047.1630:06044
06045:+00001:-00002:-00004:001047.1630:06045
06046:-00002:-00006:+00014:001047.1630:06046
06047:-00020:+00007:-00015:001047.1630:06047
06048:-00014:+00006:-00020:001047.1630:06048
06049:-00019:+00006:-00048:001047.1630:06049
06050:-00010:+00005:+00002:001047.1630:06050
06051:-00020:+00004:-00019:001047.1630:06051
06052:-00025:-00001:+00032:001047.1630:06052
06053:-00008:+00017:-00008:001047.1630:06053
06054:-00013:+00019:-00028:001047.1630:06054
06055:+00004:+00023:-00014:001047.1630:06055
06056:-00018:+00020:+00079:001047.1630:06056
06057:+00005:-00002:+00098:001047.1630:06057
06058:-00022:+00000:+00023:001047.1630:06058
06059:+00010:+00014:-00054:001068.0634:06059
06060:-00006:+00000:-00059:001068.0634:06060
06061:-00016:+00018:-00009:001068.0634:06061
06062:-00012:+00020:+00019:001068.0634:06062
06063:-00037:+00011:+00021:001068.0634:06063
06064:-00049:+00000:+00014:001068.0634:06064
06065:-00040:+00037:+00043:001068.0634:06065
06066:-00034:+00018:-00006:001068.0634:06066
06067:-00039:+00024:-00028:001068.0634:06067
06068:-00015:+00009:-00019:001068.0634:06068
06069:-00014:+00001:+00008:001068.0634:06069
06070:-00015:+00008:-00033:001068.0634:06070
06071:-00025:+00022:-00020:001068.0634:06071
06072:-00017:+00021:-00004:001068.0634:06072
06073:-00029:-00001:-00019:001068.0634:06073
06074:-00015:+00007:+00040:001068.0634:06074
06075:-00022:-00017:+00029:001068.0634:06075
06076:-00020:-00017:+00003:001068.0634:06076
06077:-00021:-00032:-00023:001068.0634:06077
06078:-00020:-00021:-00006:001071.5981:06078
06079:-00009:-00020:+00006:001071.5981:06079
06080:-00008:-00007:+00005:001071.5981:06080
06081:+00007:-00019:+00002:001071.5981:06081
06082:+00002:+00007:+00023:001071.5981:06082
06083:-00007:-00012:+00000:001071.5981:06083
06084:-00025:+00005:+00064:001071.5981:06084
06085:-00011:+00002:+00023:001071.5981:06085
06086:-00024:+00002:-00017:001071.5981:06086
06087:-00023:+00019:+00001:001071.5981:06087
06088:-00012:+00020:-00017:001071.5981:06088
06089:-00025:+00018:-00005:001071.5981:06089
06090:-00020:+00016:+00017:001071.5981:06090
06091:-00001:+00015:-00014:001071.5981:06091
06092:+00002:+00027:-00052:001071.5981:06092
06093:-00007:+00025:-00007:001071.5981:06093
06094:-00007:+00037:-00003:001071.5981:06094
06095:+00001:+00036:+00014:001071.5981:06095
06096:+00017:+00030:+00037:001079.7646:06096
06097:+00020:+00028:+00012:001079.7646:06097
06098:+00015:+00035:-00019:001079.7646:06098
06099:-00010:+00032:-00001:001079.7646:06099
06100:-00009:+00033:+00006:001079.7646:06100
06101:-00021:+00010:+00007:001079.7646:06101
06102:+00005:-00001:+00004:001079.7646:06102
06103:-00012:+00000:-00018:001079.7646:06103
06104:-00011:+00000:-00033:001079.7646:06104
06105:-00013:+00008:+00022:001079.7646:06105
06106:-00022:-00006:+00012:001079.7646:06106
06107:-00028:-00003:+00010:001079.7646:06107
06108:-00033:-00003:+00016:001079.7646:06108
06109:-00013:+00018:+00005:001079.7646:06109
06110:-00015:+00022:+00007:001079.7646:06110
06111:-00011:-00003:-00006:001079.7646:06111
06112:-00021:+00033:+00037:001079.7646:06112
06113:-00018:+00024:+00004:001079.7646:06113
06114:-00023:+00021:-00015:001107.5284:06114
06115:-00003:+00033:-00018:001107.5284:06115
06116:-00003:+00033:-00020:001107.5284:06116
06117:+00020:+00021:-00032:001107.5284:06117
06118:+00013:+00011:+00007:001107.5284:06118
06119:+00026:+00015:-00002:001107.5284:06119
06120:+00033:+00028:+00005:001107.5284:06120
06121:+00031:+00035:+00021:001107.5284:06121
06122:+00008:+00031:+00024:001107.5284:06122
06123:-00004:+00031:-00004:001107.5284:06123
06124:+00001:+00027:-00002:001107.5284:06124
06125:-00010:+00032:+00033:001107.5284:06125
06126:-00034:+00011:-00004:001107.5284:06126
06127:-00035:+00011:+00008:001107.5284:06127
06128:-00037:+00036:-00015:001107.5284:06128
06129:-00037:+00011:+00002:001107.5284:06129
06130:-00027:-00001:+00003:001107.5284:06130
06131:-00034:+00019:+00016:001107.5284:06131
06132:-00039:-00004:+00007:001094.7010:06132
06133:-00037:-00003:-00031:001094.7010:06133
06134:-00038:+00007:-00016:001094.7010:06134
06135:-00040:-00005:+00017:001094.7010:06135
06136:-00036:-00019:-00006:001094.7010:06136
06137:-00011:+00020:-00016:001094.7010:06137
06138:-00001:-00006:+00000:001094.7010:06138
06139:-00022:-00004:-00039:001094.7010:06139
06140:-00022:+00024:+00005:001094.7010:06140
06141:-00021:-00001:+00041:001094.7010:06141
06142:+00004:+00019:+00021:001094.7010:06142
06143:-00010:+00011:-00037:001094.7010:06143
06144:+00016:-00019:+00037:001094.7010:06144
06145:-00009:+00015:-00033:001094.7010:06145
06146:-00017:+00020:+00006:001094.7010:06146
06147:-00003:-00004:+00032:001094.7010:06147
06148:-00017:-00002:-00021:001094.7010:06148
06149:-00017:+00036:-00040:001094.7010:06149
06150:-00039:+00003:-00009:001094.7010:06150
06151:-00028:-00001:+00017:001064.1143:06151
06152:-00048:-00006:+00024:001064.1143:06152
06153:-00010:-00003:-00013:001064.1143:06153
06154:-00050:+00005:-00030:001064.1143:06154
06155:-00012:-00007:-00030:001064.1143:06155
06156:-00053:+00003:+00001:001064.1143:06156
06157:-00035:+00006:+00017:001064.1143:06157
06158:-00035:+00003:-00022:001064.1143:06158
06159:-00017:+00020:-00047:001064.1143:06159
06160:-00011:-00002:+00016:001064.1143:06160
06161:+00004:+00024:+00020:001064.1143:06161
06162:-00013:+00003:+00049:001064.1143:06162
06163:+00004:+00009:+00037:001064.1143:06163
06164:-00025:+00017:+00018:001064.1143:06164
06165:-00024:+00020:-00048:001064.1143:06165
06166:-00015:+00021:+00006:001064.1143:06166
06167:-00021:+00013:+00002:001064.1143:06167
06168:-00035:+00004:+00005:001064.1143:06168
06169:+00000:+00039:-00014:001094.0505:06169
06170:-00015:+00000:-00025:001094.0505:06170
06171:-00016:+00012:-00022:001094.0505:06171
06172:-00040:+00001:+00026:001094.0505:06172
06173:-00028:+00020:+00001:001094.0505:06173
06174:-00051:+00002:-00043:001094.0505:06174
06175:-00034:-00004:-00020:001094.0505:06175
06176:-00037:+00002:-00037:001094.0505:06176
06177:-00033:-00003:+00006:001094.0505:06177
06178:-00011:-00015:-00019:001094.0505:06178
06179:-00036:-00004:+00014:001094.0505:06179
06180:+00000:+00020:-00029:001094.0505:06180
06181:-00011:+00005:+00006:001094.0505:06181
06182:+00014:+00017:+00018:001094.0505:06182
06183:-00025:-00004:+00021:001094.0505:06183
06184:-00006:-00021:-00013:001094.0505:06184
06185:+00004:+00006:-00036:001094.0505:06185
06186:+00007:-00017:+00001:001094.0505:06186
06187:+00004:-00030:-00019:001094.0505:06187
06188:-00007:+00008:+00051:001102.3065:06188
06189:+00015:+00007:+00008:001102.3065:06189
06190:+00003:-00021:+00003:001102.3065:06190
06191:-00003:+00019:-00017:001102.3065:06191
06192:-00006:-00014:+00005:001102.3065:06192
06193:+00001:+00005:-00013:001102.3065:06193
06194:+00000:+00006:+00036:001102.3065:06194
06195:+00005:+00004:-00007:001102.3065:06195
06196:-00014:-00002:-00050:001102.3065:06196
06197:-00025:+00001:-00016:001102.3065:06197
06198:+00004:+00021:+00005:001102.3065:06198
06199:-00019:-00005:+00004:001102.3065:06199
06200:+00003:+00020:-00004:001102.3065:06200
06201:+00004:+00001:+00014:001102.3065:06201
06202:+00006:+00021:-00008:001102.3065:06202
06203:-00005:-00006:+00003:001102.3065:06203
06204:+00004:+00024:-00002:001102.3065:06204
06205:+00004:-00003:+00034:001102.3065:06205
06206:-00001:-00002:-00012:001098.7949:06206
06207:+00003:+00023:-00034:001098.7949:06207
06208:-00008:-00003:-00022:001098.7949:06208
06209:+00001:+00000:-00005:001098.7949:06209
06210:-00009:-00004:+00011:001098.7949:06210
06211:-00003:-00004:-00006:001098.7949:06211
06212:-00004:+00023:-00033:001098.7949:06212
06213:+00015:+00020:-00011:001098.7949:06213
06214:+00018:+00024:+00002:001098.7949:06214
06215:+00001:+00012:-00003:001098.7949:06215
06216:+00020:+00021:+00007:001098.7949:06216
06217:+00005:+00010:-00003:001098.7949:06217
06218:+00015:+00009:+00004:001098.7949:06218
06219:-00009:-00006:+00020:001098.7949:06219
06220:+00021:-00005:+00017:001098.7949:06220
06221:+00007:-00003:+00020:001098.7949:06221
06222:+00007:+00002:-00011:001098.7949:06222
06223:+00010:-00014:+00000:001133.4649:06223
06224:+00033:-00009:+00008:001133.4649:06224
06225:+00012:-00008:+00018:001133.4649:06225
06226:+00025:-00020:-00002:001133.4649:06226
06227:+00022:-00009:+00001:001133.4649:06227
06228:+00030:-00030:+00000:001133.4649:06228
06229:+00033:-00010:+00009:001133.4649:06229
06230:+00024:-00012:+00022:001133.4649:06230
06231:+00017:-00013:+00017:001133.4649:06231
06232:+00014:-00010:+00009:001133.4649:06232
06233:-00009:-00012:+00034:001133.4649:06233
06234:+00014:-00015:+00004:001133.4649:06234
06235:+00003:-00010:-00034:001133.4649:06235
06236:+00005:+00004:-00020:001133.4649:06236
06237:+00000:-00018:+00029:001133.4649:06237
06238:-00022:-00010:+00041:001133.4649:06238
06239:-00015:-00010:+00033:001133.4649:06239
06240:-00025:-00011:+00009:001133.4649:06240
06241:-00033:-00007:-00003:001119.8242:06241
06242:-00035:-00019:-00004:001119.8242:06242
06243:-00026:-00020:+00032:001119.8242:06243
06244:-00030:-00019:+00041:001119.8242:06244
06245:-00020:+00003:+00006:001119.8242:06245
06246:-00002:-00016:-00034:001119.8242:06246
06247:-00009:+00005:+00004:001119.8242:06247
06248:-00006:+00002:+00021:001119.8242:06248
06249:-00006:-00016:+00049:001119.8242:06249
06250:+00007:-00001:+00028:001119.8242:06250
06251:+00011:+00022:-00016:001119.8242:06251
06252:+00012:+00018:+00007:001119.8242:06252
06253:+00012:+00014:+00010:001119.8242:06253
06254:-00009:-00006:+00051:001119.8242:06254
06255:+00015:-00001:+00049:001119.8242:06255
06256:-00004:+00023:+00018:001119.8242:06256
06257:-00022:-00001:-00052:001119.8242:06257
06258:-00016:+00019:-00017:001119.8242:06258
06259:-00013:+00005:+00010:001119.8242:06259
06260:-00038:-00014:+00041:001059.6063:06260
06261:-00035:-00007:+00022:001059.6063:06261
06262:-00027:-00018:-00022:001059.6063:06262
06263:-00031:-00019:-00023:001059.6063:06263
06264:-00038:-00020:-00018:001059.6063:06264
06265:-00027:-00012:+00049:001059.6063:06265
06266:-00035:-00018:+00036:001059.6063:06266
06267:-00015:-00010:-00007:001059.6063:06267
06268:-00012:-00017:-00053:001059.6063:06268
06269:+00017:-00018:+00033:001059.6063:06269
06270:+00003:-00007:+00008:001059.6063:06270
06271:+00001:-00007:+00029:001059.6063:06271
06272:+00034:-00019:+00023:001059.6063:06272
06273:+00009:-00001:+00003:001059.6063:06273
06274:+00008:-00009:-00038:001059.6063:06274
06275:+00032:-00014:+00049:001059.6063:06275
06276:+00008:-00017:+00011:001059.6063:06276
06277:-00004:+00003:+00007:001059.6063:06277
06278:+00032:+00003:-00016:001059.6063:06278
06279:+00014:-00004:-00015:001057.2703:06279
06280:-00002:+00003:-00051:001057.2703:06280
06281:-00021:-00015:+00007:001057.2703:06281
06282:-00034:+00004:+00034:001057.2703:06282
06283:-00034:-00017:-00036:001057.2703:06283
06284:-00034:+00006:-00034:001057.2703:06284
06285:-00029:+00008:+00024:001057.2703:06285
06286:-00037:+00006:-00001:001057.2703:06286
06287:-00052:+00002:+00006:001057.2703:06287
06288:-00027:+00005:+00016:001057.2703:06288
06289:-00032:-00001:+00002:001057.2703:06289
06290:-00051:+00007:-00020:001057.2703:06290
06291:-00034:+00008:-00018:001057.2703:06291
06292:-00039:+00013:+00001:001057.2703:06292
06293:-00001:+00020:-00034:001057.2703:06293
06294:-00021:+00014:-00011:001057.2703:06294
06295:-00009:+00035:+00011:001057.2703:06295
06296:-00003:+00016:+00003:001057.2703:06296
06297:+00019:+00033:-00021:001057.2703:06297
06298:+00011:+00028:-00007:001050.2971:06298
06299:+00030:+00015:-00013:001050.2971:06299
06300:+00018:+00025:-00013:001050.2971:06300
06301:-00002:+00033:+00032:001050.2971:06301
06302:-00009:+00017:-00018:001050.2971:06302
06303:-00020:+00022:+00006:001050.2971:06303
06304:-00020:+00023:-00018:001050.2971:06304
06305:-00033:+00006:+00018:001050.2971:06305
06306:-00022:-00006:-00004:001050.2971:06306
06307:-00017:-00021:+00004:001050.2971:06307
06308:-00038:+00002:+00005:001050.2971:06308
06309:-00030:-00014:-00016:001050.2971:06309
06310:-00015:-00015:-00050:001050.2971:06310
06311:-00015:-00007:-00034:001050.2971:06311
06312:-00020:-00018:-00032:001050.2971:06312
06313:-00014:-00018:-00008:001050.2971:06313
06314:-00023:-00007:-00031:001050.2971:06314
06315:+00001:-00007:-00004:001050.2971:06315
06316:-00004:+00002:+00006:001050.2971:06316
06317:-00006:-00007:-00022:001033.2584:06317
06318:-00003:+00003:-00017:001033.2584:06318
06319:+00006:-00006:-00003:001033.2584:06319
06320:+00016:+00001:-00007:001033.2584:06320
06321:-00009:+00006:-00008:001033.2584:06321
06322:-00009:-00018:+00007:001033.2584:06322
06323:+00004:-00006:+00005:001033.2584:06323
06324:-00023:-00006:-00049:001033.2584:06324
06325:-00010:+00002:-00030:001033.2584:06325
06326:-00019:-00018:-00004:001033.2584:06326
06327:+00001:-00017:-00002:001033.2584:06327
06328:-00023:-00032:+00014:001033.2584:06328
06329:+00003:+00003:+00035:001033.2584:06329
06330:-00023:-00004:-00003:001033.2584:06330
06331:-00012:-00001:+00007:001033.2584:06331
06332:-00018:+00005:+00011:001033.2584:06332
06333:+00000:+00000:+00020:001033.2584:06333
06334:-00023:+00008:-00018:001033.2584:06334
06335:-00008:+00000:-00024:001033.2584:06335
06336:-00002:-00002:-00007:001049.3388:06336
06337:-00006:-00005:-00038:001049.3388:06337
06338:-00006:-00006:-00032:001049.3388:06338
06339:+00030:-00003:-00031:001049.3388:06339
06340:+00015:+00003:+00003:001049.3388:06340
06341:+00007:+00008:+00007:001049.3388:06341
06342:+00007:-00001:+00038:001049.3388:06342
06343:-00004:+00005:+00024:001049.3388:06343
06344:-00004:-00004:+00044:001049.3388:06344
06345:+00015:+00007:+00031:001049.3388:06345
06346:-00001:+00001:-00010:001049.3388:06346
06347:+00003:-00017:-00009:001049.3388:06347
06348:-00020:-00005:-00035:001049.3388:06348
06349:-00015:-00006:-00023:001049.3388:06349
06350:-00021:-00006:-00024:001049.3388:06350
06351:-00036:-00020:-00012:001049.3388:06351
06352:-00014:+00005:-00033:001049.3388:06352
06353:-00002:-00007:-00013:001049.3388:06353
06354:-00001:+00008:+00006:001049.3388:06354
06355:+00004:+00004:+00011:001049.3388:06355
06356:-00010:+00008:-00002:001047.7019:06356
06357:-00002:+00003:+00035:001047.7019:06357
06358:+00003:+00007:+00017:001047.7019:06358
06359:+00002:-00006:+00001:001047.7019:06359
06360:-00011:-00014:-00017:001047.7019:06360
06361:+00014:-00015:-00022:001047.7019:06361
06362:+00014:+00005:-00036:001047.7019:06362
06363:+00014:-00020:-00001:001047.7019:06363
06364:+00007:-00017:+00002:001047.7019:06364
06365:+00011:-00014:+00014:001047.7019:06365
06366:+00010:-00021:-00002:001047.7019:06366
06367:+00017:-00030:+00004:001047.7019:06367
06368:+00011:-00020:-00011:001047.7019:06368
06369:+00015:-00030:-00021:001047.7019:06369
06370:-00009:+00006:+00010:001047.7019:06370
06371:-00009:+00004:+00067:001047.7019:06371
06372:-00003:+00008:+00043:001047.7019:06372
06373:+00005:-00017:-00001:001047.7019:06373
06374:+00015:+00001:+00006:001047.7019:06374
06375:+00001:+00003:-00008:001054.2149:06375
06376:-00009:+00002:-00038:001054.2149:06376
06377:+00006:+00006:-00035:001054.2149:06377
06378:+00003:+00004:-00006:001054.2149:06378
06379:+00001:-00017:+00042:001054.2149:06379
06380:-00004:-00018:+00024:001054.2149:06380
06381:-00008:+00000:-00034:001054.2149:06381
06382:-00002:+00008:+00021:001054.2149:06382
06383:+00010:+00000:+00031:001054.2149:06383
06384:-00008:+00021:+00060:001054.2149:06384
06385:+00008:+00007:+00055:001054.2149:06385
06386:+00021:+00012:+00033:001054.2149:06386
06387:+00009:+00033:-00009:001054.2149:06387
06388:-00007:+00001:+00002:001054.2149:06388
06389:-00006:+00023:-00006:001054.2149:06389
06390:-00006:-00003:-00017:001054.2149:06390
06391:+00007:-00002:-00023:001054.2149:06391
06392:-00005:-00003:+00002:001054.2149:06392
06393:+00018:-00004:-00004:001096.8989:06393
06394:+00005:-00001:+00028:001096.8989:06394
06395:+00020:+00018:+00051:001096.8989:06395
06396:+00011:+00010:+00026:001096.8989:06396
06397:+00018:+00018:+00034:001096.8989:06397
06398:-00005:+00013:+00042:001096.8989:06398
06399:-00010:+00015:+00085:001096.8989:06399
06400:-00022:+00012:+00002:001096.8989:06400
06401:-00017:+00014:-00040:001096.8989:06401
06402:+00002:+00035:-00047:001096.8989:06402
06403:-00020:+00020:-00031:001096.8989:06403
06404:+00001:+00009:-00028:001096.8989:06404
06405:-00005:+00007:+00013:001096.8989:06405
06406:+00011:-00005:+00007:001096.8989:06406
06407:-00008:+00001:-00031:001096.8989:06407
06408:+00031:+00018:-00006:001096.8989:06408
06409:+00006:-00001:+00044:001096.8989:06409
06410:+00009:+00000:+00045:001096.8989:06410
06411:-00009:-00004:-00004:001088.1290:06411
06412:-00003:+00001:-00042:001088.1290:06412
06413:+00003:+00010:-00039:001088.1290:06413
06414:-00001:+00015:-00014:001088.1290:06414
06415:-00009:+00024:-00001:001088.1290:06415
06416:+00007:+00023:-00005:001088.1290:06416
06417:-00002:+00019:-00024:001088.1290:06417
06418:+00019:+00022:-00024:001088.1290:06418
06419:+00020:-00001:+00023:001088.1290:06419
06420:+00004:+00018:+00012:001088.1290:06420
06421:-00006:+00010:+00037:001088.1290:06421
06422:+00004:+00017:+00002:001088.1290:06422
06423:+00000:+00020:-00027:001088.1290:06423
06424:-00005:+00011:-00013:001088.1290:06424
06425:-00016:-00004:-00050:001088.1290:06425
06426:-00039:+00007:-00031:001088.1290:06426
06427:-00014:-00015:-00004:001088.1290:06427
06428:-00033:-00008:+00004:001088.1290:06428
06429:-00040:-00013:-00020:001088.1290:06429
06430:-00015:-00030:+00035:001048.8950:06430
06431:-00012:-00029:-00005:001048.8950:06431
06432:-00012:-00032:+00000:001048.8950:06432
06433:-00021:-00035:+00017:001048.8950:06433
06434:-00021:-00020:-00020:001048.8950:06434
06435:+00005:+00007:-00011:001048.8950:06435
06436:+00002:+00008:-00032:001048.8950:06436
06437:+00005:-00003:-00027:001048.8950:06437
06438:+00016:+00018:-00020:001048.8950:06438
06439:+00005:-00003:+00004:001048.8950:06439
06440:-00008:+00010:+00002:001048.8950:06440
06441:+00029:+00038:+00033:001048.8950:06441
06442:+00017:+00010:+00004:001048.8950:06442
06443:+00014:+00013:+00022:001048.8950:06443
06444:-00006:+00020:+00012:001048.8950:06444
06445:+00001:+00023:-00007:001048.8950:06445
06446:-00009:+00009:-00042:001048.8950:06446
06447:+00004:+00019:+00007:001048.8950:06447
06448:-00021:+00018:+00008:001048.8950:06448
06449:-00012:+00001:+00021:001074.4208:06449
06450:-00009:+00009:+00008:001074.4208:06450
06451:-00010:+00001:-00003:001074.4208:06451
06452:-00023:+00023:+00000:001074.4208:06452
06453:-00033:-00003:+00023:001074.4208:06453
06454:-00039:+00004:+00034:001074.4208:06454
06455:-00032:+00003:+00011:001074.4208:06455
06456:-00011:-00017:-00012:001074.4208:06456
06457:-00010:-00015:-00049:001074.4208:06457
06458:-00015:-00022:-00015:001074.4208:06458
06459:-00022:-00012:-00021:001074.4208:06459
06460:+00002:-00014:-00022:001074.4208:06460
06461:+00005:-00020:-00037:001074.4208:06461
06462:+00015:-00035:+00007:001074.4208:06462
06463:+00007:-00007:+00017:001074.4208:06463
06464:+00015:-00013:+00031:001074.4208:06464
06465:+00018:-00014:+00040:001074.4208:06465
06466:-00009:-00013:+00015:001074.4208:06466
06467:+00005:-00017:+00003:001074.4208:06467
06468:-00013:-00007:-00055:001063.5111:06468
06469:-00013:-00017:+00023:001063.5111:06469
06470:-00035:-00018:+00051:001063.5111:06470
06471:-00039:-00018:+00025:001063.5111:06471
06472:-00033:+00005:-00003:001063.5111:06472
06473:-00014:+00005:-00009:001063.5111:06473
06474:-00036:+00002:-00040:001063.5111:06474
06475:-00024:+00018:-00030:001063.5111:06475
06476:-00023:+00008:-00003:001063.5111:06476
06477:-00013:-00002:-00022:001063.5111:06477
06478:-00001:+00010:+00032:001063.5111:06478
06479:-00003:+00015:+00004:001063.5111:06479
06480:-00019:+00032:-00068:001063.5111:06480
06481:+00005:+00028:-00015:001063.5111:06481
06482:-00008:+00037:+00007:001063.5111:06482
06483:-00009:+00043:-00011:001063.5111:06483
06484:+00009:+00049:-00011:001063.5111:06484
06485:+00025:+00047:-00014:001063.5111:06485
06486:+00029:+00043:+00008:001063.5111:06486
06487:+00022:+00052:+00020:001045.4016:06487
06488:+00034:+00049:+00013:001045.4016:06488
06489:+00018:+00051:+00010:001045.4016:06489
06490:+00001:+00033:-00006:001045.4016:06490
06491:-00004:+00045:-00022:001045.4016:06491
06492:+00005:+00016:-00025:001045.4016:06492
06493:+00000:+00018:-00043:001045.4016:06493
06494:-00023:+00011:+00007:001045.4016:06494
06495:+00005:+00009:-00016:001045.4016:06495
06496:-00015:-00014:-00011:001045.4016:06496
06497:+00004:+00005:+00009:001045.4016:06497
06498:-00018:-00011:+00018:001045.4016:06498
06499:-00019:-00032:-00009:001045.4016:06499
06500:-00018:-00032:+00057:001045.4016:06500
06501:-00028:-00049:-00022:001045.4016:06501
06502:-00036:-00034:-00072:001045.4016:06502
06503:+00016:-00035:+00036:001045.4016:06503
06504:+00004:-00012:-00046:001045.4016:06504
06505:-00023:-00011:-00028:001083.6832:06505
06506:+00017:-00017:-00023:001083.6832:06506
06507:+00010:-00017:-00011:001083.6832:06507
06508:+00032:+00023:-00010:001083.6832:06508
06509:+00032:+00009:+00029:001083.6832:06509
06510:+00032:+00019:+00013:001083.6832:06510
06511:+00033:+00019:+00064:001083.6832:06511
06512:+00013:+00021:+00019:001083.6832:06512
06513:+00014:+00023:-00021:001083.6832:06513
06514:+00019:+00021:+00015:001083.6832:06514
06515:-00020:+00022:+00005:001083.6832:06515
06516:-00004:+00014:+00021:001083.6832:06516
06517:+00001:+00019:-00034:001083.6832:06517
06518:-00010:+00023:-00033:001083.6832:06518
06519:-00001:+00026:-00016:001083.6832:06519
06520:-00018:+00035:+00014:001083.6832:06520
06521:-00017:+00015:+00023:001083.6832:06521
06522:+00003:+00010:+00067:001083.6832:06522
06523:-00023:+00015:+00020:001105.1926:06523
06524:-00022:+00036:-00009:001105.1926:06524
06525:+00003:+00019:-00007:001105.1926:06525
06526:+00001:+00040:+00032:001105.1926:06526
06527:+00003:+00010:+00023:001105.1926:06527
06528:-00015:+00018:+00003:001105.1926:06528
06529:+00001:+00018:+00001:001105.1926:06529
06530:+00014:-00001:+00006:001105.1926:06530
06531:-00021:-00003:+00004:001105.1926:06531
06532:-00001:+00008:+00038:001105.1926:06532
06533:-00005:-00009:+00033:001105.1926:06533
06534:-00018:-00010:-00004:001105.1926:06534
06535:+00008:-00011:-00035:001105.1926:06535
06536:-00003:-00048:-00008:001105.1926:06536
06537:+00003:-00025:-00022:001105.1926:06537
06538:-00007:-00047:+00034:001105.1926:06538
06539:-00004:-00023:+00022:001105.1926:06539
06540:+00000:-00025:-00010:001105.1926:06540
06541:-00006:-00048:-00016:001105.1926:06541
06542:+00001:-00032:-00001:001085.4053:06542
06543:-00009:-00046:+00016:001085.4053:06543
06544:-00005:-00036:+00020:001085.4053:06544
06545:+00004:-00007:-00014:001085.4053:06545
06546:+00021:+00002:-00049:001085.4053:06546
06547:+00001:+00008:-00047:001085.4053:06547
06548:+00015:+00000:-00018:001085.4053:06548
06549:-00003:+00021:+00010:001085.4053:06549
06550:-00009:+00010:-00019:001085.4053:06550
06551:+00000:+00036:-00014:001085.4053:06551
06552:-00001:+00010:+00005:001085.4053:06552
06553:+00002:+00015:-00007:001085.4053:06553
06554:+00004:+00026:+00024:001085.4053:06554
06555:+00003:+00016:-00017:001085.4053:06555
06556:-00024:+00016:-00033:001085.4053:06556
06557:-00003:+00048:-00034:001085.4053:06557
06558:+00003:+00026:+00021:001085.4053:06558
06559:-00022:+00032:+00017:001085.4053:06559
06560:-00021:+00026:+00020:001099.7773:06560
06561:-00011:+00029:-00027:001099.7773:06561
06562:-00011:+00013:-00034:001099.7773:06562
06563:-00019:+00038:+00007:001099.7773:06563
06564:-00035:+00012:-00004:001099.7773:06564
06565:-00011:+00013:-00013:001099.7773:06565
06566:-00010:+00022:-00016:001099.7773:06566
06567:+00000:+00022:-00010:001099.7773:06567
06568:-00013:+00000:-00032:001099.7773:06568
06569:-00013:-00017:-00005:001099.7773:06569
06570:-00034:-00017:-00005:001099.7773:06570
06571:-00020:-00009:-00031:001099.7773:06571
06572:-00023:-00030:-00010:001099.7773:06572
06573:-00024:-00013:+00008:001099.7773:06573
06574:-00024:-00027:+00019:001099.7773:06574
06575:-00024:-00047:-00019:001099.7773:06575
06576:-00019:-00010:-00018:001099.7773:06576
06577:+00005:-00035:-00006:001099.7773:06577
06578:-00023:-00032:+00016:001098.5146:06578
06579:+00018:-00018:+00041:001098.5146:06579
06580:-00003:-00029:+00014:001098.5146:06580
06581:-00021:-00014:+00000:001098.5146:06581
06582:-00005:-00021:+00020:001098.5146:06582
06583:+00003:-00007:-00001:001098.5146:06583
06584:+00000:-00005:-00024:001098.5146:06584
06585:+00002:+00008:+00010:001098.5146:06585
06586:-00004:+00007:-00018:001098.5146:06586
06587:-00023:+00018:+00004:001098.5146:06587
06588:+00002:-00003:-00028:001098.5146:06588
06589:-00023:+00011:-00019:001098.5146:06589
06590:+00000:+00016:+00007:001098.5146:06590
06591:-00021:+00000:+00002:001098.5146:06591
06592:-00010:+00011:+00013:001098.5146:06592
06593:-00023:+00024:+00024:001098.5146:06593
06594:-00010:+00017:-00002:001098.5146:06594
06595:-00029:+00037:+00002:001098.5146:06595
06596:-00013:+00020:+00010:001098.5146:06596
06597:-00050:+00007:-00035:001080.7299:06597
06598:-00037:+00009:+00018:001080.7299:06598
06599:-00015:-00002:+00019:001080.7299:06599
06600:-00039:-00001:-00033:001080.7299:06600
06601:-00034:+00020:-00012:001080.7299:06601
06602:-00020:+00007:+00001:001080.7299:06602
06603:-00034:+00019:+00000:001080.7299:06603
06604:-00020:-00002:+00001:001080.7299:06604
06605:-00002:-00004:+00021:001080.7299:06605
06606:-00012:+00023:+00006:001080.7299:06606
06607:-00017:+00004:+00000:001080.7299:06607
06608:-00019:+00006:-00015:001080.7299:06608
06609:+00000:+00020:-00006:001080.7299:06609
06610:-00024:+00005:-00012:001080.7299:06610
06611:+00002:+00005:-00046:001080.7299:06611
06612:+00008:-00017:-00020:001080.7299:06612
06613:+00006:-00007:-00013:001080.7299:06613
06614:-00003:-00005:+00005:001080.7299:06614
06615:+00019:-00014:+00017:001110.4916:06615
06616:+00013:+00007:+00004:001110.4916:06616
06617:+00003:-00015:-00003:001110.4916:06617
06618:-00004:+00005:+00024:001110.4916:06618
06619:-00024:-00015:+00016:001110.4916:06619
06620:-00021:+00008:-00003:001110.4916:06620
06621:+00002:+00006:+00017:001110.4916:06621
06622:-00022:+00010:+00002:001110.4916:06622
06623:-00024:+00021:-00040:001110.4916:06623
06624:-00012:-00005:-00045:001110.4916:06624
06625:-00003:+00010:+00037:001110.4916:06625
06626:+00000:-00006:+00017:001110.4916:06626
06627:-00010:+00001:-00017:001110.4916:06627
06628:+00003:+00009:-00006:001110.4916:06628
06629:-00003:+00000:+00004:001110.4916:06629
06630:-00020:+00018:+00034:001110.4916:06630
06631:+00003:+00000:+00036:001110.4916:06631
06632:+00001:+00017:-00013:001110.4916:06632
06633:-00006:+00020:-00030:001116.8898:06633
06634:+00005:+00010:-00032:001116.8898:06634
06635:+00000:+00020:+00008:001116.8898:06635
06636:-00009:+00000:+00017:001116.8898:06636
06637:-00018:-00003:-00045:001116.8898:06637
06638:-00006:+00021:-00045:001116.8898:06638
06639:-00006:+00006:-00007:001116.8898:06639
06640:-00001:+00008:+00037:001116.8898:06640
06641:+00003:-00012:+00081:001116.8898:06641
06642:-00006:-00007:+00032:001116.8898:06642
06643:+00000:-00018:+00005:001116.8898:06643
06644:-00004:-00021:-00013:001116.8898:06644
06645:-00034:-00020:+00019:001116.8898:06645
06646:-00033:-00018:+00026:001116.8898:06646
06647:-00034:-00013:+00016:001116.8898:06647
06648:-00039:-00017:-00020:001116.8898:06648
06649:-00012:+00003:-00035:001116.8898:06649
06650:-00034:-00019:-00006:001116.8898:06650
06651:-00017:-00006:+00047:001096.9089:06651
06652:-00021:-00014:+00025:001096.9089:06652
06653:+00000:+00008:-00002:001096.9089:06653
06654:-00023:-00005:-00025:001096.9089:06654
06655:-00001:+00007:-00034:001096.9089:06655
06656:-00020:+00017:+00011:001096.9089:06656
06657:+00004:+00021:+00036:001096.9089:06657
06658:+00002:+00019:-00020:001096.9089:06658
06659:-00006:+00015:-00019:001096.9089:06659
06660:-00004:+00009:+00027:001096.9089:06660
06661:-00019:+00023:+00039:001096.9089:06661
06662:+00005:+00009:+00009:001096.9089:06662
06663:+00013:+00015:-00021:001096.9089:06663
06664:+00003:+00034:-00048:001096.9089:06664
06665:+00014:+00026:-00036:001096.9089:06665
06666:+00014:+00014:+00024:001096.9089:06666
06667:-00004:+00022:+00033:001096.9089:06667
06668:+00001:+00009:+00032:001096.9089:06668
06669:-00020:+00021:+00003:001110.4820:06669
06670:-00012:+00000:-00025:001110.4820:06670
06671:-00012:+00019:+00019:001110.4820:06671
06672:-00033:+00018:+00020:001110.4820:06672
06673:-00033:-00001:-00004:001110.4820:06673
06674:-00033:+00005:-00014:001110.4820:06674
06675:-00036:+00006:-00037:001110.4820:06675
06676:-00013:+00001:-00010:001110.4820:06676
06677:-00023:-00020:+00023:001110.4820:06677
06678:+00001:-00016:+00001:001110.4820:06678
06679:+00005:-00014:+00023:001110.4820:06679
06680:-00002:-00009:-00008:001110.4820:06680
06681:-00020:+00001:-00015:001110.4820:06681
06682:-00024:-00020:+00019:001110.4820:06682
06683:-00014:-00021:-00021:001110.4820:06683
06684:-00011:-00021:-00034:001110.4820:06684
06685:-00019:-00006:+00008:001110.4820:06685
06686:-00015:-00036:-00003:001110.4820:06686
06687:-00010:-00019:+00021:001091.8878:06687
06688:-00013:-00014:+00000:001091.8878:06688
06689:-00010:-00012:-00010:001091.8878:06689
06690:-00021:-00008:-00010:001091.8878:06690
06691:-00019:-00020:+00002:001091.8878:06691
06692:-00036:-00018:+00019:001091.8878:06692
06693:-00020:+00009:+00010:001091.8878:06693
06694:-00011:+00008:+00021:001091.8878:06694
06695:-00011:-00006:-00017:001091.8878:06695
06696:-00033:+00020:+00020:001091.8878:06696
06697:-00018:+00023:-00021:001091.8878:06697
06698:-00035:+00009:-00022:001091.8878:06698
06699:-00011:+00007:-00015:001091.8878:06699
06700:-00014:+00011:-00008:001091.8878:06700
06701:-00024:+00013:+00002:001091.8878:06701
06702:-00012:+00022:+00017:001091.8878:06702
06703:-00012:+00022:+00023:001091.8878:06703
06704:-00010:+00036:-00003:001091.8878:06704
06705:-00015:+00000:+00003:001091.8878:06705
06706:-00010:+00034:-00015:001065.9389:06706
06707:-00014:+00012:+00036:001065.9389:06707
06708:-00025:+00022:+00004:001065.9389:06708
06709:-00023:+00023:-00016:001065.9389:06709
06710:+00003:-00001:-00016:001065.9389:06710
06711:-00011:-00004:-00014:001065.9389:06711
06712:-00022:-00004:+00019:001065.9389:06712
06713:+00002:-00015:-00006:001065.9389:06713
06714:-00013:+00005:-00024:001065.9389:06714
06715:+00004:-00006:-00019:001065.9389:06715
06716:+00001:+00002:-00001:001065.9389:06716
06717:-00010:-00006:-00014:001065.9389:06717
06718:-00021:-00014:+00020:001065.9389:06718
06719:+00004:-00018:-00004:001065.9389:06719
06720:-00035:-00022:+00000:001065.9389:06720
06721:-00012:-00032:+00012:001065.9389:06721
06722:-00013:-00037:+00051:001065.9389:06722
06723:-00015:-00013:-00005:001065.9389:06723
06724:-00037:-00023:-00010:001080.9112:06724
06725:-00015:-00011:+00007:001080.9112:06725
06726:-00024:-00030:+00000:001080.9112:06726
06727:-00010:-00030:+00019:001080.9112:06727
06728:-00028:-00017:+00015:001080.9112:06728
06729:-00035:-00021:+00015:001080.9112:06729
06730:-00037:-00019:-00009:001080.9112:06730
06731:-00014:-00005:+00005:001080.9112:06731
06732:-00024:+00000:-00020:001080.9112:06732
06733:-00037:-00004:-00020:001080.9112:06733
06734:-00018:+00011:+00022:001080.9112:06734
06735:-00024:+00011:-00033:001080.9112:06735
06736:-00023:+00025:-00076:001080.9112:06736
06737:-00001:+00037:-00029:001080.9112:06737
06738:-00004:+00027:-00019:001080.9112:06738
06739:-00025:+00030:+00025:001080.9112:06739
06740:-00006:+00036:+00096:001080.9112:06740
06741:-00001:+00035:+00089:001080.9112:06741
06742:+00019:+00015:+00005:001080.9112:06742
06743:+00020:+00018:-00094:001077.9946:06743
06744:+00019:-00002:-00028:001077.9946:06744
06745:+00014:+00019:+00020:001077.9946:06745
06746:-00007:+00002:+00017:001077.9946:06746
06747:-00008:+00013:+00007:001077.9946:06747
06748:-00007:-00011:+00017:001077.9946:06748
06749:-00035:-00003:-00010:001077.9946:06749
06750:-00040:-00010:-00004:001077.9946:06750
06751:-00023:-00018:-00020:001077.9946:06751
06752:-00014:-00020:+00010:001077.9946:06752
06753:-00007:-00005:+00009:001077.9946:06753
06754:-00022:-00013:-00036:001077.9946:06754
06755:+00002:+00004:-00049:001077.9946:06755
06756:-00021:+00003:+00011:001077.9946:06756
06757:-00015:-00015:-00009:001077.9946:06757
06758:-00025:+00007:-00090:001077.9946:06758
06759:+00019:-00019:-00031:001077.9946:06759
06760:+00006:+00003:-00004:001077.9946:06760
06761:+00019:-00014:+00041:001077.9946:06761
06762:+00009:-00011:+00023:001066.8737:06762
06763:+00006:-00007:+00021:001066.8737:06763
06764:+00050:-00019:-00005:001066.8737:06764
06765:+00049:-00021:+00005:001066.8737:06765
06766:+00026:-00016:+00007:001066.8737:06766
06767:+00012:-00012:+00037:001066.8737:06767
06768:+00032:-00007:+00024:001066.8737:06768
06769:+00007:+00007:-00050:001066.8737:06769
06770:+00007:-00016:+00007:001066.8737:06770
06771:-00005:-00017:+00037:001066.8737:06771
06772:-00003:-00016:+00026:001066.8737:06772
06773:+00021:-00020:-00020:001066.8737:06773
06774:+00013:+00008:-00021:001066.8737:06774
06775:+00017:-00002:-00019:001066.8737:06775
06776:-00001:+00007:-00020:001066.8737:06776
06777:+00005:+00001:+00001:001066.8737:06777
06778:-00005:+00023:-00002:001066.8737:06778
06779:-00008:+00020:+00014:001066.8737:06779
06780:+00015:+00010:+00008:001098.8359:06780
06781:+00034:+00023:+00013:001098.8359:06781
06782:+00023:+00012:+00006:001098.8359:06782
06783:+00028:+00020:-00012:001098.8359:06783
06784:+00047:+00016:-00007:001098.8359:06784
06785:+00030:+00024:-00026:001098.8359:06785
06786:+00010:+00021:+00005:001098.8359:06786
06787:+00010:-00001:-00005:001098.8359:06787
06788:-00008:+00002:+00010:001098.8359:06788
06789:-00011:+00007:+00066:001098.8359:06789
06790:-00035:-00009:+00057:001098.8359:06790
06791:-00035:-00020:-00018:001098.8359:06791
06792:-00034:-00018:-00034:001098.8359:06792
06793:-00014:-00006:-00042:001098.8359:06793
06794:-00025:-00010:+00001:001098.8359:06794
06795:-00024:-00019:-00009:001098.8359:06795
06796:-00038:-00010:-00038:001098.8359:06796
06797:-00011:-00016:-00029:001098.8359:06797
06798:-00023:+00002:-00004:001098.8359:06798
06799:-00014:-00017:+00068:001070.7056:06799
06800:+00004:-00008:+00053:001070.7056:06800
06801:-00019:-00012:+00007:001070.7056:06801
06802:+00004:-00015:-00011:001070.7056:06802
06803:+00014:+00009:-00022:001070.7056:06803
06804:-00011:-00020:+00068:001070.7056:06804
06805:-00010:-00010:+00048:001070.7056:06805
06806:+00003:-00009:+00035:001070.7056:06806
06807:+00020:-00009:-00043:001070.7056:06807
06808:+00019:-00022:-00083:001070.7056:06808
06809:+00021:-00013:-00077:001070.7056:06809
06810:+00012:-00027:+00014:001070.7056:06810
06811:+00033:-00050:+00033:001070.7056:06811
06812:-00004:-00024:+00059:001070.7056:06812
06813:+00007:-00049:+00072:001070.7056:06813
06814:+00003:-00051:+00069:001070.7056:06814
06815:+00014:-00032:+00017:001070.7056:06815
06816:-00003:-00032:+00017:001070.7056:06816
06817:+00007:-00034:+00012:001070.7056:06817
06818:+00034:-00008:+00007:001005.7752:06818
06819:+00044:-00021:+00001:001005.7752:06819
06820:+00033:-00007:-00012:001005.7752:06820
06821:+00032:-00021:-00047:001005.7752:06821
06822:+00029:-00018:-00026:001005.7752:06822
06823:+00020:+00002:+00015:001005.7752:06823
06824:+00007:-00008:+00052:001005.7752:06824
06825:+00017:+00004:+00057:001005.7752:06825
06826:+00001:+00001:+00012:001005.7752:06826
06827:-00014:+00021:-00022:001005.7752:06827
06828:-00022:+00018:+00002:001005.7752:06828
06829:-00015:+00035:+00000:001005.7752:06829
06830:-00035:+00012:-00017:001005.7752:06830
06831:-00050:+00033:+00015:001005.7752:06831
06832:-00053:+00012:-00012:001005.7752:06832
06833:-00063:+00016:-00038:001005.7752:06833
06834:-00046:+00017:-00024:001005.7752:06834
06835:-00048:+00012:-00004:001005.7752:06835
06836:-00055:-00003:+00037:001005.7752:06836
06837:-00049:+00020:+00065:001005.7752:06837
06838:-00033:+00017:+00013:001005.7752:06838
06839:-00036:+00011:-00020:000977.5958:06839
06840:-00038:+00024:-00014:000977.5958:06840
06841:-00025:+00020:-00021:000977.5958:06841
06842:-00034:+00000:+00004:000977.5958:06842
06843:-00014:-00004:-00023:000977.5958:06843
06844:-00020:+00008:-00049:000977.5958:06844
06845:+00001:+00004:-00024:000977.5958:06845
06846:-00015:-00015:+00020:000977.5958:06846
06847:-00018:-00008:+00025:000977.5958:06847
06848:-00004:+00004:+00012:000977.5958:06848
06849:-00002:-00009:-00002:000977.5958:06849
06850:+00007:-00017:-00017:000977.5958:06850
06851:+00020:-00017:-00007:000977.5958:06851
06852:+00005:-00008:-00007:000977.5958:06852
06853:-00006:+00004:+00012:000977.5958:06853
06854:+00015:+00003:-00018:000977.5958:06854
06855:-00020:-00017:-00019:000977.5958:06855
06856:+00003:+00007:-00013:000977.5958:06856
06857:-00004:-00006:+00021:000977.5958:06857
06858:-00018:-00014:-00009:000977.5958:06858
06859:-00023:-00006:-00005:000977.5958:06859
06860:+00004:+00012:-00002:000973.7484:06860
06861:+00000:+00019:+00000:000973.7484:06861
06862:-00015:+00022:+00004:000973.7484:06862
06863:-00017:+00023:+00049:000973.7484:06863
06864:-00025:+00013:-00016:000973.7484:06864
06865:-00032:+00017:+00008:000973.7484:06865
06866:-00011:+00036:-00004:000973.7484:06866
06867:-00038:+00014:+00019:000973.7484:06867
06868:-00027:+00019:-00051:000973.7484:06868
06869:-00010:+00035:-00036:000973.7484:06869
06870:-00020:+00018:-00023:000973.7484:06870
06871:-00010:-00005:-00033:000973.7484:06871
06872:+00003:-00002:+00037:000973.7484:06872
06873:-00008:+00005:+00064:000973.7484:06873
06874:-00010:+00008:+00028:000973.7484:06874
06875:-00021:+00005:-00006:000973.7484:06875
06876:-00018:+00007:-00021:000973.7484:06876
06877:-00023:-00018:-00012:000973.7484:06877
06878:-00021:-00009:+00008:000973.7484:06878
06879:-00021:-00014:-00004:000973.7484:06879
06880:-00019:-00020:-00013:000978.9179:06880
06881:-00024:-00021:-00024:000978.9179:06881
06882:+00004:-00015:-00023:000978.9179:06882
06883:+00003:-00020:-00017:000978.9179:06883
06884:-00024:+00003:-00003:000978.9179:06884
06885:-00004:+00004:+00011:000978.9179:06885
06886:+00015:-00002:+00004:000978.9179:06886
06887:-00005:+00018:-00005:000978.9179:06887
06888:+00015:+00039:-00018:000978.9179:06888
06889:+00003:+00025:-00020:000978.9179:06889
06890:-00010:+00027:+00007:000978.9179:06890
06891:+00009:+00054:-00018:000978.9179:06891
06892:-00009:+00040:-00046:000978.9179:06892
06893:+00008:+00052:-00034:000978.9179:06893
06894:+00010:+00044:-00001:000978.9179:06894
06895:+00009:+00038:+00008:000978.9179:06895
06896:-00003:+00047:+00002:000978.9179:06896
06897:-00006:+00029:+00020:000978.9179:06897
06898:-00008:+00050:+00017:000978.9179:06898
06899:-00004:+00026:+00003:001032.1196:06899
06900:-00021:+00048:-00035:001032.1196:06900
06901:-00006:+00032:+00020:001032.1196:06901
06902:-00007:+00012:-00004:001032.1196:06902
06903:-00018:+00017:+00001:001032.1196:06903
06904:-00004:+00018:+00005:001032.1196:06904
06905:+00016:-00005:+00018:001032.1196:06905
06906:-00009:-00016:-00009:001032.1196:06906
06907:-00003:-00021:-00036:001032.1196:06907
06908:+00014:-00030:-00023:001032.1196:06908
06909:+00001:-00011:-00013:001032.1196:06909
06910:+00020:-00014:-00018:001032.1196:06910
06911:+00017:-00030:-00015:001032.1196:06911
06912:+00008:-00022:-00008:001032.1196:06912
06913:+00015:-00033:+00003:001032.1196:06913
06914:+00019:-00033:-00001:001032.1196:06914
06915:+00001:-00048:+00017:001032.1196:06915
06916:-00010:-00031:-00003:001032.1196:06916
06917:+00002:-00030:-00009:001032.1196:06917
06918:-00008:-00033:-00021:001046.8493:06918
06919:-00009:-00021:-00035:001046.8493:06919
06920:-00019:-00006:-00017:001046.8493:06920
06921:-00021:-00012:+00018:001046.8493:06921
06922:-00021:-00004:-00021:001046.8493:06922
06923:+00004:+00000:-00018:001046.8493:06923
06924:+00016:+00036:-00005:001046.8493:06924
06925:+00004:+00024:+00005:001046.8493:06925
06926:-00007:+00029:-00003:001046.8493:06926
06927:-00003:+00029:-00003:001046.8493:06927
06928:-00010:+00044:-00051:001046.8493:06928
06929:+00014:+00044:+00021:001046.8493:06929
06930:+00030:+00043:-00018:001046.8493:06930
06931:-00020:+00064:-00017:001046.8493:06931
06932:+00020:+00048:+00049:001046.8493:06932
06933:+00018:+00051:-00046:001046.8493:06933
06934:-00008:+00054:-00035:001046.8493:06934
06935:+00033:+00053:+00008:001046.8493:06935
06936:+00009:+00050:+00003:001046.8493:06936
06937:-00006:+00053:+00000:001046.8493:06937
06938:+00019:+00014:+00036:001038.4188:06938
06939:+00002:+00040:+00024:001038.4188:06939
06940:-00009:-00001:+00005:001038.4188:06940
06941:+00018:+00014:-00010:001038.4188:06941
06942:+00004:+00035:+00003:001038.4188:06942
06943:+00014:+00005:+00036:001038.4188:06943
06944:-00009:-00016:+00030:001038.4188:06944
06945:+00000:+00008:+00000:001038.4188:06945
06946:-00005:-00007:+00006:001038.4188:06946
06947:+00002:-00020:-00028:001038.4188:06947
06948:+00000:-00033:+00024:001038.4188:06948
06949:-00006:-00037:+00041:001038.4188:06949
06950:-00020:-00027:+00019:001038.4188:06950
06951:-00003:-00037:-00003:001038.4188:06951
06952:+00016:-00034:-00020:001038.4188:06952
06953:+00000:-00009:-00052:001038.4188:06953
06954:-00007:-00032:+00018:001038.4188:06954
06955:-00007:-00012:+00032:001038.4188:06955
06956:+00006:-00015:-00007:001070.7637:06956
06957:-00009:-00015:+00002:001070.7637:06957
06958:+00005:+00005:+00014:001070.7637:06958
06959:-00023:-00001:+00017:001070.7637:06959
06960:-00020:+00018:+00020:001070.7637:06960
06961:+00002:+00038:+00009:001070.7637:06961
06962:-00001:+00038:-00018:001070.7637:06962
06963:+00003:+00032:-00009:001070.7637:06963
06964:+00002:+00040:+00010:001070.7637:06964
06965:-00013:+00045:+00019:001070.7637:06965
06966:-00014:+00046:+00002:001070.7637:06966
06967:-00024:+00069:-00034:001070.7637:06967
06968:-00012:+00043:-00020:001070.7637:06968
06969:-00024:+00070:+00006:001070.7637:06969
06970:-00034:+00042:+00023:001070.7637:06970
06971:-00016:+00040:-00020:001070.7637:06971
06972:-00021:+00055:-00019:001070.7637:06972
06973:-00017:+00054:-00010:001070.7637:06973
06974:-00027:+00051:+00005:001070.7637:06974
06975:-00011:+00049:+00023:001081.6336:06975
06976:-00023:+00016:-00021:001081.6336:06976
06977:-00015:+00033:-00035:001081.6336:06977
06978:-00014:+00011:+00011:001081.6336:06978
06979:-00023:+00018:-00005:001081.6336:06979
06980:-00011:+00020:-00021:001081.6336:06980
06981:-00022:+00017:-00019:001081.6336:06981
06982:-00012:+00004:+00018:001081.6336:06982
06983:-00020:+00019:-00008:001081.6336:06983
06984:-00013:-00016:-00031:001081.6336:06984
06985:-00002:-00020:+00008:001081.6336:06985
06986:+00005:+00004:+00032:001081.6336:06986
06987:-00022:-00010:-00016:001081.6336:06987
06988:-00017:-00013:-00049:001081.6336:06988
06989:+00003:-00033:-00006:001081.6336:06989
06990:-00023:-00031:-00049:001081.6336:06990
06991:-00018:-00021:+00002:001081.6336:06991
06992:-00005:-00019:+00034:001081.6336:06992
06993:-00020:-00008:+00002:001074.1925:06993
06994:-00003:+00009:-00017:001074.1925:06994
06995:+00019:+00003:+00008:001074.1925:06995
06996:+00003:+00007:-00018:001074.1925:06996
06997:+00009:+00021:+00025:001074.1925:06997
06998:+00011:+00009:+00004:001074.1925:06998
06999:-00001:+00013:-00056:001074.1925:06999
07000:+00019:+00021:-00030:001074.1925:07000
07001:+00007:+00039:-00018:001074.1925:07001
07002:-00021:+00036:+00018:001074.1925:07002
07003:+00014:+00011:-00016:001074.1925:07003
07004:+00001:+00033:+00017:001074.1925:07004
07005:-00002:+00038:+00017:001074.1925:07005
07006:-00001:-00003:+00018:001074.1925:07006
07007:+00003:+00014:-00007:001074.1925:07007
07008:-00002:+00019:+00005:001074.1925:07008
07009:+00004:-00005:-00008:001074.1925:07009
07010:+00002:+00013:-00048:001074.1925:07010
07011:-00010:+00002:-00009:001111.4355:07011
07012:-00015:-00006:-00021:001111.4355:07012
07013:+00004:+00004:+00028:001111.4355:07013
07014:-00003:-00004:+00020:001111.4355:07014
07015:-00002:-00021:+00015:001111.4355:07015
07016:+00021:-00016:+00013:001111.4355:07016
07017:-00005:-00016:+00027:001111.4355:07017
07018:+00008:-00015:-00003:001111.4355:07018
07019:+00014:-00016:-00033:001111.4355:07019
07020:+00010:-00003:-00030:001111.4355:07020
07021:+00016:+00002:-00007:001111.4355:07021
07022:+00008:-00017:-00032:001111.4355:07022
07023:+00015:-00005:+00017:001111.4355:07023
07024:+00035:-00022:+00026:001111.4355:07024
07025:+00011:-00007:+00001:001111.4355:07025
07026:+00011:-00019:+00000:001111.4355:07026
07027:+00030:-00009:+00003:001111.4355:07027
07028:+00017:-00015:-00015:001111.4355:07028
07029:+00009:-00009:-00001:001111.4355:07029
07030:+00014:-00010:+00005:001110.0220:07030
07031:-00004:-00011:-00003:001110.0220:07031
07032:+00010:-00020:+00001:001110.0220:07032
07033:+00018:-00020:+00008:001110.0220:07033
07034:-00001:-00021:-00015:001110.0220:07034
07035:+00016:+00002:+00012:001110.0220:07035
07036:-00007:-00020:-00022:001110.0220:07036
07037:-00003:-00015:-00025:001110.0220:07037
07038:+00016:-00017:+00019:001110.0220:07038
07039:-00007:+00002:+00014:001110.0220:07039
07040:+00004:-00014:+00006:001110.0220:07040
07041:-00009:-00004:-00034:001110.0220:07041
07042:+00000:+00009:-00019:001110.0220:07042
07043:+00001:-00002:+00007:001110.0220:07043
07044:-00019:-00002:-00003:001110.0220:07044
07045:-00018:-00002:+00033:001110.0220:07045
07046:-00008:-00004:+00018:001110.0220:07046
07047:-00001:+00001:-00009:001110.0220:07047
07048:-00003:-00001:+00018:001081.6467:07048
07049:-00008:-00004:+00005:001081.6467:07049
07050:-00001:+00000:+00003:001081.6467:07050
07051:-00005:+00018:-00001:001081.6467:07051
07052:-00003:+00000:-00037:001081.6467:07052
07053:-00008:+00017:-00006:001081.6467:07053
07054:+00007:+00022:-00003:001081.6467:07054
07055:+00014:+00018:+00020:001081.6467:07055
07056:+00013:-00005:+00012:001081.6467:07056
07057:-00005:+00000:+00017:001081.6467:07057
07058:-00006:+00021:-00015:001081.6467:07058
07059:-00004:+00018:+00010:001081.6467:07059
07060:-00006:+00005:-00021:001081.6467:07060
07061:+00000:-00003:-00036:001081.6467:07061
07062:+00003:-00015:-00029:001081.6467:07062
07063:+00005:+00005:-00061:001081.6467:07063
07064:+00000:-00013:-00020:001081.6467:07064
07065:-00003:-00007:+00008:001081.6467:07065
07066:+00001:-00007:+00048:001106.5495:07066
07067:+00018:-00009:+00010:001106.5495:07067
07068:+00000:-00010:+00035:001106.5495:07068
07069:-00008:-00007:+00036:001106.5495:07069
07070:-00019:-00016:+00027:001106.5495:07070
07071:-00025:+00003:+00009:001106.5495:07071
07072:-00019:-00019:+00006:001106.5495:07072
07073:-00011:-00016:-00032:001106.5495:07073
07074:-00014:-00015:-00017:001106.5495:07074
07075:-00019:-00016:-00012:001106.5495:07075
07076:-00012:+00007:+00005:001106.5495:07076
07077:+00004:-00015:-00005:001106.5495:07077
07078:-00019:-00015:+00017:001106.5495:07078
07079:-00020:-00017:+00050:001106.5495:07079
07080:-00021:-00007:+00038:001106.5495:07080
07081:-00021:-00006:+00039:001106.5495:07081
07082:+00001:+00000:+00024:001106.5495:07082
07083:-00001:+00006:+00028:001106.5495:07083
07084:-00022:-00002:+00013:001091.8757:07084
07085:-00001:+00008:+00011:001091.8757:07085
07086:-00002:+00020:-00052:001091.8757:07086
07087:-00025:-00002:+00007:001091.8757:07087
07088:+00014:+00006:-00013:001091.8757:07088
07089:-00023:+00006:+00052:001091.8757:07089
07090:+00001:-00004:+00032:001091.8757:07090
07091:-00024:-00015:-00002:001091.8757:07091
07092:-00005:+00009:+00022:001091.8757:07092
07093:-00018:-00004:+00020:001091.8757:07093
07094:-00034:+00021:+00025:001091.8757:07094
07095:-00036:+00019:+00022:001091.8757:07095
07096:-00012:-00002:-00005:001091.8757:07096
07097:-00028:+00014:-00064:001091.8757:07097
07098:-00026:-00002:+00002:001091.8757:07098
07099:-00025:-00006:+00000:001091.8757:07099
07100:-00026:-00005:+00009:001091.8757:07100
07101:-00019:+00002:-00003:001091.8757:07101
07102:-00015:-00014:-00021:001091.8757:07102
07103:-00020:-00003:+00022:001052.4476:07103
07104:+00001:-00015:-00004:001052.4476:07104
07105:+00000:+00005:+00022:001052.4476:07105
07106:-00024:-00021:+00018:001052.4476:07106
07107:+00002:+00002:-00022:001052.4476:07107
07108:-00022:+00005:-00025:001052.4476:07108
07109:+00000:-00019:-00009:001052.4476:07109
07110:-00012:+00005:+00004:001052.4476:07110
07111:-00022:-00017:+00023:001052.4476:07111
07112:-00021:-00007:-00012:001052.4476:07112
07113:-00014:-00019:-00019:001052.4476:07113
07114:+00003:-00018:+00020:001052.4476:07114
07115:-00012:-00013:-00015:001052.4476:07115
07116:-00013:-00008:-00005:001052.4476:07116
07117:-00021:-00014:+00009:001052.4476:07117
07118:-00022:-00031:-00019:001052.4476:07118
07119:+00005:+00004:-00050:001052.4476:07119
07120:+00018:+00007:-00006:001052.4476:07120
07121:+00003:+00008:-00017:001052.4476:07121
07122:-00001:-00016:-00002:001077.1740:07122
07123:+00016:+00008:-00001:001077.1740:07123
07124:-00009:+00003:-00006:001077.1740:07124
07125:-00023:+00000:-00031:001077.1740:07125
07126:+00005:+00007:-00022:001077.1740:07126
07127:-00006:+00018:+00008:001077.1740:07127
07128:-00009:-00006:+00038:001077.1740:07128
07129:-00018:+00001:+00005:001077.1740:07129
07130:-00020:+00018:-00014:001077.1740:07130
07131:-00002:+00022:+00002:001077.1740:07131
07132:-00023:+00017:+00001:001077.1740:07132
07133:-00012:+00001:-00004:001077.1740:07133
07134:-00023:+00001:+00021:001077.1740:07134
07135:-00016:+00010:-00007:001077.1740:07135
07136:-00033:+00021:-00021:001077.1740:07136
07137:-00018:+00000:-00030:001077.1740:07137
07138:-00020:+00018:+00007:001077.1740:07138
07139:-00021:+00001:+00023:001077.1740:07139
07140:+00005:-00005:+00013:001083.4942:07140
07141:-00005:-00006:-00013:001083.4942:07141
07142:-00004:+00005:-00012:001083.4942:07142
07143:+00005:-00008:-00005:001083.4942:07143
07144:+00005:-00017:+00037:001083.4942:07144
07145:-00009:-00015:+00016:001083.4942:07145
07146:-00009:+00005:-00004:001083.4942:07146
07147:+00005:-00015:-00024:001083.4942:07147
07148:+00002:-00018:+00002:001083.4942:07148
07149:-00018:-00013:+00016:001083.4942:07149
07150:-00022:-00009:-00004:001083.4942:07150
07151:-00018:-00033:+00022:001083.4942:07151
07152:+00002:-00030:+00004:001083.4942:07152
07153:-00019:-00034:-00033:001083.4942:07153
07154:-00011:-00037:-00003:001083.4942:07154
07155:-00020:-00030:+00018:001083.4942:07155
07156:-00002:-00018:-00019:001083.4942:07156
07157:+00005:-00031:-00007:001083.4942:07157
07158:-00018:-00020:-00031:001083.4942:07158
07159:+00004:-00021:+00028:001066.8520:07159
07160:-00009:-00010:+00003:001066.8520:07160
07161:-00008:-00007:+00007:001066.8520:07161
07162:+00017:+00007:-00005:001066.8520:07162
07163:+00003:-00001:+00002:001066.8520:07163
07164:+00002:+00023:-00016:001066.8520:07164
07165:-00009:+00001:+00018:001066.8520:07165
07166:-00004:+00020:-00002:001066.8520:07166
07167:-00021:+00014:-00015:001066.8520:07167
07168:+00002:+00012:-00020:001066.8520:07168
07169:-00010:+00034:-00013:001066.8520:07169
07170:-00001:+00011:+00005:001066.8520:07170
07171:+00005:+00028:+00002:001066.8520:07171
07172:+00002:+00034:+00013:001066.8520:07172
07173:-00020:+00035:-00012:001066.8520:07173
07174:-00018:+00027:-00033:001066.8520:07174
07175:+00000:+00028:-00037:001066.8520:07175
07176:-00024:+00033:-00016:001066.8520:07176
07177:-00022:+00035:+00010:001101.7026:07177
07178:+00003:+00036:+00033:001101.7026:07178
07179:-00018:+00023:-00028:001101.7026:07179
07180:-00008:+00024:-00025:001101.7026:07180
07181:+00015:+00022:+00020:001101.7026:07181
07182:-00019:+00021:-00001:001101.7026:07182
07183:-00005:+00000:+00029:001101.7026:07183
07184:-00009:+00003:+00000:001101.7026:07184
07185:-00002:+00003:-00040:001101.7026:07185
07186:+00000:+00000:-00025:001101.7026:07186
07187:+00003:-00018:+00017:001101.7026:07187
07188:-00020:-00019:+00050:001101.7026:07188
07189:-00002:-00018:+00024:001101.7026:07189
07190:-00001:-00011:+00002:001101.7026:07190
07191:-00007:-00019:-00051:001101.7026:07191
07192:-00019:-00030:-00015:001101.7026:07192
07193:-00018:-00020:-00004:001101.7026:07193
07194:-00020:-00007:+00010:001101.7026:07194
07195:-00002:-00030:-00001:001101.7026:07195
07196:+00004:-00009:-00034:001100.4072:07196
07197:-00009:-00020:-00022:001100.4072:07197
07198:-00025:-00012:-00011:001100.4072:07198
07199:-00021:+00002:+00011:001100.4072:07199
07200:-00009:-00018:-00004:001100.4072:07200
07201:-00014:-00004:-00005:001100.4072:07201
07202:+00005:+00018:-00005:001100.4072:07202
07203:-00010:+00021:+00037:001100.4072:07203
07204:-00020:-00001:+00015:001100.4072:07204
07205:-00023:+00015:+00041:001100.4072:07205
07206:-00022:+00013:+00019:001100.4072:07206
07207:-00036:+00012:-00050:001100.4072:07207
07208:+00000:+00037:-00021:001100.4072:07208
07209:-00015:+00016:+00024:001100.4072:07209
07210:-00035:+00034:+00023:001100.4072:07210
07211:-00017:+00036:+00007:001100.4072:07211
07212:-00011:+00036:-00008:001100.4072:07212
07213:-00038:+00052:-00031:001100.4072:07213
07214:-00015:+00025:+00003:001085.4202:07214
07215:-00023:+00030:+00042:001085.4202:07215
07216:-00012:+00039:+00042:001085.4202:07216
07217:-00037:+00024:+00017:001085.4202:07217
07218:-00017:+00028:-00018:001085.4202:07218
07219:-00038:+00000:+00004:001085.4202:07219
07220:-00051:+00018:-00031:001085.4202:07220
07221:-00037:+00017:+00020:001085.4202:07221
07222:-00020:-00017:+00007:001085.4202:07222
07223:-00013:-00031:-00020:001085.4202:07223
07224:-00004:-00021:+00018:001085.4202:07224
07225:+00001:-00014:+00024:001085.4202:07225
07226:+00004:-00008:+00034:001085.4202:07226
07227:-00008:-00035:+00027:001085.4202:07227
07228:-00001:-00012:+00006:001085.4202:07228
07229:-00003:-00020:-00034:001085.4202:07229
07230:-00008:-00014:-00019:001085.4202:07230
07231:-00009:-00020:+00013:001085.4202:07231
07232:+00003:-00019:+00011:001106.5612:07232
07233:-00022:-00019:+00020:001106.5612:07233
07234:+00004:+00006:-00037:001106.5612:07234
07235:-00022:-00005:+00003:001106.5612:07235
07236:-00021:+00021:-00012:001106.5612:07236
07237:-00024:+00020:+00020:001106.5612:07237
07238:+00000:+00012:+00011:001106.5612:07238
07239:-00015:+00014:-00003:001106.5612:07239
07240:-00019:+00029:-00014:001106.5612:07240
07241:-00040:+00033:-00022:001106.5612:07241
07242:-00015:+00038:+00003:001106.5612:07242
07243:-00028:+00031:-00004:001106.5612:07243
07244:-00015:+00032:-00001:001106.5612:07244
07245:-00015:+00033:-00033:001106.5612:07245
07246:-00017:+00013:-00005:001106.5612:07246
07247:-00022:+00036:-00010:001106.5612:07247
07248:-00021:+00016:-00012:001106.5612:07248
07249:-00001:+00011:-00009:001106.5612:07249
07250:-00018:+00023:+00008:001083.4754:07250
07251:-00008:+00033:-00008:001083.4754:07251
07252:-00023:-00002:-00002:001083.4754:07252
07253:-00019:+00024:-00003:001083.4754:07253
07254:-00014:+00023:+00021:001083.4754:07254
07255:-00022:+00000:-00047:001083.4754:07255
07256:-00010:-00003:-00015:001083.4754:07256
07257:+00002:+00020:+00008:001083.4754:07257
07258:-00016:+00003:+00002:001083.4754:07258
07259:-00012:+00006:-00015:001083.4754:07259
07260:-00025:+00003:-00001:001083.4754:07260
07261:-00036:-00015:-00012:001083.4754:07261
07262:-00030:-00021:-00014:001083.4754:07262
07263:-00015:-00022:-00006:001083.4754:07263
07264:-00028:-00023:-00015:001083.4754:07264
07265:-00039:-00017:-00012:001083.4754:07265
07266:-00028:-00009:-00006:001083.4754:07266
07267:-00036:-00022:-00001:001083.4754:07267
07268:-00028:+00008:-00008:001083.4754:07268
07269:-00015:-00018:-00014:001083.4754:07269
07270:-00034:+00006:-00013:001038.4207:07270
07271:-00023:-00006:-00003:001038.4207:07271
07272:-00019:-00005:+00019:001038.4207:07272
07273:-00023:+00009:+00002:001038.4207:07273
07274:+00001:+00022:-00034:001038.4207:07274
07275:-00021:+00021:-00024:001038.4207:07275
07276:+00004:+00039:-00013:001038.4207:07276
07277:+00005:+00023:+00021:001038.4207:07277
07278:+00001:+00019:-00004:001038.4207:07278
07279:-00011:+00034:-00003:001038.4207:07279
07280:-00013:+00013:+00006:001038.4207:07280
07281:-00033:+00022:-00017:001038.4207:07281
07282:-00035:+00011:+00003:001038.4207:07282
07283:-00017:+00010:-00021:001038.4207:07283
07284:-00037:+00017:-00032:001038.4207:07284
07285:-00016:+00015:-00010:001038.4207:07285
07286:-00028:+00018:-00032:001038.4207:07286
07287:-00027:+00020:+00001:001038.4207:07287
07288:-00040:+00011:+00010:001038.4207:07288
07289:-00028:+00012:+00017:001049.3408:07289
07290:-00026:+00001:-00016:001049.3408:07290
07291:-00036:+00023:-00034:001049.3408:07291
07292:-00015:+00022:+00008:001049.3408:07292
07293:-00023:+00019:+00004:001049.3408:07293
07294:-00020:+00008:-00020:001049.3408:07294
07295:+00003:+00021:-00022:001049.3408:07295
07296:-00018:+00023:-00021:001049.3408:07296
07297:-00019:+00020:-00037:001049.3408:07297
07298:-00018:-00003:+00006:001049.3408:07298
07299:-00001:+00017:+00003:001049.3408:07299
07300:-00014:-00002:-00001:001049.3408:07300
07301:-00018:-00006:-00003:001049.3408:07301
07302:-00002:-00004:-00009:001049.3408:07302
07303:-00020:+00010:-00036:001049.3408:07303
07304:-00021:+00023:-00034:001049.3408:07304
07305:-00005:+00033:-00006:001049.3408:07305
07306:-00010:+00022:+00021:001049.3408:07306
07307:-00038:+00013:-00042:001049.3408:07307
07308:-00025:+00037:-00035:001063.4931:07308
07309:-00025:+00016:-00004:001063.4931:07309
07310:-00035:+00016:-00002:001063.4931:07310
07311:-00023:+00025:-00003:001063.4931:07311
07312:-00010:+00024:+00010:001063.4931:07312
07313:-00010:+00033:-00017:001063.4931:07313
07314:-00010:+00015:-00001:001063.4931:07314
07315:-00018:+00018:-00002:001063.4931:07315
07316:-00029:+00020:+00001:001063.4931:07316
07317:-00018:-00002:-00035:001063.4931:07317
07318:-00021:+00007:-00077:001063.4931:07318
07319:-00009:-00019:-00044:001063.4931:07319
07320:-00004:+00004:-00003:001063.4931:07320
07321:+00007:-00017:+00054:001063.4931:07321
07322:+00015:+00002:+00013:001063.4931:07322
07323:+00015:-00004:+00053:001063.4931:07323
07324:+00029:+00019:-00004:001063.4931:07324
07325:-00004:-00005:-00006:001063.4931:07325
07326:+00016:+00021:+00017:001069.5882:07326
07327:+00014:+00001:+00053:001069.5882:07327
07328:+00003:+00010:+00019:001069.5882:07328
07329:-00013:-00001:-00047:001069.5882:07329
07330:+00015:+00016:-00008:001069.5882:07330
07331:+00001:+00012:-00013:001069.5882:07331
07332:+00000:-00002:-00023:001069.5882:07332
07333:-00002:+00017:+00020:001069.5882:07333
07334:-00020:-00002:+00054:001069.5882:07334
07335:-00022:+00022:-00015:001069.5882:07335
07336:-00011:+00000:-00005:001069.5882:07336
07337:-00010:+00018:-00018:001069.5882:07337
07338:-00035:-00004:+00017:001069.5882:07338
07339:-00033:+00013:+00021:001069.5882:07339
07340:-00017:+00023:-00008:001069.5882:07340
07341:-00011:+00011:-00011:001069.5882:07341
07342:-00023:+00035:-00016:001069.5882:07342
07343:-00009:+00033:-00004:001069.5882:07343
07344:+00003:+00038:+00057:001092.1589:07344
07345:+00001:+00024:+00098:001092.1589:07345
07346:+00009:+00039:+00109:001092.1589:07346
07347:+00034:+00007:+00040:001092.1589:07347
07348:+00019:-00004:-00085:001092.1589:07348
07349:+00001:+00020:-00104:001092.1589:07349
07350:-00034:-00002:-00067:001092.1589:07350
07351:-00031:+00007:+00038:001092.1589:07351
07352:-00049:+00005:+00109:001092.1589:07352
07353:-00041:-00008:+00113:001092.1589:07353
07354:-00064:-00033:+00026:001092.1589:07354
07355:-00026:-00011:-00065:001092.1589:07355
07356:-00012:-00007:-00063:001092.1589:07356
07357:+00002:-00018:-00063:001092.1589:07357
07358:-00006:-00020:+00063:001092.1589:07358
07359:+00008:-00016:+00058:001092.1589:07359
07360:+00033:-00019:+00025:001092.1589:07360
07361:+00030:+00003:-00034:001092.1589:07361
07362:+00015:-00013:-00032:001092.1589:07362
07363:+00014:-00008:-00027:001094.7237:07363
07364:-00003:-00015:+00004:001094.7237:07364
07365:+00024:-00015:+00005:001094.7237:07365
07366:+00046:-00019:+00054:001094.7237:07366
07367:+00027:-00019:+00026:001094.7237:07367
07368:-00003:-00018:-00002:001094.7237:07368
07369:+00019:+00005:-00030:001094.7237:07369
07370:-00008:+00003:-00020:001094.7237:07370
07371:-00021:+00007:-00022:001094.7237:07371
07372:-00036:-00002:+00027:001094.7237:07372
07373:-00038:+00007:+00026:001094.7237:07373
07374:-00032:+00006:-00014:001094.7237:07374
07375:-00027:-00017:-00060:001094.7237:07375
07376:-00030:+00003:-00059:001094.7237:07376
07377:-00016:+00003:-00008:001094.7237:07377
07378:-00021:-00001:+00020:001094.7237:07378
07379:+00010:+00012:+00024:001094.7237:07379
07380:+00019:+00022:+00019:001094.7237:07380
07381:+00008:+00001:+00020:001108.5705:07381
07382:+00012:+00013:+00024:001108.5705:07382
07383:+00030:+00021:-00002:001108.5705:07383
07384:+00015:+00023:-00021:001108.5705:07384
07385:+00007:+00011:-00003:001108.5705:07385
07386:+00021:-00003:-00010:001108.5705:07386
07387:+00000:-00003:-00031:001108.5705:07387
07388:+00003:+00003:-00014:001108.5705:07388
07389:+00004:+00004:-00014:001108.5705:07389
07390:-00009:-00021:-00030:001108.5705:07390
07391:+00019:-00008:+00014:001108.5705:07391
07392:+00011:-00008:-00002:001108.5705:07392
07393:-00008:-00009:+00054:001108.5705:07393
07394:-00006:-00013:+00016:001108.5705:07394
07395:-00012:-00017:+00037:001108.5705:07395
07396:-00018:-00009:+00007:001108.5705:07396
07397:-00013:-00008:+00008:001108.5705:07397
07398:-00004:-00014:+00003:001158.5286:07398
07399:-00006:-00003:-00021:001158.5286:07399
07400:+00008:+00008:-00037:001158.5286:07400
07401:+00022:+00021:-00021:001158.5286:07401
07402:+00045:+00011:+00002:001158.5286:07402
07403:+00034:+00013:+00007:001158.5286:07403
07404:+00040:+00009:+00038:001158.5286:07404
07405:+00037:+00025:-00003:001158.5286:07405
07406:+00022:+00037:-00021:001158.5286:07406
07407:+00034:+00051:-00017:001158.5286:07407
07408:+00032:+00050:+00010:001158.5286:07408
07409:+00010:+00026:-00008:001158.5286:07409
07410:+00008:+00049:+00004:001158.5286:07410
07411:+00022:+00051:-00015:001158.5286:07411
07412:-00005:+00014:+00003:001158.5286:07412
07413:-00002:+00023:-00006:001158.5286:07413
07414:+00014:-00002:+00027:001158.5286:07414
07415:+00021:-00020:+00024:001158.5286:07415
07416:+00017:-00014:-00015:001150.3021:07416
07417:+00034:-00024:+00012:001150.3021:07417
07418:+00016:-00027:+00020:001150.3021:07418
07419:-00008:-00028:+00023:001150.3021:07419
07420:+00015:-00050:+00008:001150.3021:07420
07421:+00019:-00044:-00013:001150.3021:07421
07422:-00007:-00043:-00036:001150.3021:07422
07423:+00004:-00065:+00034:001150.3021:07423
07424:-00009:-00066:+00031:001150.3021:07424
07425:-00008:-00060:+00015:001150.3021:07425
07426:+00009:-00064:+00018:001150.3021:07426
07427:+00007:-00057:+00005:001150.3021:07427
07428:+00012:-00067:-00007:001150.3021:07428
07429:+00009:-00063:+00038:001150.3021:07429
07430:+00029:-00061:+00014:001150.3021:07430
07431:+00019:-00028:-00021:001150.3021:07431
07432:+00021:-00025:+00016:001150.3021:07432
07433:+00019:-00023:+00014:001150.3021:07433
07434:+00016:-00033:+00038:001081.6882:07434
07435:-00003:-00033:+00011:001081.6882:07435
07436:-00008:+00006:+00021:001081.6882:07436
07437:+00003:-00003:-00015:001081.6882:07437
07438:-00019:-00001:-00002:001081.6882:07438
07439:-00012:+00024:+00037:001081.6882:07439
07440:-00017:-00001:+00025:001081.6882:07440
07441:-00030:+00017:-00011:001081.6882:07441
07442:-00040:+00023:-00008:001081.6882:07442
07443:-00040:+00037:-00046:001081.6882:07443
07444:-00045:+00023:-00036:001081.6882:07444
07445:-00023:+00015:+00031:001081.6882:07445
07446:-00014:-00005:+00038:001081.6882:07446
07447:+00003:+00023:-00006:001081.6882:07447
07448:+00017:-00003:+00014:001081.6882:07448
07449:-00004:+00020:+00018:001081.6882:07449
07450:-00007:+00002:-00006:001081.6882:07450
07451:+00019:-00011:+00019:001081.6882:07451
07452:-00003:-00010:+00016:001081.6882:07452
07453:+00018:-00008:-00027:001043.2928:07453
07454:-00007:-00036:-00050:001043.2928:07454
07455:+00003:-00028:-00016:001043.2928:07455
07456:+00001:-00028:+00033:001043.2928:07456
07457:+00004:-00049:+00034:001043.2928:07457
07458:-00022:-00063:+00022:001043.2928:07458
07459:-00012:-00063:+00013:001043.2928:07459
07460:-00009:-00062:+00032:001043.2928:07460
07461:-00023:-00076:+00023:001043.2928:07461
07462:-00023:-00059:+00015:001043.2928:07462
07463:-00022:-00078:+00032:001043.2928:07463
07464:-00036:-00076:-00002:001043.2928:07464
07465:-00040:-00077:-00019:001043.2928:07465
07466:-00016:-00077:-00002:001043.2928:07466
07467:-00029:-00072:-00014:001043.2928:07467
07468:-00030:-00070:+00003:001043.2928:07468
07469:+00004:-00069:-00021:001043.2928:07469
07470:-00020:-00054:-00006:001043.2928:07470
07471:+00018:-00064:-00001:001043.2928:07471
07472:-00002:-00052:+00054:001043.2928:07472
07473:+00032:-00050:-00005:000991.2291:07473
07474:-00005:-00035:+00009:000991.2291:07474
07475:+00011:-00011:+00008:000991.2291:07475
07476:-00003:-00015:+00011:000991.2291:07476
07477:+00016:+00002:-00020:000991.2291:07477
07478:+00005:+00018:+00017:000991.2291:07478
07479:-00005:+00021:-00032:000991.2291:07479
07480:-00021:+00036:+00003:000991.2291:07480
07481:-00023:+00022:+00001:000991.2291:07481
07482:-00013:+00009:-00001:000991.2291:07482
07483:-00018:+00011:+00019:000991.2291:07483
07484:-00020:+00022:-00006:000991.2291:07484
07485:-00015:+00037:+00008:000991.2291:07485
07486:-00039:+00025:+00021:000991.2291:07486
07487:-00051:+00015:+00009:000991.2291:07487
07488:-00030:+00038:-00001:000991.2291:07488
07489:-00033:+00034:-00022:000991.2291:07489
07490:-00013:+00016:-00033:000991.2291:07490
07491:-00023:+00039:-00032:000991.2291:07491
07492:-00003:+00010:-00020:000991.2291:07492
07493:+00001:+00009:-00020:000991.2291:07493
07494:-00005:+00021:+00007:000975.0889:07494
07495:+00018:+00011:+00005:000975.0889:07495
07496:+00019:+00017:-00020:000975.0889:07496
07497:+00015:+00008:+00006:000975.0889:07497
07498:+00029:-00017:+00013:000975.0889:07498
07499:+00033:+00003:+00008:000975.0889:07499
07500:+00006:-00011:-00003:000975.0889:07500
07501:+00033:-00016:-00021:000975.0889:07501
07502:-00003:-00013:-00033:000975.0889:07502
07503:+00016:-00012:-00048:000975.0889:07503
07504:-00002:-00031:-00022:000975.0889:07504
07505:+00017:-00033:-00010:000975.0889:07505
07506:-00009:-00024:-00035:000975.0889:07506
07507:-00003:-00034:+00022:000975.0889:07507
07508:+00015:-00036:+00003:000975.0889:07508
07509:+00002:-00032:-00022:000975.0889:07509
07510:-00008:-00030:-00026:000975.0889:07510
07511:-00007:-00021:-00028:000975.0889:07511
07512:+00020:-00021:-00029:000975.0889:07512
07513:+00015:-00002:-00011:001023.7230:07513
07514:+00034:-00003:-00013:001023.7230:07514
07515:+00012:-00003:-00014:001023.7230:07515
07516:+00029:+00019:-00027:001023.7230:07516
07517:+00022:+00036:-00033:001023.7230:07517
07518:+00023:+00009:-00020:001023.7230:07518
07519:+00011:+00013:-00016:001023.7230:07519
07520:+00048:+00039:-00021:001023.7230:07520
07521:+00035:+00031:-00024:001023.7230:07521
07522:+00034:+00029:-00024:001023.7230:07522
07523:+00011:+00031:+00005:001023.7230:07523
07524:+00016:+00032:+00033:001023.7230:07524
07525:+00000:+00029:-00015:001023.7230:07525
07526:-00021:+00035:-00010:001023.7230:07526
07527:-00021:+00027:-00052:001023.7230:07527
07528:-00014:+00035:-00026:001023.7230:07528
07529:-00037:+00011:+00060:001023.7230:07529
07530:-00028:-00004:+00065:001023.7230:07530
07531:-00027:+00004:-00030:001023.7230:07531
07532:-00037:+00009:-00130:001023.7230:07532
07533:+00001:-00004:-00117:001036.6007:07533
07534:-00025:+00003:-00009:001036.6007:07534
07535:-00040:-00013:+00092:001036.6007:07535
07536:-00013:-00026:+00155:001036.6007:07536
07537:-00007:-00011:-00005:001036.6007:07537
07538:-00024:-00026:-00098:001036.6007:07538
07539:+00008:-00007:-00075:001036.6007:07539
07540:+00019:-00009:+00002:001036.6007:07540
07541:+00030:-00013:+00002:001036.6007:07541
07542:+00009:-00010:+00047:001036.6007:07542
07543:+00023:-00010:+00035:001036.6007:07543
07544:+00018:-00025:+00025:001036.6007:07544
07545:+00010:-00030:+00026:001036.6007:07545
07546:-00010:-00022:+00045:001036.6007:07546
07547:-00010:-00033:+00021:001036.6007:07547
07548:+00001:-00011:-00035:001036.6007:07548
07549:+00009:-00036:-00019:001036.6007:07549
07550:-00005:-00029:-00002:001036.6007:07550
07551:-00010:-00026:+00028:001036.6007:07551
07552:-00014:-00033:+00040:001011.4994:07552
07553:-00018:-00014:-00027:001011.4994:07553
07554:-00016:-00009:-00016:001011.4994:07554
07555:-00011:-00030:+00012:001011.4994:07555
07556:-00037:-00021:+00078:001011.4994:07556
07557:-00017:-00025:+00013:001011.4994:07557
07558:-00023:-00009:+00035:001011.4994:07558
07559:-00009:-00002:-00006:001011.4994:07559
07560:+00002:+00006:-00003:001011.4994:07560
07561:-00006:+00004:+00035:001011.4994:07561
07562:+00008:+00012:+00028:001011.4994:07562
07563:+00030:-00001:+00003:001011.4994:07563
07564:+00016:+00000:-00022:001011.4994:07564
07565:+00008:-00002:+00033:001011.4994:07565
07566:-00002:+00004:+00031:001011.4994:07566
07567:-00018:+00001:+00027:001011.4994:07567
07568:-00005:+00006:+00012:001011.4994:07568
07569:-00023:+00005:-00039:001011.4994:07569
07570:-00040:+00005:-00005:001011.4994:07570
07571:-00010:-00004:-00006:001011.4994:07571
07572:-00028:-00006:+00019:001018.7874:07572
07573:-00052:-00015:-00018:001018.7874:07573
07574:-00037:-00002:+00009:001018.7874:07574
07575:-00033:-00004:+00001:001018.7874:07575
07576:-00055:+00008:+00009:001018.7874:07576
07577:-00001:-00002:-00002:001018.7874:07577
07578:-00015:+00004:-00014:001018.7874:07578
07579:+00001:+00000:-00029:001018.7874:07579
07580:-00010:+00015:+00025:001018.7874:07580
07581:+00015:+00012:+00001:001018.7874:07581
07582:-00012:+00023:+00012:001018.7874:07582
07583:+00011:+00038:+00004:001018.7874:07583
07584:-00005:+00043:-00026:001018.7874:07584
07585:+00020:+00052:-00023:001018.7874:07585
07586:-00008:+00042:+00012:001018.7874:07586
07587:+00032:+00043:+00020:001018.7874:07587
07588:-00019:+00048:+00019:001018.7874:07588
07589:+00001:+00054:+00007:001018.7874:07589
07590:-00010:+00041:-00001:001018.7874:07590
07591:-00024:+00043:+00001:001018.7874:07591
07592:-00039:+00045:+00014:001016.6736:07592
07593:-00011:+00064:+00009:001016.6736:07593
07594:-00028:+00036:+00003:001016.6736:07594
07595:-00026:+00029:-00037:001016.6736:07595
07596:-00038:+00032:-00035:001016.6736:07596
07597:-00022:+00023:-00032:001016.6736:07597
07598:-00036:-00001:-00013:001016.6736:07598
07599:+00001:+00019:+00021:001016.6736:07599
07600:-00012:+00006:-00006:001016.6736:07600
07601:-00025:-00002:-00012:001016.6736:07601
07602:-00018:+00006:+00001:001016.6736:07602
07603:+00005:+00007:-00005:001016.6736:07603
07604:-00001:+00007:+00020:001016.6736:07604
07605:-00003:-00002:+00022:001016.6736:07605
07606:+00016:-00006:+00002:001016.6736:07606
07607:-00009:+00014:-00017:001016.6736:07607
07608:-00006:+00020:-00008:001016.6736:07608
07609:-00002:+00037:-00014:001016.6736:07609
07610:-00005:+00037:+00004:001016.6736:07610
07611:-00005:+00037:-00018:001013.9732:07611
07612:+00002:+00025:-00006:001013.9732:07612
07613:-00009:+00040:+00014:001013.9732:07613
07614:-00024:+00036:-00007:001013.9732:07614
07615:+00001:+00031:+00003:001013.9732:07615
07616:-00023:+00050:+00011:001013.9732:07616
07617:-00015:+00031:-00006:001013.9732:07617
07618:-00034:+00050:-00010:001013.9732:07618
07619:-00014:+00030:-00014:001013.9732:07619
07620:-00011:+00031:-00036:001013.9732:07620
07621:-00024:+00026:-00046:001013.9732:07621
07622:-00023:+00048:-00020:001013.9732:07622
07623:-00025:+00028:+00004:001013.9732:07623
07624:-00006:+00040:-00005:001013.9732:07624
07625:-00007:+00049:-00011:001013.9732:07625
07626:-00004:+00028:+00026:001013.9732:07626
07627:+00017:+00025:-00003:001013.9732:07627
07628:-00003:+00029:+00004:001013.9732:07628
07629:+00016:+00036:+00025:001013.9732:07629
07630:-00010:+00047:-00006:001059.9764:07630
07631:-00018:+00039:-00051:001059.9764:07631
07632:-00005:+00026:-00018:001059.9764:07632
07633:-00003:+00014:-00017:001059.9764:07633
07634:+00013:+00033:-00032:001059.9764:07634
07635:+00017:+00011:-00007:001059.9764:07635
07636:+00008:+00034:-00008:001059.9764:07636
07637:+00017:+00001:+00004:001059.9764:07637
07638:+00015:+00010:+00003:001059.9764:07638
07639:+00001:+00023:+00010:001059.9764:07639
07640:+00005:-00001:-00015:001059.9764:07640
07641:+00001:+00012:-00034:001059.9764:07641
07642:-00019:+00010:-00009:001059.9764:07642
07643:-00019:+00000:-00014:001059.9764:07643
07644:-00015:+00021:-00025:001059.9764:07644
07645:+00001:+00016:+00017:001059.9764:07645
07646:-00004:+00010:-00012:001059.9764:07646
07647:-00006:+00024:-00031:001059.9764:07647
07648:+00008:+00024:-00022:001059.9764:07648
07649:+00016:+00020:-00008:001065.3212:07649
07650:+00016:+00022:-00034:001065.3212:07650
07651:+00015:+00000:+00048:001065.3212:07651
07652:-00003:+00008:-00007:001065.3212:07652
07653:-00005:+00024:-00029:001065.3212:07653
07654:-00004:-00003:-00016:001065.3212:07654
07655:-00008:+00010:-00034:001065.3212:07655
07656:-00023:+00000:-00013:001065.3212:07656
07657:+00001:+00006:-00021:001065.3212:07657
07658:-00002:+00009:-00031:001065.3212:07658
07659:+00000:+00000:-00046:001065.3212:07659
07660:-00010:+00018:+00007:001065.3212:07660
07661:+00004:+00020:+00001:001065.3212:07661
07662:+00000:+00017:+00036:001065.3212:07662
07663:+00008:+00001:+00008:001065.3212:07663
07664:+00003:+00010:-00025:001065.3212:07664
07665:-00010:+00019:-00023:001065.3212:07665
07666:+00005:+00011:+00023:001065.3212:07666
07667:+00001:+00013:-00017:001065.3212:07667
07668:-00022:+00010:-00002:001035.8721:07668
07669:-00004:+00023:-00001:001035.8721:07669
07670:+00005:+00036:-00055:001035.8721:07670
07671:-00008:-00005:+00000:001035.8721:07671
07672:-00003:+00014:+00011:001035.8721:07672
07673:-00034:-00004:+00049:001035.8721:07673
07674:-00017:+00018:-00001:001035.8721:07674
07675:-00033:+00008:+00013:001035.8721:07675
07676:-00025:+00017:+00011:001035.8721:07676
07677:-00034:+00009:+00003:001035.8721:07677
07678:-00031:+00018:+00015:001035.8721:07678
07679:-00051:+00006:+00040:001035.8721:07679
07680:-00028:-00003:-00013:001035.8721:07680
07681:-00054:-00002:-00014:001035.8721:07681
07682:-00025:+00022:+00019:001035.8721:07682
07683:-00050:+00003:+00017:001035.8721:07683
07684:-00034:+00004:+00020:001035.8721:07684
07685:-00036:+00004:+00001:001035.8721:07685
07686:-00002:+00018:-00019:001035.8721:07686
07687:-00022:+00003:-00002:001056.4082:07687
07688:+00002:-00006:+00021:001056.4082:07688
07689:-00007:+00018:+00028:001056.4082:07689
07690:-00003:-00002:+00015:001056.4082:07690
07691:-00007:+00010:-00025:001056.4082:07691
07692:-00002:+00024:-00001:001056.4082:07692
07693:-00002:+00001:-00020:001056.4082:07693
07694:+00002:+00015:+00007:001056.4082:07694
07695:+00015:+00024:-00002:001056.4082:07695
07696:+00002:+00024:+00034:001056.4082:07696
07697:-00001:+00039:+00018:001056.4082:07697
07698:-00020:+00017:-00002:001056.4082:07698
07699:-00001:+00011:+00024:001056.4082:07699
07700:-00012:+00011:+00012:001056.4082:07700
07701:-00002:+00033:+00008:001056.4082:07701
07702:-00027:+00020:+00006:001056.4082:07702
07703:-00028:+00013:+00037:001056.4082:07703
07704:-00027:+00023:+00005:001056.4082:07704
07705:-00049:+00021:+00010:001056.4082:07705
07706:-00051:+00011:+00009:001062.6488:07706
07707:-00027:+00011:+00035:001062.6488:07707
07708:-00038:+00021:+00003:001062.6488:07708
07709:-00035:+00022:-00018:001062.6488:07709
07710:-00024:+00018:-00003:001062.6488:07710
07711:-00016:-00015:+00012:001062.6488:07711
07712:-00024:+00005:+00004:001062.6488:07712
07713:-00023:-00003:-00005:001062.6488:07713
07714:+00000:-00003:-00018:001062.6488:07714
07715:-00020:+00005:-00014:001062.6488:07715
07716:+00017:+00008:+00023:001062.6488:07716
07717:-00003:-00019:+00038:001062.6488:07717
07718:-00004:-00014:-00005:001062.6488:07718
07719:-00007:-00017:-00006:001062.6488:07719
07720:+00009:-00001:-00002:001062.6488:07720
07721:-00018:-00018:-00022:001062.6488:07721
07722:-00010:-00001:-00018:001062.6488:07722
07723:-00004:+00011:+00008:001062.6488:07723
07724:-00018:+00017:+00013:001062.6488:07724
07725:-00023:-00002:+00001:001049.8012:07725
07726:-00024:+00000:+00012:001049.8012:07726
07727:-00025:-00002:-00005:001049.8012:07727
07728:-00036:-00001:+00017:001049.8012:07728
07729:-00011:-00003:-00003:001049.8012:07729
07730:-00013:+00017:+00011:001049.8012:07730
07731:-00023:-00001:-00036:001049.8012:07731
07732:-00023:+00019:-00010:001049.8012:07732
07733:-00010:+00000:+00005:001049.8012:07733
07734:-00015:+00008:+00004:001049.8012:07734
07735:-00015:+00007:+00013:001049.8012:07735
07736:-00016:-00016:-00017:001049.8012:07736
07737:-00034:-00015:+00004:001049.8012:07737
07738:-00014:-00017:-00021:001049.8012:07738
07739:+00001:-00019:+00039:001049.8012:07739
07740:-00017:-00021:+00034:001049.8012:07740
07741:-00028:-00020:-00005:001049.8012:07741
07742:-00039:-00008:-00032:001049.8012:07742
07743:-00015:-00031:+00003:001049.8012:07743
07744:-00037:-00034:-00015:001062.6695:07744
07745:-00031:-00030:+00005:001062.6695:07745
07746:-00017:-00011:-00004:001062.6695:07746
07747:-00032:-00033:+00005:001062.6695:07747
07748:-00025:-00034:-00035:001062.6695:07748
07749:-00024:-00033:-00017:001062.6695:07749
07750:-00023:-00025:-00007:001062.6695:07750
07751:-00025:-00024:+00000:001062.6695:07751
07752:-00003:-00031:+00004:001062.6695:07752
07753:-00001:-00036:+00003:001062.6695:07753
07754:-00005:-00011:-00017:001062.6695:07754
07755:-00007:-00014:+00022:001062.6695:07755
07756:+00001:-00012:-00005:001062.6695:07756
07757:-00001:-00019:-00023:001062.6695:07757
07758:+00002:-00005:+00007:001062.6695:07758
07759:-00001:-00014:+00022:001062.6695:07759
07760:-00014:-00004:-00018:001062.6695:07760
07761:-00013:+00000:-00018:001062.6695:07761
07762:-00011:+00005:-00004:001062.6695:07762
07763:-00026:+00006:-00007:001050.3244:07763
07764:-00031:+00018:+00017:001050.3244:07764
07765:-00048:-00008:+00013:001050.3244:07765
07766:-00051:+00007:-00031:001050.3244:07766
07767:-00039:+00004:-00023:001050.3244:07767
07768:-00012:+00004:-00037:001050.3244:07768
07769:-00027:+00004:-00046:001050.3244:07769
07770:-00019:+00004:+00033:001050.3244:07770
07771:-00016:-00016:+00012:001050.3244:07771
07772:-00001:+00007:+00004:001050.3244:07772
07773:+00014:-00010:+00011:001050.3244:07773
07774:+00018:-00021:+00005:001050.3244:07774
07775:+00003:-00014:+00000:001050.3244:07775
07776:+00016:-00037:+00028:001050.3244:07776
07777:-00007:-00023:-00024:001050.3244:07777
07778:+00014:+00005:-00077:001050.3244:07778
07779:+00003:-00022:-00028:001050.3244:07779
07780:+00014:+00006:-00045:001050.3244:07780
07781:-00024:-00013:+00032:001050.3244:07781
07782:+00003:-00024:+00017:001050.3244:07782
07783:-00012:-00021:+00029:001020.5974:07783
07784:+00000:-00030:-00014:001020.5974:07784
07785:-00010:-00024:+00018:001020.5974:07785
07786:-00013:+00004:+00034:001020.5974:07786
07787:-00016:+00003:+00014:001020.5974:07787
07788:-00014:-00014:-00019:001020.5974:07788
07789:-00014:-00001:-00052:001020.5974:07789
07790:-00032:+00008:-00052:001020.5974:07790
07791:-00034:+00022:-00013:001020.5974:07791
07792:-00002:+00008:-00002:001020.5974:07792
07793:-00021:+00037:-00046:001020.5974:07793
07794:+00017:+00019:+00001:001020.5974:07794
07795:+00007:+00016:-00019:001020.5974:07795
07796:+00033:+00033:+00032:001020.5974:07796
07797:+00029:+00035:-00001:001020.5974:07797
07798:+00018:+00035:+00006:001020.5974:07798
07799:+00011:+00053:-00049:001020.5974:07799
07800:+00019:+00038:-00034:001020.5974:07800
07801:+00020:+00039:-00033:001068.0648:07801
07802:+00005:+00030:+00017:001068.0648:07802
07803:+00014:+00033:-00012:001068.0648:07803
07804:-00024:+00015:-00048:001068.0648:07804
07805:+00020:+00033:-00045:001068.0648:07805
07806:+00001:+00023:-00016:001068.0648:07806
07807:-00005:-00001:-00019:001068.0648:07807
07808:-00003:+00018:+00028:001068.0648:07808
07809:+00002:-00003:-00004:001068.0648:07809
07810:+00001:+00000:-00061:001068.0648:07810
07811:-00007:+00006:+00018:001068.0648:07811
07812:+00004:-00003:+00033:001068.0648:07812
07813:-00021:-00019:+00030:001068.0648:07813
07814:-00025:-00010:-00020:001068.0648:07814
07815:-00002:-00021:-00049:001068.0648:07815
07816:-00007:-00017:-00035:001068.0648:07816
07817:-00018:-00006:-00030:001068.0648:07817
07818:-00008:-00007:+00009:001068.0648:07818
07819:-00007:-00031:+00017:001068.0648:07819
07820:-00018:-00013:-00009:001106.2093:07820
07821:+00014:-00012:-00018:001106.2093:07821
07822:+00004:-00050:+00018:001106.2093:07822
07823:-00004:-00011:+00032:001106.2093:07823
07824:+00019:-00033:+00034:001106.2093:07824
07825:+00019:-00032:+00005:001106.2093:07825
07826:-00004:-00032:+00004:001106.2093:07826
07827:+00033:-00014:+00007:001106.2093:07827
07828:+00007:-00006:+00023:001106.2093:07828
07829:+00016:-00016:+00014:001106.2093:07829
07830:+00021:-00021:+00028:001106.2093:07830
07831:+00016:-00014:-00001:001106.2093:07831
07832:+00006:-00006:+00005:001106.2093:07832
07833:+00005:+00004:-00015:001106.2093:07833
07834:+00017:+00000:+00011:001106.2093:07834
07835:-00001:-00006:+00014:001106.2093:07835
07836:-00022:+00010:+00011:001106.2093:07836
07837:-00019:+00016:+00018:001106.2093:07837
07838:+00001:+00021:+00001:001102.7199:07838
07839:-00034:+00015:+00026:001102.7199:07839
07840:+00000:+00017:+00057:001102.7199:07840
07841:-00033:+00020:+00012:001102.7199:07841
07842:-00035:+00014:+00004:001102.7199:07842
07843:-00013:+00018:-00004:001102.7199:07843
07844:-00016:+00019:-00001:001102.7199:07844
07845:-00036:-00001:-00021:001102.7199:07845
07846:-00002:-00006:-00005:001102.7199:07846
07847:+00002:-00005:+00001:001102.7199:07847
07848:-00021:-00006:-00015:001102.7199:07848
07849:+00014:-00017:+00032:001102.7199:07849
07850:+00014:-00017:+00024:001102.7199:07850
07851:+00006:-00008:+00027:001102.7199:07851
07852:-00003:+00002:+00005:001102.7199:07852
07853:+00010:+00009:-00017:001102.7199:07853
07854:+00008:-00016:+00007:001102.7199:07854
07855:+00015:-00017:+00033:001118.3920:07855
07856:+00020:+00005:+00015:001118.3920:07856
07857:+00006:-00020:-00016:001118.3920:07857
07858:+00015:-00018:-00018:001118.3920:07858
07859:+00018:+00002:-00004:001118.3920:07859
07860:+00004:-00030:+00007:001118.3920:07860
07861:-00001:-00010:-00004:001118.3920:07861
07862:-00005:+00004:+00025:001118.3920:07862
07863:+00004:-00018:-00015:001118.3920:07863
07864:+00005:-00020:-00029:001118.3920:07864
07865:+00001:-00017:-00006:001118.3920:07865
07866:-00008:+00018:+00004:001118.3920:07866
07867:-00016:+00019:-00033:001118.3920:07867
07868:+00004:+00018:-00022:001118.3920:07868
07869:+00003:+00013:-00019:001118.3920:07869
07870:-00004:+00012:+00007:001118.3920:07870
07871:-00009:+00014:-00011:001118.3920:07871
07872:+00015:+00024:-00018:001118.3920:07872
07873:-00005:+00028:-00033:001118.3920:07873
07874:-00003:+00039:-00033:001092.8370:07874
07875:+00009:+00050:-00029:001092.8370:07875
07876:-00006:+00038:+00000:001092.8370:07876
07877:-00008:+00036:-00005:001092.8370:07877
07878:-00024:+00028:+00033:001092.8370:07878
07879:-00019:+00023:-00005:001092.8370:07879
07880:-00015:+00024:-00010:001092.8370:07880
07881:-00020:+00014:+00003:001092.8370:07881
07882:-00016:-00003:+00002:001092.8370:07882
07883:-00035:-00019:-00004:001092.8370:07883
07884:-00026:+00007:+00016:001092.8370:07884
07885:-00032:-00033:+00003:001092.8370:07885
07886:-00053:-00007:-00029:001092.8370:07886
07887:-00034:-00037:-00016:001092.8370:07887
07888:-00013:-00048:+00020:001092.8370:07888
07889:-00014:-00038:+00022:001092.8370:07889
07890:-00018:-00041:+00032:001092.8370:07890
07891:-00007:-00040:+00035:001092.8370:07891
07892:-00018:-00026:+00015:001092.8370:07892
07893:-00021:-00031:+00018:001037.5985:07893
07894:-00010:-00014:-00004:001037.5985:07894
07895:-00020:-00015:+00009:001037.5985:07895
07896:-00019:-00022:-00003:001037.5985:07896
07897:-00017:-00006:-00007:001037.5985:07897
07898:+00005:+00000:-00010:001037.5985:07898
07899:-00012:-00003:-00032:001037.5985:07899
07900:+00005:+00009:-00003:001037.5985:07900
07901:-00011:+00034:-00017:001037.5985:07901
07902:-00024:+00009:-00012:001037.5985:07902
07903:-00013:+00024:+00008:001037.5985:07903
07904:-00015:+00028:-00004:001037.5985:07904
07905:-00027:+00025:+00017:001037.5985:07905
07906:-00028:+00032:+00054:001037.5985:07906
07907:-00032:+00026:+00049:001037.5985:07907
07908:-00050:+00025:-00014:001037.5985:07908
07909:-00029:+00028:-00037:001037.5985:07909
07910:-00036:+00052:-00022:001037.5985:07910
07911:-00037:+00028:-00026:001037.5985:07911
07912:-00037:+00016:-00011:001051.1080:07912
07913:-00019:+00027:-00015:001051.1080:07913
07914:-00010:+00036:-00010:001051.1080:07914
07915:-00011:+00014:-00023:001051.1080:07915
07916:-00025:+00034:+00011:001051.1080:07916
07917:-00008:+00032:-00002:001051.1080:07917
07918:-00021:+00001:-00003:001051.1080:07918
07919:-00002:+00011:+00007:001051.1080:07919
07920:+00017:+00023:-00018:001051.1080:07920
07921:+00007:+00019:-00029:001051.1080:07921
07922:-00008:-00002:-00045:001051.1080:07922
07923:+00018:+00005:-00009:001051.1080:07923
07924:-00009:-00018:-00031:001051.1080:07924
07925:+00016:-00021:-00028:001051.1080:07925
07926:-00009:-00018:-00016:001051.1080:07926
07927:+00016:-00011:-00026:001051.1080:07927
07928:+00000:-00020:-00016:001051.1080:07928
07929:+00009:-00014:+00026:001051.1080:07929
07930:-00022:-00011:+00003:001051.1080:07930
07931:-00022:-00015:-00073:001069.8002:07931
07932:-00009:-00012:-00019:001069.8002:07932
07933:+00005:+00008:+00023:001069.8002:07933
07934:-00036:-00002:-00001:001069.8002:07934
07935:-00018:+00007:-00005:001069.8002:07935
07936:-00018:+00024:-00029:001069.8002:07936
07937:+00000:+00010:-00027:001069.8002:07937
07938:+00001:+00032:-00029:001069.8002:07938
07939:+00000:+00012:-00017:001069.8002:07939
07940:-00003:+00039:+00019:001069.8002:07940
07941:-00006:+00033:-00031:001069.8002:07941
07942:+00018:+00043:-00010:001069.8002:07942
07943:+00030:+00032:+00024:001069.8002:07943
07944:+00004:+00054:-00036:001069.8002:07944
07945:-00022:+00054:+00006:001069.8002:07945
07946:-00008:+00044:+00002:001069.8002:07946
07947:-00010:+00053:-00012:001069.8002:07947
07948:-00020:+00054:+00009:001069.8002:07948
07949:-00023:+00015:+00034:001076.0482:07949
07950:-00024:+00015:-00005:001076.0482:07950
07951:-00022:+00023:+00009:001076.0482:07951
07952:+00001:+00024:+00007:001076.0482:07952
07953:-00015:+00022:-00008:001076.0482:07953
07954:+00003:+00017:-00007:001076.0482:07954
07955:-00020:-00005:+00026:001076.0482:07955
07956:-00018:-00018:-00001:001076.0482:07956
07957:-00024:-00017:+00019:001076.0482:07957
07958:-00005:-00018:+00006:001076.0482:07958
07959:-00009:-00015:-00003:001076.0482:07959
07960:-00008:-00031:-00002:001076.0482:07960
07961:-00005:-00021:+00035:001076.0482:07961
07962:+00012:-00012:+00031:001076.0482:07962
07963:-00010:-00030:-00004:001076.0482:07963
07964:+00010:-00034:-00002:001076.0482:07964
07965:+00022:-00013:+00038:001076.0482:07965
07966:+00007:-00024:+00009:001076.0482:07966
07967:+00020:-00034:+00014:001122.3381:07967
07968:+00030:-00023:+00031:001122.3381:07968
07969:+00011:-00009:+00004:001122.3381:07969
07970:+00031:-00037:+00007:001122.3381:07970
07971:+00009:-00010:+00014:001122.3381:07971
07972:+00018:-00017:+00008:001122.3381:07972
07973:-00008:-00021:-00003:001122.3381:07973
07974:+00016:-00010:+00011:001122.3381:07974
07975:-00007:+00008:+00008:001122.3381:07975
07976:-00003:-00018:-00005:001122.3381:07976
07977:-00006:+00004:+00017:001122.3381:07977
07978:+00016:-00003:-00015:001122.3381:07978
07979:-00004:+00001:-00027:001122.3381:07979
07980:+00006:+00024:+00006:001122.3381:07980
07981:+00009:+00015:+00000:001122.3381:07981
07982:+00013:+00020:+00024:001122.3381:07982
07983:+00015:+00015:-00002:001122.3381:07983
07984:+00014:+00036:-00004:001122.3381:07984
07985:-00005:+00023:-00018:001131.8074:07985
07986:+00000:+00035:+00021:001131.8074:07986
07987:-00003:+00023:-00003:001131.8074:07987
07988:-00009:+00001:+00000:001131.8074:07988
07989:-00008:+00017:-00021:001131.8074:07989
07990:+00001:+00000:-00014:001131.8074:07990
07991:-00004:-00003:-00016:001131.8074:07991
07992:-00018:-00003:-00001:001131.8074:07992
07993:+00004:-00005:+00033:001131.8074:07993
07994:+00000:+00007:+00023:001131.8074:07994
07995:-00009:-00018:+00021:001131.8074:07995
07996:-00018:+00007:-00047:001131.8074:07996
07997:+00001:-00015:-00003:001131.8074:07997
07998:+00004:-00020:+00000:001131.8074:07998
07999:-00002:-00005:-00006:001131.8074:07999
08000:-00010:-00004:+00017:001131.8074:08000
08001:-00018:-00016:-00015:001131.8074:08001
08002:-00024:-00018:+00017:001131.8074:08002
08003:+00000:-00017:+00020:001100.7491:08003
08004:-00002:+00007:+00019:001100.7491:08004
08005:-00019:+00006:+00022:001100.7491:08005
08006:+00017:-00016:-00004:001100.7491:08006
08007:+00017:+00023:-00007:001100.7491:08007
08008:+00021:-00003:-00007:001100.7491:08008
08009:+00015:+00001:-00002:001100.7491:08009
08010:-00003:+00007:-00015:001100.7491:08010
08011:-00018:-00017:+00007:001100.7491:08011
08012:+00014:-00002:-00004:001100.7491:08012
08013:-00008:-00001:+00013:001100.7491:08013
08014:-00008:+00005:-00002:001100.7491:08014
08015:-00022:+00018:+00027:001100.7491:08015
08016:+00016:-00003:+00001:001100.7491:08016
08017:-00011:+00022:-00033:001100.7491:08017
08018:-00001:-00004:-00046:001100.7491:08018
08019:-00023:+00001:-00010:001100.7491:08019
08020:-00021:+00018:-00002:001100.7491:08020
08021:-00012:-00002:-00010:001116.3989:08021
08022:-00016:+00000:+00006:001116.3989:08022
08023:-00010:+00000:-00006:001116.3989:08023
08024:-00022:+00004:-00014:001116.3989:08024
08025:-00020:-00003:-00025:001116.3989:08025
08026:+00002:+00019:+00012:001116.3989:08026
08027:-00019:-00006:+00018:001116.3989:08027
08028:-00001:+00018:-00052:001116.3989:08028
08029:+00002:+00007:-00006:001116.3989:08029
08030:-00008:+00018:+00036:001116.3989:08030
08031:-00023:-00019:+00010:001116.3989:08031
08032:+00000:-00020:-00028:001116.3989:08032
08033:-00016:-00020:-00013:001116.3989:08033
08034:+00000:-00009:-00025:001116.3989:08034
08035:-00018:-00023:-00046:001116.3989:08035
08036:-00024:-00010:+00021:001116.3989:08036
08037:-00025:-00031:+00037:001116.3989:08037
08038:-00014:-00012:+00025:001116.3989:08038
08039:-00023:-00002:+00002:001116.8590:08039
08040:-00013:-00018:+00003:001116.8590:08040
08041:-00034:+00008:+00021:001116.8590:08041
08042:-00015:-00006:+00052:001116.8590:08042
08043:-00013:+00013:-00031:001116.8590:08043
08044:-00011:+00022:-00043:001116.8590:08044
08045:-00005:+00024:-00028:001116.8590:08045
08046:-00007:+00021:-00005:001116.8590:08046
08047:-00024:+00015:+00006:001116.8590:08047
08048:-00005:+00035:+00008:001116.8590:08048
08049:+00013:+00033:-00023:001116.8590:08049
08050:+00015:+00025:-00055:001116.8590:08050
08051:+00021:+00037:-00005:001116.8590:08051
08052:+00018:+00027:+00021:001116.8590:08052
08053:+00020:+00033:-00001:001116.8590:08053
08054:+00019:+00037:-00011:001116.8590:08054
08055:+00005:+00033:+00001:001116.8590:08055
08056:+00004:+00000:+00000:001116.8590:08056
08057:-00019:+00018:-00001:001098.7993:08057
08058:-00022:+00021:+00023:001098.7993:08058
08059:-00023:+00004:-00010:001098.7993:08059
08060:-00039:-00016:-00028:001098.7993:08060
08061:-00012:-00009:-00017:001098.7993:08061
08062:-00012:-00016:+00003:001098.7993:08062
08063:-00029:-00008:+00000:001098.7993:08063
08064:+00001:-00013:+00008:001098.7993:08064
08065:-00018:-00013:-00031:001098.7993:08065
08066:-00003:-00015:-00031:001098.7993:08066
08067:+00020:+00002:+00017:001098.7993:08067
08068:+00008:-00005:+00017:001098.7993:08068
08069:+00031:-00017:+00018:001098.7993:08069
08070:+00028:-00001:-00017:001098.7993:08070
08071:+00027:+00018:+00004:001098.7993:08071
08072:+00061:-00015:-00002:001098.7993:08072
08073:+00061:+00008:-00002:001098.7993:08073
08074:+00041:+00000:+00021:001098.7993:08074
08075:+00060:+00006:-00033:001131.4255:08075
08076:+00048:+00018:-00039:001131.4255:08076
08077:+00041:+00020:+00002:001131.4255:08077
08078:+00023:+00001:-00003:001131.4255:08078
08079:+00014:+00020:+00005:001131.4255:08079
08080:-00003:+00019:+00016:001131.4255:08080
08081:+00001:+00017:+00037:001131.4255:08081
08082:-00012:+00010:+00042:001131.4255:08082
08083:-00039:+00020:-00020:001131.4255:08083
08084:-00041:+00014:-00038:001131.4255:08084
08085:-00011:+00015:+00034:001131.4255:08085
08086:-00030:+00021:-00019:001131.4255:08086
08087:-00044:+00012:-00042:001131.4255:08087
08088:-00016:+00018:-00021:001131.4255:08088
08089:-00014:+00018:-00004:001131.4255:08089
08090:-00036:+00023:-00022:001131.4255:08090
08091:-00002:+00009:-00004:001131.4255:08091
08092:+00005:+00008:-00032:001131.4255:08092
08093:+00015:-00004:+00021:001121.8052:08093
08094:+00033:-00017:+00021:001121.8052:08094
08095:+00019:+00006:+00011:001121.8052:08095
08096:+00036:+00003:+00033:001121.8052:08096
08097:+00007:-00017:+00001:001121.8052:08097
08098:+00014:+00007:-00036:001121.8052:08098
08099:+00014:-00021:+00035:001121.8052:08099
08100:-00005:-00021:+00000:001121.8052:08100
08101:+00004:-00007:+00013:001121.8052:08101
08102:+00014:-00008:-00004:001121.8052:08102
08103:-00008:-00008:+00021:001121.8052:08103
08104:-00006:-00008:+00017:001121.8052:08104
08105:-00024:-00031:-00033:001121.8052:08105
08106:+00000:-00017:-00035:001121.8052:08106
08107:+00001:-00010:-00035:001121.8052:08107
08108:-00022:+00004:+00025:001121.8052:08108
08109:+00000:-00002:+00068:001121.8052:08109
08110:-00001:-00013:+00085:001121.8052:08110
08111:-00008:-00015:+00039:001073.2690:08111
08112:+00018:-00015:-00004:001073.2690:08112
08113:+00030:-00007:-00059:001073.2690:08113
08114:+00031:+00004:-00054:001073.2690:08114
08115:+00022:-00010:+00019:001073.2690:08115
08116:+00007:-00010:+00085:001073.2690:08116
08117:+00013:-00030:+00058:001073.2690:08117
08118:+00015:-00036:+00043:001073.2690:08118
08119:-00005:-00030:-00004:001073.2690:08119
08120:-00020:-00014:+00006:001073.2690:08120
08121:-00001:-00022:+00023:001073.2690:08121
08122:-00018:-00011:+00032:001073.2690:08122
08123:-00003:-00019:+00000:001073.2690:08123
08124:+00001:+00007:-00014:001073.2690:08124
08125:-00007:+00005:-00027:001073.2690:08125
08126:+00003:+00002:-00049:001073.2690:08126
08127:-00008:-00015:+00003:001073.2690:08127
08128:+00015:-00018:+00015:001073.2690:08128
08129:+00019:-00020:+00063:001073.2690:08129
08130:-00004:+00002:+00037:001061.7326:08130
08131:+00007:-00005:+00030:001061.7326:08131
08132:+00007:+00020:+00008:001061.7326:08132
08133:+00015:+00019:-00016:001061.7326:08133
08134:+00009:+00011:+00034:001061.7326:08134
08135:+00004:+00020:+00015:001061.7326:08135
08136:-00009:+00015:+00006:001061.7326:08136
08137:-00012:+00010:-00021:001061.7326:08137
08138:-00013:+00021:-00025:001061.7326:08138
08139:-00028:+00012:-00019:001061.7326:08139
08140:-00045:-00002:-00016:001061.7326:08140
08141:-00046:+00008:-00048:001061.7326:08141
08142:-00052:+00024:-00006:001061.7326:08142
08143:-00030:+00016:+00006:001061.7326:08143
08144:-00031:+00013:+00047:001061.7326:08144
08145:-00037:+00035:-00002:001061.7326:08145
08146:-00013:+00015:+00023:001061.7326:08146
08147:-00034:+00023:+00007:001061.7326:08147
08148:-00021:+00019:+00023:001061.7326:08148
08149:-00009:+00022:-00012:001061.7326:08149
08150:-00001:+00006:-00024:001029.0096:08150
08151:-00008:+00009:+00002:001029.0096:08151
08152:-00007:+00004:-00018:001029.0096:08152
08153:+00013:-00019:-00040:001029.0096:08153
08154:+00015:-00017:-00017:001029.0096:08154
08155:+00017:+00003:-00018:001029.0096:08155
08156:+00006:+00003:+00035:001029.0096:08156
08157:-00006:-00019:+00020:001029.0096:08157
08158:+00004:-00017:+00021:001029.0096:08158
08159:-00013:-00011:+00004:001029.0096:08159
08160:-00010:-00020:-00023:001029.0096:08160
08161:-00027:-00019:-00010:001029.0096:08161
08162:-00032:-00033:+00009:001029.0096:08162
08163:-00054:-00035:+00011:001029.0096:08163
08164:-00052:-00024:-00018:001029.0096:08164
08165:-00042:-00033:-00024:001029.0096:08165
08166:-00050:-00046:-00011:001029.0096:08166
08167:-00049:-00034:+00003:001029.0096:08167
08168:-00037:-00028:+00010:001029.0096:08168
08169:-00026:-00010:+00009:001001.7233:08169
08170:-00026:-00030:+00009:001001.7233:08170
08171:-00026:-00017:+00004:001001.7233:08171
08172:-00034:-00008:+00003:001001.7233:08172
08173:-00050:+00021:-00030:001001.7233:08173
08174:-00011:+00019:+00003:001001.7233:08174
08175:-00024:+00033:-00019:001001.7233:08175
08176:-00035:+00012:+00016:001001.7233:08176
08177:-00014:+00049:-00010:001001.7233:08177
08178:-00038:+00035:-00046:001001.7233:08178
08179:-00025:+00026:-00038:001001.7233:08179
08180:-00035:+00040:-00016:001001.7233:08180
08181:-00011:+00029:-00015:001001.7233:08181
08182:-00030:+00034:-00006:001001.7233:08182
08183:-00025:+00028:-00006:001001.7233:08183
08184:-00035:+00032:-00013:001001.7233:08184
08185:-00013:+00016:-00024:001001.7233:08185
08186:-00036:+00033:+00004:001001.7233:08186
08187:-00007:+00036:-00008:001001.7233:08187
08188:-00034:-00001:-00014:001051.9595:08188
08189:-00022:+00017:+00005:001051.9595:08189
08190:-00024:-00002:-00018:001051.9595:08190
08191:-00025:-00005:-00058:001051.9595:08191
08192:-00020:+00009:+00039:001051.9595:08192
08193:+00016:-00004:+00064:001051.9595:08193
08194:-00015:+00007:-00078:001051.9595:08194
08195:-00021:+00020:-00013:001051.9595:08195
08196:+00029:+00000:+00037:001051.9595:08196
08197:+00000:+00005:-00019:001051.9595:08197
08198:+00002:-00004:+00004:001051.9595:08198
08199:+00020:-00002:-00020:001051.9595:08199
08200:-00005:+00012:-00025:001051.9595:08200
08201:-00020:+00024:-00035:001051.9595:08201
08202:-00005:+00019:+00051:001051.9595:08202
08203:-00001:-00018:+00017:001051.9595:08203
08204:+00001:-00017:+00010:001051.9595:08204
08205:-00009:-00012:+00007:001051.9595:08205
08206:+00000:-00018:-00008:001051.9595:08206
08207:-00023:-00032:-00008:001075.2239:08207
08208:-00008:-00019:-00037:001075.2239:08208
08209:-00006:-00009:-00033:001075.2239:08209
08210:+00007:-00016:+00002:001075.2239:08210
08211:+00016:-00016:+00008:001075.2239:08211
08212:+00008:+00001:+00009:001075.2239:08212
08213:+00017:-00009:+00012:001075.2239:08213
08214:+00008:+00005:-00005:001075.2239:08214
08215:+00008:+00004:+00011:001075.2239:08215
08216:+00016:-00021:+00036:001075.2239:08216
08217:+00003:-00019:+00012:001075.2239:08217
08218:-00005:+00008:+00020:001075.2239:08218
08219:-00001:+00000:-00005:001075.2239:08219
08220:-00025:-00004:-00025:001075.2239:08220
08221:-00022:-00002:+00020:001075.2239:08221
08222:-00018:+00004:+00022:001075.2239:08222
08223:+00002:+00019:+00036:001075.2239:08223
08224:-00020:+00004:+00011:001075.2239:08224
08225:-00002:+00020:+00000:001075.2239:08225
08226:-00015:-00003:-00012:001059.6176:08226
08227:-00010:-00004:+00021:001059.6176:08227
08228:-00024:+00019:-00003:001059.6176:08228
08229:-00013:+00018:-00003:001059.6176:08229
08230:-00014:-00005:+00004:001059.6176:08230
08231:-00017:+00034:+00017:001059.6176:08231
08232:-00034:+00006:+00002:001059.6176:08232
08233:-00016:+00022:-00006:001059.6176:08233
08234:-00020:+00024:+00009:001059.6176:08234
08235:-00018:+00022:-00006:001059.6176:08235
08236:+00001:+00020:+00033:001059.6176:08236
08237:+00020:+00012:+00024:001059.6176:08237
08238:-00007:+00033:+00017:001059.6176:08238
08239:+00030:+00013:-00030:001059.6176:08239
08240:+00032:+00033:-00030:001059.6176:08240
08241:+00034:+00013:+00008:001059.6176:08241
08242:+00011:+00024:+00018:001059.6176:08242
08243:+00036:+00005:+00024:001059.6176:08243
08244:+00025:+00010:+00002:001078.1079:08244
08245:+00025:-00005:-00037:001078.1079:08245
08246:+00032:-00001:+00011:001078.1079:08246
08247:+00033:-00005:+00031:001078.1079:08247
08248:+00015:-00014:+00026:001078.1079:08248
08249:-00003:-00021:-00002:001078.1079:08249
08250:-00006:-00004:+00004:001078.1079:08250
08251:-00001:-00023:-00034:001078.1079:08251
08252:-00015:-00012:+00005:001078.1079:08252
08253:+00003:-00035:+00050:001078.1079:08253
08254:-00015:-00047:+00050:001078.1079:08254
08255:-00021:-00048:+00003:001078.1079:08255
08256:+00002:-00032:+00020:001078.1079:08256
08257:-00011:-00008:+00034:001078.1079:08257
08258:-00023:-00009:+00009:001078.1079:08258
08259:-00018:-00013:+00029:001078.1079:08259
08260:-00024:-00021:-00012:001078.1079:08260
08261:+00001:+00003:-00014:001078.1079:08261
08262:-00023:+00002:-00013:001078.1079:08262
08263:-00025:-00003:+00000:001059.0725:08263
08264:-00002:-00015:+00020:001059.0725:08264
08265:-00015:+00005:+00017:001059.0725:08265
08266:-00024:-00020:+00007:001059.0725:08266
08267:-00024:+00008:+00007:001059.0725:08267
08268:-00016:+00000:+00012:001059.0725:08268
08269:-00012:-00004:+00026:001059.0725:08269
08270:-00034:-00002:+00017:001059.0725:08270
08271:-00026:+00019:+00038:001059.0725:08271
08272:-00036:+00015:+00000:001059.0725:08272
08273:-00045:+00032:-00002:001059.0725:08273
08274:-00054:+00033:+00004:001059.0725:08274
08275:-00029:+00038:+00035:001059.0725:08275
08276:-00034:+00031:+00020:001059.0725:08276
08277:-00051:+00048:+00011:001059.0725:08277
08278:-00038:+00053:-00013:001059.0725:08278
08279:-00031:+00051:-00049:001059.0725:08279
08280:-00035:+00054:-00011:001059.0725:08280
08281:-00026:+00049:+00020:001059.0725:08281
08282:-00035:+00054:-00019:001059.0725:08282
08283:-00040:+00036:-00009:001018.0495:08283
08284:-00035:+00037:-00010:001018.0495:08284
08285:-00034:+00033:-00020:001018.0495:08285
08286:-00027:+00019:-00018:001018.0495:08286
08287:-00028:+00024:-00005:001018.0495:08287
08288:-00025:+00021:+00017:001018.0495:08288
08289:-00040:+00004:-00012:001018.0495:08289
08290:-00016:+00017:-00011:001018.0495:08290
08291:-00013:+00004:+00002:001018.0495:08291
08292:-00039:-00021:+00016:001018.0495:08292
08293:-00039:-00017:+00011:001018.0495:08293
08294:-00027:-00009:+00017:001018.0495:08294
08295:-00054:-00033:-00004:001018.0495:08295
08296:-00051:-00010:-00033:001018.0495:08296
08297:-00031:-00035:-00028:001018.0495:08297
08298:-00040:-00013:-00025:001018.0495:08298
08299:-00049:-00025:-00010:001018.0495:08299
08300:-00034:-00035:-00022:001018.0495:08300
08301:-00016:-00032:-00010:001018.0495:08301
08302:-00038:-00032:-00025:001018.0495:08302
08303:-00026:-00012:-00008:001011.3660:08303
08304:-00023:-00021:+00005:001011.3660:08304
08305:-00039:-00011:-00032:001011.3660:08305
08306:-00035:-00015:-00017:001011.3660:08306
08307:-00039:-00014:+00015:001011.3660:08307
08308:-00035:+00004:-00011:001011.3660:08308
08309:-00029:-00002:-00036:001011.3660:08309
08310:-00017:-00001:-00037:001011.3660:08310
08311:-00018:+00012:-00022:001011.3660:08311
08312:-00001:+00024:-00023:001011.3660:08312
08313:+00002:+00033:+00011:001011.3660:08313
08314:+00002:+00031:-00007:001011.3660:08314
08315:-00011:+00028:-00019:001011.3660:08315
08316:+00005:+00054:-00018:001011.3660:08316
08317:+00000:+00063:+00019:001011.3660:08317
08318:+00001:+00054:-00006:001011.3660:08318
08319:-00010:+00047:-00018:001011.3660:08319
08320:+00005:+00064:-00025:001011.3660:08320
08321:-00010:+00065:-00051:001011.3660:08321
08322:-00019:+00052:-00026:001027.3343:08322
08323:-00021:+00050:-00019:001027.3343:08323
08324:-00012:+00032:+00006:001027.3343:08324
08325:-00036:+00023:+00005:001027.3343:08325
08326:-00012:+00014:-00030:001027.3343:08326
08327:-00015:+00022:-00016:001027.3343:08327
08328:-00013:-00004:-00018:001027.3343:08328
08329:-00014:+00008:+00019:001027.3343:08329
08330:-00018:-00006:+00026:001027.3343:08330
08331:-00001:-00021:+00050:001027.3343:08331
08332:+00004:-00016:+00009:001027.3343:08332
08333:+00002:-00008:-00048:001027.3343:08333
08334:+00012:-00011:-00044:001027.3343:08334
08335:-00005:-00015:+00006:001027.3343:08335
08336:+00014:-00026:+00036:001027.3343:08336
08337:-00003:-00031:-00033:001027.3343:08337
08338:+00018:-00007:+00008:001027.3343:08338
08339:+00013:-00012:-00014:001027.3343:08339
08340:+00014:+00009:+00005:001027.3343:08340
08341:+00020:-00020:+00014:001027.3343:08341
08342:+00009:-00011:+00065:001031.5395:08342
08343:-00009:-00001:-00007:001031.5395:08343
08344:+00002:-00010:-00008:001031.5395:08344
08345:+00014:-00018:+00033:001031.5395:08345
08346:-00018:-00004:+00007:001031.5395:08346
08347:+00000:-00019:+00036:001031.5395:08347
08348:+00001:-00002:+00000:001031.5395:08348
08349:+00015:+00024:+00005:001031.5395:08349
08350:+00008:+00009:+00024:001031.5395:08350
08351:+00010:+00011:+00016:001031.5395:08351
08352:+00011:+00022:-00021:001031.5395:08352
08353:+00011:+00021:+00006:001031.5395:08353
08354:+00012:+00012:-00049:001031.5395:08354
08355:+00012:+00014:-00014:001031.5395:08355
08356:+00013:+00020:-00002:001031.5395:08356
08357:+00007:+00035:-00016:001031.5395:08357
08358:+00006:+00033:-00001:001031.5395:08358
08359:+00011:+00036:+00013:001031.5395:08359
08360:+00014:+00030:-00004:001059.9443:08360
08361:-00006:+00016:+00004:001059.9443:08361
08362:+00007:+00038:+00046:001059.9443:08362
08363:+00005:+00023:+00047:001059.9443:08363
08364:+00015:+00018:-00003:001059.9443:08364
08365:-00006:-00001:-00034:001059.9443:08365
08366:-00003:+00022:-00006:001059.9443:08366
08367:+00003:+00001:-00030:001059.9443:08367
08368:-00004:-00019:+00023:001059.9443:08368
08369:+00013:-00017:+00005:001059.9443:08369
08370:-00007:-00007:-00015:001059.9443:08370
08371:+00014:+00006:+00036:001059.9443:08371
08372:-00006:-00014:+00034:001059.9443:08372
08373:-00020:+00004:+00000:001059.9443:08373
08374:-00007:+00006:+00022:001059.9443:08374
08375:-00022:-00014:+00012:001059.9443:08375
08376:-00001:+00005:-00018:001059.9443:08376
08377:-00008:+00003:+00017:001059.9443:08377
08378:-00007:+00005:+00019:001059.9443:08378
08379:+00019:+00020:+00023:001059.9443:08379
08380:+00031:-00003:-00015:001054.6682:08380
08381:+00009:+00007:-00018:001054.6682:08381
08382:+00021:+00008:+00033:001054.6682:08382
08383:+00036:-00002:+00023:001054.6682:08383
08384:+00032:+00001:+00030:001054.6682:08384
08385:+00025:+00009:+00016:001054.6682:08385
08386:+00030:+00018:+00017:001054.6682:08386
08387:+00022:+00019:+00003:001054.6682:08387
08388:+00045:+00017:+00019:001054.6682:08388
08389:+00018:-00006:-00006:001054.6682:08389
08390:+00012:+00020:+00013:001054.6682:08390
08391:+00009:-00004:+00015:001054.6682:08391
08392:+00006:-00004:-00017:001054.6682:08392
08393:-00009:-00005:+00016:001054.6682:08393
08394:+00013:-00020:+00000:001054.6682:08394
08395:-00012:-00030:-00005:001054.6682:08395
08396:-00019:+00003:+00038:001054.6682:08396
08397:-00015:-00012:+00033:001054.6682:08397
08398:-00014:-00016:-00026:001047.9974:08398
08399:-00001:+00008:+00018:001047.9974:08399
08400:-00018:+00008:-00045:001047.9974:08400
08401:-00026:+00004:-00021:001047.9974:08401
08402:-00018:+00001:-00002:001047.9974:08402
08403:-00024:+00007:+00026:001047.9974:08403
08404:-00024:+00007:-00002:001047.9974:08404
08405:-00018:-00031:+00034:001047.9974:08405
08406:+00002:+00005:-00016:001047.9974:08406
08407:+00001:-00016:+00021:001047.9974:08407
08408:-00003:-00021:-00007:001047.9974:08408
08409:-00002:-00016:-00019:001047.9974:08409
08410:+00016:-00005:-00046:001047.9974:08410
08411:-00011:-00008:-00023:001047.9974:08411
08412:-00010:-00019:-00019:001047.9974:08412
08413:-00018:-00016:+00019:001047.9974:08413
08414:-00016:+00006:-00017:001047.9974:08414
08415:-00036:+00005:-00024:001047.9974:08415
08416:-00011:+00017:+00011:001047.9974:08416
08417:-00010:+00024:-00037:001087.4136:08417
08418:-00012:+00021:-00007:001087.4136:08418
08419:-00022:+00019:+00017:001087.4136:08419
08420:-00028:+00018:-00007:001087.4136:08420
08421:-00014:+00014:+00004:001087.4136:08421
08422:-00023:-00003:+00003:001087.4136:08422
08423:-00011:+00020:-00012:001087.4136:08423
08424:-00021:+00024:+00007:001087.4136:08424
08425:+00005:+00015:+00003:001087.4136:08425
08426:-00020:+00013:-00014:001087.4136:08426
08427:-00007:+00012:+00006:001087.4136:08427
08428:-00020:+00024:+00005:001087.4136:08428
08429:-00001:+00023:-00018:001087.4136:08429
08430:-00002:-00004:-00006:001087.4136:08430
08431:-00017:-00005:-00006:001087.4136:08431
08432:-00018:+00007:-00033:001087.4136:08432
08433:-00020:-00015:-00020:001087.4136:08433
08434:-00019:-00018:+00019:001087.4136:08434
08435:-00021:+00002:+00000:001086.2609:08435
08436:-00036:-00010:-00020:001086.2609:08436
08437:-00015:-00015:-00006:001086.2609:08437
08438:-00014:-00021:-00009:001086.2609:08438
08439:-00036:-00020:-00023:001086.2609:08439
08440:-00033:-00012:+00003:001086.2609:08440
08441:-00010:-00020:-00004:001086.2609:08441
08442:-00016:-00023:+00033:001086.2609:08442
08443:-00025:-00032:+00023:001086.2609:08443
08444:-00018:+00005:-00026:001086.2609:08444
08445:-00019:-00017:-00033:001086.2609:08445
08446:-00005:-00014:-00034:001086.2609:08446
08447:+00004:+00005:+00001:001086.2609:08447
08448:+00020:+00007:+00018:001086.2609:08448
08449:+00007:-00003:-00015:001086.2609:08449
08450:+00017:+00020:+00005:001086.2609:08450
08451:+00015:+00019:+00002:001086.2609:08451
08452:-00007:+00034:+00002:001086.2609:08452
08453:-00008:+00034:+00020:001086.2609:08453
08454:-00007:+00014:+00023:001051.5512:08454
08455:+00003:+00011:-00003:001051.5512:08455
08456:-00024:+00025:+00006:001051.5512:08456
08457:+00002:+00013:-00010:001051.5512:08457
08458:-00038:+00039:-00024:001051.5512:08458
08459:-00035:+00037:-00035:001051.5512:08459
08460:-00025:+00039:+00000:001051.5512:08460
08461:-00014:+00036:+00006:001051.5512:08461
08462:-00021:+00039:+00005:001051.5512:08462
08463:-00004:+00036:+00010:001051.5512:08463
08464:+00004:+00034:+00001:001051.5512:08464
08465:+00008:+00015:+00035:001051.5512:08465
08466:+00016:+00037:-00032:001051.5512:08466
08467:+00008:+00016:-00010:001051.5512:08467
08468:+00029:+00017:+00034:001051.5512:08468
08469:+00035:+00023:+00013:001051.5512:08469
08470:+00020:-00002:+00001:001051.5512:08470
08471:+00035:+00008:-00010:001051.5512:08471
08472:+00029:-00006:+00004:001051.5512:08472
08473:+00031:+00002:-00011:001075.3278:08473
08474:+00010:-00017:+00023:001075.3278:08474
08475:+00016:-00007:+00051:001075.3278:08475
08476:-00004:-00009:+00049:001075.3278:08476
08477:-00009:-00030:-00007:001075.3278:08477
08478:+00000:-00011:-00023:001075.3278:08478
08479:+00001:-00036:+00009:001075.3278:08479
08480:-00034:-00028:+00063:001075.3278:08480
08481:-00015:-00051:+00021:001075.3278:08481
08482:-00025:-00037:-00011:001075.3278:08482
08483:-00018:-00032:-00007:001075.3278:08483
08484:-00013:-00025:-00016:001075.3278:08484
08485:-00018:-00033:+00065:001075.3278:08485
08486:+00016:-00035:+00046:001075.3278:08486
08487:+00000:-00036:+00005:001075.3278:08487
08488:-00005:-00010:-00012:001075.3278:08488
08489:-00005:-00015:-00017:001075.3278:08489
08490:-00010:+00003:+00017:001075.3278:08490
08491:-00022:+00009:+00027:001075.3278:08491
08492:+00017:-00001:+00043:001063.5018:08492
08493:-00007:+00015:-00025:001063.5018:08493
08494:+00018:+00017:-00025:001063.5018:08494
08495:+00005:+00036:+00011:001063.5018:08495
08496:-00020:+00016:+00045:001063.5018:08496
08497:-00021:+00024:+00013:001063.5018:08497
08498:-00001:+00015:-00018:001063.5018:08498
08499:+00001:+00039:-00010:001063.5018:08499
08500:+00003:+00010:-00003:001063.5018:08500
08501:-00024:+00012:-00003:001063.5018:08501
08502:-00002:+00009:+00014:001063.5018:08502
08503:+00000:-00005:-00002:001063.5018:08503
08504:-00009:-00006:-00051:001063.5018:08504
08505:+00019:+00021:-00015:001063.5018:08505
08506:-00007:-00016:+00024:001063.5018:08506
08507:+00000:-00018:+00030:001063.5018:08507
08508:+00030:-00021:+00053:001063.5018:08508
08509:-00006:-00016:-00003:001063.5018:08509
08510:+00000:-00008:+00000:001063.5018:08510
08511:+00009:-00013:+00038:001037.5518:08511
08512:+00001:-00010:+00006:001037.5518:08512
08513:+00005:-00033:-00052:001037.5518:08513
08514:-00003:-00022:-00022:001037.5518:08514
08515:+00002:-00013:-00023:001037.5518:08515
08516:+00006:-00012:-00025:001037.5518:08516
08517:+00003:-00028:+00009:001037.5518:08517
08518:-00008:-00036:+00018:001037.5518:08518
08519:-00008:-00030:+00015:001037.5518:08519
08520:-00018:-00035:+00004:001037.5518:08520
08521:-00021:-00012:-00037:001037.5518:08521
08522:-00009:-00021:+00025:001037.5518:08522
08523:-00019:+00003:-00031:001037.5518:08523
08524:-00003:-00020:+00003:001037.5518:08524
08525:+00015:+00004:-00005:001037.5518:08525
08526:+00000:+00018:-00009:001037.5518:08526
08527:+00018:+00022:-00033:001037.5518:08527
08528:-00008:-00002:+00008:001037.5518:08528
08529:+00004:+00011:-00003:001037.5518:08529
08530:-00008:+00015:-00005:001068.0384:08530
08531:+00018:+00039:-00003:001068.0384:08531
08532:-00008:+00028:+00006:001068.0384:08532
08533:+00021:+00031:+00001:001068.0384:08533
08534:+00004:+00052:-00038:001068.0384:08534
08535:-00020:+00049:+00002:001068.0384:08535
08536:-00006:+00052:-00003:001068.0384:08536
08537:-00001:+00038:-00016:001068.0384:08537
08538:-00001:+00033:-00034:001068.0384:08538
08539:-00018:+00024:-00001:001068.0384:08539
08540:+00002:-00005:+00036:001068.0384:08540
08541:-00021:-00006:+00026:001068.0384:08541
08542:+00000:-00004:+00013:001068.0384:08542
08543:-00020:+00020:+00007:001068.0384:08543
08544:+00004:+00006:-00025:001068.0384:08544
08545:+00003:+00007:-00013:001068.0384:08545
08546:-00019:-00005:-00012:001068.0384:08546
08547:-00023:-00017:+00010:001068.0384:08547
08548:-00022:+00001:+00003:001068.0384:08548
08549:-00009:+00007:-00023:001068.8806:08549
08550:+00015:+00021:-00033:001068.8806:08550
08551:-00009:+00007:+00023:001068.8806:08551
08552:+00020:+00018:-00001:001068.8806:08552
08553:+00019:+00006:-00019:001068.8806:08553
08554:+00032:+00009:-00014:001068.8806:08554
08555:+00015:-00015:+00001:001068.8806:08555
08556:+00018:+00006:+00006:001068.8806:08556
08557:-00002:-00010:-00016:001068.8806:08557
08558:+00018:-00016:-00007:001068.8806:08558
08559:+00016:-00017:+00020:001068.8806:08559
08560:-00005:-00017:+00033:001068.8806:08560
08561:-00018:-00014:-00030:001068.8806:08561
08562:-00020:-00005:+00001:001068.8806:08562
08563:-00018:+00003:-00021:001068.8806:08563
08564:-00011:+00001:-00008:001068.8806:08564
08565:-00011:-00005:-00012:001068.8806:08565
08566:-00024:+00024:+00038:001068.8806:08566
08567:-00039:+00036:+00021:001068.8806:08567
08568:-00028:+00011:-00006:001032.3963:08568
08569:-00038:+00036:-00019:001032.3963:08569
08570:-00026:+00049:-00006:001032.3963:08570
08571:-00017:+00035:-00017:001032.3963:08571
08572:-00040:+00025:-00035:001032.3963:08572
08573:-00020:+00050:-00036:001032.3963:08573
08574:-00019:+00012:-00019:001032.3963:08574
08575:-00022:+00038:+00002:001032.3963:08575
08576:-00021:+00035:+00037:001032.3963:08576
08577:+00002:+00021:-00037:001032.3963:08577
08578:-00022:+00033:-00047:001032.3963:08578
08579:+00030:-00002:-00011:001032.3963:08579
08580:-00006:-00005:-00017:001032.3963:08580
08581:+00004:-00001:+00021:001032.3963:08581
08582:-00003:+00009:+00035:001032.3963:08582
08583:+00005:+00000:-00008:001032.3963:08583
08584:-00020:+00017:-00062:001032.3963:08584
08585:-00019:-00002:+00005:001032.3963:08585
08586:-00024:-00006:+00025:001032.3963:08586
08587:-00036:-00021:+00032:001038.9248:08587
08588:-00012:+00003:-00009:001038.9248:08588
08589:-00033:+00003:-00029:001038.9248:08589
08590:-00035:+00006:-00065:001038.9248:08590
08591:-00033:-00019:-00021:001038.9248:08591
08592:+00002:-00018:-00013:001038.9248:08592
08593:-00033:+00005:+00006:001038.9248:08593
08594:+00004:-00017:+00007:001038.9248:08594
08595:-00010:+00002:+00039:001038.9248:08595
08596:+00014:+00008:-00017:001038.9248:08596
08597:-00006:-00008:+00003:001038.9248:08597
08598:+00012:+00017:+00051:001038.9248:08598
08599:+00005:-00001:+00014:001038.9248:08599
08600:+00019:+00003:+00033:001038.9248:08600
08601:+00020:-00002:+00003:001038.9248:08601
08602:+00010:-00005:-00047:001038.9248:08602
08603:+00009:-00021:-00036:001038.9248:08603
08604:+00020:+00008:+00083:001038.9248:08604
08605:+00006:-00014:+00122:001038.9248:08605
08606:-00004:-00031:+00074:001036.5551:08606
08607:+00016:-00019:-00047:001036.5551:08607
08608:+00008:+00007:-00052:001036.5551:08608
08609:-00002:-00012:-00078:001036.5551:08609
08610:-00049:+00005:+00015:001036.5551:08610
08611:-00017:-00006:+00043:001036.5551:08611
08612:-00043:-00005:+00067:001036.5551:08612
08613:-00065:+00017:+00015:001036.5551:08613
08614:-00030:+00012:-00034:001036.5551:08614
08615:-00011:+00000:-00045:001036.5551:08615
08616:-00002:+00017:+00018:001036.5551:08616
08617:+00005:+00012:+00066:001036.5551:08617
08618:+00007:+00014:+00004:001036.5551:08618
08619:+00008:+00016:-00028:001036.5551:08619
08620:+00013:+00027:-00014:001036.5551:08620
08621:+00020:+00014:+00086:001036.5551:08621
08622:-00014:+00019:+00098:001036.5551:08622
08623:-00019:+00016:+00000:001036.5551:08623
08624:-00004:+00009:-00009:001036.5551:08624
08625:-00004:+00012:+00019:001056.8836:08625
08626:-00024:+00021:+00051:001056.8836:08626
08627:-00021:+00003:+00038:001056.8836:08627
08628:+00003:-00015:-00014:001056.8836:08628
08629:-00006:+00018:-00041:001056.8836:08629
08630:-00009:-00004:-00009:001056.8836:08630
08631:-00024:-00016:+00021:001056.8836:08631
08632:-00012:-00009:+00049:001056.8836:08632
08633:-00010:-00005:+00038:001056.8836:08633
08634:+00001:+00008:-00080:001056.8836:08634
08635:-00003:+00020:-00044:001056.8836:08635
08636:-00004:+00009:+00005:001056.8836:08636
08637:+00012:-00005:+00011:001056.8836:08637
08638:+00021:+00019:+00023:001056.8836:08638
08639:+00049:-00001:-00016:001056.8836:08639
08640:+00028:+00023:-00051:001056.8836:08640
08641:+00028:+00017:-00011:001056.8836:08641
08642:+00044:+00013:+00002:001056.8836:08642
08643:+00046:+00008:+00024:001122.3231:08643
08644:+00045:-00003:+00034:001122.3231:08644
08645:+00021:+00018:+00039:001122.3231:08645
08646:+00032:+00020:+00014:001122.3231:08646
08647:+00008:+00003:-00009:001122.3231:08647
08648:-00006:+00017:-00009:001122.3231:08648
08649:-00008:+00007:+00007:001122.3231:08649
08650:-00018:+00008:+00002:001122.3231:08650
08651:+00005:+00009:-00014:001122.3231:08651
08652:-00018:+00005:-00011:001122.3231:08652
08653:-00014:+00001:+00033:001122.3231:08653
08654:-00011:-00006:+00017:001122.3231:08654
08655:-00038:-00003:-00010:001122.3231:08655
08656:-00023:+00023:-00015:001122.3231:08656
08657:-00023:+00023:+00003:001122.3231:08657
08658:-00011:+00019:-00005:001122.3231:08658
08659:-00013:+00011:-00016:001122.3231:08659
08660:+00003:+00018:-00034:001122.3231:08660
08661:-00003:+00034:-00039:001133.8540:08661
08662:-00005:+00035:+00033:001133.8540:08662
08663:+00018:+00012:+00014:001133.8540:08663
08664:+00018:+00013:+00020:001133.8540:08664
08665:+00029:+00012:+00001:001133.8540:08665
08666:+00020:-00001:+00002:001133.8540:08666
08667:+00008:+00023:-00006:001133.8540:08667
08668:+00008:+00020:+00019:001133.8540:08668
08669:-00004:-00003:-00035:001133.8540:08669
08670:-00002:+00011:-00004:001133.8540:08670
08671:+00016:+00000:+00008:001133.8540:08671
08672:-00020:+00022:+00006:001133.8540:08672
08673:-00006:+00021:+00033:001133.8540:08673
08674:-00025:+00000:+00014:001133.8540:08674
08675:-00001:+00022:-00018:001133.8540:08675
08676:-00020:-00003:-00015:001133.8540:08676
08677:-00019:+00021:-00020:001133.8540:08677
08678:-00034:+00000:-00005:001133.8540:08678
08679:-00001:-00014:-00007:001093.0308:08679
08680:-00018:+00019:-00014:001093.0308:08680
08681:+00004:-00002:-00010:001093.0308:08681
08682:+00005:+00008:-00017:001093.0308:08682
08683:+00016:+00000:-00007:001093.0308:08683
08684:-00006:+00006:+00018:001093.0308:08684
08685:-00008:-00017:+00015:001093.0308:08685
08686:-00006:+00004:+00030:001093.0308:08686
08687:+00000:-00021:+00013:001093.0308:08687
08688:-00034:+00005:-00012:001093.0308:08688
08689:-00019:-00020:-00013:001093.0308:08689
08690:-00036:-00007:-00037:001093.0308:08690
08691:-00040:-00009:-00018:001093.0308:08691
08692:-00017:-00011:+00017:001093.0308:08692
08693:-00049:-00010:+00020:001093.0308:08693
08694:-00033:-00008:-00031:001093.0308:08694
08695:-00017:-00035:-00006:001093.0308:08695
08696:-00033:-00018:+00005:001093.0308:08696
08697:-00048:+00002:+00002:001116.3634:08697
08698:-00011:-00016:+00005:001116.3634:08698
08699:+00001:+00018:-00021:001116.3634:08699
08700:+00005:-00003:-00018:001116.3634:08700
08701:-00008:-00001:-00034:001116.3634:08701
08702:-00003:+00014:-00032:001116.3634:08702
08703:+00015:+00023:-00022:001116.3634:08703
08704:-00006:+00011:-00041:001116.3634:08704
08705:+00020:+00014:-00011:001116.3634:08705
08706:+00015:+00021:+00007:001116.3634:08706
08707:+00005:+00037:+00006:001116.3634:08707
08708:-00008:+00036:+00007:001116.3634:08708
08709:-00021:+00038:-00020:001116.3634:08709
08710:-00013:+00037:-00031:001116.3634:08710
08711:-00011:+00033:+00015:001116.3634:08711
08712:-00025:+00011:+00024:001116.3634:08712
08713:-00055:+00032:-00019:001116.3634:08713
08714:-00044:+00020:-00012:001116.3634:08714
08715:-00041:+00013:-00056:001135.8638:08715
08716:-00065:-00004:+00006:001135.8638:08716
08717:-00050:-00017:+00007:001135.8638:08717
08718:-00054:-00006:+00052:001135.8638:08718
08719:-00028:-00022:-00009:001135.8638:08719
08720:-00038:-00007:-00009:001135.8638:08720
08721:-00022:-00011:-00010:001135.8638:08721
08722:+00004:-00009:-00002:001135.8638:08722
08723:+00005:-00031:+00023:001135.8638:08723
08724:+00008:-00033:+00011:001135.8638:08724
08725:+00010:-00023:+00020:001135.8638:08725
08726:+00030:-00031:-00034:001135.8638:08726
08727:+00012:-00033:+00018:001135.8638:08727
08728:+00030:-00012:+00012:001135.8638:08728
08729:+00012:-00032:+00013:001135.8638:08729
08730:+00009:-00032:+00022:001135.8638:08730
08731:+00035:-00007:+00027:001135.8638:08731
08732:+00008:-00031:+00026:001133.7808:08732
08733:+00010:-00014:+00036:001133.7808:08733
08734:+00020:-00019:+00035:001133.7808:08734
08735:+00014:-00018:-00002:001133.7808:08735
08736:-00002:+00006:-00020:001133.7808:08736
08737:+00000:-00006:+00015:001133.7808:08737
08738:-00010:-00006:+00000:001133.7808:08738
08739:-00019:+00007:+00010:001133.7808:08739
08740:+00004:+00021:-00010:001133.7808:08740
08741:-00009:+00024:+00003:001133.7808:08741
08742:-00008:+00021:+00002:001133.7808:08742
08743:-00004:+00018:+00011:001133.7808:08743
08744:+00014:+00019:+00022:001133.7808:08744
08745:-00004:+00019:-00007:001133.7808:08745
08746:+00018:+00024:-00019:001133.7808:08746
08747:+00006:+00010:+00034:001133.7808:08747
08748:+00006:+00017:+00049:001133.7808:08748
08749:+00007:-00002:+00064:001164.9216:08749
08750:+00012:+00007:+00051:001164.9216:08750
08751:+00006:+00007:-00005:001164.9216:08751
08752:+00007:-00018:-00008:001164.9216:08752
08753:+00013:-00014:-00005:001164.9216:08753
08754:-00005:-00017:+00026:001164.9216:08754
08755:-00023:-00007:+00033:001164.9216:08755
08756:-00021:-00008:+00028:001164.9216:08756
08757:-00022:-00009:+00003:001164.9216:08757
08758:-00035:-00030:-00005:001164.9216:08758
08759:-00034:-00011:+00033:001164.9216:08759
08760:-00011:-00021:+00016:001164.9216:08760
08761:-00013:-00013:+00005:001164.9216:08761
08762:-00023:-00030:-00022:001164.9216:08762
08763:-00002:-00020:-00030:001164.9216:08763
08764:-00036:-00033:+00008:001164.9216:08764
08765:-00013:-00011:+00011:001164.9216:08765
08766:-00017:-00011:+00048:001164.9216:08766
08767:-00011:-00014:-00015:001164.9216:08767
08768:-00038:-00006:-00001:001095.6368:08768
08769:-00011:-00007:+00011:001095.6368:08769
08770:-00035:-00021:+00009:001095.6368:08770
08771:-00011:-00007:+00021:001095.6368:08771
08772:-00038:-00018:+00028:001095.6368:08772
08773:-00013:-00005:+00000:001095.6368:08773
08774:-00026:+00005:-00021:001095.6368:08774
08775:-00011:+00004:+00029:001095.6368:08775
08776:-00010:+00007:+00009:001095.6368:08776
08777:-00027:-00016:-00001:001095.6368:08777
08778:-00025:-00022:+00018:001095.6368:08778
08779:-00035:-00017:-00022:001095.6368:08779
08780:-00032:-00010:-00039:001095.6368:08780
08781:-00038:-00010:+00006:001095.6368:08781
08782:-00024:-00008:-00007:001095.6368:08782
08783:-00049:-00015:-00019:001095.6368:08783
08784:-00028:-00008:+00009:001095.6368:08784
08785:-00017:-00020:+00026:001095.6368:08785
08786:-00025:-00032:+00018:001095.6368:08786
08787:-00040:-00035:+00037:001095.6368:08787
08788:+00000:-00018:+00024:000988.2284:08788
08789:-00014:-00018:+00003:000988.2284:08789
08790:-00015:-00019:-00005:000988.2284:08790
08791:-00019:-00021:+00002:000988.2284:08791
08792:-00024:-00018:-00010:000988.2284:08792
08793:-00009:-00014:-00010:000988.2284:08793
08794:-00002:-00012:+00018:000988.2284:08794
08795:+00000:-00012:+00021:000988.2284:08795
08796:-00012:-00022:+00022:000988.2284:08796
08797:+00000:-00013:+00001:000988.2284:08797
08798:-00021:-00030:-00017:000988.2284:08798
08799:+00002:-00008:-00030:000988.2284:08799
08800:-00021:-00017:-00005:000988.2284:08800
08801:+00000:+00007:+00008:000988.2284:08801
08802:-00023:-00009:+00035:000988.2284:08802
08803:-00022:-00019:+00008:000988.2284:08803
08804:-00016:+00008:+00002:000988.2284:08804
08805:-00013:+00006:+00008:000988.2284:08805
08806:-00037:+00006:+00002:000988.2284:08806
08807:-00013:-00003:+00008:000988.2284:08807
08808:-00024:-00001:+00016:000985.2423:08808
08809:-00023:+00003:-00013:000985.2423:08809
08810:-00016:+00020:-00035:000985.2423:08810
08811:-00015:+00017:+00006:000985.2423:08811
08812:-00039:+00024:-00005:000985.2423:08812
08813:-00013:+00024:+00017:000985.2423:08813
08814:-00036:+00011:+00020:000985.2423:08814
08815:-00027:+00019:+00008:000985.2423:08815
08816:-00026:+00010:-00008:000985.2423:08816
08817:-00037:+00021:-00003:000985.2423:08817
08818:-00032:+00022:-00014:000985.2423:08818
08819:-00048:+00018:-00033:000985.2423:08819
08820:-00035:+00010:-00022:000985.2423:08820
08821:-00034:+00000:+00008:000985.2423:08821
08822:-00040:+00011:+00006:000985.2423:08822
08823:-00037:+00018:+00022:000985.2423:08823
08824:-00013:+00018:-00002:000985.2423:08824
08825:-00030:-00003:-00012:000985.2423:08825
08826:-00033:+00021:-00010:000985.2423:08826
08827:-00036:+00000:-00027:000985.2423:08827
08828:-00033:+00009:-00068:000988.1278:08828
08829:-00025:-00002:-00052:000988.1278:08829
08830:-00015:-00002:-00024:000988.1278:08830
08831:-00023:+00018:-00042:000988.1278:08831
08832:-00022:+00020:-00013:000988.1278:08832
08833:-00021:-00005:-00015:000988.1278:08833
08834:-00015:+00000:+00002:000988.1278:08834
08835:-00022:+00007:-00027:000988.1278:08835
08836:-00014:-00003:-00009:000988.1278:08836
08837:-00025:+00007:-00034:000988.1278:08837
08838:-00015:+00022:-00030:000988.1278:08838
08839:-00023:+00001:-00031:000988.1278:08839
08840:-00015:+00018:-00021:000988.1278:08840
08841:-00012:+00000:-00018:000988.1278:08841
08842:-00025:+00015:+00023:000988.1278:08842
08843:-00024:-00004:+00019:000988.1278:08843
08844:-00011:+00009:-00008:000988.1278:08844
08845:-00018:-00003:+00005:000988.1278:08845
08846:-00010:+00015:-00018:000988.1278:08846
08847:-00013:-00004:-00007:000988.1278:08847
08848:-00021:+00021:-00031:000997.7159:08848
08849:-00033:+00018:-00031:000997.7159:08849
08850:-00034:+00020:-00050:000997.7159:08850
08851:-00036:-00015:-00015:000997.7159:08851
08852:-00015:+00004:-00019:000997.7159:08852
08853:-00026:-00007:+00018:000997.7159:08853
08854:-00012:-00008:-00005:000997.7159:08854
08855:-00052:-00034:-00004:000997.7159:08855
08856:-00012:-00015:-00008:000997.7159:08856
08857:-00038:-00013:-00036:000997.7159:08857
08858:-00005:-00018:-00035:000997.7159:08858
08859:-00022:-00030:-00010:000997.7159:08859
08860:-00008:-00030:+00015:000997.7159:08860
08861:-00022:-00010:+00063:000997.7159:08861
08862:-00003:+00005:+00016:000997.7159:08862
08863:+00000:-00011:+00001:000997.7159:08863
08864:+00007:+00006:+00035:000997.7159:08864
08865:-00021:+00008:+00018:000997.7159:08865
08866:-00003:-00006:-00013:000997.7159:08866
08867:+00003:-00016:+00034:000997.7159:08867
08868:+00016:+00008:+00027:001029.5966:08868
08869:-00001:+00007:+00007:001029.5966:08869
08870:+00002:-00006:-00001:001029.5966:08870
08871:-00022:+00002:-00010:001029.5966:08871
08872:-00012:-00002:-00031:001029.5966:08872
08873:-00021:+00005:-00003:001029.5966:08873
08874:+00001:+00018:+00024:001029.5966:08874
08875:-00022:+00003:-00015:001029.5966:08875
08876:+00001:-00005:+00018:001029.5966:08876
08877:-00015:+00004:+00013:001029.5966:08877
08878:+00000:+00000:-00004:001029.5966:08878
08879:-00011:-00003:+00019:001029.5966:08879
08880:+00002:+00019:+00017:001029.5966:08880
08881:+00002:+00000:+00022:001029.5966:08881
08882:+00007:+00019:+00027:001029.5966:08882
08883:-00005:-00005:+00081:001029.5966:08883
08884:-00003:+00004:+00033:001029.5966:08884
08885:+00000:-00018:+00011:001029.5966:08885
08886:+00009:+00002:-00018:001029.5966:08886
08887:+00005:+00004:+00005:001029.5966:08887
08888:+00015:+00009:-00015:001003.7658:08888
[truncated: 50,041 more chars]
