# Supplementary material for: Suboptimal Omnidirectional Wheel Design and Implementation
Source: Sensors (Basel). 2021 Jan 28;21(3):865. doi: 10.3390/s21030865 (PMC7865864; doi:10.3390/s21030865)
Supplement: Supplementary file 1 [file sensors-21-00865-s001.zip › 4.-Data 30 Files With Suspension/ACDATA24.TXT]

00001:-00085:-00005:+00083:001595.6461:00001
00002:-00087:+00018:+00026:001595.6461:00002
00003:-00067:+00003:-00007:001595.6461:00003
00004:-00071:+00022:-00003:001595.6461:00004
00005:-00071:-00007:-00024:001595.6461:00005
00006:-00036:+00023:+00007:001595.6461:00006
00007:-00007:+00000:+00039:001595.6461:00007
00008:-00005:-00004:+00039:001595.6461:00008
00009:-00016:-00034:+00043:001612.1516:00009
00010:-00017:-00024:+00082:001612.1516:00010
00011:-00042:-00012:-00048:001612.1516:00011
00012:-00032:+00007:-00065:001612.1516:00012
00013:-00055:-00030:-00089:001612.1516:00013
00014:-00084:+00019:+00027:001612.1516:00014
00015:-00066:-00031:+00078:001612.1516:00015
00016:-00072:-00006:+00104:001612.1516:00016
00017:-00069:-00008:-00011:001612.1516:00017
00018:-00056:-00018:-00018:001612.1516:00018
00019:-00031:-00034:+00076:001612.1516:00019
00020:-00045:+00005:+00050:001612.1516:00020
00021:-00016:-00013:+00025:001623.2624:00021
00022:-00010:+00020:+00016:001623.2624:00022
00023:-00001:-00011:-00018:001623.2624:00023
00024:-00020:+00019:-00009:001623.2624:00024
00025:-00037:-00017:+00022:001623.2624:00025
00026:-00039:+00023:+00032:001623.2624:00026
00027:-00047:-00002:+00038:001623.2624:00027
00028:-00045:+00036:+00039:001623.2624:00028
00029:-00038:+00039:+00056:001623.2624:00029
00030:-00027:+00064:+00084:001623.2624:00030
00031:-00011:+00056:+00045:001623.2624:00031
00032:+00013:+00085:+00055:001623.2624:00032
00033:+00025:+00088:+00047:001623.2624:00033
00034:+00006:+00092:+00070:001626.8175:00034
00035:+00027:+00126:+00053:001626.8175:00035
00036:+00008:+00125:+00059:001626.8175:00036
00037:+00006:+00103:+00076:001626.8175:00037
00038:+00000:+00116:+00072:001626.8175:00038
00039:-00028:+00088:+00042:001626.8175:00039
00040:-00018:+00097:+00032:001626.8175:00040
00041:-00017:+00083:+00071:001626.8175:00041
00042:-00016:+00079:+00069:001626.8175:00042
00043:-00030:+00042:+00062:001626.8175:00043
00044:-00029:+00054:+00078:001626.8175:00044
00045:-00040:+00028:+00073:001626.8175:00045
00046:-00021:+00011:+00060:001637.2052:00046
00047:-00024:+00023:+00011:001637.2052:00047
00048:+00010:+00013:+00005:001637.2052:00048
00049:+00025:-00005:+00003:001637.2052:00049
00050:+00042:+00003:+00020:001637.2052:00050
00051:+00056:-00037:+00004:001637.2052:00051
00052:+00070:-00037:+00022:001637.2052:00052
00053:+00092:-00034:+00050:001637.2052:00053
00054:+00078:-00049:+00071:001637.2052:00054
00055:+00081:-00050:+00016:001637.2052:00055
00056:+00095:-00026:+00016:001637.2052:00056
00057:+00106:-00036:-00008:001637.2052:00057
00058:+00069:-00031:+00021:001638.1796:00058
00059:+00065:-00037:-00014:001638.1796:00059
00060:+00005:-00019:-00015:001638.1796:00060
00061:+00054:-00002:+00010:001638.1796:00061
00062:-00036:-00034:+00174:001638.1796:00062
00063:-00023:+00018:-00202:001638.1796:00063
00064:-00057:-00023:-00210:001638.1796:00064
00065:+00054:-00017:+00034:001638.1796:00065
00066:+00059:+00050:+00100:001638.1796:00066
00067:-00031:+00007:-00119:001638.1796:00067
00068:+00033:+00068:-00072:001638.1796:00068
00069:+00073:+00030:+00093:001638.1796:00069
00070:+00039:+00029:-00019:001638.1796:00070
00071:-00006:+00016:-00101:001608.0423:00071
00072:+00052:+00015:-00013:001608.0423:00072
00073:+00036:-00016:+00126:001608.0423:00073
00074:-00006:-00032:+00044:001608.0423:00074
00075:+00000:-00032:-00034:001608.0423:00075
00076:+00074:-00043:+00040:001608.0423:00076
00077:+00051:-00052:+00064:001608.0423:00077
00078:+00006:-00053:+00109:001608.0423:00078
00079:-00010:-00121:-00028:001608.0423:00079
00080:+00044:-00106:-00006:001608.0423:00080
00081:+00076:-00099:+00134:001608.0423:00081
00082:+00073:-00096:+00160:001608.0423:00082
00083:+00044:-00102:+00048:001582.0192:00083
00084:+00078:-00079:+00041:001582.0192:00084
00085:+00065:-00102:+00097:001582.0192:00085
00086:+00077:-00074:+00057:001582.0192:00086
00087:+00039:-00106:+00024:001582.0192:00087
00088:+00063:-00069:+00097:001582.0192:00088
00089:+00061:-00074:+00042:001582.0192:00089
00090:+00032:-00038:+00038:001582.0192:00090
00091:+00017:-00063:+00056:001582.0192:00091
00092:+00035:-00050:+00062:001582.0192:00092
00093:+00044:-00022:+00011:001582.0192:00093
00094:+00045:-00008:+00065:001582.0192:00094
00095:+00037:-00009:+00125:001582.0192:00095
00096:+00055:-00019:+00014:001535.2994:00096
00097:+00057:+00018:-00017:001535.2994:00097
00098:+00058:+00033:+00031:001535.2994:00098
00099:+00033:+00038:+00031:001535.2994:00099
00100:+00010:+00052:-00088:001535.2994:00100
00101:+00012:+00058:+00000:001535.2994:00101
00102:+00023:+00056:+00000:001535.2994:00102
00103:-00027:+00079:-00072:001535.2994:00103
00104:-00014:+00069:-00063:001535.2994:00104
00105:-00029:+00066:-00051:001535.2994:00105
00106:-00028:+00051:-00083:001535.2994:00106
00107:-00041:+00054:-00108:001535.2994:00107
00108:-00039:+00026:-00038:001535.2994:00108
00109:-00036:+00009:-00058:001535.2994:00109
00110:-00045:+00020:-00084:001420.2469:00110
00111:-00019:-00004:-00054:001420.2469:00111
00112:-00019:-00017:-00058:001420.2469:00112
00113:-00027:-00033:-00053:001420.2469:00113
00114:-00010:-00033:-00096:001420.2469:00114
00115:+00013:-00031:-00121:001420.2469:00115
00116:+00013:-00026:-00117:001420.2469:00116
00117:+00008:-00034:-00110:001420.2469:00117
00118:+00020:-00020:-00083:001420.2469:00118
00119:+00030:-00018:-00102:001420.2469:00119
00120:+00028:+00003:-00072:001420.2469:00120
00121:+00025:-00006:-00055:001420.2469:00121
00122:+00001:+00018:-00058:001420.2469:00122
00123:-00019:+00017:-00078:001420.2469:00123
00124:-00041:+00037:-00061:001420.2469:00124
00125:-00047:+00035:-00029:001420.2469:00125
00126:-00052:+00033:-00034:001286.5017:00126
00127:-00069:+00040:-00008:001286.5017:00127
00128:-00073:+00043:-00050:001286.5017:00128
00129:-00086:+00063:-00064:001286.5017:00129
00130:-00066:+00052:-00032:001286.5017:00130
00131:-00086:+00038:+00002:001286.5017:00131
00132:-00088:+00011:+00000:001286.5017:00132
00133:-00105:+00010:+00004:001286.5017:00133
00134:-00081:+00034:-00036:001286.5017:00134
00135:-00088:+00007:-00079:001286.5017:00135
00136:-00082:+00016:+00003:001286.5017:00136
00137:-00083:-00004:+00056:001286.5017:00137
00138:-00079:+00001:+00063:001286.5017:00138
00139:-00068:+00016:+00028:001286.5017:00139
00140:-00049:+00017:+00032:001286.5017:00140
00141:-00035:+00017:+00053:001286.5017:00141
00142:-00058:-00004:+00088:001286.5017:00142
00143:-00045:-00015:+00092:001182.7910:00143
00144:-00047:-00017:+00029:001182.7910:00144
00145:-00053:-00007:+00036:001182.7910:00145
00146:-00072:-00008:+00132:001182.7910:00146
00147:-00098:-00038:+00070:001182.7910:00147
00148:-00144:-00045:-00039:001182.7910:00148
00149:-00121:-00059:-00033:001182.7910:00149
00150:-00106:-00061:+00129:001182.7910:00150
00151:-00132:-00082:+00086:001182.7910:00151
00152:-00112:-00079:+00046:001182.7910:00152
00153:-00111:-00076:+00039:001182.7910:00153
00154:-00136:-00064:+00007:001182.7910:00154
00155:-00122:-00056:+00025:001182.7910:00155
00156:-00124:-00046:+00108:001182.7910:00156
00157:-00147:-00047:+00057:001182.7910:00157
00158:-00125:-00020:-00036:001182.7910:00158
00159:-00146:-00022:-00034:001182.7910:00159
00160:-00125:+00004:+00053:001138.7784:00160
00161:-00124:-00002:+00039:001138.7784:00161
00162:-00150:+00015:-00012:001138.7784:00162
00163:-00108:+00024:+00049:001138.7784:00163
00164:-00079:+00038:+00035:001138.7784:00164
00165:-00128:+00025:+00019:001138.7784:00165
00166:-00127:+00052:+00024:001138.7784:00166
00167:-00101:+00051:-00002:001138.7784:00167
00168:-00075:+00085:-00048:001138.7784:00168
00169:-00063:+00074:+00024:001138.7784:00169
00170:-00048:+00099:+00043:001138.7784:00170
00171:-00049:+00105:-00016:001138.7784:00171
00172:-00036:+00131:-00049:001138.7784:00172
00173:-00017:+00143:-00031:001138.7784:00173
00174:-00056:+00132:-00014:001138.7784:00174
00175:-00050:+00142:+00019:001138.7784:00175
00176:-00055:+00146:-00003:001138.7784:00176
00177:-00035:+00142:-00014:001187.6298:00177
00178:-00040:+00142:-00016:001187.6298:00178
00179:-00057:+00119:-00008:001187.6298:00179
00180:-00047:+00126:-00010:001187.6298:00180
00181:-00068:+00125:-00031:001187.6298:00181
00182:-00052:+00103:-00043:001187.6298:00182
00183:-00060:+00103:-00022:001187.6298:00183
00184:-00065:+00099:+00010:001187.6298:00184
00185:-00073:+00061:+00021:001187.6298:00185
00186:-00053:+00057:+00019:001187.6298:00186
00187:-00064:+00040:-00046:001187.6298:00187
00188:-00089:+00030:-00044:001187.6298:00188
00189:-00065:+00014:+00006:001187.6298:00189
00190:-00066:+00008:+00033:001187.6298:00190
00191:-00064:-00008:+00029:001187.6298:00191
00192:-00065:-00008:+00051:001187.6298:00192
00193:-00063:-00036:+00009:001257.9908:00193
00194:-00100:-00027:-00031:001257.9908:00194
00195:-00058:-00035:-00016:001257.9908:00195
00196:-00036:-00029:+00006:001257.9908:00196
00197:-00030:-00050:+00002:001257.9908:00197
00198:-00018:-00026:+00020:001257.9908:00198
00199:-00018:-00014:-00041:001257.9908:00199
00200:-00098:-00047:-00040:001257.9908:00200
00201:+00069:-00005:+00052:001257.9908:00201
00202:-00090:-00059:-00019:001257.9908:00202
00203:+00071:+00001:+00047:001257.9908:00203
00204:-00014:-00041:+00015:001257.9908:00204
00205:+00000:-00034:-00031:001257.9908:00205
00206:-00103:-00027:-00070:001257.9908:00206
00207:-00084:-00010:+00041:001257.9908:00207
00208:-00068:-00013:-00008:001329.8016:00208
00209:+00030:+00041:+00036:001329.8016:00209
00210:-00057:-00002:-00027:001329.8016:00210
00211:-00029:+00029:+00051:001329.8016:00211
00212:-00056:-00021:+00052:001329.8016:00212
00213:+00015:+00052:+00055:001329.8016:00213
00214:-00045:-00030:-00008:001329.8016:00214
00215:-00013:+00010:+00008:001329.8016:00215
00216:-00009:-00015:-00020:001329.8016:00216
00217:+00006:+00035:-00065:001329.8016:00217
00218:+00005:-00023:+00092:001329.8016:00218
00219:+00036:+00010:+00254:001329.8016:00219
00220:-00021:-00013:+00061:001329.8016:00220
00221:-00041:-00013:-00111:001329.8016:00221
00222:-00005:-00053:-00123:001411.1453:00222
00223:+00012:-00036:+00069:001411.1453:00223
00224:+00028:-00047:+00045:001411.1453:00224
00225:-00005:-00028:+00011:001411.1453:00225
00226:+00017:-00029:-00049:001411.1453:00226
00227:+00028:-00026:-00025:001411.1453:00227
00228:+00024:-00036:+00052:001411.1453:00228
00229:-00008:-00010:+00046:001411.1453:00229
00230:+00025:-00033:+00002:001411.1453:00230
00231:+00003:-00019:-00065:001411.1453:00231
00232:+00045:+00007:+00000:001411.1453:00232
00233:+00008:-00020:+00007:001411.1453:00233
00234:-00007:-00006:+00026:001411.1453:00234
00235:+00007:-00001:+00001:001411.1453:00235
00236:+00025:+00015:-00042:001471.8583:00236
00237:-00010:+00019:-00145:001471.8583:00237
00238:+00026:+00037:-00008:001471.8583:00238
00239:+00009:-00009:+00002:001471.8583:00239
00240:+00011:-00006:-00028:001471.8583:00240
00241:+00008:+00001:-00025:001471.8583:00241
00242:+00055:-00004:-00052:001471.8583:00242
00243:+00027:-00016:-00073:001471.8583:00243
00244:+00043:-00020:-00042:001471.8583:00244
00245:+00032:-00012:-00019:001471.8583:00245
00246:+00001:-00012:-00066:001471.8583:00246
00247:+00009:-00032:-00044:001471.8583:00247
00248:+00020:-00016:-00038:001471.8583:00248
00249:+00012:-00020:-00075:001523.9044:00249
00250:+00028:-00018:-00023:001523.9044:00250
00251:+00040:+00018:+00080:001523.9044:00251
00252:+00030:-00011:+00038:001523.9044:00252
00253:+00013:+00006:-00066:001523.9044:00253
00254:+00041:-00018:-00038:001523.9044:00254
00255:+00001:-00004:-00088:001523.9044:00255
00256:+00016:-00016:-00122:001523.9044:00256
00257:+00008:+00013:-00054:001523.9044:00257
00258:+00029:+00008:-00046:001523.9044:00258
00259:+00024:+00022:-00045:001523.9044:00259
00260:+00023:-00002:-00029:001523.9044:00260
00261:+00023:+00023:-00033:001523.9044:00261
00262:+00045:-00003:-00007:001566.3647:00262
00263:+00061:+00022:-00019:001566.3647:00263
00264:+00038:+00020:-00073:001566.3647:00264
00265:+00060:+00023:-00053:001566.3647:00265
00266:+00051:+00034:-00032:001566.3647:00266
00267:+00056:+00035:-00006:001566.3647:00267
00268:+00055:+00020:-00051:001566.3647:00268
00269:+00055:+00018:+00066:001566.3647:00269
00270:+00044:+00006:+00035:001566.3647:00270
00271:-00025:-00030:-00047:001566.3647:00271
00272:-00016:-00031:-00062:001566.3647:00272
00273:-00044:-00012:-00066:001566.3647:00273
00274:-00037:-00012:-00015:001590.1492:00274
00275:-00043:-00011:+00029:001590.1492:00275
00276:-00022:-00031:+00062:001590.1492:00276
00277:-00022:-00021:-00038:001590.1492:00277
00278:-00024:-00010:-00083:001590.1492:00278
00279:+00009:+00002:-00056:001590.1492:00279
00280:-00023:-00011:-00019:001590.1492:00280
00281:-00005:-00013:-00030:001590.1492:00281
00282:-00044:-00049:+00004:001590.1492:00282
00283:-00042:-00075:+00037:001590.1492:00283
00284:-00052:-00073:+00043:001590.1492:00284
00285:-00052:-00073:+00028:001590.1492:00285
00286:-00053:-00071:-00009:001590.1492:00286
00287:-00056:-00045:-00029:001601.8432:00287
00288:-00041:-00071:+00063:001601.8432:00288
00289:-00022:-00078:+00100:001601.8432:00289
00290:-00010:-00061:-00009:001601.8432:00290
00291:+00028:-00036:-00025:001601.8432:00291
00292:+00011:-00023:-00055:001601.8432:00292
00293:-00009:+00031:-00063:001601.8432:00293
00294:+00008:+00040:+00000:001601.8432:00294
00295:+00017:+00071:+00040:001601.8432:00295
00296:+00034:+00085:-00011:001601.8432:00296
00297:+00070:+00106:-00002:001601.8432:00297
00298:+00034:+00115:-00004:001601.8432:00298
00299:+00025:+00107:-00047:001612.1791:00299
00300:+00006:+00122:-00029:001612.1791:00300
00301:-00004:+00122:-00004:001612.1791:00301
00302:-00032:+00126:+00020:001612.1791:00302
00303:-00050:+00125:+00019:001612.1791:00303
00304:-00085:+00076:+00013:001612.1791:00304
00305:-00084:+00055:-00014:001612.1791:00305
00306:-00080:+00063:+00005:001612.1791:00306
00307:-00102:+00044:+00030:001612.1791:00307
00308:-00105:+00025:+00035:001612.1791:00308
00309:-00105:+00026:-00011:001612.1791:00309
00310:-00093:+00028:+00023:001612.1791:00310
00311:-00102:+00035:+00019:001612.1791:00311
00312:-00104:+00037:+00084:001621.1517:00312
00313:-00085:+00024:+00080:001621.1517:00313
00314:-00057:+00052:+00042:001621.1517:00314
00315:-00026:+00044:+00036:001621.1517:00315
00316:+00006:+00044:+00049:001621.1517:00316
00317:+00052:+00063:+00054:001621.1517:00317
00318:+00088:+00055:+00065:001621.1517:00318
00319:+00096:+00070:+00049:001621.1517:00319
00320:+00104:+00045:+00114:001621.1517:00320
00321:+00081:+00043:+00104:001621.1517:00321
00322:+00065:+00036:+00117:001621.1517:00322
00323:+00061:+00015:+00071:001621.1517:00323
00324:+00033:+00012:+00054:001622.6064:00324
00325:+00007:-00001:+00018:001622.6064:00325
00326:-00004:-00017:+00074:001622.6064:00326
00327:-00020:-00036:+00091:001622.6064:00327
00328:-00043:-00010:+00091:001622.6064:00328
00329:-00034:-00022:+00081:001622.6064:00329
00330:-00033:-00035:+00101:001622.6064:00330
00331:-00042:-00048:+00058:001622.6064:00331
00332:-00040:-00028:+00055:001622.6064:00332
00333:+00016:-00028:+00041:001622.6064:00333
00334:+00028:-00011:+00063:001622.6064:00334
00335:+00021:-00008:+00111:001622.6064:00335
00336:+00051:-00005:+00092:001630.8828:00336
00337:+00077:-00015:+00032:001630.8828:00337
00338:+00102:+00012:-00029:001630.8828:00338
00339:+00120:+00039:-00010:001630.8828:00339
00340:+00127:+00049:-00022:001630.8828:00340
00341:+00103:+00031:-00009:001630.8828:00341
00342:+00116:+00030:+00014:001630.8828:00342
00343:+00087:+00053:+00037:001630.8828:00343
00344:+00053:+00037:-00003:001630.8828:00344
00345:+00058:+00015:-00082:001630.8828:00345
00346:+00074:+00058:-00052:001630.8828:00346
00347:+00015:+00031:+00089:001630.8828:00347
00348:+00096:+00027:+00153:001636.0556:00348
00349:-00034:+00021:-00185:001636.0556:00349
00350:+00095:+00051:+00028:001636.0556:00350
00351:+00076:-00061:+00185:001636.0556:00351
00352:+00011:-00020:-00046:001636.0556:00352
00353:-00075:-00017:-00162:001636.0556:00353
00354:+00043:-00012:-00101:001636.0556:00354
00355:+00003:-00008:-00059:001636.0556:00355
00356:+00025:-00001:-00070:001636.0556:00356
00357:+00038:-00024:-00012:001636.0556:00357
00358:+00060:-00023:+00063:001636.0556:00358
00359:+00056:-00035:+00097:001636.0556:00359
00360:+00034:-00023:-00009:001636.0556:00360
00361:+00055:-00036:-00048:001618.4560:00361
00362:+00072:-00038:+00005:001618.4560:00362
00363:+00046:-00042:+00041:001618.4560:00363
00364:+00029:-00078:-00022:001618.4560:00364
00365:+00053:-00065:-00013:001618.4560:00365
00366:+00056:-00068:+00059:001618.4560:00366
00367:+00039:-00081:+00083:001618.4560:00367
00368:+00030:-00076:+00023:001618.4560:00368
00369:+00032:-00053:+00039:001618.4560:00369
00370:+00071:-00068:+00055:001618.4560:00370
00371:+00036:-00070:+00016:001618.4560:00371
00372:+00041:-00072:+00034:001618.4560:00372
00373:+00023:-00071:+00032:001597.9628:00373
00374:+00024:-00081:+00039:001597.9628:00374
00375:+00010:-00082:+00039:001597.9628:00375
00376:+00014:-00058:+00037:001597.9628:00376
00377:+00014:-00027:+00016:001597.9628:00377
00378:+00016:-00024:+00015:001597.9628:00378
00379:+00005:-00021:+00001:001597.9628:00379
00380:+00004:-00018:+00020:001597.9628:00380
00381:+00024:-00017:+00010:001597.9628:00381
00382:+00028:+00007:+00053:001597.9628:00382
00383:+00038:+00019:+00088:001597.9628:00383
00384:+00057:+00012:+00086:001597.9628:00384
00385:+00054:+00037:+00020:001597.9628:00385
00386:+00088:+00047:-00016:001550.5819:00386
00387:+00074:+00047:-00012:001550.5819:00387
00388:+00059:+00040:-00106:001550.5819:00388
00389:+00056:+00042:+00061:001550.5819:00389
00390:+00076:+00046:+00062:001550.5819:00390
00391:+00004:+00052:+00034:001550.5819:00391
00392:+00056:+00068:-00013:001550.5819:00392
00393:+00006:+00065:-00061:001550.5819:00393
00394:+00009:+00065:-00112:001550.5819:00394
00395:-00008:+00070:-00087:001550.5819:00395
00396:-00012:+00040:-00042:001550.5819:00396
00397:-00001:+00051:-00064:001550.5819:00397
00398:+00009:+00027:-00014:001550.5819:00398
00399:+00015:+00036:-00068:001550.5819:00399
00400:-00015:+00033:-00097:001444.7982:00400
00401:-00013:+00009:-00127:001444.7982:00401
00402:-00010:+00016:-00069:001444.7982:00402
00403:+00011:-00015:-00065:001444.7982:00403
00404:+00003:+00005:-00034:001444.7982:00404
00405:-00003:-00016:-00040:001444.7982:00405
00406:-00026:-00012:-00111:001444.7982:00406
00407:-00016:-00022:-00094:001444.7982:00407
00408:-00040:-00033:-00110:001444.7982:00408
00409:-00038:-00020:-00095:001444.7982:00409
00410:-00034:-00018:-00056:001444.7982:00410
00411:-00022:-00022:-00052:001444.7982:00411
00412:-00052:-00009:-00056:001444.7982:00412
00413:-00050:-00008:-00025:001444.7982:00413
00414:-00046:-00008:-00005:001444.7982:00414
00415:-00063:+00007:-00040:001321.3629:00415
00416:-00074:+00000:-00048:001321.3629:00416
00417:-00066:-00004:-00066:001321.3629:00417
00418:-00079:+00017:-00057:001321.3629:00418
00419:-00068:+00000:-00032:001321.3629:00419
00420:-00064:+00022:+00038:001321.3629:00420
00421:-00053:+00009:+00039:001321.3629:00421
00422:-00046:+00034:-00010:001321.3629:00422
00423:-00068:+00053:-00006:001321.3629:00423
00424:-00062:+00030:-00066:001321.3629:00424
00425:-00090:+00042:-00047:001321.3629:00425
00426:-00090:+00029:+00024:001321.3629:00426
00427:-00086:+00028:+00007:001321.3629:00427
00428:-00080:+00015:+00062:001321.3629:00428
00429:-00076:+00033:+00089:001321.3629:00429
00430:-00108:+00037:+00101:001321.3629:00430
00431:-00131:+00011:+00076:001321.3629:00431
00432:-00118:+00049:+00084:001206.8531:00432
00433:-00122:+00023:+00060:001206.8531:00433
00434:-00132:+00019:+00053:001206.8531:00434
00435:-00123:-00006:+00077:001206.8531:00435
00436:-00127:-00020:+00050:001206.8531:00436
00437:-00148:-00013:+00031:001206.8531:00437
00438:-00110:-00033:+00055:001206.8531:00438
00439:-00097:-00032:+00127:001206.8531:00439
00440:-00096:-00030:+00047:001206.8531:00440
00441:-00110:-00031:-00056:001206.8531:00441
00442:-00070:+00006:+00081:001206.8531:00442
00443:-00066:-00019:+00090:001206.8531:00443
00444:-00100:-00009:+00100:001206.8531:00444
00445:-00082:-00035:+00096:001206.8531:00445
00446:-00116:-00014:+00042:001206.8531:00446
00447:-00136:-00007:-00013:001206.8531:00447
00448:-00110:-00009:+00055:001206.8531:00448
00449:-00147:-00031:+00053:001148.1796:00449
00450:-00112:-00015:+00050:001148.1796:00450
00451:-00108:-00007:+00032:001148.1796:00451
00452:-00113:+00022:+00036:001148.1796:00452
00453:-00121:-00002:+00034:001148.1796:00453
00454:-00135:+00021:+00030:001148.1796:00454
00455:-00094:+00023:+00018:001148.1796:00455
00456:-00116:+00019:+00015:001148.1796:00456
00457:-00078:+00015:+00005:001148.1796:00457
00458:-00078:+00031:+00013:001148.1796:00458
00459:-00065:+00036:-00016:001148.1796:00459
00460:-00075:+00047:-00020:001148.1796:00460
00461:-00051:+00070:-00015:001148.1796:00461
00462:-00050:+00077:-00046:001148.1796:00462
00463:-00034:+00097:-00029:001148.1796:00463
00464:-00043:+00090:+00015:001148.1796:00464
00465:-00025:+00112:+00070:001148.1796:00465
00466:-00023:+00131:+00060:001183.1813:00466
00467:-00029:+00125:-00033:001183.1813:00467
00468:-00045:+00143:-00057:001183.1813:00468
00469:-00046:+00142:-00050:001183.1813:00469
00470:-00047:+00142:-00040:001183.1813:00470
00471:-00051:+00130:+00006:001183.1813:00471
00472:-00068:+00104:+00026:001183.1813:00472
00473:-00067:+00126:+00035:001183.1813:00473
00474:-00064:+00100:-00014:001183.1813:00474
00475:-00101:+00098:-00026:001183.1813:00475
00476:-00099:+00083:-00040:001183.1813:00476
00477:-00078:+00066:-00008:001183.1813:00477
00478:-00064:+00052:-00019:001183.1813:00478
00479:-00070:+00027:+00040:001183.1813:00479
00480:-00054:+00018:+00019:001183.1813:00480
00481:-00075:-00003:-00035:001183.1813:00481
00482:-00052:-00009:-00038:001266.9345:00482
00483:-00053:-00012:-00043:001266.9345:00483
00484:-00052:-00023:-00048:001266.9345:00484
00485:-00044:-00050:-00002:001266.9345:00485
00486:-00040:-00050:+00022:001266.9345:00486
00487:-00024:-00031:-00030:001266.9345:00487
00488:-00103:-00048:-00042:001266.9345:00488
00489:+00028:-00049:+00071:001266.9345:00489
00490:-00079:-00068:-00035:001266.9345:00490
00491:+00046:-00018:+00087:001266.9345:00491
00492:-00003:-00091:+00001:001266.9345:00492
00493:-00003:-00036:-00019:001266.9345:00493
00494:-00024:-00066:-00096:001266.9345:00494
00495:-00084:-00029:-00015:001266.9345:00495
00496:-00081:-00062:-00101:001266.9345:00496
00497:-00055:-00011:+00012:001344.0625:00497
00498:-00022:+00004:-00056:001344.0625:00498
00499:-00007:+00067:+00040:001344.0625:00499
00500:-00021:+00008:-00016:001344.0625:00500
00501:+00038:+00052:+00034:001344.0625:00501
00502:-00009:-00013:-00052:001344.0625:00502
00503:+00012:+00016:+00018:001344.0625:00503
00504:+00000:-00032:-00014:001344.0625:00504
00505:+00009:+00016:+00011:001344.0625:00505
00506:-00001:-00002:-00025:001344.0625:00506
00507:-00009:+00000:+00002:001344.0625:00507
00508:+00035:-00017:+00036:001344.0625:00508
00509:+00026:-00003:+00115:001344.0625:00509
00510:+00019:-00025:-00032:001344.0625:00510
00511:-00003:-00037:-00067:001430.2073:00511
00512:+00040:-00038:-00110:001430.2073:00512
00513:+00014:-00052:-00092:001430.2073:00513
00514:+00020:-00056:+00001:001430.2073:00514
00515:+00043:-00054:+00092:001430.2073:00515
00516:+00019:-00075:+00092:001430.2073:00516
00517:+00005:-00043:-00009:001430.2073:00517
00518:-00004:-00065:-00019:001430.2073:00518
00519:-00005:-00060:-00002:001430.2073:00519
00520:+00012:-00048:+00029:001430.2073:00520
00521:-00014:-00062:-00024:001430.2073:00521
00522:+00006:-00026:-00065:001430.2073:00522
00523:+00013:-00024:-00092:001430.2073:00523
00524:+00010:-00031:-00044:001498.4056:00524
00525:-00013:-00035:+00026:001498.4056:00525
00526:+00028:-00018:-00019:001498.4056:00526
00527:+00016:-00008:-00078:001498.4056:00527
00528:+00022:-00001:-00064:001498.4056:00528
00529:+00040:-00002:-00021:001498.4056:00529
00530:+00016:+00008:-00033:001498.4056:00530
00531:+00017:+00022:-00037:001498.4056:00531
00532:+00035:+00019:-00006:001498.4056:00532
00533:+00042:+00000:-00067:001498.4056:00533
00534:+00023:+00016:-00049:001498.4056:00534
00535:+00035:+00014:-00051:001498.4056:00535
00536:+00020:+00033:+00000:001498.4056:00536
00537:+00004:+00033:-00025:001548.3972:00537
00538:+00044:+00051:+00033:001548.3972:00538
00539:+00030:+00000:-00025:001548.3972:00539
00540:-00028:+00037:-00048:001548.3972:00540
00541:+00022:+00020:-00031:001548.3972:00541
00542:-00004:+00028:-00043:001548.3972:00542
00543:-00005:-00002:-00110:001548.3972:00543
00544:-00025:+00025:-00061:001548.3972:00544
00545:-00020:+00010:-00108:001548.3972:00545
00546:-00034:+00015:-00102:001548.3972:00546
00547:+00014:+00002:-00008:001548.3972:00547
00548:-00014:-00032:+00015:001548.3972:00548
00549:-00023:-00014:-00010:001548.3972:00549
00550:+00019:+00005:-00045:001584.0101:00550
00551:+00057:-00002:-00054:001584.0101:00551
00552:+00036:+00001:-00125:001584.0101:00552
00553:+00072:-00010:-00050:001584.0101:00553
00554:+00091:-00012:+00028:001584.0101:00554
00555:+00056:-00049:+00036:001584.0101:00555
00556:+00039:-00046:-00036:001584.0101:00556
00557:+00042:-00023:-00023:001584.0101:00557
00558:+00017:-00029:-00026:001584.0101:00558
00559:+00029:-00023:-00025:001584.0101:00559
00560:+00057:-00032:-00003:001584.0101:00560
00561:+00037:-00031:-00057:001584.0101:00561
00562:+00018:-00033:-00062:001608.6065:00562
00563:+00005:-00028:+00015:001608.6065:00563
00564:-00026:-00038:+00017:001608.6065:00564
00565:-00034:-00025:+00022:001608.6065:00565
00566:-00046:-00018:+00002:001608.6065:00566
00567:-00047:-00017:+00025:001608.6065:00567
00568:-00050:+00023:-00020:001608.6065:00568
00569:-00039:+00016:+00010:001608.6065:00569
00570:-00042:+00036:-00001:001608.6065:00570
00571:-00028:+00021:-00032:001608.6065:00571
00572:-00022:+00000:-00039:001608.6065:00572
00573:-00041:+00003:-00036:001608.6065:00573
00574:-00033:-00037:-00034:001612.1424:00574
00575:-00054:-00028:+00008:001612.1424:00575
00576:-00041:-00014:+00000:001612.1424:00576
00577:-00043:-00026:+00051:001612.1424:00577
00578:-00026:-00016:+00058:001612.1424:00578
00579:-00022:-00038:+00095:001612.1424:00579
00580:-00014:-00037:+00047:001612.1424:00580
00581:-00014:-00029:+00031:001612.1424:00581
00582:+00008:-00029:+00070:001612.1424:00582
00583:-00043:-00060:-00030:001612.1424:00583
00584:-00049:-00014:+00030:001612.1424:00584
00585:-00056:-00024:+00022:001612.1424:00585
00586:-00048:+00002:+00011:001612.1424:00586
00587:-00006:+00008:+00011:001628.7662:00587
00588:+00027:+00037:+00115:001628.7662:00588
00589:+00022:+00022:+00077:001628.7662:00589
00590:+00051:+00068:+00103:001628.7662:00590
00591:+00068:+00060:+00077:001628.7662:00591
00592:+00086:+00071:+00122:001628.7662:00592
00593:+00101:+00083:+00099:001628.7662:00593
00594:+00086:+00095:+00114:001628.7662:00594
00595:+00070:+00081:+00041:001628.7662:00595
00596:+00040:+00099:+00065:001628.7662:00596
00597:+00016:+00096:+00032:001628.7662:00597
00598:+00004:+00072:+00048:001628.7662:00598
00599:-00012:+00061:+00055:001636.0396:00599
00600:+00009:+00070:+00043:001636.0396:00600
00601:-00054:+00061:+00090:001636.0396:00601
00602:-00033:+00060:+00132:001636.0396:00602
00603:-00066:+00078:+00106:001636.0396:00603
00604:-00065:+00058:+00072:001636.0396:00604
00605:-00099:+00057:+00016:001636.0396:00605
00606:-00085:+00064:+00021:001636.0396:00606
00607:-00089:+00044:+00033:001636.0396:00607
00608:-00073:+00052:+00045:001636.0396:00608
00609:-00068:+00051:+00060:001636.0396:00609
00610:-00058:+00012:+00054:001636.0396:00610
00611:-00004:+00011:+00059:001633.1894:00611
00612:+00020:+00013:+00064:001633.1894:00612
00613:+00021:+00012:+00017:001633.1894:00613
00614:+00056:+00006:+00017:001633.1894:00614
00615:+00052:-00008:+00055:001633.1894:00615
00616:+00050:-00019:+00019:001633.1894:00616
00617:+00061:-00012:+00022:001633.1894:00617
00618:+00058:-00014:+00014:001633.1894:00618
00619:+00042:-00013:+00021:001633.1894:00619
00620:+00019:-00027:-00050:001633.1894:00620
00621:+00039:-00026:-00027:001633.1894:00621
00622:+00016:-00039:-00035:001633.1894:00622
00623:+00011:-00062:+00052:001637.1893:00623
00624:+00004:-00060:+00011:001637.1893:00624
00625:+00004:-00067:-00001:001637.1893:00625
00626:+00058:-00014:-00102:001637.1893:00626
00627:-00038:-00052:-00064:001637.1893:00627
00628:+00131:+00006:+00003:001637.1893:00628
00629:-00012:+00002:+00029:001637.1893:00629
00630:+00136:+00018:-00109:001637.1893:00630
00631:+00035:-00016:+00012:001637.1893:00631
00632:+00110:-00036:+00106:001637.1893:00632
00633:+00037:-00007:+00046:001637.1893:00633
00634:+00033:+00024:-00156:001637.1893:00634
00635:+00092:+00039:+00049:001637.1893:00635
00636:+00036:+00033:+00050:001623.2133:00636
00637:+00042:+00069:-00077:001623.2133:00637
00638:+00035:+00066:-00039:001623.2133:00638
00639:+00094:+00061:+00041:001623.2133:00639
00640:+00069:+00052:-00040:001623.2133:00640
00641:+00053:+00043:-00024:001623.2133:00641
00642:+00103:+00052:+00028:001623.2133:00642
00643:+00108:+00054:+00015:001623.2133:00643
00644:+00080:+00030:+00028:001623.2133:00644
00645:+00066:+00023:+00018:001623.2133:00645
00646:+00089:+00012:+00011:001623.2133:00646
00647:+00054:-00011:+00009:001623.2133:00647
00648:+00059:-00037:+00025:001585.5861:00648
00649:+00060:-00052:+00051:001585.5861:00649
00650:+00022:-00060:+00001:001585.5861:00650
00651:+00005:-00075:+00032:001585.5861:00651
00652:-00013:-00096:+00058:001585.5861:00652
00653:-00027:-00086:+00120:001585.5861:00653
00654:+00000:-00085:-00002:001585.5861:00654
00655:-00011:-00086:-00038:001585.5861:00655
00656:-00001:-00111:-00039:001585.5861:00656
00657:-00014:-00102:-00033:001585.5861:00657
00658:-00014:-00104:-00027:001585.5861:00658
00659:+00019:-00085:+00071:001585.5861:00659
00660:+00059:-00097:+00071:001585.5861:00660
00661:+00034:-00089:+00100:001585.5861:00661
00662:+00035:-00109:+00072:001501.3433:00662
00663:+00044:-00109:-00016:001501.3433:00663
00664:+00027:-00096:-00155:001501.3433:00664
00665:+00003:-00079:-00160:001501.3433:00665
00666:+00005:-00056:-00046:001501.3433:00666
00667:+00013:-00047:+00053:001501.3433:00667
00668:+00025:-00035:+00078:001501.3433:00668
00669:+00030:-00002:+00012:001501.3433:00669
00670:+00012:+00014:-00081:001501.3433:00670
00671:+00016:+00053:-00085:001501.3433:00671
00672:+00006:+00056:-00075:001501.3433:00672
00673:+00007:+00084:-00107:001501.3433:00673
00674:+00011:+00110:-00061:001501.3433:00674
00675:+00013:+00115:+00023:001501.3433:00675
00676:-00045:+00114:-00003:001360.9644:00676
00677:-00053:+00121:-00012:001360.9644:00677
00678:-00069:+00136:-00039:001360.9644:00678
00679:-00065:+00144:-00093:001360.9644:00679
00680:-00065:+00138:-00097:001360.9644:00680
00681:-00086:+00139:-00083:001360.9644:00681
00682:-00072:+00129:-00106:001360.9644:00682
00683:-00063:+00104:-00072:001360.9644:00683
00684:-00068:+00093:-00096:001360.9644:00684
00685:-00065:+00097:-00036:001360.9644:00685
00686:-00069:+00060:+00003:001360.9644:00686
00687:-00047:+00068:+00007:001360.9644:00687
00688:-00046:+00024:-00021:001360.9644:00688
00689:-00048:+00025:-00045:001360.9644:00689
00690:-00073:+00001:-00031:001360.9644:00690
00691:-00087:-00037:-00022:001360.9644:00691
00692:-00102:-00046:+00008:001360.9644:00692
00693:-00100:-00067:+00050:001226.8444:00693
00694:-00114:-00073:+00011:001226.8444:00694
00695:-00103:-00073:-00016:001226.8444:00695
00696:-00100:-00072:+00008:001226.8444:00696
00697:-00083:-00086:-00026:001226.8444:00697
00698:-00062:-00094:-00005:001226.8444:00698
00699:-00042:-00089:-00005:001226.8444:00699
00700:-00038:-00074:+00020:001226.8444:00700
00701:-00060:-00073:+00018:001226.8444:00701
00702:-00059:-00055:+00050:001226.8444:00702
00703:-00061:-00055:+00031:001226.8444:00703
00704:-00046:-00026:-00008:001226.8444:00704
00705:-00054:-00013:+00021:001226.8444:00705
00706:-00060:-00009:+00029:001226.8444:00706
00707:-00068:-00018:+00065:001226.8444:00707
00708:-00038:-00017:+00066:001226.8444:00708
00709:-00057:+00023:+00029:001226.8444:00709
00710:-00074:+00021:+00043:001161.4494:00710
00711:-00100:+00030:-00014:001161.4494:00711
00712:-00125:+00010:-00072:001161.4494:00712
00713:-00132:+00053:+00091:001161.4494:00713
00714:-00120:+00044:+00165:001161.4494:00714
00715:-00093:+00062:+00058:001161.4494:00715
00716:-00117:+00062:+00022:001161.4494:00716
00717:-00099:+00086:+00002:001161.4494:00717
00718:-00134:+00111:-00032:001161.4494:00718
00719:-00107:+00112:-00005:001161.4494:00719
00720:-00107:+00102:+00097:001161.4494:00720
00721:-00105:+00103:-00018:001161.4494:00721
00722:-00120:+00114:-00023:001161.4494:00722
00723:-00079:+00109:+00060:001161.4494:00723
00724:-00080:+00100:+00048:001161.4494:00724
00725:-00114:+00076:-00003:001161.4494:00725
00726:-00065:+00061:+00017:001161.4494:00726
00727:-00059:+00070:+00046:001187.2668:00727
00728:-00084:+00065:+00023:001187.2668:00728
00729:-00071:+00053:+00091:001187.2668:00729
00730:-00053:+00044:+00142:001187.2668:00730
00731:-00052:+00032:+00080:001187.2668:00731
00732:-00083:+00048:+00021:001187.2668:00732
00733:-00071:+00048:+00031:001187.2668:00733
00734:-00077:+00037:+00004:001187.2668:00734
00735:-00101:+00026:+00000:001187.2668:00735
00736:-00085:+00039:+00016:001187.2668:00736
00737:-00103:+00014:+00048:001187.2668:00737
00738:-00095:+00010:+00065:001187.2668:00738
00739:-00080:+00037:+00070:001187.2668:00739
00740:-00102:+00034:+00031:001187.2668:00740
00741:-00093:+00033:+00014:001187.2668:00741
00742:-00101:+00033:+00050:001187.2668:00742
00743:-00092:+00051:+00030:001241.4803:00743
00744:-00103:+00054:+00021:001241.4803:00744
00745:-00101:+00066:-00002:001241.4803:00745
00746:-00075:+00043:+00013:001241.4803:00746
00747:-00062:+00052:+00019:001241.4803:00747
00748:-00047:+00051:+00003:001241.4803:00748
00749:-00037:+00029:-00037:001241.4803:00749
00750:-00057:+00053:-00071:001241.4803:00750
00751:-00030:+00031:-00006:001241.4803:00751
00752:-00028:+00049:+00006:001241.4803:00752
00753:+00015:+00025:+00017:001241.4803:00753
00754:+00008:+00025:-00001:001241.4803:00754
00755:-00003:+00033:+00007:001241.4803:00755
00756:-00031:+00034:-00045:001241.4803:00756
00757:-00031:+00023:-00024:001241.4803:00757
00758:+00011:+00061:-00049:001307.7014:00758
00759:-00038:+00031:-00019:001307.7014:00759
00760:+00046:+00044:+00064:001307.7014:00760
00761:-00119:-00012:-00031:001307.7014:00761
00762:+00040:+00010:-00016:001307.7014:00762
00763:-00037:-00050:-00051:001307.7014:00763
00764:-00021:-00004:-00057:001307.7014:00764
00765:-00044:-00037:-00083:001307.7014:00765
00766:-00038:-00005:-00028:001307.7014:00766
00767:-00089:-00046:-00061:001307.7014:00767
00768:-00043:-00002:+00049:001307.7014:00768
00769:-00020:-00052:-00060:001307.7014:00769
00770:-00084:+00017:-00025:001307.7014:00770
00771:-00060:-00061:-00058:001307.7014:00771
00772:+00048:-00031:-00003:001307.7014:00772
00773:-00008:-00060:-00085:001368.4277:00773
00774:+00005:-00034:+00041:001368.4277:00774
00775:-00023:-00084:-00107:001368.4277:00775
00776:+00005:-00044:-00099:001368.4277:00776
00777:+00056:-00080:+00172:001368.4277:00777
00778:+00037:-00056:+00123:001368.4277:00778
00779:-00006:-00074:-00076:001368.4277:00779
00780:+00023:-00038:-00088:001368.4277:00780
00781:+00020:-00070:+00062:001368.4277:00781
00782:+00014:-00028:+00065:001368.4277:00782
00783:+00004:-00026:-00016:001368.4277:00783
00784:+00031:-00031:-00026:001368.4277:00784
00785:-00025:-00046:-00037:001368.4277:00785
00786:-00042:+00008:+00097:001368.4277:00786
00787:-00059:-00017:+00108:001428.2899:00787
00788:-00031:+00005:-00054:001428.2899:00788
00789:-00050:+00013:-00117:001428.2899:00789
00790:-00027:+00018:-00072:001428.2899:00790
00791:-00052:+00023:+00037:001428.2899:00791
00792:-00036:+00029:+00061:001428.2899:00792
00793:-00026:+00014:+00047:001428.2899:00793
00794:-00024:+00010:-00079:001428.2899:00794
00795:-00002:+00029:-00124:001428.2899:00795
00796:-00013:+00037:-00022:001428.2899:00796
00797:-00014:-00006:+00036:001428.2899:00797
00798:-00023:+00011:+00013:001428.2899:00798
00799:+00013:-00001:+00002:001428.2899:00799
00800:+00023:+00000:-00040:001492.5053:00800
00801:+00007:+00007:-00070:001492.5053:00801
00802:+00036:-00004:-00028:001492.5053:00802
00803:+00057:-00015:-00002:001492.5053:00803
00804:+00035:+00003:-00035:001492.5053:00804
00805:+00043:-00020:-00055:001492.5053:00805
00806:+00033:-00013:-00023:001492.5053:00806
00807:+00072:+00004:+00049:001492.5053:00807
00808:+00035:-00030:+00012:001492.5053:00808
00809:+00050:+00002:-00006:001492.5053:00809
00810:+00046:-00010:-00051:001492.5053:00810
00811:+00035:-00019:-00082:001492.5053:00811
00812:+00020:-00032:-00061:001492.5053:00812
00813:+00026:-00012:-00009:001542.8406:00813
00814:+00008:-00047:-00014:001542.8406:00814
00815:+00009:-00036:-00029:001542.8406:00815
00816:-00009:-00027:-00036:001542.8406:00816
00817:-00025:-00023:-00037:001542.8406:00817
00818:+00000:-00031:-00062:001542.8406:00818
00819:+00011:-00007:-00058:001542.8406:00819
00820:+00025:-00010:-00110:001542.8406:00820
00821:+00041:-00015:-00046:001542.8406:00821
00822:+00036:+00006:-00034:001542.8406:00822
00823:+00050:+00012:+00043:001542.8406:00823
00824:+00053:+00017:+00005:001542.8406:00824
00825:+00038:+00033:+00008:001542.8406:00825
00826:+00051:+00027:-00054:001573.6151:00826
00827:+00056:+00030:-00067:001573.6151:00827
00828:+00048:+00022:-00060:001573.6151:00828
00829:+00030:+00007:+00039:001573.6151:00829
00830:+00003:-00010:+00002:001573.6151:00830
00831:+00010:-00018:+00001:001573.6151:00831
00832:-00011:-00022:-00029:001573.6151:00832
00833:-00026:-00014:-00023:001573.6151:00833
00834:-00005:-00020:-00033:001573.6151:00834
00835:-00009:+00019:-00036:001573.6151:00835
00836:+00010:+00004:-00046:001573.6151:00836
00837:-00004:-00019:-00041:001573.6151:00837
00838:-00028:-00019:-00013:001599.9141:00838
00839:-00030:-00027:+00019:001599.9141:00839
00840:-00068:-00050:-00050:001599.9141:00840
00841:-00075:-00044:-00054:001599.9141:00841
00842:-00075:-00058:-00040:001599.9141:00842
00843:-00048:-00038:+00030:001599.9141:00843
00844:-00048:-00043:+00056:001599.9141:00844
00845:-00037:-00043:+00053:001599.9141:00845
00846:-00054:-00048:+00019:001599.9141:00846
00847:-00044:+00003:+00001:001599.9141:00847
00848:-00043:-00008:-00019:001599.9141:00848
00849:-00015:+00008:-00048:001599.9141:00849
00850:+00001:+00014:-00026:001599.9141:00850
00851:-00009:+00012:+00056:001618.9772:00851
00852:-00001:+00021:+00033:001618.9772:00852
00853:-00005:+00056:+00061:001618.9772:00853
00854:-00023:+00063:+00015:001618.9772:00854
00855:-00025:+00071:+00006:001618.9772:00855
00856:-00028:+00095:-00029:001618.9772:00856
00857:-00009:+00101:+00006:001618.9772:00857
00858:-00022:+00073:+00019:001618.9772:00858
00859:-00039:+00085:-00002:001618.9772:00859
00860:-00055:+00061:+00030:001618.9772:00860
00861:-00057:+00056:+00100:001618.9772:00861
00862:-00070:+00055:+00021:001618.9772:00862
00863:-00047:+00048:+00024:001624.6713:00863
00864:-00047:+00018:+00047:001624.6713:00864
00865:-00034:-00016:+00117:001624.6713:00865
00866:-00048:-00011:+00084:001624.6713:00866
00867:-00062:-00031:+00071:001624.6713:00867
00868:-00066:-00012:+00046:001624.6713:00868
00869:-00077:-00032:+00005:001624.6713:00869
00870:-00100:-00031:+00012:001624.6713:00870
00871:-00070:-00017:+00042:001624.6713:00871
00872:-00034:+00001:+00068:001624.6713:00872
00873:-00024:+00017:+00064:001624.6713:00873
00874:+00006:-00001:+00064:001624.6713:00874
00875:+00027:+00022:+00101:001637.1497:00875
00876:+00018:+00018:+00105:001637.1497:00876
00877:+00058:+00026:+00111:001637.1497:00877
00878:+00049:+00049:+00112:001637.1497:00878
00879:+00034:+00037:+00093:001637.1497:00879
00880:+00044:+00038:+00099:001637.1497:00880
00881:+00040:+00010:+00018:001637.1497:00881
00882:+00008:+00013:+00020:001637.1497:00882
00883:-00008:+00017:+00014:001637.1497:00883
00884:-00010:+00008:+00028:001637.1497:00884
00885:+00012:-00007:+00035:001637.1497:00885
00886:+00012:+00003:+00097:001637.1497:00886
00887:+00004:-00018:+00092:001638.1379:00887
00888:-00013:-00014:+00071:001638.1379:00888
00889:+00009:-00020:+00031:001638.1379:00889
00890:+00001:+00006:+00045:001638.1379:00890
00891:+00001:+00004:+00055:001638.1379:00891
00892:+00014:+00005:+00037:001638.1379:00892
00893:+00040:+00003:+00042:001638.1379:00893
00894:+00040:+00007:+00011:001638.1379:00894
00895:+00044:+00005:+00023:001638.1379:00895
00896:+00037:-00005:+00001:001638.1379:00896
00897:+00037:-00005:+00032:001638.1379:00897
00898:+00058:-00005:-00001:001638.1379:00898
00899:+00073:+00010:+00013:001638.1379:00899
00900:+00067:+00018:+00033:001633.1113:00900
00901:+00090:+00009:+00052:001633.1113:00901
00902:+00112:+00061:-00109:001633.1113:00902
00903:+00003:+00067:+00020:001633.1113:00903
00904:+00195:+00084:+00036:001633.1113:00904
00905:+00059:+00023:+00081:001633.1113:00905
00906:+00178:+00056:+00128:001633.1113:00906
00907:+00044:+00021:+00030:001633.1113:00907
00908:+00029:+00016:-00227:001633.1113:00908
00909:+00030:+00051:-00196:001633.1113:00909
00910:+00035:+00016:+00099:001633.1113:00910
00911:+00017:+00010:-00075:001633.1113:00911
00912:+00024:+00042:-00038:001626.6539:00912
00913:+00052:+00010:+00013:001626.6539:00913
00914:+00092:+00012:+00108:001626.6539:00914
00915:-00010:-00035:-00001:001626.6539:00915
00916:+00044:-00017:+00000:001626.6539:00916
00917:+00008:-00052:-00030:001626.6539:00917
00918:+00076:-00032:-00016:001626.6539:00918
00919:+00029:-00064:+00065:001626.6539:00919
00920:+00042:-00063:+00027:001626.6539:00920
00921:+00028:-00081:-00153:001626.6539:00921
00922:+00080:-00038:-00014:001626.6539:00922
00923:+00067:-00108:-00003:001626.6539:00923
00924:+00045:-00101:-00010:001612.7229:00924
00925:+00022:-00128:-00006:001612.7229:00925
00926:+00086:-00098:+00091:001612.7229:00926
00927:+00077:-00101:+00031:001612.7229:00927
00928:+00061:-00098:+00040:001612.7229:00928
00929:+00052:-00110:+00101:001612.7229:00929
00930:+00051:-00092:+00031:001612.7229:00930
00931:+00034:-00090:-00029:001612.7229:00931
00932:+00018:-00069:-00032:001612.7229:00932
00933:+00023:-00073:-00017:001612.7229:00933
00934:+00012:-00063:+00021:001612.7229:00934
00935:-00029:-00065:-00001:001612.7229:00935
00936:-00009:-00043:+00034:001612.7229:00936
00937:-00007:-00010:+00038:001556.0270:00937
00938:+00004:-00009:+00000:001556.0270:00938
00939:+00003:+00002:-00017:001556.0270:00939
00940:+00022:+00011:-00033:001556.0270:00940
00941:+00026:+00013:-00017:001556.0270:00941
00942:+00027:+00036:+00038:001556.0270:00942
00943:-00005:+00052:+00025:001556.0270:00943
00944:-00007:+00041:+00005:001556.0270:00944
00945:-00024:+00040:-00065:001556.0270:00945
00946:+00000:+00068:-00036:001556.0270:00946
00947:-00011:+00065:-00024:001556.0270:00947
00948:+00005:+00057:+00002:001556.0270:00948
00949:+00020:+00058:-00060:001556.0270:00949
00950:+00031:+00071:-00079:001556.0270:00950
00951:+00016:+00068:-00033:001456.4761:00951
00952:+00033:+00070:+00009:001456.4761:00952
00953:+00023:+00059:+00005:001456.4761:00953
00954:+00020:+00070:-00019:001456.4761:00954
00955:+00021:+00080:-00034:001456.4761:00955
00956:+00011:+00071:-00077:001456.4761:00956
00957:-00003:+00081:-00021:001456.4761:00957
00958:-00024:+00079:-00010:001456.4761:00958
00959:-00035:+00080:-00050:001456.4761:00959
00960:-00060:+00079:-00071:001456.4761:00960
00961:-00087:+00081:-00112:001456.4761:00961
00962:-00075:+00084:-00102:001456.4761:00962
00963:-00079:+00062:-00085:001456.4761:00963
00964:-00067:+00053:-00011:001456.4761:00964
00965:-00066:+00009:+00010:001456.4761:00965
00966:-00065:+00022:-00013:001308.1049:00966
00967:-00075:-00019:-00030:001308.1049:00967
00968:-00071:-00008:-00007:001308.1049:00968
00969:-00048:-00029:-00040:001308.1049:00969
00970:-00047:-00029:-00032:001308.1049:00970
00971:-00061:-00041:-00012:001308.1049:00971
00972:-00054:-00064:-00024:001308.1049:00972
00973:-00043:-00076:-00021:001308.1049:00973
00974:-00045:-00060:-00023:001308.1049:00974
00975:-00040:-00055:-00026:001308.1049:00975
00976:-00029:-00080:-00011:001308.1049:00976
00977:-00045:-00044:+00006:001308.1049:00977
00978:-00042:-00049:+00039:001308.1049:00978
00979:-00034:-00034:+00068:001308.1049:00979
00980:-00061:+00005:+00024:001308.1049:00980
00981:-00063:+00021:-00029:001308.1049:00981
00982:-00067:+00039:-00023:001308.1049:00982
00983:-00100:+00054:-00019:001196.3751:00983
00984:-00102:+00043:+00037:001196.3751:00984
00985:-00102:+00044:+00042:001196.3751:00985
00986:-00077:+00068:+00049:001196.3751:00986
00987:-00090:+00058:+00117:001196.3751:00987
00988:-00092:+00079:+00054:001196.3751:00988
00989:-00152:+00058:-00109:001196.3751:00989
00990:-00132:+00068:-00077:001196.3751:00990
00991:-00106:+00064:+00105:001196.3751:00991
00992:-00115:+00041:+00128:001196.3751:00992
00993:-00146:+00043:+00090:001196.3751:00993
00994:-00141:+00047:+00005:001196.3751:00994
00995:-00126:+00048:-00057:001196.3751:00995
00996:-00161:+00046:-00045:001196.3751:00996
00997:-00161:+00042:+00047:001196.3751:00997
00998:-00161:+00041:+00056:001196.3751:00998
00999:-00122:+00047:+00025:001196.3751:00999
01000:-00133:+00068:+00030:001162.5046:01000
01001:-00116:+00046:+00053:001162.5046:01001
01002:-00097:+00044:+00105:001162.5046:01002
01003:-00105:+00040:+00105:001162.5046:01003
01004:-00088:+00049:+00061:001162.5046:01004
01005:-00066:+00054:+00051:001162.5046:01005
01006:-00063:+00033:+00013:001162.5046:01006
01007:-00099:+00015:+00040:001162.5046:01007
01008:-00084:+00013:+00002:001162.5046:01008
01009:-00076:+00012:-00012:001162.5046:01009
01010:-00078:+00012:+00035:001162.5046:01010
01011:-00089:+00017:+00025:001162.5046:01011
01012:-00079:+00022:+00027:001162.5046:01012
01013:-00085:+00009:+00042:001162.5046:01013
01014:-00061:+00009:+00040:001162.5046:01014
01015:-00068:+00029:+00023:001162.5046:01015
01016:-00087:+00026:+00019:001162.5046:01016
01017:-00062:+00044:+00066:001204.4577:01017
01018:-00106:+00048:+00052:001204.4577:01018
01019:-00104:+00063:+00018:001204.4577:01019
01020:-00117:+00043:+00036:001204.4577:01020
01021:-00108:+00042:-00011:001204.4577:01021
01022:-00117:+00051:-00024:001204.4577:01022
01023:-00094:+00047:+00025:001204.4577:01023
01024:-00078:+00035:+00027:001204.4577:01024
01025:-00067:+00033:+00047:001204.4577:01025
01026:-00072:+00011:+00024:001204.4577:01026
01027:-00064:+00015:-00001:001204.4577:01027
01028:-00051:-00001:-00031:001204.4577:01028
01029:-00055:+00015:+00022:001204.4577:01029
01030:-00031:-00002:-00019:001204.4577:01030
01031:-00028:+00015:-00017:001204.4577:01031
01032:-00006:+00018:-00003:001263.9737:01032
01033:-00002:+00021:-00011:001263.9737:01033
01034:-00027:+00022:+00008:001263.9737:01034
01035:-00004:+00016:+00007:001263.9737:01035
01036:-00027:+00012:-00005:001263.9737:01036
01037:+00022:+00051:+00005:001263.9737:01037
01038:-00024:+00013:+00052:001263.9737:01038
01039:+00067:+00067:+00057:001263.9737:01039
01040:-00069:+00003:-00020:001263.9737:01040
01041:+00083:+00067:-00054:001263.9737:01041
01042:-00121:-00034:-00042:001263.9737:01042
01043:+00061:+00042:-00028:001263.9737:01043
01044:-00109:+00002:-00111:001263.9737:01044
01045:+00055:+00073:-00063:001263.9737:01045
01046:-00115:+00014:+00003:001263.9737:01046
01047:+00039:+00112:-00030:001263.9737:01047
01048:-00085:+00002:+00021:001342.3063:01048
01049:-00007:+00078:-00019:001342.3063:01049
01050:-00016:-00021:+00033:001342.3063:01050
01051:-00042:+00005:+00027:001342.3063:01051
01052:-00056:-00040:+00021:001342.3063:01052
01053:-00021:-00035:+00039:001342.3063:01053
01054:-00037:-00053:-00060:001342.3063:01054
01055:-00035:-00062:-00043:001342.3063:01055
01056:-00047:-00083:-00021:001342.3063:01056
01057:-00028:-00089:+00067:001342.3063:01057
01058:+00002:-00068:-00025:001342.3063:01058
01059:+00026:-00080:-00065:001342.3063:01059
01060:+00017:-00084:-00001:001342.3063:01060
01061:+00006:-00067:-00002:001342.3063:01061
01062:+00028:-00096:-00033:001410.1845:01062
01063:+00034:-00082:+00016:001410.1845:01063
01064:+00044:-00083:+00099:001410.1845:01064
01065:+00039:-00067:+00010:001410.1845:01065
01066:+00000:-00062:-00026:001410.1845:01066
01067:+00008:-00048:-00062:001410.1845:01067
01068:+00015:-00029:-00025:001410.1845:01068
01069:-00015:-00012:+00001:001410.1845:01069
01070:-00010:-00012:+00029:001410.1845:01070
01071:+00008:-00004:+00021:001410.1845:01071
01072:+00005:+00024:+00001:001410.1845:01072
01073:+00001:+00027:-00024:001410.1845:01073
01074:-00002:+00025:-00022:001410.1845:01074
01075:+00005:+00051:-00038:001471.9235:01075
01076:+00002:+00040:-00048:001471.9235:01076
01077:+00021:+00054:-00045:001471.9235:01077
01078:+00022:+00044:+00027:001471.9235:01078
01079:+00044:+00029:+00005:001471.9235:01079
01080:+00019:+00042:-00048:001471.9235:01080
01081:+00043:+00043:-00061:001471.9235:01081
01082:+00022:+00051:-00051:001471.9235:01082
01083:+00050:+00027:-00049:001471.9235:01083
01084:+00054:+00026:+00026:001471.9235:01084
01085:+00048:+00018:+00018:001471.9235:01085
01086:+00061:+00020:-00029:001471.9235:01086
01087:+00051:+00006:-00044:001471.9235:01087
01088:+00059:-00003:-00056:001530.3470:01088
01089:+00036:+00005:-00016:001530.3470:01089
01090:+00056:+00007:+00012:001530.3470:01090
01091:+00029:+00003:-00031:001530.3470:01091
01092:+00025:+00002:-00064:001530.3470:01092
01093:+00024:-00018:-00046:001530.3470:01093
01094:+00016:-00033:-00021:001530.3470:01094
01095:+00015:-00031:-00028:001530.3470:01095
01096:+00002:-00016:+00012:001530.3470:01096
01097:+00009:-00021:-00122:001530.3470:01097
01098:-00014:+00003:-00153:001530.3470:01098
01099:+00020:-00021:-00058:001530.3470:01099
01100:+00030:-00021:+00019:001530.3470:01100
01101:+00022:-00016:-00002:001570.0781:01101
01102:+00019:-00034:-00029:001570.0781:01102
01103:+00029:-00022:-00044:001570.0781:01103
01104:+00043:-00033:-00044:001570.0781:01104
01105:+00040:-00024:+00010:001570.0781:01105
01106:+00020:-00030:-00048:001570.0781:01106
01107:+00023:-00040:-00028:001570.0781:01107
01108:+00026:-00040:-00020:001570.0781:01108
01109:-00014:-00045:-00007:001570.0781:01109
01110:-00007:-00060:-00016:001570.0781:01110
01111:-00020:-00061:-00055:001570.0781:01111
01112:-00030:-00041:-00058:001570.0781:01112
01113:-00019:-00051:-00065:001570.0781:01113
01114:-00026:-00048:-00008:001593.6529:01114
01115:-00025:-00033:-00036:001593.6529:01115
01116:-00040:-00012:+00054:001593.6529:01116
01117:-00029:-00013:+00014:001593.6529:01117
01118:-00056:-00010:+00029:001593.6529:01118
01119:-00055:-00022:+00024:001593.6529:01119
01120:-00058:-00017:+00040:001593.6529:01120
01121:-00035:+00001:-00005:001593.6529:01121
01122:-00041:+00014:-00009:001593.6529:01122
01123:+00007:+00054:+00027:001593.6529:01123
01124:+00003:+00033:+00056:001593.6529:01124
01125:+00028:+00033:+00053:001593.6529:01125
01126:+00031:+00047:-00010:001618.2846:01126
01127:+00023:+00037:-00108:001618.2846:01127
01128:+00008:+00030:-00098:001618.2846:01128
01129:-00009:+00064:+00011:001618.2846:01129
01130:-00008:+00055:+00069:001618.2846:01130
01131:-00023:+00067:+00069:001618.2846:01131
01132:-00013:+00055:+00079:001618.2846:01132
01133:-00024:+00066:+00021:001618.2846:01133
01134:-00051:+00057:-00007:001618.2846:01134
01135:-00075:+00054:+00010:001618.2846:01135
01136:-00067:+00064:+00040:001618.2846:01136
01137:-00104:+00051:-00010:001618.2846:01137
01138:-00102:+00067:+00025:001625.2581:01138
01139:-00108:+00016:+00053:001625.2581:01139
01140:-00121:+00028:+00015:001625.2581:01140
01141:-00120:+00023:-00028:001625.2581:01141
01142:-00077:+00013:+00004:001625.2581:01142
01143:-00084:+00002:+00035:001625.2581:01143
01144:-00057:-00001:+00028:001625.2581:01144
01145:-00031:+00002:+00026:001625.2581:01145
01146:-00021:-00018:+00031:001625.2581:01146
01147:-00021:-00015:+00032:001625.2581:01147
01148:-00044:-00002:+00056:001625.2581:01148
01149:-00054:+00005:+00029:001625.2581:01149
01150:-00021:-00002:+00050:001633.0797:01150
01151:-00045:+00019:+00006:001633.0797:01151
01152:-00035:+00022:-00005:001633.0797:01152
01153:-00053:+00009:+00013:001633.0797:01153
01154:-00074:+00017:+00032:001633.0797:01154
01155:-00069:+00019:+00039:001633.0797:01155
01156:-00034:+00000:+00043:001633.0797:01156
01157:-00040:+00021:+00086:001633.0797:01157
01158:-00016:-00001:+00090:001633.0797:01158
01159:-00010:+00011:+00076:001633.0797:01159
01160:+00010:+00010:+00077:001633.0797:01160
01161:+00001:+00014:+00064:001633.0797:01161
01162:+00031:+00031:+00042:001633.0797:01162
01163:+00039:+00049:+00054:001639.1756:01163
01164:+00058:+00025:+00017:001639.1756:01164
01165:+00059:+00026:+00033:001639.1756:01165
01166:+00050:+00030:+00040:001639.1756:01166
01167:+00047:+00010:+00044:001639.1756:01167
01168:+00055:+00009:+00043:001639.1756:01168
01169:+00040:-00001:+00078:001639.1756:01169
01170:+00043:+00009:+00064:001639.1756:01170
01171:+00022:+00001:+00045:001639.1756:01171
01172:+00042:-00003:+00051:001639.1756:01172
01173:+00038:+00016:+00027:001639.1756:01173
01174:+00059:+00017:+00023:001639.1756:01174
01175:+00071:+00019:+00030:001640.2189:01175
01176:+00050:-00004:+00031:001640.2189:01176
01177:+00048:+00001:+00014:001640.2189:01177
01178:+00037:-00006:-00045:001640.2189:01178
01179:+00038:-00005:+00062:001640.2189:01179
01180:+00047:-00002:+00079:001640.2189:01180
01181:+00055:+00040:-00170:001640.2189:01181
01182:-00007:+00023:-00070:001640.2189:01182
01183:+00121:+00032:-00057:001640.2189:01183
01184:+00009:+00045:+00102:001640.2189:01184
01185:+00080:+00030:-00213:001640.2189:01185
01186:+00111:+00016:+00315:001640.2189:01186
01187:+00143:+00034:-00068:001635.1617:01187
01188:-00070:+00041:-00137:001635.1617:01188
01189:+00013:-00010:-00210:001635.1617:01189
01190:+00021:+00001:+00125:001635.1617:01190
01191:-00026:-00019:-00037:001635.1617:01191
01192:-00050:+00061:-00090:001635.1617:01192
01193:+00085:+00016:-00080:001635.1617:01193
01194:+00001:+00006:+00281:001635.1617:01194
01195:+00011:-00013:-00178:001635.1617:01195
01196:-00015:-00001:-00200:001635.1617:01196
01197:+00034:-00094:+00084:001635.1617:01197
01198:+00025:-00057:+00113:001635.1617:01198
01199:-00074:-00096:-00101:001630.7291:01199
01200:+00046:-00052:+00041:001630.7291:01200
01201:+00058:-00090:+00135:001630.7291:01201
01202:-00040:-00061:+00003:001630.7291:01202
01203:-00019:-00111:-00152:001630.7291:01203
01204:+00049:-00053:+00007:001630.7291:01204
01205:+00082:-00113:+00012:001630.7291:01205
01206:+00102:-00094:+00020:001630.7291:01206
01207:+00096:-00073:+00015:001630.7291:01207
01208:+00095:-00045:+00038:001630.7291:01208
01209:+00108:-00061:-00031:001630.7291:01209
01210:+00104:-00047:-00001:001630.7291:01210
01211:+00089:-00041:+00034:001630.7291:01211
01212:+00093:-00037:-00002:001596.1303:01212
01213:+00069:-00015:+00005:001596.1303:01213
01214:+00071:-00016:+00008:001596.1303:01214
01215:+00044:+00011:+00008:001596.1303:01215
01216:+00039:+00037:+00006:001596.1303:01216
01217:+00043:+00026:+00054:001596.1303:01217
01218:+00041:+00036:+00044:001596.1303:01218
01219:+00025:+00028:+00006:001596.1303:01219
01220:+00025:+00049:-00011:001596.1303:01220
01221:+00007:+00028:-00018:001596.1303:01221
01222:+00001:+00051:-00006:001596.1303:01222
01223:-00004:+00030:-00058:001596.1303:01223
01224:+00014:+00044:+00035:001596.1303:01224
01225:+00028:+00041:+00002:001491.1407:01225
01226:-00031:+00028:-00035:001491.1407:01226
01227:-00021:+00010:-00034:001491.1407:01227
01228:-00019:+00013:-00012:001491.1407:01228
01229:-00029:-00006:-00060:001491.1407:01229
01230:-00042:+00020:-00028:001491.1407:01230
01231:-00026:-00005:+00008:001491.1407:01231
01232:-00011:-00002:-00030:001491.1407:01232
01233:-00009:+00003:-00034:001491.1407:01233
01234:+00019:+00023:+00000:001491.1407:01234
01235:+00021:-00016:+00041:001491.1407:01235
01236:+00041:-00015:+00001:001491.1407:01236
01237:+00018:-00002:-00027:001491.1407:01237
01238:+00023:+00019:-00097:001491.1407:01238
01239:+00011:+00009:-00060:001491.1407:01239
01240:+00011:+00032:+00016:001360.9982:01240
01241:-00006:+00032:-00035:001360.9982:01241
01242:-00018:+00015:-00078:001360.9982:01242
01243:-00027:+00034:-00109:001360.9982:01243
01244:-00015:+00013:-00048:001360.9982:01244
01245:-00018:+00000:-00006:001360.9982:01245
01246:-00045:-00005:+00055:001360.9982:01246
01247:-00017:+00001:+00033:001360.9982:01247
01248:-00033:+00008:-00018:001360.9982:01248
01249:-00054:-00019:-00035:001360.9982:01249
01250:-00056:+00004:-00022:001360.9982:01250
01251:-00057:-00012:-00014:001360.9982:01251
01252:-00049:-00024:+00001:001360.9982:01252
01253:-00049:-00029:+00027:001360.9982:01253
01254:-00049:-00023:-00027:001360.9982:01254
01255:-00051:-00019:-00063:001360.9982:01255
01256:-00075:-00012:+00006:001235.4447:01256
01257:-00063:-00009:+00038:001235.4447:01257
01258:-00064:-00008:-00018:001235.4447:01258
01259:-00073:+00007:+00051:001235.4447:01259
01260:-00070:+00000:+00007:001235.4447:01260
01261:-00075:+00016:-00034:001235.4447:01261
01262:-00063:+00049:-00014:001235.4447:01262
01263:-00063:+00039:+00033:001235.4447:01263
01264:-00069:+00051:+00055:001235.4447:01264
01265:-00035:+00058:+00052:001235.4447:01265
01266:-00036:+00041:+00117:001235.4447:01266
01267:-00086:+00062:+00034:001235.4447:01267
01268:-00119:+00053:-00097:001235.4447:01268
01269:-00090:+00046:-00058:001235.4447:01269
01270:-00084:+00057:+00092:001235.4447:01270
01271:-00074:+00069:+00090:001235.4447:01271
01272:-00100:+00044:+00076:001235.4447:01272
01273:-00110:+00040:+00004:001235.4447:01273
01274:-00133:+00045:-00060:001150.1881:01274
01275:-00137:+00041:-00041:001150.1881:01275
01276:-00155:+00050:+00029:001150.1881:01276
01277:-00157:+00024:+00043:001150.1881:01277
01278:-00173:+00016:+00090:001150.1881:01278
01279:-00176:+00035:+00129:001150.1881:01279
01280:-00173:-00011:+00075:001150.1881:01280
01281:-00174:+00007:+00025:001150.1881:01281
01282:-00159:-00032:-00009:001150.1881:01282
01283:-00152:+00006:+00021:001150.1881:01283
01284:-00164:-00014:+00026:001150.1881:01284
01285:-00138:-00019:+00001:001150.1881:01285
01286:-00122:-00022:+00004:001150.1881:01286
01287:-00129:-00032:+00027:001150.1881:01287
01288:-00096:-00009:+00037:001150.1881:01288
01289:-00087:+00003:+00015:001150.1881:01289
01290:-00051:-00015:+00023:001150.1881:01290
01291:-00032:+00022:+00034:001166.7408:01291
01292:-00027:+00015:+00037:001166.7408:01292
01293:-00007:+00038:+00080:001166.7408:01293
01294:-00041:+00039:+00061:001166.7408:01294
01295:-00039:+00049:-00003:001166.7408:01295
01296:-00038:+00054:+00010:001166.7408:01296
01297:-00072:+00035:-00001:001166.7408:01297
01298:-00071:+00034:+00054:001166.7408:01298
01299:-00090:+00027:+00069:001166.7408:01299
01300:-00067:+00050:+00016:001166.7408:01300
01301:-00089:+00028:+00035:001166.7408:01301
01302:-00069:+00047:+00037:001166.7408:01302
01303:-00083:+00054:+00043:001166.7408:01303
01304:-00069:+00031:+00070:001166.7408:01304
01305:-00055:+00050:+00031:001166.7408:01305
01306:-00048:+00026:-00007:001166.7408:01306
01307:-00084:+00012:-00007:001237.9218:01307
01308:-00086:+00001:-00030:001237.9218:01308
01309:-00085:+00019:-00032:001237.9218:01309
01310:-00065:+00024:-00018:001237.9218:01310
01311:-00047:+00038:-00006:001237.9218:01311
01312:-00064:+00036:-00023:001237.9218:01312
01313:-00032:+00050:-00027:001237.9218:01313
01314:-00038:+00045:+00008:001237.9218:01314
01315:-00003:+00063:+00020:001237.9218:01315
01316:-00011:+00059:+00009:001237.9218:01316
01317:+00050:+00087:-00093:001237.9218:01317
01318:-00017:+00043:+00046:001237.9218:01318
01319:-00068:+00052:-00089:001237.9218:01319
01320:-00028:+00016:+00030:001237.9218:01320
01321:-00006:+00026:-00082:001237.9218:01321
01322:-00106:+00070:-00053:001310.2386:01322
01323:+00017:+00054:-00012:001310.2386:01323
01324:-00057:+00034:-00002:001310.2386:01324
01325:+00058:+00057:-00110:001310.2386:01325
01326:-00018:+00015:-00003:001310.2386:01326
01327:+00014:+00024:-00053:001310.2386:01327
01328:-00071:+00002:-00018:001310.2386:01328
01329:-00007:-00002:-00050:001310.2386:01329
01330:+00051:+00011:+00076:001310.2386:01330
01331:+00004:+00021:+00005:001310.2386:01331
01332:+00000:-00014:+00011:001310.2386:01332
01333:-00008:-00069:-00033:001310.2386:01333
01334:-00029:-00079:-00045:001310.2386:01334
01335:-00046:-00069:-00074:001310.2386:01335
01336:-00054:-00104:+00053:001310.2386:01336
01337:-00009:-00075:+00076:001387.8514:01337
01338:-00031:-00098:-00035:001387.8514:01338
01339:-00028:-00068:-00075:001387.8514:01339
01340:-00036:-00103:+00004:001387.8514:01340
01341:-00029:-00070:+00029:001387.8514:01341
01342:+00013:-00093:-00045:001387.8514:01342
01343:-00008:-00070:-00097:001387.8514:01343
01344:-00006:-00096:+00074:001387.8514:01344
01345:-00006:-00088:+00128:001387.8514:01345
01346:-00047:-00075:-00001:001387.8514:01346
01347:-00020:-00068:-00019:001387.8514:01347
01348:+00013:-00042:-00093:001387.8514:01348
01349:+00026:-00014:-00094:001387.8514:01349
01350:+00040:-00013:-00035:001459.7363:01350
01351:+00077:-00020:+00121:001459.7363:01351
01352:+00061:+00002:+00005:001459.7363:01352
01353:+00039:+00020:-00053:001459.7363:01353
01354:+00050:+00038:-00038:001459.7363:01354
01355:+00051:+00053:-00064:001459.7363:01355
01356:+00062:+00044:-00050:001459.7363:01356
01357:+00063:+00045:+00053:001459.7363:01357
01358:+00070:+00066:+00045:001459.7363:01358
01359:+00058:+00056:-00053:001459.7363:01359
01360:+00048:+00075:-00044:001459.7363:01360
01361:+00060:+00075:-00035:001459.7363:01361
01362:+00029:+00081:-00044:001459.7363:01362
01363:+00017:+00083:+00019:001514.6260:01363
01364:+00044:+00055:-00004:001514.6260:01364
01365:+00026:+00056:-00040:001514.6260:01365
01366:+00026:+00067:-00111:001514.6260:01366
01367:+00004:+00031:+00056:001514.6260:01367
01368:+00016:+00018:+00023:001514.6260:01368
01369:-00006:+00013:-00028:001514.6260:01369
01370:+00016:+00018:-00026:001514.6260:01370
01371:+00009:+00002:-00066:001514.6260:01371
01372:-00007:+00006:-00081:001514.6260:01372
01373:+00001:-00020:-00009:001514.6260:01373
01374:+00015:-00037:-00002:001514.6260:01374
01375:+00007:-00035:-00018:001514.6260:01375
01376:+00007:-00028:-00056:001562.4073:01376
01377:+00011:-00025:-00050:001562.4073:01377
01378:+00017:-00049:-00020:001562.4073:01378
01379:+00026:-00025:-00007:001562.4073:01379
01380:+00019:-00052:-00026:001562.4073:01380
01381:+00023:-00050:-00059:001562.4073:01381
01382:+00026:-00042:-00036:001562.4073:01382
01383:+00018:-00041:-00034:001562.4073:01383
01384:+00021:-00052:-00008:001562.4073:01384
01385:+00038:-00014:-00032:001562.4073:01385
01386:+00048:-00025:-00053:001562.4073:01386
01387:+00060:-00036:-00057:001562.4073:01387
01388:+00056:-00026:-00022:001562.4073:01388
01389:+00021:-00046:+00008:001594.1275:01389
01390:-00007:-00066:+00031:001594.1275:01390
01391:+00009:-00063:+00026:001594.1275:01391
01392:-00059:-00059:+00008:001594.1275:01392
01393:-00037:-00056:-00027:001594.1275:01393
01394:-00037:-00062:-00013:001594.1275:01394
01395:-00016:-00049:-00061:001594.1275:01395
01396:-00039:-00024:-00050:001594.1275:01396
01397:-00009:-00021:-00013:001594.1275:01397
01398:-00009:+00003:+00017:001594.1275:01398
01399:+00015:+00005:-00001:001594.1275:01399
01400:+00041:+00035:-00021:001594.1275:01400
01401:+00035:+00036:-00064:001609.9886:01401
01402:+00043:+00033:-00060:001609.9886:01402
01403:+00026:+00024:-00049:001609.9886:01403
01404:+00017:+00046:-00006:001609.9886:01404
01405:+00002:+00054:+00057:001609.9886:01405
01406:-00011:+00047:+00099:001609.9886:01406
01407:-00028:+00045:+00087:001609.9886:01407
01408:-00021:+00079:-00063:001609.9886:01408
01409:-00033:+00056:-00078:001609.9886:01409
01410:-00038:+00063:-00081:001609.9886:01410
01411:-00046:+00055:-00044:001609.9886:01411
01412:-00053:+00054:+00011:001609.9886:01412
01413:-00052:+00025:+00059:001609.9886:01413
01414:-00062:+00013:+00022:001626.6242:01414
01415:-00089:+00035:-00051:001626.6242:01415
01416:-00070:+00050:+00018:001626.6242:01416
01417:-00086:+00033:+00046:001626.6242:01417
01418:-00058:+00018:+00045:001626.6242:01418
01419:-00071:+00020:+00081:001626.6242:01419
01420:-00048:+00017:-00004:001626.6242:01420
01421:-00076:-00004:+00028:001626.6242:01421
01422:-00049:-00018:-00018:001626.6242:01422
01423:-00037:+00007:+00021:001626.6242:01423
01424:-00006:-00003:+00016:001626.6242:01424
01425:-00026:+00018:+00077:001626.6242:01425
01426:-00012:-00002:+00104:001633.8286:01426
01427:-00028:-00002:+00074:001633.8286:01427
01428:-00028:+00018:+00050:001633.8286:01428
01429:+00011:+00016:+00037:001633.8286:01429
01430:+00000:+00009:+00024:001633.8286:01430
01431:-00008:+00009:+00021:001633.8286:01431
01432:-00004:+00017:+00026:001633.8286:01432
01433:+00000:+00019:+00072:001633.8286:01433
01434:-00011:+00021:+00045:001633.8286:01434
01435:-00014:+00012:+00076:001633.8286:01435
01436:-00014:+00021:+00061:001633.8286:01436
01437:-00024:+00018:+00083:001633.8286:01437
01438:+00003:+00015:+00065:001630.9708:01438
01439:+00003:+00034:+00054:001630.9708:01439
01440:-00010:+00014:+00051:001630.9708:01440
01441:-00020:+00011:+00043:001630.9708:01441
01442:-00028:+00013:+00050:001630.9708:01442
01443:-00017:+00021:+00018:001630.9708:01443
01444:-00030:+00008:+00040:001630.9708:01444
01445:-00008:+00009:+00084:001630.9708:01445
01446:+00029:+00010:+00048:001630.9708:01446
01447:+00041:+00033:+00039:001630.9708:01447
01448:+00075:+00025:+00018:001630.9708:01448
01449:+00068:+00052:+00046:001630.9708:01449
01450:+00090:+00047:+00050:001639.2374:01450
01451:+00081:+00070:+00065:001639.2374:01451
01452:+00082:+00058:+00037:001639.2374:01452
01453:+00063:+00078:-00030:001639.2374:01453
01454:+00063:+00047:-00102:001639.2374:01454
01455:+00064:+00044:+00065:001639.2374:01455
01456:+00101:+00051:+00142:001639.2374:01456
01457:+00035:+00031:+00016:001639.2374:01457
01458:+00041:+00063:-00183:001639.2374:01458
01459:+00014:+00069:-00180:001639.2374:01459
01460:+00140:+00059:+00100:001639.2374:01460
01461:+00009:+00033:-00054:001639.2374:01461
01462:+00120:+00053:-00003:001640.2656:01462
01463:+00069:-00009:-00237:001640.2656:01463
01464:+00032:+00009:+00053:001640.2656:01464
01465:+00002:-00051:+00123:001640.2656:01465
01466:-00064:-00048:-00187:001640.2656:01466
01467:+00010:-00007:-00262:001640.2656:01467
01468:+00091:+00001:+00076:001640.2656:01468
01469:+00034:-00060:+00139:001640.2656:01469
01470:+00071:-00013:+00022:001640.2656:01470
01471:+00017:-00063:-00131:001640.2656:01471
01472:+00079:-00042:+00037:001640.2656:01472
01473:+00076:-00093:+00083:001640.2656:01473
01474:+00047:-00065:-00101:001640.2656:01474
01475:+00013:-00071:-00120:001614.1452:01475
01476:+00082:-00065:+00141:001614.1452:01476
01477:+00068:-00063:+00043:001614.1452:01477
01478:+00021:-00074:-00047:001614.1452:01478
01479:+00059:-00046:-00028:001614.1452:01479
01480:+00106:-00040:+00032:001614.1452:01480
01481:+00094:-00052:+00066:001614.1452:01481
01482:+00072:-00026:-00014:001614.1452:01482
01483:+00076:-00023:+00055:001614.1452:01483
01484:+00108:-00051:+00052:001614.1452:01484
01485:+00071:-00047:+00023:001614.1452:01485
01486:+00034:-00026:+00027:001614.1452:01486
01487:-00012:-00066:+00013:001614.1452:01487
01488:+00004:-00040:+00008:001547.1661:01488
01489:-00026:-00047:+00007:001547.1661:01489
01490:-00025:-00023:+00026:001547.1661:01490
01491:-00043:-00036:+00012:001547.1661:01491
01492:-00020:-00037:+00030:001547.1661:01492
01493:-00016:-00011:+00047:001547.1661:01493
01494:-00036:-00027:+00029:001547.1661:01494
01495:-00022:-00030:-00012:001547.1661:01495
01496:-00043:-00032:-00007:001547.1661:01496
01497:-00004:-00010:-00067:001547.1661:01497
01498:-00030:+00004:+00073:001547.1661:01498
01499:+00024:+00002:+00047:001547.1661:01499
01500:-00020:-00015:+00025:001547.1661:01500
01501:-00001:-00003:-00030:001547.1661:01501
01502:+00016:+00022:+00015:001426.3270:01502
01503:-00009:+00039:-00028:001426.3270:01503
01504:-00002:+00026:-00012:001426.3270:01504
01505:-00008:+00031:+00009:001426.3270:01505
01506:+00026:+00056:-00034:001426.3270:01506
01507:+00021:+00064:-00018:001426.3270:01507
01508:+00045:+00066:+00032:001426.3270:01508
01509:+00021:+00069:+00023:001426.3270:01509
01510:+00027:+00056:-00037:001426.3270:01510
01511:+00006:+00083:-00132:001426.3270:01511
01512:+00013:+00078:-00109:001426.3270:01512
01513:+00006:+00069:-00005:001426.3270:01513
01514:+00010:+00060:+00026:001426.3270:01514
01515:+00009:+00057:-00065:001426.3270:01515
01516:-00003:+00058:-00102:001426.3270:01516
01517:-00019:+00053:-00054:001291.3613:01517
01518:-00020:+00027:-00040:001291.3613:01518
01519:-00046:+00021:+00019:001291.3613:01519
01520:-00056:+00004:-00014:001291.3613:01520
01521:-00073:-00015:+00000:001291.3613:01521
01522:-00077:-00024:-00067:001291.3613:01522
01523:-00102:-00028:-00018:001291.3613:01523
01524:-00077:-00063:+00004:001291.3613:01524
01525:-00082:-00057:+00007:001291.3613:01525
01526:-00103:-00060:-00053:001291.3613:01526
01527:-00087:-00067:-00045:001291.3613:01527
01528:-00081:-00076:-00050:001291.3613:01528
01529:-00104:-00044:-00066:001291.3613:01529
01530:-00068:-00050:-00083:001291.3613:01530
01531:-00086:-00035:-00019:001291.3613:01531
01532:-00060:-00029:-00012:001291.3613:01532
01533:-00035:+00017:+00007:001291.3613:01533
01534:-00054:-00004:+00024:001195.4105:01534
01535:-00053:+00033:-00018:001195.4105:01535
01536:-00047:+00015:-00020:001195.4105:01536
01537:-00056:+00045:-00005:001195.4105:01537
01538:-00047:+00050:+00038:001195.4105:01538
01539:-00048:+00041:+00101:001195.4105:01539
01540:-00065:+00051:+00124:001195.4105:01540
01541:-00117:+00057:-00028:001195.4105:01541
01542:-00147:+00041:-00135:001195.4105:01542
01543:-00103:+00073:-00012:001195.4105:01543
01544:-00100:+00078:+00090:001195.4105:01544
01545:-00120:+00056:+00027:001195.4105:01545
01546:-00094:+00081:+00080:001195.4105:01546
01547:-00108:+00058:-00020:001195.4105:01547
01548:-00125:+00082:-00038:001195.4105:01548
01549:-00111:+00060:+00023:001195.4105:01549
01550:-00132:+00047:+00055:001195.4105:01550
01551:-00117:+00051:+00032:001190.6479:01551
01552:-00132:+00040:+00024:001190.6479:01552
01553:-00115:+00041:+00022:001190.6479:01553
01554:-00107:+00025:+00028:001190.6479:01554
01555:-00102:+00017:+00046:001190.6479:01555
01556:-00105:-00002:+00058:001190.6479:01556
01557:-00076:-00022:+00029:001190.6479:01557
01558:-00100:-00019:+00039:001190.6479:01558
01559:-00083:+00001:+00022:001190.6479:01559
01560:-00088:+00003:+00056:001190.6479:01560
01561:-00088:+00000:+00068:001190.6479:01561
01562:-00066:+00018:+00033:001190.6479:01562
01563:-00084:+00024:+00021:001190.6479:01563
01564:-00088:+00015:+00017:001190.6479:01564
01565:-00075:+00014:+00037:001190.6479:01565
01566:-00079:+00031:+00027:001190.6479:01566
01567:-00080:+00029:+00047:001225.6154:01567
01568:-00075:+00027:+00037:001225.6154:01568
01569:-00099:+00029:+00051:001225.6154:01569
01570:-00094:+00025:+00038:001225.6154:01570
01571:-00108:+00037:+00038:001225.6154:01571
01572:-00107:+00024:+00009:001225.6154:01572
01573:-00118:+00028:+00019:001225.6154:01573
01574:-00101:+00031:-00034:001225.6154:01574
01575:-00081:+00048:-00007:001225.6154:01575
01576:-00083:+00030:-00004:001225.6154:01576
01577:-00087:+00039:+00013:001225.6154:01577
01578:-00072:+00014:+00019:001225.6154:01578
01579:-00074:+00031:-00019:001225.6154:01579
01580:-00067:+00049:-00036:001225.6154:01580
01581:-00046:+00028:-00046:001225.6154:01581
01582:-00021:+00048:+00017:001225.6154:01582
01583:-00015:+00053:+00031:001279.9157:01583
01584:-00026:+00040:+00006:001279.9157:01584
01585:-00030:+00063:-00009:001279.9157:01585
01586:-00026:+00039:-00020:001279.9157:01586
01587:-00042:+00057:-00039:001279.9157:01587
01588:-00044:+00075:-00077:001279.9157:01588
01589:-00081:+00081:-00105:001279.9157:01589
01590:+00068:+00094:+00047:001279.9157:01590
01591:-00067:+00026:+00086:001279.9157:01591
01592:+00075:+00085:+00041:001279.9157:01592
01593:-00100:-00015:-00031:001279.9157:01593
01594:-00016:+00047:-00052:001279.9157:01594
01595:-00095:-00019:-00100:001279.9157:01595
01596:-00061:+00045:-00014:001279.9157:01596
01597:-00090:-00033:-00095:001279.9157:01597
01598:+00044:+00066:+00022:001339.0026:01598
01599:+00011:-00013:-00005:001339.0026:01599
01600:-00026:+00011:-00011:001339.0026:01600
01601:-00074:-00057:-00024:001339.0026:01601
01602:+00023:-00015:-00011:001339.0026:01602
01603:-00040:-00075:-00095:001339.0026:01603
01604:-00028:-00022:+00000:001339.0026:01604
01605:-00021:-00083:+00010:001339.0026:01605
01606:-00009:-00047:-00008:001339.0026:01606
01607:-00044:-00080:-00105:001339.0026:01607
01608:-00008:-00067:+00015:001339.0026:01608
01609:+00015:-00077:+00144:001339.0026:01609
01610:-00007:-00077:-00035:001339.0026:01610
01611:-00012:-00079:-00054:001339.0026:01611
01612:-00026:-00058:+00059:001401.1215:01612
01613:-00008:-00069:+00056:001401.1215:01613
01614:-00020:-00053:-00072:001401.1215:01614
01615:-00014:-00082:-00012:001401.1215:01615
01616:-00008:-00054:+00073:001401.1215:01616
01617:-00042:-00077:+00082:001401.1215:01617
01618:-00034:-00051:-00038:001401.1215:01618
01619:-00031:-00041:-00105:001401.1215:01619
01620:+00025:-00018:-00044:001401.1215:01620
01621:+00010:-00035:+00052:001401.1215:01621
01622:+00011:+00005:+00059:001401.1215:01622
01623:-00007:-00005:+00079:001401.1215:01623
01624:+00030:+00035:+00054:001401.1215:01624
01625:-00018:+00037:-00056:001401.1215:01625
01626:-00012:+00043:-00029:001463.2202:01626
01627:-00001:+00040:+00025:001463.2202:01627
01628:+00024:+00040:-00004:001463.2202:01628
01629:+00012:+00051:-00021:001463.2202:01629
01630:+00058:+00085:-00004:001463.2202:01630
01631:+00042:+00043:-00011:001463.2202:01631
01632:+00046:+00055:-00027:001463.2202:01632
01633:+00047:+00055:-00029:001463.2202:01633
01634:+00063:+00067:+00001:001463.2202:01634
01635:+00060:+00050:-00031:001463.2202:01635
01636:+00048:+00051:-00019:001463.2202:01636
01637:+00038:+00037:-00038:001463.2202:01637
01638:+00022:+00032:-00121:001463.2202:01638
01639:+00034:+00020:+00071:001512.8916:01639
01640:+00050:+00006:+00048:001512.8916:01640
01641:-00001:-00017:+00004:001512.8916:01641
01642:+00025:-00034:-00049:001512.8916:01642
01643:+00026:+00002:-00082:001512.8916:01643
01644:+00003:-00012:-00103:001512.8916:01644
01645:+00029:-00034:-00059:001512.8916:01645
01646:+00023:-00026:+00022:001512.8916:01646
01647:+00030:-00063:+00024:001512.8916:01647
01648:+00018:-00054:-00071:001512.8916:01648
01649:-00008:-00053:-00083:001512.8916:01649
01650:-00011:-00055:-00026:001512.8916:01650
01651:-00005:-00082:-00030:001512.8916:01651
01652:-00010:-00056:-00051:001552.1767:01652
01653:+00007:-00039:-00030:001552.1767:01653
01654:+00004:-00044:+00005:001552.1767:01654
01655:+00012:-00067:-00006:001552.1767:01655
01656:+00014:-00077:-00027:001552.1767:01656
01657:+00019:-00058:-00016:001552.1767:01657
01658:+00018:-00069:+00005:001552.1767:01658
01659:+00023:-00068:-00025:001552.1767:01659
01660:+00008:-00073:-00083:001552.1767:01660
01661:+00026:-00057:-00096:001552.1767:01661
01662:+00024:-00077:-00047:001552.1767:01662
01663:+00012:-00063:+00041:001552.1767:01663
01664:+00011:-00047:-00011:001587.8815:01664
01665:+00001:-00022:+00001:001587.8815:01665
01666:+00002:-00022:-00012:001587.8815:01666
01667:+00013:-00002:-00027:001587.8815:01667
01668:+00007:+00016:-00033:001587.8815:01668
01669:+00010:+00045:+00026:001587.8815:01669
01670:-00013:+00050:-00002:001587.8815:01670
01671:-00011:+00078:+00010:001587.8815:01671
01672:-00001:+00060:-00015:001587.8815:01672
01673:-00030:+00071:-00019:001587.8815:01673
01674:-00028:+00059:-00021:001587.8815:01674
01675:-00028:+00062:-00097:001587.8815:01675
01676:-00022:+00082:-00028:001587.8815:01676
01677:-00044:+00050:+00062:001604.4091:01677
01678:-00059:+00028:+00067:001604.4091:01678
01679:-00048:+00053:+00018:001604.4091:01679
01680:-00050:+00051:+00016:001604.4091:01680
01681:-00083:+00011:+00009:001604.4091:01681
01682:-00100:+00036:-00067:001604.4091:01682
01683:-00088:+00014:-00034:001604.4091:01683
01684:-00052:+00038:+00038:001604.4091:01684
01685:-00073:+00004:+00054:001604.4091:01685
01686:-00062:+00001:+00065:001604.4091:01686
01687:-00046:+00036:+00066:001604.4091:01687
01688:-00070:+00012:-00034:001604.4091:01688
01689:-00055:+00026:-00010:001616.2838:01689
01690:-00006:+00032:+00008:001616.2838:01690
01691:-00016:+00037:+00049:001616.2838:01691
01692:-00023:+00017:+00049:001616.2838:01692
01693:-00028:+00009:+00085:001616.2838:01693
01694:-00015:+00007:+00037:001616.2838:01694
01695:-00036:-00004:+00044:001616.2838:01695
01696:-00036:+00003:+00018:001616.2838:01696
01697:-00050:+00005:-00049:001616.2838:01697
01698:-00053:-00030:-00062:001616.2838:01698
01699:-00061:-00014:-00018:001616.2838:01699
01700:-00066:-00033:-00011:001616.2838:01700
01701:-00084:-00017:+00008:001616.2838:01701
01702:-00064:+00004:+00003:001628.7335:01702
01703:-00066:+00009:+00020:001628.7335:01703
01704:-00090:+00015:-00025:001628.7335:01704
01705:-00079:+00026:-00011:001628.7335:01705
01706:-00081:+00051:-00003:001628.7335:01706
01707:-00082:+00060:-00014:001628.7335:01707
01708:-00068:+00072:+00020:001628.7335:01708
01709:-00063:+00080:+00023:001628.7335:01709
01710:-00086:+00082:+00010:001628.7335:01710
01711:-00034:+00078:-00033:001628.7335:01711
01712:-00025:+00062:-00004:001628.7335:01712
01713:-00009:+00059:+00049:001628.7335:01713
01714:-00015:+00046:+00047:001631.7364:01714
01715:+00009:+00031:+00055:001631.7364:01715
01716:+00010:+00025:-00027:001631.7364:01716
01717:+00010:+00029:-00042:001631.7364:01717
01718:-00003:+00028:+00002:001631.7364:01718
01719:-00016:+00035:+00038:001631.7364:01719
01720:+00011:+00033:+00053:001631.7364:01720
01721:+00012:+00034:+00039:001631.7364:01721
01722:+00006:+00034:+00027:001631.7364:01722
01723:+00002:-00001:+00028:001631.7364:01723
01724:+00020:+00004:+00042:001631.7364:01724
01725:+00020:+00006:+00058:001631.7364:01725
01726:+00051:-00015:+00049:001637.4108:01726
01727:+00064:+00004:+00052:001637.4108:01727
01728:+00106:+00008:+00080:001637.4108:01728
01729:+00082:-00006:+00145:001637.4108:01729
01730:+00119:-00004:+00155:001637.4108:01730
01731:+00110:+00013:+00106:001637.4108:01731
01732:+00094:+00013:+00050:001637.4108:01732
01733:+00068:+00048:+00018:001637.4108:01733
01734:+00064:+00063:+00024:001637.4108:01734
01735:+00054:+00054:-00030:001637.4108:01735
01736:+00048:+00056:-00013:001637.4108:01736
01737:+00059:+00079:+00009:001637.4108:01737
01738:+00018:+00059:-00012:001639.2818:01738
01739:+00033:+00094:+00022:001639.2818:01739
01740:+00104:+00111:-00012:001639.2818:01740
01741:+00001:+00057:+00102:001639.2818:01741
01742:+00062:+00078:-00069:001639.2818:01742
01743:+00046:+00037:+00285:001639.2818:01743
01744:+00084:+00022:+00165:001639.2818:01744
01745:-00010:+00047:-00301:001639.2818:01745
01746:+00048:+00011:-00201:001639.2818:01746
01747:+00076:+00017:+00289:001639.2818:01747
01748:-00045:-00051:-00118:001639.2818:01748
01749:-00056:+00001:-00233:001639.2818:01749
01750:+00030:-00081:+00048:001640.3060:01750
01751:+00008:-00032:-00046:001640.3060:01751
01752:-00103:-00055:-00072:001640.3060:01752
01753:+00013:-00050:+00015:001640.3060:01753
01754:-00007:-00081:+00070:001640.3060:01754
01755:-00014:-00063:+00081:001640.3060:01755
01756:-00024:-00079:-00060:001640.3060:01756
01757:-00042:-00078:-00042:001640.3060:01757
01758:+00042:-00088:+00141:001640.3060:01758
01759:+00004:-00088:+00009:001640.3060:01759
01760:+00026:-00084:-00124:001640.3060:01760
01761:+00073:-00077:-00017:001640.3060:01761
01762:+00107:-00087:+00157:001635.2783:01762
01763:+00056:-00073:-00024:001635.2783:01763
01764:+00082:-00042:-00219:001635.2783:01764
01765:+00144:-00035:-00059:001635.2783:01765
01766:+00151:-00063:+00118:001635.2783:01766
01767:+00115:-00010:-00028:001635.2783:01767
01768:+00114:-00015:+00027:001635.2783:01768
01769:+00162:-00006:+00073:001635.2783:01769
01770:+00110:-00005:-00016:001635.2783:01770
01771:+00080:+00022:-00017:001635.2783:01771
01772:+00056:+00009:+00086:001635.2783:01772
01773:+00036:+00027:+00042:001635.2783:01773
01774:+00002:+00053:-00044:001635.2783:01774
01775:-00007:+00064:-00033:001612.1270:01775
01776:-00005:+00063:-00015:001612.1270:01776
01777:-00026:+00078:-00007:001612.1270:01777
01778:-00014:+00082:-00004:001612.1270:01778
01779:+00004:+00076:+00011:001612.1270:01779
01780:+00005:+00076:+00026:001612.1270:01780
01781:+00003:+00079:+00014:001612.1270:01781
01782:+00015:+00048:+00002:001612.1270:01782
01783:+00002:+00026:+00121:001612.1270:01783
01784:+00008:+00023:+00090:001612.1270:01784
01785:-00022:-00015:-00042:001612.1270:01785
01786:-00002:-00021:-00104:001612.1270:01786
01787:+00011:-00024:-00075:001612.1270:01787
01788:-00005:-00052:-00061:001529.5838:01788
01789:-00024:-00066:-00018:001529.5838:01789
01790:+00006:-00055:-00013:001529.5838:01790
01791:+00030:-00060:-00070:001529.5838:01791
01792:+00037:-00057:-00046:001529.5838:01792
01793:+00090:-00061:+00027:001529.5838:01793
01794:+00047:-00057:-00059:001529.5838:01794
01795:+00072:-00060:-00051:001529.5838:01795
01796:+00076:-00026:-00040:001529.5838:01796
01797:+00036:-00025:-00025:001529.5838:01797
01798:+00022:-00008:+00011:001529.5838:01798
01799:+00008:-00021:+00030:001529.5838:01799
01800:-00011:+00002:-00034:001529.5838:01800
01801:-00029:+00006:+00008:001529.5838:01801
01802:-00043:+00000:-00002:001401.1413:01802
01803:-00058:+00020:-00014:001401.1413:01803
01804:-00061:-00003:-00006:001401.1413:01804
01805:-00053:+00024:+00000:001401.1413:01805
01806:-00056:-00003:-00014:001401.1413:01806
01807:-00043:+00016:+00000:001401.1413:01807
01808:-00040:+00034:+00003:001401.1413:01808
01809:-00035:+00016:-00025:001401.1413:01809
01810:-00033:+00034:-00063:001401.1413:01810
01811:-00036:+00025:-00023:001401.1413:01811
01812:-00045:+00033:+00005:001401.1413:01812
01813:-00058:+00012:+00010:001401.1413:01813
01814:-00044:+00024:+00005:001401.1413:01814
01815:-00041:+00021:-00027:001401.1413:01815
01816:-00055:+00014:-00040:001401.1413:01816
01817:-00056:+00014:-00032:001401.1413:01817
01818:-00059:+00014:-00014:001283.8532:01818
01819:-00047:+00019:-00004:001283.8532:01819
01820:-00032:-00005:+00020:001283.8532:01820
01821:-00046:+00013:+00007:001283.8532:01821
01822:-00046:+00018:+00005:001283.8532:01822
01823:-00062:+00022:-00009:001283.8532:01823
01824:-00067:+00004:+00009:001283.8532:01824
01825:-00071:+00017:+00010:001283.8532:01825
01826:-00061:-00020:+00006:001283.8532:01826
01827:-00065:-00013:+00050:001283.8532:01827
01828:-00080:-00030:+00059:001283.8532:01828
01829:-00106:-00023:+00014:001283.8532:01829
01830:-00104:-00014:-00017:001283.8532:01830
01831:-00099:-00020:-00026:001283.8532:01831
01832:-00118:-00017:-00025:001283.8532:01832
01833:-00111:-00015:-00021:001283.8532:01833
01834:-00124:+00005:+00018:001283.8532:01834
01835:-00146:+00001:-00007:001192.9725:01835
01836:-00158:+00017:-00066:001192.9725:01836
01837:-00164:-00006:-00044:001192.9725:01837
01838:-00142:-00002:+00032:001192.9725:01838
01839:-00160:+00007:+00087:001192.9725:01839
01840:-00141:-00003:+00080:001192.9725:01840
01841:-00143:+00003:+00068:001192.9725:01841
01842:-00156:-00004:+00004:001192.9725:01842
01843:-00167:+00006:-00005:001192.9725:01843
01844:-00165:+00005:-00019:001192.9725:01844
01845:-00141:-00017:+00015:001192.9725:01845
01846:-00140:-00008:+00037:001192.9725:01846
01847:-00123:-00021:+00049:001192.9725:01847
01848:-00118:-00010:-00019:001192.9725:01848
01849:-00092:-00019:-00011:001192.9725:01849
01850:-00089:+00002:+00019:001192.9725:01850
01851:-00078:-00018:+00059:001192.9725:01851
01852:-00065:+00002:+00072:001167.3946:01852
01853:-00071:-00001:+00057:001167.3946:01853
01854:-00052:+00000:+00015:001167.3946:01854
01855:-00069:+00033:+00035:001167.3946:01855
01856:-00045:+00049:+00027:001167.3946:01856
01857:-00017:+00066:+00026:001167.3946:01857
01858:-00001:+00082:+00038:001167.3946:01858
01859:-00009:+00099:+00039:001167.3946:01859
01860:-00014:+00076:+00038:001167.3946:01860
01861:-00019:+00070:+00017:001167.3946:01861
01862:-00020:+00067:+00039:001167.3946:01862
01863:-00054:+00065:+00017:001167.3946:01863
01864:-00065:+00069:+00013:001167.3946:01864
01865:-00087:+00066:+00045:001167.3946:01865
01866:-00089:+00067:+00075:001167.3946:01866
01867:-00068:+00049:+00034:001167.3946:01867
01868:-00068:+00051:+00033:001224.3073:01868
01869:-00083:+00041:-00018:001224.3073:01869
01870:-00101:+00052:-00024:001224.3073:01870
01871:-00076:+00051:+00003:001224.3073:01871
01872:-00068:+00052:+00018:001224.3073:01872
01873:-00067:+00028:+00003:001224.3073:01873
01874:-00065:+00047:+00006:001224.3073:01874
01875:-00072:+00036:-00031:001224.3073:01875
01876:-00070:+00016:-00018:001224.3073:01876
01877:-00033:+00000:-00002:001224.3073:01877
01878:-00030:+00012:+00040:001224.3073:01878
01879:-00019:+00022:+00039:001224.3073:01879
01880:-00008:+00050:-00032:001224.3073:01880
01881:-00028:+00017:-00007:001224.3073:01881
01882:+00049:+00010:+00071:001224.3073:01882
01883:-00071:-00039:+00006:001302.6492:01883
01884:+00085:+00011:-00059:001302.6492:01884
01885:-00118:-00056:-00042:001302.6492:01885
01886:+00037:+00012:-00073:001302.6492:01886
01887:-00107:-00051:-00074:001302.6492:01887
01888:+00042:+00042:-00052:001302.6492:01888
01889:-00059:+00022:+00014:001302.6492:01889
01890:+00028:+00040:-00027:001302.6492:01890
01891:-00021:-00015:+00036:001302.6492:01891
01892:-00012:+00021:+00011:001302.6492:01892
01893:-00040:-00031:-00035:001302.6492:01893
01894:-00053:-00012:-00032:001302.6492:01894
01895:-00035:-00022:-00005:001302.6492:01895
01896:-00027:+00004:+00035:001302.6492:01896
01897:-00012:-00037:-00014:001302.6492:01897
01898:-00012:-00031:+00000:001384.1174:01898
01899:+00030:-00012:-00029:001384.1174:01899
01900:+00045:-00012:-00020:001384.1174:01900
01901:+00019:-00047:+00005:001384.1174:01901
01902:+00055:-00035:+00008:001384.1174:01902
01903:+00057:-00024:-00002:001384.1174:01903
01904:+00060:-00011:+00021:001384.1174:01904
01905:+00040:-00008:-00021:001384.1174:01905
01906:+00044:-00008:-00009:001384.1174:01906
01907:+00023:-00016:+00073:001384.1174:01907
01908:+00027:-00028:+00040:001384.1174:01908
01909:-00031:-00036:+00002:001384.1174:01909
01910:-00016:-00027:-00037:001384.1174:01910
01911:-00029:-00048:-00116:001384.1174:01911
01912:-00020:-00029:-00065:001463.2254:01912
01913:-00001:-00048:+00074:001463.2254:01913
01914:-00014:-00041:+00108:001463.2254:01914
01915:-00010:-00046:-00024:001463.2254:01915
01916:+00007:-00051:-00071:001463.2254:01916
01917:+00004:-00052:-00130:001463.2254:01917
01918:-00008:-00047:-00040:001463.2254:01918
01919:-00023:-00051:+00036:001463.2254:01919
01920:-00006:-00065:+00048:001463.2254:01920
01921:-00006:-00052:+00005:001463.2254:01921
01922:-00001:-00025:-00007:001463.2254:01922
01923:-00001:-00039:-00058:001463.2254:01923
01924:-00003:-00035:-00020:001463.2254:01924
01925:+00014:-00050:-00014:001524.0041:01925
01926:-00014:-00050:+00004:001524.0041:01926
01927:-00001:-00037:-00017:001524.0041:01927
01928:+00002:-00010:-00044:001524.0041:01928
01929:+00028:-00019:-00027:001524.0041:01929
01930:+00032:-00004:-00075:001524.0041:01930
01931:+00030:+00032:-00084:001524.0041:01931
01932:+00073:+00030:+00055:001524.0041:01932
01933:+00074:+00036:+00064:001524.0041:01933
01934:+00043:+00040:-00011:001524.0041:01934
01935:+00032:+00031:-00065:001524.0041:01935
01936:+00056:+00054:-00042:001524.0041:01936
01937:+00047:+00032:-00036:001559.9208:01937
01938:+00045:+00052:-00011:001559.9208:01938
01939:+00036:+00049:+00004:001559.9208:01939
01940:+00046:+00054:-00002:001559.9208:01940
01941:+00032:+00037:-00016:001559.9208:01941
01942:+00020:+00032:-00014:001559.9208:01942
01943:+00008:+00001:-00045:001559.9208:01943
01944:+00017:+00018:-00024:001559.9208:01944
01945:+00003:-00018:-00083:001559.9208:01945
01946:+00004:-00007:-00071:001559.9208:01946
01947:+00025:-00011:-00044:001559.9208:01947
01948:+00007:-00010:+00049:001559.9208:01948
01949:+00018:-00024:+00029:001559.9208:01949
01950:+00013:-00027:-00017:001593.9044:01950
01951:-00012:-00065:-00021:001593.9044:01951
01952:-00010:-00054:-00001:001593.9044:01952
01953:+00010:-00077:+00006:001593.9044:01953
01954:-00013:-00077:-00082:001593.9044:01954
01955:-00007:-00094:-00060:001593.9044:01955
01956:-00007:-00087:+00019:001593.9044:01956
01957:-00028:-00103:-00005:001593.9044:01957
01958:-00003:-00105:+00008:001593.9044:01958
01959:-00041:-00100:+00019:001593.9044:01959
01960:-00040:-00110:-00034:001593.9044:01960
01961:-00039:-00092:-00026:001593.9044:01961
01962:-00005:-00057:+00017:001610.6350:01962
01963:-00004:-00057:+00052:001610.6350:01963
01964:+00003:-00041:+00055:001610.6350:01964
01965:+00029:-00010:-00010:001610.6350:01965
01966:+00019:-00031:-00075:001610.6350:01966
01967:+00025:-00019:-00110:001610.6350:01967
01968:+00005:-00017:-00012:001610.6350:01968
01969:-00012:+00003:-00001:001610.6350:01969
01970:-00003:+00014:+00024:001610.6350:01970
01971:-00004:+00038:+00034:001610.6350:01971
01972:-00041:+00032:-00004:001610.6350:01972
01973:-00033:+00064:-00029:001610.6350:01973
01974:-00051:+00049:+00008:001610.6350:01974
01975:-00050:+00042:-00006:001618.3544:01975
01976:-00065:+00052:-00047:001618.3544:01976
01977:-00037:+00079:-00017:001618.3544:01977
01978:-00066:+00030:+00060:001618.3544:01978
01979:-00075:+00048:+00004:001618.3544:01979
01980:-00049:+00075:+00024:001618.3544:01980
01981:-00015:+00097:-00020:001618.3544:01981
01982:-00038:+00088:-00044:001618.3544:01982
01983:+00003:+00095:-00027:001618.3544:01983
01984:+00017:+00102:+00011:001618.3544:01984
01985:+00012:+00082:+00034:001618.3544:01985
01986:+00003:+00097:+00114:001618.3544:01986
01987:-00008:+00057:+00117:001632.9291:01987
01988:-00028:+00061:+00068:001632.9291:01988
01989:-00035:+00031:-00020:001632.9291:01989
01990:-00021:+00050:+00037:001632.9291:01990
01991:-00074:-00007:-00078:001632.9291:01991
01992:-00088:-00013:-00005:001632.9291:01992
01993:-00067:-00026:+00023:001632.9291:01993
01994:-00084:-00047:+00073:001632.9291:01994
01995:-00075:-00066:+00116:001632.9291:01995
01996:-00052:-00037:+00109:001632.9291:01996
01997:-00033:-00039:+00059:001632.9291:01997
01998:-00045:-00011:+00031:001632.9291:01998
01999:-00005:-00022:+00049:001633.8476:01999
02000:-00013:+00009:+00059:001633.8476:02000
02001:-00002:-00015:+00026:001633.8476:02001
02002:-00014:+00022:+00092:001633.8476:02002
02003:-00011:+00033:+00054:001633.8476:02003
02004:+00008:+00025:+00047:001633.8476:02004
02005:+00062:+00040:+00028:001633.8476:02005
02006:+00075:+00067:+00058:001633.8476:02006
02007:+00082:+00078:+00065:001633.8476:02007
02008:+00090:+00072:+00104:001633.8476:02008
02009:+00081:+00071:+00077:001633.8476:02009
02010:+00054:+00100:-00012:001633.8476:02010
02011:+00036:+00100:-00017:001633.8476:02011
02012:+00023:+00098:-00014:001633.1306:02012
02013:+00026:+00077:+00013:001633.1306:02013
02014:+00027:+00071:+00058:001633.1306:02014
02015:+00002:+00059:+00116:001633.1306:02015
02016:-00013:+00068:+00052:001633.1306:02016
02017:-00026:+00041:+00032:001633.1306:02017
02018:-00012:+00047:-00001:001633.1306:02018
02019:-00003:+00025:+00022:001633.1306:02019
02020:+00007:+00027:+00021:001633.1306:02020
02021:+00006:+00033:+00039:001633.1306:02021
02022:+00004:+00013:+00020:001633.1306:02022
02023:+00022:+00010:-00046:001633.1306:02023
02024:+00021:+00010:+00036:001639.2659:02024
02025:+00049:+00020:+00149:001639.2659:02025
02026:+00035:+00009:+00048:001639.2659:02026
02027:-00001:+00033:-00193:001639.2659:02027
02028:+00104:-00003:-00081:001639.2659:02028
02029:+00043:-00037:-00044:001639.2659:02029
02030:+00125:+00038:+00041:001639.2659:02030
02031:+00119:-00050:-00062:001639.2659:02031
02032:+00149:+00022:-00126:001639.2659:02032
02033:+00110:+00000:-00141:001639.2659:02033
02034:+00155:+00018:+00262:001639.2659:02034
02035:+00032:-00082:+00034:001639.2659:02035
02036:-00003:+00012:-00138:001631.7174:02036
02037:+00109:-00002:-00159:001631.7174:02037
02038:+00078:-00005:+00283:001631.7174:02038
02039:+00005:-00031:+00173:001631.7174:02039
02040:+00031:+00015:-00114:001631.7174:02040
02041:+00001:+00010:-00053:001631.7174:02041
02042:+00070:+00001:+00117:001631.7174:02042
02043:-00034:-00030:+00019:001631.7174:02043
02044:-00040:-00010:-00077:001631.7174:02044
02045:-00028:-00009:-00058:001631.7174:02045
02046:+00025:+00017:+00067:001631.7174:02046
02047:-00033:-00013:-00009:001631.7174:02047
02048:-00026:-00012:-00074:001631.7174:02048
02049:+00000:-00022:+00056:001585.5590:02049
02050:+00049:-00022:+00032:001585.5590:02050
02051:+00049:-00023:+00019:001585.5590:02051
02052:+00038:-00048:+00055:001585.5590:02052
02053:+00049:-00038:+00068:001585.5590:02053
02054:+00101:-00041:-00040:001585.5590:02054
02055:+00064:-00038:-00055:001585.5590:02055
02056:+00037:-00056:+00015:001585.5590:02056
02057:-00008:-00068:+00060:001585.5590:02057
02058:+00044:-00057:+00045:001585.5590:02058
02059:+00006:-00058:-00045:001585.5590:02059
02060:+00010:-00067:+00016:001585.5590:02060
02061:-00019:-00082:+00080:001585.5590:02061
02062:-00003:-00054:+00096:001470.0004:02062
02063:-00008:-00060:-00017:001470.0004:02063
02064:+00006:-00051:-00008:001470.0004:02064
02065:+00018:-00039:-00024:001470.0004:02065
02066:+00006:-00060:-00010:001470.0004:02066
02067:+00010:-00025:+00000:001470.0004:02067
02068:-00014:-00037:-00069:001470.0004:02068
02069:-00011:-00011:+00017:001470.0004:02069
02070:+00006:-00006:+00068:001470.0004:02070
02071:-00007:+00022:-00015:001470.0004:02071
02072:-00009:+00047:-00008:001470.0004:02072
02073:+00016:+00027:-00007:001470.0004:02073
02074:-00004:+00063:-00012:001470.0004:02074
02075:-00007:+00041:+00006:001470.0004:02075
02076:-00033:+00056:-00044:001470.0004:02076
02077:-00054:+00059:-00022:001321.9835:02077
02078:-00044:+00069:-00029:001321.9835:02078
02079:-00034:+00066:-00031:001321.9835:02079
02080:-00037:+00055:-00024:001321.9835:02080
02081:-00020:+00055:-00024:001321.9835:02081
02082:-00039:+00069:-00040:001321.9835:02082
02083:-00006:+00042:-00006:001321.9835:02083
02084:-00015:+00053:+00026:001321.9835:02084
02085:-00016:+00027:+00015:001321.9835:02085
02086:-00045:+00032:-00021:001321.9835:02086
02087:-00030:+00015:-00055:001321.9835:02087
02088:-00052:+00010:-00063:001321.9835:02088
02089:-00050:+00004:-00032:001321.9835:02089
02090:-00056:+00008:+00006:001321.9835:02090
02091:-00050:-00010:-00029:001321.9835:02091
02092:-00059:-00035:-00021:001321.9835:02092
02093:-00069:-00033:-00047:001321.9835:02093
02094:-00050:-00033:-00009:001189.5395:02094
02095:-00075:-00012:-00043:001189.5395:02095
02096:-00051:-00017:-00011:001189.5395:02096
02097:-00034:+00002:-00031:001189.5395:02097
02098:-00053:-00020:-00020:001189.5395:02098
02099:-00068:+00016:-00053:001189.5395:02099
02100:-00089:+00011:-00054:001189.5395:02100
02101:-00104:+00023:-00067:001189.5395:02101
02102:-00095:+00011:-00047:001189.5395:02102
02103:-00098:+00034:-00033:001189.5395:02103
02104:-00095:+00024:-00033:001189.5395:02104
02105:-00092:+00038:+00054:001189.5395:02105
02106:-00105:+00041:+00082:001189.5395:02106
02107:-00094:+00036:+00044:001189.5395:02107
02108:-00101:+00050:+00049:001189.5395:02108
02109:-00093:+00043:-00021:001189.5395:02109
02110:-00122:+00050:-00094:001189.5395:02110
02111:-00130:+00041:-00048:001189.5395:02111
02112:-00119:+00053:+00034:001157.1961:02112
02113:-00137:+00025:-00001:001157.1961:02113
02114:-00113:+00024:+00046:001157.1961:02114
02115:-00095:+00026:+00057:001157.1961:02115
02116:-00105:+00049:-00002:001157.1961:02116
02117:-00103:+00026:+00020:001157.1961:02117
02118:-00065:+00024:+00048:001157.1961:02118
02119:-00070:+00009:+00067:001157.1961:02119
02120:-00071:+00019:+00012:001157.1961:02120
02121:-00068:+00024:+00047:001157.1961:02121
02122:-00082:-00019:+00012:001157.1961:02122
02123:-00096:+00002:+00007:001157.1961:02123
02124:-00103:-00033:+00034:001157.1961:02124
02125:-00102:-00007:+00045:001157.1961:02125
02126:-00105:-00019:+00066:001157.1961:02126
02127:-00087:+00005:+00062:001157.1961:02127
02128:-00085:-00004:+00067:001192.9136:02128
02129:-00089:+00009:+00032:001192.9136:02129
02130:-00089:+00029:+00011:001192.9136:02130
02131:-00085:+00042:+00035:001192.9136:02131
02132:-00081:+00063:+00001:001192.9136:02132
02133:-00081:+00059:+00015:001192.9136:02133
02134:-00080:+00081:+00046:001192.9136:02134
02135:-00087:+00081:+00066:001192.9136:02135
02136:-00101:+00080:+00020:001192.9136:02136
02137:-00087:+00071:-00002:001192.9136:02137
02138:-00089:+00056:+00026:001192.9136:02138
02139:-00077:+00062:+00025:001192.9136:02139
02140:-00077:+00060:+00031:001192.9136:02140
02141:-00067:+00057:+00020:001192.9136:02141
02142:-00088:+00058:-00017:001192.9136:02142
02143:-00072:+00041:+00020:001192.9136:02143
02144:-00063:+00064:-00005:001251.3314:02144
02145:-00086:+00046:-00007:001251.3314:02145
02146:-00073:+00064:-00039:001251.3314:02146
02147:-00053:+00057:-00062:001251.3314:02147
02148:-00032:+00055:-00037:001251.3314:02148
02149:-00020:+00058:+00014:001251.3314:02149
02150:-00023:+00056:+00016:001251.3314:02150
02151:-00045:+00066:-00035:001251.3314:02151
02152:-00022:+00056:-00074:001251.3314:02152
02153:-00054:+00078:-00054:001251.3314:02153
02154:-00074:+00066:-00119:001251.3314:02154
02155:-00073:+00037:+00101:001251.3314:02155
02156:-00060:+00038:-00037:001251.3314:02156
02157:+00037:+00053:+00011:001251.3314:02157
02158:-00028:-00009:-00031:001251.3314:02158
02159:-00066:+00002:-00069:001317.1782:02159
02160:-00026:-00064:-00099:001317.1782:02160
02161:-00092:-00060:-00025:001317.1782:02161
02162:-00049:-00042:-00068:001317.1782:02162
02163:-00068:-00019:+00004:001317.1782:02163
02164:+00014:-00040:-00055:001317.1782:02164
02165:-00001:-00033:+00019:001317.1782:02165
02166:-00007:-00043:-00059:001317.1782:02166
02167:+00035:-00065:+00030:001317.1782:02167
02168:-00026:-00113:-00061:001317.1782:02168
02169:+00001:-00080:-00015:001317.1782:02169
02170:+00000:-00083:-00020:001317.1782:02170
02171:+00042:-00052:-00009:001317.1782:02171
02172:+00025:-00045:-00017:001317.1782:02172
02173:+00044:-00027:-00068:001317.1782:02173
02174:+00038:-00045:+00115:001386.6607:02174
02175:+00091:-00026:+00172:001386.6607:02175
02176:+00020:-00031:+00059:001386.6607:02176
02177:+00040:-00020:-00030:001386.6607:02177
02178:+00020:-00022:-00096:001386.6607:02178
02179:+00028:+00010:-00003:001386.6607:02179
02180:+00016:-00004:-00040:001386.6607:02180
02181:+00000:-00002:-00021:001386.6607:02181
02182:-00023:+00014:+00017:001386.6607:02182
02183:-00021:+00012:+00084:001386.6607:02183
02184:-00030:+00037:-00045:001386.6607:02184
02185:-00056:+00026:-00056:001386.6607:02185
02186:-00031:+00015:-00039:001386.6607:02186
02187:-00057:+00050:+00044:001386.6607:02187
02188:-00073:+00034:+00043:001443.0603:02188
02189:-00041:+00031:+00071:001443.0603:02189
02190:-00020:+00010:-00051:001443.0603:02190
02191:-00031:+00027:-00042:001443.0603:02191
02192:-00059:-00018:-00016:001443.0603:02192
02193:-00038:-00007:+00060:001443.0603:02193
02194:-00019:-00012:+00001:001443.0603:02194
02195:-00009:+00002:+00007:001443.0603:02195
02196:+00006:-00036:-00032:001443.0603:02196
02197:+00013:-00037:-00059:001443.0603:02197
02198:-00005:-00043:+00023:001443.0603:02198
02199:+00019:-00060:+00029:001443.0603:02199
02200:+00006:-00040:+00024:001443.0603:02200
02201:+00030:-00042:+00055:001510.2762:02201
02202:+00047:-00076:-00004:001510.2762:02202
02203:+00039:-00048:-00011:001510.2762:02203
02204:+00054:-00038:+00008:001510.2762:02204
02205:+00074:-00049:-00024:001510.2762:02205
02206:+00051:-00043:+00096:001510.2762:02206
02207:+00087:-00025:+00059:001510.2762:02207
02208:+00021:-00065:-00002:001510.2762:02208
02209:+00041:-00049:-00050:001510.2762:02209
02210:+00034:-00046:-00048:001510.2762:02210
02211:+00023:-00023:-00057:001510.2762:02211
02212:+00045:-00024:-00057:001510.2762:02212
02213:+00042:-00018:-00017:001510.2762:02213
02214:+00041:-00030:-00012:001558.2686:02214
02215:+00040:-00010:-00033:001558.2686:02215
02216:+00019:-00011:-00042:001558.2686:02216
02217:+00013:-00008:-00019:001558.2686:02217
02218:+00015:-00007:-00009:001558.2686:02218
02219:-00008:+00020:-00062:001558.2686:02219
02220:+00015:+00022:-00081:001558.2686:02220
02221:+00025:+00039:-00070:001558.2686:02221
02222:+00018:+00015:-00052:001558.2686:02222
02223:+00023:-00004:-00023:001558.2686:02223
02224:+00003:+00016:+00024:001558.2686:02224
02225:-00023:-00013:-00017:001558.2686:02225
02226:-00001:-00009:-00007:001585.5577:02226
02227:-00010:-00022:-00031:001585.5577:02227
02228:-00007:-00042:+00006:001585.5577:02228
02229:-00013:-00055:+00034:001585.5577:02229
02230:+00004:-00066:+00032:001585.5577:02230
02231:+00026:-00058:-00023:001585.5577:02231
02232:+00005:-00062:-00050:001585.5577:02232
02233:+00028:-00067:-00046:001585.5577:02233
02234:+00031:-00039:-00036:001585.5577:02234
02235:+00024:-00069:-00078:001585.5577:02235
02236:+00005:-00069:-00045:001585.5577:02236
02237:-00002:-00081:-00032:001585.5577:02237
02238:-00033:-00080:+00024:001585.5577:02238
02239:-00037:-00062:+00057:001616.2176:02239
02240:-00040:-00038:+00060:001616.2176:02240
02241:-00055:-00035:-00020:001616.2176:02241
02242:-00039:-00024:-00035:001616.2176:02242
02243:+00000:-00017:-00043:001616.2176:02243
02244:+00002:-00016:+00008:001616.2176:02244
02245:+00025:-00018:+00045:001616.2176:02245
02246:+00024:+00018:+00074:001616.2176:02246
02247:+00012:-00003:+00012:001616.2176:02247
02248:-00013:+00010:-00045:001616.2176:02248
02249:+00011:+00079:-00075:001616.2176:02249
02250:+00008:+00077:-00045:001616.2176:02250
02251:-00029:+00081:-00045:001627.4177:02251
02252:-00019:+00076:+00072:001627.4177:02252
02253:-00016:+00094:+00031:001627.4177:02253
02254:-00046:+00087:+00008:001627.4177:02254
02255:-00057:+00077:+00008:001627.4177:02255
02256:-00050:+00090:+00022:001627.4177:02256
02257:-00074:+00071:+00017:001627.4177:02257
02258:-00049:+00079:+00070:001627.4177:02258
02259:-00071:+00053:+00102:001627.4177:02259
02260:-00084:+00045:+00031:001627.4177:02260
02261:-00080:+00051:+00035:001627.4177:02261
02262:-00090:+00039:-00029:001627.4177:02262
02263:-00092:+00038:-00034:001630.9821:02263
02264:-00090:+00017:-00079:001630.9821:02264
02265:-00090:+00008:+00007:001630.9821:02265
02266:-00086:-00050:+00084:001630.9821:02266
02267:-00075:-00048:+00100:001630.9821:02267
02268:-00057:-00049:+00040:001630.9821:02268
02269:-00055:-00036:+00058:001630.9821:02269
02270:-00042:-00041:+00050:001630.9821:02270
02271:-00038:-00023:+00020:001630.9821:02271
02272:-00004:-00030:-00027:001630.9821:02272
02273:-00032:-00018:+00025:001630.9821:02273
02274:-00044:-00013:+00018:001630.9821:02274
02275:-00058:-00018:+00025:001630.9821:02275
02276:-00042:-00046:+00041:001643.4892:02276
02277:-00033:-00030:+00069:001643.4892:02277
02278:-00012:-00010:+00042:001643.4892:02278
02279:+00008:-00020:+00022:001643.4892:02279
02280:+00035:+00005:+00041:001643.4892:02280
02281:+00053:+00018:+00130:001643.4892:02281
02282:+00072:+00013:+00085:001643.4892:02282
02283:+00069:+00027:+00048:001643.4892:02283
02284:+00051:+00052:+00077:001643.4892:02284
02285:+00036:+00064:+00028:001643.4892:02285
02286:+00042:+00041:+00002:001643.4892:02286
02287:+00045:+00057:+00038:001643.4892:02287
02288:+00016:+00069:+00044:001644.5882:02288
02289:+00003:+00069:+00025:001644.5882:02289
02290:+00027:+00068:+00006:001644.5882:02290
02291:+00034:+00067:-00007:001644.5882:02291
02292:+00027:+00045:-00031:001644.5882:02292
02293:+00029:+00064:+00010:001644.5882:02293
02294:+00028:+00064:+00022:001644.5882:02294
02295:+00029:+00040:+00029:001644.5882:02295
02296:+00002:+00044:+00086:001644.5882:02296
02297:+00022:+00053:+00114:001644.5882:02297
02298:+00019:+00030:+00027:001644.5882:02298
02299:+00045:+00049:+00005:001644.5882:02299
02300:+00036:+00031:-00055:001639.5168:02300
02301:+00059:+00028:-00057:001639.5168:02301
02302:+00063:+00030:-00080:001639.5168:02302
02303:+00084:+00027:-00079:001639.5168:02303
02304:+00082:+00096:+00080:001639.5168:02304
02305:+00109:+00060:+00073:001639.5168:02305
02306:+00177:+00068:+00068:001639.5168:02306
02307:+00093:+00043:-00144:001639.5168:02307
02308:+00241:+00037:+00222:001639.5168:02308
02309:-00026:-00057:+00094:001639.5168:02309
02310:-00045:+00021:-00048:001639.5168:02310
02311:-00017:-00039:-00196:001639.5168:02311
02312:-00014:+00046:+00034:001641.3460:02312
02313:-00053:-00018:-00112:001641.3460:02313
02314:-00027:+00059:-00151:001641.3460:02314
02315:+00002:+00008:+00168:001641.3460:02315
02316:+00017:+00036:+00245:001641.3460:02316
02317:-00012:-00052:-00097:001641.3460:02317
02318:-00028:+00024:-00074:001641.3460:02318
02319:+00044:-00081:+00070:001641.3460:02319
02320:+00043:-00026:+00139:001641.3460:02320
02321:-00056:-00075:-00012:001641.3460:02321
02322:-00011:-00045:-00078:001641.3460:02322
02323:+00075:-00073:+00117:001641.3460:02323
02324:-00013:-00073:+00047:001633.7963:02324
02325:-00007:-00086:-00147:001633.7963:02325
02326:+00007:-00070:+00041:001633.7963:02326
02327:+00116:-00094:+00137:001633.7963:02327
02328:+00025:-00057:+00058:001633.7963:02328
02329:+00038:-00071:+00021:001633.7963:02329
02330:+00147:-00053:+00123:001633.7963:02330
02331:+00150:-00042:+00003:001633.7963:02331
02332:+00117:-00055:-00039:001633.7963:02332
02333:+00118:-00048:+00040:001633.7963:02333
02334:+00131:-00012:+00065:001633.7963:02334
02335:+00078:+00020:-00034:001633.7963:02335
02336:+00062:+00024:-00033:001633.7963:02336
02337:+00077:+00035:+00050:001577.5515:02337
02338:+00031:+00033:+00067:001577.5515:02338
02339:+00006:+00034:-00024:001577.5515:02339
02340:-00013:+00031:+00005:001577.5515:02340
02341:+00000:+00014:+00046:001577.5515:02341
02342:-00027:+00034:+00094:001577.5515:02342
02343:-00022:+00011:+00073:001577.5515:02343
02344:-00055:+00034:-00044:001577.5515:02344
02345:-00056:+00000:-00083:001577.5515:02345
02346:-00031:+00032:-00075:001577.5515:02346
02347:-00055:+00021:-00044:001577.5515:02347
02348:-00066:+00013:-00075:001577.5515:02348
02349:-00057:+00021:+00042:001577.5515:02349
02350:-00007:+00035:+00058:001577.5515:02350
02351:-00044:+00020:+00001:001459.7988:02351
02352:-00026:+00034:-00071:001459.7988:02352
02353:-00001:+00034:-00066:001459.7988:02353
02354:+00000:+00031:-00120:001459.7988:02354
02355:+00002:+00025:-00011:001459.7988:02355
02356:+00022:+00049:+00048:001459.7988:02356
02357:+00011:+00028:+00044:001459.7988:02357
02358:+00012:+00042:-00043:001459.7988:02358
02359:+00027:+00051:-00065:001459.7988:02359
02360:+00011:+00045:-00067:001459.7988:02360
02361:+00015:+00052:-00053:001459.7988:02361
02362:+00022:+00068:-00013:001459.7988:02362
02363:+00023:+00048:-00060:001459.7988:02363
02364:+00017:+00041:-00022:001459.7988:02364
02365:+00028:+00025:-00015:001459.7988:02365
02366:-00009:+00034:+00017:001317.7541:02366
02367:-00003:+00015:-00017:001317.7541:02367
02368:-00018:+00031:+00007:001317.7541:02368
02369:-00022:+00014:+00008:001317.7541:02369
02370:-00040:+00038:+00021:001317.7541:02370
02371:-00071:+00018:-00007:001317.7541:02371
02372:-00087:-00004:+00005:001317.7541:02372
02373:-00068:-00021:-00060:001317.7541:02373
02374:-00101:+00001:-00069:001317.7541:02374
02375:-00093:-00019:-00027:001317.7541:02375
02376:-00088:-00021:-00006:001317.7541:02376
02377:-00091:-00025:+00038:001317.7541:02377
02378:-00101:-00018:-00023:001317.7541:02378
02379:-00105:-00013:-00004:001317.7541:02379
02380:-00078:-00008:+00018:001317.7541:02380
02381:-00094:-00018:-00016:001317.7541:02381
02382:-00099:+00003:+00010:001200.9464:02382
02383:-00082:-00005:+00043:001200.9464:02383
02384:-00092:-00002:+00078:001200.9464:02384
02385:-00131:-00003:-00070:001200.9464:02385
02386:-00094:-00017:-00056:001200.9464:02386
02387:-00070:+00015:+00048:001200.9464:02387
02388:-00086:+00003:+00080:001200.9464:02388
02389:-00082:+00001:+00101:001200.9464:02389
02390:-00116:+00004:+00014:001200.9464:02390
02391:-00119:-00002:-00048:001200.9464:02391
02392:-00077:+00007:-00032:001200.9464:02392
02393:-00106:+00049:+00050:001200.9464:02393
02394:-00132:+00024:+00013:001200.9464:02394
02395:-00109:+00036:+00000:001200.9464:02395
02396:-00119:+00036:+00013:001200.9464:02396
02397:-00132:+00054:+00027:001200.9464:02397
02398:-00122:+00029:+00081:001200.9464:02398
02399:-00136:+00038:+00070:001200.9464:02399
02400:-00122:+00036:+00039:001143.6044:02400
02401:-00134:+00038:+00003:001143.6044:02401
02402:-00127:+00038:+00011:001143.6044:02402
02403:-00123:+00010:+00032:001143.6044:02403
02404:-00128:+00015:+00048:001143.6044:02404
02405:-00110:+00033:+00062:001143.6044:02405
02406:-00111:+00013:+00042:001143.6044:02406
02407:-00111:+00018:+00038:001143.6044:02407
02408:-00122:+00033:+00019:001143.6044:02408
02409:-00131:+00013:+00009:001143.6044:02409
02410:-00107:+00028:+00028:001143.6044:02410
02411:-00107:+00024:+00042:001143.6044:02411
02412:-00117:+00031:+00001:001143.6044:02412
02413:-00094:+00028:+00021:001143.6044:02413
02414:-00083:+00028:+00026:001143.6044:02414
02415:-00081:+00054:+00041:001143.6044:02415
02416:-00086:+00038:+00042:001143.6044:02416
02417:-00064:+00016:+00054:001167.2164:02417
02418:-00061:+00032:+00012:001167.2164:02418
02419:-00069:+00022:+00001:001167.2164:02419
02420:-00075:+00022:-00027:001167.2164:02420
02421:-00064:+00012:-00025:001167.2164:02421
02422:-00060:+00010:-00005:001167.2164:02422
02423:-00053:+00005:+00014:001167.2164:02423
02424:-00037:-00002:-00001:001167.2164:02424
02425:-00019:-00004:+00067:001167.2164:02425
02426:-00001:-00005:+00054:001167.2164:02426
02427:-00018:+00017:+00027:001167.2164:02427
02428:-00016:+00020:+00003:001167.2164:02428
02429:-00038:+00021:-00066:001167.2164:02429
02430:-00022:+00010:-00100:001167.2164:02430
02431:-00041:+00050:-00045:001167.2164:02431
02432:-00038:+00050:+00005:001167.2164:02432
02433:-00051:+00052:-00013:001237.7163:02433
02434:-00074:+00044:-00032:001237.7163:02434
02435:-00069:+00083:-00037:001237.7163:02435
02436:-00023:+00090:-00075:001237.7163:02436
02437:-00086:+00109:+00055:001237.7163:02437
02438:+00054:+00125:+00107:001237.7163:02438
02439:-00052:+00066:+00045:001237.7163:02439
02440:+00056:+00128:+00025:001237.7163:02440
02441:-00105:+00051:-00050:001237.7163:02441
02442:-00062:+00066:-00028:001237.7163:02442
02443:-00122:+00027:-00101:001237.7163:02443
02444:-00012:+00078:-00033:001237.7163:02444
02445:-00101:+00011:-00033:001237.7163:02445
02446:-00004:+00070:-00023:001237.7163:02446
02447:-00132:-00018:-00062:001237.7163:02447
02448:-00054:+00048:-00074:001324.0332:02448
02449:-00048:-00047:-00050:001324.0332:02449
02450:+00028:+00006:+00007:001324.0332:02450
02451:-00011:-00054:-00031:001324.0332:02451
02452:+00022:-00031:+00027:001324.0332:02452
02453:+00030:-00055:-00057:001324.0332:02453
02454:+00057:-00042:-00095:001324.0332:02454
02455:+00096:-00074:+00166:001324.0332:02455
02456:+00079:-00057:+00144:001324.0332:02456
02457:+00042:-00106:-00010:001324.0332:02457
02458:+00029:-00100:-00118:001324.0332:02458
02459:+00022:-00107:-00091:001324.0332:02459
02460:+00009:-00111:-00040:001324.0332:02460
02461:-00002:-00102:+00065:001324.0332:02461
02462:-00002:-00103:+00135:001324.0332:02462
02463:-00016:-00090:+00041:001411.7718:02463
02464:-00037:-00054:-00035:001411.7718:02464
02465:-00059:-00061:-00005:001411.7718:02465
02466:-00020:-00055:+00000:001411.7718:02466
02467:-00035:-00049:+00044:001411.7718:02467
02468:-00021:-00028:+00060:001411.7718:02468
02469:-00025:-00034:+00082:001411.7718:02469
02470:-00045:-00036:+00035:001411.7718:02470
02471:-00006:-00018:-00072:001411.7718:02471
02472:-00026:-00002:-00123:001411.7718:02472
02473:-00011:+00011:-00071:001411.7718:02473
02474:-00005:+00017:-00026:001411.7718:02474
02475:-00013:+00035:+00037:001411.7718:02475
02476:+00019:+00025:-00018:001487.6151:02476
02477:+00044:+00067:-00018:001487.6151:02477
02478:+00048:+00054:-00016:001487.6151:02478
02479:+00036:+00063:+00024:001487.6151:02479
02480:+00018:+00044:+00004:001487.6151:02480
02481:+00047:+00053:+00048:001487.6151:02481
02482:+00055:+00040:+00015:001487.6151:02482
02483:+00022:+00051:-00021:001487.6151:02483
02484:+00036:+00049:-00022:001487.6151:02484
02485:+00036:+00054:-00063:001487.6151:02485
02486:+00020:+00040:-00056:001487.6151:02486
02487:+00032:+00033:-00034:001487.6151:02487
02488:+00018:+00009:-00050:001487.6151:02488
02489:+00030:-00002:-00067:001550.9317:02489
02490:+00043:+00001:+00028:001550.9317:02490
02491:+00074:-00020:+00066:001550.9317:02491
02492:+00027:-00026:+00019:001550.9317:02492
02493:+00046:+00003:-00050:001550.9317:02493
02494:+00046:-00034:-00032:001550.9317:02494
02495:+00019:-00013:-00052:001550.9317:02495
02496:+00026:-00027:-00038:001550.9317:02496
02497:+00029:-00034:-00001:001550.9317:02497
02498:+00007:-00039:-00017:001550.9317:02498
02499:+00002:-00065:-00055:001550.9317:02499
02500:+00043:-00060:-00054:001550.9317:02500
02501:+00028:-00065:-00011:001590.0462:02501
02502:+00012:-00079:+00020:001590.0462:02502
02503:+00028:-00039:-00014:001590.0462:02503
02504:+00019:-00036:-00055:001590.0462:02504
02505:+00023:-00023:-00078:001590.0462:02505
02506:+00032:-00007:-00046:001590.0462:02506
02507:+00045:-00037:-00036:001590.0462:02507
02508:+00034:-00032:-00049:001590.0462:02508
02509:+00024:-00024:-00028:001590.0462:02509
02510:+00025:-00036:-00010:001590.0462:02510
02511:-00011:-00041:-00008:001590.0462:02511
02512:-00013:-00040:-00006:001590.0462:02512
02513:+00000:-00061:-00014:001590.0462:02513
02514:-00002:-00058:-00007:001612.0742:02514
02515:-00029:-00072:-00033:001612.0742:02515
02516:-00024:-00082:-00030:001612.0742:02516
02517:-00043:-00092:+00052:001612.0742:02517
02518:-00043:-00091:+00043:001612.0742:02518
02519:-00033:-00060:+00012:001612.0742:02519
02520:-00016:-00040:-00055:001612.0742:02520
02521:-00022:-00044:-00078:001612.0742:02521
02522:+00012:-00066:-00059:001612.0742:02522
02523:+00028:-00021:-00005:001612.0742:02523
02524:+00041:-00022:+00020:001612.0742:02524
02525:+00042:+00008:+00033:001612.0742:02525
02526:+00027:+00033:+00011:001630.7872:02526
02527:-00010:+00043:-00004:001630.7872:02527
02528:-00002:+00027:+00035:001630.7872:02528
02529:-00013:+00065:-00032:001630.7872:02529
02530:-00003:+00060:-00023:001630.7872:02530
02531:-00004:+00070:-00018:001630.7872:02531
02532:-00039:+00041:-00026:001630.7872:02532
02533:-00043:+00072:+00008:001630.7872:02533
02534:-00039:+00082:+00056:001630.7872:02534
02535:-00034:+00082:+00015:001630.7872:02535
02536:-00068:+00078:-00077:001630.7872:02536
02537:-00035:+00086:-00039:001630.7872:02537
02538:-00057:+00094:-00051:001635.9531:02538
02539:-00052:+00059:+00021:001635.9531:02539
02540:-00070:+00044:+00064:001635.9531:02540
02541:-00085:+00063:+00129:001635.9531:02541
02542:-00057:+00035:+00071:001635.9531:02542
02543:-00060:+00013:+00045:001635.9531:02543
02544:-00049:+00006:+00035:001635.9531:02544
02545:-00070:-00013:+00023:001635.9531:02545
02546:-00081:-00033:-00029:001635.9531:02546
02547:-00085:-00047:+00013:001635.9531:02547
02548:-00065:-00044:+00039:001635.9531:02548
02549:-00072:-00041:+00059:001635.9531:02549
02550:-00038:-00061:+00063:001639.4897:02550
02551:-00015:-00041:+00080:001639.4897:02551
02552:+00007:-00027:+00029:001639.4897:02552
02553:+00061:-00020:+00068:001639.4897:02553
02554:+00049:-00020:+00062:001639.4897:02554
02555:+00074:-00015:+00067:001639.4897:02555
02556:+00076:+00009:+00098:001639.4897:02556
02557:+00068:-00005:+00073:001639.4897:02557
02558:+00045:+00006:+00062:001639.4897:02558
02559:+00041:-00006:+00045:001639.4897:02559
02560:+00029:+00002:+00081:001639.4897:02560
02561:+00004:-00002:+00033:001639.4897:02561
02562:+00013:-00001:+00066:001639.4897:02562
02563:-00012:+00020:+00082:001645.6008:02563
02564:-00029:+00023:+00053:001645.6008:02564
02565:-00038:+00014:+00039:001645.6008:02565
02566:-00005:+00034:+00037:001645.6008:02566
02567:-00014:+00035:+00002:001645.6008:02567
02568:+00001:+00038:+00038:001645.6008:02568
02569:+00017:+00028:+00095:001645.6008:02569
02570:+00025:+00030:+00062:001645.6008:02570
02571:+00033:+00051:+00056:001645.6008:02571
02572:+00050:+00066:+00013:001645.6008:02572
02573:+00077:+00069:+00035:001645.6008:02573
02574:+00078:+00059:-00012:001645.6008:02574
02575:+00091:+00081:-00022:001644.5589:02575
02576:+00088:+00069:-00060:001644.5589:02576
02577:+00054:+00070:-00100:001644.5589:02577
02578:+00053:+00045:+00061:001644.5589:02578
02579:+00075:+00040:+00127:001644.5589:02579
02580:+00014:+00034:-00005:001644.5589:02580
02581:+00013:+00040:-00057:001644.5589:02581
02582:+00015:+00046:-00148:001644.5589:02582
02583:-00068:+00048:+00107:001644.5589:02583
02584:+00018:+00026:-00009:001644.5589:02584
02585:+00069:+00034:+00063:001644.5589:02585
02586:+00016:+00023:-00154:001644.5589:02586
02587:+00041:+00049:-00090:001639.4768:02587
02588:+00029:-00042:+00155:001639.4768:02588
02589:-00007:-00015:+00002:001639.4768:02589
02590:-00030:+00008:-00186:001639.4768:02590
02591:+00085:-00018:+00039:001639.4768:02591
02592:+00030:-00051:+00225:001639.4768:02592
02593:+00058:-00018:+00089:001639.4768:02593
02594:+00020:-00021:-00204:001639.4768:02594
02595:+00100:-00015:-00046:001639.4768:02595
02596:+00087:-00075:+00252:001639.4768:02596
02597:+00104:-00038:-00037:001639.4768:02597
02598:+00001:-00080:-00184:001639.4768:02598
02599:+00103:-00040:+00089:001641.3208:02599
02600:+00062:-00071:+00238:001641.3208:02600
02601:-00013:-00081:-00059:001641.3208:02601
02602:-00024:-00029:-00027:001641.3208:02602
02603:+00106:-00036:+00024:001641.3208:02603
02604:+00071:-00044:+00113:001641.3208:02604
02605:+00047:-00026:+00145:001641.3208:02605
02606:+00050:-00076:+00072:001641.3208:02606
02607:+00071:-00051:-00016:001641.3208:02607
02608:+00087:-00043:+00037:001641.3208:02608
02609:+00058:-00028:+00091:001641.3208:02609
02610:+00044:-00029:+00029:001641.3208:02610
02611:+00037:-00026:+00050:001633.8029:02611
02612:+00049:-00025:+00000:001633.8029:02612
02613:+00023:-00034:-00057:001633.8029:02613
02614:+00008:-00032:-00050:001633.8029:02614
02615:+00028:+00001:+00017:001633.8029:02615
02616:+00031:-00017:-00010:001633.8029:02616
02617:+00023:+00009:+00009:001633.8029:02617
02618:+00044:+00021:+00036:001633.8029:02618
02619:+00042:+00011:+00023:001633.8029:02619
02620:+00029:+00017:-00031:001633.8029:02620
02621:+00042:+00033:+00065:001633.8029:02621
02622:+00020:+00024:+00065:001633.8029:02622
02623:+00005:+00013:-00061:001633.8029:02623
02624:+00005:+00034:-00060:001585.5216:02624
02625:+00020:+00027:-00030:001585.5216:02625
02626:+00030:+00026:-00081:001585.5216:02626
02627:+00016:+00048:-00123:001585.5216:02627
02628:+00044:+00041:-00017:001585.5216:02628
02629:+00058:+00031:-00002:001585.5216:02629
02630:+00016:+00040:-00047:001585.5216:02630
02631:+00070:+00050:-00027:001585.5216:02631
02632:+00072:+00040:-00079:001585.5216:02632
02633:+00056:+00053:-00087:001585.5216:02633
02634:+00051:+00067:-00058:001585.5216:02634
02635:+00061:+00069:-00046:001585.5216:02635
02636:+00038:+00058:-00038:001585.5216:02636
02637:+00036:+00074:-00035:001585.5216:02637
02638:+00038:+00071:-00031:001469.9392:02638
02639:+00014:+00095:-00088:001469.9392:02639
02640:-00009:+00085:-00108:001469.9392:02640
02641:+00008:+00073:-00071:001469.9392:02641
02642:-00010:+00080:-00019:001469.9392:02642
02643:-00001:+00079:-00011:001469.9392:02643
02644:-00041:+00046:-00016:001469.9392:02644
02645:-00032:+00067:-00106:001469.9392:02645
02646:-00046:+00063:-00097:001469.9392:02646
02647:-00048:+00054:-00043:001469.9392:02647
02648:-00067:+00039:+00018:001469.9392:02648
02649:-00071:+00036:-00002:001469.9392:02649
02650:-00061:+00000:+00046:001469.9392:02650
02651:-00084:+00007:+00026:001469.9392:02651
02652:-00097:-00009:-00016:001469.9392:02652
02653:-00091:-00023:-00029:001334.6650:02653
02654:-00096:-00036:-00030:001334.6650:02654
02655:-00095:-00039:-00047:001334.6650:02655
02656:-00076:-00047:-00025:001334.6650:02656
02657:-00086:-00052:-00043:001334.6650:02657
02658:-00066:-00046:-00025:001334.6650:02658
02659:-00074:-00026:-00020:001334.6650:02659
02660:-00051:-00049:-00009:001334.6650:02660
02661:-00051:-00012:+00004:001334.6650:02661
02662:-00056:-00032:-00019:001334.6650:02662
02663:-00049:-00013:+00001:001334.6650:02663
02664:-00062:-00020:+00001:001334.6650:02664
02665:-00065:+00001:+00036:001334.6650:02665
02666:-00087:+00006:+00037:001334.6650:02666
02667:-00104:-00018:+00047:001334.6650:02667
02668:-00115:+00008:+00070:001334.6650:02668
02669:-00112:-00006:+00090:001220.8237:02669
02670:-00162:-00001:-00092:001220.8237:02670
02671:-00157:+00019:-00123:001220.8237:02671
02672:-00139:+00012:+00081:001220.8237:02672
02673:-00153:+00023:+00038:001220.8237:02673
02674:-00171:-00005:-00014:001220.8237:02674
02675:-00140:+00021:+00028:001220.8237:02675
02676:-00162:+00023:+00072:001220.8237:02676
02677:-00152:+00037:-00002:001220.8237:02677
02678:-00141:+00064:+00050:001220.8237:02678
02679:-00143:+00068:+00122:001220.8237:02679
02680:-00111:+00051:+00050:001220.8237:02680
02681:-00119:+00044:+00052:001220.8237:02681
02682:-00120:+00040:+00068:001220.8237:02682
02683:-00136:+00046:+00028:001220.8237:02683
02684:-00136:+00028:+00008:001220.8237:02684
02685:-00101:+00039:+00013:001220.8237:02685
02686:-00078:+00015:+00081:001169.9899:02686
02687:-00087:+00037:+00079:001169.9899:02687
02688:-00071:+00033:+00000:001169.9899:02688
02689:-00048:+00038:+00113:001169.9899:02689
02690:-00004:+00017:+00075:001169.9899:02690
02691:-00056:+00028:+00028:001169.9899:02691
02692:-00043:+00012:+00038:001169.9899:02692
02693:-00048:+00016:+00020:001169.9899:02693
02694:-00074:+00033:-00004:001169.9899:02694
02695:-00068:+00009:-00003:001169.9899:02695
02696:-00099:+00016:+00053:001169.9899:02696
02697:-00096:+00014:+00018:001169.9899:02697
02698:-00096:+00023:+00000:001169.9899:02698
02699:-00120:+00023:+00006:001169.9899:02699
02700:-00094:-00005:+00025:001169.9899:02700
02701:-00093:-00006:-00001:001169.9899:02701
02702:-00092:-00021:+00038:001169.9899:02702
02703:-00077:-00019:+00012:001207.9244:02703
02704:-00099:+00007:-00010:001207.9244:02704
02705:-00082:-00004:-00053:001207.9244:02705
02706:-00068:+00017:-00033:001207.9244:02706
02707:-00067:-00004:-00023:001207.9244:02707
02708:-00062:+00021:-00012:001207.9244:02708
02709:-00059:+00000:+00015:001207.9244:02709
02710:-00032:+00020:-00034:001207.9244:02710
02711:-00033:+00010:-00044:001207.9244:02711
02712:-00040:+00032:-00047:001207.9244:02712
02713:-00042:+00033:-00019:001207.9244:02713
02714:-00036:+00024:+00009:001207.9244:02714
02715:-00040:+00038:+00033:001207.9244:02715
02716:-00032:+00047:-00016:001207.9244:02716
02717:-00053:+00031:-00021:001207.9244:02717
02718:-00047:+00044:-00030:001266.5074:02718
02719:-00075:+00041:-00018:001266.5074:02719
02720:-00070:+00064:-00024:001266.5074:02720
02721:-00049:+00041:+00010:001266.5074:02721
02722:-00046:+00053:+00005:001266.5074:02722
02723:-00062:+00069:-00034:001266.5074:02723
02724:+00000:+00051:-00055:001266.5074:02724
02725:-00070:+00033:+00073:001266.5074:02725
02726:-00065:+00016:-00043:001266.5074:02726
02727:-00040:-00012:+00043:001266.5074:02727
02728:-00032:-00050:-00014:001266.5074:02728
02729:+00036:+00015:-00065:001266.5074:02729
02730:-00072:-00060:-00090:001266.5074:02730
02731:-00008:+00035:-00047:001266.5074:02731
02732:-00110:-00012:+00054:001266.5074:02732
02733:-00025:+00009:+00019:001346.5373:02733
02734:-00074:-00014:+00000:001346.5373:02734
02735:-00056:+00004:+00015:001346.5373:02735
02736:-00064:-00063:+00047:001346.5373:02736
02737:-00039:-00062:+00070:001346.5373:02737
02738:-00045:-00079:+00026:001346.5373:02738
02739:-00039:-00060:+00014:001346.5373:02739
02740:-00026:-00077:+00029:001346.5373:02740
02741:-00044:-00077:-00018:001346.5373:02741
02742:-00026:-00096:+00056:001346.5373:02742
02743:-00005:-00055:+00142:001346.5373:02743
02744:-00012:-00073:+00066:001346.5373:02744
02745:-00007:-00073:-00095:001346.5373:02745
02746:+00000:-00084:-00037:001346.5373:02746
02747:-00002:-00082:-00046:001423.0406:02747
02748:-00013:-00093:-00082:001423.0406:02748
02749:+00020:-00078:-00040:001423.0406:02749
02750:+00043:-00053:+00071:001423.0406:02750
02751:+00041:-00049:+00027:001423.0406:02751
02752:+00008:-00032:-00018:001423.0406:02752
02753:+00007:-00012:-00051:001423.0406:02753
02754:+00030:-00019:-00065:001423.0406:02754
02755:+00002:-00016:-00016:001423.0406:02755
02756:+00004:-00004:+00038:001423.0406:02756
02757:+00026:+00018:+00040:001423.0406:02757
02758:+00018:+00034:-00021:001423.0406:02758
02759:+00004:+00026:-00057:001423.0406:02759
02760:+00023:+00028:-00026:001423.0406:02760
02761:+00058:+00029:-00028:001496.5178:02761
02762:+00060:+00030:-00007:001496.5178:02762
02763:+00069:+00068:-00033:001496.5178:02763
02764:+00073:+00068:-00002:001496.5178:02764
02765:+00062:+00047:-00052:001496.5178:02765
02766:+00056:+00068:+00006:001496.5178:02766
02767:+00035:+00041:-00081:001496.5178:02767
02768:+00026:+00069:-00041:001496.5178:02768
02769:+00052:+00059:-00023:001496.5178:02769
02770:+00056:+00063:+00008:001496.5178:02770
02771:+00018:+00029:-00045:001496.5178:02771
02772:+00007:+00034:-00011:001496.5178:02772
02773:+00005:+00035:-00069:001496.5178:02773
02774:-00012:+00013:-00080:001558.5300:02774
02775:+00013:-00005:-00042:001558.5300:02775
02776:+00005:+00000:-00046:001558.5300:02776
02777:+00000:+00003:-00064:001558.5300:02777
02778:-00007:-00022:-00035:001558.5300:02778
02779:-00005:-00023:+00001:001558.5300:02779
02780:-00017:-00051:-00052:001558.5300:02780
02781:-00043:-00048:-00075:001558.5300:02781
02782:-00011:-00040:-00063:001558.5300:02782
02783:+00012:-00042:-00079:001558.5300:02783
02784:+00003:-00055:-00055:001558.5300:02784
02785:+00021:-00063:-00020:001558.5300:02785
02786:+00022:-00055:-00008:001594.0499:02786
02787:+00002:-00067:-00059:001594.0499:02787
02788:+00016:-00063:+00005:001594.0499:02788
02789:+00020:-00051:+00036:001594.0499:02789
02790:+00008:-00050:+00035:001594.0499:02790
02791:+00015:-00022:-00013:001594.0499:02791
02792:+00002:-00033:-00092:001594.0499:02792
02793:-00002:-00032:-00105:001594.0499:02793
02794:-00025:-00010:+00006:001594.0499:02794
02795:-00026:-00014:+00006:001594.0499:02795
02796:-00054:-00019:-00023:001594.0499:02796
02797:-00035:+00007:-00048:001594.0499:02797
02798:-00050:+00023:-00058:001594.0499:02798
02799:-00034:-00005:-00105:001609.9560:02799
02800:-00022:+00001:-00028:001609.9560:02800
02801:-00001:-00001:+00019:001609.9560:02801
02802:-00001:+00010:+00033:001609.9560:02802
02803:-00013:+00016:+00025:001609.9560:02803
02804:-00002:+00030:+00022:001609.9560:02804
02805:-00028:+00034:-00024:001609.9560:02805
02806:-00027:+00030:-00031:001609.9560:02806
02807:-00024:+00028:-00022:001609.9560:02807
02808:-00027:+00024:-00003:001609.9560:02808
02809:-00018:+00048:+00038:001609.9560:02809
02810:-00022:+00027:+00032:001609.9560:02810
02811:-00040:+00030:-00014:001624.4907:02811
02812:-00032:+00034:-00026:001624.4907:02812
02813:-00031:+00026:-00052:001624.4907:02813
02814:-00042:+00010:-00075:001624.4907:02814
02815:-00038:+00035:-00011:001624.4907:02815
02816:-00033:-00017:+00141:001624.4907:02816
02817:-00020:-00019:+00120:001624.4907:02817
02818:-00061:+00002:+00069:001624.4907:02818
02819:-00047:-00011:+00023:001624.4907:02819
02820:-00090:-00048:-00016:001624.4907:02820
02821:-00083:-00024:-00035:001624.4907:02821
02822:-00067:-00029:-00047:001624.4907:02822
02823:-00059:-00048:+00001:001635.8889:02823
02824:-00037:-00047:+00075:001635.8889:02824
02825:-00025:-00025:+00076:001635.8889:02825
02826:-00029:-00026:+00093:001635.8889:02826
02827:-00009:-00014:+00096:001635.8889:02827
02828:+00044:+00002:+00077:001635.8889:02828
02829:+00050:+00018:+00058:001635.8889:02829
02830:+00074:+00034:+00075:001635.8889:02830
02831:+00053:+00037:+00077:001635.8889:02831
02832:+00052:+00029:+00028:001635.8889:02832
02833:+00057:+00051:+00022:001635.8889:02833
02834:+00019:+00063:+00074:001635.8889:02834
02835:+00025:+00053:+00098:001637.3533:02835
02836:+00001:+00048:+00101:001637.3533:02836
02837:+00013:+00045:+00076:001637.3533:02837
02838:-00012:+00040:+00049:001637.3533:02838
02839:-00016:+00053:+00027:001637.3533:02839
02840:-00044:+00045:-00011:001637.3533:02840
02841:-00039:+00054:-00009:001637.3533:02841
02842:-00045:+00052:+00014:001637.3533:02842
02843:-00035:+00037:+00059:001637.3533:02843
02844:-00039:+00015:+00044:001637.3533:02844
02845:-00023:+00020:+00044:001637.3533:02845
02846:+00012:+00017:+00054:001637.3533:02846
02847:+00010:+00004:+00052:001637.3533:02847
02848:+00026:+00005:+00032:001641.3112:02848
02849:+00031:-00006:+00030:001641.3112:02849
02850:+00046:+00033:+00027:001641.3112:02850
02851:+00036:+00026:-00018:001641.3112:02851
02852:+00039:+00028:-00013:001641.3112:02852
02853:+00023:+00038:-00049:001641.3112:02853
02854:+00029:+00033:-00065:001641.3112:02854
02855:+00020:+00037:+00130:001641.3112:02855
02856:+00014:-00022:+00166:001641.3112:02856
02857:-00057:-00021:+00038:001641.3112:02857
02858:-00002:-00007:-00117:001641.3112:02858
02859:+00011:-00004:-00030:001641.3112:02859
02860:+00011:+00017:-00069:001640.2447:02860
02861:-00031:-00017:-00076:001640.2447:02861
02862:+00117:-00039:+00007:001640.2447:02862
02863:+00113:-00048:+00355:001640.2447:02863
02864:+00028:-00041:-00052:001640.2447:02864
02865:-00098:-00030:-00261:001640.2447:02865
02866:+00104:-00024:-00190:001640.2447:02866
02867:+00110:+00035:+00238:001640.2447:02867
02868:+00104:+00013:+00175:001640.2447:02868
02869:+00077:+00025:-00074:001640.2447:02869
02870:+00124:-00020:+00078:001640.2447:02870
02871:+00115:+00013:+00273:001640.2447:02871
02872:+00031:-00025:-00070:001635.2128:02872
02873:+00032:+00032:-00167:001635.2128:02873
02874:+00142:+00032:+00038:001635.2128:02874
02875:+00098:+00032:+00194:001635.2128:02875
02876:+00038:-00015:+00058:001635.2128:02876
02877:+00096:+00018:-00024:001635.2128:02877
02878:+00098:-00017:+00070:001635.2128:02878
02879:+00104:-00021:+00060:001635.2128:02879
02880:+00054:-00031:+00018:001635.2128:02880
02881:+00059:-00027:+00076:001635.2128:02881
02882:+00135:-00010:+00085:001635.2128:02882
02883:+00080:-00029:+00067:001635.2128:02883
02884:+00086:-00023:+00017:001603.9260:02884
02885:+00055:-00057:+00068:001603.9260:02885
02886:+00045:-00071:-00029:001603.9260:02886
02887:+00008:-00097:-00063:001603.9260:02887
02888:+00012:-00083:-00002:001603.9260:02888
02889:-00009:-00098:+00031:001603.9260:02889
02890:-00044:-00107:+00034:001603.9260:02890
02891:-00038:-00086:+00001:001603.9260:02891
02892:-00030:-00096:+00069:001603.9260:02892
02893:-00040:-00072:+00011:001603.9260:02893
02894:-00047:-00095:+00012:001603.9260:02894
02895:-00034:-00078:+00027:001603.9260:02895
02896:-00044:-00084:-00051:001603.9260:02896
02897:-00038:-00077:-00028:001603.9260:02897
02898:+00009:-00058:+00016:001482.2620:02898
02899:-00042:-00062:-00023:001482.2620:02899
02900:-00044:-00042:-00040:001482.2620:02900
02901:+00004:-00012:-00018:001482.2620:02901
02902:+00006:+00018:+00024:001482.2620:02902
02903:+00029:+00012:+00005:001482.2620:02903
02904:+00029:+00031:-00029:001482.2620:02904
02905:+00029:+00055:-00038:001482.2620:02905
02906:+00018:+00056:-00064:001482.2620:02906
02907:+00047:+00077:+00010:001482.2620:02907
02908:+00048:+00090:+00009:001482.2620:02908
02909:+00046:+00101:-00022:001482.2620:02909
02910:+00042:+00122:-00090:001482.2620:02910
02911:+00022:+00145:-00115:001482.2620:02911
02912:+00024:+00135:-00092:001482.2620:02912
02913:+00009:+00156:-00035:001319.8781:02913
02914:-00002:+00158:-00012:001319.8781:02914
02915:-00021:+00136:-00054:001319.8781:02915
02916:-00021:+00145:-00090:001319.8781:02916
02917:-00056:+00142:-00076:001319.8781:02917
02918:-00065:+00086:-00032:001319.8781:02918
02919:-00061:+00075:-00057:001319.8781:02919
02920:-00081:+00070:-00027:001319.8781:02920
02921:-00102:+00039:-00050:001319.8781:02921
02922:-00096:-00006:-00028:001319.8781:02922
02923:-00119:-00033:+00035:001319.8781:02923
02924:-00106:-00058:+00027:001319.8781:02924
02925:-00129:-00059:-00014:001319.8781:02925
02926:-00109:-00092:-00048:001319.8781:02926
02927:-00111:-00101:-00078:001319.8781:02927
02928:-00131:-00099:-00049:001319.8781:02928
02929:-00097:-00118:-00012:001319.8781:02929
02930:-00082:-00102:-00028:001203.3443:02930
02931:-00087:-00102:-00032:001203.3443:02931
02932:-00051:-00110:+00007:001203.3443:02932
02933:-00058:-00071:+00020:001203.3443:02933
02934:-00030:-00077:+00004:001203.3443:02934
02935:-00027:-00062:+00003:001203.3443:02935
02936:-00005:-00043:+00002:001203.3443:02936
02937:+00000:-00024:+00015:001203.3443:02937
02938:-00009:-00036:+00018:001203.3443:02938
02939:-00027:+00007:+00029:001203.3443:02939
02940:-00022:+00009:+00070:001203.3443:02940
02941:-00055:+00014:+00101:001203.3443:02941
02942:-00067:+00027:+00060:001203.3443:02942
02943:-00096:+00053:-00108:001203.3443:02943
02944:-00120:+00044:-00127:001203.3443:02944
02945:-00092:+00099:+00004:001203.3443:02945
02946:-00131:+00073:+00110:001203.3443:02946
02947:-00116:+00072:+00167:001179.3808:02947
02948:-00144:+00095:+00028:001179.3808:02948
02949:-00153:+00095:-00090:001179.3808:02949
02950:-00126:+00091:-00010:001179.3808:02950
02951:-00151:+00073:+00047:001179.3808:02951
02952:-00142:+00073:+00018:001179.3808:02952
02953:-00136:+00078:+00036:001179.3808:02953
02954:-00116:+00070:+00039:001179.3808:02954
02955:-00105:+00045:+00015:001179.3808:02955
02956:-00099:+00047:+00055:001179.3808:02956
02957:-00089:+00046:+00063:001179.3808:02957
02958:-00073:+00044:+00035:001179.3808:02958
02959:-00057:+00047:+00017:001179.3808:02959
02960:-00033:+00048:+00018:001179.3808:02960
02961:-00057:+00031:+00025:001179.3808:02961
02962:-00058:+00013:+00035:001179.3808:02962
02963:-00056:+00012:+00052:001223.2281:02963
02964:-00068:+00021:+00025:001223.2281:02964
02965:-00074:+00021:+00029:001223.2281:02965
02966:-00075:+00016:+00059:001223.2281:02966
02967:-00067:+00013:+00071:001223.2281:02967
02968:-00068:+00023:+00030:001223.2281:02968
02969:-00086:+00035:+00019:001223.2281:02969
02970:-00078:+00023:+00008:001223.2281:02970
02971:-00098:+00017:-00009:001223.2281:02971
02972:-00129:+00000:+00022:001223.2281:02972
02973:-00135:-00003:-00012:001223.2281:02973
02974:-00138:+00020:-00013:001223.2281:02974
02975:-00128:-00004:+00004:001223.2281:02975
02976:-00127:+00019:+00029:001223.2281:02976
02977:-00094:+00022:+00020:001223.2281:02977
02978:-00078:+00019:-00015:001223.2281:02978
02979:-00090:+00010:-00022:001286.4157:02979
02980:-00075:+00033:-00079:001286.4157:02980
02981:-00046:+00053:-00054:001286.4157:02981
02982:-00016:+00041:-00055:001286.4157:02982
02983:+00012:+00045:-00017:001286.4157:02983
02984:+00014:+00067:+00015:001286.4157:02984
02985:+00015:+00084:+00041:001286.4157:02985
02986:+00000:+00074:+00007:001286.4157:02986
02987:-00002:+00093:+00010:001286.4157:02987
02988:-00005:+00100:-00022:001286.4157:02988
02989:-00039:+00107:-00028:001286.4157:02989
02990:+00042:+00134:-00012:001286.4157:02990
02991:-00072:+00096:+00072:001286.4157:02991
02992:+00066:+00126:-00028:001286.4157:02992
02993:-00099:+00037:+00031:001286.4157:02993
02994:-00010:+00046:+00009:001326.1999:02994
02995:-00056:-00031:-00013:001326.1999:02995
02996:-00042:+00023:-00067:001326.1999:02996
02997:-00087:+00016:-00007:001326.1999:02997
02998:-00048:+00005:-00009:001326.1999:02998
02999:-00073:-00031:-00065:001326.1999:02999
03000:-00049:-00039:+00010:001326.1999:03000
03001:-00048:-00066:-00029:001326.1999:03001
03002:-00058:-00059:+00026:001326.1999:03002
03003:-00032:-00090:+00040:001326.1999:03003
03004:+00005:-00057:+00055:001326.1999:03004
03005:-00018:-00125:-00023:001326.1999:03005
03006:+00002:-00068:-00049:001326.1999:03006
03007:-00005:-00087:+00032:001326.1999:03007
03008:+00039:-00109:+00040:001376.4793:03008
03009:+00016:-00115:-00011:001376.4793:03009
03010:+00032:-00040:+00099:001376.4793:03010
03011:+00024:-00070:+00103:001376.4793:03011
03012:+00000:-00075:+00067:001376.4793:03012
03013:-00005:-00081:-00076:001376.4793:03013
03014:+00006:-00051:-00103:001376.4793:03014
03015:-00023:-00077:-00175:001376.4793:03015
03016:-00001:-00057:+00071:001376.4793:03016
03017:-00001:-00066:+00189:001376.4793:03017
03018:-00007:-00029:+00146:001376.4793:03018
03019:-00026:+00003:-00053:001376.4793:03019
03020:+00011:-00016:-00062:001376.4793:03020
03021:-00012:+00003:-00035:001376.4793:03021
03022:+00000:+00006:-00020:001436.6624:03022
03023:-00016:+00003:-00004:001436.6624:03023
03024:-00027:+00001:-00014:001436.6624:03024
03025:-00030:-00004:-00077:001436.6624:03025
03026:-00023:+00035:-00061:001436.6624:03026
03027:-00008:+00039:+00025:001436.6624:03027
03028:+00004:+00042:+00045:001436.6624:03028
03029:+00037:+00067:+00025:001436.6624:03029
03030:+00057:+00057:-00002:001436.6624:03030
03031:+00066:+00079:-00007:001436.6624:03031
03032:+00074:+00075:-00002:001436.6624:03032
03033:+00069:+00083:+00023:001436.6624:03033
03034:+00075:+00087:-00012:001436.6624:03034
03035:+00051:+00071:-00020:001496.5251:03035
03036:+00072:+00082:+00003:001496.5251:03036
03037:+00032:+00063:-00012:001496.5251:03037
03038:+00041:+00050:-00082:001496.5251:03038
03039:+00029:+00051:+00033:001496.5251:03039
03040:+00045:+00033:+00028:001496.5251:03040
03041:+00001:+00038:-00037:001496.5251:03041
03042:+00055:+00017:-00051:001496.5251:03042
03043:+00018:+00021:-00051:001496.5251:03043
03044:+00018:-00002:-00075:001496.5251:03044
03045:+00009:-00005:-00049:001496.5251:03045
03046:+00002:-00009:-00023:001496.5251:03046
03047:-00012:-00008:-00032:001496.5251:03047
03048:+00004:-00050:-00061:001540.7005:03048
03049:+00010:-00047:-00051:001540.7005:03049
03050:+00013:-00060:-00009:001540.7005:03050
03051:-00009:-00055:+00008:001540.7005:03051
03052:-00013:-00057:-00050:001540.7005:03052
03053:+00003:-00093:-00097:001540.7005:03053
03054:+00026:-00072:-00019:001540.7005:03054
03055:+00029:-00097:-00025:001540.7005:03055
03056:+00017:-00074:-00051:001540.7005:03056
03057:+00046:-00084:-00002:001540.7005:03057
03058:+00046:-00094:-00013:001540.7005:03058
03059:+00013:-00093:+00004:001540.7005:03059
03060:+00027:-00093:-00020:001540.7005:03060
03061:+00009:-00094:-00025:001587.8773:03061
03062:-00023:-00057:-00049:001587.8773:03062
03063:-00028:-00038:+00007:001587.8773:03063
03064:-00009:-00034:+00010:001587.8773:03064
03065:+00011:-00002:-00030:001587.8773:03065
03066:+00031:+00022:+00021:001587.8773:03066
03067:+00012:+00006:-00006:001587.8773:03067
03068:+00010:+00022:-00039:001587.8773:03068
03069:-00002:+00034:+00006:001587.8773:03069
03070:-00017:+00037:-00044:001587.8773:03070
03071:-00017:+00024:-00037:001587.8773:03071
03072:-00001:+00015:-00063:001587.8773:03072
03073:-00005:+00038:+00004:001608.4793:03073
03074:-00004:+00029:+00032:001608.4793:03074
03075:+00010:+00056:+00070:001608.4793:03075
03076:+00012:+00057:+00062:001608.4793:03076
03077:+00010:+00053:+00033:001608.4793:03077
03078:+00013:+00064:-00009:001608.4793:03078
03079:-00010:+00045:-00106:001608.4793:03079
03080:+00004:+00055:-00096:001608.4793:03080
03081:-00020:+00047:-00017:001608.4793:03081
03082:-00041:+00063:+00048:001608.4793:03082
03083:-00031:+00050:+00084:001608.4793:03083
03084:-00035:+00042:+00015:001608.4793:03084
03085:-00057:+00040:-00008:001608.4793:03085
03086:-00057:+00066:-00048:001618.3123:03086
03087:-00060:+00044:-00021:001618.3123:03087
03088:-00074:+00051:-00022:001618.3123:03088
03089:-00068:+00032:+00083:001618.3123:03089
03090:-00046:+00013:+00048:001618.3123:03090
03091:-00078:+00001:+00035:001618.3123:03091
03092:-00078:+00000:+00023:001618.3123:03092
03093:-00081:+00002:-00001:001618.3123:03093
03094:-00075:-00005:-00036:001618.3123:03094
03095:-00088:-00009:-00020:001618.3123:03095
03096:-00063:-00018:+00023:001618.3123:03096
03097:-00086:-00031:+00041:001618.3123:03097
03098:-00061:-00008:-00016:001632.8884:03098
03099:-00088:+00001:-00019:001632.8884:03099
03100:-00075:-00005:-00018:001632.8884:03100
03101:-00090:+00003:+00008:001632.8884:03101
03102:-00047:+00038:-00004:001632.8884:03102
03103:-00043:+00033:+00067:001632.8884:03103
03104:-00030:+00020:+00065:001632.8884:03104
03105:-00044:+00034:-00003:001632.8884:03105
03106:-00021:+00028:+00020:001632.8884:03106
03107:-00055:+00024:+00007:001632.8884:03107
03108:-00031:+00015:+00015:001632.8884:03108
03109:-00022:+00038:+00016:001632.8884:03109
03110:-00034:+00034:+00011:001638.1041:03110
03111:-00043:+00035:+00021:001638.1041:03111
03112:-00041:+00037:+00031:001638.1041:03112
03113:-00016:+00016:+00035:001638.1041:03113
03114:-00027:+00011:+00047:001638.1041:03114
03115:+00025:+00009:+00045:001638.1041:03115
03116:+00021:+00039:+00058:001638.1041:03116
03117:+00036:+00036:+00053:001638.1041:03117
03118:+00060:+00036:+00075:001638.1041:03118
03119:+00053:+00024:+00078:001638.1041:03119
03120:+00055:+00021:+00080:001638.1041:03120
03121:+00037:+00016:+00068:001638.1041:03121
03122:+00042:+00016:+00037:001637.3580:03122
03123:+00030:+00033:+00036:001637.3580:03123
03124:+00045:+00025:+00017:001637.3580:03124
03125:+00036:+00025:+00061:001637.3580:03125
03126:+00054:+00016:+00082:001637.3580:03126
03127:+00077:+00034:+00097:001637.3580:03127
03128:+00081:+00049:+00046:001637.3580:03128
03129:+00069:+00032:+00024:001637.3580:03129
03130:+00078:+00032:-00007:001637.3580:03130
03131:+00069:+00038:-00017:001637.3580:03131
03132:+00066:+00022:+00007:001637.3580:03132
03133:+00072:+00010:-00042:001637.3580:03133
03134:+00067:+00019:-00002:001637.3580:03134
03135:+00087:+00035:+00126:001643.4604:03135
03136:+00147:+00027:+00060:001643.4604:03136
03137:+00058:-00004:-00033:001643.4604:03137
03138:+00226:-00002:-00119:001643.4604:03138
03139:+00107:-00020:+00113:001643.4604:03139
03140:+00062:-00043:-00035:001643.4604:03140
03141:+00036:-00003:-00035:001643.4604:03141
03142:+00099:-00065:+00222:001643.4604:03142
03143:+00016:-00015:-00022:001643.4604:03143
03144:-00107:-00006:-00273:001643.4604:03144
03145:+00021:-00004:-00154:001643.4604:03145
03146:-00071:-00027:+00153:001643.4604:03146
03147:-00086:-00006:+00031:001642.3845:03147
03148:-00078:-00036:-00083:001642.3845:03148
03149:-00060:-00062:+00206:001642.3845:03149
03150:-00079:-00042:+00215:001642.3845:03150
03151:-00042:-00062:-00171:001642.3845:03151
03152:-00047:-00033:-00092:001642.3845:03152
03153:+00048:-00071:+00123:001642.3845:03153
03154:-00027:-00056:+00111:001642.3845:03154
03155:-00022:-00080:-00131:001642.3845:03155
03156:+00065:-00044:-00003:001642.3845:03156
03157:+00121:-00096:+00314:001642.3845:03157
03158:+00038:-00063:+00113:001642.3845:03158
03159:+00092:-00062:-00229:001635.2303:03159
03160:+00122:-00032:+00170:001635.2303:03160
03161:+00211:-00048:+00235:001635.2303:03161
03162:+00081:-00046:+00001:001635.2303:03162
03163:+00115:-00046:-00031:001635.2303:03163
03164:+00154:-00016:+00068:001635.2303:03164
03165:+00086:-00019:-00033:001635.2303:03165
03166:+00051:+00002:-00038:001635.2303:03166
03167:+00085:-00003:+00016:001635.2303:03167
03168:+00122:+00064:+00085:001635.2303:03168
03169:+00082:+00050:+00024:001635.2303:03169
03170:+00054:+00058:+00006:001635.2303:03170
03171:+00061:+00063:+00060:001618.2999:03171
03172:+00047:+00071:+00032:001618.2999:03172
03173:+00029:+00057:-00038:001618.2999:03173
03174:+00020:+00084:-00019:001618.2999:03174
03175:+00012:+00063:+00041:001618.2999:03175
03176:-00002:+00042:-00015:001618.2999:03176
03177:-00005:+00031:+00015:001618.2999:03177
03178:-00025:+00030:+00032:001618.2999:03178
03179:-00041:-00001:-00031:001618.2999:03179
03180:-00053:+00008:-00065:001618.2999:03180
03181:-00042:-00012:-00044:001618.2999:03181
03182:-00040:-00016:-00059:001618.2999:03182
03183:-00022:-00035:-00059:001618.2999:03183
03184:-00005:-00048:-00003:001527.7335:03184
03185:-00012:-00048:+00016:001527.7335:03185
03186:+00010:-00050:-00018:001527.7335:03186
03187:+00013:-00048:-00055:001527.7335:03187
03188:+00018:-00052:-00065:001527.7335:03188
03189:+00017:-00026:-00080:001527.7335:03189
03190:+00037:-00037:-00042:001527.7335:03190
03191:+00061:-00013:-00052:001527.7335:03191
03192:+00053:-00008:+00022:001527.7335:03192
03193:+00088:-00007:+00011:001527.7335:03193
03194:+00054:-00018:+00004:001527.7335:03194
03195:+00049:-00006:-00051:001527.7335:03195
03196:+00060:+00009:-00030:001527.7335:03196
03197:+00033:+00020:-00057:001527.7335:03197
03198:+00042:+00016:-00058:001527.7335:03198
03199:+00046:+00016:-00029:001384.0671:03199
03200:-00008:+00049:-00044:001384.0671:03200
03201:-00023:+00037:-00044:001384.0671:03201
03202:-00023:+00053:+00006:001384.0671:03202
03203:-00043:+00031:+00008:001384.0671:03203
03204:-00060:+00030:-00045:001384.0671:03204
03205:-00086:+00030:-00009:001384.0671:03205
03206:-00088:+00049:+00004:001384.0671:03206
03207:-00090:+00036:-00032:001384.0671:03207
03208:-00104:+00039:-00035:001384.0671:03208
03209:-00092:+00012:-00009:001384.0671:03209
03210:-00115:-00005:-00034:001384.0671:03210
03211:-00092:+00005:-00005:001384.0671:03211
03212:-00102:-00016:-00029:001384.0671:03212
03213:-00090:+00008:+00000:001384.0671:03213
03214:-00066:-00019:-00029:001384.0671:03214
03215:-00073:-00016:-00032:001250.8548:03215
03216:-00049:-00007:-00033:001250.8548:03216
03217:-00060:-00007:+00007:001250.8548:03217
03218:-00048:-00018:+00006:001250.8548:03218
03219:-00069:-00017:+00004:001250.8548:03219
03220:-00072:-00001:-00003:001250.8548:03220
03221:-00068:+00002:+00040:001250.8548:03221
03222:-00081:-00007:+00027:001250.8548:03222
03223:-00085:+00003:+00036:001250.8548:03223
03224:-00077:-00035:+00016:001250.8548:03224
03225:-00098:-00037:+00068:001250.8548:03225
03226:-00103:-00033:+00047:001250.8548:03226
03227:-00103:-00036:+00041:001250.8548:03227
03228:-00096:-00037:+00017:001250.8548:03228
03229:-00115:-00019:+00002:001250.8548:03229
03230:-00097:-00001:-00001:001250.8548:03230
03231:-00134:-00001:+00020:001250.8548:03231
03232:-00129:+00017:+00046:001180.4934:03232
03233:-00136:+00011:+00065:001180.4934:03233
03234:-00153:+00024:-00015:001180.4934:03234
03235:-00167:+00019:-00015:001180.4934:03235
03236:-00125:+00039:+00057:001180.4934:03236
03237:-00155:+00011:+00032:001180.4934:03237
03238:-00162:+00024:+00087:001180.4934:03238
03239:-00160:+00021:+00062:001180.4934:03239
03240:-00153:+00011:+00030:001180.4934:03240
03241:-00166:+00021:+00009:001180.4934:03241
03242:-00135:+00014:+00014:001180.4934:03242
03243:-00112:+00010:+00017:001180.4934:03243
03244:-00131:+00021:+00036:001180.4934:03244
03245:-00080:+00022:+00052:001180.4934:03245
03246:-00088:+00000:+00002:001180.4934:03246
03247:-00068:+00023:-00019:001180.4934:03247
03248:-00048:+00039:+00011:001180.4934:03248
03249:-00053:+00010:+00027:001177.2482:03249
03250:-00058:+00032:+00003:001177.2482:03250
03251:-00038:+00037:+00047:001177.2482:03251
03252:-00028:+00053:+00034:001177.2482:03252
03253:-00039:+00046:+00031:001177.2482:03253
03254:-00019:+00054:+00003:001177.2482:03254
03255:-00022:+00066:+00006:001177.2482:03255
03256:-00030:+00044:-00005:001177.2482:03256
03257:-00058:+00069:-00002:001177.2482:03257
03258:-00047:+00063:+00010:001177.2482:03258
03259:-00068:+00054:+00022:001177.2482:03259
03260:-00065:+00059:-00026:001177.2482:03260
03261:-00066:+00058:+00005:001177.2482:03261
03262:-00050:+00051:+00037:001177.2482:03262
03263:-00047:+00048:+00042:001177.2482:03263
03264:-00070:+00024:+00043:001177.2482:03264
03265:-00064:+00027:-00011:001247.1856:03265
03266:-00066:+00037:-00046:001247.1856:03266
03267:-00053:+00037:-00082:001247.1856:03267
03268:-00083:+00037:-00031:001247.1856:03268
03269:-00051:+00035:-00032:001247.1856:03269
03270:-00074:+00038:-00019:001247.1856:03270
03271:-00075:+00035:-00005:001247.1856:03271
03272:-00068:+00038:-00014:001247.1856:03272
03273:-00049:+00038:+00000:001247.1856:03273
03274:-00059:+00036:+00006:001247.1856:03274
03275:-00019:+00069:-00001:001247.1856:03275
03276:-00098:+00049:-00029:001247.1856:03276
03277:+00004:+00026:+00086:001247.1856:03277
03278:-00068:-00004:-00022:001247.1856:03278
03279:+00055:+00055:+00051:001247.1856:03279
03280:-00021:-00033:-00037:001323.3457:03280
03281:+00031:+00048:-00034:001323.3457:03281
03282:+00003:+00020:-00091:001323.3457:03282
03283:+00026:+00027:-00029:001323.3457:03283
03284:-00090:-00024:-00074:001323.3457:03284
03285:+00042:+00031:+00045:001323.3457:03285
03286:-00048:-00037:-00051:001323.3457:03286
03287:-00030:+00049:+00053:001323.3457:03287
03288:-00012:-00029:+00055:001323.3457:03288
03289:+00031:+00014:-00003:001323.3457:03289
03290:-00022:-00036:+00000:001323.3457:03290
03291:+00006:+00002:+00055:001323.3457:03291
03292:-00017:-00040:+00006:001323.3457:03292
03293:-00028:-00027:+00001:001323.3457:03293
03294:-00025:-00061:-00023:001394.8416:03294
03295:-00022:-00038:-00080:001394.8416:03295
03296:-00057:-00061:-00081:001394.8416:03296
03297:-00060:-00055:+00015:001394.8416:03297
03298:-00018:-00096:+00041:001394.8416:03298
03299:-00005:-00053:+00089:001394.8416:03299
03300:-00020:-00089:-00050:001394.8416:03300
03301:-00019:-00070:-00074:001394.8416:03301
03302:-00035:-00084:-00023:001394.8416:03302
03303:-00015:-00058:+00015:001394.8416:03303
03304:-00026:-00070:-00009:001394.8416:03304
03305:-00009:-00056:+00084:001394.8416:03305
03306:-00014:-00071:+00056:001394.8416:03306
03307:-00005:-00063:-00006:001394.8416:03307
03308:-00011:-00065:-00073:001468.2514:03308
03309:+00000:-00048:-00008:001468.2514:03309
03310:+00017:-00026:+00007:001468.2514:03310
03311:+00039:-00014:+00001:001468.2514:03311
03312:+00049:-00013:+00000:001468.2514:03312
03313:+00049:+00019:+00007:001468.2514:03313
03314:+00049:+00016:-00046:001468.2514:03314
03315:+00048:+00030:-00041:001468.2514:03315
03316:+00062:+00065:+00010:001468.2514:03316
03317:+00072:+00061:-00026:001468.2514:03317
03318:+00071:+00061:-00061:001468.2514:03318
03319:+00090:+00085:-00010:001468.2514:03319
03320:+00078:+00071:-00005:001468.2514:03320
03321:+00060:+00081:-00038:001527.6915:03321
03322:+00038:+00085:-00040:001527.6915:03322
03323:+00040:+00081:-00064:001527.6915:03323
03324:+00008:+00080:-00086:001527.6915:03324
03325:+00003:+00065:+00071:001527.6915:03325
03326:+00044:+00069:+00082:001527.6915:03326
03327:-00014:+00048:-00034:001527.6915:03327
03328:+00010:+00052:-00042:001527.6915:03328
03329:+00001:+00015:-00022:001527.6915:03329
03330:-00024:+00007:-00047:001527.6915:03330
03331:-00024:-00019:-00023:001527.6915:03331
03332:-00001:-00035:-00008:001527.6915:03332
03333:-00024:-00046:-00053:001527.6915:03333
03334:-00007:-00040:-00110:001573.5841:03334
03335:+00015:-00054:-00060:001573.5841:03335
03336:+00006:-00070:+00029:001573.5841:03336
03337:+00016:-00087:+00055:001573.5841:03337
03338:+00022:-00086:+00062:001573.5841:03338
03339:+00055:-00068:+00054:001573.5841:03339
03340:+00025:-00096:-00027:001573.5841:03340
03341:+00026:-00071:-00058:001573.5841:03341
03342:+00043:-00090:-00030:001573.5841:03342
03343:+00055:-00079:-00052:001573.5841:03343
03344:+00044:-00047:-00025:001573.5841:03344
03345:+00046:-00022:-00025:001573.5841:03345
03346:+00017:-00027:-00012:001605.9373:03346
03347:+00043:-00024:-00038:001605.9373:03347
03348:+00030:-00037:-00024:001605.9373:03348
03349:+00009:-00022:-00029:001605.9373:03349
03350:-00001:-00047:-00032:001605.9373:03350
03351:-00029:-00032:-00005:001605.9373:03351
03352:-00056:-00034:-00005:001605.9373:03352
03353:-00060:-00011:+00080:001605.9373:03353
03354:-00037:-00031:+00055:001605.9373:03354
03355:-00035:-00021:-00026:001605.9373:03355
03356:-00044:-00020:-00060:001605.9373:03356
03357:-00039:-00020:-00068:001605.9373:03357
03358:-00030:-00021:-00052:001605.9373:03358
03359:-00043:+00008:-00014:001623.1676:03359
03360:-00021:+00004:+00068:001623.1676:03360
03361:-00020:+00012:+00032:001623.1676:03361
03362:-00026:+00050:-00020:001623.1676:03362
03363:-00012:+00070:-00019:001623.1676:03363
03364:+00012:+00083:-00007:001623.1676:03364
03365:+00004:+00127:-00014:001623.1676:03365
03366:+00028:+00114:+00057:001623.1676:03366
03367:+00025:+00096:+00048:001623.1676:03367
03368:-00009:+00097:-00016:001623.1676:03368
03369:+00000:+00116:+00004:001623.1676:03369
03370:-00056:+00069:-00041:001623.1676:03370
03371:-00074:+00077:-00041:001624.6367:03371
03372:-00065:+00044:-00056:001624.6367:03372
03373:-00048:+00078:-00022:001624.6367:03373
03374:-00070:+00024:+00026:001624.6367:03374
03375:-00062:+00035:+00082:001624.6367:03375
03376:-00092:-00013:+00127:001624.6367:03376
03377:-00115:-00035:+00080:001624.6367:03377
03378:-00091:-00061:+00027:001624.6367:03378
03379:-00091:-00038:+00033:001624.6367:03379
03380:-00077:-00077:+00008:001624.6367:03380
03381:-00119:-00065:+00006:001624.6367:03381
03382:-00095:-00041:+00024:001624.6367:03382
03383:-00067:-00050:+00065:001639.2453:03383
03384:-00068:-00037:+00070:001639.2453:03384
03385:-00042:-00031:+00061:001639.2453:03385
03386:-00004:+00002:+00073:001639.2453:03386
03387:+00018:+00021:+00063:001639.2453:03387
03388:+00046:+00015:+00068:001639.2453:03388
03389:+00052:+00031:+00058:001639.2453:03389
03390:+00048:+00025:+00096:001639.2453:03390
03391:+00067:+00042:+00095:001639.2453:03391
03392:+00079:+00065:+00077:001639.2453:03392
03393:+00079:+00061:+00062:001639.2453:03393
03394:+00092:+00059:+00058:001639.2453:03394
03395:+00048:+00082:+00049:001640.2769:03395
03396:+00034:+00056:+00038:001640.2769:03396
03397:+00004:+00065:-00018:001640.2769:03397
03398:-00006:+00067:+00020:001640.2769:03398
03399:-00043:+00032:+00028:001640.2769:03399
03400:-00071:+00015:+00042:001640.2769:03400
03401:-00067:+00002:+00054:001640.2769:03401
03402:-00085:+00006:+00032:001640.2769:03402
03403:-00089:-00018:+00038:001640.2769:03403
03404:-00062:+00002:+00013:001640.2769:03404
03405:-00064:-00018:+00024:001640.2769:03405
03406:-00070:+00003:+00020:001640.2769:03406
03407:-00057:+00003:-00013:001637.4060:03407
03408:-00006:+00013:+00009:001637.4060:03408
03409:-00012:+00010:-00031:001637.4060:03409
03410:+00037:+00032:+00004:001637.4060:03410
03411:+00049:+00015:-00011:001637.4060:03411
03412:+00073:+00011:-00026:001637.4060:03412
03413:+00091:+00012:+00041:001637.4060:03413
03414:+00095:-00004:+00137:001637.4060:03414
03415:+00069:+00003:+00069:001637.4060:03415
03416:+00103:+00026:-00122:001637.4060:03416
03417:+00026:+00033:-00008:001637.4060:03417
03418:+00124:+00051:+00114:001637.4060:03418
03419:-00023:+00010:-00022:001637.4060:03419
03420:+00117:+00075:-00043:001639.2358:03420
03421:+00011:+00007:-00091:001639.2358:03421
03422:+00114:+00089:-00287:001639.2358:03422
03423:+00016:+00006:+00308:001639.2358:03423
03424:+00087:+00091:+00032:001639.2358:03424
03425:-00013:+00099:-00137:001639.2358:03425
03426:+00138:+00122:-00230:001639.2358:03426
03427:+00017:+00032:+00231:001639.2358:03427
03428:+00134:+00049:-00023:001639.2358:03428
03429:-00052:+00010:-00017:001639.2358:03429
03430:+00068:+00013:-00041:001639.2358:03430
03431:-00014:-00047:+00136:001639.2358:03431
03432:+00061:-00023:-00071:001635.9868:03432
03433:-00022:+00004:-00136:001635.9868:03433
03434:+00045:-00062:-00057:001635.9868:03434
03435:+00033:-00075:+00163:001635.9868:03435
03436:-00046:-00133:-00193:001635.9868:03436
03437:+00000:-00082:-00140:001635.9868:03437
03438:+00119:-00140:+00219:001635.9868:03438
03439:+00118:-00058:+00131:001635.9868:03439
03440:+00044:-00106:+00023:001635.9868:03440
03441:+00112:-00079:+00122:001635.9868:03441
03442:+00100:-00109:+00077:001635.9868:03442
03443:+00088:-00090:+00037:001635.9868:03443
03444:+00027:-00124:-00112:001591.6068:03444
03445:+00063:-00072:-00025:001591.6068:03445
03446:+00050:-00072:+00048:001591.6068:03446
03447:+00061:-00041:+00016:001591.6068:03447
03448:+00040:-00056:+00033:001591.6068:03448
03449:+00054:-00024:+00080:001591.6068:03449
03450:+00055:-00048:-00032:001591.6068:03450
03451:+00028:-00013:-00032:001591.6068:03451
03452:+00019:-00047:+00119:001591.6068:03452
03453:+00024:-00032:+00112:001591.6068:03453
03454:-00007:-00022:-00022:001591.6068:03454
03455:+00014:-00003:-00033:001591.6068:03455
03456:-00042:-00015:-00039:001591.6068:03456
03457:-00032:+00019:-00071:001591.6068:03457
03458:-00044:+00012:-00063:001476.8155:03458
03459:-00043:+00036:-00126:001476.8155:03459
03460:-00043:+00029:+00045:001476.8155:03460
03461:+00018:+00064:+00061:001476.8155:03461
03462:-00043:+00027:-00003:001476.8155:03462
03463:+00007:+00055:-00015:001476.8155:03463
03464:+00030:+00054:-00034:001476.8155:03464
03465:-00001:+00061:-00098:001476.8155:03465
03466:+00012:+00060:-00041:001476.8155:03466
03467:+00016:+00078:+00022:001476.8155:03467
03468:+00010:+00085:-00015:001476.8155:03468
03469:-00011:+00084:-00026:001476.8155:03469
03470:+00005:+00076:-00011:001476.8155:03470
03471:+00000:+00094:-00088:001476.8155:03471
03472:-00009:+00071:-00111:001476.8155:03472
03473:+00010:+00075:-00082:001326.1481:03473
03474:-00008:+00072:+00017:001326.1481:03474
03475:+00010:+00080:+00012:001326.1481:03475
03476:-00032:+00068:-00018:001326.1481:03476
03477:-00033:+00048:-00076:001326.1481:03477
03478:-00052:+00038:-00081:001326.1481:03478
03479:-00073:+00012:-00052:001326.1481:03479
03480:-00075:+00000:+00006:001326.1481:03480
03481:-00084:+00002:-00010:001326.1481:03481
03482:-00079:-00014:+00007:001326.1481:03482
03483:-00085:-00049:-00020:001326.1481:03483
03484:-00067:-00042:-00003:001326.1481:03484
03485:-00081:-00070:+00012:001326.1481:03485
03486:-00076:-00078:+00036:001326.1481:03486
03487:-00081:-00088:+00005:001326.1481:03487
03488:-00087:-00079:-00028:001326.1481:03488
03489:-00083:-00084:+00034:001326.1481:03489
03490:-00090:-00069:+00008:001192.9233:03490
03491:-00064:-00060:+00008:001192.9233:03491
03492:-00058:-00051:+00026:001192.9233:03492
03493:-00052:-00045:+00052:001192.9233:03493
03494:-00031:-00048:+00033:001192.9233:03494
03495:-00053:-00036:+00033:001192.9233:03495
03496:-00042:-00035:+00014:001192.9233:03496
03497:-00042:-00009:+00018:001192.9233:03497
03498:-00034:+00001:+00117:001192.9233:03498
03499:-00060:-00001:+00105:001192.9233:03499
03500:-00106:+00021:+00006:001192.9233:03500
03501:-00080:+00030:-00095:001192.9233:03501
03502:-00076:+00047:+00023:001192.9233:03502
03503:-00115:+00047:+00047:001192.9233:03503
03504:-00108:+00056:+00105:001192.9233:03504
03505:-00096:+00063:+00079:001192.9233:03505
03506:-00110:+00061:-00049:001192.9233:03506
03507:-00097:+00084:-00027:001161.4049:03507
03508:-00106:+00056:+00002:001161.4049:03508
03509:-00097:+00067:+00051:001161.4049:03509
03510:-00098:+00055:-00009:001161.4049:03510
03511:-00099:+00074:+00090:001161.4049:03511
03512:-00065:+00040:+00092:001161.4049:03512
03513:-00111:+00069:+00027:001161.4049:03513
03514:-00095:+00040:+00047:001161.4049:03514
03515:-00118:+00053:+00008:001161.4049:03515
03516:-00131:+00051:-00044:001161.4049:03516
03517:-00111:+00034:+00021:001161.4049:03517
03518:-00111:+00014:+00030:001161.4049:03518
03519:-00115:+00036:+00016:001161.4049:03519
03520:-00076:+00011:+00040:001161.4049:03520
03521:-00103:+00024:+00014:001161.4049:03521
03522:-00078:+00023:+00031:001161.4049:03522
03523:-00079:+00019:+00060:001161.4049:03523
03524:-00077:-00001:+00043:001195.2025:03524
03525:-00090:+00021:-00004:001195.2025:03525
03526:-00087:+00022:-00034:001195.2025:03526
03527:-00100:+00017:-00016:001195.2025:03527
03528:-00079:+00005:+00024:001195.2025:03528
03529:-00076:-00005:+00012:001195.2025:03529
03530:-00102:+00000:+00003:001195.2025:03530
03531:-00106:+00006:-00039:001195.2025:03531
03532:-00092:+00005:+00006:001195.2025:03532
03533:-00082:+00008:+00007:001195.2025:03533
03534:-00095:+00005:+00040:001195.2025:03534
03535:-00087:+00020:+00030:001195.2025:03535
03536:-00068:+00017:+00027:001195.2025:03536
03537:-00065:-00001:-00004:001195.2025:03537
03538:-00073:+00036:-00013:001195.2025:03538
03539:-00049:+00052:-00050:001195.2025:03539
03540:-00060:+00064:-00076:001252.5759:03540
03541:-00019:+00081:-00060:001252.5759:03541
03542:-00026:+00061:-00018:001252.5759:03542
03543:-00023:+00066:-00028:001252.5759:03543
03544:-00005:+00083:-00024:001252.5759:03544
03545:+00011:+00083:-00033:001252.5759:03545
03546:-00015:+00075:-00023:001252.5759:03546
03547:-00024:+00096:-00007:001252.5759:03547
03548:-00006:+00112:-00013:001252.5759:03548
03549:+00009:+00121:-00077:001252.5759:03549
03550:-00092:+00110:+00081:001252.5759:03550
03551:+00058:+00144:+00043:001252.5759:03551
03552:+00003:+00059:+00044:001252.5759:03552
03553:+00028:+00098:+00004:001252.5759:03553
03554:-00085:+00021:-00004:001252.5759:03554
03555:-00054:+00003:-00021:001314.4213:03555
03556:-00108:+00006:-00097:001314.4213:03556
03557:-00006:-00003:-00006:001314.4213:03557
03558:-00067:-00011:-00002:001314.4213:03558
03559:-00008:+00021:-00027:001314.4213:03559
03560:-00095:-00038:+00011:001314.4213:03560
03561:-00023:-00066:-00018:001314.4213:03561
03562:-00035:-00112:+00071:001314.4213:03562
03563:-00013:-00076:-00022:001314.4213:03563
03564:-00056:-00100:-00051:001314.4213:03564
03565:-00002:-00102:-00083:001314.4213:03565
03566:+00020:-00122:+00097:001314.4213:03566
03567:+00022:-00072:+00161:001314.4213:03567
03568:-00022:-00143:-00050:001314.4213:03568
03569:-00004:-00140:-00035:001382.0297:03569
03570:+00011:-00103:-00002:001382.0297:03570
03571:-00009:-00086:-00010:001382.0297:03571
03572:-00004:-00089:-00155:001382.0297:03572
03573:+00028:-00094:-00005:001382.0297:03573
03574:+00050:-00073:+00177:001382.0297:03574
03575:+00016:-00076:+00174:001382.0297:03575
03576:+00016:-00051:-00021:001382.0297:03576
03577:+00014:-00039:-00082:001382.0297:03577
03578:+00024:-00024:-00153:001382.0297:03578
03579:+00014:+00008:+00002:001382.0297:03579
03580:+00005:-00012:+00136:001382.0297:03580
03581:-00007:+00008:+00160:001382.0297:03581
03582:-00014:+00034:-00021:001382.0297:03582
03583:+00010:+00031:-00114:001449.7265:03583
03584:-00025:+00050:-00137:001449.7265:03584
03585:-00018:+00055:-00043:001449.7265:03585
03586:-00011:+00046:+00017:001449.7265:03586
03587:-00013:+00064:+00044:001449.7265:03587
03588:+00006:+00058:-00017:001449.7265:03588
03589:+00003:+00082:-00011:001449.7265:03589
03590:-00008:+00064:-00077:001449.7265:03590
03591:+00011:+00080:-00007:001449.7265:03591
03592:+00026:+00068:+00020:001449.7265:03592
03593:+00029:+00066:+00008:001449.7265:03593
03594:+00005:+00063:+00013:001449.7265:03594
03595:+00016:+00054:+00041:001449.7265:03595
03596:+00004:+00039:-00046:001519.3198:03596
03597:+00005:+00030:-00080:001519.3198:03597
03598:+00030:+00015:-00009:001519.3198:03598
03599:+00027:+00006:+00009:001519.3198:03599
03600:+00002:+00003:-00003:001519.3198:03600
03601:+00017:-00002:-00042:001519.3198:03601
03602:+00022:-00008:+00079:001519.3198:03602
03603:+00060:-00017:+00012:001519.3198:03603
03604:-00013:-00032:-00017:001519.3198:03604
03605:+00024:-00021:-00038:001519.3198:03605
03606:+00030:-00038:-00052:001519.3198:03606
03607:+00021:-00045:-00102:001519.3198:03607
03608:+00020:-00040:-00088:001519.3198:03608
03609:+00022:-00045:+00005:001569.9984:03609
03610:+00036:-00065:+00001:001569.9984:03610
03611:+00045:-00061:-00034:001569.9984:03611
03612:+00032:-00045:-00022:001569.9984:03612
03613:+00041:-00060:-00016:001569.9984:03613
03614:+00043:-00076:+00006:001569.9984:03614
03615:+00015:-00066:-00037:001569.9984:03615
03616:+00020:-00065:-00063:001569.9984:03616
03617:+00007:-00051:+00005:001569.9984:03617
03618:+00018:-00050:-00013:001569.9984:03618
03619:+00025:-00050:+00005:001569.9984:03619
03620:+00024:-00051:-00040:001569.9984:03620
03621:+00005:-00026:-00021:001569.9984:03621
03622:+00015:-00040:-00044:001597.6551:03622
03623:-00009:-00039:-00038:001597.6551:03623
03624:-00014:-00052:-00008:001597.6551:03624
03625:-00018:-00053:+00004:001597.6551:03625
03626:-00039:-00037:+00023:001597.6551:03626
03627:-00032:-00010:+00019:001597.6551:03627
03628:-00040:-00021:+00018:001597.6551:03628
03629:-00016:-00013:-00026:001597.6551:03629
03630:-00028:-00004:-00032:001597.6551:03630
03631:-00024:-00002:-00059:001597.6551:03631
03632:-00005:+00013:+00002:001597.6551:03632
03633:-00043:-00021:-00030:001597.6551:03633
03634:-00055:-00004:-00018:001620.3305:03634
03635:-00040:-00008:+00010:001620.3305:03635
03636:-00045:-00015:-00011:001620.3305:03636
03637:-00052:-00012:-00035:001620.3305:03637
03638:-00024:+00038:-00009:001620.3305:03638
03639:-00011:+00000:+00070:001620.3305:03639
03640:+00014:-00004:+00037:001620.3305:03640
03641:+00001:+00030:+00011:001620.3305:03641
03642:+00005:+00036:-00012:001620.3305:03642
03643:-00004:+00015:-00093:001620.3305:03643
03644:-00014:+00046:+00009:001620.3305:03644
03645:-00024:+00055:+00034:001620.3305:03645
03646:-00016:+00064:+00030:001627.4208:03646
03647:-00029:+00060:+00028:001627.4208:03647
03648:-00002:+00074:+00009:001627.4208:03648
03649:-00041:+00077:-00077:001627.4208:03649
03650:-00037:+00077:-00006:001627.4208:03650
03651:-00041:+00082:+00008:001627.4208:03651
03652:-00032:+00058:+00021:001627.4208:03652
03653:-00032:+00078:-00003:001627.4208:03653
03654:-00053:+00046:+00073:001627.4208:03654
03655:-00064:+00007:+00158:001627.4208:03655
03656:-00089:+00004:+00068:001627.4208:03656
03657:-00084:-00029:+00031:001627.4208:03657
03658:-00078:-00040:+00006:001627.4208:03658
03659:-00105:-00066:-00050:001633.0732:03659
03660:-00081:-00048:-00079:001633.0732:03660
03661:-00063:-00037:+00003:001633.0732:03661
03662:-00068:-00046:+00055:001633.0732:03662
03663:-00032:-00031:+00134:001633.0732:03663
03664:-00015:-00019:+00082:001633.0732:03664
03665:-00002:+00004:+00047:001633.0732:03665
03666:+00043:+00015:+00021:001633.0732:03666
03667:+00033:+00036:+00029:001633.0732:03667
03668:+00067:+00051:+00018:001633.0732:03668
03669:+00069:+00042:+00112:001633.0732:03669
03670:+00092:+00063:+00100:001633.0732:03670
03671:+00052:+00055:+00102:001643.4350:03671
03672:+00073:+00048:+00078:001643.4350:03672
03673:+00056:+00040:+00077:001643.4350:03673
03674:+00060:+00028:+00027:001643.4350:03674
03675:+00035:+00032:+00051:001643.4350:03675
03676:+00029:+00036:+00042:001643.4350:03676
03677:-00002:+00014:+00039:001643.4350:03677
03678:-00027:+00021:+00023:001643.4350:03678
03679:-00029:+00020:-00029:001643.4350:03679
03680:-00041:+00004:+00013:001643.4350:03680
03681:-00016:-00017:+00053:001643.4350:03681
03682:-00005:+00002:+00080:001643.4350:03682
03683:-00002:+00003:+00087:001640.2253:03683
03684:-00009:+00006:+00083:001640.2253:03684
03685:+00026:-00002:+00056:001640.2253:03685
03686:+00031:-00005:-00003:001640.2253:03686
03687:+00058:+00018:-00016:001640.2253:03687
03688:+00066:+00037:-00063:001640.2253:03688
03689:+00089:+00025:-00065:001640.2253:03689
03690:+00096:+00034:-00064:001640.2253:03690
03691:+00097:+00034:+00039:001640.2253:03691
03692:+00120:+00014:+00089:001640.2253:03692
03693:+00083:+00022:+00025:001640.2253:03693
03694:+00087:+00017:-00065:001640.2253:03694
03695:+00122:+00052:-00064:001637.3437:03695
03696:-00003:+00000:+00047:001637.3437:03696
03697:+00111:+00047:+00100:001637.3437:03697
03698:-00042:-00008:-00026:001637.3437:03698
03699:+00100:+00030:-00004:001637.3437:03699
03700:+00018:-00013:-00032:001637.3437:03700
03701:+00013:+00053:-00232:001637.3437:03701
03702:-00005:-00009:+00111:001637.3437:03702
03703:+00033:+00011:+00154:001637.3437:03703
03704:-00106:+00018:-00204:001637.3437:03704
03705:+00001:+00055:-00061:001637.3437:03705
03706:+00051:-00038:+00209:001637.3437:03706
03707:+00016:+00026:+00102:001641.3239:03707
03708:-00019:-00012:-00075:001641.3239:03708
03709:+00064:+00015:-00043:001641.3239:03709
03710:+00100:-00009:+00133:001641.3239:03710
03711:+00043:+00002:+00082:001641.3239:03711
03712:+00030:-00025:-00078:001641.3239:03712
03713:+00052:-00018:+00080:001641.3239:03713
03714:+00111:-00030:+00118:001641.3239:03714
03715:+00005:-00063:-00060:001641.3239:03715
03716:+00043:-00062:-00091:001641.3239:03716
03717:+00061:-00029:+00056:001641.3239:03717
03718:+00077:-00041:+00057:001641.3239:03718
03719:+00021:-00056:+00032:001641.3239:03719
03720:+00050:-00065:+00035:001631.6838:03720
03721:+00046:-00055:+00061:001631.6838:03721
03722:+00053:-00060:+00070:001631.6838:03722
03723:+00008:-00059:+00067:001631.6838:03723
03724:+00041:-00056:+00056:001631.6838:03724
03725:+00071:-00053:+00050:001631.6838:03725
03726:+00064:-00010:+00021:001631.6838:03726
03727:+00035:-00032:-00007:001631.6838:03727
03728:+00041:-00008:+00008:001631.6838:03728
03729:+00059:+00001:+00019:001631.6838:03729
03730:+00045:-00019:-00010:001631.6838:03730
03731:+00018:-00008:-00023:001631.6838:03731
03732:+00017:-00022:-00028:001577.5589:03732
03733:+00025:-00017:+00000:001577.5589:03733
03734:+00004:-00016:+00080:001577.5589:03734
03735:-00014:+00007:+00067:001577.5589:03735
03736:-00009:+00016:-00045:001577.5589:03736
03737:-00024:-00005:-00099:001577.5589:03737
03738:-00011:+00009:-00108:001577.5589:03738
03739:-00010:+00014:-00032:001577.5589:03739
03740:-00001:+00013:-00007:001577.5589:03740
03741:+00045:+00037:-00007:001577.5589:03741
03742:+00043:+00027:-00096:001577.5589:03742
03743:+00032:+00049:+00011:001577.5589:03743
03744:+00052:+00044:+00006:001577.5589:03744
03745:+00045:+00060:-00074:001577.5589:03745
03746:+00056:+00062:-00058:001461.5037:03746
03747:+00062:+00082:-00046:001461.5037:03747
03748:+00038:+00084:-00068:001461.5037:03748
03749:+00026:+00097:-00062:001461.5037:03749
03750:+00007:+00072:-00010:001461.5037:03750
03751:+00007:+00077:-00023:001461.5037:03751
03752:-00002:+00085:-00059:001461.5037:03752
03753:-00032:+00094:-00024:001461.5037:03753
03754:-00057:+00095:-00053:001461.5037:03754
03755:-00070:+00072:-00072:001461.5037:03755
03756:-00065:+00062:-00069:001461.5037:03756
03757:-00073:+00078:-00008:001461.5037:03757
03758:-00067:+00043:+00013:001461.5037:03758
03759:-00099:+00049:-00014:001461.5037:03759
03760:-00066:+00029:-00011:001461.5037:03760
03761:-00086:+00038:-00052:001319.1387:03761
03762:-00091:+00023:-00064:001319.1387:03762
03763:-00082:+00007:+00006:001319.1387:03763
03764:-00076:-00010:+00008:001319.1387:03764
03765:-00081:-00013:-00030:001319.1387:03765
03766:-00084:-00045:-00029:001319.1387:03766
03767:-00066:-00061:-00009:001319.1387:03767
03768:-00092:-00064:-00030:001319.1387:03768
03769:-00085:-00078:-00014:001319.1387:03769
03770:-00075:-00082:+00008:001319.1387:03770
03771:-00086:-00057:+00005:001319.1387:03771
03772:-00075:-00050:+00016:001319.1387:03772
03773:-00076:-00045:+00031:001319.1387:03773
03774:-00065:-00022:-00020:001319.1387:03774
03775:-00077:-00012:-00013:001319.1387:03775
03776:-00067:-00008:+00011:001319.1387:03776
03777:-00089:+00007:+00025:001319.1387:03777
03778:-00079:+00003:+00064:001205.5587:03778
03779:-00089:+00022:+00058:001205.5587:03779
03780:-00076:+00021:+00054:001205.5587:03780
03781:-00087:+00024:+00064:001205.5587:03781
03782:-00130:+00021:+00022:001205.5587:03782
03783:-00163:+00008:-00109:001205.5587:03783
03784:-00138:+00000:-00044:001205.5587:03784
03785:-00130:+00013:+00105:001205.5587:03785
03786:-00131:+00011:+00044:001205.5587:03786
03787:-00107:+00029:+00061:001205.5587:03787
03788:-00114:+00043:+00073:001205.5587:03788
03789:-00097:+00046:+00004:001205.5587:03789
03790:-00119:+00064:+00009:001205.5587:03790
03791:-00106:+00068:+00049:001205.5587:03791
03792:-00109:+00055:+00029:001205.5587:03792
03793:-00124:+00041:+00035:001205.5587:03793
03794:-00151:+00043:+00045:001205.5587:03794
03795:-00107:+00047:+00031:001173.2548:03795
03796:-00112:+00045:+00016:001173.2548:03796
03797:-00110:+00050:+00081:001173.2548:03797
03798:-00102:+00047:+00081:001173.2548:03798
03799:-00102:+00050:-00002:001173.2548:03799
03800:-00080:+00028:+00069:001173.2548:03800
03801:-00062:+00036:+00080:001173.2548:03801
03802:-00097:+00037:+00035:001173.2548:03802
03803:-00093:+00036:-00001:001173.2548:03803
03804:-00083:+00012:+00001:001173.2548:03804
03805:-00075:+00033:+00014:001173.2548:03805
03806:-00084:+00013:+00010:001173.2548:03806
03807:-00064:+00009:+00054:001173.2548:03807
03808:-00049:+00020:+00066:001173.2548:03808
03809:-00071:+00000:+00056:001173.2548:03809
03810:-00075:-00006:+00018:001173.2548:03810
03811:-00070:+00021:-00002:001212.6380:03811
03812:-00084:+00022:-00003:001212.6380:03812
03813:-00085:+00020:+00020:001212.6380:03813
03814:-00070:+00009:+00038:001212.6380:03814
03815:-00068:+00039:+00023:001212.6380:03815
03816:-00080:+00033:-00022:001212.6380:03816
03817:-00064:+00048:-00026:001212.6380:03817
03818:-00066:+00052:-00019:001212.6380:03818
03819:-00071:+00031:-00008:001212.6380:03819
03820:-00046:+00044:-00001:001212.6380:03820
03821:-00048:+00063:+00004:001212.6380:03821
03822:-00067:+00040:-00066:001212.6380:03822
03823:-00049:+00057:-00006:001212.6380:03823
03824:-00054:+00063:+00009:001212.6380:03824
03825:-00037:+00053:+00019:001212.6380:03825
03826:-00039:+00069:+00026:001212.6380:03826
03827:-00020:+00064:+00009:001272.9663:03827
03828:-00058:+00052:-00026:001272.9663:03828
03829:-00053:+00053:-00049:001272.9663:03829
03830:-00049:+00051:-00039:001272.9663:03830
03831:-00069:+00035:-00005:001272.9663:03831
03832:-00053:+00028:-00037:001272.9663:03832
03833:-00018:+00063:-00034:001272.9663:03833
03834:-00105:-00002:+00037:001272.9663:03834
03835:+00059:+00048:-00085:001272.9663:03835
03836:-00071:-00034:+00027:001272.9663:03836
03837:+00086:+00006:+00012:001272.9663:03837
03838:-00049:-00066:-00064:001272.9663:03838
03839:+00061:+00000:-00032:001272.9663:03839
03840:-00096:-00035:-00032:001272.9663:03840
03841:+00042:+00010:-00002:001272.9663:03841
03842:-00079:-00061:+00025:001342.2683:03842
03843:+00023:-00015:-00005:001342.2683:03843
03844:-00070:-00058:+00024:001342.2683:03844
03845:+00005:-00024:+00008:001342.2683:03845
03846:-00070:-00096:+00071:001342.2683:03846
03847:+00047:-00018:+00000:001342.2683:03847
03848:-00016:-00081:-00001:001342.2683:03848
03849:+00003:-00033:-00035:001342.2683:03849
03850:+00001:-00102:+00000:001342.2683:03850
03851:+00018:-00054:+00167:001342.2683:03851
03852:-00029:-00095:+00108:001342.2683:03852
03853:-00022:-00063:-00048:001342.2683:03853
03854:-00016:-00090:-00029:001342.2683:03854
03855:-00004:-00060:+00020:001342.2683:03855
03856:-00038:-00057:-00100:001413.3734:03856
03857:-00023:-00056:-00066:001413.3734:03857
03858:+00004:-00080:+00095:001413.3734:03858
03859:-00029:-00041:+00093:001413.3734:03859
03860:-00035:-00049:+00036:001413.3734:03860
03861:-00022:-00048:-00045:001413.3734:03861
03862:-00005:-00035:-00148:001413.3734:03862
03863:-00014:-00009:-00095:001413.3734:03863
03864:+00002:-00035:+00045:001413.3734:03864
03865:-00009:-00014:+00087:001413.3734:03865
03866:+00010:+00002:+00041:001413.3734:03866
03867:+00005:+00023:-00024:001413.3734:03867
03868:+00031:+00037:-00077:001413.3734:03868
03869:+00031:+00032:-00052:001477.1054:03869
03870:+00034:+00013:+00005:001477.1054:03870
03871:+00032:+00036:+00036:001477.1054:03871
03872:+00035:+00036:+00014:001477.1054:03872
03873:+00020:+00023:-00025:001477.1054:03873
03874:+00045:+00025:-00012:001477.1054:03874
03875:+00028:+00015:-00038:001477.1054:03875
03876:+00016:+00038:-00051:001477.1054:03876
03877:+00024:+00037:-00075:001477.1054:03877
03878:+00038:+00033:+00022:001477.1054:03878
03879:+00024:+00021:-00042:001477.1054:03879
03880:+00026:+00013:-00042:001477.1054:03880
03881:+00041:+00009:+00025:001477.1054:03881
03882:+00055:+00010:+00029:001477.1054:03882
03883:+00017:+00005:-00009:001543.3850:03883
03884:+00032:+00010:-00022:001543.3850:03884
03885:+00023:-00017:-00078:001543.3850:03885
03886:+00016:+00008:-00099:001543.3850:03886
03887:+00008:-00016:-00122:001543.3850:03887
03888:+00008:+00003:-00006:001543.3850:03888
03889:+00005:-00008:-00048:001543.3850:03889
03890:+00003:-00018:+00001:001543.3850:03890
03891:+00025:-00027:-00018:001543.3850:03891
03892:+00014:-00034:-00050:001543.3850:03892
03893:+00001:-00039:-00050:001543.3850:03893
03894:+00013:-00026:-00080:001543.3850:03894
03895:+00029:-00035:-00052:001583.9919:03895
03896:+00007:-00012:-00023:001583.9919:03896
03897:+00005:-00024:+00025:001583.9919:03897
03898:+00002:-00031:+00020:001583.9919:03898
03899:+00006:-00030:-00078:001583.9919:03899
03900:+00027:-00013:-00124:001583.9919:03900
03901:-00009:-00029:-00101:001583.9919:03901
03902:+00011:-00046:+00004:001583.9919:03902
03903:+00012:-00040:+00055:001583.9919:03903
03904:+00009:-00042:+00051:001583.9919:03904
03905:-00013:-00039:+00013:001583.9919:03905
03906:-00009:-00044:+00000:001583.9919:03906
03907:+00000:-00061:-00010:001583.9919:03907
03908:-00011:-00044:-00049:001603.8404:03908
03909:+00009:-00029:-00027:001603.8404:03909
03910:-00008:-00024:-00032:001603.8404:03910
03911:-00010:-00029:+00000:001603.8404:03911
03912:-00010:-00010:+00037:001603.8404:03912
03913:+00000:-00022:+00007:001603.8404:03913
03914:+00009:+00006:-00015:001603.8404:03914
03915:-00010:+00012:-00053:001603.8404:03915
03916:-00024:+00032:-00042:001603.8404:03916
03917:-00014:+00024:-00021:001603.8404:03917
03918:+00009:-00001:+00080:001603.8404:03918
03919:-00023:+00001:+00074:001603.8404:03919
03920:-00038:+00012:+00079:001624.4953:03920
03921:-00052:+00034:+00055:001624.4953:03921
03922:-00068:+00027:-00033:001624.4953:03922
03923:-00086:+00000:+00001:001624.4953:03923
03924:-00068:+00031:-00028:001624.4953:03924
03925:-00062:+00030:-00016:001624.4953:03925
03926:-00037:+00033:+00017:001624.4953:03926
03927:-00071:+00039:-00044:001624.4953:03927
03928:-00065:+00048:-00009:001624.4953:03928
03929:-00071:+00055:-00007:001624.4953:03929
03930:-00049:+00041:+00017:001624.4953:03930
03931:-00046:+00026:+00027:001624.4953:03931
03932:-00021:+00026:+00075:001631.6534:03932
03933:-00017:+00036:+00116:001631.6534:03933
03934:-00038:+00006:+00056:001631.6534:03934
03935:-00035:-00008:+00026:001631.6534:03935
03936:-00036:-00034:+00028:001631.6534:03936
03937:-00040:-00016:+00011:001631.6534:03937
03938:-00020:-00027:+00012:001631.6534:03938
03939:+00011:+00008:+00046:001631.6534:03939
03940:-00001:-00010:+00077:001631.6534:03940
03941:-00024:-00007:+00080:001631.6534:03941
03942:-00005:-00008:+00071:001631.6534:03942
03943:-00010:+00022:+00072:001631.6534:03943
03944:-00014:+00010:+00056:001635.2143:03944
03945:+00025:+00035:+00071:001635.2143:03945
03946:+00022:+00011:+00060:001635.2143:03946
03947:+00046:+00016:+00083:001635.2143:03947
03948:+00035:+00026:+00055:001635.2143:03948
03949:+00032:+00028:+00061:001635.2143:03949
03950:+00046:+00014:+00049:001635.2143:03950
03951:+00008:+00034:+00057:001635.2143:03951
03952:+00040:+00030:+00066:001635.2143:03952
03953:+00015:+00029:+00067:001635.2143:03953
03954:-00008:+00034:+00017:001635.2143:03954
03955:-00001:+00014:+00024:001635.2143:03955
03956:-00001:+00009:-00004:001635.2143:03956
03957:-00025:+00023:+00044:001641.3334:03957
03958:-00002:+00001:+00075:001641.3334:03958
03959:-00011:+00001:+00065:001641.3334:03959
03960:+00011:-00018:+00048:001641.3334:03960
03961:+00031:+00017:+00011:001641.3334:03961
03962:+00030:+00000:+00024:001641.3334:03962
03963:+00022:+00010:+00026:001641.3334:03963
03964:+00059:+00026:+00067:001641.3334:03964
03965:+00061:+00027:-00003:001641.3334:03965
03966:+00032:+00035:-00009:001641.3334:03966
03967:+00033:+00053:-00077:001641.3334:03967
03968:+00041:+00037:-00081:001641.3334:03968
03969:+00022:+00032:+00035:001638.0590:03969
03970:+00007:+00000:+00105:001638.0590:03970
03971:-00002:-00001:+00035:001638.0590:03971
03972:+00044:+00030:-00129:001638.0590:03972
03973:+00002:+00014:+00018:001638.0590:03973
03974:+00120:+00067:+00085:001638.0590:03974
03975:-00029:-00007:-00133:001638.0590:03975
03976:+00153:+00038:+00250:001638.0590:03976
03977:+00044:-00021:+00144:001638.0590:03977
03978:+00075:+00049:-00192:001638.0590:03978
03979:+00010:+00003:-00227:001638.0590:03979
03980:+00097:+00040:+00159:001638.0590:03980
03981:+00001:+00003:-00074:001635.2097:03981
03982:+00045:+00071:-00148:001635.2097:03982
03983:+00089:-00006:+00013:001635.2097:03983
03984:+00090:+00012:+00138:001635.2097:03984
03985:+00021:-00023:+00037:001635.2097:03985
03986:+00078:+00040:-00029:001635.2097:03986
03987:+00104:+00002:+00011:001635.2097:03987
03988:+00067:+00003:+00097:001635.2097:03988
03989:+00060:-00064:-00044:001635.2097:03989
03990:+00090:-00012:-00032:001635.2097:03990
03991:+00060:-00044:-00041:001635.2097:03991
03992:+00060:-00056:+00032:001635.2097:03992
03993:+00053:-00071:+00082:001632.8742:03993
03994:+00045:-00067:+00020:001632.8742:03994
03995:+00046:-00058:-00030:001632.8742:03995
03996:+00093:-00066:+00074:001632.8742:03996
03997:+00064:-00082:+00118:001632.8742:03997
03998:+00035:-00069:+00017:001632.8742:03998
03999:+00076:-00080:+00049:001632.8742:03999
04000:+00060:-00077:+00100:001632.8742:04000
04001:+00017:-00079:-00019:001632.8742:04001
04002:+00009:-00054:-00051:001632.8742:04002
04003:+00029:-00064:+00008:001632.8742:04003
04004:+00028:-00054:-00015:001632.8742:04004
04005:+00005:-00024:-00047:001632.8742:04005
04006:+00030:-00029:+00030:001596.1608:04006
04007:+00008:-00025:-00001:001596.1608:04007
04008:-00009:-00036:-00023:001596.1608:04008
04009:+00028:-00008:-00005:001596.1608:04009
04010:+00026:-00012:+00039:001596.1608:04010
04011:+00029:+00001:-00012:001596.1608:04011
04012:+00022:-00005:-00031:001596.1608:04012
04013:+00045:+00005:+00004:001596.1608:04013
04014:+00017:+00022:-00019:001596.1608:04014
04015:+00020:+00013:-00042:001596.1608:04015
04016:+00020:+00054:-00067:001596.1608:04016
04017:+00023:+00050:-00093:001596.1608:04017
04018:+00021:+00079:-00048:001596.1608:04018
04019:+00022:+00072:-00031:001475.3515:04019
04020:+00016:+00077:-00012:001475.3515:04020
04021:+00029:+00071:-00020:001475.3515:04021
04022:+00024:+00092:-00062:001475.3515:04022
04023:+00002:+00090:-00023:001475.3515:04023
04024:+00024:+00101:+00022:001475.3515:04024
04025:+00013:+00087:+00040:001475.3515:04025
04026:+00014:+00103:-00026:001475.3515:04026
04027:-00006:+00118:-00096:001475.3515:04027
04028:-00004:+00117:-00076:001475.3515:04028
04029:-00032:+00092:-00050:001475.3515:04029
04030:-00032:+00110:-00045:001475.3515:04030
04031:-00048:+00096:-00063:001475.3515:04031
04032:-00065:+00090:-00109:001475.3515:04032
04033:-00073:+00085:-00071:001475.3515:04033
04034:-00085:+00068:-00046:001330.9932:04034
04035:-00084:+00048:-00016:001330.9932:04035
04036:-00067:+00034:-00006:001330.9932:04036
04037:-00067:+00021:-00011:001330.9932:04037
04038:-00070:-00011:-00017:001330.9932:04038
04039:-00090:-00023:-00013:001330.9932:04039
04040:-00084:-00065:+00061:001330.9932:04040
04041:-00065:-00075:+00017:001330.9932:04041
04042:-00100:-00098:-00014:001330.9932:04042
04043:-00089:-00100:-00030:001330.9932:04043
04044:-00061:-00124:-00028:001330.9932:04044
04045:-00078:-00139:-00020:001330.9932:04045
04046:-00056:-00124:-00034:001330.9932:04046
04047:-00030:-00099:-00030:001330.9932:04047
04048:-00033:-00069:-00007:001330.9932:04048
04049:-00022:-00053:+00017:001330.9932:04049
04050:-00018:-00043:+00085:001330.9932:04050
04051:-00018:-00028:+00017:001214.9943:04051
04052:-00040:-00035:+00005:001214.9943:04052
04053:-00042:+00016:+00022:001214.9943:04053
04054:-00072:+00036:+00048:001214.9943:04054
04055:-00062:+00014:+00055:001214.9943:04055
04056:-00076:+00070:+00123:001214.9943:04056
04057:-00143:+00062:-00026:001214.9943:04057
04058:-00165:+00062:-00152:001214.9943:04058
04059:-00132:+00088:+00022:001214.9943:04059
04060:-00132:+00092:+00108:001214.9943:04060
04061:-00133:+00091:+00060:001214.9943:04061
04062:-00115:+00129:+00067:001214.9943:04062
04063:-00106:+00106:-00047:001214.9943:04063
04064:-00123:+00128:-00044:001214.9943:04064
04065:-00108:+00105:+00040:001214.9943:04065
04066:-00119:+00113:+00065:001214.9943:04066
04067:-00111:+00090:+00013:001214.9943:04067
04068:-00110:+00071:+00011:001164.0974:04068
04069:-00122:+00071:+00047:001164.0974:04069
04070:-00147:+00064:+00032:001164.0974:04070
04071:-00153:+00027:+00039:001164.0974:04071
04072:-00150:+00025:+00053:001164.0974:04072
04073:-00124:+00027:+00013:001164.0974:04073
04074:-00128:+00036:+00007:001164.0974:04074
04075:-00132:+00035:+00065:001164.0974:04075
04076:-00115:+00016:+00066:001164.0974:04076
04077:-00133:-00002:-00034:001164.0974:04077
04078:-00094:-00016:+00122:001164.0974:04078
04079:-00069:-00020:+00063:001164.0974:04079
04080:-00109:+00006:-00004:001164.0974:04080
04081:-00075:-00007:+00007:001164.0974:04081
04082:-00058:-00013:+00034:001164.0974:04082
04083:-00067:-00016:+00001:001164.0974:04083
04084:-00071:+00002:+00000:001164.0974:04084
04085:-00061:+00008:+00037:001189.7864:04085
04086:-00057:-00001:+00010:001189.7864:04086
04087:-00059:-00001:+00037:001189.7864:04087
04088:-00047:+00018:+00064:001189.7864:04088
04089:-00068:-00005:+00015:001189.7864:04089
04090:-00082:-00001:+00011:001189.7864:04090
04091:-00067:-00005:+00023:001189.7864:04091
04092:-00080:+00010:+00035:001189.7864:04092
04093:-00099:+00010:+00000:001189.7864:04093
04094:-00104:+00024:-00018:001189.7864:04094
04095:-00088:+00030:-00035:001189.7864:04095
04096:-00090:+00048:-00078:001189.7864:04096
04097:-00046:+00051:-00018:001189.7864:04097
04098:-00031:+00053:-00017:001189.7864:04098
04099:-00058:+00053:-00015:001189.7864:04099
04100:-00044:+00063:-00013:001189.7864:04100
04101:-00015:+00068:+00007:001256.6433:04101
04102:-00038:+00080:-00015:001256.6433:04102
04103:-00039:+00058:+00018:001256.6433:04103
04104:-00038:+00057:+00019:001256.6433:04104
04105:-00037:+00046:-00048:001256.6433:04105
04106:-00036:+00057:-00092:001256.6433:04106
04107:-00037:+00060:-00037:001256.6433:04107
04108:-00053:+00081:+00020:001256.6433:04108
04109:+00013:+00084:-00091:001256.6433:04109
04110:-00050:+00037:+00058:001256.6433:04110
04111:-00042:+00024:-00056:001256.6433:04111
04112:-00055:-00019:+00048:001256.6433:04112
04113:-00032:-00017:-00051:001256.6433:04113
04114:-00018:+00012:-00091:001256.6433:04114
04115:-00054:-00033:-00103:001256.6433:04115
04116:-00084:+00018:-00079:001321.2857:04116
04117:-00003:+00006:-00015:001321.2857:04117
04118:-00057:-00034:-00035:001321.2857:04118
04119:+00031:-00009:-00015:001321.2857:04119
04120:-00021:-00032:+00025:001321.2857:04120
04121:-00011:-00024:-00026:001321.2857:04121
04122:-00040:-00060:+00036:001321.2857:04122
04123:+00026:-00027:+00017:001321.2857:04123
04124:-00058:-00093:-00058:001321.2857:04124
04125:-00023:-00110:+00031:001321.2857:04125
04126:-00002:-00090:+00177:001321.2857:04126
04127:-00029:-00090:+00104:001321.2857:04127
04128:-00049:-00100:-00166:001321.2857:04128
04129:-00026:-00074:-00146:001321.2857:04129
04130:+00003:-00082:+00068:001393.9530:04130
04131:+00007:-00093:+00148:001393.9530:04131
04132:-00026:-00067:+00006:001393.9530:04132
04133:-00021:-00067:-00040:001393.9530:04133
04134:+00005:-00077:-00046:001393.9530:04134
04135:-00022:-00066:+00048:001393.9530:04135
04136:-00004:-00062:+00035:001393.9530:04136
04137:-00027:-00056:+00005:001393.9530:04137
04138:+00010:-00017:-00063:001393.9530:04138
04139:-00005:-00012:+00049:001393.9530:04139
04140:+00012:-00004:+00055:001393.9530:04140
04141:-00009:+00018:-00002:001393.9530:04141
04142:+00017:+00024:-00033:001393.9530:04142
04143:+00023:+00028:-00009:001393.9530:04143
04144:+00033:+00063:-00027:001464.8507:04144
04145:+00020:+00066:-00022:001464.8507:04145
04146:+00060:+00061:+00035:001464.8507:04146
04147:+00039:+00069:-00021:001464.8507:04147
04148:+00041:+00073:-00029:001464.8507:04148
04149:+00050:+00082:-00009:001464.8507:04149
04150:+00055:+00057:-00007:001464.8507:04150
04151:+00035:+00073:-00029:001464.8507:04151
04152:+00042:+00043:+00047:001464.8507:04152
04153:+00018:+00029:-00001:001464.8507:04153
04154:-00013:+00052:-00027:001464.8507:04154
04155:+00002:-00005:-00023:001464.8507:04155
04156:+00000:+00005:-00080:001464.8507:04156
04157:-00011:-00018:-00046:001520.1149:04157
04158:+00039:-00015:+00020:001520.1149:04158
04159:+00006:-00038:-00030:001520.1149:04159
04160:+00045:-00024:-00006:001520.1149:04160
04161:+00061:-00039:-00019:001520.1149:04161
04162:+00042:-00033:-00070:001520.1149:04162
04163:+00040:-00038:-00065:001520.1149:04163
04164:+00054:-00037:+00001:001520.1149:04164
04165:+00040:-00065:+00003:001520.1149:04165
04166:+00042:-00041:-00035:001520.1149:04166
04167:+00034:-00060:-00015:001520.1149:04167
04168:+00022:-00056:-00035:001520.1149:04168
04169:+00029:-00039:-00041:001520.1149:04169
04170:+00025:-00037:-00050:001572.0720:04170
04171:+00003:-00052:-00068:001572.0720:04171
04172:+00015:-00010:-00070:001572.0720:04172
04173:+00019:-00015:+00013:001572.0720:04173
04174:+00032:+00005:+00019:001572.0720:04174
04175:+00007:+00003:-00026:001572.0720:04175
04176:+00041:+00020:-00039:001572.0720:04176
04177:+00019:+00005:-00052:001572.0720:04177
04178:-00010:+00001:-00097:001572.0720:04178
04179:-00001:-00021:-00026:001572.0720:04179
04180:-00007:+00002:-00018:001572.0720:04180
04181:-00014:-00018:-00009:001572.0720:04181
04182:+00010:-00032:+00017:001602.2548:04182
04183:+00005:-00033:+00045:001602.2548:04183
04184:-00009:-00029:+00014:001602.2548:04184
04185:-00012:-00024:-00062:001602.2548:04185
04186:-00004:-00007:-00020:001602.2548:04186
04187:-00004:-00021:-00060:001602.2548:04187
04188:-00027:-00021:-00051:001602.2548:04188
04189:-00002:-00005:-00047:001602.2548:04189
04190:-00028:-00010:+00070:001602.2548:04190
04191:-00014:-00032:+00038:001602.2548:04191
04192:-00016:-00021:+00038:001602.2548:04192
04193:-00006:-00036:+00009:001602.2548:04193
04194:-00031:-00036:-00052:001602.2548:04194
04195:-00045:+00001:-00052:001614.1389:04195
04196:-00043:+00014:+00029:001614.1389:04196
04197:-00035:+00006:+00061:001614.1389:04197
04198:-00040:+00011:+00075:001614.1389:04198
04199:-00013:+00037:+00045:001614.1389:04199
04200:-00003:+00015:+00020:001614.1389:04200
04201:-00026:+00040:-00071:001614.1389:04201
04202:-00020:+00039:-00059:001614.1389:04202
04203:-00025:+00055:-00049:001614.1389:04203
04204:-00021:+00058:+00021:001614.1389:04204
04205:-00025:+00064:+00063:001614.1389:04205
04206:-00016:+00079:+00067:001614.1389:04206
04207:-00041:+00074:+00040:001630.7667:04207
04208:-00031:+00071:-00044:001630.7667:04208
04209:-00022:+00068:-00044:001630.7667:04209
04210:-00056:+00070:-00022:001630.7667:04210
04211:-00056:+00037:+00008:001630.7667:04211
04212:-00063:+00019:+00062:001630.7667:04212
04213:-00087:-00017:+00098:001630.7667:04213
04214:-00100:-00021:+00057:001630.7667:04214
04215:-00093:-00037:+00027:001630.7667:04215
04216:-00093:-00050:-00030:001630.7667:04216
04217:-00107:-00025:-00045:001630.7667:04217
04218:-00118:-00035:-00024:001630.7667:04218
04219:-00099:-00030:+00025:001633.8204:04219
04220:-00078:-00037:+00074:001633.8204:04220
04221:-00052:-00011:+00073:001633.8204:04221
04222:-00035:-00015:+00084:001633.8204:04222
04223:-00025:+00006:+00043:001633.8204:04223
04224:+00026:+00022:+00083:001633.8204:04224
04225:+00070:+00013:+00033:001633.8204:04225
04226:+00077:+00024:+00067:001633.8204:04226
04227:+00103:+00038:+00078:001633.8204:04227
04228:+00092:+00029:+00097:001633.8204:04228
04229:+00079:+00028:+00044:001633.8204:04229
04230:+00053:+00011:+00082:001633.8204:04230
04231:+00060:+00005:+00099:001637.3692:04231
04232:+00044:+00017:+00076:001637.3692:04232
04233:+00032:+00019:+00056:001637.3692:04233
04234:+00041:+00019:+00078:001637.3692:04234
04235:+00007:+00005:+00063:001637.3692:04235
04236:+00009:-00003:+00017:001637.3692:04236
04237:+00015:+00002:+00022:001637.3692:04237
04238:-00029:-00021:+00056:001637.3692:04238
04239:-00030:-00009:+00067:001637.3692:04239
04240:-00041:-00015:+00042:001637.3692:04240
04241:-00028:-00015:+00080:001637.3692:04241
04242:-00007:-00015:+00076:001637.3692:04242
04243:+00008:-00001:+00087:001637.3692:04243
04244:+00034:+00024:-00013:001641.3319:04244
04245:+00071:+00022:-00024:001641.3319:04245
04246:+00106:+00033:-00029:001641.3319:04246
04247:+00108:+00032:+00095:001641.3319:04247
04248:+00127:+00023:+00070:001641.3319:04248
04249:+00080:+00030:-00021:001641.3319:04249
04250:+00139:+00081:-00141:001641.3319:04250
04251:+00012:+00018:+00017:001641.3319:04251
04252:+00135:+00042:-00023:001641.3319:04252
04253:-00021:-00016:-00002:001641.3319:04253
04254:+00126:+00036:+00075:001641.3319:04254
04255:+00034:+00039:+00069:001641.3319:04255
04256:-00006:+00012:-00179:001642.4104:04256
04257:-00018:+00039:-00174:001642.4104:04257
04258:-00010:+00004:+00170:001642.4104:04258
04259:-00035:+00012:+00193:001642.4104:04259
04260:-00065:+00016:-00164:001642.4104:04260
04261:-00024:+00011:-00023:001642.4104:04261
04262:+00077:-00004:+00180:001642.4104:04262
04263:-00031:-00035:+00120:001642.4104:04263
04264:-00010:-00010:-00052:001642.4104:04264
04265:+00007:-00036:-00119:001642.4104:04265
04266:+00163:-00044:+00179:001642.4104:04266
04267:-00025:-00074:+00145:001642.4104:04267
04268:+00019:-00092:-00181:001635.2480:04268
04269:+00028:-00062:-00040:001635.2480:04269
04270:+00127:-00082:+00086:001635.2480:04270
04271:+00036:-00085:+00097:001635.2480:04271
04272:+00032:-00085:-00009:001635.2480:04272
04273:+00105:-00070:+00006:001635.2480:04273
04274:+00133:-00087:-00002:001635.2480:04274
04275:+00133:-00080:+00064:001635.2480:04275
04276:+00070:-00072:+00064:001635.2480:04276
04277:+00093:-00063:+00040:001635.2480:04277
04278:+00100:-00053:+00081:001635.2480:04278
04279:+00095:-00063:+00025:001635.2480:04279
04280:+00086:-00045:+00007:001634.9682:04280
04281:+00037:-00025:+00035:001634.9682:04281
04282:+00057:-00029:+00036:001634.9682:04282
04283:+00044:-00034:-00029:001634.9682:04283
04284:+00036:+00008:-00019:001634.9682:04284
04285:+00022:-00001:+00060:001634.9682:04285
04286:-00003:-00003:+00027:001634.9682:04286
04287:-00002:+00034:+00024:001634.9682:04287
04288:-00001:+00032:-00061:001634.9682:04288
04289:-00043:+00015:-00050:001634.9682:04289
04290:-00023:+00037:+00011:001634.9682:04290
04291:-00025:+00016:+00060:001634.9682:04291
04292:-00010:+00036:+00028:001634.9682:04292
04293:+00011:+00035:-00051:001616.8588:04293
04294:-00010:+00035:-00073:001616.8588:04294
04295:+00010:+00036:-00096:001616.8588:04295
04296:+00015:+00035:-00050:001616.8588:04296
04297:+00032:+00040:-00023:001616.8588:04297
04298:+00076:+00025:-00009:001616.8588:04298
04299:+00088:+00053:+00004:001616.8588:04299
04300:+00085:+00029:-00031:001616.8588:04300
04301:+00084:+00040:-00109:001616.8588:04301
04302:+00102:+00064:-00108:001616.8588:04302
04303:+00098:+00056:-00097:001616.8588:04303
04304:+00095:+00059:+00004:001616.8588:04304
04305:+00098:+00060:-00001:001616.8588:04305
04306:+00079:+00085:-00018:001536.9058:04306
04307:+00082:+00075:-00077:001536.9058:04307
04308:+00059:+00072:-00075:001536.9058:04308
04309:+00046:+00079:-00082:001536.9058:04309
04310:+00030:+00061:-00053:001536.9058:04310
04311:+00018:+00079:-00065:001536.9058:04311
04312:-00028:+00077:-00077:001536.9058:04312
04313:-00034:+00099:-00098:001536.9058:04313
04314:-00059:+00097:-00122:001536.9058:04314
04315:-00051:+00076:-00067:001536.9058:04315
04316:-00070:+00085:-00041:001536.9058:04316
04317:-00084:+00043:+00002:001536.9058:04317
04318:-00088:+00045:+00018:001536.9058:04318
04319:-00079:+00014:-00013:001536.9058:04319
04320:-00089:+00013:-00051:001409.4714:04320
04321:-00078:-00002:-00042:001409.4714:04321
04322:-00088:-00010:-00034:001409.4714:04322
04323:-00079:-00051:-00022:001409.4714:04323
04324:-00068:-00061:-00023:001409.4714:04324
04325:-00074:-00078:+00018:001409.4714:04325
04326:-00070:-00073:+00052:001409.4714:04326
04327:-00074:-00085:+00021:001409.4714:04327
04328:-00037:-00092:-00003:001409.4714:04328
04329:-00036:-00090:+00025:001409.4714:04329
04330:-00037:-00094:+00008:001409.4714:04330
04331:-00044:-00079:-00001:001409.4714:04331
04332:-00042:-00053:+00067:001409.4714:04332
04333:-00034:-00045:-00001:001409.4714:04333
04334:-00047:-00025:+00043:001409.4714:04334
04335:-00059:-00017:-00014:001281.1872:04335
04336:-00071:-00002:+00011:001281.1872:04336
04337:-00048:+00017:+00019:001281.1872:04337
04338:-00068:+00024:+00052:001281.1872:04338
04339:-00073:+00016:+00054:001281.1872:04339
04340:-00072:+00050:+00065:001281.1872:04340
04341:-00099:+00063:+00040:001281.1872:04341
04342:-00083:+00064:+00049:001281.1872:04342
04343:-00092:+00055:+00039:001281.1872:04343
04344:-00112:+00080:+00152:001281.1872:04344
04345:-00130:+00101:+00015:001281.1872:04345
04346:-00206:+00077:-00121:001281.1872:04346
04347:-00137:+00101:-00049:001281.1872:04347
04348:-00131:+00124:+00147:001281.1872:04348
04349:-00162:+00109:+00073:001281.1872:04349
04350:-00157:+00116:-00015:001281.1872:04350
04351:-00180:+00104:-00019:001281.1872:04351
04352:-00164:+00110:-00051:001187.2940:04352
04353:-00166:+00088:+00019:001187.2940:04353
04354:-00162:+00087:+00029:001187.2940:04354
04355:-00156:+00063:+00053:001187.2940:04355
04356:-00144:+00067:+00017:001187.2940:04356
04357:-00143:+00048:+00043:001187.2940:04357
04358:-00126:+00022:+00030:001187.2940:04358
04359:-00127:+00021:-00002:001187.2940:04359
04360:-00107:+00000:+00037:001187.2940:04360
04361:-00102:+00005:+00072:001187.2940:04361
04362:-00095:+00005:+00066:001187.2940:04362
04363:-00081:-00009:+00031:001187.2940:04363
04364:-00078:-00020:+00020:001187.2940:04364
04365:-00098:-00013:-00034:001187.2940:04365
04366:-00101:-00033:+00055:001187.2940:04366
04367:-00093:-00024:+00015:001187.2940:04367
04368:-00096:-00027:+00053:001187.2940:04368
04369:-00086:-00011:+00014:001171.1058:04369
04370:-00068:-00011:+00023:001171.1058:04370
04371:-00085:-00030:+00009:001171.1058:04371
04372:-00086:-00033:+00013:001171.1058:04372
04373:-00073:-00011:+00041:001171.1058:04373
04374:-00048:-00008:+00019:001171.1058:04374
04375:-00043:-00021:+00072:001171.1058:04375
04376:-00033:-00021:+00060:001171.1058:04376
04377:-00057:-00021:+00070:001171.1058:04377
04378:-00034:+00002:+00032:001171.1058:04378
04379:-00039:-00018:+00001:001171.1058:04379
04380:-00030:+00000:-00011:001171.1058:04380
04381:-00040:+00021:+00009:001171.1058:04381
04382:-00021:+00018:+00025:001171.1058:04382
04383:-00016:+00018:+00007:001171.1058:04383
04384:-00007:+00036:-00032:001171.1058:04384
04385:-00038:+00047:-00029:001171.1058:04385
04386:-00041:+00048:-00016:001231.8256:04386
04387:-00037:+00040:+00011:001231.8256:04387
04388:-00034:+00061:-00003:001231.8256:04388
04389:-00055:+00055:+00017:001231.8256:04389
04390:-00059:+00080:+00022:001231.8256:04390
04391:-00064:+00073:+00039:001231.8256:04391
04392:-00089:+00085:+00039:001231.8256:04392
04393:-00077:+00098:+00022:001231.8256:04393
04394:-00084:+00074:-00011:001231.8256:04394
04395:-00089:+00072:-00032:001231.8256:04395
04396:-00087:+00084:-00045:001231.8256:04396
04397:-00083:+00084:-00026:001231.8256:04397
04398:-00062:+00046:-00059:001231.8256:04398
04399:-00066:+00079:-00063:001231.8256:04399
04400:-00115:+00047:-00071:001231.8256:04400
04401:+00063:+00047:+00085:001317.1379:04401
04402:-00073:-00002:+00094:001317.1379:04402
04403:+00112:+00051:+00046:001317.1379:04403
04404:-00111:-00060:-00009:001317.1379:04404
04405:+00016:-00015:-00023:001317.1379:04405
04406:-00151:-00075:-00037:001317.1379:04406
04407:+00036:-00034:-00085:001317.1379:04407
04408:-00066:-00111:-00045:001317.1379:04408
04409:-00005:-00023:-00075:001317.1379:04409
04410:-00102:-00066:+00070:001317.1379:04410
04411:+00000:-00038:+00016:001317.1379:04411
04412:-00013:-00078:-00012:001317.1379:04412
04413:+00028:-00047:-00032:001317.1379:04413
04414:+00005:-00072:-00045:001317.1379:04414
04415:-00009:-00061:+00034:001401.6710:04415
04416:+00014:-00060:+00018:001401.6710:04416
04417:+00012:-00047:+00025:001401.6710:04417
04418:+00015:-00012:-00052:001401.6710:04418
04419:+00030:-00032:-00044:001401.6710:04419
04420:+00034:-00026:+00071:001401.6710:04420
04421:+00006:-00012:+00044:001401.6710:04421
04422:+00030:-00014:-00009:001401.6710:04422
04423:-00002:-00032:-00110:001401.6710:04423
04424:-00008:-00013:-00083:001401.6710:04424
04425:-00004:-00016:-00040:001401.6710:04425
04426:+00014:-00019:-00022:001401.6710:04426
04427:+00008:+00004:+00002:001401.6710:04427
04428:+00034:+00017:+00046:001401.6710:04428
04429:+00040:+00024:-00030:001477.0087:04429
04430:+00008:+00024:-00051:001477.0087:04430
04431:+00016:+00021:-00064:001477.0087:04431
04432:+00042:+00018:-00033:001477.0087:04432
04433:+00027:-00015:+00006:001477.0087:04433
04434:+00056:+00002:+00049:001477.0087:04434
04435:+00037:-00016:+00011:001477.0087:04435
04436:+00042:+00008:-00063:001477.0087:04436
04437:+00042:-00005:-00037:001477.0087:04437
04438:+00041:-00004:-00026:001477.0087:04438
04439:+00033:-00006:-00013:001477.0087:04439
04440:+00037:+00008:+00037:001477.0087:04440
04441:+00061:+00018:+00036:001477.0087:04441
04442:+00042:-00006:-00052:001533.1499:04442
04443:+00032:+00032:-00056:001533.1499:04443
04444:+00041:+00014:-00026:001533.1499:04444
04445:+00017:+00016:+00017:001533.1499:04445
04446:+00030:+00009:+00009:001533.1499:04446
04447:+00018:+00054:-00011:001533.1499:04447
04448:+00002:+00035:-00076:001533.1499:04448
04449:+00027:+00049:-00057:001533.1499:04449
04450:+00011:+00031:-00096:001533.1499:04450
04451:+00003:+00039:-00036:001533.1499:04451
04452:+00009:+00024:+00010:001533.1499:04452
04453:+00010:+00027:-00003:001533.1499:04453
04454:-00004:+00035:-00041:001581.9027:04454
04455:-00004:+00049:-00087:001581.9027:04455
04456:-00002:+00013:-00047:001581.9027:04456
04457:-00009:+00012:-00026:001581.9027:04457
04458:-00013:-00002:-00061:001581.9027:04458
04459:+00012:-00005:-00006:001581.9027:04459
04460:-00012:-00015:+00002:001581.9027:04460
04461:+00000:-00012:+00051:001581.9027:04461
04462:-00004:-00009:+00011:001581.9027:04462
04463:-00015:-00042:-00013:001581.9027:04463
04464:-00040:-00034:-00044:001581.9027:04464
04465:-00023:-00048:-00036:001581.9027:04465
04466:+00003:-00028:-00005:001581.9027:04466
04467:-00009:-00061:+00023:001610.5710:04467
04468:-00005:-00065:-00002:001610.5710:04468
04469:-00020:-00053:-00015:001610.5710:04469
04470:-00016:-00038:-00062:001610.5710:04470
04471:-00027:-00036:-00036:001610.5710:04471
04472:-00006:-00009:-00047:001610.5710:04472
04473:-00025:-00030:-00018:001610.5710:04473
04474:-00005:-00022:+00001:001610.5710:04474
04475:-00030:-00020:+00025:001610.5710:04475
04476:-00016:-00018:-00005:001610.5710:04476
04477:-00021:-00010:+00024:001610.5710:04477
04478:-00019:-00019:+00038:001610.5710:04478
04479:-00021:+00024:+00025:001622.5372:04479
04480:+00000:+00015:-00057:001622.5372:04480
04481:-00007:+00039:-00037:001622.5372:04481
04482:+00016:+00042:+00007:001622.5372:04482
04483:+00016:+00063:+00019:001622.5372:04483
04484:-00009:+00064:+00006:001622.5372:04484
04485:+00010:+00059:+00020:001622.5372:04485
04486:-00026:+00061:-00050:001622.5372:04486
04487:-00043:+00078:-00063:001622.5372:04487
04488:-00035:+00051:+00018:001622.5372:04488
04489:-00068:+00053:+00068:001622.5372:04489
04490:-00066:+00025:+00087:001622.5372:04490
04491:-00068:+00016:+00055:001639.2167:04491
04492:-00100:+00019:+00040:001639.2167:04492
04493:-00096:+00016:-00032:001639.2167:04493
04494:-00106:+00009:-00015:001639.2167:04494
04495:-00103:-00015:-00029:001639.2167:04495
04496:-00088:-00016:-00001:001639.2167:04496
04497:-00057:+00008:+00077:001639.2167:04497
04498:-00021:-00018:+00099:001639.2167:04498
04499:-00009:-00010:+00092:001639.2167:04499
04500:+00025:-00017:+00073:001639.2167:04500
04501:+00059:+00018:+00048:001639.2167:04501
04502:+00051:+00021:+00044:001639.2167:04502
04503:+00077:+00018:+00064:001635.9515:04503
04504:+00082:+00012:+00090:001635.9515:04504
04505:+00077:+00022:+00077:001635.9515:04505
04506:+00057:+00021:+00061:001635.9515:04506
04507:+00018:+00020:+00082:001635.9515:04507
04508:+00027:+00032:+00060:001635.9515:04508
04509:-00012:+00022:+00062:001635.9515:04509
04510:-00009:+00016:+00067:001635.9515:04510
04511:-00003:+00024:+00059:001635.9515:04511
04512:-00023:+00018:+00062:001635.9515:04512
04513:-00042:+00023:+00064:001635.9515:04513
04514:-00057:+00001:+00065:001635.9515:04514
04515:-00051:-00003:+00065:001635.9515:04515
04516:-00055:-00001:+00066:001639.4993:04516
04517:-00052:-00017:+00101:001639.4993:04517
04518:-00059:-00034:+00112:001639.4993:04518
04519:-00053:-00009:+00097:001639.4993:04519
04520:-00043:-00009:+00014:001639.4993:04520
04521:-00021:+00007:+00005:001639.4993:04521
04522:-00014:+00003:+00036:001639.4993:04522
04523:+00020:+00023:+00049:001639.4993:04523
04524:+00040:+00032:+00031:001639.4993:04524
04525:+00088:+00025:+00036:001639.4993:04525
04526:+00063:+00047:-00122:001639.4993:04526
04527:+00076:+00031:-00083:001639.4993:04527
04528:+00097:+00048:+00210:001645.6119:04528
04529:+00076:+00033:+00034:001645.6119:04529
04530:-00011:+00014:-00124:001645.6119:04530
04531:+00031:+00035:-00074:001645.6119:04531
04532:+00061:+00009:+00026:001645.6119:04532
04533:-00022:-00017:+00075:001645.6119:04533
04534:-00084:-00011:-00214:001645.6119:04534
04535:+00059:-00033:+00191:001645.6119:04535
04536:+00063:-00044:+00123:001645.6119:04536
04537:-00055:+00020:-00273:001645.6119:04537
04538:+00014:-00002:-00308:001645.6119:04538
04539:+00077:-00028:+00167:001645.6119:04539
04540:+00072:-00037:-00009:001642.4281:04540
04541:-00001:-00001:-00117:001642.4281:04541
04542:+00093:+00003:-00034:001642.4281:04542
04543:+00079:-00008:+00252:001642.4281:04543
04544:+00063:-00051:+00183:001642.4281:04544
04545:+00053:-00017:-00148:001642.4281:04545
04546:+00077:-00017:-00118:001642.4281:04546
04547:+00124:-00057:+00194:001642.4281:04547
04548:+00076:-00081:-00091:001642.4281:04548
04549:-00015:-00083:-00284:001642.4281:04549
04550:+00082:-00045:+00029:001642.4281:04550
04551:+00089:-00095:+00161:001642.4281:04551
04552:+00010:-00079:+00041:001633.1098:04552
04553:+00034:-00092:-00012:001633.1098:04553
04554:+00101:-00029:+00132:001633.1098:04554
04555:+00069:-00072:+00067:001633.1098:04555
04556:+00058:-00050:-00015:001633.1098:04556
04557:+00074:-00059:+00026:001633.1098:04557
04558:+00079:-00047:+00065:001633.1098:04558
04559:+00048:-00053:-00051:001633.1098:04559
04560:+00059:-00032:-00040:001633.1098:04560
04561:+00036:-00060:+00005:001633.1098:04561
04562:+00034:-00051:+00000:001633.1098:04562
04563:+00029:-00059:-00020:001633.1098:04563
04564:+00028:-00048:-00011:001633.1098:04564
04565:+00029:-00039:-00015:001614.1652:04565
04566:+00017:-00036:+00000:001614.1652:04566
04567:+00026:-00011:-00010:001614.1652:04567
04568:+00040:-00017:-00022:001614.1652:04568
04569:+00040:+00003:+00034:001614.1652:04569
04570:+00044:-00019:-00028:001614.1652:04570
04571:+00003:-00022:-00047:001614.1652:04571
04572:+00017:+00007:-00059:001614.1652:04572
04573:+00044:-00004:-00024:001614.1652:04573
04574:+00051:+00022:-00045:001614.1652:04574
04575:+00053:+00025:+00003:001614.1652:04575
04576:+00051:+00025:+00027:001614.1652:04576
04577:+00049:+00049:-00046:001614.1652:04577
04578:+00062:+00028:-00052:001539.0134:04578
04579:+00059:+00051:-00066:001539.0134:04579
04580:+00042:+00054:-00041:001539.0134:04580
04581:+00018:+00065:-00026:001539.0134:04581
04582:+00021:+00060:-00017:001539.0134:04582
04583:+00018:+00078:-00043:001539.0134:04583
04584:+00018:+00083:-00006:001539.0134:04584
04585:+00028:+00096:-00008:001539.0134:04585
04586:+00006:+00090:-00046:001539.0134:04586
04587:+00024:+00086:-00065:001539.0134:04587
04588:+00013:+00101:-00101:001539.0134:04588
04589:-00001:+00114:-00112:001539.0134:04589
04590:-00038:+00101:-00075:001539.0134:04590
04591:-00010:+00098:-00023:001539.0134:04591
04592:-00013:+00094:-00021:001426.6574:04592
04593:-00003:+00079:-00028:001426.6574:04593
04594:-00016:+00041:+00024:001426.6574:04594
04595:-00030:+00036:+00037:001426.6574:04595
04596:-00043:-00018:-00029:001426.6574:04596
04597:-00043:-00014:-00025:001426.6574:04597
04598:-00046:-00051:-00031:001426.6574:04598
04599:-00058:-00081:+00009:001426.6574:04599
04600:-00060:-00095:+00071:001426.6574:04600
04601:-00056:-00105:+00077:001426.6574:04601
04602:-00074:-00137:+00082:001426.6574:04602
04603:-00074:-00132:+00067:001426.6574:04603
04604:-00062:-00140:+00003:001426.6574:04604
04605:-00083:-00120:-00059:001426.6574:04605
04606:-00074:-00100:-00057:001426.6574:04606
04607:-00031:-00086:+00019:001317.1596:04607
04608:-00021:-00056:-00008:001317.1596:04608
04609:-00033:-00038:+00063:001317.1596:04609
04610:-00008:-00036:-00003:001317.1596:04610
04611:-00020:+00004:+00022:001317.1596:04611
04612:-00025:+00000:-00013:001317.1596:04612
04613:-00020:+00064:+00010:001317.1596:04613
04614:-00017:+00044:-00017:001317.1596:04614
04615:-00036:+00075:-00007:001317.1596:04615
04616:-00038:+00061:+00022:001317.1596:04616
04617:-00069:+00094:+00096:001317.1596:04617
04618:-00033:+00095:+00032:001317.1596:04618
04619:-00071:+00085:+00090:001317.1596:04619
04620:-00063:+00112:+00024:001317.1596:04620
04621:-00127:+00070:-00148:001317.1596:04621
04622:-00119:+00095:-00122:001317.1596:04622
04623:-00133:+00112:+00031:001220.9587:04623
04624:-00126:+00100:+00030:001220.9587:04624
04625:-00152:+00075:+00064:001220.9587:04625
04626:-00114:+00096:+00147:001220.9587:04626
04627:-00143:+00095:-00074:001220.9587:04627
04628:-00175:+00071:-00115:001220.9587:04628
04629:-00153:+00056:-00042:001220.9587:04629
04630:-00159:+00060:+00027:001220.9587:04630
04631:-00164:+00042:+00043:001220.9587:04631
04632:-00167:+00026:+00097:001220.9587:04632
04633:-00152:+00016:+00048:001220.9587:04633
04634:-00159:+00021:-00007:001220.9587:04634
04635:-00163:-00017:+00002:001220.9587:04635
04636:-00160:+00003:+00013:001220.9587:04636
04637:-00145:-00030:+00023:001220.9587:04637
04638:-00123:-00036:+00030:001220.9587:04638
04639:-00131:-00047:+00085:001220.9587:04639
04640:-00113:-00063:+00040:001161.9750:04640
04641:-00131:-00064:+00013:001161.9750:04641
04642:-00107:-00054:+00021:001161.9750:04642
04643:-00110:-00054:+00054:001161.9750:04643
04644:-00115:-00060:+00065:001161.9750:04644
04645:-00084:-00050:+00058:001161.9750:04645
04646:-00067:-00047:+00067:001161.9750:04646
04647:-00060:-00031:+00058:001161.9750:04647
04648:-00033:-00016:+00070:001161.9750:04648
04649:-00039:-00001:+00071:001161.9750:04649
04650:-00038:+00018:+00049:001161.9750:04650
04651:-00039:+00034:+00055:001161.9750:04651
04652:-00022:+00015:+00028:001161.9750:04652
04653:-00030:+00013:+00012:001161.9750:04653
04654:-00047:+00033:+00037:001161.9750:04654
04655:-00057:+00015:-00002:001161.9750:04655
04656:-00047:+00037:+00026:001161.9750:04656
04657:-00033:+00036:+00055:001206.8060:04657
04658:-00034:+00050:+00069:001206.8060:04658
04659:-00049:+00041:+00033:001206.8060:04659
04660:-00050:+00055:+00026:001206.8060:04660
04661:-00073:+00055:+00009:001206.8060:04661
04662:-00086:+00078:-00020:001206.8060:04662
04663:-00096:+00082:+00001:001206.8060:04663
04664:-00106:+00095:+00019:001206.8060:04664
04665:-00129:+00081:+00020:001206.8060:04665
04666:-00103:+00098:-00008:001206.8060:04666
04667:-00101:+00076:-00038:001206.8060:04667
04668:-00076:+00075:-00054:001206.8060:04668
04669:-00065:+00082:-00041:001206.8060:04669
04670:-00059:+00079:-00023:001206.8060:04670
04671:-00049:+00068:-00028:001206.8060:04671
04672:-00031:+00055:+00002:001283.8408:04672
04673:-00040:+00031:-00009:001283.8408:04673
04674:-00017:+00036:-00025:001283.8408:04674
04675:-00038:+00035:-00057:001283.8408:04675
04676:-00017:+00031:-00081:001283.8408:04676
04677:+00010:+00026:-00131:001283.8408:04677
04678:+00077:+00005:+00072:001283.8408:04678
04679:+00083:+00009:-00012:001283.8408:04679
04680:+00095:-00022:+00012:001283.8408:04680
04681:+00112:-00083:-00092:001283.8408:04681
04682:-00018:-00065:-00015:001283.8408:04682
04683:+00015:-00060:-00073:001283.8408:04683
04684:-00108:-00082:-00002:001283.8408:04684
04685:+00016:-00037:-00007:001283.8408:04685
04686:-00014:-00015:+00055:001283.8408:04686
04687:+00030:-00018:-00032:001363.0184:04687
04688:-00070:-00021:+00034:001363.0184:04688
04689:-00020:-00061:-00044:001363.0184:04689
04690:-00040:-00033:-00015:001363.0184:04690
04691:-00035:-00028:-00046:001363.0184:04691
04692:-00045:-00004:+00013:001363.0184:04692
04693:-00021:-00033:+00041:001363.0184:04693
04694:-00028:-00019:-00010:001363.0184:04694
04695:-00018:-00015:-00010:001363.0184:04695
04696:-00017:-00020:-00065:001363.0184:04696
04697:+00008:-00020:-00059:001363.0184:04697
04698:+00008:-00018:-00007:001363.0184:04698
04699:+00028:+00009:+00092:001363.0184:04699
04700:-00011:-00021:+00007:001363.0184:04700
04701:+00000:+00006:-00013:001443.1895:04701
04702:+00014:-00022:-00010:001443.1895:04702
04703:+00004:-00017:-00061:001443.1895:04703
04704:+00007:-00034:-00028:001443.1895:04704
04705:+00017:-00021:+00032:001443.1895:04705
04706:+00011:-00031:+00036:001443.1895:04706
04707:+00001:+00008:+00017:001443.1895:04707
04708:+00008:-00005:-00046:001443.1895:04708
04709:+00004:-00004:-00021:001443.1895:04709
04710:-00010:+00006:-00051:001443.1895:04710
04711:-00002:+00006:+00008:001443.1895:04711
04712:+00011:-00016:+00024:001443.1895:04712
04713:+00028:-00004:+00035:001443.1895:04713
04714:+00016:+00017:+00034:001507.3607:04714
04715:+00019:-00002:-00008:001507.3607:04715
04716:+00022:+00012:-00029:001507.3607:04716
04717:+00041:+00023:-00062:001507.3607:04717
04718:+00040:+00018:-00023:001507.3607:04718
04719:+00032:+00020:-00005:001507.3607:04719
04720:+00045:-00001:+00007:001507.3607:04720
04721:+00036:+00009:-00065:001507.3607:04721
04722:+00039:+00009:-00033:001507.3607:04722
04723:+00020:+00018:-00018:001507.3607:04723
04724:-00007:+00001:+00004:001507.3607:04724
04725:+00016:+00022:-00034:001507.3607:04725
04726:+00015:+00020:-00005:001507.3607:04726
04727:+00004:+00021:-00040:001552.1783:04727
04728:+00003:+00020:-00079:001552.1783:04728
04729:+00023:+00015:-00039:001552.1783:04729
04730:+00022:+00018:+00034:001552.1783:04730
04731:+00023:-00002:+00023:001552.1783:04731
04732:-00012:+00018:-00049:001552.1783:04732
04733:-00009:+00012:-00081:001552.1783:04733
04734:-00014:-00003:-00107:001552.1783:04734
04735:-00011:+00017:-00107:001552.1783:04735
04736:-00005:+00008:-00067:001552.1783:04736
04737:-00009:+00003:-00044:001552.1783:04737
04738:-00007:+00007:-00034:001552.1783:04738
04739:-00011:-00005:-00078:001552.1783:04739
04740:+00000:+00006:-00049:001589.8485:04740
04741:+00002:-00005:+00004:001589.8485:04741
04742:+00007:-00001:-00019:001589.8485:04742
04743:+00039:-00006:-00024:001589.8485:04743
04744:+00023:+00002:-00035:001589.8485:04744
04745:+00040:-00020:-00049:001589.8485:04745
04746:+00004:-00034:-00021:001589.8485:04746
04747:+00025:-00033:-00019:001589.8485:04747
04748:+00028:-00013:+00019:001589.8485:04748
04749:+00024:-00033:-00061:001589.8485:04749
04750:+00025:+00002:-00069:001589.8485:04750
04751:+00028:-00007:-00078:001589.8485:04751
04752:+00027:-00022:+00004:001612.6903:04752
04753:+00013:-00014:+00036:001612.6903:04753
04754:+00009:-00018:+00030:001612.6903:04754
04755:-00007:-00031:+00025:001612.6903:04755
04756:-00041:+00006:-00005:001612.6903:04756
04757:-00027:-00014:-00053:001612.6903:04757
04758:-00038:+00020:-00051:001612.6903:04758
04759:-00026:+00009:-00037:001612.6903:04759
04760:-00027:+00037:+00034:001612.6903:04760
04761:-00026:-00004:+00055:001612.6903:04761
04762:-00038:+00010:-00012:001612.6903:04762
04763:-00032:+00024:-00048:001612.6903:04763
04764:-00053:+00030:-00019:001618.3264:04764
04765:-00057:+00049:+00013:001618.3264:04765
04766:-00058:+00026:+00080:001618.3264:04766
04767:-00054:+00039:+00104:001618.3264:04767
04768:-00046:+00028:+00161:001618.3264:04768
04769:-00053:+00006:-00002:001618.3264:04769
04770:-00104:+00016:-00029:001618.3264:04770
04771:-00085:+00020:-00013:001618.3264:04771
04772:-00116:+00009:+00028:001618.3264:04772
04773:-00062:-00030:-00019:001618.3264:04773
04774:-00070:-00005:+00050:001618.3264:04774
04775:-00025:+00001:+00057:001618.3264:04775
04776:-00027:+00015:+00076:001618.3264:04776
04777:+00025:+00018:+00058:001634.9825:04777
04778:+00034:+00024:+00094:001634.9825:04778
04779:+00061:+00037:+00087:001634.9825:04779
04780:+00085:+00029:+00148:001634.9825:04780
04781:+00106:+00013:+00097:001634.9825:04781
04782:+00079:+00015:+00105:001634.9825:04782
04783:+00069:+00038:+00043:001634.9825:04783
04784:+00057:+00024:+00072:001634.9825:04784
04785:+00041:+00020:+00029:001634.9825:04785
04786:+00014:+00009:+00079:001634.9825:04786
04787:+00002:+00010:+00057:001634.9825:04787
04788:-00012:+00000:+00074:001634.9825:04788
04789:-00001:+00017:+00111:001638.0976:04789
04790:-00027:+00023:+00077:001638.0976:04790
04791:-00043:+00019:+00067:001638.0976:04791
04792:-00036:+00011:+00045:001638.0976:04792
04793:-00046:+00000:+00057:001638.0976:04793
04794:-00059:+00001:+00084:001638.0976:04794
04795:-00058:-00002:+00071:001638.0976:04795
04796:-00044:+00013:+00031:001638.0976:04796
04797:-00017:-00003:+00040:001638.0976:04797
04798:+00000:+00018:+00035:001638.0976:04798
04799:+00025:+00018:+00015:001638.0976:04799
04800:+00035:+00022:-00014:001638.0976:04800
04801:+00058:+00021:+00036:001633.0875:04801
04802:+00071:+00036:-00002:001633.0875:04802
04803:+00060:+00039:-00018:001633.0875:04803
04804:+00075:+00037:-00006:001633.0875:04804
04805:+00033:+00032:-00016:001633.0875:04805
04806:+00042:+00023:+00064:001633.0875:04806
04807:+00021:+00018:+00015:001633.0875:04807
04808:-00010:+00018:-00111:001633.0875:04808
04809:+00001:+00000:-00027:001633.0875:04809
04810:+00013:+00001:+00020:001633.0875:04810
04811:-00001:+00028:-00073:001633.0875:04811
04812:-00104:-00015:+00010:001633.0875:04812
04813:+00053:+00038:-00138:001639.2183:04813
04814:-00021:+00008:+00204:001639.2183:04814
04815:+00165:-00005:+00125:001639.2183:04815
04816:-00052:-00036:-00110:001639.2183:04816
04817:+00100:+00034:-00164:001639.2183:04817
04818:+00076:-00060:+00104:001639.2183:04818
04819:-00002:-00048:+00026:001639.2183:04819
04820:+00025:-00035:+00036:001639.2183:04820
04821:+00088:-00015:-00096:001639.2183:04821
04822:+00096:+00050:+00098:001639.2183:04822
04823:+00064:-00008:+00097:001639.2183:04823
04824:+00116:+00034:+00053:001639.2183:04824
04825:+00118:+00016:-00045:001639.2183:04825
04826:+00143:+00000:-00027:001638.1218:04826
04827:+00090:-00037:+00088:001638.1218:04827
04828:+00054:-00027:+00035:001638.1218:04828
04829:+00069:-00037:-00047:001638.1218:04829
04830:+00083:-00008:-00024:001638.1218:04830
04831:+00094:-00020:+00051:001638.1218:04831
04832:+00086:-00022:+00079:001638.1218:04832
04833:+00068:-00050:+00057:001638.1218:04833
04834:+00078:-00027:+00065:001638.1218:04834
04835:+00064:-00024:+00096:001638.1218:04835
04836:+00072:-00060:+00086:001638.1218:04836
04837:-00011:-00076:+00041:001638.1218:04837
04838:+00026:-00077:+00047:001616.2340:04838
04839:+00006:-00091:+00041:001616.2340:04839
04840:-00020:-00095:-00044:001616.2340:04840
04841:-00035:-00108:+00021:001616.2340:04841
04842:-00054:-00107:+00014:001616.2340:04842
04843:-00056:-00082:-00009:001616.2340:04843
04844:-00050:-00072:+00013:001616.2340:04844
04845:-00029:-00054:+00030:001616.2340:04845
04846:-00025:-00068:+00062:001616.2340:04846
04847:-00004:-00056:+00032:001616.2340:04847
04848:+00010:-00063:-00030:001616.2340:04848
04849:+00025:-00038:-00006:001616.2340:04849
04850:+00025:-00050:+00003:001616.2340:04850
04851:+00017:-00024:+00032:001585.8723:04851
04852:+00047:-00006:-00025:001585.8723:04852
04853:+00046:+00007:-00002:001585.8723:04853
04854:+00091:+00036:-00009:001585.8723:04854
04855:+00053:+00012:-00033:001585.8723:04855
04856:+00066:+00041:-00061:001585.8723:04856
04857:+00067:+00053:-00039:001585.8723:04857
04858:+00091:+00078:-00053:001585.8723:04858
04859:+00052:+00056:-00074:001585.8723:04859
04860:+00075:+00080:-00048:001585.8723:04860
04861:+00055:+00070:-00022:001585.8723:04861
04862:+00049:+00090:-00059:001585.8723:04862
04863:+00032:+00100:-00022:001585.8723:04863
04864:+00055:+00115:-00030:001512.8682:04864
04865:+00014:+00106:-00103:001512.8682:04865
04866:-00013:+00129:-00132:001512.8682:04866
04867:-00003:+00107:-00121:001512.8682:04867
04868:-00007:+00097:-00063:001512.8682:04868
04869:-00027:+00074:-00039:001512.8682:04869
04870:-00014:+00066:-00006:001512.8682:04870
04871:-00025:+00059:-00061:001512.8682:04871
04872:-00004:+00029:-00079:001512.8682:04872
04873:-00042:+00035:-00046:001512.8682:04873
04874:-00034:+00023:-00021:001512.8682:04874
04875:-00036:+00000:-00043:001512.8682:04875
04876:-00055:-00004:-00075:001512.8682:04876
04877:-00069:+00018:-00048:001512.8682:04877
04878:-00061:-00019:-00049:001415.3420:04878
04879:-00083:-00014:-00006:001415.3420:04879
04880:-00087:-00036:+00007:001415.3420:04880
04881:-00104:-00036:+00020:001415.3420:04881
04882:-00097:-00026:-00067:001415.3420:04882
04883:-00105:-00025:-00038:001415.3420:04883
04884:-00064:-00025:-00052:001415.3420:04884
04885:-00071:-00027:-00051:001415.3420:04885
04886:-00017:-00030:-00010:001415.3420:04886
04887:-00054:-00019:+00017:001415.3420:04887
04888:-00016:-00031:+00072:001415.3420:04888
04889:-00043:-00022:-00009:001415.3420:04889
04890:-00034:-00020:-00062:001415.3420:04890
04891:-00041:-00014:+00026:001415.3420:04891
04892:-00033:+00005:+00001:001415.3420:04892
04893:-00036:-00031:+00014:001310.3460:04893
04894:-00060:+00003:+00074:001310.3460:04894
04895:-00069:-00002:+00015:001310.3460:04895
04896:-00089:+00008:+00003:001310.3460:04896
04897:-00080:+00012:+00000:001310.3460:04897
04898:-00091:+00011:-00002:001310.3460:04898
04899:-00093:+00012:-00001:001310.3460:04899
04900:-00110:+00010:+00050:001310.3460:04900
04901:-00118:+00013:+00014:001310.3460:04901
04902:-00126:+00032:+00036:001310.3460:04902
04903:-00137:+00018:+00028:001310.3460:04903
04904:-00150:+00021:+00048:001310.3460:04904
04905:-00138:+00011:+00050:001310.3460:04905
04906:-00163:+00028:+00056:001310.3460:04906
04907:-00127:+00039:+00084:001310.3460:04907
04908:-00145:+00036:+00023:001310.3460:04908
04909:-00148:+00034:+00001:001310.3460:04909
04910:-00150:+00023:+00015:001213.8142:04910
04911:-00150:-00003:+00054:001213.8142:04911
04912:-00141:+00005:+00031:001213.8142:04912
04913:-00149:-00007:+00057:001213.8142:04913
04914:-00129:-00018:+00067:001213.8142:04914
04915:-00148:-00021:+00026:001213.8142:04915
04916:-00118:-00014:+00069:001213.8142:04916
04917:-00092:-00032:+00035:001213.8142:04917
04918:-00095:-00012:+00028:001213.8142:04918
04919:-00100:-00021:+00052:001213.8142:04919
04920:-00105:-00012:+00050:001213.8142:04920
04921:-00095:-00013:+00017:001213.8142:04921
04922:-00116:+00001:+00024:001213.8142:04922
04923:-00115:+00004:+00012:001213.8142:04923
04924:-00121:-00003:+00000:001213.8142:04924
04925:-00110:+00013:+00018:001213.8142:04925
04926:-00117:+00036:+00055:001213.8142:04926
04927:-00093:+00027:+00039:001178.3481:04927
04928:-00080:+00047:+00001:001178.3481:04928
04929:-00061:+00039:+00025:001178.3481:04929
04930:-00059:+00041:+00013:001178.3481:04930
04931:-00035:+00067:+00035:001178.3481:04931
04932:-00023:+00061:+00014:001178.3481:04932
04933:-00003:+00062:+00006:001178.3481:04933
04934:-00004:+00078:-00023:001178.3481:04934
04935:-00004:+00112:-00009:001178.3481:04935
04936:-00026:+00107:+00018:001178.3481:04936
04937:-00022:+00103:+00026:001178.3481:04937
04938:-00035:+00102:+00003:001178.3481:04938
04939:-00054:+00107:-00020:001178.3481:04939
04940:-00069:+00089:-00045:001178.3481:04940
04941:-00076:+00111:-00065:001178.3481:04941
04942:-00079:+00093:-00080:001178.3481:04942
04943:-00121:+00093:+00004:001231.3870:04943
04944:-00100:+00065:+00037:001231.3870:04944
04945:-00119:+00046:+00032:001231.3870:04945
04946:-00097:+00048:+00009:001231.3870:04946
04947:-00104:+00039:-00030:001231.3870:04947
04948:-00092:+00023:-00026:001231.3870:04948
04949:-00105:-00008:-00006:001231.3870:04949
04950:-00080:-00037:-00002:001231.3870:04950
04951:-00052:-00051:+00006:001231.3870:04951
04952:-00070:-00060:-00049:001231.3870:04952
04953:-00032:-00055:-00044:001231.3870:04953
04954:-00024:-00092:-00045:001231.3870:04954
04955:-00025:-00087:-00015:001231.3870:04955
04956:+00017:-00075:-00028:001231.3870:04956
04957:-00004:-00077:-00048:001231.3870:04957
04958:+00077:-00067:+00048:001312.2032:04958
04959:+00024:-00106:-00009:001312.2032:04959
04960:+00124:-00031:+00006:001312.2032:04960
04961:-00016:-00100:-00058:001312.2032:04961
04962:+00077:+00002:+00005:001312.2032:04962
04963:-00049:-00041:+00071:001312.2032:04963
04964:+00052:+00034:+00002:001312.2032:04964
04965:-00033:-00019:+00052:001312.2032:04965
04966:+00025:+00065:-00016:001312.2032:04966
04967:-00088:+00001:+00017:001312.2032:04967
04968:-00060:+00044:+00003:001312.2032:04968
04969:-00073:+00034:+00010:001312.2032:04969
04970:-00068:+00069:+00010:001312.2032:04970
04971:-00089:+00065:-00017:001312.2032:04971
04972:-00049:+00060:+00011:001393.2939:04972
04973:-00069:+00045:-00019:001393.2939:04973
04974:-00073:+00070:-00032:001393.2939:04974
04975:-00049:+00059:-00020:001393.2939:04975
04976:-00037:+00064:+00034:001393.2939:04976
04977:-00045:+00042:-00008:001393.2939:04977
04978:-00041:+00055:-00024:001393.2939:04978
04979:-00025:+00029:+00007:001393.2939:04979
04980:+00009:+00052:+00046:001393.2939:04980
04981:-00002:+00012:+00101:001393.2939:04981
04982:+00015:+00008:-00002:001393.2939:04982
04983:+00016:-00021:-00050:001393.2939:04983
04984:+00022:-00022:-00091:001393.2939:04984
04985:+00013:-00014:-00013:001393.2939:04985
04986:+00007:-00028:+00034:001473.4071:04986
04987:+00001:-00064:+00042:001473.4071:04987
04988:+00016:-00051:+00020:001473.4071:04988
04989:+00003:-00055:-00043:001473.4071:04989
04990:+00030:-00062:-00040:001473.4071:04990
04991:+00015:-00044:-00021:001473.4071:04991
04992:+00024:-00054:+00034:001473.4071:04992
04993:+00008:-00058:+00023:001473.4071:04993
04994:+00029:-00055:+00002:001473.4071:04994
04995:+00019:-00052:-00057:001473.4071:04995
04996:+00039:-00029:-00052:001473.4071:04996
04997:+00043:-00048:-00044:001473.4071:04997
04998:+00020:-00009:+00010:001473.4071:04998
04999:+00043:-00035:-00001:001531.4445:04999
05000:+00033:-00007:+00018:001531.4445:05000
05001:+00046:-00012:-00040:001531.4445:05001
05002:+00039:+00018:-00089:001531.4445:05002
05003:+00020:+00020:-00122:001531.4445:05003
05004:+00031:+00033:-00058:001531.4445:05004
05005:+00042:+00010:-00061:001531.4445:05005
05006:+00023:+00049:-00010:001531.4445:05006
05007:+00029:+00047:-00014:001531.4445:05007
05008:+00019:+00049:-00040:001531.4445:05008
05009:+00001:+00030:-00065:001531.4445:05009
05010:+00014:+00041:-00063:001531.4445:05010
05011:-00012:+00052:-00092:001531.4445:05011
05012:+00004:+00045:-00109:001565.7481:05012
05013:+00014:+00051:-00103:001565.7481:05013
05014:-00010:+00027:-00053:001565.7481:05014
05015:+00000:+00035:-00022:001565.7481:05015
05016:-00013:+00020:-00001:001565.7481:05016
05017:-00018:+00004:-00061:001565.7481:05017
05018:-00028:+00008:-00064:001565.7481:05018
05019:-00026:-00006:-00067:001565.7481:05019
05020:-00015:-00004:-00051:001565.7481:05020
05021:-00011:+00006:-00049:001565.7481:05021
05022:+00003:+00003:+00029:001565.7481:05022
05023:+00014:-00008:+00004:001565.7481:05023
05024:-00002:-00009:-00075:001599.9110:05024
05025:-00025:-00036:-00091:001599.9110:05025
05026:-00045:-00030:-00069:001599.9110:05026
05027:-00023:-00015:-00081:001599.9110:05027
05028:-00029:+00019:-00081:001599.9110:05028
05029:-00012:+00003:-00064:001599.9110:05029
05030:-00006:+00004:+00032:001599.9110:05030
05031:+00008:-00020:+00054:001599.9110:05031
05032:-00027:-00006:+00014:001599.9110:05032
05033:-00029:-00005:-00018:001599.9110:05033
05034:-00001:+00018:-00050:001599.9110:05034
05035:-00028:+00018:-00053:001599.9110:05035
05036:-00014:+00014:-00010:001599.9110:05036
05037:-00011:+00011:+00018:001616.8605:05037
05038:+00014:+00020:+00034:001616.8605:05038
05039:-00004:+00032:+00020:001616.8605:05039
05040:-00024:-00007:-00013:001616.8605:05040
05041:-00031:-00008:-00090:001616.8605:05041
05042:-00049:-00022:-00053:001616.8605:05042
05043:-00052:-00009:+00046:001616.8605:05043
05044:-00058:-00013:+00145:001616.8605:05044
05045:-00091:-00064:+00146:001616.8605:05045
05046:-00078:-00062:+00047:001616.8605:05046
05047:-00106:-00040:-00038:001616.8605:05047
05048:-00085:-00038:-00063:001616.8605:05048
05049:-00074:-00050:-00020:001626.7352:05049
05050:-00047:-00028:+00116:001626.7352:05050
05051:-00035:-00032:+00132:001626.7352:05051
05052:+00000:-00016:+00137:001626.7352:05052
05053:+00016:+00013:+00095:001626.7352:05053
05054:+00072:+00031:+00060:001626.7352:05054
05055:+00073:+00081:+00077:001626.7352:05055
05056:+00105:+00059:+00110:001626.7352:05056
05057:+00120:+00095:+00096:001626.7352:05057
05058:+00132:+00076:+00062:001626.7352:05058
05059:+00108:+00086:+00079:001626.7352:05059
05060:+00068:+00072:+00057:001626.7352:05060
05061:+00052:+00082:+00075:001637.0865:05061
05062:+00061:+00083:+00090:001637.0865:05062
05063:+00017:+00064:+00099:001637.0865:05063
05064:+00007:+00063:+00091:001637.0865:05064
05065:-00004:+00024:+00116:001637.0865:05065
05066:-00030:+00034:+00070:001637.0865:05066
05067:-00050:+00035:+00052:001637.0865:05067
05068:-00053:+00023:+00063:001637.0865:05068
05069:-00074:+00018:+00072:001637.0865:05069
05070:-00075:-00016:+00066:001637.0865:05070
05071:-00037:-00008:+00071:001637.0865:05071
05072:-00042:-00020:+00067:001637.0865:05072
05073:-00024:-00014:+00023:001640.2528:05073
05074:-00015:-00014:+00042:001640.2528:05074
05075:+00007:-00030:+00052:001640.2528:05075
05076:+00008:-00012:+00065:001640.2528:05076
05077:+00044:-00032:+00042:001640.2528:05077
05078:+00020:-00031:+00017:001640.2528:05078
05079:+00043:-00021:-00002:001640.2528:05079
05080:+00018:-00007:-00001:001640.2528:05080
05081:+00004:-00030:+00014:001640.2528:05081
05082:-00002:-00030:-00010:001640.2528:05082
05083:-00003:-00031:-00093:001640.2528:05083
05084:-00016:-00032:-00008:001640.2528:05084
05085:-00006:-00034:+00034:001640.2528:05085
05086:-00043:-00031:-00013:001637.3980:05086
05087:+00012:-00020:-00072:001637.3980:05087
05088:+00030:+00002:+00012:001637.3980:05088
05089:+00044:+00024:+00017:001637.3980:05089
05090:-00040:+00037:-00108:001637.3980:05090
05091:+00049:+00019:+00027:001637.3980:05091
05092:+00053:+00006:+00142:001637.3980:05092
05093:+00149:+00043:+00036:001637.3980:05093
05094:+00055:-00009:-00130:001637.3980:05094
05095:+00133:+00014:-00030:001637.3980:05095
05096:+00092:-00017:+00090:001637.3980:05096
05097:+00068:+00038:-00003:001637.3980:05097
05098:-00008:-00005:-00185:001639.2248:05098
05099:+00108:+00084:-00047:001639.2248:05099
05100:+00085:-00005:+00104:001639.2248:05100
05101:+00058:+00046:+00052:001639.2248:05101
05102:+00032:+00017:-00036:001639.2248:05102
05103:+00168:+00045:+00047:001639.2248:05103
05104:+00122:+00024:+00130:001639.2248:05104
05105:+00065:+00021:+00133:001639.2248:05105
05106:+00029:-00023:-00032:001639.2248:05106
05107:+00083:+00002:+00017:001639.2248:05107
05108:+00084:-00027:+00071:001639.2248:05108
05109:+00071:-00022:+00001:001639.2248:05109
05110:+00007:-00063:-00003:001631.6600:05110
05111:+00086:-00050:+00106:001631.6600:05111
05112:+00073:-00070:+00032:001631.6600:05112
05113:+00018:-00077:+00002:001631.6600:05113
05114:+00016:-00095:+00043:001631.6600:05114
05115:+00044:-00070:+00043:001631.6600:05115
05116:+00029:-00104:-00011:001631.6600:05116
05117:-00004:-00099:-00003:001631.6600:05117
05118:-00009:-00113:-00006:001631.6600:05118
05119:-00043:-00128:+00003:001631.6600:05119
05120:-00045:-00118:-00004:001631.6600:05120
05121:-00056:-00115:+00039:001631.6600:05121
05122:-00018:-00125:+00004:001631.6600:05122
05123:-00015:-00115:+00036:001589.5888:05123
05124:+00021:-00125:+00032:001589.5888:05124
05125:+00045:-00097:+00005:001589.5888:05125
05126:+00060:-00083:-00005:001589.5888:05126
05127:+00091:-00079:-00018:001589.5888:05127
05128:+00079:-00058:+00008:001589.5888:05128
05129:+00087:-00040:-00027:001589.5888:05129
05130:+00093:-00021:-00063:001589.5888:05130
05131:+00094:+00035:-00021:001589.5888:05131
05132:+00080:+00012:-00014:001589.5888:05132
05133:+00067:+00078:+00012:001589.5888:05133
05134:+00071:+00070:-00018:001589.5888:05134
05135:+00062:+00115:-00058:001589.5888:05135
05136:+00039:+00128:-00077:001521.1639:05136
05137:+00042:+00146:-00051:001521.1639:05137
05138:-00011:+00136:-00070:001521.1639:05138
05139:+00029:+00153:-00079:001521.1639:05139
05140:+00029:+00152:-00057:001521.1639:05140
05141:+00009:+00169:-00086:001521.1639:05141
05142:-00025:+00174:-00118:001521.1639:05142
05143:-00040:+00192:-00108:001521.1639:05143
05144:-00020:+00162:-00119:001521.1639:05144
05145:-00018:+00138:-00067:001521.1639:05145
05146:+00000:+00129:-00033:001521.1639:05146
05147:-00018:+00099:-00026:001521.1639:05147
05148:-00016:+00079:-00064:001521.1639:05148
05149:-00017:+00047:-00027:001521.1639:05149
05150:-00042:+00010:-00016:001416.5731:05150
05151:-00070:-00020:-00007:001416.5731:05151
05152:-00087:-00027:-00037:001416.5731:05152
05153:-00078:-00040:-00096:001416.5731:05153
05154:-00103:-00061:-00106:001416.5731:05154
05155:-00095:-00078:-00053:001416.5731:05155
05156:-00094:-00075:-00022:001416.5731:05156
05157:-00100:-00083:-00034:001416.5731:05157
05158:-00077:-00068:+00003:001416.5731:05158
05159:-00071:-00079:+00019:001416.5731:05159
05160:-00050:-00081:+00001:001416.5731:05160
05161:-00033:-00078:-00046:001416.5731:05161
05162:-00020:-00064:-00034:001416.5731:05162
05163:-00012:-00040:-00057:001416.5731:05163
05164:-00005:-00032:-00061:001416.5731:05164
05165:+00014:-00030:-00073:001300.6997:05165
05166:-00024:-00008:-00011:001300.6997:05166
05167:+00009:-00019:-00047:001300.6997:05167
05168:-00018:-00002:-00016:001300.6997:05168
05169:-00018:-00007:+00033:001300.6997:05169
05170:-00058:+00016:+00015:001300.6997:05170
05171:-00071:-00001:+00042:001300.6997:05171
05172:-00083:+00016:+00052:001300.6997:05172
05173:-00093:+00032:+00040:001300.6997:05173
05174:-00130:+00030:-00003:001300.6997:05174
05175:-00148:+00053:+00039:001300.6997:05175
05176:-00143:+00045:+00032:001300.6997:05176
05177:-00142:+00067:+00030:001300.6997:05177
05178:-00147:+00060:+00040:001300.6997:05178
05179:-00139:+00069:+00054:001300.6997:05179
05180:-00123:+00070:+00019:001300.6997:05180
05181:-00125:+00047:+00001:001300.6997:05181
05182:-00134:+00052:-00013:001213.7062:05182
05183:-00135:+00051:+00021:001213.7062:05183
05184:-00113:+00037:+00029:001213.7062:05184
05185:-00126:+00016:+00082:001213.7062:05185
05186:-00109:+00014:+00065:001213.7062:05186
05187:-00136:+00021:+00013:001213.7062:05187
05188:-00124:-00020:+00033:001213.7062:05188
05189:-00134:-00016:+00063:001213.7062:05189
05190:-00126:-00014:+00085:001213.7062:05190
05191:-00151:-00032:+00043:001213.7062:05191
05192:-00132:-00025:+00049:001213.7062:05192
05193:-00107:-00028:+00040:001213.7062:05193
05194:-00111:-00037:+00034:001213.7062:05194
05195:-00083:-00035:+00029:001213.7062:05195
05196:-00087:-00032:+00050:001213.7062:05196
05197:-00074:-00010:+00032:001213.7062:05197
05198:-00068:-00017:+00039:001213.7062:05198
05199:-00060:+00008:+00050:001186.1154:05199
05200:-00062:-00005:+00037:001186.1154:05200
05201:-00063:+00037:-00003:001186.1154:05201
05202:-00065:+00027:+00019:001186.1154:05202
05203:-00060:+00054:+00013:001186.1154:05203
05204:-00059:+00061:+00017:001186.1154:05204
05205:-00033:+00072:+00024:001186.1154:05205
05206:-00041:+00093:+00013:001186.1154:05206
05207:-00019:+00090:+00002:001186.1154:05207
05208:-00021:+00111:+00028:001186.1154:05208
05209:-00044:+00107:+00014:001186.1154:05209
05210:-00056:+00107:-00017:001186.1154:05210
05211:-00046:+00129:-00031:001186.1154:05211
05212:-00056:+00140:-00005:001186.1154:05212
05213:-00068:+00120:-00009:001186.1154:05213
05214:-00086:+00127:-00012:001186.1154:05214
05215:-00099:+00116:+00002:001240.2174:05215
05216:-00118:+00111:+00020:001240.2174:05216
05217:-00128:+00099:+00014:001240.2174:05217
05218:-00127:+00082:+00007:001240.2174:05218
05219:-00151:+00066:+00004:001240.2174:05219
05220:-00127:+00041:-00029:001240.2174:05220
05221:-00108:+00051:-00019:001240.2174:05221
05222:-00080:+00014:+00013:001240.2174:05222
05223:-00089:-00003:-00001:001240.2174:05223
05224:-00072:+00003:+00026:001240.2174:05224
05225:-00015:-00034:-00032:001240.2174:05225
05226:-00018:-00045:-00050:001240.2174:05226
05227:+00003:-00042:-00033:001240.2174:05227
05228:+00001:-00072:-00035:001240.2174:05228
05229:+00008:-00097:-00014:001240.2174:05229
05230:+00068:-00067:-00027:001318.5446:05230
05231:+00001:-00097:+00026:001318.5446:05231
05232:+00164:-00058:+00072:001318.5446:05232
05233:+00035:-00123:+00077:001318.5446:05233
05234:+00148:-00125:+00030:001318.5446:05234
05235:+00043:-00099:+00039:001318.5446:05235
05236:+00026:-00077:+00055:001318.5446:05236
05237:+00028:-00064:-00036:001318.5446:05237
05238:-00040:-00048:+00017:001318.5446:05238
05239:-00056:-00023:+00029:001318.5446:05239
05240:-00039:-00003:+00029:001318.5446:05240
05241:-00088:+00002:-00024:001318.5446:05241
05242:-00100:+00033:+00026:001318.5446:05242
05243:-00050:+00005:-00032:001318.5446:05243
05244:-00051:+00016:-00009:001389.7462:05244
05245:-00085:+00008:-00011:001389.7462:05245
05246:-00034:+00014:+00017:001389.7462:05246
05247:-00090:-00002:+00011:001389.7462:05247
05248:-00052:+00037:+00078:001389.7462:05248
05249:-00070:+00034:-00002:001389.7462:05249
05250:-00069:+00081:+00008:001389.7462:05250
05251:-00015:+00059:+00024:001389.7462:05251
05252:-00043:+00060:+00018:001389.7462:05252
05253:-00042:+00068:+00040:001389.7462:05253
05254:+00015:+00065:+00023:001389.7462:05254
05255:+00008:+00049:+00000:001389.7462:05255
05256:+00014:+00054:-00032:001389.7462:05256
05257:+00004:+00016:-00045:001389.7462:05257
05258:+00006:+00015:-00019:001458.1865:05258
05259:-00004:+00010:-00050:001458.1865:05259
05260:+00030:-00002:+00020:001458.1865:05260
05261:+00027:-00035:+00005:001458.1865:05261
05262:+00013:-00036:-00001:001458.1865:05262
05263:+00010:-00050:-00008:001458.1865:05263
05264:-00010:-00045:-00030:001458.1865:05264
05265:-00007:-00040:-00048:001458.1865:05265
05266:+00005:-00066:-00013:001458.1865:05266
05267:+00023:-00055:-00017:001458.1865:05267
05268:+00016:-00060:-00079:001458.1865:05268
05269:+00018:-00082:-00007:001458.1865:05269
05270:+00038:-00078:-00008:001458.1865:05270
05271:+00039:-00077:-00030:001515.6964:05271
05272:+00023:-00056:-00034:001515.6964:05272
05273:+00035:-00043:-00016:001515.6964:05273
05274:+00055:-00028:-00042:001515.6964:05274
05275:+00033:-00032:-00023:001515.6964:05275
05276:+00047:-00009:-00033:001515.6964:05276
05277:+00045:+00007:-00007:001515.6964:05277
05278:+00021:-00001:-00025:001515.6964:05278
05279:+00016:+00035:-00039:001515.6964:05279
05280:+00030:+00013:-00084:001515.6964:05280
05281:+00016:+00050:-00097:001515.6964:05281
05282:+00023:+00040:-00074:001515.6964:05282
05283:+00017:+00043:-00084:001515.6964:05283
05284:+00027:+00046:-00062:001556.3641:05284
05285:+00015:+00055:-00062:001556.3641:05285
05286:+00009:+00043:-00062:001556.3641:05286
05287:+00009:+00041:-00025:001556.3641:05287
05288:+00003:+00042:-00022:001556.3641:05288
05289:+00004:+00044:-00060:001556.3641:05289
05290:+00005:+00044:-00108:001556.3641:05290
05291:+00020:+00039:-00081:001556.3641:05291
05292:+00018:+00029:-00042:001556.3641:05292
05293:+00022:+00033:-00005:001556.3641:05293
05294:+00041:+00038:-00012:001556.3641:05294
05295:+00031:-00018:-00047:001556.3641:05295
05296:+00007:-00018:-00071:001556.3641:05296
05297:-00014:-00022:-00055:001583.5505:05297
05298:-00001:-00016:-00054:001583.5505:05298
05299:-00039:-00033:+00003:001583.5505:05299
05300:-00039:-00013:+00000:001583.5505:05300
05301:-00045:-00011:-00035:001583.5505:05301
05302:-00040:-00021:-00107:001583.5505:05302
05303:-00002:-00017:-00079:001583.5505:05303
05304:-00006:-00003:-00064:001583.5505:05304
05305:-00001:-00005:-00053:001583.5505:05305
05306:+00001:+00024:-00031:001583.5505:05306
05307:+00015:+00007:-00012:001583.5505:05307
05308:+00000:-00018:+00026:001583.5505:05308
05309:-00014:+00000:-00004:001612.1011:05309
05310:-00004:-00002:-00046:001612.1011:05310
05311:-00033:-00012:-00089:001612.1011:05311
05312:-00035:-00017:-00022:001612.1011:05312
05313:-00037:-00018:-00021:001612.1011:05313
05314:-00046:+00002:+00041:001612.1011:05314
05315:-00072:-00034:+00030:001612.1011:05315
05316:-00083:+00002:-00005:001612.1011:05316
05317:-00087:+00019:-00038:001612.1011:05317
05318:-00065:+00002:-00014:001612.1011:05318
05319:-00057:+00008:-00002:001612.1011:05319
05320:-00016:+00027:-00034:001612.1011:05320
05321:-00004:+00030:-00045:001623.1882:05321
05322:-00017:+00023:+00119:001623.1882:05322
05323:-00008:-00004:+00133:001623.1882:05323
05324:-00075:+00018:+00079:001623.1882:05324
05325:-00044:+00013:+00012:001623.1882:05325
05326:-00048:+00041:+00021:001623.1882:05326
05327:-00039:+00035:-00006:001623.1882:05327
05328:-00039:+00036:-00020:001623.1882:05328
05329:-00006:+00035:+00102:001623.1882:05329
05330:+00014:-00002:+00121:001623.1882:05330
05331:+00006:-00005:+00094:001623.1882:05331
05332:+00022:-00001:+00107:001623.1882:05332
05333:+00037:+00018:+00113:001623.1882:05333
05334:+00048:+00052:+00044:001630.9758:05334
05335:+00078:+00043:+00068:001630.9758:05335
05336:+00107:+00048:+00082:001630.9758:05336
05337:+00079:+00052:+00076:001630.9758:05337
05338:+00051:+00024:+00062:001630.9758:05338
05339:+00028:+00016:+00060:001630.9758:05339
05340:+00013:+00048:+00072:001630.9758:05340
05341:+00000:+00015:+00114:001630.9758:05341
05342:+00000:+00009:+00107:001630.9758:05342
05343:-00029:+00010:+00149:001630.9758:05343
05344:-00002:+00015:+00128:001630.9758:05344
05345:-00006:+00030:-00011:001630.9758:05345
05346:-00026:+00030:-00006:001639.1804:05346
05347:-00001:+00033:+00043:001639.1804:05347
05348:+00000:+00035:+00067:001639.1804:05348
05349:+00002:-00003:+00060:001639.1804:05349
05350:+00026:-00015:+00114:001639.1804:05350
05351:+00028:-00020:+00094:001639.1804:05351
05352:+00012:-00014:+00053:001639.1804:05352
05353:+00015:-00012:+00048:001639.1804:05353
05354:+00002:-00031:+00061:001639.1804:05354
05355:+00013:-00021:+00054:001639.1804:05355
05356:+00007:-00015:+00000:001639.1804:05356
05357:+00003:+00007:-00006:001639.1804:05357
05358:-00013:-00003:-00020:001640.2561:05358
05359:-00006:-00007:+00006:001640.2561:05359
05360:-00022:+00016:-00007:001640.2561:05360
05361:-00039:+00020:-00129:001640.2561:05361
05362:-00030:+00019:-00071:001640.2561:05362
05363:-00022:+00021:+00023:001640.2561:05363
05364:-00038:-00016:-00001:001640.2561:05364
05365:+00002:+00006:+00012:001640.2561:05365
05366:-00023:+00022:-00018:001640.2561:05366
05367:+00043:+00054:-00075:001640.2561:05367
05368:+00000:-00026:+00169:001640.2561:05368
05369:+00039:-00005:-00054:001640.2561:05369
05370:+00024:-00047:-00049:001635.2384:05370
05371:+00132:-00014:-00031:001635.2384:05371
05372:+00089:-00022:+00023:001635.2384:05372
05373:+00074:-00048:-00021:001635.2384:05373
05374:+00039:-00024:-00040:001635.2384:05374
05375:+00098:+00005:-00002:001635.2384:05375
05376:+00077:-00044:+00019:001635.2384:05376
05377:+00081:-00035:-00031:001635.2384:05377
05378:+00088:-00053:-00007:001635.2384:05378
05379:+00137:-00011:+00033:001635.2384:05379
05380:+00091:-00008:+00104:001635.2384:05380
05381:+00118:+00007:+00054:001635.2384:05381
05382:+00155:-00046:+00115:001635.2384:05382
05383:+00137:+00000:+00027:001641.3319:05383
05384:+00114:-00027:+00043:001641.3319:05384
05385:+00061:-00062:+00086:001641.3319:05385
05386:+00082:-00045:+00124:001641.3319:05386
05387:+00071:-00053:-00014:001641.3319:05387
05388:+00044:-00022:-00008:001641.3319:05388
05389:+00044:-00054:+00001:001641.3319:05389
05390:+00032:-00040:+00045:001641.3319:05390
05391:-00011:-00077:+00067:001641.3319:05391
05392:+00003:-00058:+00082:001641.3319:05392
05393:-00010:-00090:+00081:001641.3319:05393
05394:-00005:-00082:+00016:001641.3319:05394
05395:-00047:-00075:+00013:001629.5544:05395
05396:-00075:-00060:+00026:001629.5544:05396
05397:-00074:-00067:-00015:001629.5544:05397
05398:-00073:-00062:-00032:001629.5544:05398
05399:-00069:-00078:+00035:001629.5544:05399
05400:-00033:-00060:+00027:001629.5544:05400
05401:-00028:-00077:+00000:001629.5544:05401
05402:+00000:-00072:-00034:001629.5544:05402
05403:+00004:-00071:+00010:001629.5544:05403
05404:+00029:-00068:-00037:001629.5544:05404
05405:+00031:-00071:-00029:001629.5544:05405
05406:+00061:-00064:-00013:001629.5544:05406
05407:+00039:-00046:+00020:001591.5963:05407
05408:+00054:-00024:+00020:001591.5963:05408
05409:+00068:-00017:+00005:001591.5963:05409
05410:+00068:+00017:-00035:001591.5963:05410
05411:+00078:+00034:-00026:001591.5963:05411
05412:+00084:+00048:-00063:001591.5963:05412
05413:+00081:+00041:-00084:001591.5963:05413
05414:+00070:+00081:-00097:001591.5963:05414
05415:+00069:+00086:-00068:001591.5963:05415
05416:+00062:+00102:-00061:001591.5963:05416
05417:+00075:+00118:-00043:001591.5963:05417
05418:+00074:+00135:-00033:001591.5963:05418
05419:+00058:+00156:-00041:001591.5963:05419
05420:+00029:+00162:-00069:001591.5963:05420
05421:+00039:+00166:-00093:001530.3374:05421
05422:+00027:+00177:-00085:001530.3374:05422
05423:-00015:+00175:-00113:001530.3374:05423
05424:-00024:+00175:-00131:001530.3374:05424
05425:+00000:+00134:-00112:001530.3374:05425
05426:-00027:+00108:-00069:001530.3374:05426
05427:-00044:+00091:-00061:001530.3374:05427
05428:-00050:+00070:-00065:001530.3374:05428
05429:-00072:+00046:-00065:001530.3374:05429
05430:-00068:+00037:-00074:001530.3374:05430
05431:-00087:+00014:-00040:001530.3374:05431
05432:-00081:+00000:-00022:001530.3374:05432
05433:-00089:-00013:-00037:001530.3374:05433
05434:-00088:-00051:-00012:001530.3374:05434
05435:-00087:-00056:-00007:001423.0539:05435
05436:-00079:-00078:-00077:001423.0539:05436
05437:-00076:-00073:-00121:001423.0539:05437
05438:-00068:-00093:-00108:001423.0539:05438
05439:-00074:-00084:-00066:001423.0539:05439
05440:-00057:-00107:-00048:001423.0539:05440
05441:-00039:-00083:-00022:001423.0539:05441
05442:-00016:-00094:+00025:001423.0539:05442
05443:-00026:-00077:+00011:001423.0539:05443
05444:-00020:-00073:+00027:001423.0539:05444
05445:-00033:-00060:-00017:001423.0539:05445
05446:-00054:-00066:-00010:001423.0539:05446
05447:-00060:-00062:-00027:001423.0539:05447
05448:-00051:-00052:-00003:001423.0539:05448
05449:-00070:-00038:+00097:001423.0539:05449
05450:-00074:-00007:-00001:001300.7199:05450
05451:-00087:-00011:+00055:001300.7199:05451
05452:-00064:+00005:+00007:001300.7199:05452
05453:-00104:+00035:+00052:001300.7199:05453
05454:-00114:-00002:+00036:001300.7199:05454
05455:-00123:+00042:+00029:001300.7199:05455
05456:-00118:+00025:+00024:001300.7199:05456
05457:-00131:+00053:+00085:001300.7199:05457
05458:-00111:+00053:+00028:001300.7199:05458
05459:-00131:+00063:+00066:001300.7199:05459
05460:-00130:+00077:+00037:001300.7199:05460
05461:-00107:+00116:+00064:001300.7199:05461
05462:-00117:+00104:+00077:001300.7199:05462
05463:-00106:+00109:+00093:001300.7199:05463
05464:-00130:+00088:-00003:001300.7199:05464
05465:-00110:+00100:+00017:001300.7199:05465
05466:-00121:+00069:+00023:001300.7199:05466
05467:-00128:+00043:+00063:001206.7915:05467
05468:-00147:+00047:+00075:001206.7915:05468
05469:-00123:+00050:+00085:001206.7915:05469
05470:-00113:+00034:+00097:001206.7915:05470
05471:-00118:+00011:+00033:001206.7915:05471
05472:-00106:-00003:+00037:001206.7915:05472
05473:-00103:-00015:+00030:001206.7915:05473
05474:-00100:-00020:+00046:001206.7915:05474
05475:-00078:-00032:+00018:001206.7915:05475
05476:-00105:-00025:+00016:001206.7915:05476
05477:-00101:-00027:+00036:001206.7915:05477
05478:-00104:-00046:+00022:001206.7915:05478
05479:-00093:-00024:+00021:001206.7915:05479
05480:-00093:-00030:+00037:001206.7915:05480
05481:-00103:-00012:+00035:001206.7915:05481
05482:-00103:+00003:-00019:001206.7915:05482
05483:-00099:+00009:+00000:001183.8646:05483
05484:-00077:+00018:+00024:001183.8646:05484
05485:-00089:+00014:+00004:001183.8646:05485
05486:-00061:+00037:+00000:001183.8646:05486
05487:-00036:+00052:-00001:001183.8646:05487
05488:-00041:+00047:+00007:001183.8646:05488
05489:-00002:+00080:+00008:001183.8646:05489
05490:-00006:+00084:-00013:001183.8646:05490
05491:-00004:+00087:-00008:001183.8646:05491
05492:-00013:+00092:+00015:001183.8646:05492
05493:-00026:+00100:+00036:001183.8646:05493
05494:-00022:+00091:+00009:001183.8646:05494
05495:-00039:+00093:-00031:001183.8646:05495
05496:-00047:+00090:-00064:001183.8646:05496
05497:-00053:+00097:-00047:001183.8646:05497
05498:-00069:+00088:-00031:001183.8646:05498
05499:-00075:+00095:+00006:001240.1779:05499
05500:-00068:+00073:-00022:001240.1779:05500
05501:-00087:+00070:-00018:001240.1779:05501
05502:-00090:+00041:+00007:001240.1779:05502
05503:-00100:+00052:+00003:001240.1779:05503
05504:-00081:+00037:+00023:001240.1779:05504
05505:-00087:+00013:+00004:001240.1779:05505
05506:-00069:-00002:-00010:001240.1779:05506
05507:-00056:+00005:+00003:001240.1779:05507
05508:-00054:-00018:+00024:001240.1779:05508
05509:-00036:-00051:+00013:001240.1779:05509
05510:-00031:-00057:+00049:001240.1779:05510
05511:-00042:-00078:+00035:001240.1779:05511
05512:-00028:-00055:-00024:001240.1779:05512
05513:+00042:-00065:-00055:001240.1779:05513
05514:+00026:-00072:+00064:001240.1779:05514
05515:-00043:-00104:-00033:001332.4127:05515
05516:+00106:-00093:+00106:001332.4127:05516
05517:-00044:-00127:-00068:001332.4127:05517
05518:-00035:-00011:-00020:001332.4127:05518
05519:-00032:-00070:-00043:001332.4127:05519
05520:+00084:+00022:+00048:001332.4127:05520
05521:-00032:-00060:+00066:001332.4127:05521
05522:-00008:+00016:+00041:001332.4127:05522
05523:-00078:-00022:+00035:001332.4127:05523
05524:-00003:+00035:+00066:001332.4127:05524
05525:-00068:+00004:-00032:001332.4127:05525
05526:-00020:+00065:+00049:001332.4127:05526
05527:-00088:+00010:+00058:001332.4127:05527
05528:-00044:+00070:+00096:001332.4127:05528
05529:-00071:+00026:-00025:001414.9798:05529
05530:-00064:+00063:-00041:001414.9798:05530
05531:-00072:+00027:-00065:001414.9798:05531
05532:-00046:+00041:+00010:001414.9798:05532
05533:-00037:+00039:+00004:001414.9798:05533
05534:-00021:+00048:+00031:001414.9798:05534
05535:+00014:+00024:+00000:001414.9798:05535
05536:-00007:+00027:-00018:001414.9798:05536
05537:-00010:+00009:+00005:001414.9798:05537
05538:+00014:+00009:+00020:001414.9798:05538
05539:+00013:-00010:-00020:001414.9798:05539
05540:+00003:-00019:-00017:001414.9798:05540
05541:+00010:-00033:+00007:001414.9798:05541
05542:+00012:-00024:-00053:001484.1142:05542
05543:+00007:-00046:-00042:001484.1142:05543
05544:+00033:-00014:-00020:001484.1142:05544
05545:+00039:-00046:-00002:001484.1142:05545
05546:+00044:-00039:-00023:001484.1142:05546
05547:+00040:-00028:-00018:001484.1142:05547
05548:+00034:-00038:-00035:001484.1142:05548
05549:+00032:-00026:-00048:001484.1142:05549
05550:+00052:-00023:-00035:001484.1142:05550
05551:+00070:-00029:-00009:001484.1142:05551
05552:+00061:-00027:-00049:001484.1142:05552
05553:+00049:-00021:-00062:001484.1142:05553
05554:+00032:-00010:-00077:001484.1142:05554
05555:+00046:-00001:-00089:001537.7930:05555
05556:+00018:+00000:-00092:001537.7930:05556
05557:+00032:+00028:-00077:001537.7930:05557
05558:+00040:+00036:-00056:001537.7930:05558
05559:+00037:+00051:-00043:001537.7930:05559
05560:+00022:+00031:-00042:001537.7930:05560
05561:+00040:+00046:-00051:001537.7930:05561
05562:+00027:+00027:-00065:001537.7930:05562
05563:+00015:+00070:-00040:001537.7930:05563
05564:-00023:+00029:-00058:001537.7930:05564
05565:-00006:+00046:-00070:001537.7930:05565
05566:-00040:+00014:-00117:001537.7930:05566
05567:-00029:+00038:-00085:001537.7930:05567
05568:-00022:+00007:-00052:001579.9818:05568
05569:-00025:+00019:-00022:001579.9818:05569
05570:-00020:-00008:-00031:001579.9818:05570
05571:-00015:-00016:-00031:001579.9818:05571
05572:-00042:-00022:-00031:001579.9818:05572
05573:-00042:-00017:-00052:001579.9818:05573
05574:-00021:-00021:-00079:001579.9818:05574
05575:-00018:+00001:-00017:001579.9818:05575
05576:-00026:-00019:+00013:001579.9818:05576
05577:-00028:-00008:+00010:001579.9818:05577
05578:-00013:-00016:-00040:001579.9818:05578
05579:-00026:-00019:-00053:001579.9818:05579
05580:-00002:-00018:-00078:001597.7404:05580
05581:+00003:+00005:-00077:001597.7404:05581
05582:+00007:-00005:-00066:001597.7404:05582
05583:+00028:-00001:-00006:001597.7404:05583
05584:+00039:+00020:+00033:001597.7404:05584
05585:+00018:+00012:-00015:001597.7404:05585
05586:+00027:+00014:-00040:001597.7404:05586
05587:+00027:+00036:-00023:001597.7404:05587
05588:+00002:+00050:-00015:001597.7404:05588
05589:-00010:+00014:-00026:001597.7404:05589
05590:-00002:+00066:-00007:001597.7404:05590
05591:-00044:+00054:+00038:001597.7404:05591
05592:-00057:+00043:+00006:001597.7404:05592
05593:-00067:+00050:+00001:001620.4001:05593
05594:-00064:+00032:+00011:001620.4001:05594
05595:-00081:+00035:+00050:001620.4001:05595
05596:-00083:-00001:-00019:001620.4001:05596
05597:-00102:-00004:+00028:001620.4001:05597
05598:-00101:-00032:+00048:001620.4001:05598
05599:-00104:-00049:+00002:001620.4001:05599
05600:-00105:-00051:-00026:001620.4001:05600
05601:-00096:-00021:-00025:001620.4001:05601
05602:-00082:-00060:+00039:001620.4001:05602
05603:-00051:-00011:+00114:001620.4001:05603
05604:-00002:-00052:+00089:001620.4001:05604
05605:-00009:-00029:+00136:001631.7045:05605
05606:+00087:-00017:+00151:001631.7045:05606
05607:+00099:+00019:+00130:001631.7045:05607
05608:+00118:-00001:+00094:001631.7045:05608
05609:+00149:+00025:+00169:001631.7045:05609
05610:+00127:+00025:+00148:001631.7045:05610
05611:+00114:+00045:+00077:001631.7045:05611
05612:+00117:+00053:+00045:001631.7045:05612
05613:+00093:+00042:+00065:001631.7045:05613
05614:+00052:+00029:+00062:001631.7045:05614
05615:+00049:+00068:+00126:001631.7045:05615
05616:+00060:+00040:+00125:001631.7045:05616
05617:+00048:+00068:+00119:001633.1241:05617
05618:+00059:+00064:+00104:001633.1241:05618
05619:+00055:+00058:+00097:001633.1241:05619
05620:+00007:+00049:+00024:001633.1241:05620
05621:+00014:+00026:+00039:001633.1241:05621
05622:-00016:+00032:+00043:001633.1241:05622
05623:-00046:-00008:+00091:001633.1241:05623
05624:-00069:-00037:+00104:001633.1241:05624
05625:-00102:-00039:+00101:001633.1241:05625
05626:-00119:-00078:-00003:001633.1241:05626
05627:-00096:-00081:-00015:001633.1241:05627
05628:-00096:-00068:-00014:001633.1241:05628
05629:-00076:-00079:+00021:001641.3891:05629
05630:-00072:-00056:-00019:001641.3891:05630
05631:-00022:-00037:+00015:001641.3891:05631
05632:-00026:-00008:+00049:001641.3891:05632
05633:-00011:+00005:+00056:001641.3891:05633
05634:+00024:+00001:+00055:001641.3891:05634
05635:+00012:+00016:+00018:001641.3891:05635
05636:-00014:+00004:-00055:001641.3891:05636
05637:-00032:+00005:-00030:001641.3891:05637
05638:-00025:-00022:-00040:001641.3891:05638
05639:-00015:-00012:+00097:001641.3891:05639
05640:-00012:-00006:-00118:001641.3891:05640
05641:-00015:+00011:-00220:001641.3891:05641
05642:+00071:+00021:-00038:001640.3109:05642
05643:+00067:+00033:+00005:001640.3109:05643
05644:-00023:+00041:+00012:001640.3109:05644
05645:+00194:+00089:+00022:001640.3109:05645
05646:+00064:+00027:+00004:001640.3109:05646
05647:+00213:+00099:+00031:001640.3109:05647
05648:+00040:+00031:-00060:001640.3109:05648
05649:+00163:+00095:-00049:001640.3109:05649
05650:+00017:-00017:+00123:001640.3109:05650
05651:+00172:+00046:-00023:001640.3109:05651
05652:+00031:+00002:-00002:001640.3109:05652
05653:+00100:+00009:-00069:001640.3109:05653
05654:+00068:-00017:+00085:001635.2783:05654
05655:+00064:+00006:+00030:001635.2783:05655
05656:+00035:+00002:+00018:001635.2783:05656
05657:+00091:+00004:+00091:001635.2783:05657
05658:+00035:-00062:+00069:001635.2783:05658
05659:+00039:-00082:-00035:001635.2783:05659
05660:-00009:-00109:-00021:001635.2783:05660
05661:+00093:-00073:+00140:001635.2783:05661
05662:+00065:-00088:+00067:001635.2783:05662
05663:+00072:-00074:+00011:001635.2783:05663
05664:+00069:-00098:+00099:001635.2783:05664
05665:+00086:-00096:+00138:001635.2783:05665
05666:+00028:-00138:+00036:001618.3355:05666
05667:+00000:-00115:+00034:001618.3355:05667
05668:-00001:-00132:+00029:001618.3355:05668
05669:-00002:-00138:+00019:001618.3355:05669
05670:-00026:-00134:+00035:001618.3355:05670
05671:-00021:-00117:+00072:001618.3355:05671
05672:-00005:-00125:+00019:001618.3355:05672
05673:-00007:-00126:+00025:001618.3355:05673
05674:-00012:-00103:+00036:001618.3355:05674
05675:-00012:-00105:+00068:001618.3355:05675
05676:-00009:-00099:+00021:001618.3355:05676
05677:+00017:-00093:+00021:001618.3355:05677
05678:+00056:-00068:+00034:001618.3355:05678
05679:+00032:-00076:+00049:001580.0133:05679
05680:+00069:-00052:+00020:001580.0133:05680
05681:+00068:-00037:-00014:001580.0133:05681
05682:+00090:-00018:-00025:001580.0133:05682
05683:+00106:+00009:-00012:001580.0133:05683
05684:+00121:+00012:-00032:001580.0133:05684
05685:+00106:+00054:-00044:001580.0133:05685
05686:+00106:+00057:-00036:001580.0133:05686
05687:+00083:+00062:-00017:001580.0133:05687
05688:+00071:+00075:-00044:001580.0133:05688
05689:+00059:+00099:-00066:001580.0133:05689
05690:+00033:+00106:-00052:001580.0133:05690
05691:+00025:+00140:-00037:001580.0133:05691
05692:+00007:+00140:-00046:001509.1781:05692
05693:+00015:+00169:-00058:001509.1781:05693
05694:+00001:+00168:-00127:001509.1781:05694
05695:-00006:+00190:-00154:001509.1781:05695
05696:-00022:+00168:-00115:001509.1781:05696
05697:-00039:+00164:-00109:001509.1781:05697
05698:-00056:+00159:-00085:001509.1781:05698
05699:-00035:+00134:-00084:001509.1781:05699
05700:-00037:+00125:-00127:001509.1781:05700
05701:-00054:+00089:-00129:001509.1781:05701
05702:-00056:+00082:-00121:001509.1781:05702
05703:-00070:+00065:-00107:001509.1781:05703
05704:-00089:+00032:-00093:001509.1781:05704
05705:-00081:+00001:-00074:001509.1781:05705
05706:-00092:-00009:-00071:001397.0932:05706
05707:-00102:-00038:-00091:001397.0932:05707
05708:-00076:-00051:-00103:001397.0932:05708
05709:-00051:-00066:-00099:001397.0932:05709
05710:-00060:-00057:-00101:001397.0932:05710
05711:-00032:-00093:-00077:001397.0932:05711
05712:-00004:-00071:-00046:001397.0932:05712
05713:-00004:-00081:-00035:001397.0932:05713
05714:+00015:-00058:-00038:001397.0932:05714
05715:-00013:-00075:-00041:001397.0932:05715
05716:+00005:-00046:-00092:001397.0932:05716
05717:+00009:-00044:-00039:001397.0932:05717
05718:+00001:-00065:+00024:001397.0932:05718
05719:-00001:-00064:+00072:001397.0932:05719
05720:-00015:-00043:-00032:001397.0932:05720
05721:-00053:-00046:-00019:001397.0932:05721
05722:-00047:-00027:+00001:001272.0895:05722
05723:-00087:-00047:+00012:001272.0895:05723
05724:-00104:-00025:+00088:001272.0895:05724
05725:-00096:-00031:+00064:001272.0895:05725
05726:-00125:-00024:+00049:001272.0895:05726
05727:-00127:-00010:+00026:001272.0895:05727
05728:-00161:-00011:+00065:001272.0895:05728
05729:-00177:-00013:+00069:001272.0895:05729
05730:-00180:-00021:+00096:001272.0895:05730
05731:-00177:+00017:+00107:001272.0895:05731
05732:-00179:+00013:+00111:001272.0895:05732
05733:-00170:+00038:+00087:001272.0895:05733
05734:-00156:+00051:+00085:001272.0895:05734
05735:-00167:+00024:+00057:001272.0895:05735
05736:-00137:+00039:+00084:001272.0895:05736
05737:-00120:+00031:+00101:001272.0895:05737
05738:-00105:+00053:+00102:001272.0895:05738
05739:-00085:+00030:+00078:001180.6230:05739
05740:-00063:+00029:+00081:001180.6230:05740
05741:-00058:+00037:+00080:001180.6230:05741
05742:-00073:+00012:+00063:001180.6230:05742
05743:-00049:+00032:+00044:001180.6230:05743
05744:-00037:+00011:+00071:001180.6230:05744
05745:-00054:+00009:+00057:001180.6230:05745
05746:-00055:+00024:+00062:001180.6230:05746
05747:-00052:+00014:+00075:001180.6230:05747
05748:-00071:+00032:+00055:001180.6230:05748
05749:-00066:+00034:+00027:001180.6230:05749
05750:-00080:+00029:+00012:001180.6230:05750
05751:-00101:+00047:+00012:001180.6230:05751
05752:-00114:+00027:-00013:001180.6230:05752
05753:-00107:+00050:+00011:001180.6230:05753
05754:-00113:+00046:+00020:001180.6230:05754
05755:-00122:+00041:-00017:001180.6230:05755
05756:-00136:+00045:-00019:001186.4721:05756
05757:-00112:+00065:-00021:001186.4721:05757
05758:-00094:+00068:-00051:001186.4721:05758
05759:-00076:+00061:-00014:001186.4721:05759
05760:-00076:+00056:+00008:001186.4721:05760
05761:-00084:+00057:-00010:001186.4721:05761
05762:-00067:+00060:-00006:001186.4721:05762
05763:-00064:+00074:-00011:001186.4721:05763
05764:-00074:+00083:-00026:001186.4721:05764
05765:-00074:+00072:-00050:001186.4721:05765
05766:-00058:+00094:-00022:001186.4721:05766
05767:-00033:+00096:-00055:001186.4721:05767
05768:-00030:+00075:-00059:001186.4721:05768
05769:-00013:+00088:-00027:001186.4721:05769
05770:+00010:+00078:-00041:001186.4721:05770
05771:-00011:+00094:-00037:001186.4721:05771
05772:-00014:+00071:+00011:001252.8927:05772
05773:-00004:+00079:+00001:001252.8927:05773
05774:-00018:+00056:+00008:001252.8927:05774
05775:-00021:+00065:+00003:001252.8927:05775
05776:-00056:+00044:-00022:001252.8927:05776
05777:-00052:+00053:-00063:001252.8927:05777
05778:-00048:+00031:+00019:001252.8927:05778
05779:-00050:+00033:+00013:001252.8927:05779
05780:-00057:+00010:+00016:001252.8927:05780
05781:-00057:-00006:+00036:001252.8927:05781
05782:-00054:-00019:+00025:001252.8927:05782
05783:-00019:+00008:-00030:001252.8927:05783
05784:-00037:-00015:+00059:001252.8927:05784
05785:+00032:-00051:+00137:001252.8927:05785
05786:-00067:-00128:+00017:001252.8927:05786
05787:+00075:-00056:+00084:001322.7236:05787
05788:-00060:-00127:-00008:001322.7236:05788
05789:-00073:-00076:+00012:001322.7236:05789
05790:-00036:-00092:-00012:001322.7236:05790
05791:-00068:-00064:+00031:001322.7236:05791
05792:-00023:-00056:+00016:001322.7236:05792
05793:-00042:-00042:+00096:001322.7236:05793
05794:-00081:-00070:+00006:001322.7236:05794
05795:-00102:-00064:+00094:001322.7236:05795
05796:-00068:-00089:+00018:001322.7236:05796
05797:-00016:-00025:+00057:001322.7236:05797
05798:-00088:-00058:+00004:001322.7236:05798
05799:-00016:-00024:+00037:001322.7236:05799
05800:-00044:-00054:-00023:001322.7236:05800
05801:-00019:-00028:+00012:001407.9290:05801
05802:-00045:-00023:+00012:001407.9290:05802
05803:-00045:-00032:+00040:001407.9290:05803
05804:-00009:-00016:+00023:001407.9290:05804
05805:-00007:-00005:-00013:001407.9290:05805
05806:+00023:+00024:+00007:001407.9290:05806
05807:-00009:+00037:+00023:001407.9290:05807
05808:+00020:+00045:+00015:001407.9290:05808
05809:+00001:+00064:+00058:001407.9290:05809
05810:+00025:+00068:+00002:001407.9290:05810
05811:+00003:+00052:-00002:001407.9290:05811
05812:+00033:+00046:+00034:001407.9290:05812
05813:+00001:+00046:+00016:001407.9290:05813
05814:-00015:+00052:-00025:001407.9290:05814
05815:-00029:+00050:-00059:001471.8012:05815
05816:-00028:+00037:-00059:001471.8012:05816
05817:-00026:+00025:-00069:001471.8012:05817
05818:-00007:+00027:-00008:001471.8012:05818
05819:+00015:+00026:-00013:001471.8012:05819
05820:+00005:+00033:-00016:001471.8012:05820
05821:+00055:+00036:-00013:001471.8012:05821
05822:+00035:+00013:-00020:001471.8012:05822
05823:+00036:+00008:-00047:001471.8012:05823
05824:+00042:-00020:-00109:001471.8012:05824
05825:+00044:-00018:-00099:001471.8012:05825
05826:+00037:-00035:-00084:001471.8012:05826
05827:+00035:-00031:-00044:001471.8012:05827
05828:+00061:-00014:-00017:001523.8530:05828
05829:+00071:-00027:-00025:001523.8530:05829
05830:+00054:-00046:-00070:001523.8530:05830
05831:+00075:-00034:-00075:001523.8530:05831
05832:+00038:-00047:-00083:001523.8530:05832
05833:+00057:-00034:-00092:001523.8530:05833
05834:+00058:-00047:-00043:001523.8530:05834
05835:+00038:-00032:-00041:001523.8530:05835
05836:+00042:-00034:-00072:001523.8530:05836
05837:+00042:-00003:-00073:001523.8530:05837
05838:+00005:-00016:-00093:001523.8530:05838
05839:+00026:+00020:-00108:001523.8530:05839
05840:+00002:+00020:-00040:001523.8530:05840
05841:+00006:+00033:-00041:001564.3907:05841
05842:-00011:+00010:-00070:001564.3907:05842
05843:-00003:+00043:-00157:001564.3907:05843
05844:-00006:+00046:-00119:001564.3907:05844
05845:-00003:+00061:-00052:001564.3907:05845
05846:-00027:+00076:+00039:001564.3907:05846
05847:-00017:+00074:-00002:001564.3907:05847
05848:-00033:+00077:-00017:001564.3907:05848
05849:-00018:+00075:-00045:001564.3907:05849
05850:-00060:+00077:-00038:001564.3907:05850
05851:-00046:+00070:-00089:001564.3907:05851
05852:-00037:+00055:-00076:001564.3907:05852
05853:-00028:+00047:-00090:001586.0385:05853
05854:-00039:+00032:-00071:001586.0385:05854
05855:-00026:+00019:-00042:001586.0385:05855
05856:-00025:+00016:+00001:001586.0385:05856
05857:-00044:-00022:+00000:001586.0385:05857
05858:-00021:-00017:-00014:001586.0385:05858
05859:-00045:-00012:-00051:001586.0385:05859
05860:-00035:-00021:-00039:001586.0385:05860
05861:-00034:-00035:+00011:001586.0385:05861
05862:-00042:-00008:+00045:001586.0385:05862
05863:-00032:-00031:+00046:001586.0385:05863
05864:-00017:-00014:+00036:001586.0385:05864
05865:-00024:-00015:-00031:001586.0385:05865
05866:+00000:-00003:-00040:001603.8510:05866
05867:+00011:-00005:-00048:001603.8510:05867
05868:+00023:+00009:+00019:001603.8510:05868
05869:+00001:+00023:+00026:001603.8510:05869
05870:+00012:+00009:+00018:001603.8510:05870
05871:-00014:+00006:+00030:001603.8510:05871
05872:-00022:-00001:-00035:001603.8510:05872
05873:-00030:+00036:+00017:001603.8510:05873
05874:-00032:+00015:+00046:001603.8510:05874
05875:-00084:-00002:+00072:001603.8510:05875
05876:-00063:+00017:+00080:001603.8510:05876
05877:-00074:-00010:+00082:001603.8510:05877
05878:-00072:+00007:-00035:001618.3186:05878
05879:-00085:-00008:-00074:001618.3186:05879
05880:-00090:+00035:-00013:001618.3186:05880
05881:-00051:+00019:+00067:001618.3186:05881
05882:-00060:+00033:+00087:001618.3186:05882
05883:-00010:+00048:+00109:001618.3186:05883
05884:+00001:+00051:+00134:001618.3186:05884
05885:+00025:+00049:+00101:001618.3186:05885
05886:+00056:+00067:+00082:001618.3186:05886
05887:+00069:+00061:+00033:001618.3186:05887
05888:+00086:+00082:+00036:001618.3186:05888
05889:+00103:+00058:+00058:001618.3186:05889
05890:+00107:+00085:+00097:001631.7077:05890
05891:+00102:+00055:+00064:001631.7077:05891
05892:+00081:+00080:+00088:001631.7077:05892
05893:+00066:+00055:+00105:001631.7077:05893
05894:+00037:+00052:+00107:001631.7077:05894
05895:+00023:+00026:+00130:001631.7077:05895
05896:+00012:+00052:+00110:001631.7077:05896
05897:-00039:+00024:+00041:001631.7077:05897
05898:-00055:+00024:+00011:001631.7077:05898
05899:-00073:-00002:+00027:001631.7077:05899
05900:-00068:-00015:+00047:001631.7077:05900
05901:-00073:-00020:+00028:001631.7077:05901
05902:-00042:-00007:+00085:001631.7077:05902
05903:-00017:-00027:+00068:001626.8079:05903
05904:-00008:-00034:+00031:001626.8079:05904
05905:+00034:-00010:+00062:001626.8079:05905
05906:+00035:-00010:+00080:001626.8079:05906
05907:+00056:-00009:+00054:001626.8079:05907
05908:+00044:-00021:+00002:001626.8079:05908
05909:+00021:-00019:+00021:001626.8079:05909
05910:+00014:-00004:+00003:001626.8079:05910
05911:+00012:+00006:-00001:001626.8079:05911
05912:+00009:-00007:+00039:001626.8079:05912
05913:-00001:+00005:+00000:001626.8079:05913
05914:-00004:-00006:-00095:001626.8079:05914
05915:-00022:+00021:-00005:001634.9981:05915
05916:-00012:-00006:+00063:001634.9981:05916
05917:-00045:-00001:-00061:001634.9981:05917
05918:+00061:+00036:-00092:001634.9981:05918
05919:-00003:+00011:+00112:001634.9981:05919
05920:+00094:+00060:+00032:001634.9981:05920
05921:+00046:-00030:+00077:001634.9981:05921
05922:+00131:+00033:+00104:001634.9981:05922
05923:-00012:-00008:+00063:001634.9981:05923
05924:+00036:+00008:-00136:001634.9981:05924
05925:+00029:-00020:+00033:001634.9981:05925
05926:+00087:+00001:+00003:001634.9981:05926
05927:+00110:+00033:-00003:001635.9531:05927
05928:+00138:+00038:+00022:001635.9531:05928
05929:+00181:-00006:+00109:001635.9531:05929
05930:+00152:-00035:+00030:001635.9531:05930
05931:+00109:-00033:+00018:001635.9531:05931
05932:+00133:-00046:-00008:001635.9531:05932
05933:+00113:-00029:+00016:001635.9531:05933
05934:+00093:-00042:+00081:001635.9531:05934
05935:+00087:-00074:+00027:001635.9531:05935
05936:+00101:-00055:+00039:001635.9531:05936
05937:+00067:-00080:+00092:001635.9531:05937
05938:+00072:-00070:+00012:001635.9531:05938
05939:+00046:-00072:+00053:001614.1544:05939
05940:+00086:-00068:+00135:001614.1544:05940
05941:+00035:-00097:+00012:001614.1544:05941
05942:+00008:-00113:-00049:001614.1544:05942
05943:+00029:-00123:+00059:001614.1544:05943
05944:+00014:-00127:+00075:001614.1544:05944
05945:-00055:-00139:-00017:001614.1544:05945
05946:-00035:-00123:+00037:001614.1544:05946
05947:-00054:-00105:+00018:001614.1544:05947
05948:-00031:-00100:+00067:001614.1544:05948
05949:-00057:-00104:+00003:001614.1544:05949
05950:-00058:-00098:+00023:001614.1544:05950
05951:-00021:-00103:+00072:001614.1544:05951
05952:-00028:-00112:+00026:001583.9020:05952
05953:-00016:-00109:+00014:001583.9020:05953
05954:+00005:-00073:+00042:001583.9020:05954
05955:+00030:-00072:+00027:001583.9020:05955
05956:+00022:-00060:-00008:001583.9020:05956
05957:+00055:-00023:+00034:001583.9020:05957
05958:+00072:-00017:+00029:001583.9020:05958
05959:+00075:-00018:+00010:001583.9020:05959
05960:+00091:-00001:+00015:001583.9020:05960
05961:+00101:+00028:+00026:001583.9020:05961
05962:+00083:+00064:-00038:001583.9020:05962
05963:+00094:+00066:-00027:001583.9020:05963
05964:+00120:+00074:-00030:001583.9020:05964
05965:+00093:+00071:-00047:001537.1242:05965
05966:+00083:+00096:-00047:001537.1242:05966
05967:+00067:+00101:-00055:001537.1242:05967
05968:+00072:+00110:-00110:001537.1242:05968
05969:+00044:+00103:-00099:001537.1242:05969
05970:+00042:+00119:-00060:001537.1242:05970
05971:+00021:+00129:-00047:001537.1242:05971
05972:+00024:+00114:-00060:001537.1242:05972
05973:+00015:+00125:-00076:001537.1242:05973
05974:-00013:+00107:-00075:001537.1242:05974
05975:-00027:+00112:-00068:001537.1242:05975
05976:-00019:+00098:-00067:001537.1242:05976
05977:-00043:+00073:-00101:001537.1242:05977
05978:-00047:+00078:-00123:001537.1242:05978
05979:-00051:+00068:-00109:001443.1174:05979
05980:-00070:+00014:-00080:001443.1174:05980
05981:-00073:-00003:-00085:001443.1174:05981
05982:-00085:+00004:-00085:001443.1174:05982
05983:-00074:-00030:-00120:001443.1174:05983
05984:-00090:-00025:-00122:001443.1174:05984
05985:-00063:-00051:-00110:001443.1174:05985
05986:-00047:-00052:-00060:001443.1174:05986
05987:-00058:-00060:-00083:001443.1174:05987
05988:-00040:-00049:-00095:001443.1174:05988
05989:-00025:-00050:-00058:001443.1174:05989
05990:-00026:-00048:-00057:001443.1174:05990
05991:-00019:-00044:-00038:001443.1174:05991
05992:-00029:-00060:+00004:001443.1174:05992
05993:-00024:-00063:-00021:001443.1174:05993
05994:-00030:-00063:-00070:001325.4687:05994
05995:-00026:-00064:-00043:001325.4687:05995
05996:-00022:-00060:-00059:001325.4687:05996
05997:-00036:-00045:-00023:001325.4687:05997
05998:-00057:-00044:+00033:001325.4687:05998
05999:-00058:-00039:+00068:001325.4687:05999
06000:-00079:-00044:+00066:001325.4687:06000
06001:-00075:-00024:+00027:001325.4687:06001
06002:-00130:-00051:+00050:001325.4687:06002
06003:-00146:-00014:+00006:001325.4687:06003
06004:-00161:-00023:+00002:001325.4687:06004
06005:-00143:-00009:+00029:001325.4687:06005
06006:-00155:-00030:+00034:001325.4687:06006
06007:-00152:-00006:+00063:001325.4687:06007
06008:-00143:+00000:+00100:001325.4687:06008
06009:-00140:+00013:+00087:001325.4687:06009
06010:-00130:+00024:+00073:001226.9793:06010
06011:-00120:+00051:+00074:001226.9793:06011
06012:-00116:+00053:+00072:001226.9793:06012
06013:-00080:+00051:+00049:001226.9793:06013
06014:-00086:+00052:+00071:001226.9793:06014
06015:-00077:+00028:+00047:001226.9793:06015
06016:-00095:+00012:+00052:001226.9793:06016
06017:-00099:-00001:+00049:001226.9793:06017
06018:-00097:-00018:+00047:001226.9793:06018
06019:-00104:+00006:+00063:001226.9793:06019
06020:-00099:+00005:+00060:001226.9793:06020
06021:-00103:-00004:+00075:001226.9793:06021
06022:-00100:+00008:+00059:001226.9793:06022
06023:-00101:+00019:+00079:001226.9793:06023
06024:-00103:+00016:+00055:001226.9793:06024
06025:-00114:+00019:+00029:001226.9793:06025
06026:-00102:+00035:+00050:001226.9793:06026
06027:-00105:+00027:+00054:001173.9600:06027
06028:-00093:+00038:+00041:001173.9600:06028
06029:-00102:+00068:-00019:001173.9600:06029
06030:-00092:+00046:-00009:001173.9600:06030
06031:-00093:+00064:-00015:001173.9600:06031
06032:-00101:+00069:+00038:001173.9600:06032
06033:-00101:+00055:+00006:001173.9600:06033
06034:-00080:+00056:+00025:001173.9600:06034
06035:-00063:+00061:+00031:001173.9600:06035
06036:-00062:+00084:+00000:001173.9600:06036
06037:-00063:+00079:-00006:001173.9600:06037
06038:-00070:+00060:-00028:001173.9600:06038
06039:-00068:+00074:-00033:001173.9600:06039
06040:-00073:+00061:-00010:001173.9600:06040
06041:-00064:+00080:+00025:001173.9600:06041
06042:-00069:+00072:+00010:001173.9600:06042
06043:-00069:+00096:-00022:001173.9600:06043
06044:-00060:+00087:-00016:001211.4161:06044
06045:-00058:+00076:+00019:001211.4161:06045
06046:-00048:+00085:-00030:001211.4161:06046
06047:-00046:+00093:-00005:001211.4161:06047
06048:-00035:+00085:-00050:001211.4161:06048
06049:-00058:+00076:-00038:001211.4161:06049
06050:-00053:+00082:-00025:001211.4161:06050
06051:-00019:+00083:+00018:001211.4161:06051
06052:-00043:+00044:-00029:001211.4161:06052
06053:-00039:+00052:-00023:001211.4161:06053
06054:-00043:+00015:-00008:001211.4161:06054
06055:-00019:+00016:-00006:001211.4161:06055
06056:-00016:-00003:-00002:001211.4161:06056
06057:+00010:-00019:+00034:001211.4161:06057
06058:+00012:+00005:+00021:001211.4161:06058
06059:-00007:-00021:-00017:001283.8457:06059
06060:-00006:-00032:-00011:001283.8457:06060
06061:-00021:-00032:+00005:001283.8457:06061
06062:-00024:+00002:-00013:001283.8457:06062
06063:+00037:+00005:-00008:001283.8457:06063
06064:-00017:-00050:+00103:001283.8457:06064
06065:-00062:-00076:-00045:001283.8457:06065
06066:-00005:-00076:+00092:001283.8457:06066
06067:-00043:-00072:-00042:001283.8457:06067
06068:-00134:-00048:+00002:001283.8457:06068
06069:-00023:-00064:-00016:001283.8457:06069
06070:-00087:-00046:+00059:001283.8457:06070
06071:-00022:-00014:+00007:001283.8457:06071
06072:-00083:-00040:+00092:001283.8457:06072
06073:-00122:-00062:-00059:001283.8457:06073
06074:-00133:-00025:+00070:001364.4908:06074
06075:-00085:-00026:+00024:001364.4908:06075
06076:+00000:+00050:+00057:001364.4908:06076
06077:-00067:+00004:+00030:001364.4908:06077
06078:-00041:-00004:+00103:001364.4908:06078
06079:-00027:-00032:-00014:001364.4908:06079
06080:-00033:+00005:-00007:001364.4908:06080
06081:-00027:-00015:+00037:001364.4908:06081
06082:-00020:-00004:+00042:001364.4908:06082
06083:-00001:+00016:+00033:001364.4908:06083
06084:+00025:+00037:-00018:001364.4908:06084
06085:+00030:+00031:-00058:001364.4908:06085
06086:+00021:+00009:-00017:001364.4908:06086
06087:+00038:+00028:+00068:001364.4908:06087
06088:+00011:+00021:+00037:001443.2055:06088
06089:+00029:+00023:-00038:001443.2055:06089
06090:+00023:+00013:-00011:001443.2055:06090
06091:+00016:+00021:-00031:001443.2055:06091
06092:+00025:+00023:+00034:001443.2055:06092
06093:-00009:+00007:+00017:001443.2055:06093
06094:-00011:-00021:+00038:001443.2055:06094
06095:-00027:-00013:-00010:001443.2055:06095
06096:-00029:-00021:-00065:001443.2055:06096
06097:-00027:-00010:-00107:001443.2055:06097
06098:+00011:-00030:-00039:001443.2055:06098
06099:+00008:-00037:-00021:001443.2055:06099
06100:+00036:-00011:-00019:001443.2055:06100
06101:+00062:-00036:-00049:001509.2043:06101
06102:+00036:-00013:-00023:001509.2043:06102
06103:+00056:-00030:-00021:001509.2043:06103
06104:+00053:-00020:-00020:001509.2043:06104
06105:+00060:-00009:-00065:001509.2043:06105
06106:+00050:-00020:-00013:001509.2043:06106
06107:+00059:+00004:-00006:001509.2043:06107
06108:+00044:+00000:-00052:001509.2043:06108
06109:+00020:-00002:-00039:001509.2043:06109
06110:+00059:-00002:-00049:001509.2043:06110
06111:+00027:+00013:-00100:001509.2043:06111
06112:+00019:+00015:-00089:001509.2043:06112
06113:+00020:+00025:-00078:001509.2043:06113
06114:+00022:+00032:-00076:001550.2189:06114
06115:+00022:+00023:-00107:001550.2189:06115
06116:+00045:+00024:-00051:001550.2189:06116
06117:+00022:+00012:-00065:001550.2189:06117
06118:+00006:+00018:-00076:001550.2189:06118
06119:+00006:+00039:-00094:001550.2189:06119
06120:+00015:+00037:-00094:001550.2189:06120
06121:-00007:+00012:-00119:001550.2189:06121
06122:+00013:+00026:-00142:001550.2189:06122
06123:+00017:+00055:-00119:001550.2189:06123
06124:+00002:+00028:-00058:001550.2189:06124
06125:+00014:+00054:-00004:001550.2189:06125
06126:+00010:+00041:-00011:001550.2189:06126
06127:-00005:+00051:-00024:001583.8962:06127
06128:-00014:+00044:-00007:001583.8962:06128
06129:-00026:+00054:-00031:001583.8962:06129
06130:-00016:+00028:-00092:001583.8962:06130
06131:-00015:+00038:-00077:001583.8962:06131
06132:-00015:+00038:-00069:001583.8962:06132
06133:-00045:+00022:-00096:001583.8962:06133
06134:-00040:+00017:-00108:001583.8962:06134
06135:-00055:+00003:-00019:001583.8962:06135
06136:-00059:-00010:-00044:001583.8962:06136
06137:-00052:-00013:-00039:001583.8962:06137
06138:-00055:-00031:-00038:001583.8962:06138
06139:-00061:-00014:+00005:001598.2008:06139
06140:-00044:-00033:+00008:001598.2008:06140
06141:-00026:-00033:+00037:001598.2008:06141
06142:-00010:-00034:+00055:001598.2008:06142
06143:-00012:-00021:+00034:001598.2008:06143
06144:-00010:+00005:+00006:001598.2008:06144
06145:+00012:-00015:-00027:001598.2008:06145
06146:+00001:-00032:-00088:001598.2008:06146
06147:+00008:-00037:+00027:001598.2008:06147
06148:-00009:-00051:+00088:001598.2008:06148
06149:-00006:-00034:+00115:001598.2008:06149
06150:-00009:-00037:+00102:001598.2008:06150
06151:-00022:-00001:+00041:001598.2008:06151
06152:-00036:-00033:+00057:001616.2587:06152
06153:-00028:-00032:+00056:001616.2587:06153
06154:-00017:+00025:-00027:001616.2587:06154
06155:+00000:+00012:-00010:001616.2587:06155
06156:-00053:+00039:+00041:001616.2587:06156
06157:-00039:+00034:+00111:001616.2587:06157
06158:-00042:+00029:+00134:001616.2587:06158
06159:+00005:+00045:+00098:001616.2587:06159
06160:+00023:+00044:+00088:001616.2587:06160
06161:+00061:+00063:+00062:001616.2587:06161
06162:+00043:+00064:+00073:001616.2587:06162
06163:+00057:+00044:+00084:001616.2587:06163
06164:+00074:+00069:+00053:001626.6070:06164
06165:+00031:+00044:+00012:001626.6070:06165
06166:+00020:+00066:+00074:001626.6070:06166
06167:-00010:+00048:+00158:001626.6070:06167
06168:+00015:+00068:+00092:001626.6070:06168
06169:+00009:+00051:+00132:001626.6070:06169
06170:+00013:+00062:+00102:001626.6070:06170
06171:-00015:+00056:+00094:001626.6070:06171
06172:-00017:+00079:+00098:001626.6070:06172
06173:-00025:+00059:+00092:001626.6070:06173
06174:-00003:+00072:+00082:001626.6070:06174
06175:-00041:+00059:+00056:001626.6070:06175
06176:-00017:+00056:+00024:001633.8669:06176
06177:-00005:+00066:+00002:001633.8669:06177
06178:-00009:+00048:+00023:001633.8669:06178
06179:+00015:+00036:+00062:001633.8669:06179
06180:+00002:+00011:+00097:001633.8669:06180
06181:+00001:+00008:+00046:001633.8669:06181
06182:+00025:-00003:+00021:001633.8669:06182
06183:+00032:+00010:+00022:001633.8669:06183
06184:+00055:-00006:+00031:001633.8669:06184
06185:+00032:-00018:+00039:001633.8669:06185
06186:+00030:-00008:+00028:001633.8669:06186
06187:+00007:-00011:-00021:001633.8669:06187
06188:+00010:-00022:-00011:001630.9821:06188
06189:-00029:-00024:-00014:001630.9821:06189
06190:-00047:-00048:+00007:001630.9821:06190
06191:-00068:-00038:-00049:001630.9821:06191
06192:-00088:-00050:+00027:001630.9821:06192
06193:-00050:-00049:+00106:001630.9821:06193
06194:-00062:-00041:+00069:001630.9821:06194
06195:+00011:+00003:-00218:001630.9821:06195
06196:-00023:+00008:-00018:001630.9821:06196
06197:+00155:-00005:+00152:001630.9821:06197
06198:+00008:-00063:+00098:001630.9821:06198
06199:+00083:+00009:-00009:001630.9821:06199
06200:+00062:-00054:+00095:001630.9821:06200
06201:+00103:-00014:+00054:001637.1055:06201
06202:+00026:-00027:-00054:001637.1055:06202
06203:+00120:+00027:-00178:001637.1055:06203
06204:+00120:-00006:+00078:001637.1055:06204
06205:+00173:+00038:+00155:001637.1055:06205
06206:+00156:+00032:+00052:001637.1055:06206
06207:+00130:+00050:-00006:001637.1055:06207
06208:+00152:+00032:+00043:001637.1055:06208
06209:+00150:+00014:+00105:001637.1055:06209
06210:+00082:+00010:-00034:001637.1055:06210
06211:+00105:+00023:-00015:001637.1055:06211
06212:+00133:-00004:+00159:001637.1055:06212
06213:+00101:-00005:+00160:001623.1976:06213
06214:+00033:-00033:-00005:001623.1976:06214
06215:+00021:-00036:+00097:001623.1976:06215
06216:+00057:-00047:+00058:001623.1976:06216
06217:-00025:-00060:+00057:001623.1976:06217
06218:+00000:-00057:+00021:001623.1976:06218
06219:-00032:-00073:+00051:001623.1976:06219
06220:-00014:-00103:-00007:001623.1976:06220
06221:-00047:-00119:+00023:001623.1976:06221
06222:-00060:-00157:+00029:001623.1976:06222
06223:-00062:-00149:+00082:001623.1976:06223
06224:-00058:-00146:+00041:001623.1976:06224
06225:-00052:-00135:+00051:001623.1976:06225
06226:-00031:-00136:+00049:001591.6190:06226
06227:-00021:-00157:+00028:001591.6190:06227
06228:-00009:-00130:+00086:001591.6190:06228
06229:+00026:-00131:+00077:001591.6190:06229
06230:+00051:-00120:+00057:001591.6190:06230
06231:+00060:-00102:-00017:001591.6190:06231
06232:+00066:-00103:-00014:001591.6190:06232
06233:+00093:-00074:+00035:001591.6190:06233
06234:+00109:-00057:+00015:001591.6190:06234
06235:+00124:-00035:-00032:001591.6190:06235
06236:+00128:+00004:-00029:001591.6190:06236
06237:+00128:-00001:-00033:001591.6190:06237
06238:+00105:+00028:-00033:001591.6190:06238
06239:+00108:+00061:-00047:001541.5062:06239
06240:+00066:+00062:-00023:001541.5062:06240
06241:+00049:+00110:-00006:001541.5062:06241
06242:+00056:+00087:+00001:001541.5062:06242
06243:+00007:+00103:+00003:001541.5062:06243
06244:-00041:+00106:-00121:001541.5062:06244
06245:-00034:+00108:-00112:001541.5062:06245
06246:-00058:+00122:-00137:001541.5062:06246
06247:-00059:+00146:-00094:001541.5062:06247
06248:-00039:+00145:-00096:001541.5062:06248
06249:-00022:+00133:-00099:001541.5062:06249
06250:-00017:+00129:-00055:001541.5062:06250
06251:-00006:+00123:-00065:001541.5062:06251
06252:-00043:+00130:-00084:001434.5168:06252
06253:-00034:+00111:-00091:001434.5168:06253
06254:-00041:+00072:-00075:001434.5168:06254
06255:-00033:+00061:-00113:001434.5168:06255
06256:-00044:+00063:-00128:001434.5168:06256
06257:-00055:+00040:-00141:001434.5168:06257
06258:-00031:+00037:-00098:001434.5168:06258
06259:-00057:+00023:-00121:001434.5168:06259
06260:-00034:+00006:-00085:001434.5168:06260
06261:-00034:-00018:-00066:001434.5168:06261
06262:-00059:-00013:-00054:001434.5168:06262
06263:-00055:-00037:-00090:001434.5168:06263
06264:-00037:-00031:-00072:001434.5168:06264
06265:-00053:-00029:-00093:001434.5168:06265
06266:-00049:-00039:-00092:001434.5168:06266
06267:-00056:-00061:-00081:001434.5168:06267
06268:-00061:-00059:-00081:001293.9963:06268
06269:-00091:-00069:+00006:001293.9963:06269
06270:-00066:-00075:+00021:001293.9963:06270
06271:-00062:-00083:+00000:001293.9963:06271
06272:-00066:-00107:-00008:001293.9963:06272
06273:-00077:-00093:-00043:001293.9963:06273
06274:-00104:-00089:-00031:001293.9963:06274
06275:-00114:-00072:-00018:001293.9963:06275
06276:-00100:-00087:+00102:001293.9963:06276
06277:-00091:-00057:+00076:001293.9963:06277
06278:-00091:-00081:+00113:001293.9963:06278
06279:-00093:-00057:+00033:001293.9963:06279
06280:-00098:-00050:+00025:001293.9963:06280
06281:-00092:-00046:-00007:001293.9963:06281
06282:-00092:+00006:+00053:001293.9963:06282
06283:-00079:+00006:+00083:001293.9963:06283
06284:-00080:+00024:+00078:001293.9963:06284
06285:-00100:+00010:+00089:001185.3383:06285
06286:-00092:+00026:+00091:001185.3383:06286
06287:-00114:+00014:+00048:001185.3383:06287
06288:-00128:+00016:+00075:001185.3383:06288
06289:-00112:+00019:+00079:001185.3383:06289
06290:-00116:+00036:+00103:001185.3383:06290
06291:-00092:+00013:+00077:001185.3383:06291
06292:-00081:+00051:+00079:001185.3383:06292
06293:-00081:+00048:+00067:001185.3383:06293
06294:-00101:+00049:+00030:001185.3383:06294
06295:-00090:+00037:+00056:001185.3383:06295
06296:-00081:+00039:+00045:001185.3383:06296
06297:-00081:+00016:+00048:001185.3383:06297
06298:-00099:+00039:+00044:001185.3383:06298
06299:-00106:+00028:+00011:001185.3383:06299
06300:-00091:+00042:+00020:001185.3383:06300
06301:-00103:+00063:+00072:001185.3383:06301
06302:-00081:+00066:+00070:001177.1629:06302
06303:-00094:+00069:+00053:001177.1629:06303
06304:-00091:+00060:+00032:001177.1629:06304
06305:-00106:+00079:+00067:001177.1629:06305
06306:-00091:+00055:+00029:001177.1629:06306
06307:-00102:+00068:-00014:001177.1629:06307
06308:-00101:+00058:+00008:001177.1629:06308
06309:-00068:+00082:-00008:001177.1629:06309
06310:-00063:+00058:-00007:001177.1629:06310
06311:-00065:+00073:-00005:001177.1629:06311
06312:-00067:+00070:-00007:001177.1629:06312
06313:-00077:+00076:-00011:001177.1629:06313
06314:-00062:+00070:-00001:001177.1629:06314
06315:-00067:+00072:-00011:001177.1629:06315
06316:-00068:+00061:-00011:001177.1629:06316
06317:-00067:+00080:-00021:001177.1629:06317
06318:-00062:+00079:-00030:001228.0390:06318
06319:-00073:+00081:-00044:001228.0390:06319
06320:-00048:+00076:+00009:001228.0390:06320
06321:-00057:+00062:-00003:001228.0390:06321
06322:-00048:+00083:+00005:001228.0390:06322
06323:-00057:+00058:-00027:001228.0390:06323
06324:-00048:+00061:-00056:001228.0390:06324
06325:-00055:+00064:-00070:001228.0390:06325
06326:-00036:+00064:-00047:001228.0390:06326
06327:-00028:+00053:+00020:001228.0390:06327
06328:-00026:+00032:+00007:001228.0390:06328
06329:-00006:+00011:-00004:001228.0390:06329
06330:+00000:+00023:+00021:001228.0390:06330
06331:-00006:+00023:+00020:001228.0390:06331
06332:+00000:-00002:+00005:001228.0390:06332
06333:-00011:-00004:+00053:001228.0390:06333
06334:-00001:+00006:+00085:001306.3182:06334
06335:-00042:-00009:+00052:001306.3182:06335
06336:+00009:+00000:+00007:001306.3182:06336
06337:-00113:-00020:+00089:001306.3182:06337
06338:+00050:-00018:+00131:001306.3182:06338
06339:-00066:-00107:+00108:001306.3182:06339
06340:+00056:-00027:+00059:001306.3182:06340
06341:-00076:-00112:-00017:001306.3182:06341
06342:-00046:-00085:+00020:001306.3182:06342
06343:-00056:-00069:-00068:001306.3182:06343
06344:-00056:-00029:+00040:001306.3182:06344
06345:+00001:-00034:+00030:001306.3182:06345
06346:-00015:-00007:+00060:001306.3182:06346
06347:-00086:-00030:+00044:001306.3182:06347
06348:-00089:-00015:+00148:001375.9552:06348
06349:-00047:-00024:+00033:001375.9552:06349
06350:-00035:-00006:-00017:001375.9552:06350
06351:-00051:-00013:-00027:001375.9552:06351
06352:-00040:+00017:+00011:001375.9552:06352
06353:-00040:-00021:-00046:001375.9552:06353
06354:-00007:+00016:+00015:001375.9552:06354
06355:-00020:+00003:+00035:001375.9552:06355
06356:-00019:-00006:+00008:001375.9552:06356
06357:-00016:-00018:-00055:001375.9552:06357
06358:+00041:-00018:+00068:001375.9552:06358
06359:+00021:-00010:+00111:001375.9552:06359
06360:-00026:-00004:-00014:001375.9552:06360
06361:-00024:-00017:-00006:001375.9552:06361
06362:-00010:-00018:+00001:001429.9104:06362
06363:-00007:+00002:-00055:001429.9104:06363
06364:+00004:+00002:-00018:001429.9104:06364
06365:-00007:-00030:+00047:001429.9104:06365
06366:-00044:-00028:+00026:001429.9104:06366
06367:-00033:-00013:-00002:001429.9104:06367
06368:-00003:-00014:-00017:001429.9104:06368
06369:+00014:-00007:-00057:001429.9104:06369
06370:-00012:+00007:-00010:001429.9104:06370
06371:+00021:-00018:+00025:001429.9104:06371
06372:+00007:-00022:+00004:001429.9104:06372
06373:+00019:-00005:-00004:001429.9104:06373
06374:+00041:-00005:+00012:001429.9104:06374
06375:+00030:+00006:-00010:001497.7839:06375
06376:+00012:+00009:-00083:001497.7839:06376
06377:+00020:+00033:-00092:001497.7839:06377
06378:+00039:+00038:-00053:001497.7839:06378
06379:+00056:+00033:-00076:001497.7839:06379
06380:+00055:+00033:+00006:001497.7839:06380
06381:+00049:+00017:+00019:001497.7839:06381
06382:+00061:+00035:-00030:001497.7839:06382
06383:+00048:+00033:-00033:001497.7839:06383
06384:+00070:+00011:-00035:001497.7839:06384
06385:+00059:+00023:-00074:001497.7839:06385
06386:+00038:+00032:-00078:001497.7839:06386
06387:+00043:-00006:-00122:001497.7839:06387
06388:+00040:+00008:-00109:001550.5083:06388
06389:+00003:-00020:-00098:001550.5083:06389
06390:+00006:-00032:-00057:001550.5083:06390
06391:+00003:-00031:-00064:001550.5083:06391
06392:+00010:-00008:-00061:001550.5083:06392
06393:-00008:-00035:-00088:001550.5083:06393
06394:+00011:-00014:-00096:001550.5083:06394
06395:+00027:-00018:-00110:001550.5083:06395
06396:+00011:-00018:-00018:001550.5083:06396
06397:-00009:-00008:-00015:001550.5083:06397
06398:-00003:+00005:-00055:001550.5083:06398
06399:-00023:+00017:-00084:001550.5083:06399
06400:-00021:-00003:-00071:001550.5083:06400
06401:+00011:+00020:-00052:001577.6051:06401
06402:+00000:+00022:-00109:001577.6051:06402
06403:+00001:+00016:-00085:001577.6051:06403
06404:+00024:+00028:+00007:001577.6051:06404
06405:+00008:+00051:+00023:001577.6051:06405
06406:+00001:+00049:+00006:001577.6051:06406
06407:+00039:+00064:-00028:001577.6051:06407
06408:+00030:+00049:-00048:001577.6051:06408
06409:+00004:+00032:-00138:001577.6051:06409
06410:+00015:+00034:-00125:001577.6051:06410
06411:+00008:+00053:-00093:001577.6051:06411
06412:-00001:+00037:-00053:001577.6051:06412
06413:-00018:+00039:-00009:001601.9320:06413
06414:-00034:+00037:-00014:001601.9320:06414
06415:-00071:+00037:-00041:001601.9320:06415
06416:-00070:+00026:-00066:001601.9320:06416
06417:-00070:+00012:-00008:001601.9320:06417
06418:-00062:+00010:+00065:001601.9320:06418
06419:-00051:-00001:+00075:001601.9320:06419
06420:-00041:+00017:+00057:001601.9320:06420
06421:-00018:+00009:-00040:001601.9320:06421
06422:-00036:+00000:-00064:001601.9320:06422
06423:-00031:-00028:-00050:001601.9320:06423
06424:-00056:-00032:-00026:001601.9320:06424
06425:-00033:-00015:+00025:001601.9320:06425
06426:-00029:-00024:+00042:001616.8698:06426
06427:+00002:-00031:+00027:001616.8698:06427
06428:+00017:-00014:+00035:001616.8698:06428
06429:+00019:-00042:+00050:001616.8698:06429
06430:-00002:-00047:+00052:001616.8698:06430
06431:-00029:-00063:+00066:001616.8698:06431
06432:-00018:-00013:+00057:001616.8698:06432
06433:-00033:-00058:+00088:001616.8698:06433
06434:-00057:-00037:+00121:001616.8698:06434
06435:-00044:-00047:+00088:001616.8698:06435
06436:-00025:+00005:+00071:001616.8698:06436
06437:-00016:-00011:+00059:001616.8698:06437
06438:+00019:+00023:+00085:001624.6240:06438
06439:+00064:+00033:+00062:001624.6240:06439
06440:+00087:+00053:+00132:001624.6240:06440
06441:+00095:+00044:+00121:001624.6240:06441
06442:+00079:+00075:+00128:001624.6240:06442
06443:+00092:+00076:+00118:001624.6240:06443
06444:+00061:+00089:+00144:001624.6240:06444
06445:+00022:+00099:+00082:001624.6240:06445
06446:+00009:+00100:+00071:001624.6240:06446
06447:-00012:+00111:+00075:001624.6240:06447
06448:-00012:+00090:+00112:001624.6240:06448
06449:-00040:+00089:+00108:001624.6240:06449
06450:-00038:+00072:+00092:001632.9057:06450
06451:-00018:+00094:+00092:001632.9057:06451
06452:-00027:+00088:+00029:001632.9057:06452
06453:-00018:+00075:-00013:001632.9057:06453
06454:-00017:+00081:+00023:001632.9057:06454
06455:-00031:+00062:+00055:001632.9057:06455
06456:-00045:+00048:+00065:001632.9057:06456
06457:-00038:+00039:+00062:001632.9057:06457
06458:-00025:+00010:+00094:001632.9057:06458
06459:-00029:+00001:+00042:001632.9057:06459
06460:-00029:+00000:+00031:001632.9057:06460
06461:+00010:-00019:+00014:001632.9057:06461
06462:-00011:-00009:+00023:001638.1379:06462
06463:-00007:-00014:-00023:001638.1379:06463
06464:+00012:-00036:-00023:001638.1379:06464
06465:-00025:-00026:-00046:001638.1379:06465
06466:-00040:-00039:-00024:001638.1379:06466
06467:-00015:-00041:-00060:001638.1379:06467
06468:-00032:-00040:-00057:001638.1379:06468
06469:-00032:-00043:-00039:001638.1379:06469
06470:-00031:-00041:-00032:001638.1379:06470
06471:-00021:-00057:-00006:001638.1379:06471
06472:-00022:-00061:+00085:001638.1379:06472
06473:+00001:-00044:-00005:001638.1379:06473
06474:+00079:-00033:-00004:001638.1379:06474
06475:+00038:-00033:+00078:001635.2575:06475
06476:+00158:-00001:+00056:001635.2575:06476
06477:+00133:-00061:+00054:001635.2575:06477
06478:+00228:-00014:+00049:001635.2575:06478
06479:+00139:-00038:+00064:001635.2575:06479
06480:+00116:-00011:-00101:001635.2575:06480
06481:+00135:+00007:-00065:001635.2575:06481
06482:+00153:+00019:+00043:001635.2575:06482
06483:+00145:+00045:-00033:001635.2575:06483
06484:+00140:+00082:-00049:001635.2575:06484
06485:+00162:+00072:+00067:001635.2575:06485
06486:+00153:+00084:+00092:001635.2575:06486
06487:+00099:+00074:+00046:001632.9135:06487
06488:+00122:+00079:-00020:001632.9135:06488
06489:+00048:+00065:-00037:001632.9135:06489
06490:+00112:+00069:+00116:001632.9135:06490
06491:+00043:-00021:+00070:001632.9135:06491
06492:+00017:+00010:+00044:001632.9135:06492
06493:-00050:-00050:+00090:001632.9135:06493
06494:+00026:-00025:+00089:001632.9135:06494
06495:-00053:-00090:+00085:001632.9135:06495
06496:-00042:-00095:-00013:001632.9135:06496
06497:-00072:-00139:+00035:001632.9135:06497
06498:-00045:-00119:+00067:001632.9135:06498
06499:-00070:-00172:+00011:001606.4455:06499
06500:-00049:-00168:+00051:001606.4455:06500
06501:-00033:-00165:+00030:001606.4455:06501
06502:-00038:-00178:+00072:001606.4455:06502
06503:-00022:-00186:-00005:001606.4455:06503
06504:-00006:-00160:+00069:001606.4455:06504
06505:+00016:-00148:+00085:001606.4455:06505
06506:+00058:-00135:+00098:001606.4455:06506
06507:+00075:-00119:+00014:001606.4455:06507
06508:+00063:-00119:+00027:001606.4455:06508
06509:+00103:-00104:-00015:001606.4455:06509
06510:+00088:-00092:+00008:001606.4455:06510
06511:+00094:-00072:+00010:001606.4455:06511
06512:+00116:-00060:+00054:001559.9064:06512
06513:+00122:-00042:+00020:001559.9064:06513
06514:+00136:-00015:+00034:001559.9064:06514
06515:+00098:+00008:-00013:001559.9064:06515
06516:+00092:+00015:-00021:001559.9064:06516
06517:+00067:+00026:-00077:001559.9064:06517
06518:+00052:+00078:-00061:001559.9064:06518
06519:+00058:+00081:-00022:001559.9064:06519
06520:+00002:+00091:-00063:001559.9064:06520
06521:-00005:+00130:-00083:001559.9064:06521
06522:-00038:+00143:-00101:001559.9064:06522
06523:-00068:+00136:-00099:001559.9064:06523
06524:-00052:+00160:-00087:001559.9064:06524
06525:-00074:+00176:-00094:001559.9064:06525
06526:-00066:+00177:-00097:001464.8775:06526
06527:-00062:+00166:-00111:001464.8775:06527
06528:-00060:+00190:-00122:001464.8775:06528
06529:-00051:+00187:-00101:001464.8775:06529
06530:-00029:+00186:-00094:001464.8775:06530
06531:-00006:+00171:-00104:001464.8775:06531
06532:-00005:+00135:-00117:001464.8775:06532
06533:-00024:+00118:-00120:001464.8775:06533
06534:-00017:+00074:-00125:001464.8775:06534
06535:-00044:+00065:-00116:001464.8775:06535
06536:-00059:+00064:-00087:001464.8775:06536
06537:-00048:+00012:-00124:001464.8775:06537
06538:-00037:+00017:-00139:001464.8775:06538
06539:-00042:-00020:-00090:001464.8775:06539
06540:-00021:-00026:-00046:001464.8775:06540
06541:-00037:-00064:-00022:001331.8071:06541
06542:-00054:-00066:-00037:001331.8071:06542
06543:-00051:-00079:-00078:001331.8071:06543
06544:-00066:-00095:-00091:001331.8071:06544
06545:-00089:-00089:-00063:001331.8071:06545
06546:-00067:-00089:-00060:001331.8071:06546
06547:-00076:-00090:-00025:001331.8071:06547
06548:-00063:-00099:-00008:001331.8071:06548
06549:-00071:-00084:+00035:001331.8071:06549
06550:-00048:-00112:+00052:001331.8071:06550
06551:-00071:-00100:+00041:001331.8071:06551
06552:-00070:-00072:+00034:001331.8071:06552
06553:-00070:-00097:-00001:001331.8071:06553
06554:-00063:-00083:+00007:001331.8071:06554
06555:-00068:-00061:+00077:001331.8071:06555
06556:-00084:-00053:+00077:001331.8071:06556
06557:-00097:-00036:+00044:001331.8071:06557
06558:-00115:-00026:+00055:001196.3802:06558
06559:-00113:-00030:+00043:001196.3802:06559
06560:-00137:-00026:+00061:001196.3802:06560
06561:-00127:-00019:+00063:001196.3802:06561
06562:-00126:-00019:+00064:001196.3802:06562
06563:-00108:+00037:+00045:001196.3802:06563
06564:-00092:+00055:+00092:001196.3802:06564
06565:-00101:+00045:+00117:001196.3802:06565
06566:-00094:+00042:+00063:001196.3802:06566
06567:-00103:+00047:+00074:001196.3802:06567
06568:-00099:+00070:+00099:001196.3802:06568
06569:-00100:+00063:+00128:001196.3802:06569
06570:-00091:+00069:+00013:001196.3802:06570
06571:-00117:+00046:-00003:001196.3802:06571
06572:-00084:+00073:+00069:001196.3802:06572
06573:-00067:+00085:+00104:001196.3802:06573
06574:-00084:+00073:+00069:001196.3802:06574
06575:-00089:+00061:+00048:001157.1961:06575
06576:-00076:+00059:+00023:001157.1961:06576
06577:-00086:+00083:+00039:001157.1961:06577
06578:-00084:+00067:+00032:001157.1961:06578
06579:-00077:+00064:+00012:001157.1961:06579
06580:-00079:+00069:+00035:001157.1961:06580
06581:-00090:+00057:+00060:001157.1961:06581
06582:-00081:+00057:+00030:001157.1961:06582
06583:-00106:+00043:+00050:001157.1961:06583
06584:-00096:+00040:+00037:001157.1961:06584
06585:-00107:+00064:-00013:001157.1961:06585
06586:-00115:+00044:-00017:001157.1961:06586
06587:-00107:+00046:-00034:001157.1961:06587
06588:-00098:+00053:-00038:001157.1961:06588
06589:-00106:+00051:-00040:001157.1961:06589
06590:-00104:+00044:-00014:001157.1961:06590
06591:-00080:+00045:-00033:001157.1961:06591
06592:-00080:+00043:-00005:001202.1506:06592
06593:-00067:+00041:-00006:001202.1506:06593
06594:-00080:+00066:-00006:001202.1506:06594
06595:-00046:+00064:-00016:001202.1506:06595
06596:-00047:+00069:-00015:001202.1506:06596
06597:-00060:+00069:-00031:001202.1506:06597
06598:-00048:+00068:-00016:001202.1506:06598
06599:-00031:+00055:-00006:001202.1506:06599
06600:-00039:+00060:-00048:001202.1506:06600
06601:-00031:+00047:-00035:001202.1506:06601
06602:-00032:+00069:+00007:001202.1506:06602
06603:-00031:+00064:-00019:001202.1506:06603
06604:-00021:+00070:-00035:001202.1506:06604
06605:-00025:+00056:+00024:001202.1506:06605
06606:-00002:+00058:+00027:001202.1506:06606
06607:-00005:+00050:+00055:001279.4549:06607
06608:-00028:+00050:+00006:001279.4549:06608
06609:-00042:+00040:-00014:001279.4549:06609
06610:-00053:+00048:-00007:001279.4549:06610
06611:-00058:+00038:+00011:001279.4549:06611
06612:-00035:+00037:+00055:001279.4549:06612
06613:-00055:+00041:+00005:001279.4549:06613
06614:-00115:+00013:-00041:001279.4549:06614
06615:+00082:+00048:+00088:001279.4549:06615
06616:-00065:-00032:+00116:001279.4549:06616
06617:+00077:+00011:+00066:001279.4549:06617
06618:-00040:-00044:+00049:001279.4549:06618
06619:-00004:-00035:-00021:001279.4549:06619
06620:-00064:-00043:-00082:001279.4549:06620
06621:-00042:-00038:+00004:001279.4549:06621
06622:-00075:-00054:-00028:001359.5916:06622
06623:-00050:-00048:-00002:001359.5916:06623
06624:-00088:-00083:+00071:001359.5916:06624
06625:-00067:-00053:+00113:001359.5916:06625
06626:-00034:-00107:+00011:001359.5916:06626
06627:-00027:-00082:+00017:001359.5916:06627
06628:-00061:-00099:+00034:001359.5916:06628
06629:-00015:-00093:+00035:001359.5916:06629
06630:-00032:-00107:-00002:001359.5916:06630
06631:-00024:-00093:+00050:001359.5916:06631
06632:-00038:-00071:+00003:001359.5916:06632
06633:-00001:-00054:+00004:001359.5916:06633
06634:-00011:-00052:-00014:001359.5916:06634
06635:-00004:-00026:-00027:001359.5916:06635
06636:+00006:-00022:+00070:001431.2465:06636
06637:+00056:-00019:+00119:001431.2465:06637
06638:+00020:+00005:-00035:001431.2465:06638
06639:+00007:+00019:-00055:001431.2465:06639
06640:+00044:+00014:+00013:001431.2465:06640
06641:+00023:+00033:+00057:001431.2465:06641
06642:+00020:+00054:+00027:001431.2465:06642
06643:+00028:+00044:-00046:001431.2465:06643
06644:-00008:+00063:-00013:001431.2465:06644
06645:-00020:+00050:-00008:001431.2465:06645
06646:-00034:+00046:-00029:001431.2465:06646
06647:-00057:+00051:-00025:001431.2465:06647
06648:-00041:+00044:-00056:001431.2465:06648
06649:-00020:+00051:-00084:001485.8835:06649
06650:-00023:+00062:-00055:001485.8835:06650
06651:-00001:+00010:-00016:001485.8835:06651
06652:+00028:+00013:-00002:001485.8835:06652
06653:+00031:-00005:+00014:001485.8835:06653
06654:+00023:+00004:-00009:001485.8835:06654
06655:+00033:-00009:-00007:001485.8835:06655
06656:+00061:-00012:-00044:001485.8835:06656
06657:+00051:-00024:-00027:001485.8835:06657
06658:+00068:-00051:-00020:001485.8835:06658
06659:+00064:-00041:-00059:001485.8835:06659
06660:+00075:-00041:-00043:001485.8835:06660
06661:+00048:-00055:-00061:001485.8835:06661
06662:+00055:-00055:-00065:001543.3906:06662
06663:+00037:-00044:-00053:001543.3906:06663
06664:+00023:-00063:-00092:001543.3906:06664
06665:+00019:-00039:-00112:001543.3906:06665
06666:+00025:-00049:-00069:001543.3906:06666
06667:+00031:-00037:-00029:001543.3906:06667
06668:+00027:-00024:+00010:001543.3906:06668
06669:+00014:-00013:-00025:001543.3906:06669
06670:-00023:-00007:-00038:001543.3906:06670
06671:-00027:-00017:-00042:001543.3906:06671
06672:-00024:-00003:-00073:001543.3906:06672
06673:-00014:-00003:-00121:001543.3906:06673
06674:+00011:+00034:-00094:001543.3906:06674
06675:+00016:+00054:-00038:001577.9896:06675
06676:+00012:+00054:-00088:001577.9896:06676
06677:+00009:+00054:-00074:001577.9896:06677
06678:+00010:+00045:-00042:001577.9896:06678
06679:+00015:+00045:-00031:001577.9896:06679
06680:+00010:+00064:-00072:001577.9896:06680
06681:+00015:+00094:-00072:001577.9896:06681
06682:+00004:+00100:-00054:001577.9896:06682
06683:+00023:+00097:+00054:001577.9896:06683
06684:+00035:+00082:+00040:001577.9896:06684
06685:+00029:+00062:-00015:001577.9896:06685
06686:+00012:+00048:-00067:001577.9896:06686
06687:-00011:+00055:-00097:001595.6826:06687
06688:-00015:+00036:-00131:001595.6826:06688
06689:-00028:+00034:-00078:001595.6826:06689
06690:-00033:+00018:-00002:001595.6826:06690
06691:-00041:+00008:+00051:001595.6826:06691
06692:-00043:-00010:-00001:001595.6826:06692
06693:-00044:-00016:-00049:001595.6826:06693
06694:-00036:-00030:+00001:001595.6826:06694
06695:-00034:-00036:+00006:001595.6826:06695
06696:-00034:-00048:+00001:001595.6826:06696
06697:-00043:-00045:+00037:001595.6826:06697
06698:-00034:-00080:+00071:001595.6826:06698
06699:-00037:-00088:+00052:001595.6826:06699
06700:-00047:-00092:+00038:001612.1302:06700
06701:-00071:-00095:+00013:001612.1302:06701
06702:-00048:-00082:-00048:001612.1302:06702
06703:-00069:-00052:-00040:001612.1302:06703
06704:-00047:-00043:+00000:001612.1302:06704
06705:-00045:-00014:+00055:001612.1302:06705
06706:-00041:-00036:+00028:001612.1302:06706
06707:-00014:-00002:+00024:001612.1302:06707
06708:-00019:+00012:+00039:001612.1302:06708
06709:-00043:+00039:+00047:001612.1302:06709
06710:-00024:+00026:+00100:001612.1302:06710
06711:-00013:+00069:+00043:001612.1302:06711
06712:+00004:+00040:+00068:001616.8840:06712
06713:+00003:+00051:+00107:001616.8840:06713
06714:-00006:+00014:+00043:001616.8840:06714
06715:-00054:+00020:+00040:001616.8840:06715
06716:-00034:+00036:-00053:001616.8840:06716
06717:-00049:+00031:-00052:001616.8840:06717
06718:-00053:+00009:-00049:001616.8840:06718
06719:-00055:+00011:+00084:001616.8840:06719
06720:-00057:-00002:+00132:001616.8840:06720
06721:-00030:+00027:+00145:001616.8840:06721
06722:-00026:+00031:+00102:001616.8840:06722
06723:+00010:+00065:+00117:001616.8840:06723
06724:+00009:+00080:+00074:001616.8840:06724
06725:+00002:+00078:+00073:001622.5466:06725
06726:+00028:+00091:+00068:001622.5466:06726
06727:+00021:+00113:+00051:001622.5466:06727
06728:+00025:+00112:+00059:001622.5466:06728
06729:+00016:+00113:+00079:001622.5466:06729
06730:+00030:+00096:+00072:001622.5466:06730
06731:+00019:+00111:+00082:001622.5466:06731
06732:+00028:+00088:+00088:001622.5466:06732
06733:+00015:+00096:+00100:001622.5466:06733
06734:-00006:+00058:+00076:001622.5466:06734
06735:-00018:+00065:+00044:001622.5466:06735
06736:-00032:+00051:+00054:001622.5466:06736
06737:-00053:+00011:+00049:001632.9057:06737
06738:-00051:+00005:+00057:001632.9057:06738
06739:-00037:-00016:+00061:001632.9057:06739
06740:-00043:-00018:+00040:001632.9057:06740
06741:-00003:-00012:+00035:001632.9057:06741
06742:-00009:-00030:+00035:001632.9057:06742
06743:+00027:-00029:+00044:001632.9057:06743
06744:+00046:-00031:+00055:001632.9057:06744
06745:+00053:-00013:+00024:001632.9057:06745
06746:+00060:-00031:-00022:001632.9057:06746
06747:+00067:-00035:-00028:001632.9057:06747
06748:+00063:-00016:-00015:001632.9057:06748
06749:+00047:-00010:+00013:001633.8348:06749
06750:+00037:-00033:+00033:001633.8348:06750
06751:+00028:-00009:-00061:001633.8348:06751
06752:+00009:-00019:+00030:001633.8348:06752
06753:+00043:-00008:+00142:001633.8348:06753
06754:+00031:+00032:-00172:001633.8348:06754
06755:-00099:+00023:-00237:001633.8348:06755
06756:+00211:+00037:+00133:001633.8348:06756
06757:+00040:-00032:+00106:001633.8348:06757
06758:+00124:+00044:-00011:001633.8348:06758
06759:+00041:-00078:+00144:001633.8348:06759
06760:+00115:+00012:-00102:001633.8348:06760
06761:-00045:-00028:-00136:001631.0091:06761
06762:+00043:+00013:-00070:001631.0091:06762
06763:+00044:-00031:+00031:001631.0091:06763
06764:+00057:+00039:-00032:001631.0091:06764
06765:+00026:+00048:-00016:001631.0091:06765
06766:+00113:+00048:+00070:001631.0091:06766
06767:+00074:-00007:-00002:001631.0091:06767
06768:+00107:+00009:-00016:001631.0091:06768
06769:+00071:-00050:-00026:001631.0091:06769
06770:+00096:-00029:+00034:001631.0091:06770
06771:+00060:-00057:+00022:001631.0091:06771
06772:+00057:-00045:+00068:001631.0091:06772
06773:+00051:-00064:+00016:001631.0091:06773
06774:+00029:-00049:+00057:001620.4372:06774
06775:+00046:-00082:+00035:001620.4372:06775
06776:+00026:-00077:+00042:001620.4372:06776
06777:+00073:-00094:+00075:001620.4372:06777
06778:+00024:-00098:+00041:001620.4372:06778
06779:+00002:-00089:-00064:001620.4372:06779
06780:+00031:-00099:+00035:001620.4372:06780
06781:+00012:-00099:+00091:001620.4372:06781
06782:+00000:-00106:+00033:001620.4372:06782
06783:-00029:-00089:-00028:001620.4372:06783
06784:-00010:-00093:+00102:001620.4372:06784
06785:-00013:-00071:+00090:001620.4372:06785
06786:-00018:-00080:+00023:001592.1330:06786
06787:-00033:-00078:+00038:001592.1330:06787
06788:+00010:-00054:+00042:001592.1330:06788
06789:-00005:-00044:+00022:001592.1330:06789
06790:-00005:-00060:+00001:001592.1330:06790
06791:+00023:-00034:+00067:001592.1330:06791
06792:+00044:+00004:+00036:001592.1330:06792
06793:+00018:-00016:-00032:001592.1330:06793
06794:+00046:+00010:+00025:001592.1330:06794
06795:+00044:+00032:-00037:001592.1330:06795
06796:+00033:+00015:-00002:001592.1330:06796
06797:+00060:+00052:+00017:001592.1330:06797
06798:+00044:+00066:-00002:001592.1330:06798
06799:+00055:+00078:-00042:001544.5463:06799
06800:+00036:+00082:-00042:001544.5463:06800
06801:+00062:+00073:-00057:001544.5463:06801
06802:+00019:+00076:-00081:001544.5463:06802
06803:+00031:+00096:-00071:001544.5463:06803
06804:+00026:+00089:-00080:001544.5463:06804
06805:+00030:+00086:-00093:001544.5463:06805
06806:+00029:+00087:-00050:001544.5463:06806
06807:+00056:+00114:-00023:001544.5463:06807
06808:+00034:+00106:-00079:001544.5463:06808
06809:+00036:+00109:-00094:001544.5463:06809
06810:+00033:+00110:-00125:001544.5463:06810
06811:+00046:+00077:-00106:001544.5463:06811
06812:+00028:+00095:-00136:001544.5463:06812
06813:+00029:+00073:-00106:001453.1719:06813
06814:+00027:+00083:-00127:001453.1719:06814
06815:-00009:+00069:-00115:001453.1719:06815
06816:-00026:+00040:-00100:001453.1719:06816
06817:-00018:+00028:-00087:001453.1719:06817
06818:-00043:+00034:-00089:001453.1719:06818
06819:-00057:+00017:-00051:001453.1719:06819
06820:-00035:+00000:-00038:001453.1719:06820
06821:-00083:+00007:-00052:001453.1719:06821
06822:-00075:-00009:-00027:001453.1719:06822
06823:-00084:-00008:-00045:001453.1719:06823
06824:-00086:-00049:-00063:001453.1719:06824
06825:-00077:-00039:-00077:001453.1719:06825
06826:-00080:-00040:-00035:001453.1719:06826
06827:-00086:-00058:-00017:001453.1719:06827
06828:-00079:-00077:-00003:001339.0371:06828
06829:-00066:-00080:-00032:001339.0371:06829
06830:-00086:-00082:-00025:001339.0371:06830
06831:-00052:-00079:-00012:001339.0371:06831
06832:-00060:-00079:+00035:001339.0371:06832
06833:-00058:-00075:+00001:001339.0371:06833
06834:-00063:-00056:+00042:001339.0371:06834
06835:-00047:-00058:+00067:001339.0371:06835
06836:-00046:-00060:+00025:001339.0371:06836
06837:-00072:-00061:+00054:001339.0371:06837
06838:-00072:-00036:+00087:001339.0371:06838
06839:-00066:-00022:+00118:001339.0371:06839
06840:-00089:-00018:+00097:001339.0371:06840
06841:-00082:+00000:+00083:001339.0371:06841
06842:-00103:+00008:+00096:001339.0371:06842
06843:-00116:+00000:+00042:001339.0371:06843
06844:-00114:-00003:+00076:001231.6928:06844
06845:-00115:+00012:+00114:001231.6928:06845
06846:-00093:+00027:+00082:001231.6928:06846
06847:-00098:+00027:+00059:001231.6928:06847
06848:-00103:+00063:+00059:001231.6928:06848
06849:-00097:+00051:+00063:001231.6928:06849
06850:-00103:+00042:+00069:001231.6928:06850
06851:-00092:+00064:+00026:001231.6928:06851
06852:-00106:+00053:+00066:001231.6928:06852
06853:-00119:+00044:+00080:001231.6928:06853
06854:-00129:+00067:+00079:001231.6928:06854
06855:-00128:+00043:+00029:001231.6928:06855
06856:-00131:+00068:+00023:001231.6928:06856
06857:-00136:+00055:+00052:001231.6928:06857
06858:-00161:+00066:+00065:001231.6928:06858
06859:-00146:+00029:+00069:001231.6928:06859
06860:-00146:+00027:+00065:001231.6928:06860
06861:-00135:+00027:+00037:001182.0546:06861
06862:-00110:+00036:+00009:001182.0546:06862
06863:-00094:+00039:-00003:001182.0546:06863
06864:-00105:+00027:+00027:001182.0546:06864
06865:-00079:+00011:+00027:001182.0546:06865
06866:-00068:+00034:+00028:001182.0546:06866
06867:-00091:+00010:-00015:001182.0546:06867
06868:-00102:+00016:-00018:001182.0546:06868
06869:-00095:+00033:+00020:001182.0546:06869
06870:-00078:+00015:-00024:001182.0546:06870
06871:-00103:+00012:-00031:001182.0546:06871
06872:-00061:+00036:-00012:001182.0546:06872
06873:-00063:+00026:-00017:001182.0546:06873
06874:-00068:+00039:-00020:001182.0546:06874
06875:-00035:+00030:+00002:001182.0546:06875
06876:-00036:+00051:-00015:001182.0546:06876
06877:-00056:+00030:-00009:001182.0546:06877
06878:-00042:+00049:-00005:001202.1395:06878
06879:-00041:+00052:-00048:001202.1395:06879
06880:-00042:+00048:-00040:001202.1395:06880
06881:-00040:+00041:-00032:001202.1395:06881
06882:-00027:+00044:+00009:001202.1395:06882
06883:-00016:+00064:-00013:001202.1395:06883
06884:-00027:+00047:+00022:001202.1395:06884
06885:+00000:+00069:-00002:001202.1395:06885
06886:-00024:+00059:-00066:001202.1395:06886
06887:-00025:+00058:-00064:001202.1395:06887
06888:-00025:+00061:+00004:001202.1395:06888
06889:-00025:+00078:+00017:001202.1395:06889
06890:-00022:+00058:+00025:001202.1395:06890
06891:-00030:+00058:-00029:001202.1395:06891
06892:-00056:+00062:-00061:001202.1395:06892
06893:-00055:+00069:-00051:001282.0668:06893
06894:-00035:+00066:+00014:001282.0668:06894
06895:-00033:+00046:+00030:001282.0668:06895
06896:-00056:+00053:+00011:001282.0668:06896
06897:-00056:+00059:-00015:001282.0668:06897
06898:-00042:+00010:-00046:001282.0668:06898
06899:-00052:-00015:+00100:001282.0668:06899
06900:-00136:-00062:+00005:001282.0668:06900
06901:-00026:-00051:+00055:001282.0668:06901
06902:-00061:-00109:-00061:001282.0668:06902
06903:-00045:-00058:-00019:001282.0668:06903
06904:-00032:-00107:-00060:001282.0668:06904
06905:-00094:-00110:-00036:001282.0668:06905
06906:-00001:-00118:-00039:001282.0668:06906
06907:-00073:-00106:+00075:001282.0668:06907
06908:-00036:-00105:-00060:001374.3549:06908
06909:-00083:-00099:+00028:001374.3549:06909
06910:-00044:-00125:+00013:001374.3549:06910
06911:+00019:-00038:+00005:001374.3549:06911
06912:-00041:-00071:-00025:001374.3549:06912
06913:+00028:-00076:+00075:001374.3549:06913
06914:+00013:-00073:+00036:001374.3549:06914
06915:+00002:-00062:+00028:001374.3549:06915
06916:+00024:-00045:+00046:001374.3549:06916
06917:+00029:-00051:-00045:001374.3549:06917
06918:+00036:+00001:-00027:001374.3549:06918
06919:+00039:+00000:+00032:001374.3549:06919
06920:+00033:-00001:-00037:001374.3549:06920
06921:+00018:-00016:-00007:001374.3549:06921
06922:+00065:+00015:+00080:001458.0229:06922
06923:+00043:+00014:+00010:001458.0229:06923
06924:+00000:+00033:-00125:001458.0229:06924
06925:-00009:+00028:-00018:001458.0229:06925
06926:-00010:+00051:-00054:001458.0229:06926
06927:+00009:+00049:-00033:001458.0229:06927
06928:+00041:+00041:+00045:001458.0229:06928
06929:+00008:+00027:+00014:001458.0229:06929
06930:-00005:+00048:-00058:001458.0229:06930
06931:-00014:+00043:-00046:001458.0229:06931
06932:+00000:+00031:-00050:001458.0229:06932
06933:-00026:+00051:-00055:001458.0229:06933
06934:+00028:+00055:-00074:001458.0229:06934
06935:+00035:+00046:-00033:001518.2850:06935
06936:+00031:+00030:-00056:001518.2850:06936
06937:+00058:+00026:-00005:001518.2850:06937
06938:+00047:+00023:+00010:001518.2850:06938
06939:+00038:+00017:+00004:001518.2850:06939
06940:+00038:+00002:+00005:001518.2850:06940
06941:+00037:-00001:-00025:001518.2850:06941
06942:+00028:-00002:-00054:001518.2850:06942
06943:+00043:+00009:-00073:001518.2850:06943
06944:+00019:-00012:-00074:001518.2850:06944
06945:+00034:-00011:-00049:001518.2850:06945
06946:+00029:-00036:-00053:001518.2850:06946
06947:+00045:-00009:-00015:001518.2850:06947
06948:+00031:-00030:-00006:001568.2236:06948
06949:+00031:-00018:-00025:001568.2236:06949
06950:+00029:-00016:-00056:001568.2236:06950
06951:+00026:+00005:-00082:001568.2236:06951
06952:+00001:-00020:-00046:001568.2236:06952
06953:+00019:-00003:+00008:001568.2236:06953
06954:+00030:+00003:+00007:001568.2236:06954
06955:+00027:+00007:-00023:001568.2236:06955
06956:+00024:+00001:-00078:001568.2236:06956
06957:+00011:-00003:-00114:001568.2236:06957
06958:+00005:-00002:-00125:001568.2236:06958
06959:+00033:+00039:-00084:001568.2236:06959
06960:+00040:+00034:-00010:001596.1697:06960
06961:+00029:+00009:-00041:001596.1697:06961
06962:+00012:+00025:+00003:001596.1697:06962
06963:+00014:+00014:-00035:001596.1697:06963
06964:-00011:+00022:+00007:001596.1697:06964
06965:-00014:+00034:-00031:001596.1697:06965
06966:-00002:+00049:-00021:001596.1697:06966
06967:-00010:+00040:-00044:001596.1697:06967
06968:-00009:+00038:-00004:001596.1697:06968
06969:+00008:+00012:-00015:001596.1697:06969
06970:-00022:+00010:-00018:001596.1697:06970
06971:-00022:-00001:-00064:001596.1697:06971
06972:-00057:+00016:-00052:001607.9685:06972
06973:-00046:+00000:-00111:001607.9685:06973
06974:-00035:+00001:-00010:001607.9685:06974
06975:-00019:-00006:+00049:001607.9685:06975
06976:-00043:-00004:+00083:001607.9685:06976
06977:-00039:-00019:+00071:001607.9685:06977
06978:-00018:+00005:+00035:001607.9685:06978
06979:-00024:+00002:-00064:001607.9685:06979
06980:-00020:+00002:-00081:001607.9685:06980
06981:-00004:-00020:+00024:001607.9685:06981
06982:-00023:-00010:+00011:001607.9685:06982
06983:-00024:-00035:-00011:001607.9685:06983
06984:-00011:-00052:-00033:001607.9685:06984
06985:+00013:-00052:-00045:001622.4916:06985
06986:+00014:-00048:-00021:001622.4916:06986
06987:+00003:-00038:+00088:001622.4916:06987
06988:+00010:-00066:+00163:001622.4916:06988
06989:-00005:-00053:+00102:001622.4916:06989
06990:-00039:-00043:+00017:001622.4916:06990
06991:-00037:-00040:-00039:001622.4916:06991
06992:-00085:-00011:-00075:001622.4916:06992
06993:-00086:-00022:+00004:001622.4916:06993
06994:-00068:-00035:+00103:001622.4916:06994
06995:-00028:-00009:+00100:001622.4916:06995
06996:-00003:-00006:+00143:001622.4916:06996
06997:+00057:+00026:+00063:001629.6134:06997
06998:+00006:+00067:+00154:001629.6134:06998
06999:+00083:+00059:+00046:001629.6134:06999
07000:+00065:+00089:+00088:001629.6134:07000
07001:+00121:+00103:+00070:001629.6134:07001
07002:+00106:+00125:+00147:001629.6134:07002
07003:+00117:+00117:+00102:001629.6134:07003
07004:+00076:+00104:+00121:001629.6134:07004
07005:+00036:+00123:+00076:001629.6134:07005
07006:-00013:+00124:+00087:001629.6134:07006
07007:-00027:+00119:+00074:001629.6134:07007
07008:-00037:+00088:+00085:001629.6134:07008
07009:-00072:+00074:+00052:001631.0074:07009
07010:-00061:+00084:-00003:001631.0074:07010
07011:-00063:+00044:+00047:001631.0074:07011
07012:-00058:+00049:+00094:001631.0074:07012
07013:-00105:+00016:+00114:001631.0074:07013
07014:-00068:-00021:+00087:001631.0074:07014
07015:-00087:-00008:+00109:001631.0074:07015
07016:-00051:-00026:+00062:001631.0074:07016
07017:-00065:-00052:+00070:001631.0074:07017
07018:-00018:-00063:+00065:001631.0074:07018
07019:-00011:-00050:+00037:001631.0074:07019
07020:+00028:-00043:-00015:001631.0074:07020
07021:+00046:-00042:-00003:001631.0074:07021
07022:+00057:-00045:+00050:001637.1403:07022
07023:+00055:-00038:+00028:001637.1403:07023
07024:+00053:-00040:+00034:001637.1403:07024
07025:+00052:-00025:+00020:001637.1403:07025
07026:+00035:-00014:+00037:001637.1403:07026
07027:+00016:-00037:+00000:001637.1403:07027
07028:+00004:-00033:-00077:001637.1403:07028
07029:+00001:-00008:+00071:001637.1403:07029
07030:+00030:-00046:+00148:001637.1403:07030
07031:-00024:-00032:-00156:001637.1403:07031
07032:+00055:+00030:-00261:001637.1403:07032
07033:+00073:-00003:-00078:001637.1403:07033
07034:+00139:+00051:-00050:001635.9755:07034
07035:+00128:-00002:+00177:001635.9755:07035
07036:+00178:-00049:-00054:001635.9755:07036
07037:-00008:+00000:-00008:001635.9755:07037
07038:+00029:-00012:-00060:001635.9755:07038
07039:+00033:-00017:+00010:001635.9755:07039
07040:+00011:+00017:-00142:001635.9755:07040
07041:+00111:+00116:-00049:001635.9755:07041
07042:+00069:+00039:+00035:001635.9755:07042
07043:+00108:+00097:+00131:001635.9755:07043
07044:+00027:+00033:-00044:001635.9755:07044
07045:+00056:+00085:-00068:001635.9755:07045
07046:+00091:+00014:-00015:001616.2541:07046
07047:+00069:+00033:+00028:001616.2541:07047
07048:+00043:-00015:-00017:001616.2541:07048
07049:+00077:-00020:+00000:001616.2541:07049
07050:+00116:-00010:+00063:001616.2541:07050
07051:+00049:-00041:+00072:001616.2541:07051
07052:+00073:-00059:-00011:001616.2541:07052
07053:+00055:-00077:+00012:001616.2541:07053
07054:+00092:-00085:+00115:001616.2541:07054
07055:+00060:-00115:+00067:001616.2541:07055
07056:+00019:-00114:+00021:001616.2541:07056
07057:+00026:-00155:+00035:001616.2541:07057
07058:+00029:-00158:+00038:001616.2541:07058
07059:-00015:-00163:+00053:001591.8723:07059
07060:-00044:-00160:+00056:001591.8723:07060
07061:-00028:-00171:+00081:001591.8723:07061
07062:-00014:-00130:+00049:001591.8723:07062
07063:-00001:-00125:-00016:001591.8723:07063
07064:+00013:-00126:+00040:001591.8723:07064
07065:+00021:-00090:+00036:001591.8723:07065
07066:+00007:-00097:-00008:001591.8723:07066
07067:+00035:-00073:-00017:001591.8723:07067
07068:+00057:-00081:+00052:001591.8723:07068
07069:+00050:-00065:+00013:001591.8723:07069
07070:+00061:-00038:+00014:001591.8723:07070
07071:+00053:-00019:+00024:001591.8723:07071
07072:+00059:-00015:-00017:001522.1241:07072
07073:+00062:+00019:-00032:001522.1241:07073
07074:+00050:+00031:-00008:001522.1241:07074
07075:+00048:+00047:-00049:001522.1241:07075
07076:+00044:+00081:-00043:001522.1241:07076
07077:+00037:+00074:-00048:001522.1241:07077
07078:+00023:+00087:-00065:001522.1241:07078
07079:+00030:+00110:-00054:001522.1241:07079
07080:+00007:+00109:-00041:001522.1241:07080
07081:+00024:+00116:-00036:001522.1241:07081
07082:-00008:+00133:-00075:001522.1241:07082
07083:+00009:+00136:-00059:001522.1241:07083
07084:-00012:+00156:-00109:001522.1241:07084
07085:-00027:+00157:-00129:001522.1241:07085
07086:-00013:+00155:-00127:001390.2315:07086
07087:-00009:+00142:-00040:001390.2315:07087
07088:-00005:+00120:-00041:001390.2315:07088
07089:-00028:+00115:-00037:001390.2315:07089
07090:-00017:+00088:-00082:001390.2315:07090
07091:-00033:+00076:-00091:001390.2315:07091
07092:-00021:+00059:-00076:001390.2315:07092
07093:-00043:+00027:-00050:001390.2315:07093
07094:-00059:+00034:-00045:001390.2315:07094
07095:-00061:-00018:-00024:001390.2315:07095
07096:-00066:-00030:-00031:001390.2315:07096
07097:-00098:-00067:-00023:001390.2315:07097
07098:-00130:-00063:-00054:001390.2315:07098
07099:-00128:-00059:-00057:001390.2315:07099
07100:-00121:-00091:-00045:001390.2315:07100
07101:-00125:-00090:-00020:001390.2315:07101
07102:-00135:-00090:+00006:001264.6159:07102
07103:-00118:-00112:-00006:001264.6159:07103
07104:-00115:-00087:-00044:001264.6159:07104
07105:-00062:-00085:-00026:001264.6159:07105
07106:-00033:-00094:+00020:001264.6159:07106
07107:-00041:-00092:-00016:001264.6159:07107
07108:-00015:-00075:+00051:001264.6159:07108
07109:-00004:-00076:+00056:001264.6159:07109
07110:-00006:-00042:-00015:001264.6159:07110
07111:-00027:-00047:+00027:001264.6159:07111
07112:-00028:-00037:+00062:001264.6159:07112
07113:-00055:-00031:+00082:001264.6159:07113
07114:-00050:+00001:+00067:001264.6159:07114
07115:-00058:+00008:+00014:001264.6159:07115
07116:-00064:+00017:-00004:001264.6159:07116
07117:-00067:+00012:+00000:001264.6159:07117
07118:-00083:+00024:-00004:001264.6159:07118
07119:-00100:+00041:+00028:001185.0107:07119
07120:-00081:+00063:+00071:001185.0107:07120
07121:-00103:+00064:+00088:001185.0107:07121
07122:-00121:+00071:+00097:001185.0107:07122
07123:-00148:+00079:-00034:001185.0107:07123
07124:-00122:+00085:-00009:001185.0107:07124
07125:-00123:+00070:+00059:001185.0107:07125
07126:-00145:+00067:+00082:001185.0107:07126
07127:-00126:+00069:+00026:001185.0107:07127
07128:-00135:+00060:+00047:001185.0107:07128
07129:-00118:+00074:+00041:001185.0107:07129
07130:-00101:+00082:+00056:001185.0107:07130
07131:-00081:+00063:+00081:001185.0107:07131
07132:-00100:+00065:+00072:001185.0107:07132
07133:-00080:+00049:-00003:001185.0107:07133
07134:-00099:+00051:+00040:001185.0107:07134
07135:-00080:+00026:+00057:001185.0107:07135
07136:-00115:+00039:+00046:001178.3656:07136
07137:-00116:+00024:+00025:001178.3656:07137
07138:-00114:+00027:+00051:001178.3656:07138
07139:-00099:+00035:+00129:001178.3656:07139
07140:-00116:+00016:+00075:001178.3656:07140
07141:-00092:+00032:+00019:001178.3656:07141
07142:-00088:+00014:-00001:001178.3656:07142
07143:-00103:+00013:-00012:001178.3656:07143
07144:-00064:+00018:+00001:001178.3656:07144
07145:-00100:+00023:+00012:001178.3656:07145
07146:-00078:+00020:+00051:001178.3656:07146
07147:-00095:+00018:-00028:001178.3656:07147
07148:-00081:+00036:+00002:001178.3656:07148
07149:-00062:+00037:+00049:001178.3656:07149
07150:-00065:+00036:+00023:001178.3656:07150
07151:-00062:+00052:+00001:001178.3656:07151
07152:-00042:+00046:+00065:001233.8181:07152
07153:-00019:+00047:+00035:001233.8181:07153
07154:-00041:+00079:-00007:001233.8181:07154
07155:-00020:+00096:-00040:001233.8181:07155
07156:-00038:+00087:-00062:001233.8181:07156
07157:-00041:+00089:-00029:001233.8181:07157
07158:-00018:+00114:-00014:001233.8181:07158
07159:-00036:+00104:+00004:001233.8181:07159
07160:-00053:+00092:-00013:001233.8181:07160
07161:-00044:+00109:-00019:001233.8181:07161
07162:-00060:+00110:+00008:001233.8181:07162
07163:-00056:+00089:+00019:001233.8181:07163
07164:-00053:+00086:+00038:001233.8181:07164
07165:-00051:+00078:+00008:001233.8181:07165
07166:-00074:+00067:-00035:001233.8181:07166
07167:-00059:+00050:-00002:001301.2713:07167
07168:-00053:+00015:-00028:001301.2713:07168
07169:-00050:-00005:-00039:001301.2713:07169
07170:-00046:+00017:-00074:001301.2713:07170
07171:-00093:-00012:-00163:001301.2713:07171
07172:-00075:-00062:-00007:001301.2713:07172
07173:-00051:-00071:-00077:001301.2713:07173
07174:+00070:-00063:+00044:001301.2713:07174
07175:-00004:-00141:-00003:001301.2713:07175
07176:-00033:-00091:-00063:001301.2713:07176
07177:-00014:-00100:-00068:001301.2713:07177
07178:-00092:-00113:-00018:001301.2713:07178
07179:-00050:-00090:-00065:001301.2713:07179
07180:-00050:-00111:+00016:001301.2713:07180
07181:+00013:-00068:-00050:001301.2713:07181
07182:-00039:-00048:+00008:001361.5405:07182
07183:-00039:-00038:-00023:001361.5405:07183
07184:+00034:-00028:+00080:001361.5405:07184
07185:+00028:-00069:-00022:001361.5405:07185
07186:+00009:-00047:+00039:001361.5405:07186
07187:-00004:-00064:+00054:001361.5405:07187
07188:-00011:-00040:+00037:001361.5405:07188
07189:+00006:-00031:+00002:001361.5405:07189
07190:+00005:+00005:-00039:001361.5405:07190
07191:+00019:-00014:+00008:001361.5405:07191
07192:-00009:+00012:+00113:001361.5405:07192
07193:-00009:-00003:+00015:001361.5405:07193
07194:-00027:+00017:-00061:001361.5405:07194
07195:-00014:+00025:-00082:001361.5405:07195
07196:-00006:+00016:-00042:001436.6624:07196
07197:-00058:+00010:+00019:001436.6624:07197
07198:-00021:+00035:+00129:001436.6624:07198
07199:-00027:+00048:-00017:001436.6624:07199
07200:-00041:+00050:-00130:001436.6624:07200
07201:-00043:+00064:-00047:001436.6624:07201
07202:-00021:+00054:-00009:001436.6624:07202
07203:-00032:+00031:+00033:001436.6624:07203
07204:-00017:+00039:+00017:001436.6624:07204
07205:-00009:+00024:+00054:001436.6624:07205
07206:-00011:-00001:-00054:001436.6624:07206
07207:-00026:+00005:-00056:001436.6624:07207
07208:+00007:-00017:-00035:001436.6624:07208
07209:+00020:-00010:+00047:001498.3355:07209
07210:+00019:-00026:+00018:001498.3355:07210
07211:+00046:-00014:-00023:001498.3355:07211
07212:+00061:-00033:-00047:001498.3355:07212
07213:+00051:-00022:-00074:001498.3355:07213
07214:+00061:-00035:-00068:001498.3355:07214
07215:+00050:-00031:-00045:001498.3355:07215
07216:+00076:-00031:-00003:001498.3355:07216
07217:+00062:-00031:+00002:001498.3355:07217
07218:+00055:-00009:-00004:001498.3355:07218
07219:+00058:-00007:-00032:001498.3355:07219
07220:+00020:-00006:-00040:001498.3355:07220
07221:+00036:+00006:-00094:001498.3355:07221
07222:+00028:+00015:-00070:001544.5107:07222
07223:+00031:+00022:-00075:001544.5107:07223
07224:+00030:+00034:-00005:001544.5107:07224
07225:+00031:+00004:+00020:001544.5107:07225
07226:+00011:-00018:-00048:001544.5107:07226
07227:+00000:-00013:-00084:001544.5107:07227
07228:-00024:-00008:-00121:001544.5107:07228
07229:-00003:-00030:-00132:001544.5107:07229
07230:+00016:+00001:-00101:001544.5107:07230
07231:+00026:+00000:-00010:001544.5107:07231
07232:+00004:+00000:+00007:001544.5107:07232
07233:+00002:+00000:-00003:001544.5107:07233
07234:+00001:-00001:-00054:001544.5107:07234
07235:+00013:+00001:-00037:001583.9125:07235
07236:+00002:-00001:-00018:001583.9125:07236
07237:+00003:+00000:-00047:001583.9125:07237
07238:+00027:+00036:-00076:001583.9125:07238
07239:+00023:+00025:-00011:001583.9125:07239
07240:+00056:+00035:+00005:001583.9125:07240
07241:+00034:+00021:+00011:001583.9125:07241
07242:+00043:+00005:-00023:001583.9125:07242
07243:+00026:+00008:-00023:001583.9125:07243
07244:+00008:+00006:-00087:001583.9125:07244
07245:+00012:-00002:-00082:001583.9125:07245
07246:+00027:+00023:-00047:001583.9125:07246
07247:+00002:+00019:+00006:001604.3952:07247
07248:+00014:+00017:+00022:001604.3952:07248
07249:-00009:+00006:+00031:001604.3952:07249
07250:-00032:-00012:+00010:001604.3952:07250
07251:-00050:-00030:-00044:001604.3952:07251
07252:-00067:-00027:+00001:001604.3952:07252
07253:-00085:-00049:-00015:001604.3952:07253
07254:-00099:-00028:-00047:001604.3952:07254
07255:-00102:-00047:-00018:001604.3952:07255
07256:-00089:-00052:+00044:001604.3952:07256
07257:-00090:-00052:+00014:001604.3952:07257
07258:-00075:+00007:+00031:001604.3952:07258
07259:-00048:-00007:+00026:001604.3952:07259
07260:-00057:+00021:-00010:001618.3342:07260
07261:-00020:+00048:-00048:001618.3342:07261
07262:+00001:+00068:+00036:001618.3342:07262
07263:-00011:+00013:+00025:001618.3342:07263
07264:+00009:+00044:+00016:001618.3342:07264
07265:+00025:+00064:+00013:001618.3342:07265
07266:+00010:+00057:+00098:001618.3342:07266
07267:-00010:+00048:+00063:001618.3342:07267
07268:+00004:+00080:+00040:001618.3342:07268
07269:+00016:+00053:+00015:001618.3342:07269
07270:-00002:+00041:+00009:001618.3342:07270
07271:-00044:+00019:+00027:001618.3342:07271
07272:-00044:+00001:+00031:001628.7006:07272
07273:-00062:-00020:+00030:001628.7006:07273
07274:-00071:-00019:+00098:001628.7006:07274
07275:-00051:-00014:+00087:001628.7006:07275
07276:-00059:+00004:+00055:001628.7006:07276
07277:-00037:-00002:+00053:001628.7006:07277
07278:-00005:+00018:+00062:001628.7006:07278
07279:-00029:+00013:+00068:001628.7006:07279
07280:-00005:+00039:+00042:001628.7006:07280
07281:+00004:+00041:+00086:001628.7006:07281
07282:+00031:+00051:+00112:001628.7006:07282
07283:+00026:+00040:+00099:001628.7006:07283
07284:+00043:+00054:+00101:001633.8300:07284
07285:+00042:+00031:+00096:001633.8300:07285
07286:+00021:+00027:+00071:001633.8300:07286
07287:+00005:+00037:+00017:001633.8300:07287
07288:+00030:+00035:+00062:001633.8300:07288
07289:+00015:+00032:+00048:001633.8300:07289
07290:+00030:+00036:+00047:001633.8300:07290
07291:+00019:+00033:+00052:001633.8300:07291
07292:+00045:+00014:+00071:001633.8300:07292
07293:+00005:+00004:+00082:001633.8300:07293
07294:+00025:+00006:+00053:001633.8300:07294
07295:+00013:+00003:+00031:001633.8300:07295
07296:+00030:-00022:+00046:001633.8300:07296
07297:+00040:+00005:+00029:001630.9901:07297
07298:+00019:+00007:+00054:001630.9901:07298
07299:+00023:+00003:+00082:001630.9901:07299
07300:+00017:+00000:+00079:001630.9901:07300
07301:+00010:+00000:+00014:001630.9901:07301
07302:-00004:-00003:-00016:001630.9901:07302
07303:+00012:-00015:-00015:001630.9901:07303
07304:-00008:-00006:+00005:001630.9901:07304
07305:+00015:-00016:-00047:001630.9901:07305
07306:+00006:+00003:-00038:001630.9901:07306
07307:+00007:-00018:+00085:001630.9901:07307
07308:+00012:-00016:+00076:001630.9901:07308
07309:+00043:+00028:-00128:001632.9072:07309
07310:-00048:+00024:-00061:001632.9072:07310
07311:+00141:+00049:-00142:001632.9072:07311
07312:+00138:-00002:+00173:001632.9072:07312
07313:+00230:+00055:+00065:001632.9072:07313
07314:-00040:-00026:-00016:001632.9072:07314
07315:+00033:-00016:-00114:001632.9072:07315
07316:+00039:-00026:+00132:001632.9072:07316
07317:-00012:+00008:-00089:001632.9072:07317
07318:-00025:+00072:-00134:001632.9072:07318
07319:+00078:+00012:-00080:001632.9072:07319
07320:+00068:+00031:+00048:001632.9072:07320
07321:+00036:+00023:-00080:001621.0634:07321
07322:+00067:+00014:+00010:001621.0634:07322
07323:+00084:-00013:+00052:001621.0634:07323
07324:+00091:-00021:+00030:001621.0634:07324
07325:+00022:-00009:-00013:001621.0634:07325
07326:+00044:-00030:+00022:001621.0634:07326
07327:+00092:-00025:+00024:001621.0634:07327
07328:+00048:-00049:+00050:001621.0634:07328
07329:+00073:-00055:+00040:001621.0634:07329
07330:+00037:-00078:+00001:001621.0634:07330
07331:+00087:-00063:-00013:001621.0634:07331
07332:+00050:-00056:+00003:001621.0634:07332
07333:+00091:-00082:-00017:001621.0634:07333
07334:+00064:-00081:+00055:001593.6346:07334
07335:+00084:-00071:+00044:001593.6346:07335
07336:+00025:-00102:-00017:001593.6346:07336
07337:+00022:-00138:+00025:001593.6346:07337
07338:+00004:-00127:+00039:001593.6346:07338
07339:-00003:-00101:-00035:001593.6346:07339
07340:-00017:-00112:+00001:001593.6346:07340
07341:-00015:-00087:+00056:001593.6346:07341
07342:-00010:-00072:-00004:001593.6346:07342
07343:-00013:-00079:-00009:001593.6346:07343
07344:+00000:-00076:+00016:001593.6346:07344
07345:-00003:-00060:-00009:001593.6346:07345
07346:-00012:-00056:-00065:001593.6346:07346
07347:+00008:-00045:-00037:001530.3305:07347
07348:+00028:-00060:+00038:001530.3305:07348
07349:+00041:-00033:+00023:001530.3305:07349
07350:+00019:-00006:-00033:001530.3305:07350
07351:+00032:+00022:-00040:001530.3305:07351
07352:+00057:+00024:-00040:001530.3305:07352
07353:+00033:+00063:-00049:001530.3305:07353
07354:+00019:+00068:-00050:001530.3305:07354
07355:+00020:+00074:-00025:001530.3305:07355
07356:+00021:+00089:-00009:001530.3305:07356
07357:+00023:+00091:-00029:001530.3305:07357
07358:+00020:+00104:-00008:001530.3305:07358
07359:+00041:+00115:-00024:001530.3305:07359
07360:+00017:+00108:-00030:001530.3305:07360
07361:+00001:+00101:-00075:001397.5434:07361
07362:-00013:+00127:-00090:001397.5434:07362
07363:-00004:+00108:-00030:001397.5434:07363
07364:-00018:+00130:-00029:001397.5434:07364
07365:-00035:+00107:-00027:001397.5434:07365
07366:-00047:+00124:-00093:001397.5434:07366
07367:-00067:+00109:-00102:001397.5434:07367
07368:-00082:+00091:-00086:001397.5434:07368
07369:-00076:+00082:-00047:001397.5434:07369
07370:-00078:+00069:+00022:001397.5434:07370
07371:-00087:+00048:+00013:001397.5434:07371
07372:-00092:+00012:+00009:001397.5434:07372
07373:-00102:+00004:-00008:001397.5434:07373
07374:-00103:-00014:-00026:001397.5434:07374
07375:-00092:-00061:-00031:001397.5434:07375
07376:-00091:-00055:-00015:001397.5434:07376
07377:-00097:-00097:+00025:001245.1397:07377
07378:-00102:-00086:+00006:001245.1397:07378
07379:-00096:-00111:-00033:001245.1397:07379
07380:-00080:-00105:-00034:001245.1397:07380
07381:-00069:-00113:-00032:001245.1397:07381
07382:-00047:-00101:-00028:001245.1397:07382
07383:-00046:-00096:+00008:001245.1397:07383
07384:-00026:-00070:+00012:001245.1397:07384
07385:-00024:-00076:+00035:001245.1397:07385
07386:-00018:-00061:+00029:001245.1397:07386
07387:-00023:-00042:+00027:001245.1397:07387
07388:-00043:-00025:+00024:001245.1397:07388
07389:-00037:-00022:+00020:001245.1397:07389
07390:-00052:+00001:+00032:001245.1397:07390
07391:-00063:+00015:+00028:001245.1397:07391
07392:-00078:+00034:+00010:001245.1397:07392
07393:-00104:+00027:+00018:001245.1397:07393
07394:-00093:+00050:+00020:001166.7905:07394
07395:-00113:+00048:+00016:001166.7905:07395
07396:-00120:+00041:+00022:001166.7905:07396
07397:-00118:+00045:+00060:001166.7905:07397
07398:-00122:+00080:+00012:001166.7905:07398
07399:-00133:+00093:-00076:001166.7905:07399
07400:-00101:+00091:+00005:001166.7905:07400
07401:-00087:+00103:+00098:001166.7905:07401
07402:-00105:+00109:+00044:001166.7905:07402
07403:-00093:+00112:+00037:001166.7905:07403
07404:-00107:+00092:-00015:001166.7905:07404
07405:-00121:+00112:-00018:001166.7905:07405
07406:-00119:+00087:+00028:001166.7905:07406
07407:-00118:+00076:+00064:001166.7905:07407
07408:-00119:+00080:+00053:001166.7905:07408
07409:-00096:+00070:+00046:001166.7905:07409
07410:-00095:+00057:+00063:001166.7905:07410
07411:-00103:+00068:+00065:001166.7905:07411
07412:-00101:+00066:+00017:001163.9676:07412
07413:-00082:+00051:+00078:001163.9676:07413
07414:-00046:+00052:+00111:001163.9676:07414
07415:-00078:+00015:+00089:001163.9676:07415
07416:-00096:+00014:+00014:001163.9676:07416
07417:-00106:+00012:+00011:001163.9676:07417
07418:-00093:-00019:-00017:001163.9676:07418
07419:-00109:-00016:+00010:001163.9676:07419
07420:-00118:+00004:+00046:001163.9676:07420
07421:-00119:-00015:+00056:001163.9676:07421
07422:-00133:-00018:+00058:001163.9676:07422
07423:-00098:+00002:+00034:001163.9676:07423
07424:-00096:-00005:+00035:001163.9676:07424
07425:-00105:+00005:-00016:001163.9676:07425
07426:-00063:+00024:+00008:001163.9676:07426
07427:-00068:+00011:+00023:001163.9676:07427
07428:-00061:+00036:+00026:001220.8592:07428
07429:-00034:+00050:+00049:001220.8592:07429
07430:-00058:+00041:+00026:001220.8592:07430
07431:-00032:+00044:-00001:001220.8592:07431
07432:-00021:+00045:-00009:001220.8592:07432
07433:-00032:+00079:-00023:001220.8592:07433
07434:-00048:+00068:-00008:001220.8592:07434
07435:-00049:+00059:+00019:001220.8592:07435
07436:-00048:+00060:+00005:001220.8592:07436
07437:-00073:+00062:-00010:001220.8592:07437
07438:-00034:+00070:+00006:001220.8592:07438
07439:-00053:+00055:+00023:001220.8592:07439
07440:-00055:+00046:-00013:001220.8592:07440
07441:-00052:+00066:-00013:001220.8592:07441
07442:-00070:+00054:-00005:001220.8592:07442
07443:-00049:+00027:-00032:001291.6702:07443
07444:+00009:+00056:-00035:001291.6702:07444
07445:-00034:+00023:+00066:001291.6702:07445
07446:+00064:+00046:+00051:001291.6702:07446
07447:-00003:-00027:+00047:001291.6702:07447
07448:+00089:-00041:-00091:001291.6702:07448
07449:-00068:-00058:-00034:001291.6702:07449
07450:+00061:-00050:-00060:001291.6702:07450
07451:-00070:-00066:-00026:001291.6702:07451
07452:+00063:-00020:-00022:001291.6702:07452
07453:-00029:-00062:-00001:001291.6702:07453
07454:+00054:+00000:-00003:001291.6702:07454
07455:-00086:-00080:+00037:001291.6702:07455
07456:+00010:-00076:-00049:001291.6702:07456
07457:-00058:-00083:+00049:001291.6702:07457
07458:-00010:-00055:+00002:001359.4272:07458
07459:-00053:-00110:-00008:001359.4272:07459
07460:-00021:-00055:+00039:001359.4272:07460
07461:-00023:-00097:-00056:001359.4272:07461
07462:-00003:-00056:-00038:001359.4272:07462
07463:-00008:-00053:-00072:001359.4272:07463
07464:+00007:-00053:+00035:001359.4272:07464
07465:+00028:-00028:+00041:001359.4272:07465
07466:+00061:-00033:+00114:001359.4272:07466
07467:+00049:-00008:-00091:001359.4272:07467
07468:-00001:+00017:-00086:001359.4272:07468
07469:+00003:+00014:-00018:001359.4272:07469
07470:+00011:+00021:+00024:001359.4272:07470
07471:+00010:+00016:-00028:001359.4272:07471
07472:-00003:+00023:-00007:001418.5330:07472
07473:-00025:+00014:-00050:001418.5330:07473
07474:-00057:+00033:-00023:001418.5330:07474
07475:-00053:+00039:+00042:001418.5330:07475
07476:-00023:+00036:+00031:001418.5330:07476
07477:-00041:+00025:-00062:001418.5330:07477
07478:-00029:+00035:-00032:001418.5330:07478
07479:-00029:+00011:-00016:001418.5330:07479
07480:-00044:+00008:-00058:001418.5330:07480
07481:-00021:-00007:-00029:001418.5330:07481
07482:-00011:-00012:+00000:001418.5330:07482
07483:-00027:-00012:-00004:001418.5330:07483
07484:+00008:-00023:-00006:001418.5330:07484
07485:+00027:-00036:-00001:001418.5330:07485
07486:+00040:-00048:-00030:001485.4929:07486
07487:+00019:-00046:-00021:001485.4929:07487
07488:+00052:-00052:+00012:001485.4929:07488
07489:+00053:-00041:-00071:001485.4929:07489
07490:+00075:-00052:-00032:001485.4929:07490
07491:+00084:-00048:+00082:001485.4929:07491
07492:+00051:-00063:+00055:001485.4929:07492
07493:+00038:-00019:-00037:001485.4929:07493
07494:+00060:-00014:-00027:001485.4929:07494
07495:+00070:-00020:-00037:001485.4929:07495
07496:+00061:+00005:-00055:001485.4929:07496
07497:+00071:+00019:-00012:001485.4929:07497
07498:+00047:+00020:-00010:001485.4929:07498
07499:+00038:+00022:-00031:001539.0230:07499
07500:+00052:+00016:-00035:001539.0230:07500
07501:+00027:+00032:-00037:001539.0230:07501
07502:+00008:+00052:-00054:001539.0230:07502
07503:+00017:+00063:-00046:001539.0230:07503
07504:+00028:+00044:-00091:001539.0230:07504
07505:+00025:+00050:-00092:001539.0230:07505
07506:+00016:+00045:-00019:001539.0230:07506
07507:+00018:+00025:+00017:001539.0230:07507
07508:+00041:+00019:-00019:001539.0230:07508
07509:+00022:+00035:-00075:001539.0230:07509
07510:+00020:+00003:-00057:001539.0230:07510
07511:-00008:-00017:-00082:001571.6424:07511
07512:-00025:-00024:-00026:001571.6424:07512
07513:-00007:-00041:-00023:001571.6424:07513
07514:-00038:-00050:-00003:001571.6424:07514
07515:-00041:-00045:+00055:001571.6424:07515
07516:-00034:-00056:+00018:001571.6424:07516
07517:-00035:-00055:-00024:001571.6424:07517
07518:-00040:-00048:-00071:001571.6424:07518
07519:-00030:-00029:-00093:001571.6424:07519
07520:-00003:-00014:-00064:001571.6424:07520
07521:-00012:-00034:-00010:001571.6424:07521
07522:-00008:-00012:-00019:001571.6424:07522
07523:+00004:-00031:+00028:001571.6424:07523
07524:+00029:+00002:+00014:001603.9837:07524
07525:+00024:-00007:+00017:001603.9837:07525
07526:+00056:+00003:-00046:001603.9837:07526
07527:+00037:-00004:-00053:001603.9837:07527
07528:+00055:+00007:-00041:001603.9837:07528
07529:+00033:+00020:+00034:001603.9837:07529
07530:+00045:+00034:+00084:001603.9837:07530
07531:+00029:+00005:+00069:001603.9837:07531
07532:+00014:+00002:+00005:001603.9837:07532
07533:-00011:+00016:-00041:001603.9837:07533
07534:-00019:+00043:-00064:001603.9837:07534
07535:-00036:+00037:-00055:001603.9837:07535
07536:-00070:+00063:+00041:001627.4415:07536
07537:-00082:+00054:+00054:001627.4415:07537
07538:-00115:+00044:+00063:001627.4415:07538
07539:-00103:+00028:+00056:001627.4415:07539
07540:-00102:+00083:-00013:001627.4415:07540
07541:-00096:+00070:-00031:001627.4415:07541
07542:-00115:+00056:-00013:001627.4415:07542
07543:-00083:+00066:+00029:001627.4415:07543
07544:-00081:+00080:+00041:001627.4415:07544
07545:-00069:+00045:+00067:001627.4415:07545
07546:-00034:+00078:+00056:001627.4415:07546
07547:-00058:+00057:+00013:001627.4415:07547
07548:-00020:+00055:+00022:001630.9901:07548
07549:-00007:+00067:+00054:001630.9901:07549
07550:+00030:+00033:-00011:001630.9901:07550
07551:+00008:+00032:+00033:001630.9901:07551
07552:+00019:-00001:+00032:001630.9901:07552
07553:-00006:+00007:+00046:001630.9901:07553
07554:-00024:-00022:+00048:001630.9901:07554
07555:-00031:-00021:+00083:001630.9901:07555
07556:-00046:-00013:+00043:001630.9901:07556
07557:-00068:-00010:+00039:001630.9901:07557
07558:-00083:-00019:+00043:001630.9901:07558
07559:-00066:-00003:+00040:001630.9901:07559
07560:-00074:-00015:+00017:001630.9901:07560
07561:-00073:+00008:+00046:001643.4794:07561
07562:-00070:+00002:+00047:001643.4794:07562
07563:-00037:-00017:+00046:001643.4794:07563
07564:+00001:+00019:+00074:001643.4794:07564
07565:+00018:+00019:+00087:001643.4794:07565
07566:+00041:+00016:+00076:001643.4794:07566
07567:+00057:+00025:+00115:001643.4794:07567
07568:+00071:+00051:+00111:001643.4794:07568
07569:+00067:+00067:+00043:001643.4794:07569
07570:+00065:+00062:+00036:001643.4794:07570
07571:+00063:+00079:+00041:001643.4794:07571
07572:+00048:+00046:+00031:001643.4794:07572
07573:+00050:+00044:+00061:001644.5914:07573
07574:+00058:+00052:+00058:001644.5914:07574
07575:+00022:+00041:+00036:001644.5914:07575
07576:+00031:+00026:+00034:001644.5914:07576
07577:+00025:+00031:+00006:001644.5914:07577
07578:+00016:+00014:-00013:001644.5914:07578
07579:+00011:+00015:+00002:001644.5914:07579
07580:+00029:+00018:+00048:001644.5914:07580
07581:+00030:-00002:+00066:001644.5914:07581
07582:+00018:+00000:+00047:001644.5914:07582
07583:+00042:-00005:+00060:001644.5914:07583
07584:+00034:+00000:+00029:001644.5914:07584
07585:+00058:+00021:-00080:001639.5363:07585
07586:+00053:+00031:-00112:001639.5363:07586
07587:+00143:+00043:-00061:001639.5363:07587
07588:+00117:+00006:+00162:001639.5363:07588
07589:+00202:+00031:-00132:001639.5363:07589
07590:+00152:-00032:+00103:001639.5363:07590
07591:+00054:-00076:+00037:001639.5363:07591
07592:+00021:-00028:+00071:001639.5363:07592
07593:+00043:-00060:-00182:001639.5363:07593
07594:+00011:+00036:+00004:001639.5363:07594
07595:-00005:+00007:-00042:001639.5363:07595
07596:+00006:+00028:-00108:001639.5363:07596
07597:-00014:-00003:+00046:001645.6199:07597
07598:+00044:+00018:+00132:001645.6199:07598
07599:-00045:-00062:-00081:001645.6199:07599
07600:-00026:-00032:-00109:001645.6199:07600
07601:+00035:-00042:+00036:001645.6199:07601
07602:+00071:-00042:+00076:001645.6199:07602
07603:+00009:-00076:+00006:001645.6199:07603
07604:-00002:-00078:+00067:001645.6199:07604
07605:+00059:-00089:+00028:001645.6199:07605
07606:-00056:-00089:-00009:001645.6199:07606
07607:+00031:-00080:-00023:001645.6199:07607
07608:+00000:-00098:+00023:001645.6199:07608
07609:+00052:-00078:-00056:001640.2720:07609
07610:+00056:-00078:+00025:001640.2720:07610
07611:+00068:-00080:+00069:001640.2720:07611
07612:+00086:-00080:+00060:001640.2720:07612
07613:+00080:-00058:-00036:001640.2720:07613
07614:+00096:-00062:+00025:001640.2720:07614
07615:+00108:-00065:+00080:001640.2720:07615
07616:+00110:-00046:+00042:001640.2720:07616
07617:+00094:-00012:+00033:001640.2720:07617
07618:+00090:-00019:-00013:001640.2720:07618
07619:+00054:-00021:+00002:001640.2720:07619
07620:+00062:+00022:-00028:001640.2720:07620
07621:+00016:+00020:-00030:001640.2720:07621
07622:+00006:+00009:+00022:001603.8359:07622
07623:+00018:+00015:+00056:001603.8359:07623
07624:+00031:+00036:+00043:001603.8359:07624
07625:+00005:+00036:+00063:001603.8359:07625
07626:-00008:+00024:+00035:001603.8359:07626
07627:+00000:+00039:-00022:001603.8359:07627
07628:-00004:+00016:-00050:001603.8359:07628
07629:-00017:+00027:-00005:001603.8359:07629
07630:-00018:+00033:-00047:001603.8359:07630
07631:-00043:+00027:-00130:001603.8359:07631
07632:-00021:+00037:+00046:001603.8359:07632
07633:-00009:+00016:+00068:001603.8359:07633
07634:-00045:+00014:-00055:001603.8359:07634
07635:-00023:+00015:-00069:001519.3442:07635
07636:-00029:+00021:-00064:001519.3442:07636
07637:+00000:+00017:-00112:001519.3442:07637
07638:+00011:+00011:-00071:001519.3442:07638
07639:+00044:+00023:-00008:001519.3442:07639
07640:+00018:+00016:+00021:001519.3442:07640
07641:+00056:+00032:-00001:001519.3442:07641
07642:+00072:+00052:+00023:001519.3442:07642
07643:+00072:+00025:-00015:001519.3442:07643
07644:+00077:+00049:-00033:001519.3442:07644
07645:+00047:+00050:-00107:001519.3442:07645
07646:+00052:+00040:-00075:001519.3442:07646
07647:+00055:+00051:-00034:001519.3442:07647
07648:+00028:+00040:-00025:001519.3442:07648
07649:+00011:+00067:-00041:001386.6654:07649
07650:-00001:+00041:-00055:001386.6654:07650
07651:-00006:+00048:-00064:001386.6654:07651
07652:-00056:+00028:-00054:001386.6654:07652
07653:-00070:+00029:-00005:001386.6654:07653
07654:-00074:+00014:+00009:001386.6654:07654
07655:-00085:+00017:+00001:001386.6654:07655
07656:-00076:+00006:-00003:001386.6654:07656
07657:-00101:-00019:+00025:001386.6654:07657
07658:-00094:-00025:-00003:001386.6654:07658
07659:-00111:-00051:-00030:001386.6654:07659
07660:-00092:-00063:-00035:001386.6654:07660
07661:-00096:-00055:-00049:001386.6654:07661
07662:-00115:-00043:-00019:001386.6654:07662
07663:-00099:-00077:-00020:001386.6654:07663
07664:-00065:-00053:-00030:001386.6654:07664
07665:-00067:-00039:-00015:001251.3575:07665
07666:-00072:-00032:+00004:001251.3575:07666
07667:-00065:-00009:+00021:001251.3575:07667
07668:-00070:+00005:+00014:001251.3575:07668
07669:-00049:+00010:+00005:001251.3575:07669
07670:-00056:+00038:+00002:001251.3575:07670
07671:-00071:+00026:+00015:001251.3575:07671
07672:-00065:+00014:+00083:001251.3575:07672
07673:-00075:+00025:+00051:001251.3575:07673
07674:-00088:+00031:+00033:001251.3575:07674
07675:-00100:+00038:+00025:001251.3575:07675
07676:-00101:+00050:+00026:001251.3575:07676
07677:-00092:+00038:+00098:001251.3575:07677
07678:-00130:+00025:-00036:001251.3575:07678
07679:-00139:+00036:-00127:001251.3575:07679
07680:-00111:+00051:+00036:001251.3575:07680
07681:-00112:+00030:+00127:001251.3575:07681
07682:-00125:+00051:+00111:001251.3575:07682
07683:-00134:+00046:+00102:001170.0302:07683
07684:-00124:+00040:+00001:001170.0302:07684
07685:-00138:+00064:-00030:001170.0302:07685
07686:-00125:+00050:+00025:001170.0302:07686
07687:-00150:+00048:+00087:001170.0302:07687
07688:-00121:+00025:+00039:001170.0302:07688
07689:-00134:+00025:+00059:001170.0302:07689
07690:-00107:-00002:+00048:001170.0302:07690
07691:-00125:+00022:+00017:001170.0302:07691
07692:-00132:+00024:+00041:001170.0302:07692
07693:-00110:+00023:+00046:001170.0302:07693
07694:-00095:-00007:+00049:001170.0302:07694
07695:-00099:+00021:+00051:001170.0302:07695
07696:-00089:+00007:+00050:001170.0302:07696
07697:-00087:+00010:+00037:001170.0302:07697
07698:-00072:+00036:+00034:001170.0302:07698
07699:-00060:+00024:+00067:001178.2988:07699
07700:-00047:+00025:+00032:001178.2988:07700
07701:-00032:+00029:+00024:001178.2988:07701
07702:-00058:+00027:+00028:001178.2988:07702
07703:-00048:+00013:+00025:001178.2988:07703
07704:-00073:+00027:-00014:001178.2988:07704
07705:-00063:+00014:-00016:001178.2988:07705
07706:-00082:+00034:-00015:001178.2988:07706
07707:-00082:+00016:+00016:001178.2988:07707
07708:-00077:+00037:+00050:001178.2988:07708
07709:-00087:+00012:+00041:001178.2988:07709
07710:-00074:+00036:+00039:001178.2988:07710
07711:-00064:+00032:+00003:001178.2988:07711
07712:-00051:+00032:+00021:001178.2988:07712
07713:-00054:+00010:-00017:001178.2988:07713
07714:-00053:+00023:+00021:001178.2988:07714
07715:-00052:+00012:-00009:001178.2988:07715
07716:-00060:+00014:-00009:001236.5346:07716
07717:-00069:+00038:-00027:001236.5346:07717
07718:-00059:+00041:-00010:001236.5346:07718
07719:-00043:+00043:+00009:001236.5346:07719
07720:-00018:+00042:+00024:001236.5346:07720
07721:-00041:+00063:-00024:001236.5346:07721
07722:-00019:+00066:-00023:001236.5346:07722
07723:-00027:+00070:-00006:001236.5346:07723
07724:-00022:+00058:+00006:001236.5346:07724
07725:-00020:+00062:+00023:001236.5346:07725
07726:+00008:+00099:+00035:001236.5346:07726
07727:-00102:+00067:+00043:001236.5346:07727
07728:+00075:+00074:+00069:001236.5346:07728
07729:-00036:+00009:+00044:001236.5346:07729
07730:+00034:+00084:-00038:001236.5346:07730
07731:-00110:-00026:-00008:001324.0662:07731
07732:-00009:+00001:-00022:001324.0662:07732
07733:-00098:-00023:-00139:001324.0662:07733
07734:+00057:+00010:-00047:001324.0662:07734
07735:-00059:-00036:+00036:001324.0662:07735
07736:+00067:+00049:+00012:001324.0662:07736
07737:-00072:-00052:+00016:001324.0662:07737
07738:+00026:+00015:-00005:001324.0662:07738
07739:-00024:-00060:-00013:001324.0662:07739
07740:+00002:-00012:-00064:001324.0662:07740
07741:-00016:-00064:-00039:001324.0662:07741
07742:+00015:-00010:+00016:001324.0662:07742
07743:-00001:-00053:-00036:001324.0662:07743
07744:+00005:-00008:+00045:001324.0662:07744
07745:-00002:-00060:+00022:001402.2756:07745
07746:-00029:-00040:-00010:001402.2756:07746
07747:-00009:-00041:-00044:001402.2756:07747
07748:+00018:-00061:-00034:001402.2756:07748
07749:+00006:-00067:-00017:001402.2756:07749
07750:-00019:-00037:+00042:001402.2756:07750
07751:-00018:-00073:-00031:001402.2756:07751
07752:-00045:-00079:-00054:001402.2756:07752
07753:-00007:-00064:-00036:001402.2756:07753
07754:-00006:-00055:-00040:001402.2756:07754
07755:-00020:-00071:-00088:001402.2756:07755
07756:-00012:-00054:+00027:001402.2756:07756
07757:+00002:-00075:+00141:001402.2756:07757
07758:+00020:-00044:+00058:001471.9455:07758
07759:+00025:-00049:-00107:001471.9455:07759
07760:+00022:-00024:-00121:001471.9455:07760
07761:+00020:-00029:-00074:001471.9455:07761
07762:+00044:-00013:-00012:001471.9455:07762
07763:+00043:-00012:+00015:001471.9455:07763
07764:+00030:-00019:+00065:001471.9455:07764
07765:+00043:+00006:-00035:001471.9455:07765
07766:+00008:+00033:-00028:001471.9455:07766
07767:+00037:+00035:-00033:001471.9455:07767
07768:+00043:+00048:+00011:001471.9455:07768
07769:+00042:+00039:+00024:001471.9455:07769
07770:+00031:+00040:+00004:001471.9455:07770
07771:+00041:+00064:-00041:001471.9455:07771
07772:+00022:+00057:-00055:001535.9558:07772
07773:+00027:+00040:-00042:001535.9558:07773
07774:+00031:+00066:-00046:001535.9558:07774
07775:+00020:+00042:-00049:001535.9558:07775
07776:+00016:+00053:-00077:001535.9558:07776
07777:+00017:+00028:-00011:001535.9558:07777
07778:+00008:+00029:+00004:001535.9558:07778
07779:-00008:+00016:-00008:001535.9558:07779
07780:+00028:+00036:-00018:001535.9558:07780
07781:+00031:+00019:-00040:001535.9558:07781
07782:+00019:+00017:-00055:001535.9558:07782
07783:+00027:+00004:-00024:001535.9558:07783
07784:+00044:+00004:+00025:001582.0646:07784
07785:+00008:-00050:+00016:001582.0646:07785
07786:+00017:-00051:-00030:001582.0646:07786
07787:+00029:-00046:-00026:001582.0646:07787
07788:+00015:-00040:-00065:001582.0646:07788
07789:+00011:-00077:-00051:001582.0646:07789
07790:+00013:-00066:-00033:001582.0646:07790
07791:+00015:-00069:+00021:001582.0646:07791
07792:+00015:-00072:+00040:001582.0646:07792
07793:+00003:-00081:+00007:001582.0646:07793
07794:-00010:-00040:-00027:001582.0646:07794
07795:-00001:-00060:-00008:001582.0646:07795
07796:+00007:-00052:+00012:001582.0646:07796
07797:+00003:-00039:-00046:001597.7635:07797
07798:+00015:-00023:-00072:001597.7635:07798
07799:+00008:-00028:-00064:001597.7635:07799
07800:+00007:-00061:+00008:001597.7635:07800
07801:-00006:-00056:+00018:001597.7635:07801
07802:-00026:-00047:-00003:001597.7635:07802
07803:-00007:-00045:-00038:001597.7635:07803
07804:-00004:-00021:-00040:001597.7635:07804
07805:-00001:-00005:-00056:001597.7635:07805
07806:+00004:+00011:-00018:001597.7635:07806
07807:-00014:-00003:+00083:001597.7635:07807
07808:-00008:+00013:+00075:001597.7635:07808
07809:-00004:+00012:+00069:001626.6896:07809
07810:+00000:+00032:+00015:001626.6896:07810
07811:-00024:+00036:-00024:001626.6896:07811
07812:-00009:+00046:-00054:001626.6896:07812
07813:+00000:+00064:-00077:001626.6896:07813
07814:-00001:+00044:-00024:001626.6896:07814
07815:-00023:+00066:+00037:001626.6896:07815
07816:-00032:+00032:+00040:001626.6896:07816
07817:-00073:+00042:+00015:001626.6896:07817
07818:-00073:+00045:+00012:001626.6896:07818
07819:-00066:+00040:-00016:001626.6896:07819
07820:-00092:+00039:-00018:001626.6896:07820
07821:-00063:+00040:+00067:001636.0478:07821
07822:-00084:+00033:+00109:001636.0478:07822
07823:-00055:+00000:+00021:001636.0478:07823
07824:-00069:-00002:+00025:001636.0478:07824
07825:-00022:+00021:-00040:001636.0478:07825
07826:-00059:-00015:+00011:001636.0478:07826
07827:-00029:-00037:+00020:001636.0478:07827
07828:-00028:-00034:+00055:001636.0478:07828
07829:+00010:-00032:+00097:001636.0478:07829
07830:-00010:-00036:+00074:001636.0478:07830
07831:+00006:-00030:+00100:001636.0478:07831
07832:-00008:-00004:+00043:001636.0478:07832
07833:+00010:+00003:+00057:001637.4459:07833
07834:+00001:+00018:+00048:001637.4459:07834
07835:+00026:-00004:+00046:001637.4459:07835
07836:+00024:-00003:+00071:001637.4459:07836
07837:+00003:+00019:+00101:001637.4459:07837
07838:+00002:+00018:+00069:001637.4459:07838
07839:-00013:+00017:+00047:001637.4459:07839
07840:-00008:+00020:+00055:001637.4459:07840
07841:-00012:+00015:+00059:001637.4459:07841
07842:-00004:+00015:+00054:001637.4459:07842
07843:-00002:+00037:+00080:001637.4459:07843
07844:-00007:+00030:+00086:001637.4459:07844
07845:-00042:+00025:+00068:001637.4459:07845
07846:-00034:+00039:+00047:001645.7016:07846
07847:-00060:+00037:+00028:001645.7016:07847
07848:-00051:+00032:+00026:001645.7016:07848
07849:-00057:+00034:+00016:001645.7016:07849
07850:-00039:+00012:+00051:001645.7016:07850
07851:-00026:+00034:+00029:001645.7016:07851
07852:-00005:+00036:+00026:001645.7016:07852
07853:+00005:+00028:-00011:001645.7016:07853
07854:+00026:+00054:-00022:001645.7016:07854
07855:+00055:+00051:-00003:001645.7016:07855
07856:+00054:+00054:+00045:001645.7016:07856
07857:+00049:+00040:+00016:001645.7016:07857
07858:+00047:+00053:+00014:001642.5266:07858
07859:+00040:+00032:-00004:001642.5266:07859
07860:+00018:+00019:-00096:001642.5266:07860
07861:+00016:+00032:+00078:001642.5266:07861
07862:+00049:-00019:+00136:001642.5266:07862
07863:-00025:+00001:-00014:001642.5266:07863
07864:+00105:+00054:-00222:001642.5266:07864
07865:+00006:+00032:+00019:001642.5266:07865
07866:+00199:+00064:+00045:001642.5266:07866
07867:+00089:-00003:+00099:001642.5266:07867
07868:+00172:+00071:-00174:001642.5266:07868
07869:+00070:-00007:-00054:001642.5266:07869
07870:+00175:+00017:+00189:001637.4621:07870
07871:+00058:+00019:-00027:001637.4621:07871
07872:+00073:+00081:-00204:001637.4621:07872
07873:+00095:+00015:+00083:001637.4621:07873
07874:+00106:+00059:+00209:001637.4621:07874
07875:+00066:+00015:+00019:001637.4621:07875
07876:-00009:+00051:-00159:001637.4621:07876
07877:+00060:+00011:-00064:001637.4621:07877
07878:+00053:+00008:+00104:001637.4621:07878
07879:+00003:-00024:-00117:001637.4621:07879
07880:-00024:+00010:-00090:001637.4621:07880
07881:+00012:-00058:+00136:001637.4621:07881
07882:+00022:-00020:+00173:001637.4621:07882
07883:-00051:-00092:-00093:001599.9820:07883
07884:+00006:-00024:+00030:001599.9820:07884
07885:+00028:-00078:+00059:001599.9820:07885
07886:+00046:-00062:+00034:001599.9820:07886
07887:+00026:-00070:+00020:001599.9820:07887
07888:+00032:-00071:+00057:001599.9820:07888
07889:+00049:-00071:-00024:001599.9820:07889
07890:+00027:-00085:-00006:001599.9820:07890
07891:+00004:-00105:-00003:001599.9820:07891
07892:-00015:-00099:+00041:001599.9820:07892
07893:+00026:-00109:-00009:001599.9820:07893
07894:+00008:-00112:+00001:001599.9820:07894
07895:+00008:-00086:+00051:001599.9820:07895
07896:+00010:-00074:+00071:001498.4176:07896
07897:+00019:-00080:+00035:001498.4176:07897
07898:+00026:-00062:+00025:001498.4176:07898
07899:+00008:-00054:+00025:001498.4176:07899
07900:+00003:-00038:-00044:001498.4176:07900
07901:+00030:-00026:-00026:001498.4176:07901
07902:+00043:-00023:+00051:001498.4176:07902
07903:+00044:-00011:+00051:001498.4176:07903
07904:+00041:-00005:+00037:001498.4176:07904
07905:+00042:+00016:-00011:001498.4176:07905
07906:+00008:+00036:-00046:001498.4176:07906
07907:+00012:+00079:-00053:001498.4176:07907
07908:-00009:+00071:-00032:001498.4176:07908
07909:-00001:+00095:-00003:001498.4176:07909
07910:-00010:+00088:+00055:001498.4176:07910
07911:-00007:+00101:+00019:001346.9516:07911
07912:-00040:+00101:+00022:001346.9516:07912
07913:-00056:+00112:-00024:001346.9516:07913
07914:-00074:+00101:-00075:001346.9516:07914
07915:-00085:+00114:-00073:001346.9516:07915
07916:-00077:+00129:-00044:001346.9516:07916
07917:-00089:+00125:-00023:001346.9516:07917
07918:-00066:+00116:-00080:001346.9516:07918
07919:-00062:+00112:-00039:001346.9516:07919
07920:-00061:+00099:-00045:001346.9516:07920
07921:-00071:+00069:-00014:001346.9516:07921
07922:-00049:+00045:-00027:001346.9516:07922
07923:-00059:+00039:-00009:001346.9516:07923
07924:-00032:+00007:-00016:001346.9516:07924
07925:-00059:-00032:-00003:001346.9516:07925
07926:-00038:-00049:-00025:001346.9516:07926
07927:-00042:-00066:-00032:001227.8979:07927
07928:-00005:-00075:-00007:001227.8979:07928
07929:-00042:-00073:+00010:001227.8979:07929
07930:-00031:-00071:+00011:001227.8979:07930
07931:-00022:-00093:-00001:001227.8979:07931
07932:-00048:-00059:-00038:001227.8979:07932
07933:-00052:-00082:-00067:001227.8979:07933
07934:-00090:-00057:-00021:001227.8979:07934
07935:-00092:-00060:-00038:001227.8979:07935
07936:-00116:-00036:-00005:001227.8979:07936
07937:-00092:-00048:+00044:001227.8979:07937
07938:-00104:-00015:+00059:001227.8979:07938
07939:-00099:+00002:+00061:001227.8979:07939
07940:-00102:+00031:+00043:001227.8979:07940
07941:-00103:+00032:-00042:001227.8979:07941
07942:-00077:+00046:-00093:001227.8979:07942
07943:-00088:+00061:-00021:001227.8979:07943
07944:-00068:+00076:+00002:001172.7775:07944
07945:-00052:+00086:+00059:001172.7775:07945
07946:-00065:+00096:-00046:001172.7775:07946
07947:-00086:+00091:-00045:001172.7775:07947
07948:-00069:+00089:-00015:001172.7775:07948
07949:-00088:+00096:+00052:001172.7775:07949
07950:-00046:+00099:+00083:001172.7775:07950
07951:-00053:+00074:+00014:001172.7775:07951
07952:-00060:+00089:+00020:001172.7775:07952
07953:-00056:+00086:+00041:001172.7775:07953
07954:-00059:+00073:+00046:001172.7775:07954
07955:-00080:+00080:+00028:001172.7775:07955
07956:-00078:+00061:+00029:001172.7775:07956
07957:-00082:+00069:+00081:001172.7775:07957
07958:-00104:+00032:+00083:001172.7775:07958
07959:-00108:+00029:+00031:001172.7775:07959
07960:-00131:+00013:+00049:001172.7775:07960
07961:-00132:+00001:+00018:001197.5760:07961
07962:-00122:+00002:+00025:001197.5760:07962
07963:-00136:-00013:+00004:001197.5760:07963
07964:-00145:-00045:-00002:001197.5760:07964
07965:-00126:-00043:+00044:001197.5760:07965
07966:-00130:-00061:+00045:001197.5760:07966
07967:-00119:-00046:+00046:001197.5760:07967
07968:-00096:-00024:+00019:001197.5760:07968
07969:-00088:-00010:+00016:001197.5760:07969
07970:-00068:-00010:+00015:001197.5760:07970
07971:-00071:+00007:+00046:001197.5760:07971
07972:-00072:-00006:+00035:001197.5760:07972
07973:-00068:+00020:+00015:001197.5760:07973
07974:-00085:+00024:+00027:001197.5760:07974
07975:-00075:+00037:+00033:001197.5760:07975
07976:-00086:+00023:+00000:001197.5760:07976
07977:-00064:+00038:-00013:001252.1618:07977
07978:-00061:+00046:-00005:001252.1618:07978
07979:-00063:+00067:+00035:001252.1618:07979
07980:-00057:+00063:+00050:001252.1618:07980
07981:-00073:+00063:+00028:001252.1618:07981
07982:-00067:+00069:-00007:001252.1618:07982
07983:-00085:+00061:-00054:001252.1618:07983
07984:-00068:+00074:-00064:001252.1618:07984
07985:-00052:+00081:-00046:001252.1618:07985
07986:-00059:+00088:+00019:001252.1618:07986
07987:-00045:+00091:+00019:001252.1618:07987
07988:-00058:+00088:-00050:001252.1618:07988
07989:-00055:+00091:-00021:001252.1618:07989
07990:-00030:+00127:-00011:001252.1618:07990
07991:-00020:+00119:-00092:001252.1618:07991
07992:-00082:+00104:+00109:001302.6676:07992
07993:+00003:+00112:+00008:001302.6676:07993
07994:+00045:+00097:-00008:001302.6676:07994
07995:-00010:+00066:-00097:001302.6676:07995
07996:-00074:+00036:-00064:001302.6676:07996
07997:-00049:+00002:-00048:001302.6676:07997
07998:-00134:-00020:-00085:001302.6676:07998
07999:-00007:-00005:-00037:001302.6676:07999
08000:-00086:+00004:+00021:001302.6676:08000
08001:+00007:-00021:-00017:001302.6676:08001
08002:-00060:-00043:+00043:001302.6676:08002
08003:-00012:-00087:-00081:001302.6676:08003
08004:+00013:-00094:+00029:001302.6676:08004
08005:+00006:-00112:-00090:001302.6676:08005
08006:-00026:-00118:-00108:001302.6676:08006
08007:+00023:-00139:-00006:001357.1640:08007
08008:+00067:-00111:+00163:001357.1640:08008
08009:+00017:-00101:+00073:001357.1640:08009
08010:-00008:-00107:-00152:001357.1640:08010
08011:+00042:-00126:-00116:001357.1640:08011
08012:+00007:-00086:-00079:001357.1640:08012
08013:+00055:-00094:+00141:001357.1640:08013
08014:+00058:-00078:+00051:001357.1640:08014
08015:+00001:-00075:-00009:001357.1640:08015
08016:+00024:-00049:-00024:001357.1640:08016
08017:+00002:-00052:+00024:001357.1640:08017
08018:-00045:-00026:+00000:001357.1640:08018
08019:-00030:+00002:+00029:001357.1640:08019
08020:-00024:+00006:-00020:001357.1640:08020
08021:-00038:+00034:-00045:001423.8088:08021
08022:-00054:+00016:+00112:001423.8088:08022
08023:-00014:+00041:+00079:001423.8088:08023
08024:-00043:+00031:-00095:001423.8088:08024
08025:-00017:+00079:-00117:001423.8088:08025
08026:-00026:+00031:-00050:001423.8088:08026
08027:-00045:+00056:+00011:001423.8088:08027
08028:-00046:+00065:+00009:001423.8088:08028
08029:+00004:+00054:+00061:001423.8088:08029
08030:-00008:+00053:-00036:001423.8088:08030
08031:-00010:+00081:-00054:001423.8088:08031
08032:+00011:+00046:-00050:001423.8088:08032
08033:+00031:+00069:+00003:001423.8088:08033
08034:-00008:+00038:-00023:001485.8929:08034
08035:+00045:+00052:+00081:001485.8929:08035
08036:+00033:+00035:+00026:001485.8929:08036
08037:+00029:+00028:-00021:001485.8929:08037
08038:+00045:+00006:-00020:001485.8929:08038
08039:+00040:+00024:-00001:001485.8929:08039
08040:+00028:-00021:-00037:001485.8929:08040
08041:+00031:-00018:-00019:001485.8929:08041
08042:+00060:-00024:-00050:001485.8929:08042
08043:+00057:-00007:+00131:001485.8929:08043
08044:+00067:-00037:+00076:001485.8929:08044
08045:+00024:-00050:+00029:001485.8929:08045
08046:+00044:-00028:-00066:001485.8929:08046
08047:+00037:-00047:-00090:001535.1197:08047
08048:+00044:-00029:-00131:001535.1197:08048
08049:+00032:-00031:-00050:001535.1197:08049
08050:+00037:-00039:+00040:001535.1197:08050
08051:+00034:-00029:-00002:001535.1197:08051
08052:+00022:-00030:-00050:001535.1197:08052
08053:+00034:-00013:-00046:001535.1197:08053
08054:+00002:-00033:-00050:001535.1197:08054
08055:+00031:-00010:-00039:001535.1197:08055
08056:-00010:-00035:-00108:001535.1197:08056
08057:+00010:-00015:-00069:001535.1197:08057
08058:+00012:+00001:-00051:001535.1197:08058
08059:+00015:-00032:+00005:001535.1197:08059
08060:+00015:-00027:+00011:001576.1301:08060
08061:+00007:-00049:+00019:001576.1301:08061
08062:-00010:-00043:-00078:001576.1301:08062
08063:-00008:-00041:-00066:001576.1301:08063
08064:+00013:-00054:-00036:001576.1301:08064
08065:-00004:-00041:+00021:001576.1301:08065
08066:-00012:-00045:+00014:001576.1301:08066
08067:-00010:-00045:+00046:001576.1301:08067
08068:+00002:-00038:+00014:001576.1301:08068
08069:+00025:-00011:-00018:001576.1301:08069
08070:+00018:-00017:-00065:001576.1301:08070
08071:+00029:-00007:-00083:001576.1301:08071
08072:+00030:-00020:-00080:001608.6065:08072
08073:+00000:-00018:-00023:001608.6065:08073
08074:-00015:-00033:-00028:001608.6065:08074
08075:-00026:-00034:+00082:001608.6065:08075
08076:-00026:-00018:+00012:001608.6065:08076
08077:-00001:+00022:-00033:001608.6065:08077
08078:+00015:+00036:-00080:001608.6065:08078
08079:+00019:+00009:+00014:001608.6065:08079
08080:+00020:+00033:+00038:001608.6065:08080
08081:+00045:+00053:+00083:001608.6065:08081
08082:+00032:+00053:+00062:001608.6065:08082
08083:-00011:+00048:-00041:001608.6065:08083
08084:-00023:+00061:-00016:001608.6065:08084
08085:-00015:+00077:+00001:001620.5340:08085
08086:-00040:+00060:-00003:001620.5340:08086
08087:-00021:+00081:-00004:001620.5340:08087
08088:-00007:+00094:+00040:001620.5340:08088
08089:-00058:+00069:+00020:001620.5340:08089
08090:-00071:+00058:-00017:001620.5340:08090
08091:-00074:+00057:+00020:001620.5340:08091
08092:-00078:+00056:-00032:001620.5340:08092
08093:-00090:+00065:-00078:001620.5340:08093
08094:-00072:+00068:+00001:001620.5340:08094
08095:-00061:+00009:+00031:001620.5340:08095
08096:-00089:+00016:+00045:001620.5340:08096
08097:-00066:-00005:-00004:001637.1926:08097
08098:-00067:+00000:-00009:001637.1926:08098
08099:-00078:-00017:-00010:001637.1926:08099
08100:-00073:+00006:+00008:001637.1926:08100
08101:-00063:-00012:+00011:001637.1926:08101
08102:-00070:-00015:+00028:001637.1926:08102
08103:-00070:-00036:+00036:001637.1926:08103
08104:-00058:+00006:-00001:001637.1926:08104
08105:-00065:-00012:-00028:001637.1926:08105
08106:-00074:+00008:-00023:001637.1926:08106
08107:-00072:+00022:-00028:001637.1926:08107
08108:-00062:+00016:-00059:001637.1926:08108
08109:-00067:+00032:-00015:001640.3608:08109
08110:-00086:+00015:-00004:001640.3608:08110
08111:-00082:+00035:+00004:001640.3608:08111
08112:-00066:+00015:-00012:001640.3608:08112
08113:-00067:+00036:-00013:001640.3608:08113
08114:-00069:+00023:+00051:001640.3608:08114
08115:-00038:+00011:+00013:001640.3608:08115
08116:-00030:+00013:+00011:001640.3608:08116
08117:-00002:+00013:-00048:001640.3608:08117
08118:-00009:+00021:-00108:001640.3608:08118
08119:+00015:+00027:-00080:001640.3608:08119
08120:+00009:+00013:+00025:001640.3608:08120
08121:+00022:+00037:+00098:001639.6228:08121
08122:+00042:+00039:+00030:001639.6228:08122
08123:+00064:+00038:+00017:001639.6228:08123
08124:+00069:+00028:+00015:001639.6228:08124
08125:+00091:+00028:+00065:001639.6228:08125
08126:+00101:+00038:+00101:001639.6228:08126
08127:+00089:+00010:+00142:001639.6228:08127
08128:+00090:+00036:+00093:001639.6228:08128
08129:+00091:+00034:+00078:001639.6228:08129
08130:+00083:+00048:+00062:001639.6228:08130
08131:+00119:+00031:+00074:001639.6228:08131
08132:+00110:+00065:+00047:001639.6228:08132
08133:+00116:+00055:+00056:001639.6228:08133
08134:+00108:+00082:+00040:001652.1411:08134
08135:+00098:+00071:+00033:001652.1411:08135
08136:+00107:+00084:+00012:001652.1411:08136
08137:+00087:+00072:+00039:001652.1411:08137
08138:+00050:+00071:+00027:001652.1411:08138
08139:+00037:+00084:+00034:001652.1411:08139
08140:+00032:+00074:+00013:001652.1411:08140
08141:+00036:+00095:+00022:001652.1411:08141
08142:+00082:+00110:-00098:001652.1411:08142
08143:-00008:+00045:+00164:001652.1411:08143
08144:+00188:+00076:+00130:001652.1411:08144
08145:-00008:-00009:+00138:001652.1411:08145
08146:-00010:-00053:-00211:001651.2053:08146
08147:+00033:-00055:-00042:001651.2053:08147
08148:-00030:-00067:-00099:001651.2053:08148
08149:-00066:-00043:+00120:001651.2053:08149
08150:-00071:-00074:+00143:001651.2053:08150
08151:-00090:-00046:-00089:001651.2053:08151
08152:-00077:-00061:-00143:001651.2053:08152
08153:-00010:-00108:+00016:001651.2053:08153
08154:-00104:-00124:+00089:001651.2053:08154
08155:-00067:-00124:+00026:001651.2053:08155
08156:+00008:-00106:-00020:001651.2053:08156
08157:+00055:-00111:+00107:001651.2053:08157
08158:+00044:-00088:+00156:001641.7314:08158
08159:-00010:-00101:-00029:001641.7314:08159
08160:+00045:-00092:-00086:001641.7314:08160
08161:+00100:-00090:+00012:001641.7314:08161
08162:+00098:-00059:+00111:001641.7314:08162
08163:+00051:-00068:-00119:001641.7314:08163
08164:+00079:-00014:-00095:001641.7314:08164
08165:+00131:-00016:+00120:001641.7314:08165
08166:+00120:+00021:+00142:001641.7314:08166
08167:+00106:+00011:-00120:001641.7314:08167
08168:+00100:+00063:+00036:001641.7314:08168
08169:+00155:+00050:+00141:001641.7314:08169
08170:+00077:+00050:+00164:001649.9692:08170
08171:+00056:+00041:-00086:001649.9692:08171
08172:+00073:+00083:-00032:001649.9692:08172
08173:+00036:+00042:+00052:001649.9692:08173
08174:+00013:+00042:+00027:001649.9692:08174
08175:-00027:+00029:-00009:001649.9692:08175
08176:-00009:+00059:+00027:001649.9692:08176
08177:-00021:+00050:+00037:001649.9692:08177
08178:-00039:+00082:+00034:001649.9692:08178
08179:-00033:+00047:+00022:001649.9692:08179
08180:-00003:+00068:+00009:001649.9692:08180
08181:+00029:+00046:-00017:001649.9692:08181
08182:+00020:+00045:+00033:001636.0703:08182
08183:+00031:+00034:+00037:001636.0703:08183
08184:+00044:+00033:+00020:001636.0703:08184
08185:+00008:+00012:-00003:001636.0703:08185
08186:+00044:+00006:-00033:001636.0703:08186
08187:+00023:-00037:+00018:001636.0703:08187
08188:+00038:-00037:+00050:001636.0703:08188
08189:+00046:-00076:+00011:001636.0703:08189
08190:+00035:-00066:-00035:001636.0703:08190
08191:+00046:-00060:-00047:001636.0703:08191
08192:+00023:-00056:-00041:001636.0703:08192
08193:+00020:-00075:-00050:001636.0703:08193
08194:+00059:-00054:-00050:001636.0703:08194
08195:+00031:-00053:-00054:001587.6420:08195
08196:+00066:-00041:-00059:001587.6420:08196
08197:+00090:-00048:-00080:001587.6420:08197
08198:+00091:-00045:+00053:001587.6420:08198
08199:+00082:-00014:-00001:001587.6420:08199
08200:+00061:+00007:-00098:001587.6420:08200
08201:+00071:-00020:-00147:001587.6420:08201
08202:+00035:+00012:-00088:001587.6420:08202
08203:+00038:+00010:-00056:001587.6420:08203
08204:+00042:+00010:-00038:001587.6420:08204
08205:+00044:+00033:+00033:001587.6420:08205
08206:+00023:+00025:-00004:001587.6420:08206
08207:+00025:+00029:-00046:001587.6420:08207
08208:-00001:+00051:-00054:001492.5695:08208
08209:-00003:+00046:-00031:001492.5695:08209
08210:-00022:+00029:+00009:001492.5695:08210
08211:-00027:+00043:-00030:001492.5695:08211
08212:-00020:+00052:-00041:001492.5695:08212
08213:-00045:+00065:-00031:001492.5695:08213
08214:-00032:+00031:+00020:001492.5695:08214
08215:-00058:+00046:-00004:001492.5695:08215
08216:-00056:+00042:-00046:001492.5695:08216
08217:-00052:+00041:-00039:001492.5695:08217
08218:-00054:+00052:-00046:001492.5695:08218
08219:-00058:+00031:-00027:001492.5695:08219
08220:-00059:+00015:-00041:001492.5695:08220
08221:-00072:+00028:+00002:001492.5695:08221
08222:-00061:-00001:+00022:001492.5695:08222
08223:-00072:+00000:+00019:001368.4570:08223
08224:-00083:-00019:+00024:001368.4570:08224
08225:-00062:-00017:-00038:001368.4570:08225
08226:-00099:-00025:+00004:001368.4570:08226
08227:-00077:-00008:-00017:001368.4570:08227
08228:-00102:-00046:+00001:001368.4570:08228
08229:-00077:-00031:+00030:001368.4570:08229
08230:-00081:-00010:+00050:001368.4570:08230
08231:-00071:-00033:+00034:001368.4570:08231
08232:-00080:-00014:-00018:001368.4570:08232
08233:-00076:-00017:+00052:001368.4570:08233
08234:-00101:-00017:+00067:001368.4570:08234
08235:-00113:-00015:+00040:001368.4570:08235
08236:-00113:+00007:+00021:001368.4570:08236
08237:-00113:+00002:+00004:001368.4570:08237
08238:-00162:-00006:-00014:001368.4570:08238
08239:-00164:+00005:+00005:001236.5867:08239
08240:-00166:+00003:+00049:001236.5867:08240
08241:-00157:-00005:+00021:001236.5867:08241
08242:-00152:+00002:+00011:001236.5867:08242
08243:-00144:+00003:+00020:001236.5867:08243
08244:-00162:+00006:-00003:001236.5867:08244
08245:-00144:-00020:+00020:001236.5867:08245
08246:-00133:-00017:+00028:001236.5867:08246
08247:-00112:-00010:+00038:001236.5867:08247
08248:-00106:-00009:+00040:001236.5867:08248
08249:-00102:-00008:+00040:001236.5867:08249
08250:-00078:-00010:+00016:001236.5867:08250
08251:-00102:-00008:+00006:001236.5867:08251
08252:-00104:-00034:+00023:001236.5867:08252
08253:-00105:-00033:+00018:001236.5867:08253
08254:-00112:-00037:+00017:001236.5867:08254
08255:-00097:-00031:+00037:001236.5867:08255
08256:-00130:-00037:+00033:001167.9189:08256
08257:-00109:-00032:+00052:001167.9189:08257
08258:-00114:-00020:+00029:001167.9189:08258
08259:-00114:+00003:+00045:001167.9189:08259
08260:-00115:-00006:+00027:001167.9189:08260
08261:-00094:+00017:+00033:001167.9189:08261
08262:-00093:+00024:+00015:001167.9189:08262
08263:-00115:+00033:+00017:001167.9189:08263
08264:-00067:+00025:+00007:001167.9189:08264
08265:-00072:+00067:-00017:001167.9189:08265
08266:-00049:+00040:-00016:001167.9189:08266
08267:-00034:+00062:+00023:001167.9189:08267
08268:-00041:+00060:+00021:001167.9189:08268
08269:-00030:+00057:-00015:001167.9189:08269
08270:-00006:+00057:+00033:001167.9189:08270
08271:-00001:+00062:+00040:001167.9189:08271
08272:-00030:+00047:+00035:001167.9189:08272
08273:-00027:+00045:+00042:001188.4526:08273
08274:-00039:+00042:+00067:001188.4526:08274
08275:-00032:+00050:+00014:001188.4526:08275
08276:-00049:+00064:+00037:001188.4526:08276
08277:-00070:+00063:+00001:001188.4526:08277
08278:-00089:+00057:-00034:001188.4526:08278
08279:-00084:+00065:+00008:001188.4526:08279
08280:-00082:+00052:+00006:001188.4526:08280
08281:-00105:+00052:+00019:001188.4526:08281
08282:-00094:+00051:-00001:001188.4526:08282
08283:-00116:+00038:+00025:001188.4526:08283
08284:-00119:+00019:+00017:001188.4526:08284
08285:-00118:+00021:+00040:001188.4526:08285
08286:-00078:+00022:+00037:001188.4526:08286
08287:-00080:+00016:-00016:001188.4526:08287
08288:-00050:+00018:-00014:001275.6312:08288
08289:-00031:+00000:+00026:001275.6312:08289
08290:-00017:-00015:+00016:001275.6312:08290
08291:+00043:+00023:+00009:001275.6312:08291
08292:-00024:-00024:+00068:001275.6312:08292
08293:+00112:+00001:-00041:001275.6312:08293
08294:+00004:-00070:+00100:001275.6312:08294
08295:+00025:-00060:-00081:001275.6312:08295
08296:-00061:-00084:+00019:001275.6312:08296
08297:+00034:-00026:-00103:001275.6312:08297
08298:-00093:+00019:+00054:001275.6312:08298
08299:+00029:-00005:-00064:001275.6312:08299
08300:+00011:+00033:+00013:001275.6312:08300
08301:+00018:+00028:+00011:001275.6312:08301
08302:-00020:+00021:+00084:001275.6312:08302
08303:-00059:-00008:+00015:001378.8913:08303
08304:-00033:+00011:-00014:001378.8913:08304
08305:-00049:+00020:-00005:001378.8913:08305
08306:-00033:+00052:+00009:001378.8913:08306
08307:-00054:+00035:+00019:001378.8913:08307
08308:-00043:+00011:+00003:001378.8913:08308
08309:-00042:+00019:-00020:001378.8913:08309
08310:-00016:+00012:-00043:001378.8913:08310
08311:-00026:+00010:-00007:001378.8913:08311
08312:-00026:-00006:-00052:001378.8913:08312
08313:+00013:+00016:-00050:001378.8913:08313
08314:+00008:-00003:-00020:001378.8913:08314
08315:+00029:+00019:-00032:001378.8913:08315
08316:+00024:-00015:-00007:001378.8913:08316
08317:+00003:+00002:-00013:001464.9807:08317
08318:+00031:-00025:-00035:001464.9807:08318
08319:+00029:-00025:-00034:001464.9807:08319
08320:+00027:-00049:+00032:001464.9807:08320
08321:+00001:-00038:+00015:001464.9807:08321
08322:+00000:-00078:-00026:001464.9807:08322
08323:+00002:-00057:-00043:001464.9807:08323
08324:+00014:-00077:-00054:001464.9807:08324
08325:+00004:-00065:-00053:001464.9807:08325
08326:+00008:-00055:-00063:001464.9807:08326
08327:+00008:-00058:-00027:001464.9807:08327
08328:+00019:-00055:-00045:001464.9807:08328
08329:+00006:-00038:+00008:001464.9807:08329
08330:+00021:-00029:-00013:001529.5028:08330
08331:+00024:-00029:-00015:001529.5028:08331
08332:+00014:-00013:-00012:001529.5028:08332
08333:+00000:-00010:-00046:001529.5028:08333
08334:-00007:-00010:-00062:001529.5028:08334
08335:-00003:+00007:-00050:001529.5028:08335
08336:-00003:-00016:-00041:001529.5028:08336
08337:+00012:+00009:-00065:001529.5028:08337
08338:+00007:+00028:-00047:001529.5028:08338
08339:+00031:+00050:-00029:001529.5028:08339
08340:+00027:+00043:+00005:001529.5028:08340
08341:+00020:+00063:-00012:001529.5028:08341
08342:+00030:+00067:-00031:001582.0208:08342
08343:+00021:+00055:-00024:001582.0208:08343
08344:+00041:+00079:-00029:001582.0208:08344
08345:+00020:+00060:-00043:001582.0208:08345
08346:+00021:+00066:-00055:001582.0208:08346
08347:+00037:+00046:+00006:001582.0208:08347
08348:+00028:+00026:+00025:001582.0208:08348
08349:+00012:+00009:-00035:001582.0208:08349
08350:+00004:+00012:-00049:001582.0208:08350
08351:+00009:+00005:-00040:001582.0208:08351
08352:+00024:-00018:-00077:001582.0208:08352
08353:+00028:-00015:-00049:001582.0208:08353
08354:+00029:-00035:+00002:001582.0208:08354
08355:+00013:-00028:+00027:001608.6219:08355
08356:+00006:-00044:+00055:001608.6219:08356
08357:-00007:-00067:-00030:001608.6219:08357
08358:-00030:-00057:-00013:001608.6219:08358
08359:-00024:-00061:+00010:001608.6219:08359
08360:-00028:-00062:-00065:001608.6219:08360
08361:-00012:-00046:-00067:001608.6219:08361
08362:+00015:-00040:-00021:001608.6219:08362
08363:+00012:-00076:-00003:001608.6219:08363
08364:-00012:-00068:+00020:001608.6219:08364
08365:-00024:-00080:+00017:001608.6219:08365
08366:-00025:-00080:-00023:001608.6219:08366
08367:-00020:-00057:-00067:001622.6284:08367
08368:-00030:-00051:-00068:001622.6284:08368
08369:-00016:-00043:-00035:001622.6284:08369
08370:-00034:-00040:+00022:001622.6284:08370
08371:-00032:-00049:+00017:001622.6284:08371
08372:-00049:-00049:-00043:001622.6284:08372
08373:-00064:-00011:-00026:001622.6284:08373
08374:-00074:+00005:-00033:001622.6284:08374
08375:-00033:+00013:-00021:001622.6284:08375
08376:-00015:+00049:-00048:001622.6284:08376
08377:+00011:+00053:+00004:001622.6284:08377
08378:+00030:+00039:+00041:001622.6284:08378
08379:+00025:+00040:+00025:001639.3134:08379
08380:+00026:+00045:+00021:001639.3134:08380
08381:+00015:+00064:-00013:001639.3134:08381
08382:-00011:+00053:-00032:001639.3134:08382
08383:-00002:+00064:-00037:001639.3134:08383
08384:-00024:+00029:-00028:001639.3134:08384
08385:-00040:+00050:+00044:001639.3134:08385
08386:-00053:+00010:+00059:001639.3134:08386
08387:-00055:+00009:+00030:001639.3134:08387
08388:-00069:+00015:+00016:001639.3134:08388
08389:-00029:+00013:+00102:001639.3134:08389
08390:-00004:+00016:+00030:001639.3134:08390
08391:-00013:+00039:+00095:001649.0395:08391
08392:+00037:+00039:+00046:001649.0395:08392
08393:+00030:+00050:+00061:001649.0395:08393
08394:+00052:+00048:-00003:001649.0395:08394
08395:+00043:+00027:+00099:001649.0395:08395
08396:+00074:+00047:+00027:001649.0395:08396
08397:+00015:+00054:+00076:001649.0395:08397
08398:+00029:+00053:+00057:001649.0395:08398
08399:-00011:+00070:+00089:001649.0395:08399
08400:+00009:+00054:+00069:001649.0395:08400
08401:-00005:+00069:+00061:001649.0395:08401
08402:+00000:+00028:+00089:001649.0395:08402
08403:-00011:+00049:+00100:001649.0395:08403
08404:-00009:+00035:+00097:001646.0925:08404
08405:+00007:+00025:+00066:001646.0925:08405
08406:+00016:+00023:+00060:001646.0925:08406
08407:-00013:-00003:+00050:001646.0925:08407
08408:-00010:+00008:+00067:001646.0925:08408
08409:-00001:-00016:+00041:001646.0925:08409
08410:-00029:-00022:+00052:001646.0925:08410
08411:-00026:+00001:+00043:001646.0925:08411
08412:-00006:-00008:+00085:001646.0925:08412
08413:+00010:-00022:+00056:001646.0925:08413
08414:-00009:-00015:+00080:001646.0925:08414
08415:+00009:-00004:+00068:001646.0925:08415
08416:+00008:+00000:+00020:001652.1330:08416
08417:+00011:+00001:+00040:001652.1330:08417
08418:+00009:+00009:+00029:001652.1330:08418
08419:-00011:+00025:-00002:001652.1330:08419
08420:-00013:+00031:-00050:001652.1330:08420
08421:-00018:+00027:-00074:001652.1330:08421
08422:-00040:+00042:+00040:001652.1330:08422
08423:-00023:+00027:+00190:001652.1330:08423
08424:-00032:-00006:+00112:001652.1330:08424
08425:-00065:+00007:-00158:001652.1330:08425
08426:-00006:-00004:-00148:001652.1330:08426
08427:+00019:+00037:-00047:001652.1330:08427
08428:-00086:-00019:+00176:001651.2152:08428
08429:+00052:+00013:+00089:001651.2152:08429
08430:+00083:+00013:+00122:001651.2152:08430
08431:+00135:+00048:-00089:001651.2152:08431
08432:-00029:-00019:-00023:001651.2152:08432
08433:-00044:-00049:-00146:001651.2152:08433
08434:+00035:-00036:-00055:001651.2152:08434
08435:+00076:-00009:+00088:001651.2152:08435
08436:+00125:+00043:+00052:001651.2152:08436
08437:+00059:+00020:-00148:001651.2152:08437
08438:+00114:+00073:-00109:001651.2152:08438
08439:+00125:+00034:+00234:001651.2152:08439
08440:+00133:+00041:+00076:001637.4572:08440
08441:+00073:+00048:-00081:001637.4572:08441
08442:+00133:+00044:-00004:001637.4572:08442
08443:+00074:-00005:+00136:001637.4572:08443
08444:+00007:-00011:-00061:001637.4572:08444
08445:+00010:+00009:-00075:001637.4572:08445
08446:+00041:-00010:+00000:001637.4572:08446
08447:+00042:-00020:-00005:001637.4572:08447
08448:+00026:-00031:-00008:001637.4572:08448
08449:+00071:-00031:+00027:001637.4572:08449
08450:+00088:-00026:+00032:001637.4572:08450
08451:+00066:-00028:-00017:001637.4572:08451
08452:+00064:-00067:-00019:001637.4572:08452
08453:+00037:-00058:+00013:001610.1539:08453
08454:+00071:-00044:+00063:001610.1539:08454
08455:+00072:-00062:+00020:001610.1539:08455
08456:+00053:-00065:-00020:001610.1539:08456
08457:+00005:-00070:+00007:001610.1539:08457
08458:+00016:-00093:-00071:001610.1539:08458
08459:-00022:-00111:-00084:001610.1539:08459
08460:-00014:-00095:-00056:001610.1539:08460
08461:-00016:-00094:-00019:001610.1539:08461
08462:+00002:-00077:+00078:001610.1539:08462
08463:+00011:-00062:+00121:001610.1539:08463
08464:+00022:-00051:+00046:001610.1539:08464
08465:+00044:-00038:-00100:001610.1539:08465
08466:+00060:-00036:-00151:001505.6573:08466
08467:+00020:-00049:-00126:001505.6573:08467
08468:+00030:-00047:+00014:001505.6573:08468
08469:+00020:-00037:+00041:001505.6573:08469
08470:+00019:+00007:+00062:001505.6573:08470
08471:+00020:+00010:+00005:001505.6573:08471
08472:+00017:+00025:-00029:001505.6573:08472
08473:+00019:+00043:-00050:001505.6573:08473
08474:+00029:+00040:+00025:001505.6573:08474
08475:+00041:+00063:+00022:001505.6573:08475
08476:+00014:+00080:-00061:001505.6573:08476
08477:-00002:+00057:-00074:001505.6573:08477
08478:-00055:+00084:-00081:001505.6573:08478
08479:-00052:+00097:-00022:001505.6573:08479
08480:-00046:+00088:-00049:001505.6573:08480
08481:-00052:+00093:-00036:001349.8270:08481
08482:-00048:+00089:-00009:001349.8270:08482
08483:-00074:+00074:-00014:001349.8270:08483
08484:-00053:+00085:-00022:001349.8270:08484
08485:-00070:+00055:-00063:001349.8270:08485
08486:-00065:+00055:-00056:001349.8270:08486
08487:-00067:+00036:-00013:001349.8270:08487
08488:-00052:+00009:+00021:001349.8270:08488
08489:-00076:-00032:+00024:001349.8270:08489
08490:-00077:-00038:+00040:001349.8270:08490
08491:-00100:-00053:+00024:001349.8270:08491
08492:-00093:-00073:-00024:001349.8270:08492
08493:-00091:-00092:-00055:001349.8270:08493
08494:-00100:-00072:-00045:001349.8270:08494
08495:-00079:-00078:-00046:001349.8270:08495
08496:-00080:-00054:-00046:001349.8270:08496
08497:-00061:-00039:-00026:001224.3311:08497
08498:-00069:-00024:-00060:001224.3311:08498
08499:-00052:-00034:-00063:001224.3311:08499
08500:-00036:-00013:-00035:001224.3311:08500
08501:-00046:-00034:-00026:001224.3311:08501
08502:-00036:-00004:-00072:001224.3311:08502
08503:-00048:-00003:-00095:001224.3311:08503
08504:-00068:+00009:+00058:001224.3311:08504
08505:-00068:+00035:+00102:001224.3311:08505
08506:-00062:+00037:+00028:001224.3311:08506
08507:-00072:+00051:+00010:001224.3311:08507
08508:-00061:+00042:+00054:001224.3311:08508
08509:-00090:+00063:+00014:001224.3311:08509
08510:-00158:+00050:-00076:001224.3311:08510
08511:-00112:+00068:-00036:001224.3311:08511
08512:-00091:+00080:+00059:001224.3311:08512
08513:-00134:+00056:-00033:001224.3311:08513
08514:-00148:+00061:+00001:001165.1213:08514
08515:-00119:+00062:+00055:001165.1213:08515
08516:-00138:+00055:+00023:001165.1213:08516
08517:-00145:+00056:-00009:001165.1213:08517
08518:-00120:+00058:+00065:001165.1213:08518
08519:-00101:+00043:+00046:001165.1213:08519
08520:-00096:+00032:+00037:001165.1213:08520
08521:-00088:+00040:+00052:001165.1213:08521
08522:-00082:+00028:+00029:001165.1213:08522
08523:-00100:+00033:+00004:001165.1213:08523
08524:-00089:+00034:+00022:001165.1213:08524
08525:-00067:+00000:+00069:001165.1213:08525
08526:-00069:+00005:+00037:001165.1213:08526
08527:-00057:-00003:+00033:001165.1213:08527
08528:-00037:-00018:+00081:001165.1213:08528
08529:-00055:-00018:+00102:001165.1213:08529
08530:-00038:+00002:-00065:001165.1213:08530
08531:-00043:-00019:+00119:001188.4793:08531
08532:-00001:-00014:+00158:001188.4793:08532
08533:-00077:-00016:+00025:001188.4793:08533
08534:-00063:-00015:+00000:001188.4793:08534
08535:-00103:-00045:+00013:001188.4793:08535
08536:-00108:-00035:+00007:001188.4793:08536
08537:-00119:-00033:+00028:001188.4793:08537
08538:-00097:+00004:+00081:001188.4793:08538
08539:-00096:-00004:+00028:001188.4793:08539
08540:-00087:+00015:+00066:001188.4793:08540
08541:-00098:+00031:+00030:001188.4793:08541
08542:-00096:+00042:+00055:001188.4793:08542
08543:-00098:+00064:+00013:001188.4793:08543
08544:-00095:+00061:-00016:001188.4793:08544
08545:-00091:+00084:-00003:001188.4793:08545
08546:-00076:+00074:+00026:001188.4793:08546
08547:-00100:+00094:+00018:001259.6229:08547
08548:-00086:+00092:+00005:001259.6229:08548
08549:-00075:+00106:-00042:001259.6229:08549
08550:-00072:+00124:-00037:001259.6229:08550
08551:-00056:+00106:-00047:001259.6229:08551
08552:-00057:+00103:+00027:001259.6229:08552
08553:-00037:+00112:+00033:001259.6229:08553
08554:-00074:+00089:+00025:001259.6229:08554
08555:-00067:+00098:-00015:001259.6229:08555
08556:-00083:+00082:-00050:001259.6229:08556
08557:-00094:+00059:-00016:001259.6229:08557
08558:-00090:+00043:-00030:001259.6229:08558
08559:-00078:+00052:+00000:001259.6229:08559
08560:-00040:+00045:-00032:001259.6229:08560
08561:-00036:+00053:-00112:001259.6229:08561
08562:+00015:-00003:+00064:001326.2568:08562
08563:+00003:-00059:-00061:001326.2568:08563
08564:+00043:-00041:+00002:001326.2568:08564
08565:+00013:-00116:-00029:001326.2568:08565
08566:-00038:-00081:-00095:001326.2568:08566
08567:-00004:-00122:-00023:001326.2568:08567
08568:-00012:-00098:-00030:001326.2568:08568
08569:+00002:-00078:-00048:001326.2568:08569
08570:+00010:-00062:+00011:001326.2568:08570
08571:+00032:-00082:-00001:001326.2568:08571
08572:+00025:-00041:+00061:001326.2568:08572
08573:+00004:-00082:-00025:001326.2568:08573
08574:-00014:-00039:+00082:001326.2568:08574
08575:+00072:-00038:+00026:001326.2568:08575
08576:+00030:-00049:-00037:001394.9462:08576
08577:+00022:-00036:+00059:001394.9462:08577
08578:+00087:-00035:+00222:001394.9462:08578
08579:+00004:-00035:+00064:001394.9462:08579
08580:-00013:+00005:-00107:001394.9462:08580
08581:+00012:-00002:-00120:001394.9462:08581
08582:+00014:+00017:-00046:001394.9462:08582
08583:-00016:+00032:+00039:001394.9462:08583
08584:-00006:+00034:+00068:001394.9462:08584
08585:-00043:-00015:-00102:001394.9462:08585
08586:-00022:+00038:-00082:001394.9462:08586
08587:-00032:+00011:+00078:001394.9462:08587
08588:-00058:+00009:+00190:001394.9462:08588
08589:-00052:+00019:+00070:001394.9462:08589
08590:-00040:+00036:-00020:001464.9724:08590
08591:-00018:+00021:-00096:001464.9724:08591
08592:-00043:+00013:-00038:001464.9724:08592
08593:-00074:-00009:+00049:001464.9724:08593
08594:-00041:+00001:+00084:001464.9724:08594
08595:-00035:-00013:-00078:001464.9724:08595
08596:-00005:+00018:-00084:001464.9724:08596
08597:-00014:-00030:-00092:001464.9724:08597
08598:-00010:-00006:+00001:001464.9724:08598
08599:-00008:-00032:+00052:001464.9724:08599
08600:+00043:-00006:+00099:001464.9724:08600
08601:+00017:-00018:-00004:001464.9724:08601
08602:+00019:+00019:-00048:001464.9724:08602
08603:+00030:-00022:-00018:001524.0404:08603
08604:+00021:+00004:-00019:001524.0404:08604
08605:+00005:-00016:-00018:001524.0404:08605
08606:+00039:-00006:-00054:001524.0404:08606
08607:+00022:-00016:-00051:001524.0404:08607
08608:+00058:+00017:-00072:001524.0404:08608
08609:+00036:+00003:-00083:001524.0404:08609
08610:+00063:-00004:-00099:001524.0404:08610
08611:+00069:+00013:+00044:001524.0404:08611
08612:+00067:-00008:+00022:001524.0404:08612
08613:+00037:+00012:-00034:001524.0404:08613
08614:+00042:+00000:-00060:001524.0404:08614
08615:+00041:+00014:-00072:001524.0404:08615
08616:+00017:+00018:-00055:001561.9239:08616
08617:+00027:+00024:+00016:001561.9239:08617
08618:+00026:+00007:+00040:001561.9239:08618
08619:+00010:+00004:-00044:001561.9239:08619
08620:+00011:-00001:-00096:001561.9239:08620
08621:+00000:-00017:-00079:001561.9239:08621
08622:-00002:-00009:-00062:001561.9239:08622
08623:+00003:-00011:-00071:001561.9239:08623
08624:+00027:-00031:-00093:001561.9239:08624
08625:+00074:+00011:+00019:001561.9239:08625
08626:+00077:+00000:+00006:001561.9239:08626
08627:+00016:-00021:+00021:001561.9239:08627
08628:+00042:-00012:+00007:001600.0091:08628
08629:-00008:+00007:-00003:001600.0091:08629
08630:+00009:-00008:-00037:001600.0091:08630
08631:-00005:-00011:-00008:001600.0091:08631
08632:+00027:-00013:-00037:001600.0091:08632
08633:+00015:-00048:-00050:001600.0091:08633
08634:+00007:-00063:-00027:001600.0091:08634
08635:+00026:-00054:-00031:001600.0091:08635
08636:+00003:-00057:-00036:001600.0091:08636
08637:+00016:-00081:-00096:001600.0091:08637
08638:+00008:-00065:-00024:001600.0091:08638
08639:+00031:-00053:-00037:001600.0091:08639
08640:+00001:-00060:+00012:001600.0091:08640
08641:+00003:-00063:+00030:001625.3753:08641
08642:+00004:-00077:+00072:001625.3753:08642
08643:-00028:-00081:+00015:001625.3753:08643
08644:-00019:-00048:+00012:001625.3753:08644
08645:-00037:-00048:-00047:001625.3753:08645
08646:-00050:-00011:-00140:001625.3753:08646
08647:-00057:+00022:-00039:001625.3753:08647
08648:-00031:-00005:+00033:001625.3753:08648
08649:-00017:+00004:+00060:001625.3753:08649
08650:-00013:+00019:+00044:001625.3753:08650
08651:+00008:+00051:+00028:001625.3753:08651
08652:-00024:+00054:-00080:001625.3753:08652
08653:-00014:+00061:-00093:001628.9295:08653
08654:-00004:+00071:+00025:001628.9295:08654
08655:-00003:+00114:+00045:001628.9295:08655
08656:-00039:+00093:+00045:001628.9295:08656
08657:-00024:+00127:+00029:001628.9295:08657
08658:-00046:+00100:-00020:001628.9295:08658
08659:-00049:+00125:-00079:001628.9295:08659
08660:-00088:+00099:+00010:001628.9295:08660
08661:-00052:+00096:-00018:001628.9295:08661
08662:-00087:+00058:+00040:001628.9295:08662
08663:-00061:+00043:+00017:001628.9295:08663
08664:-00099:+00035:+00024:001628.9295:08664
08665:-00089:-00003:+00070:001643.5496:08665
08666:-00101:-00022:+00011:001643.5496:08666
08667:-00102:-00033:+00042:001643.5496:08667
08668:-00080:-00050:+00038:001643.5496:08668
08669:-00099:-00048:-00010:001643.5496:08669
08670:-00115:-00036:-00009:001643.5496:08670
08671:-00104:-00039:+00043:001643.5496:08671
08672:-00068:-00028:+00018:001643.5496:08672
08673:-00046:-00033:+00053:001643.5496:08673
08674:-00025:-00014:+00032:001643.5496:08674
08675:-00010:-00015:+00081:001643.5496:08675
08676:+00047:-00018:+00084:001643.5496:08676
08677:+00033:+00000:+00112:001648.9937:08677
08678:+00072:+00018:+00127:001648.9937:08678
08679:+00062:+00011:+00103:001648.9937:08679
08680:+00059:+00019:+00096:001648.9937:08680
08681:+00047:+00024:+00055:001648.9937:08681
08682:+00062:+00033:+00031:001648.9937:08682
08683:+00032:+00027:+00026:001648.9937:08683
08684:+00057:+00049:+00067:001648.9937:08684
08685:+00061:+00030:+00060:001648.9937:08685
08686:+00036:+00038:+00063:001648.9937:08686
08687:+00042:+00048:+00057:001648.9937:08687
08688:+00028:+00025:+00031:001648.9937:08688
08689:+00008:+00021:-00001:001648.2031:08689
08690:+00004:-00001:+00004:001648.2031:08690
08691:+00029:+00021:-00013:001648.2031:08691
08692:+00007:+00020:+00040:001648.2031:08692
08693:+00031:+00020:+00088:001648.2031:08693
08694:+00030:+00019:+00098:001648.2031:08694
08695:+00020:+00020:+00046:001648.2031:08695
08696:+00021:+00018:-00014:001648.2031:08696
08697:+00056:-00003:-00020:001648.2031:08697
08698:+00076:+00017:-00053:001648.2031:08698
08699:+00090:+00023:-00044:001648.2031:08699
08700:+00103:-00005:-00024:001648.2031:08700
08701:+00095:+00010:+00033:001648.2031:08701
08702:+00116:+00034:+00068:001649.9676:08702
08703:+00021:+00034:-00023:001649.9676:08703
08704:+00061:+00006:+00000:001649.9676:08704
08705:+00075:+00023:-00289:001649.9676:08705
08706:+00229:+00028:+00201:001649.9676:08706
08707:+00119:-00049:+00188:001649.9676:08707
08708:+00010:-00005:-00054:001649.9676:08708
08709:-00005:-00032:-00218:001649.9676:08709
08710:+00030:-00003:+00041:001649.9676:08710
08711:-00041:-00011:+00002:001649.9676:08711
08712:-00072:+00057:-00185:001649.9676:08712
08713:+00043:+00039:-00088:001649.9676:08713
08714:+00061:+00020:+00283:001649.0100:08714
08715:+00020:-00011:-00080:001649.0100:08715
08716:+00004:+00013:-00125:001649.0100:08716
08717:+00089:-00036:+00058:001649.0100:08717
08718:+00083:-00079:+00206:001649.0100:08718
08719:-00021:-00050:-00095:001649.0100:08719
08720:-00017:-00024:-00100:001649.0100:08720
08721:+00121:-00022:+00117:001649.0100:08721
08722:+00045:-00068:+00109:001649.0100:08722
08723:+00061:-00050:-00059:001649.0100:08723
08724:+00087:-00058:-00089:001649.0100:08724
08725:+00109:-00049:+00073:001649.0100:08725
08726:+00125:-00060:+00163:001626.8110:08726
08727:+00091:-00060:+00041:001626.8110:08727
08728:+00106:-00044:+00006:001626.8110:08728
08729:+00122:-00045:+00080:001626.8110:08729
08730:+00081:-00078:+00051:001626.8110:08730
08731:+00061:-00066:-00049:001626.8110:08731
08732:+00042:-00076:-00039:001626.8110:08732
08733:+00037:-00051:+00030:001626.8110:08733
08734:+00034:-00061:-00005:001626.8110:08734
08735:+00028:-00037:+00016:001626.8110:08735
08736:-00027:-00039:+00027:001626.8110:08736
08737:-00026:-00030:+00011:001626.8110:08737
08738:-00026:-00027:-00027:001626.8110:08738
08739:-00039:-00036:+00081:001562.5065:08739
08740:-00027:-00029:+00066:001562.5065:08740
08741:-00054:-00019:+00005:001562.5065:08741
08742:-00029:-00026:-00017:001562.5065:08742
08743:-00027:+00005:+00007:001562.5065:08743
08744:-00017:-00015:-00077:001562.5065:08744
08745:-00038:+00017:-00017:001562.5065:08745
08746:-00001:-00005:-00012:001562.5065:08746
08747:-00022:+00022:-00017:001562.5065:08747
08748:-00014:+00020:-00006:001562.5065:08748
08749:+00013:+00033:-00016:001562.5065:08749
08750:-00008:+00038:-00042:001562.5065:08750
08751:+00008:+00031:-00068:001562.5065:08751
08752:+00004:+00030:-00038:001562.5065:08752
08753:+00025:+00054:+00021:001434.5957:08753
08754:+00018:+00066:+00047:001434.5957:08754
08755:+00041:+00060:+00030:001434.5957:08755
08756:+00042:+00060:+00037:001434.5957:08756
08757:+00047:+00076:-00076:001434.5957:08757
08758:+00007:+00099:-00108:001434.5957:08758
08759:+00019:+00077:-00097:001434.5957:08759
08760:+00026:+00088:-00017:001434.5957:08760
08761:+00007:+00086:-00030:001434.5957:08761
08762:-00027:+00095:-00066:001434.5957:08762
08763:-00025:+00076:-00054:001434.5957:08763
08764:-00020:+00074:-00045:001434.5957:08764
08765:-00042:+00064:-00010:001434.5957:08765
08766:-00049:+00042:-00017:001434.5957:08766
08767:-00057:+00031:-00017:001434.5957:08767
08768:-00069:+00010:-00005:001290.0692:08768
08769:-00065:+00007:-00020:001290.0692:08769
08770:-00079:-00007:-00014:001290.0692:08770
08771:-00105:-00039:+00010:001290.0692:08771
08772:-00101:-00060:-00079:001290.0692:08772
08773:-00094:-00042:-00059:001290.0692:08773
08774:-00099:-00069:-00052:001290.0692:08774
08775:-00099:-00075:-00047:001290.0692:08775
08776:-00070:-00056:-00040:001290.0692:08776
08777:-00051:-00058:-00028:001290.0692:08777
08778:-00047:-00043:-00009:001290.0692:08778
08779:-00071:-00045:+00030:001290.0692:08779
08780:-00075:-00052:+00022:001290.0692:08780
08781:-00053:-00025:+00022:001290.0692:08781
08782:-00049:-00008:-00002:001290.0692:08782
08783:-00072:-00016:+00038:001290.0692:08783
08784:-00065:+00002:+00027:001290.0692:08784
08785:-00075:+00021:+00040:001201.1314:08785
08786:-00074:+00023:+00026:001201.1314:08786
08787:-00065:+00029:+00022:001201.1314:08787
08788:-00091:+00032:-00100:001201.1314:08788
08789:-00098:+00009:-00121:001201.1314:08789
08790:-00104:+00028:+00027:001201.1314:08790
08791:-00092:+00053:+00097:001201.1314:08791
08792:-00095:+00049:+00058:001201.1314:08792
08793:-00109:+00050:+00008:001201.1314:08793
08794:-00110:+00058:-00037:001201.1314:08794
08795:-00110:+00078:+00004:001201.1314:08795
08796:-00118:+00060:+00055:001201.1314:08796
08797:-00134:+00080:+00052:001201.1314:08797
08798:-00108:+00073:+00025:001201.1314:08798
08799:-00130:+00061:+00047:001201.1314:08799
08800:-00106:+00061:+00073:001201.1314:08800
08801:-00124:+00031:+00084:001201.1314:08801
08802:-00146:+00050:+00014:001174.9840:08802
08803:-00108:+00036:+00016:001174.9840:08803
08804:-00121:+00035:+00023:001174.9840:08804
08805:-00127:+00024:+00011:001174.9840:08805
08806:-00120:+00022:+00050:001174.9840:08806
08807:-00117:+00022:+00068:001174.9840:08807
08808:-00092:+00033:+00067:001174.9840:08808
08809:-00077:+00013:+00045:001174.9840:08809
08810:-00086:+00037:+00067:001174.9840:08810
08811:-00066:+00035:+00025:001174.9840:08811
08812:-00062:+00050:+00015:001174.9840:08812
08813:-00054:+00067:+00006:001174.9840:08813
08814:-00049:+00056:-00022:001174.9840:08814
08815:-00057:+00069:+00002:001174.9840:08815
08816:-00048:+00060:+00020:001174.9840:08816
08817:-00050:+00067:+00027:001174.9840:08817
08818:-00069:+00065:+00033:001219.7186:08818
08819:-00060:+00064:+00055:001219.7186:08819
08820:-00052:+00069:-00004:001219.7186:08820
08821:-00046:+00045:-00019:001219.7186:08821
08822:-00061:+00060:-00002:001219.7186:08822
08823:-00046:+00029:+00034:001219.7186:08823
08824:-00074:+00029:+00001:001219.7186:08824
08825:-00078:+00027:+00015:001219.7186:08825
08826:-00082:+00027:-00072:001219.7186:08826
08827:-00094:+00035:-00102:001219.7186:08827
08828:-00075:+00014:-00035:001219.7186:08828
08829:-00061:+00037:+00049:001219.7186:08829
08830:-00049:+00033:+00038:001219.7186:08830
08831:-00054:+00036:-00012:001219.7186:08831
08832:-00056:+00027:-00038:001219.7186:08832
08833:-00048:+00054:-00077:001219.7186:08833
08834:-00040:+00060:-00052:001287.8002:08834
08835:-00121:+00033:+00007:001287.8002:08835
08836:+00022:+00045:+00011:001287.8002:08836
08837:-00118:-00019:+00036:001287.8002:08837
08838:+00046:+00049:-00013:001287.8002:08838
08839:-00082:-00007:-00029:001287.8002:08839
08840:-00014:+00021:-00030:001287.8002:08840
08841:-00111:-00036:-00075:001287.8002:08841
08842:-00013:+00013:-00042:001287.8002:08842
08843:-00067:-00048:-00069:001287.8002:08843
08844:+00031:+00029:-00059:001287.8002:08844
08845:-00035:-00049:+00056:001287.8002:08845
08846:+00017:+00015:+00034:001287.8002:08846
08847:+00047:-00012:+00062:001287.8002:08847
08848:+00052:+00009:+00017:001356.5419:08848
08849:+00017:-00046:+00015:001356.5419:08849
08850:+00013:-00014:+00008:001356.5419:08850
08851:+00009:-00023:-00027:001356.5419:08851
08852:+00003:-00036:+00024:001356.5419:08852
08853:-00013:-00035:-00032:001356.5419:08853
08854:+00016:-00009:+00008:001356.5419:08854
08855:-00015:-00025:+00008:001356.5419:08855
08856:+00002:-00030:+00020:001356.5419:08856
08857:-00004:-00019:-00032:001356.5419:08857
08858:+00045:-00035:+00013:001356.5419:08858
08859:+00040:-00003:+00060:001356.5419:08859
08860:-00030:+00004:+00055:001356.5419:08860
08861:-00036:-00014:+00051:001356.5419:08861
08862:-00060:-00036:+00030:001423.4564:08862
08863:-00053:-00019:-00066:001423.4564:08863
08864:-00051:-00031:-00113:001423.4564:08864
08865:-00071:-00028:-00043:001423.4564:08865
08866:-00052:-00062:+00077:001423.4564:08866
08867:-00047:-00043:+00090:001423.4564:08867
08868:-00019:-00040:+00032:001423.4564:08868
08869:-00005:-00030:-00056:001423.4564:08869
08870:+00003:-00034:-00092:001423.4564:08870
08871:+00027:-00030:+00000:001423.4564:08871
08872:+00023:-00034:+00048:001423.4564:08872
08873:+00021:-00014:+00081:001423.4564:08873
08874:+00042:-00010:+00017:001423.4564:08874
08875:+00023:-00017:-00032:001423.4564:08875
08876:+00044:-00002:-00048:001497.8275:08876
08877:+00032:-00001:-00020:001497.8275:08877
08878:+00032:+00015:-00023:001497.8275:08878
08879:+00044:+00010:-00028:001497.8275:08879
08880:+00050:+00015:-00007:001497.8275:08880
08881:+00048:+00032:-00031:001497.8275:08881
08882:+00072:+00012:+00023:001497.8275:08882
08883:+00077:+00023:-00091:001497.8275:08883
08884:+00053:+00032:+00028:001497.8275:08884
08885:+00101:+00022:+00019:001497.8275:08885
08886:+00071:+00019:+00010:001497.8275:08886
08887:+00072:+00024:-00064:001497.8275:08887
08888:+00058:+00009:-00030:001497.8275:08888
[truncated: 50,041 more chars]
