# Supplementary material for: Suboptimal Omnidirectional Wheel Design and Implementation
Source: Sensors (Basel). 2021 Jan 28;21(3):865. doi: 10.3390/s21030865 (PMC7865864; doi:10.3390/s21030865)
Supplement: Supplementary file 1 [file sensors-21-00865-s001.zip › 4.-Data 30 Files With Suspension/ACDATA18.TXT]

00001:-00077:-00217:+00134:003255.5139:00001
00002:-00052:-00209:+00159:003255.5139:00002
00003:-00043:-00205:+00163:003255.5139:00003
00004:-00026:-00187:+00171:003255.5139:00004
00005:+00004:-00193:+00210:003166.9492:00005
00006:+00032:-00147:+00112:003166.9492:00006
00007:+00029:-00133:+00065:003166.9492:00007
00008:+00050:-00101:+00078:003166.9492:00008
00009:+00108:-00069:+00063:003166.9492:00009
00010:+00100:-00062:+00098:003166.9492:00010
00011:+00104:-00046:+00150:003142.4279:00011
00012:+00108:+00001:+00149:003142.4279:00012
00013:+00092:+00022:+00080:003142.4279:00013
00014:+00067:+00039:+00024:003142.4279:00014
00015:+00060:+00039:-00037:003142.4279:00015
00016:-00007:+00053:-00031:003142.4279:00016
00017:-00043:+00070:-00058:003222.5100:00017
00018:-00055:+00098:+00028:003222.5100:00018
00019:-00063:+00108:+00047:003222.5100:00019
00020:-00100:+00161:+00078:003222.5100:00020
00021:-00081:+00144:+00067:003222.5100:00021
00022:-00104:+00160:-00013:003222.5100:00022
00023:-00132:+00126:-00057:003222.5100:00023
00024:-00105:+00131:-00093:003135.0769:00024
00025:-00130:+00096:-00141:003135.0769:00025
00026:-00091:+00086:-00069:003135.0769:00026
00027:-00096:+00050:-00012:003135.0769:00027
00028:-00072:+00042:-00039:003135.0769:00028
00029:-00072:-00002:-00119:003135.0769:00029
00030:-00037:-00004:-00102:003118.9096:00030
00031:-00038:-00023:-00072:003118.9096:00031
00032:-00002:-00020:-00118:003118.9096:00032
00033:+00022:-00035:-00092:003118.9096:00033
00034:+00061:-00010:-00061:003118.9096:00034
00035:+00038:-00052:-00079:003118.9096:00035
00036:+00072:-00028:-00133:003230.7507:00036
00037:+00067:-00043:-00126:003230.7507:00037
00038:+00087:-00048:-00115:003230.7507:00038
00039:+00078:-00036:-00163:003230.7507:00039
00040:+00090:-00034:-00138:003230.7507:00040
00041:+00072:-00038:-00226:003230.7507:00041
00042:+00074:-00030:-00147:003230.7507:00042
00043:+00034:-00011:-00182:003166.8950:00043
00044:-00002:-00013:-00145:003166.8950:00044
00045:+00006:-00004:-00136:003166.8950:00045
00046:-00036:-00004:-00067:003166.8950:00046
00047:-00016:+00039:-00090:003166.8950:00047
00048:-00018:+00044:-00112:003166.8950:00048
00049:-00042:+00108:-00117:003174.3784:00049
00050:-00042:+00112:-00180:003174.3784:00050
00051:-00068:+00142:-00175:003174.3784:00051
00052:-00055:+00135:-00195:003174.3784:00052
00053:-00049:+00156:-00120:003174.3784:00053
00054:-00064:+00146:-00067:003174.3784:00054
00055:-00070:+00139:+00065:003280.9833:00055
00056:-00073:+00099:-00001:003280.9833:00056
00057:-00103:+00107:+00023:003280.9833:00057
00058:-00081:+00078:+00007:003280.9833:00058
00059:-00079:+00064:+00039:003280.9833:00059
00060:-00081:+00032:-00058:003280.9833:00060
00061:-00099:+00025:-00135:003224.3957:00061
00062:-00092:+00009:-00109:003224.3957:00062
00063:-00050:-00026:-00097:003224.3957:00063
00064:-00045:-00050:+00055:003224.3957:00064
00065:-00012:-00063:+00150:003224.3957:00065
00066:+00042:-00075:+00223:003224.3957:00066
00067:+00064:-00069:+00221:003223.1958:00067
00068:+00081:-00092:+00165:003223.1958:00068
00069:+00088:-00046:+00159:003223.1958:00069
00070:+00074:-00064:+00120:003223.1958:00070
00071:+00050:-00038:+00033:003223.1958:00071
00072:+00059:-00011:+00072:003223.1958:00072
00073:+00057:+00034:+00044:003324.0278:00073
00074:+00077:+00057:+00049:003324.0278:00074
00075:+00071:+00085:+00049:003324.0278:00075
00076:+00071:+00113:+00066:003324.0278:00076
00077:+00072:+00103:+00072:003324.0278:00077
00078:+00044:+00114:+00104:003324.0278:00078
00079:+00021:+00087:+00148:003258.2023:00079
00080:-00005:+00094:+00096:003258.2023:00080
00081:-00051:+00053:+00065:003258.2023:00081
00082:-00129:+00026:+00015:003258.2023:00082
00083:-00158:+00009:-00044:003258.2023:00083
00084:-00183:+00012:-00080:003258.2023:00084
00085:-00204:-00004:-00077:003258.2023:00085
00086:-00203:+00006:-00019:003240.1420:00086
00087:-00202:-00015:+00021:003240.1420:00087
00088:-00210:-00023:-00003:003240.1420:00088
00089:-00176:-00050:-00030:003240.1420:00089
00090:-00107:-00048:-00014:003240.1420:00090
00091:-00094:-00067:-00005:003240.1420:00091
00092:-00033:-00053:+00047:003332.8291:00092
00093:+00015:-00066:+00007:003332.8291:00093
00094:+00032:-00055:+00099:003332.8291:00094
00095:+00051:-00059:+00104:003332.8291:00095
00096:+00059:-00029:+00010:003332.8291:00096
00097:+00051:-00046:-00017:003332.8291:00097
00098:+00070:-00018:-00016:003241.2485:00098
00099:+00060:-00011:-00036:003241.2485:00099
00100:+00064:+00009:+00036:003241.2485:00100
00101:+00100:+00010:+00009:003241.2485:00101
00102:+00116:+00042:-00022:003241.2485:00102
00103:+00117:+00068:-00041:003241.2485:00103
00104:+00138:+00073:-00003:003206.8554:00104
00105:+00093:+00060:+00024:003206.8554:00105
00106:+00084:+00093:+00007:003206.8554:00106
00107:+00068:+00071:+00068:003206.8554:00107
00108:+00045:+00073:+00103:003206.8554:00108
00109:-00011:+00040:+00099:003206.8554:00109
00110:-00036:+00053:+00040:003298.0615:00110
00111:-00036:+00035:+00046:003298.0615:00111
00112:-00071:+00007:+00128:003298.0615:00112
00113:-00086:-00008:+00093:003298.0615:00113
00114:-00056:-00008:+00073:003298.0615:00114
00115:-00038:+00005:+00101:003298.0615:00115
00116:-00041:-00015:+00088:003191.3994:00116
00117:-00019:-00055:+00062:003191.3994:00117
00118:+00001:-00071:+00064:003191.3994:00118
00119:-00007:-00106:+00101:003191.3994:00119
00120:+00017:-00162:+00150:003191.3994:00120
00121:+00010:-00165:+00149:003191.3994:00121
00122:+00004:-00183:+00076:003191.3994:00122
00123:+00012:-00196:+00148:003166.3222:00123
00124:+00033:-00235:+00151:003166.3222:00124
00125:-00006:-00207:+00095:003166.3222:00125
00126:-00009:-00233:+00101:003166.3222:00126
00127:+00004:-00222:+00102:003166.3222:00127
00128:-00010:-00210:+00168:003166.3222:00128
00129:+00007:-00211:+00090:003230.7690:00129
00130:-00018:-00199:+00079:003230.7690:00130
00131:+00006:-00137:+00148:003230.7690:00131
00132:-00011:-00156:+00119:003230.7690:00132
00133:+00015:-00074:+00065:003230.7690:00133
00134:+00021:-00066:+00059:003230.7690:00134
00135:+00006:-00009:+00058:003143.0307:00135
00136:+00026:+00010:+00034:003143.0307:00136
00137:+00047:+00064:-00006:003143.0307:00137
00138:+00029:+00074:+00010:003143.0307:00138
00139:+00029:+00123:+00012:003143.0307:00139
00140:+00007:+00136:+00042:003143.0307:00140
00141:+00005:+00189:-00030:003143.0307:00141
00142:+00000:+00193:-00002:003103.4455:00142
00143:-00012:+00211:+00034:003103.4455:00143
00144:-00029:+00199:-00013:003103.4455:00144
00145:-00034:+00198:-00020:003103.4455:00145
00146:-00068:+00187:-00011:003103.4455:00146
00147:-00095:+00145:+00012:003103.4455:00147
00148:-00097:+00145:-00019:003198.1721:00148
00149:-00095:+00113:-00079:003198.1721:00149
00150:-00114:+00068:-00021:003198.1721:00150
00151:-00127:+00027:-00074:003198.1721:00151
00152:-00090:-00001:-00125:003198.1721:00152
00153:-00097:-00037:-00117:003198.1721:00153
00154:-00089:-00052:-00136:003111.5893:00154
00155:-00095:-00114:-00099:003111.5893:00155
00156:-00075:-00095:-00112:003111.5893:00156
00157:-00069:-00133:-00071:003111.5893:00157
00158:-00014:-00138:-00048:003111.5893:00158
00159:-00024:-00159:-00039:003111.5893:00159
00160:+00058:-00114:-00111:003111.5893:00160
00161:+00075:-00085:-00140:003103.4919:00161
00162:+00081:-00083:-00150:003103.4919:00162
00163:+00084:-00065:-00176:003103.4919:00163
00164:+00111:-00051:-00216:003103.4919:00164
00165:+00099:-00038:-00202:003103.4919:00165
00166:+00071:+00006:-00120:003103.4919:00166
00167:+00040:+00006:-00082:003206.2822:00167
00168:+00011:+00027:-00104:003206.2822:00168
00169:-00006:+00040:-00123:003206.2822:00169
00170:-00042:+00069:-00132:003206.2822:00170
00171:-00052:+00114:-00168:003206.2822:00171
00172:-00063:+00123:-00113:003206.2822:00172
00173:-00044:+00149:-00132:003158.9697:00173
00174:-00100:+00168:-00146:003158.9697:00174
00175:-00081:+00178:-00229:003158.9697:00175
00176:-00118:+00179:-00137:003158.9697:00176
00177:-00095:+00162:-00103:003158.9697:00177
00178:-00113:+00152:-00028:003158.9697:00178
00179:-00034:+00121:+00067:003158.9697:00179
00180:-00046:+00131:+00062:003158.3374:00180
00181:-00051:+00109:+00105:003158.3374:00181
00182:-00035:+00063:-00017:003158.3374:00182
00183:-00070:+00038:-00158:003158.3374:00183
00184:-00049:-00003:-00232:003158.3374:00184
00185:-00066:-00018:-00074:003158.3374:00185
00186:-00056:-00041:-00020:003280.9580:00186
00187:-00048:-00083:+00053:003280.9580:00187
00188:-00017:-00060:+00164:003280.9580:00188
00189:+00005:-00056:+00180:003280.9580:00189
00190:+00022:-00073:+00116:003280.9580:00190
00191:+00045:-00059:+00161:003280.9580:00191
00192:+00054:-00067:+00173:003224.4516:00192
00193:+00056:-00017:+00152:003224.4516:00193
00194:+00067:-00008:+00092:003224.4516:00194
00195:+00057:+00014:+00109:003224.4516:00195
00196:+00025:+00024:+00032:003224.4516:00196
00197:+00029:+00066:+00073:003224.4516:00197
00198:+00050:+00079:+00074:003206.9411:00198
00199:+00048:+00081:+00042:003206.9411:00199
00200:+00019:+00093:+00073:003206.9411:00200
00201:+00027:+00118:+00064:003206.9411:00201
00202:-00003:+00105:+00123:003206.9411:00202
00203:-00036:+00091:+00144:003206.9411:00203
00204:-00114:+00068:+00105:003324.0800:00204
00205:-00143:+00064:+00100:003324.0800:00205
00206:-00204:+00016:+00046:003324.0800:00206
00207:-00199:+00006:-00013:003324.0800:00207
00208:-00215:+00006:-00039:003324.0800:00208
00209:-00219:-00019:-00035:003324.0800:00209
00210:-00194:-00014:+00023:003232.7844:00210
00211:-00166:-00032:+00006:003232.7844:00211
00212:-00129:-00010:+00001:003232.7844:00212
00213:-00075:-00020:+00026:003232.7844:00213
00214:-00056:-00035:-00001:003232.7844:00214
00215:-00043:-00010:+00000:003232.7844:00215
00216:+00017:-00011:+00017:003232.7844:00216
00217:+00035:-00014:+00029:003215.1867:00217
00218:+00042:-00026:+00003:003215.1867:00218
00219:+00062:-00020:+00043:003215.1867:00219
00220:+00090:-00021:-00011:003215.1867:00220
00221:+00082:+00002:+00024:003215.1867:00221
00222:+00109:+00011:+00026:003215.1867:00222
00223:+00103:+00013:+00135:003298.0744:00223
00224:+00123:+00034:+00115:003298.0744:00224
00225:+00120:+00052:-00007:003298.0744:00225
00226:+00096:+00062:-00041:003298.0744:00226
00227:+00090:+00068:-00037:003298.0744:00227
00228:+00062:+00065:-00064:003298.0744:00228
00229:+00053:+00060:-00064:003207.6862:00229
00230:+00059:+00062:-00033:003207.6862:00230
00231:+00023:+00078:-00001:003207.6862:00231
00232:+00019:+00064:+00071:003207.6862:00232
00233:-00004:+00027:+00083:003207.6862:00233
00234:-00012:+00053:+00085:003207.6862:00234
00235:+00015:+00022:+00112:003174.2578:00235
00236:-00021:+00020:+00141:003174.2578:00236
00237:-00019:-00015:+00150:003174.2578:00237
00238:-00032:-00008:+00058:003174.2578:00238
00239:-00067:-00060:-00001:003174.2578:00239
00240:-00062:-00082:+00035:003174.2578:00240
00241:-00095:-00120:+00087:003247.3830:00241
00242:-00117:-00166:+00078:003247.3830:00242
00243:-00099:-00198:+00159:003247.3830:00243
00244:-00032:-00212:+00164:003247.3830:00244
00245:-00062:-00260:+00149:003247.3830:00245
00246:+00028:-00250:+00131:003247.3830:00246
00247:+00035:-00237:+00099:003247.3830:00247
00248:+00078:-00220:+00075:003142.9890:00248
00249:+00061:-00206:+00113:003142.9890:00249
00250:+00084:-00176:+00117:003142.9890:00250
00251:+00061:-00202:+00094:003142.9890:00251
00252:+00038:-00156:+00079:003142.9890:00252
00253:+00022:-00119:+00082:003142.9890:00253
00254:+00015:-00110:+00055:003111.1840:00254
00255:+00028:-00076:+00133:003111.1840:00255
00256:+00044:-00024:+00188:003111.1840:00256
00257:+00059:+00010:+00138:003111.1840:00257
00258:+00063:+00078:+00081:003111.1840:00258
00259:+00060:+00076:+00040:003111.1840:00259
00260:+00042:+00115:-00046:003111.1840:00260
00261:+00032:+00141:-00092:003182.0922:00261
00262:-00027:+00157:-00022:003182.0922:00262
00263:-00050:+00170:+00050:003182.0922:00263
00264:-00050:+00152:-00007:003182.0922:00264
00265:-00088:+00153:-00039:003182.0922:00265
00266:-00089:+00156:-00063:003182.0922:00266
00267:-00092:+00141:-00022:003088.3940:00267
00268:-00119:+00116:+00009:003088.3940:00268
00269:-00116:+00110:-00024:003088.3940:00269
00270:-00128:+00073:-00037:003088.3940:00270
00271:-00108:+00057:-00006:003088.3940:00271
00272:-00128:+00036:-00053:003088.3940:00272
00273:-00108:+00052:-00097:003072.9069:00273
00274:-00099:-00020:-00088:003072.9069:00274
00275:-00070:+00001:-00105:003072.9069:00275
00276:-00035:-00055:-00156:003072.9069:00276
00277:-00014:-00058:-00110:003072.9069:00277
00278:-00027:-00096:-00090:003072.9069:00278
00279:-00012:-00093:-00113:003072.9069:00279
00280:+00009:-00073:-00150:003174.1396:00280
00281:+00074:-00061:-00102:003174.1396:00281
00282:+00054:-00070:-00079:003174.1396:00282
00283:+00068:-00046:-00133:003174.1396:00283
00284:+00083:-00065:-00125:003174.1396:00284
00285:+00104:-00022:-00229:003174.1396:00285
00286:+00048:-00052:-00165:003111.5605:00286
00287:+00072:+00005:-00181:003111.5605:00287
00288:+00026:-00006:-00156:003111.5605:00288
00289:+00054:+00009:-00140:003111.5605:00289
00290:+00002:+00023:-00048:003111.5605:00290
00291:+00012:+00048:-00072:003111.5605:00291
00292:-00017:+00048:-00118:003111.5605:00292
00293:-00014:+00057:-00139:003111.1035:00293
00294:-00056:+00094:-00114:003111.1035:00294
00295:-00045:+00087:-00129:003111.1035:00295
00296:-00073:+00156:-00121:003111.1035:00296
00297:-00061:+00158:-00156:003111.1035:00297
00298:-00078:+00173:-00150:003111.1035:00298
00299:-00102:+00175:-00073:003230.8364:00299
00300:-00084:+00168:-00070:003230.8364:00300
00301:-00097:+00170:-00043:003230.8364:00301
00302:-00050:+00152:-00018:003230.8364:00302
00303:-00050:+00140:+00026:003230.8364:00303
00304:-00056:+00085:+00039:003230.8364:00304
00305:-00071:+00083:+00104:003166.9731:00305
00306:-00070:+00039:+00067:003166.9731:00306
00307:-00063:+00032:-00101:003166.9731:00307
00308:-00068:+00006:-00141:003166.9731:00308
00309:-00066:-00032:-00108:003166.9731:00309
00310:-00064:-00054:-00009:003166.9731:00310
00311:-00024:-00059:+00056:003190.5219:00311
00312:+00015:-00095:+00192:003190.5219:00312
00313:+00004:-00089:+00196:003190.5219:00313
00314:+00007:-00086:+00160:003190.5219:00314
00315:+00010:-00091:+00100:003190.5219:00315
00316:-00003:-00092:+00092:003190.5219:00316
00317:+00014:-00040:+00046:003190.5219:00317
00318:+00027:-00001:+00071:003298.0358:00318
00319:+00019:-00003:+00071:003298.0358:00319
00320:+00044:+00047:+00128:003298.0358:00320
00321:+00055:+00041:+00131:003298.0358:00321
00322:+00053:+00059:+00065:003298.0358:00322
00323:+00045:+00057:+00064:003298.0358:00323
00324:+00045:+00073:+00056:003232.8220:00324
00325:-00012:+00098:+00037:003232.8220:00325
00326:+00015:+00076:+00022:003232.8220:00326
00327:-00013:+00115:+00069:003232.8220:00327
00328:-00050:+00111:+00001:003232.8220:00328
00329:-00103:+00125:-00006:003232.8220:00329
00330:-00103:+00107:-00003:003223.4313:00330
00331:-00132:+00128:+00006:003223.4313:00331
00332:-00140:+00088:-00028:003223.4313:00332
00333:-00143:+00104:+00035:003223.4313:00333
00334:-00120:+00070:+00057:003223.4313:00334
00335:-00120:+00074:+00025:003223.4313:00335
00336:-00075:+00060:-00016:003315.3508:00336
00337:-00055:+00040:+00014:003315.3508:00337
00338:-00017:+00027:-00013:003315.3508:00338
00339:+00012:+00024:-00027:003315.3508:00339
00340:+00021:+00014:+00007:003315.3508:00340
00341:+00028:+00005:-00032:003315.3508:00341
00342:+00018:-00014:+00028:003232.8159:00342
00343:+00007:-00011:+00053:003232.8159:00343
00344:+00019:-00027:-00044:003232.8159:00344
00345:+00032:-00044:-00066:003232.8159:00345
00346:+00030:-00045:-00035:003232.8159:00346
00347:+00028:-00067:+00029:003232.8159:00347
00348:+00018:-00068:+00056:003198.7685:00348
00349:+00075:-00077:+00103:003198.7685:00349
00350:+00078:-00062:+00055:003198.7685:00350
00351:+00073:-00066:+00024:003198.7685:00351
00352:+00073:-00053:-00092:003198.7685:00352
00353:+00052:-00042:-00034:003198.7685:00353
00354:+00059:-00031:+00020:003280.9960:00354
00355:+00073:-00053:+00136:003280.9960:00355
00356:+00040:-00036:+00129:003280.9960:00356
00357:+00030:-00053:+00054:003280.9960:00357
00358:+00027:-00018:+00077:003280.9960:00358
00359:+00025:+00003:+00074:003280.9960:00359
00360:+00030:-00005:+00017:003280.9960:00360
00361:+00065:-00020:+00186:003183.2482:00361
00362:+00094:+00009:+00170:003183.2482:00362
00363:+00010:-00037:+00094:003183.2482:00363
00364:+00023:-00048:+00071:003183.2482:00364
00365:-00083:-00069:+00078:003183.2482:00365
00366:-00031:-00082:+00149:003183.2482:00366
00367:-00050:-00084:+00072:003158.3251:00367
00368:-00030:-00107:+00163:003158.3251:00368
00369:-00073:-00137:+00196:003158.3251:00369
00370:-00018:-00143:+00135:003158.3251:00370
00371:-00007:-00132:+00092:003158.3251:00371
00372:+00028:-00142:+00097:003158.3251:00372
00373:+00027:-00146:+00089:003230.8549:00373
00374:+00044:-00120:+00067:003230.8549:00374
00375:+00032:-00141:+00097:003230.8549:00375
00376:+00022:-00145:+00132:003230.8549:00376
00377:+00032:-00131:+00075:003230.8549:00377
00378:+00030:-00116:+00089:003230.8549:00378
00379:-00002:-00102:+00085:003230.8549:00379
00380:+00018:-00061:+00065:003135.0949:00380
00381:-00001:-00051:+00064:003135.0949:00381
00382:+00028:-00009:+00084:003135.0949:00382
00383:+00005:-00002:+00105:003135.0949:00383
00384:-00003:+00025:+00050:003135.0949:00384
00385:+00002:+00084:-00050:003135.0949:00385
00386:-00026:+00097:-00035:003095.8027:00386
00387:+00000:+00101:-00021:003095.8027:00387
00388:-00038:+00139:-00040:003095.8027:00388
00389:-00042:+00132:-00089:003095.8027:00389
00390:-00044:+00131:-00031:003095.8027:00390
00391:-00067:+00131:+00022:003095.8027:00391
00392:-00066:+00139:-00010:003182.0864:00392
00393:-00074:+00140:-00025:003182.0864:00393
00394:-00097:+00126:-00078:003182.0864:00394
00395:-00118:+00090:-00062:003182.0864:00395
00396:-00100:+00093:-00112:003182.0864:00396
00397:-00103:+00055:-00104:003182.0864:00397
00398:-00075:+00024:-00078:003182.0864:00398
00399:-00075:+00007:-00051:003096.0947:00399
00400:-00059:+00016:-00085:003096.0947:00400
00401:-00049:-00048:-00099:003096.0947:00401
00402:-00043:-00063:-00099:003096.0947:00402
00403:-00018:-00080:-00107:003096.0947:00403
00404:+00005:-00070:-00118:003096.0947:00404
00405:+00021:-00098:-00069:003103.4858:00405
00406:+00036:-00097:-00093:003103.4858:00406
00407:+00044:-00090:-00102:003103.4858:00407
00408:+00062:-00074:-00083:003103.4858:00408
00409:+00079:-00073:-00137:003103.4858:00409
00410:+00075:-00069:-00101:003103.4858:00410
00411:+00086:-00045:-00150:003103.4858:00411
00412:+00087:-00052:-00095:003214.3422:00412
00413:+00080:-00014:-00125:003214.3422:00413
00414:+00055:-00031:-00100:003214.3422:00414
00415:+00025:+00014:-00082:003214.3422:00415
00416:+00011:+00012:-00137:003214.3422:00416
00417:-00022:+00078:-00108:003214.3422:00417
00418:-00059:+00088:-00123:003142.9772:00418
00419:-00068:+00100:-00115:003142.9772:00419
00420:-00071:+00138:-00155:003142.9772:00420
00421:-00073:+00170:-00107:003142.9772:00421
00422:-00081:+00161:-00121:003142.9772:00422
00423:-00103:+00185:-00096:003142.9772:00423
00424:-00087:+00150:+00151:003150.3271:00424
00425:-00087:+00126:+00166:003150.3271:00425
00426:-00144:+00091:+00023:003150.3271:00426
00427:-00092:+00109:+00027:003150.3271:00427
00428:-00095:+00008:-00092:003150.3271:00428
00429:-00109:+00000:-00202:003150.3271:00429
00430:-00085:-00048:-00204:003272.4914:00430
00431:-00045:-00040:-00098:003272.4914:00431
00432:-00052:-00087:+00089:003272.4914:00432
00433:-00039:-00125:+00122:003272.4914:00433
00434:+00037:-00125:+00210:003272.4914:00434
00435:+00052:-00103:+00173:003272.4914:00435
00436:+00073:-00111:+00156:003272.4914:00436
00437:+00077:-00079:+00200:003207.7292:00437
00438:+00066:-00066:+00091:003207.7292:00438
00439:+00049:-00034:+00085:003207.7292:00439
00440:+00045:-00020:-00025:003207.7292:00440
00441:-00008:+00033:+00028:003207.7292:00441
00442:+00044:+00066:+00057:003207.7292:00442
00443:+00045:+00080:+00125:003215.0571:00443
00444:+00075:+00087:+00143:003215.0571:00444
00445:+00056:+00143:+00061:003215.0571:00445
00446:+00049:+00135:+00030:003215.0571:00446
00447:+00046:+00150:-00015:003215.0571:00447
00448:+00011:+00157:+00020:003215.0571:00448
00449:-00027:+00156:+00033:003315.2927:00449
00450:-00066:+00118:+00060:003315.2927:00450
00451:-00062:+00120:+00087:003315.2927:00451
00452:-00147:+00105:+00000:003315.2927:00452
00453:-00151:+00098:-00036:003315.2927:00453
00454:-00176:+00093:-00009:003315.2927:00454
00455:-00192:+00051:+00043:003232.7592:00455
00456:-00186:+00045:+00012:003232.7592:00456
00457:-00161:+00024:-00010:003232.7592:00457
00458:-00143:+00011:+00009:003232.7592:00458
00459:-00138:+00007:+00005:003232.7592:00459
00460:-00103:+00003:-00033:003232.7592:00460
00461:-00030:-00012:+00027:003206.8063:00461
00462:-00024:-00018:+00025:003206.8063:00462
00463:+00002:-00032:+00017:003206.8063:00463
00464:+00033:-00011:+00012:003206.8063:00464
00465:+00030:-00034:-00002:003206.8063:00465
00466:+00031:-00023:-00021:003206.8063:00466
00467:+00024:+00005:-00031:003298.1000:00467
00468:+00079:-00020:-00035:003298.1000:00468
00469:+00070:-00021:+00016:003298.1000:00469
00470:+00110:-00023:+00051:003298.1000:00470
00471:+00081:-00011:+00007:003298.1000:00471
00472:+00120:-00018:-00066:003298.1000:00472
00473:+00126:-00018:+00009:003298.1000:00473
00474:+00113:-00005:-00003:003199.5129:00474
00475:+00096:-00018:-00033:003199.5129:00475
00476:+00072:-00001:+00045:003199.5129:00476
00477:+00022:-00009:+00131:003199.5129:00477
00478:+00017:-00016:+00045:003199.5129:00478
00479:+00005:-00024:+00019:003199.5129:00479
00480:-00017:-00037:+00050:003174.3181:00480
00481:-00070:-00061:+00016:003174.3181:00481
00482:-00069:-00030:+00086:003174.3181:00482
00483:-00048:-00046:+00114:003174.3181:00483
00484:-00055:-00040:+00109:003174.3181:00484
00485:-00053:-00049:+00096:003174.3181:00485
00486:-00057:-00094:+00175:003247.2590:00486
00487:+00004:-00096:+00197:003247.2590:00487
00488:-00066:-00173:+00090:003247.2590:00488
00489:-00036:-00134:+00084:003247.2590:00489
00490:-00044:-00177:+00068:003247.2590:00490
00491:+00037:-00169:+00040:003247.2590:00491
00492:+00004:-00203:+00035:003158.8623:00492
00493:+00004:-00176:+00104:003158.8623:00493
00494:+00017:-00198:+00091:003158.8623:00494
00495:-00009:-00184:+00084:003158.8623:00495
00496:+00028:-00180:+00129:003158.8623:00496
00497:+00038:-00158:+00087:003158.8623:00497
00498:+00014:-00156:+00095:003158.8623:00498
00499:+00019:-00104:+00192:003134.4689:00499
00500:+00001:-00129:+00166:003134.4689:00500
00501:+00012:-00065:+00071:003134.4689:00501
00502:-00001:-00047:+00022:003134.4689:00502
00503:-00001:-00009:+00087:003134.4689:00503
00504:-00036:+00020:+00022:003134.4689:00504
00505:-00043:+00047:+00019:003206.1367:00505
00506:+00005:+00082:+00027:003206.1367:00506
00507:+00001:+00115:+00048:003206.1367:00507
00508:-00005:+00127:-00032:003206.1367:00508
00509:-00011:+00155:-00026:003206.1367:00509
00510:+00017:+00163:-00017:003206.1367:00510
00511:-00021:+00187:-00034:003134.9653:00511
00512:-00039:+00200:-00051:003134.9653:00512
00513:-00026:+00206:-00038:003134.9653:00513
00514:-00017:+00178:-00004:003134.9653:00514
00515:-00028:+00189:-00011:003134.9653:00515
00516:-00035:+00153:-00002:003134.9653:00516
00517:-00048:+00133:-00033:003134.9653:00517
00518:-00080:+00108:-00051:003111.0976:00518
00519:-00082:+00106:-00071:003111.0976:00519
00520:-00062:+00055:-00124:003111.0976:00520
00521:-00082:+00023:-00152:003111.0976:00521
00522:-00097:+00000:-00112:003111.0976:00522
00523:-00087:-00013:-00082:003111.0976:00523
00524:-00075:-00046:-00134:003230.6398:00524
00525:-00018:-00063:-00145:003230.6398:00525
00526:-00025:-00091:-00093:003230.6398:00526
00527:+00016:-00070:-00065:003230.6398:00527
00528:+00005:-00123:-00054:003230.6398:00528
00529:+00064:-00101:-00079:003230.6398:00529
00530:+00078:-00121:-00121:003158.8383:00530
00531:+00089:-00108:-00180:003158.8383:00531
00532:+00089:-00104:-00207:003158.8383:00532
00533:+00091:-00083:-00212:003158.8383:00533
00534:+00070:-00041:-00106:003158.8383:00534
00535:+00064:-00049:-00100:003158.8383:00535
00536:+00036:-00035:-00053:003158.8383:00536
00537:+00024:-00019:-00148:003166.2568:00537
00538:+00015:+00014:-00165:003166.2568:00538
00539:-00011:+00033:-00214:003166.2568:00539
00540:-00018:+00084:-00152:003166.2568:00540
00541:-00038:+00082:-00100:003166.2568:00541
00542:-00051:+00085:+00004:003166.2568:00542
00543:-00042:+00108:+00047:003272.3649:00543
00544:-00054:+00126:+00059:003272.3649:00544
00545:-00033:+00088:+00034:003272.3649:00545
00546:-00046:+00103:-00044:003272.3649:00546
00547:-00034:+00125:-00182:003272.3649:00547
00548:-00053:+00138:-00087:003272.3649:00548
00549:-00020:+00104:-00008:003224.2399:00549
00550:-00027:+00076:-00074:003224.2399:00550
00551:-00005:+00077:+00056:003224.2399:00551
00552:+00024:+00050:+00153:003224.2399:00552
00553:+00027:+00027:+00145:003224.2399:00553
00554:+00017:+00013:+00084:003224.2399:00554
00555:+00019:+00040:+00087:003231.5498:00555
00556:+00029:+00029:+00090:003231.5498:00556
00557:-00004:+00039:+00064:003231.5498:00557
00558:+00017:+00039:+00128:003231.5498:00558
00559:+00005:+00049:+00185:003231.5498:00559
00560:+00005:+00039:+00110:003231.5498:00560
00561:-00007:+00039:+00019:003332.6196:00561
00562:+00058:+00071:+00027:003332.6196:00562
00563:+00023:+00049:+00032:003332.6196:00563
00564:+00044:+00052:+00105:003332.6196:00564
00565:+00027:-00008:+00125:003332.6196:00565
00566:-00001:-00002:+00156:003332.6196:00566
00567:-00015:-00025:+00124:003257.9858:00567
00568:-00034:-00035:+00078:003257.9858:00568
00569:-00087:-00060:+00038:003257.9858:00569
00570:-00089:-00055:+00010:003257.9858:00570
00571:-00095:-00075:-00025:003257.9858:00571
00572:-00117:-00080:-00025:003257.9858:00572
00573:-00115:-00078:-00030:003239.9477:00573
00574:-00130:-00056:-00061:003239.9477:00574
00575:-00135:-00051:-00018:003239.9477:00575
00576:-00105:-00044:+00004:003239.9477:00576
00577:-00123:-00043:+00009:003239.9477:00577
00578:-00122:-00062:-00007:003239.9477:00578
00579:-00099:-00029:-00029:003341.4135:00579
00580:-00052:-00021:+00016:003341.4135:00580
00581:-00038:-00015:+00037:003341.4135:00581
00582:-00019:-00006:+00075:003341.4135:00582
00583:-00006:+00028:+00036:003341.4135:00583
00584:+00013:+00050:-00007:003341.4135:00584
00585:+00036:+00100:+00033:003341.4135:00585
00586:+00041:+00115:-00014:003249.5290:00586
00587:+00073:+00118:-00012:003249.5290:00587
00588:+00081:+00157:-00036:003249.5290:00588
00589:+00083:+00132:-00057:003249.5290:00589
00590:+00110:+00154:-00096:003249.5290:00590
00591:+00141:+00156:-00060:003249.5290:00591
00592:+00154:+00136:-00027:003223.2951:00592
00593:+00071:+00133:-00031:003223.2951:00593
00594:+00066:+00125:+00137:003223.2951:00594
00595:+00080:+00100:+00128:003223.2951:00595
00596:+00023:+00091:+00028:003223.2951:00596
00597:+00006:+00074:-00031:003223.2951:00597
00598:-00041:+00054:-00033:003306.5063:00598
00599:-00032:+00017:-00120:003306.5063:00599
00600:-00031:-00003:-00073:003306.5063:00600
00601:-00048:-00046:+00061:003306.5063:00601
00602:-00067:-00083:+00110:003306.5063:00602
00603:-00017:-00125:+00147:003306.5063:00603
00604:-00024:-00132:+00163:003199.4145:00604
00605:-00040:-00184:+00053:003199.4145:00605
00606:-00056:-00184:+00048:003199.4145:00606
00607:-00014:-00203:+00063:003199.4145:00607
00608:-00013:-00207:+00100:003199.4145:00608
00609:-00027:-00232:+00064:003199.4145:00609
00610:+00009:-00252:+00123:003158.1945:00610
00611:-00011:-00247:+00110:003158.1945:00611
00612:-00009:-00235:+00128:003158.1945:00612
00613:+00029:-00232:+00079:003158.1945:00613
00614:+00032:-00233:+00088:003158.1945:00614
00615:+00037:-00219:+00140:003158.1945:00615
00616:+00073:-00218:+00086:003158.1945:00616
00617:+00039:-00153:+00023:003238.8911:00617
00618:+00079:-00119:+00017:003238.8911:00618
00619:+00055:-00091:+00045:003238.8911:00619
00620:+00036:-00067:+00148:003238.8911:00620
00621:+00041:+00005:+00107:003238.8911:00621
00622:+00022:+00010:+00157:003238.8911:00622
00623:+00020:+00025:+00079:003127.0227:00623
00624:-00008:+00063:+00008:003127.0227:00624
00625:+00014:+00072:-00019:003127.0227:00625
00626:-00017:+00124:-00021:003127.0227:00626
00627:-00021:+00117:+00022:003127.0227:00627
00628:-00036:+00156:-00012:003127.0227:00628
00629:-00043:+00136:+00036:003087.9357:00629
00630:-00071:+00131:+00056:003087.9357:00630
00631:-00084:+00119:+00026:003087.9357:00631
00632:-00074:+00102:-00060:003087.9357:00632
00633:-00090:+00103:-00032:003087.9357:00633
00634:-00118:+00070:+00023:003087.9357:00634
00635:-00107:+00073:-00027:003087.9357:00635
00636:-00129:+00065:-00041:003173.8962:00636
00637:-00094:+00066:-00059:003173.8962:00637
00638:-00117:+00047:-00087:003173.8962:00638
00639:-00076:+00034:-00065:003173.8962:00639
00640:-00050:+00001:-00093:003173.8962:00640
00641:-00031:-00009:-00058:003173.8962:00641
00642:-00042:-00049:-00055:003103.6379:00642
00643:-00037:-00044:-00118:003103.6379:00643
00644:-00021:-00064:-00120:003103.6379:00644
00645:-00001:-00053:-00099:003103.6379:00645
00646:+00002:-00061:-00099:003103.6379:00646
00647:+00004:-00046:-00125:003103.6379:00647
00648:+00009:-00068:-00121:003103.6379:00648
00649:+00014:-00039:-00129:003103.3078:00649
00650:+00017:-00041:-00121:003103.3078:00650
00651:+00013:-00012:-00127:003103.3078:00651
00652:-00012:-00028:-00131:003103.3078:00652
00653:+00017:+00008:-00105:003103.3078:00653
00654:-00009:+00018:-00097:003103.3078:00654
00655:+00003:+00041:-00152:003206.1064:00655
00656:-00006:+00083:-00152:003206.1064:00656
00657:+00041:+00113:-00133:003206.1064:00657
00658:+00003:+00103:-00155:003206.1064:00658
00659:+00018:+00160:-00171:003206.1064:00659
00660:+00010:+00171:-00154:003206.1064:00660
00661:+00015:+00181:-00137:003150.8522:00661
00662:-00025:+00171:-00134:003150.8522:00662
00663:-00025:+00178:-00114:003150.8522:00663
00664:-00030:+00133:-00021:003150.8522:00664
00665:-00053:+00139:+00010:003150.8522:00665
00666:-00096:+00090:+00019:003150.8522:00666
00667:-00080:+00044:+00019:003150.8522:00667
00668:-00134:+00047:+00025:003150.2675:00668
00669:-00126:-00008:-00008:003150.2675:00669
00670:-00149:-00012:-00165:003150.2675:00670
00671:-00106:-00028:-00192:003150.2675:00671
00672:-00082:-00062:-00135:003150.2675:00672
00673:-00054:-00079:+00025:003150.2675:00673
00674:-00003:-00086:+00119:003280.8945:00674
00675:+00025:-00105:+00219:003280.8945:00675
00676:+00034:-00087:+00267:003280.8945:00676
00677:+00077:-00085:+00208:003280.8945:00677
00678:+00052:-00054:+00099:003280.8945:00678
00679:+00058:-00055:+00028:003280.8945:00679
00680:+00023:-00048:-00003:003207.6123:00680
00681:+00034:-00052:-00040:003207.6123:00681
00682:-00012:-00037:-00048:003207.6123:00682
00683:-00010:-00047:+00116:003207.6123:00683
00684:+00015:-00026:+00174:003207.6123:00684
00685:+00010:-00017:+00178:003207.6123:00685
00686:+00017:+00027:+00133:003215.0017:00686
00687:+00027:+00047:+00110:003215.0017:00687
00688:-00006:+00071:+00107:003215.0017:00688
00689:-00005:+00072:+00040:003215.0017:00689
00690:-00017:+00101:+00037:003215.0017:00690
00691:-00071:+00092:+00037:003215.0017:00691
00692:-00077:+00109:-00003:003315.2214:00692
00693:-00126:+00092:+00032:003315.2214:00693
00694:-00171:+00087:+00063:003315.2214:00694
00695:-00191:+00071:+00069:003315.2214:00695
00696:-00192:+00083:-00001:003315.2214:00696
00697:-00174:+00051:-00014:003315.2214:00697
00698:-00156:+00038:+00013:003224.3022:00698
00699:-00120:+00021:-00009:003224.3022:00699
00700:-00106:+00013:+00023:003224.3022:00700
00701:-00082:+00018:-00039:003224.3022:00701
00702:-00059:+00009:+00031:003224.3022:00702
00703:-00043:-00001:-00018:003224.3022:00703
00704:-00043:+00002:+00026:003224.3022:00704
00705:-00021:-00020:+00036:003206.7509:00705
00706:+00002:-00011:+00044:003206.7509:00706
00707:+00036:-00016:+00004:003206.7509:00707
00708:+00039:-00038:-00020:003206.7509:00708
00709:+00070:-00001:+00052:003206.7509:00709
00710:+00072:-00021:+00001:003206.7509:00710
00711:+00095:-00005:-00023:003280.8627:00711
00712:+00086:+00017:-00038:003280.8627:00712
00713:+00086:-00021:+00072:003280.8627:00713
00714:+00068:-00005:+00003:003280.8627:00714
00715:+00055:+00016:-00008:003280.8627:00715
00716:+00051:+00018:+00042:003280.8627:00716
00717:+00023:+00032:+00070:003191.2893:00717
00718:+00030:+00052:+00047:003191.2893:00718
00719:+00021:+00045:+00088:003191.2893:00719
00720:+00006:+00049:+00076:003191.2893:00720
00721:-00009:+00025:+00012:003191.2893:00721
00722:-00031:+00033:-00045:003191.2893:00722
00723:-00014:+00008:-00060:003150.2441:00723
00724:-00034:+00005:+00002:003150.2441:00724
00725:-00063:-00025:+00058:003150.2441:00725
00726:-00045:-00077:+00144:003150.2441:00726
00727:-00034:-00076:+00087:003150.2441:00727
00728:-00031:-00119:+00063:003150.2441:00728
00729:-00036:-00137:+00007:003150.2441:00729
00730:-00041:-00137:+00037:003230.7194:00730
00731:-00008:-00172:+00149:003230.7194:00731
00732:-00009:-00170:+00207:003230.7194:00732
00733:-00043:-00157:+00187:003230.7194:00733
00734:-00026:-00175:+00083:003230.7194:00734
00735:-00033:-00169:+00059:003230.7194:00735
00736:-00017:-00174:+00116:003134.9768:00736
00737:-00027:-00159:-00029:003134.9768:00737
00738:-00038:-00143:+00014:003134.9768:00738
00739:+00036:-00102:+00091:003134.9768:00739
00740:+00032:-00094:+00130:003134.9768:00740
00741:+00020:-00058:+00090:003134.9768:00741
00742:+00029:-00062:+00100:003111.0632:00742
00743:+00012:-00052:+00090:003111.0632:00743
00744:-00009:-00013:+00011:003111.0632:00744
00745:-00028:+00021:+00021:003111.0632:00745
00746:-00021:+00023:-00004:003111.0632:00746
00747:-00032:+00069:+00056:003111.0632:00747
00748:-00038:+00126:-00028:003111.0632:00748
00749:-00044:+00125:-00052:003181.9553:00749
00750:-00019:+00170:-00039:003181.9553:00750
00751:-00021:+00149:+00034:003181.9553:00751
00752:-00007:+00168:+00031:003181.9553:00752
00753:+00015:+00169:-00006:003181.9553:00753
00754:+00030:+00184:+00082:003181.9553:00754
00755:+00004:+00150:+00063:003103.6379:00755
00756:-00037:+00154:-00010:003103.6379:00756
00757:-00043:+00137:-00046:003103.6379:00757
00758:-00071:+00101:-00066:003103.6379:00758
00759:-00101:+00059:-00080:003103.6379:00759
00760:-00078:+00068:-00094:003103.6379:00760
00761:-00078:+00026:-00110:003103.2502:00761
00762:-00090:+00018:-00045:003103.2502:00762
00763:-00079:+00001:-00064:003103.2502:00763
00764:-00071:-00033:-00055:003103.2502:00764
00765:-00053:-00039:-00107:003103.2502:00765
00766:-00049:-00079:-00056:003103.2502:00766
00767:-00047:-00113:-00092:003103.2502:00767
00768:-00069:-00111:-00114:003214.1840:00768
00769:+00000:-00089:-00126:003214.1840:00769
00770:+00002:-00071:-00195:003214.1840:00770
00771:+00012:-00092:-00185:003214.1840:00771
00772:+00059:-00059:-00114:003214.1840:00772
00773:+00074:-00080:-00085:003214.1840:00773
00774:+00091:-00062:-00064:003158.7065:00774
00775:+00078:-00066:-00090:003158.7065:00775
00776:+00067:-00027:-00108:003158.7065:00776
00777:+00021:-00022:-00150:003158.7065:00777
00778:+00032:+00018:-00199:003158.7065:00778
00779:-00006:+00032:-00185:003158.7065:00779
00780:-00023:+00044:-00170:003158.1228:00780
00781:-00030:+00056:-00153:003158.1228:00781
00782:-00030:+00108:-00128:003158.1228:00782
00783:-00057:+00116:-00164:003158.1228:00783
00784:-00047:+00143:-00133:003158.1228:00784
00785:-00082:+00170:-00085:003158.1228:00785
00786:-00073:+00190:-00041:003280.8945:00786
00787:-00086:+00177:-00022:003280.8945:00787
00788:-00020:+00189:-00016:003280.8945:00788
00789:-00042:+00178:+00037:003280.8945:00789
00790:-00014:+00175:+00053:003280.8945:00790
00791:-00005:+00141:+00018:003280.8945:00791
00792:-00026:+00118:-00085:003280.8945:00792
00793:-00043:+00071:-00196:003224.3085:00793
00794:-00053:+00061:-00095:003224.3085:00794
00795:-00040:+00048:-00096:003224.3085:00795
00796:-00064:-00020:+00005:003224.3085:00796
00797:-00051:-00045:+00147:003224.3085:00797
00798:-00030:-00029:+00127:003224.3085:00798
00799:-00022:-00058:+00066:003231.6186:00799
00800:-00021:-00061:+00114:003231.6186:00800
00801:+00047:-00049:+00166:003231.6186:00801
00802:+00048:-00020:+00158:003231.6186:00802
00803:+00042:-00011:+00155:003231.6186:00803
00804:+00048:-00018:+00114:003231.6186:00804
00805:+00022:-00015:+00092:003350.3266:00805
00806:+00019:+00021:+00065:003350.3266:00806
00807:+00022:+00027:+00125:003350.3266:00807
00808:+00060:+00049:+00115:003350.3266:00808
00809:+00023:+00064:+00084:003350.3266:00809
00810:+00007:+00052:+00084:003350.3266:00810
00811:-00023:+00044:+00049:003275.1799:00811
00812:-00042:+00044:+00073:003275.1799:00812
00813:-00044:+00061:+00044:003275.1799:00813
00814:-00066:+00062:+00101:003275.1799:00814
00815:-00102:+00046:+00065:003275.1799:00815
00816:-00112:+00009:+00074:003275.1799:00816
00817:-00103:+00019:+00016:003265.2778:00817
00818:-00104:-00019:+00033:003265.2778:00818
00819:-00093:-00022:+00008:003265.2778:00819
00820:-00092:-00023:+00001:003265.2778:00820
00821:-00084:-00031:+00014:003265.2778:00821
00822:-00064:-00028:+00003:003265.2778:00822
00823:-00067:-00061:+00006:003350.2937:00823
00824:-00065:-00044:-00042:003350.2937:00824
00825:-00059:-00076:+00032:003350.2937:00825
00826:-00020:-00055:+00066:003350.2937:00826
00827:-00029:-00073:+00018:003350.2937:00827
00828:-00010:-00079:+00028:003350.2937:00828
00829:+00014:-00069:+00031:003275.1281:00829
00830:+00008:-00076:-00058:003275.1281:00830
00831:+00053:-00039:+00021:003275.1281:00831
00832:+00121:-00031:+00049:003275.1281:00832
00833:+00081:-00008:+00073:003275.1281:00833
00834:+00149:+00019:-00066:003275.1281:00834
00835:+00164:+00048:+00058:003231.5998:00835
00836:+00157:+00052:+00043:003231.5998:00836
00837:+00110:+00065:-00045:003231.5998:00837
00838:+00135:+00078:-00099:003231.5998:00838
00839:+00111:+00108:-00072:003231.5998:00839
00840:+00082:+00093:+00094:003231.5998:00840
00841:+00072:+00098:+00130:003315.2021:00841
00842:+00045:+00067:+00103:003315.2021:00842
00843:+00044:+00059:+00051:003315.2021:00843
00844:-00002:+00029:+00063:003315.2021:00844
00845:-00014:+00052:-00029:003315.2021:00845
00846:-00054:+00014:+00002:003315.2021:00846
00847:-00042:+00022:+00068:003315.2021:00847
00848:-00049:-00036:+00078:003207.7109:00848
00849:-00070:-00035:+00078:003207.7109:00849
00850:-00066:-00071:+00097:003207.7109:00850
00851:-00050:-00099:+00163:003207.7109:00851
00852:-00102:-00155:+00040:003207.7109:00852
00853:-00029:-00170:+00105:003207.7109:00853
00854:-00039:-00236:+00051:003182.3237:00854
00855:-00015:-00218:+00058:003182.3237:00855
00856:-00024:-00214:+00066:003182.3237:00856
00857:+00008:-00219:+00144:003182.3237:00857
00858:+00009:-00240:+00141:003182.3237:00858
00859:+00038:-00212:+00239:003182.3237:00859
00860:+00063:-00209:+00176:003247.2031:00860
00861:+00063:-00156:+00030:003247.2031:00861
00862:+00036:-00132:+00101:003247.2031:00862
00863:+00069:-00115:+00131:003247.2031:00863
00864:+00038:-00094:+00046:003247.2031:00864
00865:+00060:-00063:+00112:003247.2031:00865
00866:+00036:-00026:+00075:003142.8828:00866
00867:+00002:-00006:+00022:003142.8828:00867
00868:-00024:+00019:-00110:003142.8828:00868
00869:-00051:+00044:-00039:003142.8828:00869
00870:-00037:+00068:+00045:003142.8828:00870
00871:-00066:+00083:+00085:003142.8828:00871
00872:-00030:+00127:+00144:003142.8828:00872
00873:-00043:+00161:+00113:003126.6494:00873
00874:-00066:+00131:+00081:003126.6494:00874
00875:-00048:+00153:-00039:003126.6494:00875
00876:-00050:+00134:-00047:003126.6494:00876
00877:-00059:+00133:-00056:003126.6494:00877
00878:-00075:+00112:-00048:003126.6494:00878
00879:-00066:+00105:-00033:003198.0214:00879
00880:-00079:+00055:-00057:003198.0214:00880
00881:-00075:+00025:-00018:003198.0214:00881
00882:-00062:+00037:+00007:003198.0214:00882
00883:-00034:+00011:-00069:003198.0214:00883
00884:-00036:+00007:-00109:003198.0214:00884
00885:-00012:-00019:-00038:003127.0874:00885
00886:-00004:-00036:-00055:003127.0874:00886
00887:-00025:-00037:-00103:003127.0874:00887
00888:-00022:-00035:-00134:003127.0874:00888
00889:-00002:-00059:-00131:003127.0874:00889
00890:-00046:-00044:-00180:003127.0874:00890
00891:-00005:-00070:-00096:003127.0874:00891
00892:-00028:-00029:-00100:003126.5734:00892
00893:-00013:-00082:-00136:003126.5734:00893
00894:+00007:-00029:-00152:003126.5734:00894
00895:+00043:-00041:-00118:003126.5734:00895
00896:+00060:-00009:-00180:003126.5734:00896
00897:+00059:-00010:-00184:003126.5734:00897
00898:+00050:-00002:-00160:003222.3937:00898
00899:+00040:+00012:-00147:003222.3937:00899
00900:+00038:+00041:-00133:003222.3937:00900
00901:+00020:+00043:-00167:003222.3937:00901
00902:+00007:+00083:-00118:003222.3937:00902
00903:-00002:+00082:-00096:003222.3937:00903
00904:-00054:+00106:-00082:003166.9492:00904
00905:-00098:+00141:-00151:003166.9492:00905
00906:-00079:+00137:-00161:003166.9492:00906
00907:-00115:+00134:-00116:003166.9492:00907
00908:-00113:+00120:-00120:003166.9492:00908
00909:-00095:+00144:-00045:003166.9492:00909
00910:-00072:+00137:-00084:003166.9492:00910
00911:-00077:+00140:-00009:003174.1975:00911
00912:-00096:+00156:-00045:003174.1975:00912
00913:-00099:+00141:-00027:003174.1975:00913
00914:-00064:+00122:+00011:003174.1975:00914
00915:-00061:+00074:+00019:003174.1975:00915
00916:-00056:+00063:+00058:003174.1975:00916
00917:-00053:+00025:-00062:003289.4045:00917
00918:-00032:+00017:-00146:003289.4045:00918
00919:-00029:-00022:-00102:003289.4045:00919
00920:-00033:-00014:-00032:003289.4045:00920
00921:-00028:-00054:+00085:003289.4045:00921
00922:+00030:-00042:+00238:003289.4045:00922
00923:+00025:-00070:+00267:003224.3208:00923
00924:+00009:-00054:+00220:003224.3208:00924
00925:+00028:-00055:+00123:003224.3208:00925
00926:-00009:-00035:+00076:003224.3208:00926
00927:-00006:-00022:+00009:003224.3208:00927
00928:-00022:-00006:+00042:003224.3208:00928
00929:-00007:-00017:+00062:003231.6311:00929
00930:-00005:+00000:+00111:003231.6311:00930
00931:+00044:-00004:+00115:003231.6311:00931
00932:+00047:+00011:+00058:003231.6311:00932
00933:+00023:+00015:+00067:003231.6311:00933
00934:+00034:+00051:+00131:003231.6311:00934
00935:-00006:+00069:+00083:003323.9172:00935
00936:-00011:+00065:+00055:003323.9172:00936
00937:-00036:+00054:+00135:003323.9172:00937
00938:-00048:+00069:+00056:003323.9172:00938
00939:-00091:+00054:+00013:003323.9172:00939
00940:-00131:+00078:+00005:003323.9172:00940
00941:-00143:+00081:+00021:003232.6467:00941
00942:-00173:+00058:-00027:003232.6467:00942
00943:-00180:+00039:+00046:003232.6467:00943
00944:-00144:+00043:+00026:003232.6467:00944
00945:-00117:+00027:+00005:003232.6467:00945
00946:-00075:+00012:-00033:003232.6467:00946
00947:-00035:+00008:+00030:003232.6467:00947
00948:+00016:+00010:+00025:003206.7634:00948
00949:+00010:+00018:+00041:003206.7634:00949
00950:+00074:+00014:+00040:003206.7634:00950
00951:+00036:-00017:+00040:003206.7634:00951
00952:+00046:-00012:+00017:003206.7634:00952
00953:+00029:-00052:+00115:003206.7634:00953
00954:+00008:-00039:-00045:003280.9450:00954
00955:-00007:-00029:-00126:003280.9450:00955
00956:+00018:-00049:-00025:003280.9450:00956
00957:+00046:-00026:-00019:003280.9450:00957
00958:+00053:-00044:-00063:003280.9450:00958
00959:+00110:-00030:+00010:003280.9450:00959
00960:+00123:-00029:-00013:003183.0112:00960
00961:+00091:-00035:+00001:003183.0112:00961
00962:+00093:-00032:+00081:003183.0112:00962
00963:+00108:-00008:+00150:003183.0112:00963
00964:+00049:-00006:+00036:003183.0112:00964
00965:+00069:-00005:+00047:003183.0112:00965
00966:+00031:-00008:+00175:003134.4516:00966
00967:-00014:-00049:+00050:003134.4516:00967
00968:-00048:-00051:+00061:003134.4516:00968
00969:+00032:-00040:+00046:003134.4516:00969
00970:-00032:-00063:+00067:003134.4516:00970
00971:-00017:-00084:+00083:003134.4516:00971
00972:-00058:-00069:+00137:003134.4516:00972
00973:+00002:-00092:+00070:003206.0400:00973
00974:-00034:-00108:+00096:003206.0400:00974
00975:-00054:-00156:+00117:003206.0400:00975
00976:-00031:-00157:+00153:003206.0400:00976
00977:-00013:-00174:+00084:003206.0400:00977
00978:-00011:-00157:+00132:003206.0400:00978
00979:+00017:-00165:+00127:003103.6550:00979
00980:-00017:-00186:+00065:003103.6550:00980
00981:-00038:-00199:+00063:003103.6550:00981
00982:-00015:-00202:+00052:003103.6550:00982
00983:-00042:-00203:+00061:003103.6550:00983
00984:-00034:-00201:+00065:003103.6550:00984
00985:-00028:-00164:+00133:003072.7714:00985
00986:-00027:-00144:+00111:003072.7714:00986
00987:-00002:-00103:+00061:003072.7714:00987
00988:+00010:-00054:+00089:003072.7714:00988
00989:+00057:-00007:+00092:003072.7714:00989
00990:+00046:+00007:+00108:003072.7714:00990
00991:+00028:+00040:+00081:003072.7714:00991
00992:+00005:+00090:+00009:003142.3735:00992
00993:+00011:+00111:-00064:003142.3735:00993
00994:-00025:+00142:-00008:003142.3735:00994
00995:-00016:+00141:-00009:003142.3735:00995
00996:-00058:+00152:-00076:003142.3735:00996
00997:-00064:+00169:-00074:003142.3735:00997
00998:-00063:+00189:-00026:003057.9018:00998
00999:-00086:+00162:-00044:003057.9018:00999
01000:-00119:+00166:-00048:003057.9018:01000
01001:-00104:+00159:-00050:003057.9018:01001
01002:-00122:+00131:-00033:003057.9018:01002
01003:-00131:+00114:-00027:003057.9018:01003
01004:-00109:+00109:-00035:003057.9018:01004
01005:-00091:+00059:-00037:003050.3300:01005
01006:-00072:+00042:-00077:003050.3300:01006
01007:-00069:+00009:-00075:003050.3300:01007
01008:-00020:-00034:-00124:003050.3300:01008
01009:-00001:-00066:-00091:003050.3300:01009
01010:+00006:-00080:-00077:003050.3300:01010
01011:+00008:-00090:-00106:003158.0825:01011
01012:+00038:-00091:-00136:003158.0825:01012
01013:+00063:-00099:-00069:003158.0825:01013
01014:+00054:-00112:-00116:003158.0825:01014
01015:+00073:-00101:-00155:003158.0825:01015
01016:+00079:-00111:-00135:003158.0825:01016
01017:+00059:-00127:-00110:003158.0825:01017
01018:+00030:-00119:-00121:003095.8994:01018
01019:+00007:-00102:-00111:003095.8994:01019
01020:+00001:-00109:-00096:003095.8994:01020
01021:-00028:-00074:-00103:003095.8994:01021
01022:-00022:-00060:-00117:003095.8994:01022
01023:+00002:-00040:-00122:003095.8994:01023
01024:+00007:-00033:-00137:003110.9418:01024
01025:+00009:-00007:-00108:003110.9418:01025
01026:+00016:+00011:-00102:003110.9418:01026
01027:+00014:+00067:-00139:003110.9418:01027
01028:-00011:+00079:-00150:003110.9418:01028
01029:-00014:+00104:-00113:003110.9418:01029
01030:-00042:+00124:-00098:003238.8723:01030
01031:+00001:+00154:-00065:003238.8723:01031
01032:-00006:+00147:-00025:003238.8723:01032
01033:-00002:+00162:-00079:003238.8723:01033
01034:-00033:+00171:-00018:003238.8723:01034
01035:-00038:+00152:+00011:003238.8723:01035
01036:-00055:+00116:+00023:003238.8723:01036
01037:-00082:+00118:+00012:003182.9863:01037
01038:-00100:+00085:-00089:003182.9863:01038
01039:-00109:+00083:-00105:003182.9863:01039
01040:-00110:+00040:-00125:003182.9863:01040
01041:-00118:+00010:-00015:003182.9863:01041
01042:-00085:-00001:+00055:003182.9863:01042
01043:-00049:-00010:+00153:003198.5063:01043
01044:-00041:+00001:+00166:003198.5063:01044
01045:-00024:-00036:+00129:003198.5063:01045
01046:+00000:-00010:+00032:003198.5063:01046
01047:+00013:-00031:+00015:003198.5063:01047
01048:+00006:+00018:+00014:003198.5063:01048
01049:+00045:+00028:+00049:003315.1306:01049
01050:+00100:+00062:+00083:003315.1306:01050
01051:+00115:+00058:+00160:003315.1306:01051
01052:+00111:+00084:+00143:003315.1306:01052
01053:+00119:+00078:+00120:003315.1306:01053
01054:+00089:+00045:+00034:003315.1306:01054
01055:+00050:+00030:+00019:003241.0280:01055
01056:+00008:+00030:-00009:003241.0280:01056
01057:+00013:+00047:+00005:003241.0280:01057
01058:-00024:+00029:-00014:003241.0280:01058
01059:-00068:+00041:+00002:003241.0280:01059
01060:-00075:+00041:-00029:003241.0280:01060
01061:-00111:+00046:-00028:003239.9916:01061
01062:-00177:+00049:+00014:003239.9916:01062
01063:-00171:+00024:+00055:003239.9916:01063
01064:-00172:+00023:+00052:003239.9916:01064
01065:-00176:+00020:+00031:003239.9916:01065
01066:-00162:+00021:+00016:003239.9916:01066
01067:-00139:+00007:-00043:003332.6328:01067
01068:-00116:+00018:-00070:003332.6328:01068
01069:-00046:+00002:-00005:003332.6328:01069
01070:-00014:+00001:-00030:003332.6328:01070
01071:-00004:-00035:+00010:003332.6328:01071
01072:+00037:+00001:+00072:003332.6328:01072
01073:+00058:-00004:+00036:003241.0026:01073
01074:+00060:-00006:+00027:003241.0026:01074
01075:+00081:+00024:+00035:003241.0026:01075
01076:+00079:+00037:+00069:003241.0026:01076
01077:+00120:+00043:+00004:003241.0026:01077
01078:+00119:+00055:-00055:003241.0026:01078
01079:+00099:+00060:+00045:003241.0026:01079
01080:+00098:+00053:+00092:003214.9958:01080
01081:+00094:+00039:+00039:003214.9958:01081
01082:+00082:+00054:-00090:003214.9958:01082
01083:+00093:+00053:-00066:003214.9958:01083
01084:+00049:+00009:+00056:003214.9958:01084
01085:+00017:+00017:+00114:003214.9958:01085
01086:+00008:-00011:+00148:003280.7993:01086
01087:+00007:-00008:+00139:003280.7993:01087
01088:-00013:-00037:+00148:003280.7993:01088
01089:-00058:-00048:+00140:003280.7993:01089
01090:-00054:-00047:+00033:003280.7993:01090
01091:-00035:-00028:+00046:003280.7993:01091
01092:-00057:-00044:+00104:003191.1921:01092
01093:-00035:-00042:+00148:003191.1921:01093
01094:-00003:-00098:+00124:003191.1921:01094
01095:+00014:-00124:+00166:003191.1921:01095
01096:+00010:-00131:+00195:003191.1921:01096
01097:-00027:-00172:+00132:003191.1921:01097
01098:-00034:-00179:+00130:003158.0576:01098
01099:+00015:-00221:+00076:003158.0576:01099
01100:-00001:-00211:+00065:003158.0576:01100
01101:+00012:-00234:+00060:003158.0576:01101
01102:+00027:-00195:+00085:003158.0576:01102
01103:+00008:-00162:+00081:003158.0576:01103
01104:+00005:-00161:+00149:003158.0576:01104
01105:+00046:-00130:+00103:003230.5903:01105
01106:+00013:-00104:+00065:003230.5903:01106
01107:+00045:-00101:+00086:003230.5903:01107
01108:+00024:-00058:+00053:003230.5903:01108
01109:+00035:-00050:+00029:003230.5903:01109
01110:+00050:+00000:+00014:003230.5903:01110
01111:+00032:+00035:+00072:003142.8591:01111
01112:+00062:+00061:+00030:003142.8591:01112
01113:+00019:+00093:+00021:003142.8591:01113
01114:+00032:+00102:+00024:003142.8591:01114
01115:+00009:+00105:+00012:003142.8591:01115
01116:-00005:+00144:-00042:003142.8591:01116
01117:-00024:+00142:-00083:003111.0339:01117
01118:-00036:+00146:-00094:003111.0339:01118
01119:-00066:+00147:-00046:003111.0339:01119
01120:-00066:+00131:-00034:003111.0339:01120
01121:-00075:+00144:+00037:003111.0339:01121
01122:-00123:+00105:+00019:003111.0339:01122
01123:-00125:+00091:-00014:003111.0339:01123
01124:-00132:+00077:-00103:003197.9553:01124
01125:-00146:+00073:-00107:003197.9553:01125
01126:-00116:+00063:-00086:003197.9553:01126
01127:-00104:+00039:-00125:003197.9553:01127
01128:-00097:+00035:-00094:003197.9553:01128
01129:-00082:+00021:-00085:003197.9553:01129
01130:-00049:-00018:-00102:003119.0971:01130
01131:-00041:+00004:-00130:003119.0971:01131
01132:+00013:-00014:-00108:003119.0971:01132
01133:+00046:-00024:-00042:003119.0971:01133
01134:+00039:-00052:-00022:003119.0971:01134
01135:+00091:-00024:-00110:003119.0971:01135
01136:+00064:-00043:-00066:003118.6770:01136
01137:+00080:-00026:-00113:003118.6770:01137
01138:+00023:-00039:-00153:003118.6770:01138
01139:+00053:-00035:-00169:003118.6770:01139
01140:+00034:-00026:-00155:003118.6770:01140
01141:+00063:-00006:-00087:003118.6770:01141
01142:+00008:-00013:-00101:003118.6770:01142
01143:+00004:+00017:-00109:003238.8291:01143
01144:+00010:+00017:-00133:003238.8291:01144
01145:-00042:+00022:-00102:003238.8291:01145
01146:-00047:+00052:-00075:003238.8291:01146
01147:-00071:+00042:-00071:003238.8291:01147
01148:-00059:+00084:-00111:003238.8291:01148
01149:-00097:+00081:-00096:003166.7749:01149
01150:-00064:+00094:-00054:003166.7749:01150
01151:-00072:+00069:+00035:003166.7749:01151
01152:-00046:+00078:+00029:003166.7749:01152
01153:-00072:+00064:+00133:003166.7749:01153
01154:-00060:+00035:-00002:003166.7749:01154
01155:-00086:-00002:-00078:003182.1909:01155
01156:-00060:-00018:-00092:003182.1909:01156
01157:-00086:-00032:-00157:003182.1909:01157
01158:-00049:-00025:-00160:003182.1909:01158
01159:-00014:-00052:-00072:003182.1909:01159
01160:-00022:-00055:+00145:003182.1909:01160
01161:+00023:-00040:+00179:003306.4936:01161
01162:+00076:-00029:+00184:003306.4936:01162
01163:+00065:-00016:+00140:003306.4936:01163
01164:+00050:-00011:+00151:003306.4936:01164
01165:+00054:+00034:+00029:003306.4936:01165
01166:+00062:+00013:-00017:003306.4936:01166
01167:+00058:+00043:-00009:003249.4721:01167
01168:+00021:+00054:-00028:003249.4721:01168
01169:+00048:+00070:-00043:003249.4721:01169
01170:+00050:+00097:+00072:003249.4721:01170
01171:+00053:+00092:+00071:003249.4721:01171
01172:+00021:+00105:+00070:003249.4721:01172
01173:+00019:+00109:+00029:003249.4721:01173
01174:+00009:+00101:+00071:003239.9228:01174
01175:-00026:+00102:+00100:003239.9228:01175
01176:-00046:+00140:+00014:003239.9228:01176
01177:-00072:+00110:+00032:003239.9228:01177
01178:-00091:+00092:-00041:003239.9228:01178
01179:-00148:+00083:-00088:003239.9228:01179
01180:-00157:+00060:-00073:003323.8000:01180
01181:-00198:+00048:-00001:003323.8000:01181
01182:-00209:+00029:+00037:003323.8000:01182
01183:-00210:+00015:+00008:003323.8000:01183
01184:-00181:-00005:-00013:003323.8000:01184
01185:-00152:-00020:-00057:003323.8000:01185
01186:-00131:-00021:-00032:003249.4150:01186
01187:-00081:+00001:-00041:003249.4150:01187
01188:-00044:+00002:+00011:003249.4150:01188
01189:+00007:+00007:+00042:003249.4150:01189
01190:+00021:+00022:+00014:003249.4150:01190
01191:+00054:+00005:-00049:003249.4150:01191
01192:+00103:+00013:+00016:003214.7302:01192
01193:+00109:+00000:-00018:003214.7302:01193
01194:+00087:+00034:-00058:003214.7302:01194
01195:+00112:+00033:+00041:003214.7302:01195
01196:+00139:+00041:+00051:003214.7302:01196
01197:+00114:+00030:+00157:003214.7302:01197
01198:+00155:+00053:+00004:003306.3005:01198
01199:+00113:+00063:-00029:003306.3005:01199
01200:+00122:+00062:+00009:003306.3005:01200
01201:+00067:+00053:+00064:003306.3005:01201
01202:+00035:+00066:+00071:003306.3005:01202
01203:+00028:+00043:+00049:003306.3005:01203
01204:-00007:+00026:+00032:003190.9963:01204
01205:-00072:+00037:+00095:003190.9963:01205
01206:-00065:+00001:+00080:003190.9963:01206
01207:-00105:+00002:+00035:003190.9963:01207
01208:-00147:-00030:+00092:003190.9963:01208
01209:-00122:-00056:+00125:003190.9963:01209
01210:-00128:-00072:+00135:003190.9963:01210
01211:-00092:-00057:+00097:003158.0456:01211
01212:-00076:-00069:+00161:003158.0456:01212
01213:-00046:-00109:+00097:003158.0456:01213
01214:-00023:-00106:+00106:003158.0456:01214
01215:-00008:-00144:+00094:003158.0456:01215
01216:+00006:-00171:+00100:003158.0456:01216
01217:+00061:-00200:+00129:003230.5783:01217
01218:+00104:-00199:+00150:003230.5783:01218
01219:+00095:-00234:+00185:003230.5783:01219
01220:+00098:-00222:+00142:003230.5783:01220
01221:+00105:-00213:+00121:003230.5783:01221
01222:+00097:-00208:+00067:003230.5783:01222
01223:+00106:-00201:+00049:003126.9409:01223
01224:+00072:-00201:+00131:003126.9409:01224
01225:+00049:-00171:+00119:003126.9409:01225
01226:+00023:-00151:+00104:003126.9409:01226
01227:+00006:-00107:+00084:003126.9409:01227
01228:-00007:-00082:+00015:003126.9409:01228
01229:-00004:-00023:-00019:003126.9409:01229
01230:-00014:+00001:+00015:003087.8503:01230
01231:-00023:+00011:+00104:003087.8503:01231
01232:-00041:+00030:+00057:003087.8503:01232
01233:-00056:+00074:-00061:003087.8503:01233
01234:-00072:+00090:-00083:003087.8503:01234
01235:-00062:+00115:-00097:003087.8503:01235
01236:-00101:+00156:-00052:003165.9492:01236
01237:-00086:+00176:-00051:003165.9492:01237
01238:-00103:+00172:+00028:003165.9492:01238
01239:-00098:+00164:-00011:003165.9492:01239
01240:-00102:+00152:-00046:003165.9492:01240
01241:-00097:+00157:-00132:003165.9492:01241
01242:-00104:+00145:-00125:003088.1936:01242
01243:-00097:+00128:-00093:003088.1936:01243
01244:-00096:+00089:-00065:003088.1936:01244
01245:-00081:+00079:-00048:003088.1936:01245
01246:-00086:+00068:-00068:003088.1936:01246
01247:-00082:+00053:-00101:003088.1936:01247
01248:-00058:+00036:-00137:003088.1936:01248
01249:-00006:+00034:-00075:003065.1721:01249
01250:+00010:+00022:-00064:003065.1721:01250
01251:+00029:-00004:-00067:003065.1721:01251
01252:+00039:-00014:-00136:003065.1721:01252
01253:+00058:-00015:-00082:003065.1721:01253
01254:+00038:-00029:-00136:003065.1721:01254
01255:+00040:-00016:-00036:003181.9016:01255
01256:+00089:-00015:-00103:003181.9016:01256
01257:+00050:+00006:-00055:003181.9016:01257
01258:+00066:-00002:-00098:003181.9016:01258
01259:+00068:-00003:-00081:003181.9016:01259
01260:+00075:+00014:-00124:003181.9016:01260
01261:+00052:+00037:-00076:003181.9016:01261
01262:+00016:+00016:-00056:003119.1323:01262
01263:+00002:+00019:-00068:003119.1323:01263
01264:-00050:+00000:-00085:003119.1323:01264
01265:-00102:-00004:-00070:003119.1323:01265
01266:-00110:-00008:-00097:003119.1323:01266
01267:-00122:-00002:-00136:003119.1323:01267
01268:-00149:-00021:-00134:003126.5036:01268
01269:-00137:-00005:-00057:003126.5036:01269
01270:-00137:-00032:-00034:003126.5036:01270
01271:-00109:+00017:-00021:003126.5036:01271
01272:-00093:-00005:-00024:003126.5036:01272
01273:-00074:-00007:+00044:003126.5036:01273
01274:-00071:-00065:+00019:003263.9677:01274
01275:-00035:-00047:+00009:003263.9677:01275
01276:-00039:-00042:+00075:003263.9677:01276
01277:-00009:-00069:+00069:003263.9677:01277
01278:+00000:-00072:+00025:003263.9677:01278
01279:+00005:-00096:-00119:003263.9677:01279
01280:+00004:-00094:-00083:003199.3532:01280
01281:+00019:-00076:-00089:003199.3532:01281
01282:+00035:-00081:-00009:003199.3532:01282
01283:+00081:-00055:+00058:003199.3532:01283
01284:+00085:-00042:+00205:003199.3532:01284
01285:+00103:-00043:+00180:003199.3532:01285
01286:+00084:-00007:+00125:003199.3532:01286
01287:+00074:+00015:+00081:003206.7387:01287
01288:+00034:+00030:+00052:003206.7387:01288
01289:+00003:+00082:-00039:003206.7387:01289
01290:+00036:+00105:-00014:003206.7387:01290
01291:+00029:+00107:-00002:003206.7387:01291
01292:+00033:+00147:+00009:003206.7387:01292
01293:+00036:+00185:+00133:003323.9562:01293
01294:+00051:+00186:+00118:003323.9562:01294
01295:+00026:+00206:+00049:003323.9562:01295
01296:+00008:+00217:+00036:003323.9562:01296
01297:-00016:+00179:-00051:003323.9562:01297
01298:-00065:+00166:-00082:003323.9562:01298
01299:-00088:+00169:-00051:003249.5102:01299
01300:-00109:+00153:-00076:003249.5102:01300
01301:-00150:+00130:-00060:003249.5102:01301
01302:-00174:+00089:+00056:003249.5102:01302
01303:-00208:+00041:+00043:003249.5102:01303
01304:-00212:+00030:-00040:003249.5102:01304
01305:-00186:-00018:-00038:003231.5249:01305
01306:-00194:-00027:+00054:003231.5249:01306
01307:-00176:-00064:-00015:003231.5249:01307
01308:-00117:-00051:+00000:003231.5249:01308
01309:-00065:-00052:+00008:003231.5249:01309
01310:-00053:-00050:-00014:003231.5249:01310
01311:+00018:-00030:-00077:003306.4482:01311
01312:+00042:-00066:-00024:003306.4482:01312
01313:+00060:-00056:-00009:003306.4482:01313
01314:+00050:-00061:+00019:003306.4482:01314
01315:+00087:-00061:+00033:003306.4482:01315
01316:+00122:-00066:+00005:003306.4482:01316
01317:+00115:-00031:+00019:003215.8144:01317
01318:+00150:-00031:+00054:003215.8144:01318
01319:+00141:-00001:+00072:003215.8144:01319
01320:+00166:+00036:+00029:003215.8144:01320
01321:+00116:+00059:+00126:003215.8144:01321
01322:+00074:+00050:+00161:003215.8144:01322
01323:+00035:+00056:+00032:003215.8144:01323
01324:+00027:+00078:+00032:003182.1123:01324
01325:-00020:+00083:-00063:003182.1123:01325
01326:-00059:+00070:+00004:003182.1123:01326
01327:-00080:+00068:+00078:003182.1123:01327
01328:-00113:+00013:+00233:003182.1123:01328
01329:-00113:-00001:+00187:003182.1123:01329
01330:-00109:+00006:+00166:003255.4077:01330
01331:-00113:+00003:+00160:003255.4077:01331
01332:-00108:-00027:+00137:003255.4077:01332
01333:-00090:-00067:+00163:003255.4077:01333
01334:-00064:-00056:+00106:003255.4077:01334
01335:-00056:-00117:+00144:003255.4077:01335
01336:-00037:-00149:+00158:003158.6225:01336
01337:-00027:-00195:+00137:003158.6225:01337
01338:+00047:-00215:+00088:003158.6225:01338
01339:+00048:-00214:+00134:003158.6225:01339
01340:+00050:-00267:+00205:003158.6225:01340
01341:+00092:-00257:+00111:003158.6225:01341
01342:+00084:-00261:+00097:003126.4277:01342
01343:+00169:-00222:+00094:003126.4277:01343
01344:+00123:-00211:+00085:003126.4277:01344
01345:+00138:-00167:+00117:003126.4277:01345
01346:+00121:-00171:+00124:003126.4277:01346
01347:+00093:-00099:+00117:003126.4277:01347
01348:+00059:-00101:+00132:003126.4277:01348
01349:+00003:-00068:+00029:003197.7924:01349
01350:-00025:-00061:-00048:003197.7924:01350
01351:+00000:-00002:-00060:003197.7924:01351
01352:-00019:+00054:-00021:003197.7924:01352
01353:-00030:+00061:-00046:003197.7924:01353
01354:-00053:+00109:-00042:003197.7924:01354
01355:-00056:+00115:-00012:003111.1250:01355
01356:-00063:+00132:-00045:003111.1250:01356
01357:-00102:+00147:-00065:003111.1250:01357
01358:-00104:+00158:-00049:003111.1250:01358
01359:-00118:+00133:-00061:003111.1250:01359
01360:-00101:+00174:-00088:003111.1250:01360
01361:-00086:+00148:-00073:003111.1250:01361
01362:-00087:+00156:-00077:003072.5629:01362
01363:-00097:+00128:-00058:003072.5629:01363
01364:-00062:+00122:-00108:003072.5629:01364
01365:-00075:+00089:-00115:003072.5629:01365
01366:-00069:+00076:-00092:003072.5629:01366
01367:-00066:+00081:-00024:003072.5629:01367
01368:-00031:+00058:-00051:003157.8942:01368
01369:-00052:+00052:-00076:003157.8942:01369
01370:-00015:+00049:-00061:003157.8942:01370
01371:-00031:+00026:-00097:003157.8942:01371
01372:-00011:+00034:-00130:003157.8942:01372
01373:+00008:-00006:-00152:003157.8942:01373
01374:+00045:+00005:-00096:003103.5454:01374
01375:+00018:-00008:-00096:003103.5454:01375
01376:+00043:-00027:-00083:003103.5454:01376
01377:+00047:-00032:-00038:003103.5454:01377
01378:+00058:-00030:-00054:003103.5454:01378
01379:+00044:-00020:-00089:003103.5454:01379
01380:+00047:-00022:-00098:003103.5454:01380
01381:+00063:-00008:-00098:003103.0263:01381
01382:+00045:+00019:-00113:003103.0263:01382
01383:+00019:+00006:-00125:003103.0263:01383
01384:+00029:+00009:-00140:003103.0263:01384
01385:+00008:+00005:-00075:003103.0263:01385
01386:-00004:+00012:-00086:003103.0263:01386
01387:-00083:-00015:-00082:003214.0258:01387
01388:-00083:+00005:-00093:003214.0258:01388
01389:-00119:-00017:-00058:003214.0258:01389
01390:-00146:+00019:-00090:003214.0258:01390
01391:-00159:-00005:-00090:003214.0258:01391
01392:-00139:+00013:-00059:003214.0258:01392
01393:-00154:+00034:-00027:003182.7924:01393
01394:-00165:+00051:-00020:003182.7924:01394
01395:-00144:+00064:-00100:003182.7924:01395
01396:-00121:+00041:-00088:003182.7924:01396
01397:-00102:+00063:-00096:003182.7924:01397
01398:-00072:+00055:-00068:003182.7924:01398
01399:-00039:+00041:-00073:003182.7924:01399
01400:+00033:+00050:-00016:003173.9814:01400
01401:+00062:+00002:+00031:003173.9814:01401
01402:+00020:-00006:-00014:003173.9814:01402
01403:+00037:-00033:+00020:003173.9814:01403
01404:+00074:-00068:+00151:003173.9814:01404
01405:+00049:-00083:+00105:003173.9814:01405
01406:+00022:-00069:-00130:003306.3325:01406
01407:+00014:-00056:-00102:003306.3325:01407
01408:-00007:-00079:-00057:003306.3325:01408
01409:-00016:-00084:+00022:003306.3325:01409
01410:+00012:-00042:+00048:003306.3325:01410
01411:+00029:-00021:+00188:003306.3325:01411
01412:+00029:+00008:+00163:003249.2883:01412
01413:+00047:+00051:+00133:003249.2883:01413
01414:+00073:+00071:+00072:003249.2883:01414
01415:+00056:+00111:+00072:003249.2883:01415
01416:+00046:+00125:-00002:003249.2883:01416
01417:+00075:+00166:-00009:003249.2883:01417
01418:+00052:+00163:+00019:003256.6469:01418
01419:+00019:+00220:+00018:003256.6469:01419
01420:-00011:+00196:+00102:003256.6469:01420
01421:-00008:+00235:+00086:003256.6469:01421
01422:-00052:+00198:+00017:003256.6469:01422
01423:-00047:+00231:+00020:003256.6469:01423
01424:-00087:+00206:+00038:003367.8759:01424
01425:-00077:+00194:-00007:003367.8759:01425
01426:-00100:+00163:-00041:003367.8759:01426
01427:-00092:+00175:-00082:003367.8759:01427
01428:-00105:+00130:-00078:003367.8759:01428
01429:-00092:+00124:+00012:003367.8759:01429
01430:-00126:+00029:+00048:003283.5507:01430
01431:-00121:+00016:-00004:003283.5507:01431
01432:-00108:-00011:+00019:003283.5507:01432
01433:-00092:-00048:+00048:003283.5507:01433
01434:-00132:-00083:+00058:003283.5507:01434
01435:-00074:-00075:+00017:003283.5507:01435
01436:-00043:-00087:-00048:003256.6215:01436
01437:+00002:-00087:-00074:003256.6215:01437
01438:+00004:-00111:-00005:003256.6215:01438
01439:+00024:-00140:+00050:003256.6215:01439
01440:+00057:-00106:+00060:003256.6215:01440
01441:+00061:-00143:+00149:003256.6215:01441
01442:+00073:-00102:+00017:003349.9697:01442
01443:+00067:-00113:+00031:003349.9697:01443
01444:+00105:-00079:+00007:003349.9697:01444
01445:+00085:-00070:+00048:003349.9697:01445
01446:+00102:-00031:+00004:003349.9697:01446
01447:+00097:-00017:+00070:003349.9697:01447
01448:+00125:-00008:+00049:003240.8388:01448
01449:+00071:+00014:-00019:003240.8388:01449
01450:+00077:+00024:+00096:003240.8388:01450
01451:+00066:+00052:+00219:003240.8388:01451
01452:+00010:+00033:+00272:003240.8388:01452
01453:+00016:+00014:+00058:003240.8388:01453
01454:-00008:+00023:+00050:003240.8388:01454
01455:+00030:+00023:+00061:003214.8781:01455
01456:-00066:+00008:+00123:003214.8781:01456
01457:+00012:+00017:+00148:003214.8781:01457
01458:-00067:-00025:+00143:003214.8781:01458
01459:-00003:-00025:+00194:003214.8781:01459
01460:-00096:-00086:+00124:003214.8781:01460
01461:-00052:-00088:+00058:003289.2260:01461
01462:-00071:-00121:+00115:003289.2260:01462
01463:-00021:-00103:+00167:003289.2260:01463
01464:-00037:-00170:+00240:003289.2260:01464
01465:+00013:-00169:+00190:003289.2260:01465
01466:+00032:-00189:+00138:003289.2260:01466
01467:+00043:-00174:+00165:003182.8710:01467
01468:+00047:-00176:+00050:003182.8710:01468
01469:+00073:-00151:+00103:003182.8710:01469
01470:+00088:-00167:+00120:003182.8710:01470
01471:+00078:-00175:+00103:003182.8710:01471
01472:+00052:-00176:+00082:003182.8710:01472
01473:+00082:-00158:+00132:003158.0395:01473
01474:+00063:-00159:+00051:003158.0395:01474
01475:+00055:-00127:+00033:003158.0395:01475
01476:+00033:-00091:-00006:003158.0395:01476
01477:+00009:-00050:-00005:003158.0395:01477
01478:+00015:-00038:+00008:003158.0395:01478
01479:+00000:+00026:+00002:003238.7609:01479
01480:-00025:+00032:-00012:003238.7609:01480
01481:-00056:+00055:+00008:003238.7609:01481
01482:-00081:+00083:-00036:003238.7609:01482
01483:-00075:+00108:-00080:003238.7609:01483
01484:-00082:+00114:-00105:003238.7609:01484
01485:-00088:+00115:-00031:003238.7609:01485
01486:-00087:+00129:-00026:003134.7822:01486
01487:-00101:+00118:-00059:003134.7822:01487
01488:-00082:+00090:-00065:003134.7822:01488
01489:-00083:+00099:-00070:003134.7822:01489
01490:-00073:+00083:-00121:003134.7822:01490
01491:-00073:+00060:-00098:003134.7822:01491
01492:-00047:+00039:-00063:003118.6770:01492
01493:-00056:+00042:-00068:003118.6770:01493
01494:-00034:+00039:-00122:003118.6770:01494
01495:-00023:+00028:-00146:003118.6770:01495
01496:-00038:-00020:-00136:003118.6770:01496
01497:+00001:+00016:-00065:003118.6770:01497
01498:-00005:-00024:-00066:003214.1171:01498
01499:-00021:-00009:-00089:003214.1171:01499
01500:+00026:-00030:-00044:003214.1171:01500
01501:+00014:-00012:-00069:003214.1171:01501
01502:+00001:-00024:-00069:003214.1171:01502
01503:+00048:-00012:-00152:003214.1171:01503
01504:+00015:-00011:-00114:003214.1171:01504
01505:+00047:-00004:-00152:003158.6948:01505
01506:+00042:-00012:-00142:003158.6948:01506
01507:+00025:-00022:-00094:003158.6948:01507
01508:+00027:-00013:-00065:003158.6948:01508
01509:-00012:+00015:-00065:003158.6948:01509
01510:+00002:+00009:-00115:003158.6948:01510
01511:-00006:+00026:-00127:003150.0253:01511
01512:-00023:+00043:-00091:003150.0253:01512
01513:-00011:+00029:-00122:003150.0253:01513
01514:-00040:+00053:-00157:003150.0253:01514
01515:-00036:+00045:-00117:003150.0253:01515
01516:-00051:+00054:-00107:003150.0253:01516
01517:-00086:+00048:-00050:003272.2514:01517
01518:-00062:+00050:-00023:003272.2514:01518
01519:-00073:+00030:+00002:003272.2514:01519
01520:-00088:+00047:+00012:003272.2514:01520
01521:-00080:+00017:+00037:003272.2514:01521
01522:-00077:+00002:-00029:003272.2514:01522
01523:-00105:-00011:-00063:003215.8393:01523
01524:-00112:-00031:-00028:003215.8393:01524
01525:-00112:-00065:-00027:003215.8393:01525
01526:-00097:-00055:-00033:003215.8393:01526
01527:-00077:-00089:-00006:003215.8393:01527
01528:-00030:-00074:+00001:003215.8393:01528
01529:-00036:-00075:-00008:003215.8393:01529
01530:-00004:-00078:+00039:003223.0654:01530
01531:+00021:-00053:+00181:003223.0654:01531
01532:+00058:-00014:+00189:003223.0654:01532
01533:+00090:+00005:+00095:003223.0654:01533
01534:+00092:+00040:+00065:003223.0654:01534
01535:+00065:+00047:+00068:003223.0654:01535
01536:+00099:+00114:-00001:003341.1962:01536
01537:+00119:+00101:+00074:003341.1962:01537
01538:+00139:+00160:+00016:003341.1962:01538
01539:+00124:+00172:+00089:003341.1962:01539
01540:+00151:+00213:+00045:003341.1962:01540
01541:+00097:+00196:+00019:003341.1962:01541
01542:+00098:+00178:-00017:003266.4736:01542
01543:+00063:+00192:+00002:003266.4736:01543
01544:+00005:+00188:+00009:003266.4736:01544
01545:-00039:+00170:+00025:003266.4736:01545
01546:-00079:+00147:+00053:003266.4736:01546
01547:-00165:+00152:-00018:003266.4736:01547
01548:-00191:+00141:-00039:003248.2634:01548
01549:-00216:+00130:-00078:003248.2634:01549
01550:-00235:+00059:-00062:003248.2634:01550
01551:-00231:+00055:-00055:003248.2634:01551
01552:-00224:+00033:-00008:003248.2634:01552
01553:-00198:+00000:+00043:003248.2634:01553
01554:-00187:-00028:+00054:003323.7805:01554
01555:-00138:-00045:+00004:003323.7805:01555
01556:-00111:-00055:-00033:003323.7805:01556
01557:-00087:-00076:-00092:003323.7805:01557
01558:-00035:-00092:-00033:003323.7805:01558
01559:-00021:-00094:-00015:003323.7805:01559
01560:+00022:-00093:+00020:003224.1777:01560
01561:+00037:-00097:-00001:003224.1777:01561
01562:+00053:-00077:+00018:003224.1777:01562
01563:+00121:-00075:+00029:003224.1777:01563
01564:+00117:-00057:+00013:003224.1777:01564
01565:+00153:-00045:+00039:003224.1777:01565
01566:+00158:-00034:+00027:003198.4692:01566
01567:+00159:-00014:+00047:003198.4692:01567
01568:+00174:+00020:+00039:003198.4692:01568
01569:+00180:+00044:+00013:003198.4692:01569
01570:+00184:+00063:+00081:003198.4692:01570
01571:+00138:+00081:+00139:003198.4692:01571
01572:+00093:+00045:+00119:003198.4692:01572
01573:+00071:+00083:+00164:003272.2456:01573
01574:+00021:+00045:+00229:003272.2456:01574
01575:+00052:+00075:+00080:003272.2456:01575
01576:-00078:+00049:+00132:003272.2456:01576
01577:-00076:+00052:+00164:003272.2456:01577
01578:-00141:+00053:+00065:003272.2456:01578
01579:-00148:+00036:+00067:003182.9504:01579
01580:-00105:-00001:+00207:003182.9504:01580
01581:-00108:-00026:+00097:003182.9504:01581
01582:-00080:-00062:+00126:003182.9504:01582
01583:-00090:-00112:+00260:003182.9504:01583
01584:-00048:-00139:+00201:003182.9504:01584
01585:-00050:-00198:+00094:003134.2988:01585
01586:-00039:-00218:+00103:003134.2988:01586
01587:-00011:-00262:+00125:003134.2988:01587
01588:-00024:-00274:+00127:003134.2988:01588
01589:+00049:-00310:+00145:003134.2988:01589
01590:+00010:-00298:+00088:003134.2988:01590
01591:+00027:-00297:+00047:003205.9736:01591
01592:+00024:-00256:+00022:003205.9736:01592
01593:+00060:-00243:+00163:003205.9736:01593
01594:+00077:-00262:+00156:003205.9736:01594
01595:+00067:-00190:+00109:003205.9736:01595
01596:+00095:-00133:+00080:003205.9736:01596
01597:+00101:-00108:+00066:003205.9736:01597
01598:+00095:-00051:+00081:003103.5625:01598
01599:+00124:+00022:+00068:003103.5625:01599
01600:+00080:+00019:+00013:003103.5625:01600
01601:+00033:+00073:+00026:003103.5625:01601
01602:-00005:+00097:-00081:003103.5625:01602
01603:-00040:+00160:-00141:003103.5625:01603
01604:-00061:+00161:-00154:003080.2497:01604
01605:-00065:+00207:-00087:003080.2497:01605
01606:-00077:+00194:-00041:003080.2497:01606
01607:-00094:+00228:-00120:003080.2497:01607
01608:-00116:+00249:-00050:003080.2497:01608
01609:-00144:+00214:-00002:003080.2497:01609
01610:-00155:+00218:-00034:003080.2497:01610
01611:-00177:+00194:-00069:003150.1032:01611
01612:-00178:+00184:-00112:003150.1032:01612
01613:-00157:+00155:-00099:003150.1032:01613
01614:-00167:+00125:-00111:003150.1032:01614
01615:-00164:+00070:-00103:003150.1032:01615
01616:-00110:+00074:-00133:003150.1032:01616
01617:-00066:+00042:-00056:003080.4865:01617
01618:-00055:+00034:-00102:003080.4865:01618
01619:-00021:+00007:-00087:003080.4865:01619
01620:+00050:-00033:-00056:003080.4865:01620
01621:+00055:-00045:-00122:003080.4865:01621
01622:+00092:-00040:-00134:003080.4865:01622
01623:+00098:-00055:-00091:003080.4865:01623
01624:+00112:-00040:-00068:003087.7993:01624
01625:+00077:-00059:-00082:003087.7993:01625
01626:+00084:-00090:-00097:003087.7993:01626
01627:+00074:-00098:-00084:003087.7993:01627
01628:+00039:-00124:-00172:003087.7993:01628
01629:+00014:-00123:-00092:003087.7993:01629
01630:+00042:-00113:-00071:003189.8874:01630
01631:-00008:-00070:-00134:003189.8874:01631
01632:+00005:-00069:-00114:003189.8874:01632
01633:-00004:-00061:-00108:003189.8874:01633
01634:-00039:-00072:-00077:003189.8874:01634
01635:-00013:-00045:-00048:003189.8874:01635
01636:-00015:-00026:-00021:003142.7524:01636
01637:-00029:-00036:-00056:003142.7524:01637
01638:-00049:+00000:-00133:003142.7524:01638
01639:-00065:+00030:-00099:003142.7524:01639
01640:-00087:+00038:-00123:003142.7524:01640
01641:-00079:+00080:-00134:003142.7524:01641
01642:-00100:+00055:-00104:003142.7524:01642
01643:-00075:+00094:-00044:003150.1079:01643
01644:-00080:+00080:-00011:003150.1079:01644
01645:-00096:+00093:+00039:003150.1079:01645
01646:-00053:+00063:+00030:003150.1079:01646
01647:-00097:+00083:+00068:003150.1079:01647
01648:-00066:+00051:+00077:003150.1079:01648
01649:-00062:+00025:+00072:003272.3083:01649
01650:-00068:-00009:-00080:003272.3083:01650
01651:-00069:+00000:-00086:003272.3083:01651
01652:-00055:-00022:-00096:003272.3083:01652
01653:-00036:+00004:-00033:003272.3083:01653
01654:+00012:-00023:-00022:003272.3083:01654
01655:+00030:+00007:+00121:003224.1210:01655
01656:+00038:-00005:+00146:003224.1210:01656
01657:+00061:+00020:+00156:003224.1210:01657
01658:+00066:+00031:+00125:003224.1210:01658
01659:+00065:+00034:+00132:003224.1210:01659
01660:+00089:+00059:+00063:003224.1210:01660
01661:+00079:+00111:+00037:003231.4816:01661
01662:+00037:+00098:+00007:003231.4816:01662
01663:+00049:+00141:-00027:003231.4816:01663
01664:+00061:+00139:-00012:003231.4816:01664
01665:+00058:+00156:-00023:003231.4816:01665
01666:+00023:+00155:+00063:003231.4816:01666
01667:+00047:+00185:+00066:003341.3083:01667
01668:-00027:+00150:+00003:003341.3083:01668
01669:-00067:+00169:-00010:003341.3083:01669
01670:-00088:+00160:-00021:003341.3083:01670
01671:-00124:+00154:-00085:003341.3083:01671
01672:-00142:+00139:-00062:003341.3083:01672
01673:-00174:+00127:+00008:003257.8903:01673
01674:-00208:+00094:-00031:003257.8903:01674
01675:-00223:+00056:-00010:003257.8903:01675
01676:-00196:+00032:+00056:003257.8903:01676
01677:-00155:-00006:-00002:003257.8903:01677
01678:-00136:+00002:+00038:003257.8903:01678
01679:-00096:-00009:-00012:003248.2697:01679
01680:-00077:-00026:+00007:003248.2697:01680
01681:-00072:-00048:-00040:003248.2697:01681
01682:-00004:-00013:-00094:003248.2697:01682
01683:+00020:-00008:-00021:003248.2697:01683
01684:+00056:-00009:+00006:003248.2697:01684
01685:+00065:-00042:+00048:003323.7351:01685
01686:+00081:-00053:+00087:003323.7351:01686
01687:+00095:-00062:+00095:003323.7351:01687
01688:+00112:-00030:+00051:003323.7351:01688
01689:+00114:-00046:+00025:003323.7351:01689
01690:+00156:+00000:-00028:003323.7351:01690
01691:+00156:+00007:+00045:003323.7351:01691
01692:+00139:-00001:+00045:003232.4833:01692
01693:+00102:-00004:+00001:003232.4833:01693
01694:+00115:+00013:+00020:003232.4833:01694
01695:+00081:+00011:+00091:003232.4833:01695
01696:+00020:-00004:+00146:003232.4833:01696
01697:-00007:+00007:+00138:003232.4833:01697
01698:-00039:-00012:+00175:003198.3718:01698
01699:-00040:-00052:+00177:003198.3718:01699
01700:-00026:-00062:+00277:003198.3718:01700
01701:-00103:-00061:+00089:003198.3718:01701
01702:-00086:-00066:+00147:003198.3718:01702
01703:-00083:-00065:+00075:003198.3718:01703
01704:-00015:-00060:+00156:003280.6914:01704
01705:-00048:-00085:+00082:003280.6914:01705
01706:-00039:-00086:+00144:003280.6914:01706
01707:-00039:-00168:+00192:003280.6914:01707
01708:-00010:-00156:+00161:003280.6914:01708
01709:+00006:-00176:+00081:003280.6914:01709
01710:+00036:-00131:+00123:003182.8771:01710
01711:+00034:-00180:+00097:003182.8771:01711
01712:+00109:-00131:+00065:003182.8771:01712
01713:+00084:-00145:+00131:003182.8771:01713
01714:+00102:-00131:+00122:003182.8771:01714
01715:+00074:-00155:+00123:003182.8771:01715
01716:+00090:-00124:+00154:003182.8771:01716
01717:+00058:-00140:+00163:003142.1391:01717
01718:+00049:-00091:+00086:003142.1391:01718
01719:+00032:-00081:+00053:003142.1391:01719
01720:+00049:-00068:+00054:003142.1391:01720
01721:+00024:-00053:+00007:003142.1391:01721
01722:+00019:-00020:+00029:003142.1391:01722
01723:+00020:+00020:-00008:003222.2839:01723
01724:+00017:+00037:+00002:003222.2839:01724
01725:-00003:+00056:+00007:003222.2839:01725
01726:-00030:+00084:-00001:003222.2839:01726
01727:-00045:+00097:-00046:003222.2839:01727
01728:-00080:+00090:-00056:003222.2839:01728
01729:-00098:+00090:-00073:003126.8820:01729
01730:-00089:+00102:-00024:003126.8820:01730
01731:-00088:+00128:-00017:003126.8820:01731
01732:-00074:+00116:+00001:003126.8820:01732
01733:-00063:+00102:-00023:003126.8820:01733
01734:-00058:+00140:-00092:003126.8820:01734
01735:-00070:+00107:-00108:003126.8820:01735
01736:-00050:+00087:-00044:003110.8435:01736
01737:-00045:+00082:-00039:003110.8435:01737
01738:-00051:+00081:-00121:003110.8435:01738
01739:-00032:+00068:-00167:003110.8435:01739
01740:-00029:+00046:-00119:003110.8435:01740
01741:-00057:+00032:-00083:003110.8435:01741
01742:-00025:+00011:-00117:003197.9130:01742
01743:-00025:-00001:-00082:003197.9130:01743
01744:-00024:-00021:-00071:003197.9130:01744
01745:-00019:-00047:-00083:003197.9130:01745
01746:-00022:-00041:-00093:003197.9130:01746
01747:-00009:-00027:-00111:003197.9130:01747
01748:-00001:-00056:-00142:003134.7705:01748
01749:+00016:-00066:-00192:003134.7705:01749
01750:+00010:-00073:-00141:003134.7705:01750
01751:+00025:-00097:-00117:003134.7705:01751
01752:-00006:-00093:-00069:003134.7705:01752
01753:+00019:-00082:-00077:003134.7705:01753
01754:-00006:-00077:-00081:003134.7705:01754
01755:+00035:-00028:-00059:003134.2521:01755
01756:+00033:-00019:-00092:003134.2521:01756
01757:+00043:-00006:-00095:003134.2521:01757
01758:+00059:+00024:-00113:003134.2521:01758
01759:+00062:+00030:-00094:003134.2521:01759
01760:+00008:+00056:-00069:003134.2521:01760
01761:+00011:+00097:-00030:003255.4699:01761
01762:+00028:+00110:-00048:003255.4699:01762
01763:-00036:+00109:+00010:003255.4699:01763
01764:-00038:+00094:+00011:003255.4699:01764
01765:-00072:+00058:+00004:003255.4699:01765
01766:-00060:+00084:-00002:003255.4699:01766
01767:-00079:+00013:+00023:003207.5073:01767
01768:-00115:+00010:+00036:003207.5073:01768
01769:-00113:-00013:-00078:003207.5073:01769
01770:-00110:-00027:-00050:003207.5073:01770
01771:-00116:-00043:-00053:003207.5073:01771
01772:-00077:-00045:-00037:003207.5073:01772
01773:-00060:-00062:+00009:003206.5979:01773
01774:-00029:-00079:+00136:003206.5979:01774
01775:-00026:-00062:+00148:003206.5979:01775
01776:-00012:-00040:+00111:003206.5979:01776
01777:+00048:-00015:+00054:003206.5979:01777
01778:+00049:-00022:+00033:003206.5979:01778
01779:+00047:+00001:+00003:003323.7155:01779
01780:+00040:+00021:+00014:003323.7155:01780
01781:+00049:+00035:+00061:003323.7155:01781
01782:+00039:+00026:+00057:003323.7155:01782
01783:+00045:+00030:-00003:003323.7155:01783
01784:+00037:+00045:+00012:003323.7155:01784
01785:+00041:+00081:+00002:003257.7885:01785
01786:+00040:+00097:+00027:003257.7885:01786
01787:+00061:+00122:-00004:003257.7885:01787
01788:+00035:+00136:+00012:003257.7885:01788
01789:+00033:+00150:+00060:003257.7885:01789
01790:-00022:+00150:+00051:003257.7885:01790
01791:-00045:+00147:-00038:003257.7885:01791
01792:-00094:+00145:-00063:003231.5063:01792
01793:-00167:+00105:-00111:003231.5063:01793
01794:-00204:+00088:-00123:003231.5063:01794
01795:-00222:+00080:-00078:003231.5063:01795
01796:-00227:+00027:+00019:003231.5063:01796
01797:-00225:+00037:+00037:003231.5063:01797
01798:-00192:+00022:+00011:003323.7478:01798
01799:-00126:+00009:+00027:003323.7478:01799
01800:-00114:+00019:+00002:003323.7478:01800
01801:-00069:+00029:+00006:003323.7478:01801
01802:-00042:+00038:+00023:003323.7478:01802
01803:+00012:+00027:+00008:003323.7478:01803
01804:+00008:+00051:-00026:003240.9460:01804
01805:+00041:+00048:-00015:003240.9460:01805
01806:+00068:+00040:-00032:003240.9460:01806
01807:+00098:+00043:+00008:003240.9460:01807
01808:+00102:+00040:+00021:003240.9460:01808
01809:+00129:+00048:+00044:003240.9460:01809
01810:+00145:+00030:+00035:003198.4692:01810
01811:+00160:+00026:+00102:003198.4692:01811
01812:+00139:+00030:+00077:003198.4692:01812
01813:+00086:+00037:+00073:003198.4692:01813
01814:+00090:+00035:+00093:003198.4692:01814
01815:+00037:+00046:+00012:003198.4692:01815
01816:+00008:+00038:-00013:003289.3535:01816
01817:-00023:+00023:+00029:003289.3535:01817
01818:-00068:+00006:+00193:003289.3535:01818
01819:-00062:-00021:+00177:003289.3535:01819
01820:-00070:-00028:+00146:003289.3535:01820
01821:-00046:-00039:+00119:003289.3535:01821
01822:-00062:-00092:+00096:003174.7995:01822
01823:-00088:-00098:+00114:003174.7995:01823
01824:-00062:-00116:+00087:003174.7995:01824
01825:-00059:-00149:+00173:003174.7995:01825
01826:-00067:-00220:+00075:003174.7995:01826
01827:-00113:-00235:+00089:003174.7995:01827
01828:-00031:-00224:+00083:003174.7995:01828
01829:-00059:-00262:+00070:003142.1926:01829
01830:-00001:-00239:+00112:003142.1926:01830
01831:-00015:-00242:+00092:003142.1926:01831
01832:+00010:-00242:+00051:003142.1926:01832
01833:+00007:-00209:+00077:003142.1926:01833
01834:+00071:-00207:+00085:003142.1926:01834
01835:+00055:-00192:+00098:003205.9672:01835
01836:+00066:-00146:+00137:003205.9672:01836
01837:+00093:-00128:+00186:003205.9672:01837
01838:+00063:-00107:+00096:003205.9672:01838
01839:+00088:-00047:+00014:003205.9672:01839
01840:+00104:-00018:+00087:003205.9672:01840
01841:+00058:-00005:+00041:003119.1208:01841
01842:+00046:+00056:-00043:003119.1208:01842
01843:+00038:+00075:-00033:003119.1208:01843
01844:+00028:+00110:+00000:003119.1208:01844
01845:-00016:+00136:-00030:003119.1208:01845
01846:-00013:+00153:-00013:003119.1208:01846
01847:-00015:+00192:-00052:003119.1208:01847
01848:-00043:+00192:-00027:003095.4882:01848
01849:-00056:+00207:-00051:003095.4882:01849
01850:-00058:+00219:-00123:003095.4882:01850
01851:-00046:+00218:-00043:003095.4882:01851
01852:-00052:+00198:-00017:003095.4882:01852
01853:-00075:+00187:-00090:003095.4882:01853
01854:-00065:+00164:+00016:003181.8420:01854
01855:-00067:+00136:+00034:003181.8420:01855
01856:-00098:+00118:-00008:003181.8420:01856
01857:-00117:+00089:-00024:003181.8420:01857
01858:-00110:+00076:-00124:003181.8420:01858
01859:-00147:+00062:-00170:003181.8420:01859
01860:-00126:+00032:-00135:003181.8420:01860
01861:-00115:+00015:-00119:003119.1208:01861
01862:-00116:-00002:-00121:003119.1208:01862
01863:-00073:-00019:-00124:003119.1208:01863
01864:-00081:-00056:-00048:003119.1208:01864
01865:-00044:-00045:-00065:003119.1208:01865
01866:-00017:-00069:-00121:003119.1208:01866
01867:+00011:-00073:-00086:003118.6828:01867
01868:+00023:-00114:-00087:003118.6828:01868
01869:+00072:-00082:-00084:003118.6828:01869
01870:+00104:-00070:-00109:003118.6828:01870
01871:+00116:-00063:-00092:003118.6828:01871
01872:+00125:-00056:-00088:003118.6828:01872
01873:+00110:-00067:-00038:003238.7734:01873
01874:+00110:-00052:-00107:003238.7734:01874
01875:+00094:-00034:-00138:003238.7734:01875
01876:+00067:-00033:-00127:003238.7734:01876
01877:+00026:+00003:-00110:003238.7734:01877
01878:+00008:+00022:-00101:003238.7734:01878
01879:-00055:+00010:-00076:003174.7937:01879
01880:-00088:+00011:+00008:003174.7937:01880
01881:-00118:+00012:+00007:003174.7937:01881
01882:-00128:+00009:-00030:003174.7937:01882
01883:-00159:+00030:+00123:003174.7937:01883
01884:-00147:-00001:+00084:003174.7937:01884
01885:-00194:+00013:-00004:003174.7937:01885
01886:-00159:-00022:-00113:003190.2604:01886
01887:-00163:+00007:-00132:003190.2604:01887
01888:-00104:-00011:-00148:003190.2604:01888
01889:-00088:-00020:-00051:003190.2604:01889
01890:-00043:-00043:+00054:003190.2604:01890
01891:+00023:-00045:+00188:003190.2604:01891
01892:+00076:-00043:+00226:003306.4355:01892
01893:+00114:-00025:+00143:003306.4355:01893
01894:+00126:-00025:+00074:003306.4355:01894
01895:+00169:-00022:+00080:003306.4355:01895
01896:+00173:-00007:+00035:003306.4355:01896
01897:+00186:+00022:+00012:003306.4355:01897
01898:+00131:+00015:+00028:003249.4089:01898
01899:+00128:+00063:+00042:003249.4089:01899
01900:+00110:+00046:+00049:003249.4089:01900
01901:+00086:+00067:+00117:003249.4089:01901
01902:+00070:+00089:+00059:003249.4089:01902
01903:+00047:+00086:+00032:003249.4089:01903
01904:+00023:+00111:+00019:003239.8601:01904
01905:-00009:+00116:+00119:003239.8601:01905
01906:-00063:+00104:+00111:003239.8601:01906
01907:-00111:+00142:+00081:003239.8601:01907
01908:-00138:+00115:+00041:003239.8601:01908
01909:-00204:+00097:-00007:003239.8601:01909
01910:-00253:+00051:-00105:003350.2014:01910
01911:-00253:+00050:-00082:003350.2014:01911
01912:-00256:-00021:-00103:003350.2014:01912
01913:-00252:-00037:-00080:003350.2014:01913
01914:-00202:-00050:-00125:003350.2014:01914
01915:-00174:-00058:-00078:003350.2014:01915
01916:-00150:-00078:-00006:003257.8837:01916
01917:-00077:-00056:-00011:003257.8837:01917
01918:-00038:-00042:-00003:003257.8837:01918
01919:+00002:-00040:-00013:003257.8837:01919
01920:+00016:-00028:+00000:003257.8837:01920
01921:+00017:-00019:+00005:003257.8837:01921
01922:+00044:-00017:+00023:003231.4692:01922
01923:+00056:+00019:+00014:003231.4692:01923
01924:+00036:-00003:+00034:003231.4692:01924
01925:+00062:+00031:+00016:003231.4692:01925
01926:+00081:+00027:+00051:003231.4692:01926
01927:+00086:+00050:-00014:003231.4692:01927
01928:+00135:+00058:-00053:003231.4692:01928
01929:+00139:+00076:-00047:003306.4226:01929
01930:+00124:+00093:+00034:003306.4226:01930
01931:+00089:+00087:+00086:003306.4226:01931
01932:+00079:+00083:+00018:003306.4226:01932
01933:+00049:+00097:-00006:003306.4226:01933
01934:+00017:+00094:-00004:003306.4226:01934
01935:-00005:+00086:+00074:003224.1586:01935
01936:-00070:+00040:+00052:003224.1586:01936
01937:-00057:+00042:+00131:003224.1586:01937
01938:-00067:+00012:+00107:003224.1586:01938
01939:-00079:+00021:+00133:003224.1586:01939
01940:-00098:-00012:+00084:003224.1586:01940
01941:-00085:-00022:+00092:003182.2089:01941
01942:-00077:-00064:+00110:003182.2089:01942
01943:-00065:-00040:+00145:003182.2089:01943
01944:-00070:-00103:+00096:003182.2089:01944
01945:-00056:-00129:+00104:003182.2089:01945
01946:-00030:-00146:+00128:003182.2089:01946
01947:-00008:-00173:+00074:003263.7670:01947
01948:-00026:-00162:+00101:003263.7670:01948
01949:+00031:-00167:+00119:003263.7670:01949
01950:+00007:-00197:+00167:003263.7670:01950
01951:+00032:-00219:+00160:003263.7670:01951
01952:+00057:-00212:+00154:003263.7670:01952
01953:+00062:-00230:+00172:003158.7065:01953
01954:+00037:-00217:+00097:003158.7065:01954
01955:+00038:-00188:+00073:003158.7065:01955
01956:+00034:-00154:+00043:003158.7065:01956
01957:+00040:-00144:+00030:003158.7065:01957
01958:+00045:-00100:+00057:003158.7065:01958
01959:+00049:-00061:+00041:003158.7065:01959
01960:+00074:-00056:+00043:003118.6770:01960
01961:+00072:-00036:+00041:003118.6770:01961
01962:+00055:-00021:+00027:003118.6770:01962
01963:+00041:+00011:-00019:003118.6770:01963
01964:+00009:+00051:+00024:003118.6770:01964
01965:+00034:+00082:+00010:003118.6770:01965
01966:+00014:+00080:-00018:003197.8466:01966
01967:+00012:+00108:-00040:003197.8466:01967
01968:-00036:+00085:-00009:003197.8466:01968
01969:-00053:+00117:-00004:003197.8466:01969
01970:-00067:+00090:-00049:003197.8466:01970
01971:-00069:+00101:+00008:003197.8466:01971
01972:-00088:+00100:-00017:003119.0915:01972
01973:-00080:+00096:-00061:003119.0915:01973
01974:-00101:+00095:-00095:003119.0915:01974
01975:-00064:+00058:-00065:003119.0915:01975
01976:-00073:+00058:-00061:003119.0915:01976
01977:-00059:+00057:-00055:003119.0915:01977
01978:-00068:+00042:-00074:003119.0915:01978
01979:-00048:+00049:-00037:003095.4711:01979
01980:-00061:+00033:-00075:003095.4711:01980
01981:-00073:+00012:-00150:003095.4711:01981
01982:-00047:+00009:-00160:003095.4711:01982
01983:-00053:+00016:-00106:003095.4711:01983
01984:-00002:+00013:-00087:003095.4711:01984
01985:-00014:+00007:-00098:003205.9187:01985
01986:+00016:-00010:-00141:003205.9187:01986
01987:-00007:-00021:-00080:003205.9187:01987
01988:-00006:-00008:-00102:003205.9187:01988
01989:-00011:-00012:-00125:003205.9187:01989
01990:+00034:+00020:-00106:003205.9187:01990
01991:+00042:+00027:-00101:003205.9187:01991
01992:+00044:+00025:-00114:003142.6870:01992
01993:+00045:+00044:-00081:003142.6870:01993
01994:+00019:+00058:-00100:003142.6870:01994
01995:+00005:+00093:-00124:003142.6870:01995
01996:-00011:+00073:-00120:003142.6870:01996
01997:-00040:+00106:-00080:003142.6870:01997
01998:-00057:+00087:-00095:003158.0156:01998
01999:-00080:+00129:-00109:003158.0156:01999
02000:-00078:+00126:-00127:003158.0156:02000
02001:-00127:+00126:-00162:003158.0156:02001
02002:-00120:+00090:-00134:003158.0156:02002
02003:-00111:+00104:-00100:003158.0156:02003
02004:-00134:+00074:-00017:003263.8110:02004
02005:-00101:+00055:+00001:003263.8110:02005
02006:-00101:+00066:+00019:003263.8110:02006
02007:-00048:+00050:+00049:003263.8110:02007
02008:-00072:+00019:+00070:003263.8110:02008
02009:-00017:+00005:+00061:003263.8110:02009
02010:-00028:-00046:-00065:003215.7648:02010
02011:-00025:-00044:-00138:003215.7648:02011
02012:-00012:-00065:-00148:003215.7648:02012
02013:-00012:-00085:-00021:003215.7648:02013
02014:+00014:-00123:+00046:003215.7648:02014
02015:+00029:-00120:+00198:003215.7648:02015
02016:+00026:-00128:+00163:003223.1645:02016
02017:+00004:-00105:+00115:003223.1645:02017
02018:+00036:-00088:+00029:003223.1645:02018
02019:+00054:-00082:+00108:003223.1645:02019
02020:+00082:-00042:+00111:003223.1645:02020
02021:+00101:+00022:+00180:003223.1645:02021
02022:+00114:+00026:+00164:003350.1682:02022
02023:+00122:+00082:+00102:003350.1682:02023
02024:+00106:+00096:+00028:003350.1682:02024
02025:+00072:+00108:+00004:003350.1682:02025
02026:+00052:+00104:+00069:003350.1682:02026
02027:+00073:+00138:+00036:003350.1682:02027
02028:+00030:+00134:+00049:003350.1682:02028
02029:-00039:+00130:+00062:003275.0446:02029
02030:-00044:+00139:+00049:003275.0446:02030
02031:-00098:+00127:-00012:003275.0446:02031
02032:-00116:+00104:-00002:003275.0446:02032
02033:-00151:+00108:-00023:003275.0446:02033
02034:-00188:+00114:-00002:003275.0446:02034
02035:-00226:+00060:+00029:003273.7497:02035
02036:-00227:+00068:-00034:003273.7497:02036
02037:-00211:+00050:-00124:003273.7497:02037
02038:-00170:+00046:-00064:003273.7497:02038
02039:-00145:+00018:-00071:003273.7497:02039
02040:-00095:+00006:-00005:003273.7497:02040
02041:-00063:+00005:-00028:003367.9560:02041
02042:-00024:-00031:+00011:003367.9560:02042
02043:+00011:-00014:+00053:003367.9560:02043
02044:+00027:-00024:+00073:003367.9560:02044
02045:+00019:-00026:+00047:003367.9560:02045
02046:+00041:-00029:+00053:003367.9560:02046
02047:+00046:-00049:+00003:003283.7126:02047
02048:+00038:-00037:-00010:003283.7126:02048
02049:+00058:-00018:+00010:003283.7126:02049
02050:+00077:-00004:+00011:003283.7126:02050
02051:+00054:+00015:-00042:003283.7126:02051
02052:+00103:+00024:-00049:003283.7126:02052
02053:+00123:+00052:+00012:003256.7736:02053
02054:+00135:+00068:+00052:003256.7736:02054
02055:+00118:+00072:+00050:003256.7736:02055
02056:+00108:+00093:+00049:003256.7736:02056
02057:+00086:+00075:+00068:003256.7736:02057
02058:+00063:+00096:+00087:003256.7736:02058
02059:+00015:+00076:+00021:003341.3149:02059
02060:-00021:+00084:+00038:003341.3149:02060
02061:-00021:+00082:+00083:003341.3149:02061
02062:-00029:+00079:+00082:003341.3149:02062
02063:-00039:+00069:+00085:003341.3149:02063
02064:-00032:+00031:+00141:003341.3149:02064
02065:-00035:+00018:+00122:003240.8769:02065
02066:-00073:-00028:+00119:003240.8769:02066
02067:-00051:-00089:+00133:003240.8769:02067
02068:-00076:-00115:+00122:003240.8769:02068
02069:-00038:-00185:+00185:003240.8769:02069
02070:-00068:-00251:+00152:003240.8769:02070
02071:-00030:-00226:+00169:003206.6162:02071
02072:-00071:-00287:+00140:003206.6162:02072
02073:-00022:-00297:+00084:003206.6162:02073
02074:-00047:-00310:+00079:003206.6162:02074
02075:+00022:-00283:+00116:003206.6162:02075
02076:+00010:-00307:+00129:003206.6162:02076
02077:+00074:-00250:+00131:003297.7668:02077
02078:+00091:-00232:+00097:003297.7668:02078
02079:+00110:-00201:+00128:003297.7668:02079
02080:+00099:-00161:+00133:003297.7668:02080
02081:+00137:-00115:+00118:003297.7668:02081
02082:+00072:-00109:+00133:003297.7668:02082
02083:+00107:-00054:+00144:003297.7668:02083
02084:+00049:-00065:-00005:003191.0576:02084
02085:+00019:+00026:-00056:003191.0576:02085
02086:-00008:+00055:-00091:003191.0576:02086
02087:-00005:+00095:-00047:003191.0576:02087
02088:-00011:+00114:-00060:003191.0576:02088
02089:+00013:+00136:-00033:003191.0576:02089
02090:+00017:+00155:-00046:003174.0776:02090
02091:+00000:+00160:+00073:003174.0776:02091
02092:+00011:+00174:+00028:003174.0776:02092
02093:-00036:+00165:-00017:003174.0776:02093
02094:-00076:+00172:-00042:003174.0776:02094
02095:-00094:+00160:+00002:003174.0776:02095
02096:-00109:+00121:-00050:003255.3642:02096
02097:-00133:+00130:-00084:003255.3642:02097
02098:-00130:+00096:-00062:003255.3642:02098
02099:-00121:+00080:-00078:003255.3642:02099
02100:-00124:+00065:-00141:003255.3642:02100
02101:-00087:+00039:-00102:003255.3642:02101
02102:-00073:+00009:-00039:003166.7687:02102
02103:-00047:+00012:-00070:003166.7687:02103
02104:-00026:+00012:-00106:003166.7687:02104
02105:-00007:+00015:-00121:003166.7687:02105
02106:-00006:+00018:-00172:003166.7687:02106
02107:+00008:+00019:-00134:003166.7687:02107
02108:+00032:+00007:-00247:003166.7687:02108
02109:+00009:-00017:-00194:003158.0217:02109
02110:+00034:-00014:-00192:003158.0217:02110
02111:+00009:-00026:-00080:003158.0217:02111
02112:+00047:-00030:-00140:003158.0217:02112
02113:-00003:-00053:-00060:003158.0217:02113
02114:+00021:-00038:-00107:003158.0217:02114
02115:-00010:-00040:-00131:003263.8110:02115
02116:+00004:-00027:-00157:003263.8110:02116
02117:+00002:-00053:-00169:003263.8110:02117
02118:-00019:-00035:-00165:003263.8110:02118
02119:-00055:-00038:-00148:003263.8110:02119
02120:-00016:-00018:-00121:003263.8110:02120
02121:-00053:-00017:-00134:003199.2551:02121
02122:-00066:-00018:-00106:003199.2551:02122
02123:-00044:+00035:-00046:003199.2551:02123
02124:-00015:+00032:-00048:003199.2551:02124
02125:-00014:+00050:-00035:003199.2551:02125
02126:+00011:+00078:-00032:003199.2551:02126
02127:+00007:+00094:-00015:003206.6284:02127
02128:+00016:+00087:+00024:003206.6284:02128
02129:+00030:+00073:+00047:003206.6284:02129
02130:+00011:+00094:+00046:003206.6284:02130
02131:-00024:+00083:-00033:003206.6284:02131
02132:-00033:+00066:-00069:003206.6284:02132
02133:-00052:+00057:-00055:003323.7741:02133
02134:-00052:+00050:-00016:003323.7741:02134
02135:-00030:+00026:+00075:003323.7741:02135
02136:-00066:+00024:+00142:003323.7741:02136
02137:-00044:+00009:+00128:003323.7741:02137
02138:-00046:+00021:+00102:003323.7741:02138
02139:-00040:+00008:+00081:003249.3896:02139
02140:-00052:+00018:+00088:003249.3896:02140
02141:-00020:+00022:+00048:003249.3896:02141
02142:-00008:+00019:+00045:003249.3896:02142
02143:+00014:+00005:+00048:003249.3896:02143
02144:+00010:+00007:+00072:003249.3896:02144
02145:+00060:+00014:+00167:003249.3896:02145
02146:+00060:+00009:+00172:003239.8413:02146
02147:+00036:+00020:+00185:003239.8413:02147
02148:+00062:+00021:+00121:003239.8413:02148
02149:+00023:-00009:+00032:003239.8413:02149
02150:+00030:-00025:+00000:003239.8413:02150
02151:-00039:-00030:+00001:003239.8413:02151
02152:-00053:-00028:-00006:003332.5407:02152
02153:-00092:-00036:-00027:003332.5407:02153
02154:-00106:-00036:-00011:003332.5407:02154
02155:-00179:-00025:-00012:003332.5407:02155
02156:-00157:-00010:+00011:003332.5407:02156
02157:-00152:-00035:-00010:003332.5407:02157
02158:-00178:-00009:-00055:003232.5402:02158
02159:-00175:+00004:-00103:003232.5402:02159
02160:-00148:+00017:-00053:003232.5402:02160
02161:-00103:+00005:-00105:003232.5402:02161
02162:-00098:+00034:+00184:003232.5402:02162
02163:+00013:+00014:+00195:003232.5402:02163
02164:-00029:+00010:+00094:003214.8103:02164
02165:-00027:+00020:-00160:003214.8103:02165
02166:+00020:+00038:-00092:003214.8103:02166
02167:+00032:+00051:-00020:003214.8103:02167
02168:+00029:+00040:+00101:003214.8103:02168
02169:+00057:+00043:+00075:003214.8103:02169
02170:+00070:+00086:-00059:003297.7731:02170
02171:+00069:+00075:-00106:003297.7731:02171
02172:+00094:+00085:+00058:003297.7731:02172
02173:+00061:+00059:-00008:003297.7731:02173
02174:+00059:+00092:-00083:003297.7731:02174
02175:+00077:+00096:-00001:003297.7731:02175
02176:+00068:+00079:+00060:003199.2609:02176
02177:+00009:+00077:+00053:003199.2609:02177
02178:+00030:+00081:+00015:003199.2609:02178
02179:+00041:+00079:+00075:003199.2609:02179
02180:+00001:+00030:+00067:003199.2609:02180
02181:-00002:+00018:+00095:003199.2609:02181
02182:+00014:+00021:+00152:003199.2609:02182
02183:-00022:-00020:+00076:003150.0903:02183
02184:-00029:-00022:+00048:003150.0903:02184
02185:-00002:-00053:+00089:003150.0903:02185
02186:-00004:-00049:+00145:003150.0903:02186
02187:-00021:-00073:+00070:003150.0903:02187
02188:+00009:-00111:+00212:003150.0903:02188
02189:+00032:-00197:+00132:003230.4553:02189
02190:+00008:-00201:+00114:003230.4553:02190
02191:-00038:-00230:+00133:003230.4553:02191
02192:+00001:-00240:+00155:003230.4553:02192
02193:+00010:-00254:+00095:003230.4553:02193
02194:-00004:-00225:+00130:003230.4553:02194
02195:+00026:-00249:+00110:003126.9526:02195
02196:-00026:-00267:+00093:003126.9526:02196
02197:+00007:-00249:+00151:003126.9526:02197
02198:+00010:-00251:+00108:003126.9526:02198
02199:-00032:-00223:+00113:003126.9526:02199
02200:-00003:-00216:+00115:003126.9526:02200
02201:-00015:-00175:+00089:003126.9526:02201
02202:-00004:-00154:+00160:003080.2385:02202
02203:+00027:-00103:+00119:003080.2385:02203
02204:-00007:-00055:+00170:003080.2385:02204
02205:+00030:-00001:+00044:003080.2385:02205
02206:+00013:+00013:+00088:003080.2385:02206
02207:+00019:+00081:+00086:003080.2385:02207
02208:-00003:+00117:-00022:003165.8781:02208
02209:-00012:+00159:-00024:003165.8781:02209
02210:-00054:+00185:-00013:003165.8781:02210
02211:-00047:+00180:-00022:003165.8781:02211
02212:-00046:+00207:-00069:003165.8781:02212
02213:-00050:+00215:-00034:003165.8781:02213
02214:-00037:+00192:-00008:003165.8781:02214
02215:-00058:+00196:+00018:003065.2934:02215
02216:-00057:+00194:+00082:003065.2934:02216
02217:-00083:+00176:+00061:003065.2934:02217
02218:-00092:+00169:-00014:003065.2934:02218
02219:-00119:+00129:-00111:003065.2934:02219
02220:-00115:+00112:-00184:003065.2934:02220
02221:-00107:+00056:-00183:003065.0937:02221
02222:-00080:+00045:-00104:003065.0937:02222
02223:-00072:+00014:-00069:003065.0937:02223
02224:-00043:-00016:-00114:003065.0937:02224
02225:-00015:-00026:-00122:003065.0937:02225
02226:-00030:-00086:-00108:003065.0937:02226
02227:-00046:-00115:-00179:003165.8249:02227
02228:-00036:-00129:-00160:003165.8249:02228
02229:-00004:-00137:-00114:003165.8249:02229
02230:-00003:-00118:-00068:003165.8249:02230
02231:-00001:-00142:-00080:003165.8249:02231
02232:+00013:-00124:-00111:003165.8249:02232
02233:-00009:-00128:-00140:003165.8249:02233
02234:+00043:-00093:-00171:003103.4877:02234
02235:+00007:-00047:-00199:003103.4877:02235
02236:+00061:-00030:-00205:003103.4877:02236
02237:+00063:-00017:-00118:003103.4877:02237
02238:+00050:+00003:-00133:003103.4877:02238
02239:+00035:+00028:-00163:003103.4877:02239
02240:+00040:+00078:-00129:003110.8784:02240
02241:+00023:+00086:-00069:003110.8784:02241
02242:-00002:+00117:-00143:003110.8784:02242
02243:-00043:+00152:-00087:003110.8784:02243
02244:-00019:+00186:-00107:003110.8784:02244
02245:-00067:+00220:-00052:003110.8784:02245
02246:-00068:+00229:-00075:003230.4492:02246
02247:-00065:+00264:-00070:003230.4492:02247
02248:-00080:+00253:-00133:003230.4492:02248
02249:-00096:+00268:-00113:003230.4492:02249
02250:-00105:+00224:-00044:003230.4492:02250
02251:-00079:+00192:-00064:003230.4492:02251
02252:-00106:+00149:-00012:003230.4492:02252
02253:-00090:+00101:-00043:003174.7875:02253
02254:-00110:+00043:+00043:003174.7875:02254
02255:-00065:+00036:+00045:003174.7875:02255
02256:-00087:-00053:+00039:003174.7875:02256
02257:-00082:-00056:-00011:003174.7875:02257
02258:-00034:-00124:-00082:003174.7875:02258
02259:-00058:-00144:-00044:003182.0820:02259
02260:-00041:-00150:-00005:003182.0820:02260
02261:-00020:-00164:+00169:003182.0820:02261
02262:-00005:-00166:+00184:003182.0820:02262
02263:+00021:-00166:+00195:003182.0820:02263
02264:+00022:-00153:+00199:003182.0820:02264
02265:+00025:-00130:+00033:003297.7348:02265
02266:+00012:-00106:-00010:003297.7348:02266
02267:+00043:-00093:+00056:003297.7348:02267
02268:+00025:-00068:+00051:003297.7348:02268
02269:+00034:-00041:+00056:003297.7348:02269
02270:+00082:-00019:+00170:003297.7348:02270
02271:+00095:+00017:+00203:003232.5273:02271
02272:+00067:+00054:+00144:003232.5273:02272
02273:+00066:+00096:+00021:003232.5273:02273
02274:+00055:+00101:-00002:003232.5273:02274
02275:+00036:+00173:-00045:003232.5273:02275
02276:+00044:+00203:+00013:003232.5273:02276
02277:-00009:+00211:+00020:003223.1398:02277
02278:-00059:+00220:+00045:003223.1398:02278
02279:-00089:+00220:+00034:003223.1398:02279
02280:-00162:+00206:+00002:003223.1398:02280
02281:-00154:+00174:-00017:003223.1398:02281
02282:-00190:+00146:+00021:003223.1398:02282
02283:-00173:+00119:-00029:003223.1398:02283
02284:-00177:+00114:+00004:003315.0722:02284
02285:-00141:+00055:-00003:003315.0722:02285
02286:-00132:+00053:-00046:003315.0722:02286
02287:-00115:+00029:-00058:003315.0722:02287
02288:-00101:+00006:-00044:003315.0722:02288
02289:-00085:-00029:-00012:003315.0722:02289
02290:-00098:-00077:+00008:003224.1586:02290
02291:-00052:-00074:-00039:003224.1586:02291
02292:-00068:-00085:-00049:003224.1586:02292
02293:-00018:-00090:-00022:003224.1586:02293
02294:-00001:-00101:+00045:003224.1586:02294
02295:+00048:-00085:+00006:003224.1586:02295
02296:+00103:-00087:-00015:003198.3964:02296
02297:+00133:-00074:+00040:003198.3964:02297
02298:+00141:-00067:+00038:003198.3964:02298
02299:+00196:-00030:+00099:003198.3964:02299
02300:+00217:-00008:+00056:003198.3964:02300
02301:+00202:-00006:+00010:003198.3964:02301
02302:+00184:+00014:-00055:003280.6979:02302
02303:+00180:+00032:+00043:003280.6979:02303
02304:+00145:+00026:+00055:003280.6979:02304
02305:+00101:+00039:+00067:003280.6979:02305
02306:+00081:+00041:+00039:003280.6979:02306
02307:+00040:+00065:+00086:003280.6979:02307
02308:+00081:+00044:+00127:003182.9077:02308
02309:+00012:+00032:+00074:003182.9077:02309
02310:-00024:-00002:+00091:003182.9077:02310
02311:-00043:-00018:+00094:003182.9077:02311
02312:-00104:-00030:+00069:003182.9077:02312
02313:-00143:-00082:+00124:003182.9077:02313
02314:-00099:-00088:+00153:003182.9077:02314
02315:-00109:-00117:+00083:003150.1196:02315
02316:-00063:-00136:+00143:003150.1196:02316
02317:-00117:-00177:+00109:003150.1196:02317
02318:-00030:-00191:+00099:003150.1196:02318
02319:-00046:-00207:+00095:003150.1196:02319
02320:+00029:-00204:+00134:003150.1196:02320
02321:+00006:-00220:+00105:003230.4802:02321
02322:+00063:-00199:+00135:003230.4802:02322
02323:+00016:-00192:+00183:003230.4802:02323
02324:+00059:-00173:+00174:003230.4802:02324
02325:+00020:-00164:+00122:003230.4802:02325
02326:+00059:-00141:+00152:003230.4802:02326
02327:+00025:-00114:+00151:003126.8940:02327
02328:+00046:-00083:+00149:003126.8940:02328
02329:+00053:-00033:+00125:003126.8940:02329
02330:+00104:-00001:+00091:003126.8940:02330
02331:+00075:+00024:+00072:003126.8940:02331
02332:+00069:+00076:-00030:003126.8940:02332
02333:+00063:+00085:-00171:003126.8940:02333
02334:+00003:+00139:-00090:003110.8610:02334
02335:-00028:+00156:+00098:003110.8610:02335
02336:-00028:+00176:+00103:003110.8610:02336
02337:-00072:+00171:+00031:003110.8610:02337
02338:-00075:+00174:+00059:003110.8610:02338
02339:-00076:+00138:+00039:003110.8610:02339
02340:-00133:+00155:-00022:003189.8454:02340
02341:-00108:+00121:-00024:003189.8454:02341
02342:-00120:+00103:-00060:003189.8454:02342
02343:-00105:+00111:-00049:003189.8454:02343
02344:-00095:+00074:-00092:003189.8454:02344
02345:-00108:+00049:-00102:003189.8454:02345
02346:-00116:+00005:-00085:003119.0625:02346
02347:-00062:-00009:-00093:003119.0625:02347
02348:-00033:-00039:-00128:003119.0625:02348
02349:-00025:-00064:-00096:003119.0625:02349
02350:+00015:-00068:-00075:003119.0625:02350
02351:+00046:-00092:-00145:003119.0625:02351
02352:+00038:-00096:-00126:003119.0625:02352
02353:+00092:-00076:-00172:003118.5727:02353
02354:+00045:-00083:-00125:003118.5727:02354
02355:+00066:-00078:-00181:003118.5727:02355
02356:+00045:-00055:-00126:003118.5727:02356
02357:+00072:-00028:-00226:003118.5727:02357
02358:+00006:-00026:-00164:003118.5727:02358
02359:+00054:-00018:-00135:003238.6250:02359
02360:+00074:-00003:-00112:003238.6250:02360
02361:+00103:+00023:-00127:003238.6250:02361
02362:+00125:+00071:-00105:003238.6250:02362
02363:+00109:+00070:-00198:003238.6250:02363
02364:+00093:+00132:-00156:003238.6250:02364
02365:+00081:+00136:-00186:003174.7937:02365
02366:+00039:+00165:-00176:003174.7937:02366
02367:+00025:+00175:-00210:003174.7937:02367
02368:+00026:+00206:-00199:003174.7937:02368
02369:-00049:+00185:-00160:003174.7937:02369
02370:-00063:+00179:+00040:003174.7937:02370
02371:-00069:+00160:+00135:003174.7937:02371
02372:-00102:+00137:-00016:003182.1123:02372
02373:-00149:+00125:-00109:003182.1123:02373
02374:-00144:+00115:-00077:003182.1123:02374
02375:-00153:+00054:-00049:003182.1123:02375
02376:-00157:+00038:+00023:003182.1123:02376
02377:-00157:-00012:-00009:003182.1123:02377
02378:-00149:-00022:-00004:003306.3774:02378
02379:-00131:-00051:-00080:003306.3774:02379
02380:-00119:-00060:+00028:003306.3774:02380
02381:-00035:-00088:+00133:003306.3774:02381
02382:-00053:-00085:+00152:003306.3774:02382
02383:+00025:-00094:+00139:003306.3774:02383
02384:+00040:-00096:+00149:003232.5085:02384
02385:+00079:-00073:+00120:003232.5085:02385
02386:+00065:-00045:+00092:003232.5085:02386
02387:+00094:-00048:+00106:003232.5085:02387
02388:+00065:-00037:+00106:003232.5085:02388
02389:+00103:-00008:+00131:003232.5085:02389
02390:+00101:+00021:+00109:003231.3942:02390
02391:+00066:-00002:+00079:003231.3942:02391
02392:+00078:+00023:+00022:003231.3942:02392
02393:+00045:+00033:+00042:003231.3942:02393
02394:-00011:+00008:+00067:003231.3942:02394
02395:-00001:+00020:+00207:003231.3942:02395
02396:-00043:-00002:+00182:003332.4626:02396
02397:-00088:+00011:+00139:003332.4626:02397
02398:-00113:+00012:+00096:003332.4626:02398
02399:-00164:+00057:-00002:003332.4626:02399
02400:-00169:+00069:-00056:003332.4626:02400
02401:-00191:+00093:-00062:003332.4626:02401
02402:-00181:+00083:-00036:003249.3959:02402
02403:-00176:+00065:-00057:003249.3959:02403
02404:-00120:+00043:-00010:003249.3959:02404
02405:-00119:+00035:-00033:003249.3959:02405
02406:-00113:+00008:-00021:003249.3959:02406
02407:-00060:+00002:-00034:003249.3959:02407
02408:-00037:-00006:-00012:003239.7785:02408
02409:-00013:+00006:+00013:003239.7785:02409
02410:-00011:+00016:+00044:003239.7785:02410
02411:+00013:+00017:+00074:003239.7785:02411
02412:+00008:+00019:+00051:003239.7785:02412
02413:+00004:+00033:+00004:003239.7785:02413
02414:+00046:+00048:-00022:003315.0202:02414
02415:+00044:+00026:-00017:003315.0202:02415
02416:+00056:+00043:+00032:003315.0202:02416
02417:+00074:+00042:+00039:003315.0202:02417
02418:+00093:+00063:-00068:003315.0202:02418
02419:+00095:+00066:-00181:003315.0202:02419
02420:+00168:+00059:-00165:003315.0202:02420
02421:+00169:+00059:-00085:003224.0898:02421
02422:+00167:+00054:+00083:003224.0898:02422
02423:+00157:+00051:+00066:003224.0898:02423
02424:+00129:+00051:+00149:003224.0898:02424
02425:+00116:+00030:+00075:003224.0898:02425
02426:+00061:+00028:+00064:003224.0898:02426
02427:+00017:+00017:+00030:003198.3840:02427
02428:-00016:+00016:+00048:003198.3840:02428
02429:-00037:-00018:+00096:003198.3840:02429
02430:-00019:+00005:+00066:003198.3840:02430
02431:-00034:-00027:+00030:003198.3840:02431
02432:-00073:-00096:+00231:003198.3840:02432
02433:+00007:-00075:-00029:003272.2011:02433
02434:-00100:-00143:+00067:003272.2011:02434
02435:-00022:-00202:+00055:003272.2011:02435
02436:-00112:-00220:+00025:003272.2011:02436
02437:-00006:-00237:+00011:003272.2011:02437
02438:-00074:-00270:+00125:003272.2011:02438
02439:+00014:-00251:+00128:003166.6481:02439
02440:-00045:-00291:+00205:003166.6481:02440
02441:-00001:-00265:+00126:003166.6481:02441
02442:-00051:-00285:+00220:003166.6481:02442
02443:-00057:-00280:+00122:003166.6481:02443
02444:-00080:-00268:+00162:003166.6481:02444
02445:-00030:-00218:+00101:003166.6481:02445
02446:-00098:-00147:+00135:003142.1157:02446
02447:-00009:-00140:+00038:003142.1157:02447
02448:-00013:-00081:+00020:003142.1157:02448
02449:+00056:-00023:+00095:003142.1157:02449
02450:+00023:-00011:+00097:003142.1157:02450
02451:+00068:+00053:+00081:003142.1157:02451
02452:+00070:+00077:+00121:003230.4245:02452
02453:+00101:+00101:+00116:003230.4245:02453
02454:+00091:+00135:+00079:003230.4245:02454
02455:+00090:+00164:+00050:003230.4245:02455
02456:+00069:+00182:-00029:003230.4245:02456
02457:+00079:+00215:-00002:003230.4245:02457
02458:+00015:+00218:-00090:003142.8884:02458
02459:-00053:+00231:-00092:003142.8884:02459
02460:-00066:+00236:-00035:003142.8884:02460
02461:-00100:+00216:+00023:003142.8884:02461
02462:-00110:+00207:+00005:003142.8884:02462
02463:-00116:+00203:-00005:003142.8884:02463
02464:-00105:+00168:-00033:003142.8884:02464
02465:-00128:+00156:+00021:003126.7253:02465
02466:-00132:+00107:+00006:003126.7253:02466
02467:-00148:+00115:-00078:003126.7253:02467
02468:-00122:+00078:-00067:003126.7253:02468
02469:-00136:+00050:-00054:003126.7253:02469
02470:-00135:-00022:-00087:003126.7253:02470
02471:-00145:-00034:-00100:003230.5415:02471
02472:-00101:-00069:-00116:003230.5415:02472
02473:-00068:-00090:-00145:003230.5415:02473
02474:-00043:-00115:-00147:003230.5415:02474
02475:+00031:-00141:-00143:003230.5415:02475
02476:+00034:-00154:-00134:003230.5415:02476
02477:+00080:-00155:-00140:003166.6425:02477
02478:+00109:-00160:-00132:003166.6425:02478
02479:+00119:-00147:-00127:003166.6425:02479
02480:+00089:-00157:-00100:003166.6425:02480
02481:+00075:-00156:-00123:003166.6425:02481
02482:+00058:-00139:-00086:003166.6425:02482
02483:+00041:-00129:-00145:003166.0949:02483
02484:+00008:-00095:-00111:003166.0949:02484
02485:+00026:-00069:-00155:003166.0949:02485
02486:+00015:-00036:-00211:003166.0949:02486
02487:+00026:+00000:-00193:003166.0949:02487
02488:+00006:+00024:-00155:003166.0949:02488
02489:+00028:+00095:-00062:003289.2578:02489
02490:+00026:+00114:-00063:003289.2578:02490
02491:+00003:+00122:+00006:003289.2578:02491
02492:-00073:+00190:+00022:003289.2578:02492
02493:-00062:+00180:-00028:003289.2578:02493
02494:-00075:+00184:-00059:003289.2578:02494
02495:-00098:+00183:-00037:003289.2578:02495
02496:-00080:+00188:-00077:003215.8393:02496
02497:-00086:+00165:-00091:003215.8393:02497
02498:-00033:+00164:-00084:003215.8393:02498
02499:-00041:+00146:-00086:003215.8393:02499
02500:+00029:+00144:+00070:003215.8393:02500
02501:+00041:+00142:+00134:003215.8393:02501
02502:+00048:+00089:+00178:003223.1462:02502
02503:+00020:+00099:+00077:003223.1462:02503
02504:+00060:+00097:+00059:003223.1462:02504
02505:+00063:+00054:+00020:003223.1462:02505
02506:+00048:+00028:+00049:003223.1462:02506
02507:+00013:+00018:+00103:003223.1462:02507
02508:-00010:-00012:+00064:003332.5344:02508
02509:-00024:-00048:+00061:003332.5344:02509
02510:-00037:-00066:+00049:003332.5344:02510
02511:-00045:-00080:+00070:003332.5344:02511
02512:-00045:-00061:+00045:003332.5344:02512
02513:-00035:-00059:+00120:003332.5344:02513
02514:-00038:-00064:+00175:003257.9409:02514
02515:-00066:-00054:+00180:003257.9409:02515
02516:-00065:-00083:+00181:003257.9409:02516
02517:-00077:-00081:+00099:003257.9409:02517
02518:-00112:-00072:+00024:003257.9409:02518
02519:-00110:-00076:-00108:003257.9409:02519
02520:-00115:-00070:-00041:003248.2885:02520
02521:-00110:-00083:-00028:003248.2885:02521
02522:-00110:-00054:-00015:003248.2885:02522
02523:-00087:-00039:-00003:003248.2885:02523
02524:-00072:-00052:+00023:003248.2885:02524
02525:-00085:-00028:+00009:003248.2885:02525
02526:-00044:-00021:-00028:003341.3476:02526
02527:-00020:+00015:-00021:003341.3476:02527
02528:-00013:+00030:-00002:003341.3476:02528
02529:-00036:+00078:-00005:003341.3476:02529
02530:-00025:+00111:+00002:003341.3476:02530
02531:-00001:+00102:+00004:003341.3476:02531
02532:+00001:+00124:+00050:003257.9792:02532
02533:-00004:+00111:+00055:003257.9792:02533
02534:-00010:+00114:+00009:003257.9792:02534
02535:+00007:+00128:-00073:003257.9792:02535
02536:+00032:+00118:-00060:003257.9792:02536
02537:+00058:+00118:-00069:003257.9792:02537
02538:+00040:+00141:+00001:003231.4875:02538
02539:+00069:+00135:+00016:003231.4875:02539
02540:+00074:+00129:+00001:003231.4875:02540
02541:+00079:+00116:-00020:003231.4875:02541
02542:+00050:+00127:+00016:003231.4875:02542
02543:+00033:+00069:+00074:003231.4875:02543
02544:+00016:+00078:+00032:003231.4875:02544
02545:+00044:+00081:+00015:003315.1110:02545
02546:+00005:+00058:-00027:003315.1110:02546
02547:+00011:+00015:+00013:003315.1110:02547
02548:-00018:+00009:+00009:003315.1110:02548
02549:-00014:-00052:+00002:003315.1110:02549
02550:-00003:-00049:-00009:003315.1110:02550
02551:-00035:-00100:+00129:003224.1650:02551
02552:-00039:-00106:+00109:003224.1650:02552
02553:-00034:-00173:+00096:003224.1650:02553
02554:-00019:-00176:+00147:003224.1650:02554
02555:-00040:-00193:+00111:003224.1650:02555
02556:-00029:-00230:+00119:003224.1650:02556
02557:-00041:-00233:+00114:003198.4875:02557
02558:-00017:-00226:+00109:003198.4875:02558
02559:-00008:-00252:+00031:003198.4875:02559
02560:-00006:-00251:+00059:003198.4875:02560
02561:+00038:-00249:+00100:003198.4875:02561
02562:+00036:-00252:+00127:003198.4875:02562
02563:+00075:-00209:+00183:003280.6914:02563
02564:+00096:-00204:+00176:003280.6914:02564
02565:+00107:-00141:+00122:003280.6914:02565
02566:+00093:-00116:+00206:003280.6914:02566
02567:+00087:-00073:+00066:003280.6914:02567
02568:+00049:-00038:+00019:003280.6914:02568
02569:+00042:-00015:+00026:003191.0393:02569
02570:+00014:+00037:-00026:003191.0393:02570
02571:-00005:+00051:-00020:003191.0393:02571
02572:-00007:+00080:+00013:003191.0393:02572
02573:+00001:+00107:+00175:003191.0393:02573
02574:+00016:+00103:+00109:003191.0393:02574
02575:-00005:+00152:+00018:003191.0393:02575
02576:+00002:+00167:+00013:003166.0769:02576
02577:-00023:+00165:+00049:003166.0769:02577
02578:-00013:+00201:-00029:003166.0769:02578
02579:-00001:+00191:-00046:003166.0769:02579
02580:-00033:+00149:-00031:003166.0769:02580
02581:-00045:+00172:-00008:003166.0769:02581
02582:-00036:+00154:-00011:003255.4951:02582
02583:-00059:+00127:+00014:003255.4951:02583
02584:-00086:+00080:+00025:003255.4951:02584
02585:-00085:+00059:+00005:003255.4951:02585
02586:-00078:+00019:-00078:003255.4951:02586
02587:-00079:-00021:-00104:003255.4951:02587
02588:-00097:-00010:-00036:003191.1364:02588
02589:-00084:-00028:-00051:003191.1364:02589
02590:-00074:-00057:-00106:003191.1364:02590
02591:-00004:-00067:-00097:003191.1364:02591
02592:-00014:-00081:-00111:003191.1364:02592
02593:-00024:-00095:-00155:003191.1364:02593
02594:-00001:-00084:-00140:003190.2666:02594
02595:+00026:-00111:-00117:003190.2666:02595
02596:+00007:-00086:-00147:003190.2666:02596
02597:+00024:-00097:-00123:003190.2666:02597
02598:+00040:-00055:-00082:003190.2666:02598
02599:+00043:-00083:-00064:003190.2666:02599
02600:+00048:-00036:-00120:003297.8757:02600
02601:+00034:-00013:-00115:003297.8757:02601
02602:+00056:+00037:-00174:003297.8757:02602
02603:+00046:+00046:-00133:003297.8757:02603
02604:+00057:+00072:-00137:003297.8757:02604
02605:+00039:+00080:-00158:003297.8757:02605
02606:+00045:+00102:-00100:003297.8757:02606
02607:+00025:+00123:-00106:003232.5839:02607
02608:+00005:+00140:-00076:003232.5839:02608
02609:+00014:+00134:-00096:003232.5839:02609
02610:-00031:+00155:+00027:003232.5839:02610
02611:-00066:+00088:+00096:003232.5839:02611
02612:-00064:+00113:+00122:003232.5839:02612
02613:-00068:+00091:+00003:003231.4506:02613
02614:-00087:+00088:-00138:003231.4506:02614
02615:-00093:+00093:-00186:003231.4506:02615
02616:-00100:+00093:-00098:003231.4506:02616
02617:-00104:+00043:-00026:003231.4506:02617
02618:-00074:+00040:+00098:003231.4506:02618
02619:-00020:+00018:+00122:003341.3808:02619
02620:-00026:+00018:+00087:003341.3808:02620
02621:+00016:+00002:+00095:003341.3808:02621
02622:+00008:-00009:+00059:003341.3808:02622
02623:+00044:-00018:+00056:003341.3808:02623
02624:+00061:-00006:+00026:003341.3808:02624
02625:+00058:-00020:+00014:003266.4799:02625
02626:+00021:-00037:+00008:003266.4799:02626
02627:+00037:-00009:+00044:003266.4799:02627
02628:+00035:-00025:+00124:003266.4799:02628
02629:-00008:-00047:+00086:003266.4799:02629
02630:-00016:-00029:+00093:003266.4799:02630
02631:-00028:-00012:+00047:003256.7294:02631
02632:-00044:-00047:+00119:003256.7294:02632
02633:-00059:-00047:+00064:003256.7294:02633
02634:-00073:-00025:+00116:003256.7294:02634
02635:-00079:-00066:+00046:003256.7294:02635
02636:-00105:-00056:+00012:003256.7294:02636
02637:-00135:-00068:-00036:003359.0422:02637
02638:-00135:-00061:-00059:003359.0422:02638
02639:-00150:-00060:-00034:003359.0422:02639
02640:-00133:-00042:+00006:003359.0422:02640
02641:-00117:-00040:-00004:003359.0422:02641
02642:-00105:-00041:-00027:003359.0422:02642
02643:-00088:-00051:-00047:003275.1281:02643
02644:-00063:-00017:-00075:003275.1281:02644
02645:-00030:-00022:-00037:003275.1281:02645
02646:-00020:+00022:+00065:003275.1281:02646
02647:-00018:+00023:+00086:003275.1281:02647
02648:-00036:+00050:+00037:003275.1281:02648
02649:+00011:+00060:+00070:003248.3330:02649
02650:+00017:+00084:+00067:003248.3330:02650
02651:+00002:+00104:-00019:003248.3330:02651
02652:+00005:+00140:-00061:003248.3330:02652
02653:+00056:+00134:+00007:003248.3330:02653
02654:+00089:+00173:-00014:003248.3330:02654
02655:+00081:+00162:+00015:003332.5541:02655
02656:+00119:+00188:+00019:003332.5541:02656
02657:+00094:+00184:+00020:003332.5541:02657
02658:+00074:+00173:+00038:003332.5541:02658
02659:+00048:+00146:-00020:003332.5541:02659
02660:+00043:+00134:-00020:003332.5541:02660
02661:-00012:+00107:-00008:003240.9587:02661
02662:-00023:+00086:+00001:003240.9587:02662
02663:-00019:+00071:+00002:003240.9587:02663
02664:+00012:+00062:+00007:003240.9587:02664
02665:-00022:+00027:+00001:003240.9587:02665
02666:-00015:-00005:+00113:003240.9587:02666
02667:-00028:-00034:+00085:003240.9587:02667
02668:-00066:-00110:+00087:003198.4448:02668
02669:-00056:-00090:+00060:003198.4448:02669
02670:-00067:-00150:+00067:003198.4448:02670
02671:-00048:-00158:+00020:003198.4448:02671
02672:-00049:-00205:+00064:003198.4448:02672
02673:-00051:-00218:+00143:003198.4448:02673
02674:-00043:-00229:+00083:003289.2578:02674
02675:-00027:-00207:+00105:003289.2578:02675
02676:+00006:-00266:+00105:003289.2578:02676
02677:-00012:-00242:+00110:003289.2578:02677
02678:+00014:-00235:-00002:003289.2578:02678
02679:-00007:-00208:+00047:003289.2578:02679
02680:+00018:-00212:+00090:003191.0266:02680
02681:+00010:-00182:+00175:003191.0266:02681
02682:+00019:-00179:+00108:003191.0266:02682
02683:-00006:-00151:+00141:003191.0266:02683
02684:+00029:-00120:+00090:003191.0266:02684
02685:-00008:-00091:+00048:003191.0266:02685
02686:+00030:-00040:+00073:003158.0456:02686
02687:+00039:+00007:+00057:003158.0456:02687
02688:+00019:+00013:+00071:003158.0456:02688
02689:+00057:+00056:+00010:003158.0456:02689
02690:+00040:+00094:+00004:003158.0456:02690
02691:+00027:+00089:+00038:003158.0456:02691
02692:+00019:+00130:-00012:003158.0456:02692
02693:+00021:+00135:+00023:003238.7922:02693
02694:+00009:+00143:-00004:003238.7922:02694
02695:-00006:+00160:+00076:003238.7922:02695
02696:-00008:+00150:+00059:003238.7922:02696
02697:-00031:+00160:+00022:003238.7922:02697
02698:-00029:+00131:+00006:003238.7922:02698
02699:-00067:+00150:+00027:003142.6870:02699
02700:-00084:+00143:-00050:003142.6870:02700
02701:-00087:+00131:-00062:003142.6870:02701
02702:-00100:+00114:-00017:003142.6870:02702
02703:-00101:+00089:-00028:003142.6870:02703
02704:-00099:+00073:-00052:003142.6870:02704
02705:-00078:+00058:-00050:003134.2758:02705
02706:-00097:+00034:-00051:003134.2758:02706
02707:-00118:+00009:-00108:003134.2758:02707
02708:-00081:+00003:-00134:003134.2758:02708
02709:-00101:-00011:-00081:003134.2758:02709
02710:-00102:-00047:-00104:003134.2758:02710
02711:-00075:-00053:-00122:003230.5170:02711
02712:-00072:-00052:-00126:003230.5170:02712
02713:-00051:-00073:-00109:003230.5170:02713
02714:-00057:-00082:-00074:003230.5170:02714
02715:-00051:-00070:-00069:003230.5170:02715
02716:+00011:-00066:-00150:003230.5170:02716
02717:+00015:-00048:-00109:003230.5170:02717
02718:+00024:-00053:-00097:003166.7631:02718
02719:+00034:+00001:-00105:003166.7631:02719
02720:+00079:+00001:-00112:003166.7631:02720
02721:+00075:+00037:-00090:003166.7631:02721
02722:+00076:+00029:-00079:003166.7631:02722
02723:+00071:+00083:-00124:003166.7631:02723
02724:+00065:+00097:-00111:003158.0456:02724
02725:+00079:+00119:-00088:003158.0456:02725
02726:+00022:+00129:-00090:003158.0456:02726
02727:-00007:+00134:-00139:003158.0456:02727
02728:-00033:+00140:-00120:003158.0456:02728
02729:-00067:+00149:-00057:003158.0456:02729
02730:-00114:+00134:-00109:003280.7170:02730
02731:-00105:+00160:-00095:003280.7170:02731
02732:-00120:+00116:-00063:003280.7170:02732
02733:-00130:+00098:+00041:003280.7170:02733
02734:-00122:+00079:+00026:003280.7170:02734
02735:-00130:+00054:+00009:003280.7170:02735
02736:-00114:+00015:+00129:003215.9077:02736
02737:-00092:-00031:+00076:003215.9077:02737
02738:-00065:-00050:-00049:003215.9077:02738
02739:-00047:-00061:-00127:003215.9077:02739
02740:-00035:-00080:-00081:003215.9077:02740
02741:-00011:-00139:-00003:003215.9077:02741
02742:-00009:-00144:+00038:003215.9077:02742
02743:+00060:-00137:+00153:003223.1958:02743
02744:+00063:-00155:+00179:003223.1958:02744
02745:+00056:-00156:+00107:003223.1958:02745
02746:+00063:-00153:+00069:003223.1958:02746
02747:+00076:-00129:+00135:003223.1958:02747
02748:+00033:-00087:+00118:003223.1958:02748
02749:+00046:-00077:+00051:003323.8259:02749
02750:+00036:-00051:+00079:003323.8259:02750
02751:+00048:-00013:+00108:003323.8259:02751
02752:+00026:+00037:+00106:003323.8259:02752
02753:+00048:+00014:+00126:003323.8259:02753
02754:+00010:+00082:+00098:003323.8259:02754
02755:+00014:+00072:+00062:003257.8903:02755
02756:-00014:+00116:+00028:003257.8903:02756
02757:-00041:+00104:+00037:003257.8903:02757
02758:-00046:+00121:+00029:003257.8903:02758
02759:-00080:+00106:+00069:003257.8903:02759
02760:-00110:+00138:-00025:003257.8903:02760
02761:-00136:+00126:-00038:003239.8288:02761
02762:-00178:+00096:+00037:003239.8288:02762
02763:-00188:+00056:-00014:003239.8288:02763
02764:-00175:+00041:-00044:003239.8288:02764
02765:-00164:+00034:+00030:003239.8288:02765
02766:-00159:+00012:+00059:003239.8288:02766
02767:-00120:-00001:-00010:003332.5737:02767
02768:-00086:-00003:-00006:003332.5737:02768
02769:-00045:+00003:-00035:003332.5737:02769
02770:-00047:-00018:-00061:003332.5737:02770
02771:-00033:-00020:-00031:003332.5737:02771
02772:-00008:-00032:+00085:003332.5737:02772
02773:+00014:-00049:+00081:003240.9460:02773
02774:+00013:-00052:+00009:003240.9460:02774
02775:+00058:-00039:-00008:003240.9460:02775
02776:+00075:-00032:-00023:003240.9460:02776
02777:+00074:-00049:-00036:003240.9460:02777
02778:+00092:-00007:-00049:003240.9460:02778
02779:+00090:-00014:+00032:003214.8540:02779
02780:+00108:+00004:+00042:003214.8540:02780
02781:+00090:+00005:+00048:003214.8540:02781
02782:+00107:+00013:-00031:003214.8540:02782
02783:+00067:+00016:-00016:003214.8540:02783
02784:+00056:+00034:+00029:003214.8540:02784
02785:+00060:+00034:+00038:003306.4675:02785
02786:+00038:+00032:-00026:003306.4675:02786
02787:+00025:+00037:+00029:003306.4675:02787
02788:+00018:+00015:+00054:003306.4675:02788
02789:-00008:+00021:+00040:003306.4675:02789
02790:-00027:+00006:+00056:003306.4675:02790
02791:-00014:-00014:+00097:003306.4675:02791
02792:-00044:-00051:+00099:003199.3596:02792
02793:-00073:-00064:+00093:003199.3596:02793
02794:-00032:-00060:+00091:003199.3596:02794
02795:-00060:-00101:+00120:003199.3596:02795
02796:-00060:-00123:+00132:003199.3596:02796
02797:-00047:-00136:+00080:003199.3596:02797
02798:-00059:-00174:+00122:003158.0988:02798
02799:-00069:-00179:+00077:003158.0988:02799
02800:-00044:-00204:+00124:003158.0988:02800
02801:-00041:-00232:+00098:003158.0988:02801
02802:+00001:-00212:+00138:003158.0988:02802
02803:+00028:-00205:+00140:003158.0988:02803
02804:+00043:-00166:+00100:003238.8537:02804
02805:+00047:-00148:+00098:003238.8537:02805
02806:+00067:-00127:+00207:003238.8537:02806
02807:+00090:-00129:+00187:003238.8537:02807
02808:+00077:-00058:+00133:003238.8537:02808
02809:+00077:-00054:+00034:003238.8537:02809
02810:+00050:-00034:+00014:003150.7387:02810
02811:+00020:+00000:-00041:003150.7387:02811
02812:+00029:+00022:-00020:003150.7387:02812
02813:+00015:+00046:+00045:003150.7387:02813
02814:+00015:+00069:+00163:003150.7387:02814
02815:-00008:+00057:+00143:003150.7387:02815
02816:-00006:+00106:+00009:003150.7387:02816
02817:+00002:+00103:-00063:003118.7292:02817
02818:-00027:+00115:-00058:003118.7292:02818
02819:-00058:+00129:+00004:003118.7292:02819
02820:-00052:+00143:+00001:003118.7292:02820
02821:-00048:+00111:-00007:003118.7292:02821
02822:-00046:+00106:-00004:003118.7292:02822
02823:-00064:+00094:-00057:003206.0400:02823
02824:-00084:+00075:-00105:003206.0400:02824
02825:-00070:+00052:-00091:003206.0400:02825
02826:-00044:+00042:-00075:003206.0400:02826
02827:-00068:+00014:-00066:003206.0400:02827
02828:-00066:+00022:-00056:003206.0400:02828
02829:-00061:+00007:-00053:003206.0400:02829
02830:-00071:-00017:-00118:003126.9936:02830
02831:-00070:-00010:-00166:003126.9936:02831
02832:-00032:+00000:-00141:003126.9936:02832
02833:-00056:-00033:-00102:003126.9936:02833
02834:-00016:+00004:-00104:003126.9936:02834
02835:+00005:+00003:-00129:003126.9936:02835
02836:+00026:+00004:-00140:003126.5561:02836
02837:+00023:-00004:-00132:003126.5561:02837
02838:+00034:-00008:-00134:003126.5561:02838
02839:+00055:+00000:-00151:003126.5561:02839
02840:+00073:+00033:-00107:003126.5561:02840
02841:+00093:+00042:-00121:003126.5561:02841
02842:+00050:+00030:-00115:003230.6523:02842
02843:+00090:+00058:-00115:003230.6523:02843
02844:+00037:+00080:-00147:003230.6523:02844
02845:+00034:+00082:-00173:003230.6523:02845
02846:+00016:+00097:-00211:003230.6523:02846
02847:-00006:+00087:-00125:003230.6523:02847
02848:-00027:+00130:-00097:003166.9311:02848
02849:-00068:+00116:-00100:003166.9311:02849
02850:-00049:+00131:-00120:003166.9311:02850
02851:-00073:+00133:-00104:003166.9311:02851
02852:-00092:+00166:-00112:003166.9311:02852
02853:-00112:+00170:-00116:003166.9311:02853
02854:-00094:+00173:-00113:003166.9311:02854
02855:-00110:+00161:-00083:003166.1308:02855
02856:-00129:+00155:+00037:003166.1308:02856
02857:-00114:+00084:+00058:003166.1308:02857
02858:-00114:+00071:+00005:003166.1308:02858
02859:-00117:+00062:+00010:003166.1308:02859
02860:-00119:-00019:+00016:003166.1308:02860
02861:-00106:-00030:-00027:003289.3283:02861
02862:-00088:-00064:-00096:003289.3283:02862
02863:-00048:-00078:-00066:003289.3283:02863
02864:-00030:-00110:-00107:003289.3283:02864
02865:-00019:-00134:-00057:003289.3283:02865
02866:+00015:-00159:+00181:003289.3283:02866
02867:+00035:-00149:+00231:003232.6027:02867
02868:+00050:-00163:+00203:003232.6027:02868
02869:+00076:-00156:+00135:003232.6027:02869
02870:+00055:-00117:+00129:003232.6027:02870
02871:+00057:-00082:+00091:003232.6027:02871
02872:+00034:-00055:+00083:003232.6027:02872
02873:+00059:-00002:+00116:003231.5625:02873
02874:+00035:+00024:+00166:003231.5625:02874
02875:+00072:+00079:+00208:003231.5625:02875
02876:+00053:+00100:+00077:003231.5625:02876
02877:+00034:+00104:-00005:003231.5625:02877
02878:+00041:+00139:-00043:003231.5625:02878
02879:+00029:+00172:-00013:003332.6259:02879
02880:+00032:+00159:-00014:003332.6259:02880
02881:+00013:+00191:+00095:003332.6259:02881
02882:-00014:+00165:+00121:003332.6259:02882
02883:-00032:+00186:+00099:003332.6259:02883
02884:-00072:+00159:-00013:003332.6259:02884
02885:-00092:+00131:-00029:003249.4785:02885
02886:-00160:+00103:+00012:003249.4785:02886
02887:-00192:+00094:+00005:003249.4785:02887
02888:-00172:+00060:+00009:003249.4785:02888
02889:-00191:+00046:-00035:003249.4785:02889
02890:-00191:-00007:-00020:003249.4785:02890
02891:-00155:+00004:-00058:003249.4785:02891
02892:-00143:-00044:-00050:003231.5688:02892
02893:-00116:-00045:+00010:003231.5688:02893
02894:-00062:-00061:+00023:003231.5688:02894
02895:-00027:-00069:+00007:003231.5688:02895
02896:-00027:-00088:+00053:003231.5688:02896
02897:+00006:-00073:+00036:003231.5688:02897
02898:+00032:-00071:-00060:003332.5737:02898
02899:+00047:-00081:+00015:003332.5737:02899
02900:+00049:-00078:+00138:003332.5737:02900
02901:+00065:-00083:-00005:003332.5737:02901
02902:+00108:-00042:-00101:003332.5737:02902
02903:+00162:-00021:-00024:003332.5737:02903
02904:+00167:+00014:-00050:003240.9714:02904
02905:+00148:+00021:-00060:003240.9714:02905
02906:+00179:+00036:+00037:003240.9714:02906
02907:+00174:+00026:+00059:003240.9714:02907
02908:+00116:+00030:+00017:003240.9714:02908
02909:+00094:+00043:+00083:003240.9714:02909
02910:+00072:+00050:+00078:003206.6713:02910
02911:+00032:+00055:+00035:003206.6713:02911
02912:+00058:+00065:+00084:003206.6713:02912
02913:+00016:+00026:+00159:003206.6713:02913
02914:-00001:+00014:+00129:003206.6713:02914
02915:-00016:+00029:+00103:003206.6713:02915
02916:-00067:-00011:+00112:003297.7861:02916
02917:-00100:-00009:+00037:003297.7861:02917
02918:-00099:-00024:+00042:003297.7861:02918
02919:-00103:-00095:+00167:003297.7861:02919
02920:-00075:-00132:+00077:003297.7861:02920
02921:-00117:-00137:+00165:003297.7861:02921
02922:-00060:-00188:+00099:003191.0576:02922
02923:-00134:-00216:+00186:003191.0576:02923
02924:+00004:-00176:+00144:003191.0576:02924
02925:+00057:-00184:+00157:003191.0576:02925
02926:+00092:-00184:+00095:003191.0576:02926
02927:+00073:-00214:+00143:003191.0576:02927
02928:+00043:-00195:+00105:003191.0576:02928
02929:+00027:-00196:+00096:003166.0053:02929
02930:+00025:-00191:+00078:003166.0053:02930
02931:-00009:-00126:+00139:003166.0053:02931
02932:+00043:-00144:+00142:003166.0053:02932
02933:+00011:-00098:+00220:003166.0053:02933
02934:+00042:-00071:+00053:003166.0053:02934
02935:+00030:-00025:-00047:003247.1467:02935
02936:+00026:-00022:-00021:003247.1467:02936
02937:+00044:+00035:-00016:003247.1467:02937
02938:+00008:+00045:-00002:003247.1467:02938
02939:+00027:+00086:+00024:003247.1467:02939
02940:+00007:+00091:+00088:003247.1467:02940
02941:-00011:+00126:+00101:003158.8203:02941
02942:+00000:+00122:-00024:003158.8203:02942
02943:-00039:+00137:-00010:003158.8203:02943
02944:-00034:+00137:-00093:003158.8203:02944
02945:-00060:+00140:-00066:003158.8203:02945
02946:-00062:+00142:-00053:003158.8203:02946
02947:-00082:+00123:-00038:003134.3574:02947
02948:-00080:+00105:-00025:003134.3574:02948
02949:-00100:+00071:-00002:003134.3574:02949
02950:-00090:+00082:-00051:003134.3574:02950
02951:-00059:+00049:-00103:003134.3574:02951
02952:-00030:+00047:-00166:003134.3574:02952
02953:-00051:+00010:-00129:003134.3574:02953
02954:-00016:+00003:-00137:003230.4921:02954
02955:-00028:-00013:-00068:003230.4921:02955
02956:-00004:-00021:-00075:003230.4921:02956
02957:-00031:-00042:-00099:003230.4921:02957
02958:-00019:-00067:-00114:003230.4921:02958
02959:-00004:-00060:-00136:003230.4921:02959
02960:+00030:-00044:-00172:003166.7504:02960
02961:+00034:-00082:-00164:003166.7504:02961
02962:+00053:-00080:-00170:003166.7504:02962
02963:+00064:-00074:-00151:003166.7504:02963
02964:+00058:-00070:-00129:003166.7504:02964
02965:+00022:-00044:-00156:003166.7504:02965
02966:+00022:-00028:-00167:003158.0756:02966
02967:+00049:-00014:-00166:003158.0756:02967
02968:+00063:+00017:-00107:003158.0756:02968
02969:+00050:+00019:-00104:003158.0756:02969
02970:+00077:+00049:-00125:003158.0756:02970
02971:+00050:+00061:-00104:003158.0756:02971
02972:+00036:+00083:-00129:003272.2705:02972
02973:-00010:+00123:-00173:003272.2705:02973
02974:+00002:+00135:-00182:003272.2705:02974
02975:-00052:+00160:-00134:003272.2705:02975
02976:-00070:+00149:-00081:003272.2705:02976
02977:-00069:+00160:+00014:003272.2705:02977
02978:-00066:+00141:+00019:003272.2705:02978
02979:-00116:+00118:-00009:003215.8208:02979
02980:-00133:+00117:-00056:003215.8208:02980
02981:-00149:+00099:-00058:003215.8208:02981
02982:-00157:+00059:-00001:003215.8208:02982
02983:-00150:+00030:+00011:003215.8208:02983
02984:-00137:+00009:-00083:003215.8208:02984
02985:-00093:-00020:-00152:003214.8415:02985
02986:-00048:-00009:-00100:003214.8415:02986
02987:-00002:-00064:+00004:003214.8415:02987
02988:+00004:-00057:+00190:003214.8415:02988
02989:+00050:-00075:+00284:003214.8415:02989
02990:+00077:-00092:+00242:003214.8415:02990
02991:+00051:-00075:+00181:003323.8129:02991
02992:+00059:-00087:+00116:003323.8129:02992
02993:+00057:-00070:+00036:003323.8129:02993
02994:+00015:-00081:+00026:003323.8129:02994
02995:+00022:-00047:+00039:003323.8129:02995
02996:+00033:-00049:+00095:003323.8129:02996
02997:+00048:-00004:+00124:003266.4799:02997
02998:+00056:+00063:+00115:003266.4799:02998
02999:+00067:+00094:+00105:003266.4799:02999
03000:+00078:+00092:+00124:003266.4799:03000
03001:+00064:+00103:+00133:003266.4799:03001
03002:+00042:+00114:+00098:003266.4799:03002
03003:+00007:+00102:+00063:003239.9287:03003
03004:+00001:+00113:+00049:003239.9287:03004
03005:-00061:+00092:+00018:003239.9287:03005
03006:-00113:+00095:-00072:003239.9287:03006
03007:-00113:+00075:-00062:003239.9287:03007
03008:-00138:+00082:-00040:003239.9287:03008
03009:-00139:+00062:-00032:003350.1816:03009
03010:-00141:+00044:-00016:003350.1816:03010
03011:-00149:+00038:+00002:003350.1816:03011
03012:-00159:+00024:+00037:003350.1816:03012
03013:-00129:+00033:+00010:003350.1816:03013
03014:-00090:+00036:+00035:003350.1816:03014
03015:-00074:+00021:-00018:003257.9284:03015
03016:-00071:-00001:+00028:003257.9284:03016
03017:-00027:-00009:+00020:003257.9284:03017
03018:-00017:-00033:+00007:003257.9284:03018
03019:-00001:-00008:-00066:003257.9284:03019
03020:+00030:+00003:-00055:003257.9284:03020
03021:+00023:+00002:-00079:003239.8601:03021
03022:+00037:-00020:+00077:003239.8601:03022
03023:+00062:-00030:+00052:003239.8601:03023
03024:+00085:-00012:+00015:003239.8601:03024
03025:+00118:+00006:-00070:003239.8601:03025
03026:+00117:+00021:-00068:003239.8601:03026
03027:+00105:-00003:-00113:003239.8601:03027
03028:+00135:+00010:-00013:003323.8259:03028
03029:+00151:+00009:+00078:003323.8259:03029
03030:+00106:+00032:+00113:003323.8259:03030
03031:+00075:+00020:+00043:003323.8259:03031
03032:+00038:+00021:+00056:003323.8259:03032
03033:+00031:-00013:+00090:003323.8259:03033
03034:-00008:-00014:+00018:003232.5212:03034
03035:-00037:-00024:+00093:003232.5212:03035
03036:+00002:-00042:+00142:003232.5212:03036
03037:-00026:-00027:+00161:003232.5212:03037
03038:-00034:-00050:+00051:003232.5212:03038
03039:-00034:-00051:+00028:003232.5212:03039
03040:-00072:-00055:+00129:003198.4936:03040
03041:-00014:-00067:+00109:003198.4936:03041
03042:-00066:-00100:+00181:003198.4936:03042
03043:-00007:-00102:+00153:003198.4936:03043
03044:-00033:-00160:+00144:003198.4936:03044
03045:-00011:-00136:+00146:003198.4936:03045
03046:-00026:-00167:+00091:003280.7802:03046
03047:+00034:-00169:+00101:003280.7802:03047
03048:+00020:-00180:+00129:003280.7802:03048
03049:+00057:-00179:+00136:003280.7802:03049
03050:+00059:-00187:+00124:003280.7802:03050
03051:+00063:-00158:+00129:003280.7802:03051
03052:+00039:-00164:+00102:003191.1364:03052
03053:+00038:-00119:+00101:003191.1364:03053
03054:+00029:-00129:+00035:003191.1364:03054
03055:+00009:-00044:+00079:003191.1364:03055
03056:+00025:-00031:+00089:003191.1364:03056
03057:+00022:+00002:+00123:003191.1364:03057
03058:+00019:+00064:+00045:003191.1364:03058
03059:+00008:+00060:+00064:003150.0961:03059
03060:+00012:+00108:+00013:003150.0961:03060
03061:-00023:+00128:-00062:003150.0961:03061
03062:-00027:+00160:-00038:003150.0961:03062
03063:-00050:+00152:-00015:003150.0961:03063
03064:-00056:+00170:-00017:003150.0961:03064
03065:-00047:+00151:-00050:003247.0725:03065
03066:-00061:+00155:-00025:003247.0725:03066
03067:-00064:+00121:+00047:003247.0725:03067
03068:-00065:+00105:+00056:003247.0725:03068
03069:-00079:+00108:-00035:003247.0725:03069
03070:-00080:+00071:-00076:003247.0725:03070
03071:-00105:+00047:-00013:003158.6767:03071
03072:-00111:+00027:-00068:003158.6767:03072
03073:-00118:+00004:-00088:003158.6767:03073
03074:-00087:+00001:-00086:003158.6767:03074
03075:-00077:-00037:-00093:003158.6767:03075
03076:-00067:-00028:-00137:003158.6767:03076
03077:-00054:-00042:-00085:003150.1315:03077
03078:+00000:-00043:-00090:003150.1315:03078
03079:-00007:-00073:-00095:003150.1315:03079
03080:+00033:-00079:-00081:003150.1315:03080
03081:+00059:-00064:-00088:003150.1315:03081
03082:+00063:-00041:-00126:003150.1315:03082
03083:+00077:-00048:-00129:003150.1315:03083
03084:+00085:-00037:-00125:003247.1345:03084
03085:+00083:-00033:-00158:003247.1345:03085
03086:+00079:-00023:-00152:003247.1345:03086
03087:+00055:-00008:-00183:003247.1345:03087
03088:+00043:-00014:-00197:003247.1345:03088
03089:+00045:+00006:-00173:003247.1345:03089
03090:-00001:+00008:-00140:003182.9807:03090
03091:+00001:+00014:-00126:003182.9807:03091
03092:+00000:+00052:-00117:003182.9807:03092
03093:+00011:+00044:-00125:003182.9807:03093
03094:-00002:+00059:-00128:003182.9807:03094
03095:-00036:+00098:-00159:003182.9807:03095
03096:-00041:+00125:-00128:003190.4003:03096
03097:-00058:+00127:-00056:003190.4003:03097
03098:-00052:+00105:+00004:003190.4003:03098
03099:-00051:+00112:+00021:003190.4003:03099
03100:-00062:+00101:+00074:003190.4003:03100
03101:-00064:+00068:+00044:003190.4003:03101
03102:-00094:+00044:-00003:003306.4355:03102
03103:-00101:+00014:-00215:003306.4355:03103
03104:-00099:+00032:-00190:003306.4355:03104
03105:-00079:+00007:-00106:003306.4355:03105
03106:-00050:-00031:+00013:003306.4355:03106
03107:-00069:-00041:+00108:003306.4355:03107
03108:-00010:-00025:+00178:003249.4975:03108
03109:+00017:-00033:+00192:003249.4975:03109
03110:+00031:-00028:+00141:003249.4975:03110
03111:+00058:+00007:+00117:003249.4975:03111
03112:+00035:+00022:+00125:003249.4975:03112
03113:+00043:+00033:+00082:003249.4975:03113
03114:+00007:+00032:+00044:003249.4975:03114
03115:+00027:+00026:+00054:003231.5378:03115
03116:-00026:+00013:+00104:003231.5378:03116
03117:+00005:+00040:+00090:003231.5378:03117
03118:+00010:+00042:+00086:003231.5378:03118
03119:+00021:+00098:+00101:003231.5378:03119
03120:+00028:+00111:+00044:003231.5378:03120
03121:+00015:+00113:+00031:003350.1616:03121
03122:-00021:+00084:+00086:003350.1616:03122
03123:-00016:+00052:+00128:003350.1616:03123
03124:-00070:+00042:+00145:003350.1616:03124
03125:-00095:-00006:+00080:003350.1616:03125
03126:-00123:+00003:+00053:003350.1616:03126
03127:-00155:-00025:+00002:003266.4287:03127
03128:-00187:-00015:-00050:003266.4287:03128
03129:-00191:-00030:-00076:003266.4287:03129
03130:-00173:-00041:-00032:003266.4287:03130
03131:-00172:-00061:-00017:003266.4287:03131
03132:-00165:-00043:-00051:003266.4287:03132
03133:-00105:-00039:-00034:003239.9101:03133
03134:-00090:-00039:-00027:003239.9101:03134
03135:-00062:-00045:-00011:003239.9101:03135
03136:-00012:-00014:+00000:003239.9101:03136
03137:+00014:-00015:+00043:003239.9101:03137
03138:+00011:+00000:+00028:003239.9101:03138
03139:+00032:-00004:+00043:003341.3608:03139
03140:+00054:+00012:+00065:003341.3608:03140
03141:+00021:+00014:-00014:003341.3608:03141
03142:+00024:+00034:-00007:003341.3608:03142
03143:+00054:+00065:-00002:003341.3608:03143
03144:+00070:+00043:-00015:003341.3608:03144
03145:+00090:+00064:+00011:003240.9648:03145
03146:+00099:+00069:+00003:003240.9648:03146
03147:+00101:+00102:-00006:003240.9648:03147
03148:+00111:+00087:+00006:003240.9648:03148
03149:+00086:+00105:-00027:003240.9648:03149
03150:+00103:+00088:-00017:003240.9648:03150
03151:+00066:+00101:-00011:003223.2204:03151
03152:+00034:+00099:+00072:003223.2204:03152
03153:+00020:+00099:-00011:003223.2204:03153
03154:-00001:+00080:+00037:003223.2204:03154
03155:-00010:+00029:+00063:003223.2204:03155
03156:-00019:+00014:+00106:003223.2204:03156
03157:-00054:+00008:+00052:003306.4873:03157
03158:-00048:-00004:+00088:003306.4873:03158
03159:-00052:-00009:+00106:003306.4873:03159
03160:-00048:-00064:+00132:003306.4873:03160
03161:-00068:-00099:+00131:003306.4873:03161
03162:-00068:-00100:+00134:003306.4873:03162
03163:-00049:-00150:+00085:003207.4948:03163
03164:-00067:-00180:+00107:003207.4948:03164
03165:-00033:-00211:+00093:003207.4948:03165
03166:-00014:-00264:+00064:003207.4948:03166
03167:-00012:-00228:+00128:003207.4948:03167
03168:+00020:-00260:+00120:003207.4948:03168
03169:+00006:-00244:+00091:003207.4948:03169
03170:+00040:-00254:+00159:003166.0769:03170
03171:+00055:-00240:+00111:003166.0769:03171
03172:+00044:-00246:+00067:003166.0769:03172
03173:+00052:-00191:+00085:003166.0769:03173
03174:+00024:-00137:+00127:003166.0769:03174
03175:+00027:-00121:+00116:003166.0769:03175
03176:+00008:-00079:+00095:003255.4387:03176
03177:+00009:-00033:+00133:003255.4387:03177
03178:+00003:+00006:+00091:003255.4387:03178
03179:+00015:+00066:+00058:003255.4387:03179
03180:+00033:+00103:-00038:003255.4387:03180
03181:+00033:+00121:-00063:003255.4387:03181
03182:+00006:+00164:-00011:003166.7631:03182
03183:+00033:+00183:+00031:003166.7631:03183
03184:+00006:+00231:+00006:003166.7631:03184
03185:-00022:+00227:-00025:003166.7631:03185
03186:-00014:+00240:-00013:003166.7631:03186
03187:-00047:+00232:+00041:003166.7631:03187
03188:-00071:+00192:-00024:003166.7631:03188
03189:-00094:+00189:+00009:003134.2932:03189
03190:-00129:+00160:-00033:003134.2932:03190
03191:-00162:+00139:-00068:003134.2932:03191
03192:-00123:+00105:-00053:003134.2932:03192
03193:-00105:+00080:-00024:003134.2932:03193
03194:-00116:+00027:-00060:003134.2932:03194
03195:-00103:+00022:-00110:003230.5170:03195
03196:-00065:-00039:-00094:003230.5170:03196
03197:-00070:-00030:-00103:003230.5170:03197
03198:-00053:-00061:-00068:003230.5170:03198
03199:-00031:-00056:-00106:003230.5170:03199
03200:-00013:-00097:-00085:003230.5170:03200
03201:+00015:-00074:-00099:003158.7426:03201
03202:+00033:-00096:-00147:003158.7426:03202
03203:+00045:-00082:-00192:003158.7426:03203
03204:+00056:-00082:-00149:003158.7426:03204
03205:+00069:-00081:-00100:003158.7426:03205
03206:+00068:-00051:-00118:003158.7426:03206
03207:+00092:-00048:-00123:003158.0693:03207
03208:+00104:-00019:-00115:003158.0693:03208
03209:+00074:-00031:-00112:003158.0693:03209
03210:+00049:+00007:-00161:003158.0693:03210
03211:+00046:-00016:-00105:003158.0693:03211
03212:+00003:+00021:-00141:003158.0693:03212
03213:-00019:+00010:-00155:003158.0693:03213
03214:-00031:+00069:-00182:003272.3400:03214
03215:-00068:+00081:-00110:003272.3400:03215
03216:-00061:+00081:-00108:003272.3400:03216
03217:-00069:+00089:-00016:003272.3400:03217
03218:-00035:+00114:-00022:003272.3400:03218
03219:-00060:+00129:-00011:003272.3400:03219
03220:-00050:+00125:+00046:003215.9135:03220
03221:-00048:+00107:+00030:003215.9135:03221
03222:-00076:+00085:-00005:003215.9135:03222
03223:-00090:+00070:-00051:003215.9135:03223
03224:-00113:+00078:-00107:003215.9135:03224
03225:-00079:+00081:-00162:003215.9135:03225
03226:-00082:+00029:-00110:003214.9216:03226
03227:-00063:+00024:-00045:003214.9216:03227
03228:-00041:-00007:+00112:003214.9216:03228
03229:-00012:-00002:+00165:003214.9216:03229
03230:+00027:-00005:+00182:003214.9216:03230
03231:+00059:+00017:+00150:003214.9216:03231
03232:+00060:+00019:+00108:003323.8129:03232
03233:+00041:+00020:+00060:003323.8129:03233
03234:+00032:-00018:+00037:003323.8129:03234
03235:-00001:+00001:-00014:003323.8129:03235
03236:-00016:-00016:+00053:003323.8129:03236
03237:-00018:-00012:+00061:003323.8129:03237
03238:-00057:-00037:+00088:003257.9541:03238
03239:-00029:-00018:+00145:003257.9541:03239
03240:-00028:-00001:+00102:003257.9541:03240
03241:+00002:+00015:+00054:003257.9541:03241
03242:-00004:+00047:+00115:003257.9541:03242
03243:-00040:+00045:+00074:003257.9541:03243
03244:-00054:+00062:+00081:003256.8115:03244
03245:-00058:+00048:+00042:003256.8115:03245
03246:-00075:+00053:+00021:003256.8115:03246
03247:-00115:+00048:-00044:003256.8115:03247
03248:-00111:+00038:+00045:003256.8115:03248
03249:-00149:+00021:+00002:003256.8115:03249
03250:-00124:+00035:-00015:003350.2475:03250
03251:-00095:+00025:-00019:003350.2475:03251
03252:-00078:+00018:+00057:003350.2475:03252
03253:-00074:-00018:+00005:003350.2475:03253
03254:-00063:+00009:-00011:003350.2475:03254
03255:-00042:-00018:+00014:003350.2475:03255
03256:-00027:-00006:+00033:003257.9665:03256
03257:-00024:+00000:+00032:003257.9665:03257
03258:+00028:+00010:-00013:003257.9665:03258
03259:+00022:+00001:+00014:003257.9665:03259
03260:+00016:+00016:-00029:003257.9665:03260
03261:-00027:+00001:-00071:003257.9665:03261
03262:+00016:+00005:+00036:003257.9665:03262
03263:+00037:+00001:+00106:003231.4938:03263
03264:+00033:-00020:+00043:003231.4938:03264
03265:+00050:+00018:-00031:003231.4938:03265
03266:+00050:+00016:-00043:003231.4938:03266
03267:+00049:+00011:-00031:003231.4938:03267
03268:+00010:+00017:+00037:003231.4938:03268
03269:+00024:+00011:+00040:003323.7937:03269
03270:+00035:+00017:+00066:003323.7937:03270
03271:+00038:+00032:+00045:003323.7937:03271
03272:+00024:+00009:+00020:003323.7937:03272
03273:+00030:+00013:-00020:003323.7937:03273
03274:+00019:+00022:+00006:003323.7937:03274
03275:+00047:+00032:+00052:003224.1896:03275
03276:+00021:+00009:+00055:003224.1896:03276
03277:+00009:+00001:+00093:003224.1896:03277
03278:+00030:-00017:+00091:003224.1896:03278
03279:-00016:-00031:+00069:003224.1896:03279
03280:-00020:-00030:+00051:003224.1896:03280
03281:-00020:-00047:+00062:003198.4448:03281
03282:-00050:-00057:+00100:003198.4448:03282
03283:-00062:-00080:+00110:003198.4448:03283
03284:-00030:-00108:+00150:003198.4448:03284
03285:-00053:-00118:+00070:003198.4448:03285
03286:-00035:-00145:+00095:003198.4448:03286
03287:-00036:-00136:+00097:003280.8056:03287
03288:-00033:-00155:+00143:003280.8056:03288
03289:+00010:-00171:+00106:003280.8056:03289
03290:+00009:-00137:+00130:003280.8056:03290
03291:+00032:-00174:+00053:003280.8056:03291
03292:+00044:-00145:+00025:003280.8056:03292
03293:+00036:-00133:+00087:003174.8117:03293
03294:+00060:-00118:+00051:003174.8117:03294
03295:+00043:-00105:+00047:003174.8117:03295
03296:+00043:-00069:+00131:003174.8117:03296
03297:+00022:-00069:+00125:003174.8117:03297
03298:+00004:-00013:+00064:003174.8117:03298
03299:+00019:+00020:+00016:003174.8117:03299
03300:-00006:+00048:+00013:003150.1137:03300
03301:+00003:+00067:+00070:003150.1137:03301
03302:+00010:+00070:+00011:003150.1137:03302
03303:+00003:+00105:+00009:003150.1137:03303
03304:-00025:+00133:-00003:003150.1137:03304
03305:-00017:+00153:+00004:003150.1137:03305
03306:-00054:+00157:-00010:003222.3144:03306
03307:-00068:+00153:-00108:003222.3144:03307
03308:-00087:+00135:-00017:003222.3144:03308
03309:-00074:+00142:+00033:003222.3144:03309
03310:-00108:+00109:-00018:003222.3144:03310
03311:-00097:+00099:-00036:003222.3144:03311
03312:-00111:+00045:-00007:003134.8532:03312
03313:-00107:+00043:-00045:003134.8532:03313
03314:-00127:+00013:-00096:003134.8532:03314
03315:-00116:-00017:-00077:003134.8532:03315
03316:-00079:-00011:-00075:003134.8532:03316
03317:-00072:-00048:-00071:003134.8532:03317
03318:-00069:-00045:-00122:003134.8532:03318
03319:-00040:-00082:-00110:003134.3225:03319
03320:-00022:-00078:-00122:003134.3225:03320
03321:-00005:-00081:-00092:003134.3225:03321
03322:+00022:-00058:-00135:003134.3225:03322
03323:+00021:-00059:-00037:003134.3225:03323
03324:+00058:-00042:-00073:003134.3225:03324
03325:+00040:-00039:-00096:003238.7302:03325
03326:+00079:+00006:-00117:003238.7302:03326
03327:+00073:-00015:-00126:003238.7302:03327
03328:+00072:+00047:-00158:003238.7302:03328
03329:+00050:+00037:-00149:003238.7302:03329
03330:+00091:+00078:-00171:003238.7302:03330
03331:+00040:+00057:-00145:003174.8237:03331
03332:+00062:+00076:-00148:003174.8237:03332
03333:+00012:+00082:-00163:003174.8237:03333
03334:-00002:+00081:-00155:003174.8237:03334
03335:-00044:+00071:-00141:003174.8237:03335
03336:-00097:+00074:-00152:003174.8237:03336
03337:-00091:+00086:-00055:003174.8237:03337
03338:-00093:+00114:-00004:003182.1965:03338
03339:-00099:+00115:+00076:003182.1965:03339
03340:-00096:+00086:+00051:003182.1965:03340
03341:-00113:+00087:+00050:003182.1965:03341
03342:-00117:+00058:-00004:003182.1965:03342
03343:-00136:+00054:-00092:003182.1965:03343
03344:-00090:+00027:-00166:003297.8886:03344
03345:-00101:+00010:-00253:003297.8886:03345
03346:-00088:+00005:-00216:003297.8886:03346
03347:-00053:-00032:-00063:003297.8886:03347
03348:-00011:-00040:+00124:003297.8886:03348
03349:+00044:-00058:+00156:003297.8886:03349
03350:+00091:-00057:+00241:003240.9963:03350
03351:+00118:-00063:+00209:003240.9963:03351
03352:+00086:-00038:+00133:003240.9963:03352
03353:+00085:-00024:+00112:003240.9963:03353
03354:+00064:-00021:+00085:003240.9963:03354
03355:+00026:-00012:-00013:003240.9963:03355
03356:+00011:-00022:-00032:003231.5063:03356
03357:+00002:-00028:+00055:003231.5063:03357
03358:+00002:-00013:+00140:003231.5063:03358
03359:+00009:-00013:+00147:003231.5063:03359
03360:+00006:+00021:+00155:003231.5063:03360
03361:+00057:+00069:+00120:003231.5063:03361
03362:+00010:+00061:+00089:003350.1682:03362
03363:+00032:+00104:+00058:003350.1682:03363
03364:-00021:+00129:+00098:003350.1682:03364
03365:-00049:+00107:+00060:003350.1682:03365
03366:-00118:+00124:+00041:003350.1682:03366
03367:-00132:+00104:+00081:003350.1682:03367
03368:-00166:+00069:+00084:003266.5056:03368
03369:-00209:+00041:+00038:003266.5056:03369
03370:-00184:+00049:-00018:003266.5056:03370
03371:-00169:-00004:+00013:003266.5056:03371
03372:-00154:-00012:+00037:003266.5056:03372
03373:-00141:-00038:+00003:003266.5056:03373
03374:-00112:-00029:-00015:003239.9040:03374
03375:-00081:-00045:-00035:003239.9040:03375
03376:-00050:-00039:-00023:003239.9040:03376
03377:-00026:-00045:-00016:003239.9040:03377
03378:+00015:-00041:+00006:003239.9040:03378
03379:+00024:-00052:+00000:003239.9040:03379
03380:+00036:-00047:+00040:003341.3476:03380
03381:+00040:-00048:+00064:003341.3476:03381
03382:+00065:-00026:+00054:003341.3476:03382
03383:+00065:-00018:+00006:003341.3476:03383
03384:+00107:-00017:+00036:003341.3476:03384
03385:+00108:+00011:+00009:003341.3476:03385
03386:+00092:+00022:-00047:003240.9460:03386
03387:+00068:+00016:-00036:003240.9460:03387
03388:+00076:+00038:-00036:003240.9460:03388
03389:+00056:+00031:-00011:003240.9460:03389
03390:+00034:+00028:-00029:003240.9460:03390
03391:+00029:+00026:+00003:003240.9460:03391
03392:+00029:+00052:+00020:003240.9460:03392
03393:+00019:+00026:+00115:003206.6406:03393
03394:-00009:+00049:+00009:003206.6406:03394
03395:-00011:+00028:-00011:003206.6406:03395
03396:-00005:+00028:-00072:003206.6406:03396
03397:-00017:+00031:-00014:003206.6406:03397
03398:-00066:-00016:+00058:003206.6406:03398
03399:-00087:-00013:+00149:003289.2834:03399
03400:-00059:-00048:+00101:003289.2834:03400
03401:-00070:-00033:+00089:003289.2834:03401
03402:-00064:-00040:+00110:003289.2834:03402
03403:-00085:-00043:+00118:003289.2834:03403
03404:-00064:-00098:+00159:003289.2834:03404
03405:-00048:-00084:+00103:003191.1184:03405
03406:-00040:-00105:+00050:003191.1184:03406
03407:-00023:-00140:+00100:003191.1184:03407
03408:+00028:-00133:+00121:003191.1184:03408
03409:+00018:-00184:+00147:003191.1184:03409
03410:+00019:-00172:+00110:003191.1184:03410
03411:+00055:-00174:+00064:003158.0932:03411
03412:+00041:-00165:+00083:003158.0932:03412
03413:+00072:-00170:+00090:003158.0932:03413
03414:+00080:-00149:+00053:003158.0932:03414
03415:+00060:-00120:+00115:003158.0932:03415
03416:+00095:-00114:+00126:003158.0932:03416
03417:+00020:-00125:+00132:003158.0932:03417
03418:+00028:-00079:+00081:003238.7548:03418
03419:+00008:-00068:+00073:003238.7548:03419
03420:+00001:-00009:+00072:003238.7548:03420
03421:-00005:+00002:+00043:003238.7548:03421
03422:-00003:+00029:+00056:003238.7548:03422
03423:+00011:+00072:+00012:003238.7548:03423
03424:-00037:+00092:-00016:003142.7463:03424
03425:-00024:+00145:-00059:003142.7463:03425
03426:-00020:+00115:-00062:003142.7463:03426
03427:-00031:+00135:-00068:003142.7463:03427
03428:-00045:+00122:+00040:003142.7463:03428
03429:-00045:+00119:+00024:003142.7463:03429
03430:-00062:+00106:-00001:003126.4453:03430
03431:-00088:+00125:+00022:003126.4453:03431
03432:-00079:+00088:-00060:003126.4453:03432
03433:-00095:+00085:-00097:003126.4453:03433
03434:-00118:+00028:-00089:003126.4453:03434
03435:-00096:+00048:-00067:003126.4453:03435
03436:-00114:-00019:-00078:003222.3144:03436
03437:-00097:-00014:-00080:003222.3144:03437
03438:-00063:-00044:-00088:003222.3144:03438
03439:-00057:-00067:-00099:003222.3144:03439
03440:-00031:-00077:-00126:003222.3144:03440
03441:+00008:-00068:-00098:003222.3144:03441
03442:+00039:-00071:-00131:003222.3144:03442
03443:+00052:-00060:-00109:003158.7128:03443
03444:+00080:-00064:-00081:003158.7128:03444
03445:+00092:-00046:-00053:003158.7128:03445
03446:+00101:-00023:-00106:003158.7128:03446
03447:+00105:-00004:-00153:003158.7128:03447
03448:+00095:+00034:-00170:003158.7128:03448
03449:+00107:+00044:-00153:003158.0456:03449
03450:+00083:+00060:-00149:003158.0456:03450
03451:+00076:+00083:-00139:003158.0456:03451
03452:+00037:+00098:-00166:003158.0456:03452
03453:-00023:+00129:-00133:003158.0456:03453
03454:-00035:+00138:-00138:003158.0456:03454
03455:-00075:+00145:-00100:003263.8613:03455
03456:-00104:+00148:-00168:003263.8613:03456
03457:-00130:+00160:-00171:003263.8613:03457
03458:-00162:+00162:-00183:003263.8613:03458
03459:-00138:+00153:-00077:003263.8613:03459
03460:-00132:+00156:-00072:003263.8613:03460
03461:-00133:+00143:-00013:003207.5690:03461
03462:-00114:+00145:+00033:003207.5690:03462
03463:-00059:+00060:+00090:003207.5690:03463
03464:-00063:+00050:+00002:003207.5690:03464
03465:-00032:+00015:-00046:003207.5690:03465
03466:-00020:+00000:-00161:003207.5690:03466
03467:-00021:-00033:-00161:003207.5690:03467
03468:+00041:-00062:-00087:003214.9401:03468
03469:+00039:-00108:+00066:003214.9401:03469
03470:+00039:-00113:+00123:003214.9401:03470
03471:+00051:-00099:+00216:003214.9401:03471
03472:+00028:-00096:+00205:003214.9401:03472
03473:+00027:-00093:+00113:003214.9401:03473
03474:+00043:-00040:+00068:003341.3808:03474
03475:+00058:-00051:+00110:003341.3808:03475
03476:+00057:-00025:+00077:003341.3808:03476
03477:+00063:+00003:+00088:003341.3808:03477
03478:+00071:+00009:+00130:003341.3808:03478
03479:+00063:+00009:+00069:003341.3808:03479
03480:+00025:+00048:+00101:003266.5505:03480
03481:+00066:+00087:+00085:003266.5505:03481
03482:+00063:+00075:+00065:003266.5505:03482
03483:+00064:+00088:+00087:003266.5505:03483
03484:+00023:+00100:+00122:003266.5505:03484
03485:+00000:+00109:+00095:003266.5505:03485
03486:-00029:+00074:+00142:003256.7990:03486
03487:-00087:+00076:+00127:003256.7990:03487
03488:-00121:+00069:+00026:003256.7990:03488
03489:-00147:+00049:-00009:003256.7990:03489
03490:-00151:+00011:-00025:003256.7990:03490
03491:-00179:-00021:-00065:003256.7990:03491
03492:-00206:-00009:-00074:003359.0422:03492
03493:-00145:-00035:+00018:003359.0422:03493
03494:-00146:-00039:+00067:003359.0422:03494
03495:-00132:-00063:+00073:003359.0422:03495
03496:-00074:-00052:-00031:003359.0422:03496
03497:-00044:-00036:+00028:003359.0422:03497
03498:-00020:-00028:+00004:003275.2119:03498
03499:+00012:-00012:+00077:003275.2119:03499
03500:+00027:-00015:+00045:003275.2119:03500
03501:+00045:+00020:+00104:003275.2119:03501
03502:+00057:+00018:+00014:003275.2119:03502
03503:+00044:+00035:-00057:003275.2119:03503
03504:+00054:+00016:+00064:003248.3703:03504
03505:+00092:+00047:+00033:003248.3703:03505
03506:+00076:+00033:-00043:003248.3703:03506
03507:+00139:+00082:-00096:003248.3703:03507
03508:+00151:+00054:-00042:003248.3703:03508
03509:+00126:+00086:+00019:003248.3703:03509
03510:+00123:+00108:-00050:003341.4003:03510
03511:+00127:+00107:-00088:003341.4003:03511
03512:+00116:+00126:-00045:003341.4003:03512
03513:+00106:+00109:-00003:003341.4003:03513
03514:+00043:+00110:+00028:003341.4003:03514
03515:+00004:+00072:+00064:003341.4003:03515
03516:-00015:+00044:+00052:003241.0153:03516
03517:-00072:+00034:+00037:003241.0153:03517
03518:-00073:-00031:+00014:003241.0153:03518
03519:-00099:-00008:+00016:003241.0153:03519
03520:-00117:-00059:+00041:003241.0153:03520
03521:-00090:-00090:+00082:003241.0153:03521
03522:-00074:-00100:+00099:003241.0153:03522
03523:-00076:-00170:+00089:003215.0388:03523
03524:-00086:-00190:+00104:003215.0388:03524
03525:-00058:-00231:+00077:003215.0388:03525
03526:-00013:-00232:+00036:003215.0388:03526
03527:-00006:-00247:+00099:003215.0388:03527
03528:+00079:-00261:+00077:003215.0388:03528
03529:+00039:-00224:+00088:003280.8308:03529
03530:+00118:-00224:+00107:003280.8308:03530
03531:+00140:-00223:+00150:003280.8308:03531
03532:+00118:-00221:+00175:003280.8308:03532
03533:+00148:-00200:+00161:003280.8308:03533
03534:+00102:-00155:+00136:003280.8308:03534
03535:+00097:-00117:+00075:003183.0112:03535
03536:+00082:-00076:+00043:003183.0112:03536
03537:+00054:-00046:+00084:003183.0112:03537
03538:+00063:-00038:+00060:003183.0112:03538
03539:+00026:+00024:+00090:003183.0112:03539
03540:+00010:+00082:+00029:003183.0112:03540
03541:-00003:+00091:+00028:003150.1850:03541
03542:-00033:+00120:+00021:003150.1850:03542
03543:-00034:+00143:+00026:003150.1850:03543
03544:-00030:+00164:-00016:003150.1850:03544
03545:-00044:+00161:-00058:003150.1850:03545
03546:-00051:+00183:-00007:003150.1850:03546
03547:-00063:+00166:+00057:003150.1850:03547
03548:-00074:+00174:-00001:003222.3815:03548
03549:-00075:+00137:+00033:003222.3815:03549
03550:-00090:+00118:+00091:003222.3815:03550
03551:-00129:+00089:+00054:003222.3815:03551
03552:-00092:+00077:-00019:003222.3815:03552
03553:-00126:+00046:-00040:003222.3815:03553
03554:-00120:+00014:-00035:003142.8115:03554
03555:-00109:-00004:-00109:003142.8115:03555
03556:-00096:+00003:-00093:003142.8115:03556
03557:-00064:-00031:-00056:003142.8115:03557
03558:-00037:-00053:-00026:003142.8115:03558
03559:-00026:-00081:-00082:003142.8115:03559
03560:+00014:-00073:-00095:003134.3635:03560
03561:+00022:-00085:-00088:003134.3635:03561
03562:+00025:-00083:-00141:003134.3635:03562
03563:+00053:-00072:-00131:003134.3635:03563
03564:+00079:-00079:-00114:003134.3635:03564
03565:+00053:-00079:-00124:003134.3635:03565
03566:+00075:-00058:-00128:003238.8476:03566
03567:+00056:-00048:-00162:003238.8476:03567
03568:+00079:-00041:-00157:003238.8476:03568
03569:+00039:-00024:-00161:003238.8476:03569
03570:+00036:-00038:-00140:003238.8476:03570
03571:+00025:-00021:-00150:003238.8476:03571
03572:+00002:-00018:-00121:003238.8476:03572
03573:-00027:+00013:-00106:003166.7631:03573
03574:-00034:+00033:-00148:003166.7631:03574
03575:-00055:+00097:-00175:003166.7631:03575
03576:-00030:+00090:-00144:003166.7631:03576
03577:-00051:+00118:-00135:003166.7631:03577
03578:-00072:+00129:-00056:003166.7631:03578
03579:-00043:+00161:-00081:003174.1076:03579
03580:-00065:+00151:+00040:003174.1076:03580
03581:-00051:+00158:+00024:003174.1076:03581
03582:-00060:+00144:+00007:003174.1076:03582
03583:-00045:+00122:-00080:003174.1076:03583
03584:-00066:+00105:-00097:003174.1076:03584
03585:-00058:+00095:-00098:003289.2770:03585
03586:-00036:+00057:-00125:003289.2770:03586
03587:-00026:+00041:-00088:003289.2770:03587
03588:+00008:+00033:+00003:003289.2770:03588
03589:+00034:+00024:+00064:003289.2770:03589
03590:+00061:-00001:+00049:003289.2770:03590
03591:+00072:-00010:+00155:003232.5649:03591
03592:+00065:-00009:+00140:003232.5649:03592
03593:+00057:+00001:+00045:003232.5649:03593
03594:+00049:-00011:+00030:003232.5649:03594
03595:+00029:-00010:+00083:003232.5649:03595
03596:-00020:-00029:+00031:003232.5649:03596
03597:-00030:-00037:+00058:003223.2697:03597
03598:-00020:-00066:+00050:003223.2697:03598
03599:-00057:-00064:+00084:003223.2697:03599
03600:-00035:-00045:+00084:003223.2697:03600
03601:-00036:-00064:+00093:003223.2697:03601
03602:-00035:-00025:+00150:003223.2697:03602
03603:-00035:-00026:+00174:003223.2697:03603
03604:-00042:+00003:+00175:003332.5344:03604
03605:-00052:-00008:+00126:003332.5344:03605
03606:-00036:+00022:+00103:003332.5344:03606
03607:-00085:+00012:+00003:003332.5344:03607
03608:-00087:+00032:-00076:003332.5344:03608
03609:-00103:+00015:-00012:003332.5344:03609
03610:-00106:+00019:+00012:003257.9982:03610
03611:-00118:-00003:-00001:003257.9982:03611
03612:-00119:+00018:+00057:003257.9982:03612
03613:-00116:+00016:+00050:003257.9982:03613
03614:-00116:+00010:+00023:003257.9982:03614
03615:-00084:+00013:+00012:003257.9982:03615
03616:-00054:+00034:+00084:003231.5563:03616
03617:-00056:+00030:+00001:003231.5563:03617
03618:-00023:+00063:+00039:003231.5563:03618
03619:+00005:+00061:+00066:003231.5563:03619
03620:-00001:+00066:+00107:003231.5563:03620
03621:+00000:+00077:-00006:003231.5563:03621
03622:+00013:+00079:+00037:003315.1953:03622
03623:+00019:+00061:-00043:003315.1953:03623
03624:+00009:+00056:-00043:003315.1953:03624
03625:+00073:+00079:-00015:003315.1953:03625
03626:+00106:+00096:-00021:003315.1953:03626
03627:+00098:+00097:-00125:003315.1953:03627
03628:+00092:+00094:+00008:003215.8330:03628
03629:+00069:+00044:+00033:003215.8330:03629
03630:+00026:+00064:+00054:003215.8330:03630
03631:+00061:+00035:+00100:003215.8330:03631
03632:-00005:+00053:-00031:003215.8330:03632
03633:-00054:+00032:-00062:003215.8330:03633
03634:-00044:+00012:-00026:003190.3518:03634
03635:-00066:-00019:+00100:003190.3518:03635
03636:-00066:-00050:+00047:003190.3518:03636
03637:-00077:-00079:-00050:003190.3518:03637
03638:-00071:-00079:-00058:003190.3518:03638
03639:-00056:-00090:+00000:003190.3518:03639
03640:-00069:-00109:+00079:003263.8740:03640
03641:-00027:-00126:+00084:003263.8740:03641
03642:-00004:-00135:+00146:003263.8740:03642
03643:+00006:-00160:+00065:003263.8740:03643
03644:+00011:-00185:+00060:003263.8740:03644
03645:-00012:-00178:+00054:003263.8740:03645
03646:+00010:-00186:+00139:003263.8740:03646
03647:+00034:-00201:+00149:003166.7687:03647
03648:+00017:-00137:+00107:003166.7687:03648
03649:+00039:-00150:+00077:003166.7687:03649
03650:+00046:-00116:+00067:003166.7687:03650
03651:+00048:-00142:+00071:003166.7687:03651
03652:+00089:-00112:+00005:003166.7687:03652
03653:+00048:-00084:+00049:003126.5502:03653
03654:+00050:-00077:+00100:003126.5502:03654
03655:+00041:-00057:+00085:003126.5502:03655
03656:+00035:+00006:+00040:003126.5502:03656
03657:+00024:+00002:+00052:003126.5502:03657
03658:-00024:+00032:+00120:003126.5502:03658
03659:-00028:+00052:+00059:003222.4121:03659
03660:-00035:+00077:+00045:003222.4121:03660
03661:-00043:+00099:+00022:003222.4121:03661
03662:-00057:+00086:+00005:003222.4121:03662
03663:-00067:+00140:-00021:003222.4121:03663
03664:-00069:+00157:-00084:003222.4121:03664
03665:-00050:+00154:-00057:003222.4121:03665
03666:-00049:+00146:+00049:003126.8881:03666
03667:-00068:+00136:+00022:003126.8881:03667
03668:-00060:+00155:-00020:003126.8881:03668
03669:-00097:+00124:+00006:003126.8881:03669
03670:-00103:+00105:+00026:003126.8881:03670
03671:-00102:+00099:-00009:003126.8881:03671
03672:-00094:+00080:-00031:003118.7060:03672
03673:-00100:+00067:-00004:003118.7060:03673
03674:-00091:+00051:-00029:003118.7060:03674
03675:-00100:+00021:-00054:003118.7060:03675
03676:-00070:+00007:-00031:003118.7060:03676
03677:-00029:+00000:-00025:003118.7060:03677
03678:-00055:-00014:-00082:003230.5170:03678
03679:-00024:-00028:-00095:003230.5170:03679
03680:+00027:-00044:-00090:003230.5170:03680
03681:+00010:-00044:-00072:003230.5170:03681
03682:+00043:-00066:-00076:003230.5170:03682
03683:+00036:-00092:-00047:003230.5170:03683
03684:+00061:-00066:-00056:003230.5170:03684
03685:+00049:-00077:-00119:003150.7211:03685
03686:+00049:-00051:-00142:003150.7211:03686
03687:+00057:-00066:-00136:003150.7211:03687
03688:+00060:-00012:-00118:003150.7211:03688
03689:+00035:-00028:-00102:003150.7211:03689
03690:+00021:-00001:-00140:003150.7211:03690
03691:-00011:+00007:-00131:003174.0534:03691
03692:-00002:+00031:-00118:003174.0534:03692
03693:-00031:+00023:-00172:003174.0534:03693
03694:-00057:+00081:-00162:003174.0534:03694
03695:-00053:+00056:-00160:003174.0534:03695
03696:-00046:+00085:-00122:003174.0534:03696
03697:-00059:+00097:-00132:003272.2326:03697
03698:-00086:+00119:-00144:003272.2326:03698
03699:-00074:+00119:-00120:003272.2326:03699
03700:-00074:+00154:-00130:003272.2326:03700
03701:-00060:+00155:-00153:003272.2326:03701
03702:-00028:+00132:-00030:003272.2326:03702
03703:-00029:+00130:-00005:003232.6027:03703
03704:-00031:+00106:+00018:003232.6027:03704
03705:-00041:+00070:-00006:003232.6027:03705
03706:-00019:+00065:+00036:003232.6027:03706
03707:-00053:+00008:-00066:003232.6027:03707
03708:-00030:+00022:-00167:003232.6027:03708
03709:-00004:-00005:-00161:003231.7558:03709
03710:-00007:-00013:-00074:003231.7558:03710
03711:-00001:-00031:+00002:003231.7558:03711
03712:+00045:-00034:+00180:003231.7558:03712
03713:+00044:-00046:+00153:003231.7558:03713
03714:+00036:-00013:+00142:003231.7558:03714
03715:+00060:-00016:+00100:003359.2812:03715
03716:+00057:-00006:+00150:003359.2812:03716
03717:+00049:+00019:+00160:003359.2812:03717
03718:+00036:+00048:+00075:003359.2812:03718
03719:+00045:+00040:+00064:003359.2812:03719
03720:+00037:+00059:+00095:003359.2812:03720
03721:+00042:+00074:+00091:003359.2812:03721
03722:+00018:+00093:+00077:003283.9580:03722
03723:+00055:+00119:+00110:003283.9580:03723
03724:+00040:+00120:+00054:003283.9580:03724
03725:-00039:+00128:+00073:003283.9580:03725
03726:-00060:+00113:+00102:003283.9580:03726
03727:-00080:+00105:+00086:003283.9580:03727
03728:-00096:+00083:+00082:003282.7219:03728
03729:-00162:+00052:+00105:003282.7219:03729
03730:-00175:+00025:+00078:003282.7219:03730
03731:-00213:-00011:+00085:003282.7219:03731
03732:-00218:-00047:+00042:003282.7219:03732
03733:-00216:-00042:-00015:003282.7219:03733
03734:-00205:-00073:-00083:003386.2854:03734
03735:-00158:-00098:-00019:003386.2854:03735
03736:-00123:-00115:+00008:003386.2854:03736
03737:-00100:-00121:+00003:003386.2854:03737
03738:-00067:-00132:-00018:003386.2854:03738
03739:-00010:-00120:+00041:003386.2854:03739
03740:-00007:-00133:+00050:003292.7185:03740
03741:+00047:-00120:+00017:003292.7185:03741
03742:+00066:-00126:+00103:003292.7185:03742
03743:+00083:-00111:+00064:003292.7185:03743
03744:+00091:-00072:+00047:003292.7185:03744
03745:+00098:-00051:+00097:003292.7185:03745
03746:+00118:-00020:+00076:003282.7797:03746
03747:+00102:+00017:+00055:003282.7797:03747
03748:+00139:+00066:-00036:003282.7797:03748
03749:+00127:+00080:-00065:003282.7797:03749
03750:+00138:+00091:-00018:003282.7797:03750
03751:+00126:+00091:+00043:003282.7797:03751
03752:+00101:+00112:+00000:003359.3281:03752
03753:+00105:+00117:-00055:003359.3281:03753
03754:+00087:+00143:-00011:003359.3281:03754
03755:+00037:+00142:-00005:003359.3281:03755
03756:+00016:+00140:+00003:003359.3281:03756
03757:+00013:+00116:+00024:003359.3281:03757
03758:-00024:+00107:+00037:003258.0878:03758
03759:-00029:+00080:+00046:003258.0878:03759
03760:-00052:+00072:+00120:003258.0878:03760
03761:-00060:+00031:+00096:003258.0878:03761
03762:-00088:+00010:+00073:003258.0878:03762
03763:-00045:-00018:+00084:003258.0878:03763
03764:-00057:-00068:+00124:003223.4067:03764
03765:-00068:-00112:+00148:003223.4067:03765
03766:-00057:-00133:+00119:003223.4067:03766
03767:-00054:-00206:+00118:003223.4067:03767
03768:-00027:-00224:+00071:003223.4067:03768
03769:-00042:-00258:+00015:003223.4067:03769
03770:-00018:-00288:+00021:003306.6030:03770
03771:-00008:-00301:+00037:003306.6030:03771
03772:+00032:-00328:+00119:003306.6030:03772
03773:+00025:-00327:+00190:003306.6030:03773
03774:+00064:-00289:+00182:003306.6030:03774
03775:+00076:-00263:+00150:003306.6030:03775
03776:+00085:-00230:+00140:003199.4514:03776
03777:+00098:-00199:+00147:003199.4514:03777
03778:+00096:-00118:+00150:003199.4514:03778
03779:+00107:-00111:+00118:003199.4514:03779
03780:+00092:-00026:+00064:003199.4514:03780
03781:+00051:+00001:-00036:003199.4514:03781
03782:+00022:+00044:-00114:003199.4514:03782
03783:-00017:+00083:-00103:003158.2304:03783
03784:-00022:+00115:-00030:003158.2304:03784
03785:-00018:+00107:+00048:003158.2304:03785
03786:-00033:+00161:+00093:003158.2304:03786
03787:-00029:+00153:+00168:003158.2304:03787
03788:-00058:+00204:+00094:003158.2304:03788
03789:-00078:+00189:+00027:003247.2895:03789
03790:-00063:+00219:-00001:003247.2895:03790
03791:-00107:+00186:-00012:003247.2895:03791
03792:-00131:+00162:-00080:003247.2895:03792
03793:-00134:+00135:-00089:003247.2895:03793
03794:-00112:+00075:-00017:003247.2895:03794
03795:-00122:+00068:-00024:003158.9401:03795
03796:-00113:+00009:+00012:003158.9401:03796
03797:-00097:-00021:-00089:003158.9401:03797
03798:-00059:-00049:-00067:003158.9401:03798
03799:-00041:-00041:-00112:003158.9401:03799
03800:-00032:-00078:-00095:003158.9401:03800
03801:-00019:-00069:-00084:003142.3281:03801
03802:-00037:-00095:-00081:003142.3281:03802
03803:-00039:-00096:-00093:003142.3281:03803
03804:-00008:-00094:-00084:003142.3281:03804
03805:+00000:-00094:-00073:003142.3281:03805
03806:-00009:-00084:-00072:003142.3281:03806
03807:+00005:-00060:-00096:003142.3281:03807
03808:+00019:-00054:-00159:003247.2402:03808
03809:+00079:-00025:-00169:003247.2402:03809
03810:+00070:-00022:-00181:003247.2402:03810
03811:+00067:-00021:-00161:003247.2402:03811
03812:+00081:+00021:-00188:003247.2402:03812
03813:+00068:+00026:-00159:003247.2402:03813
03814:+00079:+00057:-00132:003183.0900:03814
03815:+00039:+00083:-00143:003183.0900:03815
03816:+00019:+00096:-00116:003183.0900:03816
03817:+00018:+00125:-00120:003183.0900:03817
03818:-00036:+00145:-00115:003183.0900:03818
03819:-00057:+00155:-00212:003183.0900:03819
03820:-00097:+00185:-00168:003190.3640:03820
03821:-00129:+00185:-00154:003190.3640:03821
03822:-00137:+00188:-00192:003190.3640:03822
03823:-00136:+00190:-00139:003190.3640:03823
03824:-00135:+00156:-00031:003190.3640:03824
03825:-00148:+00118:+00040:003190.3640:03825
03826:-00139:+00092:-00060:003297.9462:03826
03827:-00126:+00099:-00090:003297.9462:03827
03828:-00146:+00039:-00036:003297.9462:03828
03829:-00114:+00021:+00003:003297.9462:03829
03830:-00079:+00006:-00036:003297.9462:03830
03831:-00016:+00019:-00101:003297.9462:03831
03832:-00010:-00032:-00014:003241.0849:03832
03833:+00025:-00010:+00043:003241.0849:03833
03834:+00062:-00051:+00106:003241.0849:03834
03835:+00089:-00036:+00172:003241.0849:03835
03836:+00098:-00040:+00221:003241.0849:03836
03837:+00098:-00047:+00085:003241.0849:03837
03838:+00106:-00036:+00047:003241.0849:03838
03839:+00107:-00007:+00069:003248.4584:03839
03840:+00105:-00008:+00056:003248.4584:03840
03841:+00078:+00012:+00071:003248.4584:03841
03842:+00066:+00030:+00180:003248.4584:03842
03843:+00033:+00052:+00142:003248.4584:03843
03844:+00014:+00051:+00103:003248.4584:03844
03845:-00042:+00054:+00062:003350.3601:03845
03846:-00046:+00067:+00088:003350.3601:03846
03847:-00115:+00052:+00033:003350.3601:03847
03848:-00149:+00053:+00104:003350.3601:03848
03849:-00141:+00046:+00104:003350.3601:03849
03850:-00158:+00064:+00108:003350.3601:03850
03851:-00179:+00029:+00050:003266.6721:03851
03852:-00211:+00011:+00041:003266.6721:03852
03853:-00197:+00023:+00011:003266.6721:03853
03854:-00209:+00004:-00006:003266.6721:03854
03855:-00191:-00036:+00003:003266.6721:03855
03856:-00175:-00043:+00002:003266.6721:03856
03857:-00141:-00053:+00055:003248.4272:03857
03858:-00073:-00061:+00040:003248.4272:03858
03859:-00078:-00052:-00009:003248.4272:03859
03860:-00021:-00040:-00039:003248.4272:03860
03861:+00016:-00052:+00020:003248.4272:03861
03862:+00022:-00050:+00014:003248.4272:03862
03863:+00067:-00046:+00016:003332.6652:03863
03864:+00110:-00034:+00056:003332.6652:03864
03865:+00107:-00035:+00074:003332.6652:03865
03866:+00078:-00038:+00017:003332.6652:03866
03867:+00073:-00023:+00035:003332.6652:03867
03868:+00066:-00023:+00001:003332.6652:03868
03869:+00070:-00007:-00094:003232.7031:03869
03870:+00079:+00027:-00099:003232.7031:03870
03871:+00124:+00048:-00049:003232.7031:03871
03872:+00101:+00024:+00034:003232.7031:03872
03873:+00108:+00030:+00086:003232.7031:03873
03874:+00080:+00024:+00072:003232.7031:03874
03875:+00079:+00026:+00072:003198.5366:03875
03876:+00051:+00029:+00069:003198.5366:03876
03877:-00021:+00034:+00026:003198.5366:03877
03878:-00026:+00025:+00045:003198.5366:03878
03879:-00014:+00028:+00058:003198.5366:03879
03880:-00047:+00047:+00049:003198.5366:03880
03881:-00032:+00011:+00026:003263.9619:03881
03882:-00084:-00033:+00126:003263.9619:03882
03883:-00016:-00018:+00070:003263.9619:03883
03884:-00091:-00042:+00065:003263.9619:03884
03885:+00015:-00042:+00092:003263.9619:03885
03886:-00066:-00075:+00090:003263.9619:03886
03887:+00028:-00081:+00078:003263.9619:03887
03888:-00037:-00144:+00201:003158.8083:03888
03889:+00043:-00111:+00105:003158.8083:03889
03890:-00011:-00142:+00168:003158.8083:03890
03891:+00019:-00155:+00107:003158.8083:03891
03892:-00004:-00161:+00061:003158.8083:03892
03893:-00022:-00165:+00000:003158.8083:03893
03894:-00028:-00214:+00064:003126.6088:03894
03895:-00054:-00203:+00015:003126.6088:03895
03896:-00056:-00181:+00114:003126.6088:03896
03897:-00008:-00174:+00133:003126.6088:03897
03898:-00042:-00160:+00091:003126.6088:03898
03899:+00029:-00122:+00143:003126.6088:03899
03900:+00017:-00114:+00136:003190.0131:03900
03901:+00022:-00054:+00102:003190.0131:03901
03902:-00008:-00033:+00038:003190.0131:03902
03903:+00001:-00022:+00042:003190.0131:03903
03904:-00021:+00011:-00031:003190.0131:03904
03905:-00056:+00045:-00031:003190.0131:03905
03906:-00023:+00070:-00019:003190.0131:03906
03907:-00031:+00093:+00039:003103.7475:03907
03908:-00054:+00114:+00041:003103.7475:03908
03909:-00030:+00101:+00000:003103.7475:03909
03910:-00030:+00136:+00039:003103.7475:03910
03911:-00067:+00117:-00033:003103.7475:03911
03912:-00066:+00160:-00052:003103.7475:03912
03913:-00079:+00141:-00009:003072.8613:03913
03914:-00103:+00157:+00012:003072.8613:03914
03915:-00084:+00129:+00006:003072.8613:03915
03916:-00083:+00123:+00005:003072.8613:03916
03917:-00069:+00108:+00021:003072.8613:03917
03918:-00049:+00057:-00037:003072.8613:03918
03919:-00052:+00039:-00095:003072.8613:03919
03920:-00033:+00000:-00135:003173.9794:03920
03921:-00043:-00015:-00082:003173.9794:03921
03922:-00041:-00050:-00068:003173.9794:03922
03923:-00043:-00065:-00066:003173.9794:03923
03924:-00031:-00092:-00094:003173.9794:03924
03925:-00031:-00083:-00047:003173.9794:03925
03926:-00042:-00113:-00067:003111.3107:03926
03927:-00030:-00104:-00122:003111.3107:03927
03928:-00023:-00124:-00152:003111.3107:03928
03929:-00039:-00144:-00131:003111.3107:03929
03930:-00036:-00157:-00182:003111.3107:03930
03931:-00012:-00133:-00146:003111.3107:03931
03932:+00008:-00086:-00133:003111.0397:03932
03933:+00018:-00074:-00116:003111.0397:03933
03934:+00037:-00093:-00125:003111.0397:03934
03935:+00051:-00057:-00164:003111.0397:03935
03936:+00088:-00050:-00186:003111.0397:03936
03937:+00090:+00007:-00159:003111.0397:03937
03938:+00069:+00010:-00139:003111.0397:03938
03939:+00066:+00064:-00151:003230.6523:03939
03940:+00060:+00114:-00088:003230.6523:03940
03941:+00039:+00118:-00054:003230.6523:03941
03942:-00009:+00160:-00080:003230.6523:03942
03943:-00001:+00188:-00118:003230.6523:03943
03944:-00036:+00179:-00034:003230.6523:03944
03945:-00052:+00170:+00025:003174.9509:03945
03946:-00071:+00147:-00026:003174.9509:03946
03947:-00092:+00176:+00010:003174.9509:03947
03948:-00139:+00161:-00007:003174.9509:03948
03949:-00150:+00139:-00039:003174.9509:03949
03950:-00165:+00130:-00139:003174.9509:03950
03951:-00140:+00107:-00150:003190.4248:03951
03952:-00132:+00110:-00064:003190.4248:03952
03953:-00086:+00059:+00078:003190.4248:03953
03954:-00058:+00047:+00118:003190.4248:03954
03955:-00025:+00024:+00128:003190.4248:03955
03956:-00008:+00033:+00147:003190.4248:03956
03957:+00018:+00008:+00046:003306.6157:03957
03958:+00004:+00001:+00027:003306.6157:03958
03959:+00027:-00015:+00036:003306.6157:03959
03960:-00010:-00025:+00042:003306.6157:03960
03961:+00005:-00028:+00044:003306.6157:03961
03962:+00025:-00047:+00147:003306.6157:03962
03963:+00040:-00015:+00163:003249.5798:03963
03964:+00041:-00009:+00137:003249.5798:03964
03965:+00078:-00002:+00047:003249.5798:03965
03966:+00070:+00034:+00052:003249.5798:03966
03967:+00077:+00039:+00031:003249.5798:03967
03968:+00057:+00039:+00057:003249.5798:03968
03969:+00028:+00025:+00057:003249.5798:03969
03970:-00024:+00032:+00086:003240.0917:03970
03971:-00071:+00009:+00090:003240.0917:03971
03972:-00132:+00005:-00028:003240.0917:03972
03973:-00159:-00008:-00051:003240.0917:03973
03974:-00163:-00015:-00045:003240.0917:03974
03975:-00170:-00030:-00046:003240.0917:03975
03976:-00170:-00048:-00039:003350.3007:03976
03977:-00149:-00009:+00017:003350.3007:03977
03978:-00127:-00034:+00082:003350.3007:03978
03979:-00105:-00012:+00056:003350.3007:03979
03980:-00066:+00002:+00030:003350.3007:03980
03981:-00051:+00017:-00016:003350.3007:03981
03982:-00031:+00018:-00029:003258.0429:03982
03983:-00002:+00015:-00076:003258.0429:03983
03984:-00006:+00008:-00089:003258.0429:03984
03985:+00037:+00034:-00066:003258.0429:03985
03986:+00063:+00049:-00040:003258.0429:03986
03987:+00064:+00047:-00006:003258.0429:03987
03988:+00066:+00045:+00113:003231.6743:03988
03989:+00085:+00049:+00115:003231.6743:03989
03990:+00114:+00081:+00017:003231.6743:03990
03991:+00116:+00074:-00122:003231.6743:03991
03992:+00137:+00075:+00079:003231.6743:03992
03993:+00120:+00056:+00111:003231.6743:03993
03994:+00055:+00068:-00047:003315.2407:03994
03995:+00066:+00077:-00118:003315.2407:03995
03996:+00034:+00044:-00019:003315.2407:03996
03997:+00015:+00034:+00056:003315.2407:03997
03998:-00054:+00033:+00038:003315.2407:03998
03999:-00040:+00007:+00038:003315.2407:03999
04000:-00053:-00024:+00118:003216.0192:04000
04001:-00055:-00039:+00129:003216.0192:04001
04002:-00033:-00052:+00095:003216.0192:04002
04003:-00013:-00042:+00106:003216.0192:04003
04004:+00046:-00040:+00152:003216.0192:04004
04005:-00042:-00060:+00031:003216.0192:04005
04006:+00001:-00057:+00117:003174.2277:04006
04007:-00017:-00073:+00035:003174.2277:04007
04008:-00023:-00091:+00144:003174.2277:04008
04009:+00032:-00143:+00144:003174.2277:04009
04010:+00019:-00139:+00138:003174.2277:04010
04011:+00020:-00155:+00159:003174.2277:04011
04012:-00026:-00161:+00115:003174.2277:04012
04013:+00018:-00168:+00069:003264.0117:04013
04014:+00045:-00154:+00067:003264.0117:04014
04015:+00009:-00158:+00098:003264.0117:04015
04016:+00010:-00140:+00139:003264.0117:04016
04017:+00033:-00104:+00147:003264.0117:04017
04018:+00024:-00101:+00156:003264.0117:04018
04019:+00019:-00089:+00106:003166.9675:04019
04020:+00057:-00058:+00101:003166.9675:04020
04021:+00046:-00013:+00014:003166.9675:04021
04022:+00057:-00027:+00056:003166.9675:04022
04023:+00062:+00021:+00037:003166.9675:04023
04024:+00049:+00010:-00010:003166.9675:04024
04025:+00024:+00044:-00062:003134.4458:04025
04026:+00009:+00058:+00029:003134.4458:04026
04027:+00020:+00085:+00008:003134.4458:04027
04028:+00015:+00124:+00007:003134.4458:04028
04029:+00005:+00102:+00047:003134.4458:04029
04030:-00006:+00130:+00043:003134.4458:04030
04031:-00037:+00140:-00009:003134.4458:04031
04032:-00030:+00154:-00040:003222.4980:04032
04033:-00051:+00140:-00043:003222.4980:04033
04034:-00088:+00130:+00016:003222.4980:04034
04035:-00080:+00087:-00042:003222.4980:04035
04036:-00080:+00098:-00039:003222.4980:04036
04037:-00116:+00039:-00047:003222.4980:04037
04038:-00093:+00051:-00072:003150.8698:04038
04039:-00089:+00036:-00122:003150.8698:04039
04040:-00089:+00021:-00125:003150.8698:04040
04041:-00062:+00004:-00100:003150.8698:04041
04042:-00070:+00007:-00092:003150.8698:04042
04043:-00044:-00027:-00114:003150.8698:04043
04044:-00026:-00033:-00113:003142.3339:04044
04045:-00005:-00044:-00093:003142.3339:04045
04046:+00014:-00065:-00108:003142.3339:04046
04047:+00031:-00067:-00084:003142.3339:04047
04048:+00072:-00049:-00096:003142.3339:04048
04049:+00037:-00064:-00100:003142.3339:04049
04050:+00060:-00038:-00111:003255.6015:04050
04051:+00058:-00051:-00128:003255.6015:04051
04052:+00070:-00022:-00154:003255.6015:04052
04053:+00052:-00032:-00141:003255.6015:04053
04054:+00052:+00007:-00131:003255.6015:04054
04055:+00054:+00005:-00162:003255.6015:04055
04056:+00042:+00032:-00097:003255.6015:04056
04057:+00024:+00046:-00108:003191.1733:04057
04058:-00026:+00054:-00079:003191.1733:04058
04059:-00016:+00078:-00086:003191.1733:04059
04060:-00039:+00098:-00006:003191.1733:04060
04061:-00039:+00112:+00011:003191.1733:04061
04062:-00051:+00138:-00068:003191.1733:04062
04063:-00040:+00120:-00073:003198.5732:04063
04064:-00071:+00104:-00009:003198.5732:04064
04065:-00097:+00091:+00026:003198.5732:04065
04066:-00087:+00076:-00008:003198.5732:04066
04067:-00089:+00041:-00039:003198.5732:04067
04068:-00096:+00051:-00103:003198.5732:04068
04069:-00095:+00019:-00135:003315.2084:04069
04070:-00069:+00034:-00119:003315.2084:04070
04071:-00047:+00003:+00010:003315.2084:04071
04072:-00016:-00008:+00150:003315.2084:04072
04073:-00022:-00038:+00181:003315.2084:04073
04074:+00028:-00014:+00110:003315.2084:04074
04075:+00031:-00027:+00119:003258.1000:04075
04076:+00023:-00038:+00011:003258.1000:04076
04077:+00006:-00031:+00002:003258.1000:04077
04078:+00032:-00045:-00028:003258.1000:04078
04079:+00016:-00042:-00027:003258.1000:04079
04080:+00040:-00047:+00028:003258.1000:04080
04081:+00062:-00047:+00029:003256.9318:04081
04082:+00045:-00049:+00099:003256.9318:04082
04083:+00019:-00041:+00106:003256.9318:04083
04084:+00029:-00025:+00097:003256.9318:04084
04085:+00003:+00007:+00089:003256.9318:04085
04086:-00007:+00016:+00127:003256.9318:04086
04087:-00025:+00053:+00093:003359.2949:04087
04088:-00028:+00038:+00050:003359.2949:04088
04089:-00043:+00078:-00007:003359.2949:04089
04090:-00057:+00074:-00075:003359.2949:04090
04091:-00070:+00088:-00099:003359.2949:04091
04092:-00060:+00108:-00046:003359.2949:04092
04093:-00104:+00093:+00021:003266.6721:04093
04094:-00104:+00075:-00042:003266.6721:04094
04095:-00107:+00098:-00065:003266.6721:04095
04096:-00093:+00070:-00049:003266.6721:04096
04097:-00103:+00068:-00045:003266.6721:04097
04098:-00100:+00056:-00051:003266.6721:04098
04099:-00051:+00075:-00032:003248.4899:04099
04100:-00070:+00075:+00003:003248.4899:04100
04101:-00055:+00076:+00022:003248.4899:04101
04102:-00017:+00096:+00057:003248.4899:04102
04103:-00004:+00060:+00061:003248.4899:04103
04104:-00004:+00040:+00034:003248.4899:04104
04105:-00021:+00013:+00006:003323.9758:04105
04106:+00027:+00038:+00007:003323.9758:04106
04107:+00009:-00023:+00043:003323.9758:04107
04108:+00029:-00012:+00043:003323.9758:04108
04109:+00017:-00045:+00033:003323.9758:04109
04110:+00036:-00039:-00038:003323.9758:04110
04111:+00060:-00050:-00020:003323.9758:04111
04112:+00062:-00040:-00022:003232.6279:04112
04113:+00052:-00030:-00008:003232.6279:04113
04114:+00080:-00047:+00105:003232.6279:04114
04115:+00108:-00022:+00160:003232.6279:04115
04116:+00066:-00027:+00146:003232.6279:04116
04117:+00083:-00017:+00105:003232.6279:04117
04118:+00074:-00009:+00138:003182.3298:04118
04119:+00060:-00001:+00046:003182.3298:04119
04120:+00026:+00001:+00053:003182.3298:04120
04121:+00046:+00031:+00156:003182.3298:04121
04122:+00043:-00019:+00164:003182.3298:04122
04123:+00016:+00021:+00126:003182.3298:04123
04124:-00001:-00044:+00131:003263.9807:04124
04125:+00062:-00025:+00113:003263.9807:04125
04126:-00032:-00094:+00052:003263.9807:04126
04127:-00012:-00098:+00111:003263.9807:04127
04128:-00071:-00142:+00044:003263.9807:04128
04129:-00001:-00139:+00094:003263.9807:04129
04130:-00032:-00181:+00162:003158.8679:04130
04131:-00072:-00203:+00166:003158.8679:04131
04132:-00103:-00228:+00105:003158.8679:04132
04133:-00075:-00210:+00077:003158.8679:04133
04134:-00077:-00253:+00112:003158.8679:04134
04135:-00061:-00236:+00102:003158.8679:04135
04136:-00062:-00250:+00071:003158.8679:04136
04137:-00043:-00198:+00100:003118.8337:04137
04138:-00040:-00206:+00056:003118.8337:04138
04139:+00004:-00137:+00099:003118.8337:04139
04140:+00044:-00143:+00053:003118.8337:04140
04141:+00051:-00075:+00075:003118.8337:04141
04142:+00067:-00042:+00129:003118.8337:04142
04143:+00107:+00014:+00067:003198.0817:04143
04144:+00093:+00034:+00069:003198.0817:04144
04145:+00089:+00113:+00024:003198.0817:04145
04146:+00059:+00155:-00058:003198.0817:04146
04147:+00040:+00190:-00118:003198.0817:04147
04148:+00006:+00180:-00063:003198.0817:04148
04149:+00027:+00233:-00062:003096.0202:04149
04150:-00014:+00211:-00039:003096.0202:04150
04151:-00024:+00241:-00088:003096.0202:04151
04152:-00043:+00234:-00017:003096.0202:04152
04153:-00030:+00251:+00033:003096.0202:04153
04154:-00064:+00233:-00014:003096.0202:04154
04155:-00074:+00220:-00045:003096.0202:04155
04156:-00118:+00158:-00093:003080.4709:04156
04157:-00146:+00111:-00109:003080.4709:04157
04158:-00164:+00094:-00166:003080.4709:04158
04159:-00163:+00047:-00159:003080.4709:04159
04160:-00141:+00022:-00094:003080.4709:04160
04161:-00160:-00026:-00074:003080.4709:04161
04162:-00122:-00077:-00121:003182.0148:04162
04163:-00106:-00083:-00104:003182.0148:04163
04164:-00072:-00126:-00063:003182.0148:04164
04165:-00060:-00114:-00059:003182.0148:04165
04166:-00003:-00140:-00072:003182.0148:04166
04167:+00042:-00101:-00089:003182.0148:04167
04168:+00040:-00103:-00065:003182.0148:04168
04169:+00091:-00075:-00125:003119.2431:04169
04170:+00089:-00070:-00122:003119.2431:04170
04171:+00121:-00063:-00128:003119.2431:04171
04172:+00112:-00056:-00093:003119.2431:04172
04173:+00150:-00003:-00036:003119.2431:04173
04174:+00096:-00026:-00042:003119.2431:04174
04175:+00094:+00014:-00061:003126.6320:04175
04176:+00055:+00018:-00039:003126.6320:04176
04177:+00018:+00051:-00081:003126.6320:04177
04178:-00019:+00064:-00125:003126.6320:04178
04179:-00019:+00076:-00079:003126.6320:04179
04180:-00062:+00088:-00124:003126.6320:04180
04181:-00078:+00130:-00066:003238.9340:04181
04182:-00065:+00142:-00123:003238.9340:04182
04183:-00106:+00120:-00110:003238.9340:04183
04184:-00111:+00127:-00028:003238.9340:04184
04185:-00117:+00106:+00036:003238.9340:04185
04186:-00114:+00079:-00012:003238.9340:04186
04187:-00089:+00078:-00018:003238.9340:04187
04188:-00111:+00036:+00034:003174.9628:04188
04189:-00100:-00001:-00017:003174.9628:04189
04190:-00100:-00034:+00041:003174.9628:04190
04191:-00074:-00044:+00041:003174.9628:04191
04192:-00103:-00094:-00019:003174.9628:04192
04193:-00066:-00109:-00105:003174.9628:04193
04194:-00055:-00124:-00088:003190.4248:04194
04195:-00015:-00116:+00080:003190.4248:04195
04196:+00009:-00138:+00136:003190.4248:04196
04197:+00051:-00141:+00214:003190.4248:04197
04198:+00078:-00117:+00209:003190.4248:04198
04199:+00056:-00110:+00150:003190.4248:04199
04200:+00068:-00067:-00035:003315.2666:04200
04201:+00091:-00049:-00058:003315.2666:04201
04202:+00103:-00018:-00016:003315.2666:04202
04203:+00107:+00027:+00023:003315.2666:04203
04204:+00135:+00043:+00039:003315.2666:04204
04205:+00147:+00088:+00127:003315.2666:04205
04206:+00167:+00125:+00124:003249.6494:04206
04207:+00125:+00153:+00092:003249.6494:04207
04208:+00080:+00166:+00060:003249.6494:04208
04209:+00056:+00184:+00049:003249.6494:04209
04210:-00001:+00184:+00010:003249.6494:04210
04211:-00054:+00194:-00045:003249.6494:04211
04212:-00098:+00205:-00064:003240.0668:04212
04213:-00142:+00187:-00052:003240.0668:04213
04214:-00186:+00157:-00047:003240.0668:04214
04215:-00225:+00138:-00077:003240.0668:04215
04216:-00228:+00108:-00029:003240.0668:04216
04217:-00233:+00083:-00006:003240.0668:04217
04218:-00240:+00062:-00018:003315.2863:04218
04219:-00182:+00030:-00010:003315.2863:04219
04220:-00173:+00033:+00002:003315.2863:04220
04221:-00133:+00033:-00110:003315.2863:04221
04222:-00103:+00016:-00105:003315.2863:04222
04223:-00052:+00005:-00039:003315.2863:04223
04224:-00027:-00049:-00047:003232.7470:04224
04225:+00002:-00031:+00034:003232.7470:04225
04226:+00031:-00094:+00047:003232.7470:04226
04227:+00045:-00099:+00089:003232.7470:04227
04228:+00038:-00112:+00010:003232.7470:04228
04229:+00056:-00085:-00013:003232.7470:04229
04230:+00067:-00102:+00051:003232.7470:04230
04231:+00100:-00098:+00034:003182.3054:04231
04232:+00120:-00094:+00019:003182.3054:04232
04233:+00114:-00055:+00103:003182.3054:04233
04234:+00096:-00061:+00109:003182.3054:04234
04235:+00100:-00028:+00058:003182.3054:04235
04236:+00104:-00038:+00008:003182.3054:04236
04237:+00095:+00013:-00050:003264.0117:04237
04238:+00061:-00003:+00098:003264.0117:04238
04239:+00020:+00014:+00165:003264.0117:04239
04240:+00006:+00008:+00198:003264.0117:04240
04241:+00017:+00013:+00163:003264.0117:04241
04242:-00023:+00034:+00176:003264.0117:04242
04243:-00033:+00008:+00160:003166.8769:04243
04244:-00048:+00036:+00113:003166.8769:04244
04245:-00032:+00051:+00136:003166.8769:04245
04246:-00033:+00038:+00108:003166.8769:04246
04247:-00056:-00005:+00172:003166.8769:04247
04248:-00030:-00020:+00100:003166.8769:04248
04249:-00060:-00027:+00107:003134.4865:04249
04250:-00023:-00082:+00176:003134.4865:04250
04251:-00046:-00097:+00134:003134.4865:04251
04252:-00043:-00127:+00137:003134.4865:04252
04253:-00058:-00133:+00190:003134.4865:04253
04254:-00039:-00179:+00129:003134.4865:04254
04255:-00033:-00165:+00138:003134.4865:04255
04256:-00036:-00200:+00113:003214.2509:04256
04257:-00036:-00183:+00070:003214.2509:04257
04258:-00055:-00201:+00085:003214.2509:04258
04259:-00023:-00179:+00048:003214.2509:04259
04260:-00015:-00187:+00047:003214.2509:04260
04261:+00017:-00173:+00090:003214.2509:04261
04262:+00036:-00135:+00081:003119.1789:04262
04263:+00023:-00154:+00027:003119.1789:04263
04264:+00075:-00093:-00080:003119.1789:04264
04265:+00060:-00054:-00026:003119.1789:04265
04266:+00073:-00009:+00020:003119.1789:04266
04267:+00056:-00004:+00028:003119.1789:04267
04268:+00075:+00046:+00010:003119.1789:04268
04269:+00058:+00044:-00028:003080.4086:04269
04270:+00032:+00112:-00071:003080.4086:04270
04271:+00044:+00106:-00171:003080.4086:04271
04272:+00008:+00158:-00143:003080.4086:04272
04273:+00000:+00145:-00005:003080.4086:04273
04274:-00014:+00169:-00013:003080.4086:04274
04275:-00071:+00146:-00066:003166.1855:04275
04276:-00082:+00122:-00103:003166.1855:04276
04277:-00115:+00100:-00049:003166.1855:04277
04278:-00110:+00104:-00107:003166.1855:04278
04279:-00147:+00094:-00138:003166.1855:04279
04280:-00110:+00093:-00069:003166.1855:04280
04281:-00116:+00064:-00049:003088.3540:04281
04282:-00129:+00063:-00086:003088.3540:04282
04283:-00110:+00030:-00112:003088.3540:04283
04284:-00076:+00036:-00124:003088.3540:04284
04285:-00088:+00036:-00118:003088.3540:04285
04286:-00023:+00029:-00143:003088.3540:04286
04287:+00005:+00010:-00109:003088.3540:04287
04288:+00025:+00018:-00039:003088.1010:04288
04289:+00051:+00037:-00052:003088.1010:04289
04290:+00074:+00021:-00114:003088.1010:04290
04291:+00084:+00042:-00112:003088.1010:04291
04292:+00069:+00027:-00107:003088.1010:04292
04293:+00094:+00056:-00107:003088.1010:04293
04294:+00048:+00053:-00091:003206.2158:04294
04295:+00078:+00029:-00082:003206.2158:04295
04296:+00030:+00053:-00026:003206.2158:04296
04297:+00011:+00026:+00012:003206.2158:04297
04298:-00040:+00034:-00024:003206.2158:04298
04299:-00038:+00039:-00047:003206.2158:04299
04300:-00088:+00056:-00076:003150.9057:04300
04301:-00078:+00068:-00124:003150.9057:04301
04302:-00108:+00066:-00117:003150.9057:04302
04303:-00113:+00010:-00132:003150.9057:04303
04304:-00144:+00038:-00155:003150.9057:04304
04305:-00111:+00031:-00066:003150.9057:04305
04306:-00131:+00039:-00048:003150.9057:04306
04307:-00110:+00022:-00075:003158.2065:04307
04308:-00118:+00053:-00060:003158.2065:04308
04309:-00102:+00012:-00053:003158.2065:04309
04310:-00047:+00024:-00056:003158.2065:04310
04311:-00030:-00005:-00035:003158.2065:04311
04312:-00025:+00020:+00014:003158.2065:04312
04313:-00016:-00050:+00001:003297.9912:04313
04314:-00028:-00020:-00069:003297.9912:04314
04315:-00046:-00051:-00063:003297.9912:04315
04316:+00000:-00057:-00009:003297.9912:04316
04317:+00000:-00108:-00001:003297.9912:04317
04318:+00013:-00109:+00001:003297.9912:04318
04319:+00016:-00142:-00006:003232.6965:04319
04320:+00008:-00109:-00035:003232.6965:04320
04321:+00043:-00087:-00075:003232.6965:04321
04322:+00023:-00077:+00103:003232.6965:04322
04323:+00074:-00044:+00143:003232.6965:04323
04324:+00067:-00017:+00233:003232.6965:04324
04325:+00082:+00000:+00140:003240.0292:04325
04326:+00050:+00063:+00095:003240.0292:04326
04327:+00040:+00074:-00049:003240.0292:04327
04328:+00041:+00112:-00038:003240.0292:04328
04329:+00076:+00150:-00046:003240.0292:04329
04330:+00055:+00190:+00049:003240.0292:04330
04331:+00068:+00222:+00083:003368.1298:04331
04332:+00065:+00208:+00122:003368.1298:04332
04333:+00075:+00253:+00046:003368.1298:04333
04334:+00022:+00246:+00037:003368.1298:04334
04335:+00010:+00280:+00006:003368.1298:04335
04336:+00015:+00277:+00027:003368.1298:04336
04337:-00059:+00280:+00044:003292.5886:04337
04338:-00110:+00233:-00014:003292.5886:04338
04339:-00116:+00227:-00005:003292.5886:04339
04340:-00153:+00186:-00008:003292.5886:04340
04341:-00195:+00140:-00043:003292.5886:04341
04342:-00199:+00089:-00009:003292.5886:04342
04343:-00195:+00065:-00003:003273.9733:04343
04344:-00170:+00007:-00008:003273.9733:04344
04345:-00142:-00031:-00038:003273.9733:04345
04346:-00134:-00083:-00025:003273.9733:04346
04347:-00102:-00084:-00016:003273.9733:04347
04348:-00050:-00131:+00013:003273.9733:04348
04349:-00014:-00175:+00023:003359.1816:04349
04350:-00016:-00188:+00003:003359.1816:04350
04351:-00007:-00200:+00029:003359.1816:04351
04352:+00000:-00217:+00018:003359.1816:04352
04353:-00003:-00223:+00054:003359.1816:04353
04354:+00033:-00207:+00034:003359.1816:04354
04355:+00038:-00221:+00092:003266.5888:04355
04356:+00071:-00186:+00115:003266.5888:04356
04357:+00100:-00135:+00133:003266.5888:04357
04358:+00137:-00100:+00109:003266.5888:04358
04359:+00133:-00055:+00065:003266.5888:04359
04360:+00141:-00008:-00028:003266.5888:04360
04361:+00157:+00026:+00032:003266.5888:04361
04362:+00164:+00065:+00042:003223.2827:04362
04363:+00113:+00094:+00088:003223.2827:04363
04364:+00113:+00085:+00093:003223.2827:04364
04365:+00090:+00104:+00101:003223.2827:04365
04366:+00049:+00106:+00074:003223.2827:04366
04367:+00044:+00125:+00122:003223.2827:04367
04368:+00010:+00100:+00320:003306.5385:04368
04369:+00005:+00093:+00180:003306.5385:04369
04370:+00000:+00042:+00162:003306.5385:04370
04371:-00002:+00001:+00154:003306.5385:04371
04372:-00035:-00011:+00211:003306.5385:04372
04373:-00096:-00056:+00062:003306.5385:04373
04374:-00085:-00069:+00133:003199.3596:04374
04375:-00078:-00134:+00085:003199.3596:04375
04376:-00047:-00173:+00114:003199.3596:04376
04377:-00082:-00216:+00073:003199.3596:04377
04378:-00042:-00220:+00127:003199.3596:04378
04379:-00030:-00234:+00100:003199.3596:04379
04380:+00016:-00206:+00092:003158.1525:04380
04381:+00008:-00229:+00163:003158.1525:04381
04382:+00047:-00227:+00131:003158.1525:04382
04383:+00013:-00252:+00091:003158.1525:04383
04384:+00026:-00229:+00051:003158.1525:04384
04385:-00014:-00237:+00109:003158.1525:04385
04386:-00014:-00193:+00157:003238.8784:04386
04387:-00021:-00185:+00106:003238.8784:04387
04388:-00008:-00134:+00062:003238.8784:04388
04389:+00062:-00094:+00034:003238.8784:04389
04390:+00077:-00025:-00077:003238.8784:04390
04391:+00074:+00005:-00116:003238.8784:04391
04392:+00071:+00043:-00101:003238.8784:04392
04393:+00077:+00081:-00060:003142.8056:04393
04394:+00054:+00091:-00020:003142.8056:04394
04395:+00010:+00145:-00015:003142.8056:04395
04396:+00011:+00148:+00040:003142.8056:04396
04397:-00003:+00161:+00031:003142.8056:04397
04398:-00024:+00192:-00038:003142.8056:04398
04399:-00055:+00190:-00088:003103.2219:04399
04400:-00075:+00162:-00047:003103.2219:04400
04401:-00089:+00150:-00105:003103.2219:04401
04402:-00115:+00138:-00138:003103.2219:04402
04403:-00121:+00101:-00103:003103.2219:04403
04404:-00147:+00096:-00033:003103.2219:04404
04405:-00142:+00066:-00052:003103.2219:04405
04406:-00136:-00004:-00117:003189.8513:04406
04407:-00119:+00020:-00128:003189.8513:04407
04408:-00118:-00052:-00127:003189.8513:04408
04409:-00090:-00029:-00102:003189.8513:04409
04410:-00064:-00065:-00117:003189.8513:04410
04411:-00028:-00062:-00073:003189.8513:04411
04412:-00057:-00071:-00123:003119.1323:04412
04413:-00024:-00062:-00096:003119.1323:04413
04414:+00041:-00044:-00120:003119.1323:04414
04415:+00046:-00042:-00114:003119.1323:04415
04416:+00066:-00019:-00116:003119.1323:04416
04417:+00110:-00031:-00116:003119.1323:04417
04418:+00140:-00004:-00157:003126.4802:04418
04419:+00110:-00004:-00107:003126.4802:04419
04420:+00132:+00024:-00111:003126.4802:04420
04421:+00095:+00021:-00087:003126.4802:04421
04422:+00065:+00049:-00094:003126.4802:04422
04423:+00061:+00027:-00089:003126.4802:04423
04424:-00001:+00047:-00121:003126.4802:04424
04425:-00027:+00038:-00161:003230.4802:04425
04426:-00053:+00049:-00095:003230.4802:04426
04427:-00097:+00035:-00117:003230.4802:04427
04428:-00133:+00025:-00094:003230.4802:04428
04429:-00134:+00026:-00123:003230.4802:04429
04430:-00145:+00028:-00080:003230.4802:04430
04431:-00148:+00031:-00071:003182.9565:04431
04432:-00121:+00037:+00035:003182.9565:04432
04433:-00114:+00018:+00027:003182.9565:04433
04434:-00111:+00017:+00036:003182.9565:04434
04435:-00104:+00004:-00020:003182.9565:04435
04436:-00095:-00007:-00060:003182.9565:04436
04437:-00080:-00018:-00056:003198.4997:04437
04438:-00071:-00009:+00013:003198.4997:04438
04439:-00052:-00036:+00062:003198.4997:04439
04440:-00012:-00015:+00010:003198.4997:04440
04441:+00010:-00014:-00023:003198.4997:04441
04442:+00024:-00006:+00023:003198.4997:04442
04443:+00039:-00006:+00059:003306.4873:04443
04444:+00050:+00032:+00070:003306.4873:04444
04445:+00077:+00035:+00047:003306.4873:04445
04446:+00065:+00044:+00079:003306.4873:04446
04447:+00049:+00043:+00132:003306.4873:04447
04448:+00072:+00070:+00099:003306.4873:04448
04449:+00040:+00079:+00128:003257.9094:04449
04450:+00055:+00091:+00062:003257.9094:04450
04451:+00043:+00104:+00065:003257.9094:04451
04452:+00040:+00131:+00014:003257.9094:04452
04453:+00003:+00121:+00038:003257.9094:04453
04454:+00043:+00175:+00055:003257.9094:04454
04455:+00029:+00187:+00041:003239.8977:04455
04456:+00015:+00151:+00072:003239.8977:04456
04457:-00025:+00137:+00053:003239.8977:04457
04458:-00033:+00140:+00025:003239.8977:04458
04459:-00087:+00115:-00019:003239.8977:04459
04460:-00121:+00071:-00026:003239.8977:04460
04461:-00146:+00075:-00033:003341.2097:04461
04462:-00174:+00039:-00016:003341.2097:04462
04463:-00153:+00051:-00001:003341.2097:04463
04464:-00189:+00033:+00001:003341.2097:04464
04465:-00194:+00016:-00009:003341.2097:04465
04466:-00176:-00016:-00044:003341.2097:04466
04467:-00135:+00000:-00040:003341.2097:04467
04468:-00112:-00031:-00036:003249.3706:04468
04469:-00082:+00004:-00026:003249.3706:04469
04470:-00038:-00033:+00009:003249.3706:04470
04471:-00013:-00028:-00021:003249.3706:04471
04472:+00030:-00040:+00068:003249.3706:04472
04473:+00104:-00026:+00097:003249.3706:04473
04474:+00076:-00040:-00013:003214.8352:04474
04475:+00082:-00036:-00023:003214.8352:04475
04476:+00051:-00013:-00062:003214.8352:04476
04477:+00074:-00022:-00005:003214.8352:04477
04478:+00085:+00001:-00063:003214.8352:04478
04479:+00084:+00005:-00041:003214.8352:04479
04480:+00121:+00001:-00019:003289.1877:04480
04481:+00117:+00008:+00109:003289.1877:04481
04482:+00109:-00005:+00154:003289.1877:04482
04483:+00085:+00020:+00125:003289.1877:04483
04484:+00012:-00019:+00160:003289.1877:04484
04485:+00081:+00015:+00148:003289.1877:04485
04486:-00020:-00050:+00044:003199.2919:04486
04487:-00018:-00037:+00077:003199.2919:04487
04488:-00068:-00052:+00059:003199.2919:04488
04489:-00071:-00036:+00008:003199.2919:04489
04490:-00065:-00043:+00106:003199.2919:04490
04491:-00015:-00025:+00166:003199.2919:04491
04492:-00036:-00029:+00189:003158.0637:04492
04493:-00020:-00027:+00195:003158.0637:04493
04494:+00011:-00076:+00220:003158.0637:04494
04495:+00041:-00082:+00131:003158.0637:04495
04496:+00045:-00074:+00090:003158.0637:04496
04497:+00040:-00110:+00174:003158.0637:04497
04498:+00042:-00140:+00119:003158.0637:04498
04499:+00057:-00131:+00058:003247.0849:04499
04500:+00044:-00134:+00139:003247.0849:04500
04501:+00022:-00169:+00159:003247.0849:04501
04502:-00004:-00166:+00063:003247.0849:04502
04503:+00002:-00156:+00092:003247.0849:04503
04504:-00006:-00171:+00142:003247.0849:04504
04505:-00009:-00148:+00140:003134.8061:04505
04506:+00006:-00139:+00163:003134.8061:04506
04507:+00029:-00124:+00117:003134.8061:04507
04508:+00028:-00090:+00053:003134.8061:04508
04509:+00018:-00082:+00098:003134.8061:04509
04510:+00030:-00055:+00052:003134.8061:04510
04511:+00011:-00042:+00066:003095.4824:04511
04512:+00010:-00033:+00024:003095.4824:04512
04513:-00042:-00004:-00063:003095.4824:04513
04514:-00015:+00027:-00045:003095.4824:04514
04515:-00041:+00067:-00059:003095.4824:04515
04516:-00049:+00083:-00051:003095.4824:04516
04517:-00050:+00114:-00038:003095.4824:04517
04518:-00066:+00104:-00043:003181.7460:04518
04519:-00061:+00117:-00098:003181.7460:04519
04520:-00097:+00140:-00027:003181.7460:04520
04521:-00077:+00120:+00042:003181.7460:04521
04522:-00080:+00137:-00035:003181.7460:04522
04523:-00099:+00120:-00091:003181.7460:04523
04524:-00083:+00138:-00052:003095.7670:04524
04525:-00113:+00097:-00088:003095.7670:04525
04526:-00080:+00126:-00109:003095.7670:04526
04527:-00066:+00062:-00109:003095.7670:04527
04528:-00034:+00078:-00123:003095.7670:04528
04529:-00037:+00010:-00127:003095.7670:04529
04530:+00033:+00045:-00109:003095.7670:04530
04531:+00025:-00001:-00066:003087.7819:04531
04532:+00038:+00034:-00095:003087.7819:04532
04533:+00048:-00015:-00090:003087.7819:04533
04534:+00058:-00006:-00085:003087.7819:04534
04535:+00021:-00029:-00056:003087.7819:04535
04536:+00044:-00052:-00134:003087.7819:04536
04537:+00006:-00048:-00082:003205.9311:04537
04538:+00019:-00067:-00139:003205.9311:04538
04539:-00003:-00083:-00131:003205.9311:04539
04540:-00023:-00067:-00101:003205.9311:04540
04541:-00015:-00045:-00114:003205.9311:04541
04542:+00000:-00066:-00139:003205.9311:04542
04543:-00003:-00044:-00097:003134.7939:04543
04544:-00003:-00039:-00091:003134.7939:04544
04545:-00006:-00015:-00115:003134.7939:04545
04546:+00045:-00015:-00086:003134.7939:04546
04547:+00043:+00021:-00048:003134.7939:04547
04548:+00032:+00035:-00038:003134.7939:04548
04549:+00026:+00057:-00025:003134.7939:04549
04550:+00006:+00059:-00051:003150.0786:04550
04551:-00024:+00093:-00108:003150.0786:04551
04552:-00042:+00071:-00133:003150.0786:04552
04553:-00030:+00075:-00143:003150.0786:04553
04554:-00072:+00065:-00111:003150.0786:04554
04555:-00063:+00044:-00001:003150.0786:04555
04556:-00074:+00031:+00081:003272.2578:04556
04557:-00074:+00007:-00011:003272.2578:04557
04558:-00109:-00013:+00027:003272.2578:04558
04559:-00129:-00019:-00025:003272.2578:04559
04560:-00111:-00043:-00049:003272.2578:04560
04561:-00114:-00050:-00076:003272.2578:04561
04562:-00090:-00098:+00025:003215.7648:04562
04563:-00081:-00060:+00016:003215.7648:04563
04564:-00058:-00091:-00005:003215.7648:04564
04565:-00019:-00068:+00025:003215.7648:04565
04566:-00041:-00081:+00114:003215.7648:04566
04567:+00010:-00026:+00175:003215.7648:04567
04568:+00029:-00035:+00144:003223.0717:04568
04569:+00025:+00020:+00059:003223.0717:04569
04570:+00040:+00033:+00019:003223.0717:04570
04571:+00055:+00060:+00023:003223.0717:04571
04572:+00040:+00067:+00021:003223.0717:04572
04573:+00067:+00117:+00049:003223.0717:04573
04574:+00073:+00132:+00033:003341.2622:04574
04575:+00082:+00147:+00010:003341.2622:04575
04576:+00065:+00148:+00054:003341.2622:04576
04577:+00079:+00167:+00041:003341.2622:04577
04578:+00061:+00179:+00053:003341.2622:04578
04579:+00063:+00187:+00043:003341.2622:04579
04580:+00060:+00193:+00023:003275.0380:04580
04581:-00017:+00182:+00009:003275.0380:04581
04582:-00052:+00202:-00052:003275.0380:04582
04583:-00078:+00168:-00073:003275.0380:04583
04584:-00107:+00148:-00025:003275.0380:04584
04585:-00142:+00139:-00013:003275.0380:04585
04586:-00178:+00092:+00058:003239.8479:04586
04587:-00211:+00053:+00064:003239.8479:04587
04588:-00208:+00024:+00061:003239.8479:04588
04589:-00185:+00021:-00077:003239.8479:04589
04590:-00194:-00018:-00089:003239.8479:04590
04591:-00152:-00014:-00072:003239.8479:04591
04592:-00122:-00049:-00030:003350.1816:04592
04593:-00089:-00041:-00044:003350.1816:04593
04594:-00016:-00064:-00011:003350.1816:04594
04595:+00011:-00060:+00030:003350.1816:04595
04596:+00031:-00054:+00047:003350.1816:04596
04597:+00058:-00097:+00035:003350.1816:04597
04598:+00054:-00069:+00059:003350.1816:04598
04599:+00088:-00093:+00087:003240.9714:04599
04600:+00105:-00094:+00003:003240.9714:04600
04601:+00082:-00077:-00015:003240.9714:04601
04602:+00120:-00073:-00011:003240.9714:04602
04603:+00065:-00059:-00036:003240.9714:04603
04604:+00095:-00043:+00005:003240.9714:04604
04605:+00101:-00040:+00098:003214.8352:04605
04606:+00108:-00053:+00133:003214.8352:04606
04607:+00093:-00024:+00134:003214.8352:04607
04608:+00076:-00037:+00137:003214.8352:04608
04609:+00057:-00032:+00155:003214.8352:04609
04610:-00006:-00043:+00096:003214.8352:04610
04611:+00011:-00006:+00093:003289.1687:04611
04612:+00017:+00002:+00146:003289.1687:04612
04613:+00003:+00008:+00096:003289.1687:04613
04614:+00059:-00032:+00252:003289.1687:04614
04615:+00046:-00010:+00136:003289.1687:04615
04616:-00007:-00039:+00145:003289.1687:04616
04617:-00015:-00073:+00030:003190.9777:04617
04618:-00005:-00109:+00088:003190.9777:04618
04619:+00036:-00099:+00163:003190.9777:04619
04620:+00005:-00111:+00200:003190.9777:04620
04621:+00015:-00134:+00124:003190.9777:04621
04622:+00004:-00138:+00084:003190.9777:04622
04623:-00003:-00133:+00034:003157.9741:04623
04624:-00002:-00135:+00048:003157.9741:04624
04625:-00070:-00186:+00104:003157.9741:04625
04626:-00039:-00143:+00145:003157.9741:04626
04627:-00036:-00131:+00148:003157.9741:04627
04628:-00024:-00107:+00133:003157.9741:04628
04629:-00001:-00089:+00075:003157.9741:04629
04630:+00002:-00084:+00089:003230.5473:04630
04631:+00007:-00084:+00091:003230.5473:04631
04632:+00011:-00058:+00091:003230.5473:04632
04633:+00044:-00034:+00039:003230.5473:04633
04634:+00007:-00033:+00016:003230.5473:04634
04635:-00021:-00003:-00035:003230.5473:04635
04636:-00019:+00035:-00051:003134.7822:04636
04637:-00002:+00062:-00105:003134.7822:04637
04638:-00027:+00068:-00063:003134.7822:04638
04639:-00026:+00094:-00003:003134.7822:04639
04640:-00028:+00075:+00043:003134.7822:04640
04641:+00000:+00118:+00001:003134.7822:04641
04642:+00001:+00103:-00007:003103.1643:04642
04643:-00039:+00135:+00022:003103.1643:04643
04644:-00028:+00173:-00049:003103.1643:04644
04645:-00045:+00143:-00107:003103.1643:04645
04646:-00067:+00155:-00138:003103.1643:04646
04647:-00077:+00090:-00060:003103.1643:04647
04648:-00089:+00108:-00056:003103.1643:04648
04649:-00117:+00082:-00118:003197.8708:04649
04650:-00080:+00084:-00105:003197.8708:04650
04651:-00098:+00024:-00072:003197.8708:04651
04652:-00068:+00043:-00052:003197.8708:04652
04653:-00046:+00008:-00095:003197.8708:04653
04654:-00026:+00026:-00080:003197.8708:04654
04655:-00016:-00018:-00061:003126.8588:04655
04656:-00024:+00000:-00059:003126.8588:04656
04657:-00041:-00062:-00112:003126.8588:04657
04658:-00022:-00033:-00128:003126.8588:04658
04659:-00019:-00057:-00107:003126.8588:04659
04660:-00012:-00046:-00084:003126.8588:04660
04661:+00000:-00069:-00123:003126.3986:04661
04662:+00034:-00065:-00116:003126.3986:04662
04663:+00033:-00090:-00145:003126.3986:04663
04664:+00048:-00082:-00110:003126.3986:04664
04665:+00028:-00061:-00077:003126.3986:04665
04666:+00036:-00042:-00064:003126.3986:04666
04667:+00028:-00061:-00072:003126.3986:04667
04668:+00048:-00009:-00070:003238.6933:04668
04669:+00044:-00013:-00111:003238.6933:04669
04670:+00045:+00021:-00123:003238.6933:04670
04671:+00030:+00032:-00120:003238.6933:04671
04672:+00009:+00045:-00088:003238.6933:04672
04673:+00004:+00042:+00040:003238.6933:04673
04674:+00013:+00029:+00078:003191.0451:04674
04675:-00008:+00049:+00045:003191.0451:04675
04676:-00032:+00039:-00047:003191.0451:04676
04677:-00042:+00034:-00008:003191.0451:04677
04678:-00084:+00016:-00030:003191.0451:04678
04679:-00095:+00016:-00132:003191.0451:04679
04680:-00104:-00007:-00120:003190.2666:04680
04681:-00104:+00006:-00039:003190.2666:04681
04682:-00109:-00021:+00039:003190.2666:04682
04683:-00095:+00004:+00030:003190.2666:04683
04684:-00044:-00002:+00090:003190.2666:04684
04685:-00035:-00019:+00069:003190.2666:04685
04686:-00014:+00032:+00030:003315.0273:04686
04687:+00030:+00048:+00061:003315.0273:04687
04688:+00022:+00051:+00052:003315.0273:04688
04689:+00022:+00040:+00030:003315.0273:04689
04690:+00029:+00044:+00003:003315.0273:04690
04691:+00010:+00050:+00028:003315.0273:04691
04692:+00001:+00048:+00057:003240.8959:04692
04693:-00012:+00064:+00076:003240.8959:04693
04694:+00016:+00030:+00061:003240.8959:04694
04695:+00015:+00061:+00026:003240.8959:04695
04696:+00005:+00053:+00048:003240.8959:04696
04697:+00012:+00074:+00029:003240.8959:04697
04698:+00001:+00076:+00032:003240.8959:04698
04699:+00003:+00090:+00045:003239.7912:04699
04700:-00034:+00098:+00036:003239.7912:04700
04701:-00043:+00115:-00028:003239.7912:04701
04702:-00047:+00113:+00020:003239.7912:04702
04703:-00097:+00113:+00023:003239.7912:04703
04704:-00123:+00088:-00020:003239.7912:04704
04705:-00148:+00113:-00042:003323.6372:04705
04706:-00161:+00077:-00006:003323.6372:04706
04707:-00165:+00060:+00000:003323.6372:04707
04708:-00141:+00056:-00004:003323.6372:04708
04709:-00148:+00051:-00057:003323.6372:04709
04710:-00116:+00030:-00026:003323.6372:04710
04711:-00092:+00047:+00012:003232.4899:04711
04712:-00085:+00051:-00011:003232.4899:04712
04713:-00039:+00053:+00003:003232.4899:04713
04714:-00009:+00038:-00008:003232.4899:04714
04715:+00014:+00048:-00037:003232.4899:04715
04716:+00043:+00025:-00066:003232.4899:04716
04717:+00040:+00050:-00044:003206.5549:04717
04718:+00042:+00031:-00046:003206.5549:04718
04719:+00067:+00033:+00070:003206.5549:04719
04720:+00096:+00023:+00019:003206.5549:04720
04721:+00083:+00034:-00002:003206.5549:04721
04722:+00066:-00013:+00097:003206.5549:04722
04723:+00056:-00009:+00117:003289.2387:04723
04724:+00035:-00027:+00086:003289.2387:04724
04725:+00020:-00030:-00001:003289.2387:04725
04726:-00008:-00038:+00006:003289.2387:04726
04727:-00037:-00064:+00010:003289.2387:04727
04728:-00050:-00039:+00077:003289.2387:04728
04729:-00033:-00081:+00113:003174.7692:04729
04730:-00028:-00039:+00132:003174.7692:04730
04731:-00043:-00065:+00069:003174.7692:04731
04732:+00000:-00042:+00106:003174.7692:04732
04733:-00003:-00074:+00068:003174.7692:04733
04734:-00001:-00078:+00098:003174.7692:04734
04735:+00030:-00070:+00047:003174.7692:04735
04736:+00034:-00082:+00126:003142.1511:04736
04737:+00032:-00095:+00129:003142.1511:04737
04738:+00045:-00094:+00156:003142.1511:04738
04739:+00040:-00106:+00154:003142.1511:04739
04740:+00006:-00129:+00179:003142.1511:04740
04741:+00008:-00131:+00136:003142.1511:04741
04742:-00005:-00134:+00072:003214.0742:04742
04743:+00012:-00140:+00014:003214.0742:04743
04744:-00011:-00133:+00077:003214.0742:04744
04745:+00003:-00120:+00100:003214.0742:04745
04746:-00023:-00117:+00078:003214.0742:04746
04747:-00009:-00122:+00124:003214.0742:04747
04748:+00013:-00102:+00135:003111.2529:04748
04749:+00008:-00092:+00113:003111.2529:04749
04750:+00028:-00080:+00086:003111.2529:04750
04751:+00008:-00062:+00077:003111.2529:04751
04752:+00002:-00052:+00061:003111.2529:04752
04753:-00016:-00034:+00050:003111.2529:04753
04754:-00002:-00002:-00014:003111.2529:04754
04755:-00042:+00010:-00003:003087.8276:04755
04756:-00034:+00026:-00035:003087.8276:04756
04757:-00055:+00065:-00019:003087.8276:04757
04758:-00036:+00081:-00090:003087.8276:04758
04759:-00045:+00070:-00062:003087.8276:04759
04760:-00040:+00073:+00025:003087.8276:04760
04761:-00043:+00108:-00043:003165.8310:04761
04762:-00041:+00113:-00084:003165.8310:04762
04763:-00018:+00143:-00041:003165.8310:04763
04764:-00040:+00116:+00009:003165.8310:04764
04765:-00052:+00122:-00023:003165.8310:04765
04766:-00038:+00130:-00031:003165.8310:04766
04767:-00047:+00103:+00007:003165.8310:04767
04768:-00066:+00109:-00067:003088.0451:04768
04769:-00060:+00097:-00167:003088.0451:04769
04770:-00079:+00082:-00130:003088.0451:04770
04771:-00075:+00066:-00103:003088.0451:04771
04772:-00098:+00048:-00107:003088.0451:04772
04773:-00053:+00044:-00104:003088.0451:04773
04774:-00031:-00005:-00059:003087.8332:04774
04775:-00015:+00050:-00010:003087.8332:04775
04776:-00013:+00007:-00051:003087.8332:04776
04777:-00021:-00003:-00098:003087.8332:04777
04778:+00032:+00001:-00121:003087.8332:04778
04779:+00033:+00002:-00125:003087.8332:04779
04780:+00007:-00024:-00122:003197.8105:04780
04781:+00020:-00024:-00108:003197.8105:04781
04782:+00018:-00043:-00066:003197.8105:04782
04783:+00030:-00014:-00117:003197.8105:04783
04784:+00013:-00052:-00121:003197.8105:04784
04785:+00019:+00002:-00160:003197.8105:04785
04786:+00048:-00024:-00176:003197.8105:04786
04787:+00074:+00032:-00137:003134.7058:04787
04788:+00062:+00007:-00077:003134.7058:04788
04789:+00022:+00028:-00053:003134.7058:04789
04790:-00017:+00014:-00077:003134.7058:04790
04791:-00018:+00041:-00089:003134.7058:04791
04792:-00087:+00010:-00110:003134.7058:04792
04793:-00085:+00028:+00028:003150.0488:04793
04794:-00066:-00001:+00113:003150.0488:04794
04795:-00096:-00001:+00061:003150.0488:04795
04796:-00103:+00003:+00010:003150.0488:04796
04797:-00061:+00004:+00028:003150.0488:04797
04798:-00094:-00025:-00089:003150.0488:04798
04799:-00104:-00050:-00097:003272.2011:04799
04800:-00066:-00060:-00174:003272.2011:04800
04801:-00067:-00057:-00092:003272.2011:04801
04802:-00017:-00069:-00038:003272.2011:04802
04803:+00022:-00079:+00119:003272.2011:04803
04804:+00047:-00080:+00142:003272.2011:04804
04805:+00075:-00061:+00178:003215.7836:04805
04806:+00082:-00050:+00169:003215.7836:04806
04807:+00103:-00016:+00073:003215.7836:04807
04808:+00065:+00003:+00040:003215.7836:04808
04809:+00079:+00063:+00034:003215.7836:04809
04810:+00037:+00029:+00024:003215.7836:04810
04811:+00058:+00072:-00010:003215.7836:04811
04812:+00048:+00076:+00046:003223.0903:04812
04813:+00034:+00094:+00068:003223.0903:04813
04814:+00032:+00092:+00043:003223.0903:04814
04815:+00037:+00111:+00026:003223.0903:04815
04816:+00022:+00142:+00039:003223.0903:04816
04817:+00029:+00133:+00063:003223.0903:04817
04818:+00005:+00149:+00102:003323.7219:04818
04819:-00003:+00141:+00115:003323.7219:04819
04820:-00035:+00129:+00028:003323.7219:04820
04821:-00087:+00121:+00021:003323.7219:04821
04822:-00128:+00108:-00087:003323.7219:04822
04823:-00160:+00099:-00079:003323.7219:04823
04824:-00173:+00043:-00044:003249.2822:04824
04825:-00184:+00014:-00064:003249.2822:04825
04826:-00196:+00017:-00094:003249.2822:04826
04827:-00169:+00003:-00059:003249.2822:04827
04828:-00179:-00018:-00039:003249.2822:04828
04829:-00163:-00021:-00077:003249.2822:04829
04830:-00098:-00021:-00017:003231.3818:04830
04831:-00061:-00019:+00041:003231.3818:04831
04832:-00028:+00005:+00040:003231.3818:04832
04833:+00000:-00016:-00017:003231.3818:04833
04834:-00007:-00008:-00007:003231.3818:04834
04835:+00015:-00015:-00032:003231.3818:04835
04836:+00004:-00008:-00023:003315.0400:04836
04837:+00042:-00033:+00012:003315.0400:04837
04838:+00059:+00000:+00013:003315.0400:04838
04839:+00056:-00017:+00023:003315.0400:04839
04840:+00090:-00003:-00003:003315.0400:04840
04841:+00109:+00000:+00047:003315.0400:04841
04842:+00118:+00025:+00028:003224.1459:04842
04843:+00098:+00025:+00074:003224.1459:04843
04844:+00123:+00043:+00034:003224.1459:04844
04845:+00125:+00040:+00079:003224.1459:04845
04846:+00064:+00067:+00023:003224.1459:04846
04847:+00020:+00060:+00034:003224.1459:04847
04848:+00008:+00039:+00072:003224.1459:04848
04849:-00008:+00039:+00069:003182.0578:04849
04850:-00003:+00050:+00066:003182.0578:04850
04851:-00024:+00018:+00075:003182.0578:04851
04852:-00033:-00019:+00194:003182.0578:04852
04853:-00069:-00033:+00170:003182.0578:04853
04854:-00054:-00026:+00167:003182.0578:04854
04855:-00016:-00013:+00150:003272.2011:04855
04856:-00015:-00051:+00127:003272.2011:04856
04857:-00029:-00077:+00126:003272.2011:04857
04858:-00031:-00119:+00106:003272.2011:04858
04859:-00002:-00145:+00081:003272.2011:04859
04860:-00028:-00165:+00108:003272.2011:04860
04861:-00003:-00179:+00138:003174.6970:04861
04862:-00013:-00225:+00116:003174.6970:04862
04863:-00012:-00248:+00082:003174.6970:04863
04864:+00007:-00266:+00110:003174.6970:04864
04865:-00004:-00293:+00155:003174.6970:04865
04866:-00017:-00282:+00145:003174.6970:04866
04867:-00011:-00279:+00105:003134.2226:04867
04868:-00010:-00237:+00087:003134.2226:04868
04869:+00001:-00235:+00102:003134.2226:04869
04870:+00012:-00164:+00073:003134.2226:04870
04871:+00031:-00143:+00106:003134.2226:04871
04872:+00047:-00121:+00087:003134.2226:04872
04873:+00036:-00079:+00086:003134.2226:04873
04874:+00058:-00015:-00027:003214.0375:04874
04875:+00018:-00008:-00042:003214.0375:04875
04876:+00038:+00030:+00041:003214.0375:04876
04877:+00063:+00084:+00011:003214.0375:04877
04878:+00057:+00125:-00020:003214.0375:04878
04879:+00048:+00118:-00005:003214.0375:04879
04880:+00023:+00154:+00010:003111.2175:04880
04881:+00032:+00165:-00052:003111.2175:04881
04882:-00011:+00206:-00079:003111.2175:04882
04883:+00003:+00216:-00075:003111.2175:04883
04884:-00048:+00204:+00028:003111.2175:04884
04885:-00050:+00182:-00052:003111.2175:04885
04886:-00062:+00192:-00023:003087.7648:04886
04887:-00089:+00171:-00020:003087.7648:04887
04888:-00112:+00154:-00073:003087.7648:04888
04889:-00133:+00140:-00067:003087.7648:04889
04890:-00108:+00102:-00144:003087.7648:04890
04891:-00128:+00074:-00128:003087.7648:04891
04892:-00105:+00068:-00066:003087.7648:04892
04893:-00120:+00019:-00119:003181.7285:04893
04894:-00104:-00005:-00129:003181.7285:04894
04895:-00116:-00036:-00086:003181.7285:04895
04896:-00096:-00030:-00099:003181.7285:04896
04897:-00072:-00064:-00123:003181.7285:04897
04898:+00001:-00066:-00080:003181.7285:04898
04899:-00005:-00075:-00052:003111.2412:04899
04900:+00030:-00080:-00100:003111.2412:04900
04901:+00046:-00093:-00095:003111.2412:04901
04902:+00076:-00077:-00123:003111.2412:04902
04903:+00053:-00092:-00095:003111.2412:04903
04904:+00091:-00055:-00111:003111.2412:04904
04905:+00074:-00040:-00085:003111.2412:04905
04906:+00093:-00029:-00082:003110.8896:04906
04907:+00071:-00012:-00124:003110.8896:04907
04908:+00089:-00003:-00170:003110.8896:04908
04909:+00039:+00010:-00140:003110.8896:04909
04910:+00046:+00026:-00084:003110.8896:04910
04911:-00030:+00044:-00037:003110.8896:04911
04912:-00044:+00075:-00040:003230.4431:04912
04913:-00060:+00100:-00073:003230.4431:04913
04914:-00112:+00124:-00060:003230.4431:04914
04915:-00130:+00107:-00137:003230.4431:04915
04916:-00131:+00145:-00148:003230.4431:04916
04917:-00106:+00150:-00118:003230.4431:04917
04918:-00121:+00143:-00084:003166.6606:04918
04919:-00121:+00143:+00034:003166.6606:04919
04920:-00112:+00074:+00021:003166.6606:04920
04921:-00094:+00099:-00058:003166.6606:04921
04922:-00088:+00028:+00068:003166.6606:04922
04923:-00044:+00007:+00035:003166.6606:04923
04924:-00039:-00039:+00012:003182.0275:04924
04925:+00012:-00065:-00107:003182.0275:04925
04926:+00029:-00079:-00128:003182.0275:04926
04927:+00033:-00097:-00115:003182.0275:04927
04928:+00062:-00128:+00009:003182.0275:04928
04929:+00055:-00119:+00145:003182.0275:04929
04930:+00054:-00145:+00253:003182.0275:04930
04931:+00065:-00130:+00206:003306.4226:04931
04932:+00079:-00126:+00205:003306.4226:04932
04933:+00061:-00124:+00112:003306.4226:04933
04934:+00049:-00095:+00057:003306.4226:04934
04935:+00051:-00043:+00087:003306.4226:04935
04936:+00049:+00003:+00074:003306.4226:04936
04937:+00037:+00017:+00074:003232.4899:04937
04938:+00063:+00065:+00056:003232.4899:04938
04939:+00078:+00086:+00077:003232.4899:04939
04940:+00088:+00102:+00067:003232.4899:04940
04941:+00088:+00158:+00098:003232.4899:04941
04942:+00066:+00157:+00034:003232.4899:04942
04943:+00019:+00175:+00045:003239.8352:04943
04944:-00021:+00166:+00029:003239.8352:04944
04945:-00034:+00184:+00029:003239.8352:04945
04946:-00091:+00180:+00009:003239.8352:04946
04947:-00135:+00204:+00000:003239.8352:04947
04948:-00167:+00165:+00009:003239.8352:04948
04949:-00185:+00173:-00041:003332.4296:04949
04950:-00187:+00117:-00006:003332.4296:04950
04951:-00187:+00102:-00018:003332.4296:04951
04952:-00182:+00081:-00007:003332.4296:04952
04953:-00157:+00077:-00055:003332.4296:04953
04954:-00136:+00029:-00032:003332.4296:04954
04955:-00114:+00023:-00026:003249.3264:04955
04956:-00065:+00018:-00028:003249.3264:04956
04957:-00003:+00000:-00016:003249.3264:04957
04958:-00010:-00013:+00013:003249.3264:04958
04959:+00015:-00013:+00011:003249.3264:04959
04960:+00008:-00030:+00000:003249.3264:04960
04961:+00024:-00028:+00022:003239.8098:04961
04962:+00042:-00063:+00020:003239.8098:04962
04963:+00063:-00040:+00001:003239.8098:04963
04964:+00039:-00045:-00016:003239.8098:04964
04965:+00080:-00049:+00003:003239.8098:04965
04966:+00123:-00025:+00012:003239.8098:04966
04967:+00123:-00011:+00039:003315.0786:04967
04968:+00111:-00022:+00096:003315.0786:04968
04969:+00122:+00017:+00133:003315.0786:04969
04970:+00121:+00008:+00046:003315.0786:04970
04971:+00081:+00049:-00098:003315.0786:04971
04972:+00110:+00044:-00064:003315.0786:04972
04973:+00010:+00012:+00023:003215.8764:04973
04974:+00016:-00005:+00031:003215.8764:04974
04975:+00015:+00003:+00076:003215.8764:04975
04976:+00033:+00002:+00138:003215.8764:04976
04977:-00011:-00018:+00141:003215.8764:04977
04978:-00014:-00022:+00138:003215.8764:04978
04979:-00036:-00037:+00093:003215.8764:04979
04980:-00030:-00054:+00115:003182.2026:04980
04981:-00047:-00066:+00114:003182.2026:04981
04982:-00065:-00110:+00145:003182.2026:04982
04983:-00065:-00108:+00077:003182.2026:04983
04984:-00065:-00141:+00137:003182.2026:04984
04985:-00035:-00164:+00139:003182.2026:04985
04986:-00050:-00176:+00119:003255.4763:04986
04987:-00017:-00181:+00089:003255.4763:04987
04988:+00027:-00235:+00097:003255.4763:04988
04989:+00028:-00207:+00141:003255.4763:04989
04990:+00052:-00213:+00125:003255.4763:04990
04991:+00064:-00234:+00178:003255.4763:04991
04992:+00068:-00177:+00210:003174.7753:04992
04993:+00063:-00179:+00079:003174.7753:04993
04994:+00037:-00156:+00078:003174.7753:04994
04995:+00026:-00138:+00054:003174.7753:04995
04996:+00017:-00107:+00099:003174.7753:04996
04997:+00016:-00069:+00117:003174.7753:04997
04998:+00018:-00034:+00065:003142.1806:04998
04999:-00005:-00021:+00043:003142.1806:04999
05000:+00027:+00029:-00012:003142.1806:05000
05001:+00042:+00107:-00051:003142.1806:05001
05002:+00039:+00139:-00086:003142.1806:05002
05003:+00038:+00152:-00003:003142.1806:05003
05004:+00043:+00171:+00062:003142.1806:05004
05005:+00041:+00187:+00038:003222.3266:05005
05006:-00012:+00167:-00043:003222.3266:05006
05007:-00018:+00162:-00067:003222.3266:05007
05008:-00066:+00138:-00050:003222.3266:05008
05009:-00076:+00138:-00083:003222.3266:05009
05010:-00098:+00126:-00078:003222.3266:05010
05011:-00115:+00072:-00058:003134.8413:05011
05012:-00131:+00040:-00019:003134.8413:05012
05013:-00118:+00053:-00055:003134.8413:05013
05014:-00089:+00008:-00088:003134.8413:05014
05015:-00098:-00022:-00080:003134.8413:05015
05016:-00099:-00015:-00055:003134.8413:05016
05017:-00084:-00048:-00093:003126.5212:05017
05018:-00086:-00053:-00122:003126.5212:05018
05019:-00052:-00061:-00141:003126.5212:05019
05020:-00043:-00038:-00150:003126.5212:05020
05021:-00004:-00046:-00137:003126.5212:05021
05022:+00032:-00022:-00121:003126.5212:05022
05023:+00058:+00016:-00120:003126.5212:05023
05024:+00083:+00010:-00116:003222.3327:05024
05025:+00098:+00013:-00086:003222.3327:05025
05026:+00081:+00050:-00132:003222.3327:05026
05027:+00055:+00051:-00195:003222.3327:05027
05028:+00066:+00041:-00206:003222.3327:05028
05029:+00075:+00081:-00162:003222.3327:05029
05030:+00048:+00062:-00148:003166.7868:05030
05031:+00030:+00056:-00086:003166.7868:05031
05032:-00004:+00065:-00088:003166.7868:05032
05033:-00028:+00055:-00089:003166.7868:05033
05034:-00050:+00062:-00160:003166.7868:05034
05035:-00074:+00069:-00143:003166.7868:05035
05036:-00074:+00048:-00184:003174.1132:05036
05037:-00075:+00053:-00052:003174.1132:05037
05038:-00074:+00032:-00068:003174.1132:05038
05039:-00075:+00031:-00068:003174.1132:05039
05040:-00082:+00038:-00059:003174.1132:05040
05041:-00068:+00000:+00039:003174.1132:05041
05042:-00084:+00000:+00077:003289.2644:05042
05043:-00036:-00021:+00013:003289.2644:05043
05044:-00013:-00015:+00034:003289.2644:05044
05045:-00021:-00031:-00075:003289.2644:05045
05046:+00000:-00054:-00096:003289.2644:05046
05047:+00025:-00030:-00032:003289.2644:05047
05048:+00038:-00042:+00018:003289.2644:05048
05049:+00048:-00028:+00126:003240.9648:05049
05050:+00057:-00051:+00190:003240.9648:05050
05051:+00039:-00030:+00119:003240.9648:05051
05052:+00031:-00009:+00071:003240.9648:05052
05053:+00020:-00002:+00040:003240.9648:05053
05054:+00009:+00016:+00032:003240.9648:05054
05055:+00030:+00011:+00083:003231.5187:05055
05056:+00021:+00031:+00088:003231.5187:05056
05057:+00020:+00029:+00145:003231.5187:05057
05058:+00051:+00061:+00105:003231.5187:05058
05059:+00057:+00077:+00113:003231.5187:05059
05060:+00045:+00109:+00117:003231.5187:05060
05061:+00031:+00107:+00078:003332.5605:05061
05062:-00008:+00116:+00079:003332.5605:05062
05063:-00036:+00108:+00075:003332.5605:05063
05064:-00052:+00110:+00086:003332.5605:05064
05065:-00058:+00072:+00064:003332.5605:05065
05066:-00073:+00058:+00047:003332.5605:05066
05067:-00081:+00045:+00001:003249.4343:05067
05068:-00119:+00023:-00024:003249.4343:05068
05069:-00105:+00007:+00039:003249.4343:05069
05070:-00135:-00018:+00050:003249.4343:05070
05071:-00147:-00033:+00009:003249.4343:05071
05072:-00150:-00026:-00064:003249.4343:05072
05073:-00126:-00049:-00078:003223.1213:05073
05074:-00133:-00028:-00068:003223.1213:05074
05075:-00129:-00038:-00079:003223.1213:05075
05076:-00059:-00035:-00022:003223.1213:05076
05077:-00031:-00033:+00041:003223.1213:05077
05078:-00046:-00048:+00096:003223.1213:05078
05079:-00042:-00035:+00051:003323.8322:05079
05080:-00015:-00050:-00105:003323.8322:05080
05081:+00008:-00017:-00071:003323.8322:05081
05082:+00048:-00031:+00081:003323.8322:05082
05083:+00041:+00004:+00043:003323.8322:05083
05084:+00071:-00019:-00027:003323.8322:05084
05085:+00103:+00035:-00045:003215.8703:05085
05086:+00100:+00035:+00008:003215.8703:05086
05087:+00105:+00079:-00017:003215.8703:05087
05088:+00085:+00057:-00018:003215.8703:05088
05089:+00090:+00069:+00022:003215.8703:05089
05090:+00081:+00097:+00015:003215.8703:05090
05091:+00084:+00095:+00028:003215.8703:05091
05092:+00062:+00078:+00000:003182.2814:05092
05093:+00030:+00072:+00003:003182.2814:05093
05094:+00012:+00080:+00071:003182.2814:05094
05095:-00007:+00053:+00073:003182.2814:05095
05096:-00054:+00053:+00135:003182.2814:05096
05097:-00050:+00029:+00117:003182.2814:05097
05098:-00065:+00036:+00117:003272.3840:05098
05099:-00051:+00000:+00078:003272.3840:05099
05100:-00071:+00002:+00163:003272.3840:05100
05101:-00064:-00042:+00159:003272.3840:05101
05102:-00069:-00066:+00113:003272.3840:05102
05103:-00043:-00100:+00160:003272.3840:05103
05104:+00001:-00153:+00102:003150.8105:05104
05105:-00024:-00152:+00140:003150.8105:05105
05106:+00044:-00195:+00142:003150.8105:05106
05107:+00058:-00248:+00101:003150.8105:05107
05108:+00060:-00241:+00144:003150.8105:05108
05109:+00092:-00268:+00085:003150.8105:05109
05110:+00066:-00260:+00089:003118.7348:05110
05111:+00077:-00282:+00129:003118.7348:05111
05112:+00062:-00276:+00095:003118.7348:05112
05113:+00031:-00240:+00127:003118.7348:05113
05114:+00047:-00240:+00085:003118.7348:05114
05115:+00017:-00185:+00146:003118.7348:05115
05116:-00009:-00171:+00109:003118.7348:05116
05117:-00024:-00113:+00049:003189.8933:05117
05118:-00043:-00077:+00145:003189.8933:05118
05119:-00023:-00030:+00116:003189.8933:05119
05120:-00069:+00021:+00004:003189.8933:05120
05121:-00057:+00063:-00094:003189.8933:05121
05122:-00081:+00094:-00063:003189.8933:05122
05123:-00069:+00117:-00048:003088.2053:05123
05124:-00084:+00145:+00006:003088.2053:05124
05125:-00070:+00173:-00078:003088.2053:05125
05126:-00079:+00175:-00077:003088.2053:05126
05127:-00064:+00162:-00045:003088.2053:05127
05128:-00066:+00149:-00006:003088.2053:05128
05129:-00059:+00152:+00031:003088.2053:05129
05130:-00070:+00133:+00128:003065.2504:05130
05131:-00078:+00126:+00064:003065.2504:05131
05132:-00100:+00106:-00085:003065.2504:05132
05133:-00077:+00070:-00128:003065.2504:05133
05134:-00077:+00055:-00184:003065.2504:05134
05135:-00078:+00043:-00147:003065.2504:05135
05136:-00057:+00026:-00080:003158.1123:05136
05137:-00027:+00016:-00022:003158.1123:05137
05138:+00001:-00005:-00004:003158.1123:05138
05139:+00012:-00036:-00076:003158.1123:05139
05140:-00025:-00044:-00133:003158.1123:05140
05141:+00016:-00039:-00160:003158.1123:05141
05142:+00014:-00039:-00139:003158.1123:05142
05143:+00033:-00053:-00083:003088.2221:05143
05144:+00008:-00032:-00083:003088.2221:05144
05145:+00027:-00006:-00092:003088.2221:05145
05146:+00030:-00009:-00125:003088.2221:05146
05147:+00033:+00034:-00148:003088.2221:05147
05148:+00022:+00006:-00196:003088.2221:05148
05149:+00006:+00025:-00189:003095.5683:05149
05150:-00007:+00013:-00121:003095.5683:05150
05151:+00017:+00065:-00102:003095.5683:05151
05152:+00016:+00044:-00086:003095.5683:05152
05153:+00030:+00070:-00132:003095.5683:05153
05154:+00017:+00079:-00112:003095.5683:05154
05155:-00036:+00074:-00187:003206.0461:05155
05156:-00035:+00114:-00122:003206.0461:05156
05157:-00057:+00109:-00103:003206.0461:05157
05158:-00089:+00106:-00078:003206.0461:05158
05159:-00092:+00126:-00119:003206.0461:05159
05160:-00110:+00125:-00118:003206.0461:05160
05161:-00132:+00113:-00146:003206.0461:05161
05162:-00105:+00100:-00134:003158.7426:05162
05163:-00117:+00072:-00100:003158.7426:05163
05164:-00102:+00083:+00011:003158.7426:05164
05165:-00087:+00044:+00053:003158.7426:05165
05166:-00070:+00041:-00012:003158.7426:05166
05167:-00060:+00014:-00003:003158.7426:05167
05168:-00029:-00008:+00018:003166.0949:05168
05169:-00032:-00057:+00087:003166.0949:05169
05170:-00015:-00067:+00067:003166.0949:05170
05171:+00015:-00085:-00003:003166.0949:05171
05172:+00014:-00093:-00085:003166.0949:05172
05173:-00011:-00107:-00067:003166.0949:05173
05174:+00016:-00096:+00041:003280.7485:05174
05175:+00027:-00112:+00151:003280.7485:05175
05176:+00023:-00085:+00221:003280.7485:05176
05177:+00021:-00076:+00190:003280.7485:05177
05178:+00028:-00053:+00074:003280.7485:05178
05179:+00030:-00008:+00066:003280.7485:05179
05180:+00005:+00035:+00130:003215.8330:05180
05181:+00024:+00068:+00095:003215.8330:05181
05182:+00024:+00100:+00105:003215.8330:05182
05183:+00050:+00122:+00076:003215.8330:05183
05184:+00060:+00120:+00135:003215.8330:05184
05185:+00054:+00168:+00015:003215.8330:05185
05186:+00045:+00173:+00062:003223.1645:05186
05187:+00043:+00184:+00066:003223.1645:05187
05188:-00037:+00185:+00074:003223.1645:05188
05189:-00057:+00172:+00049:003223.1645:05189
05190:-00060:+00133:+00082:003223.1645:05190
05191:-00126:+00126:+00042:003223.1645:05191
05192:-00166:+00103:-00011:003323.7741:05192
05193:-00196:+00086:-00008:003323.7741:05193
05194:-00186:+00057:+00024:003323.7741:05194
05195:-00207:+00044:+00008:003323.7741:05195
05196:-00183:+00009:-00003:003323.7741:05196
05197:-00174:+00016:+00041:003323.7741:05197
05198:-00140:-00046:-00016:003323.7741:05198
05199:-00112:-00044:-00010:003240.9587:05199
05200:-00067:-00058:-00061:003240.9587:05200
05201:-00017:-00057:-00048:003240.9587:05201
05202:-00022:-00061:+00010:003240.9587:05202
05203:+00021:-00078:+00082:003240.9587:05203
05204:+00051:-00081:+00014:003240.9587:05204
05205:+00073:-00067:+00017:003214.8659:05205
05206:+00079:-00064:+00104:003214.8659:05206
05207:+00088:-00067:+00047:003214.8659:05207
05208:+00079:-00039:+00018:003214.8659:05208
05209:+00107:-00010:-00023:003214.8659:05209
05210:+00101:-00016:+00042:003214.8659:05210
05211:+00093:-00018:-00032:003297.8437:05211
05212:+00121:+00033:-00026:003297.8437:05212
05213:+00116:+00027:+00009:003297.8437:05213
05214:+00120:+00053:+00027:003297.8437:05214
05215:+00079:+00053:+00001:003297.8437:05215
05216:+00089:+00057:+00066:003297.8437:05216
05217:+00042:+00063:+00064:003199.2792:05217
05218:+00015:+00079:+00001:003199.2792:05218
05219:+00011:+00058:+00023:003199.2792:05219
05220:+00001:+00068:+00013:003199.2792:05220
05221:-00014:+00028:+00075:003199.2792:05221
05222:-00024:+00038:+00113:003199.2792:05222
05223:+00006:+00012:+00161:003174.0590:05223
05224:-00054:-00020:+00240:003174.0590:05224
05225:+00002:-00048:+00160:003174.0590:05225
05226:-00105:-00126:+00119:003174.0590:05226
05227:-00058:-00141:+00135:003174.0590:05227
05228:-00157:-00195:+00103:003174.0590:05228
05229:-00105:-00247:+00113:003174.0590:05229
05230:-00111:-00277:+00102:003247.0725:05230
05231:-00030:-00262:+00126:003247.0725:05231
05232:-00032:-00278:+00134:003247.0725:05232
05233:+00010:-00266:+00099:003247.0725:05233
05234:+00065:-00225:+00093:003247.0725:05234
05235:+00124:-00212:+00130:003247.0725:05235
05236:+00115:-00208:+00106:003158.7128:05236
05237:+00123:-00177:+00150:003158.7128:05237
05238:+00125:-00180:+00152:003158.7128:05238
05239:+00067:-00170:+00173:003158.7128:05239
05240:+00079:-00112:+00180:003158.7128:05240
05241:+00061:-00094:+00168:003158.7128:05241
05242:+00034:-00013:+00120:003118.6364:05242
05243:+00037:+00003:+00107:003118.6364:05243
05244:+00037:+00061:+00085:003118.6364:05244
05245:+00022:+00107:-00053:003118.6364:05245
05246:+00003:+00121:-00108:003118.6364:05246
05247:-00058:+00164:-00087:003118.6364:05247
05248:-00082:+00192:-00030:003118.6364:05248
05249:-00094:+00213:-00029:003206.0339:05249
05250:-00118:+00232:+00069:003206.0339:05250
05251:-00130:+00221:+00062:003206.0339:05251
05252:-00115:+00207:+00047:003206.0339:05252
05253:-00119:+00187:-00001:003206.0339:05253
05254:-00111:+00172:-00013:003206.0339:05254
05255:-00139:+00134:+00000:003103.5803:05255
05256:-00148:+00106:-00034:003103.5803:05256
05257:-00120:+00093:-00089:003103.5803:05257
05258:-00132:+00037:-00092:003103.5803:05258
05259:-00094:-00020:-00085:003103.5803:05259
05260:-00083:-00048:-00096:003103.5803:05260
05261:-00041:-00094:-00116:003103.1525:05261
05262:-00003:-00122:-00078:003103.1525:05262
05263:-00003:-00153:-00057:003103.1525:05263
05264:+00036:-00134:-00110:003103.1525:05264
05265:+00074:-00172:-00136:003103.1525:05265
05266:+00078:-00154:-00155:003103.1525:05266
05267:+00073:-00173:-00137:003103.1525:05267
05268:+00079:-00142:-00118:003205.9672:05268
05269:+00072:-00155:-00113:003205.9672:05269
05270:+00054:-00103:-00201:003205.9672:05270
05271:+00079:-00089:-00183:003205.9672:05271
05272:+00081:-00036:-00114:003205.9672:05272
05273:+00070:-00035:-00101:003205.9672:05273
05274:+00093:+00033:-00056:003142.7463:05274
05275:+00075:+00063:-00152:003142.7463:05275
05276:+00038:+00083:-00199:003142.7463:05276
05277:+00073:+00114:-00188:003142.7463:05277
05278:+00059:+00130:-00171:003142.7463:05278
05279:+00001:+00119:-00145:003142.7463:05279
05280:-00028:+00158:-00102:003158.0871:05280
05281:-00035:+00152:-00119:003158.0871:05281
05282:-00064:+00181:-00200:003158.0871:05282
05283:-00094:+00203:-00186:003158.0871:05283
05284:-00100:+00200:-00182:003158.0871:05284
05285:-00133:+00190:-00102:003158.0871:05285
05286:-00092:+00134:+00011:003158.0871:05286
05287:-00077:+00132:-00001:003263.8740:05287
05288:-00092:+00100:-00070:003263.8740:05288
05289:-00131:+00098:-00076:003263.8740:05289
05290:-00111:+00060:-00016:003263.8740:05290
05291:-00109:+00047:-00004:003263.8740:05291
05292:-00090:+00023:+00029:003263.8740:05292
05293:-00059:-00005:+00078:003199.2792:05293
05294:-00070:-00013:-00007:003199.2792:05294
05295:-00032:-00024:-00053:003199.2792:05295
05296:-00028:-00025:+00044:003199.2792:05296
05297:+00000:-00061:+00070:003199.2792:05297
05298:+00011:-00045:+00064:003199.2792:05298
05299:+00050:-00053:+00079:003206.6162:05299
05300:+00034:-00052:+00092:003206.6162:05300
05301:+00034:-00045:+00059:003206.6162:05301
05302:+00024:-00033:+00061:003206.6162:05302
05303:+00034:-00015:+00086:003206.6162:05303
05304:+00030:-00010:+00078:003206.6162:05304
05305:+00032:-00037:+00088:003315.0915:05305
05306:+00006:-00034:+00096:003315.0915:05306
05307:+00011:-00038:+00087:003315.0915:05307
05308:+00000:-00034:+00103:003315.0915:05308
05309:-00015:+00000:+00058:003315.0915:05309
05310:-00041:+00011:+00109:003315.0915:05310
05311:-00039:+00028:+00120:003240.9399:05311
05312:-00057:+00061:+00118:003240.9399:05312
05313:-00068:+00083:-00017:003240.9399:05313
05314:-00085:+00090:-00011:003240.9399:05314
05315:-00106:+00096:-00093:003240.9399:05315
05316:-00120:+00112:-00092:003240.9399:05316
05317:-00110:+00088:-00036:003214.8540:05317
05318:-00131:+00094:+00061:003214.8540:05318
05319:-00145:+00064:+00055:003214.8540:05319
05320:-00132:+00067:+00057:003214.8540:05320
05321:-00115:+00050:+00013:003214.8540:05321
05322:-00108:+00041:+00016:003214.8540:05322
05323:-00074:+00030:-00062:003214.8540:05323
05324:-00060:+00051:+00018:003323.7414:05324
05325:-00002:+00035:+00074:003323.7414:05325
05326:+00000:+00051:-00026:003323.7414:05326
05327:+00007:+00048:-00114:003323.7414:05327
05328:+00036:+00053:-00097:003323.7414:05328
05329:+00072:+00011:+00016:003323.7414:05329
05330:+00094:+00026:+00012:003224.1027:05330
05331:+00093:+00024:-00059:003224.1027:05331
05332:+00095:+00039:-00009:003224.1027:05332
05333:+00100:+00026:-00026:003224.1027:05333
05334:+00112:+00025:+00011:003224.1027:05334
05335:+00123:+00009:+00009:003224.1027:05335
05336:+00143:+00011:+00028:003182.1123:05336
05337:+00080:+00005:-00010:003182.1123:05337
05338:+00072:+00000:+00036:003182.1123:05338
05339:+00048:-00018:+00107:003182.1123:05339
05340:+00014:-00012:+00085:003182.1123:05340
05341:-00053:-00015:+00017:003182.1123:05341
05342:-00030:-00009:+00082:003280.7739:05342
05343:-00032:-00018:+00018:003280.7739:05343
05344:-00034:-00010:+00013:003280.7739:05344
05345:+00027:-00081:+00218:003280.7739:05345
05346:+00048:-00039:+00059:003280.7739:05346
05347:-00005:-00099:+00088:003280.7739:05347
05348:+00006:-00124:+00052:003182.9260:05348
05349:-00027:-00143:+00039:003182.9260:05349
05350:+00002:-00138:+00056:003182.9260:05350
05351:+00007:-00132:+00132:003182.9260:05351
05352:-00021:-00174:+00072:003182.9260:05352
05353:+00015:-00146:+00170:003182.9260:05353
05354:+00019:-00178:+00139:003182.9260:05354
05355:+00001:-00166:+00165:003150.0546:05355
05356:-00039:-00204:+00171:003150.0546:05356
05357:-00055:-00184:+00151:003150.0546:05357
05358:-00068:-00168:+00147:003150.0546:05358
05359:-00030:-00126:+00160:003150.0546:05359
05360:-00025:-00124:+00110:003150.0546:05360
05361:+00018:-00081:+00108:003230.4492:05361
05362:+00033:-00054:+00145:003230.4492:05362
05363:+00034:-00031:+00106:003230.4492:05363
05364:+00035:+00022:+00035:003230.4492:05364
05365:+00058:+00035:+00021:003230.4492:05365
05366:+00035:+00068:+00077:003230.4492:05366
05367:+00026:+00057:+00074:003134.7939:05367
05368:-00012:+00075:+00005:003134.7939:05368
05369:+00000:+00103:-00021:003134.7939:05369
05370:-00018:+00116:-00031:003134.7939:05370
05371:-00030:+00123:-00087:003134.7939:05371
05372:-00058:+00160:+00048:003134.7939:05372
05373:-00028:+00148:+00081:003134.7939:05373
05374:-00115:+00134:+00099:003118.6828:05374
05375:-00094:+00106:+00033:003118.6828:05375
05376:-00105:+00116:+00010:003118.6828:05376
05377:-00143:+00115:-00119:003118.6828:05377
05378:-00158:+00094:-00060:003118.6828:05378
05379:-00122:+00077:-00028:003118.6828:05379
05380:-00106:+00045:-00066:003214.1657:05380
05381:-00090:+00026:-00068:003214.1657:05381
05382:-00062:+00016:-00038:003214.1657:05382
05383:-00050:+00003:-00050:003214.1657:05383
05384:-00035:-00033:-00097:003214.1657:05384
05385:-00010:-00020:-00097:003214.1657:05385
05386:+00014:-00041:-00075:003134.8352:05386
05387:+00012:-00030:-00107:003134.8352:05387
05388:+00042:-00050:-00082:003134.8352:05388
05389:+00051:-00030:-00081:003134.8352:05389
05390:+00039:-00024:-00113:003134.8352:05390
05391:+00052:-00014:-00148:003134.8352:05391
05392:+00054:-00024:-00138:003134.8352:05392
05393:+00073:-00051:-00158:003142.1218:05393
05394:+00048:-00044:-00112:003142.1218:05394
05395:+00054:-00043:-00153:003142.1218:05395
05396:-00006:-00059:-00124:003142.1218:05396
05397:+00031:-00058:-00115:003142.1218:05397
05398:-00042:-00062:-00120:003142.1218:05398
05399:-00004:-00038:-00131:003247.0292:05399
05400:-00025:-00011:-00137:003247.0292:05400
05401:+00026:+00033:-00116:003247.0292:05401
05402:-00003:+00023:-00141:003247.0292:05402
05403:+00011:+00050:-00131:003247.0292:05403
05404:+00015:+00042:-00096:003247.0292:05404
05405:+00016:+00059:-00017:003191.0634:05405
05406:+00012:+00071:+00002:003191.0634:05406
05407:-00002:+00104:-00005:003191.0634:05407
05408:-00027:+00123:-00020:003191.0634:05408
05409:-00057:+00124:-00028:003191.0634:05409
05410:-00059:+00126:-00058:003191.0634:05410
05411:-00068:+00115:-00088:003190.2604:05411
05412:-00088:+00075:-00084:003190.2604:05412
05413:-00093:+00064:-00054:003190.2604:05413
05414:-00093:+00051:-00069:003190.2604:05414
05415:-00088:+00032:-00034:003190.2604:05415
05416:-00085:-00004:+00070:003190.2604:05416
05417:-00060:-00017:+00093:003306.4033:05417
05418:-00027:-00034:+00192:003306.4033:05418
05419:+00015:-00015:+00164:003306.4033:05419
05420:+00022:-00032:+00095:003306.4033:05420
05421:+00032:-00020:+00031:003306.4033:05421
05422:+00043:-00022:+00054:003306.4033:05422
05423:+00031:-00028:+00043:003306.4033:05423
05424:+00007:-00051:+00037:003240.9208:05424
05425:+00009:-00041:+00030:003240.9208:05425
05426:+00018:-00061:+00052:003240.9208:05426
05427:+00009:-00018:+00058:003240.9208:05427
05428:+00058:+00001:+00070:003240.9208:05428
05429:+00052:+00050:+00091:003240.9208:05429
05430:+00062:+00068:+00162:003223.2021:05430
05431:+00022:+00081:+00165:003223.2021:05431
05432:-00012:+00063:+00110:003223.2021:05432
05433:-00004:+00070:+00048:003223.2021:05433
05434:-00064:+00051:-00024:003223.2021:05434
05435:-00104:+00043:-00042:003223.2021:05435
05436:-00134:+00040:-00069:003332.5148:05436
05437:-00145:+00046:-00041:003332.5148:05437
05438:-00147:+00051:+00020:003332.5148:05438
05439:-00111:+00040:+00089:003332.5148:05439
05440:-00130:+00052:-00058:003332.5148:05440
05441:-00105:+00029:-00062:003332.5148:05441
05442:-00113:+00029:-00025:003240.9523:05442
05443:-00128:+00030:-00010:003240.9523:05443
05444:-00090:+00046:+00023:003240.9523:05444
05445:-00066:+00051:+00039:003240.9523:05445
05446:-00063:+00048:+00010:003240.9523:05446
05447:-00015:+00063:-00048:003240.9523:05447
05448:-00009:+00051:-00031:003214.9091:05448
05449:+00018:+00051:+00029:003214.9091:05449
05450:+00026:+00036:+00015:003214.9091:05450
05451:+00068:+00043:+00043:003214.9091:05451
05452:+00103:+00044:+00045:003214.9091:05452
05453:+00125:+00042:+00008:003214.9091:05453
05454:+00123:+00062:-00075:003297.7604:05454
05455:+00136:+00064:-00046:003297.7604:05455
05456:+00096:+00024:-00014:003297.7604:05456
05457:+00134:+00047:-00030:003297.7604:05457
05458:+00077:+00020:-00048:003297.7604:05458
05459:+00034:+00024:+00011:003297.7604:05459
05460:+00029:+00003:+00060:003207.5073:05460
05461:+00000:-00007:+00083:003207.5073:05461
05462:-00017:-00018:-00024:003207.5073:05462
05463:-00008:-00022:+00038:003207.5073:05463
05464:-00017:-00040:+00135:003207.5073:05464
05465:-00020:-00062:+00143:003207.5073:05465
05466:+00016:-00065:+00079:003207.5073:05466
05467:-00006:-00073:+00091:003174.0954:05467
05468:+00015:-00085:+00083:003174.0954:05468
05469:-00013:-00104:+00057:003174.0954:05469
05470:+00012:-00128:+00011:003174.0954:05470
05471:-00005:-00159:+00034:003174.0954:05471
05472:-00027:-00161:+00138:003174.0954:05472
05473:-00012:-00175:+00086:003263.9367:05473
05474:-00009:-00178:+00078:003263.9367:05474
05475:+00030:-00191:+00141:003263.9367:05475
05476:+00008:-00231:+00145:003263.9367:05476
05477:-00026:-00195:+00145:003263.9367:05477
05478:+00002:-00205:+00122:003263.9367:05478
05479:-00012:-00184:+00116:003166.8469:05479
05480:+00002:-00165:+00134:003166.8469:05480
05481:+00003:-00134:+00045:003166.8469:05481
05482:+00013:-00142:+00049:003166.8469:05482
05483:+00044:-00111:+00083:003166.8469:05483
05484:+00025:-00091:+00082:003166.8469:05484
05485:+00043:-00041:+00045:003166.8469:05485
05486:+00043:-00037:+00128:003126.5329:05486
05487:+00044:+00017:+00075:003126.5329:05487
05488:+00025:+00054:+00041:003126.5329:05488
05489:+00033:+00112:+00034:003126.5329:05489
05490:+00001:+00104:+00057:003126.5329:05490
05491:-00051:+00144:+00026:003126.5329:05491
05492:-00040:+00175:-00052:003222.3144:05492
05493:-00025:+00186:-00047:003222.3144:05493
05494:-00032:+00180:-00041:003222.3144:05494
05495:-00018:+00191:-00016:003222.3144:05495
05496:-00016:+00178:-00048:003222.3144:05496
05497:-00002:+00168:-00005:003222.3144:05497
05498:+00001:+00188:+00015:003142.6635:05498
05499:-00031:+00160:+00088:003142.6635:05499
05500:-00035:+00105:-00022:003142.6635:05500
05501:-00065:+00125:-00025:003142.6635:05501
05502:-00080:+00073:-00139:003142.6635:05502
05503:-00109:+00083:-00189:003142.6635:05503
05504:-00106:+00037:-00157:003142.6635:05504
05505:-00095:+00019:-00079:003142.1569:05505
05506:-00113:-00035:-00075:003142.1569:05506
05507:-00074:-00028:-00066:003142.1569:05507
05508:-00068:-00091:-00090:003142.1569:05508
05509:-00045:-00072:-00100:003142.1569:05509
05510:-00026:-00103:-00141:003142.1569:05510
05511:+00027:-00096:-00133:003255.4328:05511
05512:+00064:-00113:-00124:003255.4328:05512
05513:+00110:-00076:-00108:003255.4328:05513
05514:+00084:-00093:-00073:003255.4328:05514
05515:+00137:-00040:-00112:003255.4328:05515
05516:+00110:-00048:-00119:003255.4328:05516
05517:+00138:-00017:-00149:003182.8771:05517
05518:+00091:-00038:-00162:003182.8771:05518
05519:+00086:+00001:-00178:003182.8771:05519
05520:+00088:-00005:-00146:003182.8771:05520
05521:+00059:+00030:-00133:003182.8771:05521
05522:+00030:+00044:-00163:003182.8771:05522
05523:-00014:+00073:-00134:003190.2485:05523
05524:-00066:+00092:-00074:003190.2485:05524
05525:-00061:+00098:+00005:003190.2485:05525
05526:-00060:+00124:-00030:003190.2485:05526
05527:-00079:+00127:+00098:003190.2485:05527
05528:-00078:+00101:+00115:003190.2485:05528
05529:-00148:+00095:+00027:003297.8051:05529
05530:-00124:+00092:-00133:003297.8051:05530
05531:-00109:+00070:-00132:003297.8051:05531
05532:-00092:+00046:-00175:003297.8051:05532
05533:-00078:+00026:-00143:003297.8051:05533
05534:-00014:-00019:-00092:003297.8051:05534
05535:+00028:-00062:+00178:003240.9460:05535
05536:+00044:-00056:+00216:003240.9460:05536
05537:+00023:-00082:+00208:003240.9460:05537
05538:+00038:-00056:+00091:003240.9460:05538
05539:+00065:-00077:+00064:003240.9460:05539
05540:+00053:-00063:+00046:003240.9460:05540
05541:+00088:-00053:+00053:003240.9460:05541
05542:+00062:-00050:+00102:003239.8662:05542
05543:+00035:-00025:+00090:003239.8662:05543
05544:+00060:-00034:+00101:003239.8662:05544
05545:+00077:-00032:+00118:003239.8662:05545
05546:+00048:-00002:+00179:003239.8662:05546
05547:+00040:-00012:+00136:003239.8662:05547
05548:+00057:+00045:+00062:003341.3212:05548
05549:+00044:+00034:+00094:003341.3212:05549
05550:-00014:+00057:+00113:003341.3212:05550
05551:-00073:+00062:+00067:003341.3212:05551
05552:-00086:+00074:-00029:003341.3212:05552
05553:-00101:+00067:+00084:003341.3212:05553
05554:-00120:+00065:+00051:003266.5249:05554
05555:-00140:+00066:+00025:003266.5249:05555
05556:-00150:+00048:+00029:003266.5249:05556
05557:-00161:+00011:+00010:003266.5249:05557
05558:-00154:-00016:-00058:003266.5249:05558
05559:-00143:-00009:-00128:003266.5249:05559
05560:-00129:-00034:-00061:003248.3200:05560
05561:-00114:-00039:-00030:003248.3200:05561
05562:-00076:-00025:-00026:003248.3200:05562
05563:-00045:-00013:+00007:003248.3200:05563
05564:-00045:-00031:-00030:003248.3200:05564
05565:-00047:-00015:-00005:003248.3200:05565
05566:-00016:-00003:+00038:003332.5935:05566
05567:+00002:+00001:+00058:003332.5935:05567
05568:-00004:+00023:+00040:003332.5935:05568
05569:+00027:+00038:+00064:003332.5935:05569
05570:+00062:+00056:+00061:003332.5935:05570
05571:+00054:+00043:+00030:003332.5935:05571
05572:+00067:+00098:-00052:003257.9350:05572
05573:+00065:+00099:-00068:003257.9350:05573
05574:+00080:+00090:-00090:003257.9350:05574
05575:+00124:+00105:-00035:003257.9350:05575
05576:+00122:+00116:-00003:003257.9350:05576
05577:+00108:+00116:+00009:003257.9350:05577
05578:+00086:+00118:+00109:003214.9274:05578
05579:+00106:+00116:+00090:003214.9274:05579
05580:+00053:+00125:+00101:003214.9274:05580
05581:+00046:+00104:-00031:003214.9274:05581
05582:+00025:+00111:-00009:003214.9274:05582
05583:-00040:+00060:-00025:003214.9274:05583
05584:-00046:+00047:+00006:003306.4289:05584
05585:-00030:+00025:+00008:003306.4289:05585
05586:-00071:+00001:+00106:003306.4289:05586
05587:-00071:-00011:+00205:003306.4289:05587
05588:-00050:-00081:+00157:003306.4289:05588
05589:-00072:-00126:+00076:003306.4289:05589
05590:-00051:-00120:+00132:003306.4289:05590
05591:-00051:-00204:+00162:003199.2980:05591
05592:-00069:-00196:+00110:003199.2980:05592
05593:-00058:-00223:+00117:003199.2980:05593
05594:-00057:-00265:+00131:003199.2980:05594
05595:-00072:-00280:+00099:003199.2980:05595
05596:-00072:-00293:+00066:003199.2980:05596
05597:-00069:-00305:+00097:003173.9931:05597
05598:-00054:-00328:+00096:003173.9931:05598
05599:-00013:-00303:+00085:003173.9931:05599
05600:+00016:-00268:+00094:003173.9931:05600
05601:+00036:-00264:+00106:003173.9931:05601
05602:+00050:-00198:+00107:003173.9931:05602
05603:+00088:-00118:+00131:003247.0661:05603
05604:+00095:-00090:+00159:003247.0661:05604
05605:+00083:-00065:+00166:003247.0661:05605
05606:+00085:-00014:+00052:003247.0661:05606
05607:+00066:+00054:-00004:003247.0661:05607
05608:+00058:+00115:-00112:003247.0661:05608
05609:+00047:+00129:-00076:003150.6794:05609
05610:+00035:+00162:-00010:003150.6794:05610
05611:+00007:+00191:-00033:003150.6794:05611
05612:+00012:+00183:-00010:003150.6794:05612
05613:-00025:+00190:+00075:003150.6794:05613
05614:-00024:+00204:+00007:003150.6794:05614
05615:-00041:+00183:-00031:003150.6794:05615
05616:-00049:+00179:+00016:003118.7119:05616
05617:-00075:+00136:+00001:003118.7119:05617
05618:-00094:+00160:-00043:003118.7119:05618
05619:-00104:+00116:-00077:003118.7119:05619
05620:-00120:+00110:-00078:003118.7119:05620
05621:-00140:+00079:-00086:003118.7119:05621
05622:-00124:+00035:-00103:003214.1108:05622
05623:-00114:+00031:-00121:003214.1108:05623
05624:-00076:-00018:-00035:003214.1108:05624
05625:-00058:-00009:-00105:003214.1108:05625
05626:-00055:-00049:-00101:003214.1108:05626
05627:-00005:-00051:-00065:003214.1108:05627
05628:-00020:-00041:-00026:003126.8820:05628
05629:-00020:-00039:-00099:003126.8820:05629
05630:-00049:-00029:-00159:003126.8820:05630
05631:-00001:-00031:-00163:003126.8820:05631
05632:-00005:-00037:-00127:003126.8820:05632
05633:-00007:+00001:-00121:003126.8820:05633
05634:+00030:-00013:-00103:003126.8820:05634
05635:+00055:-00004:-00115:003134.3107:05635
05636:+00057:+00005:-00150:003134.3107:05636
05637:+00078:+00037:-00126:003134.3107:05637
05638:+00052:+00041:-00117:003134.3107:05638
05639:+00063:+00057:-00133:003134.3107:05639
05640:+00025:+00082:-00113:003134.3107:05640
05641:+00024:+00099:-00099:003247.0786:05641
05642:+00000:+00112:-00124:003247.0786:05642
05643:-00025:+00119:-00117:003247.0786:05643
05644:-00019:+00117:-00114:003247.0786:05644
05645:-00060:+00140:-00128:003247.0786:05645
05646:-00100:+00135:-00113:003247.0786:05646
05647:-00091:+00144:-00120:003174.6606:05647
05648:-00109:+00143:-00138:003174.6606:05648
05649:-00121:+00087:-00010:003174.6606:05649
05650:-00092:+00093:-00010:003174.6606:05650
05651:-00148:+00027:-00010:003174.6606:05651
05652:-00131:+00053:+00072:003174.6606:05652
05653:-00105:-00011:+00086:003190.2302:05653
05654:-00089:-00028:+00041:003190.2302:05654
05655:-00102:-00059:-00012:003190.2302:05655
05656:-00053:-00056:-00069:003190.2302:05656
05657:-00034:-00054:-00145:003190.2302:05657
05658:+00014:-00057:-00113:003190.2302:05658
05659:+00074:-00084:+00070:003190.2302:05659
05660:+00089:-00099:+00166:003306.4162:05660
05661:+00098:-00088:+00197:003306.4162:05661
05662:+00110:-00084:+00264:003306.4162:05662
05663:+00103:-00088:+00078:003306.4162:05663
05664:+00121:-00039:+00006:003306.4162:05664
05665:+00118:-00015:+00090:003306.4162:05665
05666:+00124:-00021:+00129:003240.9777:05666
05667:+00050:+00022:+00068:003240.9777:05667
05668:+00091:+00049:+00112:003240.9777:05668
05669:+00078:+00039:+00163:003240.9777:05669
05670:+00046:+00066:+00145:003240.9777:05670
05671:+00009:+00065:+00039:003240.9777:05671
05672:-00018:+00081:+00048:003223.2204:05672
05673:-00046:+00105:+00061:003223.2204:05673
05674:-00087:+00123:+00045:003223.2204:05674
05675:-00114:+00125:+00091:003223.2204:05675
05676:-00119:+00099:+00135:003223.2204:05676
05677:-00142:+00086:+00092:003223.2204:05677
05678:-00181:+00057:+00011:003332.5998:05678
05679:-00209:+00066:-00021:003332.5998:05679
05680:-00232:+00011:-00012:003332.5998:05680
05681:-00219:-00010:-00058:003332.5998:05681
05682:-00204:-00033:-00104:003332.5998:05682
05683:-00139:-00045:-00062:003332.5998:05683
05684:-00110:-00058:-00043:003249.3583:05684
05685:-00090:-00082:-00033:003249.3583:05685
05686:-00056:-00072:-00038:003249.3583:05686
05687:-00042:-00056:+00043:003249.3583:05687
05688:+00005:-00067:+00012:003249.3583:05688
05689:+00042:-00061:-00005:003249.3583:05689
05690:+00036:-00043:+00035:003223.1645:05690
05691:+00061:-00037:+00093:003223.1645:05691
05692:+00074:+00003:+00033:003223.1645:05692
05693:+00091:+00013:+00028:003223.1645:05693
05694:+00121:+00025:+00021:003223.1645:05694
05695:+00103:+00069:+00009:003223.1645:05695
05696:+00110:+00064:+00025:003315.0915:05696
05697:+00151:+00110:-00020:003315.0915:05697
05698:+00112:+00093:+00025:003315.0915:05698
05699:+00112:+00118:+00021:003315.0915:05699
05700:+00067:+00091:+00012:003315.0915:05700
05701:+00074:+00138:-00051:003315.0915:05701
05702:+00025:+00106:+00011:003315.0915:05702
05703:-00037:+00113:+00018:003224.1650:05703
05704:-00052:+00101:+00019:003224.1650:05704
05705:-00034:+00090:+00082:003224.1650:05705
05706:-00034:+00075:+00097:003224.1650:05706
05707:-00045:+00039:+00062:003224.1650:05707
05708:-00054:+00024:+00075:003224.1650:05708
05709:-00029:+00016:+00099:003182.1667:05709
05710:-00043:-00013:+00086:003182.1667:05710
05711:-00043:-00057:+00132:003182.1667:05711
05712:-00026:-00083:+00130:003182.1667:05712
05713:-00018:-00135:+00169:003182.1667:05713
05714:-00029:-00201:+00155:003182.1667:05714
05715:-00049:-00197:+00139:003263.8237:05715
05716:-00046:-00242:+00081:003263.8237:05716
05717:-00055:-00271:+00107:003263.8237:05717
05718:-00046:-00287:+00048:003263.8237:05718
05719:-00019:-00296:+00087:003263.8237:05719
05720:-00025:-00304:+00069:003263.8237:05720
05721:-00026:-00276:+00126:003166.7209:05721
05722:-00008:-00285:+00129:003166.7209:05722
05723:-00009:-00247:+00063:003166.7209:05723
05724:+00048:-00214:+00125:003166.7209:05724
05725:+00072:-00171:+00140:003166.7209:05725
05726:+00034:-00157:+00174:003166.7209:05726
05727:+00067:-00098:+00165:003166.7209:05727
05728:+00054:-00070:+00095:003134.2758:05728
05729:+00039:-00010:+00073:003134.2758:05729
05730:+00060:+00031:-00020:003134.2758:05730
05731:+00062:+00063:-00089:003134.2758:05731
05732:+00040:+00090:-00055:003134.2758:05732
05733:+00062:+00133:-00002:003134.2758:05733
05734:+00050:+00176:+00036:003222.3022:05734
05735:+00076:+00188:+00024:003222.3022:05735
05736:+00052:+00194:+00103:003222.3022:05736
05737:+00023:+00177:+00091:003222.3022:05737
05738:-00026:+00196:-00006:003222.3022:05738
05739:-00051:+00191:-00026:003222.3022:05739
05740:-00062:+00185:-00056:003134.8002:05740
05741:-00090:+00133:-00071:003134.8002:05741
05742:-00110:+00119:-00095:003134.8002:05742
05743:-00162:+00082:-00041:003134.8002:05743
05744:-00162:+00060:-00074:003134.8002:05744
05745:-00171:+00021:-00105:003134.8002:05745
05746:-00148:-00024:-00103:003134.8002:05746
05747:-00147:-00044:-00119:003126.4689:05747
05748:-00115:-00062:-00129:003126.4689:05748
05749:-00071:-00040:-00170:003126.4689:05749
05750:-00036:-00058:-00129:003126.4689:05750
05751:-00011:-00077:-00106:003126.4689:05751
05752:-00006:-00066:-00151:003126.4689:05752
05753:+00020:-00045:-00135:003222.2900:05753
05754:+00054:-00041:-00150:003222.2900:05754
05755:+00054:-00026:-00109:003222.2900:05755
05756:+00079:-00014:-00127:003222.2900:05756
05757:+00051:-00019:-00130:003222.2900:05757
05758:+00077:+00021:-00117:003222.2900:05758
05759:+00079:+00025:-00108:003150.6911:05759
05760:+00061:+00060:-00145:003150.6911:05760
05761:+00053:+00080:-00168:003150.6911:05761
05762:+00049:+00115:-00114:003150.6911:05762
05763:+00019:+00100:-00161:003150.6911:05763
05764:+00013:+00134:-00184:003150.6911:05764
05765:-00021:+00146:-00143:003150.0546:05765
05766:-00029:+00152:-00165:003150.0546:05766
05767:-00083:+00160:-00153:003150.0546:05767
05768:-00119:+00156:-00150:003150.0546:05768
05769:-00133:+00160:-00147:003150.0546:05769
05770:-00109:+00155:-00096:003150.0546:05770
05771:-00134:+00144:-00049:003150.0546:05771
05772:-00104:+00121:-00071:003272.2705:05772
05773:-00110:+00108:+00056:003272.2705:05773
05774:-00076:+00075:+00037:003272.2705:05774
05775:-00144:+00042:+00024:003272.2705:05775
05776:-00096:+00008:-00073:003272.2705:05776
05777:-00092:-00005:-00038:003272.2705:05777
05778:-00092:-00025:-00064:003215.8889:05778
05779:-00098:-00066:-00089:003215.8889:05779
05780:-00049:-00066:-00063:003215.8889:05780
05781:-00022:-00088:-00046:003215.8889:05781
05782:-00001:-00085:+00072:003215.8889:05782
05783:+00053:-00110:+00174:003215.8889:05783
05784:+00093:-00108:+00216:003214.9091:05784
05785:+00092:-00113:+00198:003214.9091:05785
05786:+00096:-00044:+00127:003214.9091:05786
05787:+00096:-00028:+00004:003214.9091:05787
05788:+00076:-00032:+00042:003214.9091:05788
05789:+00049:-00038:+00087:003214.9091:05789
05790:+00043:+00022:+00064:003332.5148:05790
05791:+00023:-00006:+00102:003332.5148:05791
05792:+00019:+00023:+00164:003332.5148:05792
05793:+00004:+00025:+00107:003332.5148:05793
05794:-00009:+00069:+00064:003332.5148:05794
05795:+00004:+00084:+00055:003332.5148:05795
05796:+00003:+00124:+00070:003249.3835:05796
05797:-00014:+00126:+00046:003249.3835:05797
05798:-00018:+00132:+00103:003249.3835:05798
05799:-00057:+00141:+00075:003249.3835:05799
05800:-00114:+00145:+00032:003249.3835:05800
05801:-00135:+00120:-00027:003249.3835:05801
05802:-00194:+00092:-00020:003239.8352:05802
05803:-00197:+00096:-00035:003239.8352:05803
05804:-00210:+00061:-00025:003239.8352:05804
05805:-00168:+00042:+00009:003239.8352:05805
05806:-00167:+00010:-00018:003239.8352:05806
05807:-00112:+00011:-00037:003239.8352:05807
05808:-00084:+00012:-00072:003332.6259:05808
05809:-00051:+00017:-00073:003332.6259:05809
05810:-00013:-00021:+00011:003332.6259:05810
05811:+00027:-00067:+00111:003332.6259:05811
05812:+00005:-00056:+00098:003332.6259:05812
05813:+00025:-00089:+00018:003332.6259:05813
05814:+00018:-00081:-00025:003332.6259:05814
05815:+00004:-00087:-00007:003249.4465:05815
05816:-00024:-00092:+00011:003249.4465:05816
05817:-00004:-00084:-00046:003249.4465:05817
05818:+00019:-00069:-00003:003249.4465:05818
05819:+00072:-00064:+00006:003249.4465:05819
05820:+00091:-00052:-00034:003249.4465:05820
05821:+00100:-00022:-00041:003223.1958:05821
05822:+00142:+00023:+00058:003223.1958:05822
05823:+00144:+00032:+00061:003223.1958:05823
05824:+00154:+00061:+00093:003223.1958:05824
05825:+00127:+00061:+00109:003223.1958:05825
05826:+00105:+00058:+00090:003223.1958:05826
05827:+00052:+00084:+00039:003306.4096:05827
05828:+00060:+00075:+00029:003306.4096:05828
05829:+00032:+00086:+00084:003306.4096:05829
05830:+00017:+00101:+00048:003306.4096:05830
05831:+00027:+00113:+00064:003306.4096:05831
05832:-00027:+00057:+00147:003306.4096:05832
05833:-00038:+00028:+00094:003199.3286:05833
05834:-00090:-00003:+00129:003199.3286:05834
05835:-00043:-00038:+00138:003199.3286:05835
05836:-00103:-00079:+00174:003199.3286:05836
05837:-00067:-00091:+00203:003199.3286:05837
05838:-00142:-00150:+00205:003199.3286:05838
05839:-00069:-00175:+00077:003174.1257:05839
05840:-00126:-00211:+00097:003174.1257:05840
05841:-00088:-00239:+00121:003174.1257:05841
05842:-00075:-00279:+00050:003174.1257:05842
05843:-00051:-00229:+00044:003174.1257:05843
05844:-00049:-00276:+00145:003174.1257:05844
05845:-00014:-00229:+00106:003174.1257:05845
05846:+00011:-00230:+00093:003255.4267:05846
05847:+00052:-00179:+00189:003255.4267:05847
05848:+00074:-00180:+00207:003255.4267:05848
05849:+00095:-00144:+00191:003255.4267:05849
05850:+00111:-00127:+00115:003255.4267:05850
05851:+00126:-00062:+00050:003255.4267:05851
05852:+00126:-00018:+00012:003158.6948:05852
05853:+00066:-00007:-00033:003158.6948:05853
05854:+00054:+00052:-00107:003158.6948:05854
05855:+00047:+00061:-00126:003158.6948:05855
05856:+00029:+00112:-00076:003158.6948:05856
05857:+00000:+00118:+00032:003158.6948:05857
05858:-00022:+00151:+00121:003134.3281:05858
05859:-00043:+00173:+00080:003134.3281:05859
05860:-00071:+00196:+00055:003134.3281:05860
05861:-00064:+00193:-00017:003134.3281:05861
05862:-00131:+00203:-00076:003134.3281:05862
05863:-00142:+00166:-00075:003134.3281:05863
05864:-00144:+00166:-00079:003230.5170:05864
05865:-00160:+00119:-00078:003230.5170:05865
05866:-00138:+00106:-00040:003230.5170:05866
05867:-00126:+00059:-00044:003230.5170:05867
05868:-00094:+00028:-00114:003230.5170:05868
05869:-00080:+00025:-00150:003230.5170:05869
05870:-00040:+00017:-00083:003230.5170:05870
05871:-00015:-00017:-00073:003134.8413:05871
05872:+00000:-00031:-00071:003134.8413:05872
05873:+00030:-00015:-00114:003134.8413:05873
05874:+00030:-00041:-00099:003134.8413:05874
05875:+00024:-00047:-00144:003134.8413:05875
05876:+00044:-00067:-00114:003134.8413:05876
05877:+00069:-00029:-00136:003150.0722:05877
05878:+00051:-00056:-00135:003150.0722:05878
05879:+00105:-00051:-00098:003150.0722:05879
05880:+00088:-00069:-00121:003150.0722:05880
05881:+00093:-00040:-00114:003150.0722:05881
05882:+00089:-00039:-00114:003150.0722:05882
05883:+00047:-00027:-00122:003247.0292:05883
05884:-00008:-00051:-00180:003247.0292:05884
05885:+00013:-00026:-00164:003247.0292:05885
05886:-00041:+00006:-00149:003247.0292:05886
05887:-00057:-00003:-00185:003247.0292:05887
05888:-00048:+00031:-00165:003247.0292:05888
05889:-00073:+00051:-00102:003247.0292:05889
05890:-00075:+00067:-00069:003191.1062:05890
05891:-00085:+00059:-00076:003191.1062:05891
05892:-00086:+00076:-00039:003191.1062:05892
05893:-00075:+00100:+00031:003191.1062:05893
05894:-00049:+00097:+00043:003191.1062:05894
05895:-00071:+00109:-00048:003191.1062:05895
05896:-00059:+00106:-00136:003190.2182:05896
05897:-00085:+00091:-00069:003190.2182:05897
05898:-00105:+00084:-00030:003190.2182:05898
05899:-00107:+00083:-00038:003190.2182:05899
05900:-00118:+00043:-00024:003190.2182:05900
05901:-00100:+00039:-00016:003190.2182:05901
05902:-00072:+00017:-00018:003306.4096:05902
05903:-00016:+00011:-00030:003306.4096:05903
05904:+00002:-00019:+00119:003306.4096:05904
05905:+00009:-00016:+00114:003306.4096:05905
05906:+00043:-00011:+00153:003306.4096:05906
05907:+00079:-00017:+00174:003306.4096:05907
05908:+00044:-00028:+00125:003240.9020:05908
05909:+00009:-00048:-00005:003240.9020:05909
05910:-00005:-00029:-00046:003240.9020:05910
05911:+00000:-00062:-00015:003240.9020:05911
05912:+00000:-00062:+00064:003240.9020:05912
05913:+00014:-00063:+00106:003240.9020:05913
05914:+00019:-00026:+00121:003239.8352:05914
05915:+00019:-00027:+00141:003239.8352:05915
05916:+00022:+00022:+00126:003239.8352:05916
05917:+00043:+00029:+00123:003239.8352:05917
05918:+00038:+00052:+00160:003239.8352:05918
05919:+00025:+00067:+00118:003239.8352:05919
05920:+00029:+00095:-00021:003341.3015:05920
05921:+00003:+00099:-00053:003341.3015:05921
05922:-00023:+00126:-00048:003341.3015:05922
05923:-00049:+00102:-00030:003341.3015:05923
05924:-00092:+00088:-00037:003341.3015:05924
05925:-00089:+00091:-00007:003341.3015:05925
05926:-00078:+00093:+00000:003240.9020:05926
05927:-00127:+00046:-00025:003240.9020:05927
05928:-00121:+00041:+00008:003240.9020:05928
05929:-00107:+00049:-00003:003240.9020:05929
05930:-00115:+00021:+00078:003240.9020:05930
05931:-00098:+00018:+00135:003240.9020:05931
05932:-00084:+00005:+00060:003240.9020:05932
05933:-00045:-00021:-00194:003223.1708:05933
05934:-00031:-00035:-00203:003223.1708:05934
05935:-00004:-00013:-00039:003223.1708:05935
05936:-00011:-00056:+00049:003223.1708:05936
05937:-00017:-00063:+00081:003223.1708:05937
05938:+00006:-00073:+00084:003223.1708:05938
05939:+00029:-00082:+00051:003315.0722:05939
05940:+00036:-00078:+00017:003315.0722:05940
05941:+00049:-00060:-00072:003315.0722:05941
05942:+00037:-00079:-00051:003315.0722:05942
05943:+00098:-00053:-00008:003315.0722:05943
05944:+00104:-00027:+00022:003315.0722:05944
05945:+00091:-00022:+00045:003215.8208:05945
05946:+00087:-00010:+00052:003215.8208:05946
05947:+00067:+00024:+00117:003215.8208:05947
05948:+00082:+00031:+00134:003215.8208:05948
05949:+00057:+00033:+00133:003215.8208:05949
05950:+00084:+00025:+00090:003215.8208:05950
05951:+00019:+00009:+00194:003182.1425:05951
05952:+00058:+00017:+00018:003182.1425:05952
05953:-00007:-00009:-00005:003182.1425:05953
05954:+00056:+00017:+00023:003182.1425:05954
05955:-00032:-00008:+00079:003182.1425:05955
05956:+00042:-00019:+00065:003182.1425:05956
05957:-00026:-00053:+00126:003255.4201:05957
05958:-00013:-00052:+00111:003255.4201:05958
05959:-00052:-00085:+00157:003255.4201:05959
05960:-00046:-00128:+00148:003255.4201:05960
05961:-00052:-00141:+00145:003255.4201:05961
05962:-00022:-00138:+00144:003255.4201:05962
05963:-00030:-00136:+00161:003255.4201:05963
05964:-00067:-00172:+00109:003166.7026:05964
05965:-00032:-00147:+00089:003166.7026:05965
05966:-00044:-00189:+00074:003166.7026:05966
05967:-00052:-00152:+00082:003166.7026:05967
05968:-00071:-00182:+00149:003166.7026:05968
05969:-00035:-00155:+00109:003166.7026:05969
05970:-00032:-00131:+00083:003134.2465:05970
05971:-00017:-00097:+00100:003134.2465:05971
05972:+00008:-00061:+00071:003134.2465:05972
05973:+00029:-00024:+00118:003134.2465:05973
05974:+00036:+00013:+00141:003134.2465:05974
05975:+00054:+00032:+00178:003134.2465:05975
05976:+00050:+00095:+00054:003214.1108:05976
05977:+00056:+00095:-00057:003214.1108:05977
05978:+00032:+00129:-00059:003214.1108:05978
05979:+00012:+00141:-00078:003214.1108:05979
05980:-00008:+00151:-00110:003214.1108:05980
05981:-00021:+00166:-00077:003214.1108:05981
05982:-00025:+00175:+00061:003214.1108:05982
05983:-00013:+00169:+00031:003126.9230:05983
05984:-00041:+00187:-00063:003126.9230:05984
05985:-00032:+00156:-00062:003126.9230:05985
05986:-00032:+00136:-00039:003126.9230:05986
05987:-00063:+00112:-00055:003126.9230:05987
05988:-00055:+00103:-00078:003126.9230:05988
05989:-00078:+00064:-00047:003110.8896:05989
05990:-00087:+00036:-00146:003110.8896:05990
05991:-00075:-00005:-00121:003110.8896:05991
05992:-00064:-00009:-00082:003110.8896:05992
05993:-00062:-00040:-00057:003110.8896:05993
05994:-00034:-00060:-00075:003110.8896:05994
05995:-00043:-00084:-00147:003205.9614:05995
05996:-00041:-00090:-00160:003205.9614:05996
05997:-00009:-00099:-00160:003205.9614:05997
05998:+00000:-00101:-00117:003205.9614:05998
05999:+00013:-00101:-00155:003205.9614:05999
06000:+00024:-00092:-00090:003205.9614:06000
06001:+00048:-00061:-00124:003205.9614:06001
06002:+00014:-00077:-00099:003150.6794:06002
06003:+00058:-00054:-00198:003150.6794:06003
06004:+00040:-00034:-00187:003150.6794:06004
06005:+00054:+00002:-00199:003150.6794:06005
06006:+00024:+00010:-00101:003150.6794:06006
06007:+00075:+00046:-00118:003150.6794:06007
06008:+00048:+00044:-00105:003158.0156:06008
06009:+00059:+00076:-00088:003158.0156:06009
06010:+00062:+00102:-00069:003158.0156:06010
06011:+00043:+00158:-00155:003158.0156:06011
06012:+00018:+00182:-00099:003158.0156:06012
06013:+00002:+00192:-00124:003158.0156:06013
06014:-00033:+00211:-00112:003272.2138:06014
06015:-00055:+00216:+00038:003272.2138:06015
06016:-00033:+00189:+00050:003272.2138:06016
06017:-00098:+00134:+00073:003272.2138:06017
06018:-00102:+00130:+00016:003272.2138:06018
06019:-00094:+00057:-00015:003272.2138:06019
06020:-00143:+00017:-00082:003215.8518:06020
06021:-00175:-00023:-00114:003215.8518:06021
06022:-00175:-00033:-00134:003215.8518:06022
06023:-00160:-00091:-00040:003215.8518:06023
06024:-00164:-00115:+00024:003215.8518:06024
06025:-00094:-00130:+00183:003215.8518:06025
06026:-00084:-00132:+00210:003223.1892:06026
06027:-00030:-00131:+00192:003223.1892:06027
06028:+00032:-00142:+00131:003223.1892:06028
06029:+00062:-00124:+00114:003223.1892:06029
06030:+00079:-00087:+00100:003223.1892:06030
06031:+00068:-00056:+00082:003223.1892:06031
06032:+00067:-00040:+00117:003332.5407:06032
06033:+00110:+00007:+00086:003332.5407:06033
06034:+00101:+00017:+00143:003332.5407:06034
06035:+00124:+00065:+00138:003332.5407:06035
06036:+00132:+00090:+00090:003332.5407:06036
06037:+00156:+00133:+00041:003332.5407:06037
06038:+00151:+00162:+00044:003332.5407:06038
06039:+00131:+00187:+00062:003257.8710:06039
06040:+00062:+00165:+00102:003257.8710:06040
06041:+00028:+00146:+00112:003257.8710:06041
06042:-00025:+00144:+00044:003257.8710:06042
06043:-00112:+00123:+00021:003257.8710:06043
06044:-00151:+00075:-00045:003257.8710:06044
06045:-00192:+00080:-00048:003248.2634:06045
06046:-00236:+00038:-00066:003248.2634:06046
06047:-00238:+00014:-00070:003248.2634:06047
06048:-00226:+00000:-00059:003248.2634:06048
06049:-00198:+00004:-00033:003248.2634:06049
06050:-00196:-00011:+00032:003248.2634:06050
06051:-00180:-00024:+00028:003341.2690:06051
06052:-00123:-00025:-00004:003341.2690:06052
06053:-00116:-00051:-00011:003341.2690:06053
06054:-00087:-00025:+00011:003341.2690:06054
06055:-00052:-00065:+00006:003341.2690:06055
06056:-00004:-00052:+00026:003341.2690:06056
06057:+00028:-00060:-00034:003249.4279:06057
06058:+00022:-00034:-00079:003249.4279:06058
06059:+00069:-00049:+00051:003249.4279:06059
06060:+00082:-00023:+00054:003249.4279:06060
06061:+00092:-00029:+00028:003249.4279:06061
06062:+00184:+00017:-00001:003249.4279:06062
06063:+00182:+00024:-00094:003231.4189:06063
06064:+00173:+00053:-00124:003231.4189:06064
06065:+00143:+00063:-00111:003231.4189:06065
06066:+00198:+00067:+00020:003231.4189:06066
06067:+00170:+00069:+00070:003231.4189:06067
06068:+00111:+00053:+00140:003231.4189:06068
06069:+00094:+00029:+00086:003315.0786:06069
06070:+00042:+00014:+00065:003315.0786:06070
06071:+00011:+00006:+00039:003315.0786:06071
06072:-00039:-00011:-00052:003315.0786:06072
06073:-00057:-00027:+00003:003315.0786:06073
06074:-00053:-00028:+00096:003315.0786:06074
06075:-00044:-00048:+00126:003207.4887:06075
06076:-00047:-00067:+00122:003207.4887:06076
06077:-00059:-00082:+00178:003207.4887:06077
06078:-00042:-00073:+00132:003207.4887:06078
06079:-00088:-00155:+00166:003207.4887:06079
06080:-00042:-00141:+00072:003207.4887:06080
06081:-00056:-00185:+00113:003207.4887:06081
06082:+00015:-00173:+00164:003182.1064:06082
06083:-00022:-00215:+00139:003182.1064:06083
06084:-00006:-00170:+00124:003182.1064:06084
06085:-00039:-00165:+00115:003182.1064:06085
06086:-00013:-00186:+00088:003182.1064:06086
06087:-00032:-00202:+00132:003182.1064:06087
06088:-00028:-00173:+00097:003263.7861:06088
06089:-00019:-00168:+00102:003263.7861:06089
06090:+00009:-00142:+00139:003263.7861:06090
06091:+00036:-00099:+00091:003263.7861:06091
06092:+00049:-00054:+00078:003263.7861:06092
06093:+00089:-00031:+00100:003263.7861:06093
06094:+00087:-00017:+00134:003158.6289:06094
06095:+00078:+00052:+00084:003158.6289:06095
06096:+00069:+00082:+00007:003158.6289:06096
06097:+00042:+00074:-00046:003158.6289:06097
06098:+00026:+00104:-00035:003158.6289:06098
06099:+00017:+00143:+00002:003158.6289:06099
06100:+00030:+00146:+00054:003126.3813:06100
06101:+00014:+00172:-00002:003126.3813:06101
06102:-00022:+00153:+00015:003126.3813:06102
06103:-00036:+00153:+00010:003126.3813:06103
06104:-00049:+00137:-00043:003126.3813:06104
06105:-00086:+00118:-00045:003126.3813:06105
06106:-00110:+00087:-00066:003126.3813:06106
06107:-00132:+00070:-00090:003214.0742:06107
06108:-00133:+00068:-00074:003214.0742:06108
06109:-00133:+00024:-00002:003214.0742:06109
06110:-00110:+00011:-00077:003214.0742:06110
06111:-00109:-00023:-00065:003214.0742:06111
06112:-00102:-00052:-00080:003214.0742:06112
06113:-00090:-00065:-00091:003134.8295:06113
06114:-00071:-00054:-00100:003134.8295:06114
06115:-00068:-00079:-00094:003134.8295:06115
06116:-00015:-00058:-00095:003134.8295:06116
06117:-00024:-00066:-00088:003134.8295:06117
06118:+00004:-00040:-00125:003134.8295:06118
06119:+00035:-00028:-00141:003118.6311:06119
06120:+00073:-00022:-00175:003118.6311:06120
06121:+00071:+00007:-00181:003118.6311:06121
06122:+00099:+00020:-00125:003118.6311:06122
06123:+00109:+00040:-00133:003118.6311:06123
06124:+00134:+00046:-00096:003118.6311:06124
06125:+00105:+00057:-00139:003118.6311:06125
06126:+00066:+00066:-00159:003238.7548:06126
06127:+00041:+00060:-00155:003238.7548:06127
06128:+00009:+00073:-00095:003238.7548:06128
06129:-00012:+00092:-00126:003238.7548:06129
06130:-00038:+00098:-00117:003238.7548:06130
06131:-00062:+00123:-00140:003238.7548:06131
06132:-00092:+00105:-00125:003174.7753:06132
06133:-00088:+00120:-00179:003174.7753:06133
06134:-00066:+00133:-00142:003174.7753:06134
06135:-00062:+00121:-00084:003174.7753:06135
06136:-00084:+00117:+00005:003174.7753:06136
06137:-00085:+00101:+00026:003174.7753:06137
06138:-00066:+00088:+00010:003174.0410:06138
06139:-00080:+00054:-00016:003174.0410:06139
06140:-00088:+00042:-00048:003174.0410:06140
06141:-00080:-00007:+00009:003174.0410:06141
06142:-00069:-00014:-00105:003174.0410:06142
06143:-00066:-00015:-00093:003174.0410:06143
06144:-00056:-00053:-00074:003297.7795:06144
06145:-00047:-00054:+00015:003297.7795:06145
06146:+00000:-00058:+00100:003297.7795:06146
06147:+00017:-00061:+00179:003297.7795:06147
06148:+00027:-00070:+00154:003297.7795:06148
06149:+00030:-00056:+00084:003297.7795:06149
06150:+00028:-00079:+00099:003297.7795:06150
06151:+00013:-00062:+00085:003224.1149:06151
06152:-00019:-00030:+00067:003224.1149:06152
06153:-00018:-00019:+00033:003224.1149:06153
06154:-00042:-00023:+00087:003224.1149:06154
06155:-00036:+00014:+00120:003224.1149:06155
06156:-00023:+00011:+00119:003224.1149:06156
06157:+00003:+00028:+00101:003239.8479:06157
06158:+00043:+00079:+00076:003239.8479:06158
06159:+00026:+00075:+00061:003239.8479:06159
06160:+00024:+00103:+00022:003239.8479:06160
06161:+00019:+00119:+00094:003239.8479:06161
06162:+00047:+00140:+00087:003239.8479:06162
06163:+00024:+00136:+00050:003332.4555:06163
06164:+00041:+00135:+00069:003332.4555:06164
06165:-00032:+00106:+00103:003332.4555:06165
06166:-00095:+00082:+00024:003332.4555:06166
06167:-00134:+00093:+00008:003332.4555:06167
06168:-00127:+00042:-00025:003332.4555:06168
06169:-00156:+00044:-00015:003257.8076:06169
06170:-00174:+00031:-00018:003257.8076:06170
06171:-00161:+00028:-00022:003257.8076:06171
06172:-00139:-00004:-00063:003257.8076:06172
06173:-00131:+00016:-00045:003257.8076:06173
06174:-00082:-00023:+00011:003257.8076:06174
06175:-00062:-00031:+00023:003223.0717:06175
06176:-00072:-00042:+00045:003223.0717:06176
06177:-00055:-00069:+00028:003223.0717:06177
06178:-00057:-00061:-00006:003223.0717:06178
06179:-00017:-00070:-00019:003223.0717:06179
06180:-00020:-00061:+00022:003223.0717:06180
06181:-00008:-00079:+00016:003315.0786:06181
06182:+00039:-00050:-00010:003315.0786:06182
06183:+00090:-00032:-00030:003315.0786:06183
06184:+00067:-00021:+00011:003315.0786:06184
06185:+00094:-00019:+00066:003315.0786:06185
06186:+00123:-00005:+00068:003315.0786:06186
06187:+00131:+00013:+00056:003215.7402:06187
06188:+00129:+00025:+00018:003215.7402:06188
06189:+00116:+00050:+00022:003215.7402:06189
06190:+00098:+00042:-00016:003215.7402:06190
06191:+00076:+00062:-00027:003215.7402:06191
06192:+00037:+00044:-00019:003215.7402:06192
06193:+00038:+00064:+00089:003215.7402:06193
06194:+00031:+00047:+00063:003190.2485:06194
06195:-00002:+00040:+00129:003190.2485:06195
06196:-00013:+00018:+00094:003190.2485:06196
06197:-00028:-00005:+00076:003190.2485:06197
06198:-00032:+00003:+00009:003190.2485:06198
06199:-00054:-00047:+00108:003190.2485:06199
06200:-00038:-00045:+00130:003272.1699:06200
06201:-00002:-00094:+00123:003272.1699:06201
06202:+00014:-00098:+00088:003272.1699:06202
06203:-00030:-00153:+00174:003272.1699:06203
06204:-00024:-00164:+00153:003272.1699:06204
06205:-00020:-00211:+00113:003272.1699:06205
06206:-00038:-00207:+00108:003174.6726:06206
06207:-00072:-00237:+00120:003174.6726:06207
06208:-00019:-00226:+00098:003174.6726:06208
06209:-00059:-00233:+00063:003174.6726:06209
06210:-00040:-00212:+00102:003174.6726:06210
06211:-00059:-00223:+00101:003174.6726:06211
06212:-00015:-00189:+00037:003142.1750:06212
06213:-00019:-00173:+00047:003142.1750:06213
06214:-00020:-00100:+00072:003142.1750:06214
06215:-00006:-00079:+00100:003142.1750:06215
06216:+00024:-00062:+00136:003142.1750:06216
06217:+00046:-00037:+00171:003142.1750:06217
06218:+00058:+00010:+00047:003142.1750:06218
06219:+00046:+00044:-00030:003214.0925:06219
06220:+00071:+00115:+00025:003214.0925:06220
06221:+00063:+00116:+00042:003214.0925:06221
06222:+00073:+00146:+00057:003214.0925:06222
06223:+00038:+00192:+00003:003214.0925:06223
06224:+00030:+00204:-00035:003214.0925:06224
06225:-00015:+00215:-00082:003134.7766:06225
06226:-00028:+00220:-00070:003134.7766:06226
06227:-00059:+00203:-00079:003134.7766:06227
06228:-00093:+00183:-00022:003134.7766:06228
06229:-00089:+00174:-00010:003134.7766:06229
06230:-00146:+00143:-00056:003134.7766:06230
06231:-00153:+00094:-00082:003110.8837:06231
06232:-00175:+00096:-00080:003110.8837:06232
06233:-00157:+00024:-00070:003110.8837:06233
06234:-00142:-00019:-00102:003110.8837:06234
06235:-00123:-00026:-00050:003110.8837:06235
06236:-00075:-00058:-00017:003110.8837:06236
06237:-00078:-00114:-00094:003110.8837:06237
06238:-00031:-00100:-00127:003214.0683:06238
06239:-00008:-00124:-00105:003214.0683:06239
06240:+00010:-00116:-00096:003214.0683:06240
06241:+00043:-00115:-00125:003214.0683:06241
06242:+00071:-00119:-00100:003214.0683:06242
06243:+00066:-00125:-00135:003214.0683:06243
06244:+00095:-00109:-00124:003150.6140:06244
06245:+00083:-00065:-00199:003150.6140:06245
06246:+00083:-00071:-00132:003150.6140:06246
06247:+00120:+00002:-00116:003150.6140:06247
06248:+00089:-00009:-00039:003150.6140:06248
06249:+00077:+00040:-00068:003150.6140:06249
06250:+00045:+00047:-00108:003157.9799:06250
06251:+00059:+00111:-00150:003157.9799:06251
06252:-00007:+00097:-00170:003157.9799:06252
06253:-00004:+00142:-00132:003157.9799:06253
06254:-00029:+00118:-00128:003157.9799:06254
06255:-00067:+00141:+00015:003157.9799:06255
06256:-00069:+00114:+00061:003272.2202:06256
06257:-00085:+00113:+00025:003272.2202:06257
06258:-00091:+00113:+00021:003272.2202:06258
06259:-00101:+00093:-00042:003272.2202:06259
06260:-00111:+00079:-00132:003272.2202:06260
06261:-00094:+00062:-00211:003272.2202:06261
06262:-00073:+00047:-00228:003272.2202:06262
06263:-00053:+00014:-00092:003215.7712:06263
06264:-00036:+00006:-00014:003215.7712:06264
06265:-00022:-00020:+00065:003215.7712:06265
06266:+00018:-00021:+00157:003215.7712:06266
06267:+00028:+00003:+00190:003215.7712:06267
06268:+00060:+00007:+00135:003215.7712:06268
06269:+00061:+00017:+00082:003214.8476:06269
06270:+00063:+00011:+00056:003214.8476:06270
06271:+00007:+00023:+00000:003214.8476:06271
06272:+00004:-00023:+00005:003214.8476:06272
06273:-00031:-00006:+00052:003214.8476:06273
06274:-00066:-00013:+00085:003214.8476:06274
06275:-00068:-00009:+00084:003332.5014:06275
06276:-00044:-00023:+00105:003332.5014:06276
06277:-00046:-00001:+00017:003332.5014:06277
06278:-00044:-00023:+00029:003332.5014:06278
06279:-00022:+00031:+00009:003332.5014:06279
06280:-00010:+00040:+00019:003332.5014:06280
06281:+00011:+00063:+00063:003257.8837:06281
06282:+00033:+00074:+00107:003257.8837:06282
06283:+00015:+00080:+00101:003257.8837:06283
06284:-00002:+00092:+00067:003257.8837:06284
06285:-00034:+00078:+00017:003257.8837:06285
06286:-00044:+00071:-00007:003257.8837:06286
06287:-00082:+00043:-00005:003248.3200:06287
06288:-00079:+00047:+00014:003248.3200:06288
06289:-00094:+00049:+00038:003248.3200:06289
06290:-00110:+00026:-00058:003248.3200:06290
06291:-00109:+00040:-00058:003248.3200:06291
06292:-00126:+00052:-00056:003248.3200:06292
06293:-00109:+00052:-00046:003341.3344:06293
06294:-00098:+00050:+00022:003341.3344:06294
06295:-00060:+00049:+00032:003341.3344:06295
06296:-00082:+00027:+00034:003341.3344:06296
06297:-00059:+00050:+00038:003341.3344:06297
06298:-00033:+00034:-00004:003341.3344:06298
06299:-00034:+00015:+00016:003249.3769:06299
06300:-00011:+00022:+00011:003249.3769:06300
06301:+00016:+00016:-00043:003249.3769:06301
06302:+00032:-00003:-00075:003249.3769:06302
06303:+00075:+00005:-00030:003249.3769:06303
06304:+00080:-00009:-00032:003249.3769:06304
06305:+00083:+00002:-00036:003231.4938:06305
06306:+00080:-00017:+00004:003231.4938:06306
06307:+00071:-00019:+00037:003231.4938:06307
06308:+00078:-00020:+00046:003231.4938:06308
06309:+00090:+00001:+00126:003231.4938:06309
06310:+00039:+00001:+00029:003231.4938:06310
06311:+00018:+00005:-00021:003231.4938:06311
06312:+00014:+00003:+00003:003306.4226:06312
06313:+00009:-00006:+00044:003306.4226:06313
06314:-00030:-00027:+00013:003306.4226:06314
06315:-00058:-00063:+00068:003306.4226:06315
06316:-00052:-00062:+00091:003306.4226:06316
06317:-00037:-00073:+00095:003306.4226:06317
06318:-00046:-00082:+00073:003215.8330:06318
06319:-00020:-00076:+00078:003215.8330:06319
06320:-00022:-00078:+00115:003215.8330:06320
06321:-00003:-00087:+00169:003215.8330:06321
06322:+00009:-00108:+00092:003215.8330:06322
06323:+00028:-00110:+00119:003215.8330:06323
06324:+00046:-00101:+00083:003182.1425:06324
06325:+00022:-00143:+00124:003182.1425:06325
06326:+00032:-00132:+00139:003182.1425:06326
06327:+00027:-00133:+00061:003182.1425:06327
06328:+00014:-00141:+00077:003182.1425:06328
06329:+00005:-00154:+00112:003182.1425:06329
06330:-00006:-00158:+00059:003280.7485:06330
06331:+00016:-00126:+00039:003280.7485:06331
06332:-00010:-00126:+00108:003280.7485:06332
06333:-00003:-00111:+00077:003280.7485:06333
06334:-00002:-00042:+00062:003280.7485:06334
06335:+00011:-00034:+00100:003280.7485:06335
06336:-00022:-00005:+00087:003174.7692:06336
06337:-00002:+00039:+00072:003174.7692:06337
06338:+00015:+00076:+00070:003174.7692:06338
06339:+00020:+00109:+00029:003174.7692:06339
06340:+00028:+00106:-00033:003174.7692:06340
06341:+00010:+00157:-00036:003174.7692:06341
06342:+00015:+00150:-00108:003174.7692:06342
06343:+00011:+00169:-00074:003158.0517:06343
06344:-00010:+00149:+00000:003158.0517:06344
06345:+00002:+00150:+00051:003158.0517:06345
06346:-00013:+00138:+00037:003158.0517:06346
06347:-00058:+00133:+00043:003158.0517:06347
06348:-00049:+00142:-00047:003158.0517:06348
06349:-00065:+00118:-00103:003247.0598:06349
06350:-00066:+00125:-00109:003247.0598:06350
06351:-00099:+00108:-00035:003247.0598:06351
06352:-00108:+00057:-00077:003247.0598:06352
06353:-00092:+00037:-00082:003247.0598:06353
06354:-00084:+00009:-00086:003247.0598:06354
06355:-00079:-00033:-00093:003191.0634:06355
06356:-00078:-00051:-00079:003191.0634:06356
06357:-00050:-00057:-00103:003191.0634:06357
06358:-00022:-00068:-00111:003191.0634:06358
06359:+00007:-00063:-00110:003191.0634:06359
06360:+00033:-00061:-00065:003191.0634:06360
06361:+00086:-00050:-00065:003182.1242:06361
06362:+00092:-00054:-00057:003182.1242:06362
06363:+00105:-00024:-00108:003182.1242:06363
06364:+00066:-00048:-00122:003182.1242:06364
06365:+00077:-00033:-00113:003182.1242:06365
06366:+00042:-00015:-00141:003182.1242:06366
06367:+00033:-00022:-00142:003182.1242:06367
06368:+00017:-00022:-00160:003297.7861:06368
06369:-00025:+00016:-00111:003297.7861:06369
06370:-00043:-00004:-00105:003297.7861:06370
06371:-00049:+00032:-00108:003297.7861:06371
06372:-00048:+00052:-00116:003297.7861:06372
06373:-00078:+00051:-00070:003297.7861:06373
06374:-00057:+00046:-00024:003232.5148:06374
06375:-00076:+00057:-00033:003232.5148:06375
06376:-00030:+00070:-00022:003232.5148:06376
06377:-00030:+00043:+00012:003232.5148:06377
06378:-00003:+00067:+00041:003232.5148:06378
06379:+00003:+00025:-00043:003232.5148:06379
06380:+00019:+00024:-00091:003239.8479:06380
06381:+00037:+00029:-00071:003239.8479:06381
06382:+00020:+00004:-00104:003239.8479:06382
06383:+00008:-00006:+00004:003239.8479:06383
06384:+00024:-00017:+00072:003239.8479:06384
06385:+00017:-00008:+00146:003239.8479:06385
06386:+00015:-00011:+00122:003350.1816:06386
06387:-00013:-00021:+00063:003350.1816:06387
06388:-00041:-00004:+00097:003350.1816:06388
06389:-00030:+00005:+00076:003350.1816:06389
06390:-00036:+00037:+00049:003350.1816:06390
06391:-00047:+00034:+00027:003350.1816:06391
06392:-00057:+00038:+00028:003283.6865:06392
06393:-00035:+00038:+00021:003283.6865:06393
06394:-00026:+00036:-00001:003283.6865:06394
06395:+00001:+00012:+00070:003283.6865:06395
06396:-00006:+00014:+00099:003283.6865:06396
06397:+00000:+00011:+00102:003283.6865:06397
06398:+00004:+00046:+00064:003273.8198:06398
06399:+00015:+00056:+00140:003273.8198:06399
06400:+00028:+00055:+00111:003273.8198:06400
06401:-00028:+00083:+00054:003273.8198:06401
06402:-00005:+00040:+00033:003273.8198:06402
06403:-00055:+00055:+00038:003273.8198:06403
06404:-00066:+00034:-00012:003376.9648:06404
06405:-00086:+00036:-00009:003376.9648:06405
06406:-00106:-00017:+00004:003376.9648:06406
06407:-00134:-00010:+00024:003376.9648:06407
06408:-00106:-00012:+00003:003376.9648:06408
06409:-00117:-00036:-00067:003376.9648:06409
06410:-00129:-00063:-00059:003283.7060:06410
06411:-00115:-00044:-00019:003283.7060:06411
06412:-00086:-00040:+00009:003283.7060:06412
06413:-00048:-00040:+00093:003283.7060:06413
06414:-00070:-00028:+00105:003283.7060:06414
06415:-00071:-00013:+00075:003283.7060:06415
06416:-00051:-00019:+00063:003265.2331:06416
06417:-00021:+00005:+00059:003265.2331:06417
06418:+00008:+00013:-00038:003265.2331:06418
06419:+00020:+00036:-00067:003265.2331:06419
06420:+00068:+00046:-00036:003265.2331:06420
06421:+00083:+00026:-00063:003265.2331:06421
06422:+00102:+00039:-00004:003350.1481:06422
06423:+00140:+00064:-00001:003350.1481:06423
06424:+00122:+00045:+00046:003350.1481:06424
06425:+00086:+00045:+00070:003350.1481:06425
06426:+00078:+00066:-00003:003350.1481:06426
06427:+00068:+00076:-00074:003350.1481:06427
06428:+00040:+00081:-00048:003257.8710:06428
06429:+00018:+00041:+00054:003257.8710:06429
06430:+00028:+00069:+00065:003257.8710:06430
06431:-00006:+00022:+00108:003257.8710:06431
06432:-00011:+00022:+00061:003257.8710:06432
06433:-00016:-00023:+00023:003257.8710:06433
06434:-00039:-00043:-00030:003223.1027:06434
06435:-00043:-00054:-00015:003223.1027:06435
06436:-00017:-00086:+00105:003223.1027:06436
06437:-00024:-00113:+00104:003223.1027:06437
06438:+00014:-00138:+00083:003223.1027:06438
06439:+00007:-00143:+00077:003223.1027:06439
06440:-00008:-00170:+00119:003223.1027:06440
06441:+00029:-00175:+00066:003297.8181:06441
06442:+00028:-00177:+00050:003297.8181:06442
06443:+00026:-00174:+00106:003297.8181:06443
06444:+00026:-00204:+00116:003297.8181:06444
06445:-00010:-00185:+00053:003297.8181:06445
06446:-00011:-00166:+00104:003297.8181:06446
06447:+00020:-00163:+00116:003199.2307:06447
06448:-00015:-00127:+00116:003199.2307:06448
06449:+00011:-00117:+00146:003199.2307:06449
06450:-00023:-00108:+00141:003199.2307:06450
06451:-00003:-00070:+00119:003199.2307:06451
06452:-00020:-00056:+00002:003199.2307:06452
06453:-00031:-00025:+00000:003157.9978:06453
06454:+00000:-00011:-00009:003157.9978:06454
06455:-00020:-00007:+00008:003157.9978:06455
06456:-00027:+00048:-00013:003157.9978:06456
06457:-00008:+00039:+00013:003157.9978:06457
06458:-00005:+00077:+00113:003157.9978:06458
06459:+00027:+00081:+00034:003230.4736:06459
06460:+00029:+00113:+00014:003230.4736:06460
06461:+00035:+00101:+00025:003230.4736:06461
06462:+00033:+00114:+00087:003230.4736:06462
06463:+00019:+00116:+00047:003230.4736:06463
06464:+00027:+00113:-00049:003230.4736:06464
06465:-00039:+00107:-00032:003230.4736:06465
06466:-00045:+00089:+00018:003142.7644:06466
06467:-00059:+00101:-00054:003142.7644:06467
06468:-00059:+00080:-00051:003142.7644:06468
06469:-00056:+00069:+00011:003142.7644:06469
06470:-00060:+00029:-00025:003142.7644:06470
06471:-00050:+00046:-00072:003142.7644:06471
06472:-00066:+00028:-00041:003126.5036:06472
06473:-00057:+00037:-00033:003126.5036:06473
06474:-00085:+00012:-00074:003126.5036:06474
06475:-00068:+00008:-00049:003126.5036:06475
06476:-00060:-00004:-00052:003126.5036:06476
06477:-00087:+00006:-00120:003126.5036:06477
06478:-00066:+00005:-00155:003230.5104:06478
06479:-00046:-00003:-00142:003230.5104:06479
06480:-00040:+00008:-00153:003230.5104:06480
06481:-00042:+00021:-00121:003230.5104:06481
06482:+00011:+00022:-00115:003230.5104:06482
06483:-00003:+00005:-00099:003230.5104:06483
06484:+00020:+00021:-00134:003230.5104:06484
06485:-00007:+00004:-00108:003166.7385:06485
06486:+00007:+00010:-00171:003166.7385:06486
06487:+00009:+00017:-00131:003166.7385:06487
06488:+00032:+00013:-00135:003166.7385:06488
06489:+00003:+00020:-00145:003166.7385:06489
06490:-00006:+00030:-00144:003166.7385:06490
06491:-00008:+00059:-00200:003166.0412:06491
06492:-00039:+00058:-00117:003166.0412:06492
06493:-00026:+00077:-00111:003166.0412:06493
06494:-00025:+00071:-00074:003166.0412:06494
06495:+00013:+00093:-00061:003166.0412:06495
06496:-00006:+00073:+00119:003166.0412:06496
06497:+00020:+00097:+00104:003280.6403:06497
06498:-00002:+00061:+00027:003280.6403:06498
06499:-00004:+00059:-00061:003280.6403:06499
06500:-00031:+00077:-00107:003280.6403:06500
06501:-00019:+00066:-00193:003280.6403:06501
06502:-00013:+00050:-00159:003280.6403:06502
06503:-00021:+00030:-00063:003224.1459:06503
06504:-00007:-00002:+00124:003224.1459:06504
06505:+00007:+00001:+00129:003224.1459:06505
06506:+00036:+00002:+00124:003224.1459:06506
06507:+00036:-00017:+00102:003224.1459:06507
06508:+00047:+00005:+00090:003224.1459:06508
06509:+00047:-00001:+00081:003231.4628:06509
06510:+00021:+00009:+00065:003231.4628:06510
06511:+00001:-00001:+00041:003231.4628:06511
06512:-00033:-00017:-00012:003231.4628:06512
06513:-00047:-00010:+00069:003231.4628:06513
06514:-00069:-00009:+00105:003231.4628:06514
06515:-00046:-00012:+00133:003341.2622:06515
06516:-00053:-00011:+00150:003341.2622:06516
06517:-00033:-00022:+00117:003341.2622:06517
06518:-00068:-00021:+00143:003341.2622:06518
06519:-00059:+00004:+00124:003341.2622:06519
06520:-00068:-00010:+00106:003341.2622:06520
06521:-00051:+00007:+00095:003274.9482:06521
06522:-00060:+00000:+00015:003274.9482:06522
06523:-00066:-00018:-00059:003274.9482:06523
06524:-00063:-00020:-00008:003274.9482:06524
06525:-00091:-00024:+00041:003274.9482:06525
06526:-00101:-00049:+00022:003274.9482:06526
06527:-00100:-00035:+00013:003274.9482:06527
06528:-00063:-00054:+00067:003256.7041:06528
06529:-00076:-00041:+00017:003256.7041:06529
06530:-00085:-00031:-00024:003256.7041:06530
06531:-00046:-00008:-00007:003256.7041:06531
06532:-00055:-00021:+00042:003256.7041:06532
06533:-00053:+00011:+00058:003256.7041:06533
06534:-00013:+00047:-00007:003341.3083:06534
06535:-00011:+00025:-00001:003341.3083:06535
06536:-00024:+00042:+00016:003341.3083:06536
06537:-00006:+00058:-00029:003341.3083:06537
06538:+00017:+00083:-00052:003341.3083:06538
06539:+00040:+00094:-00005:003341.3083:06539
06540:+00037:+00092:+00022:003249.3457:06540
06541:+00035:+00091:+00022:003249.3457:06541
06542:+00051:+00090:+00013:003249.3457:06542
06543:+00067:+00109:-00065:003249.3457:06543
06544:+00039:+00098:-00107:003249.3457:06544
06545:+00036:+00087:+00005:003249.3457:06545
06546:+00020:+00084:+00022:003223.1027:06546
06547:+00012:+00063:+00007:003223.1027:06547
06548:-00007:+00067:+00006:003223.1027:06548
06549:+00016:+00064:+00036:003223.1027:06549
06550:+00000:+00008:+00062:003223.1027:06550
06551:-00013:-00003:-00012:003223.1027:06551
06552:-00026:-00035:+00044:003306.3132:06552
06553:-00020:-00029:+00042:003306.3132:06553
06554:-00033:-00083:+00089:003306.3132:06554
06555:-00057:-00075:+00013:003306.3132:06555
06556:-00086:-00128:-00026:003306.3132:06556
06557:-00029:-00129:+00000:003306.3132:06557
06558:-00048:-00170:+00114:003207.5007:06558
06559:-00048:-00189:+00090:003207.5007:06559
06560:-00041:-00197:+00089:003207.5007:06560
06561:-00002:-00192:+00062:003207.5007:06561
06562:-00009:-00221:+00072:003207.5007:06562
06563:+00005:-00193:+00111:003207.5007:06563
06564:+00040:-00193:+00139:003207.5007:06564
06565:+00056:-00178:+00163:003174.0776:06565
06566:+00039:-00182:+00133:003174.0776:06566
06567:+00066:-00160:+00076:003174.0776:06567
06568:+00055:-00153:+00033:003174.0776:06568
06569:+00075:-00091:+00074:003174.0776:06569
06570:+00052:-00091:+00054:003174.0776:06570
06571:+00021:-00050:+00043:003263.7797:06571
06572:+00044:-00026:+00047:003263.7797:06572
06573:+00048:+00016:+00082:003263.7797:06573
06574:+00026:+00006:+00079:003263.7797:06574
06575:+00004:+00040:+00035:003263.7797:06575
06576:-00042:+00044:+00065:003263.7797:06576
06577:-00018:+00111:+00045:003166.6845:06577
06578:-00048:+00114:+00003:003166.6845:06578
06579:-00018:+00165:-00054:003166.6845:06579
06580:-00070:+00151:-00021:003166.6845:06580
06581:-00054:+00164:+00012:003166.6845:06581
06582:-00036:+00186:-00039:003166.6845:06582
06583:-00043:+00179:-00036:003149.9892:06583
06584:-00040:+00173:-00046:003149.9892:06584
06585:-00018:+00152:+00098:003149.9892:06585
06586:-00016:+00123:+00019:003149.9892:06586
06587:-00034:+00107:-00015:003149.9892:06587
06588:-00047:+00069:-00036:003149.9892:06588
06589:-00065:+00060:-00103:003149.9892:06589
06590:-00077:+00029:-00121:003255.3139:06590
06591:-00066:+00011:-00073:003255.3139:06591
06592:-00065:-00006:-00050:003255.3139:06592
06593:-00084:-00025:-00101:003255.3139:06593
06594:-00060:-00066:-00086:003255.3139:06594
06595:-00035:-00082:-00080:003255.3139:06595
06596:-00042:-00087:-00151:003182.9746:06596
06597:-00015:-00112:-00111:003182.9746:06597
06598:+00017:-00101:-00067:003182.9746:06598
06599:+00017:-00124:-00046:003182.9746:06599
06600:+00010:-00107:-00049:003182.9746:06600
06601:+00022:-00111:-00106:003182.9746:06601
06602:+00044:-00077:-00127:003190.2666:06602
06603:+00027:-00092:-00155:003190.2666:06603
06604:+00046:-00035:-00170:003190.2666:06604
06605:+00032:-00045:-00144:003190.2666:06605
06606:+00054:+00023:-00146:003190.2666:06606
06607:+00048:+00024:-00095:003190.2666:06607
06608:+00039:+00060:-00098:003306.3967:06608
06609:+00046:+00097:-00099:003306.3967:06609
06610:+00027:+00131:-00108:003306.3967:06610
06611:-00024:+00160:-00111:003306.3967:06611
06612:-00023:+00183:-00142:003306.3967:06612
06613:-00031:+00235:-00171:003306.3967:06613
06614:-00059:+00211:-00170:003240.9335:06614
06615:-00094:+00251:-00093:003240.9335:06615
06616:-00078:+00249:+00020:003240.9335:06616
06617:-00074:+00218:-00009:003240.9335:06617
06618:-00095:+00195:+00031:003240.9335:06618
06619:-00087:+00182:+00014:003240.9335:06619
06620:-00087:+00129:-00107:003248.3640:06620
06621:-00087:+00073:-00035:003248.3640:06621
06622:-00051:+00043:-00037:003248.3640:06622
06623:-00051:+00010:-00084:003248.3640:06623
06624:-00040:-00005:-00099:003248.3640:06624
06625:-00013:-00081:+00010:003248.3640:06625
06626:-00018:-00101:+00136:003367.9831:06626
06627:-00024:-00118:+00160:003367.9831:06627
06628:+00043:-00127:+00211:003367.9831:06628
06629:+00034:-00118:+00137:003367.9831:06629
06630:+00037:-00119:+00089:003367.9831:06630
06631:+00059:-00107:+00113:003367.9831:06631
06632:+00057:-00096:+00052:003301.1862:06632
06633:+00010:-00084:+00016:003301.1862:06633
06634:+00009:-00058:+00042:003301.1862:06634
06635:+00010:-00065:+00123:003301.1862:06635
06636:+00004:-00044:+00136:003301.1862:06636
06637:+00062:+00015:+00133:003301.1862:06637
06638:+00073:+00048:+00116:003291.0324:06638
06639:+00071:+00074:+00118:003291.0324:06639
06640:+00078:+00126:+00140:003291.0324:06640
06641:+00008:+00140:+00112:003291.0324:06641
06642:-00038:+00144:+00069:003291.0324:06642
06643:-00053:+00137:+00018:003291.0324:06643
06644:-00090:+00158:+00011:003386.0622:06644
06645:-00122:+00115:-00026:003386.0622:06645
06646:-00150:+00107:+00010:003386.0622:06646
06647:-00164:+00095:+00065:003386.0622:06647
06648:-00151:+00065:-00026:003386.0622:06648
06649:-00147:+00040:-00039:003386.0622:06649
06650:-00132:+00020:+00002:003309.9865:06650
06651:-00123:+00006:+00012:003309.9865:06651
06652:-00103:-00013:+00004:003309.9865:06652
06653:-00051:-00024:-00014:003309.9865:06653
06654:-00072:-00066:+00038:003309.9865:06654
06655:-00073:-00081:+00004:003309.9865:06655
06656:-00029:-00098:+00002:003282.4069:06656
06657:-00048:-00114:-00031:003282.4069:06657
06658:-00038:-00124:+00006:003282.4069:06658
06659:-00016:-00119:-00014:003282.4069:06659
06660:+00013:-00120:+00013:003282.4069:06660
06661:+00060:-00109:+00048:003282.4069:06661
06662:+00062:-00101:+00006:003377.0454:06662
06663:+00082:-00072:-00038:003377.0454:06663
06664:+00114:-00057:+00089:003377.0454:06664
06665:+00150:-00036:+00099:003377.0454:06665
06666:+00138:-00009:-00007:003377.0454:06666
06667:+00150:+00014:-00033:003377.0454:06667
06668:+00143:+00042:-00009:003377.0454:06668
06669:+00100:+00066:+00010:003266.4929:06669
06670:+00109:+00077:+00051:003266.4929:06670
06671:+00098:+00071:+00096:003266.4929:06671
06672:+00094:+00094:+00042:003266.4929:06672
06673:+00051:+00058:+00022:003266.4929:06673
06674:+00034:+00098:+00015:003266.4929:06674
06675:+00007:+00062:+00025:003231.4938:06675
06676:-00026:+00065:+00033:003231.4938:06676
06677:-00032:+00029:+00117:003231.4938:06677
06678:-00057:+00021:+00104:003231.4938:06678
06679:-00079:-00008:+00078:003231.4938:06679
06680:-00113:-00030:+00089:003231.4938:06680
06681:-00091:-00062:+00071:003315.0854:06681
06682:-00094:-00070:+00052:003315.0854:06682
06683:-00073:-00130:+00112:003315.0854:06683
06684:-00053:-00160:+00163:003315.0854:06684
06685:-00016:-00169:+00033:003315.0854:06685
06686:-00012:-00190:+00115:003315.0854:06686
06687:+00003:-00183:+00193:003207.6552:06687
06688:+00027:-00232:+00161:003207.6552:06688
06689:+00003:-00232:+00132:003207.6552:06689
06690:+00010:-00235:+00138:003207.6552:06690
06691:+00004:-00210:+00026:003207.6552:06691
06692:-00012:-00205:+00016:003207.6552:06692
06693:+00036:-00166:+00074:003166.1372:06693
06694:+00021:-00145:+00114:003166.1372:06694
06695:+00019:-00100:+00102:003166.1372:06695
06696:+00036:-00080:+00016:003166.1372:06696
06697:+00025:-00067:-00008:003166.1372:06697
06698:+00032:-00011:-00023:003166.1372:06698
06699:+00030:+00045:+00032:003166.1372:06699
06700:+00039:+00079:+00028:003247.1530:06700
06701:+00019:+00097:+00053:003247.1530:06701
06702:+00015:+00126:+00150:003247.1530:06702
06703:+00013:+00134:+00108:003247.1530:06703
06704:+00002:+00160:+00015:003247.1530:06704
06705:-00005:+00185:-00014:003247.1530:06705
06706:-00055:+00135:+00019:003166.7265:06706
06707:-00070:+00148:-00017:003166.7265:06707
06708:-00074:+00122:-00038:003166.7265:06708
06709:-00074:+00103:-00023:003166.7265:06709
06710:-00110:+00079:-00052:003166.7265:06710
06711:-00108:+00081:-00073:003166.7265:06711
06712:-00107:+00000:-00094:003134.3342:06712
06713:-00122:+00002:-00073:003134.3342:06713
06714:-00111:-00024:-00079:003134.3342:06714
06715:-00092:-00040:-00080:003134.3342:06715
06716:-00112:-00076:-00042:003134.3342:06716
06717:-00103:-00057:-00048:003134.3342:06717
06718:-00081:-00076:-00112:003247.1467:06718
06719:-00067:-00061:-00185:003247.1467:06719
06720:-00042:-00070:-00134:003247.1467:06720
06721:+00015:-00043:-00131:003247.1467:06721
06722:+00003:-00055:-00137:003247.1467:06722
06723:+00084:-00053:-00111:003247.1467:06723
06724:+00091:-00024:-00101:003247.1467:06724
06725:+00121:-00015:-00106:003166.7988:06725
06726:+00123:-00003:-00102:003166.7988:06726
06727:+00133:+00047:-00152:003166.7988:06727
06728:+00101:+00049:-00183:003166.7988:06728
06729:+00078:+00075:-00147:003166.7988:06729
06730:+00060:+00091:-00182:003166.7988:06730
06731:-00004:+00101:-00172:003166.0351:06731
06732:-00019:+00104:-00161:003166.0351:06732
06733:-00082:+00126:-00149:003166.0351:06733
06734:-00101:+00146:-00175:003166.0351:06734
06735:-00105:+00131:-00125:003166.0351:06735
06736:-00110:+00174:-00106:003166.0351:06736
06737:-00127:+00202:-00076:003289.2578:06737
06738:-00104:+00192:-00062:003289.2578:06738
06739:-00086:+00164:+00066:003289.2578:06739
06740:-00080:+00164:+00014:003289.2578:06740
06741:-00109:+00171:-00036:003289.2578:06741
06742:-00097:+00101:-00108:003289.2578:06742
06743:-00119:+00058:-00110:003224.1459:06743
06744:-00129:+00049:-00056:003224.1459:06744
06745:-00062:+00010:-00128:003224.1459:06745
06746:-00046:-00002:-00067:003224.1459:06746
06747:+00014:-00026:-00071:003224.1459:06747
06748:+00021:-00051:+00001:003224.1459:06748
06749:+00051:-00044:+00048:003231.5129:06749
06750:+00092:-00066:+00152:003231.5129:06750
06751:+00093:-00065:+00215:003231.5129:06751
06752:+00088:-00041:+00203:003231.5129:06752
06753:+00039:-00043:+00155:003231.5129:06753
06754:+00018:-00043:+00048:003231.5129:06754
06755:-00022:-00054:+00021:003341.3281:06755
06756:-00052:-00067:-00049:003341.3281:06756
06757:-00046:-00043:+00002:003341.3281:06757
06758:-00069:-00054:+00095:003341.3281:06758
06759:-00047:-00026:+00148:003341.3281:06759
06760:-00027:-00030:+00144:003341.3281:06760
06761:+00012:-00002:+00153:003341.3281:06761
06762:-00003:+00002:+00113:003275.0573:06762
06763:-00014:+00034:+00075:003275.0573:06763
06764:-00017:+00032:+00072:003275.0573:06764
06765:-00018:+00054:+00000:003275.0573:06765
06766:-00044:+00056:-00045:003275.0573:06766
06767:-00059:+00070:+00043:003275.0573:06767
06768:-00100:+00056:+00069:003248.2761:06768
06769:-00126:+00082:+00043:003248.2761:06769
06770:-00120:+00068:+00000:003248.2761:06770
06771:-00131:+00065:+00015:003248.2761:06771
06772:-00093:+00052:+00044:003248.2761:06772
06773:-00082:+00040:+00016:003248.2761:06773
06774:-00048:+00045:-00009:003341.4333:06774
06775:-00026:+00051:-00039:003341.4333:06775
06776:-00036:+00049:-00063:003341.4333:06776
06777:-00011:+00037:+00120:003341.4333:06777
06778:+00009:-00001:+00037:003341.4333:06778
06779:+00015:+00021:-00057:003341.4333:06779
06780:+00022:+00021:-00107:003240.9838:06780
06781:-00002:-00012:-00012:003240.9838:06781
06782:-00011:-00022:+00069:003240.9838:06782
06783:-00014:-00046:+00064:003240.9838:06783
06784:+00010:-00028:-00021:003240.9838:06784
06785:+00028:-00048:-00049:003240.9838:06785
06786:+00061:-00041:-00008:003223.1958:06786
06787:-00008:-00061:-00022:003223.1958:06787
06788:+00060:-00040:+00032:003223.1958:06788
06789:+00055:-00014:+00102:003223.1958:06789
06790:+00067:-00034:+00071:003223.1958:06790
06791:+00060:-00036:+00007:003223.1958:06791
06792:+00050:-00011:+00021:003289.2644:06792
06793:+00093:-00017:+00017:003289.2644:06793
06794:+00061:-00038:+00179:003289.2644:06794
06795:+00112:-00008:+00166:003289.2644:06795
06796:+00009:-00046:-00009:003289.2644:06796
06797:+00074:-00035:+00025:003289.2644:06797
06798:-00008:-00041:+00039:003191.1245:06798
06799:+00049:-00053:+00132:003191.1245:06799
06800:+00018:-00054:+00133:003191.1245:06800
06801:+00016:-00036:+00109:003191.1245:06801
06802:-00016:-00045:+00090:003191.1245:06802
06803:-00020:-00053:+00145:003191.1245:06803
06804:-00024:-00071:+00113:003191.1245:06804
06805:-00037:-00094:+00109:003158.0812:06805
06806:-00026:-00106:+00122:003158.0812:06806
06807:-00003:-00100:+00123:003158.0812:06807
06808:-00039:-00142:+00071:003158.0812:06808
06809:-00052:-00141:+00121:003158.0812:06809
06810:-00060:-00162:+00098:003158.0812:06810
06811:-00056:-00153:+00034:003238.7487:06811
06812:-00055:-00146:+00051:003238.7487:06812
06813:-00041:-00133:+00167:003238.7487:06813
06814:-00029:-00160:+00162:003238.7487:06814
06815:-00030:-00100:+00117:003238.7487:06815
06816:-00004:-00072:+00087:003238.7487:06816
06817:-00022:-00045:+00055:003150.7033:06817
06818:-00005:-00009:+00018:003150.7033:06818
06819:+00012:+00000:+00043:003150.7033:06819
06820:+00014:+00014:+00057:003150.7033:06820
06821:+00024:+00076:+00053:003150.7033:06821
06822:+00046:+00098:-00005:003150.7033:06822
06823:+00025:+00154:-00073:003150.7033:06823
06824:+00025:+00134:+00025:003126.4802:06824
06825:+00023:+00167:+00047:003126.4802:06825
06826:-00008:+00178:+00003:003126.4802:06826
06827:-00010:+00204:-00049:003126.4802:06827
06828:-00046:+00187:-00020:003126.4802:06828
06829:-00082:+00163:-00076:003126.4802:06829
06830:-00079:+00173:-00109:003214.1289:06830
06831:-00102:+00155:-00081:003214.1289:06831
06832:-00112:+00112:+00025:003214.1289:06832
06833:-00116:+00095:-00011:003214.1289:06833
06834:-00091:+00042:-00089:003214.1289:06834
06835:-00097:+00027:-00076:003214.1289:06835
06836:-00097:+00000:-00075:003150.6975:06836
06837:-00060:-00052:-00082:003150.6975:06837
06838:-00029:-00057:-00104:003150.6975:06838
06839:-00003:-00085:-00103:003150.6975:06839
06840:-00010:-00128:-00054:003150.6975:06840
06841:+00007:-00126:-00110:003150.6975:06841
06842:+00009:-00122:-00112:003150.6975:06842
06843:+00036:-00119:-00128:003142.2397:06843
06844:+00032:-00133:-00114:003142.2397:06844
06845:+00036:-00140:-00124:003142.2397:06845
06846:+00059:-00144:-00166:003142.2397:06846
06847:+00078:-00090:-00131:003142.2397:06847
06848:+00065:-00069:-00115:003142.2397:06848
06849:+00089:-00045:-00124:003263.8300:06849
06850:+00076:-00020:-00070:003263.8300:06850
06851:+00078:+00033:-00070:003263.8300:06851
06852:+00077:+00052:-00064:003263.8300:06852
06853:+00075:+00097:-00169:003263.8300:06853
06854:+00034:+00093:-00102:003263.8300:06854
06855:+00033:+00127:-00087:003199.2919:06855
06856:-00027:+00103:+00021:003199.2919:06856
06857:-00001:+00108:-00013:003199.2919:06857
06858:-00056:+00112:-00018:003199.2919:06858
06859:-00088:+00099:-00061:003199.2919:06859
06860:-00077:+00072:-00079:003199.2919:06860
06861:-00114:+00063:-00071:003214.8044:06861
06862:-00116:+00048:-00070:003214.8044:06862
06863:-00120:+00029:-00083:003214.8044:06863
06864:-00112:+00048:-00074:003214.8044:06864
06865:-00089:+00027:-00023:003214.8044:06865
06866:-00076:+00014:+00019:003214.8044:06866
06867:-00015:+00028:+00165:003332.4885:06867
06868:+00018:+00026:+00140:003332.4885:06868
06869:+00010:+00025:+00125:003332.4885:06869
06870:+00007:+00044:+00073:003332.4885:06870
06871:+00032:+00068:+00053:003332.4885:06871
06872:+00022:+00048:+00004:003332.4885:06872
06873:+00027:+00048:+00027:003266.3842:06873
06874:+00006:+00051:+00051:003266.3842:06874
06875:+00004:+00027:+00018:003266.3842:06875
06876:+00009:+00047:+00010:003266.3842:06876
06877:+00010:+00041:+00038:003266.3842:06877
06878:+00017:+00049:+00012:003266.3842:06878
06879:+00012:+00043:-00011:003273.7497:06879
06880:+00003:+00029:+00092:003273.7497:06880
06881:-00011:+00024:+00146:003273.7497:06881
06882:-00008:+00019:+00145:003273.7497:06882
06883:-00019:+00021:+00079:003273.7497:06883
06884:-00035:-00007:+00051:003273.7497:06884
06885:-00067:+00038:-00015:003367.9831:06885
06886:-00091:+00014:-00116:003367.9831:06886
06887:-00129:+00034:-00090:003367.9831:06887
06888:-00147:+00016:-00030:003367.9831:06888
06889:-00151:+00017:-00036:003367.9831:06889
06890:-00140:+00022:-00070:003367.9831:06890
06891:-00131:+00015:-00023:003283.6347:06891
06892:-00090:+00009:-00051:003283.6347:06892
06893:-00050:+00027:-00048:003283.6347:06893
06894:+00011:+00027:+00039:003283.6347:06894
06895:+00029:+00065:+00050:003283.6347:06895
06896:+00028:+00030:+00009:003283.6347:06896
06897:+00027:+00053:+00017:003283.6347:06897
06898:+00029:+00032:+00091:003256.6975:06898
06899:+00017:+00014:-00029:003256.6975:06899
06900:-00012:-00003:-00056:003256.6975:06900
06901:+00023:+00026:-00037:003256.6975:06901
06902:+00031:+00033:+00160:003256.6975:06902
06903:+00044:+00022:+00120:003256.6975:06903
06904:+00088:+00013:-00050:003341.2819:06904
06905:+00108:+00048:-00056:003341.2819:06905
06906:+00105:+00037:-00020:003341.2819:06906
06907:+00050:+00022:-00032:003341.2819:06907
06908:+00061:+00015:+00007:003341.2819:06908
06909:+00058:-00013:+00039:003341.2819:06909
06910:+00029:+00005:+00025:003232.4963:06910
06911:+00011:-00008:+00090:003232.4963:06911
06912:+00008:-00034:+00094:003232.4963:06912
06913:+00014:-00035:+00116:003232.4963:06913
06914:+00014:-00009:+00064:003232.4963:06914
06915:+00016:-00020:+00113:003232.4963:06915
06916:+00032:-00027:+00116:003206.6040:06916
06917:+00008:-00018:+00083:003206.6040:06917
06918:+00007:-00039:+00082:003206.6040:06918
06919:+00004:-00041:+00129:003206.6040:06919
06920:-00008:-00092:+00168:003206.6040:06920
06921:-00026:-00108:+00075:003206.6040:06921
06922:-00025:-00106:+00139:003280.6979:06922
06923:-00025:-00135:+00109:003280.6979:06923
06924:-00034:-00163:+00151:003280.6979:06924
06925:-00019:-00186:+00140:003280.6979:06925
06926:-00042:-00186:+00062:003280.6979:06926
06927:-00013:-00187:+00066:003280.6979:06927
06928:-00026:-00186:+00078:003191.0815:06928
06929:-00041:-00165:+00133:003191.0815:06929
06930:-00038:-00147:+00102:003191.0815:06930
06931:+00000:-00135:+00113:003191.0815:06931
06932:-00009:-00128:+00119:003191.0815:06932
06933:-00003:-00100:+00085:003191.0815:06933
06934:+00043:-00067:+00038:003191.0815:06934
06935:+00044:+00004:+00100:003166.0590:06935
06936:+00052:+00001:+00104:003166.0590:06936
06937:+00089:+00062:+00056:003166.0590:06937
06938:+00071:+00055:+00025:003166.0590:06938
06939:+00075:+00101:-00008:003166.0590:06939
06940:+00063:+00122:-00094:003166.0590:06940
06941:+00077:+00172:-00117:003255.5073:06941
06942:+00045:+00168:-00105:003255.5073:06942
06943:+00026:+00191:+00055:003255.5073:06943
06944:+00027:+00186:+00050:003255.5073:06944
06945:-00027:+00191:-00078:003255.5073:06945
06946:-00033:+00187:-00002:003255.5073:06946
06947:-00060:+00148:+00046:003174.7692:06947
06948:-00096:+00137:-00010:003174.7692:06948
06949:-00119:+00140:-00082:003174.7692:06949
06950:-00146:+00108:-00076:003174.7692:06950
06951:-00166:+00045:-00092:003174.7692:06951
06952:-00189:+00050:-00112:003174.7692:06952
06953:-00139:+00032:-00138:003158.0576:06953
06954:-00138:+00000:-00075:003158.0576:06954
06955:-00115:-00010:-00066:003158.0576:06955
06956:-00063:-00025:-00077:003158.0576:06956
06957:-00016:-00032:-00089:003158.0576:06957
06958:+00004:-00038:-00093:003158.0576:06958
06959:+00033:-00014:-00075:003158.0576:06959
06960:+00076:+00004:-00051:003280.7548:06960
06961:+00099:-00018:-00046:003280.7548:06961
06962:+00112:+00005:-00065:003280.7548:06962
06963:+00101:-00016:-00104:003280.7548:06963
06964:+00096:+00005:-00124:003280.7548:06964
06965:+00064:-00032:-00144:003280.7548:06965
06966:+00073:+00017:-00145:003207.5444:06966
06967:+00057:+00036:-00112:003207.5444:06967
06968:+00025:+00013:-00101:003207.5444:06968
06969:+00030:+00026:-00060:003207.5444:06969
06970:-00028:+00036:-00055:003207.5444:06970
06971:-00020:+00040:-00108:003207.5444:06971
06972:-00053:+00009:-00077:003223.1958:06972
06973:-00047:+00051:-00020:003223.1958:06973
06974:-00102:+00007:+00016:003223.1958:06974
06975:-00084:+00025:-00029:003223.1958:06975
06976:-00098:-00004:+00055:003223.1958:06976
06977:-00074:-00018:+00054:003223.1958:06977
06978:-00094:-00039:+00030:003332.6064:06978
06979:-00065:-00040:-00045:003332.6064:06979
06980:-00097:-00065:-00172:003332.6064:06980
06981:-00100:-00069:-00098:003332.6064:06981
06982:-00082:-00074:-00039:003332.6064:06982
06983:-00051:-00108:+00050:003332.6064:06983
06984:-00034:-00074:+00153:003283.7126:06984
06985:+00026:-00080:+00193:003283.7126:06985
06986:+00061:-00061:+00094:003283.7126:06986
06987:+00077:-00026:+00083:003283.7126:06987
06988:+00084:-00008:+00088:003283.7126:06988
06989:+00109:+00029:+00043:003283.7126:06989
06990:+00101:+00048:-00018:003282.3615:06990
06991:+00110:+00065:+00060:003282.3615:06991
06992:+00080:+00068:+00056:003282.3615:06992
06993:+00072:+00054:+00034:003282.3615:06993
06994:+00052:+00079:+00047:003282.3615:06994
06995:+00038:+00072:+00055:003282.3615:06995
06996:+00010:+00095:-00011:003385.9609:06996
06997:-00021:+00112:+00024:003385.9609:06997
06998:-00024:+00108:+00055:003385.9609:06998
06999:-00087:+00111:+00057:003385.9609:06999
07000:-00091:+00092:+00011:003385.9609:07000
07001:-00121:+00099:+00060:003385.9609:07001
07002:-00152:+00056:+00041:003309.9077:07002
07003:-00189:+00060:-00063:003309.9077:07003
07004:-00196:+00040:-00095:003309.9077:07004
07005:-00178:+00027:-00073:003309.9077:07005
07006:-00178:+00021:-00064:003309.9077:07006
07007:-00108:+00033:-00063:003309.9077:07007
07008:-00117:+00004:-00045:003291.0454:07008
07009:-00081:+00001:-00009:003291.0454:07009
07010:-00066:-00022:-00058:003291.0454:07010
07011:-00032:-00017:+00004:003291.0454:07011
07012:+00015:-00009:+00051:003291.0454:07012
07013:+00016:+00002:+00005:003291.0454:07013
07014:+00018:+00005:-00016:003386.0422:07014
07015:+00035:-00005:+00003:003386.0422:07015
07016:+00025:+00002:-00023:003386.0422:07016
07017:+00027:+00017:-00062:003386.0422:07017
07018:+00035:+00022:+00001:003386.0422:07018
07019:+00063:+00008:+00043:003386.0422:07019
07020:+00073:+00020:+00100:003283.7060:07020
07021:+00096:+00034:+00004:003283.7060:07021
07022:+00083:+00025:-00038:003283.7060:07022
07023:+00104:+00050:-00039:003283.7060:07023
07024:+00059:+00035:+00025:003283.7060:07024
07025:+00064:+00043:+00016:003283.7060:07025
07026:+00062:+00038:+00069:003248.2697:07026
07027:+00058:+00037:+00061:003248.2697:07027
07028:+00011:+00037:+00083:003248.2697:07028
07029:-00003:+00021:+00055:003248.2697:07029
07030:-00020:+00017:+00129:003248.2697:07030
07031:-00032:-00015:+00115:003248.2697:07031
07032:-00061:-00013:+00112:003332.5278:07032
07033:-00046:-00049:+00135:003332.5278:07033
07034:-00049:-00046:+00156:003332.5278:07034
07035:-00068:-00061:+00155:003332.5278:07035
07036:-00058:-00054:+00127:003332.5278:07036
07037:-00034:-00090:+00054:003332.5278:07037
07038:-00030:-00095:+00099:003332.5278:07038
07039:-00038:-00141:+00109:003224.2087:07039
07040:-00001:-00147:+00114:003224.2087:07040
07041:-00002:-00151:+00135:003224.2087:07041
07042:+00006:-00188:+00185:003224.2087:07042
07043:-00005:-00182:+00139:003224.2087:07043
07044:+00011:-00179:+00110:003224.2087:07044
07045:+00047:-00199:+00116:003190.2604:07045
07046:+00047:-00185:+00100:003190.2604:07046
07047:+00023:-00174:+00109:003190.2604:07047
07048:+00048:-00156:+00089:003190.2604:07048
07049:+00035:-00158:+00116:003190.2604:07049
07050:+00018:-00122:+00124:003190.2604:07050
07051:+00007:-00089:+00098:003272.2644:07051
07052:+00020:-00081:+00061:003272.2644:07052
07053:+00027:-00060:+00036:003272.2644:07053
07054:+00026:-00014:-00045:003272.2644:07054
07055:+00029:-00003:-00021:003272.2644:07055
07056:+00019:+00031:-00023:003272.2644:07056
07057:+00027:+00038:+00050:003174.8117:07057
07058:+00039:+00056:+00062:003174.8117:07058
07059:+00010:+00112:-00025:003174.8117:07059
07060:+00015:+00072:-00031:003174.8117:07060
07061:-00022:+00123:-00011:003174.8117:07061
07062:-00030:+00127:-00054:003174.8117:07062
07063:-00054:+00155:-00119:003174.8117:07063
07064:-00071:+00129:-00046:003142.2456:07064
07065:-00088:+00135:-00048:003142.2456:07065
07066:-00076:+00119:-00092:003142.2456:07066
07067:-00088:+00129:-00087:003142.2456:07067
07068:-00074:+00108:-00061:003142.2456:07068
07069:-00090:+00099:-00060:003142.2456:07069
07070:-00078:+00096:-00116:003230.5048:07070
07071:-00077:+00075:-00123:003230.5048:07071
07072:-00064:+00068:-00100:003230.5048:07072
07073:-00086:+00062:-00116:003230.5048:07073
07074:-00070:+00050:-00136:003230.5048:07074
07075:-00034:+00028:-00103:003230.5048:07075
07076:-00019:+00036:-00082:003158.6108:07076
07077:-00021:+00035:-00117:003158.6108:07077
07078:+00011:+00009:-00162:003158.6108:07078
07079:+00033:+00031:-00142:003158.6108:07079
07080:+00018:-00008:-00085:003158.6108:07080
07081:+00007:-00002:-00166:003158.6108:07081
07082:+00046:+00031:-00153:003157.9560:07082
07083:+00060:+00000:-00093:003157.9560:07083
07084:+00024:+00010:-00025:003157.9560:07084
07085:+00021:-00001:-00005:003157.9560:07085
07086:+00031:+00017:-00026:003157.9560:07086
07087:+00027:+00032:+00005:003157.9560:07087
07088:-00006:+00034:-00058:003157.9560:07088
07089:-00003:+00066:-00140:003272.2011:07089
07090:+00001:+00046:-00118:003272.2011:07090
07091:-00023:+00094:-00143:003272.2011:07091
07092:-00055:+00058:-00085:003272.2011:07092
07093:-00045:+00083:-00055:003272.2011:07093
07094:-00081:+00067:-00029:003272.2011:07094
07095:-00074:+00072:+00009:003215.7897:07095
07096:-00104:+00042:+00063:003215.7897:07096
07097:-00079:+00049:-00014:003215.7897:07097
07098:-00133:+00027:-00006:003215.7897:07098
07099:-00095:+00034:+00084:003215.7897:07099
07100:-00090:-00009:+00079:003215.7897:07100
07101:-00096:-00012:+00006:003223.1086:07101
07102:-00116:-00055:-00095:003223.1086:07102
07103:-00094:-00045:-00110:003223.1086:07103
07104:-00082:-00096:-00092:003223.1086:07104
07105:-00032:-00126:+00033:003223.1086:07105
07106:-00010:-00107:+00118:003223.1086:07106
07107:+00019:-00117:+00195:003341.3476:07107
07108:+00038:-00117:+00136:003341.3476:07108
07109:+00045:-00115:+00153:003341.3476:07109
07110:+00062:-00112:+00068:003341.3476:07110
07111:+00040:-00095:+00049:003341.3476:07111
07112:+00054:-00080:+00056:003341.3476:07112
07113:+00058:-00030:+00026:003275.0832:07113
07114:+00078:-00022:-00001:003275.0832:07114
07115:+00104:+00023:+00084:003275.0832:07115
07116:+00104:+00070:+00139:003275.0832:07116
07117:+00082:+00109:+00105:003275.0832:07117
07118:+00091:+00139:+00073:003275.0832:07118
07119:+00067:+00161:+00068:003265.2395:07119
07120:+00050:+00155:+00051:003265.2395:07120
07121:+00000:+00165:+00007:003265.2395:07121
07122:-00039:+00153:-00050:003265.2395:07122
07123:-00084:+00167:-00090:003265.2395:07123
07124:-00150:+00174:-00085:003265.2395:07124
07125:-00167:+00142:-00082:003368.0500:07125
07126:-00205:+00119:-00005:003368.0500:07126
07127:-00220:+00095:+00041:003368.0500:07127
07128:-00201:+00069:-00009:003368.0500:07128
07129:-00207:+00057:-00085:003368.0500:07129
07130:-00175:+00042:-00066:003368.0500:07130
07131:-00143:+00027:-00052:003266.4099:07131
07132:-00074:+00030:-00053:003266.4099:07132
07133:-00047:+00030:-00091:003266.4099:07133
07134:-00015:+00009:-00025:003266.4099:07134
07135:-00017:+00003:-00084:003266.4099:07135
07136:-00021:-00008:-00059:003266.4099:07136
07137:+00003:-00029:+00038:003239.8225:07137
07138:-00021:-00079:+00139:003239.8225:07138
07139:+00015:-00061:+00110:003239.8225:07139
07140:-00011:-00084:-00010:003239.8225:07140
07141:+00022:-00057:-00054:003239.8225:07141
07142:+00043:-00074:-00044:003239.8225:07142
07143:+00038:-00056:-00020:003323.7351:07143
07144:+00040:-00064:-00044:003323.7351:07144
07145:+00091:-00047:+00130:003323.7351:07145
07146:+00089:-00015:+00160:003323.7351:07146
07147:+00055:-00014:+00140:003323.7351:07147
07148:+00061:+00017:+00082:003323.7351:07148
07149:+00035:+00011:+00060:003323.7351:07149
07150:+00021:+00015:+00009:003215.8642:07150
07151:-00006:+00041:+00086:003215.8642:07151
07152:+00009:+00045:+00068:003215.8642:07152
07153:-00001:+00046:+00150:003215.8642:07153
07154:-00003:+00056:+00151:003215.8642:07154
07155:-00035:+00076:+00154:003215.8642:07155
07156:-00036:+00066:+00179:003198.4023:07156
07157:-00059:+00041:+00181:003198.4023:07157
07158:-00074:+00038:+00156:003198.4023:07158
07159:-00079:+00019:+00137:003198.4023:07159
07160:-00086:-00034:+00151:003198.4023:07160
07161:-00083:-00044:+00124:003198.4023:07161
07162:-00078:-00124:+00069:003272.2456:07162
07163:-00020:-00104:+00082:003272.2456:07163
07164:+00003:-00158:+00131:003272.2456:07164
07165:+00027:-00203:+00115:003272.2456:07165
07166:+00058:-00181:+00083:003272.2456:07166
07167:+00071:-00214:+00146:003272.2456:07167
07168:+00108:-00211:+00160:003182.8896:07168
07169:+00077:-00247:+00152:003182.8896:07169
07170:+00053:-00254:+00139:003182.8896:07170
07171:+00039:-00238:+00141:003182.8896:07171
07172:+00023:-00230:+00004:003182.8896:07172
07173:+00008:-00162:-00055:003182.8896:07173
07174:-00010:-00184:-00052:003182.8896:07174
07175:-00001:-00130:-00028:003142.1569:07175
07176:+00002:-00115:+00035:003142.1569:07176
07177:+00004:-00061:+00035:003142.1569:07177
07178:+00005:-00029:-00006:003142.1569:07178
07179:+00005:+00023:-00033:003142.1569:07179
07180:+00013:+00041:-00063:003142.1569:07180
07181:+00007:+00109:-00089:003230.6030:07181
07182:+00031:+00127:-00045:003230.6030:07182
07183:-00008:+00137:-00022:003230.6030:07183
07184:-00040:+00135:-00096:003230.6030:07184
07185:-00013:+00150:-00110:003230.6030:07185
07186:-00032:+00148:-00121:003230.6030:07186
07187:-00073:+00157:-00112:003134.8352:07187
07188:-00068:+00152:-00061:003134.8352:07188
07189:-00060:+00141:-00079:003134.8352:07189
07190:-00066:+00138:-00059:003134.8352:07190
07191:-00061:+00115:-00035:003134.8352:07191
07192:-00076:+00133:-00084:003134.8352:07192
07193:-00088:+00113:-00169:003134.8352:07193
07194:-00074:+00111:-00133:003118.6540:07194
07195:-00073:+00087:-00114:003118.6540:07195
07196:-00079:+00082:-00137:003118.6540:07196
07197:-00071:+00053:-00065:003118.6540:07197
07198:-00059:+00040:-00097:003118.6540:07198
07199:-00088:+00014:-00125:003118.6540:07199
07200:-00055:+00037:-00135:003230.5231:07200
07201:-00025:+00012:-00071:003230.5231:07201
07202:+00024:+00035:-00041:003230.5231:07202
07203:+00033:+00016:-00026:003230.5231:07203
07204:+00055:+00037:-00010:003230.5231:07204
07205:+00049:+00036:-00108:003230.5231:07205
07206:+00039:+00047:-00100:003174.8117:07206
07207:+00020:+00047:-00077:003174.8117:07207
07208:+00005:+00025:-00040:003174.8117:07208
07209:+00024:+00027:-00053:003174.8117:07209
07210:+00013:+00011:-00043:003174.8117:07210
07211:-00009:+00015:-00083:003174.8117:07211
07212:-00050:+00026:-00100:003174.0231:07212
07213:-00066:+00046:-00082:003174.0231:07213
07214:-00060:+00051:-00155:003174.0231:07214
07215:-00114:+00049:-00169:003174.0231:07215
07216:-00113:+00038:-00102:003174.0231:07216
07217:-00130:+00027:-00065:003174.0231:07217
07218:-00153:+00036:-00020:003174.0231:07218
07219:-00158:+00018:+00016:003306.4162:07219
07220:-00137:-00006:+00115:003306.4162:07220
07221:-00123:-00030:+00145:003306.4162:07221
07222:-00110:-00041:-00023:003306.4162:07222
07223:-00105:-00044:-00039:003306.4162:07223
07224:-00074:-00094:+00011:003306.4162:07224
07225:-00063:-00088:+00008:003240.9838:07225
07226:-00037:-00127:-00041:003240.9838:07226
07227:+00014:-00139:-00099:003240.9838:07227
07228:+00010:-00118:-00136:003240.9838:07228
07229:+00036:-00117:-00038:003240.9838:07229
07230:+00063:-00142:+00076:003240.9838:07230
07231:+00081:-00089:+00110:003248.2634:07231
07232:+00129:-00051:+00205:003248.2634:07232
07233:+00144:-00012:+00157:003248.2634:07233
07234:+00184:+00024:+00136:003248.2634:07234
07235:+00146:+00074:+00074:003248.2634:07235
07236:+00113:+00108:+00038:003248.2634:07236
07237:+00102:+00121:-00083:003368.0029:07237
07238:+00096:+00150:-00041:003368.0029:07238
07239:+00055:+00157:-00023:003368.0029:07239
07240:+00013:+00173:+00004:003368.0029:07240
07241:+00007:+00151:+00176:003368.0029:07241
07242:-00028:+00148:+00126:003368.0029:07242
07243:-00090:+00158:+00074:003301.2060:07243
07244:-00104:+00187:+00042:003301.2060:07244
07245:-00135:+00147:+00005:003301.2060:07245
07246:-00142:+00154:-00044:003301.2060:07246
07247:-00171:+00132:-00019:003301.2060:07247
07248:-00185:+00140:-00089:003301.2060:07248
07249:-00202:+00126:-00013:003291.0324:07249
07250:-00208:+00070:+00015:003291.0324:07250
07251:-00182:+00054:+00001:003291.0324:07251
07252:-00165:+00047:-00017:003291.0324:07252
07253:-00092:+00009:-00018:003291.0324:07253
07254:-00078:-00020:+00025:003291.0324:07254
07255:-00045:-00012:-00031:003376.9516:07255
07256:-00009:-00012:+00023:003376.9516:07256
07257:+00044:-00034:-00042:003376.9516:07257
07258:+00036:-00029:-00026:003376.9516:07258
07259:+00074:-00039:-00043:003376.9516:07259
07260:+00065:-00061:+00016:003376.9516:07260
07261:+00073:-00065:+00029:003283.6799:07261
07262:+00074:-00068:+00001:003283.6799:07262
07263:+00073:-00077:+00031:003283.6799:07263
07264:+00053:-00043:+00014:003283.6799:07264
07265:+00055:-00045:-00019:003283.6799:07265
07266:+00078:-00046:+00005:003283.6799:07266
07267:+00103:-00048:+00036:003256.5900:07267
07268:+00070:-00034:+00013:003256.5900:07268
07269:+00060:-00011:+00013:003256.5900:07269
07270:+00061:+00005:+00125:003256.5900:07270
07271:+00045:-00007:+00136:003256.5900:07271
07272:-00026:-00016:+00114:003256.5900:07272
07273:-00032:+00006:+00131:003332.5278:07273
07274:-00025:+00017:+00110:003332.5278:07274
07275:-00042:-00034:+00185:003332.5278:07275
07276:+00002:-00004:+00005:003332.5278:07276
07277:-00065:-00048:+00115:003332.5278:07277
07278:-00023:-00039:+00137:003332.5278:07278
07279:-00082:-00066:+00094:003232.4709:07279
07280:-00017:-00061:+00068:003232.4709:07280
07281:+00014:-00047:+00121:003232.4709:07281
07282:+00000:-00080:+00097:003232.4709:07282
07283:+00005:-00072:+00192:003232.4709:07283
07284:+00001:-00118:+00186:003232.4709:07284
07285:+00058:-00113:+00147:003206.6223:07285
07286:+00039:-00143:+00199:003206.6223:07286
07287:+00072:-00130:+00210:003206.6223:07287
07288:+00091:-00155:+00106:003206.6223:07288
07289:+00063:-00145:+00116:003206.6223:07289
07290:+00119:-00153:+00143:003206.6223:07290
07291:+00072:-00173:+00057:003206.6223:07291
07292:+00062:-00141:+00059:003289.2133:07292
07293:+00040:-00141:+00101:003289.2133:07293
07294:+00029:-00120:+00075:003289.2133:07294
07295:+00013:-00099:+00099:003289.2133:07295
07296:+00057:-00097:+00116:003289.2133:07296
07297:+00022:-00066:+00107:003289.2133:07297
07298:+00028:-00065:+00133:003191.1921:07298
07299:+00035:-00002:+00021:003191.1921:07299
07300:-00010:+00029:-00006:003191.1921:07300
07301:-00002:+00041:-00049:003191.1921:07301
07302:-00082:+00084:-00076:003191.1921:07302
07303:-00079:+00097:-00104:003191.1921:07303
07304:-00089:+00097:-00096:003166.1608:07304
07305:-00105:+00125:-00028:003166.1608:07305
07306:-00103:+00106:-00063:003166.1608:07306
07307:-00084:+00133:-00066:003166.1608:07307
07308:-00073:+00117:-00041:003166.1608:07308
07309:-00048:+00116:-00008:003166.1608:07309
07310:-00066:+00100:-00004:003247.1655:07310
07311:-00044:+00112:-00107:003247.1655:07311
07312:-00070:+00096:-00094:003247.1655:07312
07313:-00067:+00071:-00090:003247.1655:07313
07314:-00079:+00044:-00123:003247.1655:07314
07315:-00039:+00060:-00107:003247.1655:07315
07316:-00053:+00025:-00104:003247.1655:07316
07317:-00015:+00053:-00090:003174.8417:07317
07318:-00037:+00006:-00148:003174.8417:07318
07319:-00007:-00019:-00156:003174.8417:07319
07320:+00018:-00063:-00140:003174.8417:07320
07321:+00042:-00015:-00062:003174.8417:07321
07322:+00022:-00052:-00062:003174.8417:07322
07323:+00053:-00036:-00075:003157.9799:07323
07324:+00062:-00027:-00068:003157.9799:07324
07325:+00056:-00014:-00152:003157.9799:07325
07326:+00042:-00048:-00175:003157.9799:07326
07327:+00041:-00037:-00143:003157.9799:07327
07328:+00021:-00049:-00135:003157.9799:07328
07329:+00018:-00013:-00073:003272.2265:07329
07330:+00042:+00004:-00119:003272.2265:07330
07331:+00033:-00001:-00077:003272.2265:07331
07332:+00007:+00021:-00083:003272.2265:07332
07333:+00028:+00014:-00106:003272.2265:07333
07334:+00022:+00058:-00100:003272.2265:07334
07335:+00014:+00094:-00104:003207.6059:07335
07336:-00037:+00100:-00066:003207.6059:07336
07337:-00034:+00104:-00034:003207.6059:07337
07338:-00077:+00141:-00089:003207.6059:07338
07339:-00073:+00122:-00072:003207.6059:07339
07340:-00113:+00100:+00011:003207.6059:07340
07341:-00093:+00110:+00043:003214.9462:07341
07342:-00110:+00058:+00001:003214.9462:07342
07343:-00124:+00053:-00026:003214.9462:07343
07344:-00126:+00013:-00092:003214.9462:07344
07345:-00148:-00033:-00071:003214.9462:07345
07346:-00141:-00070:-00023:003214.9462:07346
07347:-00161:-00091:+00028:003214.9462:07347
07348:-00080:-00116:+00022:003332.5998:07348
07349:-00061:-00120:-00057:003332.5998:07349
07350:-00020:-00153:-00012:003332.5998:07350
07351:+00009:-00155:+00138:003332.5998:07351
07352:+00037:-00157:+00139:003332.5998:07352
07353:+00071:-00115:+00139:003332.5998:07353
07354:+00071:-00111:+00150:003275.1472:07354
07355:+00085:-00079:+00092:003275.1472:07355
07356:+00078:-00043:+00019:003275.1472:07356
07357:+00108:-00003:+00023:003275.1472:07357
07358:+00107:+00013:+00061:003275.1472:07358
07359:+00139:+00064:+00034:003275.1472:07359
07360:+00109:+00043:+00090:003265.3288:07360
07361:+00098:+00107:+00100:003265.3288:07361
07362:+00077:+00156:-00018:003265.3288:07362
07363:+00093:+00170:-00058:003265.3288:07363
07364:+00058:+00182:-00036:003265.3288:07364
07365:+00063:+00206:+00001:003265.3288:07365
07366:+00006:+00247:+00028:003368.0563:07366
07367:-00002:+00211:+00080:003368.0563:07367
07368:-00031:+00222:+00087:003368.0563:07368
07369:-00113:+00183:+00042:003368.0563:07369
07370:-00164:+00164:-00040:003368.0563:07370
07371:-00191:+00146:-00078:003368.0563:07371
07372:-00222:+00092:-00056:003266.5441:07372
07373:-00212:+00057:-00064:003266.5441:07373
07374:-00227:+00030:-00019:003266.5441:07374
07375:-00227:-00004:+00022:003266.5441:07375
07376:-00188:-00022:-00060:003266.5441:07376
07377:-00158:-00008:-00085:003266.5441:07377
07378:-00094:-00030:-00063:003231.5378:07378
07379:-00082:-00054:-00006:003231.5378:07379
07380:-00045:-00061:+00006:003231.5378:07380
07381:+00014:-00077:+00065:003231.5378:07381
07382:+00051:-00065:+00093:003231.5378:07382
07383:+00063:-00075:+00045:003231.5378:07383
07384:+00067:-00079:-00014:003315.1757:07384
07385:+00096:-00078:+00022:003315.1757:07385
07386:+00114:-00067:+00049:003315.1757:07386
07387:+00126:-00066:+00052:003315.1757:07387
07388:+00186:-00025:-00022:003315.1757:07388
07389:+00202:+00004:-00026:003315.1757:07389
07390:+00215:-00005:+00006:003215.9262:07390
07391:+00139:+00016:+00030:003215.9262:07391
07392:+00124:+00022:+00092:003215.9262:07392
07393:+00087:-00001:+00121:003215.9262:07393
07394:+00047:+00037:+00202:003215.9262:07394
07395:+00044:+00062:+00080:003215.9262:07395
07396:-00067:+00036:+00174:003182.2148:07396
07397:-00050:+00033:+00131:003182.2148:07397
07398:-00122:+00005:+00119:003182.2148:07398
07399:-00066:-00001:+00056:003182.2148:07399
07400:-00130:-00030:+00091:003182.2148:07400
07401:-00045:+00001:+00130:003182.2148:07401
07402:-00145:-00076:+00186:003182.2148:07402
07403:-00074:-00105:+00146:003255.4951:07403
07404:-00075:-00144:+00185:003255.4951:07404
07405:-00072:-00166:+00107:003255.4951:07405
07406:-00067:-00196:+00032:003255.4951:07406
07407:-00005:-00204:-00001:003255.4951:07407
07408:+00064:-00179:+00158:003255.4951:07408
07409:+00091:-00197:+00160:003158.7604:07409
07410:+00040:-00197:+00181:003158.7604:07410
07411:+00053:-00216:+00159:003158.7604:07411
07412:+00025:-00205:+00121:003158.7604:07412
07413:+00060:-00189:+00148:003158.7604:07413
07414:+00058:-00189:+00162:003158.7604:07414
07415:+00062:-00146:+00139:003118.6887:07415
07416:+00080:-00101:+00136:003118.6887:07416
07417:+00083:-00092:+00030:003118.6887:07417
07418:+00091:-00038:+00042:003118.6887:07418
07419:+00067:-00022:+00011:003118.6887:07419
07420:+00041:+00011:+00012:003118.6887:07420
07421:+00016:+00048:-00063:003118.6887:07421
07422:-00004:+00075:-00061:003181.8298:07422
07423:-00036:+00094:-00020:003181.8298:07423
07424:-00068:+00130:-00033:003181.8298:07424
07425:-00058:+00144:-00024:003181.8298:07425
07426:-00031:+00170:-00054:003181.8298:07426
07427:-00058:+00186:-00017:003181.8298:07427
07428:-00052:+00186:+00020:003103.5917:07428
07429:-00100:+00177:-00022:003103.5917:07429
07430:-00113:+00141:-00056:003103.5917:07430
07431:-00115:+00149:-00090:003103.5917:07431
07432:-00126:+00126:-00104:003103.5917:07432
07433:-00125:+00107:-00113:003103.5917:07433
07434:-00113:+00096:-00134:003103.5917:07434
07435:-00096:+00067:-00064:003087.9182:07435
07436:-00075:+00051:-00084:003087.9182:07436
07437:-00059:+00047:-00115:003087.9182:07437
07438:-00056:+00027:-00144:003087.9182:07438
07439:-00042:+00032:-00136:003087.9182:07439
07440:-00009:+00031:-00078:003087.9182:07440
07441:+00012:-00016:-00052:003189.9172:07441
07442:+00045:-00001:-00063:003189.9172:07442
07443:+00023:-00022:-00040:003189.9172:07443
07444:+00025:-00020:-00068:003189.9172:07444
07445:+00043:-00035:-00145:003189.9172:07445
07446:+00089:-00021:-00117:003189.9172:07446
07447:+00094:-00022:-00143:003142.7937:07447
07448:+00089:-00023:-00138:003142.7937:07448
07449:+00095:-00052:-00153:003142.7937:07449
07450:+00078:-00012:-00109:003142.7937:07450
07451:+00081:-00053:-00119:003142.7937:07451
07452:+00058:-00026:-00114:003142.7937:07452
07453:+00058:-00015:-00077:003142.7937:07453
07454:-00041:+00007:-00092:003142.2456:07454
07455:-00048:+00006:-00078:003142.2456:07455
07456:-00083:+00032:-00091:003142.2456:07456
07457:-00087:+00029:-00094:003142.2456:07457
07458:-00079:+00045:-00080:003142.2456:07458
07459:-00121:+00039:-00103:003142.2456:07459
07460:-00143:+00079:-00097:003263.8798:07460
07461:-00138:+00044:-00051:003263.8798:07461
07462:-00130:+00057:-00017:003263.8798:07462
07463:-00120:+00044:+00033:003263.8798:07463
07464:-00078:+00014:-00048:003263.8798:07464
07465:-00087:+00018:-00047:003263.8798:07465
07466:-00057:+00017:-00041:003215.9135:07466
07467:-00033:-00052:-00043:003215.9135:07467
07468:-00039:-00058:+00008:003215.9135:07468
07469:+00002:-00083:+00007:003215.9135:07469
07470:+00003:-00061:-00034:003215.9135:07470
07471:+00032:-00056:-00070:003215.9135:07471
07472:+00039:-00080:-00026:003231.5498:07472
07473:+00057:-00078:+00094:003231.5498:07473
07474:+00055:-00065:+00153:003231.5498:07474
07475:+00078:-00030:+00096:003231.5498:07475
07476:+00049:-00031:+00103:003231.5498:07476
07477:+00064:-00008:+00117:003231.5498:07477
07478:+00045:+00009:+00059:003350.2412:07478
07479:+00006:+00031:+00055:003350.2412:07479
07480:+00004:+00046:+00030:003350.2412:07480
07481:+00013:+00079:+00039:003350.2412:07481
07482:+00008:+00096:-00011:003350.2412:07482
07483:+00034:+00141:+00073:003350.2412:07483
07484:+00035:+00134:+00115:003292.4260:07484
07485:+00021:+00170:+00100:003292.4260:07485
07486:+00007:+00166:+00013:003292.4260:07486
07487:+00015:+00200:+00013:003292.4260:07487
07488:-00007:+00202:+00018:003292.4260:07488
07489:-00034:+00216:-00055:003292.4260:07489
07490:-00050:+00203:-00048:003282.4645:07490
07491:-00090:+00149:+00020:003282.4645:07491
07492:-00146:+00126:-00011:003282.4645:07492
07493:-00149:+00128:-00009:003282.4645:07493
07494:-00175:+00067:+00008:003282.4645:07494
07495:-00174:+00025:-00026:003282.4645:07495
07496:-00176:+00036:-00062:003377.0251:07496
07497:-00144:+00017:-00094:003377.0251:07497
07498:-00131:+00003:+00010:003377.0251:07498
07499:-00080:-00014:+00028:003377.0251:07499
07500:-00019:-00032:+00009:003377.0251:07500
07501:-00010:-00029:+00018:003377.0251:07501
07502:+00027:-00050:+00004:003292.4196:07502
07503:+00011:-00058:+00016:003292.4196:07503
07504:+00030:-00058:-00039:003292.4196:07504
07505:+00059:-00082:-00025:003292.4196:07505
07506:+00039:-00082:-00008:003292.4196:07506
07507:+00048:-00079:+00068:003292.4196:07507
07508:+00068:-00059:+00048:003265.3857:07508
07509:+00093:-00054:+00058:003265.3857:07509
07510:+00102:-00053:+00027:003265.3857:07510
07511:+00106:-00036:+00018:003265.3857:07511
07512:+00107:-00010:-00021:003265.3857:07512
07513:+00090:+00005:-00008:003265.3857:07513
07514:+00109:-00004:+00067:003350.2211:07514
07515:+00086:+00021:+00118:003350.2211:07515
07516:+00079:-00006:+00031:003350.2211:07516
07517:+00043:+00007:+00066:003350.2211:07517
07518:+00020:-00012:+00147:003350.2211:07518
07519:-00021:-00022:+00134:003350.2211:07519
07520:+00001:-00035:+00089:003249.5039:07520
07521:-00051:-00066:+00216:003249.5039:07521
07522:+00047:-00065:+00169:003249.5039:07522
07523:-00084:-00078:+00166:003249.5039:07523
07524:-00035:-00069:+00128:003249.5039:07524
07525:-00127:-00098:+00119:003249.5039:07525
07526:-00004:-00090:+00114:003249.5039:07526
07527:-00053:-00160:+00140:003215.0634:07527
07528:+00008:-00145:+00139:003215.0634:07528
07529:-00052:-00172:+00189:003215.0634:07529
07530:+00045:-00173:+00094:003215.0634:07530
07531:+00028:-00164:+00094:003215.0634:07531
07532:+00053:-00160:+00093:003215.0634:07532
07533:+00064:-00160:+00073:003306.4743:07533
07534:+00059:-00131:+00019:003306.4743:07534
07535:+00072:-00158:+00175:003306.4743:07535
07536:+00072:-00158:+00107:003306.4743:07536
07537:+00009:-00089:+00089:003306.4743:07537
07538:+00046:-00094:+00142:003306.4743:07538
07539:+00042:-00066:+00147:003199.3779:07539
07540:+00062:-00009:+00100:003199.3779:07540
07541:+00071:+00031:+00041:003199.3779:07541
07542:+00079:+00011:+00056:003199.3779:07542
07543:+00060:+00064:+00004:003199.3779:07543
07544:+00030:+00063:-00078:003199.3779:07544
07545:+00018:+00113:-00091:003166.1188:07545
07546:-00019:+00089:-00075:003166.1188:07546
07547:-00031:+00112:-00052:003166.1188:07547
07548:-00050:+00120:-00033:003166.1188:07548
07549:-00072:+00106:-00029:003166.1188:07549
07550:-00075:+00125:-00018:003166.1188:07550
07551:-00062:+00124:+00001:003166.1188:07551
07552:-00079:+00116:-00078:003247.1594:07552
07553:-00090:+00089:-00050:003247.1594:07553
07554:-00093:+00087:-00060:003247.1594:07554
07555:-00108:+00083:-00102:003247.1594:07555
07556:-00110:+00081:-00160:003247.1594:07556
07557:-00104:+00013:-00065:003247.1594:07557
07558:-00087:+00028:-00085:003174.8720:07558
07559:-00080:+00012:-00115:003174.8720:07559
07560:-00049:+00003:-00104:003174.8720:07560
07561:-00069:-00017:-00051:003174.8720:07561
07562:-00038:-00010:-00111:003174.8720:07562
07563:-00026:-00024:-00170:003174.8720:07563
07564:+00024:-00037:-00125:003150.1911:07564
07565:+00031:-00052:-00105:003150.1911:07565
07566:+00042:-00049:-00097:003150.1911:07566
07567:+00057:-00034:-00138:003150.1911:07567
07568:+00076:-00061:-00114:003150.1911:07568
07569:+00053:-00028:-00157:003150.1911:07569
07570:+00064:-00041:-00138:003263.9052:07570
07571:+00066:-00044:-00161:003263.9052:07571
07572:+00078:-00061:-00125:003263.9052:07572
07573:+00053:-00037:-00090:003263.9052:07573
07574:+00041:-00027:-00036:003263.9052:07574
07575:+00041:-00001:-00097:003263.9052:07575
07576:-00004:+00019:-00138:003207.6616:07576
07577:+00011:+00049:-00129:003207.6616:07577
07578:-00024:+00053:-00109:003207.6616:07578
07579:-00005:+00071:-00044:003207.6616:07579
07580:+00001:+00071:+00013:003207.6616:07580
07581:-00038:+00086:+00025:003207.6616:07581
07582:-00053:+00089:+00017:003207.6616:07582
07583:-00068:+00105:-00002:003215.0571:07583
07584:-00102:+00073:+00002:003215.0571:07584
07585:-00104:+00075:-00014:003215.0571:07585
07586:-00096:+00050:-00064:003215.0571:07586
07587:-00116:+00017:-00053:003215.0571:07587
07588:-00118:-00011:-00057:003215.0571:07588
07589:-00095:-00035:-00025:003324.0080:07589
07590:-00080:-00048:+00071:003324.0080:07590
07591:-00051:-00046:+00081:003324.0080:07591
07592:-00020:-00064:+00121:003324.0080:07592
07593:+00000:-00043:+00096:003324.0080:07593
07594:+00027:-00048:+00122:003324.0080:07594
07595:+00010:-00046:+00099:003275.1733:07595
07596:+00031:-00026:+00053:003275.1733:07596
07597:+00043:-00026:+00013:003275.1733:07597
07598:+00021:-00033:-00007:003275.1733:07598
07599:+00027:-00023:+00025:003275.1733:07599
07600:+00037:+00002:+00057:003275.1733:07600
07601:+00048:+00017:+00059:003256.9382:07601
07602:+00047:+00038:+00059:003256.9382:07602
07603:+00024:+00048:+00078:003256.9382:07603
07604:+00049:+00059:+00063:003256.9382:07604
07605:-00009:+00060:+00048:003256.9382:07605
07606:-00007:+00088:+00033:003256.9382:07606
07607:-00019:+00090:+00028:003359.2346:07607
07608:-00033:+00090:-00014:003359.2346:07608
07609:-00066:+00086:-00002:003359.2346:07609
07610:-00095:+00095:-00003:003359.2346:07610
07611:-00125:+00072:-00139:003359.2346:07611
07612:-00150:+00070:-00119:003359.2346:07612
07613:-00141:+00063:-00039:003275.2441:07613
07614:-00170:+00051:-00034:003275.2441:07614
07615:-00166:+00043:-00038:003275.2441:07615
07616:-00150:+00049:-00006:003275.2441:07616
07617:-00140:+00052:-00007:003275.2441:07617
07618:-00148:+00039:-00013:003275.2441:07618
07619:-00102:+00066:-00014:003256.9255:07619
07620:-00078:+00041:-00031:003256.9255:07620
07621:-00044:+00055:-00073:003256.9255:07621
07622:-00016:+00058:-00063:003256.9255:07622
07623:-00027:+00067:+00001:003256.9255:07623
07624:+00007:+00059:+00034:003256.9255:07624
07625:+00031:+00063:-00002:003332.6850:07625
07626:+00095:+00080:-00008:003332.6850:07626
07627:+00089:+00040:-00005:003332.6850:07627
07628:+00098:+00061:+00012:003332.6850:07628
07629:+00087:+00034:-00026:003332.6850:07629
07630:+00106:+00025:+00020:003332.6850:07630
07631:+00105:+00036:+00050:003241.1098:07631
07632:+00060:+00020:+00092:003241.1098:07632
07633:+00044:+00012:+00028:003241.1098:07633
07634:+00028:+00011:+00038:003241.1098:07634
07635:+00012:+00016:+00047:003241.1098:07635
07636:-00026:+00001:+00061:003241.1098:07636
07637:-00016:+00003:+00075:003241.1098:07637
07638:-00027:-00009:+00090:003198.5915:07638
07639:-00003:-00017:+00164:003198.5915:07639
07640:+00001:-00036:+00174:003198.5915:07640
07641:-00013:-00027:+00150:003198.5915:07641
07642:-00001:-00046:+00142:003198.5915:07642
07643:-00026:-00043:+00165:003198.5915:07643
07644:-00021:-00046:+00093:003280.9138:07644
07645:-00023:-00079:+00119:003280.9138:07645
07646:-00032:-00110:+00141:003280.9138:07646
07647:-00046:-00125:+00124:003280.9138:07647
07648:-00033:-00132:+00085:003280.9138:07648
07649:-00028:-00145:+00120:003280.9138:07649
07650:-00024:-00166:+00092:003183.1203:07650
07651:-00043:-00166:+00135:003183.1203:07651
07652:-00015:-00205:+00127:003183.1203:07652
07653:-00010:-00177:+00147:003183.1203:07653
07654:-00003:-00205:+00148:003183.1203:07654
07655:+00005:-00164:+00044:003183.1203:07655
07656:+00028:-00152:+00007:003142.3693:07656
07657:+00045:-00137:+00015:003142.3693:07657
07658:+00048:-00138:+00042:003142.3693:07658
07659:+00044:-00110:+00070:003142.3693:07659
07660:+00049:-00059:+00058:003142.3693:07660
07661:+00031:-00062:+00085:003142.3693:07661
07662:+00028:-00021:+00042:003142.3693:07662
07663:-00001:-00019:-00061:003230.6828:07663
07664:+00016:+00039:-00043:003230.6828:07664
07665:-00022:+00044:+00000:003230.6828:07665
07666:+00012:+00094:-00017:003230.6828:07666
07667:-00002:+00115:-00020:003230.6828:07667
07668:+00001:+00137:-00030:003230.6828:07668
07669:-00017:+00144:-00018:003134.9475:07669
07670:-00024:+00165:-00093:003134.9475:07670
07671:-00020:+00164:-00063:003134.9475:07671
07672:-00004:+00164:-00037:003134.9475:07672
07673:-00057:+00153:-00005:003134.9475:07673
07674:-00042:+00172:-00038:003134.9475:07674
07675:-00070:+00138:-00110:003118.8225:07675
07676:-00088:+00127:-00051:003118.8225:07676
07677:-00085:+00116:-00088:003118.8225:07677
07678:-00101:+00075:-00089:003118.8225:07678
07679:-00088:+00070:-00121:003118.8225:07679
07680:-00100:+00068:-00067:003118.8225:07680
07681:-00078:+00044:-00111:003118.8225:07681
07682:-00075:+00029:-00130:003230.6889:07682
07683:-00041:+00033:-00153:003230.6889:07683
07684:-00053:+00001:-00093:003230.6889:07684
07685:-00030:-00020:-00069:003230.6889:07685
07686:-00019:-00026:-00091:003230.6889:07686
07687:-00022:-00025:-00058:003230.6889:07687
07688:-00015:-00054:-00073:003158.8981:07688
07689:-00026:-00022:-00084:003158.8981:07689
07690:-00012:-00019:-00131:003158.8981:07690
07691:+00008:-00019:-00123:003158.8981:07691
07692:+00044:-00017:-00120:003158.8981:07692
07693:+00058:-00005:-00109:003158.8981:07693
07694:+00036:-00016:-00098:003166.1845:07694
07695:+00044:-00008:-00083:003166.1845:07695
07696:+00029:+00003:-00125:003166.1845:07696
07697:+00013:+00000:-00065:003166.1845:07697
07698:-00021:-00021:-00004:003166.1845:07698
07699:-00036:-00024:+00034:003166.1845:07699
07700:-00061:-00053:+00040:003280.9138:07700
07701:-00084:-00040:+00047:003280.9138:07701
07702:-00077:-00056:+00098:003280.9138:07702
07703:-00119:-00065:+00059:003280.9138:07703
07704:-00094:-00054:+00040:003280.9138:07704
07705:-00088:-00041:-00049:003280.9138:07705
07706:-00088:-00040:-00075:003224.2768:07706
07707:-00065:-00051:-00055:003224.2768:07707
07708:-00045:-00043:+00019:003224.2768:07708
07709:-00005:-00042:+00062:003224.2768:07709
07710:+00001:-00065:+00128:003224.2768:07710
07711:+00058:-00025:+00156:003224.2768:07711
07712:+00062:-00025:+00131:003224.2768:07712
07713:+00077:-00008:+00074:003239.9726:07713
07714:+00041:+00040:+00052:003239.9726:07714
07715:+00049:+00065:+00033:003239.9726:07715
07716:+00060:+00077:-00029:003239.9726:07716
07717:+00058:+00079:+00043:003239.9726:07717
07718:+00076:+00069:+00036:003239.9726:07718
07719:+00052:+00083:+00054:003341.4067:07719
07720:+00065:+00086:-00017:003341.4067:07720
07721:+00035:+00077:+00027:003341.4067:07721
07722:+00040:+00103:-00012:003341.4067:07722
07723:+00029:+00100:+00042:003341.4067:07723
07724:+00027:+00101:+00097:003341.4067:07724
07725:+00000:+00097:+00099:003275.1281:07725
07726:-00053:+00098:+00050:003275.1281:07726
07727:-00089:+00079:-00048:003275.1281:07727
07728:-00137:+00057:-00039:003275.1281:07728
07729:-00194:+00022:-00099:003275.1281:07729
07730:-00237:+00015:-00110:003275.1281:07730
07731:-00227:-00008:-00135:003256.7924:07731
07732:-00230:-00034:-00036:003256.7924:07732
07733:-00255:-00053:-00061:003256.7924:07733
07734:-00221:-00045:-00066:003256.7924:07734
07735:-00135:-00043:-00008:003256.7924:07735
07736:-00114:-00049:+00082:003256.7924:07736
07737:-00058:-00029:+00074:003341.4396:07737
07738:+00005:+00000:-00017:003341.4396:07738
07739:+00007:+00005:-00025:003341.4396:07739
07740:+00033:+00008:-00040:003341.4396:07740
07741:+00075:+00014:-00059:003341.4396:07741
07742:+00065:+00037:-00008:003341.4396:07742
07743:+00107:+00048:-00018:003249.5290:07743
07744:+00109:+00050:+00038:003249.5290:07744
07745:+00098:+00041:+00098:003249.5290:07745
07746:+00100:+00065:+00131:003249.5290:07746
07747:+00099:+00045:+00027:003249.5290:07747
07748:+00104:+00074:-00048:003249.5290:07748
07749:+00077:+00080:+00008:003223.2145:07749
07750:+00060:+00065:+00017:003223.2145:07750
07751:+00002:+00058:+00075:003223.2145:07751
07752:-00017:+00079:+00023:003223.2145:07752
07753:-00032:+00077:-00002:003223.2145:07753
07754:-00076:+00052:+00051:003223.2145:07754
07755:-00117:+00009:+00066:003297.8564:07755
07756:-00101:+00003:+00059:003297.8564:07756
07757:-00077:-00027:+00113:003297.8564:07757
07758:-00096:-00058:+00096:003297.8564:07758
07759:-00086:-00064:+00120:003297.8564:07759
07760:-00036:-00077:+00091:003297.8564:07760
07761:-00037:-00085:+00078:003297.8564:07761
07762:-00026:-00105:+00187:003207.5996:07762
07763:+00002:-00136:+00111:003207.5996:07763
07764:+00013:-00147:+00094:003207.5996:07764
07765:+00026:-00190:+00129:003207.5996:07765
07766:+00033:-00179:+00074:003207.5996:07766
07767:+00019:-00200:+00054:003207.5996:07767
07768:+00039:-00201:+00115:003166.0888:07768
07769:+00058:-00195:+00107:003166.0888:07769
07770:+00020:-00192:+00115:003166.0888:07770
07771:+00046:-00183:+00104:003166.0888:07771
07772:+00043:-00166:+00061:003166.0888:07772
07773:+00043:-00151:+00069:003166.0888:07773
07774:+00046:-00132:+00083:003247.1655:07774
07775:+00045:-00090:+00116:003247.1655:07775
07776:+00040:-00082:+00110:003247.1655:07776
07777:+00064:-00062:+00114:003247.1655:07777
07778:+00050:-00021:+00027:003247.1655:07778
07779:+00045:+00023:+00006:003247.1655:07779
07780:+00023:+00009:+00001:003150.7387:07780
07781:+00030:+00055:+00041:003150.7387:07781
07782:+00031:+00054:-00017:003150.7387:07782
07783:+00019:+00100:-00018:003150.7387:07783
07784:+00028:+00129:-00011:003150.7387:07784
07785:+00000:+00142:-00044:003150.7387:07785
07786:-00038:+00134:-00021:003150.7387:07786
07787:-00035:+00155:+00006:003126.5678:07787
07788:-00070:+00158:-00033:003126.5678:07788
07789:-00085:+00154:-00009:003126.5678:07789
07790:-00074:+00133:-00023:003126.5678:07790
07791:-00075:+00129:-00029:003126.5678:07791
07792:-00079:+00105:-00058:003126.5678:07792
07793:-00081:+00097:-00098:003222.3696:07793
07794:-00104:+00073:-00083:003222.3696:07794
07795:-00078:+00043:-00060:003222.3696:07795
07796:-00082:+00042:-00044:003222.3696:07796
07797:-00077:+00009:-00053:003222.3696:07797
07798:-00085:+00004:-00069:003222.3696:07798
07799:-00062:+00007:-00076:003150.7687:07799
07800:-00046:-00012:-00155:003150.7687:07800
07801:-00056:-00022:-00146:003150.7687:07801
07802:-00024:-00038:-00108:003150.7687:07802
07803:-00005:-00023:-00095:003150.7687:07803
07804:-00008:-00039:-00072:003150.7687:07804
07805:+00020:-00025:-00106:003150.7687:07805
07806:+00032:-00050:-00083:003142.2690:07806
07807:+00030:-00035:-00125:003142.2690:07807
07808:-00011:-00035:-00138:003142.2690:07808
07809:+00006:+00015:-00149:003142.2690:07809
07810:+00013:+00002:-00092:003142.2690:07810
07811:+00024:+00048:-00041:003142.2690:07811
07812:+00006:+00014:-00069:003255.4826:07812
07813:+00021:+00061:-00123:003255.4826:07813
07814:+00000:+00066:-00108:003255.4826:07814
07815:-00014:+00075:-00118:003255.4826:07815
07816:-00039:+00067:-00169:003255.4826:07816
07817:-00040:+00087:-00106:003255.4826:07817
07818:-00057:+00086:-00068:003199.3901:07818
07819:-00049:+00113:-00089:003199.3901:07819
07820:-00056:+00114:-00112:003199.3901:07820
07821:-00067:+00129:-00063:003199.3901:07821
07822:-00069:+00100:+00012:003199.3901:07822
07823:-00072:+00072:+00057:003199.3901:07823
07824:-00068:+00057:+00001:003215.0263:07824
07825:-00072:+00033:+00145:003215.0263:07825
07826:-00071:+00005:+00093:003215.0263:07826
07827:-00076:-00037:-00082:003215.0263:07827
07828:-00079:-00036:-00195:003215.0263:07828
07829:-00083:-00048:-00128:003215.0263:07829
07830:-00059:-00091:-00026:003315.1306:07830
07831:-00053:-00108:+00121:003315.1306:07831
07832:+00010:-00118:+00224:003315.1306:07832
07833:+00031:-00116:+00207:003315.1306:07833
07834:+00044:-00130:+00102:003315.1306:07834
07835:+00060:-00097:+00020:003315.1306:07835
07836:+00088:-00094:+00102:003266.5312:07836
07837:+00056:-00060:+00116:003266.5312:07837
07838:+00084:-00041:+00055:003266.5312:07838
07839:+00108:-00052:+00131:003266.5312:07839
07840:+00065:-00012:+00095:003266.5312:07840
07841:+00048:+00009:+00079:003266.5312:07841
07842:+00049:+00028:+00105:003266.5312:07842
07843:+00055:+00066:+00070:003256.7990:07843
07844:+00046:+00101:+00032:003256.7990:07844
07845:+00052:+00104:+00046:003256.7990:07845
07846:+00042:+00142:+00047:003256.7990:07846
07847:+00027:+00116:+00089:003256.7990:07847
07848:-00040:+00141:+00085:003256.7990:07848
07849:-00074:+00137:+00034:003359.1418:07849
07850:-00107:+00122:+00006:003359.1418:07850
07851:-00176:+00099:-00012:003359.1418:07851
07852:-00197:+00082:-00004:003359.1418:07852
07853:-00213:+00063:-00059:003359.1418:07853
07854:-00220:+00036:-00047:003359.1418:07854
07855:-00210:+00019:-00066:003283.8806:07855
07856:-00177:+00012:-00071:003283.8806:07856
07857:-00118:+00006:-00050:003283.8806:07857
07858:-00084:-00006:+00006:003283.8806:07858
07859:-00045:+00005:+00037:003283.8806:07859
07860:+00002:+00007:+00037:003283.8806:07860
07861:+00024:+00000:+00069:003239.9414:07861
07862:+00031:-00011:+00041:003239.9414:07862
07863:+00024:-00033:-00044:003239.9414:07863
07864:+00075:-00035:-00063:003239.9414:07864
07865:+00072:-00021:-00025:003239.9414:07865
07866:+00039:-00011:+00005:003239.9414:07866
07867:+00063:-00020:+00050:003341.3742:07867
07868:+00072:-00033:+00128:003341.3742:07868
07869:+00074:-00008:+00066:003341.3742:07869
07870:+00093:-00001:-00038:003341.3742:07870
07871:+00068:+00022:-00133:003341.3742:07871
07872:+00053:+00031:-00122:003341.3742:07872
07873:+00063:+00013:+00065:003241.0153:07873
07874:+00074:+00023:+00084:003241.0153:07874
07875:+00037:+00023:+00059:003241.0153:07875
07876:+00036:+00032:+00101:003241.0153:07876
07877:+00017:+00022:+00084:003241.0153:07877
07878:-00013:-00005:+00000:003241.0153:07878
07879:-00015:-00017:+00060:003198.5671:07879
07880:-00026:-00015:+00107:003198.5671:07880
07881:-00040:-00061:+00167:003198.5671:07881
07882:-00042:-00066:+00138:003198.5671:07882
07883:-00023:-00064:+00173:003198.5671:07883
07884:-00057:-00095:+00162:003198.5671:07884
07885:+00004:-00095:+00057:003280.8691:07885
07886:-00037:-00124:+00003:003280.8691:07886
07887:+00047:-00113:+00120:003280.8691:07887
07888:+00002:-00155:+00089:003280.8691:07888
07889:+00045:-00154:+00103:003280.8691:07889
07890:-00016:-00175:+00127:003280.8691:07890
07891:-00013:-00147:+00101:003280.8691:07891
07892:-00024:-00163:+00142:003183.0595:07892
07893:+00000:-00153:+00138:003183.0595:07893
07894:-00006:-00166:+00130:003183.0595:07894
07895:+00000:-00154:+00166:003183.0595:07895
07896:-00022:-00164:+00121:003183.0595:07896
07897:-00002:-00138:+00095:003183.0595:07897
07898:-00024:-00139:+00037:003142.2573:07898
07899:+00000:-00112:+00052:003142.2573:07899
07900:-00014:-00111:-00026:003142.2573:07900
07901:+00001:-00066:-00020:003142.2573:07901
07902:+00008:-00047:+00038:003142.2573:07902
07903:+00045:-00023:+00055:003142.2573:07903
07904:+00057:+00019:-00042:003230.6582:07904
07905:+00037:+00028:+00048:003230.6582:07905
07906:+00061:+00057:+00055:003230.6582:07906
07907:+00018:+00079:+00071:003230.6582:07907
07908:+00041:+00116:-00042:003230.6582:07908
07909:+00032:+00144:-00013:003230.6582:07909
07910:+00005:+00133:-00041:003142.8056:07910
07911:-00013:+00132:-00013:003142.8056:07911
07912:-00031:+00130:-00080:003142.8056:07912
07913:-00059:+00125:-00071:003142.8056:07913
07914:-00068:+00104:-00038:003142.8056:07914
07915:-00070:+00089:-00074:003142.8056:07915
07916:-00073:+00079:-00078:003142.8056:07916
07917:-00049:+00056:-00078:003118.7348:07917
07918:-00070:+00067:-00080:003118.7348:07918
07919:-00065:+00062:-00148:003118.7348:07919
07920:-00073:+00027:-00089:003118.7348:07920
07921:-00060:+00054:-00110:003118.7348:07921
07922:-00085:+00023:-00128:003118.7348:07922
07923:-00049:+00052:-00148:003222.4062:07923
07924:-00048:+00033:-00133:003222.4062:07924
07925:-00053:+00008:-00127:003222.4062:07925
07926:-00037:+00018:-00119:003222.4062:07926
07927:-00006:+00008:-00117:003222.4062:07927
07928:+00015:+00020:-00133:003222.4062:07928
07929:+00060:+00035:-00143:003158.7485:07929
07930:+00047:+00015:-00126:003158.7485:07930
07931:+00043:+00023:-00126:003158.7485:07931
07932:+00067:+00048:-00151:003158.7485:07932
07933:+00077:+00066:-00141:003158.7485:07933
07934:+00062:+00028:-00150:003158.7485:07934
07935:+00043:+00039:-00132:003158.7485:07935
07936:-00025:+00048:-00110:003166.0830:07936
07937:-00036:+00044:-00102:003166.0830:07937
07938:-00073:+00056:-00138:003166.0830:07938
07939:-00061:+00072:-00120:003166.0830:07939
07940:-00065:+00059:-00107:003166.0830:07940
07941:-00069:+00075:-00006:003166.0830:07941
07942:-00033:+00093:-00022:003289.4365:07942
07943:-00054:+00112:-00022:003289.4365:07943
07944:-00049:+00093:+00088:003289.4365:07944
07945:-00058:+00071:+00075:003289.4365:07945
07946:-00056:+00057:+00018:003289.4365:07946
07947:-00038:+00037:-00104:003289.4365:07947
07948:-00055:-00001:+00006:003224.2336:07948
07949:-00036:-00017:-00077:003224.2336:07949
07950:-00056:-00054:-00106:003224.2336:07950
07951:+00000:-00059:-00046:003224.2336:07951
07952:-00009:-00095:+00080:003224.2336:07952
07953:+00013:-00087:+00094:003224.2336:07953
07954:+00013:-00108:+00141:003231.5688:07954
07955:+00021:-00118:+00142:003231.5688:07955
07956:-00009:-00102:+00120:003231.5688:07956
07957:+00008:-00093:+00048:003231.5688:07957
07958:+00018:-00058:+00088:003231.5688:07958
07959:+00011:-00080:+00084:003231.5688:07959
07960:+00027:-00025:+00055:003359.1083:07960
07961:+00035:-00010:+00120:003359.1083:07961
07962:+00078:-00001:+00104:003359.1083:07962
07963:+00066:+00025:+00147:003359.1083:07963
07964:+00103:+00057:+00145:003359.1083:07964
07965:+00082:+00075:+00123:003359.1083:07965
07966:+00081:+00113:+00091:003266.4287:07966
07967:+00048:+00124:+00062:003266.4287:07967
07968:+00016:+00109:-00016:003266.4287:07968
07969:-00009:+00115:+00012:003266.4287:07969
07970:-00054:+00118:-00004:003266.4287:07970
07971:-00088:+00130:-00021:003266.4287:07971
07972:-00090:+00105:+00022:003256.8303:07972
07973:-00136:+00100:+00072:003256.8303:07973
07974:-00159:+00059:+00018:003256.8303:07974
07975:-00177:+00078:-00031:003256.8303:07975
07976:-00153:+00066:-00027:003256.8303:07976
07977:-00157:+00049:-00042:003256.8303:07977
07978:-00160:+00025:-00063:003350.2741:07978
07979:-00118:+00023:-00021:003350.2741:07979
07980:-00074:+00037:+00000:003350.2741:07980
07981:-00047:+00009:+00024:003350.2741:07981
07982:-00027:+00003:-00015:003350.2741:07982
07983:-00008:-00007:+00015:003350.2741:07983
07984:+00003:-00038:+00011:003350.2741:07984
07985:+00013:-00009:-00010:003258.0239:07985
07986:+00039:-00015:-00047:003258.0239:07986
07987:+00088:-00012:+00011:003258.0239:07987
07988:+00086:-00014:+00035:003258.0239:07988
07989:+00106:-00038:+00050:003258.0239:07989
07990:+00082:-00010:-00004:003258.0239:07990
07991:+00095:-00003:-00006:003223.1958:07991
07992:+00084:-00003:+00028:003223.1958:07992
07993:+00053:+00011:+00017:003223.1958:07993
07994:+00055:+00014:+00041:003223.1958:07994
07995:+00064:+00008:+00009:003223.1958:07995
07996:+00050:+00035:-00002:003223.1958:07996
07997:+00041:+00013:+00041:003306.4482:07997
07998:+00020:+00017:+00114:003306.4482:07998
07999:+00017:-00017:+00082:003306.4482:07999
08000:+00014:-00008:+00101:003306.4482:08000
08001:+00009:+00021:+00093:003306.4482:08001
08002:-00001:-00007:+00060:003306.4482:08002
08003:-00027:-00023:+00046:003207.4824:08003
08004:-00019:-00026:+00060:003207.4824:08004
08005:-00035:-00049:+00029:003207.4824:08005
08006:-00068:-00097:+00105:003207.4824:08006
08007:-00054:-00095:+00172:003207.4824:08007
08008:-00030:-00153:+00109:003207.4824:08008
08009:-00007:-00151:+00156:003166.1069:08009
08010:+00014:-00221:+00161:003166.1069:08010
08011:+00015:-00215:+00167:003166.1069:08011
08012:+00021:-00223:+00082:003166.1069:08012
08013:+00040:-00212:+00091:003166.1069:08013
08014:+00078:-00225:+00159:003166.1069:08014
08015:+00054:-00237:+00033:003166.1069:08015
08016:+00021:-00249:+00065:003230.5844:08016
08017:+00046:-00227:+00151:003230.5844:08017
08018:+00033:-00235:+00103:003230.5844:08018
08019:+00005:-00146:+00116:003230.5844:08019
08020:+00031:-00134:+00133:003230.5844:08020
08021:+00026:-00100:+00130:003230.5844:08021
08022:+00027:-00061:+00163:003134.9826:08022
08023:+00019:-00011:+00112:003134.9826:08023
08024:+00017:+00046:+00067:003134.9826:08024
08025:-00001:+00095:+00010:003134.9826:08025
08026:-00024:+00100:-00002:003134.9826:08026
08027:-00004:+00122:-00009:003134.9826:08027
08028:-00038:+00161:-00035:003095.5571:08028
08029:-00036:+00176:-00058:003095.5571:08029
08030:-00052:+00179:-00069:003095.5571:08030
08031:-00041:+00177:-00051:003095.5571:08031
08032:-00032:+00175:-00029:003095.5571:08032
08033:-00031:+00149:+00131:003095.5571:08033
08034:-00045:+00140:+00060:003095.5571:08034
08035:-00099:+00129:-00015:003181.9135:08035
08036:-00130:+00077:-00091:003181.9135:08036
08037:-00129:+00060:-00134:003181.9135:08037
08038:-00158:+00010:-00157:003181.9135:08038
08039:-00120:-00016:-00138:003181.9135:08039
08040:-00109:-00025:-00056:003181.9135:08040
08041:-00112:-00081:-00021:003103.6323:08041
08042:-00113:-00087:-00086:003103.6323:08042
08043:-00052:-00127:-00125:003103.6323:08043
08044:-00039:-00105:-00137:003103.6323:08044
08045:-00014:-00115:-00132:003103.6323:08045
08046:+00006:-00107:-00112:003103.6323:08046
08047:+00039:-00092:-00075:003103.6323:08047
08048:+00056:-00061:-00120:003103.2678:08048
08049:+00079:-00050:-00166:003103.2678:08049
08050:+00082:+00007:-00177:003103.2678:08050
08051:+00081:-00012:-00160:003103.2678:08051
08052:+00080:+00052:-00228:003103.2678:08052
08053:+00080:+00028:-00116:003103.2678:08053
08054:+00091:+00081:-00125:003206.0761:08054
08055:+00051:+00070:-00095:003206.0761:08055
08056:+00045:+00110:-00136:003206.0761:08056
08057:+00016:+00106:-00169:003206.0761:08057
08058:-00013:+00140:-00200:003206.0761:08058
08059:-00034:+00123:-00174:003206.0761:08059
08060:-00089:+00131:-00136:003150.8522:08060
08061:-00090:+00147:-00150:003150.8522:08061
08062:-00112:+00161:-00147:003150.8522:08062
08063:-00114:+00174:-00118:003150.8522:08063
08064:-00108:+00176:-00116:003150.8522:08064
08065:-00124:+00164:-00110:003150.8522:08065
08066:-00132:+00145:-00076:003158.1945:08066
08067:-00115:+00120:+00037:003158.1945:08067
08068:-00088:+00081:+00044:003158.1945:08068
08069:-00090:+00067:-00074:003158.1945:08069
08070:-00081:+00044:-00096:003158.1945:08070
08071:-00063:+00011:-00071:003158.1945:08071
08072:-00073:+00002:-00090:003158.1945:08072
08073:-00040:-00050:-00015:003280.8122:08073
08074:-00001:-00077:+00028:003280.8122:08074
08075:+00002:-00083:+00031:003280.8122:08075
08076:+00009:-00087:+00047:003280.8122:08076
08077:+00033:-00111:+00075:003280.8122:08077
08078:+00022:-00102:+00112:003280.8122:08078
08079:+00039:-00109:+00127:003215.9262:08079
08080:+00039:-00095:+00104:003215.9262:08080
08081:+00046:-00069:+00073:003215.9262:08081
08082:+00019:-00046:+00093:003215.9262:08082
08083:+00003:-00041:+00086:003215.9262:08083
08084:-00023:-00018:+00046:003215.9262:08084
08085:-00008:-00005:+00104:003215.0078:08085
08086:-00006:+00026:+00108:003215.0078:08086
08087:+00016:+00029:+00160:003215.0078:08087
08088:+00017:+00067:+00074:003215.0078:08088
08089:+00014:+00072:+00119:003215.0078:08089
08090:-00002:+00115:+00034:003215.0078:08090
08091:-00027:+00130:+00048:003323.8781:08091
08092:-00017:+00117:+00050:003323.8781:08092
08093:-00045:+00131:+00117:003323.8781:08093
08094:-00065:+00120:+00103:003323.8781:08094
08095:-00078:+00134:+00038:003323.8781:08095
08096:-00092:+00116:-00003:003323.8781:08096
08097:-00109:+00119:-00009:003249.4909:08097
08098:-00144:+00102:-00018:003249.4909:08098
08099:-00129:+00109:-00007:003249.4909:08099
08100:-00094:+00075:+00031:003249.4909:08100
08101:-00113:+00039:+00037:003249.4909:08101
08102:-00093:+00042:-00001:003249.4909:08102
08103:-00071:+00026:-00021:003223.2827:08103
08104:-00048:+00037:+00010:003223.2827:08104
08105:-00053:+00016:-00019:003223.2827:08105
08106:-00013:+00013:-00017:003223.2827:08106
08107:-00011:-00017:+00004:003223.2827:08107
08108:+00011:-00014:+00089:003223.2827:08108
08109:+00013:-00052:+00038:003315.1630:08109
08110:+00004:-00028:-00004:003315.1630:08110
08111:-00011:-00068:-00032:003315.1630:08111
08112:+00013:-00060:+00049:003315.1630:08112
08113:+00024:-00066:-00030:003315.1630:08113
08114:+00048:-00046:-00150:003315.1630:08114
08115:+00059:-00063:-00033:003315.1630:08115
08116:+00070:-00051:+00016:003224.2399:08116
08117:+00070:-00030:+00035:003224.2399:08117
08118:+00108:-00032:+00044:003224.2399:08118
08119:+00085:-00020:+00069:003224.2399:08119
08120:+00109:-00022:+00017:003224.2399:08120
08121:+00067:-00019:+00046:003224.2399:08121
08122:+00055:-00001:+00075:003190.3217:08122
08123:+00063:+00019:+00067:003190.3217:08123
08124:+00049:+00016:+00057:003190.3217:08124
08125:+00074:+00008:+00008:003190.3217:08125
08126:+00015:+00004:+00158:003190.3217:08126
08127:+00065:-00018:+00086:003190.3217:08127
08128:-00014:-00052:+00084:003272.2832:08128
08129:+00035:-00027:+00081:003272.2832:08129
08130:-00058:-00075:+00142:003272.2832:08130
08131:+00017:-00076:+00123:003272.2832:08131
08132:-00086:-00122:+00186:003272.2832:08132
08133:-00005:-00111:+00085:003272.2832:08133
08134:-00072:-00135:+00158:003166.7631:08134
08135:-00043:-00135:+00125:003166.7631:08135
08136:-00042:-00149:+00147:003166.7631:08136
08137:-00038:-00140:+00031:003166.7631:08137
08138:-00002:-00158:+00179:003166.7631:08138
08139:+00016:-00175:+00121:003166.7631:08139
08140:-00008:-00155:+00120:003166.7631:08140
08141:+00009:-00156:+00147:003142.1984:08141
08142:+00012:-00154:+00173:003142.1984:08142
08143:+00010:-00116:+00144:003142.1984:08143
08144:-00006:-00101:+00144:003142.1984:08144
08145:-00004:-00108:+00175:003142.1984:08145
08146:-00043:-00109:+00181:003142.1984:08146
08147:-00020:-00029:+00014:003222.1982:08147
08148:-00032:-00021:+00006:003222.1982:08148
08149:-00014:+00034:+00009:003222.1982:08149
08150:-00016:+00070:+00038:003222.1982:08150
08151:-00007:+00108:-00016:003222.1982:08151
08152:-00011:+00141:-00007:003222.1982:08152
08153:+00017:+00136:+00021:003119.1323:08153
08154:-00004:+00165:+00009:003119.1323:08154
08155:-00003:+00167:+00026:003119.1323:08155
08156:-00004:+00189:+00055:003119.1323:08156
08157:-00056:+00175:+00088:003119.1323:08157
08158:-00062:+00157:+00006:003119.1323:08158
08159:-00087:+00135:-00091:003119.1323:08159
08160:-00096:+00124:-00104:003103.1699:08160
08161:-00131:+00091:-00089:003103.1699:08161
08162:-00123:+00041:-00090:003103.1699:08162
08163:-00115:+00005:-00103:003103.1699:08163
08164:-00118:-00034:-00137:003103.1699:08164
08165:-00075:-00066:-00096:003103.1699:08165
08166:-00047:-00087:-00101:003206.0825:08166
08167:-00018:-00107:-00126:003206.0825:08167
08168:-00008:-00121:-00050:003206.0825:08168
08169:+00009:-00105:-00138:003206.0825:08169
08170:+00030:-00159:-00099:003206.0825:08170
08171:+00077:-00140:-00125:003206.0825:08171
08172:+00041:-00167:-00121:003150.7807:08172
08173:+00039:-00105:-00224:003150.7807:08173
08174:+00024:-00103:-00155:003150.7807:08174
08175:+00089:-00042:-00182:003150.7807:08175
08176:+00044:-00057:-00143:003150.7807:08176
08177:+00079:-00015:-00080:003150.7807:08177
08178:+00086:-00002:-00064:003150.7807:08178
08179:+00096:+00043:-00139:003158.1408:08179
08180:+00094:+00062:-00172:003158.1408:08180
08181:+00107:+00129:-00160:003158.1408:08181
08182:+00078:+00171:-00179:003158.1408:08182
08183:+00050:+00149:-00197:003158.1408:08183
08184:+00030:+00177:-00181:003158.1408:08184
08185:-00007:+00175:-00212:003255.4887:08185
08186:-00029:+00175:-00157:003255.4887:08186
08187:-00084:+00155:+00009:003255.4887:08187
08188:-00102:+00107:+00105:003255.4887:08188
08189:-00089:+00098:+00037:003255.4887:08189
08190:-00165:+00099:-00021:003255.4887:08190
08191:-00145:+00077:-00075:003207.6428:08191
08192:-00190:+00031:-00109:003207.6428:08192
08193:-00137:-00008:-00166:003207.6428:08193
08194:-00134:-00017:-00155:003207.6428:08194
08195:-00113:-00019:-00072:003207.6428:08195
08196:-00066:-00046:+00015:003207.6428:08196
08197:-00020:-00049:+00068:003206.7324:08197
08198:+00010:-00029:+00158:003206.7324:08198
08199:+00010:-00029:+00181:003206.7324:08199
08200:+00056:-00009:+00136:003206.7324:08200
08201:+00069:-00016:+00027:003206.7324:08201
08202:+00069:-00007:+00031:003206.7324:08202
08203:+00039:-00002:+00018:003323.8520:08203
08204:+00029:+00023:+00010:003323.8520:08204
08205:+00009:+00016:+00045:003323.8520:08205
08206:-00008:+00037:+00118:003323.8520:08206
08207:+00001:+00012:+00096:003323.8520:08207
08208:-00002:+00021:+00067:003323.8520:08208
08209:-00057:-00006:+00089:003249.5607:08209
08210:-00046:-00005:+00030:003249.5607:08210
08211:-00104:-00009:+00069:003249.5607:08211
08212:-00099:-00008:+00119:003249.5607:08212
08213:-00089:-00021:+00153:003249.5607:08213
08214:-00090:+00019:+00100:003249.5607:08214
08215:-00078:+00042:+00010:003249.5607:08215
08216:-00077:+00053:+00007:003231.6125:08216
08217:-00115:+00078:-00032:003231.6125:08217
08218:-00115:+00081:-00087:003231.6125:08218
08219:-00083:+00113:-00056:003231.6125:08219
08220:-00036:+00096:+00022:003231.6125:08220
08221:-00052:+00089:+00061:003231.6125:08221
08222:-00049:+00081:+00042:003332.5998:08222
08223:-00066:+00077:+00023:003332.5998:08223
08224:-00058:+00069:+00052:003332.5998:08224
08225:-00070:+00062:+00006:003332.5998:08225
08226:-00068:+00052:+00008:003332.5998:08226
08227:-00056:+00053:-00013:003332.5998:08227
08228:-00030:+00039:-00047:003232.5712:08228
08229:-00042:+00042:-00092:003232.5712:08229
08230:-00002:+00065:-00047:003232.5712:08230
08231:+00000:+00037:+00037:003232.5712:08231
08232:+00010:+00028:+00095:003232.5712:08232
08233:+00038:+00036:-00060:003232.5712:08233
08234:+00052:+00057:-00092:003214.9523:08234
08235:+00085:+00029:-00033:003214.9523:08235
08236:+00054:+00040:+00013:003214.9523:08236
08237:+00074:+00036:+00036:003214.9523:08237
08238:+00101:+00029:+00027:003214.9523:08238
08239:+00088:-00002:-00076:003214.9523:08239
08240:+00054:+00023:-00022:003297.8886:08240
08241:+00035:-00034:+00070:003297.8886:08241
08242:+00032:-00033:+00091:003297.8886:08242
08243:-00011:-00064:+00039:003297.8886:08243
08244:-00002:-00030:+00040:003297.8886:08244
08245:-00022:-00063:+00033:003297.8886:08245
08246:-00031:-00055:+00032:003191.0576:08246
08247:-00034:-00081:+00038:003191.0576:08247
08248:-00026:-00068:+00081:003191.0576:08248
08249:+00016:-00072:+00070:003191.0576:08249
08250:+00009:-00082:+00075:003191.0576:08250
08251:-00005:-00112:+00028:003191.0576:08251
08252:+00019:-00086:+00121:003191.0576:08252
08253:+00036:-00133:+00106:003174.1916:08253
08254:+00028:-00158:+00086:003174.1916:08254
08255:+00041:-00162:+00179:003174.1916:08255
08256:+00046:-00177:+00096:003174.1916:08256
08257:+00028:-00218:+00044:003174.1916:08257
08258:-00005:-00193:+00146:003174.1916:08258
08259:+00026:-00202:+00127:003247.2961:08259
08260:-00047:-00190:+00060:003247.2961:08260
08261:-00035:-00133:+00131:003247.2961:08261
08262:-00020:-00138:+00113:003247.2961:08262
08263:+00002:-00077:+00052:003247.2961:08263
08264:-00021:-00057:+00116:003247.2961:08264
08265:-00003:-00034:+00159:003166.8769:08265
08266:-00021:-00010:+00081:003166.8769:08266
08267:-00010:+00037:+00101:003166.8769:08267
08268:+00001:+00046:+00066:003166.8769:08268
08269:-00013:+00094:+00046:003166.8769:08269
08270:+00013:+00090:+00024:003166.8769:08270
08271:+00004:+00138:+00032:003142.3515:08271
08272:+00017:+00144:+00067:003142.3515:08272
08273:-00007:+00159:+00039:003142.3515:08273
08274:-00011:+00168:-00028:003142.3515:08274
08275:-00001:+00188:-00041:003142.3515:08275
08276:-00035:+00176:-00094:003142.3515:08276
08277:-00045:+00191:-00030:003142.3515:08277
08278:-00067:+00162:-00041:003230.6643:08278
08279:-00086:+00171:-00028:003230.6643:08279
08280:-00066:+00130:+00052:003230.6643:08280
08281:-00093:+00130:+00017:003230.6643:08281
08282:-00102:+00085:-00071:003230.6643:08282
08283:-00099:+00071:-00062:003230.6643:08283
08284:-00103:+00041:-00048:003158.8798:08284
08285:-00104:+00013:-00058:003158.8798:08285
08286:-00101:+00018:-00060:003158.8798:08286
08287:-00080:-00034:-00032:003158.8798:08287
08288:-00099:-00043:-00094:003158.8798:08288
08289:-00084:-00058:-00108:003158.8798:08289
08290:-00016:-00077:-00133:003166.1669:08290
08291:+00001:-00080:-00117:003166.1669:08291
08292:+00053:-00075:-00099:003166.1669:08292
08293:+00120:-00061:-00094:003166.1669:08293
08294:+00112:-00080:-00087:003166.1669:08294
08295:+00136:-00040:-00034:003166.1669:08295
08296:+00112:-00065:-00081:003272.4282:08296
08297:+00109:-00033:-00132:003272.4282:08297
08298:+00090:-00047:-00101:003272.4282:08298
08299:+00069:+00005:-00145:003272.4282:08299
08300:+00003:-00025:-00168:003272.4282:08300
08301:-00007:+00020:-00222:003272.4282:08301
08302:-00041:-00011:-00168:003272.4282:08302
08303:-00062:-00001:-00188:003215.9636:08303
08304:-00118:-00010:-00137:003215.9636:08304
08305:-00088:+00019:-00067:003215.9636:08305
08306:-00076:-00021:+00002:003215.9636:08306
08307:-00062:-00004:-00018:003215.9636:08307
08308:-00088:+00012:-00013:003215.9636:08308
08309:-00045:+00031:+00037:003206.7753:08309
08310:-00066:+00022:-00030:003206.7753:08310
08311:-00033:+00047:-00078:003206.7753:08311
08312:-00025:+00026:-00084:003206.7753:08312
08313:-00002:+00028:-00056:003206.7753:08313
08314:-00003:+00006:-00036:003206.7753:08314
08315:+00016:+00012:+00000:003323.9692:08315
08316:+00076:+00010:-00015:003323.9692:08316
08317:+00083:+00034:+00160:003323.9692:08317
08318:+00103:-00001:+00189:003323.9692:08318
08319:+00080:+00028:+00117:003323.9692:08319
08320:+00053:+00068:+00014:003323.9692:08320
08321:+00024:+00065:+00039:003258.0815:08321
08322:+00011:+00060:+00040:003258.0815:08322
08323:-00035:+00079:+00004:003258.0815:08323
08324:-00048:+00082:+00033:003258.0815:08324
08325:-00066:+00067:+00073:003258.0815:08325
08326:-00072:+00063:+00098:003258.0815:08326
08327:-00068:+00047:+00078:003248.4145:08327
08328:-00057:+00047:+00076:003248.4145:08328
08329:-00057:+00027:+00047:003248.4145:08329
08330:-00015:+00028:+00024:003248.4145:08330
08331:-00045:+00010:+00096:003248.4145:08331
08332:-00046:+00034:+00159:003248.4145:08332
08333:-00093:-00003:+00154:003350.3466:08333
08334:-00080:-00014:+00056:003350.3466:08334
08335:-00101:+00017:+00019:003350.3466:08335
08336:-00111:-00025:-00022:003350.3466:08336
08337:-00126:-00024:-00020:003350.3466:08337
08338:-00079:-00061:-00021:003350.3466:08338
08339:-00114:-00064:+00011:003249.5986:08339
08340:-00117:-00079:-00015:003249.5986:08340
08341:-00115:-00057:-00007:003249.5986:08341
08342:-00101:-00079:-00072:003249.5986:08342
08343:-00089:-00055:-00093:003249.5986:08343
08344:-00054:-00028:-00015:003249.5986:08344
08345:-00042:-00038:+00053:003231.5002:08345
08346:-00025:-00035:+00051:003231.5002:08346
08347:-00008:+00011:+00037:003231.5002:08347
08348:+00003:+00038:+00008:003231.5002:08348
08349:+00042:+00063:-00004:003231.5002:08349
08350:+00020:+00074:-00035:003231.5002:08350
08351:+00051:+00085:-00057:003231.5002:08351
08352:+00105:+00103:-00028:003323.9106:08352
08353:+00140:+00104:-00017:003323.9106:08353
08354:+00136:+00143:+00072:003323.9106:08354
08355:+00130:+00103:+00020:003323.9106:08355
08356:+00124:+00125:-00081:003323.9106:08356
08357:+00080:+00130:-00054:003323.9106:08357
08358:+00019:+00088:+00088:003215.9819:08358
08359:-00005:+00086:+00081:003215.9819:08359
08360:-00004:+00072:+00019:003215.9819:08360
08361:-00026:+00070:-00049:003215.9819:08361
08362:-00058:+00062:-00021:003215.9819:08362
08363:-00068:+00035:+00055:003215.9819:08363
08364:-00061:-00007:+00092:003198.4753:08364
08365:-00055:-00009:+00147:003198.4753:08365
08366:-00031:-00034:+00134:003198.4753:08366
08367:-00037:-00064:+00092:003198.4753:08367
08368:-00018:-00107:+00052:003198.4753:08368
08369:-00032:-00156:+00083:003198.4753:08369
08370:-00039:-00172:+00037:003263.9116:08370
08371:+00000:-00204:+00043:003263.9116:08371
08372:-00002:-00212:+00165:003263.9116:08372
08373:-00011:-00243:+00173:003263.9116:08373
08374:-00025:-00265:+00084:003263.9116:08374
08375:-00022:-00282:+00098:003263.9116:08375
08376:+00011:-00270:+00110:003182.9746:08376
08377:-00004:-00259:+00081:003182.9746:08377
08378:-00008:-00263:+00082:003182.9746:08378
08379:+00028:-00233:+00163:003182.9746:08379
08380:+00017:-00193:+00103:003182.9746:08380
08381:+00015:-00160:+00113:003182.9746:08381
08382:+00025:-00135:+00081:003182.9746:08382
08383:+00016:-00116:+00087:003142.2219:08383
08384:+00034:-00079:+00062:003142.2219:08384
08385:+00021:-00046:+00096:003142.2219:08385
08386:+00048:-00013:+00062:003142.2219:08386
08387:+00008:+00023:+00030:003142.2219:08387
08388:+00005:+00092:+00053:003142.2219:08388
08389:+00002:+00108:-00004:003222.3754:08389
08390:-00002:+00144:-00012:003222.3754:08390
08391:-00004:+00165:+00006:003222.3754:08391
08392:-00025:+00188:+00025:003222.3754:08392
08393:-00008:+00199:-00003:003222.3754:08393
08394:-00008:+00207:-00028:003222.3754:08394
08395:+00002:+00211:-00009:003142.7937:08395
08396:-00002:+00221:-00011:003142.7937:08396
08397:-00023:+00208:-00047:003142.7937:08397
08398:-00023:+00181:-00035:003142.7937:08398
08399:-00018:+00177:+00016:003142.7937:08399
08400:-00057:+00135:-00027:003142.7937:08400
08401:-00085:+00125:-00053:003142.7937:08401
08402:-00086:+00096:-00068:003134.3754:08402
08403:-00077:+00043:-00041:003134.3754:08403
08404:-00103:+00017:-00120:003134.3754:08404
08405:-00078:-00003:-00104:003134.3754:08405
08406:-00097:-00029:-00073:003134.3754:08406
08407:-00098:-00046:-00083:003134.3754:08407
08408:-00065:-00082:-00138:003238.8911:08408
08409:-00032:-00078:-00134:003238.8911:08409
08410:-00029:-00091:-00105:003238.8911:08410
08411:+00000:-00073:-00128:003238.8911:08411
08412:+00014:-00103:-00099:003238.8911:08412
08413:+00023:-00084:-00149:003238.8911:08413
08414:+00027:-00123:-00069:003174.8601:08414
08415:+00038:-00061:-00124:003174.8601:08415
08416:+00031:-00095:-00153:003174.8601:08416
08417:+00061:-00024:-00135:003174.8601:08417
08418:+00048:-00020:-00095:003174.8601:08418
08419:+00073:-00001:-00140:003174.8601:08419
08420:+00056:+00027:-00143:003166.1252:08420
08421:+00088:+00072:-00084:003166.1252:08421
08422:+00034:+00075:-00138:003166.1252:08422
08423:+00023:+00112:-00139:003166.1252:08423
08424:+00010:+00119:-00138:003166.1252:08424
08425:-00018:+00137:-00080:003166.1252:08425
08426:-00044:+00179:-00111:003166.1252:08426
08427:-00056:+00178:-00051:003297.8630:08427
08428:-00066:+00166:-00069:003297.8630:08428
08429:-00063:+00190:-00026:003297.8630:08429
08430:-00074:+00174:+00016:003297.8630:08430
08431:-00088:+00111:+00094:003297.8630:08431
08432:-00073:+00098:+00071:003297.8630:08432
08433:-00077:+00061:-00010:003224.2209:08433
08434:-00079:+00079:-00160:003224.2209:08434
08435:-00065:+00043:-00186:003224.2209:08435
08436:-00020:-00017:-00125:003224.2209:08436
08437:-00037:-00067:+00120:003224.2209:08437
08438:+00016:-00070:+00206:003224.2209:08438
08439:+00002:-00115:+00172:003231.5563:08439
08440:-00010:-00100:+00099:003231.5563:08440
08441:+00046:-00123:+00048:003231.5563:08441
08442:+00062:-00093:+00102:003231.5563:08442
08443:+00056:-00096:+00078:003231.5563:08443
08444:+00064:-00065:+00094:003231.5563:08444
08445:+00075:-00043:+00139:003341.3544:08445
08446:+00091:-00036:+00142:003341.3544:08446
08447:+00049:-00038:+00167:003341.3544:08447
08448:+00058:-00016:+00117:003341.3544:08448
08449:+00025:-00007:+00100:003341.3544:08449
08450:+00008:+00044:+00004:003341.3544:08450
08451:-00009:+00028:+00002:003266.5568:08451
08452:-00025:+00082:+00036:003266.5568:08452
08453:-00037:+00073:+00051:003266.5568:08453
08454:-00043:+00073:+00063:003266.5568:08454
08455:-00057:+00044:+00078:003266.5568:08455
08456:-00065:+00051:-00029:003266.5568:08456
08457:-00089:+00029:-00057:003256.7990:08457
08458:-00129:+00004:+00014:003256.7990:08458
08459:-00126:-00026:-00039:003256.7990:08459
08460:-00148:-00028:-00039:003256.7990:08460
08461:-00120:-00061:-00029:003256.7990:08461
08462:-00145:-00042:+00005:003256.7990:08462
08463:-00133:-00054:-00109:003359.1484:08463
08464:-00114:-00039:-00066:003359.1484:08464
08465:-00065:-00053:-00042:003359.1484:08465
08466:-00042:-00009:+00001:003359.1484:08466
08467:-00043:-00023:+00058:003359.1484:08467
08468:-00007:-00006:+00111:003359.1484:08468
08469:+00007:+00016:+00089:003257.9729:08469
08470:+00027:+00034:+00070:003257.9729:08470
08471:+00061:+00040:+00067:003257.9729:08471
08472:+00061:+00062:+00036:003257.9729:08472
08473:+00056:+00078:-00060:003257.9729:08473
08474:+00092:+00071:-00170:003257.9729:08474
08475:+00104:+00086:-00084:003239.9287:08475
08476:+00092:+00111:-00062:003239.9287:08476
08477:+00119:+00140:+00063:003239.9287:08477
08478:+00112:+00117:+00007:003239.9287:08478
08479:+00137:+00146:-00002:003239.9287:08479
08480:+00083:+00126:+00044:003239.9287:08480
08481:+00052:+00143:+00044:003239.9287:08481
08482:+00026:+00098:+00035:003323.8259:08482
08483:+00020:+00083:+00070:003323.8259:08483
08484:-00030:+00049:+00068:003323.8259:08484
08485:-00063:+00011:+00016:003323.8259:08485
08486:-00063:-00009:+00020:003323.8259:08486
08487:-00099:-00047:+00031:003323.8259:08487
08488:-00089:-00092:+00082:003224.2458:08488
08489:-00081:-00096:+00110:003224.2458:08489
08490:-00077:-00171:+00175:003224.2458:08490
08491:-00072:-00202:+00134:003224.2458:08491
08492:-00088:-00192:+00146:003224.2458:08492
08493:-00051:-00208:+00066:003224.2458:08493
08494:-00070:-00265:+00108:003198.5429:08494
08495:-00066:-00243:+00125:003198.5429:08495
08496:-00028:-00257:+00131:003198.5429:08496
08497:+00004:-00261:+00098:003198.5429:08497
08498:+00044:-00248:+00138:003198.5429:08498
08499:+00076:-00226:+00119:003198.5429:08499
08500:+00034:-00209:+00032:003272.3527:08500
08501:+00092:-00185:+00087:003272.3527:08501
08502:+00080:-00150:+00141:003272.3527:08502
08503:+00092:-00153:+00165:003272.3527:08503
08504:+00071:-00112:+00127:003272.3527:08504
08505:+00049:-00071:+00097:003272.3527:08505
08506:+00062:-00039:+00025:003174.9084:08506
08507:-00009:-00005:-00008:003174.9084:08507
08508:+00003:+00037:-00042:003174.9084:08508
08509:+00000:+00039:+00009:003174.9084:08509
08510:+00016:+00076:+00083:003174.9084:08510
08511:+00026:+00093:+00115:003174.9084:08511
08512:+00019:+00117:-00016:003174.9084:08512
08513:+00011:+00107:-00023:003150.1491:08513
08514:+00004:+00140:+00033:003150.1491:08514
08515:+00017:+00146:+00014:003150.1491:08515
08516:-00013:+00133:+00026:003150.1491:08516
08517:-00029:+00120:+00031:003150.1491:08517
08518:-00063:+00095:+00024:003150.1491:08518
08519:-00095:+00100:-00040:003222.4001:08519
08520:-00107:+00094:-00120:003222.4001:08520
08521:-00147:+00060:-00041:003222.4001:08521
08522:-00123:+00044:-00046:003222.4001:08522
08523:-00127:+00029:-00042:003222.4001:08523
08524:-00092:+00013:-00055:003222.4001:08524
08525:-00084:+00032:-00055:003134.8588:08525
08526:-00088:-00007:-00070:003134.8588:08526
08527:-00058:+00007:-00126:003134.8588:08527
08528:-00032:-00014:-00108:003134.8588:08528
08529:-00037:-00037:-00101:003134.8588:08529
08530:-00067:-00044:-00118:003134.8588:08530
08531:-00040:-00026:-00100:003134.8588:08531
08532:-00041:-00040:-00125:003134.3342:08532
08533:-00021:-00038:-00140:003134.3342:08533
08534:+00009:-00022:-00124:003134.3342:08534
08535:+00045:+00002:-00103:003134.3342:08535
08536:+00060:-00004:-00169:003134.3342:08536
08537:+00037:+00013:-00218:003134.3342:08537
08538:+00062:+00025:-00187:003230.6582:08538
08539:+00049:+00040:-00130:003230.6582:08539
08540:+00034:+00068:-00114:003230.6582:08540
08541:+00061:+00097:-00105:003230.6582:08541
08542:+00019:+00098:-00068:003230.6582:08542
08543:+00027:+00114:-00078:003230.6582:08543
08544:-00023:+00129:-00084:003166.7749:08544
08545:-00035:+00141:-00142:003166.7749:08545
08546:-00066:+00136:-00176:003166.7749:08546
08547:-00081:+00151:-00166:003166.7749:08547
08548:-00084:+00147:-00172:003166.7749:08548
08549:-00097:+00156:-00160:003166.7749:08549
08550:-00097:+00134:-00154:003174.0590:08550
08551:-00113:+00119:-00071:003174.0590:08551
08552:-00078:+00085:+00001:003174.0590:08552
08553:-00085:+00069:-00018:003174.0590:08553
08554:-00089:+00060:+00027:003174.0590:08554
08555:-00050:+00023:+00174:003174.0590:08555
08556:-00073:-00027:+00119:003174.0590:08556
08557:-00047:-00050:-00039:003289.2770:08557
08558:-00042:-00014:-00163:003289.2770:08558
08559:+00001:-00013:-00067:003289.2770:08559
08560:+00016:-00069:-00052:003289.2770:08560
08561:+00031:-00093:+00137:003289.2770:08561
08562:+00053:-00097:+00213:003289.2770:08562
08563:+00036:-00090:+00169:003232.5273:08563
08564:+00039:-00088:+00071:003232.5273:08564
08565:+00058:-00094:+00099:003232.5273:08565
08566:+00060:-00072:+00167:003232.5273:08566
08567:+00043:-00059:+00105:003232.5273:08567
08568:+00045:-00008:+00090:003232.5273:08568
08569:+00047:-00001:+00067:003214.9645:08569
08570:+00027:+00019:+00070:003214.9645:08570
08571:+00012:+00029:+00019:003214.9645:08571
08572:+00027:+00041:+00117:003214.9645:08572
08573:+00008:+00042:+00095:003214.9645:08573
08574:-00010:+00056:+00090:003214.9645:08574
08575:-00036:+00056:+00128:003332.5866:08575
08576:-00017:+00094:+00132:003332.5866:08576
08577:-00056:+00074:+00057:003332.5866:08577
08578:-00073:+00084:+00027:003332.5866:08578
08579:-00118:+00030:+00037:003332.5866:08579
08580:-00147:+00008:+00019:003332.5866:08580
08581:-00174:-00001:+00016:003249.4401:08581
08582:-00180:-00023:-00013:003249.4401:08582
08583:-00175:-00034:+00036:003249.4401:08583
08584:-00191:-00027:+00042:003249.4401:08584
08585:-00177:-00024:-00026:003249.4401:08585
08586:-00136:-00036:-00033:003249.4401:08586
08587:-00079:-00035:-00109:003214.9216:08587
08588:-00057:-00007:-00078:003214.9216:08588
08589:-00027:+00008:-00069:003214.9216:08589
08590:+00008:+00035:+00049:003214.9216:08590
08591:+00043:+00015:+00104:003214.9216:08591
08592:+00064:+00031:+00062:003214.9216:08592
08593:+00049:+00014:+00063:003315.0786:08593
08594:+00055:+00024:+00021:003315.0786:08594
08595:+00065:+00048:-00035:003315.0786:08595
08596:+00074:+00042:-00074:003315.0786:08596
08597:+00087:+00057:-00035:003315.0786:08597
08598:+00084:+00063:+00084:003315.0786:08598
08599:+00095:+00058:+00013:003315.0786:08599
08600:+00081:+00060:+00019:003215.9013:08600
08601:+00092:+00070:-00033:003215.9013:08601
08602:+00079:+00058:-00068:003215.9013:08602
08603:+00057:+00070:-00015:003215.9013:08603
08604:+00022:+00078:+00008:003215.9013:08604
08605:+00026:+00066:+00069:003215.9013:08605
08606:+00031:+00064:+00082:003190.3640:08606
08607:-00006:+00033:+00074:003190.3640:08607
08608:-00037:+00033:+00027:003190.3640:08608
08609:-00015:-00007:+00035:003190.3640:08609
08610:-00013:-00020:+00057:003190.3640:08610
08611:-00004:-00037:+00093:003190.3640:08611
08612:-00037:-00042:+00134:003263.8798:08612
08613:-00012:-00071:+00102:003263.8798:08613
08614:-00020:-00102:+00126:003263.8798:08614
08615:-00038:-00167:+00139:003263.8798:08615
08616:-00037:-00176:+00127:003263.8798:08616
08617:-00074:-00236:+00063:003263.8798:08617
08618:-00049:-00251:+00181:003150.7687:08618
08619:-00055:-00272:+00112:003150.7687:08619
08620:-00015:-00244:+00163:003150.7687:08620
08621:-00038:-00281:+00133:003150.7687:08621
08622:-00013:-00270:+00186:003150.7687:08622
08623:-00014:-00259:+00154:003150.7687:08623
08624:-00012:-00266:+00087:003150.7687:08624
08625:+00027:-00220:+00089:003134.3872:08625
08626:+00046:-00162:+00123:003134.3872:08626
08627:+00047:-00173:+00058:003134.3872:08627
08628:+00052:-00089:+00118:003134.3872:08628
08629:+00088:-00046:+00104:003134.3872:08629
08630:+00062:-00030:+00126:003134.3872:08630
08631:+00076:-00003:+00134:003206.1005:08631
08632:+00074:+00028:+00081:003206.1005:08632
08633:+00046:+00109:-00011:003206.1005:08633
08634:+00044:+00173:-00050:003206.1005:08634
08635:+00035:+00165:-00067:003206.1005:08635
08636:+00004:+00177:-00047:003206.1005:08636
08637:-00006:+00195:+00064:003119.1850:08637
08638:-00013:+00214:+00087:003119.1850:08638
08639:-00084:+00195:-00035:003119.1850:08639
08640:-00079:+00217:-00020:003119.1850:08640
08641:-00122:+00174:+00033:003119.1850:08641
08642:-00147:+00151:-00012:003119.1850:08642
08643:-00146:+00120:-00045:003119.1850:08643
08644:-00127:+00105:-00060:003103.2795:08644
08645:-00137:+00072:-00070:003103.2795:08645
08646:-00163:+00069:-00117:003103.2795:08646
08647:-00106:+00024:-00131:003103.2795:08647
08648:-00117:-00010:-00107:003103.2795:08648
08649:-00103:-00025:-00096:003103.2795:08649
08650:-00051:-00074:-00122:003197.9792:08650
08651:-00039:-00069:-00085:003197.9792:08651
08652:-00011:-00140:-00096:003197.9792:08652
08653:+00033:-00102:-00112:003197.9792:08653
08654:+00057:-00116:-00098:003197.9792:08654
08655:+00104:-00095:-00145:003197.9792:08655
08656:+00094:-00073:-00102:003127.0874:08656
08657:+00117:-00064:-00136:003127.0874:08657
08658:+00084:-00058:-00164:003127.0874:08658
08659:+00112:-00031:-00186:003127.0874:08659
08660:+00073:-00050:-00175:003127.0874:08660
08661:+00074:-00014:-00156:003127.0874:08661
08662:+00034:-00035:-00178:003127.0874:08662
08663:+00043:+00026:-00141:003118.7875:08663
08664:+00004:+00044:-00130:003118.7875:08664
08665:-00027:+00057:-00152:003118.7875:08665
08666:-00027:+00092:-00120:003118.7875:08666
08667:-00015:+00142:-00063:003118.7875:08667
08668:-00059:+00133:-00024:003118.7875:08668
08669:-00048:+00151:-00091:003238.8041:08669
08670:-00064:+00186:-00116:003238.8041:08670
08671:-00101:+00204:-00180:003238.8041:08671
08672:-00105:+00220:-00192:003238.8041:08672
08673:-00094:+00212:-00170:003238.8041:08673
08674:-00045:+00194:-00034:003238.8041:08674
08675:-00046:+00172:+00019:003182.9443:08675
08676:-00085:+00148:+00026:003182.9443:08676
08677:-00099:+00104:-00016:003182.9443:08677
08678:-00076:+00104:-00015:003182.9443:08678
08679:-00105:+00026:+00064:003182.9443:08679
08680:-00114:-00006:+00063:003182.9443:08680
08681:-00113:-00021:+00022:003182.9443:08681
08682:-00095:-00028:-00094:003190.3334:08682
08683:-00089:-00093:-00007:003190.3334:08683
08684:-00083:-00076:+00040:003190.3334:08684
08685:-00016:-00129:+00089:003190.3334:08685
08686:-00009:-00130:+00252:003190.3334:08686
08687:+00047:-00168:+00220:003190.3334:08687
08688:+00042:-00161:+00101:003306.5515:08688
08689:+00048:-00173:+00030:003306.5515:08689
08690:+00023:-00158:+00085:003306.5515:08690
08691:+00028:-00102:+00050:003306.5515:08691
08692:+00030:-00082:+00044:003306.5515:08692
08693:+00036:-00041:+00148:003306.5515:08693
08694:+00035:+00009:+00157:003249.4655:08694
08695:+00037:+00032:+00120:003249.4655:08695
08696:+00078:+00090:+00031:003249.4655:08696
08697:+00073:+00109:+00024:003249.4655:08697
08698:+00040:+00122:+00007:003249.4655:08698
08699:+00040:+00161:+00022:003249.4655:08699
08700:+00040:+00189:+00016:003223.2082:08700
08701:+00017:+00175:+00054:003223.2082:08701
08702:-00023:+00186:+00016:003223.2082:08702
08703:-00086:+00173:+00020:003223.2082:08703
08704:-00106:+00158:-00008:003223.2082:08704
08705:-00126:+00134:-00033:003223.2082:08705
08706:-00163:+00131:-00027:003323.8195:08706
08707:-00162:+00108:+00042:003323.8195:08707
08708:-00162:+00099:+00055:003323.8195:08708
08709:-00106:+00094:+00038:003323.8195:08709
08710:-00094:+00060:-00026:003323.8195:08710
08711:-00084:+00039:-00021:003323.8195:08711
08712:-00045:+00024:-00057:003232.5712:08712
08713:-00044:+00005:-00083:003232.5712:08713
08714:-00038:+00000:-00081:003232.5712:08714
08715:-00001:-00030:+00012:003232.5712:08715
08716:-00023:-00052:+00012:003232.5712:08716
08717:-00001:-00080:+00038:003232.5712:08717
08718:+00059:-00059:+00130:003206.7021:08718
08719:+00063:-00094:+00115:003206.7021:08719
08720:+00049:-00078:-00044:003206.7021:08720
08721:+00072:-00055:-00070:003206.7021:08721
08722:+00082:-00053:-00091:003206.7021:08722
08723:+00064:-00046:-00064:003206.7021:08723
08724:+00107:-00039:+00057:003206.7021:08724
08725:+00108:-00040:+00039:003297.8693:08725
08726:+00097:-00015:+00087:003297.8693:08726
08727:+00109:-00023:+00099:003297.8693:08727
08728:+00061:-00013:+00113:003297.8693:08728
08729:+00048:+00018:+00040:003297.8693:08729
08730:-00013:-00032:+00112:003297.8693:08730
08731:+00071:-00001:+00169:003199.3041:08731
08732:-00007:-00036:+00075:003199.3041:08732
08733:+00052:+00012:+00130:003199.3041:08733
08734:-00030:-00004:+00027:003199.3041:08734
08735:+00001:+00010:+00002:003199.3041:08735
08736:-00057:-00014:+00106:003199.3041:08736
08737:-00046:-00026:+00050:003174.0654:08737
08738:-00090:-00039:+00088:003174.0654:08738
08739:-00072:-00073:+00159:003174.0654:08739
08740:-00130:-00084:+00185:003174.0654:08740
08741:-00039:-00091:+00200:003174.0654:08741
08742:-00056:-00144:+00163:003174.0654:08742
08743:+00016:-00113:+00094:003238.7980:08743
08744:-00028:-00134:+00118:003238.7980:08744
08745:+00073:-00145:+00104:003238.7980:08745
08746:+00004:-00152:+00128:003238.7980:08746
08747:+00069:-00140:+00115:003238.7980:08747
08748:+00048:-00115:+00092:003238.7980:08748
08749:+00062:-00115:+00066:003238.7980:08749
08750:+00044:-00143:+00155:003158.8503:08750
08751:+00024:-00125:+00086:003158.8503:08751
08752:+00018:-00109:+00075:003158.8503:08752
08753:+00028:-00082:+00025:003158.8503:08753
08754:+00032:-00025:+00049:003158.8503:08754
08755:+00021:+00018:+00062:003158.8503:08755
08756:-00013:+00068:+00042:003126.5852:08756
08757:-00009:+00072:+00053:003126.5852:08757
08758:-00020:+00110:-00041:003126.5852:08758
08759:-00033:+00128:-00113:003126.5852:08759
08760:-00070:+00144:-00099:003126.5852:08760
08761:-00048:+00140:-00008:003126.5852:08761
08762:-00044:+00143:+00026:003214.2268:08762
08763:-00066:+00107:+00029:003214.2268:08763
08764:-00060:+00116:-00007:003214.2268:08764
08765:-00075:+00100:-00023:003214.2268:08765
08766:-00085:+00112:-00166:003214.2268:08766
08767:-00102:+00055:-00099:003214.2268:08767
08768:-00097:+00061:-00038:003214.2268:08768
08769:-00118:+00031:-00030:003134.9594:08769
08770:-00080:+00051:-00153:003134.9594:08770
08771:-00066:+00016:-00134:003134.9594:08771
08772:-00030:+00019:-00085:003134.9594:08772
08773:-00019:+00002:-00094:003134.9594:08773
08774:+00024:+00007:-00086:003134.9594:08774
08775:+00064:-00023:-00078:003134.4633:08775
08776:+00108:+00006:-00066:003134.4633:08776
08777:+00082:-00024:-00110:003134.4633:08777
08778:+00097:-00022:-00135:003134.4633:08778
08779:+00099:-00030:-00089:003134.4633:08779
08780:+00121:+00002:-00169:003134.4633:08780
08781:+00073:-00026:-00116:003247.2338:08781
08782:+00110:-00001:-00129:003247.2338:08782
08783:+00058:-00018:-00131:003247.2338:08783
08784:+00045:+00017:-00176:003247.2338:08784
08785:-00023:-00019:-00098:003247.2338:08785
08786:-00002:+00020:-00097:003247.2338:08786
08787:-00068:-00007:-00080:003183.0595:08787
08788:-00053:+00021:-00054:003183.0595:08788
08789:-00046:+00012:-00110:003183.0595:08789
08790:-00049:+00040:-00086:003183.0595:08790
08791:-00071:+00070:-00168:003183.0595:08791
08792:-00060:+00076:-00169:003183.0595:08792
08793:-00065:+00113:-00206:003183.0595:08793
08794:-00088:+00095:-00102:003174.1735:08794
08795:-00085:+00087:-00079:003174.1735:08795
08796:-00085:+00060:+00087:003174.1735:08796
08797:-00058:+00045:+00084:003174.1735:08797
08798:-00082:+00038:+00030:003174.1735:08798
08799:-00064:+00021:+00002:003174.1735:08799
08800:-00083:+00002:-00007:003306.6350:08800
08801:-00078:-00036:-00045:003306.6350:08801
08802:-00098:-00077:-00045:003306.6350:08802
08803:-00077:-00078:-00018:003306.6350:08803
08804:-00037:-00076:-00112:003306.6350:08804
08805:-00020:-00092:-00033:003306.6350:08805
08806:+00032:-00092:+00070:003240.9460:08806
08807:+00064:-00078:+00200:003240.9460:08807
08808:+00085:-00081:+00187:003240.9460:08808
08809:+00095:-00045:+00218:003240.9460:08809
08810:+00104:-00032:+00193:003240.9460:08810
08811:+00058:+00000:+00045:003240.9460:08811
08812:+00006:+00016:-00044:003231.5439:08812
08813:+00008:+00026:+00002:003231.5439:08813
08814:-00020:+00029:+00001:003231.5439:08814
08815:+00004:+00080:-00014:003231.5439:08815
08816:+00009:+00078:+00121:003231.5439:08816
08817:+00027:+00074:+00133:003231.5439:08817
08818:-00008:+00128:+00101:003341.5056:08818
08819:+00004:+00141:+00079:003341.5056:08819
08820:+00017:+00132:+00129:003341.5056:08820
08821:-00005:+00136:+00085:003341.5056:08821
08822:-00040:+00123:+00035:003341.5056:08822
08823:-00051:+00140:+00040:003341.5056:08823
08824:-00065:+00128:-00046:003258.0368:08824
08825:-00123:+00101:-00073:003258.0368:08825
08826:-00164:+00074:-00072:003258.0368:08826
08827:-00135:+00059:+00010:003258.0368:08827
08828:-00141:+00032:+00037:003258.0368:08828
08829:-00138:+00005:+00043:003258.0368:08829
08830:-00118:-00019:+00015:003239.9980:08830
08831:-00091:-00029:-00012:003239.9980:08831
08832:-00092:-00053:-00008:003239.9980:08832
08833:-00048:-00049:+00031:003239.9980:08833
08834:-00001:-00009:-00026:003239.9980:08834
08835:+00002:-00042:-00032:003239.9980:08835
08836:+00027:-00034:-00037:003315.2666:08836
08837:+00005:-00055:-00015:003315.2666:08837
08838:+00031:-00029:+00029:003315.2666:08838
08839:+00048:-00077:+00000:003315.2666:08839
08840:+00060:-00030:+00031:003315.2666:08840
08841:+00080:-00045:+00057:003315.2666:08841
08842:+00102:-00012:+00015:003315.2666:08842
08843:+00116:-00029:-00111:003232.6528:08843
08844:+00135:+00010:-00097:003232.6528:08844
08845:+00134:+00008:-00062:003232.6528:08845
08846:+00104:+00025:+00042:003232.6528:08846
08847:+00064:+00016:-00044:003232.6528:08847
08848:+00078:+00023:+00121:003232.6528:08848
08849:+00062:-00005:+00078:003190.4370:08849
08850:-00041:-00003:+00044:003190.4370:08850
08851:-00035:-00037:+00113:003190.4370:08851
08852:-00033:-00019:+00180:003190.4370:08852
08853:-00066:-00040:+00130:003190.4370:08853
08854:-00082:-00020:+00086:003190.4370:08854
08855:-00049:-00050:+00109:003263.9301:08855
08856:-00045:-00045:+00061:003263.9301:08856
08857:-00059:-00078:+00064:003263.9301:08857
08858:-00031:-00090:+00125:003263.9301:08858
08859:-00012:-00112:+00053:003263.9301:08859
08860:-00023:-00132:+00101:003263.9301:08860
08861:+00003:-00186:+00104:003166.8349:08861
08862:-00009:-00194:+00078:003166.8349:08862
08863:+00022:-00196:+00075:003166.8349:08863
08864:+00016:-00205:+00138:003166.8349:08864
08865:+00035:-00193:+00123:003166.8349:08865
08866:+00027:-00190:+00199:003166.8349:08866
08867:+00060:-00166:+00147:003166.8349:08867
08868:+00003:-00172:+00093:003134.4223:08868
08869:+00032:-00137:+00121:003134.4223:08869
08870:-00012:-00142:+00095:003134.4223:08870
08871:-00021:-00071:+00115:003134.4223:08871
08872:-00006:-00070:+00150:003134.4223:08872
08873:-00023:-00046:+00133:003134.4223:08873
08874:+00032:+00016:+00009:003198.0156:08874
08875:+00042:+00036:+00083:003198.0156:08875
08876:+00034:+00051:+00058:003198.0156:08876
08877:+00020:+00074:+00040:003198.0156:08877
08878:+00043:+00090:+00045:003198.0156:08878
08879:-00009:+00140:+00016:003198.0156:08879
08880:-00066:+00143:-00014:003119.3542:08880
08881:-00047:+00173:-00045:003119.3542:08881
08882:-00077:+00153:-00021:003119.3542:08882
08883:-00087:+00162:-00058:003119.3542:08883
08884:-00078:+00174:+00010:003119.3542:08884
08885:-00062:+00158:+00018:003119.3542:08885
08886:-00063:+00141:-00030:003119.3542:08886
08887:-00086:+00107:-00013:003080.4086:08887
08888:-00079:+00098:-00027:003080.4086:08888
[truncated: 50,041 more chars]
