# Supplementary material for: Suboptimal Omnidirectional Wheel Design and Implementation
Source: Sensors (Basel). 2021 Jan 28;21(3):865. doi: 10.3390/s21030865 (PMC7865864; doi:10.3390/s21030865)
Supplement: Supplementary file 1 [file sensors-21-00865-s001.zip › 4.-Data 30 Files With Suspension/ACDATA12.TXT]

00001:-00027:-00030:+00027:000452.1671:00001
00002:+00003:-00009:-00045:000452.1671:00002
00003:-00043:+00006:-00003:000452.1671:00003
00004:+00011:-00008:-00026:000452.1671:00004
00005:+00004:+00006:+00025:000452.1671:00005
00006:-00002:-00008:+00036:000452.1671:00006
00007:+00002:-00018:+00040:000452.1671:00007
00008:-00027:-00022:+00001:000452.1671:00008
00009:-00004:+00001:+00008:000452.1671:00009
00010:-00020:-00020:+00011:000452.1671:00010
00011:-00039:-00022:+00008:000452.1671:00011
00012:-00040:-00022:+00024:000452.1671:00012
00013:-00040:-00022:+00004:000452.1671:00013
00014:-00018:-00020:+00000:000452.1671:00014
00015:-00043:-00023:+00006:000452.1671:00015
00016:-00021:+00004:-00012:000452.1671:00016
00017:-00023:+00001:+00006:000452.1671:00017
00018:-00020:+00017:+00002:000452.1671:00018
00019:-00021:+00023:+00003:000452.1671:00019
00020:+00010:+00032:+00002:000452.1671:00020
00021:-00020:+00026:-00013:000452.1671:00021
00022:+00002:+00037:-00017:000452.1671:00022
00023:-00005:+00029:+00002:000452.1671:00023
00024:-00008:+00026:+00022:000452.1671:00024
00025:+00002:+00036:+00010:000452.1671:00025
00026:-00008:+00049:+00025:000452.1671:00026
00027:-00003:+00050:+00010:000452.1671:00027
00028:-00021:+00027:+00006:000452.1671:00028
00029:-00021:+00040:-00003:000452.1671:00029
00030:-00021:+00039:-00012:000452.1671:00030
00031:-00037:+00050:-00010:000499.8008:00031
00032:-00016:+00046:+00018:000499.8008:00032
00033:-00018:+00036:+00012:000499.8008:00033
00034:-00034:+00037:+00021:000499.8008:00034
00035:-00056:+00015:-00001:000499.8008:00035
00036:-00058:+00008:+00001:000499.8008:00036
00037:-00051:+00016:-00017:000499.8008:00037
00038:-00051:-00001:-00011:000499.8008:00038
00039:-00055:-00002:+00011:000499.8008:00039
00040:-00069:-00004:+00005:000499.8008:00040
00041:-00056:+00007:+00002:000499.8008:00041
00042:-00052:+00017:+00019:000499.8008:00042
00043:-00042:-00005:+00022:000499.8008:00043
00044:-00038:+00006:-00001:000499.8008:00044
00045:-00025:+00005:+00015:000499.8008:00045
00046:-00004:+00003:+00016:000499.8008:00046
00047:-00020:-00010:+00024:000499.8008:00047
00048:+00001:+00004:+00023:000499.8008:00048
00049:-00001:+00003:+00007:000499.8008:00049
00050:-00004:-00018:-00007:000499.8008:00050
00051:+00000:-00016:+00016:000499.8008:00051
00052:+00002:-00016:+00027:000499.8008:00052
00053:-00024:-00020:+00015:000499.8008:00053
00054:-00016:+00002:+00003:000499.8008:00054
00055:-00027:-00018:+00021:000499.8008:00055
00056:-00013:-00021:-00014:000499.8008:00056
00057:-00017:-00011:+00004:000499.8008:00057
00058:-00013:-00018:+00002:000499.8008:00058
00059:-00028:+00005:+00013:000499.8008:00059
00060:-00028:+00001:+00009:000499.8008:00060
00061:-00052:+00016:+00024:000499.8008:00061
00062:-00033:+00003:-00013:000499.8008:00062
00063:-00040:-00006:+00012:000499.8008:00063
00064:-00018:-00001:+00017:000499.8008:00064
00065:-00038:+00022:+00002:000499.8008:00065
00066:-00037:+00007:+00011:000499.8008:00066
00067:-00016:+00010:+00006:000499.8008:00067
00068:-00016:+00021:-00002:000499.8008:00068
00069:-00027:+00013:-00026:000532.3470:00069
00070:-00026:+00013:+00022:000532.3470:00070
00071:-00027:+00033:-00001:000532.3470:00071
00072:-00013:+00009:+00009:000532.3470:00072
00073:-00028:+00033:-00001:000532.3470:00073
00074:-00016:+00011:-00014:000532.3470:00074
00075:-00039:+00017:-00010:000532.3470:00075
00076:-00039:-00002:+00000:000532.3470:00076
00077:-00042:+00021:+00003:000532.3470:00077
00078:-00031:+00020:-00026:000532.3470:00078
00079:-00029:-00001:-00002:000532.3470:00079
00080:-00036:+00021:+00021:000532.3470:00080
00081:-00053:+00005:+00022:000532.3470:00081
00082:-00032:+00002:-00002:000532.3470:00082
00083:-00032:-00017:+00015:000532.3470:00083
00084:-00029:-00022:+00003:000532.3470:00084
00085:-00029:-00013:+00025:000532.3470:00085
00086:-00020:-00010:+00025:000532.3470:00086
00087:-00041:-00008:-00002:000532.3470:00087
00088:-00016:-00011:+00010:000532.3470:00088
00089:+00000:-00012:+00027:000532.3470:00089
00090:+00000:-00023:+00003:000532.3470:00090
00091:+00000:-00011:+00025:000532.3470:00091
00092:+00011:-00009:+00020:000532.3470:00092
00093:+00012:-00021:+00012:000532.3470:00093
00094:+00011:-00021:+00003:000532.3470:00094
00095:+00015:-00006:+00002:000532.3470:00095
00096:-00007:-00003:+00022:000532.3470:00096
00097:-00010:-00006:-00001:000532.3470:00097
00098:-00007:-00004:+00027:000532.3470:00098
00099:-00011:+00019:+00003:000532.3470:00099
00100:-00023:-00003:+00020:000532.3470:00100
00101:+00001:+00017:+00004:000532.3470:00101
00102:-00018:+00021:+00023:000532.3470:00102
00103:-00020:+00010:-00009:000532.3470:00103
00104:-00019:+00009:-00012:000569.0075:00104
00105:-00042:+00011:+00005:000569.0075:00105
00106:-00053:+00012:+00010:000569.0075:00106
00107:-00028:+00012:-00002:000569.0075:00107
00108:-00040:+00012:-00011:000569.0075:00108
00109:-00035:+00020:-00015:000569.0075:00109
00110:-00031:+00010:+00007:000569.0075:00110
00111:-00038:+00022:+00027:000569.0075:00111
00112:-00018:+00016:-00004:000569.0075:00112
00113:-00028:+00011:-00012:000569.0075:00113
00114:-00027:+00010:+00005:000569.0075:00114
00115:-00037:+00009:-00011:000569.0075:00115
00116:-00012:+00011:-00002:000569.0075:00116
00117:-00001:+00010:+00023:000569.0075:00117
00118:+00002:+00020:-00002:000569.0075:00118
00119:-00024:+00020:+00011:000569.0075:00119
00120:-00002:+00011:+00011:000569.0075:00120
00121:-00002:+00022:+00021:000569.0075:00121
00122:-00021:+00019:+00001:000569.0075:00122
00123:+00000:+00035:+00023:000569.0075:00123
00124:-00026:+00008:+00010:000569.0075:00124
00125:-00026:+00018:-00015:000569.0075:00125
00126:-00013:+00033:+00011:000569.0075:00126
00127:-00014:+00019:+00001:000569.0075:00127
00128:-00018:-00003:-00013:000569.0075:00128
00129:-00022:-00005:+00000:000569.0075:00129
00130:-00026:-00001:+00009:000569.0075:00130
00131:-00025:+00001:-00001:000569.0075:00131
00132:-00017:-00005:+00004:000569.0075:00132
00133:-00019:-00007:-00002:000569.0075:00133
00134:-00015:-00004:-00006:000569.0075:00134
00135:+00000:+00008:+00000:000569.0075:00135
00136:-00012:-00006:-00017:000569.0075:00136
00137:-00002:-00017:-00017:000569.0075:00137
00138:-00011:-00005:+00002:000587.6731:00138
00139:-00021:-00007:+00011:000587.6731:00139
00140:+00000:-00006:-00029:000587.6731:00140
00141:-00013:+00018:+00001:000587.6731:00141
00142:-00003:+00018:+00012:000587.6731:00142
00143:-00013:+00016:-00028:000587.6731:00143
00144:-00020:+00018:-00016:000587.6731:00144
00145:-00020:+00022:+00007:000587.6731:00145
00146:-00039:+00019:+00021:000587.6731:00146
00147:-00013:+00016:+00022:000587.6731:00147
00148:-00037:+00020:+00020:000587.6731:00148
00149:-00036:+00018:-00032:000587.6731:00149
00150:-00041:+00018:-00009:000587.6731:00150
00151:-00019:+00023:-00012:000587.6731:00151
00152:-00037:+00017:+00018:000587.6731:00152
00153:-00026:+00008:+00013:000587.6731:00153
00154:-00021:+00008:+00021:000587.6731:00154
00155:-00021:+00022:-00017:000587.6731:00155
00156:-00015:+00023:-00013:000587.6731:00156
00157:+00002:+00008:+00002:000587.6731:00157
00158:-00005:+00009:+00009:000587.6731:00158
00159:-00003:+00008:+00004:000587.6731:00159
00160:-00001:+00011:+00011:000587.6731:00160
00161:-00003:+00020:-00011:000587.6731:00161
00162:-00024:+00016:+00005:000587.6731:00162
00163:-00024:+00019:+00016:000587.6731:00163
00164:-00014:+00017:+00019:000587.6731:00164
00165:-00039:-00006:+00009:000587.6731:00165
00166:-00026:-00003:+00011:000587.6731:00166
00167:-00016:-00004:-00003:000587.6731:00167
00168:-00043:-00007:+00003:000587.6731:00168
00169:-00036:-00003:+00015:000587.6731:00169
00170:-00042:-00001:+00000:000587.6731:00170
00171:-00053:+00003:+00009:000587.6731:00171
00172:-00040:+00003:+00018:000587.6731:00172
00173:-00038:+00007:+00017:000564.1871:00173
00174:-00035:-00011:+00027:000564.1871:00174
00175:-00023:+00002:+00002:000564.1871:00175
00176:-00016:+00003:+00009:000564.1871:00176
00177:-00013:+00003:-00026:000564.1871:00177
00178:-00026:-00007:-00001:000564.1871:00178
00179:-00004:-00006:-00001:000564.1871:00179
00180:-00014:-00006:-00016:000564.1871:00180
00181:-00023:-00002:+00019:000564.1871:00181
00182:-00023:+00017:+00008:000564.1871:00182
00183:-00016:-00004:+00013:000564.1871:00183
00184:-00024:-00002:+00013:000564.1871:00184
00185:-00013:-00001:-00011:000564.1871:00185
00186:-00026:+00017:-00029:000564.1871:00186
00187:-00026:+00021:-00001:000564.1871:00187
00188:-00017:+00009:+00012:000564.1871:00188
00189:-00020:+00009:-00004:000564.1871:00189
00190:-00036:+00021:+00001:000564.1871:00190
00191:-00037:+00036:+00009:000564.1871:00191
00192:-00029:+00011:-00016:000564.1871:00192
00193:-00027:+00009:+00013:000564.1871:00193
00194:-00036:+00009:+00025:000564.1871:00194
00195:-00017:+00012:+00008:000564.1871:00195
00196:-00019:+00032:+00007:000564.1871:00196
00197:-00042:+00012:+00012:000564.1871:00197
00198:-00037:+00021:+00012:000564.1871:00198
00199:-00025:+00009:+00004:000564.1871:00199
00200:-00027:+00021:+00016:000564.1871:00200
00201:-00020:+00018:-00001:000564.1871:00201
00202:-00022:+00020:+00027:000564.1871:00202
00203:-00015:+00011:-00001:000564.1871:00203
00204:-00028:+00019:+00004:000564.1871:00204
00205:-00015:+00011:+00003:000564.1871:00205
00206:-00039:+00010:-00011:000564.1871:00206
00207:-00020:+00031:-00004:000580.6199:00207
00208:-00021:+00022:+00011:000580.6199:00208
00209:-00004:+00034:+00023:000580.6199:00209
00210:-00025:+00022:+00001:000580.6199:00210
00211:-00024:+00008:+00007:000580.6199:00211
00212:-00001:+00009:-00012:000580.6199:00212
00213:-00003:+00009:-00019:000580.6199:00213
00214:-00003:+00020:+00024:000580.6199:00214
00215:-00008:+00008:+00024:000580.6199:00215
00216:-00003:+00009:-00003:000580.6199:00216
00217:-00021:+00011:+00011:000580.6199:00217
00218:+00001:+00014:+00000:000580.6199:00218
00219:-00003:+00022:+00009:000580.6199:00219
00220:-00002:+00032:+00009:000580.6199:00220
00221:-00024:+00011:+00023:000580.6199:00221
00222:-00023:+00009:+00024:000580.6199:00222
00223:-00028:+00022:+00002:000580.6199:00223
00224:-00025:+00010:+00003:000580.6199:00224
00225:-00039:+00013:+00025:000580.6199:00225
00226:-00020:+00014:+00012:000580.6199:00226
00227:-00020:+00011:+00023:000580.6199:00227
00228:-00017:+00010:-00017:000580.6199:00228
00229:-00016:+00034:-00030:000580.6199:00229
00230:-00023:+00018:+00042:000580.6199:00230
00231:+00017:+00033:-00001:000580.6199:00231
00232:-00015:+00021:-00002:000580.6199:00232
00233:-00003:+00021:-00015:000580.6199:00233
00234:-00027:+00018:-00001:000580.6199:00234
00235:+00002:+00009:-00018:000580.6199:00235
00236:-00022:+00014:+00003:000580.6199:00236
00237:+00000:+00010:-00026:000580.6199:00237
00238:-00009:+00031:+00002:000580.6199:00238
00239:+00004:+00036:-00002:000580.6199:00239
00240:+00012:+00024:+00002:000630.3538:00240
00241:+00002:+00033:+00007:000630.3538:00241
00242:+00015:+00033:-00002:000630.3538:00242
00243:-00023:+00031:+00000:000630.3538:00243
00244:-00028:+00032:-00003:000630.3538:00244
00245:-00024:+00015:-00001:000630.3538:00245
00246:-00017:+00032:+00008:000630.3538:00246
00247:-00019:+00012:-00014:000630.3538:00247
00248:-00016:+00009:-00014:000630.3538:00248
00249:-00004:+00017:-00008:000630.3538:00249
00250:-00026:-00005:-00015:000630.3538:00250
00251:-00004:+00020:+00000:000630.3538:00251
00252:-00023:+00000:+00023:000630.3538:00252
00253:-00039:-00005:-00017:000630.3538:00253
00254:-00004:-00003:+00003:000630.3538:00254
00255:-00023:+00006:-00017:000630.3538:00255
00256:-00015:+00003:-00003:000630.3538:00256
00257:-00003:-00016:-00006:000630.3538:00257
00258:-00002:-00004:+00006:000630.3538:00258
00259:-00005:-00017:-00016:000630.3538:00259
00260:+00000:+00007:+00005:000630.3538:00260
00261:+00001:-00007:+00022:000630.3538:00261
00262:-00023:-00002:+00011:000630.3538:00262
00263:-00024:-00005:-00012:000630.3538:00263
00264:-00024:+00022:+00017:000630.3538:00264
00265:-00023:+00020:+00012:000630.3538:00265
00266:+00000:+00021:-00003:000630.3538:00266
00267:+00001:+00013:+00002:000630.3538:00267
00268:-00024:+00008:+00007:000630.3538:00268
00269:-00005:+00020:+00009:000630.3538:00269
00270:-00001:+00012:+00007:000645.1618:00270
00271:+00001:+00013:+00008:000645.1618:00271
00272:-00004:+00013:-00008:000645.1618:00272
00273:-00023:+00015:+00023:000645.1618:00273
00274:-00003:+00014:-00010:000645.1618:00274
00275:-00024:+00032:-00018:000645.1618:00275
00276:-00002:+00025:-00004:000645.1618:00276
00277:-00020:+00034:-00011:000645.1618:00277
00278:-00004:+00038:-00028:000645.1618:00278
00279:-00026:+00025:+00021:000645.1618:00279
00280:-00020:+00025:-00001:000645.1618:00280
00281:-00038:+00023:-00004:000645.1618:00281
00282:-00037:+00034:-00011:000645.1618:00282
00283:-00037:+00033:-00012:000645.1618:00283
00284:-00036:+00013:-00029:000645.1618:00284
00285:-00013:+00032:-00032:000645.1618:00285
00286:-00015:+00022:+00010:000645.1618:00286
00287:-00003:+00022:-00017:000645.1618:00287
00288:+00000:+00014:+00006:000645.1618:00288
00289:+00013:+00031:+00011:000645.1618:00289
00290:-00010:+00013:+00004:000645.1618:00290
00291:-00010:+00015:+00012:000645.1618:00291
00292:+00015:+00015:-00013:000645.1618:00292
00293:-00008:+00031:-00031:000645.1618:00293
00294:+00012:+00026:-00029:000645.1618:00294
00295:+00006:+00028:-00015:000645.1618:00295
00296:+00005:+00032:-00029:000645.1618:00296
00297:+00013:+00034:+00005:000645.1618:00297
00298:-00006:+00014:+00000:000645.1618:00298
00299:-00004:+00023:-00001:000645.1618:00299
00300:-00002:+00009:-00015:000681.1268:00300
00301:+00000:+00023:-00017:000681.1268:00301
00302:-00001:+00022:-00031:000681.1268:00302
00303:-00027:+00021:-00007:000681.1268:00303
00304:-00001:+00008:+00006:000681.1268:00304
00305:-00023:+00022:-00007:000681.1268:00305
00306:-00024:+00017:+00010:000681.1268:00306
00307:+00001:+00009:+00012:000681.1268:00307
00308:-00017:+00010:+00025:000681.1268:00308
00309:-00015:+00020:+00001:000681.1268:00309
00310:-00014:+00011:+00021:000681.1268:00310
00311:-00024:+00020:-00017:000681.1268:00311
00312:-00004:+00011:-00015:000681.1268:00312
00313:-00004:+00018:+00000:000681.1268:00313
00314:-00002:+00009:+00021:000681.1268:00314
00315:-00002:+00023:+00002:000681.1268:00315
00316:+00002:+00012:+00009:000681.1268:00316
00317:-00021:+00010:+00009:000681.1268:00317
00318:+00002:+00011:-00030:000681.1268:00318
00319:-00007:+00033:-00014:000681.1268:00319
00320:-00007:+00030:-00031:000681.1268:00320
00321:-00002:+00014:-00005:000681.1268:00321
00322:+00011:+00012:+00030:000681.1268:00322
00323:-00006:+00012:+00059:000681.1268:00323
00324:-00010:+00004:+00028:000681.1268:00324
00325:-00012:-00016:+00051:000681.1268:00325
00326:+00017:-00018:+00049:000681.1268:00326
00327:-00024:-00012:+00014:000681.1268:00327
00328:-00022:-00032:-00004:000722.3515:00328
00329:-00027:-00012:-00026:000722.3515:00329
00330:-00028:-00053:-00044:000722.3515:00330
00331:-00017:-00052:-00030:000722.3515:00331
00332:-00028:-00041:+00025:000722.3515:00332
00333:-00011:-00053:+00051:000722.3515:00333
00334:+00012:-00050:+00062:000722.3515:00334
00335:+00019:-00036:+00103:000722.3515:00335
00336:+00026:-00021:+00103:000722.3515:00336
00337:+00079:-00021:+00102:000722.3515:00337
00338:+00089:-00005:+00075:000722.3515:00338
00339:+00089:-00006:+00041:000722.3515:00339
00340:+00065:+00002:+00036:000722.3515:00340
00341:+00053:+00002:+00030:000722.3515:00341
00342:+00057:-00007:+00025:000722.3515:00342
00343:+00023:+00007:+00009:000722.3515:00343
00344:+00026:+00008:-00006:000722.3515:00344
00345:+00008:+00004:-00028:000722.3515:00345
00346:+00007:+00006:-00003:000722.3515:00346
00347:+00005:-00005:+00031:000722.3515:00347
00348:-00006:-00004:+00052:000722.3515:00348
00349:-00010:+00000:+00069:000722.3515:00349
00350:-00006:-00006:+00049:000722.3515:00350
00351:-00022:-00003:+00056:000722.3515:00351
00352:-00024:+00003:-00015:000722.3515:00352
00353:-00015:-00002:-00026:000722.3515:00353
00354:+00013:+00018:-00062:000722.3515:00354
00355:-00031:-00021:+00049:000711.9252:00355
00356:+00109:-00001:+00114:000711.9252:00356
00357:-00012:-00024:+00004:000711.9252:00357
00358:+00040:+00003:-00009:000711.9252:00358
00359:-00001:-00051:+00042:000711.9252:00359
00360:+00113:+00007:-00087:000711.9252:00360
00361:+00073:-00024:+00178:000711.9252:00361
00362:+00161:+00008:+00156:000711.9252:00362
00363:+00104:+00037:-00107:000711.9252:00363
00364:+00110:+00047:-00176:000711.9252:00364
00365:+00146:+00036:+00096:000711.9252:00365
00366:+00109:+00001:+00046:000711.9252:00366
00367:+00053:+00021:-00073:000711.9252:00367
00368:+00082:+00001:-00060:000711.9252:00368
00369:+00128:+00005:+00176:000711.9252:00369
00370:+00092:-00010:+00105:000711.9252:00370
00371:+00019:-00010:-00024:000711.9252:00371
00372:+00051:-00009:-00006:000711.9252:00372
00373:+00009:-00014:+00010:000711.9252:00373
00374:+00017:-00038:+00011:000711.9252:00374
00375:-00022:-00040:+00038:000711.9252:00375
00376:-00027:-00049:+00049:000711.9252:00376
00377:-00043:-00046:+00015:000711.9252:00377
00378:-00013:-00042:-00010:000711.9252:00378
00379:-00034:-00028:-00004:000711.9252:00379
00380:-00017:-00042:+00002:000711.9252:00380
00381:-00003:-00054:+00039:000711.9252:00381
00382:-00007:-00059:+00028:000711.9252:00382
00383:+00033:-00076:+00039:000721.5792:00383
00384:+00032:-00064:+00019:000721.5792:00384
00385:+00049:-00064:+00002:000721.5792:00385
00386:+00072:-00059:+00038:000721.5792:00386
00387:+00073:-00057:-00014:000721.5792:00387
00388:+00069:-00067:+00024:000721.5792:00388
00389:+00056:-00060:+00011:000721.5792:00389
00390:+00072:-00055:+00010:000721.5792:00390
00391:+00054:-00064:-00015:000721.5792:00391
00392:+00045:-00055:+00011:000721.5792:00392
00393:+00061:-00065:+00023:000721.5792:00393
00394:+00043:-00048:+00034:000721.5792:00394
00395:+00041:-00025:+00036:000721.5792:00395
00396:+00063:-00033:+00038:000721.5792:00396
00397:+00075:-00019:+00004:000721.5792:00397
00398:+00074:+00018:+00037:000721.5792:00398
00399:+00079:-00001:+00005:000721.5792:00399
00400:+00053:+00028:-00032:000721.5792:00400
00401:+00050:+00050:-00049:000721.5792:00401
00402:+00079:+00053:-00041:000721.5792:00402
00403:+00067:+00063:-00009:000721.5792:00403
00404:+00072:+00079:-00006:000721.5792:00404
00405:+00077:+00065:-00003:000721.5792:00405
00406:+00077:+00045:+00006:000721.5792:00406
00407:+00074:+00044:-00004:000721.5792:00407
00408:+00073:+00053:-00007:000721.5792:00408
00409:+00053:+00039:-00029:000721.5792:00409
00410:+00072:+00053:-00048:000721.5792:00410
00411:+00064:+00040:-00074:000724.4121:00411
00412:+00054:+00029:-00034:000724.4121:00412
00413:+00039:+00027:-00046:000724.4121:00413
00414:+00044:+00009:-00019:000724.4121:00414
00415:+00022:+00009:-00008:000724.4121:00415
00416:+00043:+00021:+00010:000724.4121:00416
00417:+00030:-00001:-00021:000724.4121:00417
00418:+00031:+00016:-00030:000724.4121:00418
00419:+00025:-00004:-00023:000724.4121:00419
00420:+00032:-00004:-00021:000724.4121:00420
00421:+00020:+00003:-00033:000724.4121:00421
00422:+00038:+00006:-00026:000724.4121:00422
00423:+00039:+00004:-00008:000724.4121:00423
00424:+00038:+00003:-00029:000724.4121:00424
00425:+00040:+00002:-00004:000724.4121:00425
00426:+00048:+00003:-00004:000724.4121:00426
00427:+00060:-00007:-00026:000724.4121:00427
00428:+00038:-00001:-00047:000724.4121:00428
00429:+00041:+00018:-00047:000724.4121:00429
00430:+00021:+00022:-00035:000724.4121:00430
00431:+00026:-00001:-00005:000724.4121:00431
00432:+00009:-00003:-00015:000724.4121:00432
00433:+00003:-00003:+00006:000724.4121:00433
00434:+00009:+00016:-00008:000724.4121:00434
00435:-00006:-00002:-00030:000724.4121:00435
00436:-00012:+00000:-00047:000724.4121:00436
00437:-00010:-00004:-00019:000724.4121:00437
00438:-00012:+00006:-00018:000724.4121:00438
00439:-00026:+00006:-00033:000724.4121:00439
00440:-00005:+00002:+00009:000724.4121:00440
00441:-00025:+00007:+00010:000663.0122:00441
00442:-00037:-00016:-00014:000663.0122:00442
00443:-00013:+00003:-00004:000663.0122:00443
00444:-00020:-00018:-00015:000663.0122:00444
00445:-00039:+00000:-00033:000663.0122:00445
00446:-00042:+00005:+00006:000663.0122:00446
00447:-00033:+00005:+00012:000663.0122:00447
00448:-00032:+00000:-00002:000663.0122:00448
00449:-00039:+00004:+00036:000663.0122:00449
00450:-00042:-00008:+00025:000663.0122:00450
00451:-00053:-00015:+00003:000663.0122:00451
00452:-00030:-00013:+00003:000663.0122:00452
00453:-00031:-00015:+00023:000663.0122:00453
00454:-00029:-00026:-00001:000663.0122:00454
00455:-00029:-00027:+00005:000663.0122:00455
00456:-00015:-00030:+00003:000663.0122:00456
00457:-00033:-00048:+00019:000663.0122:00457
00458:-00043:-00040:+00033:000663.0122:00458
00459:-00037:-00053:+00070:000663.0122:00459
00460:-00014:-00044:+00044:000663.0122:00460
00461:-00036:-00039:+00040:000663.0122:00461
00462:-00025:-00042:+00044:000663.0122:00462
00463:-00025:-00053:+00042:000663.0122:00463
00464:-00026:-00050:+00040:000663.0122:00464
00465:+00000:-00025:+00042:000663.0122:00465
00466:-00022:-00038:+00037:000663.0122:00466
00467:-00028:-00035:+00004:000663.0122:00467
00468:-00024:-00009:+00053:000663.0122:00468
00469:-00024:-00021:+00058:000663.0122:00469
00470:-00037:-00018:+00030:000663.0122:00470
00471:-00027:-00006:+00038:000663.0122:00471
00472:-00015:+00018:+00013:000663.0122:00472
00473:-00037:+00000:+00004:000663.0122:00473
00474:-00041:+00008:+00040:000663.0122:00474
00475:-00015:+00022:+00030:000580.3394:00475
00476:-00033:+00012:+00036:000580.3394:00476
00477:-00034:+00011:+00015:000580.3394:00477
00478:-00032:+00036:+00037:000580.3394:00478
00479:-00035:+00020:+00019:000580.3394:00479
00480:-00054:+00010:+00031:000580.3394:00480
00481:-00030:+00032:+00059:000580.3394:00481
00482:-00042:+00036:+00056:000580.3394:00482
00483:-00043:+00012:+00030:000580.3394:00483
00484:-00039:+00033:+00013:000580.3394:00484
00485:-00028:+00032:+00026:000580.3394:00485
00486:-00041:+00021:-00016:000580.3394:00486
00487:-00038:+00022:+00027:000580.3394:00487
00488:-00042:+00021:-00003:000580.3394:00488
00489:-00035:-00004:+00003:000580.3394:00489
00490:-00033:+00000:+00018:000580.3394:00490
00491:-00033:-00007:+00029:000580.3394:00491
00492:-00029:-00020:+00021:000580.3394:00492
00493:-00029:-00022:+00019:000580.3394:00493
00494:-00020:-00022:+00018:000580.3394:00494
00495:-00034:-00010:+00024:000580.3394:00495
00496:-00029:-00010:+00041:000580.3394:00496
00497:-00028:+00005:+00019:000580.3394:00497
00498:+00002:-00017:+00025:000580.3394:00498
00499:-00021:+00001:+00012:000580.3394:00499
00500:+00016:-00015:+00023:000580.3394:00500
00501:-00010:+00019:+00011:000580.3394:00501
00502:-00007:+00023:+00022:000580.3394:00502
00503:-00008:+00032:+00003:000580.3394:00503
00504:-00027:+00024:-00007:000580.3394:00504
00505:-00018:+00024:-00014:000580.3394:00505
00506:-00034:+00054:+00024:000580.3394:00506
00507:-00054:+00052:+00025:000580.3394:00507
00508:-00051:+00040:+00036:000580.3394:00508
00509:-00051:+00046:+00016:000580.3394:00509
00510:-00060:+00053:+00005:000580.3394:00510
00511:-00069:+00052:-00006:000580.3394:00511
00512:-00048:+00028:+00000:000543.0726:00512
00513:-00046:+00026:+00002:000543.0726:00513
00514:-00030:+00026:+00009:000543.0726:00514
00515:-00041:+00033:+00004:000543.0726:00515
00516:-00037:+00033:-00003:000543.0726:00516
00517:-00041:+00010:-00002:000543.0726:00517
00518:-00016:+00013:+00002:000543.0726:00518
00519:-00033:+00020:+00008:000543.0726:00519
00520:-00031:+00018:+00010:000543.0726:00520
00521:-00033:+00000:+00006:000543.0726:00521
00522:-00054:+00007:-00011:000543.0726:00522
00523:-00044:-00007:+00007:000543.0726:00523
00524:-00043:+00005:+00019:000543.0726:00524
00525:-00038:+00005:+00021:000543.0726:00525
00526:-00029:+00003:+00024:000543.0726:00526
00527:-00022:-00007:+00013:000543.0726:00527
00528:-00022:+00001:+00025:000543.0726:00528
00529:-00001:-00017:-00011:000543.0726:00529
00530:-00001:-00018:+00012:000543.0726:00530
00531:-00007:-00006:+00010:000543.0726:00531
00532:+00006:-00007:-00032:000543.0726:00532
00533:-00009:-00011:+00034:000543.0726:00533
00534:+00072:-00022:-00037:000543.0726:00534
00535:-00036:-00023:-00017:000543.0726:00535
00536:-00011:-00012:-00033:000543.0726:00536
00537:-00031:-00028:+00002:000543.0726:00537
00538:+00000:-00021:-00038:000543.0726:00538
00539:+00000:-00004:+00000:000543.0726:00539
00540:-00026:-00004:-00008:000543.0726:00540
00541:-00017:+00021:-00012:000543.0726:00541
00542:-00029:-00021:-00007:000543.0726:00542
00543:-00030:+00017:+00022:000543.0726:00543
00544:-00056:-00019:-00003:000543.0726:00544
00545:-00042:-00007:+00001:000543.0726:00545
00546:-00040:-00004:+00016:000543.0726:00546
00547:-00018:+00021:-00015:000543.0726:00547
00548:-00021:+00018:+00007:000543.0726:00548
00549:-00012:+00022:+00006:000543.0726:00549
00550:+00018:+00008:-00008:000543.0726:00550
00551:+00014:+00009:-00018:000543.0726:00551
00552:+00020:+00035:-00013:000543.0726:00552
00553:+00027:+00022:-00028:000543.0726:00553
00554:+00007:+00033:-00027:000474.1654:00554
00555:+00029:+00032:-00013:000474.1654:00555
00556:+00031:+00010:-00015:000474.1654:00556
00557:+00026:+00022:-00017:000474.1654:00557
00558:+00004:+00008:-00032:000474.1654:00558
00559:+00005:+00022:-00043:000474.1654:00559
00560:-00009:-00002:-00020:000474.1654:00560
00561:+00002:+00009:+00005:000474.1654:00561
00562:-00027:-00001:+00022:000474.1654:00562
00563:-00018:-00001:+00002:000474.1654:00563
00564:-00014:-00002:-00002:000474.1654:00564
00565:-00042:-00003:+00010:000474.1654:00565
00566:-00035:+00006:-00016:000474.1654:00566
00567:-00032:+00006:-00015:000474.1654:00567
00568:-00030:+00007:+00006:000474.1654:00568
00569:-00031:-00001:+00003:000474.1654:00569
00570:-00040:-00003:+00012:000474.1654:00570
00571:-00027:+00018:+00006:000474.1654:00571
00572:-00024:-00001:-00012:000474.1654:00572
00573:+00011:+00016:+00006:000474.1654:00573
00574:+00015:+00016:+00013:000474.1654:00574
00575:+00004:+00011:+00020:000474.1654:00575
00576:+00027:+00015:-00002:000474.1654:00576
00577:+00010:+00032:+00007:000474.1654:00577
00578:+00008:+00031:-00002:000474.1654:00578
00579:+00010:+00046:+00006:000474.1654:00579
00580:+00006:+00049:+00022:000474.1654:00580
00581:+00015:+00048:+00004:000474.1654:00581
00582:+00000:+00050:+00021:000474.1654:00582
00583:-00011:+00028:+00025:000474.1654:00583
00584:-00003:+00039:+00022:000474.1654:00584
00585:-00017:+00043:+00008:000474.1654:00585
00586:-00039:+00044:+00023:000474.1654:00586
00587:-00054:+00049:+00041:000474.1654:00587
00588:-00049:+00026:+00027:000474.1654:00588
00589:-00048:+00025:+00025:000474.1654:00589
00590:-00049:+00033:+00006:000474.1654:00590
00591:-00061:+00009:+00007:000474.1654:00591
00592:-00056:+00012:+00001:000474.1654:00592
00593:-00035:+00013:+00018:000474.1654:00593
00594:-00033:+00021:-00001:000474.1654:00594
00595:-00043:+00019:+00003:000474.1654:00595
00596:-00029:+00019:-00015:000474.1654:00596
00597:-00040:-00004:+00008:000474.1654:00597
00598:-00019:+00016:+00002:000455.6500:00598
00599:-00017:+00020:+00019:000455.6500:00599
00600:-00015:+00015:+00037:000455.6500:00600
00601:-00026:+00016:+00038:000455.6500:00601
00602:-00009:-00005:+00017:000455.6500:00602
00603:-00023:+00000:+00021:000455.6500:00603
00604:-00026:-00007:-00002:000455.6500:00604
00605:-00005:-00008:+00004:000455.6500:00605
00606:-00014:+00003:+00027:000455.6500:00606
00607:-00029:-00016:+00019:000455.6500:00607
00608:-00040:-00016:+00034:000455.6500:00608
00609:-00034:+00004:+00013:000455.6500:00609
00610:-00052:-00008:+00009:000455.6500:00610
00611:-00053:+00020:+00012:000455.6500:00611
00612:-00057:+00009:+00016:000455.6500:00612
00613:-00044:+00017:+00023:000455.6500:00613
00614:-00056:+00033:+00039:000455.6500:00614
00615:-00056:+00031:+00001:000455.6500:00615
00616:-00050:+00037:-00010:000455.6500:00616
00617:-00058:+00027:-00018:000455.6500:00617
00618:-00052:+00030:-00001:000455.6500:00618
00619:-00058:+00025:+00023:000455.6500:00619
00620:-00042:+00047:+00020:000455.6500:00620
00621:-00015:+00027:+00025:000455.6500:00621
00622:-00038:+00049:-00004:000455.6500:00622
00623:-00014:+00027:+00009:000455.6500:00623
00624:+00001:+00047:-00001:000455.6500:00624
00625:-00014:+00023:+00000:000455.6500:00625
00626:-00013:+00036:+00028:000455.6500:00626
00627:-00016:+00035:+00040:000455.6500:00627
00628:-00041:-00008:+00004:000455.6500:00628
00629:-00029:+00007:+00010:000455.6500:00629
00630:-00036:-00018:+00032:000455.6500:00630
00631:-00038:-00018:+00016:000455.6500:00631
00632:-00017:-00021:+00039:000455.6500:00632
00633:-00023:+00002:+00018:000455.6500:00633
00634:-00014:-00018:+00008:000455.6500:00634
00635:-00038:-00021:-00020:000455.6500:00635
00636:-00033:-00031:+00001:000455.6500:00636
00637:-00033:-00051:+00005:000455.6500:00637
00638:-00045:-00048:+00021:000455.6500:00638
00639:-00031:-00041:+00028:000495.6809:00639
00640:-00031:-00051:+00001:000495.6809:00640
00641:-00019:-00049:-00018:000495.6809:00641
00642:-00015:-00014:+00012:000495.6809:00642
00643:+00000:-00033:+00022:000495.6809:00643
00644:-00015:-00033:+00003:000495.6809:00644
00645:-00025:-00036:+00024:000495.6809:00645
00646:-00026:-00033:+00001:000495.6809:00646
00647:-00040:-00014:-00015:000495.6809:00647
00648:-00038:-00014:+00012:000495.6809:00648
00649:-00039:-00008:+00009:000495.6809:00649
00650:-00029:-00020:+00002:000495.6809:00650
00651:-00030:-00019:+00004:000495.6809:00651
00652:-00031:+00001:+00000:000495.6809:00652
00653:-00045:+00000:-00016:000495.6809:00653
00654:-00031:+00005:+00010:000495.6809:00654
00655:-00040:+00007:+00009:000495.6809:00655
00656:-00053:-00017:-00001:000495.6809:00656
00657:-00039:-00018:+00002:000495.6809:00657
00658:-00018:+00002:-00003:000495.6809:00658
00659:-00039:+00002:-00005:000495.6809:00659
00660:-00019:-00005:-00006:000495.6809:00660
00661:-00036:+00003:-00006:000495.6809:00661
00662:-00019:+00000:+00011:000495.6809:00662
00663:-00004:+00002:+00003:000495.6809:00663
00664:+00000:-00019:+00024:000495.6809:00664
00665:-00023:-00022:+00002:000495.6809:00665
00666:-00016:-00008:-00015:000495.6809:00666
00667:-00021:+00000:-00010:000495.6809:00667
00668:-00013:-00021:-00009:000495.6809:00668
00669:-00018:-00021:-00004:000495.6809:00669
00670:-00015:-00016:+00008:000495.6809:00670
00671:-00037:-00009:+00001:000495.6809:00671
00672:-00028:-00010:-00013:000495.6809:00672
00673:-00038:-00010:-00004:000495.6809:00673
00674:-00037:+00000:-00004:000495.6809:00674
00675:-00053:-00020:-00009:000495.6809:00675
00676:-00043:-00014:-00015:000495.6809:00676
00677:-00020:-00011:-00002:000495.6809:00677
00678:-00036:-00008:+00005:000495.6809:00678
00679:-00017:-00012:+00011:000495.6809:00679
00680:-00016:-00021:+00010:000495.6809:00680
00681:-00018:+00001:-00015:000495.6809:00681
00682:-00039:-00013:+00025:000495.6809:00682
00683:+00005:+00002:-00011:000495.6809:00683
00684:-00024:-00011:-00012:000438.2664:00684
00685:+00026:-00006:-00011:000438.2664:00685
00686:-00016:-00011:+00008:000438.2664:00686
00687:+00007:+00021:-00008:000438.2664:00687
00688:-00022:+00000:-00013:000438.2664:00688
00689:-00005:+00009:-00027:000438.2664:00689
00690:-00019:+00008:+00004:000438.2664:00690
00691:-00016:-00019:+00021:000438.2664:00691
00692:-00038:+00002:+00033:000438.2664:00692
00693:-00015:-00003:+00007:000438.2664:00693
00694:-00040:+00001:-00015:000438.2664:00694
00695:-00041:+00000:+00010:000438.2664:00695
00696:-00020:+00007:-00001:000438.2664:00696
00697:-00020:+00005:+00003:000438.2664:00697
00698:-00013:+00007:+00023:000438.2664:00698
00699:-00025:-00003:+00025:000438.2664:00699
00700:-00034:-00007:-00027:000438.2664:00700
00701:-00027:+00017:+00012:000438.2664:00701
00702:-00027:+00020:+00002:000438.2664:00702
00703:-00023:+00022:+00024:000438.2664:00703
00704:-00023:+00009:+00020:000438.2664:00704
00705:-00010:+00013:+00023:000438.2664:00705
00706:-00027:+00010:-00011:000438.2664:00706
00707:-00025:+00011:-00004:000438.2664:00707
00708:-00023:+00024:-00003:000438.2664:00708
00709:-00041:+00013:+00025:000438.2664:00709
00710:-00031:+00031:+00020:000438.2664:00710
00711:-00030:+00034:+00047:000438.2664:00711
00712:-00033:+00035:+00027:000438.2664:00712
00713:-00058:+00013:+00000:000438.2664:00713
00714:-00053:+00032:+00000:000438.2664:00714
00715:-00058:+00010:+00017:000438.2664:00715
00716:-00044:+00000:+00012:000438.2664:00716
00717:-00055:+00009:+00021:000438.2664:00717
00718:-00052:+00019:+00023:000438.2664:00718
00719:-00052:+00011:+00003:000438.2664:00719
00720:-00032:+00011:+00003:000438.2664:00720
00721:-00043:+00022:+00020:000438.2664:00721
00722:-00016:-00001:+00021:000438.2664:00722
00723:-00021:+00022:+00024:000438.2664:00723
00724:-00012:+00021:+00004:000496.1187:00724
00725:-00004:+00017:+00024:000496.1187:00725
00726:-00021:+00018:+00027:000496.1187:00726
00727:+00010:+00021:+00016:000496.1187:00727
00728:-00011:+00016:+00014:000496.1187:00728
00729:-00008:+00008:+00003:000496.1187:00729
00730:+00014:+00008:+00027:000496.1187:00730
00731:-00008:-00002:+00024:000496.1187:00731
00732:-00002:-00002:+00026:000496.1187:00732
00733:-00008:+00002:+00028:000496.1187:00733
00734:-00002:+00001:+00018:000496.1187:00734
00735:-00004:+00005:+00011:000496.1187:00735
00736:-00026:-00016:+00022:000496.1187:00736
00737:-00025:-00020:+00000:000496.1187:00737
00738:-00032:-00016:-00012:000496.1187:00738
00739:-00043:-00019:+00014:000496.1187:00739
00740:-00029:-00017:+00026:000496.1187:00740
00741:-00033:-00021:+00021:000496.1187:00741
00742:-00030:+00000:+00004:000496.1187:00742
00743:-00033:+00001:+00025:000496.1187:00743
00744:-00052:-00022:+00006:000496.1187:00744
00745:-00029:+00004:+00007:000496.1187:00745
00746:-00019:+00005:-00012:000496.1187:00746
00747:-00029:+00000:-00011:000496.1187:00747
00748:-00041:-00007:+00010:000496.1187:00748
00749:-00030:-00001:+00041:000496.1187:00749
00750:-00018:-00006:+00024:000496.1187:00750
00751:-00038:-00002:+00012:000496.1187:00751
00752:-00014:+00020:+00027:000496.1187:00752
00753:-00013:+00022:+00024:000496.1187:00753
00754:-00025:+00012:+00012:000496.1187:00754
00755:-00024:+00022:+00001:000496.1187:00755
00756:-00015:+00013:+00007:000496.1187:00756
00757:-00019:+00015:-00012:000496.1187:00757
00758:-00020:+00012:+00024:000496.1187:00758
00759:-00038:+00033:+00011:000496.1187:00759
00760:-00043:+00012:+00001:000560.1248:00760
00761:-00036:+00032:+00024:000560.1248:00761
00762:-00043:+00010:-00002:000560.1248:00762
00763:-00037:-00002:-00010:000560.1248:00763
00764:-00019:+00019:-00001:000560.1248:00764
00765:-00017:+00017:+00000:000560.1248:00765
00766:-00038:-00007:-00013:000560.1248:00766
00767:-00018:-00004:-00010:000560.1248:00767
00768:-00017:+00007:-00007:000560.1248:00768
00769:-00014:-00020:+00011:000560.1248:00769
00770:-00014:-00021:-00002:000560.1248:00770
00771:-00027:-00022:+00003:000560.1248:00771
00772:-00026:-00019:-00012:000560.1248:00772
00773:-00022:-00009:-00014:000560.1248:00773
00774:-00026:-00016:-00018:000560.1248:00774
00775:-00036:-00016:+00011:000560.1248:00775
00776:-00025:-00019:+00004:000560.1248:00776
00777:-00005:+00000:-00015:000560.1248:00777
00778:-00019:-00008:+00011:000560.1248:00778
00779:-00024:-00018:+00005:000560.1248:00779
00780:-00016:-00018:+00007:000560.1248:00780
00781:-00017:-00021:+00008:000560.1248:00781
00782:-00015:+00004:-00002:000560.1248:00782
00783:-00014:+00003:+00012:000560.1248:00783
00784:-00029:+00002:+00010:000560.1248:00784
00785:-00015:-00003:-00017:000560.1248:00785
00786:-00018:+00017:-00002:000560.1248:00786
00787:-00016:+00019:+00012:000560.1248:00787
00788:-00014:+00019:+00007:000560.1248:00788
00789:-00024:+00022:-00002:000560.1248:00789
00790:-00016:+00019:+00009:000560.1248:00790
00791:-00017:+00016:-00005:000560.1248:00791
00792:-00003:+00011:-00015:000560.1248:00792
00793:-00015:+00019:+00007:000560.1248:00793
00794:-00015:+00018:-00014:000560.1248:00794
00795:-00004:+00017:+00014:000560.1248:00795
00796:-00004:+00023:-00012:000560.1248:00796
00797:-00017:-00004:+00002:000546.6010:00797
00798:-00003:+00018:+00022:000546.6010:00798
00799:-00021:+00023:-00012:000546.6010:00799
00800:-00004:+00020:-00027:000546.6010:00800
00801:-00002:+00016:-00012:000546.6010:00801
00802:-00004:+00008:+00008:000546.6010:00802
00803:-00036:+00018:-00007:000546.6010:00803
00804:-00023:+00009:+00021:000546.6010:00804
00805:-00028:+00000:+00011:000546.6010:00805
00806:-00020:-00006:+00021:000546.6010:00806
00807:-00027:-00004:+00002:000546.6010:00807
00808:-00027:-00002:+00001:000546.6010:00808
00809:-00016:+00005:-00028:000546.6010:00809
00810:-00026:+00020:-00009:000546.6010:00810
00811:-00002:+00009:-00031:000546.6010:00811
00812:-00026:+00020:-00018:000546.6010:00812
00813:-00027:+00021:+00003:000546.6010:00813
00814:-00021:+00032:+00029:000546.6010:00814
00815:-00022:+00008:+00008:000546.6010:00815
00816:-00004:+00015:-00015:000546.6010:00816
00817:-00006:+00034:+00001:000546.6010:00817
00818:-00002:+00035:+00009:000546.6010:00818
00819:-00022:+00012:+00013:000546.6010:00819
00820:+00000:+00036:-00012:000546.6010:00820
00821:+00001:+00036:-00003:000546.6010:00821
00822:-00002:+00024:-00017:000546.6010:00822
00823:-00025:+00027:+00021:000546.6010:00823
00824:-00026:+00034:+00021:000546.6010:00824
00825:-00021:+00014:+00010:000546.6010:00825
00826:-00024:+00015:+00004:000546.6010:00826
00827:-00023:+00032:-00001:000546.6010:00827
00828:-00025:+00013:+00015:000546.6010:00828
00829:-00022:+00010:+00015:000546.6010:00829
00830:-00026:+00031:-00002:000546.6010:00830
00831:+00000:+00011:-00010:000581.6964:00831
00832:+00003:+00022:+00007:000581.6964:00832
00833:+00001:+00013:+00009:000581.6964:00833
00834:-00004:+00020:+00019:000581.6964:00834
00835:+00014:+00019:+00026:000581.6964:00835
00836:-00009:+00022:-00017:000581.6964:00836
00837:-00007:+00018:+00007:000581.6964:00837
00838:+00011:+00021:+00021:000581.6964:00838
00839:-00006:+00017:+00020:000581.6964:00839
00840:-00023:+00022:+00004:000581.6964:00840
00841:-00010:+00018:-00001:000581.6964:00841
00842:+00001:+00018:+00011:000581.6964:00842
00843:-00026:-00002:+00009:000581.6964:00843
00844:+00001:+00009:+00024:000581.6964:00844
00845:-00023:+00008:+00016:000581.6964:00845
00846:-00016:+00021:+00001:000581.6964:00846
00847:-00013:+00008:+00000:000581.6964:00847
00848:-00016:+00011:+00021:000581.6964:00848
00849:-00035:+00009:-00003:000581.6964:00849
00850:-00014:+00011:+00020:000581.6964:00850
00851:-00020:+00019:-00003:000581.6964:00851
00852:-00014:+00008:+00008:000581.6964:00852
00853:-00013:+00021:+00027:000581.6964:00853
00854:-00003:+00023:+00040:000581.6964:00854
00855:-00024:+00022:+00024:000581.6964:00855
00856:-00005:+00015:+00011:000581.6964:00856
00857:-00005:+00032:+00004:000581.6964:00857
00858:-00023:+00008:+00023:000581.6964:00858
00859:-00026:+00017:+00004:000581.6964:00859
00860:-00001:+00022:+00053:000581.6964:00860
00861:+00000:+00018:+00021:000581.6964:00861
00862:-00013:-00001:+00006:000581.6964:00862
00863:-00023:-00002:-00011:000637.9644:00863
00864:-00001:-00002:+00011:000637.9644:00864
00865:-00026:+00003:+00001:000637.9644:00865
00866:-00022:+00016:+00015:000637.9644:00866
00867:-00014:+00008:-00002:000637.9644:00867
00868:-00018:+00000:-00003:000637.9644:00868
00869:-00021:+00019:+00039:000637.9644:00869
00870:-00027:+00018:+00038:000637.9644:00870
00871:-00022:-00005:+00001:000637.9644:00871
00872:-00025:+00018:+00024:000637.9644:00872
00873:+00002:+00022:+00012:000637.9644:00873
00874:-00024:+00000:+00014:000637.9644:00874
00875:-00003:-00004:+00012:000637.9644:00875
00876:-00011:+00000:-00001:000637.9644:00876
00877:-00028:-00007:+00010:000637.9644:00877
00878:-00015:-00006:+00010:000637.9644:00878
00879:-00023:-00001:+00036:000637.9644:00879
00880:-00020:+00003:+00023:000637.9644:00880
00881:-00016:+00005:+00021:000637.9644:00881
00882:-00004:+00007:+00010:000637.9644:00882
00883:-00027:+00002:+00020:000637.9644:00883
00884:-00028:-00018:-00027:000637.9644:00884
00885:-00026:-00007:+00009:000637.9644:00885
00886:-00023:-00005:+00003:000637.9644:00886
00887:-00028:-00006:-00016:000637.9644:00887
00888:-00026:+00017:+00008:000637.9644:00888
00889:-00023:-00004:-00003:000637.9644:00889
00890:-00023:+00006:-00011:000637.9644:00890
00891:-00021:+00016:+00008:000637.9644:00891
00892:-00010:+00021:-00011:000637.9644:00892
00893:-00001:+00020:-00001:000646.1590:00893
00894:-00012:+00019:-00012:000646.1590:00894
00895:-00006:+00022:-00004:000646.1590:00895
00896:+00000:+00022:-00012:000646.1590:00896
00897:-00010:+00020:-00013:000646.1590:00897
00898:-00012:+00031:+00025:000646.1590:00898
00899:+00002:+00012:+00008:000646.1590:00899
00900:-00023:+00017:-00017:000646.1590:00900
00901:-00001:+00023:+00005:000646.1590:00901
00902:+00000:+00036:-00015:000646.1590:00902
00903:-00005:+00022:-00027:000646.1590:00903
00904:-00015:+00008:+00012:000646.1590:00904
00905:-00018:+00031:+00002:000646.1590:00905
00906:-00043:+00033:-00005:000646.1590:00906
00907:-00018:+00011:-00028:000646.1590:00907
00908:-00038:+00019:-00004:000646.1590:00908
00909:-00043:-00002:-00010:000646.1590:00909
00910:-00033:-00003:+00005:000646.1590:00910
00911:-00009:+00012:+00008:000646.1590:00911
00912:-00040:-00006:-00025:000646.1590:00912
00913:-00022:-00004:-00013:000646.1590:00913
00914:-00015:+00016:+00012:000646.1590:00914
00915:-00021:+00018:-00011:000646.1590:00915
00916:-00022:+00016:-00015:000646.1590:00916
00917:+00002:+00008:+00010:000646.1590:00917
00918:-00004:-00005:-00004:000646.1590:00918
00919:-00002:+00005:+00009:000646.1590:00919
00920:-00008:-00007:+00025:000646.1590:00920
00921:-00013:-00002:-00002:000646.1590:00921
00922:+00002:-00015:-00029:000646.1590:00922
00923:-00011:-00004:-00001:000671.2572:00923
00924:-00010:-00007:+00009:000671.2572:00924
00925:-00024:-00007:-00043:000671.2572:00925
00926:-00001:-00002:-00015:000671.2572:00926
00927:+00001:-00002:+00004:000671.2572:00927
00928:-00005:-00007:+00022:000671.2572:00928
00929:-00005:-00003:+00003:000671.2572:00929
00930:-00011:-00003:+00009:000671.2572:00930
00931:-00013:+00023:+00008:000671.2572:00931
00932:-00037:+00017:-00017:000671.2572:00932
00933:-00013:+00011:-00005:000671.2572:00933
00934:-00019:+00022:-00017:000671.2572:00934
00935:-00040:+00023:-00011:000671.2572:00935
00936:-00014:+00019:+00024:000671.2572:00936
00937:-00013:+00019:+00001:000671.2572:00937
00938:-00038:+00021:+00002:000671.2572:00938
00939:-00024:+00012:+00012:000671.2572:00939
00940:-00027:+00021:+00009:000671.2572:00940
00941:-00026:+00009:-00008:000671.2572:00941
00942:-00005:+00008:-00013:000671.2572:00942
00943:-00002:+00013:+00006:000671.2572:00943
00944:-00020:+00021:-00029:000671.2572:00944
00945:-00008:+00009:+00011:000671.2572:00945
00946:+00002:+00033:+00024:000671.2572:00946
00947:-00025:+00018:+00025:000671.2572:00947
00948:-00024:+00036:+00022:000671.2572:00948
00949:-00003:+00031:+00009:000671.2572:00949
00950:-00027:+00012:-00006:000671.2572:00950
00951:-00018:+00012:-00011:000671.2572:00951
00952:-00023:+00032:-00012:000705.4577:00952
00953:-00036:+00022:-00007:000705.4577:00953
00954:-00037:+00020:-00002:000705.4577:00954
00955:-00037:+00009:+00034:000705.4577:00955
00956:-00039:+00009:+00001:000705.4577:00956
00957:-00041:+00009:-00003:000705.4577:00957
00958:-00027:+00010:-00002:000705.4577:00958
00959:-00013:+00008:+00024:000705.4577:00959
00960:-00026:+00022:+00026:000705.4577:00960
00961:-00003:+00012:+00022:000705.4577:00961
00962:-00002:+00010:+00009:000705.4577:00962
00963:-00025:+00013:-00012:000705.4577:00963
00964:+00002:+00038:-00014:000705.4577:00964
00965:-00010:+00036:+00002:000705.4577:00965
00966:-00003:+00021:+00000:000705.4577:00966
00967:-00003:+00014:-00015:000705.4577:00967
00968:-00022:+00017:-00028:000705.4577:00968
00969:+00000:-00002:-00019:000705.4577:00969
00970:-00005:+00012:+00008:000705.4577:00970
00971:+00002:+00023:-00001:000705.4577:00971
00972:-00018:+00016:-00015:000705.4577:00972
00973:-00024:+00021:+00024:000705.4577:00973
00974:-00027:+00022:+00018:000705.4577:00974
00975:-00023:+00020:-00003:000705.4577:00975
00976:-00026:+00017:-00046:000705.4577:00976
00977:-00015:+00000:-00018:000705.4577:00977
00978:-00038:-00008:-00003:000705.4577:00978
00979:-00016:-00004:+00020:000705.4577:00979
00980:+00002:+00007:+00022:000693.6765:00980
00981:-00023:+00003:+00014:000693.6765:00981
00982:+00001:-00019:+00034:000693.6765:00982
00983:-00024:-00013:+00068:000693.6765:00983
00984:-00010:-00022:+00016:000693.6765:00984
00985:+00001:-00036:+00003:000693.6765:00985
00986:+00012:-00034:-00004:000693.6765:00986
00987:-00009:-00034:+00006:000693.6765:00987
00988:+00002:-00033:-00026:000693.6765:00988
00989:+00012:-00013:+00001:000693.6765:00989
00990:+00012:-00022:+00028:000693.6765:00990
00991:+00002:-00031:+00048:000693.6765:00991
00992:+00012:-00020:+00066:000693.6765:00992
00993:+00003:-00019:+00049:000693.6765:00993
00994:+00016:+00000:+00023:000693.6765:00994
00995:+00016:+00004:+00035:000693.6765:00995
00996:+00009:+00005:+00046:000693.6765:00996
00997:+00022:-00002:-00008:000693.6765:00997
00998:+00024:+00017:-00017:000693.6765:00998
00999:+00029:+00009:+00000:000693.6765:00999
01000:+00012:-00006:+00029:000693.6765:01000
01001:+00029:-00005:+00040:000693.6765:01001
01002:+00026:-00001:+00008:000693.6765:01002
01003:+00003:+00016:+00023:000693.6765:01003
01004:+00009:+00004:+00030:000693.6765:01004
01005:+00029:-00016:+00063:000693.6765:01005
01006:+00018:-00020:+00053:000693.6765:01006
01007:+00032:+00003:+00035:000693.6765:01007
01008:+00017:-00016:+00030:000693.6765:01008
01009:+00004:+00004:+00019:000707.3023:01009
01010:+00008:+00002:-00022:000707.3023:01010
01011:-00025:-00019:+00034:000707.3023:01011
01012:+00039:-00008:+00037:000707.3023:01012
01013:+00004:-00022:-00001:000707.3023:01013
01014:+00050:-00006:+00010:000707.3023:01014
01015:+00004:+00005:+00019:000707.3023:01015
01016:+00043:+00018:-00022:000707.3023:01016
01017:+00021:+00008:+00007:000707.3023:01017
01018:+00022:+00035:+00022:000707.3023:01018
01019:+00008:+00028:+00039:000707.3023:01019
01020:+00023:+00035:+00013:000707.3023:01020
01021:+00043:+00024:+00027:000707.3023:01021
01022:+00033:+00036:-00106:000707.3023:01022
01023:+00020:-00003:-00090:000707.3023:01023
01024:+00049:+00005:+00145:000707.3023:01024
01025:+00021:-00020:-00011:000707.3023:01025
01026:-00004:+00002:-00097:000707.3023:01026
01027:+00060:+00017:-00002:000707.3023:01027
01028:+00062:-00006:+00046:000707.3023:01028
01029:+00019:-00032:+00009:000707.3023:01029
01030:+00033:-00034:-00001:000707.3023:01030
01031:+00092:-00034:+00035:000707.3023:01031
01032:+00053:-00027:+00015:000707.3023:01032
01033:+00049:-00028:-00089:000707.3023:01033
01034:+00019:-00036:-00045:000707.3023:01034
01035:+00071:-00037:+00109:000707.3023:01035
01036:+00073:-00012:+00148:000733.6351:01036
01037:+00057:-00010:-00024:000733.6351:01037
01038:+00035:-00010:-00012:000733.6351:01038
01039:+00062:-00012:-00004:000733.6351:01039
01040:+00032:-00012:-00020:000733.6351:01040
01041:+00060:-00026:+00002:000733.6351:01041
01042:+00043:-00031:+00059:000733.6351:01042
01043:+00019:-00049:+00061:000733.6351:01043
01044:+00007:-00039:-00024:000733.6351:01044
01045:+00017:-00027:-00064:000733.6351:01045
01046:+00012:-00050:-00008:000733.6351:01046
01047:+00002:-00045:+00009:000733.6351:01047
01048:-00011:-00048:+00003:000733.6351:01048
01049:-00007:-00043:+00073:000733.6351:01049
01050:+00012:-00043:+00067:000733.6351:01050
01051:-00008:-00051:-00007:000733.6351:01051
01052:+00017:-00030:-00007:000733.6351:01052
01053:+00032:-00023:+00007:000733.6351:01053
01054:+00035:+00007:-00012:000733.6351:01054
01055:+00040:+00021:+00021:000733.6351:01055
01056:+00074:+00019:-00002:000733.6351:01056
01057:+00062:+00014:+00012:000733.6351:01057
01058:+00077:+00032:+00020:000733.6351:01058
01059:+00053:+00013:+00011:000733.6351:01059
01060:+00055:+00011:+00020:000733.6351:01060
01061:+00078:+00035:+00025:000733.6351:01061
01062:+00066:+00031:-00001:000733.6351:01062
01063:+00055:+00028:-00011:000733.6351:01063
01064:+00072:+00028:-00003:000733.6351:01064
01065:+00051:+00050:-00008:000690.2095:01065
01066:+00047:+00030:-00023:000690.2095:01066
01067:+00047:+00024:-00011:000690.2095:01067
01068:+00048:+00035:+00002:000690.2095:01068
01069:+00024:+00008:-00018:000690.2095:01069
01070:+00022:+00014:-00019:000690.2095:01070
01071:+00046:+00035:-00015:000690.2095:01071
01072:+00025:+00012:-00020:000690.2095:01072
01073:+00021:+00031:-00032:000690.2095:01073
01074:+00044:+00032:-00031:000690.2095:01074
01075:+00024:+00017:-00006:000690.2095:01075
01076:+00019:+00017:-00025:000690.2095:01076
01077:+00028:+00010:-00017:000690.2095:01077
01078:+00022:-00004:-00033:000690.2095:01078
01079:+00025:+00007:-00020:000690.2095:01079
01080:+00059:+00006:-00018:000690.2095:01080
01081:+00042:-00019:-00028:000690.2095:01081
01082:+00047:+00000:-00026:000690.2095:01082
01083:+00040:-00003:-00008:000690.2095:01083
01084:+00061:+00002:-00020:000690.2095:01084
01085:+00035:+00004:-00048:000690.2095:01085
01086:+00036:-00006:-00018:000690.2095:01086
01087:+00037:-00002:-00023:000690.2095:01087
01088:+00022:+00004:-00035:000690.2095:01088
01089:+00038:-00003:-00049:000690.2095:01089
01090:+00047:+00017:-00025:000690.2095:01090
01091:+00043:+00022:-00030:000690.2095:01091
01092:+00041:+00016:+00026:000690.2095:01092
01093:+00019:+00018:+00021:000690.2095:01093
01094:+00004:+00021:-00020:000690.2095:01094
01095:+00005:+00021:-00008:000690.2095:01095
01096:+00010:+00021:-00030:000648.3054:01096
01097:+00002:+00004:-00006:000648.3054:01097
01098:-00023:-00006:+00005:000648.3054:01098
01099:-00018:-00007:+00037:000648.3054:01099
01100:-00041:-00009:-00005:000648.3054:01100
01101:-00029:+00003:-00010:000648.3054:01101
01102:-00028:-00022:+00011:000648.3054:01102
01103:-00057:-00011:+00031:000648.3054:01103
01104:-00032:-00033:+00045:000648.3054:01104
01105:-00038:-00031:+00053:000648.3054:01105
01106:-00038:-00038:-00011:000648.3054:01106
01107:-00039:-00013:+00002:000648.3054:01107
01108:-00015:-00015:+00030:000648.3054:01108
01109:-00015:-00032:+00033:000648.3054:01109
01110:-00001:-00031:+00055:000648.3054:01110
01111:-00011:-00034:+00043:000648.3054:01111
01112:+00001:-00033:+00017:000648.3054:01112
01113:+00002:-00014:+00015:000648.3054:01113
01114:-00012:-00023:+00033:000648.3054:01114
01115:-00009:-00010:+00030:000648.3054:01115
01116:+00002:-00023:+00015:000648.3054:01116
01117:+00000:-00019:+00038:000648.3054:01117
01118:-00001:+00001:+00032:000648.3054:01118
01119:-00014:-00008:+00057:000648.3054:01119
01120:-00017:-00010:+00048:000648.3054:01120
01121:-00029:+00002:+00016:000648.3054:01121
01122:-00052:+00002:+00005:000648.3054:01122
01123:-00035:+00006:+00021:000648.3054:01123
01124:-00053:+00000:+00058:000648.3054:01124
01125:-00054:-00011:+00054:000648.3054:01125
01126:-00032:+00006:+00034:000648.3054:01126
01127:-00031:+00004:+00041:000648.3054:01127
01128:-00029:+00006:-00002:000648.3054:01128
01129:-00041:+00004:-00001:000648.3054:01129
01130:-00029:+00007:+00016:000590.3999:01130
01131:-00041:+00006:+00016:000590.3999:01131
01132:-00038:+00005:+00018:000590.3999:01132
01133:-00036:+00006:+00018:000590.3999:01133
01134:-00039:-00005:+00000:000590.3999:01134
01135:-00031:-00007:+00024:000590.3999:01135
01136:-00017:+00005:+00022:000590.3999:01136
01137:-00031:+00005:+00020:000590.3999:01137
01138:-00031:-00004:+00005:000590.3999:01138
01139:-00035:+00019:-00003:000590.3999:01139
01140:-00054:-00006:+00012:000590.3999:01140
01141:-00066:-00003:+00010:000590.3999:01141
01142:-00054:+00015:+00039:000590.3999:01142
01143:-00054:-00005:+00002:000590.3999:01143
01144:-00058:-00005:+00003:000590.3999:01144
01145:-00020:+00032:+00021:000590.3999:01145
01146:-00025:+00038:+00021:000590.3999:01146
01147:-00013:+00034:-00017:000590.3999:01147
01148:-00008:+00037:+00009:000590.3999:01148
01149:+00013:+00029:-00013:000590.3999:01149
01150:-00010:+00029:-00004:000590.3999:01150
01151:+00010:+00047:-00014:000590.3999:01151
01152:-00006:+00023:-00001:000590.3999:01152
01153:-00036:+00013:+00001:000590.3999:01153
01154:-00020:+00033:+00008:000590.3999:01154
01155:-00017:+00014:-00013:000590.3999:01155
01156:-00054:+00019:-00010:000590.3999:01156
01157:-00062:-00002:+00012:000590.3999:01157
01158:-00070:-00007:+00022:000590.3999:01158
01159:-00065:-00005:+00017:000590.3999:01159
01160:-00085:-00005:+00023:000590.3999:01160
01161:-00065:+00007:+00017:000590.3999:01161
01162:-00060:+00000:+00026:000590.3999:01162
01163:-00069:-00020:+00009:000590.3999:01163
01164:-00036:-00020:+00017:000590.3999:01164
01165:-00033:-00019:+00004:000590.3999:01165
01166:-00032:-00022:-00013:000590.3999:01166
01167:-00042:-00022:+00024:000590.3999:01167
01168:-00017:-00009:+00023:000590.3999:01168
01169:-00031:-00022:-00013:000590.3999:01169
01170:-00021:-00022:+00030:000590.3999:01170
01171:+00001:-00019:+00034:000487.5332:01171
01172:-00021:-00020:+00037:000487.5332:01172
01173:+00002:+00003:+00036:000487.5332:01173
01174:+00002:-00017:+00001:000487.5332:01174
01175:+00001:+00001:-00002:000487.5332:01175
01176:+00011:-00003:-00016:000487.5332:01176
01177:-00036:-00018:+00015:000487.5332:01177
01178:+00042:+00009:+00025:000487.5332:01178
01179:-00037:-00015:+00053:000487.5332:01179
01180:+00044:+00019:+00021:000487.5332:01180
01181:+00001:-00017:+00038:000487.5332:01181
01182:+00023:+00015:-00045:000487.5332:01182
01183:-00037:-00020:+00043:000487.5332:01183
01184:-00055:-00018:-00004:000487.5332:01184
01185:-00043:+00007:+00041:000487.5332:01185
01186:-00052:+00015:+00003:000487.5332:01186
01187:-00057:+00011:+00028:000487.5332:01187
01188:-00035:+00016:+00015:000487.5332:01188
01189:-00018:+00008:+00023:000487.5332:01189
01190:-00040:+00003:+00011:000487.5332:01190
01191:-00041:-00004:+00008:000487.5332:01191
01192:-00023:+00016:+00003:000487.5332:01192
01193:-00024:+00007:+00008:000487.5332:01193
01194:-00001:-00002:-00012:000487.5332:01194
01195:-00004:+00016:-00013:000487.5332:01195
01196:+00013:+00018:-00027:000487.5332:01196
01197:-00008:+00017:+00008:000487.5332:01197
01198:+00004:+00018:+00000:000487.5332:01198
01199:+00014:+00021:+00000:000487.5332:01199
01200:+00028:+00008:-00003:000487.5332:01200
01201:+00031:+00022:-00014:000487.5332:01201
01202:+00027:+00008:-00007:000487.5332:01202
01203:+00017:+00009:-00017:000487.5332:01203
01204:+00010:+00010:-00001:000487.5332:01204
01205:+00013:+00008:-00014:000487.5332:01205
01206:-00003:+00019:-00005:000487.5332:01206
01207:+00001:+00022:-00008:000487.5332:01207
01208:-00024:+00013:-00016:000487.5332:01208
01209:-00014:+00022:-00003:000487.5332:01209
01210:-00026:+00019:+00007:000487.5332:01210
01211:-00025:+00009:+00025:000487.5332:01211
01212:-00018:+00023:+00001:000487.5332:01212
01213:-00018:+00020:+00000:000487.5332:01213
01214:-00038:+00017:-00008:000487.5332:01214
01215:-00043:-00004:-00028:000487.5332:01215
01216:-00039:-00006:-00005:000442.2853:01216
01217:-00040:-00005:+00007:000442.2853:01217
01218:-00020:+00007:+00010:000442.2853:01218
01219:-00039:+00007:-00014:000442.2853:01219
01220:-00023:-00006:-00014:000442.2853:01220
01221:-00021:+00016:-00018:000442.2853:01221
01222:-00001:+00016:-00008:000442.2853:01222
01223:+00002:+00020:+00007:000442.2853:01223
01224:+00016:+00018:+00003:000442.2853:01224
01225:+00001:+00008:+00000:000442.2853:01225
01226:+00010:+00021:+00004:000442.2853:01226
01227:-00011:+00012:+00018:000442.2853:01227
01228:-00011:+00021:-00001:000442.2853:01228
01229:-00010:+00015:+00002:000442.2853:01229
01230:-00009:+00035:+00038:000442.2853:01230
01231:-00003:+00036:+00013:000442.2853:01231
01232:-00021:+00031:+00037:000442.2853:01232
01233:-00025:+00036:+00021:000442.2853:01233
01234:-00020:+00037:+00012:000442.2853:01234
01235:-00020:+00036:-00017:000442.2853:01235
01236:-00020:+00034:+00022:000442.2853:01236
01237:-00038:+00010:+00014:000442.2853:01237
01238:-00042:+00011:+00016:000442.2853:01238
01239:-00017:+00011:+00018:000442.2853:01239
01240:-00030:+00014:+00015:000442.2853:01240
01241:-00032:+00021:+00003:000442.2853:01241
01242:-00029:+00013:+00000:000442.2853:01242
01243:-00015:+00020:+00020:000442.2853:01243
01244:-00031:-00002:+00022:000442.2853:01244
01245:-00018:-00005:+00037:000442.2853:01245
01246:-00017:+00007:+00030:000442.2853:01246
01247:-00015:-00016:-00001:000442.2853:01247
01248:-00017:+00004:+00012:000442.2853:01248
01249:-00023:+00002:+00023:000442.2853:01249
01250:-00024:+00005:+00025:000442.2853:01250
01251:-00026:+00001:+00014:000442.2853:01251
01252:-00026:-00019:+00016:000442.2853:01252
01253:-00014:-00017:+00020:000442.2853:01253
01254:-00016:-00005:-00004:000442.2853:01254
01255:-00040:-00019:+00004:000442.2853:01255
01256:-00018:+00003:+00012:000442.2853:01256
01257:-00029:-00007:-00002:000442.2853:01257
01258:-00028:+00004:+00027:000442.2853:01258
01259:-00052:+00004:+00022:000463.5980:01259
01260:-00056:-00002:-00013:000463.5980:01260
01261:-00057:+00021:+00006:000463.5980:01261
01262:-00055:+00019:+00011:000463.5980:01262
01263:-00044:+00023:+00004:000463.5980:01263
01264:-00058:+00009:+00015:000463.5980:01264
01265:-00056:+00035:+00021:000463.5980:01265
01266:-00049:+00009:+00001:000463.5980:01266
01267:-00054:+00027:+00020:000463.5980:01267
01268:-00053:+00025:-00001:000463.5980:01268
01269:-00032:+00038:-00016:000463.5980:01269
01270:-00031:+00049:+00000:000463.5980:01270
01271:-00031:+00025:+00020:000463.5980:01271
01272:-00054:+00029:-00004:000463.5980:01272
01273:-00037:+00047:-00014:000463.5980:01273
01274:-00041:+00053:-00003:000463.5980:01274
01275:-00020:+00030:-00012:000463.5980:01275
01276:-00019:+00029:+00000:000463.5980:01276
01277:-00021:+00024:+00026:000463.5980:01277
01278:-00015:+00012:-00002:000463.5980:01278
01279:-00038:+00011:+00011:000463.5980:01279
01280:-00027:+00031:+00008:000463.5980:01280
01281:-00037:-00008:+00006:000463.5980:01281
01282:-00037:-00008:+00002:000463.5980:01282
01283:-00020:-00021:+00039:000463.5980:01283
01284:-00041:-00037:+00003:000463.5980:01284
01285:-00032:-00026:+00010:000463.5980:01285
01286:-00027:-00050:+00027:000463.5980:01286
01287:-00037:-00044:+00005:000463.5980:01287
01288:-00043:-00043:-00011:000463.5980:01288
01289:-00036:-00063:+00023:000463.5980:01289
01290:-00038:-00052:+00002:000463.5980:01290
01291:-00030:-00048:+00009:000463.5980:01291
01292:-00018:-00030:+00022:000463.5980:01292
01293:-00019:-00038:+00022:000463.5980:01293
01294:-00041:-00035:-00002:000463.5980:01294
01295:-00016:-00020:+00001:000463.5980:01295
01296:-00026:-00021:+00015:000463.5980:01296
01297:-00021:-00019:+00011:000463.5980:01297
01298:-00023:+00007:+00003:000463.5980:01298
01299:-00005:-00001:+00007:000463.5980:01299
01300:-00027:-00004:+00022:000463.5980:01300
01301:-00022:-00006:-00001:000463.5980:01301
01302:-00027:+00016:+00038:000463.5980:01302
01303:-00014:-00005:+00023:000455.9357:01303
01304:-00025:-00008:-00003:000455.9357:01304
01305:-00005:+00015:+00015:000455.9357:01305
01306:-00021:+00016:+00012:000455.9357:01306
01307:-00004:+00015:-00002:000455.9357:01307
01308:-00011:+00033:-00001:000455.9357:01308
01309:-00004:+00018:+00021:000455.9357:01309
01310:-00015:+00017:+00005:000455.9357:01310
01311:-00018:-00005:-00001:000455.9357:01311
01312:-00038:-00007:+00001:000455.9357:01312
01313:-00030:+00001:+00022:000455.9357:01313
01314:-00016:+00006:-00002:000455.9357:01314
01315:-00017:-00015:+00011:000455.9357:01315
01316:-00026:+00003:-00006:000455.9357:01316
01317:-00028:-00007:-00002:000455.9357:01317
01318:-00017:-00007:+00001:000455.9357:01318
01319:-00019:+00001:-00012:000455.9357:01319
01320:-00027:+00001:-00002:000455.9357:01320
01321:-00023:+00007:+00006:000455.9357:01321
01322:-00014:+00001:+00007:000455.9357:01322
01323:-00026:+00007:+00011:000455.9357:01323
01324:-00022:+00006:+00022:000455.9357:01324
01325:+00000:-00004:-00008:000455.9357:01325
01326:+00001:-00002:-00014:000455.9357:01326
01327:-00006:-00004:+00008:000455.9357:01327
01328:-00001:-00004:-00015:000455.9357:01328
01329:-00007:+00007:+00010:000455.9357:01329
01330:+00010:-00001:+00004:000455.9357:01330
01331:-00006:-00002:-00018:000455.9357:01331
01332:+00010:+00019:-00006:000455.9357:01332
01333:+00017:+00000:+00009:000455.9357:01333
01334:-00005:+00016:+00025:000455.9357:01334
01335:+00012:-00001:-00014:000455.9357:01335
01336:+00013:+00009:+00009:000455.9357:01336
01337:-00010:+00020:+00010:000455.9357:01337
01338:-00010:+00021:-00017:000455.9357:01338
01339:-00011:+00015:-00012:000455.9357:01339
01340:-00004:-00007:+00011:000455.9357:01340
01341:-00006:-00002:+00009:000455.9357:01341
01342:-00022:+00003:-00011:000455.9357:01342
01343:+00015:-00005:-00003:000455.9357:01343
01344:-00013:+00004:+00010:000490.1018:01344
01345:-00009:-00006:+00004:000490.1018:01345
01346:-00001:+00000:+00001:000490.1018:01346
01347:-00001:-00005:+00009:000490.1018:01347
01348:-00032:-00001:-00028:000490.1018:01348
01349:-00014:+00017:+00007:000490.1018:01349
01350:-00017:-00006:+00006:000490.1018:01350
01351:-00018:-00003:-00002:000490.1018:01351
01352:-00028:+00020:+00008:000490.1018:01352
01353:-00015:+00020:-00001:000490.1018:01353
01354:-00026:+00017:+00004:000490.1018:01354
01355:-00025:+00012:+00000:000490.1018:01355
01356:+00001:+00011:-00011:000490.1018:01356
01357:-00021:+00009:+00024:000490.1018:01357
01358:-00020:-00001:+00005:000490.1018:01358
01359:-00022:+00010:+00036:000490.1018:01359
01360:-00014:+00020:+00023:000490.1018:01360
01361:-00037:+00018:+00012:000490.1018:01361
01362:-00014:-00001:+00000:000490.1018:01362
01363:-00017:+00021:+00000:000490.1018:01363
01364:-00038:+00020:-00015:000490.1018:01364
01365:-00017:+00023:+00002:000490.1018:01365
01366:-00021:+00018:+00004:000490.1018:01366
01367:-00039:+00009:+00012:000490.1018:01367
01368:-00037:+00022:+00023:000490.1018:01368
01369:-00020:+00022:+00013:000490.1018:01369
01370:-00035:+00006:+00000:000490.1018:01370
01371:-00038:+00017:+00005:000490.1018:01371
01372:-00023:+00021:+00022:000490.1018:01372
01373:-00015:+00017:+00012:000490.1018:01373
01374:-00016:+00019:+00012:000490.1018:01374
01375:-00026:+00023:+00001:000490.1018:01375
01376:-00025:+00021:+00024:000490.1018:01376
01377:-00025:+00016:+00001:000490.1018:01377
01378:-00021:+00013:+00028:000490.1018:01378
01379:-00023:+00023:+00017:000490.1018:01379
01380:+00001:+00019:+00018:000561.6181:01380
01381:-00005:+00008:+00040:000561.6181:01381
01382:-00021:+00015:+00022:000561.6181:01382
01383:-00021:+00019:+00003:000561.6181:01383
01384:-00015:+00016:+00021:000561.6181:01384
01385:-00018:-00001:+00002:000561.6181:01385
01386:-00038:+00017:-00009:000561.6181:01386
01387:-00039:-00002:+00002:000561.6181:01387
01388:-00037:-00002:+00006:000561.6181:01388
01389:-00030:-00007:+00007:000561.6181:01389
01390:-00020:+00004:+00003:000561.6181:01390
01391:-00039:+00007:-00002:000561.6181:01391
01392:-00036:-00007:-00007:000561.6181:01392
01393:-00040:-00001:+00001:000561.6181:01393
01394:-00014:+00007:+00013:000561.6181:01394
01395:-00041:+00006:+00000:000561.6181:01395
01396:-00020:-00004:+00011:000561.6181:01396
01397:-00016:-00003:+00012:000561.6181:01397
01398:-00017:+00017:+00007:000561.6181:01398
01399:-00014:-00003:+00008:000561.6181:01399
01400:-00025:+00017:+00004:000561.6181:01400
01401:-00027:+00020:-00013:000561.6181:01401
01402:-00028:-00001:+00003:000561.6181:01402
01403:-00024:+00023:+00022:000561.6181:01403
01404:-00041:+00023:+00002:000561.6181:01404
01405:-00020:+00016:+00009:000561.6181:01405
01406:-00037:+00020:+00016:000561.6181:01406
01407:-00042:-00002:+00008:000561.6181:01407
01408:-00034:+00022:-00001:000561.6181:01408
01409:-00042:+00017:+00012:000561.6181:01409
01410:-00043:+00021:-00009:000561.6181:01410
01411:-00042:-00003:-00016:000561.6181:01411
01412:-00037:+00021:-00001:000561.6181:01412
01413:-00037:-00001:+00026:000561.6181:01413
01414:-00028:-00003:-00001:000561.6181:01414
01415:-00017:-00002:+00003:000566.2382:01415
01416:-00019:-00002:+00008:000566.2382:01416
01417:-00019:+00016:-00004:000566.2382:01417
01418:+00000:+00017:-00018:000566.2382:01418
01419:-00003:+00019:-00002:000566.2382:01419
01420:-00024:-00007:-00015:000566.2382:01420
01421:-00027:-00006:+00008:000566.2382:01421
01422:-00004:-00002:-00012:000566.2382:01422
01423:-00017:-00004:-00013:000566.2382:01423
01424:-00027:-00004:+00008:000566.2382:01424
01425:-00017:+00003:+00017:000566.2382:01425
01426:-00030:+00000:+00022:000566.2382:01426
01427:-00013:-00007:+00024:000566.2382:01427
01428:-00014:-00002:-00001:000566.2382:01428
01429:-00013:+00007:-00018:000566.2382:01429
01430:-00039:+00000:+00003:000566.2382:01430
01431:-00030:-00023:-00001:000566.2382:01431
01432:-00055:-00008:-00017:000566.2382:01432
01433:-00036:+00001:-00013:000566.2382:01433
01434:-00017:-00016:+00012:000566.2382:01434
01435:-00025:-00008:+00001:000566.2382:01435
01436:-00023:-00019:+00015:000566.2382:01436
01437:+00011:-00019:+00004:000566.2382:01437
01438:-00012:+00001:+00001:000566.2382:01438
01439:-00009:-00006:+00012:000566.2382:01439
01440:+00005:-00002:+00022:000566.2382:01440
01441:+00013:-00007:+00003:000566.2382:01441
01442:-00003:-00006:-00001:000566.2382:01442
01443:-00006:-00002:+00027:000566.2382:01443
01444:-00011:-00005:+00003:000566.2382:01444
01445:-00024:-00006:-00003:000566.2382:01445
01446:-00024:+00015:+00012:000566.2382:01446
01447:-00005:+00008:+00010:000566.2382:01447
01448:-00027:+00016:-00005:000566.2382:01448
01449:-00016:+00012:+00003:000579.5410:01449
01450:-00018:+00018:-00001:000579.5410:01450
01451:-00033:+00008:+00006:000579.5410:01451
01452:-00040:+00021:+00023:000579.5410:01452
01453:-00039:+00020:+00012:000579.5410:01453
01454:-00043:+00016:-00012:000579.5410:01454
01455:-00039:+00010:+00010:000579.5410:01455
01456:-00016:+00021:+00027:000579.5410:01456
01457:-00026:+00008:+00001:000579.5410:01457
01458:-00026:+00019:-00014:000579.5410:01458
01459:-00002:+00012:+00001:000579.5410:01459
01460:+00000:+00012:+00006:000579.5410:01460
01461:+00002:-00001:-00013:000579.5410:01461
01462:-00009:+00010:+00023:000579.5410:01462
01463:+00013:+00013:+00012:000579.5410:01463
01464:+00012:+00008:+00003:000579.5410:01464
01465:+00017:+00020:+00038:000579.5410:01465
01466:-00008:+00023:+00024:000579.5410:01466
01467:-00011:+00020:+00000:000579.5410:01467
01468:-00012:+00031:-00014:000579.5410:01468
01469:+00000:+00010:-00017:000579.5410:01469
01470:-00010:+00023:+00008:000579.5410:01470
01471:-00002:+00008:+00003:000579.5410:01471
01472:-00004:+00010:+00009:000579.5410:01472
01473:-00025:+00023:-00013:000579.5410:01473
01474:-00002:+00019:+00004:000579.5410:01474
01475:-00023:+00016:+00005:000579.5410:01475
01476:-00021:-00002:-00001:000579.5410:01476
01477:-00024:+00011:+00005:000579.5410:01477
01478:-00021:+00017:-00003:000579.5410:01478
01479:-00014:+00020:-00012:000579.5410:01479
01480:-00022:+00021:+00012:000579.5410:01480
01481:-00005:+00008:-00003:000579.5410:01481
01482:-00002:+00015:-00007:000604.4868:01482
01483:-00003:+00020:+00005:000604.4868:01483
01484:-00003:+00018:+00000:000604.4868:01484
01485:-00003:+00021:-00001:000604.4868:01485
01486:-00002:+00009:+00027:000604.4868:01486
01487:-00027:+00022:-00001:000604.4868:01487
01488:-00040:+00010:-00014:000604.4868:01488
01489:-00036:+00019:+00001:000604.4868:01489
01490:-00016:+00022:+00002:000604.4868:01490
01491:-00017:-00001:+00012:000604.4868:01491
01492:-00014:+00011:+00000:000604.4868:01492
01493:-00015:+00009:+00023:000604.4868:01493
01494:-00026:+00022:+00001:000604.4868:01494
01495:-00027:+00018:+00007:000604.4868:01495
01496:-00027:+00018:+00005:000604.4868:01496
01497:-00016:-00004:+00024:000604.4868:01497
01498:-00016:-00005:+00010:000604.4868:01498
01499:-00018:+00007:+00021:000604.4868:01499
01500:-00013:-00003:-00003:000604.4868:01500
01501:-00025:+00016:+00023:000604.4868:01501
01502:-00011:+00016:+00021:000604.4868:01502
01503:-00023:-00005:+00017:000604.4868:01503
01504:-00013:-00004:+00027:000604.4868:01504
01505:-00021:-00006:+00000:000604.4868:01505
01506:-00014:-00007:+00010:000604.4868:01506
01507:-00018:+00005:+00004:000604.4868:01507
01508:-00015:-00002:+00025:000604.4868:01508
01509:-00016:-00006:+00023:000604.4868:01509
01510:-00036:-00003:+00023:000604.4868:01510
01511:-00004:-00004:+00033:000604.4868:01511
01512:-00026:-00006:+00021:000604.4868:01512
01513:-00026:+00016:+00008:000604.4868:01513
01514:-00021:+00017:-00002:000604.4868:01514
01515:-00027:-00002:+00021:000606.7993:01515
01516:-00017:-00006:+00008:000606.7993:01516
01517:-00019:-00005:+00002:000606.7993:01517
01518:-00020:-00004:+00009:000606.7993:01518
01519:-00028:+00007:+00011:000606.7993:01519
01520:-00018:-00003:+00004:000606.7993:01520
01521:-00016:-00002:-00012:000606.7993:01521
01522:-00039:+00019:-00004:000606.7993:01522
01523:-00039:-00001:+00011:000606.7993:01523
01524:-00014:+00009:+00011:000606.7993:01524
01525:-00042:-00003:+00008:000606.7993:01525
01526:-00037:+00017:+00000:000606.7993:01526
01527:-00039:+00023:+00013:000606.7993:01527
01528:-00013:+00020:+00011:000606.7993:01528
01529:-00021:+00022:-00012:000606.7993:01529
01530:-00022:+00017:+00011:000606.7993:01530
01531:+00001:+00022:+00004:000606.7993:01531
01532:-00004:+00019:+00001:000606.7993:01532
01533:-00006:+00013:+00004:000606.7993:01533
01534:-00004:+00008:-00011:000606.7993:01534
01535:-00021:+00009:-00033:000606.7993:01535
01536:-00011:+00016:+00011:000606.7993:01536
01537:-00001:+00018:-00011:000606.7993:01537
01538:-00025:+00023:+00005:000606.7993:01538
01539:+00000:+00021:+00006:000606.7993:01539
01540:-00021:+00021:+00010:000606.7993:01540
01541:-00005:+00017:-00017:000606.7993:01541
01542:-00025:+00020:+00006:000606.7993:01542
01543:-00022:+00013:+00012:000606.7993:01543
01544:-00019:+00022:+00011:000606.7993:01544
01545:-00017:+00020:-00012:000606.7993:01545
01546:-00037:+00011:-00002:000639.6829:01546
01547:-00019:+00021:-00031:000639.6829:01547
01548:-00017:+00018:-00006:000639.6829:01548
01549:-00018:+00008:+00002:000639.6829:01549
01550:-00022:+00009:+00008:000639.6829:01550
01551:-00003:+00016:-00007:000639.6829:01551
01552:-00001:+00032:-00012:000639.6829:01552
01553:-00022:+00031:+00009:000639.6829:01553
01554:-00027:+00023:-00017:000639.6829:01554
01555:-00001:+00008:+00011:000639.6829:01555
01556:-00002:+00011:+00009:000639.6829:01556
01557:-00002:+00022:-00014:000639.6829:01557
01558:-00009:+00033:-00005:000639.6829:01558
01559:-00011:+00011:+00010:000639.6829:01559
01560:-00012:+00022:-00015:000639.6829:01560
01561:-00004:+00013:+00003:000639.6829:01561
01562:+00011:+00033:+00001:000639.6829:01562
01563:-00014:+00022:+00001:000639.6829:01563
01564:-00023:+00009:-00002:000639.6829:01564
01565:-00025:+00009:+00001:000639.6829:01565
01566:-00017:+00009:-00012:000639.6829:01566
01567:-00026:+00020:+00007:000639.6829:01567
01568:-00003:-00003:+00045:000639.6829:01568
01569:-00015:-00004:+00007:000639.6829:01569
01570:-00036:+00002:+00020:000639.6829:01570
01571:-00028:-00003:-00015:000639.6829:01571
01572:-00031:-00005:+00022:000639.6829:01572
01573:-00025:+00007:-00002:000639.6829:01573
01574:+00000:+00007:+00003:000639.6829:01574
01575:+00002:-00003:-00015:000639.6829:01575
01576:-00026:-00001:+00010:000688.5829:01576
01577:-00006:+00005:+00014:000688.5829:01577
01578:+00011:+00000:+00014:000688.5829:01578
01579:+00013:-00001:+00003:000688.5829:01579
01580:+00014:+00022:+00027:000688.5829:01580
01581:-00007:+00019:+00026:000688.5829:01581
01582:-00011:+00022:-00010:000688.5829:01582
01583:+00001:+00008:-00004:000688.5829:01583
01584:-00010:+00023:-00027:000688.5829:01584
01585:-00001:+00022:+00000:000688.5829:01585
01586:+00013:+00017:-00002:000688.5829:01586
01587:-00020:+00015:+00001:000688.5829:01587
01588:-00026:+00008:-00014:000688.5829:01588
01589:-00028:+00033:+00010:000688.5829:01589
01590:-00020:+00014:+00010:000688.5829:01590
01591:-00031:+00012:-00006:000688.5829:01591
01592:-00037:+00009:+00006:000688.5829:01592
01593:-00016:+00013:-00008:000688.5829:01593
01594:-00043:-00001:+00000:000688.5829:01594
01595:-00026:+00012:+00004:000688.5829:01595
01596:-00017:+00019:+00004:000688.5829:01596
01597:-00025:+00022:+00006:000688.5829:01597
01598:-00016:+00019:-00003:000688.5829:01598
01599:-00013:-00001:-00014:000688.5829:01599
01600:-00041:+00015:-00022:000688.5829:01600
01601:-00023:+00018:-00028:000688.5829:01601
01602:-00016:-00001:-00013:000688.5829:01602
01603:-00026:+00003:+00011:000688.5829:01603
01604:-00004:-00005:-00001:000688.5829:01604
01605:-00023:+00017:+00026:000687.5518:01605
01606:-00023:+00007:-00011:000687.5518:01606
01607:-00017:-00001:+00027:000687.5518:01607
01608:-00004:-00005:+00000:000687.5518:01608
01609:-00016:-00006:-00012:000687.5518:01609
01610:-00013:-00006:-00016:000687.5518:01610
01611:-00039:-00004:+00006:000687.5518:01611
01612:-00016:+00006:-00030:000687.5518:01612
01613:-00037:-00008:+00006:000687.5518:01613
01614:-00025:+00004:+00027:000687.5518:01614
01615:-00026:-00002:-00011:000687.5518:01615
01616:-00014:+00018:+00010:000687.5518:01616
01617:-00022:+00022:-00004:000687.5518:01617
01618:-00024:+00011:-00004:000687.5518:01618
01619:-00021:+00008:-00009:000687.5518:01619
01620:-00012:+00014:-00001:000687.5518:01620
01621:-00012:+00035:+00039:000687.5518:01621
01622:-00009:+00032:+00037:000687.5518:01622
01623:-00011:+00024:+00017:000687.5518:01623
01624:-00004:+00038:+00023:000687.5518:01624
01625:-00025:+00032:-00015:000687.5518:01625
01626:-00026:+00015:-00008:000687.5518:01626
01627:-00018:+00036:-00025:000687.5518:01627
01628:-00015:+00036:-00063:000687.5518:01628
01629:-00015:+00033:+00008:000687.5518:01629
01630:-00029:+00032:+00000:000687.5518:01630
01631:-00052:+00013:+00001:000687.5518:01631
01632:-00041:+00015:+00025:000687.5518:01632
01633:-00030:+00012:+00027:000704.9234:01633
01634:-00031:+00013:+00003:000704.9234:01634
01635:-00018:+00009:-00014:000704.9234:01635
01636:-00019:+00013:-00011:000704.9234:01636
01637:-00042:+00014:-00012:000704.9234:01637
01638:-00027:+00034:+00014:000704.9234:01638
01639:-00023:+00014:+00002:000704.9234:01639
01640:-00018:+00021:+00007:000704.9234:01640
01641:-00003:+00009:+00005:000704.9234:01641
01642:-00005:+00020:-00010:000704.9234:01642
01643:-00001:+00000:-00004:000704.9234:01643
01644:-00011:-00006:-00016:000704.9234:01644
01645:+00013:+00003:+00012:000704.9234:01645
01646:-00011:+00005:+00019:000704.9234:01646
01647:+00006:-00021:+00055:000704.9234:01647
01648:-00006:-00018:+00031:000704.9234:01648
01649:-00011:-00031:+00029:000704.9234:01649
01650:+00000:-00022:+00012:000704.9234:01650
01651:-00012:-00021:-00006:000704.9234:01651
01652:-00008:-00036:-00043:000704.9234:01652
01653:+00012:-00014:+00002:000704.9234:01653
01654:+00027:-00033:+00013:000704.9234:01654
01655:+00027:-00031:+00055:000704.9234:01655
01656:+00027:-00034:+00044:000704.9234:01656
01657:+00020:-00032:+00049:000704.9234:01657
01658:+00032:-00013:+00072:000704.9234:01658
01659:+00023:-00013:+00067:000704.9234:01659
01660:+00043:-00020:+00051:000740.5211:01660
01661:+00044:-00016:+00026:000740.5211:01661
01662:+00020:-00008:+00018:000740.5211:01662
01663:+00033:-00019:+00042:000740.5211:01663
01664:+00028:+00004:-00003:000740.5211:01664
01665:+00031:-00005:+00022:000740.5211:01665
01666:+00010:+00003:+00015:000740.5211:01666
01667:+00013:-00016:+00038:000740.5211:01667
01668:+00028:-00018:+00016:000740.5211:01668
01669:+00022:+00020:+00018:000740.5211:01669
01670:+00049:+00019:+00033:000740.5211:01670
01671:+00059:+00005:+00108:000740.5211:01671
01672:+00009:-00020:+00030:000740.5211:01672
01673:-00008:+00007:+00045:000740.5211:01673
01674:-00036:-00013:+00003:000740.5211:01674
01675:-00010:+00032:+00026:000740.5211:01675
01676:-00020:-00011:-00025:000740.5211:01676
01677:+00031:+00011:-00061:000740.5211:01677
01678:-00007:+00002:-00007:000740.5211:01678
01679:+00004:+00010:-00103:000740.5211:01679
01680:+00013:+00031:+00060:000740.5211:01680
01681:+00039:+00051:+00170:000740.5211:01681
01682:+00012:+00009:+00039:000740.5211:01682
01683:+00011:+00036:-00164:000740.5211:01683
01684:+00110:+00036:-00067:000740.5211:01684
01685:+00116:+00003:+00142:000740.5211:01685
01686:+00128:-00003:+00072:000740.5211:01686
01687:+00084:+00017:+00020:000725.6245:01687
01688:+00116:+00032:-00016:000725.6245:01688
01689:+00082:-00005:-00022:000725.6245:01689
01690:+00051:+00013:-00072:000725.6245:01690
01691:+00024:+00021:+00003:000725.6245:01691
01692:+00076:+00020:+00003:000725.6245:01692
01693:+00050:-00005:+00048:000725.6245:01693
01694:+00051:-00019:+00012:000725.6245:01694
01695:+00029:-00013:+00019:000725.6245:01695
01696:-00007:-00026:+00002:000725.6245:01696
01697:-00001:-00032:+00014:000725.6245:01697
01698:-00022:-00050:+00011:000725.6245:01698
01699:-00041:-00046:+00016:000725.6245:01699
01700:-00014:-00041:+00048:000725.6245:01700
01701:-00042:-00066:+00000:000725.6245:01701
01702:-00023:-00066:-00024:000725.6245:01702
01703:-00011:-00057:-00009:000725.6245:01703
01704:+00027:-00070:+00009:000725.6245:01704
01705:+00010:-00073:+00003:000725.6245:01705
01706:+00063:-00094:+00028:000725.6245:01706
01707:+00065:-00080:+00028:000725.6245:01707
01708:+00066:-00077:+00004:000725.6245:01708
01709:+00089:-00080:+00004:000725.6245:01709
01710:+00088:-00053:+00015:000725.6245:01710
01711:+00080:-00026:+00020:000725.6245:01711
01712:+00094:-00015:+00026:000725.6245:01712
01713:+00067:-00035:+00039:000725.6245:01713
01714:+00080:-00017:+00055:000725.6245:01714
01715:+00076:+00004:+00026:000715.8162:01715
01716:+00052:-00018:-00003:000715.8162:01716
01717:+00065:-00004:+00002:000715.8162:01717
01718:+00070:+00032:+00024:000715.8162:01718
01719:+00054:+00033:-00016:000715.8162:01719
01720:+00074:+00025:+00005:000715.8162:01720
01721:+00051:+00048:+00007:000715.8162:01721
01722:+00040:+00048:+00011:000715.8162:01722
01723:+00044:+00054:-00017:000715.8162:01723
01724:+00046:+00066:-00004:000715.8162:01724
01725:+00019:+00042:-00045:000715.8162:01725
01726:+00031:+00041:-00033:000715.8162:01726
01727:+00045:+00066:-00030:000715.8162:01727
01728:+00031:+00042:-00027:000715.8162:01728
01729:+00031:+00030:-00005:000715.8162:01729
01730:+00028:+00049:-00014:000715.8162:01730
01731:+00020:+00027:+00006:000715.8162:01731
01732:+00033:+00036:-00017:000715.8162:01732
01733:+00033:+00034:-00011:000715.8162:01733
01734:+00024:+00013:-00024:000715.8162:01734
01735:+00047:+00032:-00042:000715.8162:01735
01736:+00036:+00021:-00041:000715.8162:01736
01737:+00044:-00001:-00019:000715.8162:01737
01738:+00046:+00008:-00015:000715.8162:01738
01739:+00037:+00006:+00011:000715.8162:01739
01740:+00059:+00005:-00029:000715.8162:01740
01741:+00055:-00004:-00033:000715.8162:01741
01742:+00078:-00016:-00019:000715.8162:01742
01743:+00064:+00001:-00046:000715.8162:01743
01744:+00066:+00002:-00025:000703.5274:01744
01745:+00079:-00009:-00025:000703.5274:01745
01746:+00062:-00020:-00042:000703.5274:01746
01747:+00057:-00019:-00074:000703.5274:01747
01748:+00037:-00020:-00042:000703.5274:01748
01749:+00032:-00013:-00042:000703.5274:01749
01750:+00017:-00036:-00017:000703.5274:01750
01751:+00028:-00036:-00024:000703.5274:01751
01752:-00006:-00014:-00045:000703.5274:01752
01753:-00026:-00032:-00036:000703.5274:01753
01754:-00016:-00032:-00010:000703.5274:01754
01755:-00039:-00013:+00024:000703.5274:01755
01756:-00053:-00017:-00002:000703.5274:01756
01757:-00044:+00000:+00010:000703.5274:01757
01758:-00048:-00018:-00004:000703.5274:01758
01759:-00065:-00011:-00004:000703.5274:01759
01760:-00047:-00021:-00007:000703.5274:01760
01761:-00040:-00017:-00015:000703.5274:01761
01762:-00038:-00020:-00005:000703.5274:01762
01763:-00027:+00002:+00025:000703.5274:01763
01764:+00002:+00002:+00037:000703.5274:01764
01765:-00022:+00005:-00002:000703.5274:01765
01766:+00011:-00015:+00037:000703.5274:01766
01767:+00017:-00018:+00028:000703.5274:01767
01768:+00016:-00023:+00018:000703.5274:01768
01769:+00012:-00018:+00026:000703.5274:01769
01770:+00028:-00020:+00016:000703.5274:01770
01771:+00011:-00013:+00011:000703.5274:01771
01772:-00025:-00037:+00034:000703.5274:01772
01773:-00024:-00033:+00052:000703.5274:01773
01774:-00032:-00024:+00030:000703.5274:01774
01775:-00036:-00025:+00030:000703.5274:01775
01776:-00053:-00038:+00072:000703.5274:01776
01777:-00051:-00024:+00045:000610.3956:01777
01778:-00071:-00024:+00028:000610.3956:01778
01779:-00068:-00037:+00044:000610.3956:01779
01780:-00063:-00036:+00027:000610.3956:01780
01781:-00069:-00037:+00020:000610.3956:01781
01782:-00048:-00022:+00041:000610.3956:01782
01783:-00047:-00008:+00030:000610.3956:01783
01784:-00050:-00010:+00013:000610.3956:01784
01785:-00054:-00009:+00040:000610.3956:01785
01786:-00033:-00020:+00028:000610.3956:01786
01787:-00028:-00018:+00016:000610.3956:01787
01788:-00018:+00005:+00057:000610.3956:01788
01789:-00024:+00016:+00035:000610.3956:01789
01790:-00022:+00000:+00028:000610.3956:01790
01791:+00000:+00009:+00022:000610.3956:01791
01792:-00008:+00009:+00000:000610.3956:01792
01793:-00027:+00021:-00014:000610.3956:01793
01794:-00026:+00018:+00003:000610.3956:01794
01795:-00018:+00019:+00022:000610.3956:01795
01796:-00032:-00007:+00010:000610.3956:01796
01797:-00054:+00000:-00001:000610.3956:01797
01798:-00052:+00018:+00029:000610.3956:01798
01799:-00047:-00008:+00028:000610.3956:01799
01800:-00048:-00005:+00015:000610.3956:01800
01801:-00057:+00022:+00020:000610.3956:01801
01802:-00035:+00012:+00023:000610.3956:01802
01803:-00038:+00023:+00008:000610.3956:01803
01804:-00025:+00024:+00002:000610.3956:01804
01805:+00000:+00025:+00005:000610.3956:01805
01806:+00002:+00030:+00006:000610.3956:01806
01807:+00017:+00049:+00000:000610.3956:01807
01808:+00015:+00049:+00000:000610.3956:01808
01809:-00008:+00038:-00046:000610.3956:01809
01810:-00021:+00037:-00007:000610.3956:01810
01811:-00003:+00035:+00007:000610.3956:01811
01812:-00028:+00014:-00007:000610.3956:01812
01813:-00032:+00009:+00009:000544.0290:01813
01814:-00055:+00022:+00021:000544.0290:01814
01815:-00068:+00020:-00001:000544.0290:01815
01816:-00060:+00018:+00002:000544.0290:01816
01817:-00059:+00005:+00029:000544.0290:01817
01818:-00066:+00001:+00005:000544.0290:01818
01819:-00048:-00007:+00014:000544.0290:01819
01820:-00053:-00007:+00027:000544.0290:01820
01821:-00053:-00004:+00002:000544.0290:01821
01822:-00041:+00008:+00000:000544.0290:01822
01823:-00017:+00003:+00018:000544.0290:01823
01824:-00036:+00000:+00000:000544.0290:01824
01825:-00036:-00018:+00011:000544.0290:01825
01826:-00038:-00011:-00001:000544.0290:01826
01827:-00029:-00013:-00004:000544.0290:01827
01828:-00037:-00017:+00008:000544.0290:01828
01829:-00011:-00034:+00117:000544.0290:01829
01830:+00030:-00017:+00058:000544.0290:01830
01831:-00035:-00035:+00054:000544.0290:01831
01832:+00014:-00046:-00002:000544.0290:01832
01833:-00081:-00053:+00000:000544.0290:01833
01834:-00005:-00014:+00027:000544.0290:01834
01835:-00056:-00030:+00038:000544.0290:01835
01836:-00003:+00003:+00010:000544.0290:01836
01837:+00000:+00007:+00051:000544.0290:01837
01838:+00028:+00011:+00002:000544.0290:01838
01839:-00002:+00021:+00056:000544.0290:01839
01840:+00001:-00019:+00001:000544.0290:01840
01841:-00005:-00004:+00034:000544.0290:01841
01842:-00012:-00002:+00002:000544.0290:01842
01843:-00025:+00000:+00014:000544.0290:01843
01844:+00013:+00023:+00028:000544.0290:01844
01845:-00002:+00019:+00009:000544.0290:01845
01846:+00010:+00018:-00003:000544.0290:01846
01847:-00041:+00023:-00008:000544.0290:01847
01848:-00001:+00032:-00005:000544.0290:01848
01849:-00017:+00013:-00023:000544.0290:01849
01850:+00013:+00031:-00001:000544.0290:01850
01851:+00011:+00015:+00042:000544.0290:01851
01852:-00013:+00008:+00003:000544.0290:01852
01853:-00009:+00013:-00011:000510.0812:01853
01854:-00008:+00015:-00032:000510.0812:01854
01855:-00007:+00019:-00023:000510.0812:01855
01856:-00010:+00019:-00004:000510.0812:01856
01857:+00007:+00000:-00012:000510.0812:01857
01858:-00011:-00004:-00032:000510.0812:01858
01859:+00012:-00003:-00009:000510.0812:01859
01860:-00010:-00004:-00014:000510.0812:01860
01861:-00007:-00004:-00032:000510.0812:01861
01862:+00013:+00022:-00033:000510.0812:01862
01863:+00005:+00017:+00026:000510.0812:01863
01864:+00017:+00018:+00005:000510.0812:01864
01865:+00014:+00016:-00017:000510.0812:01865
01866:-00012:+00019:-00008:000510.0812:01866
01867:-00003:+00017:-00017:000510.0812:01867
01868:-00013:-00006:-00031:000510.0812:01868
01869:-00002:-00007:-00017:000510.0812:01869
01870:-00003:-00016:-00013:000510.0812:01870
01871:-00003:+00002:-00015:000510.0812:01871
01872:-00026:-00007:-00018:000510.0812:01872
01873:-00024:+00004:-00025:000510.0812:01873
01874:-00017:+00002:-00047:000510.0812:01874
01875:-00002:+00020:-00026:000510.0812:01875
01876:-00027:+00019:+00012:000510.0812:01876
01877:-00023:+00023:+00013:000510.0812:01877
01878:-00004:+00014:-00001:000510.0812:01878
01879:-00025:+00035:-00005:000510.0812:01879
01880:-00027:+00035:-00059:000510.0812:01880
01881:-00001:+00038:-00005:000510.0812:01881
01882:-00022:+00026:+00004:000510.0812:01882
01883:-00020:+00024:+00021:000510.0812:01883
01884:-00013:+00026:+00000:000510.0812:01884
01885:-00016:+00029:-00007:000510.0812:01885
01886:-00041:+00049:+00008:000510.0812:01886
01887:-00030:+00030:+00016:000510.0812:01887
01888:-00017:+00029:+00018:000510.0812:01888
01889:-00057:+00025:+00026:000510.0812:01889
01890:-00040:+00026:+00003:000510.0812:01890
01891:-00029:+00026:-00001:000510.0812:01891
01892:-00032:+00015:-00017:000510.0812:01892
01893:-00054:+00013:+00014:000510.0812:01893
01894:-00054:+00022:+00002:000510.0812:01894
01895:-00057:+00017:+00005:000510.0812:01895
01896:-00033:-00005:-00005:000510.0812:01896
01897:-00029:+00000:+00015:000510.0812:01897
01898:-00017:-00022:+00029:000436.7463:01898
01899:-00018:-00019:+00033:000436.7463:01899
01900:-00002:+00000:+00041:000436.7463:01900
01901:-00018:-00016:+00007:000436.7463:01901
01902:-00023:-00008:+00004:000436.7463:01902
01903:-00002:-00019:+00028:000436.7463:01903
01904:-00024:+00005:+00034:000436.7463:01904
01905:-00015:-00009:+00038:000436.7463:01905
01906:-00027:+00000:+00033:000436.7463:01906
01907:-00019:-00033:+00025:000436.7463:01907
01908:-00040:-00009:+00002:000436.7463:01908
01909:-00037:-00022:+00015:000436.7463:01909
01910:-00029:-00021:+00001:000436.7463:01910
01911:-00032:+00002:+00026:000436.7463:01911
01912:-00033:-00018:+00015:000436.7463:01912
01913:-00030:+00000:+00016:000436.7463:01913
01914:-00049:+00001:+00012:000436.7463:01914
01915:-00050:+00017:+00013:000436.7463:01915
01916:-00045:+00001:-00013:000436.7463:01916
01917:-00069:+00018:-00001:000436.7463:01917
01918:-00045:+00023:+00014:000436.7463:01918
01919:-00046:+00008:+00040:000436.7463:01919
01920:-00044:+00012:+00007:000436.7463:01920
01921:-00044:+00024:+00004:000436.7463:01921
01922:-00058:+00026:-00005:000436.7463:01922
01923:-00045:+00052:-00017:000436.7463:01923
01924:-00031:+00041:-00002:000436.7463:01924
01925:-00040:+00057:+00038:000436.7463:01925
01926:-00039:+00062:+00022:000436.7463:01926
01927:-00029:+00066:+00010:000436.7463:01927
01928:-00016:+00066:-00002:000436.7463:01928
01929:-00043:+00066:-00010:000436.7463:01929
01930:-00036:+00053:-00003:000436.7463:01930
01931:-00043:+00044:+00026:000436.7463:01931
01932:-00053:+00024:+00038:000436.7463:01932
01933:-00035:+00023:+00028:000436.7463:01933
01934:-00054:+00014:+00015:000436.7463:01934
01935:-00054:+00023:+00009:000436.7463:01935
01936:-00049:+00017:+00007:000436.7463:01936
01937:-00055:-00008:+00023:000436.7463:01937
01938:-00035:+00005:-00001:000436.7463:01938
01939:-00034:-00012:+00007:000436.7463:01939
01940:-00055:-00032:+00000:000436.7463:01940
01941:-00036:-00035:-00012:000436.7463:01941
01942:-00057:-00033:-00003:000436.7463:01942
01943:-00032:-00035:+00004:000436.7463:01943
01944:-00034:-00023:+00017:000436.7463:01944
01945:-00039:-00025:+00026:000430.2667:01945
01946:-00040:-00034:+00026:000430.2667:01946
01947:-00016:-00036:+00043:000430.2667:01947
01948:-00014:-00036:+00010:000430.2667:01948
01949:-00014:-00034:+00010:000430.2667:01949
01950:-00005:-00033:+00005:000430.2667:01950
01951:-00005:-00009:+00025:000430.2667:01951
01952:-00010:-00015:+00037:000430.2667:01952
01953:-00009:-00015:+00056:000430.2667:01953
01954:+00002:-00038:+00019:000430.2667:01954
01955:-00003:-00022:+00022:000430.2667:01955
01956:-00021:-00021:+00013:000430.2667:01956
01957:-00021:-00008:+00011:000430.2667:01957
01958:-00013:+00003:-00001:000430.2667:01958
01959:-00015:-00019:+00014:000430.2667:01959
01960:-00025:+00000:+00026:000430.2667:01960
01961:-00038:+00003:-00017:000430.2667:01961
01962:-00040:+00002:+00023:000430.2667:01962
01963:-00036:+00004:-00001:000430.2667:01963
01964:-00043:+00002:+00010:000430.2667:01964
01965:-00025:+00002:+00002:000430.2667:01965
01966:-00041:+00006:+00025:000430.2667:01966
01967:-00030:-00018:+00002:000430.2667:01967
01968:-00042:+00007:+00004:000430.2667:01968
01969:-00030:+00001:-00002:000430.2667:01969
01970:-00056:+00007:-00013:000430.2667:01970
01971:-00031:+00005:+00028:000430.2667:01971
01972:-00042:-00007:+00009:000430.2667:01972
01973:-00032:-00018:+00014:000430.2667:01973
01974:-00043:+00007:+00014:000430.2667:01974
01975:-00018:-00017:+00026:000430.2667:01975
01976:-00027:+00003:-00018:000430.2667:01976
01977:-00015:+00006:+00007:000430.2667:01977
01978:-00027:+00007:+00009:000430.2667:01978
01979:-00018:+00005:-00002:000430.2667:01979
01980:+00015:+00015:+00012:000430.2667:01980
01981:-00004:-00018:+00052:000430.2667:01981
01982:+00041:-00002:+00048:000430.2667:01982
01983:-00013:-00008:-00005:000430.2667:01983
01984:+00048:-00004:-00004:000430.2667:01984
01985:-00013:-00036:+00005:000430.2667:01985
01986:+00010:+00015:-00040:000430.2667:01986
01987:+00000:-00022:-00029:000430.2667:01987
01988:+00026:-00004:-00010:000430.2667:01988
01989:-00021:+00017:+00001:000450.2427:01989
01990:+00014:+00021:-00002:000450.2427:01990
01991:-00012:-00006:-00012:000450.2427:01991
01992:-00026:+00021:-00007:000450.2427:01992
01993:-00007:+00006:-00008:000450.2427:01993
01994:-00015:-00017:+00022:000450.2427:01994
01995:-00014:-00022:+00006:000450.2427:01995
01996:-00016:-00018:+00002:000450.2427:01996
01997:-00003:+00002:-00003:000450.2427:01997
01998:-00020:+00002:-00021:000450.2427:01998
01999:-00023:-00016:-00015:000450.2427:01999
02000:-00023:+00003:+00009:000450.2427:02000
02001:-00012:-00019:-00013:000450.2427:02001
02002:-00006:-00005:-00015:000450.2427:02002
02003:-00005:+00003:-00017:000450.2427:02003
02004:+00011:-00005:-00019:000450.2427:02004
02005:+00015:-00005:-00011:000450.2427:02005
02006:+00008:+00018:-00003:000450.2427:02006
02007:+00003:+00018:+00009:000450.2427:02007
02008:+00017:+00015:+00005:000450.2427:02008
02009:+00007:+00017:+00021:000450.2427:02009
02010:+00010:+00010:+00011:000450.2427:02010
02011:-00008:+00009:-00012:000450.2427:02011
02012:-00009:+00018:+00013:000450.2427:02012
02013:-00022:+00008:-00014:000450.2427:02013
02014:-00019:+00015:+00012:000450.2427:02014
02015:-00036:+00013:-00016:000450.2427:02015
02016:-00036:+00012:-00005:000450.2427:02016
02017:-00030:+00015:-00019:000450.2427:02017
02018:-00031:+00014:+00022:000450.2427:02018
02019:-00030:+00013:+00021:000450.2427:02019
02020:-00030:+00010:+00024:000450.2427:02020
02021:-00036:+00011:-00002:000450.2427:02021
02022:-00040:+00010:-00011:000450.2427:02022
02023:-00013:+00017:-00015:000450.2427:02023
02024:-00017:+00013:+00023:000450.2427:02024
02025:-00017:+00010:+00025:000450.2427:02025
02026:-00015:+00013:-00001:000450.2427:02026
02027:-00013:+00009:-00002:000450.2427:02027
02028:-00024:+00014:+00009:000450.2427:02028
02029:-00018:+00015:+00004:000499.0427:02029
02030:-00022:+00015:+00013:000499.0427:02030
02031:-00015:+00008:+00013:000499.0427:02031
02032:-00017:+00015:-00001:000499.0427:02032
02033:-00015:+00015:+00012:000499.0427:02033
02034:-00015:+00015:+00009:000499.0427:02034
02035:-00040:+00022:+00009:000499.0427:02035
02036:-00036:+00011:+00036:000499.0427:02036
02037:-00018:+00032:+00039:000499.0427:02037
02038:-00018:-00002:+00026:000499.0427:02038
02039:-00039:+00018:+00010:000499.0427:02039
02040:-00019:-00002:+00023:000499.0427:02040
02041:-00026:+00005:+00010:000499.0427:02041
02042:-00026:-00017:+00028:000499.0427:02042
02043:-00002:+00007:+00023:000499.0427:02043
02044:-00023:+00002:+00007:000499.0427:02044
02045:+00001:-00020:+00021:000499.0427:02045
02046:+00002:-00018:+00032:000499.0427:02046
02047:-00001:-00022:+00053:000499.0427:02047
02048:-00009:-00021:+00020:000499.0427:02048
02049:+00012:-00010:-00015:000499.0427:02049
02050:-00003:-00019:-00022:000499.0427:02050
02051:-00021:-00021:+00021:000499.0427:02051
02052:-00011:-00016:+00019:000499.0427:02052
02053:-00025:-00009:+00038:000499.0427:02053
02054:-00022:-00009:+00011:000499.0427:02054
02055:-00013:-00004:-00001:000499.0427:02055
02056:-00020:+00002:-00003:000499.0427:02056
02057:-00053:+00006:+00027:000499.0427:02057
02058:-00017:-00006:+00040:000499.0427:02058
02059:-00043:-00004:+00016:000499.0427:02059
02060:-00035:-00006:-00006:000499.0427:02060
02061:-00033:+00008:-00027:000499.0427:02061
02062:-00046:+00008:+00024:000499.0427:02062
02063:-00059:+00019:+00011:000499.0427:02063
02064:-00030:+00009:-00014:000499.0427:02064
02065:-00031:+00037:-00016:000551.9123:02065
02066:-00043:+00013:-00014:000551.9123:02066
02067:-00032:+00023:-00014:000551.9123:02067
02068:-00041:+00024:+00036:000551.9123:02068
02069:-00025:+00036:-00001:000551.9123:02069
02070:-00014:+00037:-00014:000551.9123:02070
02071:-00021:+00029:-00019:000551.9123:02071
02072:-00017:+00035:+00013:000551.9123:02072
02073:-00024:+00011:+00020:000551.9123:02073
02074:-00021:+00034:+00033:000551.9123:02074
02075:-00025:+00012:-00010:000551.9123:02075
02076:-00026:+00012:-00032:000551.9123:02076
02077:-00001:+00017:-00003:000551.9123:02077
02078:-00027:-00001:+00036:000551.9123:02078
02079:-00024:+00004:+00017:000551.9123:02079
02080:-00037:+00002:+00023:000551.9123:02080
02081:-00024:+00003:-00013:000551.9123:02081
02082:-00039:-00016:-00044:000551.9123:02082
02083:-00042:-00013:+00019:000551.9123:02083
02084:-00037:-00009:+00036:000551.9123:02084
02085:-00020:-00012:-00015:000551.9123:02085
02086:-00017:-00013:-00035:000551.9123:02086
02087:-00025:-00010:-00016:000551.9123:02087
02088:-00017:-00034:-00017:000551.9123:02088
02089:-00002:-00038:+00041:000551.9123:02089
02090:-00010:-00038:+00032:000551.9123:02090
02091:-00001:-00022:-00022:000551.9123:02091
02092:-00001:-00031:-00033:000551.9123:02092
02093:+00002:-00016:+00003:000551.9123:02093
02094:+00000:-00033:+00057:000551.9123:02094
02095:+00011:-00009:+00006:000551.9123:02095
02096:+00012:+00005:+00016:000551.9123:02096
02097:+00012:+00004:-00005:000551.9123:02097
02098:-00006:+00004:-00005:000551.9123:02098
02099:+00011:-00006:+00022:000551.9123:02099
02100:-00009:+00019:+00013:000592.3198:02100
02101:-00010:-00006:-00003:000592.3198:02101
02102:-00021:+00019:-00011:000592.3198:02102
02103:-00005:+00021:+00013:000592.3198:02103
02104:-00016:-00004:+00019:000592.3198:02104
02105:-00026:+00008:+00027:000592.3198:02105
02106:-00016:+00014:+00011:000592.3198:02106
02107:-00040:+00010:-00009:000592.3198:02107
02108:-00042:+00014:+00002:000592.3198:02108
02109:-00030:+00012:+00027:000592.3198:02109
02110:-00034:+00012:+00024:000592.3198:02110
02111:-00030:+00010:-00016:000592.3198:02111
02112:-00043:+00012:-00010:000592.3198:02112
02113:-00039:+00017:+00006:000592.3198:02113
02114:-00018:+00018:+00013:000592.3198:02114
02115:-00016:+00021:+00055:000592.3198:02115
02116:-00022:-00001:+00010:000592.3198:02116
02117:-00003:+00017:-00012:000592.3198:02117
02118:+00012:+00020:-00008:000592.3198:02118
02119:-00013:+00000:+00000:000592.3198:02119
02120:-00007:+00020:+00004:000592.3198:02120
02121:+00011:-00003:+00014:000592.3198:02121
02122:+00011:-00003:+00001:000592.3198:02122
02123:+00000:+00016:-00011:000592.3198:02123
02124:-00009:-00005:+00025:000592.3198:02124
02125:-00010:-00001:+00004:000592.3198:02125
02126:-00009:+00006:+00005:000592.3198:02126
02127:+00000:+00019:-00003:000592.3198:02127
02128:+00001:-00006:-00008:000592.3198:02128
02129:-00021:-00006:+00011:000592.3198:02129
02130:-00022:+00006:+00036:000592.3198:02130
02131:-00016:+00009:+00020:000592.3198:02131
02132:-00038:+00018:-00007:000592.3198:02132
02133:-00039:+00019:-00014:000592.3198:02133
02134:-00013:+00015:+00017:000568.8132:02134
02135:-00026:+00016:+00024:000568.8132:02135
02136:-00022:-00003:-00003:000568.8132:02136
02137:-00005:+00012:-00017:000568.8132:02137
02138:-00013:+00019:-00029:000568.8132:02138
02139:-00011:+00020:-00029:000568.8132:02139
02140:+00000:+00020:-00001:000568.8132:02140
02141:-00008:+00011:+00011:000568.8132:02141
02142:-00003:+00009:-00014:000568.8132:02142
02143:+00001:+00037:+00010:000568.8132:02143
02144:-00012:+00011:-00001:000568.8132:02144
02145:-00004:+00033:-00012:000568.8132:02145
02146:+00000:+00032:+00004:000568.8132:02146
02147:-00008:+00015:-00002:000568.8132:02147
02148:-00013:+00033:-00010:000568.8132:02148
02149:-00005:+00031:+00026:000568.8132:02149
02150:-00015:+00033:+00000:000568.8132:02150
02151:-00018:+00009:+00003:000568.8132:02151
02152:-00019:+00010:+00012:000568.8132:02152
02153:-00038:+00019:-00001:000568.8132:02153
02154:-00040:-00004:-00014:000568.8132:02154
02155:-00032:+00020:+00012:000568.8132:02155
02156:-00041:-00006:+00002:000568.8132:02156
02157:-00038:-00006:+00006:000568.8132:02157
02158:-00036:+00006:-00009:000568.8132:02158
02159:-00036:-00006:+00017:000568.8132:02159
02160:-00014:-00008:+00002:000568.8132:02160
02161:-00037:+00002:+00000:000568.8132:02161
02162:-00023:-00007:+00010:000568.8132:02162
02163:-00027:+00005:+00000:000568.8132:02163
02164:+00000:-00016:-00017:000568.8132:02164
02165:-00005:-00001:+00007:000568.8132:02165
02166:-00005:-00007:+00010:000568.8132:02166
02167:-00005:-00005:-00014:000568.8132:02167
02168:-00002:-00002:+00000:000587.9769:02168
02169:-00022:+00011:+00016:000587.9769:02169
02170:-00025:+00016:+00000:000587.9769:02170
02171:-00016:+00020:+00004:000587.9769:02171
02172:-00023:-00004:+00041:000587.9769:02172
02173:-00027:+00021:+00021:000587.9769:02173
02174:-00027:+00017:+00014:000587.9769:02174
02175:-00025:+00011:+00002:000587.9769:02175
02176:-00023:+00018:+00025:000587.9769:02176
02177:-00019:+00018:-00012:000587.9769:02177
02178:-00014:-00005:+00036:000587.9769:02178
02179:-00016:-00005:+00028:000587.9769:02179
02180:-00039:-00006:-00016:000587.9769:02180
02181:-00017:+00004:+00006:000587.9769:02181
02182:-00020:+00003:+00002:000587.9769:02182
02183:-00019:-00017:+00012:000587.9769:02183
02184:-00042:+00002:+00016:000587.9769:02184
02185:-00038:+00005:+00023:000587.9769:02185
02186:-00040:-00005:-00013:000587.9769:02186
02187:-00036:-00004:+00007:000587.9769:02187
02188:-00040:+00016:+00011:000587.9769:02188
02189:-00020:+00015:+00025:000587.9769:02189
02190:-00018:+00017:+00016:000587.9769:02190
02191:-00017:+00008:+00039:000587.9769:02191
02192:-00004:-00007:+00005:000587.9769:02192
02193:-00021:-00002:+00011:000587.9769:02193
02194:-00002:-00003:+00001:000587.9769:02194
02195:+00001:-00005:+00023:000587.9769:02195
02196:+00001:-00003:+00004:000587.9769:02196
02197:-00011:+00017:+00028:000587.9769:02197
02198:-00008:-00002:+00011:000587.9769:02198
02199:+00001:+00016:+00011:000587.9769:02199
02200:-00012:+00019:+00000:000587.9769:02200
02201:-00003:+00016:-00001:000621.0804:02201
02202:+00002:+00018:+00004:000621.0804:02202
02203:-00024:+00023:-00001:000621.0804:02203
02204:-00021:+00008:+00008:000621.0804:02204
02205:-00020:+00021:-00003:000621.0804:02205
02206:-00036:+00011:+00001:000621.0804:02206
02207:-00036:+00032:+00007:000621.0804:02207
02208:-00037:+00023:-00016:000621.0804:02208
02209:-00043:+00032:-00011:000621.0804:02209
02210:-00038:+00036:+00023:000621.0804:02210
02211:-00037:+00032:+00005:000621.0804:02211
02212:-00019:+00037:+00010:000621.0804:02212
02213:-00026:+00013:+00006:000621.0804:02213
02214:-00020:+00032:-00004:000621.0804:02214
02215:-00019:+00014:+00011:000621.0804:02215
02216:-00023:+00037:+00020:000621.0804:02216
02217:-00004:+00014:+00000:000621.0804:02217
02218:-00022:+00032:+00008:000621.0804:02218
02219:+00002:+00011:-00011:000621.0804:02219
02220:-00001:+00031:+00008:000621.0804:02220
02221:+00002:+00012:-00003:000621.0804:02221
02222:-00010:+00033:-00013:000621.0804:02222
02223:-00011:+00009:+00008:000621.0804:02223
02224:+00002:+00008:-00004:000621.0804:02224
02225:-00022:+00019:-00002:000621.0804:02225
02226:+00000:+00015:+00008:000621.0804:02226
02227:-00023:+00021:-00016:000621.0804:02227
02228:-00010:+00010:-00018:000621.0804:02228
02229:-00020:-00004:-00011:000621.0804:02229
02230:-00008:+00011:-00002:000621.0804:02230
02231:-00018:-00004:+00009:000621.0804:02231
02232:-00006:+00010:-00011:000621.0804:02232
02233:-00040:-00002:+00008:000614.2822:02233
02234:+00000:+00021:-00012:000614.2822:02234
02235:-00004:+00021:+00004:000614.2822:02235
02236:-00002:+00032:-00005:000614.2822:02236
02237:-00016:-00004:-00013:000614.2822:02237
02238:-00011:+00018:-00002:000614.2822:02238
02239:-00011:+00017:+00006:000614.2822:02239
02240:-00011:+00021:+00006:000614.2822:02240
02241:-00009:+00022:+00001:000614.2822:02241
02242:+00002:+00020:+00003:000614.2822:02242
02243:-00003:+00016:-00008:000614.2822:02243
02244:-00003:+00021:+00004:000614.2822:02244
02245:-00005:-00003:-00003:000614.2822:02245
02246:+00002:+00018:-00011:000614.2822:02246
02247:+00001:+00018:-00011:000614.2822:02247
02248:-00026:+00009:+00014:000614.2822:02248
02249:-00026:+00009:+00005:000614.2822:02249
02250:-00024:+00031:-00001:000614.2822:02250
02251:-00028:+00019:-00006:000614.2822:02251
02252:-00019:+00022:-00003:000614.2822:02252
02253:-00025:+00017:+00015:000614.2822:02253
02254:-00025:+00011:+00005:000614.2822:02254
02255:-00025:+00019:+00006:000614.2822:02255
02256:-00025:+00008:+00010:000614.2822:02256
02257:-00027:+00009:-00011:000614.2822:02257
02258:-00025:+00023:+00011:000614.2822:02258
02259:-00025:+00011:+00012:000614.2822:02259
02260:-00023:+00010:+00010:000614.2822:02260
02261:-00022:+00017:+00000:000614.2822:02261
02262:-00025:+00017:-00016:000614.2822:02262
02263:-00002:+00017:+00012:000614.2822:02263
02264:+00001:+00014:-00014:000642.3072:02264
02265:-00026:+00016:-00017:000642.3072:02265
02266:+00002:+00023:+00005:000642.3072:02266
02267:+00000:+00018:+00003:000642.3072:02267
02268:+00001:+00017:-00001:000642.3072:02268
02269:+00002:+00011:+00012:000642.3072:02269
02270:-00004:+00009:+00000:000642.3072:02270
02271:-00015:+00022:+00004:000642.3072:02271
02272:-00023:+00009:-00001:000642.3072:02272
02273:-00002:+00037:+00012:000642.3072:02273
02274:-00020:+00010:-00011:000642.3072:02274
02275:-00011:+00015:-00011:000642.3072:02275
02276:-00024:+00032:+00006:000642.3072:02276
02277:-00022:+00037:-00017:000642.3072:02277
02278:-00013:+00014:-00015:000642.3072:02278
02279:-00013:+00024:-00002:000642.3072:02279
02280:-00018:+00009:+00001:000642.3072:02280
02281:-00019:+00032:-00033:000642.3072:02281
02282:-00015:+00009:-00027:000642.3072:02282
02283:-00015:+00012:-00006:000642.3072:02283
02284:-00026:+00022:-00007:000642.3072:02284
02285:-00003:+00015:+00012:000642.3072:02285
02286:-00023:+00014:+00013:000642.3072:02286
02287:+00000:+00017:+00000:000642.3072:02287
02288:-00011:-00002:-00003:000642.3072:02288
02289:-00012:+00011:-00025:000642.3072:02289
02290:-00016:-00004:-00005:000642.3072:02290
02291:-00001:-00002:-00003:000642.3072:02291
02292:-00009:+00004:-00001:000642.3072:02292
02293:-00011:-00016:+00011:000694.6309:02293
02294:+00011:-00003:-00013:000694.6309:02294
02295:-00007:+00007:+00014:000694.6309:02295
02296:-00006:-00003:-00011:000694.6309:02296
02297:-00025:-00001:+00001:000694.6309:02297
02298:-00023:+00006:+00009:000694.6309:02298
02299:-00040:+00007:-00006:000694.6309:02299
02300:-00038:+00005:+00021:000694.6309:02300
02301:-00036:-00004:-00028:000694.6309:02301
02302:-00041:-00005:-00028:000694.6309:02302
02303:-00042:+00017:-00015:000694.6309:02303
02304:-00017:+00010:+00011:000694.6309:02304
02305:-00038:+00017:+00006:000694.6309:02305
02306:-00014:+00010:+00007:000694.6309:02306
02307:-00022:+00034:+00009:000694.6309:02307
02308:-00040:+00010:-00003:000694.6309:02308
02309:-00016:+00014:-00015:000694.6309:02309
02310:-00003:+00024:-00002:000694.6309:02310
02311:+00001:+00038:-00014:000694.6309:02311
02312:-00025:+00024:+00027:000694.6309:02312
02313:+00014:+00036:+00040:000694.6309:02313
02314:+00000:+00035:-00003:000694.6309:02314
02315:-00001:+00013:-00005:000694.6309:02315
02316:-00012:+00025:-00007:000694.6309:02316
02317:-00001:+00012:-00012:000694.6309:02317
02318:-00002:+00020:-00042:000694.6309:02318
02319:-00011:+00013:-00004:000694.6309:02319
02320:-00009:+00015:+00006:000694.6309:02320
02321:-00023:+00002:+00013:000694.6309:02321
02322:+00010:-00005:+00056:000701.1013:02322
02323:-00008:+00005:+00033:000701.1013:02323
02324:-00008:-00016:+00038:000701.1013:02324
02325:+00001:-00011:+00045:000701.1013:02325
02326:-00010:-00038:+00039:000701.1013:02326
02327:-00039:-00047:-00015:000701.1013:02327
02328:-00017:-00039:-00025:000701.1013:02328
02329:-00037:-00048:-00009:000701.1013:02329
02330:-00021:-00064:-00016:000701.1013:02330
02331:-00011:-00045:+00013:000701.1013:02331
02332:+00004:-00039:+00045:000701.1013:02332
02333:+00029:-00038:+00084:000701.1013:02333
02334:+00048:-00037:+00097:000701.1013:02334
02335:+00052:-00016:+00074:000701.1013:02335
02336:+00040:+00003:+00069:000701.1013:02336
02337:+00076:+00006:+00069:000701.1013:02337
02338:+00051:+00008:+00041:000701.1013:02338
02339:+00075:+00012:+00003:000701.1013:02339
02340:+00053:+00012:+00011:000701.1013:02340
02341:+00036:+00011:+00027:000701.1013:02341
02342:+00019:+00022:+00020:000701.1013:02342
02343:+00029:+00021:+00003:000701.1013:02343
02344:+00028:+00018:-00015:000701.1013:02344
02345:+00005:-00002:-00018:000701.1013:02345
02346:-00009:+00006:+00018:000701.1013:02346
02347:-00008:-00016:+00033:000701.1013:02347
02348:-00005:-00018:+00017:000701.1013:02348
02349:-00014:-00017:-00001:000727.0371:02349
02350:-00055:+00004:+00089:000727.0371:02350
02351:+00031:+00007:+00096:000727.0371:02351
02352:-00082:-00034:+00010:000727.0371:02352
02353:-00005:+00003:+00037:000727.0371:02353
02354:-00061:-00047:+00053:000727.0371:02354
02355:+00008:-00021:-00024:000727.0371:02355
02356:-00003:-00025:-00013:000727.0371:02356
02357:+00037:-00007:-00027:000727.0371:02357
02358:+00029:-00020:-00091:000727.0371:02358
02359:+00071:+00027:+00038:000727.0371:02359
02360:+00143:+00048:+00196:000727.0371:02360
02361:+00100:+00042:-00095:000727.0371:02361
02362:+00122:+00079:-00146:000727.0371:02362
02363:+00170:+00068:+00080:000727.0371:02363
02364:+00125:+00045:+00100:000727.0371:02364
02365:+00091:+00041:-00029:000727.0371:02365
02366:+00090:+00040:-00014:000727.0371:02366
02367:+00118:+00064:+00059:000727.0371:02367
02368:+00061:+00014:+00057:000727.0371:02368
02369:+00036:+00020:-00032:000727.0371:02369
02370:+00006:+00017:-00015:000727.0371:02370
02371:+00018:+00002:-00043:000727.0371:02371
02372:-00027:-00017:-00007:000727.0371:02372
02373:-00013:-00026:+00019:000727.0371:02373
02374:-00055:-00030:+00016:000727.0371:02374
02375:-00047:-00047:+00015:000727.0371:02375
02376:-00016:-00045:-00028:000756.4136:02376
02377:-00018:-00080:+00027:000756.4136:02377
02378:-00003:-00081:+00030:000756.4136:02378
02379:+00016:-00077:+00070:000756.4136:02379
02380:+00013:-00079:+00015:000756.4136:02380
02381:+00047:-00081:+00013:000756.4136:02381
02382:+00037:-00080:-00004:000756.4136:02382
02383:+00037:-00069:-00048:000756.4136:02383
02384:+00074:-00094:-00006:000756.4136:02384
02385:+00067:-00094:+00002:000756.4136:02385
02386:+00075:-00076:+00012:000756.4136:02386
02387:+00069:-00077:+00033:000756.4136:02387
02388:+00089:-00079:+00045:000756.4136:02388
02389:+00066:-00045:+00053:000756.4136:02389
02390:+00079:-00026:+00030:000756.4136:02390
02391:+00090:-00012:+00017:000756.4136:02391
02392:+00071:-00019:-00003:000756.4136:02392
02393:+00066:-00006:+00009:000756.4136:02393
02394:+00076:-00001:-00016:000756.4136:02394
02395:+00063:+00036:-00020:000756.4136:02395
02396:+00040:+00034:+00037:000756.4136:02396
02397:+00061:+00028:+00033:000756.4136:02397
02398:+00025:+00046:+00015:000756.4136:02398
02399:+00022:+00052:-00022:000756.4136:02399
02400:+00044:+00068:+00005:000756.4136:02400
02401:+00033:+00055:-00009:000756.4136:02401
02402:+00014:+00054:-00032:000756.4136:02402
02403:+00006:+00055:-00006:000756.4136:02403
02404:+00004:+00056:+00011:000713.5476:02404
02405:+00018:+00043:-00014:000713.5476:02405
02406:+00018:+00040:-00010:000713.5476:02406
02407:+00031:+00041:-00017:000713.5476:02407
02408:+00027:+00039:-00030:000713.5476:02408
02409:+00047:+00029:-00045:000713.5476:02409
02410:+00057:+00047:-00038:000713.5476:02410
02411:+00056:+00038:-00020:000713.5476:02411
02412:+00052:+00013:-00022:000713.5476:02412
02413:+00073:+00014:-00015:000713.5476:02413
02414:+00077:+00021:-00031:000713.5476:02414
02415:+00062:-00006:-00010:000713.5476:02415
02416:+00062:+00006:-00028:000713.5476:02416
02417:+00062:-00007:-00012:000713.5476:02417
02418:+00049:+00004:-00034:000713.5476:02418
02419:+00045:+00004:-00022:000713.5476:02419
02420:+00043:+00006:-00029:000713.5476:02420
02421:+00031:+00004:-00060:000713.5476:02421
02422:+00022:-00010:-00046:000713.5476:02422
02423:+00020:-00015:-00046:000713.5476:02423
02424:+00018:-00033:-00047:000713.5476:02424
02425:+00029:-00011:-00025:000713.5476:02425
02426:+00030:-00011:-00033:000713.5476:02426
02427:+00029:-00031:-00050:000713.5476:02427
02428:+00030:+00001:-00044:000713.5476:02428
02429:+00024:-00007:-00033:000713.5476:02429
02430:+00019:-00017:-00010:000713.5476:02430
02431:+00029:+00005:-00010:000713.5476:02431
02432:+00030:+00006:+00002:000713.5476:02432
02433:+00010:-00020:+00006:000713.5476:02433
02434:+00029:+00003:-00014:000657.1543:02434
02435:+00032:-00019:-00003:000657.1543:02435
02436:+00007:-00007:-00011:000657.1543:02436
02437:+00004:-00004:+00000:000657.1543:02437
02438:-00009:+00001:+00027:000657.1543:02438
02439:-00004:+00000:-00012:000657.1543:02439
02440:-00025:-00017:-00023:000657.1543:02440
02441:-00041:-00009:+00021:000657.1543:02441
02442:-00028:-00030:+00015:000657.1543:02442
02443:-00045:-00027:+00029:000657.1543:02443
02444:-00032:-00027:+00013:000657.1543:02444
02445:-00054:-00024:+00011:000657.1543:02445
02446:-00057:-00047:-00013:000657.1543:02446
02447:-00056:-00027:+00041:000657.1543:02447
02448:-00053:-00054:+00029:000657.1543:02448
02449:-00045:-00038:+00026:000657.1543:02449
02450:-00052:-00037:+00020:000657.1543:02450
02451:-00056:-00034:+00019:000657.1543:02451
02452:-00045:-00032:+00017:000657.1543:02452
02453:-00055:-00008:+00043:000657.1543:02453
02454:-00042:-00009:+00048:000657.1543:02454
02455:-00029:-00017:+00024:000657.1543:02455
02456:-00041:+00004:+00038:000657.1543:02456
02457:-00039:-00005:+00051:000657.1543:02457
02458:-00030:-00001:+00033:000657.1543:02458
02459:-00018:-00006:+00019:000657.1543:02459
02460:-00016:+00008:+00040:000657.1543:02460
02461:-00015:+00023:+00001:000657.1543:02461
02462:-00037:+00023:+00015:000657.1543:02462
02463:-00018:+00010:+00049:000657.1543:02463
02464:-00018:+00008:+00037:000657.1543:02464
02465:-00020:+00021:+00041:000657.1543:02465
02466:-00042:+00010:+00020:000657.1543:02466
02467:-00034:+00023:+00002:000657.1543:02467
02468:-00033:+00022:+00011:000657.1543:02468
02469:-00029:+00019:+00018:000583.8728:02469
02470:-00053:-00003:+00039:000583.8728:02470
02471:-00058:-00004:+00002:000583.8728:02471
02472:-00033:-00005:+00007:000583.8728:02472
02473:-00048:+00005:-00002:000583.8728:02473
02474:-00068:+00003:+00007:000583.8728:02474
02475:-00066:+00005:+00021:000583.8728:02475
02476:-00067:-00009:+00003:000583.8728:02476
02477:-00081:-00017:-00014:000583.8728:02477
02478:-00067:-00017:+00011:000583.8728:02478
02479:-00050:-00019:-00001:000583.8728:02479
02480:-00060:-00008:+00001:000583.8728:02480
02481:-00047:-00009:+00025:000583.8728:02481
02482:-00053:-00023:+00018:000583.8728:02482
02483:-00041:-00022:-00017:000583.8728:02483
02484:-00015:+00004:+00025:000583.8728:02484
02485:-00024:-00007:+00016:000583.8728:02485
02486:-00025:-00007:-00001:000583.8728:02486
02487:-00006:+00016:+00003:000583.8728:02487
02488:-00008:+00012:+00001:000583.8728:02488
02489:-00010:+00018:+00006:000583.8728:02489
02490:-00009:+00032:+00012:000583.8728:02490
02491:+00000:+00038:+00016:000583.8728:02491
02492:-00002:+00027:+00024:000583.8728:02492
02493:+00001:+00023:+00038:000583.8728:02493
02494:-00010:+00042:+00014:000583.8728:02494
02495:-00020:+00035:+00024:000583.8728:02495
02496:-00017:+00028:+00017:000583.8728:02496
02497:-00020:+00028:+00043:000583.8728:02497
02498:-00032:+00036:+00014:000583.8728:02498
02499:-00045:+00031:+00018:000583.8728:02499
02500:-00032:+00010:+00029:000583.8728:02500
02501:-00052:+00018:+00026:000583.8728:02501
02502:-00032:-00008:+00014:000583.8728:02502
02503:-00045:-00002:+00001:000583.8728:02503
02504:-00068:-00015:+00017:000583.8728:02504
02505:-00063:-00020:+00026:000583.8728:02505
02506:-00061:-00020:+00029:000583.8728:02506
02507:-00065:-00010:+00027:000583.8728:02507
02508:-00085:-00013:+00028:000583.8728:02508
02509:-00085:-00015:+00041:000488.2909:02509
02510:-00048:-00023:-00014:000488.2909:02510
02511:-00074:-00029:+00018:000488.2909:02511
02512:-00041:-00021:-00012:000488.2909:02512
02513:-00072:-00053:-00014:000488.2909:02513
02514:+00010:-00020:-00017:000488.2909:02514
02515:-00097:-00010:+00052:000488.2909:02515
02516:+00060:-00005:+00001:000488.2909:02516
02517:-00022:-00022:+00040:000488.2909:02517
02518:+00042:+00009:-00006:000488.2909:02518
02519:+00014:-00006:+00031:000488.2909:02519
02520:-00008:+00001:-00031:000488.2909:02520
02521:+00011:+00015:+00019:000488.2909:02521
02522:+00014:+00010:+00038:000488.2909:02522
02523:+00004:+00026:+00034:000488.2909:02523
02524:+00017:+00033:+00034:000488.2909:02524
02525:-00008:+00010:+00016:000488.2909:02525
02526:-00009:+00036:-00005:000488.2909:02526
02527:-00014:+00009:-00009:000488.2909:02527
02528:+00000:+00022:+00025:000488.2909:02528
02529:-00039:+00015:-00012:000488.2909:02529
02530:-00022:+00021:-00015:000488.2909:02530
02531:-00020:+00020:-00010:000488.2909:02531
02532:-00022:+00022:-00007:000488.2909:02532
02533:-00024:+00022:-00022:000488.2909:02533
02534:-00005:+00021:-00001:000488.2909:02534
02535:+00003:+00017:+00024:000488.2909:02535
02536:+00002:+00007:+00024:000488.2909:02536
02537:+00014:+00003:+00006:000488.2909:02537
02538:+00002:+00004:+00012:000488.2909:02538
02539:-00009:-00018:-00045:000488.2909:02539
02540:-00009:+00007:-00014:000488.2909:02540
02541:-00010:-00023:+00010:000488.2909:02541
02542:+00002:+00001:-00014:000488.2909:02542
02543:-00010:+00001:+00005:000488.2909:02543
02544:+00001:+00004:+00000:000488.2909:02544
02545:-00004:-00018:-00022:000488.2909:02545
02546:+00001:-00004:-00044:000488.2909:02546
02547:-00006:-00006:+00012:000488.2909:02547
02548:-00011:-00020:-00006:000488.2909:02548
02549:-00010:-00005:+00001:000488.2909:02549
02550:-00009:+00006:-00014:000488.2909:02550
02551:-00026:+00007:-00008:000488.2909:02551
02552:-00025:-00007:-00028:000488.2909:02552
02553:-00023:+00018:-00005:000454.3478:02553
02554:-00026:-00007:+00007:000454.3478:02554
02555:-00027:+00021:+00001:000454.3478:02555
02556:-00004:+00020:+00005:000454.3478:02556
02557:-00024:+00011:-00023:000454.3478:02557
02558:-00015:+00032:-00023:000454.3478:02558
02559:-00024:+00047:-00026:000454.3478:02559
02560:-00041:+00035:-00031:000454.3478:02560
02561:-00018:+00038:+00002:000454.3478:02561
02562:-00029:+00030:+00039:000454.3478:02562
02563:-00041:+00033:+00024:000454.3478:02563
02564:-00033:+00036:-00015:000454.3478:02564
02565:-00038:+00037:+00003:000454.3478:02565
02566:-00031:+00029:-00014:000454.3478:02566
02567:-00043:+00029:+00011:000454.3478:02567
02568:-00018:+00029:+00024:000454.3478:02568
02569:-00015:+00025:+00022:000454.3478:02569
02570:-00016:+00034:-00013:000454.3478:02570
02571:-00036:+00036:+00009:000454.3478:02571
02572:-00038:+00031:+00011:000454.3478:02572
02573:-00038:+00015:+00014:000454.3478:02573
02574:-00015:+00014:+00039:000454.3478:02574
02575:-00014:+00014:+00021:000454.3478:02575
02576:-00025:+00009:+00022:000454.3478:02576
02577:-00025:+00010:-00001:000454.3478:02577
02578:-00004:+00021:-00001:000454.3478:02578
02579:-00024:+00008:+00011:000454.3478:02579
02580:-00002:+00020:+00014:000454.3478:02580
02581:-00025:-00006:+00014:000454.3478:02581
02582:-00024:-00021:-00001:000454.3478:02582
02583:+00000:-00019:-00015:000454.3478:02583
02584:-00013:-00019:+00012:000454.3478:02584
02585:-00015:-00013:+00003:000454.3478:02585
02586:-00018:-00009:+00027:000454.3478:02586
02587:-00037:-00015:+00015:000454.3478:02587
02588:-00030:-00034:+00021:000454.3478:02588
02589:-00035:-00036:+00013:000454.3478:02589
02590:-00053:-00012:+00002:000454.3478:02590
02591:-00048:-00021:+00002:000454.3478:02591
02592:-00055:-00022:+00002:000454.3478:02592
02593:-00035:+00001:+00013:000454.3478:02593
02594:-00056:-00019:+00009:000489.2120:02594
02595:-00033:-00004:-00001:000489.2120:02595
02596:-00054:+00018:+00000:000489.2120:02596
02597:-00044:+00011:+00006:000489.2120:02597
02598:-00035:+00031:+00001:000489.2120:02598
02599:-00033:+00025:+00002:000489.2120:02599
02600:-00033:+00025:+00011:000489.2120:02600
02601:-00033:+00042:-00016:000489.2120:02601
02602:-00033:+00043:+00007:000489.2120:02602
02603:-00051:+00067:-00029:000489.2120:02603
02604:-00058:+00064:+00007:000489.2120:02604
02605:-00035:+00055:-00002:000489.2120:02605
02606:-00052:+00067:+00013:000489.2120:02606
02607:-00036:+00054:+00009:000489.2120:02607
02608:-00032:+00057:+00019:000489.2120:02608
02609:-00034:+00061:+00001:000489.2120:02609
02610:-00033:+00039:+00008:000489.2120:02610
02611:-00043:+00040:+00013:000489.2120:02611
02612:-00032:+00030:+00002:000489.2120:02612
02613:-00039:+00050:+00009:000489.2120:02613
02614:-00041:+00038:+00027:000489.2120:02614
02615:-00036:+00012:+00003:000489.2120:02615
02616:-00019:+00016:-00017:000489.2120:02616
02617:-00017:-00001:+00014:000489.2120:02617
02618:-00017:-00020:+00036:000489.2120:02618
02619:-00038:-00013:+00024:000489.2120:02619
02620:-00014:-00038:+00028:000489.2120:02620
02621:-00017:-00024:+00001:000489.2120:02621
02622:-00015:-00047:+00000:000489.2120:02622
02623:-00019:-00031:+00021:000489.2120:02623
02624:-00039:-00027:+00003:000489.2120:02624
02625:-00028:-00034:-00003:000489.2120:02625
02626:-00038:-00014:+00022:000489.2120:02626
02627:-00018:-00011:+00022:000489.2120:02627
02628:-00042:-00037:+00002:000489.2120:02628
02629:-00041:-00012:+00013:000489.2120:02629
02630:-00015:-00034:+00035:000489.2120:02630
02631:-00027:-00032:+00016:000489.2120:02631
02632:-00024:-00014:+00025:000489.2120:02632
02633:+00000:-00010:+00025:000489.2120:02633
02634:-00021:-00008:+00013:000489.2120:02634
02635:+00000:-00019:+00024:000489.2120:02635
02636:+00001:+00005:+00015:000478.7304:02636
02637:-00004:+00003:+00004:000478.7304:02637
02638:-00018:-00015:+00025:000478.7304:02638
02639:-00026:-00011:+00013:000478.7304:02639
02640:-00013:-00009:+00022:000478.7304:02640
02641:-00022:-00023:+00002:000478.7304:02641
02642:-00005:+00002:+00038:000478.7304:02642
02643:-00015:+00004:+00037:000478.7304:02643
02644:-00016:+00002:+00003:000478.7304:02644
02645:-00013:+00007:-00001:000478.7304:02645
02646:-00039:+00002:+00011:000478.7304:02646
02647:-00054:-00022:+00021:000478.7304:02647
02648:-00039:-00017:+00004:000478.7304:02648
02649:-00031:-00005:+00012:000478.7304:02649
02650:-00038:-00004:+00001:000478.7304:02650
02651:-00018:-00002:+00024:000478.7304:02651
02652:-00013:+00020:-00001:000478.7304:02652
02653:-00028:+00009:+00010:000478.7304:02653
02654:-00023:+00022:+00008:000478.7304:02654
02655:-00022:+00021:+00021:000478.7304:02655
02656:-00014:+00016:+00003:000478.7304:02656
02657:+00000:+00009:-00016:000478.7304:02657
02658:-00002:+00015:-00012:000478.7304:02658
02659:-00012:+00020:-00004:000478.7304:02659
02660:+00000:+00010:-00001:000478.7304:02660
02661:+00002:+00017:+00005:000478.7304:02661
02662:-00026:+00018:+00014:000478.7304:02662
02663:+00000:-00004:+00022:000478.7304:02663
02664:-00003:-00004:+00008:000478.7304:02664
02665:-00004:+00007:-00005:000478.7304:02665
02666:-00004:+00003:+00008:000478.7304:02666
02667:-00002:-00016:+00025:000478.7304:02667
02668:-00005:-00021:+00017:000478.7304:02668
02669:-00005:-00022:+00000:000478.7304:02669
02670:-00010:-00016:+00012:000478.7304:02670
02671:-00015:-00010:+00009:000478.7304:02671
02672:-00015:-00032:-00015:000478.7304:02672
02673:-00023:-00011:-00001:000478.7304:02673
02674:-00026:-00037:-00005:000478.7304:02674
02675:-00025:-00036:-00018:000478.7304:02675
02676:+00012:-00034:-00017:000493.9865:02676
02677:-00007:-00021:+00012:000493.9865:02677
02678:-00006:-00009:-00016:000493.9865:02678
02679:+00014:+00004:-00001:000493.9865:02679
02680:+00003:-00007:+00008:000493.9865:02680
02681:-00006:-00003:-00006:000493.9865:02681
02682:+00014:+00019:-00018:000493.9865:02682
02683:+00015:+00023:+00009:000493.9865:02683
02684:-00007:+00019:+00009:000493.9865:02684
02685:-00010:+00015:+00002:000493.9865:02685
02686:+00005:+00009:+00009:000493.9865:02686
02687:+00002:+00012:+00006:000493.9865:02687
02688:-00025:+00021:-00014:000493.9865:02688
02689:-00009:+00033:-00004:000493.9865:02689
02690:-00036:+00020:-00014:000493.9865:02690
02691:-00039:+00010:+00001:000493.9865:02691
02692:-00031:+00008:+00018:000493.9865:02692
02693:-00034:+00011:-00011:000493.9865:02693
02694:-00051:-00006:+00008:000493.9865:02694
02695:-00055:+00021:+00001:000493.9865:02695
02696:-00046:+00010:-00016:000493.9865:02696
02697:-00044:-00002:-00020:000493.9865:02697
02698:-00045:+00009:+00006:000493.9865:02698
02699:-00031:+00010:+00006:000493.9865:02699
02700:-00056:+00022:+00006:000493.9865:02700
02701:-00029:+00008:+00013:000493.9865:02701
02702:-00038:+00031:+00003:000493.9865:02702
02703:-00027:+00018:-00002:000493.9865:02703
02704:-00022:+00032:+00011:000493.9865:02704
02705:+00002:+00031:+00020:000493.9865:02705
02706:-00021:+00033:+00021:000493.9865:02706
02707:-00004:+00032:+00025:000493.9865:02707
02708:+00001:+00038:+00003:000493.9865:02708
02709:-00024:+00033:+00012:000493.9865:02709
02710:-00018:+00012:+00011:000493.9865:02710
02711:-00024:+00018:+00019:000493.9865:02711
02712:-00014:+00020:+00005:000493.9865:02712
02713:-00029:+00019:+00002:000551.6064:02713
02714:-00040:-00001:-00003:000551.6064:02714
02715:-00043:-00003:-00002:000551.6064:02715
02716:-00031:+00000:-00014:000551.6064:02716
02717:-00034:-00008:+00028:000551.6064:02717
02718:-00059:+00000:+00027:000551.6064:02718
02719:-00047:-00016:-00001:000551.6064:02719
02720:-00053:-00018:-00003:000551.6064:02720
02721:-00052:-00017:+00002:000551.6064:02721
02722:-00054:-00021:+00020:000551.6064:02722
02723:-00033:-00022:+00013:000551.6064:02723
02724:-00016:-00016:+00000:000551.6064:02724
02725:-00039:-00022:-00029:000551.6064:02725
02726:-00018:-00008:+00004:000551.6064:02726
02727:-00002:-00018:+00027:000551.6064:02727
02728:-00014:-00018:+00025:000551.6064:02728
02729:-00026:-00016:+00014:000551.6064:02729
02730:-00021:-00008:+00004:000551.6064:02730
02731:-00023:-00006:-00001:000551.6064:02731
02732:-00025:-00003:+00022:000551.6064:02732
02733:-00024:+00005:+00042:000551.6064:02733
02734:-00026:+00007:+00021:000551.6064:02734
02735:-00014:-00005:+00022:000551.6064:02735
02736:-00039:+00009:-00011:000551.6064:02736
02737:-00030:-00005:+00005:000551.6064:02737
02738:-00030:+00018:+00011:000551.6064:02738
02739:-00053:+00021:+00029:000551.6064:02739
02740:-00057:+00019:-00017:000551.6064:02740
02741:-00050:+00018:-00008:000551.6064:02741
02742:-00046:+00032:-00012:000551.6064:02742
02743:-00044:+00008:+00004:000551.6064:02743
02744:-00045:+00008:-00013:000551.6064:02744
02745:-00048:+00023:+00023:000551.6064:02745
02746:-00030:+00009:-00002:000551.6064:02746
02747:-00055:+00009:-00005:000551.6064:02747
02748:-00030:+00013:+00010:000551.6064:02748
02749:-00029:+00013:+00052:000542.3265:02749
02750:-00040:+00008:+00016:000542.3265:02750
02751:-00034:+00018:+00006:000542.3265:02751
02752:-00028:+00020:+00021:000542.3265:02752
02753:-00019:+00021:+00011:000542.3265:02753
02754:-00016:-00005:+00007:000542.3265:02754
02755:-00020:-00002:+00006:000542.3265:02755
02756:-00018:+00007:+00022:000542.3265:02756
02757:-00030:+00003:-00011:000542.3265:02757
02758:-00028:-00016:+00002:000542.3265:02758
02759:-00017:+00003:-00003:000542.3265:02759
02760:-00036:-00032:+00016:000542.3265:02760
02761:-00040:-00019:+00040:000542.3265:02761
02762:-00037:-00020:+00006:000542.3265:02762
02763:-00039:-00023:-00004:000542.3265:02763
02764:-00019:+00001:+00025:000542.3265:02764
02765:-00025:-00019:+00003:000542.3265:02765
02766:-00020:-00014:+00022:000542.3265:02766
02767:-00028:-00020:+00023:000542.3265:02767
02768:-00027:-00021:+00024:000542.3265:02768
02769:-00024:-00023:+00008:000542.3265:02769
02770:-00027:-00019:+00004:000542.3265:02770
02771:-00012:-00008:+00024:000542.3265:02771
02772:-00001:-00019:+00024:000542.3265:02772
02773:-00004:-00010:-00009:000542.3265:02773
02774:-00003:-00003:+00023:000542.3265:02774
02775:-00021:+00007:+00025:000542.3265:02775
02776:-00036:-00006:+00006:000542.3265:02776
02777:-00025:+00016:+00005:000542.3265:02777
02778:-00025:+00023:-00001:000542.3265:02778
02779:-00027:+00016:+00000:000542.3265:02779
02780:-00015:+00008:+00022:000542.3265:02780
02781:-00003:+00021:+00023:000542.3265:02781
02782:-00037:+00018:+00027:000542.3265:02782
02783:-00019:+00010:+00009:000542.3265:02783
02784:-00027:+00011:-00002:000542.3265:02784
02785:-00020:+00033:+00010:000560.8515:02785
02786:-00018:+00012:+00012:000560.8515:02786
02787:-00017:+00031:+00019:000560.8515:02787
02788:-00018:+00033:+00027:000560.8515:02788
02789:-00029:+00021:+00006:000560.8515:02789
02790:+00000:+00035:+00009:000560.8515:02790
02791:+00001:+00031:+00003:000560.8515:02791
02792:-00002:+00011:-00012:000560.8515:02792
02793:+00000:+00012:+00013:000560.8515:02793
02794:-00008:+00034:+00006:000560.8515:02794
02795:+00001:+00034:-00003:000560.8515:02795
02796:-00008:+00014:-00011:000560.8515:02796
02797:+00011:+00038:+00010:000560.8515:02797
02798:-00007:+00008:+00010:000560.8515:02798
02799:-00006:+00033:+00002:000560.8515:02799
02800:+00004:+00011:+00001:000560.8515:02800
02801:+00002:+00020:-00008:000560.8515:02801
02802:-00012:+00010:+00011:000560.8515:02802
02803:-00010:+00009:-00002:000560.8515:02803
02804:-00004:+00014:+00006:000560.8515:02804
02805:-00023:+00015:-00009:000560.8515:02805
02806:-00005:+00008:-00001:000560.8515:02806
02807:-00020:+00018:-00006:000560.8515:02807
02808:-00018:-00002:+00008:000560.8515:02808
02809:-00009:+00019:+00000:000560.8515:02809
02810:-00027:-00007:+00009:000560.8515:02810
02811:-00023:-00007:-00007:000560.8515:02811
02812:-00024:+00018:+00009:000560.8515:02812
02813:-00021:-00008:+00009:000560.8515:02813
02814:-00020:+00002:-00028:000560.8515:02814
02815:-00026:-00005:+00007:000560.8515:02815
02816:-00003:+00007:+00005:000560.8515:02816
02817:-00014:-00016:+00012:000560.8515:02817
02818:-00024:+00006:-00012:000560.8515:02818
02819:-00022:-00007:+00007:000599.6393:02819
02820:-00024:+00006:-00019:000599.6393:02820
02821:-00027:-00006:-00002:000599.6393:02821
02822:-00004:+00020:+00000:000599.6393:02822
02823:-00027:+00017:+00003:000599.6393:02823
02824:-00014:+00017:+00012:000599.6393:02824
02825:-00025:+00022:+00013:000599.6393:02825
02826:-00025:+00019:-00011:000599.6393:02826
02827:-00038:+00015:-00011:000599.6393:02827
02828:-00022:+00008:+00024:000599.6393:02828
02829:-00022:+00015:+00003:000599.6393:02829
02830:-00023:+00008:+00000:000599.6393:02830
02831:-00001:+00033:-00014:000599.6393:02831
02832:-00004:+00031:+00012:000599.6393:02832
02833:-00015:+00009:-00028:000599.6393:02833
02834:-00022:+00009:+00002:000599.6393:02834
02835:-00026:+00010:-00011:000599.6393:02835
02836:-00037:+00022:-00012:000599.6393:02836
02837:-00026:+00010:-00016:000599.6393:02837
02838:-00028:+00013:-00015:000599.6393:02838
02839:-00017:+00017:-00015:000599.6393:02839
02840:-00014:+00021:+00024:000599.6393:02840
02841:-00004:+00017:+00022:000599.6393:02841
02842:-00019:+00020:-00005:000599.6393:02842
02843:-00017:-00003:+00011:000599.6393:02843
02844:-00037:-00001:+00010:000599.6393:02844
02845:-00019:+00007:-00017:000599.6393:02845
02846:-00040:+00007:+00006:000599.6393:02846
02847:-00038:+00001:+00025:000599.6393:02847
02848:-00041:-00017:-00014:000599.6393:02848
02849:-00043:-00018:+00025:000599.6393:02849
02850:-00014:+00002:+00027:000599.6393:02850
02851:-00040:-00007:+00012:000606.5296:02851
02852:-00022:+00005:+00021:000606.5296:02852
02853:+00001:-00005:+00018:000606.5296:02853
02854:-00012:-00008:+00005:000606.5296:02854
02855:-00006:-00003:-00001:000606.5296:02855
02856:+00005:-00005:+00001:000606.5296:02856
02857:+00013:+00021:-00016:000606.5296:02857
02858:+00012:-00001:-00014:000606.5296:02858
02859:+00004:+00009:+00004:000606.5296:02859
02860:+00013:+00021:+00000:000606.5296:02860
02861:+00013:+00018:+00011:000606.5296:02861
02862:-00006:+00019:+00015:000606.5296:02862
02863:-00001:+00008:+00021:000606.5296:02863
02864:-00021:+00022:+00003:000606.5296:02864
02865:+00002:+00011:+00005:000606.5296:02865
02866:-00022:+00031:-00012:000606.5296:02866
02867:-00026:+00011:+00008:000606.5296:02867
02868:-00024:+00012:+00004:000606.5296:02868
02869:-00004:+00037:+00012:000606.5296:02869
02870:-00039:+00012:+00012:000606.5296:02870
02871:-00014:+00008:+00027:000606.5296:02871
02872:-00013:+00035:-00002:000606.5296:02872
02873:-00018:+00020:-00013:000606.5296:02873
02874:-00014:+00009:-00001:000606.5296:02874
02875:-00014:+00022:+00004:000606.5296:02875
02876:-00013:+00009:-00008:000606.5296:02876
02877:-00027:+00014:+00011:000606.5296:02877
02878:-00021:+00010:+00007:000606.5296:02878
02879:-00015:+00020:+00010:000606.5296:02879
02880:-00026:+00033:-00015:000606.5296:02880
02881:-00024:+00010:+00012:000606.5296:02881
02882:-00002:+00008:-00001:000649.3380:02882
02883:-00002:+00020:+00010:000649.3380:02883
02884:+00016:+00008:+00006:000649.3380:02884
02885:-00009:+00012:+00004:000649.3380:02885
02886:+00017:+00021:+00025:000649.3380:02886
02887:+00006:+00011:-00003:000649.3380:02887
02888:+00013:+00009:+00013:000649.3380:02888
02889:-00006:+00009:-00001:000649.3380:02889
02890:+00010:+00012:+00024:000649.3380:02890
02891:-00007:+00009:+00011:000649.3380:02891
02892:-00004:-00004:-00014:000649.3380:02892
02893:-00007:-00001:-00012:000649.3380:02893
02894:-00001:+00009:-00016:000649.3380:02894
02895:-00001:+00021:-00031:000649.3380:02895
02896:-00025:+00017:-00016:000649.3380:02896
02897:+00003:+00008:+00038:000649.3380:02897
02898:-00014:+00010:-00022:000649.3380:02898
02899:-00006:+00013:-00002:000649.3380:02899
02900:-00021:+00000:+00001:000649.3380:02900
02901:-00003:-00001:+00007:000649.3380:02901
02902:-00025:+00017:+00005:000649.3380:02902
02903:+00000:+00013:-00003:000649.3380:02903
02904:-00013:+00017:+00008:000649.3380:02904
02905:-00001:+00008:+00013:000649.3380:02905
02906:-00008:+00011:+00019:000649.3380:02906
02907:-00003:+00023:+00023:000649.3380:02907
02908:-00002:+00016:+00009:000649.3380:02908
02909:-00012:+00009:+00014:000649.3380:02909
02910:-00012:+00020:+00008:000649.3380:02910
02911:-00004:+00017:-00017:000701.5843:02911
02912:+00017:+00022:+00012:000701.5843:02912
02913:-00009:+00020:+00004:000701.5843:02913
02914:-00009:-00006:+00013:000701.5843:02914
02915:+00000:+00023:+00015:000701.5843:02915
02916:+00000:+00018:+00026:000701.5843:02916
02917:-00024:+00023:-00017:000701.5843:02917
02918:-00021:+00019:+00025:000701.5843:02918
02919:-00022:+00020:+00006:000701.5843:02919
02920:-00021:-00002:-00002:000701.5843:02920
02921:+00002:+00022:+00008:000701.5843:02921
02922:-00012:+00017:+00007:000701.5843:02922
02923:-00021:-00004:-00031:000701.5843:02923
02924:-00024:+00020:-00015:000701.5843:02924
02925:+00000:-00003:+00012:000701.5843:02925
02926:-00028:-00003:-00026:000701.5843:02926
02927:-00028:-00001:-00017:000701.5843:02927
02928:-00023:+00017:-00008:000701.5843:02928
02929:-00003:-00004:+00011:000701.5843:02929
02930:-00002:+00002:+00024:000701.5843:02930
02931:+00000:-00007:+00059:000701.5843:02931
02932:-00022:-00003:+00022:000701.5843:02932
02933:-00023:-00001:+00000:000701.5843:02933
02934:-00013:-00002:-00001:000701.5843:02934
02935:-00038:-00004:-00014:000701.5843:02935
02936:-00014:-00002:-00026:000701.5843:02936
02937:-00027:+00021:+00011:000701.5843:02937
02938:-00013:-00004:-00011:000701.5843:02938
02939:+00001:+00019:+00005:000701.1231:02939
02940:-00002:+00017:+00005:000701.1231:02940
02941:-00004:+00009:+00011:000701.1231:02941
02942:-00001:+00023:-00012:000701.1231:02942
02943:+00012:+00035:-00012:000701.1231:02943
02944:+00013:+00015:+00008:000701.1231:02944
02945:+00015:+00023:-00027:000701.1231:02945
02946:+00013:+00023:+00012:000701.1231:02946
02947:-00005:+00026:+00003:000701.1231:02947
02948:+00011:+00029:+00024:000701.1231:02948
02949:+00012:+00046:+00010:000701.1231:02949
02950:-00022:+00050:-00029:000701.1231:02950
02951:-00015:+00025:-00021:000701.1231:02951
02952:-00027:+00053:-00035:000701.1231:02952
02953:-00026:+00029:-00048:000701.1231:02953
02954:-00026:+00037:-00041:000701.1231:02954
02955:-00028:+00036:-00012:000701.1231:02955
02956:-00014:+00012:+00022:000701.1231:02956
02957:-00020:+00022:-00002:000701.1231:02957
02958:-00023:+00034:+00012:000701.1231:02958
02959:-00041:+00011:+00012:000701.1231:02959
02960:-00034:+00019:+00008:000701.1231:02960
02961:-00040:+00014:-00005:000701.1231:02961
02962:-00041:+00022:-00020:000701.1231:02962
02963:-00053:+00008:-00024:000701.1231:02963
02964:-00032:-00006:+00023:000701.1231:02964
02965:-00042:+00007:+00002:000701.1231:02965
02966:-00035:-00018:-00007:000701.1231:02966
02967:-00038:+00007:-00036:000724.9414:02967
02968:-00017:-00007:-00006:000724.9414:02968
02969:-00026:-00007:-00022:000724.9414:02969
02970:+00011:+00017:-00008:000724.9414:02970
02971:+00004:+00019:+00007:000724.9414:02971
02972:+00016:+00020:+00029:000724.9414:02972
02973:+00006:+00016:+00037:000724.9414:02973
02974:+00004:+00008:+00027:000724.9414:02974
02975:+00015:+00020:+00021:000724.9414:02975
02976:+00007:+00020:+00020:000724.9414:02976
02977:+00027:+00018:+00027:000724.9414:02977
02978:+00030:+00005:-00012:000724.9414:02978
02979:+00028:-00009:+00025:000724.9414:02979
02980:+00031:-00020:+00052:000724.9414:02980
02981:+00006:-00034:+00040:000724.9414:02981
02982:+00017:-00015:+00005:000724.9414:02982
02983:-00001:-00050:+00057:000724.9414:02983
02984:-00025:-00050:+00040:000724.9414:02984
02985:-00027:-00042:+00024:000724.9414:02985
02986:+00000:-00025:+00023:000724.9414:02986
02987:-00026:-00027:+00054:000724.9414:02987
02988:+00001:-00032:+00068:000724.9414:02988
02989:-00006:-00013:+00076:000724.9414:02989
02990:+00016:-00010:+00066:000724.9414:02990
02991:+00008:-00012:+00040:000724.9414:02991
02992:+00018:-00005:+00025:000724.9414:02992
02993:+00045:+00004:+00004:000724.9414:02993
02994:+00039:+00002:+00008:000756.8944:02994
02995:+00063:+00007:+00021:000756.8944:02995
02996:+00052:-00016:+00045:000756.8944:02996
02997:+00035:-00005:+00058:000756.8944:02997
02998:+00042:+00007:+00072:000756.8944:02998
02999:+00044:-00001:+00056:000756.8944:02999
03000:+00030:+00007:+00074:000756.8944:03000
03001:+00037:+00020:+00047:000756.8944:03001
03002:+00012:+00020:+00014:000756.8944:03002
03003:+00046:+00016:-00012:000756.8944:03003
03004:+00010:+00019:+00014:000756.8944:03004
03005:+00047:+00023:-00016:000756.8944:03005
03006:+00003:+00031:+00038:000756.8944:03006
03007:+00030:+00026:+00024:000756.8944:03007
03008:+00015:+00039:+00038:000756.8944:03008
03009:-00007:+00049:+00023:000756.8944:03009
03010:+00008:+00030:+00010:000756.8944:03010
03011:+00008:+00034:-00055:000756.8944:03011
03012:+00010:+00029:-00182:000756.8944:03012
03013:+00036:+00064:+00182:000756.8944:03013
03014:+00087:+00047:+00145:000756.8944:03014
03015:-00020:+00037:-00120:000756.8944:03015
03016:+00048:+00034:-00203:000756.8944:03016
03017:+00108:+00008:+00087:000756.8944:03017
03018:+00078:-00030:+00159:000756.8944:03018
03019:+00010:-00009:-00066:000756.8944:03019
03020:+00085:-00034:-00039:000735.9304:03020
03021:+00100:+00002:+00034:000735.9304:03021
03022:+00078:-00027:-00060:000735.9304:03022
03023:+00073:-00038:-00037:000735.9304:03023
03024:+00093:-00026:+00044:000735.9304:03024
03025:+00086:-00038:+00067:000735.9304:03025
03026:+00072:-00065:+00037:000735.9304:03026
03027:+00058:-00058:+00039:000735.9304:03027
03028:+00018:-00079:+00034:000735.9304:03028
03029:+00006:-00062:+00023:000735.9304:03029
03030:-00008:-00054:-00036:000735.9304:03030
03031:+00006:-00044:+00011:000735.9304:03031
03032:-00003:-00078:+00059:000735.9304:03032
03033:-00005:-00076:-00011:000735.9304:03033
03034:+00018:-00061:+00003:000735.9304:03034
03035:+00036:-00058:+00019:000735.9304:03035
03036:+00048:-00066:+00017:000735.9304:03036
03037:+00036:-00061:-00010:000735.9304:03037
03038:+00050:-00083:+00026:000735.9304:03038
03039:+00081:-00058:+00045:000735.9304:03039
03040:+00054:-00076:+00003:000735.9304:03040
03041:+00060:-00081:+00024:000735.9304:03041
03042:+00067:-00029:+00038:000735.9304:03042
03043:+00069:-00032:+00015:000735.9304:03043
03044:+00079:-00014:+00008:000735.9304:03044
03045:+00072:+00005:+00019:000735.9304:03045
03046:+00070:-00007:+00043:000735.9304:03046
03047:+00060:+00022:+00008:000735.9304:03047
03048:+00053:+00011:+00003:000736.4693:03048
03049:+00049:+00016:+00016:000736.4693:03049
03050:+00034:-00008:+00030:000736.4693:03050
03051:+00057:+00016:+00028:000736.4693:03051
03052:+00058:-00001:-00009:000736.4693:03052
03053:+00035:+00019:-00035:000736.4693:03053
03054:+00033:+00020:+00003:000736.4693:03054
03055:+00032:+00010:+00006:000736.4693:03055
03056:-00009:+00021:-00029:000736.4693:03056
03057:-00011:-00005:+00007:000736.4693:03057
03058:+00001:+00021:+00014:000736.4693:03058
03059:-00002:-00005:-00003:000736.4693:03059
03060:+00002:-00001:-00007:000736.4693:03060
03061:+00030:-00007:+00003:000736.4693:03061
03062:+00029:+00018:-00018:000736.4693:03062
03063:+00033:+00018:-00028:000736.4693:03063
03064:+00033:+00011:-00027:000736.4693:03064
03065:+00026:+00013:-00033:000736.4693:03065
03066:+00010:+00014:-00047:000736.4693:03066
03067:+00048:+00035:-00005:000736.4693:03067
03068:+00036:+00013:-00029:000736.4693:03068
03069:+00036:+00009:-00031:000736.4693:03069
03070:+00076:+00014:-00014:000736.4693:03070
03071:+00070:+00034:-00028:000736.4693:03071
03072:+00075:+00015:-00057:000736.4693:03072
03073:+00079:+00012:-00038:000736.4693:03073
03074:+00089:+00029:-00059:000736.4693:03074
03075:+00068:+00013:-00074:000736.4693:03075
03076:+00079:+00011:-00066:000721.9638:03076
03077:+00053:+00032:-00036:000721.9638:03077
03078:+00057:-00002:-00009:000721.9638:03078
03079:+00046:-00003:+00006:000721.9638:03079
03080:+00043:+00003:-00003:000721.9638:03080
03081:+00006:-00022:-00005:000721.9638:03081
03082:+00013:-00034:-00047:000721.9638:03082
03083:-00008:-00033:-00020:000721.9638:03083
03084:+00000:-00038:-00010:000721.9638:03084
03085:-00024:-00038:-00019:000721.9638:03085
03086:-00015:-00038:+00006:000721.9638:03086
03087:-00038:-00034:-00031:000721.9638:03087
03088:-00018:-00027:-00023:000721.9638:03088
03089:-00016:-00034:-00031:000721.9638:03089
03090:-00022:-00013:-00012:000721.9638:03090
03091:-00004:-00033:-00001:000721.9638:03091
03092:+00012:-00008:-00010:000721.9638:03092
03093:+00018:-00016:-00018:000721.9638:03093
03094:+00026:-00011:+00010:000721.9638:03094
03095:+00005:-00023:+00021:000721.9638:03095
03096:+00032:-00019:+00033:000721.9638:03096
03097:+00027:+00004:+00021:000721.9638:03097
03098:+00016:-00022:+00006:000721.9638:03098
03099:-00005:+00005:+00005:000721.9638:03099
03100:+00001:+00002:+00025:000721.9638:03100
03101:-00004:-00020:+00004:000721.9638:03101
03102:-00038:+00000:+00004:000721.9638:03102
03103:-00035:-00008:+00023:000721.9638:03103
03104:-00048:-00013:+00014:000721.9638:03104
03105:-00061:-00037:+00016:000721.9638:03105
03106:-00060:-00014:+00033:000721.9638:03106
03107:-00087:-00008:+00034:000629.1990:03107
03108:-00081:-00037:+00057:000629.1990:03108
03109:-00074:-00032:+00045:000629.1990:03109
03110:-00077:-00037:+00034:000629.1990:03110
03111:-00098:-00038:+00019:000629.1990:03111
03112:-00079:-00033:+00032:000629.1990:03112
03113:-00088:-00033:+00019:000629.1990:03113
03114:-00099:-00034:+00016:000629.1990:03114
03115:-00083:-00025:+00037:000629.1990:03115
03116:-00063:-00036:+00030:000629.1990:03116
03117:-00061:-00023:+00016:000629.1990:03117
03118:-00048:-00013:+00039:000629.1990:03118
03119:-00035:-00021:+00067:000629.1990:03119
03120:-00043:+00007:+00042:000629.1990:03120
03121:-00027:+00017:+00026:000629.1990:03121
03122:+00014:+00038:+00017:000629.1990:03122
03123:+00018:+00026:+00041:000629.1990:03123
03124:+00010:+00047:+00017:000629.1990:03124
03125:+00021:+00040:+00042:000629.1990:03125
03126:+00023:+00043:+00016:000629.1990:03126
03127:+00017:+00049:+00024:000629.1990:03127
03128:+00010:+00037:+00026:000629.1990:03128
03129:-00003:+00009:+00030:000629.1990:03129
03130:-00029:+00007:+00026:000629.1990:03130
03131:-00052:-00017:+00013:000629.1990:03131
03132:-00069:-00022:+00021:000629.1990:03132
03133:-00076:-00009:+00003:000629.1990:03133
03134:-00079:-00009:+00015:000629.1990:03134
03135:-00087:-00018:+00057:000629.1990:03135
03136:-00086:-00010:+00015:000629.1990:03136
03137:-00059:-00023:+00019:000629.1990:03137
03138:-00045:+00002:+00026:000629.1990:03138
03139:-00045:+00002:-00014:000629.1990:03139
03140:-00053:+00001:+00005:000629.1990:03140
03141:-00054:+00017:+00009:000629.1990:03141
03142:-00052:+00016:-00027:000629.1990:03142
03143:-00029:-00004:-00029:000561.6016:03143
03144:-00030:-00007:-00016:000561.6016:03144
03145:-00033:+00001:-00012:000561.6016:03145
03146:-00043:+00002:+00026:000561.6016:03146
03147:-00016:+00004:-00002:000561.6016:03147
03148:-00018:-00001:+00027:000561.6016:03148
03149:-00022:+00016:+00023:000561.6016:03149
03150:-00022:+00011:+00017:000561.6016:03150
03151:-00004:+00011:+00042:000561.6016:03151
03152:-00022:+00032:+00021:000561.6016:03152
03153:+00002:+00035:+00003:000561.6016:03153
03154:-00004:+00025:+00011:000561.6016:03154
03155:+00000:+00011:-00013:000561.6016:03155
03156:-00003:+00024:-00012:000561.6016:03156
03157:+00015:+00044:-00014:000561.6016:03157
03158:-00047:+00029:+00074:000561.6016:03158
03159:+00073:+00057:+00050:000561.6016:03159
03160:-00052:+00015:+00025:000561.6016:03160
03161:-00008:+00030:+00045:000561.6016:03161
03162:-00086:+00019:-00018:000561.6016:03162
03163:-00050:+00014:+00026:000561.6016:03163
03164:-00048:+00016:-00016:000561.6016:03164
03165:-00029:+00014:-00016:000561.6016:03165
03166:-00069:+00005:+00019:000561.6016:03166
03167:-00057:+00017:+00069:000561.6016:03167
03168:-00045:-00021:+00013:000561.6016:03168
03169:-00053:+00018:+00037:000561.6016:03169
03170:-00052:-00033:-00014:000561.6016:03170
03171:-00036:-00020:-00003:000561.6016:03171
03172:-00015:-00048:-00029:000561.6016:03172
03173:+00013:-00010:+00026:000561.6016:03173
03174:-00011:-00038:-00029:000561.6016:03174
03175:+00016:-00019:+00001:000561.6016:03175
03176:+00013:-00032:-00001:000561.6016:03176
03177:+00011:-00013:-00002:000561.6016:03177
03178:+00027:-00021:+00005:000561.6016:03178
03179:+00026:+00002:+00056:000561.6016:03179
03180:+00023:-00019:+00020:000561.6016:03180
03181:+00014:+00008:-00016:000526.3843:03181
03182:+00009:-00005:+00014:000526.3843:03182
03183:+00016:+00008:+00019:000526.3843:03183
03184:-00006:+00007:-00011:000526.3843:03184
03185:+00003:-00005:+00021:000526.3843:03185
03186:+00011:+00002:-00013:000526.3843:03186
03187:+00004:-00006:+00032:000526.3843:03187
03188:+00027:+00005:+00071:000526.3843:03188
03189:-00009:+00005:+00009:000526.3843:03189
03190:-00002:+00007:-00049:000526.3843:03190
03191:+00014:-00001:+00007:000526.3843:03191
03192:+00026:+00013:+00023:000526.3843:03192
03193:-00008:+00009:+00000:000526.3843:03193
03194:+00000:+00027:+00006:000526.3843:03194
03195:-00008:+00052:+00007:000526.3843:03195
03196:+00012:+00029:-00019:000526.3843:03196
03197:-00003:+00047:+00027:000526.3843:03197
03198:-00025:+00032:+00016:000526.3843:03198
03199:-00038:+00012:+00013:000526.3843:03199
03200:-00024:+00011:+00009:000526.3843:03200
03201:-00013:+00009:+00009:000526.3843:03201
03202:-00003:-00003:+00006:000526.3843:03202
03203:-00015:+00019:+00009:000526.3843:03203
03204:-00021:+00022:-00012:000526.3843:03204
03205:-00005:+00010:-00017:000526.3843:03205
03206:-00001:-00001:-00032:000526.3843:03206
03207:-00002:+00023:-00032:000526.3843:03207
03208:-00027:+00018:-00031:000526.3843:03208
03209:-00026:+00009:-00030:000526.3843:03209
03210:-00023:+00008:-00018:000526.3843:03210
03211:-00001:+00018:-00011:000526.3843:03211
03212:-00013:+00007:+00008:000526.3843:03212
03213:-00003:+00021:-00013:000526.3843:03213
03214:-00024:+00019:-00018:000526.3843:03214
03215:-00024:+00009:-00041:000526.3843:03215
03216:-00003:+00031:-00005:000526.3843:03216
03217:+00002:+00034:+00028:000526.3843:03217
03218:-00027:+00033:-00001:000526.3843:03218
03219:-00023:+00024:-00004:000526.3843:03219
03220:-00027:+00024:-00043:000526.3843:03220
03221:-00019:+00034:-00025:000526.3843:03221
03222:-00017:+00028:+00011:000526.3843:03222
03223:-00024:+00028:+00017:000526.3843:03223
03224:-00037:+00026:+00018:000526.3843:03224
03225:-00036:+00037:+00011:000526.3843:03225
03226:-00015:+00023:-00007:000444.0706:03226
03227:-00032:+00031:-00015:000444.0706:03227
03228:-00035:+00015:+00012:000444.0706:03228
03229:-00031:+00011:+00014:000444.0706:03229
03230:-00030:+00011:+00012:000444.0706:03230
03231:-00055:+00019:-00016:000444.0706:03231
03232:-00029:+00020:-00017:000444.0706:03232
03233:-00017:+00013:+00001:000444.0706:03233
03234:-00013:+00002:-00016:000444.0706:03234
03235:-00014:-00002:+00008:000444.0706:03235
03236:-00019:+00005:-00011:000444.0706:03236
03237:-00030:+00004:-00015:000444.0706:03237
03238:-00037:-00016:-00003:000444.0706:03238
03239:-00018:-00020:+00027:000444.0706:03239
03240:-00042:-00021:+00024:000444.0706:03240
03241:-00052:-00008:+00002:000444.0706:03241
03242:-00031:-00010:+00002:000444.0706:03242
03243:-00052:-00009:+00010:000444.0706:03243
03244:-00047:-00009:+00015:000444.0706:03244
03245:-00048:-00018:+00041:000444.0706:03245
03246:-00070:-00021:+00025:000444.0706:03246
03247:-00072:-00015:-00002:000444.0706:03247
03248:-00073:-00022:+00021:000444.0706:03248
03249:-00060:-00007:+00003:000444.0706:03249
03250:-00063:-00017:+00043:000444.0706:03250
03251:-00071:+00006:+00016:000444.0706:03251
03252:-00067:+00004:+00026:000444.0706:03252
03253:-00049:-00005:-00001:000444.0706:03253
03254:-00067:+00015:+00023:000444.0706:03254
03255:-00046:+00013:+00040:000444.0706:03255
03256:-00069:+00014:+00011:000444.0706:03256
03257:-00058:+00025:+00041:000444.0706:03257
03258:-00036:+00026:+00021:000444.0706:03258
03259:-00067:+00024:+00015:000444.0706:03259
03260:-00057:+00037:+00013:000444.0706:03260
03261:-00046:+00024:+00021:000444.0706:03261
03262:-00048:+00025:+00005:000444.0706:03262
03263:-00060:+00026:+00003:000444.0706:03263
03264:-00068:+00023:+00004:000444.0706:03264
03265:-00071:+00026:+00015:000444.0706:03265
03266:-00069:+00034:+00024:000444.0706:03266
03267:-00070:+00025:+00038:000444.0706:03267
03268:-00047:+00037:+00015:000444.0706:03268
03269:-00056:+00032:+00028:000444.0706:03269
03270:-00038:+00013:+00033:000444.0706:03270
03271:-00043:+00023:+00010:000444.0706:03271
03272:-00036:+00016:+00005:000444.0706:03272
03273:-00013:+00011:+00021:000422.5674:03273
03274:-00027:+00016:+00017:000422.5674:03274
03275:-00004:-00007:+00024:000422.5674:03275
03276:-00006:+00005:+00019:000422.5674:03276
03277:+00014:+00001:+00005:000422.5674:03277
03278:-00006:-00008:-00002:000422.5674:03278
03279:+00014:-00009:-00003:000422.5674:03279
03280:+00003:-00009:+00024:000422.5674:03280
03281:-00012:-00033:+00012:000422.5674:03281
03282:-00025:-00012:+00014:000422.5674:03282
03283:-00021:-00035:+00025:000422.5674:03283
03284:-00035:-00035:+00006:000422.5674:03284
03285:-00032:-00026:+00009:000422.5674:03285
03286:-00052:-00009:+00001:000422.5674:03286
03287:-00035:-00026:+00015:000422.5674:03287
03288:-00058:-00030:+00028:000422.5674:03288
03289:-00034:-00037:+00034:000422.5674:03289
03290:-00054:-00023:+00009:000422.5674:03290
03291:-00056:-00011:+00013:000422.5674:03291
03292:-00042:+00005:+00025:000422.5674:03292
03293:-00033:+00002:+00023:000422.5674:03293
03294:-00042:+00006:+00008:000422.5674:03294
03295:-00043:-00004:+00013:000422.5674:03295
03296:-00039:-00002:+00005:000422.5674:03296
03297:-00030:-00002:+00023:000422.5674:03297
03298:-00019:+00007:+00002:000422.5674:03298
03299:-00042:+00007:+00011:000422.5674:03299
03300:-00020:+00002:-00017:000422.5674:03300
03301:-00041:-00004:+00012:000422.5674:03301
03302:-00039:-00004:+00023:000422.5674:03302
03303:-00018:+00005:+00028:000422.5674:03303
03304:-00005:+00000:+00039:000422.5674:03304
03305:-00028:+00007:+00024:000422.5674:03305
03306:-00040:-00008:-00002:000422.5674:03306
03307:-00016:+00002:-00015:000422.5674:03307
03308:-00015:+00000:-00028:000422.5674:03308
03309:-00019:-00008:+00067:000422.5674:03309
03310:+00031:-00002:+00035:000422.5674:03310
03311:-00044:-00015:+00025:000422.5674:03311
03312:-00012:-00013:-00012:000422.5674:03312
03313:-00060:-00040:+00037:000422.5674:03313
03314:-00006:-00023:-00008:000422.5674:03314
03315:-00050:-00054:+00007:000422.5674:03315
03316:+00014:-00018:-00022:000422.5674:03316
03317:+00014:-00017:+00020:000422.5674:03317
03318:+00013:-00008:-00006:000422.5674:03318
03319:+00002:-00010:+00042:000422.5674:03319
03320:-00018:-00025:-00014:000422.5674:03320
03321:-00022:-00034:-00028:000417.7408:03321
03322:-00026:-00038:-00004:000417.7408:03322
03323:+00000:-00010:+00008:000417.7408:03323
03324:-00011:-00038:+00021:000417.7408:03324
03325:-00008:-00015:+00002:000417.7408:03325
03326:+00015:-00009:-00001:000417.7408:03326
03327:-00004:-00015:-00011:000417.7408:03327
03328:-00008:-00022:-00003:000417.7408:03328
03329:+00000:-00017:-00005:000417.7408:03329
03330:-00001:-00020:-00018:000417.7408:03330
03331:-00005:-00007:+00009:000417.7408:03331
03332:+00002:+00007:+00014:000417.7408:03332
03333:-00010:+00006:+00003:000417.7408:03333
03334:+00002:+00004:-00011:000417.7408:03334
03335:+00010:-00005:-00001:000417.7408:03335
03336:+00001:+00005:-00011:000417.7408:03336
03337:-00010:+00002:-00005:000417.7408:03337
03338:-00008:-00001:-00012:000417.7408:03338
03339:-00008:+00018:+00007:000417.7408:03339
03340:-00013:-00004:+00011:000417.7408:03340
03341:-00006:+00016:+00002:000417.7408:03341
03342:-00011:+00009:-00003:000417.7408:03342
03343:-00024:+00022:-00014:000417.7408:03343
03344:+00001:+00021:+00012:000417.7408:03344
03345:-00003:+00008:+00015:000417.7408:03345
03346:-00022:-00002:+00006:000417.7408:03346
03347:-00025:+00012:+00001:000417.7408:03347
03348:-00026:+00022:+00010:000417.7408:03348
03349:-00039:-00001:-00046:000417.7408:03349
03350:-00040:+00023:+00007:000417.7408:03350
03351:-00039:+00012:+00004:000417.7408:03351
03352:-00026:+00031:+00024:000417.7408:03352
03353:-00027:+00015:+00021:000417.7408:03353
03354:-00012:+00027:+00014:000417.7408:03354
03355:+00000:+00032:-00019:000417.7408:03355
03356:+00010:+00025:-00005:000417.7408:03356
03357:+00011:+00033:+00024:000417.7408:03357
03358:-00003:+00021:+00002:000417.7408:03358
03359:-00021:+00017:+00027:000417.7408:03359
03360:-00018:+00023:+00014:000417.7408:03360
03361:-00041:+00016:-00001:000417.7408:03361
03362:-00035:+00017:+00000:000417.7408:03362
03363:-00031:+00005:+00043:000474.1649:03363
03364:-00030:+00002:+00038:000474.1649:03364
03365:-00029:-00018:+00000:000474.1649:03365
03366:-00030:-00003:-00016:000474.1649:03366
03367:-00033:-00006:-00006:000474.1649:03367
03368:-00040:-00004:-00018:000474.1649:03368
03369:-00013:-00006:+00014:000474.1649:03369
03370:-00027:-00005:+00022:000474.1649:03370
03371:-00026:+00007:+00022:000474.1649:03371
03372:-00003:-00005:-00003:000474.1649:03372
03373:-00026:-00008:-00004:000474.1649:03373
03374:-00023:-00006:+00022:000474.1649:03374
03375:-00024:+00004:+00020:000474.1649:03375
03376:-00002:+00021:+00024:000474.1649:03376
03377:-00028:+00009:-00023:000474.1649:03377
03378:-00003:+00020:-00005:000474.1649:03378
03379:-00026:+00013:-00002:000474.1649:03379
03380:-00018:+00016:+00024:000474.1649:03380
03381:-00026:-00003:+00021:000474.1649:03381
03382:-00023:-00007:+00028:000474.1649:03382
03383:-00016:+00018:-00015:000474.1649:03383
03384:-00020:-00002:+00012:000474.1649:03384
03385:-00018:-00002:+00003:000474.1649:03385
03386:-00034:-00004:+00016:000474.1649:03386
03387:-00036:+00007:+00041:000474.1649:03387
03388:-00020:-00004:-00017:000474.1649:03388
03389:-00038:+00021:-00045:000474.1649:03389
03390:-00029:-00004:-00016:000474.1649:03390
03391:-00013:+00016:+00013:000474.1649:03391
03392:-00035:-00005:-00002:000474.1649:03392
03393:-00038:-00005:-00003:000474.1649:03393
03394:-00018:+00022:+00000:000474.1649:03394
03395:-00039:+00023:-00019:000474.1649:03395
03396:-00042:+00008:-00014:000474.1649:03396
03397:-00037:+00021:+00040:000474.1649:03397
03398:-00026:+00020:+00015:000474.1649:03398
03399:-00015:+00015:-00011:000474.1649:03399
03400:-00012:+00008:-00007:000474.1649:03400
03401:-00022:+00021:+00006:000525.2833:03401
03402:-00002:-00003:-00011:000525.2833:03402
03403:-00010:+00019:+00014:000525.2833:03403
03404:-00024:-00006:-00012:000525.2833:03404
03405:-00025:-00006:-00015:000525.2833:03405
03406:-00004:+00017:+00022:000525.2833:03406
03407:-00024:+00002:-00014:000525.2833:03407
03408:-00020:+00003:-00002:000525.2833:03408
03409:-00018:+00004:+00017:000525.2833:03409
03410:-00016:-00020:+00003:000525.2833:03410
03411:-00028:-00021:-00003:000525.2833:03411
03412:-00029:-00021:+00005:000525.2833:03412
03413:-00018:-00022:+00005:000525.2833:03413
03414:-00043:+00002:+00009:000525.2833:03414
03415:-00029:-00012:+00001:000525.2833:03415
03416:-00037:+00004:+00021:000525.2833:03416
03417:-00019:-00020:+00014:000525.2833:03417
03418:-00013:-00021:+00021:000525.2833:03418
03419:-00014:+00004:+00043:000525.2833:03419
03420:-00027:+00002:+00012:000525.2833:03420
03421:-00021:-00017:+00007:000525.2833:03421
03422:+00012:+00005:+00009:000525.2833:03422
03423:+00000:+00004:+00024:000525.2833:03423
03424:+00003:+00007:+00025:000525.2833:03424
03425:+00013:-00006:+00051:000525.2833:03425
03426:+00003:-00018:+00000:000525.2833:03426
03427:+00017:+00005:+00027:000525.2833:03427
03428:+00004:-00005:+00038:000525.2833:03428
03429:+00004:-00008:+00014:000525.2833:03429
03430:+00003:+00017:+00021:000525.2833:03430
03431:-00006:+00020:+00021:000525.2833:03431
03432:-00007:-00003:-00012:000525.2833:03432
03433:+00001:+00008:-00011:000525.2833:03433
03434:-00021:+00018:+00025:000525.2833:03434
03435:-00024:-00001:+00014:000525.2833:03435
03436:-00036:-00006:+00001:000525.2833:03436
03437:-00005:+00018:+00012:000563.6154:03437
03438:-00037:+00018:-00002:000563.6154:03438
03439:-00016:+00020:+00024:000563.6154:03439
03440:-00023:+00012:-00002:000563.6154:03440
03441:-00019:-00002:+00019:000563.6154:03441
03442:-00013:+00019:-00002:000563.6154:03442
03443:-00016:+00012:+00022:000563.6154:03443
03444:-00026:-00003:-00014:000563.6154:03444
03445:-00013:+00019:-00002:000563.6154:03445
03446:-00006:+00021:-00012:000563.6154:03446
03447:-00012:-00004:+00010:000563.6154:03447
03448:+00012:-00002:-00008:000563.6154:03448
03449:+00016:+00011:-00004:000563.6154:03449
03450:+00007:+00011:+00000:000563.6154:03450
03451:+00013:+00022:+00012:000563.6154:03451
03452:+00030:+00018:+00031:000563.6154:03452
03453:+00010:+00022:+00001:000563.6154:03453
03454:+00016:+00016:+00001:000563.6154:03454
03455:+00017:+00031:-00004:000563.6154:03455
03456:+00012:+00010:-00016:000563.6154:03456
03457:+00011:+00009:-00028:000563.6154:03457
03458:+00002:+00008:+00002:000563.6154:03458
03459:-00003:+00023:+00003:000563.6154:03459
03460:-00004:+00009:-00007:000563.6154:03460
03461:-00004:+00011:-00016:000563.6154:03461
03462:-00004:+00009:-00005:000563.6154:03462
03463:-00005:+00022:+00000:000563.6154:03463
03464:+00001:+00008:-00003:000563.6154:03464
03465:-00003:+00021:+00021:000563.6154:03465
03466:-00021:+00009:+00009:000563.6154:03466
03467:-00025:-00004:+00011:000563.6154:03467
03468:-00025:-00004:+00003:000563.6154:03468
03469:-00019:+00000:+00023:000563.6154:03469
03470:-00024:-00006:+00022:000563.6154:03470
03471:+00001:-00003:+00000:000563.6154:03471
03472:+00000:+00000:+00007:000563.6154:03472
03473:+00002:+00005:-00012:000556.8648:03473
03474:-00011:+00007:+00025:000556.8648:03474
03475:-00008:+00007:+00001:000556.8648:03475
03476:-00011:+00006:+00003:000556.8648:03476
03477:-00001:+00003:+00021:000556.8648:03477
03478:-00003:-00007:+00009:000556.8648:03478
03479:-00005:-00004:+00011:000556.8648:03479
03480:-00023:+00017:+00022:000556.8648:03480
03481:-00026:-00003:+00025:000556.8648:03481
03482:-00023:-00002:+00003:000556.8648:03482
03483:+00001:-00005:+00000:000556.8648:03483
03484:-00024:+00017:+00008:000556.8648:03484
03485:-00022:+00019:-00002:000556.8648:03485
03486:-00010:+00023:-00011:000556.8648:03486
03487:-00022:+00021:+00013:000556.8648:03487
03488:-00010:+00019:+00009:000556.8648:03488
03489:-00003:+00020:+00014:000556.8648:03489
03490:-00001:+00012:+00011:000556.8648:03490
03491:-00024:+00009:-00012:000556.8648:03491
03492:+00017:+00009:+00011:000556.8648:03492
03493:+00001:+00008:+00007:000556.8648:03493
03494:-00007:+00021:+00005:000556.8648:03494
03495:+00014:+00015:+00000:000556.8648:03495
03496:-00012:+00035:+00012:000556.8648:03496
03497:+00013:+00033:-00005:000556.8648:03497
03498:-00009:+00030:-00002:000556.8648:03498
03499:-00002:+00033:-00004:000556.8648:03499
03500:-00026:+00013:+00007:000556.8648:03500
03501:-00025:+00012:+00023:000556.8648:03501
03502:-00013:+00008:+00007:000556.8648:03502
03503:-00039:+00021:-00004:000556.8648:03503
03504:-00039:+00022:+00000:000556.8648:03504
03505:-00034:-00001:+00002:000556.8648:03505
03506:-00043:-00001:-00012:000588.8071:03506
03507:-00039:+00005:+00026:000588.8071:03507
03508:-00038:+00005:+00007:000588.8071:03508
03509:-00043:-00018:-00012:000588.8071:03509
03510:-00026:-00016:+00009:000588.8071:03510
03511:-00016:-00013:+00007:000588.8071:03511
03512:-00024:-00014:+00009:000588.8071:03512
03513:-00010:+00003:-00014:000588.8071:03513
03514:+00001:-00010:-00013:000588.8071:03514
03515:+00000:+00004:-00002:000588.8071:03515
03516:-00006:-00005:+00038:000588.8071:03516
03517:-00007:+00001:+00018:000588.8071:03517
03518:-00008:-00017:+00021:000588.8071:03518
03519:+00014:-00006:+00014:000588.8071:03519
03520:-00008:-00004:-00011:000588.8071:03520
03521:+00013:-00006:+00006:000588.8071:03521
03522:-00007:+00017:+00000:000588.8071:03522
03523:-00012:+00018:+00023:000588.8071:03523
03524:-00024:-00001:-00017:000588.8071:03524
03525:-00021:+00016:+00005:000588.8071:03525
03526:-00023:+00022:-00013:000588.8071:03526
03527:-00020:+00023:-00009:000588.8071:03527
03528:-00013:+00011:+00010:000588.8071:03528
03529:-00025:+00021:+00002:000588.8071:03529
03530:-00025:+00022:-00007:000588.8071:03530
03531:-00025:+00013:-00001:000588.8071:03531
03532:-00025:+00012:+00009:000588.8071:03532
03533:-00013:+00021:+00009:000588.8071:03533
03534:-00027:+00022:+00015:000588.8071:03534
03535:-00027:+00017:-00001:000588.8071:03535
03536:-00023:+00008:+00012:000588.8071:03536
03537:-00027:+00009:-00003:000588.8071:03537
03538:-00005:+00010:+00014:000630.9797:03538
03539:-00027:+00020:-00018:000630.9797:03539
03540:-00015:+00012:+00001:000630.9797:03540
03541:-00014:+00021:+00000:000630.9797:03541
03542:-00043:+00011:+00003:000630.9797:03542
03543:-00017:+00019:+00005:000630.9797:03543
03544:-00027:+00017:-00001:000630.9797:03544
03545:-00023:-00006:+00002:000630.9797:03545
03546:-00025:-00004:+00024:000630.9797:03546
03547:-00004:-00006:+00028:000630.9797:03547
03548:-00022:-00004:+00023:000630.9797:03548
03549:+00000:-00003:+00028:000630.9797:03549
03550:-00012:-00005:+00003:000630.9797:03550
03551:-00010:-00006:-00003:000630.9797:03551
03552:-00009:-00008:+00012:000630.9797:03552
03553:-00009:+00006:+00028:000630.9797:03553
03554:+00016:+00006:+00023:000630.9797:03554
03555:+00015:-00006:+00000:000630.9797:03555
03556:+00018:-00006:+00002:000630.9797:03556
03557:-00007:+00017:-00001:000630.9797:03557
03558:-00011:-00002:+00000:000630.9797:03558
03559:-00012:+00013:+00003:000630.9797:03559
03560:+00002:+00012:+00000:000630.9797:03560
03561:-00022:+00035:+00004:000630.9797:03561
03562:-00001:+00036:+00013:000630.9797:03562
03563:-00022:+00024:+00004:000630.9797:03563
03564:-00015:+00035:-00011:000630.9797:03564
03565:-00002:+00038:+00021:000630.9797:03565
03566:-00027:+00036:+00000:000630.9797:03566
03567:-00023:+00036:+00009:000630.9797:03567
03568:-00021:+00038:+00010:000630.9797:03568
03569:-00013:+00048:-00013:000630.9797:03569
03570:-00023:+00026:-00028:000627.2850:03570
03571:-00005:+00038:+00025:000627.2850:03571
03572:-00003:+00025:+00000:000627.2850:03572
03573:-00002:+00015:-00015:000627.2850:03573
03574:-00009:+00015:+00009:000627.2850:03574
03575:-00010:+00012:-00011:000627.2850:03575
03576:+00002:+00008:-00016:000627.2850:03576
03577:+00001:+00013:+00009:000627.2850:03577
03578:-00008:+00023:+00011:000627.2850:03578
03579:-00002:+00019:+00005:000627.2850:03579
03580:-00020:+00009:-00018:000627.2850:03580
03581:-00027:+00023:+00005:000627.2850:03581
03582:-00024:+00008:-00018:000627.2850:03582
03583:-00017:-00002:+00008:000627.2850:03583
03584:-00001:+00008:+00041:000627.2850:03584
03585:-00024:-00006:+00023:000627.2850:03585
03586:+00001:-00006:+00025:000627.2850:03586
03587:-00022:+00032:-00008:000627.2850:03587
03588:-00026:-00002:-00015:000627.2850:03588
03589:-00024:-00001:-00015:000627.2850:03589
03590:-00021:-00001:+00027:000627.2850:03590
03591:-00008:-00003:-00018:000627.2850:03591
03592:-00022:-00003:+00008:000627.2850:03592
03593:+00001:+00000:+00008:000627.2850:03593
03594:-00001:-00004:+00006:000627.2850:03594
03595:-00005:+00000:-00032:000627.2850:03595
03596:-00022:+00022:-00015:000627.2850:03596
03597:-00010:-00005:+00008:000627.2850:03597
03598:-00027:-00002:+00000:000627.2850:03598
03599:-00025:-00006:-00015:000627.2850:03599
03600:-00022:+00019:+00007:000627.2850:03600
03601:-00013:+00000:+00021:000641.3283:03601
03602:-00013:+00018:+00008:000641.3283:03602
03603:-00028:-00001:+00018:000641.3283:03603
03604:-00026:+00017:-00002:000641.3283:03604
03605:-00019:+00020:+00001:000641.3283:03605
03606:-00013:+00020:-00013:000641.3283:03606
03607:-00023:+00020:-00012:000641.3283:03607
03608:-00038:+00020:-00026:000641.3283:03608
03609:-00024:-00004:+00028:000641.3283:03609
03610:-00023:+00005:-00015:000641.3283:03610
03611:-00015:-00006:-00016:000641.3283:03611
03612:-00015:-00002:+00002:000641.3283:03612
03613:-00024:-00003:-00015:000641.3283:03613
03614:-00022:+00007:+00010:000641.3283:03614
03615:-00001:-00003:+00022:000641.3283:03615
03616:-00001:-00007:+00022:000641.3283:03616
03617:-00026:+00005:-00006:000641.3283:03617
03618:-00026:-00006:-00002:000641.3283:03618
03619:-00017:-00006:+00008:000641.3283:03619
03620:-00024:-00001:-00014:000641.3283:03620
03621:+00000:+00008:-00011:000641.3283:03621
03622:-00024:+00017:-00005:000641.3283:03622
03623:-00013:-00004:+00008:000641.3283:03623
03624:-00021:+00022:+00011:000641.3283:03624
03625:-00023:+00018:+00008:000641.3283:03625
03626:-00028:+00019:-00001:000641.3283:03626
03627:-00026:+00020:+00015:000641.3283:03627
03628:-00024:-00004:+00004:000641.3283:03628
03629:-00026:+00004:-00015:000641.3283:03629
03630:-00027:-00003:+00005:000641.3283:03630
03631:-00022:+00000:-00011:000682.2921:03631
03632:-00001:+00006:-00019:000682.2921:03632
03633:+00000:+00015:+00006:000682.2921:03633
03634:-00026:-00003:+00007:000682.2921:03634
03635:-00017:-00005:-00010:000682.2921:03635
03636:-00002:-00001:+00010:000682.2921:03636
03637:-00023:+00016:+00027:000682.2921:03637
03638:-00004:-00004:-00011:000682.2921:03638
03639:-00001:+00019:+00006:000682.2921:03639
03640:-00012:+00019:+00002:000682.2921:03640
03641:-00010:+00017:-00017:000682.2921:03641
03642:+00013:+00017:+00009:000682.2921:03642
03643:+00005:+00021:-00001:000682.2921:03643
03644:-00011:+00021:+00010:000682.2921:03644
03645:-00007:+00018:-00002:000682.2921:03645
03646:+00000:+00008:+00012:000682.2921:03646
03647:-00007:+00022:-00009:000682.2921:03647
03648:-00012:+00016:-00021:000682.2921:03648
03649:-00009:+00011:+00011:000682.2921:03649
03650:-00011:+00018:-00018:000682.2921:03650
03651:-00011:+00016:+00000:000682.2921:03651
03652:+00011:+00010:+00001:000682.2921:03652
03653:-00028:+00023:+00022:000682.2921:03653
03654:-00026:+00020:+00012:000682.2921:03654
03655:-00024:+00008:+00023:000682.2921:03655
03656:-00024:+00016:-00004:000682.2921:03656
03657:-00027:+00009:-00029:000682.2921:03657
03658:-00021:+00018:+00011:000682.2921:03658
03659:-00024:+00021:+00000:000682.2921:03659
03660:+00000:+00021:+00001:000684.5296:03660
03661:+00001:-00008:+00003:000684.5296:03661
03662:+00000:-00001:+00011:000684.5296:03662
03663:-00016:+00005:-00012:000684.5296:03663
03664:-00023:-00002:+00005:000684.5296:03664
03665:-00012:+00016:-00003:000684.5296:03665
03666:-00008:+00020:-00027:000684.5296:03666
03667:+00011:-00006:+00008:000684.5296:03667
03668:-00008:+00016:+00021:000684.5296:03668
03669:+00013:-00002:+00022:000684.5296:03669
03670:+00015:+00032:+00022:000684.5296:03670
03671:-00012:+00008:-00014:000684.5296:03671
03672:-00011:+00021:-00006:000684.5296:03672
03673:-00006:+00014:-00002:000684.5296:03673
03674:+00017:+00034:-00024:000684.5296:03674
03675:+00012:+00012:+00010:000684.5296:03675
03676:+00029:+00033:+00016:000684.5296:03676
03677:+00014:+00009:+00041:000684.5296:03677
03678:+00017:+00019:+00024:000684.5296:03678
03679:+00011:+00017:+00017:000684.5296:03679
03680:-00002:+00005:+00020:000684.5296:03680
03681:-00026:+00001:-00026:000684.5296:03681
03682:-00004:-00021:-00022:000684.5296:03682
03683:+00001:-00014:-00023:000684.5296:03683
03684:-00036:-00026:-00033:000684.5296:03684
03685:-00024:-00033:-00001:000684.5296:03685
03686:-00024:-00047:+00030:000684.5296:03686
03687:-00012:-00024:+00019:000684.5296:03687
03688:+00013:-00024:+00083:000710.1220:03688
03689:+00033:-00023:+00046:000710.1220:03689
03690:+00008:-00026:+00028:000710.1220:03690
03691:+00023:-00025:+00027:000710.1220:03691
03692:+00019:-00026:+00028:000710.1220:03692
03693:+00025:-00026:+00023:000710.1220:03693
03694:+00018:-00049:+00014:000710.1220:03694
03695:+00047:-00015:+00031:000710.1220:03695
03696:+00045:-00011:+00025:000710.1220:03696
03697:+00047:-00014:+00042:000710.1220:03697
03698:+00057:-00017:+00039:000710.1220:03698
03699:+00045:+00005:+00001:000710.1220:03699
03700:+00038:-00001:+00014:000710.1220:03700
03701:+00034:+00017:+00034:000710.1220:03701
03702:+00045:+00006:+00058:000710.1220:03702
03703:+00022:-00001:+00030:000710.1220:03703
03704:+00029:+00022:+00028:000710.1220:03704
03705:+00005:+00021:+00019:000710.1220:03705
03706:-00009:+00011:+00004:000710.1220:03706
03707:-00002:+00023:-00001:000710.1220:03707
03708:-00019:+00020:+00011:000710.1220:03708
03709:-00003:-00003:+00014:000710.1220:03709
03710:-00004:-00006:+00017:000710.1220:03710
03711:-00003:+00003:+00022:000710.1220:03711
03712:-00005:-00020:+00028:000710.1220:03712
03713:-00008:-00010:+00033:000710.1220:03713
03714:-00003:+00006:+00053:000710.1220:03714
03715:-00007:-00007:+00000:000748.3589:03715
03716:+00027:+00021:-00062:000748.3589:03716
03717:+00032:-00003:+00037:000748.3589:03717
03718:+00050:-00018:+00055:000748.3589:03718
03719:+00040:+00017:-00028:000748.3589:03719
03720:+00123:+00024:-00023:000748.3589:03720
03721:+00116:+00036:+00020:000748.3589:03721
03722:+00113:+00024:+00023:000748.3589:03722
03723:+00144:+00029:+00008:000748.3589:03723
03724:+00146:+00033:+00020:000748.3589:03724
03725:+00155:+00043:-00040:000748.3589:03725
03726:+00130:+00037:+00007:000748.3589:03726
03727:+00126:+00014:+00062:000748.3589:03727
03728:+00079:+00012:+00082:000748.3589:03728
03729:+00046:+00010:-00015:000748.3589:03729
03730:+00014:-00007:+00006:000748.3589:03730
03731:-00036:-00016:+00008:000748.3589:03731
03732:-00054:-00008:-00004:000748.3589:03732
03733:-00062:-00024:-00019:000748.3589:03733
03734:-00078:-00042:-00014:000748.3589:03734
03735:-00086:-00039:-00027:000748.3589:03735
03736:-00074:-00040:-00051:000748.3589:03736
03737:-00062:-00048:+00010:000748.3589:03737
03738:-00059:-00040:+00013:000748.3589:03738
03739:-00022:-00051:+00016:000748.3589:03739
03740:+00002:-00040:+00028:000748.3589:03740
03741:+00033:-00052:+00071:000748.3589:03741
03742:+00045:-00044:+00018:000748.3589:03742
03743:+00039:-00039:+00040:000718.9142:03743
03744:+00076:-00037:+00031:000718.9142:03744
03745:+00049:-00033:+00021:000718.9142:03745
03746:+00066:-00035:-00009:000718.9142:03746
03747:+00089:+00001:-00024:000718.9142:03747
03748:+00087:-00023:-00027:000718.9142:03748
03749:+00103:+00006:-00006:000718.9142:03749
03750:+00103:-00005:+00012:000718.9142:03750
03751:+00087:+00009:+00039:000718.9142:03751
03752:+00086:+00033:+00043:000718.9142:03752
03753:+00068:+00047:+00032:000718.9142:03753
03754:+00063:+00030:+00038:000718.9142:03754
03755:+00055:+00049:+00015:000718.9142:03755
03756:+00062:+00045:-00001:000718.9142:03756
03757:+00049:+00065:-00014:000718.9142:03757
03758:+00010:+00046:-00042:000718.9142:03758
03759:+00021:+00043:-00022:000718.9142:03759
03760:-00010:+00049:+00006:000718.9142:03760
03761:+00012:+00052:+00011:000718.9142:03761
03762:-00007:+00029:-00004:000718.9142:03762
03763:-00008:+00034:+00008:000718.9142:03763
03764:+00013:+00031:-00005:000718.9142:03764
03765:+00015:+00034:+00008:000718.9142:03765
03766:-00005:+00009:-00011:000718.9142:03766
03767:-00009:+00021:+00012:000718.9142:03767
03768:+00026:-00001:+00019:000718.9142:03768
03769:-00005:-00005:-00016:000718.9142:03769
03770:+00017:+00002:-00012:000718.9142:03770
03771:+00011:-00002:-00027:000718.9142:03771
03772:-00009:-00018:-00019:000718.9142:03772
03773:+00018:-00022:-00024:000662.3670:03773
03774:+00028:-00016:-00005:000662.3670:03774
03775:+00042:-00020:-00004:000662.3670:03775
03776:+00025:-00019:+00005:000662.3670:03776
03777:+00036:-00016:+00004:000662.3670:03777
03778:+00040:-00005:-00032:000662.3670:03778
03779:+00057:+00017:-00043:000662.3670:03779
03780:+00036:-00003:+00008:000662.3670:03780
03781:+00058:-00006:+00010:000662.3670:03781
03782:+00023:-00008:-00027:000662.3670:03782
03783:+00025:+00005:-00009:000662.3670:03783
03784:+00033:-00006:-00022:000662.3670:03784
03785:+00012:+00000:-00033:000662.3670:03785
03786:+00012:-00007:-00004:000662.3670:03786
03787:-00008:+00006:+00001:000662.3670:03787
03788:-00012:+00001:+00012:000662.3670:03788
03789:+00001:+00004:+00016:000662.3670:03789
03790:-00024:-00023:+00005:000662.3670:03790
03791:-00031:-00011:+00010:000662.3670:03791
03792:-00042:-00013:+00011:000662.3670:03792
03793:-00028:-00022:+00025:000662.3670:03793
03794:-00032:-00011:+00000:000662.3670:03794
03795:-00035:-00008:+00010:000662.3670:03795
03796:-00054:-00022:+00009:000662.3670:03796
03797:-00035:-00011:+00007:000662.3670:03797
03798:-00031:-00011:-00002:000662.3670:03798
03799:-00038:-00021:+00026:000662.3670:03799
03800:-00053:-00023:+00025:000662.3670:03800
03801:-00037:-00016:+00013:000662.3670:03801
03802:-00037:+00005:+00021:000662.3670:03802
03803:-00019:-00002:+00023:000662.3670:03803
03804:-00041:-00020:+00014:000662.3670:03804
03805:-00026:-00022:+00001:000662.3670:03805
03806:-00035:-00015:+00011:000662.3670:03806
03807:-00032:-00012:+00010:000587.3887:03807
03808:-00030:-00016:+00001:000587.3887:03808
03809:-00046:-00011:+00025:000587.3887:03809
03810:-00059:-00020:+00026:000587.3887:03810
03811:-00050:-00021:+00038:000587.3887:03811
03812:-00072:+00004:+00001:000587.3887:03812
03813:-00082:-00020:+00008:000587.3887:03813
03814:-00045:+00000:-00002:000587.3887:03814
03815:-00058:+00004:+00023:000587.3887:03815
03816:-00057:-00019:+00002:000587.3887:03816
03817:-00033:+00007:+00024:000587.3887:03817
03818:-00037:+00002:-00001:000587.3887:03818
03819:-00051:+00004:-00012:000587.3887:03819
03820:-00020:+00000:+00020:000587.3887:03820
03821:-00016:-00016:+00011:000587.3887:03821
03822:-00043:-00018:+00022:000587.3887:03822
03823:-00019:-00019:+00026:000587.3887:03823
03824:-00032:+00001:+00042:000587.3887:03824
03825:-00029:-00023:+00021:000587.3887:03825
03826:-00056:+00005:+00040:000587.3887:03826
03827:-00033:-00008:+00039:000587.3887:03827
03828:-00068:-00007:+00009:000587.3887:03828
03829:-00069:+00005:+00009:000587.3887:03829
03830:-00068:-00005:+00000:000587.3887:03830
03831:-00073:+00023:+00009:000587.3887:03831
03832:-00067:-00006:+00013:000587.3887:03832
03833:-00073:+00022:+00000:000587.3887:03833
03834:-00066:+00016:+00023:000587.3887:03834
03835:-00048:+00023:+00026:000587.3887:03835
03836:-00059:+00018:+00015:000587.3887:03836
03837:-00067:+00021:+00028:000587.3887:03837
03838:-00055:+00017:+00039:000587.3887:03838
03839:-00034:+00015:+00043:000587.3887:03839
03840:-00031:+00004:+00018:000587.3887:03840
03841:-00030:+00018:+00036:000587.3887:03841
03842:-00040:-00008:+00038:000587.3887:03842
03843:-00030:-00006:+00014:000587.3887:03843
03844:-00042:-00016:+00013:000587.3887:03844
03845:-00033:-00022:+00021:000587.3887:03845
03846:-00031:-00018:+00027:000587.3887:03846
03847:-00032:-00021:+00003:000587.3887:03847
03848:-00029:+00002:+00032:000484.1192:03848
03849:-00038:+00007:+00038:000484.1192:03849
03850:-00015:+00000:+00017:000484.1192:03850
03851:-00003:-00004:+00024:000484.1192:03851
03852:-00003:+00016:+00000:000484.1192:03852
03853:-00010:-00004:+00000:000484.1192:03853
03854:-00006:-00003:+00025:000484.1192:03854
03855:+00003:+00018:+00027:000484.1192:03855
03856:-00025:-00001:-00002:000484.1192:03856
03857:-00028:-00002:+00016:000484.1192:03857
03858:-00019:-00001:+00023:000484.1192:03858
03859:-00052:-00016:+00024:000484.1192:03859
03860:-00055:-00006:+00023:000484.1192:03860
03861:-00050:-00006:+00024:000484.1192:03861
03862:-00068:+00007:+00006:000484.1192:03862
03863:-00058:+00009:+00004:000484.1192:03863
03864:-00076:-00005:+00035:000484.1192:03864
03865:+00023:+00023:+00084:000484.1192:03865
03866:-00088:+00003:-00024:000484.1192:03866
03867:-00017:+00032:+00009:000484.1192:03867
03868:-00101:-00017:-00009:000484.1192:03868
03869:+00042:+00024:+00019:000484.1192:03869
03870:-00043:+00007:+00015:000484.1192:03870
03871:+00010:+00039:-00042:000484.1192:03871
03872:-00038:+00011:+00027:000484.1192:03872
03873:+00026:+00063:+00005:000484.1192:03873
03874:-00037:+00023:+00006:000484.1192:03874
03875:-00001:+00011:+00001:000484.1192:03875
03876:-00023:+00021:+00014:000484.1192:03876
03877:-00008:+00009:+00025:000484.1192:03877
03878:-00008:+00004:-00018:000484.1192:03878
03879:+00009:+00019:+00028:000484.1192:03879
03880:-00007:-00019:-00029:000484.1192:03880
03881:+00027:-00008:+00024:000484.1192:03881
03882:+00017:+00001:+00002:000484.1192:03882
03883:+00016:+00004:+00002:000484.1192:03883
03884:+00027:+00003:-00005:000484.1192:03884
03885:+00010:-00008:+00000:000484.1192:03885
03886:+00008:-00011:-00005:000484.1192:03886
03887:-00001:+00006:-00003:000484.1192:03887
03888:+00016:-00023:-00002:000484.1192:03888
03889:-00007:-00019:+00027:000484.1192:03889
03890:+00000:-00036:-00001:000484.1192:03890
03891:-00003:-00021:+00014:000484.1192:03891
03892:+00011:-00019:-00003:000484.1192:03892
03893:-00024:-00005:+00008:000444.9547:03893
03894:-00004:+00002:+00038:000444.9547:03894
03895:+00000:+00004:+00040:000444.9547:03895
03896:-00022:-00005:+00012:000444.9547:03896
03897:-00020:-00003:+00003:000444.9547:03897
03898:-00003:-00001:-00014:000444.9547:03898
03899:-00023:+00005:-00024:000444.9547:03899
03900:+00000:-00003:-00026:000444.9547:03900
03901:-00008:+00023:+00014:000444.9547:03901
03902:-00023:+00015:-00011:000444.9547:03902
03903:-00008:+00009:+00024:000444.9547:03903
03904:+00011:+00026:+00001:000444.9547:03904
03905:-00011:+00033:-00015:000444.9547:03905
03906:-00009:+00036:+00008:000444.9547:03906
03907:+00011:+00035:+00051:000444.9547:03907
03908:-00006:+00032:+00027:000444.9547:03908
03909:-00012:+00013:+00001:000444.9547:03909
03910:-00022:+00034:+00010:000444.9547:03910
03911:-00039:+00032:+00010:000444.9547:03911
03912:-00016:+00012:-00017:000444.9547:03912
03913:-00013:+00034:+00000:000444.9547:03913
03914:-00024:+00021:+00011:000444.9547:03914
03915:-00025:+00010:+00014:000444.9547:03915
03916:+00001:+00021:+00022:000444.9547:03916
03917:-00004:+00013:+00010:000444.9547:03917
03918:-00005:+00012:-00017:000444.9547:03918
03919:-00009:+00015:+00006:000444.9547:03919
03920:-00010:+00010:+00027:000444.9547:03920
03921:-00002:+00009:+00026:000444.9547:03921
03922:+00000:+00033:+00016:000444.9547:03922
03923:-00012:+00009:-00005:000444.9547:03923
03924:-00023:+00010:-00004:000444.9547:03924
03925:-00005:+00008:+00013:000444.9547:03925
03926:-00008:+00011:+00027:000444.9547:03926
03927:-00009:+00019:+00021:000444.9547:03927
03928:-00012:+00009:+00010:000444.9547:03928
03929:-00002:+00019:-00027:000444.9547:03929
03930:-00004:-00001:-00046:000444.9547:03930
03931:-00002:-00006:-00001:000444.9547:03931
03932:+00000:-00001:+00028:000444.9547:03932
03933:-00023:+00001:+00023:000444.9547:03933
03934:+00001:+00003:+00001:000494.3236:03934
03935:-00012:+00005:-00018:000494.3236:03935
03936:-00003:-00022:-00010:000494.3236:03936
03937:-00008:+00005:+00004:000494.3236:03937
03938:+00012:+00004:+00003:000494.3236:03938
03939:-00010:+00005:+00007:000494.3236:03939
03940:+00011:+00005:+00009:000494.3236:03940
03941:+00011:-00006:-00016:000494.3236:03941
03942:-00002:+00000:-00016:000494.3236:03942
03943:+00001:+00005:-00009:000494.3236:03943
03944:-00022:+00004:+00012:000494.3236:03944
03945:-00014:-00002:-00009:000494.3236:03945
03946:-00020:+00007:+00008:000494.3236:03946
03947:-00027:+00008:-00013:000494.3236:03947
03948:-00031:+00008:-00015:000494.3236:03948
03949:-00031:+00014:-00014:000494.3236:03949
03950:-00051:+00033:+00021:000494.3236:03950
03951:-00054:+00014:-00014:000494.3236:03951
03952:-00052:+00028:+00009:000494.3236:03952
03953:-00029:+00052:-00002:000494.3236:03953
03954:-00042:+00049:-00011:000494.3236:03954
03955:-00056:+00051:+00007:000494.3236:03955
03956:-00035:+00039:+00010:000494.3236:03956
03957:-00037:+00049:+00010:000494.3236:03957
03958:-00036:+00046:-00007:000494.3236:03958
03959:-00020:+00030:-00002:000494.3236:03959
03960:-00036:+00028:-00012:000494.3236:03960
03961:-00016:+00025:+00008:000494.3236:03961
03962:-00026:+00038:+00011:000494.3236:03962
03963:-00005:+00036:+00012:000494.3236:03963
03964:-00024:+00020:+00021:000494.3236:03964
03965:-00004:+00032:+00022:000494.3236:03965
03966:-00028:+00019:+00007:000494.3236:03966
03967:-00015:-00007:-00018:000494.3236:03967
03968:-00027:+00007:+00031:000494.3236:03968
03969:-00019:+00001:+00020:000494.3236:03969
03970:-00039:-00012:+00004:000494.3236:03970
03971:-00025:-00010:+00009:000494.3236:03971
03972:-00016:-00031:+00012:000494.3236:03972
03973:-00023:-00038:-00019:000494.3236:03973
03974:-00022:-00011:+00028:000493.1149:03974
03975:-00025:-00035:+00018:000493.1149:03975
03976:-00016:-00032:+00002:000493.1149:03976
03977:-00023:-00015:+00014:000493.1149:03977
03978:-00021:-00034:+00002:000493.1149:03978
03979:-00014:-00026:+00012:000493.1149:03979
03980:-00025:-00033:+00026:000493.1149:03980
03981:-00023:-00035:+00018:000493.1149:03981
03982:-00027:-00030:+00002:000493.1149:03982
03983:-00015:-00032:+00009:000493.1149:03983
03984:-00002:-00034:+00001:000493.1149:03984
03985:-00038:-00009:+00018:000493.1149:03985
03986:-00038:-00012:+00013:000493.1149:03986
03987:-00036:-00010:+00034:000493.1149:03987
03988:-00030:-00034:+00043:000493.1149:03988
03989:-00040:-00011:+00013:000493.1149:03989
03990:-00039:-00032:+00037:000493.1149:03990
03991:-00033:-00014:-00011:000493.1149:03991
03992:-00035:-00035:+00002:000493.1149:03992
03993:-00031:-00019:+00025:000493.1149:03993
03994:-00053:-00021:+00023:000493.1149:03994
03995:-00033:-00023:-00005:000493.1149:03995
03996:-00040:-00017:+00004:000493.1149:03996
03997:-00039:-00008:+00001:000493.1149:03997
03998:-00040:-00021:+00015:000493.1149:03998
03999:-00021:+00004:+00017:000493.1149:03999
04000:-00022:-00007:+00019:000493.1149:04000
04001:+00001:+00016:+00007:000493.1149:04001
04002:-00008:+00009:-00011:000493.1149:04002
04003:+00018:+00010:-00002:000493.1149:04003
04004:-00006:+00032:+00015:000493.1149:04004
04005:+00011:+00011:+00038:000493.1149:04005
04006:-00010:+00032:+00028:000493.1149:04006
04007:-00004:+00020:+00009:000493.1149:04007
04008:-00016:+00022:-00008:000493.1149:04008
04009:-00037:+00020:+00000:000493.1149:04009
04010:-00033:+00017:+00011:000493.1149:04010
04011:-00053:+00010:+00024:000493.1149:04011
04012:-00054:+00017:-00001:000493.1149:04012
04013:-00054:-00002:+00023:000493.1149:04013
04014:-00044:+00006:+00011:000493.1149:04014
04015:-00048:-00007:+00007:000493.1149:04015
04016:-00058:-00003:-00013:000493.1149:04016
04017:-00056:-00020:-00003:000466.3394:04017
04018:-00036:+00005:+00036:000466.3394:04018
04019:-00019:-00018:+00015:000466.3394:04019
04020:-00022:-00011:+00000:000466.3394:04020
04021:-00024:-00011:-00016:000466.3394:04021
04022:+00000:-00017:-00012:000466.3394:04022
04023:+00000:-00023:-00012:000466.3394:04023
04024:-00006:-00008:+00027:000466.3394:04024
04025:+00012:-00018:+00021:000466.3394:04025
04026:+00015:-00013:+00000:000466.3394:04026
04027:-00011:-00022:+00015:000466.3394:04027
04028:+00029:-00010:+00045:000466.3394:04028
04029:-00027:-00035:-00021:000466.3394:04029
04030:-00009:-00020:-00005:000466.3394:04030
04031:-00029:-00015:+00011:000466.3394:04031
04032:-00037:-00004:+00022:000466.3394:04032
04033:-00019:-00020:-00002:000466.3394:04033
04034:+00000:+00008:-00014:000466.3394:04034
04035:-00020:-00005:-00003:000466.3394:04035
04036:+00000:+00009:-00002:000466.3394:04036
04037:+00000:+00016:+00017:000466.3394:04037
04038:+00002:+00033:+00022:000466.3394:04038
04039:-00003:+00009:+00000:000466.3394:04039
04040:+00002:+00026:+00000:000466.3394:04040
04041:-00023:+00036:+00011:000466.3394:04041
04042:-00002:+00047:-00003:000466.3394:04042
04043:-00003:+00047:-00002:000466.3394:04043
04044:-00002:+00027:+00002:000466.3394:04044
04045:-00025:+00024:-00014:000466.3394:04045
04046:-00012:+00050:-00007:000466.3394:04046
04047:-00026:+00035:+00008:000466.3394:04047
04048:-00028:+00015:-00017:000466.3394:04048
04049:-00014:+00032:-00011:000466.3394:04049
04050:-00039:+00031:+00009:000466.3394:04050
04051:-00057:-00004:+00003:000466.3394:04051
04052:-00032:-00001:+00051:000466.3394:04052
04053:-00035:-00006:+00023:000466.3394:04053
04054:-00069:+00004:+00001:000466.3394:04054
04055:-00044:+00000:+00021:000466.3394:04055
04056:-00051:-00016:+00026:000513.9822:04056
04057:-00031:-00019:-00012:000513.9822:04057
04058:-00030:+00002:+00011:000513.9822:04058
04059:-00020:+00001:+00025:000513.9822:04059
04060:-00029:+00006:-00013:000513.9822:04060
04061:-00013:-00007:-00003:000513.9822:04061
04062:-00019:+00004:+00008:000513.9822:04062
04063:-00018:+00007:+00008:000513.9822:04063
04064:-00015:+00016:+00012:000513.9822:04064
04065:-00022:+00022:+00004:000513.9822:04065
04066:-00018:+00022:-00017:000513.9822:04066
04067:-00014:+00015:+00004:000513.9822:04067
04068:-00003:+00032:+00000:000513.9822:04068
04069:-00001:+00033:+00004:000513.9822:04069
04070:-00002:+00033:+00021:000513.9822:04070
04071:-00023:+00049:+00039:000513.9822:04071
04072:+00000:+00030:+00001:000513.9822:04072
04073:-00018:+00030:+00008:000513.9822:04073
04074:+00000:+00029:+00002:000513.9822:04074
04075:-00023:+00035:+00023:000513.9822:04075
04076:-00013:+00035:+00022:000513.9822:04076
04077:-00028:+00037:+00003:000513.9822:04077
04078:-00028:+00023:+00022:000513.9822:04078
04079:-00020:+00016:-00013:000513.9822:04079
04080:-00037:-00003:+00024:000513.9822:04080
04081:-00029:-00007:+00004:000513.9822:04081
04082:-00056:+00002:+00024:000513.9822:04082
04083:-00033:+00001:+00010:000513.9822:04083
04084:-00031:-00017:-00015:000513.9822:04084
04085:-00029:+00003:-00023:000513.9822:04085
04086:-00030:-00021:-00013:000513.9822:04086
04087:-00041:+00002:-00001:000513.9822:04087
04088:-00042:+00000:+00005:000513.9822:04088
04089:-00038:-00020:+00001:000513.9822:04089
04090:-00028:-00021:+00000:000513.9822:04090
04091:-00005:-00018:+00004:000513.9822:04091
04092:-00003:-00019:+00008:000548.7506:04092
04093:-00010:+00003:+00022:000548.7506:04093
04094:+00011:-00007:+00008:000548.7506:04094
04095:-00007:+00001:+00022:000548.7506:04095
04096:+00003:-00003:+00006:000548.7506:04096
04097:-00008:-00001:-00012:000548.7506:04097
04098:-00006:+00017:-00004:000548.7506:04098
04099:-00012:+00019:+00011:000548.7506:04099
04100:-00003:+00007:+00009:000548.7506:04100
04101:-00026:+00021:+00002:000548.7506:04101
04102:-00015:-00002:+00021:000548.7506:04102
04103:-00040:-00001:+00012:000548.7506:04103
04104:-00056:+00008:+00007:000548.7506:04104
04105:-00047:+00018:+00012:000548.7506:04105
04106:-00047:-00002:-00015:000548.7506:04106
04107:-00067:+00020:+00005:000548.7506:04107
04108:-00068:+00021:+00027:000548.7506:04108
04109:-00051:+00022:+00010:000548.7506:04109
04110:-00045:+00021:+00007:000548.7506:04110
04111:-00054:+00019:+00011:000548.7506:04111
04112:-00030:+00017:+00003:000548.7506:04112
04113:-00015:+00017:+00012:000548.7506:04113
04114:-00027:+00010:+00023:000548.7506:04114
04115:-00004:+00016:+00024:000548.7506:04115
04116:-00005:-00002:-00012:000548.7506:04116
04117:+00012:+00018:+00038:000548.7506:04117
04118:+00015:+00018:+00006:000548.7506:04118
04119:+00011:-00004:+00009:000548.7506:04119
04120:+00016:+00018:+00001:000548.7506:04120
04121:+00018:-00001:+00014:000548.7506:04121
04122:+00012:-00006:-00016:000548.7506:04122
04123:-00012:+00017:+00003:000548.7506:04123
04124:-00004:+00002:+00004:000548.7506:04124
04125:-00016:+00007:-00016:000548.7506:04125
04126:-00016:+00001:+00012:000548.7506:04126
04127:-00015:+00007:+00012:000579.2456:04127
04128:-00041:-00019:+00011:000579.2456:04128
04129:-00031:-00016:+00020:000579.2456:04129
04130:-00036:-00020:+00027:000579.2456:04130
04131:-00033:-00011:+00007:000579.2456:04131
04132:-00031:-00021:-00002:000579.2456:04132
04133:-00037:-00020:+00003:000579.2456:04133
04134:-00018:-00021:+00025:000579.2456:04134
04135:-00039:-00018:+00000:000579.2456:04135
04136:-00014:+00001:+00019:000579.2456:04136
04137:-00026:+00006:+00024:000579.2456:04137
04138:-00018:+00001:+00004:000579.2456:04138
04139:+00002:-00006:+00022:000579.2456:04139
04140:-00020:-00001:+00022:000579.2456:04140
04141:-00003:+00000:-00011:000579.2456:04141
04142:-00003:+00008:+00003:000579.2456:04142
04143:+00000:+00009:+00002:000579.2456:04143
04144:-00026:+00022:+00008:000579.2456:04144
04145:-00022:+00014:+00020:000579.2456:04145
04146:-00022:+00033:+00012:000579.2456:04146
04147:-00026:+00015:-00002:000579.2456:04147
04148:-00024:+00029:-00003:000579.2456:04148
04149:-00023:+00024:+00014:000579.2456:04149
04150:-00027:+00035:+00010:000579.2456:04150
04151:-00016:+00024:+00023:000579.2456:04151
04152:-00023:+00025:+00009:000579.2456:04152
04153:-00041:+00025:+00012:000579.2456:04153
04154:-00039:+00037:+00022:000579.2456:04154
04155:-00041:+00037:+00016:000579.2456:04155
04156:-00042:+00012:-00004:000579.2456:04156
04157:-00043:+00011:-00032:000579.2456:04157
04158:-00038:+00010:-00012:000579.2456:04158
04159:-00039:+00017:-00009:000579.2456:04159
04160:-00040:+00022:-00013:000604.1704:04160
04161:-00017:+00016:-00008:000604.1704:04161
04162:-00018:-00004:+00006:000604.1704:04162
04163:-00023:-00006:-00016:000604.1704:04163
04164:-00023:+00005:+00026:000604.1704:04164
04165:-00002:-00004:+00015:000604.1704:04165
04166:-00022:-00007:+00027:000604.1704:04166
04167:+00016:-00005:+00014:000604.1704:04167
04168:-00006:+00004:+00002:000604.1704:04168
04169:+00001:+00000:-00011:000604.1704:04169
04170:+00000:-00004:+00024:000604.1704:04170
04171:-00021:+00004:+00012:000604.1704:04171
04172:-00014:-00007:-00020:000604.1704:04172
04173:-00017:+00007:-00006:000604.1704:04173
04174:-00039:+00021:-00004:000604.1704:04174
04175:-00029:+00005:-00007:000604.1704:04175
04176:-00017:+00006:-00003:000604.1704:04176
04177:-00017:+00017:-00013:000604.1704:04177
04178:-00026:-00001:-00006:000604.1704:04178
04179:-00025:-00002:-00011:000604.1704:04179
04180:-00012:+00021:+00000:000604.1704:04180
04181:-00013:-00004:+00026:000604.1704:04181
04182:-00023:+00017:+00024:000604.1704:04182
04183:-00026:-00003:+00037:000604.1704:04183
04184:-00024:+00007:-00001:000604.1704:04184
04185:-00026:+00004:-00002:000604.1704:04185
04186:-00023:-00003:+00025:000604.1704:04186
04187:-00015:-00002:+00006:000604.1704:04187
04188:-00036:-00002:+00001:000604.1704:04188
04189:-00039:-00001:+00001:000604.1704:04189
04190:-00041:+00016:-00001:000604.1704:04190
04191:-00032:+00020:+00006:000604.1704:04191
04192:-00043:-00007:+00022:000604.1704:04192
04193:-00042:+00000:+00002:000604.1704:04193
04194:-00032:-00002:+00015:000587.5803:04194
04195:-00040:+00018:-00001:000587.5803:04195
04196:-00028:-00001:-00001:000587.5803:04196
04197:-00039:+00018:-00018:000587.5803:04197
04198:-00018:+00009:+00006:000587.5803:04198
04199:-00014:+00018:-00001:000587.5803:04199
04200:-00028:+00019:+00008:000587.5803:04200
04201:-00011:+00016:+00037:000587.5803:04201
04202:+00014:+00018:+00004:000587.5803:04202
04203:+00001:-00004:+00027:000587.5803:04203
04204:+00012:-00007:+00024:000587.5803:04204
04205:+00003:+00019:+00022:000587.5803:04205
04206:+00016:-00006:+00008:000587.5803:04206
04207:-00006:+00022:+00009:000587.5803:04207
04208:+00001:+00021:-00002:000587.5803:04208
04209:-00016:+00018:+00000:000587.5803:04209
04210:-00015:-00003:-00002:000587.5803:04210
04211:-00017:+00008:+00012:000587.5803:04211
04212:-00042:-00007:-00013:000587.5803:04212
04213:-00054:-00018:+00002:000587.5803:04213
04214:-00034:-00017:+00021:000587.5803:04214
04215:-00056:-00010:+00004:000587.5803:04215
04216:-00044:-00021:-00002:000587.5803:04216
04217:-00042:-00021:-00002:000587.5803:04217
04218:-00044:-00010:+00021:000587.5803:04218
04219:-00033:-00015:-00001:000587.5803:04219
04220:-00038:-00019:+00016:000587.5803:04220
04221:-00036:-00019:+00021:000587.5803:04221
04222:-00036:+00004:+00021:000587.5803:04222
04223:-00008:+00000:+00023:000587.5803:04223
04224:+00014:+00018:+00012:000587.5803:04224
04225:+00014:+00007:-00031:000587.5803:04225
04226:+00009:+00013:+00006:000587.5803:04226
04227:+00021:+00031:+00011:000604.7235:04227
04228:+00005:+00038:-00032:000604.7235:04228
04229:+00010:+00027:+00022:000604.7235:04229
04230:+00008:+00026:+00003:000604.7235:04230
04231:-00005:+00026:-00001:000604.7235:04231
04232:+00014:+00025:-00018:000604.7235:04232
04233:-00008:+00030:+00002:000604.7235:04233
04234:-00021:+00028:-00015:000604.7235:04234
04235:-00014:+00027:+00022:000604.7235:04235
04236:-00025:+00037:+00000:000604.7235:04236
04237:-00051:+00032:+00001:000604.7235:04237
04238:-00028:+00021:+00010:000604.7235:04238
04239:-00035:+00012:+00000:000604.7235:04239
04240:-00051:+00000:-00013:000604.7235:04240
04241:-00054:-00008:-00001:000604.7235:04241
04242:-00041:-00002:+00025:000604.7235:04242
04243:-00053:-00006:-00011:000604.7235:04243
04244:-00034:-00016:+00007:000604.7235:04244
04245:-00029:-00002:-00002:000604.7235:04245
04246:-00054:-00006:-00011:000604.7235:04246
04247:-00037:-00003:-00006:000604.7235:04247
04248:-00027:+00019:+00001:000604.7235:04248
04249:-00005:-00006:+00025:000604.7235:04249
04250:+00011:-00003:+00016:000604.7235:04250
04251:+00012:+00023:+00026:000604.7235:04251
04252:-00011:+00011:+00008:000604.7235:04252
04253:-00009:+00008:+00005:000604.7235:04253
04254:+00018:+00020:+00015:000604.7235:04254
04255:+00000:+00020:-00011:000604.7235:04255
04256:-00006:+00015:+00009:000604.7235:04256
04257:+00000:+00019:-00012:000604.7235:04257
04258:-00001:+00036:+00002:000646.7463:04258
04259:-00025:+00009:+00008:000646.7463:04259
04260:-00003:+00023:+00022:000646.7463:04260
04261:-00037:+00017:+00022:000646.7463:04261
04262:-00019:+00008:+00020:000646.7463:04262
04263:-00018:+00021:+00009:000646.7463:04263
04264:-00042:+00020:+00011:000646.7463:04264
04265:-00042:-00002:-00004:000646.7463:04265
04266:-00041:+00009:+00026:000646.7463:04266
04267:-00037:-00001:+00022:000646.7463:04267
04268:-00042:+00023:+00026:000646.7463:04268
04269:-00005:+00014:+00026:000646.7463:04269
04270:-00024:+00014:+00012:000646.7463:04270
04271:-00017:+00019:+00000:000646.7463:04271
04272:-00005:+00033:-00001:000646.7463:04272
04273:-00025:+00014:+00002:000646.7463:04273
04274:+00002:+00015:-00027:000646.7463:04274
04275:+00000:+00014:+00022:000646.7463:04275
04276:-00002:+00011:-00003:000646.7463:04276
04277:-00023:+00008:+00012:000646.7463:04277
04278:-00002:+00010:+00008:000646.7463:04278
04279:-00003:+00017:+00007:000646.7463:04279
04280:-00013:-00003:+00023:000646.7463:04280
04281:-00025:-00002:+00013:000646.7463:04281
04282:-00018:-00004:+00028:000646.7463:04282
04283:-00040:-00016:-00016:000646.7463:04283
04284:-00028:+00007:+00009:000646.7463:04284
04285:-00039:-00006:-00014:000646.7463:04285
04286:-00043:+00006:+00003:000646.7463:04286
04287:-00038:+00000:+00041:000646.7463:04287
04288:-00041:+00001:+00038:000646.7463:04288
04289:-00043:-00019:-00011:000644.8095:04289
04290:-00040:+00006:-00004:000644.8095:04290
04291:-00041:+00004:+00009:000644.8095:04291
04292:-00051:-00003:+00020:000644.8095:04292
04293:-00015:-00001:+00021:000644.8095:04293
04294:-00016:-00002:-00002:000644.8095:04294
04295:-00019:-00005:-00001:000644.8095:04295
04296:-00013:+00016:-00011:000644.8095:04296
04297:-00003:+00021:+00024:000644.8095:04297
04298:-00002:+00018:+00002:000644.8095:04298
04299:-00022:+00015:+00008:000644.8095:04299
04300:-00023:+00008:+00012:000644.8095:04300
04301:-00023:+00011:+00001:000644.8095:04301
04302:-00002:+00008:+00011:000644.8095:04302
04303:-00003:+00020:+00011:000644.8095:04303
04304:-00001:+00011:-00001:000644.8095:04304
04305:+00002:+00009:+00022:000644.8095:04305
04306:+00015:+00018:+00007:000644.8095:04306
04307:-00002:+00019:+00007:000644.8095:04307
04308:-00025:+00018:+00000:000644.8095:04308
04309:-00004:+00016:+00001:000644.8095:04309
04310:-00038:-00003:+00011:000644.8095:04310
04311:-00040:-00001:-00011:000644.8095:04311
04312:-00031:+00022:+00006:000644.8095:04312
04313:-00034:+00007:-00011:000644.8095:04313
04314:-00044:-00003:-00011:000644.8095:04314
04315:-00030:-00003:-00003:000644.8095:04315
04316:-00030:+00005:+00001:000644.8095:04316
04317:-00029:+00006:+00009:000644.8095:04317
04318:-00034:-00004:+00008:000644.8095:04318
04319:-00034:-00002:+00007:000660.6198:04319
04320:-00041:+00016:-00021:000660.6198:04320
04321:-00015:+00007:+00012:000660.6198:04321
04322:-00028:-00005:+00021:000660.6198:04322
04323:-00017:-00005:+00025:000660.6198:04323
04324:-00010:-00006:+00011:000660.6198:04324
04325:-00008:+00017:+00009:000660.6198:04325
04326:+00011:-00003:-00012:000660.6198:04326
04327:-00005:-00004:+00004:000660.6198:04327
04328:+00013:-00003:-00002:000660.6198:04328
04329:+00012:+00017:-00020:000660.6198:04329
04330:+00003:+00019:-00018:000660.6198:04330
04331:+00012:+00008:+00002:000660.6198:04331
04332:-00012:+00017:+00020:000660.6198:04332
04333:-00007:+00017:+00022:000660.6198:04333
04334:-00004:+00022:+00041:000660.6198:04334
04335:-00015:+00010:+00006:000660.6198:04335
04336:-00014:+00021:+00007:000660.6198:04336
04337:-00016:+00008:+00006:000660.6198:04337
04338:-00042:+00023:-00017:000660.6198:04338
04339:-00014:+00016:-00004:000660.6198:04339
04340:-00040:+00022:-00003:000660.6198:04340
04341:-00039:+00018:+00026:000660.6198:04341
04342:-00036:+00017:+00000:000660.6198:04342
04343:-00016:+00021:+00021:000660.6198:04343
04344:-00018:+00021:+00011:000660.6198:04344
04345:-00019:+00017:+00009:000660.6198:04345
04346:-00025:+00010:+00009:000660.6198:04346
04347:-00001:+00019:+00010:000660.6198:04347
04348:-00011:+00010:-00022:000690.4664:04348
04349:-00009:+00011:-00016:000690.4664:04349
04350:+00002:+00031:+00005:000690.4664:04350
04351:+00012:+00011:+00023:000690.4664:04351
04352:-00007:+00033:+00011:000690.4664:04352
04353:+00012:+00012:+00005:000690.4664:04353
04354:+00011:+00008:-00012:000690.4664:04354
04355:+00013:+00011:-00002:000690.4664:04355
04356:-00007:+00011:-00017:000690.4664:04356
04357:+00000:+00025:-00011:000690.4664:04357
04358:-00008:+00031:+00012:000690.4664:04358
04359:+00000:+00015:+00021:000690.4664:04359
04360:-00003:-00001:+00013:000690.4664:04360
04361:-00008:+00023:+00022:000690.4664:04361
04362:-00005:-00001:+00001:000690.4664:04362
04363:-00001:-00002:+00006:000690.4664:04363
04364:-00020:+00007:-00012:000690.4664:04364
04365:-00024:-00001:-00004:000690.4664:04365
04366:-00024:+00018:-00014:000690.4664:04366
04367:-00027:+00019:-00025:000690.4664:04367
04368:-00019:+00016:+00000:000690.4664:04368
04369:-00027:+00016:+00022:000690.4664:04369
04370:-00026:-00006:+00009:000690.4664:04370
04371:+00001:-00002:-00003:000690.4664:04371
04372:-00026:-00003:-00004:000690.4664:04372
04373:-00025:-00004:+00000:000690.4664:04373
04374:-00012:+00018:+00011:000690.4664:04374
04375:-00008:-00001:-00016:000690.4664:04375
04376:-00008:+00018:-00013:000690.4664:04376
04377:+00013:+00019:+00026:000683.0220:04377
04378:-00007:+00010:+00004:000683.0220:04378
04379:-00002:+00012:+00002:000683.0220:04379
04380:+00027:+00016:+00004:000683.0220:04380
04381:+00003:+00011:-00012:000683.0220:04381
04382:+00004:+00022:-00026:000683.0220:04382
04383:+00003:+00021:-00004:000683.0220:04383
04384:+00020:+00011:-00013:000683.0220:04384
04385:+00006:+00017:-00003:000683.0220:04385
04386:+00011:+00000:+00028:000683.0220:04386
04387:+00018:-00002:+00018:000683.0220:04387
04388:-00011:+00003:+00014:000683.0220:04388
04389:+00013:+00007:-00015:000683.0220:04389
04390:+00012:-00006:-00002:000683.0220:04390
04391:-00008:-00013:-00015:000683.0220:04391
04392:+00012:-00021:+00004:000683.0220:04392
04393:+00003:-00013:-00002:000683.0220:04393
04394:+00002:-00021:+00021:000683.0220:04394
04395:-00009:-00031:+00057:000683.0220:04395
04396:-00007:-00009:+00049:000683.0220:04396
04397:+00014:-00012:+00020:000683.0220:04397
04398:+00007:-00023:+00025:000683.0220:04398
04399:+00010:-00021:+00041:000683.0220:04399
04400:+00030:-00013:+00006:000683.0220:04400
04401:+00022:-00019:-00014:000683.0220:04401
04402:+00046:+00004:-00013:000683.0220:04402
04403:+00019:-00018:+00037:000683.0220:04403
04404:+00031:-00017:+00051:000683.0220:04404
04405:+00025:-00017:+00046:000683.0220:04405
04406:+00021:-00016:+00041:000707.7037:04406
04407:+00018:-00007:+00027:000707.7037:04407
04408:+00025:+00007:+00019:000707.7037:04408
04409:+00025:+00003:+00016:000707.7037:04409
04410:+00025:+00004:+00023:000707.7037:04410
04411:+00025:+00004:+00024:000707.7037:04411
04412:+00020:+00004:+00021:000707.7037:04412
04413:+00024:+00002:+00000:000707.7037:04413
04414:+00020:+00000:+00016:000707.7037:04414
04415:+00041:+00009:-00012:000707.7037:04415
04416:+00041:+00036:+00022:000707.7037:04416
04417:+00039:+00023:+00019:000707.7037:04417
04418:+00035:+00036:+00029:000707.7037:04418
04419:+00035:+00024:+00024:000707.7037:04419
04420:+00034:+00029:+00018:000707.7037:04420
04421:+00046:+00012:+00023:000707.7037:04421
04422:+00022:+00035:+00011:000707.7037:04422
04423:+00023:+00013:+00011:000707.7037:04423
04424:+00025:+00031:-00004:000707.7037:04424
04425:+00021:+00013:-00029:000707.7037:04425
04426:+00034:+00014:-00004:000707.7037:04426
04427:+00046:+00019:+00007:000707.7037:04427
04428:+00059:+00016:-00036:000707.7037:04428
04429:+00062:+00016:+00034:000707.7037:04429
04430:+00077:-00007:+00064:000707.7037:04430
04431:+00063:+00005:-00009:000707.7037:04431
04432:+00091:+00004:-00085:000707.7037:04432
04433:+00118:+00001:+00080:000742.6704:04433
04434:+00104:-00008:+00096:000742.6704:04434
04435:+00053:-00008:-00044:000742.6704:04435
04436:+00076:-00014:+00002:000742.6704:04436
04437:+00073:-00037:+00041:000742.6704:04437
04438:+00009:-00030:+00037:000742.6704:04438
04439:+00007:-00027:-00001:000742.6704:04439
04440:+00012:-00047:-00015:000742.6704:04440
04441:+00027:-00049:+00000:000742.6704:04441
04442:+00013:-00048:+00000:000742.6704:04442
04443:+00001:-00048:-00027:000742.6704:04443
04444:-00006:-00048:+00039:000742.6704:04444
04445:+00018:-00026:+00050:000742.6704:04445
04446:+00004:-00025:+00011:000742.6704:04446
04447:+00032:-00035:+00009:000742.6704:04447
04448:+00028:-00015:+00026:000742.6704:04448
04449:+00030:-00011:+00016:000742.6704:04449
04450:+00021:-00009:-00001:000742.6704:04450
04451:+00035:+00006:-00009:000742.6704:04451
04452:+00046:-00020:+00020:000742.6704:04452
04453:+00035:-00016:+00022:000742.6704:04453
04454:+00024:-00020:+00010:000742.6704:04454
04455:+00022:-00021:-00005:000742.6704:04455
04456:+00025:-00019:-00011:000742.6704:04456
04457:+00047:+00008:+00007:000742.6704:04457
04458:+00021:-00007:-00011:000742.6704:04458
04459:+00040:+00013:+00028:000742.6704:04459
04460:+00059:+00008:+00008:000742.6704:04460
04461:+00051:+00012:+00013:000696.7730:04461
04462:+00052:+00012:+00037:000696.7730:04462
04463:+00073:+00014:+00002:000696.7730:04463
04464:+00053:+00033:-00006:000696.7730:04464
04465:+00072:+00025:-00011:000696.7730:04465
04466:+00068:+00037:-00004:000696.7730:04466
04467:+00054:+00027:-00013:000696.7730:04467
04468:+00076:+00026:-00014:000696.7730:04468
04469:+00074:+00051:+00008:000696.7730:04469
04470:+00059:+00038:-00028:000696.7730:04470
04471:+00063:+00030:-00014:000696.7730:04471
04472:+00057:+00037:+00006:000696.7730:04472
04473:+00043:+00032:-00009:000696.7730:04473
04474:+00025:+00012:-00011:000696.7730:04474
04475:+00022:+00012:+00008:000696.7730:04475
04476:+00004:+00016:-00008:000696.7730:04476
04477:+00005:+00007:-00009:000696.7730:04477
04478:+00026:+00006:+00006:000696.7730:04478
04479:+00005:+00001:-00028:000696.7730:04479
04480:+00016:+00006:-00006:000696.7730:04480
04481:+00017:-00016:+00008:000696.7730:04481
04482:+00003:+00000:-00012:000696.7730:04482
04483:+00006:+00004:-00009:000696.7730:04483
04484:+00009:+00003:-00007:000696.7730:04484
04485:+00005:+00003:-00005:000696.7730:04485
04486:+00025:-00006:+00008:000696.7730:04486
04487:+00043:+00007:+00007:000696.7730:04487
04488:+00036:-00003:-00007:000696.7730:04488
04489:+00061:+00018:-00016:000696.7730:04489
04490:+00076:-00001:-00012:000696.7730:04490
04491:+00049:+00008:-00031:000696.7730:04491
04492:+00064:+00020:-00022:000696.7730:04492
04493:+00067:+00032:-00033:000624.9686:04493
04494:+00061:+00008:-00011:000624.9686:04494
04495:+00038:+00022:+00010:000624.9686:04495
04496:+00044:+00019:+00003:000624.9686:04496
04497:+00019:+00005:-00017:000624.9686:04497
04498:+00003:+00006:-00002:000624.9686:04498
04499:+00030:-00020:+00015:000624.9686:04499
04500:-00005:+00000:-00012:000624.9686:04500
04501:-00022:-00014:+00006:000624.9686:04501
04502:-00020:-00016:-00016:000624.9686:04502
04503:-00033:-00014:+00008:000624.9686:04503
04504:-00036:-00010:-00012:000624.9686:04504
04505:-00050:-00014:+00022:000624.9686:04505
04506:-00067:-00026:-00002:000624.9686:04506
04507:-00049:-00033:-00002:000624.9686:04507
04508:-00057:-00038:+00016:000624.9686:04508
04509:-00057:-00024:+00028:000624.9686:04509
04510:-00035:-00038:+00024:000624.9686:04510
04511:-00018:-00015:-00015:000624.9686:04511
04512:-00016:-00015:-00006:000624.9686:04512
04513:-00026:-00034:-00019:000624.9686:04513
04514:-00003:-00022:+00003:000624.9686:04514
04515:-00009:-00010:+00002:000624.9686:04515
04516:+00011:-00020:+00024:000624.9686:04516
04517:+00004:-00019:+00005:000624.9686:04517
04518:+00016:+00002:+00007:000624.9686:04518
04519:+00012:+00004:+00009:000624.9686:04519
04520:+00013:-00004:+00023:000624.9686:04520
04521:-00008:-00019:+00013:000624.9686:04521
04522:-00014:-00007:+00028:000624.9686:04522
04523:-00015:+00006:+00031:000624.9686:04523
04524:-00039:-00005:+00020:000624.9686:04524
04525:-00054:-00010:-00002:000624.9686:04525
04526:-00030:-00022:-00002:000624.9686:04526
04527:-00045:+00003:+00001:000624.9686:04527
04528:-00050:-00018:-00031:000624.9686:04528
04529:-00067:+00007:+00006:000624.9686:04529
04530:-00044:-00016:+00021:000551.5775:04530
04531:-00061:+00006:-00001:000551.5775:04531
04532:-00046:+00003:+00029:000551.5775:04532
04533:-00044:-00006:+00025:000551.5775:04533
04534:-00046:+00002:+00002:000551.5775:04534
04535:-00052:-00007:+00000:000551.5775:04535
04536:-00030:+00005:+00023:000551.5775:04536
04537:-00029:-00010:-00015:000551.5775:04537
04538:-00034:-00031:-00011:000551.5775:04538
04539:-00018:-00015:+00002:000551.5775:04539
04540:-00040:-00021:+00022:000551.5775:04540
04541:-00014:-00010:+00052:000551.5775:04541
04542:-00001:+00001:+00058:000551.5775:04542
04543:-00009:-00022:+00016:000551.5775:04543
04544:+00016:-00020:+00005:000551.5775:04544
04545:+00013:-00008:+00017:000551.5775:04545
04546:+00004:-00020:+00001:000551.5775:04546
04547:-00007:+00000:+00019:000551.5775:04547
04548:-00007:-00020:+00031:000551.5775:04548
04549:-00028:-00020:+00025:000551.5775:04549
04550:-00016:-00009:+00016:000551.5775:04550
04551:-00017:-00022:+00001:000551.5775:04551
04552:-00052:-00031:+00027:000551.5775:04552
04553:-00054:-00015:+00014:000551.5775:04553
04554:-00057:-00013:+00035:000551.5775:04554
04555:-00045:-00011:+00016:000551.5775:04555
04556:-00066:+00005:+00027:000551.5775:04556
04557:-00047:+00007:+00024:000551.5775:04557
04558:-00073:-00007:+00008:000551.5775:04558
04559:-00033:+00015:+00019:000551.5775:04559
04560:-00032:+00021:+00018:000551.5775:04560
04561:-00030:+00023:+00019:000551.5775:04561
04562:-00038:+00017:+00015:000551.5775:04562
04563:-00013:+00017:+00015:000551.5775:04563
04564:-00037:+00022:-00014:000551.5775:04564
04565:-00019:+00020:+00006:000551.5775:04565
04566:-00023:+00035:+00008:000551.5775:04566
04567:-00013:+00011:+00027:000551.5775:04567
04568:-00022:+00013:+00038:000551.5775:04568
04569:-00023:+00027:+00031:000551.5775:04569
04570:-00025:+00014:+00014:000551.5775:04570
04571:-00022:+00011:+00012:000551.5775:04571
04572:-00015:+00013:+00003:000551.5775:04572
04573:-00018:+00013:+00003:000551.5775:04573
04574:-00017:+00014:+00026:000551.5775:04574
04575:-00028:+00031:+00026:000435.6650:04575
04576:-00027:+00011:+00027:000435.6650:04576
04577:-00018:+00012:-00011:000435.6650:04577
04578:-00038:+00018:+00014:000435.6650:04578
04579:-00039:+00018:+00008:000435.6650:04579
04580:-00018:+00011:+00007:000435.6650:04580
04581:-00056:+00007:+00020:000435.6650:04581
04582:+00024:+00007:+00020:000435.6650:04582
04583:-00055:-00014:-00011:000435.6650:04583
04584:+00018:-00007:+00011:000435.6650:04584
04585:-00066:-00027:-00011:000435.6650:04585
04586:+00024:-00005:-00021:000435.6650:04586
04587:-00057:-00033:+00013:000435.6650:04587
04588:-00007:-00001:-00010:000435.6650:04588
04589:-00016:-00012:+00039:000435.6650:04589
04590:+00017:-00007:+00008:000435.6650:04590
04591:-00026:-00019:+00026:000435.6650:04591
04592:-00013:-00019:+00008:000435.6650:04592
04593:+00013:-00020:-00015:000435.6650:04593
04594:+00000:-00008:+00028:000435.6650:04594
04595:+00000:-00020:+00017:000435.6650:04595
04596:-00009:+00004:+00051:000435.6650:04596
04597:-00012:-00014:+00004:000435.6650:04597
04598:+00002:-00022:+00024:000435.6650:04598
04599:-00003:-00010:+00012:000435.6650:04599
04600:-00007:-00020:-00016:000435.6650:04600
04601:-00001:-00038:-00003:000435.6650:04601
04602:+00001:-00016:+00001:000435.6650:04602
04603:+00000:+00002:+00021:000435.6650:04603
04604:-00027:+00007:+00009:000435.6650:04604
04605:+00000:-00004:+00024:000435.6650:04605
04606:-00005:+00000:-00013:000435.6650:04606
04607:-00023:-00006:-00014:000435.6650:04607
04608:-00021:+00018:+00002:000435.6650:04608
04609:-00024:+00000:+00023:000435.6650:04609
04610:-00028:+00014:-00015:000435.6650:04610
04611:-00018:+00027:+00012:000435.6650:04611
04612:-00016:+00026:+00005:000435.6650:04612
04613:-00040:+00047:-00030:000435.6650:04613
04614:-00020:+00052:+00008:000435.6650:04614
04615:-00036:+00050:-00011:000435.6650:04615
04616:-00020:+00051:+00003:000435.6650:04616
04617:-00037:+00050:+00004:000435.6650:04617
04618:-00016:+00029:+00039:000435.6650:04618
04619:-00020:+00029:-00009:000435.6650:04619
04620:-00038:+00024:-00018:000435.6650:04620
04621:-00038:+00036:+00011:000435.0463:04621
04622:-00031:+00033:-00001:000435.0463:04622
04623:-00019:+00023:+00003:000435.0463:04623
04624:-00018:+00015:+00024:000435.0463:04624
04625:-00013:+00020:-00007:000435.0463:04625
04626:-00013:+00010:-00032:000435.0463:04626
04627:-00007:+00021:-00016:000435.0463:04627
04628:-00009:+00021:-00017:000435.0463:04628
04629:+00016:-00004:+00002:000435.0463:04629
04630:+00009:-00001:+00027:000435.0463:04630
04631:+00026:-00007:+00013:000435.0463:04631
04632:+00006:-00007:-00030:000435.0463:04632
04633:+00004:-00001:-00017:000435.0463:04633
04634:+00008:-00002:-00011:000435.0463:04634
04635:+00017:-00007:-00002:000435.0463:04635
04636:+00010:+00007:+00022:000435.0463:04636
04637:+00004:+00007:+00021:000435.0463:04637
04638:-00006:-00007:-00008:000435.0463:04638
04639:-00006:+00012:-00010:000435.0463:04639
04640:-00003:+00018:-00006:000435.0463:04640
04641:-00021:+00015:+00006:000435.0463:04641
04642:-00024:+00017:+00025:000435.0463:04642
04643:-00026:+00019:-00012:000435.0463:04643
04644:-00036:-00001:-00028:000435.0463:04644
04645:-00015:+00010:-00009:000435.0463:04645
04646:-00019:+00023:-00004:000435.0463:04646
04647:-00036:+00008:-00014:000435.0463:04647
04648:-00017:+00012:+00006:000435.0463:04648
04649:-00025:+00012:-00003:000435.0463:04649
04650:-00029:+00035:-00047:000435.0463:04650
04651:-00028:+00026:-00022:000435.0463:04651
04652:-00026:+00051:-00006:000435.0463:04652
04653:-00026:+00024:-00015:000435.0463:04653
04654:-00002:+00050:+00004:000435.0463:04654
04655:-00004:+00027:+00002:000435.0463:04655
04656:-00023:+00025:-00027:000435.0463:04656
04657:-00027:+00025:-00008:000435.0463:04657
04658:-00001:+00026:-00017:000435.0463:04658
04659:-00037:+00025:+00012:000435.0463:04659
04660:-00038:+00032:-00015:000435.0463:04660
04661:-00039:+00046:+00013:000507.3952:04661
04662:-00054:+00035:+00010:000507.3952:04662
04663:-00035:+00015:-00016:000507.3952:04663
04664:-00043:+00014:+00010:000507.3952:04664
04665:-00055:+00015:+00006:000507.3952:04665
04666:-00052:+00015:+00024:000507.3952:04666
04667:-00041:+00034:+00002:000507.3952:04667
04668:-00042:+00020:-00002:000507.3952:04668
04669:-00043:+00020:-00009:000507.3952:04669
04670:-00041:+00017:+00013:000507.3952:04670
04671:-00040:+00023:+00027:000507.3952:04671
04672:-00041:+00017:+00000:000507.3952:04672
04673:-00005:+00020:+00026:000507.3952:04673
04674:+00001:+00011:+00021:000507.3952:04674
04675:-00006:-00003:-00012:000507.3952:04675
04676:+00017:+00019:+00002:000507.3952:04676
04677:+00008:+00019:+00015:000507.3952:04677
04678:+00013:+00010:+00023:000507.3952:04678
04679:+00009:+00021:+00003:000507.3952:04679
04680:+00007:+00015:+00020:000507.3952:04680
04681:+00014:-00007:+00003:000507.3952:04681
04682:-00007:-00004:+00000:000507.3952:04682
04683:-00008:+00003:+00018:000507.3952:04683
04684:-00003:+00004:-00002:000507.3952:04684
04685:-00001:+00004:+00016:000507.3952:04685
04686:-00001:-00016:+00021:000507.3952:04686
04687:-00039:+00001:+00024:000507.3952:04687
04688:-00038:-00012:+00015:000507.3952:04688
04689:-00019:-00019:+00016:000507.3952:04689
04690:-00019:-00033:-00001:000507.3952:04690
04691:-00041:-00033:+00000:000507.3952:04691
04692:-00018:-00034:+00028:000507.3952:04692
04693:-00020:-00011:+00022:000507.3952:04693
04694:-00036:-00022:+00024:000507.3952:04694
04695:-00016:-00019:+00012:000507.3952:04695
04696:-00022:-00019:+00025:000507.3952:04696
04697:-00005:+00006:-00016:000507.3952:04697
04698:-00004:+00020:+00004:000507.3952:04698
04699:-00005:+00016:+00023:000519.8839:04699
04700:-00008:+00009:+00021:000519.8839:04700
04701:+00017:+00011:+00009:000519.8839:04701
04702:-00007:+00033:+00004:000519.8839:04702
04703:-00007:+00015:+00001:000519.8839:04703
04704:+00011:+00047:+00025:000519.8839:04704
04705:-00001:+00033:+00013:000519.8839:04705
04706:+00002:+00025:+00022:000519.8839:04706
04707:+00000:+00034:+00039:000519.8839:04707
04708:-00004:+00033:-00001:000519.8839:04708
04709:-00016:+00009:+00005:000519.8839:04709
04710:-00027:+00033:+00022:000519.8839:04710
04711:-00015:+00008:+00012:000519.8839:04711
04712:-00014:+00016:-00028:000519.8839:04712
04713:-00018:-00007:+00012:000519.8839:04713
04714:-00018:+00005:+00023:000519.8839:04714
04715:-00033:+00004:+00001:000519.8839:04715
04716:-00038:-00018:-00001:000519.8839:04716
04717:-00039:+00004:+00010:000519.8839:04717
04718:-00037:-00021:+00023:000519.8839:04718
04719:-00015:+00005:-00001:000519.8839:04719
04720:-00027:-00018:+00027:000519.8839:04720
04721:-00023:+00000:+00008:000519.8839:04721
04722:-00022:-00005:+00014:000519.8839:04722
04723:-00005:-00007:+00002:000519.8839:04723
04724:+00000:+00007:+00001:000519.8839:04724
04725:-00010:-00007:-00015:000519.8839:04725
04726:+00011:-00005:+00013:000519.8839:04726
04727:+00011:+00000:-00003:000519.8839:04727
04728:-00009:+00001:+00003:000519.8839:04728
04729:+00005:+00001:+00029:000519.8839:04729
04730:-00011:+00003:+00021:000519.8839:04730
04731:-00011:-00020:+00003:000519.8839:04731
04732:-00012:+00006:+00004:000519.8839:04732
04733:-00022:+00006:+00000:000519.8839:04733
04734:-00028:-00019:-00011:000519.8839:04734
04735:-00015:+00003:+00004:000519.8839:04735
04736:-00013:+00004:+00010:000519.8839:04736
04737:-00029:+00001:+00021:000526.5956:04737
04738:-00014:+00004:+00002:000526.5956:04738
04739:-00040:+00004:+00010:000526.5956:04739
04740:-00019:-00005:-00016:000526.5956:04740
04741:-00019:+00016:-00012:000526.5956:04741
04742:-00027:+00022:-00015:000526.5956:04742
04743:-00015:+00021:-00005:000526.5956:04743
04744:-00022:+00021:-00002:000526.5956:04744
04745:-00021:+00022:+00007:000526.5956:04745
04746:-00005:+00018:-00001:000526.5956:04746
04747:-00004:+00011:+00009:000526.5956:04747
04748:+00002:+00032:+00026:000526.5956:04748
04749:-00002:+00008:-00016:000526.5956:04749
04750:+00001:+00010:+00010:000526.5956:04750
04751:-00012:+00020:+00006:000526.5956:04751
04752:-00022:+00008:-00001:000526.5956:04752
04753:-00005:+00008:-00016:000526.5956:04753
04754:-00027:+00012:+00009:000526.5956:04754
04755:-00038:+00021:-00017:000526.5956:04755
04756:-00040:+00000:-00013:000526.5956:04756
04757:-00042:-00002:+00011:000526.5956:04757
04758:-00028:-00007:+00006:000526.5956:04758
04759:-00030:-00002:+00012:000526.5956:04759
04760:-00040:-00002:+00011:000526.5956:04760
04761:-00043:+00008:+00003:000526.5956:04761
04762:-00031:+00007:-00015:000526.5956:04762
04763:-00029:-00007:+00006:000526.5956:04763
04764:-00030:-00007:-00014:000526.5956:04764
04765:-00032:+00007:-00011:000526.5956:04765
04766:-00016:+00003:+00010:000526.5956:04766
04767:-00040:-00003:+00000:000526.5956:04767
04768:-00016:+00006:-00017:000526.5956:04768
04769:-00015:+00019:-00014:000526.5956:04769
04770:-00019:+00008:-00015:000526.5956:04770
04771:-00020:+00019:-00018:000526.5956:04771
04772:-00026:+00016:-00014:000526.5956:04772
04773:-00028:+00022:+00021:000562.3433:04773
04774:-00013:-00003:+00021:000562.3433:04774
04775:-00025:-00005:+00000:000562.3433:04775
04776:-00014:-00002:+00021:000562.3433:04776
04777:-00017:-00003:+00009:000562.3433:04777
04778:-00040:-00006:-00011:000562.3433:04778
04779:-00031:+00008:+00012:000562.3433:04779
04780:-00055:-00004:-00003:000562.3433:04780
04781:-00031:+00000:+00001:000562.3433:04781
04782:-00052:+00017:-00001:000562.3433:04782
04783:-00033:+00010:+00012:000562.3433:04783
04784:-00032:+00021:+00020:000562.3433:04784
04785:-00037:+00011:-00011:000562.3433:04785
04786:-00031:+00022:-00015:000562.3433:04786
04787:-00031:+00008:+00010:000562.3433:04787
04788:-00026:+00032:+00021:000562.3433:04788
04789:-00029:+00034:+00005:000562.3433:04789
04790:-00030:+00032:-00018:000562.3433:04790
04791:-00020:+00030:+00005:000562.3433:04791
04792:-00027:+00033:+00012:000562.3433:04792
04793:-00037:+00009:+00012:000562.3433:04793
04794:-00025:+00009:+00018:000562.3433:04794
04795:-00016:+00000:+00002:000562.3433:04795
04796:-00018:+00006:+00010:000562.3433:04796
04797:-00017:-00001:+00011:000562.3433:04797
04798:-00040:-00018:+00023:000562.3433:04798
04799:-00043:+00001:-00014:000562.3433:04799
04800:-00034:-00022:+00003:000562.3433:04800
04801:-00031:-00021:+00009:000562.3433:04801
04802:-00056:-00009:+00007:000562.3433:04802
04803:-00055:-00019:+00024:000562.3433:04803
04804:-00053:-00020:+00027:000562.3433:04804
04805:-00055:-00011:+00010:000562.3433:04805
04806:-00032:-00019:+00009:000562.3433:04806
04807:-00035:-00020:+00012:000562.3433:04807
04808:-00032:-00008:-00003:000562.3433:04808
04809:-00040:+00004:+00001:000549.7181:04809
04810:-00038:-00019:+00023:000549.7181:04810
04811:-00017:+00004:+00002:000549.7181:04811
04812:-00023:+00006:-00012:000549.7181:04812
04813:-00013:-00006:-00016:000549.7181:04813
04814:-00022:+00015:+00002:000549.7181:04814
04815:-00023:+00020:+00027:000549.7181:04815
04816:-00002:+00000:+00025:000549.7181:04816
04817:-00023:-00001:-00001:000549.7181:04817
04818:-00004:+00017:+00003:000549.7181:04818
04819:-00027:+00016:+00002:000549.7181:04819
04820:-00036:+00018:+00015:000549.7181:04820
04821:-00017:+00008:+00027:000549.7181:04821
04822:-00043:+00011:+00004:000549.7181:04822
04823:-00028:+00020:+00005:000549.7181:04823
04824:-00030:+00018:+00003:000549.7181:04824
04825:-00042:+00008:+00025:000549.7181:04825
04826:-00045:+00021:+00005:000549.7181:04826
04827:-00035:+00022:+00008:000549.7181:04827
04828:-00035:+00020:-00007:000549.7181:04828
04829:-00054:+00016:+00002:000549.7181:04829
04830:-00028:-00004:+00038:000549.7181:04830
04831:-00029:-00003:+00026:000549.7181:04831
04832:-00036:+00000:-00016:000549.7181:04832
04833:-00027:+00023:+00010:000549.7181:04833
04834:-00022:+00000:+00005:000549.7181:04834
04835:-00028:+00020:+00019:000549.7181:04835
04836:+00001:-00001:+00026:000549.7181:04836
04837:+00000:+00022:+00025:000549.7181:04837
04838:+00000:+00000:+00006:000549.7181:04838
04839:-00002:+00020:-00001:000549.7181:04839
04840:-00009:+00019:+00031:000549.7181:04840
04841:-00011:+00008:+00022:000549.7181:04841
04842:-00012:+00034:+00013:000549.7181:04842
04843:-00009:+00010:+00005:000549.7181:04843
04844:+00002:-00001:+00008:000573.6700:04844
04845:-00003:+00011:+00000:000573.6700:04845
04846:-00005:+00021:+00035:000573.6700:04846
04847:-00026:-00004:-00012:000573.6700:04847
04848:-00038:+00022:+00006:000573.6700:04848
04849:-00015:+00017:+00007:000573.6700:04849
04850:-00038:+00000:-00003:000573.6700:04850
04851:-00037:+00004:+00024:000573.6700:04851
04852:-00036:-00002:+00022:000573.6700:04852
04853:-00042:-00006:-00002:000573.6700:04853
04854:-00040:+00007:+00006:000573.6700:04854
04855:-00042:+00006:+00011:000573.6700:04855
04856:-00039:+00002:+00023:000573.6700:04856
04857:-00018:+00002:-00001:000573.6700:04857
04858:-00017:+00003:-00002:000573.6700:04858
04859:-00013:-00007:-00002:000573.6700:04859
04860:-00017:-00020:+00022:000573.6700:04860
04861:-00026:-00008:+00026:000573.6700:04861
04862:-00027:-00017:-00001:000573.6700:04862
04863:-00018:-00005:-00013:000573.6700:04863
04864:-00004:+00005:-00014:000573.6700:04864
04865:-00003:-00003:+00008:000573.6700:04865
04866:-00003:+00006:+00004:000573.6700:04866
04867:-00008:-00007:+00025:000573.6700:04867
04868:-00012:-00001:-00002:000573.6700:04868
04869:-00010:+00018:-00015:000573.6700:04869
04870:+00001:+00020:-00015:000573.6700:04870
04871:-00003:+00022:+00021:000573.6700:04871
04872:-00026:+00019:+00022:000573.6700:04872
04873:-00022:+00015:+00003:000573.6700:04873
04874:-00024:+00015:-00012:000573.6700:04874
04875:-00015:+00021:-00016:000573.6700:04875
04876:-00016:+00019:-00014:000626.5859:04876
04877:-00026:+00021:+00021:000626.5859:04877
04878:-00042:+00018:-00014:000626.5859:04878
04879:-00031:-00001:+00007:000626.5859:04879
04880:-00020:+00020:-00015:000626.5859:04880
04881:-00034:+00018:-00002:000626.5859:04881
04882:-00042:+00000:+00025:000626.5859:04882
04883:-00037:+00021:+00054:000626.5859:04883
04884:-00014:+00011:-00015:000626.5859:04884
04885:-00014:+00009:-00015:000626.5859:04885
04886:-00009:+00009:+00015:000626.5859:04886
04887:-00001:+00008:-00013:000626.5859:04887
04888:-00008:+00009:+00011:000626.5859:04888
04889:-00009:+00010:-00005:000626.5859:04889
04890:-00023:+00008:+00011:000626.5859:04890
04891:-00010:+00018:+00011:000626.5859:04891
04892:+00012:+00013:+00021:000626.5859:04892
04893:+00015:+00010:-00001:000626.5859:04893
04894:-00007:+00011:+00008:000626.5859:04894
04895:+00001:+00022:-00005:000626.5859:04895
04896:-00001:-00001:-00005:000626.5859:04896
04897:-00004:+00008:-00015:000626.5859:04897
04898:-00023:+00011:-00014:000626.5859:04898
04899:-00025:+00019:+00006:000626.5859:04899
04900:-00019:+00019:-00009:000626.5859:04900
04901:-00019:+00019:+00002:000626.5859:04901
04902:-00018:-00004:-00011:000626.5859:04902
04903:-00036:+00000:+00007:000626.5859:04903
04904:-00027:-00002:+00002:000626.5859:04904
04905:-00014:+00018:+00023:000626.5859:04905
04906:-00022:+00018:+00010:000626.5859:04906
04907:-00004:+00031:-00005:000647.8200:04907
04908:-00024:+00021:+00001:000647.8200:04908
04909:-00027:+00012:-00005:000647.8200:04909
04910:-00026:+00031:+00022:000647.8200:04910
04911:-00028:+00014:-00020:000647.8200:04911
04912:-00016:+00015:-00003:000647.8200:04912
04913:-00004:+00013:-00029:000647.8200:04913
04914:-00018:+00032:-00016:000647.8200:04914
04915:-00024:+00010:-00028:000647.8200:04915
04916:-00024:+00035:-00002:000647.8200:04916
04917:-00028:+00011:-00001:000647.8200:04917
04918:-00039:+00015:-00007:000647.8200:04918
04919:-00038:+00019:+00019:000647.8200:04919
04920:-00016:-00004:+00006:000647.8200:04920
04921:-00042:-00004:-00015:000647.8200:04921
04922:-00039:-00007:+00009:000647.8200:04922
04923:-00038:+00007:+00010:000647.8200:04923
04924:-00028:-00017:-00011:000647.8200:04924
04925:-00024:+00001:+00001:000647.8200:04925
04926:-00028:+00003:+00011:000647.8200:04926
04927:-00014:-00016:+00008:000647.8200:04927
04928:-00027:+00005:+00000:000647.8200:04928
04929:-00021:-00006:+00002:000647.8200:04929
04930:+00001:+00007:-00012:000647.8200:04930
04931:+00001:+00017:+00005:000647.8200:04931
04932:-00011:+00004:+00040:000647.8200:04932
04933:+00000:+00019:-00001:000647.8200:04933
04934:-00009:+00010:-00001:000647.8200:04934
04935:-00002:+00022:+00011:000647.8200:04935
04936:-00016:+00020:+00004:000684.4519:04936
04937:-00027:+00011:+00002:000684.4519:04937
04938:-00020:+00011:-00013:000684.4519:04938
04939:-00043:+00022:+00010:000684.4519:04939
04940:-00042:+00015:+00021:000684.4519:04940
04941:-00017:+00019:+00019:000684.4519:04941
04942:-00040:+00018:+00010:000684.4519:04942
04943:-00038:+00016:+00014:000684.4519:04943
04944:-00032:+00016:+00027:000684.4519:04944
04945:-00048:+00016:+00028:000684.4519:04945
04946:-00029:+00017:+00008:000684.4519:04946
04947:-00043:-00001:-00030:000684.4519:04947
04948:-00041:+00015:-00029:000684.4519:04948
04949:-00016:+00017:-00012:000684.4519:04949
04950:+00000:-00004:+00038:000684.4519:04950
04951:-00021:-00001:+00010:000684.4519:04951
04952:-00005:+00021:+00005:000684.4519:04952
04953:-00010:+00008:+00020:000684.4519:04953
04954:-00001:+00032:-00002:000684.4519:04954
04955:-00009:+00032:+00006:000684.4519:04955
04956:+00014:+00026:+00011:000684.4519:04956
04957:+00015:+00027:+00001:000684.4519:04957
04958:+00029:+00048:+00024:000684.4519:04958
04959:+00006:+00034:+00028:000684.4519:04959
04960:+00006:+00024:+00027:000684.4519:04960
04961:-00007:+00036:+00011:000684.4519:04961
04962:+00015:+00048:-00008:000684.4519:04962
04963:+00013:+00031:-00007:000684.4519:04963
04964:-00008:+00038:-00047:000731.9231:04964
04965:-00021:+00027:+00012:000731.9231:04965
04966:-00001:+00025:+00014:000731.9231:04966
04967:-00017:+00024:+00024:000731.9231:04967
04968:-00027:+00037:-00001:000731.9231:04968
04969:-00039:+00033:-00014:000731.9231:04969
04970:-00040:+00037:+00012:000731.9231:04970
04971:-00033:+00033:+00001:000731.9231:04971
04972:-00041:+00031:+00011:000731.9231:04972
04973:-00030:+00020:-00025:000731.9231:04973
04974:-00030:+00009:+00011:000731.9231:04974
04975:-00030:+00016:+00023:000731.9231:04975
04976:-00037:-00005:+00018:000731.9231:04976
04977:-00013:-00001:-00001:000731.9231:04977
04978:-00037:-00002:+00010:000731.9231:04978
04979:-00013:+00005:-00010:000731.9231:04979
04980:-00013:+00000:-00032:000731.9231:04980
04981:+00001:+00006:-00020:000731.9231:04981
04982:-00027:+00022:+00025:000731.9231:04982
04983:-00012:+00000:+00018:000731.9231:04983
04984:-00012:+00018:+00030:000731.9231:04984
04985:-00011:+00019:-00013:000731.9231:04985
04986:-00005:+00022:-00013:000731.9231:04986
04987:+00002:+00031:+00009:000731.9231:04987
04988:-00008:+00034:-00018:000731.9231:04988
04989:-00009:+00035:-00018:000731.9231:04989
04990:-00009:+00036:+00007:000731.9231:04990
04991:-00011:+00031:+00027:000726.0178:04991
04992:+00000:+00012:+00056:000726.0178:04992
04993:-00021:+00033:+00023:000726.0178:04993
04994:-00016:+00011:-00007:000726.0178:04994
04995:-00014:+00009:+00012:000726.0178:04995
04996:-00003:+00020:+00015:000726.0178:04996
04997:-00001:-00007:+00014:000726.0178:04997
04998:-00002:+00001:+00022:000726.0178:04998
04999:-00021:-00018:+00033:000726.0178:04999
05000:-00024:-00035:+00037:000726.0178:05000
05001:-00053:-00033:+00025:000726.0178:05001
05002:-00019:-00014:-00004:000726.0178:05002
05003:-00039:-00015:+00004:000726.0178:05003
05004:-00018:-00036:+00013:000726.0178:05004
05005:-00039:-00031:+00030:000726.0178:05005
05006:-00022:-00028:+00085:000726.0178:05006
05007:-00022:-00048:+00061:000726.0178:05007
05008:+00015:-00038:+00044:000726.0178:05008
05009:+00009:-00013:+00025:000726.0178:05009
05010:+00010:-00036:+00016:000726.0178:05010
05011:+00019:-00031:+00030:000726.0178:05011
05012:+00020:-00015:-00013:000726.0178:05012
05013:+00048:-00015:+00007:000726.0178:05013
05014:+00020:-00014:+00025:000726.0178:05014
05015:+00046:-00011:+00043:000726.0178:05015
05016:+00033:-00032:+00088:000726.0178:05016
05017:+00042:+00007:+00041:000726.0178:05017
05018:+00023:+00004:+00030:000737.7303:05018
05019:+00020:+00009:+00031:000737.7303:05019
05020:+00015:+00036:+00046:000737.7303:05020
05021:+00029:+00036:+00024:000737.7303:05021
05022:+00027:+00038:+00006:000737.7303:05022
05023:+00017:+00030:-00015:000737.7303:05023
05024:-00024:+00037:-00015:000737.7303:05024
05025:-00002:+00048:+00001:000737.7303:05025
05026:-00018:+00039:-00009:000737.7303:05026
05027:-00025:+00062:-00026:000737.7303:05027
05028:-00014:+00063:-00005:000737.7303:05028
05029:-00002:+00068:-00094:000737.7303:05029
05030:-00009:+00054:+00038:000737.7303:05030
05031:+00035:+00052:+00143:000737.7303:05031
05032:+00003:+00026:-00011:000737.7303:05032
05033:+00025:+00049:-00100:000737.7303:05033
05034:+00066:+00046:+00081:000737.7303:05034
05035:+00047:+00015:+00068:000737.7303:05035
05036:+00043:+00034:-00053:000737.7303:05036
05037:+00073:+00020:-00032:000737.7303:05037
05038:+00069:+00010:-00014:000737.7303:05038
05039:+00042:-00003:-00180:000737.7303:05039
05040:+00054:+00003:-00051:000737.7303:05040
05041:+00092:-00008:+00190:000737.7303:05041
05042:+00038:+00007:+00009:000737.7303:05042
05043:+00032:-00002:-00046:000737.7303:05043
05044:+00042:-00031:+00010:000761.8602:05044
05045:+00003:-00029:-00042:000761.8602:05045
05046:-00021:-00048:-00055:000761.8602:05046
05047:+00011:-00053:-00001:000761.8602:05047
05048:-00009:-00044:+00035:000761.8602:05048
05049:+00003:-00071:+00030:000761.8602:05049
05050:+00000:-00072:-00029:000761.8602:05050
05051:-00027:-00069:-00025:000761.8602:05051
05052:+00007:-00093:-00018:000761.8602:05052
05053:+00006:-00069:+00025:000761.8602:05053
05054:+00019:-00072:+00070:000761.8602:05054
05055:+00045:-00071:+00040:000761.8602:05055
05056:+00046:-00082:-00003:000761.8602:05056
05057:+00052:-00044:+00027:000761.8602:05057
05058:+00034:-00066:-00012:000761.8602:05058
05059:+00036:-00039:-00001:000761.8602:05059
05060:+00077:-00033:+00095:000761.8602:05060
05061:+00080:-00013:+00019:000761.8602:05061
05062:+00049:-00005:-00002:000761.8602:05062
05063:+00103:+00018:+00031:000761.8602:05063
05064:+00069:+00010:+00048:000761.8602:05064
05065:+00070:+00035:+00017:000761.8602:05065
05066:+00055:+00049:-00001:000761.8602:05066
05067:+00053:+00066:+00022:000761.8602:05067
05068:+00049:+00063:+00001:000761.8602:05068
05069:+00037:+00041:+00021:000761.8602:05069
05070:+00048:+00066:-00017:000761.8602:05070
05071:+00057:+00066:-00026:000735.8862:05071
05072:+00040:+00069:-00028:000735.8862:05072
05073:+00023:+00058:+00006:000735.8862:05073
05074:+00044:+00064:+00020:000735.8862:05074
05075:+00024:+00063:+00018:000735.8862:05075
05076:+00032:+00045:-00013:000735.8862:05076
05077:+00027:+00048:-00017:000735.8862:05077
05078:+00010:+00038:-00002:000735.8862:05078
05079:+00005:+00013:-00012:000735.8862:05079
05080:-00008:+00012:-00015:000735.8862:05080
05081:+00007:+00009:-00018:000735.8862:05081
05082:+00013:+00020:-00031:000735.8862:05082
05083:+00006:-00003:-00034:000735.8862:05083
05084:+00009:+00022:-00022:000735.8862:05084
05085:+00042:-00002:-00014:000735.8862:05085
05086:+00019:-00005:+00007:000735.8862:05086
05087:+00047:+00001:-00009:000735.8862:05087
05088:+00057:+00002:-00027:000735.8862:05088
05089:+00062:-00017:-00006:000735.8862:05089
05090:+00038:-00013:-00003:000735.8862:05090
05091:+00050:-00019:-00004:000735.8862:05091
05092:+00050:-00022:-00042:000735.8862:05092
05093:+00056:-00012:-00057:000735.8862:05093
05094:+00073:+00004:-00073:000735.8862:05094
05095:+00076:-00019:-00057:000735.8862:05095
05096:+00056:+00004:-00047:000735.8862:05096
05097:+00053:-00004:-00028:000735.8862:05097
05098:+00073:-00005:-00028:000735.8862:05098
05099:+00040:-00005:-00026:000735.8862:05099
05100:+00038:+00022:-00016:000696.6494:05100
05101:+00058:+00018:+00004:000696.6494:05101
05102:+00048:+00018:-00015:000696.6494:05102
05103:+00030:+00009:-00021:000696.6494:05103
05104:+00003:+00018:-00028:000696.6494:05104
05105:+00000:+00020:-00031:000696.6494:05105
05106:-00013:-00001:-00016:000696.6494:05106
05107:-00013:+00007:+00043:000696.6494:05107
05108:-00037:-00017:+00037:000696.6494:05108
05109:-00053:-00011:-00015:000696.6494:05109
05110:-00040:-00020:-00007:000696.6494:05110
05111:-00034:-00034:+00009:000696.6494:05111
05112:-00054:-00031:+00023:000696.6494:05112
05113:-00052:-00027:+00033:000696.6494:05113
05114:-00046:-00041:+00027:000696.6494:05114
05115:-00065:-00063:-00009:000696.6494:05115
05116:-00064:-00045:+00021:000696.6494:05116
05117:-00068:-00066:+00003:000696.6494:05117
05118:-00072:-00062:+00037:000696.6494:05118
05119:-00058:-00046:+00019:000696.6494:05119
05120:-00028:-00049:+00004:000696.6494:05120
05121:-00037:-00051:-00019:000696.6494:05121
05122:-00024:-00029:-00001:000696.6494:05122
05123:-00019:-00035:+00032:000696.6494:05123
05124:-00024:-00026:+00037:000696.6494:05124
05125:-00002:-00032:+00030:000696.6494:05125
05126:-00021:-00009:+00039:000696.6494:05126
05127:-00021:-00033:+00038:000696.6494:05127
05128:-00027:-00014:+00020:000696.6494:05128
05129:+00001:-00037:+00037:000696.6494:05129
05130:-00037:-00038:+00000:000696.6494:05130
05131:-00047:-00030:+00039:000696.6494:05131
05132:-00033:-00047:+00035:000696.6494:05132
05133:-00063:-00048:+00038:000616.2271:05133
05134:-00082:-00046:+00014:000616.2271:05134
05135:-00070:-00036:+00041:000616.2271:05135
05136:-00050:-00035:+00036:000616.2271:05136
05137:-00049:-00036:+00034:000616.2271:05137
05138:-00031:-00007:+00042:000616.2271:05138
05139:-00032:+00015:+00020:000616.2271:05139
05140:-00029:+00022:+00028:000616.2271:05140
05141:-00015:+00020:+00001:000616.2271:05141
05142:-00020:+00031:+00009:000616.2271:05142
05143:-00015:+00013:-00029:000616.2271:05143
05144:-00013:+00010:+00022:000616.2271:05144
05145:-00022:+00009:-00001:000616.2271:05145
05146:-00027:-00003:+00004:000616.2271:05146
05147:-00024:-00002:+00002:000616.2271:05147
05148:-00027:-00002:+00017:000616.2271:05148
05149:-00015:+00002:+00004:000616.2271:05149
05150:-00043:-00009:+00039:000616.2271:05150
05151:-00005:-00018:+00023:000616.2271:05151
05152:-00041:-00033:+00004:000616.2271:05152
05153:-00031:-00030:-00014:000616.2271:05153
05154:-00051:-00015:-00002:000616.2271:05154
05155:-00044:-00028:+00008:000616.2271:05155
05156:-00066:-00028:+00022:000616.2271:05156
05157:-00057:-00050:+00021:000616.2271:05157
05158:-00066:-00038:+00003:000616.2271:05158
05159:-00048:-00029:-00004:000616.2271:05159
05160:-00047:-00033:+00023:000616.2271:05160
05161:-00031:-00020:+00027:000616.2271:05161
05162:-00034:-00008:-00003:000616.2271:05162
05163:-00037:-00017:+00004:000616.2271:05163
05164:-00020:+00003:+00006:000616.2271:05164
05165:-00017:-00016:+00009:000616.2271:05165
05166:-00022:-00005:+00006:000616.2271:05166
05167:-00009:+00016:+00024:000616.2271:05167
05168:-00012:+00016:+00009:000616.2271:05168
05169:-00001:+00010:+00000:000616.2271:05169
05170:-00013:+00031:+00006:000616.2271:05170
05171:-00003:+00011:+00002:000616.2271:05171
05172:-00024:+00010:-00014:000511.3413:05172
05173:-00018:+00034:+00022:000511.3413:05173
05174:-00030:+00023:+00026:000511.3413:05174
05175:-00051:+00010:+00010:000511.3413:05175
05176:-00046:+00011:+00012:000511.3413:05176
05177:-00070:+00036:-00001:000511.3413:05177
05178:-00060:+00034:+00010:000511.3413:05178
05179:-00072:+00048:+00072:000511.3413:05179
05180:-00016:+00039:+00040:000511.3413:05180
05181:-00101:+00053:-00035:000511.3413:05181
05182:+00079:+00060:+00068:000511.3413:05182
05183:-00035:+00032:+00037:000511.3413:05183
05184:+00012:+00053:+00005:000511.3413:05184
05185:-00017:+00019:+00038:000511.3413:05185
05186:-00024:+00013:+00005:000511.3413:05186
05187:+00029:-00002:+00012:000511.3413:05187
05188:-00021:-00005:-00012:000511.3413:05188
05189:-00009:+00008:-00028:000511.3413:05189
05190:-00072:-00011:+00042:000511.3413:05190
05191:-00026:-00020:+00031:000511.3413:05191
05192:-00050:-00022:+00044:000511.3413:05192
05193:-00060:-00035:-00010:000511.3413:05193
05194:-00048:-00029:+00009:000511.3413:05194
05195:-00029:-00052:-00009:000511.3413:05195
05196:-00015:-00048:+00032:000511.3413:05196
05197:-00024:-00045:+00042:000511.3413:05197
05198:+00010:-00047:+00010:000511.3413:05198
05199:+00011:-00027:+00023:000511.3413:05199
05200:+00007:-00029:+00010:000511.3413:05200
05201:+00030:-00026:-00006:000511.3413:05201
05202:+00028:-00032:-00079:000511.3413:05202
05203:+00042:-00027:-00005:000511.3413:05203
05204:+00073:-00026:+00176:000511.3413:05204
05205:+00057:-00037:+00064:000511.3413:05205
05206:+00013:-00036:-00040:000511.3413:05206
05207:+00012:-00047:-00106:000511.3413:05207
05208:+00030:-00014:-00024:000511.3413:05208
05209:-00009:-00023:+00069:000511.3413:05209
05210:-00002:-00008:+00018:000511.3413:05210
05211:-00012:+00005:+00036:000511.3413:05211
05212:-00007:+00017:+00007:000511.3413:05212
05213:-00002:+00010:-00015:000511.3413:05213
05214:-00027:+00050:+00025:000474.1097:05214
05215:-00013:+00050:+00004:000474.1097:05215
05216:-00015:+00039:+00012:000474.1097:05216
05217:-00021:+00069:+00011:000474.1097:05217
05218:-00026:+00061:+00014:000474.1097:05218
05219:-00059:+00077:-00013:000474.1097:05219
05220:-00043:+00079:+00010:000474.1097:05220
05221:-00036:+00057:-00013:000474.1097:05221
05222:-00014:+00060:+00015:000474.1097:05222
05223:-00017:+00065:+00005:000474.1097:05223
05224:-00016:+00062:+00023:000474.1097:05224
05225:-00002:+00052:-00014:000474.1097:05225
05226:-00012:+00042:-00028:000474.1097:05226
05227:-00009:+00039:-00033:000474.1097:05227
05228:+00000:+00029:+00025:000474.1097:05228
05229:-00003:+00038:+00024:000474.1097:05229
05230:+00003:+00029:+00021:000474.1097:05230
05231:-00010:+00033:-00013:000474.1097:05231
05232:-00013:+00012:-00014:000474.1097:05232
05233:-00003:+00021:+00002:000474.1097:05233
05234:-00003:-00002:-00008:000474.1097:05234
05235:-00002:+00006:-00028:000474.1097:05235
05236:-00002:-00006:-00010:000474.1097:05236
05237:-00023:-00019:+00012:000474.1097:05237
05238:-00038:+00000:-00009:000474.1097:05238
05239:-00021:+00005:+00012:000474.1097:05239
05240:-00004:-00006:-00016:000474.1097:05240
05241:-00019:+00006:-00007:000474.1097:05241
05242:-00015:-00003:-00006:000474.1097:05242
05243:-00015:+00000:+00007:000474.1097:05243
05244:-00002:+00033:-00003:000474.1097:05244
05245:-00010:+00028:-00003:000474.1097:05245
05246:+00013:+00048:+00000:000474.1097:05246
05247:-00003:+00023:-00012:000474.1097:05247
05248:-00011:+00032:-00011:000474.1097:05248
05249:-00011:+00015:+00019:000474.1097:05249
05250:-00006:+00031:+00010:000474.1097:05250
05251:-00022:+00033:+00012:000474.1097:05251
05252:+00001:+00012:+00027:000474.1097:05252
05253:-00012:+00013:+00000:000474.1097:05253
05254:+00001:+00020:+00001:000497.2388:05254
05255:+00001:+00009:+00024:000497.2388:05255
05256:-00005:-00002:+00006:000497.2388:05256
05257:-00043:-00005:-00032:000497.2388:05257
05258:-00038:-00003:+00005:000497.2388:05258
05259:-00037:+00016:-00015:000497.2388:05259
05260:-00030:+00007:-00001:000497.2388:05260
05261:-00033:-00006:+00011:000497.2388:05261
05262:-00034:-00004:+00007:000497.2388:05262
05263:-00035:-00005:-00030:000497.2388:05263
05264:-00044:+00007:+00011:000497.2388:05264
05265:-00032:-00002:+00004:000497.2388:05265
05266:-00044:+00006:+00016:000497.2388:05266
05267:-00066:+00003:-00012:000497.2388:05267
05268:-00068:-00004:-00014:000497.2388:05268
05269:-00068:+00007:-00009:000497.2388:05269
05270:-00065:-00001:+00025:000497.2388:05270
05271:-00047:-00002:+00013:000497.2388:05271
05272:-00060:-00005:+00025:000497.2388:05272
05273:-00069:-00002:-00017:000497.2388:05273
05274:-00066:+00023:-00009:000497.2388:05274
05275:-00047:+00013:+00026:000497.2388:05275
05276:-00051:+00013:+00008:000497.2388:05276
05277:-00055:+00033:+00033:000497.2388:05277
05278:-00034:+00032:+00010:000497.2388:05278
05279:-00055:+00032:-00013:000497.2388:05279
05280:-00033:+00035:-00011:000497.2388:05280
05281:-00035:+00037:+00033:000497.2388:05281
05282:-00030:+00035:+00014:000497.2388:05282
05283:-00040:+00028:+00036:000497.2388:05283
05284:-00014:+00049:+00026:000497.2388:05284
05285:-00043:+00052:-00001:000497.2388:05285
05286:-00037:+00040:+00013:000497.2388:05286
05287:-00022:+00063:+00019:000497.2388:05287
05288:-00022:+00041:+00024:000497.2388:05288
05289:-00001:+00040:+00020:000497.2388:05289
05290:-00021:+00042:+00036:000497.2388:05290
05291:+00001:+00052:-00013:000497.2388:05291
05292:-00010:+00030:-00014:000497.2388:05292
05293:-00009:+00026:+00005:000497.2388:05293
05294:-00022:-00001:+00018:000497.2388:05294
05295:-00013:+00003:+00003:000490.9733:05295
05296:-00019:-00023:+00038:000490.9733:05296
05297:-00042:-00021:-00002:000490.9733:05297
05298:-00045:-00036:+00000:000490.9733:05298
05299:-00035:-00025:+00006:000490.9733:05299
05300:-00055:-00025:+00020:000490.9733:05300
05301:-00052:-00040:-00003:000490.9733:05301
05302:-00030:-00039:+00026:000490.9733:05302
05303:-00019:-00040:+00008:000490.9733:05303
05304:-00041:-00053:-00033:000490.9733:05304
05305:-00018:-00040:+00024:000490.9733:05305
05306:-00015:-00043:+00017:000490.9733:05306
05307:-00028:-00062:+00038:000490.9733:05307
05308:-00022:-00049:+00023:000490.9733:05308
05309:-00002:-00029:+00035:000490.9733:05309
05310:-00003:-00038:-00014:000490.9733:05310
05311:-00002:-00047:+00008:000490.9733:05311
05312:-00011:-00012:+00004:000490.9733:05312
05313:-00027:-00008:+00036:000490.9733:05313
05314:-00011:-00019:+00037:000490.9733:05314
05315:+00000:+00002:-00002:000490.9733:05315
05316:-00002:-00017:-00017:000490.9733:05316
05317:-00022:+00017:-00015:000490.9733:05317
05318:-00024:+00009:+00018:000490.9733:05318
05319:-00026:+00010:+00019:000490.9733:05319
05320:-00023:+00010:+00036:000490.9733:05320
05321:-00017:+00033:+00024:000490.9733:05321
05322:-00015:+00028:+00006:000490.9733:05322
05323:-00041:+00051:-00031:000490.9733:05323
05324:-00038:+00048:+00001:000490.9733:05324
05325:-00033:+00027:+00027:000490.9733:05325
05326:-00041:+00035:+00020:000490.9733:05326
05327:-00017:+00035:-00012:000490.9733:05327
05328:-00029:+00032:-00032:000490.9733:05328
05329:-00043:+00034:-00003:000490.9733:05329
05330:-00040:+00033:+00005:000490.9733:05330
05331:-00015:+00032:+00036:000490.9733:05331
05332:-00042:+00022:+00014:000490.9733:05332
05333:-00027:+00008:+00033:000490.9733:05333
05334:-00015:-00002:+00010:000490.9733:05334
05335:-00038:-00005:-00003:000490.9733:05335
05336:-00003:+00008:-00003:000490.9733:05336
05337:-00003:+00004:+00025:000471.6056:05337
05338:+00001:-00019:+00024:000471.6056:05338
05339:-00005:-00016:+00037:000471.6056:05339
05340:-00007:-00020:-00019:000471.6056:05340
05341:-00023:-00013:-00048:000471.6056:05341
05342:+00048:-00008:+00016:000471.6056:05342
05343:+00013:-00032:+00025:000471.6056:05343
05344:+00044:-00032:+00013:000471.6056:05344
05345:-00003:-00047:+00039:000471.6056:05345
05346:+00042:-00009:+00008:000471.6056:05346
05347:-00023:-00050:-00005:000471.6056:05347
05348:-00006:-00037:-00018:000471.6056:05348
05349:+00000:-00030:+00011:000471.6056:05349
05350:+00001:-00015:-00013:000471.6056:05350
05351:-00022:-00033:+00020:000471.6056:05351
05352:+00000:-00022:+00021:000471.6056:05352
05353:-00022:-00015:-00003:000471.6056:05353
05354:-00024:-00022:+00007:000471.6056:05354
05355:-00019:-00018:+00026:000471.6056:05355
05356:-00013:+00006:+00009:000471.6056:05356
05357:-00014:+00007:+00007:000471.6056:05357
05358:-00023:+00021:+00022:000471.6056:05358
05359:-00042:+00017:+00005:000471.6056:05359
05360:-00016:+00011:-00016:000471.6056:05360
05361:-00017:+00014:-00017:000471.6056:05361
05362:-00027:+00037:+00008:000471.6056:05362
05363:-00017:+00037:+00002:000471.6056:05363
05364:-00022:+00025:+00004:000471.6056:05364
05365:-00021:+00037:-00007:000471.6056:05365
05366:-00022:+00050:-00018:000471.6056:05366
05367:+00003:+00061:+00012:000471.6056:05367
05368:-00003:+00051:+00007:000471.6056:05368
05369:-00004:+00049:-00013:000471.6056:05369
05370:+00000:+00029:+00000:000471.6056:05370
05371:-00003:+00030:-00011:000471.6056:05371
05372:-00027:+00024:-00012:000471.6056:05372
05373:-00016:+00023:+00010:000471.6056:05373
05374:-00018:+00010:+00018:000471.6056:05374
05375:-00039:+00011:-00013:000530.7777:05375
05376:-00037:+00015:-00002:000530.7777:05376
05377:-00041:+00018:+00012:000530.7777:05377
05378:-00033:-00005:+00012:000530.7777:05378
05379:-00034:-00002:+00006:000530.7777:05379
05380:-00055:+00007:+00007:000530.7777:05380
05381:-00046:-00017:+00010:000530.7777:05381
05382:-00058:+00001:-00011:000530.7777:05382
05383:-00033:-00017:-00011:000530.7777:05383
05384:-00052:-00017:-00032:000530.7777:05384
05385:-00030:-00018:+00012:000530.7777:05385
05386:-00020:+00002:+00003:000530.7777:05386
05387:-00029:-00017:+00001:000530.7777:05387
05388:-00028:+00004:+00024:000530.7777:05388
05389:-00022:+00001:+00004:000530.7777:05389
05390:-00012:-00018:+00037:000530.7777:05390
05391:-00008:-00001:+00027:000530.7777:05391
05392:+00011:+00017:+00014:000530.7777:05392
05393:+00007:+00009:-00001:000530.7777:05393
05394:+00030:+00038:+00005:000530.7777:05394
05395:+00022:+00015:-00014:000530.7777:05395
05396:+00017:+00013:-00005:000530.7777:05396
05397:+00017:+00017:+00009:000530.7777:05397
05398:-00011:+00020:+00013:000530.7777:05398
05399:-00015:-00017:+00011:000530.7777:05399
05400:-00039:-00006:+00024:000530.7777:05400
05401:-00056:+00002:+00017:000530.7777:05401
05402:-00068:-00020:+00022:000530.7777:05402
05403:-00071:-00011:+00003:000530.7777:05403
05404:-00061:-00016:+00026:000530.7777:05404
05405:-00062:-00009:+00022:000530.7777:05405
05406:-00072:+00005:+00007:000530.7777:05406
05407:-00049:+00005:+00039:000530.7777:05407
05408:-00051:-00001:+00005:000530.7777:05408
05409:-00015:+00000:-00012:000530.7777:05409
05410:-00012:+00017:-00012:000569.3232:05410
05411:-00006:-00001:+00007:000569.3232:05411
05412:+00008:-00005:-00016:000569.3232:05412
05413:+00007:+00019:-00005:000569.3232:05413
05414:+00028:+00021:+00010:000569.3232:05414
05415:-00008:+00018:-00026:000569.3232:05415
05416:-00010:+00008:+00009:000569.3232:05416
05417:-00013:+00009:-00002:000569.3232:05417
05418:-00023:+00020:+00002:000569.3232:05418
05419:-00026:-00001:+00026:000569.3232:05419
05420:-00019:-00004:+00036:000569.3232:05420
05421:-00043:-00006:+00024:000569.3232:05421
05422:-00042:-00006:+00015:000569.3232:05422
05423:-00031:+00020:+00011:000569.3232:05423
05424:-00057:-00006:-00013:000569.3232:05424
05425:-00033:-00007:-00015:000569.3232:05425
05426:-00036:-00004:+00027:000569.3232:05426
05427:-00033:-00018:+00002:000569.3232:05427
05428:-00039:-00008:+00011:000569.3232:05428
05429:-00042:-00006:+00005:000569.3232:05429
05430:-00038:-00003:+00025:000569.3232:05430
05431:-00017:+00004:+00014:000569.3232:05431
05432:-00014:+00005:+00021:000569.3232:05432
05433:-00028:-00017:+00008:000569.3232:05433
05434:-00005:+00006:-00001:000569.3232:05434
05435:-00001:+00007:+00002:000569.3232:05435
05436:-00009:-00001:+00009:000569.3232:05436
05437:-00006:-00005:+00023:000569.3232:05437
05438:+00016:+00007:+00027:000569.3232:05438
05439:-00010:-00008:+00017:000569.3232:05439
05440:+00012:+00000:+00004:000569.3232:05440
05441:-00007:+00017:+00003:000569.3232:05441
05442:-00007:-00002:+00012:000569.3232:05442
05443:+00001:+00006:-00002:000597.5104:05443
05444:+00012:-00007:+00016:000597.5104:05444
05445:+00011:+00005:-00002:000597.5104:05445
05446:-00023:+00003:+00021:000597.5104:05446
05447:-00001:-00007:+00022:000597.5104:05447
05448:+00000:-00004:+00012:000597.5104:05448
05449:-00003:-00007:-00010:000597.5104:05449
05450:-00022:-00005:+00000:000597.5104:05450
05451:-00013:+00005:-00001:000597.5104:05451
05452:-00020:-00004:+00007:000597.5104:05452
05453:-00027:-00002:-00002:000597.5104:05453
05454:-00024:+00019:+00000:000597.5104:05454
05455:-00028:-00001:+00003:000597.5104:05455
05456:-00001:+00019:+00022:000597.5104:05456
05457:+00000:+00010:+00003:000597.5104:05457
05458:-00022:+00022:-00011:000597.5104:05458
05459:-00022:+00021:+00024:000597.5104:05459
05460:+00002:+00013:+00003:000597.5104:05460
05461:-00022:+00012:-00016:000597.5104:05461
05462:-00025:+00014:+00007:000597.5104:05462
05463:-00021:+00038:+00005:000597.5104:05463
05464:-00022:+00008:+00010:000597.5104:05464
05465:-00012:+00020:+00025:000597.5104:05465
05466:-00012:+00021:+00039:000597.5104:05466
05467:-00001:+00023:+00022:000597.5104:05467
05468:-00003:-00006:-00001:000597.5104:05468
05469:-00012:-00003:+00001:000597.5104:05469
05470:+00001:-00007:+00023:000597.5104:05470
05471:-00001:-00006:-00015:000597.5104:05471
05472:-00005:-00003:+00026:000597.5104:05472
05473:-00003:-00014:+00007:000597.5104:05473
05474:-00021:+00004:+00007:000597.5104:05474
05475:+00002:+00002:+00000:000597.5104:05475
05476:-00002:-00017:-00014:000626.9096:05476
05477:+00002:+00001:-00001:000626.9096:05477
05478:-00009:-00003:+00001:000626.9096:05478
05479:-00001:-00003:+00003:000626.9096:05479
05480:+00000:-00003:+00007:000626.9096:05480
05481:+00000:+00017:+00026:000626.9096:05481
05482:+00002:+00022:-00011:000626.9096:05482
05483:-00004:-00001:+00006:000626.9096:05483
05484:-00010:+00017:+00010:000626.9096:05484
05485:-00004:+00020:+00009:000626.9096:05485
05486:-00021:+00010:-00005:000626.9096:05486
05487:-00002:+00014:+00008:000626.9096:05487
05488:-00024:+00009:+00008:000626.9096:05488
05489:-00017:+00021:-00002:000626.9096:05489
05490:-00024:-00007:+00006:000626.9096:05490
05491:-00027:-00001:+00010:000626.9096:05491
05492:-00039:+00007:-00013:000626.9096:05492
05493:-00013:+00007:-00014:000626.9096:05493
05494:-00014:-00001:-00002:000626.9096:05494
05495:-00027:+00000:-00008:000626.9096:05495
05496:-00027:-00001:+00011:000626.9096:05496
05497:-00021:+00018:-00001:000626.9096:05497
05498:-00037:-00002:-00001:000626.9096:05498
05499:-00005:-00004:-00003:000626.9096:05499
05500:-00013:+00022:+00009:000626.9096:05500
05501:-00015:-00001:+00001:000626.9096:05501
05502:-00024:+00023:-00011:000626.9096:05502
05503:-00021:+00022:+00001:000626.9096:05503
05504:-00014:+00010:-00005:000626.9096:05504
05505:-00021:+00018:+00009:000626.9096:05505
05506:+00000:+00011:+00009:000626.9096:05506
05507:-00023:-00001:+00006:000626.9096:05507
05508:-00027:-00002:+00005:000613.3616:05508
05509:-00015:+00020:+00014:000613.3616:05509
05510:-00013:+00005:-00015:000613.3616:05510
05511:-00015:+00008:+00000:000613.3616:05511
05512:-00003:+00007:+00042:000613.3616:05512
05513:-00015:+00001:-00012:000613.3616:05513
05514:-00015:+00003:-00003:000613.3616:05514
05515:-00026:-00018:+00011:000613.3616:05515
05516:-00003:+00006:+00015:000613.3616:05516
05517:-00024:+00003:+00010:000613.3616:05517
05518:-00024:-00001:+00014:000613.3616:05518
05519:-00021:-00003:-00012:000613.3616:05519
05520:-00014:+00020:-00015:000613.3616:05520
05521:-00003:+00017:+00027:000613.3616:05521
05522:+00001:+00022:+00022:000613.3616:05522
05523:-00024:+00017:+00010:000613.3616:05523
05524:-00022:+00022:+00005:000613.3616:05524
05525:-00025:+00019:+00012:000613.3616:05525
05526:-00022:+00022:-00004:000613.3616:05526
05527:-00027:-00001:+00013:000613.3616:05527
05528:-00026:+00019:+00022:000613.3616:05528
05529:-00013:-00005:+00014:000613.3616:05529
05530:-00004:+00021:+00026:000613.3616:05530
05531:-00028:-00004:+00001:000613.3616:05531
05532:-00015:-00006:-00005:000613.3616:05532
05533:-00028:-00002:-00016:000613.3616:05533
05534:-00015:-00001:+00021:000613.3616:05534
05535:-00026:+00007:+00023:000613.3616:05535
05536:-00024:-00005:-00001:000613.3616:05536
05537:-00027:-00001:-00001:000613.3616:05537
05538:-00038:-00009:+00005:000613.3616:05538
05539:-00026:+00016:+00002:000635.1201:05539
05540:-00002:+00015:+00008:000635.1201:05540
05541:-00023:+00003:-00033:000635.1201:05541
05542:-00021:+00021:+00008:000635.1201:05542
05543:-00002:-00002:+00019:000635.1201:05543
05544:-00001:+00015:+00025:000635.1201:05544
05545:-00012:+00017:-00018:000635.1201:05545
05546:-00011:+00012:+00001:000635.1201:05546
05547:-00011:-00003:+00025:000635.1201:05547
05548:+00012:+00008:+00022:000635.1201:05548
05549:+00018:+00010:+00006:000635.1201:05549
05550:-00009:+00021:-00030:000635.1201:05550
05551:-00011:+00019:-00013:000635.1201:05551
05552:+00015:+00014:+00006:000635.1201:05552
05553:-00009:+00013:+00038:000635.1201:05553
05554:+00011:+00008:-00002:000635.1201:05554
05555:-00001:+00011:+00015:000635.1201:05555
05556:-00002:+00022:-00014:000635.1201:05556
05557:-00002:+00010:-00011:000635.1201:05557
05558:-00006:+00008:+00003:000635.1201:05558
05559:+00002:+00013:+00008:000635.1201:05559
05560:-00001:+00009:-00016:000635.1201:05560
05561:+00002:+00025:+00021:000635.1201:05561
05562:-00002:+00032:+00019:000635.1201:05562
05563:-00008:+00023:-00011:000635.1201:05563
05564:-00010:+00036:+00001:000635.1201:05564
05565:-00010:+00032:+00004:000635.1201:05565
05566:-00024:+00025:+00010:000635.1201:05566
05567:+00012:+00038:-00016:000635.1201:05567
05568:-00007:+00027:+00006:000635.1201:05568
05569:-00006:+00037:-00025:000686.3264:05569
05570:-00012:+00034:+00009:000686.3264:05570
05571:-00009:+00014:+00011:000686.3264:05571
05572:-00023:+00033:-00016:000686.3264:05572
05573:-00003:+00011:+00010:000686.3264:05573
05574:-00027:+00022:+00012:000686.3264:05574
05575:-00014:+00015:+00004:000686.3264:05575
05576:-00016:-00003:-00002:000686.3264:05576
05577:-00020:-00006:-00002:000686.3264:05577
05578:-00016:-00005:+00000:000686.3264:05578
05579:-00037:-00019:+00023:000686.3264:05579
05580:-00026:+00003:+00002:000686.3264:05580
05581:-00040:-00017:-00002:000686.3264:05581
05582:-00015:+00005:+00008:000686.3264:05582
05583:-00017:+00004:+00025:000686.3264:05583
05584:-00037:-00019:+00020:000686.3264:05584
05585:-00011:+00000:+00027:000686.3264:05585
05586:-00006:-00005:+00003:000686.3264:05586
05587:-00009:-00007:-00002:000686.3264:05587
05588:-00006:+00016:+00031:000686.3264:05588
05589:+00005:+00009:+00018:000686.3264:05589
05590:+00000:+00017:+00016:000686.3264:05590
05591:+00011:+00015:-00011:000686.3264:05591
05592:-00009:+00037:-00015:000686.3264:05592
05593:-00009:+00020:-00015:000686.3264:05593
05594:+00011:+00031:+00006:000686.3264:05594
05595:+00016:+00027:+00006:000686.3264:05595
05596:+00001:+00037:-00013:000686.3264:05596
05597:-00012:+00026:-00003:000686.3264:05597
05598:+00014:+00027:+00001:000691.3524:05598
05599:-00024:+00028:+00007:000691.3524:05599
05600:-00016:+00050:+00022:000691.3524:05600
05601:-00015:+00039:+00027:000691.3524:05601
05602:-00018:+00027:-00011:000691.3524:05602
05603:-00020:+00037:-00007:000691.3524:05603
05604:-00020:+00026:-00006:000691.3524:05604
05605:-00018:+00037:+00000:000691.3524:05605
05606:-00026:+00009:+00001:000691.3524:05606
05607:-00028:+00033:+00010:000691.3524:05607
05608:-00018:+00019:-00017:000691.3524:05608
05609:-00040:+00012:-00007:000691.3524:05609
05610:-00020:-00002:+00011:000691.3524:05610
05611:-00015:+00017:-00006:000691.3524:05611
05612:-00030:+00019:-00027:000691.3524:05612
05613:-00019:-00002:-00011:000691.3524:05613
05614:-00016:+00007:+00023:000691.3524:05614
05615:-00016:-00006:-00002:000691.3524:05615
05616:-00016:+00015:-00011:000691.3524:05616
05617:-00015:-00005:+00006:000691.3524:05617
05618:-00017:+00004:-00018:000691.3524:05618
05619:-00026:+00006:+00010:000691.3524:05619
05620:+00000:-00005:-00003:000691.3524:05620
05621:+00001:-00005:-00005:000691.3524:05621
05622:-00006:-00002:+00023:000691.3524:05622
05623:-00021:+00007:+00042:000691.3524:05623
05624:-00005:-00006:+00003:000691.3524:05624
05625:-00022:+00000:+00003:000715.7709:05625
05626:-00021:-00003:+00006:000715.7709:05626
05627:-00039:+00018:-00010:000715.7709:05627
05628:-00027:+00009:-00026:000715.7709:05628
05629:-00016:+00011:-00026:000715.7709:05629
05630:-00041:+00009:+00009:000715.7709:05630
05631:-00021:+00010:+00002:000715.7709:05631
05632:-00025:+00022:+00024:000715.7709:05632
05633:-00013:+00017:-00017:000715.7709:05633
05634:-00019:+00022:+00006:000715.7709:05634
05635:-00036:+00010:+00010:000715.7709:05635
05636:-00042:+00022:+00011:000715.7709:05636
05637:-00015:+00037:-00033:000715.7709:05637
05638:-00017:+00014:-00012:000715.7709:05638
05639:-00015:+00012:-00001:000715.7709:05639
05640:-00015:+00012:+00027:000715.7709:05640
05641:-00027:+00015:+00026:000715.7709:05641
05642:-00020:+00034:+00026:000715.7709:05642
05643:-00030:+00034:-00013:000715.7709:05643
05644:-00019:+00025:-00007:000715.7709:05644
05645:-00026:+00014:-00042:000715.7709:05645
05646:-00028:+00011:-00032:000715.7709:05646
05647:-00026:+00035:+00011:000715.7709:05647
05648:-00027:+00011:+00012:000715.7709:05648
05649:-00040:+00009:+00004:000715.7709:05649
05650:-00025:+00011:+00008:000715.7709:05650
05651:-00037:+00010:-00009:000715.7709:05651
05652:-00037:+00018:-00022:000751.0047:05652
05653:-00023:+00014:-00005:000751.0047:05653
05654:-00012:+00013:+00012:000751.0047:05654
05655:-00025:+00009:+00004:000751.0047:05655
05656:-00005:+00020:+00061:000751.0047:05656
05657:+00011:-00007:+00029:000751.0047:05657
05658:-00022:-00021:+00018:000751.0047:05658
05659:-00021:-00011:+00028:000751.0047:05659
05660:-00002:-00015:-00012:000751.0047:05660
05661:-00001:-00035:-00019:000751.0047:05661
05662:+00000:-00053:-00032:000751.0047:05662
05663:+00003:-00039:-00011:000751.0047:05663
05664:+00016:-00053:+00027:000751.0047:05664
05665:+00004:-00042:+00083:000751.0047:05665
05666:+00029:-00030:+00082:000751.0047:05666
05667:+00022:-00027:+00057:000751.0047:05667
05668:+00020:-00037:+00019:000751.0047:05668
05669:+00064:-00010:+00050:000751.0047:05669
05670:+00063:-00022:+00016:000751.0047:05670
05671:+00063:-00016:+00035:000751.0047:05671
05672:+00053:+00001:+00028:000751.0047:05672
05673:+00037:-00007:+00024:000751.0047:05673
05674:+00034:-00002:+00001:000751.0047:05674
05675:+00044:+00019:+00028:000751.0047:05675
05676:+00044:+00002:+00020:000751.0047:05676
05677:+00022:+00005:+00038:000751.0047:05677
05678:+00024:-00001:+00033:000751.0047:05678
05679:+00028:+00005:+00018:000735.0007:05679
05680:+00003:+00005:+00025:000735.0007:05680
05681:-00025:-00019:+00023:000735.0007:05681
05682:-00023:-00018:+00012:000735.0007:05682
05683:-00033:-00016:-00026:000735.0007:05683
05684:-00031:+00016:+00044:000735.0007:05684
05685:-00037:-00007:+00010:000735.0007:05685
05686:-00009:+00017:+00019:000735.0007:05686
05687:-00009:-00007:+00001:000735.0007:05687
05688:+00029:+00012:-00003:000735.0007:05688
05689:-00023:+00007:+00010:000735.0007:05689
05690:+00042:+00048:+00012:000735.0007:05690
05691:+00005:+00033:-00049:000735.0007:05691
05692:+00044:+00041:+00006:000735.0007:05692
05693:+00065:+00046:+00134:000735.0007:05693
05694:+00051:+00051:+00025:000735.0007:05694
05695:+00021:+00030:-00130:000735.0007:05695
05696:+00125:+00045:-00020:000735.0007:05696
05697:+00084:+00039:+00054:000735.0007:05697
05698:+00067:+00032:+00040:000735.0007:05698
05699:+00085:+00025:+00005:000735.0007:05699
05700:+00085:+00049:-00048:000735.0007:05700
05701:+00092:+00029:-00096:000735.0007:05701
05702:+00080:-00005:+00047:000735.0007:05702
05703:+00067:-00007:+00098:000735.0007:05703
05704:-00007:+00007:+00051:000735.0007:05704
05705:+00010:+00002:-00008:000735.0007:05705
05706:-00015:-00021:-00031:000739.4739:05706
05707:-00017:-00033:-00022:000739.4739:05707
05708:-00026:-00038:+00036:000739.4739:05708
05709:-00008:-00051:+00003:000739.4739:05709
05710:-00009:-00045:-00001:000739.4739:05710
05711:+00030:-00060:+00000:000739.4739:05711
05712:+00017:-00056:+00006:000739.4739:05712
05713:+00008:-00083:+00022:000739.4739:05713
05714:+00030:-00081:+00085:000739.4739:05714
05715:+00043:-00068:+00073:000739.4739:05715
05716:+00039:-00069:+00011:000739.4739:05716
05717:+00057:-00072:-00008:000739.4739:05717
05718:+00062:-00086:-00023:000739.4739:05718
05719:+00062:-00094:+00000:000739.4739:05719
05720:+00040:-00073:+00061:000739.4739:05720
05721:+00057:-00078:+00047:000739.4739:05721
05722:+00023:-00055:+00034:000739.4739:05722
05723:+00051:-00036:+00046:000739.4739:05723
05724:+00060:-00019:+00028:000739.4739:05724
05725:+00061:+00006:-00004:000739.4739:05725
05726:+00054:-00003:-00002:000739.4739:05726
05727:+00054:+00010:+00033:000739.4739:05727
05728:+00040:+00032:+00004:000739.4739:05728
05729:+00061:+00032:+00027:000739.4739:05729
05730:+00035:+00036:+00002:000739.4739:05730
05731:+00064:+00026:+00000:000739.4739:05731
05732:+00061:+00047:-00014:000739.4739:05732
05733:+00052:+00045:-00033:000743.9824:05733
05734:+00063:+00064:-00006:000743.9824:05734
05735:+00064:+00054:-00011:000743.9824:05735
05736:+00058:+00062:-00014:000743.9824:05736
05737:+00042:+00063:-00033:000743.9824:05737
05738:+00032:+00045:+00010:000743.9824:05738
05739:+00033:+00062:+00031:000743.9824:05739
05740:+00015:+00029:-00015:000743.9824:05740
05741:+00014:+00048:-00016:000743.9824:05741
05742:+00009:+00033:+00025:000743.9824:05742
05743:+00013:+00010:-00030:000743.9824:05743
05744:+00012:+00016:-00021:000743.9824:05744
05745:+00009:+00009:-00007:000743.9824:05745
05746:+00004:-00005:-00008:000743.9824:05746
05747:+00014:+00008:-00044:000743.9824:05747
05748:+00013:-00016:-00018:000743.9824:05748
05749:+00014:-00023:-00029:000743.9824:05749
05750:+00005:-00014:-00031:000743.9824:05750
05751:+00044:-00015:-00004:000743.9824:05751
05752:+00041:-00011:-00016:000743.9824:05752
05753:+00060:-00021:-00014:000743.9824:05753
05754:+00076:+00003:-00016:000743.9824:05754
05755:+00074:+00005:-00010:000743.9824:05755
05756:+00072:+00004:-00046:000743.9824:05756
05757:+00076:-00005:-00003:000743.9824:05757
05758:+00066:-00006:-00017:000743.9824:05758
05759:+00074:-00002:-00006:000743.9824:05759
05760:+00078:-00005:-00029:000743.9824:05760
05761:+00058:-00007:-00045:000743.9824:05761
05762:+00045:-00006:-00044:000743.9824:05762
05763:+00042:-00002:-00015:000743.9824:05763
05764:+00032:-00004:+00002:000646.8320:05764
05765:+00012:+00007:+00023:000646.8320:05765
05766:-00003:+00007:+00038:000646.8320:05766
05767:-00040:+00005:+00006:000646.8320:05767
05768:-00055:+00001:-00006:000646.8320:05768
05769:-00031:-00019:-00004:000646.8320:05769
05770:-00057:-00032:+00004:000646.8320:05770
05771:-00048:-00035:-00002:000646.8320:05771
05772:-00068:-00031:+00001:000646.8320:05772
05773:-00066:-00031:+00008:000646.8320:05773
05774:-00046:-00014:-00030:000646.8320:05774
05775:-00036:-00014:+00012:000646.8320:05775
05776:-00043:-00012:+00002:000646.8320:05776
05777:-00020:-00015:+00000:000646.8320:05777
05778:-00002:-00022:-00005:000646.8320:05778
05779:-00009:-00021:+00008:000646.8320:05779
05780:-00009:-00022:-00008:000646.8320:05780
05781:+00011:-00020:+00036:000646.8320:05781
05782:+00017:-00017:+00020:000646.8320:05782
05783:-00001:-00007:-00018:000646.8320:05783
05784:-00009:+00004:+00004:000646.8320:05784
05785:-00028:-00007:+00014:000646.8320:05785
05786:-00039:-00014:+00036:000646.8320:05786
05787:-00036:-00023:+00016:000646.8320:05787
05788:-00041:-00018:+00038:000646.8320:05788
05789:-00031:-00022:+00021:000646.8320:05789
05790:-00029:-00017:+00013:000646.8320:05790
05791:-00031:-00020:+00023:000646.8320:05791
05792:-00058:-00019:+00004:000646.8320:05792
05793:-00031:+00003:+00007:000646.8320:05793
05794:-00051:+00005:-00001:000646.8320:05794
05795:-00053:-00011:+00027:000646.8320:05795
05796:-00044:-00020:+00015:000646.8320:05796
05797:-00049:-00031:+00041:000646.8320:05797
05798:-00051:-00015:+00009:000646.8320:05798
05799:-00068:-00038:+00009:000646.8320:05799
05800:-00051:-00033:-00005:000552.8942:05800
05801:-00073:-00034:+00006:000552.8942:05801
05802:-00046:-00010:+00036:000552.8942:05802
05803:-00053:-00012:+00041:000552.8942:05803
05804:-00030:-00022:+00036:000552.8942:05804
05805:-00042:-00010:+00021:000552.8942:05805
05806:-00015:-00009:+00002:000552.8942:05806
05807:-00018:-00018:+00024:000552.8942:05807
05808:-00024:-00019:+00013:000552.8942:05808
05809:+00001:-00017:+00024:000552.8942:05809
05810:-00022:-00010:+00013:000552.8942:05810
05811:-00005:-00011:-00002:000552.8942:05811
05812:-00025:-00021:+00026:000552.8942:05812
05813:-00003:+00001:+00028:000552.8942:05813
05814:-00017:-00021:+00021:000552.8942:05814
05815:-00003:+00004:+00004:000552.8942:05815
05816:-00018:+00004:+00038:000552.8942:05816
05817:-00013:-00018:+00013:000552.8942:05817
05818:-00042:-00002:+00023:000552.8942:05818
05819:-00043:-00001:+00023:000552.8942:05819
05820:-00047:-00003:+00000:000552.8942:05820
05821:-00057:+00019:+00017:000552.8942:05821
05822:-00050:+00020:+00013:000552.8942:05822
05823:-00069:+00018:+00028:000552.8942:05823
05824:-00048:+00031:+00004:000552.8942:05824
05825:-00045:+00014:+00005:000552.8942:05825
05826:-00030:+00014:-00012:000552.8942:05826
05827:-00038:+00027:+00008:000552.8942:05827
05828:-00015:+00037:+00002:000552.8942:05828
05829:-00027:+00035:+00006:000552.8942:05829
05830:-00003:+00032:+00012:000552.8942:05830
05831:-00009:+00050:+00000:000552.8942:05831
05832:-00025:+00010:+00011:000552.8942:05832
05833:-00004:+00021:+00018:000552.8942:05833
05834:-00016:+00018:+00031:000552.8942:05834
05835:-00029:+00006:+00007:000552.8942:05835
05836:-00053:-00016:+00010:000552.8942:05836
05837:-00058:+00004:+00000:000552.8942:05837
05838:-00062:+00003:+00013:000552.8942:05838
05839:-00054:-00005:+00010:000552.8942:05839
05840:-00051:-00021:+00101:000505.9796:05840
05841:+00017:-00004:-00017:000505.9796:05841
05842:-00074:-00011:+00021:000505.9796:05842
05843:-00068:-00036:-00003:000505.9796:05843
05844:-00071:-00024:+00027:000505.9796:05844
05845:-00019:-00021:-00045:000505.9796:05845
05846:+00004:+00012:+00012:000505.9796:05846
05847:-00026:+00003:-00021:000505.9796:05847
05848:+00003:+00036:-00007:000505.9796:05848
05849:-00003:+00006:-00001:000505.9796:05849
05850:-00011:+00026:+00023:000505.9796:05850
05851:-00028:-00006:-00002:000505.9796:05851
05852:-00005:+00012:+00016:000505.9796:05852
05853:-00012:+00018:+00011:000505.9796:05853
05854:-00007:+00022:+00007:000505.9796:05854
05855:+00003:+00010:+00000:000505.9796:05855
05856:+00006:+00018:+00021:000505.9796:05856
05857:+00018:-00006:-00001:000505.9796:05857
05858:+00011:+00020:+00036:000505.9796:05858
05859:+00026:+00021:+00004:000505.9796:05859
05860:+00011:-00007:+00005:000505.9796:05860
05861:+00016:+00008:+00011:000505.9796:05861
05862:+00014:+00018:+00013:000505.9796:05862
05863:+00009:+00016:-00012:000505.9796:05863
05864:-00006:-00006:+00037:000505.9796:05864
05865:-00011:+00007:+00017:000505.9796:05865
05866:-00024:+00001:+00027:000505.9796:05866
05867:-00005:+00002:+00005:000505.9796:05867
05868:-00026:+00000:+00018:000505.9796:05868
05869:-00017:-00021:+00031:000505.9796:05869
05870:-00018:-00022:+00041:000505.9796:05870
05871:-00027:-00008:+00036:000505.9796:05871
05872:-00020:-00017:+00005:000505.9796:05872
05873:-00020:-00007:+00007:000505.9796:05873
05874:-00024:-00007:+00007:000505.9796:05874
05875:-00037:-00002:+00004:000505.9796:05875
05876:-00015:+00020:+00019:000505.9796:05876
05877:-00024:+00014:+00029:000505.9796:05877
05878:-00021:+00015:+00027:000505.9796:05878
05879:-00015:+00012:+00027:000505.9796:05879
05880:-00003:+00009:+00016:000505.9796:05880
05881:-00002:+00021:+00023:000505.9796:05881
05882:-00001:+00017:-00001:000505.9796:05882
05883:+00002:+00014:-00012:000505.9796:05883
05884:-00009:+00031:+00021:000505.9796:05884
05885:-00022:+00014:+00000:000439.1933:05885
05886:-00012:+00031:+00052:000439.1933:05886
05887:-00008:+00038:-00011:000439.1933:05887
05888:-00008:+00027:-00009:000439.1933:05888
05889:+00002:+00026:-00048:000439.1933:05889
05890:-00012:+00032:-00014:000439.1933:05890
05891:+00000:+00014:-00018:000439.1933:05891
05892:-00013:+00033:+00014:000439.1933:05892
05893:+00002:+00031:+00005:000439.1933:05893
05894:-00015:+00015:-00030:000439.1933:05894
05895:-00018:+00012:-00010:000439.1933:05895
05896:-00037:+00014:-00027:000439.1933:05896
05897:-00028:+00010:+00005:000439.1933:05897
05898:-00043:+00031:-00001:000439.1933:05898
05899:-00043:+00011:+00013:000439.1933:05899
05900:-00051:+00033:-00021:000439.1933:05900
05901:-00052:+00032:-00023:000439.1933:05901
05902:-00040:+00012:-00006:000439.1933:05902
05903:-00032:+00010:-00016:000439.1933:05903
05904:-00040:-00001:-00015:000439.1933:05904
05905:-00037:+00017:+00020:000439.1933:05905
05906:-00038:+00006:+00006:000439.1933:05906
05907:-00021:-00006:-00011:000439.1933:05907
05908:-00004:+00002:+00005:000439.1933:05908
05909:+00001:+00005:+00006:000439.1933:05909
05910:-00009:+00001:+00005:000439.1933:05910
05911:-00006:+00001:-00001:000439.1933:05911
05912:-00011:-00009:+00001:000439.1933:05912
05913:-00010:-00019:-00026:000439.1933:05913
05914:-00001:+00007:-00007:000439.1933:05914
05915:+00001:+00004:-00010:000439.1933:05915
05916:-00026:+00001:+00005:000439.1933:05916
05917:-00025:-00017:+00001:000439.1933:05917
05918:-00026:+00006:+00015:000439.1933:05918
05919:-00040:-00018:-00011:000439.1933:05919
05920:-00032:+00004:+00010:000439.1933:05920
05921:-00053:-00001:+00005:000439.1933:05921
05922:-00051:+00022:+00011:000439.1933:05922
05923:-00048:+00023:+00004:000439.1933:05923
05924:-00068:+00024:+00013:000439.1933:05924
05925:-00061:+00033:-00015:000439.1933:05925
05926:-00069:+00024:-00013:000439.1933:05926
05927:-00067:+00025:+00001:000439.1933:05927
05928:-00050:+00038:+00007:000470.5504:05928
05929:-00047:+00028:+00023:000470.5504:05929
05930:-00057:+00046:-00002:000470.5504:05930
05931:-00070:+00049:+00008:000470.5504:05931
05932:-00035:+00050:+00008:000470.5504:05932
05933:-00043:+00050:+00007:000470.5504:05933
05934:-00016:+00047:+00009:000470.5504:05934
05935:-00013:+00030:+00000:000470.5504:05935
05936:-00004:+00028:+00019:000470.5504:05936
05937:-00026:+00028:-00002:000470.5504:05937
05938:-00023:+00013:-00002:000470.5504:05938
05939:-00012:+00026:-00015:000470.5504:05939
05940:-00014:+00010:-00012:000470.5504:05940
05941:-00021:+00017:+00026:000470.5504:05941
05942:-00002:+00019:+00051:000470.5504:05942
05943:-00023:+00002:+00017:000470.5504:05943
05944:-00022:+00002:+00002:000470.5504:05944
05945:-00021:-00022:+00041:000470.5504:05945
05946:-00027:-00020:+00005:000470.5504:05946
05947:-00014:-00011:+00006:000470.5504:05947
05948:-00026:-00008:+00012:000470.5504:05948
05949:-00013:-00011:+00021:000470.5504:05949
05950:-00019:-00032:-00009:000470.5504:05950
05951:-00020:-00011:+00023:000470.5504:05951
05952:-00036:-00034:+00003:000470.5504:05952
05953:-00030:-00013:+00027:000470.5504:05953
05954:-00020:-00013:+00021:000470.5504:05954
05955:-00028:-00032:+00021:000470.5504:05955
05956:-00015:-00013:-00004:000470.5504:05956
05957:-00027:+00003:+00009:000470.5504:05957
05958:-00027:+00004:+00006:000470.5504:05958
05959:-00001:+00007:+00008:000470.5504:05959
05960:-00002:+00007:+00002:000470.5504:05960
05961:+00003:+00020:+00026:000470.5504:05961
05962:+00003:-00006:+00021:000470.5504:05962
05963:-00013:-00007:+00002:000470.5504:05963
05964:-00008:+00007:+00018:000470.5504:05964
05965:-00008:-00001:+00001:000470.5504:05965
05966:-00006:+00017:+00020:000470.5504:05966
05967:-00008:+00017:+00019:000470.5504:05967
05968:-00022:-00007:+00005:000503.7756:05968
05969:-00026:-00006:+00025:000503.7756:05969
05970:-00027:+00016:+00004:000503.7756:05970
05971:-00014:-00005:+00021:000503.7756:05971
05972:-00032:-00005:+00022:000503.7756:05972
05973:-00040:+00003:+00021:000503.7756:05973
05974:-00039:+00001:-00012:000503.7756:05974
05975:-00030:+00004:+00012:000503.7756:05975
05976:-00043:-00004:+00015:000503.7756:05976
05977:-00042:+00007:+00027:000503.7756:05977
05978:-00028:-00006:+00026:000503.7756:05978
05979:-00028:-00004:+00019:000503.7756:05979
05980:-00042:-00004:+00026:000503.7756:05980
05981:-00039:-00005:+00008:000503.7756:05981
05982:-00026:-00001:-00016:000503.7756:05982
05983:-00020:-00002:+00010:000503.7756:05983
05984:-00025:-00007:+00012:000503.7756:05984
05985:-00004:-00003:+00005:000503.7756:05985
05986:-00021:-00001:+00003:000503.7756:05986
05987:-00016:-00007:-00001:000503.7756:05987
05988:-00012:-00006:-00003:000503.7756:05988
05989:+00002:+00015:+00022:000503.7756:05989
05990:-00004:-00005:+00022:000503.7756:05990
05991:+00001:-00005:+00019:000503.7756:05991
05992:-00007:-00007:+00015:000503.7756:05992
05993:+00002:+00003:-00011:000503.7756:05993
05994:+00001:+00002:-00012:000503.7756:05994
05995:-00004:+00002:-00010:000503.7756:05995
05996:-00028:-00018:-00011:000503.7756:05996
05997:-00022:-00019:+00007:000503.7756:05997
05998:-00027:-00018:+00021:000503.7756:05998
05999:-00023:-00018:+00005:000503.7756:05999
06000:-00026:-00023:+00012:000503.7756:06000
06001:-00022:-00019:+00010:000503.7756:06001
06002:-00026:-00018:+00013:000503.7756:06002
06003:-00015:-00009:+00002:000503.7756:06003
06004:-00003:+00006:+00005:000503.7756:06004
06005:-00028:+00002:+00001:000503.7756:06005
06006:-00014:-00022:-00011:000503.7756:06006
06007:-00015:+00006:-00012:000503.7756:06007
06008:-00013:-00021:-00004:000503.7756:06008
06009:-00036:-00016:-00014:000503.7756:06009
06010:-00021:-00018:+00005:000468.6244:06010
06011:-00024:+00001:+00025:000468.6244:06011
06012:-00025:-00018:+00025:000468.6244:06012
06013:-00025:-00003:+00021:000468.6244:06013
06014:-00014:-00001:-00013:000468.6244:06014
06015:-00018:+00016:-00010:000468.6244:06015
06016:-00013:+00021:+00025:000468.6244:06016
06017:-00015:-00001:+00018:000468.6244:06017
06018:-00015:+00007:+00019:000468.6244:06018
06019:-00023:+00017:+00007:000468.6244:06019
06020:-00028:+00016:-00014:000468.6244:06020
06021:-00014:+00019:-00008:000468.6244:06021
06022:-00016:+00019:+00009:000468.6244:06022
06023:-00014:+00020:-00012:000468.6244:06023
06024:-00039:+00012:+00000:000468.6244:06024
06025:-00018:+00032:+00000:000468.6244:06025
06026:-00037:+00027:-00001:000468.6244:06026
06027:-00041:+00014:+00003:000468.6244:06027
06028:-00020:+00010:+00003:000468.6244:06028
06029:-00041:+00020:+00024:000468.6244:06029
06030:-00016:+00013:+00007:000468.6244:06030
06031:-00032:+00020:-00016:000468.6244:06031
06032:+00002:+00031:+00013:000468.6244:06032
06033:-00031:+00021:+00011:000468.6244:06033
06034:-00026:+00012:+00001:000468.6244:06034
06035:-00034:+00016:+00027:000468.6244:06035
06036:-00025:-00007:+00012:000468.6244:06036
06037:-00042:+00016:-00002:000468.6244:06037
06038:-00043:+00019:-00015:000468.6244:06038
06039:-00055:-00005:+00012:000468.6244:06039
06040:-00041:+00015:+00003:000468.6244:06040
06041:-00040:+00000:+00004:000468.6244:06041
06042:-00054:+00018:+00005:000468.6244:06042
06043:-00041:+00006:+00000:000468.6244:06043
06044:-00039:-00007:+00001:000468.6244:06044
06045:-00030:+00003:-00012:000468.6244:06045
06046:-00019:+00007:+00011:000468.6244:06046
06047:-00021:-00005:+00010:000468.6244:06047
06048:-00016:+00002:+00003:000532.8781:06048
06049:-00020:+00004:+00023:000532.8781:06049
06050:-00011:-00002:+00024:000532.8781:06050
06051:-00023:+00015:+00024:000532.8781:06051
06052:-00005:+00008:-00004:000532.8781:06052
06053:-00021:+00022:+00021:000532.8781:06053
06054:-00002:+00017:+00024:000532.8781:06054
06055:-00026:+00021:+00023:000532.8781:06055
06056:-00008:+00019:+00026:000532.8781:06056
06057:+00002:+00017:+00010:000532.8781:06057
06058:-00022:-00003:-00011:000532.8781:06058
06059:+00000:+00010:+00007:000532.8781:06059
06060:-00020:+00019:-00003:000532.8781:06060
06061:-00001:+00009:-00026:000532.8781:06061
06062:-00026:+00000:+00018:000532.8781:06062
06063:-00022:+00001:+00010:000532.8781:06063
06064:-00020:-00001:+00010:000532.8781:06064
06065:-00014:-00003:+00008:000532.8781:06065
06066:-00014:-00001:+00006:000532.8781:06066
06067:-00037:-00006:-00018:000532.8781:06067
06068:-00038:-00001:-00011:000532.8781:06068
06069:-00018:-00004:+00007:000532.8781:06069
06070:-00043:-00004:-00018:000532.8781:06070
06071:-00039:-00006:+00001:000532.8781:06071
06072:-00037:-00006:+00010:000532.8781:06072
06073:-00020:+00019:-00011:000532.8781:06073
06074:-00026:+00021:-00011:000532.8781:06074
06075:-00016:-00001:+00037:000532.8781:06075
06076:-00018:-00002:-00001:000532.8781:06076
06077:-00023:-00001:+00012:000532.8781:06077
06078:+00001:+00020:-00008:000532.8781:06078
06079:-00026:+00020:+00010:000532.8781:06079
06080:+00001:+00021:+00007:000532.8781:06080
06081:-00012:+00008:+00026:000598.7586:06081
06082:+00003:+00009:+00011:000598.7586:06082
06083:-00001:+00022:+00000:000598.7586:06083
06084:-00009:+00021:+00020:000598.7586:06084
06085:-00001:+00010:+00023:000598.7586:06085
06086:-00003:+00018:+00002:000598.7586:06086
06087:-00002:+00022:+00000:000598.7586:06087
06088:-00022:-00002:-00013:000598.7586:06088
06089:-00004:-00002:-00007:000598.7586:06089
06090:-00026:-00002:+00017:000598.7586:06090
06091:-00017:-00003:+00014:000598.7586:06091
06092:-00018:+00003:+00025:000598.7586:06092
06093:-00017:+00007:+00001:000598.7586:06093
06094:-00017:-00007:+00017:000598.7586:06094
06095:-00036:-00008:+00011:000598.7586:06095
06096:-00019:+00001:+00021:000598.7586:06096
06097:-00027:-00016:+00025:000598.7586:06097
06098:-00036:-00022:-00017:000598.7586:06098
06099:-00016:-00021:-00012:000598.7586:06099
06100:-00023:+00007:+00004:000598.7586:06100
06101:-00022:-00018:+00003:000598.7586:06101
06102:-00003:-00017:+00013:000598.7586:06102
06103:-00003:+00000:+00024:000598.7586:06103
06104:-00022:-00017:+00001:000598.7586:06104
06105:+00002:+00003:+00000:000598.7586:06105
06106:-00001:-00007:+00003:000598.7586:06106
06107:-00002:+00002:+00022:000598.7586:06107
06108:-00003:-00003:-00015:000598.7586:06108
06109:-00003:-00007:+00027:000598.7586:06109
06110:-00024:-00001:+00001:000598.7586:06110
06111:-00021:+00000:+00027:000598.7586:06111
06112:-00011:+00004:+00004:000598.7586:06112
06113:-00022:-00004:-00015:000598.7586:06113
06114:-00027:+00007:-00018:000598.7586:06114
06115:-00027:-00003:+00024:000586.7683:06115
06116:-00025:-00007:+00013:000586.7683:06116
06117:-00040:+00015:-00001:000586.7683:06117
06118:-00019:+00023:+00006:000586.7683:06118
06119:-00019:+00010:+00011:000586.7683:06119
06120:-00017:+00018:+00002:000586.7683:06120
06121:-00022:+00009:+00016:000586.7683:06121
06122:-00016:+00009:+00004:000586.7683:06122
06123:-00016:+00010:+00009:000586.7683:06123
06124:-00017:+00017:+00005:000586.7683:06124
06125:-00020:+00013:+00012:000586.7683:06125
06126:-00015:+00008:+00010:000586.7683:06126
06127:-00037:+00015:+00008:000586.7683:06127
06128:-00018:+00016:+00011:000586.7683:06128
06129:-00017:+00000:-00004:000586.7683:06129
06130:-00019:+00019:+00014:000586.7683:06130
06131:-00021:+00019:+00026:000586.7683:06131
06132:-00014:-00001:+00005:000586.7683:06132
06133:-00016:+00008:-00008:000586.7683:06133
06134:-00016:+00000:-00004:000586.7683:06134
06135:-00021:+00019:-00002:000586.7683:06135
06136:-00040:+00018:+00000:000586.7683:06136
06137:-00024:-00003:+00002:000586.7683:06137
06138:-00028:+00016:+00011:000586.7683:06138
06139:-00019:-00002:-00002:000586.7683:06139
06140:-00028:-00005:-00002:000586.7683:06140
06141:-00025:+00000:+00000:000586.7683:06141
06142:-00023:-00004:-00016:000586.7683:06142
06143:-00005:+00000:+00004:000586.7683:06143
06144:-00002:+00015:-00015:000586.7683:06144
06145:-00016:+00018:-00002:000586.7683:06145
06146:-00024:+00017:+00001:000586.7683:06146
06147:-00025:+00016:-00002:000586.7683:06147
06148:-00023:-00004:-00014:000601.5422:06148
06149:-00017:-00004:+00010:000601.5422:06149
06150:-00001:-00005:+00004:000601.5422:06150
06151:-00017:+00004:-00017:000601.5422:06151
06152:-00023:-00004:+00012:000601.5422:06152
06153:-00011:-00002:+00010:000601.5422:06153
06154:-00025:-00008:-00017:000601.5422:06154
06155:-00026:+00004:+00005:000601.5422:06155
06156:-00014:+00021:+00035:000601.5422:06156
06157:-00017:+00007:-00001:000601.5422:06157
06158:-00041:+00007:+00012:000601.5422:06158
06159:-00024:-00007:+00020:000601.5422:06159
06160:-00026:-00005:+00010:000601.5422:06160
06161:-00025:+00007:-00012:000601.5422:06161
06162:-00022:+00012:+00000:000601.5422:06162
06163:-00003:+00018:-00001:000601.5422:06163
06164:-00028:+00010:-00009:000601.5422:06164
06165:-00027:+00016:+00025:000601.5422:06165
06166:-00025:+00021:+00024:000601.5422:06166
06167:-00037:-00005:+00002:000601.5422:06167
06168:-00015:+00020:+00012:000601.5422:06168
06169:-00015:+00013:-00014:000601.5422:06169
06170:-00024:+00010:-00019:000601.5422:06170
06171:-00014:+00009:+00003:000601.5422:06171
06172:-00002:+00022:+00022:000601.5422:06172
06173:-00014:+00008:-00012:000601.5422:06173
06174:-00022:+00019:-00016:000601.5422:06174
06175:-00023:+00013:+00006:000601.5422:06175
06176:-00005:+00000:-00002:000601.5422:06176
06177:-00027:+00017:+00022:000601.5422:06177
06178:-00012:-00001:+00043:000601.5422:06178
06179:-00002:+00017:+00010:000601.5422:06179
06180:+00001:+00018:-00013:000629.3983:06180
06181:-00022:+00020:+00001:000629.3983:06181
06182:-00021:-00005:+00023:000629.3983:06182
06183:-00005:+00015:-00017:000629.3983:06183
06184:-00027:-00003:+00010:000629.3983:06184
06185:-00027:+00011:+00012:000629.3983:06185
06186:-00042:-00007:+00009:000629.3983:06186
06187:-00025:+00006:+00000:000629.3983:06187
06188:-00016:+00001:+00001:000629.3983:06188
06189:-00027:+00005:-00009:000629.3983:06189
06190:-00015:+00001:+00003:000629.3983:06190
06191:-00028:-00006:-00001:000629.3983:06191
06192:-00016:+00000:-00018:000629.3983:06192
06193:-00026:+00003:+00011:000629.3983:06193
06194:-00025:+00005:+00003:000629.3983:06194
06195:-00022:-00006:+00002:000629.3983:06195
06196:-00016:+00004:-00002:000629.3983:06196
06197:+00001:+00019:+00015:000629.3983:06197
06198:-00003:+00017:-00014:000629.3983:06198
06199:-00002:+00011:-00014:000629.3983:06199
06200:+00001:+00010:-00002:000629.3983:06200
06201:-00028:+00008:+00021:000629.3983:06201
06202:-00001:+00010:+00023:000629.3983:06202
06203:-00002:+00011:+00023:000629.3983:06203
06204:-00003:+00019:-00002:000629.3983:06204
06205:-00021:+00022:+00010:000629.3983:06205
06206:-00024:+00009:+00004:000629.3983:06206
06207:-00005:+00012:-00014:000629.3983:06207
06208:-00013:+00021:-00003:000629.3983:06208
06209:-00014:+00009:+00001:000629.3983:06209
06210:-00013:+00015:+00003:000629.3983:06210
06211:-00005:+00010:-00018:000629.3983:06211
06212:-00025:+00023:+00013:000625.6940:06212
06213:-00003:+00022:-00001:000625.6940:06213
06214:-00024:+00022:+00004:000625.6940:06214
06215:+00000:+00020:+00020:000625.6940:06215
06216:+00001:+00020:-00001:000625.6940:06216
06217:-00003:-00005:-00002:000625.6940:06217
06218:+00014:+00012:+00009:000625.6940:06218
06219:-00027:-00006:-00012:000625.6940:06219
06220:-00012:-00005:-00011:000625.6940:06220
06221:-00015:+00006:+00005:000625.6940:06221
06222:-00003:+00018:+00011:000625.6940:06222
06223:-00038:-00007:+00000:000625.6940:06223
06224:-00024:+00020:-00011:000625.6940:06224
06225:-00021:+00011:+00000:000625.6940:06225
06226:-00026:+00019:-00015:000625.6940:06226
06227:-00003:+00010:+00006:000625.6940:06227
06228:-00004:+00011:-00001:000625.6940:06228
06229:-00016:+00010:+00008:000625.6940:06229
06230:-00001:+00012:-00002:000625.6940:06230
06231:-00003:+00010:-00003:000625.6940:06231
06232:-00003:+00023:+00022:000625.6940:06232
06233:-00016:+00009:+00022:000625.6940:06233
06234:-00007:+00009:+00009:000625.6940:06234
06235:-00013:+00009:-00013:000625.6940:06235
06236:+00000:+00015:-00014:000625.6940:06236
06237:+00000:+00014:-00013:000625.6940:06237
06238:+00002:+00033:-00002:000625.6940:06238
06239:-00001:+00013:+00025:000625.6940:06239
06240:-00024:+00034:+00036:000625.6940:06240
06241:-00021:+00014:+00023:000625.6940:06241
06242:-00038:+00012:+00011:000659.2231:06242
06243:+00002:+00035:-00004:000659.2231:06243
06244:-00001:+00036:-00013:000659.2231:06244
06245:+00002:+00031:-00033:000659.2231:06245
06246:-00003:+00036:+00002:000659.2231:06246
06247:-00003:+00015:+00012:000659.2231:06247
06248:-00026:+00035:-00017:000659.2231:06248
06249:+00002:+00014:+00005:000659.2231:06249
06250:-00012:+00031:+00004:000659.2231:06250
06251:-00005:+00010:+00001:000659.2231:06251
06252:-00024:+00015:-00012:000659.2231:06252
06253:-00023:+00011:-00013:000659.2231:06253
06254:-00024:+00020:-00006:000659.2231:06254
06255:-00004:+00010:-00016:000659.2231:06255
06256:+00000:+00034:-00003:000659.2231:06256
06257:-00016:+00019:+00024:000659.2231:06257
06258:-00005:+00009:+00001:000659.2231:06258
06259:-00017:+00012:+00026:000659.2231:06259
06260:-00017:+00017:+00009:000659.2231:06260
06261:-00016:+00017:+00007:000659.2231:06261
06262:-00027:+00020:+00003:000659.2231:06262
06263:-00015:+00016:+00021:000659.2231:06263
06264:-00016:-00001:+00000:000659.2231:06264
06265:-00027:+00018:+00010:000659.2231:06265
06266:-00014:-00004:+00007:000659.2231:06266
06267:-00025:+00003:-00007:000659.2231:06267
06268:-00013:+00017:+00024:000659.2231:06268
06269:-00018:+00016:+00009:000659.2231:06269
06270:-00014:+00008:-00013:000659.2231:06270
06271:-00002:+00013:+00000:000714.9827:06271
06272:+00000:+00011:+00006:000714.9827:06272
06273:-00001:+00020:+00004:000714.9827:06273
06274:-00005:+00008:+00003:000714.9827:06274
06275:-00009:+00015:-00001:000714.9827:06275
06276:-00023:+00012:+00006:000714.9827:06276
06277:-00021:+00014:+00007:000714.9827:06277
06278:-00026:+00013:+00008:000714.9827:06278
06279:+00000:+00032:-00016:000714.9827:06279
06280:+00012:+00010:-00012:000714.9827:06280
06281:-00023:+00013:-00018:000714.9827:06281
06282:-00024:+00019:+00000:000714.9827:06282
06283:-00026:+00032:+00023:000714.9827:06283
06284:-00017:+00020:+00012:000714.9827:06284
06285:-00041:+00008:-00017:000714.9827:06285
06286:-00014:+00008:-00011:000714.9827:06286
06287:-00015:+00021:-00005:000714.9827:06287
06288:-00042:+00019:-00017:000714.9827:06288
06289:-00022:+00010:+00008:000714.9827:06289
06290:-00014:+00009:+00000:000714.9827:06290
06291:-00016:+00020:+00000:000714.9827:06291
06292:-00039:+00021:+00006:000714.9827:06292
06293:-00020:+00019:-00003:000714.9827:06293
06294:-00032:+00020:-00032:000714.9827:06294
06295:-00018:+00013:-00008:000714.9827:06295
06296:-00017:+00009:+00007:000714.9827:06296
06297:-00040:+00016:-00014:000714.9827:06297
06298:-00024:-00001:-00015:000720.1331:06298
06299:-00013:+00020:+00006:000720.1331:06299
06300:-00020:-00005:-00007:000720.1331:06300
06301:-00019:-00004:+00000:000720.1331:06301
06302:-00026:+00005:+00004:000720.1331:06302
06303:-00017:+00006:+00015:000720.1331:06303
06304:-00028:+00004:+00006:000720.1331:06304
06305:-00011:+00007:+00007:000720.1331:06305
06306:+00002:-00023:+00006:000720.1331:06306
06307:-00005:-00016:+00057:000720.1331:06307
06308:+00026:-00036:+00089:000720.1331:06308
06309:+00020:-00032:+00054:000720.1331:06309
06310:+00003:-00038:+00057:000720.1331:06310
06311:+00030:-00010:+00039:000720.1331:06311
06312:+00014:-00031:+00000:000720.1331:06312
06313:+00007:-00025:-00049:000720.1331:06313
06314:+00013:-00015:+00001:000720.1331:06314
06315:+00017:-00034:+00040:000720.1331:06315
06316:-00008:-00032:+00058:000720.1331:06316
06317:+00017:-00024:+00071:000720.1331:06317
06318:+00015:-00034:+00050:000720.1331:06318
06319:+00004:-00034:+00026:000720.1331:06319
06320:+00007:-00010:+00017:000720.1331:06320
06321:+00028:-00016:+00000:000720.1331:06321
06322:+00022:-00006:+00004:000720.1331:06322
06323:+00036:+00016:-00002:000720.1331:06323
06324:+00048:+00019:+00026:000720.1331:06324
06325:+00036:+00009:+00020:000736.4175:06325
06326:+00024:-00001:+00036:000736.4175:06326
06327:+00022:+00017:+00061:000736.4175:06327
06328:+00031:-00004:+00057:000736.4175:06328
06329:+00029:-00007:+00038:000736.4175:06329
06330:+00018:+00017:+00012:000736.4175:06330
06331:-00007:-00005:+00005:000736.4175:06331
06332:+00003:-00003:+00001:000736.4175:06332
06333:+00013:+00000:+00012:000736.4175:06333
06334:-00010:-00002:-00011:000736.4175:06334
06335:-00022:-00004:-00012:000736.4175:06335
06336:-00004:-00002:+00012:000736.4175:06336
06337:-00009:+00015:-00018:000736.4175:06337
06338:+00000:-00003:-00008:000736.4175:06338
06339:+00016:+00031:+00009:000736.4175:06339
06340:+00030:+00009:-00011:000736.4175:06340
06341:+00042:+00037:+00013:000736.4175:06341
06342:+00059:+00010:-00010:000736.4175:06342
06343:+00072:-00001:-00082:000736.4175:06343
06344:+00091:+00016:+00093:000736.4175:06344
06345:+00123:-00004:+00080:000736.4175:06345
06346:+00037:+00020:-00055:000736.4175:06346
06347:+00072:+00029:-00084:000736.4175:06347
06348:+00085:+00051:+00045:000736.4175:06348
06349:+00051:+00018:+00036:000736.4175:06349
06350:+00035:+00012:-00089:000736.4175:06350
06351:+00067:+00013:-00100:000736.4175:06351
06352:+00097:+00018:+00106:000760.9337:06352
06353:+00103:-00020:+00075:000760.9337:06353
06354:+00029:+00018:+00014:000760.9337:06354
06355:+00055:+00009:-00004:000760.9337:06355
06356:+00075:+00018:+00012:000760.9337:06356
06357:+00018:+00008:-00064:000760.9337:06357
06358:+00016:-00002:+00003:000760.9337:06358
06359:+00008:-00021:+00002:000760.9337:06359
06360:+00011:-00012:+00002:000760.9337:06360
06361:-00008:-00052:-00004:000760.9337:06361
06362:-00028:-00045:+00009:000760.9337:06362
06363:-00018:-00057:+00030:000760.9337:06363
06364:-00021:-00083:+00070:000760.9337:06364
06365:-00028:-00069:+00038:000760.9337:06365
06366:+00003:-00083:+00019:000760.9337:06366
06367:-00009:-00075:+00015:000760.9337:06367
06368:-00003:-00069:-00011:000760.9337:06368
06369:+00012:-00093:-00007:000760.9337:06369
06370:+00019:-00078:+00005:000760.9337:06370
06371:+00043:-00059:+00051:000760.9337:06371
06372:+00062:-00041:-00013:000760.9337:06372
06373:+00067:-00025:-00009:000760.9337:06373
06374:+00123:+00003:+00018:000760.9337:06374
06375:+00124:-00018:+00043:000760.9337:06375
06376:+00116:+00010:+00034:000760.9337:06376
06377:+00105:+00035:+00041:000760.9337:06377
06378:+00155:+00024:+00036:000760.9337:06378
06379:+00134:+00047:-00011:000736.7579:06379
06380:+00098:+00023:-00010:000736.7579:06380
06381:+00087:+00029:+00000:000736.7579:06381
06382:+00088:+00052:+00041:000736.7579:06382
06383:+00056:+00040:-00003:000736.7579:06383
06384:+00022:+00050:-00012:000736.7579:06384
06385:+00020:+00042:+00040:000736.7579:06385
06386:+00011:+00051:+00017:000736.7579:06386
06387:-00004:+00053:-00040:000736.7579:06387
06388:-00025:+00053:-00004:000736.7579:06388
06389:-00022:+00051:-00011:000736.7579:06389
06390:-00035:+00027:-00032:000736.7579:06390
06391:-00018:+00029:-00038:000736.7579:06391
06392:-00023:+00023:-00026:000736.7579:06392
06393:+00000:+00032:-00028:000736.7579:06393
06394:-00011:+00035:-00012:000736.7579:06394
06395:+00017:+00018:-00012:000736.7579:06395
06396:+00007:+00017:-00006:000736.7579:06396
06397:+00056:+00005:-00029:000736.7579:06397
06398:+00059:-00007:-00006:000736.7579:06398
06399:+00037:+00005:-00009:000736.7579:06399
06400:+00055:-00023:+00006:000736.7579:06400
06401:+00070:+00000:-00020:000736.7579:06401
06402:+00067:+00004:-00041:000736.7579:06402
06403:+00068:+00006:-00028:000736.7579:06403
06404:+00067:+00003:-00017:000736.7579:06404
06405:+00075:+00000:-00030:000736.7579:06405
06406:+00066:-00006:-00018:000736.7579:06406
06407:+00066:-00001:-00004:000736.7579:06407
06408:+00073:-00002:-00008:000692.0329:06408
06409:+00063:+00010:-00014:000692.0329:06409
06410:+00053:+00021:-00033:000692.0329:06410
06411:+00045:+00012:-00020:000692.0329:06411
06412:+00027:+00021:-00029:000692.0329:06412
06413:+00010:+00012:-00011:000692.0329:06413
06414:-00009:+00021:-00012:000692.0329:06414
06415:-00021:-00003:-00003:000692.0329:06415
06416:-00014:-00003:-00002:000692.0329:06416
06417:-00041:+00000:+00025:000692.0329:06417
06418:-00055:+00006:+00007:000692.0329:06418
06419:-00029:+00006:-00003:000692.0329:06419
06420:-00033:-00017:-00028:000692.0329:06420
06421:-00058:-00023:-00019:000692.0329:06421
06422:-00053:-00032:+00037:000692.0329:06422
06423:-00032:-00024:+00033:000692.0329:06423
06424:-00036:-00029:+00023:000692.0329:06424
06425:-00030:-00030:-00012:000692.0329:06425
06426:-00029:-00039:-00006:000692.0329:06426
06427:-00019:-00044:-00013:000692.0329:06427
06428:-00002:-00044:+00022:000692.0329:06428
06429:+00016:-00043:+00045:000692.0329:06429
06430:+00013:-00042:+00038:000692.0329:06430
06431:+00015:-00064:+00021:000692.0329:06431
06432:+00008:-00046:-00003:000692.0329:06432
06433:+00014:-00049:+00011:000692.0329:06433
06434:-00006:-00028:+00031:000692.0329:06434
06435:-00002:-00029:+00072:000692.0329:06435
06436:-00025:-00047:+00016:000692.0329:06436
06437:-00036:-00035:-00015:000692.0329:06437
06438:-00018:-00012:+00009:000692.0329:06438
06439:-00034:-00010:+00011:000692.0329:06439
06440:-00054:-00021:+00002:000692.0329:06440
06441:-00056:-00003:+00015:000615.6422:06441
06442:-00049:-00003:+00013:000615.6422:06442
06443:-00051:+00018:-00013:000615.6422:06443
06444:-00068:+00019:+00030:000615.6422:06444
06445:-00062:+00019:+00036:000615.6422:06445
06446:-00075:-00001:+00016:000615.6422:06446
06447:-00062:+00017:+00012:000615.6422:06447
06448:-00066:+00021:+00009:000615.6422:06448
06449:-00061:+00015:-00007:000615.6422:06449
06450:-00066:-00006:+00022:000615.6422:06450
06451:-00046:-00005:+00026:000615.6422:06451
06452:-00057:-00007:-00012:000615.6422:06452
06453:-00055:-00007:+00010:000615.6422:06453
06454:-00041:-00008:+00008:000615.6422:06454
06455:-00019:+00001:+00015:000615.6422:06455
06456:-00037:-00022:+00019:000615.6422:06456
06457:-00026:-00021:+00013:000615.6422:06457
06458:-00016:-00034:-00002:000615.6422:06458
06459:-00017:-00035:+00020:000615.6422:06459
06460:-00025:-00023:+00016:000615.6422:06460
06461:-00028:-00024:+00022:000615.6422:06461
06462:-00041:-00049:+00022:000615.6422:06462
06463:-00039:-00047:+00027:000615.6422:06463
06464:-00030:-00039:+00001:000615.6422:06464
06465:-00042:-00026:-00002:000615.6422:06465
06466:-00041:-00038:+00015:000615.6422:06466
06467:-00030:-00031:+00018:000615.6422:06467
06468:-00042:-00010:+00038:000615.6422:06468
06469:-00020:+00004:+00036:000615.6422:06469
06470:-00043:-00006:+00016:000615.6422:06470
06471:-00025:+00019:+00017:000615.6422:06471
06472:+00001:+00034:+00026:000615.6422:06472
06473:-00012:+00037:+00000:000615.6422:06473
06474:+00000:+00054:+00016:000615.6422:06474
06475:-00005:+00049:+00004:000615.6422:06475
06476:-00023:+00043:-00012:000615.6422:06476
06477:-00013:+00049:+00003:000615.6422:06477
06478:-00020:+00052:+00009:000615.6422:06478
06479:-00043:+00027:+00011:000615.6422:06479
06480:-00035:+00031:-00011:000503.2908:06480
06481:-00069:+00009:+00014:000503.2908:06481
06482:-00082:-00002:+00037:000503.2908:06482
06483:-00099:-00007:+00017:000503.2908:06483
06484:-00084:-00004:+00024:000503.2908:06484
06485:-00082:-00002:-00001:000503.2908:06485
06486:-00065:-00004:-00003:000503.2908:06486
06487:-00069:+00015:+00043:000503.2908:06487
06488:-00069:-00007:+00027:000503.2908:06488
06489:-00047:+00020:-00009:000503.2908:06489
06490:-00034:-00004:-00018:000503.2908:06490
06491:-00042:-00006:+00012:000503.2908:06491
06492:-00032:+00001:+00003:000503.2908:06492
06493:-00013:+00016:+00003:000503.2908:06493
06494:-00001:+00018:-00012:000503.2908:06494
06495:+00006:+00006:+00071:000503.2908:06495
06496:-00024:-00017:-00010:000503.2908:06496
06497:-00021:+00002:+00023:000503.2908:06497
06498:+00001:-00016:-00002:000503.2908:06498
06499:-00061:+00021:+00019:000503.2908:06499
06500:+00031:+00000:+00020:000503.2908:06500
06501:+00013:+00022:+00017:000503.2908:06501
06502:+00012:+00011:-00020:000503.2908:06502
06503:-00008:+00009:+00033:000503.2908:06503
06504:-00021:+00000:-00008:000503.2908:06504
06505:-00013:+00031:+00002:000503.2908:06505
06506:-00004:+00013:-00014:000503.2908:06506
06507:+00016:+00051:+00013:000503.2908:06507
06508:+00018:+00011:+00028:000503.2908:06508
06509:+00003:+00035:+00013:000503.2908:06509
06510:+00015:+00010:-00028:000503.2908:06510
06511:-00008:+00018:-00010:000503.2908:06511
06512:+00012:-00002:+00024:000503.2908:06512
06513:-00024:+00006:+00028:000503.2908:06513
06514:-00009:+00007:+00021:000503.2908:06514
06515:+00000:+00016:-00001:000503.2908:06515
06516:-00004:+00007:+00011:000503.2908:06516
06517:-00024:-00021:+00001:000503.2908:06517
06518:-00021:+00001:+00037:000503.2908:06518
06519:-00021:-00011:+00031:000503.2908:06519
06520:-00012:-00015:+00025:000503.2908:06520
06521:-00008:-00034:-00017:000503.2908:06521
06522:+00002:-00032:-00018:000503.2908:06522
06523:+00005:-00037:+00067:000503.2908:06523
06524:+00009:-00015:+00074:000452.0278:06524
06525:-00013:-00033:+00025:000452.0278:06525
06526:+00001:-00023:-00026:000452.0278:06526
06527:-00009:-00022:+00007:000452.0278:06527
06528:-00003:+00000:-00011:000452.0278:06528
06529:-00026:+00003:+00024:000452.0278:06529
06530:-00004:+00017:+00014:000452.0278:06530
06531:-00016:+00015:-00002:000452.0278:06531
06532:-00028:+00008:-00013:000452.0278:06532
06533:-00038:+00013:+00003:000452.0278:06533
06534:-00038:+00032:-00001:000452.0278:06534
06535:-00040:+00033:+00012:000452.0278:06535
06536:-00023:+00031:+00017:000452.0278:06536
06537:-00022:+00032:+00011:000452.0278:06537
06538:-00013:+00011:+00000:000452.0278:06538
06539:-00004:+00034:+00021:000452.0278:06539
06540:-00023:+00028:-00004:000452.0278:06540
06541:+00002:+00038:-00037:000452.0278:06541
06542:-00010:+00044:-00008:000452.0278:06542
06543:+00010:+00046:+00005:000452.0278:06543
06544:-00002:+00040:-00026:000452.0278:06544
06545:+00002:+00042:+00009:000452.0278:06545
06546:-00011:+00041:+00002:000452.0278:06546
06547:-00003:+00048:-00017:000452.0278:06547
06548:-00003:+00047:-00015:000452.0278:06548
06549:-00018:+00035:+00021:000452.0278:06549
06550:-00017:+00009:+00015:000452.0278:06550
06551:-00019:+00031:+00019:000452.0278:06551
06552:-00038:+00020:-00012:000452.0278:06552
06553:-00032:+00021:-00061:000452.0278:06553
06554:-00028:-00002:-00057:000452.0278:06554
06555:-00020:+00006:+00010:000452.0278:06555
06556:-00040:-00019:+00028:000452.0278:06556
06557:-00016:-00016:+00018:000452.0278:06557
06558:-00025:-00020:+00010:000452.0278:06558
06559:-00014:-00014:-00047:000452.0278:06559
06560:-00021:-00033:-00012:000452.0278:06560
06561:+00000:-00015:+00003:000452.0278:06561
06562:-00023:-00013:+00021:000452.0278:06562
06563:-00008:-00009:+00009:000452.0278:06563
06564:-00008:-00019:+00008:000452.0278:06564
06565:+00010:-00033:-00017:000452.0278:06565
06566:-00008:-00021:-00011:000481.7432:06566
06567:+00015:-00019:-00002:000481.7432:06567
06568:-00009:+00005:-00006:000481.7432:06568
06569:-00001:-00002:+00003:000481.7432:06569
06570:+00000:+00017:-00003:000481.7432:06570
06571:-00026:-00006:+00008:000481.7432:06571
06572:-00020:-00002:-00017:000481.7432:06572
06573:-00028:+00010:-00011:000481.7432:06573
06574:-00053:+00013:-00009:000481.7432:06574
06575:-00067:+00012:+00000:000481.7432:06575
06576:-00058:+00031:+00022:000481.7432:06576
06577:-00066:+00035:+00024:000481.7432:06577
06578:-00069:+00032:-00010:000481.7432:06578
06579:-00063:+00047:-00017:000481.7432:06579
06580:-00070:+00027:-00011:000481.7432:06580
06581:-00085:+00028:+00007:000481.7432:06581
06582:-00045:+00050:+00001:000481.7432:06582
06583:-00048:+00050:+00006:000481.7432:06583
06584:-00050:+00047:-00011:000481.7432:06584
06585:-00056:+00039:-00003:000481.7432:06585
06586:-00035:+00065:+00009:000481.7432:06586
06587:-00040:+00042:-00032:000481.7432:06587
06588:-00038:+00044:+00012:000481.7432:06588
06589:-00005:+00040:-00002:000481.7432:06589
06590:-00017:+00051:-00007:000481.7432:06590
06591:-00028:+00029:-00003:000481.7432:06591
06592:-00028:+00050:+00003:000481.7432:06592
06593:-00027:+00015:-00002:000481.7432:06593
06594:-00028:+00015:+00014:000481.7432:06594
06595:-00016:-00002:+00037:000481.7432:06595
06596:-00029:+00019:+00025:000481.7432:06596
06597:-00040:-00005:+00006:000481.7432:06597
06598:-00029:-00002:+00008:000481.7432:06598
06599:-00055:+00006:-00014:000481.7432:06599
06600:-00052:+00005:+00003:000481.7432:06600
06601:-00029:-00011:+00027:000481.7432:06601
06602:-00031:-00013:+00013:000481.7432:06602
06603:-00029:-00032:-00001:000481.7432:06603
06604:-00041:-00010:+00019:000481.7432:06604
06605:-00017:-00033:+00007:000481.7432:06605
06606:-00024:-00036:+00021:000481.7432:06606
06607:-00002:-00027:+00027:000486.3869:06607
06608:-00014:-00038:+00036:000486.3869:06608
06609:-00011:-00025:+00018:000486.3869:06609
06610:-00012:-00037:+00000:000486.3869:06610
06611:-00008:-00024:+00000:000486.3869:06611
06612:-00009:-00031:+00022:000486.3869:06612
06613:+00004:-00013:+00041:000486.3869:06613
06614:-00009:-00032:+00010:000486.3869:06614
06615:-00013:-00015:+00040:000486.3869:06615
06616:+00013:-00013:+00039:000486.3869:06616
06617:-00025:-00032:+00027:000486.3869:06617
06618:-00022:-00011:+00013:000486.3869:06618
06619:-00019:-00020:+00035:000486.3869:06619
06620:-00019:-00009:+00017:000486.3869:06620
06621:-00030:-00008:+00021:000486.3869:06621
06622:-00024:-00016:+00037:000486.3869:06622
06623:-00030:-00018:-00012:000486.3869:06623
06624:-00043:-00020:+00007:000486.3869:06624
06625:-00028:+00005:+00019:000486.3869:06625
06626:-00028:-00007:+00039:000486.3869:06626
06627:-00034:+00008:+00026:000486.3869:06627
06628:-00033:-00006:+00039:000486.3869:06628
06629:-00031:+00022:+00012:000486.3869:06629
06630:-00043:-00001:+00008:000486.3869:06630
06631:-00037:+00031:-00001:000486.3869:06631
06632:-00020:+00009:+00021:000486.3869:06632
06633:-00017:+00009:-00016:000486.3869:06633
06634:-00036:+00015:+00010:000486.3869:06634
06635:-00039:+00014:+00007:000486.3869:06635
06636:-00019:+00033:-00027:000486.3869:06636
06637:-00014:+00011:+00009:000486.3869:06637
06638:-00026:+00033:+00002:000486.3869:06638
06639:-00017:+00032:+00004:000486.3869:06639
06640:-00017:+00031:+00025:000486.3869:06640
06641:-00022:+00021:+00027:000486.3869:06641
06642:-00023:+00022:-00010:000486.3869:06642
06643:-00027:+00016:-00012:000486.3869:06643
06644:-00022:-00004:+00013:000486.3869:06644
06645:-00036:+00007:+00010:000486.3869:06645
06646:+00001:+00007:-00011:000486.3869:06646
06647:+00000:-00008:+00052:000486.3869:06647
06648:+00027:-00016:-00046:000486.3869:06648
06649:-00027:-00034:-00004:000473.4052:06649
06650:-00004:-00037:-00003:000473.4052:06650
06651:-00032:-00048:+00031:000473.4052:06651
06652:+00009:-00014:+00009:000473.4052:06652
06653:+00027:+00003:+00024:000473.4052:06653
06654:-00009:-00009:-00009:000473.4052:06654
06655:+00016:-00020:+00000:000473.4052:06655
06656:+00015:-00046:+00009:000473.4052:06656
06657:-00008:-00011:+00001:000473.4052:06657
06658:-00004:-00033:-00001:000473.4052:06658
06659:+00017:-00020:+00024:000473.4052:06659
06660:-00023:-00013:-00014:000473.4052:06660
06661:-00002:-00018:-00014:000473.4052:06661
06662:-00011:-00020:+00010:000473.4052:06662
06663:-00013:-00023:-00001:000473.4052:06663
06664:-00025:-00009:+00022:000473.4052:06664
06665:-00014:-00017:+00042:000473.4052:06665
06666:-00003:-00007:-00016:000473.4052:06666
06667:-00042:-00008:-00012:000473.4052:06667
06668:-00026:-00007:-00011:000473.4052:06668
06669:-00018:-00001:+00002:000473.4052:06669
06670:-00018:+00015:-00010:000473.4052:06670
06671:-00024:+00012:+00009:000473.4052:06671
06672:-00013:+00032:-00017:000473.4052:06672
06673:-00019:+00037:-00026:000473.4052:06673
06674:-00013:+00032:+00000:000473.4052:06674
06675:-00027:+00026:+00009:000473.4052:06675
06676:-00042:+00035:-00002:000473.4052:06676
06677:-00024:+00029:-00001:000473.4052:06677
06678:-00016:+00024:+00002:000473.4052:06678
06679:-00027:+00028:-00003:000473.4052:06679
06680:-00026:+00030:+00021:000473.4052:06680
06681:+00002:+00048:-00002:000473.4052:06681
06682:-00018:+00047:+00008:000473.4052:06682
06683:-00027:+00046:+00008:000473.4052:06683
06684:-00014:+00048:+00014:000473.4052:06684
06685:-00013:+00033:-00014:000473.4052:06685
06686:-00028:+00035:+00008:000542.6077:06686
06687:-00037:+00034:+00036:000542.6077:06687
06688:-00028:+00009:+00022:000542.6077:06688
06689:-00042:+00020:+00002:000542.6077:06689
06690:-00041:+00013:+00004:000542.6077:06690
06691:-00034:+00000:+00012:000542.6077:06691
06692:-00041:-00001:+00008:000542.6077:06692
06693:-00028:+00016:+00010:000542.6077:06693
06694:-00029:+00003:+00010:000542.6077:06694
06695:-00042:-00003:+00012:000542.6077:06695
06696:-00015:+00002:+00002:000542.6077:06696
06697:-00026:-00016:-00002:000542.6077:06697
06698:-00001:-00010:-00011:000542.6077:06698
06699:-00003:-00017:+00004:000542.6077:06699
06700:-00006:-00022:+00023:000542.6077:06700
06701:-00005:-00021:-00001:000542.6077:06701
06702:-00010:+00002:+00016:000542.6077:06702
06703:+00002:-00016:+00006:000542.6077:06703
06704:-00012:-00008:+00002:000542.6077:06704
06705:-00008:+00003:+00000:000542.6077:06705
06706:+00002:-00017:+00003:000542.6077:06706
06707:-00004:-00017:-00013:000542.6077:06707
06708:-00022:+00004:+00005:000542.6077:06708
06709:-00022:+00000:+00000:000542.6077:06709
06710:-00018:+00001:+00005:000542.6077:06710
06711:-00020:-00017:-00001:000542.6077:06711
06712:-00042:-00007:+00010:000542.6077:06712
06713:-00040:+00005:-00004:000542.6077:06713
06714:-00040:+00017:-00016:000542.6077:06714
06715:-00041:-00003:+00020:000542.6077:06715
06716:-00028:+00007:+00010:000542.6077:06716
06717:-00030:-00001:+00012:000542.6077:06717
06718:-00039:+00009:-00016:000542.6077:06718
06719:-00056:+00020:-00014:000542.6077:06719
06720:-00039:+00009:+00010:000542.6077:06720
06721:-00038:+00015:+00023:000564.9458:06721
06722:-00041:+00020:+00022:000564.9458:06722
06723:-00039:+00013:+00011:000564.9458:06723
06724:-00026:+00011:-00004:000564.9458:06724
06725:-00018:+00013:-00025:000564.9458:06725
06726:-00028:+00015:+00008:000564.9458:06726
06727:+00001:+00024:+00009:000564.9458:06727
06728:-00018:+00032:+00010:000564.9458:06728
06729:-00013:+00012:-00003:000564.9458:06729
06730:-00016:+00036:+00036:000564.9458:06730
06731:-00016:+00008:+00006:000564.9458:06731
06732:-00037:+00009:+00011:000564.9458:06732
06733:-00028:+00008:+00027:000564.9458:06733
06734:-00019:+00009:-00010:000564.9458:06734
06735:-00020:+00018:+00005:000564.9458:06735
06736:-00036:+00020:+00013:000564.9458:06736
06737:-00032:+00006:+00021:000564.9458:06737
06738:-00039:-00003:+00012:000564.9458:06738
06739:-00031:+00005:-00002:000564.9458:06739
06740:-00030:-00019:+00008:000564.9458:06740
06741:-00038:-00018:+00008:000564.9458:06741
06742:-00017:-00020:+00015:000564.9458:06742
06743:-00015:-00010:+00015:000564.9458:06743
06744:-00013:-00009:+00005:000564.9458:06744
06745:-00021:-00010:+00021:000564.9458:06745
06746:-00016:-00011:+00026:000564.9458:06746
06747:+00000:-00012:+00026:000564.9458:06747
06748:-00012:-00013:+00027:000564.9458:06748
06749:+00002:-00025:+00022:000564.9458:06749
06750:+00002:-00013:+00027:000564.9458:06750
06751:+00013:-00013:+00026:000564.9458:06751
06752:-00011:-00014:+00011:000564.9458:06752
06753:-00004:-00020:+00004:000564.9458:06753
06754:+00000:-00022:-00002:000564.9458:06754
06755:-00024:-00021:-00002:000564.9458:06755
06756:-00024:-00022:+00004:000573.4258:06756
06757:-00015:+00001:+00041:000573.4258:06757
06758:-00014:+00002:+00013:000573.4258:06758
06759:-00038:-00006:+00025:000573.4258:06759
06760:-00018:+00003:+00017:000573.4258:06760
06761:-00029:+00007:+00000:000573.4258:06761
06762:-00033:+00001:+00001:000573.4258:06762
06763:-00041:+00008:+00036:000573.4258:06763
06764:-00043:+00016:+00021:000573.4258:06764
06765:-00029:+00022:-00009:000573.4258:06765
06766:-00019:+00033:+00015:000573.4258:06766
06767:-00018:+00013:+00001:000573.4258:06767
06768:-00037:+00032:+00002:000573.4258:06768
06769:-00027:+00037:+00016:000573.4258:06769
06770:-00018:+00037:+00011:000573.4258:06770
06771:-00004:+00036:+00004:000573.4258:06771
06772:-00004:+00023:+00003:000573.4258:06772
06773:-00023:+00024:+00021:000573.4258:06773
06774:-00021:+00032:-00013:000573.4258:06774
06775:-00023:+00029:-00012:000573.4258:06775
06776:-00021:+00036:+00010:000573.4258:06776
06777:-00026:+00032:+00008:000573.4258:06777
06778:-00005:+00034:+00000:000573.4258:06778
06779:-00013:+00021:-00002:000573.4258:06779
06780:-00018:+00016:+00009:000573.4258:06780
06781:-00027:+00009:+00006:000573.4258:06781
06782:-00018:-00001:-00016:000573.4258:06782
06783:-00037:-00001:+00002:000573.4258:06783
06784:-00017:-00007:+00013:000573.4258:06784
06785:-00014:-00007:+00000:000573.4258:06785
06786:-00042:+00003:-00014:000573.4258:06786
06787:-00003:-00016:+00007:000573.4258:06787
06788:-00023:-00020:-00011:000573.4258:06788
06789:-00003:-00022:-00017:000573.4258:06789
06790:-00003:+00003:+00007:000601.0422:06790
06791:-00001:+00002:+00004:000601.0422:06791
06792:+00001:-00017:-00027:000601.0422:06792
06793:-00006:-00006:+00026:000601.0422:06793
06794:-00010:+00006:+00007:000601.0422:06794
06795:-00003:-00006:+00008:000601.0422:06795
06796:+00002:-00001:-00011:000601.0422:06796
06797:-00004:-00001:+00007:000601.0422:06797
06798:-00021:-00001:-00018:000601.0422:06798
06799:-00004:+00013:+00011:000601.0422:06799
06800:-00005:+00009:+00000:000601.0422:06800
06801:-00016:+00011:-00015:000601.0422:06801
06802:-00017:+00014:+00011:000601.0422:06802
06803:-00017:+00009:-00001:000601.0422:06803
06804:-00043:+00019:-00014:000601.0422:06804
06805:-00042:+00000:-00002:000601.0422:06805
06806:-00028:-00002:+00037:000601.0422:06806
06807:-00016:-00001:-00006:000601.0422:06807
06808:-00017:-00004:-00015:000601.0422:06808
06809:-00013:+00017:+00008:000601.0422:06809
06810:-00018:-00006:+00011:000601.0422:06810
06811:-00028:+00018:-00011:000601.0422:06811
06812:-00026:+00021:+00012:000601.0422:06812
06813:-00016:-00001:+00005:000601.0422:06813
06814:-00022:+00009:-00012:000601.0422:06814
06815:-00018:+00022:+00022:000601.0422:06815
06816:-00015:+00020:+00010:000601.0422:06816
06817:-00015:+00018:+00012:000601.0422:06817
06818:-00015:+00016:+00012:000601.0422:06818
06819:-00040:+00016:+00004:000601.0422:06819
06820:-00014:-00004:+00037:000601.0422:06820
06821:-00039:-00003:+00016:000601.0422:06821
06822:-00023:+00016:+00012:000601.0422:06822
06823:-00024:+00016:+00010:000590.6739:06823
06824:-00003:+00016:+00023:000590.6739:06824
06825:-00027:+00005:-00002:000590.6739:06825
06826:-00004:+00000:+00021:000590.6739:06826
06827:-00012:-00005:+00009:000590.6739:06827
06828:-00002:-00017:+00001:000590.6739:06828
06829:-00003:+00006:+00009:000590.6739:06829
06830:+00000:+00000:+00037:000590.6739:06830
06831:-00012:+00001:-00002:000590.6739:06831
06832:-00023:-00005:+00002:000590.6739:06832
06833:-00011:-00005:+00017:000590.6739:06833
06834:-00002:+00007:+00005:000590.6739:06834
06835:-00023:-00022:+00022:000590.6739:06835
06836:-00022:-00006:+00000:000590.6739:06836
06837:-00020:-00002:+00012:000590.6739:06837
06838:-00016:-00003:-00029:000590.6739:06838
06839:-00014:+00007:+00021:000590.6739:06839
06840:-00026:-00001:+00020:000590.6739:06840
06841:-00039:+00003:+00028:000590.6739:06841
06842:-00013:-00003:-00009:000590.6739:06842
06843:-00016:-00004:-00016:000590.6739:06843
06844:-00015:-00004:-00017:000590.6739:06844
06845:-00016:+00009:+00021:000590.6739:06845
06846:-00003:-00004:+00008:000590.6739:06846
06847:-00016:-00001:-00030:000590.6739:06847
06848:-00023:+00016:-00007:000590.6739:06848
06849:-00022:-00003:-00018:000590.6739:06849
06850:-00024:-00003:+00001:000590.6739:06850
06851:-00026:-00006:+00012:000590.6739:06851
06852:-00021:+00020:+00016:000590.6739:06852
06853:-00026:+00020:-00005:000590.6739:06853
06854:-00026:+00017:+00006:000590.6739:06854
06855:-00003:+00021:-00002:000590.6739:06855
06856:-00017:+00012:+00012:000609.4523:06856
06857:-00017:+00008:+00012:000609.4523:06857
06858:-00025:+00008:+00010:000609.4523:06858
06859:-00027:+00021:+00001:000609.4523:06859
06860:-00013:+00022:-00001:000609.4523:06860
06861:-00023:+00008:+00006:000609.4523:06861
06862:-00022:+00014:+00006:000609.4523:06862
06863:-00026:+00021:+00008:000609.4523:06863
06864:-00025:+00013:+00003:000609.4523:06864
06865:+00001:+00022:-00001:000609.4523:06865
06866:-00024:+00014:-00006:000609.4523:06866
06867:-00023:+00013:+00001:000609.4523:06867
06868:-00026:+00008:+00011:000609.4523:06868
06869:-00023:+00013:-00001:000609.4523:06869
06870:-00002:+00031:+00025:000609.4523:06870
06871:-00004:+00010:+00027:000609.4523:06871
06872:-00025:+00021:+00000:000609.4523:06872
06873:-00013:+00038:+00010:000609.4523:06873
06874:-00026:+00022:+00007:000609.4523:06874
06875:-00015:+00019:-00012:000609.4523:06875
06876:-00015:+00015:+00013:000609.4523:06876
06877:-00014:+00017:+00004:000609.4523:06877
06878:-00039:+00021:+00025:000609.4523:06878
06879:-00021:+00019:+00027:000609.4523:06879
06880:-00014:+00010:+00007:000609.4523:06880
06881:-00027:+00018:-00003:000609.4523:06881
06882:-00027:+00016:-00002:000609.4523:06882
06883:-00027:+00020:+00026:000609.4523:06883
06884:-00036:+00009:+00009:000609.4523:06884
06885:-00025:+00020:+00024:000609.4523:06885
06886:-00004:+00008:+00016:000609.4523:06886
06887:-00026:+00017:+00011:000656.8164:06887
06888:-00003:+00008:-00002:000656.8164:06888
06889:-00003:+00032:+00024:000656.8164:06889
06890:-00026:-00005:+00022:000656.8164:06890
06891:-00023:+00009:-00001:000656.8164:06891
06892:-00001:+00008:+00002:000656.8164:06892
06893:-00017:+00014:-00007:000656.8164:06893
06894:-00015:+00011:+00010:000656.8164:06894
06895:-00025:+00035:+00006:000656.8164:06895
06896:-00027:+00018:+00025:000656.8164:06896
06897:-00002:+00019:+00023:000656.8164:06897
06898:-00023:+00023:+00040:000656.8164:06898
06899:-00002:+00023:+00009:000656.8164:06899
06900:-00021:+00008:+00000:000656.8164:06900
06901:-00002:+00019:+00004:000656.8164:06901
06902:-00019:+00021:+00012:000656.8164:06902
06903:-00003:+00009:+00008:000656.8164:06903
06904:-00023:+00032:+00001:000656.8164:06904
06905:-00022:+00000:+00026:000656.8164:06905
06906:-00021:-00002:-00011:000656.8164:06906
06907:-00024:+00023:-00001:000656.8164:06907
06908:-00025:+00011:+00028:000656.8164:06908
06909:-00013:+00023:+00001:000656.8164:06909
06910:-00019:+00020:-00015:000656.8164:06910
06911:-00041:+00022:-00002:000656.8164:06911
06912:-00016:+00022:+00025:000656.8164:06912
06913:-00036:+00021:+00003:000656.8164:06913
06914:-00017:+00007:-00001:000656.8164:06914
06915:-00037:+00008:+00007:000656.8164:06915
06916:-00015:+00022:-00003:000656.8164:06916
06917:-00036:+00017:-00002:000658.4592:06917
06918:-00014:+00015:+00021:000658.4592:06918
06919:-00011:+00011:+00006:000658.4592:06919
06920:-00024:+00016:+00006:000658.4592:06920
06921:-00004:+00016:+00009:000658.4592:06921
06922:-00026:+00017:+00023:000658.4592:06922
06923:-00003:-00003:-00004:000658.4592:06923
06924:-00014:-00001:-00018:000658.4592:06924
06925:+00014:+00000:+00006:000658.4592:06925
06926:-00021:+00016:+00023:000658.4592:06926
06927:-00024:-00002:+00005:000658.4592:06927
06928:-00022:+00020:+00012:000658.4592:06928
06929:-00021:+00022:-00010:000658.4592:06929
06930:-00029:+00020:-00027:000658.4592:06930
06931:-00015:-00002:+00019:000658.4592:06931
06932:-00017:-00002:+00002:000658.4592:06932
06933:-00042:-00005:-00012:000658.4592:06933
06934:-00020:-00003:+00005:000658.4592:06934
06935:-00038:-00004:+00025:000658.4592:06935
06936:-00042:-00002:+00008:000658.4592:06936
06937:-00052:-00007:-00001:000658.4592:06937
06938:-00037:-00004:+00012:000658.4592:06938
06939:-00029:+00019:-00011:000658.4592:06939
06940:-00041:-00005:-00013:000658.4592:06940
06941:-00016:+00017:-00012:000658.4592:06941
06942:-00014:-00002:-00016:000658.4592:06942
06943:-00020:-00001:+00015:000658.4592:06943
06944:-00028:+00007:+00051:000658.4592:06944
06945:-00022:-00004:+00012:000658.4592:06945
06946:-00015:-00018:+00012:000658.4592:06946
06947:-00014:+00019:+00028:000672.7013:06947
06948:-00036:-00004:+00011:000672.7013:06948
06949:-00016:-00003:-00006:000672.7013:06949
06950:-00027:-00008:+00012:000672.7013:06950
06951:-00025:-00003:+00012:000672.7013:06951
06952:-00015:-00005:+00002:000672.7013:06952
06953:-00024:+00016:+00011:000672.7013:06953
06954:-00024:-00007:+00007:000672.7013:06954
06955:-00013:-00007:-00010:000672.7013:06955
06956:-00016:-00002:+00007:000672.7013:06956
06957:-00002:+00019:-00012:000672.7013:06957
06958:-00014:+00015:+00005:000672.7013:06958
06959:-00014:-00003:+00003:000672.7013:06959
06960:-00014:-00002:+00036:000672.7013:06960
06961:-00028:+00011:+00021:000672.7013:06961
06962:-00039:+00018:+00004:000672.7013:06962
06963:-00022:+00018:+00036:000672.7013:06963
06964:-00020:+00000:+00006:000672.7013:06964
06965:-00018:-00007:+00006:000672.7013:06965
06966:-00026:+00021:-00012:000672.7013:06966
06967:-00025:-00005:-00002:000672.7013:06967
06968:-00024:+00016:-00015:000672.7013:06968
06969:-00027:+00018:+00019:000672.7013:06969
06970:-00024:-00003:-00001:000672.7013:06970
06971:-00015:-00005:+00000:000672.7013:06971
06972:-00013:-00005:-00012:000672.7013:06972
06973:-00013:-00005:+00011:000672.7013:06973
06974:-00003:-00005:-00007:000672.7013:06974
06975:-00001:+00010:-00014:000704.2805:06975
06976:-00022:+00017:+00007:000704.2805:06976
06977:-00004:+00020:+00006:000704.2805:06977
06978:-00003:+00016:+00005:000704.2805:06978
06979:-00001:+00031:+00025:000704.2805:06979
06980:-00001:-00004:+00012:000704.2805:06980
06981:-00008:-00002:+00021:000704.2805:06981
06982:-00021:+00015:+00009:000704.2805:06982
06983:-00003:+00019:-00005:000704.2805:06983
06984:-00004:-00001:+00011:000704.2805:06984
06985:-00013:+00018:+00004:000704.2805:06985
06986:-00017:-00004:+00025:000704.2805:06986
06987:-00003:-00003:-00001:000704.2805:06987
06988:-00024:-00006:+00039:000704.2805:06988
06989:-00014:+00006:+00008:000704.2805:06989
06990:-00026:-00003:+00013:000704.2805:06990
06991:-00002:+00016:-00002:000704.2805:06991
06992:-00023:-00002:+00001:000704.2805:06992
06993:-00023:+00016:+00011:000704.2805:06993
06994:-00024:+00009:+00000:000704.2805:06994
06995:-00014:+00021:+00016:000704.2805:06995
06996:-00023:+00019:+00008:000704.2805:06996
06997:-00013:+00016:+00011:000704.2805:06997
06998:-00004:+00021:+00006:000704.2805:06998
06999:-00027:+00016:+00007:000704.2805:06999
07000:-00005:+00023:+00005:000704.2805:07000
07001:-00001:-00001:+00007:000704.2805:07001
07002:-00012:-00002:-00002:000704.2805:07002
07003:-00009:+00008:+00006:000704.2805:07003
07004:-00013:-00002:-00015:000689.4579:07004
07005:-00010:-00006:+00011:000689.4579:07005
07006:-00001:+00021:+00002:000689.4579:07006
07007:-00004:-00002:+00009:000689.4579:07007
07008:-00023:-00006:+00006:000689.4579:07008
07009:-00009:+00021:+00008:000689.4579:07009
07010:-00004:+00017:-00012:000689.4579:07010
07011:-00004:+00007:-00012:000689.4579:07011
07012:-00026:-00005:+00028:000689.4579:07012
07013:-00024:+00021:+00010:000689.4579:07013
07014:-00040:+00000:-00010:000689.4579:07014
07015:-00026:+00019:-00001:000689.4579:07015
07016:-00023:+00010:+00012:000689.4579:07016
07017:-00023:+00000:-00004:000689.4579:07017
07018:-00001:+00032:+00007:000689.4579:07018
07019:+00012:+00015:+00024:000689.4579:07019
07020:-00001:+00034:-00005:000689.4579:07020
07021:-00021:+00022:-00018:000689.4579:07021
07022:-00011:+00012:-00013:000689.4579:07022
07023:-00026:-00003:+00008:000689.4579:07023
07024:-00024:-00005:-00002:000689.4579:07024
07025:-00022:+00007:+00027:000689.4579:07025
07026:-00004:+00005:-00001:000689.4579:07026
07027:-00017:+00001:+00010:000689.4579:07027
07028:+00014:+00003:+00015:000689.4579:07028
07029:-00011:-00019:+00024:000689.4579:07029
07030:-00012:-00009:+00025:000689.4579:07030
07031:-00009:-00023:+00013:000689.4579:07031
07032:-00010:-00021:+00026:000689.4579:07032
07033:+00002:-00022:+00007:000701.7574:07033
07034:-00011:-00018:+00023:000701.7574:07034
07035:-00021:-00021:+00015:000701.7574:07035
07036:-00009:-00017:+00003:000701.7574:07036
07037:+00013:+00005:+00011:000701.7574:07037
07038:+00016:+00006:-00012:000701.7574:07038
07039:-00007:-00009:-00004:000701.7574:07039
07040:+00007:+00008:+00037:000701.7574:07040
07041:+00013:-00008:+00042:000701.7574:07041
07042:+00007:-00018:+00022:000701.7574:07042
07043:+00010:+00002:+00020:000701.7574:07043
07044:+00029:-00007:+00028:000701.7574:07044
07045:+00018:-00007:+00021:000701.7574:07045
07046:+00024:-00003:+00002:000701.7574:07046
07047:+00030:+00007:+00019:000701.7574:07047
07048:+00018:-00018:+00021:000701.7574:07048
07049:+00004:-00007:+00002:000701.7574:07049
07050:+00008:+00007:+00010:000701.7574:07050
07051:+00012:+00006:+00012:000701.7574:07051
07052:+00022:-00004:-00002:000701.7574:07052
07053:+00031:+00021:+00025:000701.7574:07053
07054:+00018:-00005:+00037:000701.7574:07054
07055:+00042:+00012:+00025:000701.7574:07055
07056:+00046:+00035:+00036:000701.7574:07056
07057:+00022:+00023:+00011:000701.7574:07057
07058:+00024:+00021:+00001:000701.7574:07058
07059:+00046:+00021:+00010:000701.7574:07059
07060:+00020:+00021:+00011:000742.2399:07060
07061:+00047:-00001:+00007:000742.2399:07061
07062:+00045:+00018:+00026:000742.2399:07062
07063:+00034:+00015:+00014:000742.2399:07063
07064:+00057:+00017:-00001:000742.2399:07064
07065:+00050:+00017:+00012:000742.2399:07065
07066:+00059:+00017:+00008:000742.2399:07066
07067:+00061:+00020:+00000:000742.2399:07067
07068:+00062:+00013:+00002:000742.2399:07068
07069:+00063:+00032:+00010:000742.2399:07069
07070:+00038:+00034:-00020:000742.2399:07070
07071:+00061:+00033:-00007:000742.2399:07071
07072:+00057:+00010:-00005:000742.2399:07072
07073:+00034:+00016:-00086:000742.2399:07073
07074:+00038:-00003:-00059:000742.2399:07074
07075:+00107:-00017:+00161:000742.2399:07075
07076:+00094:-00012:+00175:000742.2399:07076
07077:+00060:-00012:-00078:000742.2399:07077
07078:+00076:-00005:-00115:000742.2399:07078
07079:+00069:-00018:-00044:000742.2399:07079
07080:+00075:-00036:+00138:000742.2399:07080
07081:+00037:-00030:+00044:000742.2399:07081
07082:+00020:-00036:-00032:000742.2399:07082
07083:+00019:-00028:-00124:000742.2399:07083
07084:+00040:-00038:+00010:000742.2399:07084
07085:+00018:-00046:-00007:000742.2399:07085
07086:+00018:-00027:+00129:000742.2399:07086
07087:+00040:-00032:+00117:000720.9890:07087
07088:+00022:-00016:+00010:000720.9890:07088
07089:+00048:-00036:-00069:000720.9890:07089
07090:+00034:+00020:+00046:000720.9890:07090
07091:+00028:-00018:+00082:000720.9890:07091
07092:+00027:-00007:-00004:000720.9890:07092
07093:+00062:-00016:-00007:000720.9890:07093
07094:+00034:+00021:+00036:000720.9890:07094
07095:+00031:-00004:+00011:000720.9890:07095
07096:+00043:+00021:-00007:000720.9890:07096
07097:+00035:-00002:+00000:000720.9890:07097
07098:+00049:-00001:+00005:000720.9890:07098
07099:+00019:+00007:+00011:000720.9890:07099
07100:+00022:-00007:+00031:000720.9890:07100
07101:+00029:+00001:+00019:000720.9890:07101
07102:+00031:+00015:-00018:000720.9890:07102
07103:+00007:-00008:+00007:000720.9890:07103
07104:+00018:+00005:-00013:000720.9890:07104
07105:-00008:-00018:+00027:000720.9890:07105
07106:+00007:+00001:+00018:000720.9890:07106
07107:-00007:-00021:+00016:000720.9890:07107
07108:-00008:+00001:+00001:000720.9890:07108
07109:+00006:-00007:+00018:000720.9890:07109
07110:+00046:-00004:+00039:000720.9890:07110
07111:+00035:-00002:+00001:000720.9890:07111
07112:+00054:-00004:+00039:000720.9890:07112
07113:+00078:+00003:+00009:000720.9890:07113
07114:+00074:-00005:-00016:000720.9890:07114
07115:+00093:+00008:-00033:000720.9890:07115
07116:+00088:+00017:-00009:000720.9890:07116
07117:+00081:+00009:-00021:000669.8174:07117
07118:+00083:+00036:+00004:000669.8174:07118
07119:+00085:+00017:-00002:000669.8174:07119
07120:+00088:+00009:-00011:000669.8174:07120
07121:+00088:+00009:+00008:000669.8174:07121
07122:+00079:+00016:-00002:000669.8174:07122
07123:+00056:-00002:+00010:000669.8174:07123
07124:+00035:+00005:+00011:000669.8174:07124
07125:+00018:+00006:+00010:000669.8174:07125
07126:+00017:+00004:-00031:000669.8174:07126
07127:+00009:-00006:-00027:000669.8174:07127
07128:+00011:+00007:-00021:000669.8174:07128
07129:+00013:-00007:-00006:000669.8174:07129
07130:+00018:-00005:-00003:000669.8174:07130
07131:+00027:+00021:-00015:000669.8174:07131
07132:+00008:-00002:-00026:000669.8174:07132
07133:+00027:+00011:-00028:000669.8174:07133
07134:+00027:+00018:-00029:000669.8174:07134
07135:+00005:+00020:-00016:000669.8174:07135
07136:+00043:+00017:-00014:000669.8174:07136
07137:+00036:+00022:-00022:000669.8174:07137
07138:+00045:+00020:-00026:000669.8174:07138
07139:+00060:+00020:-00022:000669.8174:07139
07140:+00062:+00019:-00011:000669.8174:07140
07141:+00052:-00005:-00016:000669.8174:07141
07142:+00061:-00001:-00001:000669.8174:07142
07143:+00040:+00017:+00005:000669.8174:07143
07144:+00022:-00005:-00012:000669.8174:07144
07145:+00031:-00018:+00006:000669.8174:07145
07146:+00003:-00013:+00023:000669.8174:07146
07147:-00009:-00035:+00026:000669.8174:07147
07148:-00038:-00026:+00014:000669.8174:07148
07149:-00036:-00025:+00009:000669.8174:07149
07150:-00048:-00026:-00033:000605.0609:07150
07151:-00073:-00027:-00006:000605.0609:07151
07152:-00070:-00036:+00006:000605.0609:07152
07153:-00081:-00030:+00002:000605.0609:07153
07154:-00083:-00049:+00011:000605.0609:07154
07155:-00073:-00023:+00004:000605.0609:07155
07156:-00045:-00028:-00004:000605.0609:07156
07157:-00058:-00023:+00008:000605.0609:07157
07158:-00024:-00032:+00004:000605.0609:07158
07159:+00001:-00010:+00027:000605.0609:07159
07160:-00009:-00011:+00028:000605.0609:07160
07161:+00007:+00004:+00018:000605.0609:07161
07162:+00031:+00006:+00026:000605.0609:07162
07163:+00017:-00016:-00018:000605.0609:07163
07164:+00030:-00007:-00002:000605.0609:07164
07165:+00010:-00006:+00009:000605.0609:07165
07166:-00008:-00016:+00004:000605.0609:07166
07167:-00007:+00005:+00019:000605.0609:07167
07168:-00021:+00006:+00027:000605.0609:07168
07169:-00018:-00021:-00005:000605.0609:07169
07170:-00033:+00001:+00001:000605.0609:07170
07171:-00030:+00006:+00022:000605.0609:07171
07172:-00069:-00009:+00016:000605.0609:07172
07173:-00069:-00009:+00040:000605.0609:07173
07174:-00069:-00019:+00052:000605.0609:07174
07175:-00061:-00010:+00025:000605.0609:07175
07176:-00083:-00018:-00002:000605.0609:07176
07177:-00051:-00022:+00018:000605.0609:07177
07178:-00045:-00020:+00014:000605.0609:07178
07179:-00049:-00014:+00028:000605.0609:07179
07180:-00028:-00020:+00003:000605.0609:07180
07181:-00043:-00023:+00012:000605.0609:07181
07182:-00028:-00017:-00032:000605.0609:07182
07183:-00002:-00022:+00037:000605.0609:07183
07184:+00000:-00009:+00015:000605.0609:07184
07185:-00002:-00012:+00019:000605.0609:07185
07186:+00014:-00021:+00023:000605.0609:07186
07187:+00015:-00021:-00014:000605.0609:07187
07188:-00007:-00010:-00022:000605.0609:07188
07189:-00022:-00015:-00007:000605.0609:07189
07190:-00024:-00035:-00012:000605.0609:07190
07191:-00031:-00028:+00002:000605.0609:07191
07192:-00033:-00025:+00029:000473.8022:07192
07193:-00034:-00037:+00043:000473.8022:07193
07194:-00052:-00010:+00022:000473.8022:07194
07195:-00053:-00019:+00010:000473.8022:07195
07196:-00029:+00004:+00016:000473.8022:07196
07197:-00015:+00005:+00021:000473.8022:07197
07198:-00027:-00003:+00021:000473.8022:07198
07199:-00023:+00011:+00020:000473.8022:07199
07200:-00014:+00008:-00014:000473.8022:07200
07201:-00023:+00014:-00010:000473.8022:07201
07202:-00004:+00030:-00009:000473.8022:07202
07203:-00004:+00032:+00009:000473.8022:07203
07204:+00000:+00031:+00002:000473.8022:07204
07205:-00023:+00035:+00018:000473.8022:07205
07206:-00016:+00012:+00000:000473.8022:07206
07207:-00040:+00025:+00003:000473.8022:07207
07208:-00031:+00024:+00011:000473.8022:07208
07209:-00054:+00015:+00008:000473.8022:07209
07210:-00057:+00011:-00002:000473.8022:07210
07211:-00052:+00017:+00032:000473.8022:07211
07212:-00048:+00021:+00032:000473.8022:07212
07213:-00034:+00021:+00019:000473.8022:07213
07214:-00018:+00020:-00015:000473.8022:07214
07215:-00017:+00013:-00003:000473.8022:07215
07216:-00026:+00009:+00005:000473.8022:07216
07217:+00001:+00017:+00014:000473.8022:07217
07218:-00001:-00002:+00032:000473.8022:07218
07219:-00025:-00019:+00018:000473.8022:07219
07220:-00016:-00021:+00018:000473.8022:07220
07221:-00052:-00009:+00027:000473.8022:07221
07222:-00056:-00033:+00020:000473.8022:07222
07223:-00053:-00010:+00001:000473.8022:07223
07224:-00060:-00035:+00021:000473.8022:07224
07225:+00004:-00025:+00067:000473.8022:07225
07226:-00035:-00048:+00014:000473.8022:07226
07227:+00042:-00031:+00031:000473.8022:07227
07228:-00046:-00067:+00026:000473.8022:07228
07229:+00038:-00012:-00028:000473.8022:07229
07230:-00005:-00047:+00008:000473.8022:07230
07231:+00047:-00020:-00028:000473.8022:07231
07232:+00014:-00033:+00017:000473.8022:07232
07233:+00040:-00005:+00023:000473.8022:07233
07234:+00003:-00010:+00029:000473.8022:07234
07235:+00014:+00000:+00043:000473.8022:07235
07236:+00014:-00019:+00025:000473.8022:07236
07237:+00002:+00005:+00044:000473.8022:07237
07238:-00028:+00007:+00027:000473.8022:07238
07239:-00016:-00003:+00019:000473.8022:07239
07240:-00018:-00006:+00011:000415.2716:07240
07241:-00029:-00007:+00000:000415.2716:07241
07242:-00018:+00004:-00015:000415.2716:07242
07243:-00024:-00006:+00023:000415.2716:07243
07244:-00014:-00006:-00008:000415.2716:07244
07245:-00028:+00016:+00024:000415.2716:07245
07246:-00024:-00005:+00021:000415.2716:07246
07247:-00037:+00020:+00015:000415.2716:07247
07248:-00021:+00017:+00016:000415.2716:07248
07249:+00000:-00004:+00015:000415.2716:07249
07250:+00000:-00006:+00003:000415.2716:07250
07251:-00002:+00016:+00008:000415.2716:07251
07252:+00013:+00015:-00017:000415.2716:07252
07253:+00000:+00021:-00020:000415.2716:07253
07254:-00001:+00017:-00012:000415.2716:07254
07255:+00012:+00009:+00010:000415.2716:07255
07256:-00011:+00008:-00011:000415.2716:07256
07257:-00013:+00013:+00004:000415.2716:07257
07258:-00003:+00038:+00031:000415.2716:07258
07259:-00003:+00030:+00011:000415.2716:07259
07260:-00013:+00050:-00011:000415.2716:07260
07261:-00007:+00029:+00029:000415.2716:07261
07262:-00004:+00038:+00026:000415.2716:07262
07263:-00004:+00035:+00015:000415.2716:07263
07264:-00025:+00026:+00010:000415.2716:07264
07265:-00023:+00029:-00033:000415.2716:07265
07266:-00014:+00023:-00060:000415.2716:07266
07267:-00014:+00038:-00006:000415.2716:07267
07268:-00025:+00035:-00005:000415.2716:07268
07269:-00023:+00012:-00012:000415.2716:07269
07270:-00009:+00014:+00008:000415.2716:07270
07271:+00013:+00011:+00001:000415.2716:07271
07272:-00008:+00017:-00005:000415.2716:07272
07273:+00013:+00008:+00012:000415.2716:07273
07274:+00013:+00010:+00005:000415.2716:07274
07275:-00008:+00019:-00033:000415.2716:07275
07276:-00010:-00005:+00006:000415.2716:07276
07277:-00007:+00000:-00011:000415.2716:07277
07278:-00012:-00018:-00015:000415.2716:07278
07279:-00009:+00000:-00009:000415.2716:07279
07280:-00011:-00021:-00014:000415.2716:07280
07281:-00002:-00023:-00019:000415.2716:07281
07282:-00021:-00019:-00004:000415.2716:07282
07283:-00012:+00005:+00022:000415.2716:07283
07284:-00013:+00004:+00026:000415.2716:07284
07285:-00002:-00020:+00003:000456.5731:07285
07286:-00023:+00022:-00011:000456.5731:07286
07287:-00025:+00016:-00014:000456.5731:07287
07288:-00038:-00003:-00012:000456.5731:07288
07289:-00021:-00002:+00027:000456.5731:07289
07290:-00025:-00003:+00011:000456.5731:07290
07291:-00021:-00002:-00016:000456.5731:07291
07292:-00024:+00018:-00027:000456.5731:07292
07293:-00021:-00001:-00033:000456.5731:07293
07294:-00017:+00009:-00019:000456.5731:07294
07295:-00026:+00010:+00001:000456.5731:07295
07296:-00024:+00012:+00004:000456.5731:07296
07297:-00015:+00011:+00010:000456.5731:07297
07298:-00016:+00012:-00007:000456.5731:07298
07299:-00040:+00036:-00015:000456.5731:07299
07300:-00029:+00034:-00004:000456.5731:07300
07301:-00038:+00035:+00010:000456.5731:07301
07302:-00020:+00037:+00003:000456.5731:07302
07303:-00029:+00014:-00001:000456.5731:07303
07304:-00040:+00032:+00007:000456.5731:07304
07305:-00039:+00032:+00001:000456.5731:07305
07306:-00038:+00013:-00013:000456.5731:07306
07307:-00019:+00033:+00012:000456.5731:07307
07308:-00016:+00020:+00014:000456.5731:07308
07309:-00018:+00017:+00004:000456.5731:07309
07310:-00024:+00022:-00001:000456.5731:07310
07311:-00024:+00012:+00004:000456.5731:07311
07312:-00027:+00012:+00011:000456.5731:07312
07313:-00023:+00014:+00007:000456.5731:07313
07314:-00010:+00020:+00000:000456.5731:07314
07315:-00007:+00021:+00011:000456.5731:07315
07316:-00012:+00020:+00009:000456.5731:07316
07317:+00014:+00023:+00000:000456.5731:07317
07318:-00010:+00016:+00017:000456.5731:07318
07319:-00003:+00000:+00006:000456.5731:07319
07320:-00002:-00003:+00007:000456.5731:07320
07321:-00008:+00020:-00012:000456.5731:07321
07322:-00024:+00019:+00002:000456.5731:07322
07323:-00013:-00003:+00001:000456.5731:07323
07324:-00018:+00017:+00036:000456.5731:07324
07325:-00016:-00005:+00025:000489.4501:07325
07326:-00013:-00001:+00003:000489.4501:07326
07327:-00017:-00003:+00004:000489.4501:07327
07328:-00019:-00002:+00000:000489.4501:07328
07329:-00025:-00006:-00013:000489.4501:07329
07330:-00024:+00016:+00007:000489.4501:07330
07331:-00026:-00005:+00006:000489.4501:07331
07332:-00004:-00001:+00011:000489.4501:07332
07333:-00003:-00005:+00025:000489.4501:07333
07334:-00002:+00019:+00023:000489.4501:07334
07335:-00002:-00001:+00003:000489.4501:07335
07336:-00010:+00016:+00004:000489.4501:07336
07337:-00026:+00005:+00003:000489.4501:07337
07338:-00022:+00004:+00008:000489.4501:07338
07339:-00024:-00002:+00009:000489.4501:07339
07340:-00028:+00005:+00007:000489.4501:07340
07341:-00036:-00006:-00012:000489.4501:07341
07342:-00019:-00002:+00018:000489.4501:07342
07343:-00014:-00002:+00004:000489.4501:07343
07344:-00032:+00007:+00012:000489.4501:07344
07345:-00020:+00022:+00008:000489.4501:07345
07346:-00017:+00020:+00004:000489.4501:07346
07347:-00016:-00001:+00007:000489.4501:07347
07348:-00018:+00019:+00001:000489.4501:07348
07349:-00017:+00020:+00043:000489.4501:07349
07350:-00040:+00017:-00002:000489.4501:07350
07351:-00041:+00008:+00010:000489.4501:07351
07352:-00016:+00016:-00003:000489.4501:07352
07353:-00026:+00005:-00001:000489.4501:07353
07354:-00017:+00007:+00021:000489.4501:07354
07355:-00002:+00005:+00052:000489.4501:07355
07356:-00005:-00016:+00027:000489.4501:07356
07357:-00027:-00017:+00004:000489.4501:07357
07358:-00023:-00019:+00002:000489.4501:07358
07359:-00038:-00022:+00003:000489.4501:07359
07360:-00019:-00011:+00021:000489.4501:07360
07361:-00037:-00016:+00056:000489.4501:07361
07362:-00018:-00015:+00042:000489.4501:07362
07363:-00015:-00010:+00000:000489.4501:07363
07364:-00019:-00017:+00037:000489.4501:07364
07365:-00041:-00020:+00023:000489.4501:07365
07366:-00031:-00011:+00009:000489.4501:07366
07367:-00037:-00007:+00007:000475.9382:07367
07368:-00037:+00004:+00040:000475.9382:07368
07369:-00020:-00004:+00000:000475.9382:07369
07370:-00013:+00016:+00043:000475.9382:07370
07371:-00027:+00016:+00001:000475.9382:07371
07372:-00016:+00019:+00002:000475.9382:07372
07373:-00001:+00009:+00022:000475.9382:07373
07374:-00021:+00011:+00021:000475.9382:07374
07375:-00021:+00012:+00005:000475.9382:07375
07376:+00001:+00014:+00012:000475.9382:07376
07377:-00011:+00032:-00002:000475.9382:07377
07378:-00004:+00014:-00027:000475.9382:07378
07379:+00000:+00033:-00012:000475.9382:07379
07380:+00001:+00036:-00002:000475.9382:07380
07381:-00021:+00013:+00002:000475.9382:07381
07382:-00025:+00033:+00001:000475.9382:07382
07383:-00028:+00011:+00041:000475.9382:07383
07384:-00036:+00014:-00005:000475.9382:07384
07385:-00019:+00009:+00007:000475.9382:07385
07386:-00017:+00032:+00008:000475.9382:07386
07387:-00028:+00011:+00005:000475.9382:07387
07388:-00031:+00012:+00005:000475.9382:07388
07389:-00030:+00011:+00016:000475.9382:07389
07390:-00038:+00016:-00011:000475.9382:07390
07391:-00032:+00011:-00014:000475.9382:07391
07392:-00017:+00017:-00013:000475.9382:07392
07393:-00014:-00001:+00006:000475.9382:07393
07394:-00013:-00003:-00033:000475.9382:07394
07395:-00022:-00002:+00001:000475.9382:07395
07396:-00026:+00021:+00010:000475.9382:07396
07397:-00004:+00021:-00015:000475.9382:07397
07398:-00010:-00003:+00004:000475.9382:07398
07399:-00012:+00012:-00001:000475.9382:07399
07400:-00013:-00006:-00003:000475.9382:07400
07401:-00001:-00016:+00042:000475.9382:07401
07402:-00012:+00006:+00012:000475.9382:07402
07403:+00004:+00015:-00006:000475.9382:07403
07404:-00003:+00006:-00017:000475.9382:07404
07405:-00005:-00001:+00003:000475.9382:07405
07406:-00024:-00019:+00003:000525.7386:07406
07407:-00001:-00007:+00013:000525.7386:07407
07408:-00031:-00021:-00001:000525.7386:07408
07409:-00017:+00001:+00010:000525.7386:07409
07410:-00033:-00011:+00012:000525.7386:07410
07411:-00038:-00003:+00023:000525.7386:07411
07412:-00030:+00004:+00021:000525.7386:07412
07413:-00019:-00001:+00022:000525.7386:07413
07414:-00040:+00009:+00011:000525.7386:07414
07415:-00018:+00013:-00012:000525.7386:07415
07416:-00036:+00012:-00012:000525.7386:07416
07417:-00019:+00025:+00001:000525.7386:07417
07418:-00028:+00025:-00016:000525.7386:07418
07419:-00036:+00026:+00007:000525.7386:07419
07420:+00001:+00051:+00010:000525.7386:07420
07421:-00023:+00030:+00008:000525.7386:07421
07422:-00004:+00034:-00012:000525.7386:07422
07423:-00023:+00051:+00005:000525.7386:07423
07424:+00000:+00037:+00008:000525.7386:07424
07425:-00015:+00027:-00002:000525.7386:07425
07426:-00023:+00023:+00003:000525.7386:07426
07427:-00028:+00032:+00023:000525.7386:07427
07428:-00037:+00013:+00007:000525.7386:07428
07429:-00039:+00021:+00000:000525.7386:07429
07430:-00040:+00009:+00021:000525.7386:07430
07431:-00042:+00018:-00010:000525.7386:07431
07432:-00043:+00008:+00006:000525.7386:07432
07433:-00032:+00020:-00011:000525.7386:07433
07434:-00035:-00002:-00033:000525.7386:07434
07435:-00036:+00007:-00017:000525.7386:07435
07436:-00018:-00006:+00007:000525.7386:07436
07437:-00016:+00003:-00013:000525.7386:07437
07438:-00027:-00007:+00006:000525.7386:07438
07439:-00003:+00004:+00008:000525.7386:07439
07440:-00022:-00007:-00009:000525.7386:07440
07441:-00023:+00004:+00007:000525.7386:07441
07442:-00009:-00001:+00003:000544.4549:07442
07443:-00002:+00006:+00009:000544.4549:07443
07444:-00012:+00001:+00001:000544.4549:07444
07445:+00003:-00022:+00039:000544.4549:07445
07446:-00011:+00005:+00012:000544.4549:07446
07447:-00024:-00021:+00011:000544.4549:07447
07448:-00005:+00002:+00014:000544.4549:07448
07449:-00003:+00007:+00001:000544.4549:07449
07450:-00001:+00000:+00024:000544.4549:07450
07451:-00023:-00006:+00000:000544.4549:07451
07452:-00013:-00007:+00001:000544.4549:07452
07453:-00038:+00004:+00008:000544.4549:07453
07454:-00043:+00016:+00031:000544.4549:07454
07455:-00029:-00004:+00022:000544.4549:07455
07456:-00033:+00007:+00004:000544.4549:07456
07457:-00030:-00002:+00025:000544.4549:07457
07458:-00033:-00002:+00003:000544.4549:07458
07459:-00028:-00002:-00014:000544.4549:07459
07460:-00043:+00005:+00001:000544.4549:07460
07461:-00028:-00005:-00015:000544.4549:07461
07462:-00042:+00000:-00017:000544.4549:07462
07463:-00036:+00017:+00027:000544.4549:07463
07464:-00020:+00022:+00018:000544.4549:07464
07465:-00026:+00000:+00025:000544.4549:07465
07466:-00036:-00002:+00024:000544.4549:07466
07467:-00003:+00020:+00043:000544.4549:07467
07468:-00022:+00016:-00012:000544.4549:07468
07469:-00024:-00001:+00022:000544.4549:07469
07470:-00024:+00021:+00015:000544.4549:07470
07471:-00013:+00015:+00001:000544.4549:07471
07472:-00005:+00019:-00015:000544.4549:07472
07473:-00015:+00022:+00004:000544.4549:07473
07474:-00018:-00001:+00027:000544.4549:07474
07475:-00034:+00007:+00003:000544.4549:07475
07476:-00036:-00005:+00001:000544.4549:07476
07477:-00042:+00006:-00001:000576.8660:07477
07478:-00042:+00006:-00027:000576.8660:07478
07479:-00032:+00004:+00017:000576.8660:07479
07480:-00030:+00002:+00026:000576.8660:07480
07481:-00032:+00003:-00018:000576.8660:07481
07482:-00038:-00007:-00003:000576.8660:07482
07483:-00038:+00016:+00001:000576.8660:07483
07484:-00015:-00007:-00001:000576.8660:07484
07485:-00018:+00001:+00004:000576.8660:07485
07486:-00005:+00006:+00034:000576.8660:07486
07487:-00024:+00003:+00013:000576.8660:07487
07488:-00027:-00016:+00003:000576.8660:07488
07489:+00002:+00006:+00022:000576.8660:07489
07490:+00001:-00007:+00025:000576.8660:07490
07491:-00021:-00017:-00008:000576.8660:07491
07492:+00000:+00005:+00013:000576.8660:07492
07493:-00004:-00017:+00023:000576.8660:07493
07494:-00022:-00019:-00002:000576.8660:07494
07495:-00015:+00001:+00023:000576.8660:07495
07496:-00026:+00007:+00012:000576.8660:07496
07497:-00014:-00017:-00024:000576.8660:07497
07498:-00019:-00004:-00012:000576.8660:07498
07499:-00028:-00006:+00017:000576.8660:07499
07500:-00037:+00008:+00037:000576.8660:07500
07501:-00018:+00002:+00001:000576.8660:07501
07502:-00017:-00007:+00001:000576.8660:07502
07503:-00018:-00002:+00009:000576.8660:07503
07504:-00039:-00004:+00021:000576.8660:07504
07505:-00023:+00015:+00024:000576.8660:07505
07506:-00013:-00003:+00021:000576.8660:07506
07507:-00025:+00017:-00010:000576.8660:07507
07508:-00021:+00010:-00015:000576.8660:07508
07509:-00002:+00016:+00012:000613.5701:07509
07510:-00016:+00008:-00032:000613.5701:07510
07511:-00024:+00022:+00009:000613.5701:07511
07512:-00025:+00012:-00001:000613.5701:07512
07513:-00018:+00022:+00008:000613.5701:07513
07514:-00025:+00013:+00021:000613.5701:07514
07515:-00026:+00011:+00025:000613.5701:07515
07516:-00015:+00010:-00004:000613.5701:07516
07517:-00018:+00013:-00011:000613.5701:07517
07518:-00015:+00032:-00016:000613.5701:07518
07519:-00040:+00021:+00005:000613.5701:07519
07520:-00039:+00021:+00002:000613.5701:07520
07521:-00039:-00001:+00021:000613.5701:07521
07522:-00020:-00005:-00017:000613.5701:07522
07523:-00032:-00006:+00010:000613.5701:07523
07524:-00015:+00006:+00014:000613.5701:07524
07525:-00016:-00016:+00001:000613.5701:07525
07526:-00025:-00011:+00000:000613.5701:07526
07527:-00013:-00017:+00008:000613.5701:07527
07528:-00003:-00008:+00011:000613.5701:07528
07529:-00017:-00009:-00006:000613.5701:07529
07530:-00003:-00018:+00023:000613.5701:07530
07531:-00001:-00020:+00003:000613.5701:07531
07532:-00026:-00015:-00015:000613.5701:07532
07533:-00022:-00019:+00009:000613.5701:07533
07534:-00002:+00002:+00024:000613.5701:07534
07535:-00012:+00004:-00001:000613.5701:07535
07536:-00003:+00001:+00010:000613.5701:07536
07537:+00012:-00007:+00006:000613.5701:07537
07538:-00012:-00003:-00014:000613.5701:07538
07539:-00005:+00018:-00011:000613.5701:07539
07540:-00003:+00023:+00019:000613.5701:07540
07541:-00021:+00009:+00006:000613.5701:07541
07542:-00039:-00001:+00007:000612.1820:07542
07543:-00020:+00020:+00008:000612.1820:07543
07544:-00026:+00021:+00006:000612.1820:07544
07545:-00024:+00019:-00004:000612.1820:07545
07546:-00014:+00033:-00011:000612.1820:07546
07547:-00024:-00001:-00008:000612.1820:07547
07548:-00018:+00017:-00021:000612.1820:07548
07549:-00027:+00023:+00009:000612.1820:07549
07550:-00014:+00022:+00003:000612.1820:07550
07551:-00018:+00020:-00011:000612.1820:07551
07552:-00036:+00009:-00015:000612.1820:07552
07553:-00037:+00008:-00013:000612.1820:07553
07554:-00019:-00007:-00016:000612.1820:07554
07555:-00018:+00009:-00013:000612.1820:07555
07556:-00013:+00016:-00014:000612.1820:07556
07557:-00038:+00019:-00008:000612.1820:07557
07558:-00017:+00019:+00005:000612.1820:07558
07559:-00014:-00004:+00024:000612.1820:07559
07560:-00028:+00007:-00016:000612.1820:07560
07561:-00027:-00007:-00015:000612.1820:07561
07562:+00001:+00000:+00002:000612.1820:07562
07563:-00014:+00001:+00002:000612.1820:07563
07564:-00024:+00004:+00025:000612.1820:07564
07565:-00021:+00016:+00003:000612.1820:07565
07566:-00022:+00007:-00017:000612.1820:07566
07567:-00027:+00000:-00029:000612.1820:07567
07568:-00022:+00002:+00004:000612.1820:07568
07569:-00003:+00003:+00011:000612.1820:07569
07570:-00005:-00004:+00004:000612.1820:07570
07571:-00004:-00001:+00010:000612.1820:07571
07572:+00000:+00016:+00010:000612.1820:07572
07573:-00001:+00005:-00007:000638.7066:07573
07574:-00003:-00001:+00009:000638.7066:07574
07575:-00022:+00018:+00003:000638.7066:07575
07576:-00023:+00019:-00015:000638.7066:07576
07577:-00023:+00021:-00002:000638.7066:07577
07578:-00004:+00009:+00005:000638.7066:07578
07579:-00024:+00021:-00012:000638.7066:07579
07580:-00003:+00009:+00000:000638.7066:07580
07581:-00022:+00019:+00019:000638.7066:07581
07582:-00025:+00019:+00008:000638.7066:07582
07583:-00014:+00010:-00012:000638.7066:07583
07584:-00025:+00010:+00010:000638.7066:07584
07585:-00017:+00018:+00007:000638.7066:07585
07586:-00014:+00021:+00006:000638.7066:07586
07587:-00021:-00002:+00018:000638.7066:07587
07588:-00028:+00018:-00002:000638.7066:07588
07589:-00014:+00019:+00003:000638.7066:07589
07590:-00015:+00008:+00011:000638.7066:07590
07591:-00015:+00009:+00005:000638.7066:07591
07592:-00015:+00020:-00005:000638.7066:07592
07593:-00024:+00012:+00011:000638.7066:07593
07594:+00002:+00014:-00003:000638.7066:07594
07595:-00026:+00034:+00003:000638.7066:07595
07596:-00002:+00034:+00011:000638.7066:07596
07597:-00024:+00048:-00011:000638.7066:07597
07598:-00001:+00024:+00007:000638.7066:07598
07599:-00028:+00038:+00025:000638.7066:07599
07600:-00010:+00024:+00039:000638.7066:07600
07601:-00022:+00034:+00003:000638.7066:07601
07602:-00002:+00025:+00008:000690.4566:07602
07603:-00025:+00032:+00021:000690.4566:07603
07604:-00025:+00010:+00022:000690.4566:07604
07605:-00028:+00009:-00010:000690.4566:07605
07606:-00017:+00032:+00026:000690.4566:07606
07607:-00018:+00011:+00008:000690.4566:07607
07608:-00040:+00008:+00021:000690.4566:07608
07609:-00015:+00022:+00005:000690.4566:07609
07610:-00014:+00013:-00003:000690.4566:07610
07611:-00019:+00019:-00022:000690.4566:07611
07612:-00016:+00015:+00021:000690.4566:07612
07613:-00024:+00010:+00001:000690.4566:07613
07614:-00017:+00037:-00018:000690.4566:07614
07615:-00014:+00034:+00020:000690.4566:07615
07616:-00017:+00014:+00027:000690.4566:07616
07617:-00016:+00031:+00002:000690.4566:07617
07618:-00002:+00033:+00002:000690.4566:07618
07619:-00023:+00035:-00028:000690.4566:07619
07620:-00041:+00037:+00006:000690.4566:07620
07621:-00017:+00033:-00015:000690.4566:07621
07622:-00028:+00037:-00014:000690.4566:07622
07623:-00037:+00035:-00017:000690.4566:07623
07624:-00013:+00015:-00017:000690.4566:07624
07625:-00027:+00033:+00026:000690.4566:07625
07626:-00036:+00022:+00000:000690.4566:07626
07627:-00013:+00031:-00014:000690.4566:07627
07628:-00026:+00032:-00011:000690.4566:07628
07629:-00017:+00011:-00003:000690.4566:07629
07630:-00014:+00009:+00010:000690.4566:07630
07631:-00028:+00035:+00011:000699.1214:07631
07632:-00038:+00031:+00009:000699.1214:07632
07633:-00037:+00035:+00026:000699.1214:07633
07634:-00019:+00011:+00004:000699.1214:07634
07635:-00020:+00014:-00001:000699.1214:07635
07636:-00014:+00033:-00010:000699.1214:07636
07637:-00023:+00014:+00021:000699.1214:07637
07638:-00028:+00013:+00027:000699.1214:07638
07639:-00016:+00009:-00003:000699.1214:07639
07640:+00001:+00023:+00009:000699.1214:07640
07641:-00019:+00031:+00010:000699.1214:07641
07642:-00037:+00010:-00033:000699.1214:07642
07643:-00029:+00023:+00027:000699.1214:07643
07644:-00036:+00021:+00021:000699.1214:07644
07645:-00039:-00002:-00016:000699.1214:07645
07646:-00026:+00000:-00027:000699.1214:07646
07647:-00023:+00020:-00001:000699.1214:07647
07648:-00026:-00004:-00003:000699.1214:07648
07649:-00026:-00005:-00001:000699.1214:07649
07650:-00014:-00001:+00013:000699.1214:07650
07651:-00037:-00005:+00008:000699.1214:07651
07652:-00023:-00007:-00004:000699.1214:07652
07653:-00024:-00001:-00018:000699.1214:07653
07654:-00004:+00001:+00007:000699.1214:07654
07655:-00002:-00003:+00022:000699.1214:07655
07656:-00012:+00015:-00012:000699.1214:07656
07657:-00025:+00016:-00027:000699.1214:07657
07658:-00025:+00008:-00002:000725.7592:07658
07659:-00005:+00010:-00002:000725.7592:07659
07660:-00021:+00014:+00001:000725.7592:07660
07661:-00026:+00012:-00017:000725.7592:07661
07662:-00002:+00011:-00001:000725.7592:07662
07663:-00001:+00022:-00003:000725.7592:07663
07664:-00025:+00000:+00028:000725.7592:07664
07665:+00001:-00003:+00043:000725.7592:07665
07666:-00026:+00001:+00032:000725.7592:07666
07667:-00027:-00020:+00020:000725.7592:07667
07668:-00028:+00003:-00007:000725.7592:07668
07669:-00028:-00022:-00004:000725.7592:07669
07670:-00020:-00016:-00029:000725.7592:07670
07671:+00001:-00009:+00038:000725.7592:07671
07672:-00009:-00012:+00037:000725.7592:07672
07673:-00022:-00038:+00014:000725.7592:07673
07674:+00014:-00022:+00018:000725.7592:07674
07675:+00009:-00010:+00017:000725.7592:07675
07676:+00018:-00019:+00021:000725.7592:07676
07677:+00035:+00002:+00038:000725.7592:07677
07678:+00058:+00005:+00039:000725.7592:07678
07679:+00040:-00003:+00017:000725.7592:07679
07680:+00064:-00005:+00042:000725.7592:07680
07681:+00040:-00006:+00026:000725.7592:07681
07682:+00048:-00004:+00003:000725.7592:07682
07683:+00042:-00007:+00039:000725.7592:07683
07684:+00032:-00007:+00058:000725.7592:07684
07685:+00043:-00003:-00016:000757.7749:07685
07686:+00017:+00015:-00006:000757.7749:07686
07687:+00035:+00010:+00043:000757.7749:07687
07688:-00007:-00001:+00017:000757.7749:07688
07689:+00029:+00019:+00027:000757.7749:07689
07690:-00010:+00016:+00020:000757.7749:07690
07691:+00031:+00018:+00022:000757.7749:07691
07692:-00022:+00019:+00020:000757.7749:07692
07693:-00026:+00021:-00005:000757.7749:07693
07694:-00023:+00011:-00005:000757.7749:07694
07695:-00005:+00022:-00011:000757.7749:07695
07696:-00012:+00035:-00073:000757.7749:07696
07697:-00002:+00022:-00052:000757.7749:07697
07698:+00024:+00018:+00141:000757.7749:07698
07699:+00024:-00013:+00004:000757.7749:07699
07700:-00017:-00019:-00120:000757.7749:07700
07701:+00060:+00004:+00011:000757.7749:07701
07702:+00072:+00000:+00038:000757.7749:07702
07703:+00014:+00000:-00014:000757.7749:07703
07704:+00046:-00031:-00019:000757.7749:07704
07705:+00055:+00002:+00012:000757.7749:07705
07706:+00061:-00006:+00006:000757.7749:07706
07707:+00020:-00020:-00022:000757.7749:07707
07708:+00018:-00008:-00011:000757.7749:07708
07709:+00045:-00012:-00016:000757.7749:07709
07710:+00028:-00014:-00022:000757.7749:07710
07711:+00031:-00001:-00022:000757.7749:07711
07712:+00055:-00019:+00097:000740.2805:07712
07713:+00073:+00006:+00115:000740.2805:07713
07714:+00030:+00001:+00009:000740.2805:07714
07715:+00057:-00017:-00041:000740.2805:07715
07716:+00047:-00022:-00019:000740.2805:07716
07717:+00022:-00011:+00003:000740.2805:07717
07718:+00028:-00011:+00047:000740.2805:07718
07719:+00009:-00023:+00056:000740.2805:07719
07720:+00010:-00037:+00026:000740.2805:07720
07721:+00018:-00035:-00019:000740.2805:07721
07722:+00016:-00036:-00043:000740.2805:07722
07723:+00006:-00027:-00003:000740.2805:07723
07724:+00045:-00037:+00000:000740.2805:07724
07725:+00022:-00027:+00008:000740.2805:07725
07726:+00030:-00048:+00030:000740.2805:07726
07727:+00061:-00029:+00020:000740.2805:07727
07728:+00034:-00038:+00017:000740.2805:07728
07729:+00063:-00033:+00044:000740.2805:07729
07730:+00037:-00036:+00013:000740.2805:07730
07731:+00052:-00019:+00028:000740.2805:07731
07732:+00055:-00011:+00009:000740.2805:07732
07733:+00074:+00002:+00004:000740.2805:07733
07734:+00052:-00002:+00011:000740.2805:07734
07735:+00066:-00006:+00023:000740.2805:07735
07736:+00049:-00007:+00001:000740.2805:07736
07737:+00056:+00017:+00019:000740.2805:07737
07738:+00072:+00006:+00052:000740.2805:07738
07739:+00045:+00026:+00037:000736.0031:07739
07740:+00037:+00032:+00023:000736.0031:07740
07741:+00022:+00037:+00019:000736.0031:07741
07742:+00010:+00034:-00002:000736.0031:07742
07743:+00020:+00028:-00024:000736.0031:07743
07744:+00010:+00048:-00003:000736.0031:07744
07745:+00032:+00049:-00031:000736.0031:07745
07746:+00017:+00027:+00010:000736.0031:07746
07747:+00009:+00027:+00011:000736.0031:07747
07748:+00015:+00026:+00013:000736.0031:07748
07749:+00033:+00032:-00010:000736.0031:07749
07750:+00022:+00033:-00027:000736.0031:07750
07751:+00044:+00009:-00028:000736.0031:07751
07752:+00043:+00022:+00021:000736.0031:07752
07753:+00033:-00002:+00008:000736.0031:07753
07754:+00042:-00003:-00026:000736.0031:07754
07755:+00036:-00006:-00028:000736.0031:07755
07756:+00038:-00006:-00027:000736.0031:07756
07757:+00025:-00018:-00033:000736.0031:07757
07758:+00047:-00017:-00020:000736.0031:07758
07759:+00047:+00006:-00033:000736.0031:07759
07760:+00044:-00019:-00047:000736.0031:07760
07761:+00044:+00003:-00024:000736.0031:07761
07762:+00040:+00007:-00029:000736.0031:07762
07763:+00022:-00002:-00005:000736.0031:07763
07764:+00022:-00002:-00018:000736.0031:07764
07765:+00032:+00009:+00002:000736.0031:07765
07766:+00029:-00005:-00027:000736.0031:07766
07767:+00029:+00016:-00031:000736.0031:07767
07768:+00019:-00003:+00006:000691.2115:07768
07769:+00026:-00006:-00006:000691.2115:07769
07770:+00005:-00005:-00002:000691.2115:07770
07771:+00018:+00005:+00011:000691.2115:07771
07772:-00021:-00022:-00003:000691.2115:07772
07773:-00021:-00017:-00034:000691.2115:07773
07774:-00026:-00008:+00010:000691.2115:07774
07775:-00037:-00010:-00004:000691.2115:07775
07776:-00029:-00031:+00005:000691.2115:07776
07777:-00031:-00015:-00016:000691.2115:07777
07778:-00034:-00037:-00007:000691.2115:07778
07779:-00042:-00026:-00012:000691.2115:07779
07780:-00037:-00023:+00026:000691.2115:07780
07781:-00020:-00024:+00024:000691.2115:07781
07782:-00028:-00049:-00002:000691.2115:07782
07783:-00002:-00026:+00002:000691.2115:07783
07784:-00005:-00015:+00025:000691.2115:07784
07785:-00009:-00031:+00014:000691.2115:07785
07786:+00012:-00033:+00019:000691.2115:07786
07787:-00005:-00023:+00051:000691.2115:07787
07788:-00021:-00035:-00002:000691.2115:07788
07789:-00025:-00033:+00012:000691.2115:07789
07790:-00018:-00038:+00013:000691.2115:07790
07791:-00054:-00013:+00016:000691.2115:07791
07792:-00052:-00037:+00020:000691.2115:07792
07793:-00055:-00035:+00012:000691.2115:07793
07794:-00046:-00024:-00017:000691.2115:07794
07795:-00046:-00031:-00017:000691.2115:07795
07796:-00035:-00011:+00018:000691.2115:07796
07797:-00054:-00011:+00040:000691.2115:07797
07798:-00032:+00001:+00028:000691.2115:07798
07799:-00042:-00005:+00029:000691.2115:07799
07800:-00028:+00003:+00043:000691.2115:07800
07801:-00034:-00017:+00038:000691.2115:07801
07802:-00054:-00008:+00031:000691.2115:07802
07803:-00035:-00009:+00039:000571.6817:07803
07804:-00054:-00015:+00036:000571.6817:07804
07805:-00039:-00031:+00025:000571.6817:07805
07806:-00030:-00032:+00027:000571.6817:07806
07807:-00042:-00014:+00028:000571.6817:07807
07808:-00020:-00011:+00018:000571.6817:07808
07809:-00059:-00028:+00018:000571.6817:07809
07810:-00056:-00048:+00024:000571.6817:07810
07811:-00050:-00036:+00017:000571.6817:07811
07812:-00066:-00025:+00026:000571.6817:07812
07813:-00072:-00029:+00017:000571.6817:07813
07814:-00073:-00027:+00070:000571.6817:07814
07815:-00049:-00026:+00029:000571.6817:07815
07816:-00051:-00035:+00051:000571.6817:07816
07817:-00033:-00022:+00004:000571.6817:07817
07818:-00032:+00001:+00024:000571.6817:07818
07819:-00037:+00003:+00006:000571.6817:07819
07820:-00037:-00007:+00035:000571.6817:07820
07821:-00027:+00005:+00026:000571.6817:07821
07822:-00002:-00007:+00024:000571.6817:07822
07823:+00010:+00016:-00014:000571.6817:07823
07824:-00011:+00016:+00022:000571.6817:07824
07825:-00012:-00001:+00021:000571.6817:07825
07826:+00000:+00008:+00014:000571.6817:07826
07827:-00024:+00023:+00002:000571.6817:07827
07828:-00019:+00020:-00014:000571.6817:07828
07829:-00038:+00009:-00011:000571.6817:07829
07830:-00053:+00016:+00006:000571.6817:07830
07831:-00045:-00001:+00023:000571.6817:07831
07832:-00045:+00010:+00038:000571.6817:07832
07833:-00070:+00008:+00035:000571.6817:07833
07834:-00066:+00035:+00012:000571.6817:07834
07835:-00059:+00036:+00012:000571.6817:07835
07836:-00032:+00031:+00008:000571.6817:07836
07837:-00055:+00011:+00021:000571.6817:07837
07838:-00042:+00019:+00024:000571.6817:07838
07839:-00020:+00012:+00012:000571.6817:07839
07840:-00019:+00018:-00026:000571.6817:07840
07841:-00015:+00012:-00024:000571.6817:07841
07842:-00039:-00004:+00010:000571.6817:07842
07843:-00041:-00006:+00010:000495.1231:07843
07844:-00056:-00018:-00002:000495.1231:07844
07845:-00035:-00020:+00023:000495.1231:07845
07846:-00048:-00009:+00022:000495.1231:07846
07847:-00062:-00004:-00018:000495.1231:07847
07848:-00058:-00002:-00024:000495.1231:07848
07849:-00077:-00023:+00033:000495.1231:07849
07850:-00020:-00002:+00012:000495.1231:07850
07851:-00040:-00013:+00027:000495.1231:07851
07852:-00002:+00007:+00020:000495.1231:07852
07853:-00044:+00007:-00035:000495.1231:07853
07854:+00011:+00019:-00001:000495.1231:07854
07855:-00038:+00016:-00018:000495.1231:07855
07856:+00003:+00038:-00024:000495.1231:07856
07857:-00053:-00003:-00008:000495.1231:07857
07858:-00010:+00024:+00022:000495.1231:07858
07859:-00039:+00007:+00036:000495.1231:07859
07860:-00021:+00026:-00008:000495.1231:07860
07861:-00038:+00010:+00014:000495.1231:07861
07862:-00004:+00034:+00011:000495.1231:07862
07863:-00023:-00008:-00017:000495.1231:07863
07864:-00002:-00002:+00013:000495.1231:07864
07865:-00014:-00017:+00007:000495.1231:07865
07866:+00006:+00007:-00007:000495.1231:07866
07867:+00005:+00000:+00021:000495.1231:07867
07868:+00019:+00003:+00013:000495.1231:07868
07869:+00011:+00003:+00000:000495.1231:07869
07870:+00020:-00007:+00019:000495.1231:07870
07871:+00028:-00019:+00017:000495.1231:07871
07872:+00005:+00001:-00014:000495.1231:07872
07873:+00007:-00006:-00002:000495.1231:07873
07874:+00015:-00021:+00058:000495.1231:07874
07875:-00010:-00014:-00001:000495.1231:07875
07876:-00004:-00021:+00004:000495.1231:07876
07877:-00007:-00032:+00036:000495.1231:07877
07878:+00001:-00015:+00083:000495.1231:07878
07879:-00026:-00011:+00046:000495.1231:07879
07880:-00038:-00021:-00002:000495.1231:07880
07881:-00022:-00013:-00043:000495.1231:07881
07882:-00002:-00015:-00018:000495.1231:07882
07883:-00022:+00019:+00037:000495.1231:07883
07884:-00015:+00017:+00020:000495.1231:07884
07885:-00036:+00014:+00008:000485.0606:07885
07886:-00017:+00025:+00002:000485.0606:07886
07887:-00022:+00026:+00022:000485.0606:07887
07888:-00016:+00037:+00003:000485.0606:07888
07889:-00005:+00037:+00028:000485.0606:07889
07890:+00000:+00032:+00019:000485.0606:07890
07891:-00002:+00033:-00013:000485.0606:07891
07892:-00001:+00024:-00015:000485.0606:07892
07893:-00004:+00034:+00023:000485.0606:07893
07894:-00027:+00032:-00011:000485.0606:07894
07895:-00024:+00038:-00002:000485.0606:07895
07896:-00024:+00049:+00006:000485.0606:07896
07897:-00037:+00025:-00016:000485.0606:07897
07898:-00036:+00030:-00018:000485.0606:07898
07899:-00016:+00048:-00014:000485.0606:07899
07900:-00023:+00048:-00042:000485.0606:07900
07901:-00004:+00046:+00005:000485.0606:07901
07902:-00006:+00028:+00027:000485.0606:07902
07903:-00022:+00032:+00009:000485.0606:07903
07904:+00001:+00014:-00009:000485.0606:07904
07905:-00001:+00011:-00024:000485.0606:07905
07906:-00027:+00017:-00029:000485.0606:07906
07907:-00028:+00008:-00013:000485.0606:07907
07908:-00017:+00010:+00013:000485.0606:07908
07909:-00014:+00021:-00018:000485.0606:07909
07910:-00019:-00002:-00009:000485.0606:07910
07911:-00013:+00018:-00003:000485.0606:07911
07912:-00040:-00003:+00000:000485.0606:07912
07913:-00038:-00003:+00025:000485.0606:07913
07914:-00042:+00018:+00028:000485.0606:07914
07915:-00020:-00005:+00005:000485.0606:07915
07916:-00019:-00005:-00012:000485.0606:07916
07917:-00023:-00004:+00001:000485.0606:07917
07918:-00027:-00006:-00011:000485.0606:07918
07919:-00004:+00005:+00005:000485.0606:07919
07920:+00002:+00016:-00029:000485.0606:07920
07921:+00002:-00004:-00015:000485.0606:07921
07922:-00002:-00007:-00031:000485.0606:07922
07923:-00011:-00004:+00000:000485.0606:07923
07924:+00002:-00005:+00009:000485.0606:07924
07925:+00000:+00007:+00010:000485.0606:07925
07926:-00005:-00005:-00026:000485.0606:07926
07927:-00026:+00005:-00011:000485.0606:07927
07928:-00020:+00004:+00008:000456.9283:07928
07929:-00028:+00006:+00021:000456.9283:07929
07930:-00040:-00006:+00000:000456.9283:07930
07931:-00044:-00005:-00030:000456.9283:07931
07932:-00056:-00002:+00009:000456.9283:07932
07933:-00047:+00020:+00012:000456.9283:07933
07934:-00070:-00003:+00024:000456.9283:07934
07935:-00066:+00022:+00011:000456.9283:07935
07936:-00068:+00013:+00014:000456.9283:07936
07937:-00069:+00027:-00017:000456.9283:07937
07938:-00067:+00027:+00012:000456.9283:07938
07939:-00047:+00030:+00001:000456.9283:07939
07940:-00067:+00047:+00026:000456.9283:07940
07941:-00047:+00048:+00003:000456.9283:07941
07942:-00047:+00046:+00012:000456.9283:07942
07943:-00047:+00035:-00005:000456.9283:07943
07944:-00047:+00029:-00018:000456.9283:07944
07945:-00033:+00029:+00017:000456.9283:07945
07946:-00031:+00026:+00027:000456.9283:07946
07947:-00030:+00025:+00037:000456.9283:07947
07948:-00037:+00037:-00012:000456.9283:07948
07949:-00032:+00038:+00008:000456.9283:07949
07950:-00015:+00036:+00008:000456.9283:07950
07951:-00017:+00023:+00024:000456.9283:07951
07952:-00019:+00038:+00004:000456.9283:07952
07953:-00040:+00028:+00038:000456.9283:07953
07954:-00024:+00037:+00009:000456.9283:07954
07955:-00014:+00034:+00008:000456.9283:07955
07956:-00011:+00010:-00010:000456.9283:07956
07957:-00008:+00010:+00011:000456.9283:07957
07958:+00013:+00021:+00028:000456.9283:07958
07959:+00010:+00016:+00015:000456.9283:07959
07960:+00014:+00000:+00027:000456.9283:07960
07961:+00011:-00007:+00027:000456.9283:07961
07962:-00025:-00021:+00021:000456.9283:07962
07963:-00005:-00011:+00002:000456.9283:07963
07964:-00011:-00034:+00014:000456.9283:07964
07965:+00001:-00036:+00027:000456.9283:07965
07966:-00015:-00024:+00025:000456.9283:07966
07967:-00024:-00026:+00025:000456.9283:07967
07968:-00018:-00027:+00022:000456.9283:07968
07969:-00015:-00053:-00003:000456.9283:07969
07970:-00041:-00049:+00026:000481.6010:07970
07971:-00037:-00054:+00004:000481.6010:07971
07972:-00038:-00025:+00011:000481.6010:07972
07973:-00025:-00037:+00014:000481.6010:07973
07974:-00016:-00035:+00018:000481.6010:07974
07975:-00014:-00032:+00021:000481.6010:07975
07976:-00014:-00009:+00002:000481.6010:07976
07977:-00023:-00020:+00017:000481.6010:07977
07978:-00015:-00017:+00016:000481.6010:07978
07979:-00001:+00008:+00028:000481.6010:07979
07980:+00000:+00021:+00022:000481.6010:07980
07981:-00024:-00005:-00003:000481.6010:07981
07982:+00002:+00022:+00012:000481.6010:07982
07983:-00011:+00022:+00025:000481.6010:07983
07984:-00007:+00009:+00019:000481.6010:07984
07985:-00011:+00013:+00004:000481.6010:07985
07986:-00026:+00032:+00003:000481.6010:07986
07987:-00039:+00012:+00021:000481.6010:07987
07988:-00041:+00031:-00003:000481.6010:07988
07989:-00028:+00033:+00002:000481.6010:07989
07990:-00042:+00009:+00028:000481.6010:07990
07991:-00028:+00009:-00001:000481.6010:07991
07992:-00033:+00011:+00010:000481.6010:07992
07993:-00035:+00015:-00001:000481.6010:07993
07994:-00035:+00008:-00018:000481.6010:07994
07995:-00019:+00015:-00018:000481.6010:07995
07996:-00015:+00020:+00010:000481.6010:07996
07997:-00016:-00007:+00015:000481.6010:07997
07998:+00005:+00015:+00050:000481.6010:07998
07999:-00040:-00016:-00031:000481.6010:07999
08000:-00004:-00005:-00014:000481.6010:08000
08001:-00041:-00021:+00007:000481.6010:08001
08002:+00034:+00016:+00009:000481.6010:08002
08003:-00009:-00032:-00011:000481.6010:08003
08004:+00024:+00015:+00000:000481.6010:08004
08005:+00012:-00019:+00021:000481.6010:08005
08006:+00022:-00005:-00019:000481.6010:08006
08007:+00002:-00009:+00022:000481.6010:08007
08008:+00006:-00017:+00010:000481.6010:08008
08009:-00006:-00010:+00008:000481.6010:08009
08010:+00015:-00010:+00025:000481.6010:08010
08011:-00008:-00038:+00001:000483.9511:08011
08012:-00003:-00038:+00000:000483.9511:08012
08013:-00023:-00037:+00009:000483.9511:08013
08014:-00027:-00033:+00000:000483.9511:08014
08015:-00013:-00014:-00013:000483.9511:08015
08016:-00016:-00031:+00014:000483.9511:08016
08017:-00022:-00011:+00000:000483.9511:08017
08018:-00014:-00015:+00000:000483.9511:08018
08019:+00001:-00014:+00011:000483.9511:08019
08020:-00014:-00020:-00005:000483.9511:08020
08021:-00028:-00022:-00011:000483.9511:08021
08022:-00024:-00019:+00002:000483.9511:08022
08023:-00021:+00005:+00009:000483.9511:08023
08024:-00017:-00001:+00012:000483.9511:08024
08025:-00024:-00007:+00005:000483.9511:08025
08026:-00003:+00032:+00001:000483.9511:08026
08027:-00020:+00021:+00021:000483.9511:08027
08028:-00004:+00012:+00027:000483.9511:08028
08029:-00005:+00035:+00023:000483.9511:08029
08030:-00004:+00023:+00007:000483.9511:08030
08031:-00026:+00033:+00010:000483.9511:08031
08032:-00027:+00034:+00009:000483.9511:08032
08033:-00017:+00036:+00007:000483.9511:08033
08034:-00015:+00038:+00009:000483.9511:08034
08035:-00018:+00015:+00023:000483.9511:08035
08036:-00038:+00037:+00025:000483.9511:08036
08037:-00029:+00014:+00004:000483.9511:08037
08038:-00017:+00013:+00001:000483.9511:08038
08039:-00033:+00011:+00010:000483.9511:08039
08040:-00033:+00033:-00008:000483.9511:08040
08041:-00035:+00038:-00013:000483.9511:08041
08042:-00033:+00031:+00006:000483.9511:08042
08043:-00057:+00015:+00003:000483.9511:08043
08044:-00037:+00012:-00002:000483.9511:08044
08045:-00018:+00013:+00012:000483.9511:08045
08046:-00038:+00031:+00012:000483.9511:08046
08047:-00023:+00035:+00023:000483.9511:08047
08048:-00012:+00033:+00022:000483.9511:08048
08049:-00011:+00031:-00013:000483.9511:08049
08050:-00006:+00014:-00003:000519.0251:08050
08051:-00010:+00013:-00004:000519.0251:08051
08052:-00025:+00017:-00017:000519.0251:08052
08053:-00013:-00003:+00004:000519.0251:08053
08054:-00022:+00003:+00001:000519.0251:08054
08055:-00026:+00003:-00017:000519.0251:08055
08056:-00019:-00022:-00013:000519.0251:08056
08057:-00028:-00013:+00020:000519.0251:08057
08058:-00039:-00031:+00037:000519.0251:08058
08059:-00038:-00035:+00016:000519.0251:08059
08060:-00020:-00021:+00024:000519.0251:08060
08061:-00028:-00034:-00014:000519.0251:08061
08062:-00043:+00001:-00013:000519.0251:08062
08063:-00020:-00009:+00010:000519.0251:08063
08064:-00019:-00021:+00009:000519.0251:08064
08065:-00043:-00015:+00010:000519.0251:08065
08066:-00028:-00017:+00009:000519.0251:08066
08067:-00028:+00007:-00009:000519.0251:08067
08068:-00027:+00007:-00020:000519.0251:08068
08069:+00000:+00022:+00001:000519.0251:08069
08070:-00008:+00008:+00022:000519.0251:08070
08071:+00000:+00022:+00011:000519.0251:08071
08072:-00023:+00023:+00004:000519.0251:08072
08073:-00002:+00013:-00014:000519.0251:08073
08074:-00023:+00019:-00015:000519.0251:08074
08075:-00016:+00019:+00003:000519.0251:08075
08076:-00023:-00001:+00025:000519.0251:08076
08077:-00033:+00022:-00016:000519.0251:08077
08078:-00053:+00017:-00017:000519.0251:08078
08079:-00033:+00009:-00012:000519.0251:08079
08080:-00054:-00001:+00025:000519.0251:08080
08081:-00046:-00007:+00027:000519.0251:08081
08082:-00044:-00004:+00021:000519.0251:08082
08083:-00045:-00006:+00004:000519.0251:08083
08084:-00068:+00017:-00006:000519.0251:08084
08085:-00055:-00001:-00011:000519.0251:08085
08086:-00053:+00017:+00025:000548.2882:08086
08087:-00035:-00001:+00010:000548.2882:08087
08088:-00031:-00004:+00009:000548.2882:08088
08089:-00031:-00002:-00005:000548.2882:08089
08090:-00033:-00006:+00006:000548.2882:08090
08091:-00031:+00005:+00010:000548.2882:08091
08092:-00030:+00004:-00003:000548.2882:08092
08093:-00020:+00007:+00009:000548.2882:08093
08094:-00014:+00002:+00022:000548.2882:08094
08095:-00001:+00006:+00007:000548.2882:08095
08096:-00027:+00004:-00013:000548.2882:08096
08097:+00001:-00017:-00001:000548.2882:08097
08098:+00001:-00004:+00022:000548.2882:08098
08099:+00000:-00018:-00001:000548.2882:08099
08100:-00003:+00002:+00012:000548.2882:08100
08101:+00001:-00018:+00014:000548.2882:08101
08102:-00011:+00002:+00026:000548.2882:08102
08103:-00003:-00008:+00001:000548.2882:08103
08104:+00001:+00004:+00003:000548.2882:08104
08105:-00028:-00021:+00026:000548.2882:08105
08106:-00036:-00016:+00011:000548.2882:08106
08107:-00016:-00018:+00007:000548.2882:08107
08108:-00040:+00001:+00013:000548.2882:08108
08109:-00052:+00004:+00015:000548.2882:08109
08110:-00033:-00022:+00013:000548.2882:08110
08111:-00030:-00017:+00008:000548.2882:08111
08112:-00033:+00003:+00022:000548.2882:08112
08113:-00031:+00007:-00001:000548.2882:08113
08114:-00037:-00016:+00014:000548.2882:08114
08115:-00038:-00017:+00001:000548.2882:08115
08116:-00019:-00007:+00025:000548.2882:08116
08117:-00018:-00001:+00027:000548.2882:08117
08118:-00013:+00017:+00009:000548.2882:08118
08119:-00014:+00016:+00015:000548.2882:08119
08120:-00025:-00003:+00041:000548.2882:08120
08121:-00014:+00020:+00025:000548.2882:08121
08122:-00016:+00018:+00003:000548.2882:08122
08123:-00002:+00009:+00026:000551.1067:08123
08124:-00028:+00016:+00036:000551.1067:08124
08125:-00016:+00019:+00004:000551.1067:08125
08126:-00016:+00010:+00024:000551.1067:08126
08127:-00026:+00020:-00001:000551.1067:08127
08128:-00033:+00009:-00017:000551.1067:08128
08129:-00040:+00010:-00002:000551.1067:08129
08130:-00031:-00001:+00021:000551.1067:08130
08131:-00031:+00000:-00002:000551.1067:08131
08132:-00031:+00000:-00001:000551.1067:08132
08133:-00019:+00016:-00002:000551.1067:08133
08134:-00029:+00017:-00003:000551.1067:08134
08135:-00019:+00023:+00008:000551.1067:08135
08136:-00023:+00023:+00010:000551.1067:08136
08137:-00016:+00017:+00009:000551.1067:08137
08138:-00014:+00009:+00023:000551.1067:08138
08139:-00022:+00008:+00041:000551.1067:08139
08140:-00001:+00017:+00001:000551.1067:08140
08141:-00019:+00016:+00007:000551.1067:08141
08142:-00007:+00020:-00013:000551.1067:08142
08143:-00009:+00017:-00018:000551.1067:08143
08144:+00014:-00002:-00010:000551.1067:08144
08145:-00008:+00008:+00003:000551.1067:08145
08146:+00010:+00012:+00009:000551.1067:08146
08147:-00011:+00009:-00010:000551.1067:08147
08148:-00012:+00019:+00004:000551.1067:08148
08149:+00002:+00023:+00011:000551.1067:08149
08150:-00024:+00019:-00002:000551.1067:08150
08151:+00000:+00011:-00015:000551.1067:08151
08152:-00023:+00012:+00008:000551.1067:08152
08153:-00028:+00019:-00016:000551.1067:08153
08154:-00025:+00008:+00000:000551.1067:08154
08155:-00017:+00008:+00003:000551.1067:08155
08156:-00019:+00017:-00018:000551.1067:08156
08157:-00016:+00021:-00017:000551.1067:08157
08158:-00026:+00012:-00015:000551.1067:08158
08159:-00015:+00017:-00003:000550.2216:08159
08160:-00013:+00017:+00021:000550.2216:08160
08161:-00027:+00018:+00038:000550.2216:08161
08162:-00004:-00002:-00027:000550.2216:08162
08163:-00004:+00020:-00013:000550.2216:08163
08164:-00008:+00015:+00011:000550.2216:08164
08165:-00013:+00000:+00007:000550.2216:08165
08166:-00012:+00018:+00002:000550.2216:08166
08167:-00002:+00021:+00004:000550.2216:08167
08168:-00012:+00000:-00001:000550.2216:08168
08169:-00008:+00017:+00021:000550.2216:08169
08170:+00001:+00017:+00027:000550.2216:08170
08171:-00020:+00017:-00001:000550.2216:08171
08172:-00024:-00002:-00001:000550.2216:08172
08173:-00003:+00008:+00006:000550.2216:08173
08174:-00013:+00016:+00012:000550.2216:08174
08175:-00004:+00015:+00011:000550.2216:08175
08176:-00023:+00015:-00001:000550.2216:08176
08177:-00021:-00003:+00007:000550.2216:08177
08178:-00003:+00008:-00016:000550.2216:08178
08179:-00005:+00017:+00003:000550.2216:08179
08180:+00000:-00001:-00004:000550.2216:08180
08181:-00012:-00005:+00024:000550.2216:08181
08182:+00011:+00011:+00006:000550.2216:08182
08183:-00009:+00015:+00009:000550.2216:08183
08184:-00008:+00009:-00015:000550.2216:08184
08185:+00011:+00014:+00022:000550.2216:08185
08186:-00008:+00010:+00008:000550.2216:08186
08187:-00001:+00015:-00001:000550.2216:08187
08188:+00015:+00010:+00016:000550.2216:08188
08189:-00009:+00012:+00012:000550.2216:08189
08190:-00009:+00012:+00007:000550.2216:08190
08191:+00014:+00035:-00018:000550.2216:08191
08192:+00011:+00015:-00027:000590.7449:08192
08193:-00021:+00032:-00045:000590.7449:08193
08194:-00012:+00020:+00009:000590.7449:08194
08195:+00000:+00004:-00015:000590.7449:08195
08196:-00025:+00018:+00007:000590.7449:08196
08197:+00002:-00001:-00018:000590.7449:08197
08198:-00004:-00001:-00015:000590.7449:08198
08199:+00002:-00008:+00006:000590.7449:08199
08200:-00009:+00004:+00022:000590.7449:08200
08201:-00008:-00017:+00004:000590.7449:08201
08202:+00001:+00002:-00010:000590.7449:08202
08203:+00000:-00018:-00015:000590.7449:08203
08204:+00001:-00021:-00006:000590.7449:08204
08205:+00002:+00002:-00012:000590.7449:08205
08206:+00011:-00021:-00013:000590.7449:08206
08207:-00009:+00007:-00003:000590.7449:08207
08208:-00012:-00007:-00015:000590.7449:08208
08209:-00011:-00005:-00016:000590.7449:08209
08210:-00009:-00008:+00006:000590.7449:08210
08211:-00002:-00004:-00015:000590.7449:08211
08212:+00011:+00018:+00028:000590.7449:08212
08213:+00015:+00010:-00015:000590.7449:08213
08214:-00008:+00017:-00001:000590.7449:08214
08215:+00003:+00014:+00023:000590.7449:08215
08216:+00011:+00034:+00007:000590.7449:08216
08217:+00012:+00009:-00032:000590.7449:08217
08218:+00014:+00031:-00018:000590.7449:08218
08219:-00006:+00023:+00012:000590.7449:08219
08220:-00021:+00031:-00004:000590.7449:08220
08221:+00002:+00035:-00027:000590.7449:08221
08222:-00003:+00032:-00030:000590.7449:08222
08223:-00024:+00012:-00016:000658.5177:08223
08224:-00003:+00031:+00001:000658.5177:08224
08225:-00003:+00032:+00027:000658.5177:08225
08226:-00023:+00034:+00007:000658.5177:08226
08227:-00023:+00034:-00002:000658.5177:08227
08228:+00001:+00014:+00022:000658.5177:08228
08229:-00036:+00009:+00025:000658.5177:08229
08230:-00027:+00012:+00008:000658.5177:08230
08231:-00021:+00034:+00011:000658.5177:08231
08232:-00003:+00020:-00005:000658.5177:08232
08233:+00000:+00014:+00012:000658.5177:08233
08234:+00002:+00021:+00036:000658.5177:08234
08235:+00011:+00013:+00009:000658.5177:08235
08236:+00011:+00015:+00009:000658.5177:08236
08237:+00018:+00009:+00004:000658.5177:08237
08238:-00008:+00019:+00003:000658.5177:08238
08239:+00005:+00022:+00002:000658.5177:08239
08240:+00009:+00011:+00026:000658.5177:08240
08241:+00026:+00008:+00008:000658.5177:08241
08242:+00009:+00012:+00024:000658.5177:08242
08243:+00013:+00009:+00039:000658.5177:08243
08244:-00005:+00019:+00025:000658.5177:08244
08245:-00007:+00018:+00026:000658.5177:08245
08246:-00011:+00012:+00004:000658.5177:08246
08247:+00012:+00016:+00011:000658.5177:08247
08248:-00003:+00010:-00030:000658.5177:08248
08249:-00002:+00020:+00011:000658.5177:08249
08250:-00023:+00008:+00012:000658.5177:08250
08251:-00026:+00010:+00022:000658.5177:08251
08252:-00001:+00012:+00025:000681.8919:08252
08253:-00004:+00020:+00008:000681.8919:08253
08254:-00025:+00011:+00027:000681.8919:08254
08255:-00008:+00023:-00002:000681.8919:08255
08256:-00013:+00032:-00011:000681.8919:08256
08257:-00027:+00033:-00012:000681.8919:08257
08258:+00000:+00033:+00028:000681.8919:08258
08259:-00011:+00032:+00013:000681.8919:08259
08260:-00012:+00015:+00025:000681.8919:08260
08261:-00006:+00037:+00023:000681.8919:08261
08262:-00006:+00023:-00011:000681.8919:08262
08263:-00011:+00034:-00017:000681.8919:08263
08264:-00011:+00027:+00025:000681.8919:08264
08265:+00015:+00024:-00015:000681.8919:08265
08266:-00011:+00024:-00006:000681.8919:08266
08267:+00002:+00036:+00013:000681.8919:08267
08268:+00013:+00014:+00000:000681.8919:08268
08269:-00022:+00011:+00021:000681.8919:08269
08270:-00021:+00011:+00005:000681.8919:08270
08271:-00021:+00008:+00002:000681.8919:08271
08272:-00023:+00018:-00029:000681.8919:08272
08273:-00019:+00020:-00008:000681.8919:08273
08274:-00002:+00016:-00013:000681.8919:08274
08275:-00039:-00001:-00012:000681.8919:08275
08276:-00040:+00017:+00009:000681.8919:08276
08277:-00018:+00016:+00004:000681.8919:08277
08278:-00021:-00006:+00008:000681.8919:08278
08279:-00018:-00005:+00025:000681.8919:08279
08280:-00006:+00019:+00018:000711.7217:08280
08281:-00019:+00001:+00012:000711.7217:08281
08282:+00000:-00007:-00013:000711.7217:08282
08283:+00002:-00004:+00021:000711.7217:08283
08284:-00001:-00002:+00026:000711.7217:08284
08285:-00010:-00004:+00009:000711.7217:08285
08286:+00010:+00017:+00022:000711.7217:08286
08287:-00008:-00006:+00021:000711.7217:08287
08288:-00004:+00015:+00021:000711.7217:08288
08289:-00001:-00006:+00008:000711.7217:08289
08290:-00004:+00007:+00006:000711.7217:08290
08291:-00012:+00002:-00005:000711.7217:08291
08292:-00024:+00018:-00003:000711.7217:08292
08293:-00021:+00006:-00005:000711.7217:08293
08294:-00019:-00007:+00010:000711.7217:08294
08295:-00016:+00015:+00025:000711.7217:08295
08296:-00018:+00008:+00016:000711.7217:08296
08297:-00020:+00003:+00027:000711.7217:08297
08298:-00023:-00004:-00014:000711.7217:08298
08299:-00026:+00016:-00031:000711.7217:08299
08300:-00015:+00018:+00009:000711.7217:08300
08301:-00027:-00006:+00021:000711.7217:08301
08302:+00001:+00022:-00013:000711.7217:08302
08303:-00025:-00002:+00003:000711.7217:08303
08304:+00001:+00000:+00002:000711.7217:08304
08305:-00001:+00018:+00005:000711.7217:08305
08306:-00026:+00007:-00017:000711.7217:08306
08307:+00012:+00021:-00015:000751.9293:08307
08308:+00002:+00019:-00018:000751.9293:08308
08309:-00010:+00017:-00033:000751.9293:08309
08310:+00001:+00020:+00026:000751.9293:08310
08311:-00004:+00018:+00027:000751.9293:08311
08312:-00003:+00009:-00008:000751.9293:08312
08313:+00000:+00011:+00003:000751.9293:08313
08314:+00000:-00005:-00002:000751.9293:08314
08315:-00023:+00023:+00007:000751.9293:08315
08316:-00028:-00001:-00007:000751.9293:08316
08317:+00000:+00021:-00013:000751.9293:08317
08318:-00022:+00020:-00021:000751.9293:08318
08319:-00012:+00008:+00000:000751.9293:08319
08320:+00000:-00005:+00007:000751.9293:08320
08321:-00003:-00007:+00000:000751.9293:08321
08322:-00024:-00016:+00000:000751.9293:08322
08323:-00009:+00015:+00022:000751.9293:08323
08324:+00001:-00021:-00014:000751.9293:08324
08325:+00018:+00003:+00002:000751.9293:08325
08326:-00007:-00023:+00054:000751.9293:08326
08327:+00015:-00019:+00037:000751.9293:08327
08328:-00010:-00015:+00014:000751.9293:08328
08329:+00004:-00017:+00016:000751.9293:08329
08330:-00003:-00031:+00011:000751.9293:08330
08331:+00004:-00013:-00014:000751.9293:08331
08332:+00007:-00015:-00005:000751.9293:08332
08333:+00029:-00019:+00012:000751.9293:08333
08334:+00032:-00011:+00021:000740.2759:08334
08335:+00039:+00000:+00054:000740.2759:08335
08336:+00034:-00023:+00034:000740.2759:08336
08337:+00063:-00006:+00035:000740.2759:08337
08338:+00038:+00001:+00035:000740.2759:08338
08339:+00058:-00002:+00049:000740.2759:08339
08340:+00018:-00006:+00008:000740.2759:08340
08341:+00043:+00019:-00010:000740.2759:08341
08342:+00009:-00002:-00009:000740.2759:08342
08343:+00005:+00006:+00012:000740.2759:08343
08344:+00010:-00019:+00005:000740.2759:08344
08345:+00004:-00008:+00003:000740.2759:08345
08346:-00006:-00022:+00010:000740.2759:08346
08347:-00006:+00005:+00024:000740.2759:08347
08348:+00017:-00021:+00005:000740.2759:08348
08349:-00010:-00018:+00016:000740.2759:08349
08350:+00007:-00023:+00049:000740.2759:08350
08351:+00033:-00020:+00068:000740.2759:08351
08352:+00007:-00013:+00032:000740.2759:08352
08353:+00015:+00002:+00056:000740.2759:08353
08354:+00003:-00017:+00038:000740.2759:08354
08355:+00003:-00017:-00016:000740.2759:08355
08356:+00029:+00000:-00008:000740.2759:08356
08357:+00029:+00002:-00015:000740.2759:08357
08358:+00008:+00005:-00013:000740.2759:08358
08359:+00044:-00006:+00012:000740.2759:08359
08360:+00037:+00019:-00015:000740.2759:08360
08361:+00036:+00017:+00003:000744.3172:08361
08362:+00042:+00009:+00015:000744.3172:08362
08363:+00039:+00013:-00058:000744.3172:08363
08364:+00041:+00015:-00048:000744.3172:08364
08365:+00076:+00010:+00164:000744.3172:08365
08366:+00079:+00008:+00132:000744.3172:08366
08367:+00010:-00007:-00142:000744.3172:08367
08368:+00021:+00004:+00033:000744.3172:08368
08369:+00059:+00007:+00165:000744.3172:08369
08370:-00023:-00032:-00077:000744.3172:08370
08371:-00024:-00018:-00035:000744.3172:08371
08372:+00061:-00021:+00042:000744.3172:08372
08373:+00028:+00004:+00025:000744.3172:08373
08374:+00016:-00014:-00050:000744.3172:08374
08375:+00022:-00005:-00017:000744.3172:08375
08376:+00040:+00021:+00030:000744.3172:08376
08377:+00042:+00010:+00021:000744.3172:08377
08378:+00044:-00002:+00023:000744.3172:08378
08379:+00057:-00003:+00069:000744.3172:08379
08380:+00061:+00007:+00045:000744.3172:08380
08381:+00046:-00007:-00020:000744.3172:08381
08382:+00060:+00005:-00020:000744.3172:08382
08383:+00057:+00005:+00010:000744.3172:08383
08384:+00030:-00012:+00019:000744.3172:08384
08385:+00023:-00010:+00004:000744.3172:08385
08386:+00049:-00019:+00025:000744.3172:08386
08387:+00024:-00026:-00045:000763.7067:08387
08388:+00047:-00037:-00023:000763.7067:08388
08389:+00045:-00049:+00038:000763.7067:08389
08390:+00045:-00041:+00078:000763.7067:08390
08391:+00030:-00046:+00083:000763.7067:08391
08392:+00045:-00040:+00006:000763.7067:08392
08393:+00022:-00039:-00012:000763.7067:08393
08394:+00027:-00028:-00009:000763.7067:08394
08395:+00010:-00036:+00026:000763.7067:08395
08396:+00035:-00031:+00014:000763.7067:08396
08397:+00038:-00010:+00070:000763.7067:08397
08398:+00037:-00016:+00022:000763.7067:08398
08399:+00042:-00018:+00038:000763.7067:08399
08400:+00062:-00008:+00021:000763.7067:08400
08401:+00059:-00003:-00006:000763.7067:08401
08402:+00074:-00001:-00021:000763.7067:08402
08403:+00073:+00014:+00019:000763.7067:08403
08404:+00070:+00011:+00027:000763.7067:08404
08405:+00054:+00014:+00008:000763.7067:08405
08406:+00054:+00012:-00027:000763.7067:08406
08407:+00048:+00031:-00016:000763.7067:08407
08408:+00025:+00012:+00022:000763.7067:08408
08409:+00045:+00013:+00000:000763.7067:08409
08410:+00023:+00038:+00023:000763.7067:08410
08411:+00022:+00037:-00030:000763.7067:08411
08412:+00020:+00032:-00003:000763.7067:08412
08413:+00033:+00026:-00008:000763.7067:08413
08414:+00007:+00013:+00007:000763.7067:08414
08415:+00031:+00033:-00004:000705.4635:08415
08416:+00010:+00038:-00016:000705.4635:08416
08417:+00007:+00034:-00011:000705.4635:08417
08418:+00015:+00009:-00015:000705.4635:08418
08419:+00027:+00036:+00009:000705.4635:08419
08420:+00026:+00033:-00019:000705.4635:08420
08421:+00006:+00011:-00031:000705.4635:08421
08422:+00027:+00009:-00047:000705.4635:08422
08423:+00010:+00019:-00043:000705.4635:08423
08424:+00008:+00020:-00064:000705.4635:08424
08425:+00016:+00021:-00022:000705.4635:08425
08426:+00027:+00016:-00029:000705.4635:08426
08427:+00026:-00003:+00006:000705.4635:08427
08428:+00021:-00001:-00006:000705.4635:08428
08429:+00010:-00003:-00010:000705.4635:08429
08430:+00019:+00007:-00033:000705.4635:08430
08431:+00031:-00006:+00005:000705.4635:08431
08432:+00033:-00022:+00026:000705.4635:08432
08433:+00026:-00012:-00003:000705.4635:08433
08434:+00022:-00009:-00007:000705.4635:08434
08435:+00009:-00009:-00034:000705.4635:08435
08436:-00007:-00013:-00025:000705.4635:08436
08437:+00018:-00023:-00029:000705.4635:08437
08438:-00005:-00015:-00001:000705.4635:08438
08439:-00007:-00038:-00004:000705.4635:08439
08440:-00002:-00027:-00012:000705.4635:08440
08441:-00022:-00035:-00013:000705.4635:08441
08442:-00036:-00024:+00003:000705.4635:08442
08443:-00002:-00013:+00028:000705.4635:08443
08444:-00021:-00022:+00030:000705.4635:08444
08445:-00028:-00010:+00028:000705.4635:08445
08446:-00015:-00022:-00001:000705.4635:08446
08447:-00025:-00020:+00005:000705.4635:08447
08448:-00028:-00009:-00015:000617.5721:08448
08449:-00052:-00009:+00036:000617.5721:08449
08450:-00034:-00010:+00039:000617.5721:08450
08451:-00058:-00012:+00021:000617.5721:08451
08452:-00044:+00000:+00011:000617.5721:08452
08453:-00044:-00003:+00002:000617.5721:08453
08454:-00054:+00016:+00014:000617.5721:08454
08455:-00056:+00018:+00043:000617.5721:08455
08456:-00036:+00018:+00041:000617.5721:08456
08457:-00039:+00008:+00004:000617.5721:08457
08458:-00041:+00010:-00011:000617.5721:08458
08459:-00041:+00011:+00017:000617.5721:08459
08460:-00041:+00000:+00036:000617.5721:08460
08461:-00034:-00004:+00024:000617.5721:08461
08462:-00043:+00005:+00001:000617.5721:08462
08463:-00030:+00005:+00026:000617.5721:08463
08464:-00044:-00009:+00027:000617.5721:08464
08465:-00043:-00013:+00036:000617.5721:08465
08466:-00032:-00032:+00015:000617.5721:08466
08467:-00035:-00032:-00015:000617.5721:08467
08468:-00053:-00027:+00021:000617.5721:08468
08469:-00054:-00026:-00001:000617.5721:08469
08470:-00058:-00046:+00039:000617.5721:08470
08471:-00059:-00028:+00035:000617.5721:08471
08472:-00048:-00014:+00055:000617.5721:08472
08473:-00051:-00038:+00027:000617.5721:08473
08474:-00044:-00036:+00021:000617.5721:08474
08475:-00029:-00015:+00040:000617.5721:08475
08476:-00033:-00016:+00026:000617.5721:08476
08477:-00034:-00011:+00026:000617.5721:08477
08478:-00039:-00018:+00012:000617.5721:08478
08479:-00028:-00005:+00009:000617.5721:08479
08480:-00039:+00016:+00007:000617.5721:08480
08481:-00041:+00017:+00029:000617.5721:08481
08482:-00015:+00020:+00014:000617.5721:08482
08483:-00042:+00019:+00010:000617.5721:08483
08484:-00041:-00001:-00002:000617.5721:08484
08485:-00041:+00016:+00021:000546.8231:08485
08486:-00038:+00019:+00002:000546.8231:08486
08487:-00041:+00023:+00007:000546.8231:08487
08488:-00017:+00022:+00005:000546.8231:08488
08489:-00058:+00019:-00031:000546.8231:08489
08490:-00056:-00001:-00002:000546.8231:08490
08491:-00057:+00023:+00002:000546.8231:08491
08492:-00067:-00007:+00003:000546.8231:08492
08493:-00046:-00007:+00013:000546.8231:08493
08494:-00047:-00004:+00042:000546.8231:08494
08495:-00049:+00016:-00003:000546.8231:08495
08496:-00055:+00020:+00021:000546.8231:08496
08497:-00029:-00004:+00013:000546.8231:08497
08498:-00032:-00006:-00002:000546.8231:08498
08499:-00017:-00004:-00017:000546.8231:08499
08500:-00027:+00021:+00025:000546.8231:08500
08501:-00027:+00016:+00002:000546.8231:08501
08502:-00002:+00017:+00001:000546.8231:08502
08503:-00027:-00007:+00027:000546.8231:08503
08504:-00013:-00003:-00014:000546.8231:08504
08505:-00019:-00007:-00014:000546.8231:08505
08506:-00036:+00000:+00013:000546.8231:08506
08507:-00035:-00001:-00003:000546.8231:08507
08508:-00033:-00001:+00002:000546.8231:08508
08509:-00054:+00033:+00004:000546.8231:08509
08510:-00047:+00013:-00042:000546.8231:08510
08511:+00043:+00014:+00065:000546.8231:08511
08512:-00021:+00037:+00006:000546.8231:08512
08513:-00020:+00025:+00049:000546.8231:08513
08514:-00066:+00021:-00010:000546.8231:08514
08515:-00028:+00049:+00036:000546.8231:08515
08516:-00038:+00034:-00016:000546.8231:08516
08517:-00041:+00061:-00012:000546.8231:08517
08518:-00037:+00023:-00009:000546.8231:08518
08519:+00028:+00059:+00016:000546.8231:08519
08520:-00019:+00014:+00026:000546.8231:08520
08521:-00023:+00052:+00026:000546.8231:08521
08522:-00038:-00003:+00012:000546.8231:08522
08523:-00025:+00020:-00012:000546.8231:08523
08524:-00043:-00022:+00002:000546.8231:08524
08525:-00039:+00002:+00042:000546.8231:08525
08526:-00053:-00020:+00024:000546.8231:08526
08527:-00036:-00009:+00029:000464.2589:08527
08528:-00024:-00034:+00004:000464.2589:08528
08529:-00038:-00035:+00012:000464.2589:08529
08530:+00001:-00033:-00011:000464.2589:08530
08531:+00015:-00013:+00004:000464.2589:08531
08532:+00027:-00015:-00016:000464.2589:08532
08533:+00032:-00011:+00027:000464.2589:08533
08534:+00036:-00009:+00000:000464.2589:08534
08535:+00024:-00016:+00014:000464.2589:08535
08536:+00021:-00023:+00001:000464.2589:08536
08537:+00021:-00007:+00043:000464.2589:08537
08538:+00020:-00021:+00023:000464.2589:08538
08539:+00009:+00006:+00019:000464.2589:08539
08540:+00028:-00007:+00037:000464.2589:08540
08541:+00011:-00001:+00011:000464.2589:08541
08542:+00013:+00017:-00012:000464.2589:08542
08543:-00006:+00035:-00003:000464.2589:08543
08544:-00010:+00025:+00022:000464.2589:08544
08545:-00017:+00028:-00003:000464.2589:08545
08546:-00014:+00052:+00021:000464.2589:08546
08547:-00016:+00050:+00011:000464.2589:08547
08548:-00028:+00027:+00008:000464.2589:08548
08549:-00043:+00046:-00005:000464.2589:08549
08550:-00035:+00028:+00006:000464.2589:08550
08551:-00032:+00036:-00019:000464.2589:08551
08552:-00032:+00025:+00006:000464.2589:08552
08553:-00014:+00023:+00001:000464.2589:08553
08554:-00031:+00037:+00000:000464.2589:08554
08555:-00039:+00025:-00014:000464.2589:08555
08556:-00019:+00027:+00007:000464.2589:08556
08557:-00015:+00038:-00047:000464.2589:08557
08558:-00004:+00027:-00029:000464.2589:08558
08559:-00009:+00030:+00003:000464.2589:08559
08560:+00017:+00046:+00014:000464.2589:08560
08561:+00017:+00024:+00028:000464.2589:08561
08562:+00005:+00047:-00015:000464.2589:08562
08563:+00018:+00026:-00006:000464.2589:08563
08564:+00014:+00038:-00045:000464.2589:08564
08565:+00011:+00025:-00012:000464.2589:08565
08566:-00010:+00036:-00014:000464.2589:08566
08567:-00024:+00020:+00009:000464.2589:08567
08568:-00024:+00010:-00011:000464.2589:08568
08569:-00038:+00021:-00001:000464.2589:08569
08570:-00038:-00005:-00006:000464.2589:08570
08571:-00054:-00003:+00006:000464.2589:08571
08572:-00040:-00001:-00016:000449.5856:08572
08573:-00050:+00007:-00007:000449.5856:08573
08574:-00055:+00002:+00014:000449.5856:08574
08575:-00052:+00002:+00026:000449.5856:08575
08576:-00036:-00019:+00000:000449.5856:08576
08577:-00032:-00011:-00014:000449.5856:08577
08578:-00038:-00008:+00001:000449.5856:08578
08579:-00040:-00023:+00005:000449.5856:08579
08580:-00039:-00018:+00000:000449.5856:08580
08581:-00015:-00009:+00025:000449.5856:08581
08582:-00036:-00022:+00012:000449.5856:08582
08583:-00021:-00023:-00003:000449.5856:08583
08584:-00001:-00018:+00012:000449.5856:08584
08585:-00022:-00023:+00002:000449.5856:08585
08586:-00002:+00004:+00003:000449.5856:08586
08587:-00004:+00005:+00036:000449.5856:08587
08588:-00026:+00002:+00012:000449.5856:08588
08589:-00014:-00005:-00015:000449.5856:08589
08590:-00017:+00009:+00012:000449.5856:08590
08591:-00037:+00008:+00012:000449.5856:08591
08592:-00030:+00015:-00012:000449.5856:08592
08593:-00030:+00033:-00016:000449.5856:08593
08594:-00054:+00035:-00015:000449.5856:08594
08595:-00047:+00036:+00009:000449.5856:08595
08596:-00053:+00027:+00005:000449.5856:08596
08597:-00048:+00046:+00020:000449.5856:08597
08598:-00067:+00050:+00007:000449.5856:08598
08599:-00068:+00044:+00010:000449.5856:08599
08600:-00068:+00039:-00013:000449.5856:08600
08601:-00062:+00041:-00012:000449.5856:08601
08602:-00048:+00041:+00024:000449.5856:08602
08603:-00044:+00049:+00003:000449.5856:08603
08604:-00050:+00050:+00006:000449.5856:08604
08605:-00029:+00049:-00016:000449.5856:08605
08606:-00043:+00048:+00008:000449.5856:08606
08607:-00038:+00025:-00003:000449.5856:08607
08608:-00026:+00035:+00008:000449.5856:08608
08609:-00020:+00012:+00013:000449.5856:08609
08610:-00019:+00008:+00028:000449.5856:08610
08611:-00002:-00003:+00023:000516.9298:08611
08612:+00002:+00003:+00004:000516.9298:08612
08613:-00005:+00004:+00000:000516.9298:08613
08614:-00023:-00014:+00026:000516.9298:08614
08615:-00006:-00033:+00024:000516.9298:08615
08616:-00025:-00026:+00001:000516.9298:08616
08617:-00026:-00051:+00027:000516.9298:08617
08618:-00013:-00028:+00025:000516.9298:08618
08619:-00019:-00041:+00024:000516.9298:08619
08620:-00038:-00046:+00008:000516.9298:08620
08621:-00036:-00030:+00016:000516.9298:08621
08622:-00015:-00025:+00017:000516.9298:08622
08623:-00042:-00039:+00021:000516.9298:08623
08624:-00024:-00028:+00021:000516.9298:08624
08625:-00025:-00032:+00025:000516.9298:08625
08626:-00025:-00035:+00006:000516.9298:08626
08627:-00023:-00008:+00018:000516.9298:08627
08628:-00019:-00021:+00019:000516.9298:08628
08629:-00017:+00001:+00000:000516.9298:08629
08630:-00004:+00004:+00023:000516.9298:08630
08631:-00002:+00007:+00003:000516.9298:08631
08632:-00001:+00006:-00001:000516.9298:08632
08633:+00001:+00017:+00013:000516.9298:08633
08634:-00012:+00019:+00014:000516.9298:08634
08635:-00003:+00023:+00007:000516.9298:08635
08636:-00022:+00023:-00002:000516.9298:08636
08637:-00005:+00009:+00008:000516.9298:08637
08638:-00043:+00009:+00003:000516.9298:08638
08639:-00016:+00020:+00021:000516.9298:08639
08640:-00040:+00012:+00039:000516.9298:08640
08641:-00031:+00021:+00011:000516.9298:08641
08642:-00031:+00019:-00002:000516.9298:08642
08643:-00042:+00021:+00036:000516.9298:08643
08644:-00031:+00009:+00026:000516.9298:08644
08645:-00035:-00002:+00016:000516.9298:08645
08646:-00028:+00017:+00015:000516.9298:08646
08647:-00031:-00002:-00001:000516.9298:08647
08648:-00031:-00005:-00027:000516.9298:08648
08649:-00038:-00007:-00001:000516.9298:08649
08650:-00018:+00007:+00009:000516.9298:08650
08651:-00029:+00004:+00026:000516.9298:08651
08652:-00016:+00002:-00011:000487.3338:08652
08653:-00015:+00000:+00005:000487.3338:08653
08654:-00026:-00019:-00030:000487.3338:08654
08655:-00021:+00005:-00013:000487.3338:08655
08656:-00023:-00017:-00011:000487.3338:08656
08657:-00010:+00002:+00006:000487.3338:08657
08658:+00001:+00003:+00026:000487.3338:08658
08659:-00011:+00005:-00001:000487.3338:08659
08660:+00000:-00020:+00012:000487.3338:08660
08661:+00000:-00017:+00009:000487.3338:08661
08662:-00002:-00023:+00026:000487.3338:08662
08663:-00004:-00008:+00000:000487.3338:08663
08664:-00005:-00017:+00005:000487.3338:08664
08665:-00002:-00011:-00001:000487.3338:08665
08666:-00016:-00033:+00000:000487.3338:08666
08667:-00027:-00013:+00011:000487.3338:08667
08668:-00028:-00009:+00023:000487.3338:08668
08669:-00014:-00010:-00001:000487.3338:08669
08670:-00041:-00014:+00022:000487.3338:08670
08671:-00028:-00032:+00014:000487.3338:08671
08672:-00020:-00012:+00009:000487.3338:08672
08673:-00015:-00011:+00008:000487.3338:08673
08674:-00028:-00020:+00007:000487.3338:08674
08675:-00024:-00018:+00002:000487.3338:08675
08676:-00024:+00003:-00015:000487.3338:08676
08677:-00023:+00004:+00008:000487.3338:08677
08678:-00004:+00004:+00003:000487.3338:08678
08679:-00022:+00005:+00002:000487.3338:08679
08680:-00005:-00003:-00014:000487.3338:08680
08681:-00002:-00005:+00009:000487.3338:08681
08682:-00004:-00003:+00013:000487.3338:08682
08683:-00002:+00008:+00022:000487.3338:08683
08684:+00000:+00017:+00002:000487.3338:08684
08685:-00018:+00020:+00006:000487.3338:08685
08686:-00027:+00017:+00027:000487.3338:08686
08687:-00037:+00018:+00024:000487.3338:08687
08688:-00033:+00022:-00017:000487.3338:08688
08689:-00041:+00009:+00011:000487.3338:08689
08690:-00039:+00020:-00003:000487.3338:08690
08691:-00043:+00000:-00006:000501.8822:08691
08692:-00031:+00009:+00012:000501.8822:08692
08693:-00040:+00023:+00024:000501.8822:08693
08694:-00048:+00022:-00005:000501.8822:08694
08695:-00035:+00021:-00001:000501.8822:08695
08696:-00033:+00019:-00003:000501.8822:08696
08697:-00058:+00020:+00011:000501.8822:08697
08698:-00043:+00016:+00007:000501.8822:08698
08699:-00042:+00017:+00008:000501.8822:08699
08700:-00029:-00003:-00009:000501.8822:08700
08701:-00032:-00004:+00011:000501.8822:08701
08702:-00037:+00016:+00020:000501.8822:08702
08703:-00039:-00002:+00008:000501.8822:08703
08704:-00036:-00004:-00011:000501.8822:08704
08705:-00020:+00023:+00022:000501.8822:08705
08706:-00013:-00006:+00013:000501.8822:08706
08707:-00025:-00007:+00003:000501.8822:08707
08708:-00025:-00004:+00039:000501.8822:08708
08709:-00027:-00001:+00012:000501.8822:08709
08710:-00015:-00001:+00012:000501.8822:08710
08711:-00022:-00003:+00011:000501.8822:08711
08712:-00020:-00004:+00006:000501.8822:08712
08713:-00021:-00003:-00005:000501.8822:08713
08714:-00024:-00007:+00013:000501.8822:08714
08715:-00005:-00005:+00002:000501.8822:08715
08716:-00023:-00003:+00010:000501.8822:08716
08717:-00026:-00006:+00000:000501.8822:08717
08718:-00014:+00017:+00002:000501.8822:08718
08719:-00026:-00001:-00003:000501.8822:08719
08720:-00025:+00019:+00011:000501.8822:08720
08721:-00015:-00001:+00021:000501.8822:08721
08722:-00013:+00023:-00017:000501.8822:08722
08723:-00027:+00021:+00021:000501.8822:08723
08724:-00018:+00018:+00011:000501.8822:08724
08725:-00018:+00017:-00011:000501.8822:08725
08726:-00016:+00020:+00009:000501.8822:08726
08727:-00038:-00001:+00002:000572.7646:08727
08728:-00038:+00016:+00012:000572.7646:08728
08729:-00039:+00010:+00007:000572.7646:08729
08730:-00020:+00010:+00010:000572.7646:08730
08731:-00040:+00017:+00009:000572.7646:08731
08732:-00037:+00020:+00014:000572.7646:08732
08733:-00039:+00020:+00021:000572.7646:08733
08734:-00030:-00007:-00002:000572.7646:08734
08735:-00027:+00018:+00020:000572.7646:08735
08736:-00039:-00003:+00007:000572.7646:08736
08737:-00042:-00004:+00006:000572.7646:08737
08738:-00029:+00020:+00005:000572.7646:08738
08739:-00016:+00008:-00013:000572.7646:08739
08740:-00035:+00018:-00004:000572.7646:08740
08741:-00041:+00022:+00002:000572.7646:08741
08742:-00039:+00020:+00012:000572.7646:08742
08743:-00033:+00018:-00012:000572.7646:08743
08744:-00019:+00010:+00006:000572.7646:08744
08745:-00036:+00021:-00001:000572.7646:08745
08746:-00018:+00021:-00009:000572.7646:08746
08747:-00037:+00009:+00009:000572.7646:08747
08748:-00028:+00012:+00014:000572.7646:08748
08749:-00014:+00013:+00008:000572.7646:08749
08750:-00020:+00012:-00030:000572.7646:08750
08751:-00026:+00024:+00006:000572.7646:08751
08752:-00016:+00018:+00026:000572.7646:08752
08753:-00037:+00019:+00024:000572.7646:08753
08754:-00025:+00018:+00051:000572.7646:08754
08755:-00014:+00018:+00007:000572.7646:08755
08756:-00037:+00004:-00016:000572.7646:08756
08757:-00014:-00003:+00010:000572.7646:08757
08758:-00039:-00002:+00001:000572.7646:08758
08759:-00014:-00008:-00002:000572.7646:08759
08760:-00018:+00004:+00014:000572.7646:08760
08761:-00026:+00007:+00012:000572.7646:08761
08762:-00030:-00007:+00008:000560.1039:08762
08763:-00013:-00019:+00013:000560.1039:08763
08764:-00016:-00018:+00002:000560.1039:08764
08765:-00026:-00018:-00001:000560.1039:08765
08766:-00016:-00020:+00025:000560.1039:08766
08767:-00019:-00022:+00001:000560.1039:08767
08768:-00019:-00020:-00002:000560.1039:08768
08769:-00019:-00021:+00013:000560.1039:08769
08770:-00004:-00019:+00028:000560.1039:08770
08771:-00026:-00021:+00003:000560.1039:08771
08772:-00002:-00017:+00023:000560.1039:08772
08773:-00023:+00000:-00001:000560.1039:08773
08774:-00027:+00002:-00002:000560.1039:08774
08775:-00022:-00016:+00002:000560.1039:08775
08776:-00005:-00008:-00002:000560.1039:08776
08777:-00038:-00007:+00008:000560.1039:08777
08778:-00014:+00006:+00022:000560.1039:08778
08779:-00016:+00000:+00017:000560.1039:08779
08780:-00039:+00007:+00005:000560.1039:08780
08781:-00016:+00009:+00012:000560.1039:08781
08782:-00026:+00016:+00021:000560.1039:08782
08783:-00013:+00015:+00012:000560.1039:08783
08784:-00015:+00009:+00014:000560.1039:08784
08785:-00014:+00012:+00023:000560.1039:08785
08786:-00042:+00014:-00001:000560.1039:08786
08787:-00037:+00012:+00001:000560.1039:08787
08788:-00020:+00032:+00021:000560.1039:08788
08789:-00036:+00033:+00013:000560.1039:08789
08790:-00019:+00015:+00021:000560.1039:08790
08791:-00026:+00013:+00025:000560.1039:08791
08792:-00020:+00036:-00014:000560.1039:08792
08793:-00016:+00035:+00012:000560.1039:08793
08794:-00026:+00036:+00005:000560.1039:08794
08795:-00022:+00012:+00001:000560.1039:08795
08796:-00028:+00033:+00008:000582.2099:08796
08797:-00005:+00035:+00025:000582.2099:08797
08798:-00021:+00010:+00001:000582.2099:08798
08799:-00013:+00023:+00024:000582.2099:08799
08800:-00009:+00012:+00041:000582.2099:08800
08801:-00004:+00022:-00014:000582.2099:08801
08802:-00006:+00023:+00008:000582.2099:08802
08803:-00010:+00021:+00001:000582.2099:08803
08804:-00010:+00008:+00021:000582.2099:08804
08805:-00012:+00019:+00011:000582.2099:08805
08806:+00001:+00019:+00022:000582.2099:08806
08807:-00022:+00022:-00012:000582.2099:08807
08808:-00024:+00016:+00006:000582.2099:08808
08809:-00002:+00023:+00004:000582.2099:08809
08810:-00003:+00022:+00008:000582.2099:08810
08811:-00001:+00016:-00002:000582.2099:08811
08812:+00002:+00020:-00001:000582.2099:08812
08813:-00004:+00020:+00005:000582.2099:08813
08814:-00024:+00022:-00012:000582.2099:08814
08815:-00023:+00016:+00009:000582.2099:08815
08816:-00024:+00021:+00006:000582.2099:08816
08817:-00022:+00021:-00018:000582.2099:08817
08818:-00006:+00019:+00000:000582.2099:08818
08819:-00020:+00013:+00000:000582.2099:08819
08820:-00004:+00022:+00005:000582.2099:08820
08821:+00000:+00022:+00006:000582.2099:08821
08822:+00001:+00014:-00014:000582.2099:08822
08823:-00028:+00012:-00017:000582.2099:08823
08824:-00021:+00020:+00007:000582.2099:08824
08825:-00004:+00014:+00020:000582.2099:08825
08826:-00023:+00018:+00007:000582.2099:08826
08827:-00025:+00009:-00016:000582.2099:08827
08828:-00001:+00010:+00008:000630.9593:08828
08829:-00022:+00031:+00011:000630.9593:08829
08830:-00023:+00021:-00001:000630.9593:08830
08831:-00025:+00014:+00008:000630.9593:08831
08832:-00017:+00014:+00001:000630.9593:08832
08833:-00016:+00021:-00006:000630.9593:08833
08834:-00015:+00009:+00024:000630.9593:08834
08835:-00023:+00011:+00012:000630.9593:08835
08836:-00028:+00031:+00007:000630.9593:08836
08837:+00000:+00035:+00007:000630.9593:08837
08838:-00005:+00013:+00003:000630.9593:08838
08839:-00022:+00011:+00010:000630.9593:08839
08840:-00012:+00015:-00012:000630.9593:08840
08841:-00010:+00015:-00013:000630.9593:08841
08842:-00004:+00014:+00006:000630.9593:08842
08843:+00001:+00011:-00003:000630.9593:08843
08844:+00000:+00014:+00000:000630.9593:08844
08845:-00011:-00005:+00008:000630.9593:08845
08846:-00010:+00017:-00001:000630.9593:08846
08847:+00002:-00007:+00009:000630.9593:08847
08848:-00025:-00005:+00001:000630.9593:08848
08849:-00001:-00004:+00023:000630.9593:08849
08850:-00024:+00007:+00016:000630.9593:08850
08851:-00020:-00018:+00025:000630.9593:08851
08852:-00015:+00001:-00033:000630.9593:08852
08853:-00019:-00017:-00016:000630.9593:08853
08854:-00018:-00009:-00011:000630.9593:08854
08855:-00019:-00019:+00014:000630.9593:08855
08856:-00002:-00008:+00007:000630.9593:08856
08857:-00014:-00021:+00004:000630.9593:08857
08858:-00004:-00021:-00018:000630.9593:08858
08859:-00003:+00000:+00001:000638.8437:08859
08860:-00021:-00018:+00024:000638.8437:08860
08861:-00014:-00006:-00002:000638.8437:08861
08862:+00001:-00008:-00006:000638.8437:08862
08863:-00001:-00006:+00006:000638.8437:08863
08864:-00026:+00003:+00041:000638.8437:08864
08865:+00002:-00004:+00037:000638.8437:08865
08866:-00011:+00016:-00011:000638.8437:08866
08867:-00004:-00001:+00007:000638.8437:08867
08868:-00009:-00007:+00024:000638.8437:08868
08869:-00002:+00018:+00036:000638.8437:08869
08870:-00028:+00008:-00014:000638.8437:08870
08871:-00027:+00011:-00019:000638.8437:08871
08872:-00015:+00019:+00000:000638.8437:08872
08873:-00027:+00015:+00039:000638.8437:08873
08874:-00004:+00021:-00015:000638.8437:08874
08875:-00009:+00009:-00012:000638.8437:08875
08876:-00036:+00021:-00005:000638.8437:08876
08877:-00014:+00009:+00002:000638.8437:08877
08878:-00014:+00033:+00001:000638.8437:08878
08879:-00021:+00034:-00006:000638.8437:08879
08880:-00037:+00011:+00007:000638.8437:08880
08881:-00028:+00010:+00025:000638.8437:08881
08882:-00027:+00019:+00027:000638.8437:08882
08883:-00015:-00001:-00006:000638.8437:08883
08884:-00002:+00021:+00012:000638.8437:08884
08885:-00005:-00002:+00009:000638.8437:08885
08886:-00025:+00006:-00013:000638.8437:08886
08887:-00002:-00004:+00023:000638.8437:08887
08888:-00011:+00020:-00014:000638.8437:08888
[truncated: 50,041 more chars]
