# Supplementary material for: Suboptimal Omnidirectional Wheel Design and Implementation
Source: Sensors (Basel). 2021 Jan 28;21(3):865. doi: 10.3390/s21030865 (PMC7865864; doi:10.3390/s21030865)
Supplement: Supplementary file 1 [file sensors-21-00865-s001.zip › 4.-Data 30 Files With Suspension/ACDATA22.TXT]

00001:-00039:+00019:-00013:000498.0184:00001
00002:-00044:-00002:+00005:000498.0184:00002
00003:-00045:+00005:-00009:000498.0184:00003
00004:-00036:-00006:-00018:000498.0184:00004
00005:-00036:-00004:-00005:000498.0184:00005
00006:-00046:-00003:-00009:000498.0184:00006
00007:-00045:-00003:-00001:000498.0184:00007
00008:-00043:+00000:-00003:000498.0184:00008
00009:-00021:-00003:-00004:000498.0184:00009
00010:-00028:+00000:-00015:000498.0184:00010
00011:-00013:+00009:-00005:000498.0184:00011
00012:-00004:-00004:+00008:000498.0184:00012
00013:-00004:+00000:-00013:000498.0184:00013
00014:-00025:+00000:-00017:000498.0184:00014
00015:-00004:-00003:-00006:000498.0184:00015
00016:-00029:-00003:-00010:000498.0184:00016
00017:-00028:+00000:-00008:000498.0184:00017
00018:-00021:+00000:+00022:000498.0184:00018
00019:-00022:+00008:+00000:000498.0184:00019
00020:-00040:-00003:-00003:000498.0184:00020
00021:-00018:-00001:+00004:000498.0184:00021
00022:-00022:+00008:-00018:000498.0184:00022
00023:-00039:+00019:+00000:000498.0184:00023
00024:-00022:+00017:+00003:000498.0184:00024
00025:-00042:+00020:+00002:000498.0184:00025
00026:-00020:+00021:-00014:000498.0184:00026
00027:-00017:-00002:+00007:000498.0184:00027
00028:-00021:+00000:-00014:000498.0184:00028
00029:-00021:-00001:+00001:000498.0184:00029
00030:-00026:-00002:-00005:000498.0184:00030
00031:-00039:+00021:-00016:000498.0184:00031
00032:-00040:-00004:-00017:000498.0184:00032
00033:-00040:+00018:-00013:000498.0184:00033
00034:-00039:-00001:-00001:000498.0184:00034
00035:-00031:-00006:+00010:000498.0184:00035
00036:-00041:-00005:+00008:000498.0184:00036
00037:-00039:+00016:+00008:000498.0184:00037
00038:-00041:-00007:+00019:000528.7431:00038
00039:-00038:-00006:+00024:000528.7431:00039
00040:-00022:+00000:+00001:000528.7431:00040
00041:-00039:-00003:-00018:000528.7431:00041
00042:-00022:+00020:+00007:000528.7431:00042
00043:-00028:-00001:+00008:000528.7431:00043
00044:-00018:+00008:-00004:000528.7431:00044
00045:-00025:-00004:+00007:000528.7431:00045
00046:-00004:+00018:+00011:000528.7431:00046
00047:-00024:-00002:+00003:000528.7431:00047
00048:-00026:+00000:+00008:000528.7431:00048
00049:-00004:+00019:+00000:000528.7431:00049
00050:-00025:-00002:+00024:000528.7431:00050
00051:-00026:+00016:+00002:000528.7431:00051
00052:-00026:+00018:+00023:000528.7431:00052
00053:-00016:+00018:+00020:000528.7431:00053
00054:-00040:+00023:-00001:000528.7431:00054
00055:-00029:+00020:-00016:000528.7431:00055
00056:-00019:+00010:+00010:000528.7431:00056
00057:-00039:+00020:+00011:000528.7431:00057
00058:-00020:+00011:+00008:000528.7431:00058
00059:-00018:+00013:+00010:000528.7431:00059
00060:-00019:+00013:+00021:000528.7431:00060
00061:-00021:+00025:+00011:000528.7431:00061
00062:-00016:+00016:+00024:000528.7431:00062
00063:-00020:+00034:+00002:000528.7431:00063
00064:-00017:+00016:+00019:000528.7431:00064
00065:-00026:+00012:-00001:000528.7431:00065
00066:-00018:+00033:-00004:000528.7431:00066
00067:-00015:+00024:+00023:000528.7431:00067
00068:-00030:+00011:+00001:000528.7431:00068
00069:-00017:+00020:+00017:000528.7431:00069
00070:-00022:+00016:-00013:000528.7431:00070
00071:-00023:+00019:-00001:000528.7431:00071
00072:-00005:-00006:+00011:000528.7431:00072
00073:-00016:-00005:+00020:000528.7431:00073
00074:-00028:+00005:+00022:000560.9287:00074
00075:-00027:-00004:+00034:000560.9287:00075
00076:-00028:+00004:+00001:000560.9287:00076
00077:-00021:-00021:+00003:000560.9287:00077
00078:-00030:-00015:+00021:000560.9287:00078
00079:-00020:+00003:+00019:000560.9287:00079
00080:-00016:-00007:-00001:000560.9287:00080
00081:-00026:-00018:-00002:000560.9287:00081
00082:-00018:+00001:-00003:000560.9287:00082
00083:-00029:-00016:+00011:000560.9287:00083
00084:-00025:+00006:+00024:000560.9287:00084
00085:-00007:+00004:+00009:000560.9287:00085
00086:-00005:+00005:+00022:000560.9287:00086
00087:-00013:-00006:+00013:000560.9287:00087
00088:-00010:-00005:+00038:000560.9287:00088
00089:-00013:+00017:-00015:000560.9287:00089
00090:-00010:+00022:-00013:000560.9287:00090
00091:-00002:+00034:+00023:000560.9287:00091
00092:-00001:+00022:-00001:000560.9287:00092
00093:-00023:+00022:+00035:000560.9287:00093
00094:-00001:+00016:+00020:000560.9287:00094
00095:-00003:+00024:+00006:000560.9287:00095
00096:-00025:+00038:-00006:000560.9287:00096
00097:-00001:+00034:+00024:000560.9287:00097
00098:-00001:+00034:+00011:000560.9287:00098
00099:-00005:+00010:+00001:000560.9287:00099
00100:-00023:+00023:-00018:000560.9287:00100
00101:-00029:+00017:+00005:000560.9287:00101
00102:-00020:-00002:+00007:000560.9287:00102
00103:-00038:-00002:+00019:000560.9287:00103
00104:-00021:-00001:+00002:000560.9287:00104
00105:-00030:-00006:-00004:000560.9287:00105
00106:-00016:-00002:+00000:000560.9287:00106
00107:-00025:-00004:+00020:000560.9287:00107
00108:-00027:+00009:-00016:000577.6674:00108
00109:-00007:-00017:-00013:000577.6674:00109
00110:-00013:+00007:+00000:000577.6674:00110
00111:-00007:-00019:+00002:000577.6674:00111
00112:-00015:-00021:-00006:000577.6674:00112
00113:-00003:-00021:+00009:000577.6674:00113
00114:-00001:-00018:+00007:000577.6674:00114
00115:-00018:-00022:+00006:000577.6674:00115
00116:-00006:-00008:+00001:000577.6674:00116
00117:-00027:-00010:+00019:000577.6674:00117
00118:-00004:-00012:+00005:000577.6674:00118
00119:-00026:-00019:+00003:000577.6674:00119
00120:+00009:+00003:-00018:000577.6674:00120
00121:-00028:+00001:-00031:000577.6674:00121
00122:-00005:-00006:-00014:000577.6674:00122
00123:-00023:+00023:+00021:000577.6674:00123
00124:-00025:+00001:+00020:000577.6674:00124
00125:-00021:-00002:+00009:000577.6674:00125
00126:-00006:+00023:+00018:000577.6674:00126
00127:-00016:+00020:-00004:000577.6674:00127
00128:-00025:+00022:-00009:000577.6674:00128
00129:-00023:+00015:-00007:000577.6674:00129
00130:-00023:+00014:-00003:000577.6674:00130
00131:-00026:+00012:-00008:000577.6674:00131
00132:-00023:+00013:+00007:000577.6674:00132
00133:-00007:+00014:-00019:000577.6674:00133
00134:-00018:+00019:-00018:000577.6674:00134
00135:-00005:+00038:-00028:000577.6674:00135
00136:-00005:+00016:+00010:000577.6674:00136
00137:-00003:+00015:-00031:000577.6674:00137
00138:-00005:+00032:-00017:000577.6674:00138
00139:-00013:+00013:-00015:000577.6674:00139
00140:-00028:+00012:-00003:000577.6674:00140
00141:-00004:+00016:-00014:000577.6674:00141
00142:+00000:+00034:+00004:000591.9641:00142
00143:-00001:+00011:-00017:000591.9641:00143
00144:+00000:+00023:+00009:000591.9641:00144
00145:-00014:+00019:+00005:000591.9641:00145
00146:-00002:+00018:+00007:000591.9641:00146
00147:+00000:-00002:-00008:000591.9641:00147
00148:-00003:+00022:-00035:000591.9641:00148
00149:-00002:-00005:-00005:000591.9641:00149
00150:-00025:+00003:-00014:000591.9641:00150
00151:-00005:-00002:-00004:000591.9641:00151
00152:-00005:+00000:-00032:000591.9641:00152
00153:-00027:+00005:-00009:000591.9641:00153
00154:-00003:-00005:-00008:000591.9641:00154
00155:-00002:-00003:-00001:000591.9641:00155
00156:-00009:+00007:+00006:000591.9641:00156
00157:-00011:-00002:+00010:000591.9641:00157
00158:+00003:-00004:-00009:000591.9641:00158
00159:-00010:+00001:+00010:000591.9641:00159
00160:-00010:+00021:+00008:000591.9641:00160
00161:-00008:+00013:+00000:000591.9641:00161
00162:+00010:+00015:-00013:000591.9641:00162
00163:-00013:+00018:+00000:000591.9641:00163
00164:+00014:+00011:+00021:000591.9641:00164
00165:+00010:+00010:+00025:000591.9641:00165
00166:+00014:+00017:-00002:000591.9641:00166
00167:-00005:+00034:-00012:000591.9641:00167
00168:-00001:+00016:-00004:000591.9641:00168
00169:-00029:+00013:+00018:000591.9641:00169
00170:-00001:+00015:+00019:000591.9641:00170
00171:-00002:+00013:-00019:000591.9641:00171
00172:-00019:+00023:+00009:000591.9641:00172
00173:-00017:+00012:-00008:000591.9641:00173
00174:-00018:+00013:-00004:000640.6085:00174
00175:-00004:+00024:+00004:000640.6085:00175
00176:-00029:+00020:+00000:000640.6085:00176
00177:-00008:+00022:+00002:000640.6085:00177
00178:-00022:+00019:-00003:000640.6085:00178
00179:-00004:+00021:+00007:000640.6085:00179
00180:-00002:+00013:+00023:000640.6085:00180
00181:+00000:+00019:+00016:000640.6085:00181
00182:+00009:-00006:+00020:000640.6085:00182
00183:-00011:-00004:+00014:000640.6085:00183
00184:+00011:-00001:-00014:000640.6085:00184
00185:-00009:-00003:+00000:000640.6085:00185
00186:+00010:+00022:-00013:000640.6085:00186
00187:-00012:+00017:+00026:000640.6085:00187
00188:-00001:+00000:-00016:000640.6085:00188
00189:-00012:+00017:+00035:000640.6085:00189
00190:-00013:-00001:+00036:000640.6085:00190
00191:-00014:-00002:+00034:000640.6085:00191
00192:-00002:-00003:+00018:000640.6085:00192
00193:-00002:-00001:-00001:000640.6085:00193
00194:-00007:+00005:+00004:000640.6085:00194
00195:+00000:+00020:+00002:000640.6085:00195
00196:-00009:+00022:-00002:000640.6085:00196
00197:-00025:+00020:+00004:000640.6085:00197
00198:-00006:+00001:+00010:000640.6085:00198
00199:-00007:+00014:+00025:000640.6085:00199
00200:-00024:+00019:+00008:000640.6085:00200
00201:-00003:+00011:+00001:000640.6085:00201
00202:+00010:+00012:+00022:000640.6085:00202
00203:-00010:+00021:+00003:000676.7661:00203
00204:+00009:+00009:-00005:000676.7661:00204
00205:-00004:+00038:+00020:000676.7661:00205
00206:-00003:+00034:+00002:000676.7661:00206
00207:-00029:+00032:+00008:000676.7661:00207
00208:-00014:+00037:+00039:000676.7661:00208
00209:-00004:+00036:+00004:000676.7661:00209
00210:-00025:+00014:-00004:000676.7661:00210
00211:-00028:+00015:+00019:000676.7661:00211
00212:-00006:+00035:-00013:000676.7661:00212
00213:-00007:+00010:-00012:000676.7661:00213
00214:-00001:+00033:+00006:000676.7661:00214
00215:-00014:+00036:+00007:000676.7661:00215
00216:-00026:+00021:+00010:000676.7661:00216
00217:-00028:+00018:-00003:000676.7661:00217
00218:-00023:+00011:+00011:000676.7661:00218
00219:-00026:+00023:-00020:000676.7661:00219
00220:-00020:+00022:-00001:000676.7661:00220
00221:-00004:+00010:-00016:000676.7661:00221
00222:-00023:+00017:+00000:000676.7661:00222
00223:-00004:+00004:+00004:000676.7661:00223
00224:-00023:+00020:+00020:000676.7661:00224
00225:-00014:+00017:-00003:000676.7661:00225
00226:-00026:+00000:-00019:000676.7661:00226
00227:-00023:-00005:+00009:000676.7661:00227
00228:-00014:+00008:-00014:000676.7661:00228
00229:-00027:-00015:-00017:000676.7661:00229
00230:-00023:+00017:+00004:000676.7661:00230
00231:+00001:+00007:+00009:000676.7661:00231
00232:-00001:-00003:-00013:000688.2424:00232
00233:-00027:+00021:+00004:000688.2424:00233
00234:-00004:+00010:-00002:000688.2424:00234
00235:-00019:+00022:-00001:000688.2424:00235
00236:-00028:+00023:-00009:000688.2424:00236
00237:-00029:+00010:-00001:000688.2424:00237
00238:-00003:+00010:-00007:000688.2424:00238
00239:-00004:+00010:-00014:000688.2424:00239
00240:-00013:+00021:+00010:000688.2424:00240
00241:-00004:+00013:+00005:000688.2424:00241
00242:-00024:+00020:-00010:000688.2424:00242
00243:-00029:+00013:+00005:000688.2424:00243
00244:-00018:+00024:+00005:000688.2424:00244
00245:-00016:+00034:-00044:000688.2424:00245
00246:-00028:+00009:-00020:000688.2424:00246
00247:-00002:+00029:-00016:000688.2424:00247
00248:-00017:+00012:-00004:000688.2424:00248
00249:+00000:+00015:+00006:000688.2424:00249
00250:-00010:+00032:-00013:000688.2424:00250
00251:-00024:+00016:-00013:000688.2424:00251
00252:-00030:+00023:+00004:000688.2424:00252
00253:-00001:+00014:-00019:000688.2424:00253
00254:-00026:+00009:-00006:000688.2424:00254
00255:-00024:+00019:-00016:000688.2424:00255
00256:-00026:-00001:+00000:000688.2424:00256
00257:-00023:+00008:+00008:000688.2424:00257
00258:-00025:-00001:+00007:000688.2424:00258
00259:-00026:-00003:-00005:000688.2424:00259
00260:-00016:+00003:-00014:000716.7083:00260
00261:-00017:-00016:-00028:000716.7083:00261
00262:-00024:-00005:-00008:000716.7083:00262
00263:-00025:-00002:-00018:000716.7083:00263
00264:-00017:-00003:-00011:000716.7083:00264
00265:-00023:+00004:+00010:000716.7083:00265
00266:-00001:-00001:+00000:000716.7083:00266
00267:-00004:+00007:+00005:000716.7083:00267
00268:-00002:+00000:+00007:000716.7083:00268
00269:-00010:-00005:+00004:000716.7083:00269
00270:-00010:+00021:-00011:000716.7083:00270
00271:-00014:+00000:-00008:000716.7083:00271
00272:-00009:+00011:+00005:000716.7083:00272
00273:-00023:+00024:-00016:000716.7083:00273
00274:-00026:+00020:-00020:000716.7083:00274
00275:-00004:+00009:-00017:000716.7083:00275
00276:-00029:+00020:-00019:000716.7083:00276
00277:-00020:+00000:-00018:000716.7083:00277
00278:-00024:+00022:-00009:000716.7083:00278
00279:-00025:+00014:-00016:000716.7083:00279
00280:-00028:+00035:-00016:000716.7083:00280
00281:-00029:+00035:-00019:000716.7083:00281
00282:-00027:+00035:-00008:000716.7083:00282
00283:-00030:+00023:-00030:000716.7083:00283
00284:-00024:+00037:-00021:000716.7083:00284
00285:-00027:+00020:-00016:000716.7083:00285
00286:-00027:+00022:-00006:000716.7083:00286
00287:-00017:+00010:-00030:000729.8684:00287
00288:-00005:+00012:-00011:000729.8684:00288
00289:-00004:+00022:-00008:000729.8684:00289
00290:-00003:+00018:-00016:000729.8684:00290
00291:+00000:+00022:+00005:000729.8684:00291
00292:-00011:+00020:-00016:000729.8684:00292
00293:-00024:+00010:-00031:000729.8684:00293
00294:+00000:+00021:-00011:000729.8684:00294
00295:-00007:+00019:+00007:000729.8684:00295
00296:-00008:-00002:-00020:000729.8684:00296
00297:+00009:+00020:-00030:000729.8684:00297
00298:+00009:+00009:+00004:000729.8684:00298
00299:-00013:+00024:+00006:000729.8684:00299
00300:-00008:+00018:-00015:000729.8684:00300
00301:+00000:+00000:-00016:000729.8684:00301
00302:-00023:+00021:-00018:000729.8684:00302
00303:-00004:+00018:-00012:000729.8684:00303
00304:-00002:+00001:-00020:000729.8684:00304
00305:-00004:+00000:-00006:000729.8684:00305
00306:-00006:+00004:+00032:000729.8684:00306
00307:-00013:+00005:+00050:000729.8684:00307
00308:-00014:-00022:+00055:000729.8684:00308
00309:-00006:-00020:-00001:000729.8684:00309
00310:-00003:-00009:+00010:000729.8684:00310
00311:-00003:-00010:+00000:000729.8684:00311
00312:-00030:-00031:+00005:000729.8684:00312
00313:+00001:-00035:-00014:000729.8684:00313
00314:-00013:-00036:+00038:000740.7633:00314
00315:-00009:-00038:+00026:000740.7633:00315
00316:-00013:-00026:+00051:000740.7633:00316
00317:+00014:-00028:+00061:000740.7633:00317
00318:+00001:-00025:+00065:000740.7633:00318
00319:+00022:-00023:+00049:000740.7633:00319
00320:+00045:-00022:+00044:000740.7633:00320
00321:+00046:-00033:+00056:000740.7633:00321
00322:+00046:-00012:+00045:000740.7633:00322
00323:+00039:-00018:+00070:000740.7633:00323
00324:+00046:+00001:+00051:000740.7633:00324
00325:+00045:-00018:+00013:000740.7633:00325
00326:+00019:-00019:+00012:000740.7633:00326
00327:+00023:+00002:+00055:000740.7633:00327
00328:+00043:+00007:+00022:000740.7633:00328
00329:+00044:+00008:+00014:000740.7633:00329
00330:+00044:+00013:+00033:000740.7633:00330
00331:+00023:+00010:+00048:000740.7633:00331
00332:+00018:+00020:+00039:000740.7633:00332
00333:+00001:+00034:+00037:000740.7633:00333
00334:+00008:+00014:+00018:000740.7633:00334
00335:-00016:+00023:+00021:000740.7633:00335
00336:-00018:+00020:-00002:000740.7633:00336
00337:-00019:+00009:+00003:000740.7633:00337
00338:-00043:+00022:-00011:000740.7633:00338
00339:-00038:+00001:+00018:000740.7633:00339
00340:-00027:+00017:-00016:000740.7633:00340
00341:-00041:+00033:-00011:000756.0562:00341
00342:-00013:+00048:+00084:000756.0562:00342
00343:+00013:+00050:+00038:000756.0562:00343
00344:-00007:+00050:-00041:000756.0562:00344
00345:+00035:+00027:+00051:000756.0562:00345
00346:+00076:-00003:+00038:000756.0562:00346
00347:+00077:+00034:-00098:000756.0562:00347
00348:+00094:+00016:-00065:000756.0562:00348
00349:+00110:+00014:-00025:000756.0562:00349
00350:+00118:+00014:+00052:000756.0562:00350
00351:+00135:+00027:+00060:000756.0562:00351
00352:+00132:+00050:+00055:000756.0562:00352
00353:+00096:+00048:-00041:000756.0562:00353
00354:+00064:+00033:-00054:000756.0562:00354
00355:+00149:+00027:+00037:000756.0562:00355
00356:+00089:+00017:-00011:000756.0562:00356
00357:+00038:-00021:-00049:000756.0562:00357
00358:-00008:-00010:-00013:000756.0562:00358
00359:-00027:-00036:-00006:000756.0562:00359
00360:-00005:-00045:-00005:000756.0562:00360
00361:-00050:-00043:+00009:000756.0562:00361
00362:-00015:-00036:+00010:000756.0562:00362
00363:-00063:-00053:+00022:000756.0562:00363
00364:-00042:-00043:+00029:000756.0562:00364
00365:-00055:-00081:+00060:000756.0562:00365
00366:-00036:-00069:+00014:000756.0562:00366
00367:-00033:-00089:+00035:000755.5358:00367
00368:+00001:-00060:+00017:000755.5358:00368
00369:-00004:-00071:+00013:000755.5358:00369
00370:+00022:-00078:-00013:000755.5358:00370
00371:+00068:-00082:+00083:000755.5358:00371
00372:+00079:-00081:+00030:000755.5358:00372
00373:+00088:-00076:-00029:000755.5358:00373
00374:+00111:-00047:+00046:000755.5358:00374
00375:+00111:-00026:-00017:000755.5358:00375
00376:+00097:-00020:-00048:000755.5358:00376
00377:+00114:-00007:+00031:000755.5358:00377
00378:+00153:-00005:+00115:000755.5358:00378
00379:+00068:+00006:+00015:000755.5358:00379
00380:+00077:+00010:+00009:000755.5358:00380
00381:+00052:+00010:+00061:000755.5358:00381
00382:+00043:+00048:+00032:000755.5358:00382
00383:+00025:+00048:+00015:000755.5358:00383
00384:+00008:+00069:+00051:000755.5358:00384
00385:-00009:+00062:-00006:000755.5358:00385
00386:-00011:+00079:-00030:000755.5358:00386
00387:-00007:+00085:-00047:000755.5358:00387
00388:-00026:+00066:+00004:000755.5358:00388
00389:-00030:+00065:-00014:000755.5358:00389
00390:-00028:+00046:+00023:000755.5358:00390
00391:-00028:+00048:+00010:000755.5358:00391
00392:-00005:+00031:+00007:000755.5358:00392
00393:+00016:+00016:+00010:000755.5358:00393
00394:+00008:+00016:-00031:000755.5358:00394
00395:+00030:-00003:-00034:000722.3818:00395
00396:+00032:-00001:-00008:000722.3818:00396
00397:+00032:-00002:-00009:000722.3818:00397
00398:+00035:-00005:-00042:000722.3818:00398
00399:+00058:-00001:-00022:000722.3818:00399
00400:+00074:-00006:-00011:000722.3818:00400
00401:+00082:-00016:-00025:000722.3818:00401
00402:+00081:+00005:-00012:000722.3818:00402
00403:+00095:-00021:+00020:000722.3818:00403
00404:+00096:-00007:+00000:000722.3818:00404
00405:+00095:-00014:+00000:000722.3818:00405
00406:+00106:-00031:+00021:000722.3818:00406
00407:+00089:-00032:+00009:000722.3818:00407
00408:+00074:-00014:-00035:000722.3818:00408
00409:+00050:-00019:-00062:000722.3818:00409
00410:+00056:-00018:-00064:000722.3818:00410
00411:+00018:-00010:-00057:000722.3818:00411
00412:+00026:+00002:+00019:000722.3818:00412
00413:+00008:+00001:+00003:000722.3818:00413
00414:-00029:-00019:-00016:000722.3818:00414
00415:-00033:-00005:-00050:000722.3818:00415
00416:-00058:+00005:-00046:000722.3818:00416
00417:-00065:+00004:-00059:000722.3818:00417
00418:-00084:+00004:-00022:000722.3818:00418
00419:-00085:-00006:-00049:000722.3818:00419
00420:-00085:-00015:-00044:000722.3818:00420
00421:-00062:-00019:-00006:000722.3818:00421
00422:-00069:-00016:+00005:000722.3818:00422
00423:-00060:-00022:-00013:000722.3818:00423
00424:-00058:-00009:-00034:000722.3818:00424
00425:-00019:-00020:-00007:000722.3818:00425
00426:-00042:-00037:-00027:000642.8972:00426
00427:-00015:-00020:+00007:000642.8972:00427
00428:-00025:-00023:-00021:000642.8972:00428
00429:-00020:-00031:-00031:000642.8972:00429
00430:-00042:-00012:-00012:000642.8972:00430
00431:-00018:-00002:+00022:000642.8972:00431
00432:-00038:-00014:+00002:000642.8972:00432
00433:-00041:+00000:+00008:000642.8972:00433
00434:-00034:-00015:+00025:000642.8972:00434
00435:-00037:+00019:+00001:000642.8972:00435
00436:-00051:+00007:-00019:000642.8972:00436
00437:-00060:+00020:+00013:000642.8972:00437
00438:-00051:+00019:+00015:000642.8972:00438
00439:-00046:+00019:+00049:000642.8972:00439
00440:-00055:+00017:+00026:000642.8972:00440
00441:-00049:+00019:+00031:000642.8972:00441
00442:-00072:-00006:+00036:000642.8972:00442
00443:-00074:+00000:+00052:000642.8972:00443
00444:-00050:+00007:+00031:000642.8972:00444
00445:-00074:+00003:+00066:000642.8972:00445
00446:-00050:-00032:+00030:000642.8972:00446
00447:-00075:-00033:+00050:000642.8972:00447
00448:-00049:-00026:+00021:000642.8972:00448
00449:-00056:-00049:+00025:000642.8972:00449
00450:-00041:-00050:+00027:000642.8972:00450
00451:-00041:-00052:+00052:000642.8972:00451
00452:-00044:-00029:+00012:000642.8972:00452
00453:-00042:-00025:+00033:000642.8972:00453
00454:-00039:-00027:+00038:000642.8972:00454
00455:-00035:-00025:+00012:000642.8972:00455
00456:-00045:-00027:+00014:000642.8972:00456
00457:-00054:-00024:+00035:000642.8972:00457
00458:-00031:-00034:+00017:000642.8972:00458
00459:-00036:-00026:+00003:000642.8972:00459
00460:-00040:-00033:+00035:000642.8972:00460
00461:-00043:-00034:+00004:000642.8972:00461
00462:-00040:-00007:-00002:000642.8972:00462
00463:-00029:-00017:+00009:000642.8972:00463
00464:-00005:+00005:+00014:000531.8322:00464
00465:-00013:+00004:-00019:000531.8322:00465
00466:-00025:+00009:+00000:000531.8322:00466
00467:-00027:+00021:+00004:000531.8322:00467
00468:-00020:+00012:+00004:000531.8322:00468
00469:-00029:+00035:+00004:000531.8322:00469
00470:-00042:+00037:-00017:000531.8322:00470
00471:-00036:+00035:-00027:000531.8322:00471
00472:-00070:+00049:-00030:000531.8322:00472
00473:-00072:+00029:-00031:000531.8322:00473
00474:-00062:+00029:-00026:000531.8322:00474
00475:-00066:+00024:-00029:000531.8322:00475
00476:-00088:+00028:-00008:000531.8322:00476
00477:-00068:+00032:+00005:000531.8322:00477
00478:-00068:+00015:-00013:000531.8322:00478
00479:-00069:+00036:+00020:000531.8322:00479
00480:-00036:+00037:+00009:000531.8322:00480
00481:-00042:+00031:-00002:000531.8322:00481
00482:-00017:+00031:+00003:000531.8322:00482
00483:-00020:+00027:+00009:000531.8322:00483
00484:-00028:+00027:+00006:000531.8322:00484
00485:-00016:+00036:+00008:000531.8322:00485
00486:-00019:+00035:-00004:000531.8322:00486
00487:-00041:+00032:+00019:000531.8322:00487
00488:-00026:+00011:+00020:000531.8322:00488
00489:-00030:+00023:+00000:000531.8322:00489
00490:-00025:+00010:+00008:000531.8322:00490
00491:-00017:+00019:+00009:000531.8322:00491
00492:-00028:+00021:+00018:000531.8322:00492
00493:-00019:-00003:+00005:000531.8322:00493
00494:-00022:+00008:+00022:000531.8322:00494
00495:-00044:-00016:+00012:000531.8322:00495
00496:-00043:-00015:+00012:000531.8322:00496
00497:-00057:-00022:+00012:000531.8322:00497
00498:-00044:-00020:+00037:000531.8322:00498
00499:-00033:-00010:+00011:000531.8322:00499
00500:-00041:-00012:+00041:000531.8322:00500
00501:-00022:-00034:+00002:000531.8322:00501
00502:-00057:-00035:+00021:000531.8322:00502
00503:-00045:-00025:+00013:000531.8322:00503
00504:-00034:-00027:+00026:000531.8322:00504
00505:-00034:-00049:+00039:000531.8322:00505
00506:-00040:-00051:+00026:000531.8322:00506
00507:-00022:-00040:+00031:000531.8322:00507
00508:-00021:-00041:+00049:000450.7414:00508
00509:-00005:-00051:+00030:000450.7414:00509
00510:-00014:-00026:+00014:000450.7414:00510
00511:-00003:-00026:+00014:000450.7414:00511
00512:+00009:-00014:+00035:000450.7414:00512
00513:+00013:-00030:+00035:000450.7414:00513
00514:+00007:-00011:+00035:000450.7414:00514
00515:+00007:+00007:+00019:000450.7414:00515
00516:+00024:+00004:+00019:000450.7414:00516
00517:+00016:+00000:+00040:000450.7414:00517
00518:+00020:+00019:+00016:000450.7414:00518
00519:+00018:+00009:+00026:000450.7414:00519
00520:+00020:+00032:+00041:000450.7414:00520
00521:+00016:+00037:+00025:000450.7414:00521
00522:+00010:+00027:-00002:000450.7414:00522
00523:-00003:+00053:+00036:000450.7414:00523
00524:-00006:+00048:+00019:000450.7414:00524
00525:-00024:+00053:-00001:000450.7414:00525
00526:-00017:+00043:+00024:000450.7414:00526
00527:-00022:+00053:+00006:000450.7414:00527
00528:-00044:+00027:-00014:000450.7414:00528
00529:-00044:+00051:-00013:000450.7414:00529
00530:-00042:+00031:+00006:000450.7414:00530
00531:-00043:+00028:-00010:000450.7414:00531
00532:-00020:+00033:+00019:000450.7414:00532
00533:-00028:+00029:+00001:000450.7414:00533
00534:-00030:+00023:+00001:000450.7414:00534
00535:-00009:+00014:-00014:000450.7414:00535
00536:-00024:+00021:-00006:000450.7414:00536
00537:-00014:+00017:-00023:000450.7414:00537
00538:+00000:-00003:-00029:000450.7414:00538
00539:-00008:-00006:-00016:000450.7414:00539
00540:-00001:-00015:+00009:000450.7414:00540
00541:+00009:+00006:+00008:000450.7414:00541
00542:+00009:+00008:-00017:000450.7414:00542
00543:+00012:-00017:-00002:000450.7414:00543
00544:+00012:-00003:+00007:000450.7414:00544
00545:+00025:-00001:+00021:000450.7414:00545
00546:+00026:+00023:+00009:000450.7414:00546
00547:+00004:+00016:-00015:000450.7414:00547
00548:+00003:+00011:-00035:000450.7414:00548
00549:+00011:+00010:-00033:000450.7414:00549
00550:-00001:+00011:-00049:000450.7414:00550
00551:-00023:+00036:-00009:000465.3483:00551
00552:-00028:+00035:-00020:000465.3483:00552
00553:-00022:+00027:-00009:000465.3483:00553
00554:-00025:+00027:-00010:000465.3483:00554
00555:-00020:+00028:-00005:000465.3483:00555
00556:-00019:+00039:-00021:000465.3483:00556
00557:-00040:+00039:-00008:000465.3483:00557
00558:-00044:+00033:-00033:000465.3483:00558
00559:-00035:+00016:-00030:000465.3483:00559
00560:-00042:+00039:+00009:000465.3483:00560
00561:-00032:+00015:-00018:000465.3483:00561
00562:-00036:+00012:-00005:000465.3483:00562
00563:-00022:+00022:-00005:000465.3483:00563
00564:-00041:+00011:-00010:000465.3483:00564
00565:-00038:+00017:-00035:000465.3483:00565
00566:-00042:+00008:-00009:000465.3483:00566
00567:-00040:-00034:-00001:000465.3483:00567
00568:-00044:-00032:+00010:000465.3483:00568
00569:-00021:-00025:-00012:000465.3483:00569
00570:-00021:-00031:-00003:000465.3483:00570
00571:-00022:-00024:+00000:000465.3483:00571
00572:-00039:-00037:+00003:000465.3483:00572
00573:-00029:-00035:-00013:000465.3483:00573
00574:-00019:-00011:-00005:000465.3483:00574
00575:-00018:-00010:-00007:000465.3483:00575
00576:-00020:-00016:+00006:000465.3483:00576
00577:-00019:-00015:-00015:000465.3483:00577
00578:-00033:+00020:-00005:000465.3483:00578
00579:-00038:+00001:+00009:000465.3483:00579
00580:-00039:+00036:+00034:000465.3483:00580
00581:-00032:+00033:+00021:000465.3483:00581
00582:-00035:+00027:+00003:000465.3483:00582
00583:-00032:+00051:+00022:000465.3483:00583
00584:-00053:+00048:-00016:000465.3483:00584
00585:-00060:+00047:-00002:000465.3483:00585
00586:-00047:+00029:+00011:000465.3483:00586
00587:-00071:+00028:+00021:000465.3483:00587
00588:-00073:+00030:+00010:000465.3483:00588
00589:-00072:+00038:+00004:000465.3483:00589
00590:-00074:+00028:+00004:000465.3483:00590
00591:-00070:+00033:+00022:000504.0862:00591
00592:-00075:+00033:+00018:000504.0862:00592
00593:-00069:+00011:+00020:000504.0862:00593
00594:-00069:+00022:-00018:000504.0862:00594
00595:-00049:+00020:+00010:000504.0862:00595
00596:-00047:+00000:+00007:000504.0862:00596
00597:-00068:-00006:+00007:000504.0862:00597
00598:-00056:+00004:+00008:000504.0862:00598
00599:-00039:+00006:+00003:000504.0862:00599
00600:-00040:-00017:+00010:000504.0862:00600
00601:-00026:-00007:-00013:000504.0862:00601
00602:-00003:+00002:+00021:000504.0862:00602
00603:+00000:+00008:+00024:000504.0862:00603
00604:-00010:-00007:+00023:000504.0862:00604
00605:+00013:-00016:+00003:000504.0862:00605
00606:+00016:-00017:-00002:000504.0862:00606
00607:+00010:-00008:+00008:000504.0862:00607
00608:+00010:-00022:+00025:000504.0862:00608
00609:-00011:-00021:+00023:000504.0862:00609
00610:-00024:-00020:+00019:000504.0862:00610
00611:-00003:-00012:+00010:000504.0862:00611
00612:-00028:-00010:+00006:000504.0862:00612
00613:-00038:-00009:-00018:000504.0862:00613
00614:-00040:+00002:-00017:000504.0862:00614
00615:-00016:+00006:-00001:000504.0862:00615
00616:-00041:-00006:-00003:000504.0862:00616
00617:-00019:-00006:+00021:000504.0862:00617
00618:-00044:+00019:+00016:000504.0862:00618
00619:-00045:-00003:+00025:000504.0862:00619
00620:-00045:+00018:+00024:000504.0862:00620
00621:-00034:-00003:+00011:000504.0862:00621
00622:-00054:-00002:+00020:000504.0862:00622
00623:-00059:+00000:+00011:000504.0862:00623
00624:-00057:-00004:+00025:000504.0862:00624
00625:-00057:+00017:+00020:000504.0862:00625
00626:-00050:+00009:-00030:000504.0862:00626
00627:-00059:+00018:+00007:000504.0862:00627
00628:-00058:+00017:-00004:000504.0862:00628
00629:-00056:+00016:+00012:000504.0862:00629
00630:-00036:+00020:+00015:000504.0862:00630
00631:-00031:+00020:+00052:000504.0862:00631
00632:-00041:+00018:+00000:000504.0862:00632
00633:-00022:+00012:+00024:000504.0862:00633
00634:-00029:+00014:-00002:000456.1567:00634
00635:-00020:+00032:+00023:000456.1567:00635
00636:-00028:+00010:+00000:000456.1567:00636
00637:-00002:+00015:+00011:000456.1567:00637
00638:+00000:+00018:+00007:000456.1567:00638
00639:+00000:+00012:-00002:000456.1567:00639
00640:+00004:+00009:+00023:000456.1567:00640
00641:+00008:+00009:+00036:000456.1567:00641
00642:+00026:+00019:-00003:000456.1567:00642
00643:+00006:+00021:+00017:000456.1567:00643
00644:+00008:+00010:+00001:000456.1567:00644
00645:+00008:-00004:-00003:000456.1567:00645
00646:+00010:+00000:-00003:000456.1567:00646
00647:-00002:-00004:+00019:000456.1567:00647
00648:-00026:+00004:-00002:000456.1567:00648
00649:-00016:+00003:+00007:000456.1567:00649
00650:-00023:+00005:+00022:000456.1567:00650
00651:-00037:-00016:-00020:000456.1567:00651
00652:-00033:-00018:+00009:000456.1567:00652
00653:-00053:-00008:+00023:000456.1567:00653
00654:-00060:-00007:+00025:000456.1567:00654
00655:-00048:-00010:+00004:000456.1567:00655
00656:-00059:-00033:+00021:000456.1567:00656
00657:-00036:-00032:-00001:000456.1567:00657
00658:-00036:-00031:+00019:000456.1567:00658
00659:-00018:-00008:+00002:000456.1567:00659
00660:-00016:-00008:+00001:000456.1567:00660
00661:-00023:-00032:-00015:000456.1567:00661
00662:-00013:-00009:+00003:000456.1567:00662
00663:+00003:-00020:-00010:000456.1567:00663
00664:-00008:-00019:-00030:000456.1567:00664
00665:+00001:-00016:+00000:000456.1567:00665
00666:+00006:+00017:+00022:000456.1567:00666
00667:+00015:-00005:-00002:000456.1567:00667
00668:+00002:+00020:-00017:000456.1567:00668
00669:+00002:+00022:+00019:000456.1567:00669
00670:+00011:+00024:-00017:000456.1567:00670
00671:+00009:+00017:-00014:000456.1567:00671
00672:-00001:+00028:+00009:000456.1567:00672
00673:-00004:+00033:-00019:000456.1567:00673
00674:-00027:+00036:-00008:000515.7278:00674
00675:-00026:+00026:+00007:000515.7278:00675
00676:-00015:+00026:+00008:000515.7278:00676
00677:-00041:+00037:-00015:000515.7278:00677
00678:-00018:+00034:+00005:000515.7278:00678
00679:-00021:+00039:-00011:000515.7278:00679
00680:-00021:+00036:-00007:000515.7278:00680
00681:-00038:+00038:-00018:000515.7278:00681
00682:-00044:+00037:-00008:000515.7278:00682
00683:-00030:+00010:-00012:000515.7278:00683
00684:-00039:+00034:+00006:000515.7278:00684
00685:-00022:+00011:+00003:000515.7278:00685
00686:-00020:+00023:-00006:000515.7278:00686
00687:-00027:+00020:+00004:000515.7278:00687
00688:-00028:+00010:+00015:000515.7278:00688
00689:-00027:+00020:-00014:000515.7278:00689
00690:-00026:+00011:+00005:000515.7278:00690
00691:-00024:-00003:+00004:000515.7278:00691
00692:-00018:-00007:-00001:000515.7278:00692
00693:-00030:-00007:+00007:000515.7278:00693
00694:-00025:+00007:+00008:000515.7278:00694
00695:-00026:+00003:-00017:000515.7278:00695
00696:-00030:+00002:-00016:000515.7278:00696
00697:+00000:-00018:+00007:000515.7278:00697
00698:-00005:-00010:-00004:000515.7278:00698
00699:-00003:-00014:+00003:000515.7278:00699
00700:-00001:-00008:+00008:000515.7278:00700
00701:-00001:-00032:+00008:000515.7278:00701
00702:-00006:-00009:+00003:000515.7278:00702
00703:-00006:-00013:+00002:000515.7278:00703
00704:-00024:-00012:-00004:000515.7278:00704
00705:-00028:-00030:+00005:000515.7278:00705
00706:-00022:-00008:+00006:000515.7278:00706
00707:-00016:-00019:+00019:000515.7278:00707
00708:-00021:-00022:-00008:000570.8001:00708
00709:-00038:+00004:-00004:000570.8001:00709
00710:-00022:+00006:+00025:000570.8001:00710
00711:-00037:+00008:-00002:000570.8001:00711
00712:-00032:-00005:+00021:000570.8001:00712
00713:-00045:+00024:+00002:000570.8001:00713
00714:-00042:+00021:+00007:000570.8001:00714
00715:-00044:+00021:-00004:000570.8001:00715
00716:-00043:+00014:+00000:000570.8001:00716
00717:-00032:+00012:+00008:000570.8001:00717
00718:-00041:+00032:-00013:000570.8001:00718
00719:-00042:+00033:+00004:000570.8001:00719
00720:-00044:+00016:+00008:000570.8001:00720
00721:-00045:+00015:-00019:000570.8001:00721
00722:-00045:+00013:+00003:000570.8001:00722
00723:-00043:+00011:-00003:000570.8001:00723
00724:-00042:+00019:+00009:000570.8001:00724
00725:-00025:+00023:+00008:000570.8001:00725
00726:-00017:-00001:+00010:000570.8001:00726
00727:-00017:+00020:+00007:000570.8001:00727
00728:-00039:+00018:+00010:000570.8001:00728
00729:-00030:-00004:+00007:000570.8001:00729
00730:-00044:-00005:-00003:000570.8001:00730
00731:-00040:+00007:+00016:000570.8001:00731
00732:-00021:-00005:+00009:000570.8001:00732
00733:-00032:-00016:+00003:000570.8001:00733
00734:-00021:-00004:+00009:000570.8001:00734
00735:-00044:+00004:+00019:000570.8001:00735
00736:-00031:-00006:-00018:000570.8001:00736
00737:-00031:+00007:+00020:000570.8001:00737
00738:-00037:+00003:-00004:000570.8001:00738
00739:-00058:+00002:-00004:000570.8001:00739
00740:-00038:+00005:-00004:000570.8001:00740
00741:-00034:+00006:+00019:000570.8001:00741
00742:-00053:+00006:+00002:000570.8001:00742
00743:-00053:+00006:+00002:000570.8001:00743
00744:-00041:+00002:+00022:000554.0068:00744
00745:-00034:-00015:+00008:000554.0068:00745
00746:-00031:+00005:+00007:000554.0068:00746
00747:-00018:+00006:-00002:000554.0068:00747
00748:-00022:-00015:+00019:000554.0068:00748
00749:-00040:-00006:-00015:000554.0068:00749
00750:-00016:-00002:+00025:000554.0068:00750
00751:-00019:+00007:+00021:000554.0068:00751
00752:-00041:+00005:+00020:000554.0068:00752
00753:-00025:-00003:+00023:000554.0068:00753
00754:-00027:-00002:+00021:000554.0068:00754
00755:-00029:+00017:-00003:000554.0068:00755
00756:-00006:+00021:+00000:000554.0068:00756
00757:-00016:+00024:+00007:000554.0068:00757
00758:-00043:+00012:-00015:000554.0068:00758
00759:-00021:+00012:+00019:000554.0068:00759
00760:-00039:+00013:+00000:000554.0068:00760
00761:-00037:+00010:+00008:000554.0068:00761
00762:-00030:+00010:+00020:000554.0068:00762
00763:-00054:+00022:+00025:000554.0068:00763
00764:-00036:+00023:-00017:000554.0068:00764
00765:-00031:+00021:+00003:000554.0068:00765
00766:-00045:+00010:+00001:000554.0068:00766
00767:-00044:+00018:+00021:000554.0068:00767
00768:-00042:+00022:+00002:000554.0068:00768
00769:-00017:+00013:+00037:000554.0068:00769
00770:-00030:-00001:+00020:000554.0068:00770
00771:-00005:+00018:-00015:000554.0068:00771
00772:-00004:+00000:+00001:000554.0068:00772
00773:-00002:-00002:+00015:000554.0068:00773
00774:+00000:+00005:+00014:000554.0068:00774
00775:-00013:+00000:+00002:000554.0068:00775
00776:-00027:-00005:-00001:000554.0068:00776
00777:-00004:+00007:-00003:000554.0068:00777
00778:-00003:-00006:+00035:000554.0068:00778
00779:-00023:+00006:+00019:000554.0068:00779
00780:-00018:+00002:+00023:000554.0068:00780
00781:-00023:-00006:+00002:000549.7338:00781
00782:-00026:+00006:-00004:000549.7338:00782
00783:-00024:-00017:-00029:000549.7338:00783
00784:-00016:+00004:+00002:000549.7338:00784
00785:-00028:+00002:+00020:000549.7338:00785
00786:-00027:-00021:+00004:000549.7338:00786
00787:-00001:-00017:-00009:000549.7338:00787
00788:-00002:-00004:-00013:000549.7338:00788
00789:-00003:-00017:+00003:000549.7338:00789
00790:-00013:+00007:+00025:000549.7338:00790
00791:-00011:+00008:+00034:000549.7338:00791
00792:-00010:-00004:-00019:000549.7338:00792
00793:-00011:+00010:+00007:000549.7338:00793
00794:+00009:+00009:-00014:000549.7338:00794
00795:-00005:+00021:+00009:000549.7338:00795
00796:-00003:+00023:+00022:000549.7338:00796
00797:-00005:+00024:+00022:000549.7338:00797
00798:-00006:+00016:+00008:000549.7338:00798
00799:-00022:+00020:+00008:000549.7338:00799
00800:-00029:+00020:+00009:000549.7338:00800
00801:-00019:+00016:-00016:000549.7338:00801
00802:-00019:+00023:-00030:000549.7338:00802
00803:-00019:+00010:-00015:000549.7338:00803
00804:-00020:+00010:-00013:000549.7338:00804
00805:-00042:+00020:-00016:000549.7338:00805
00806:-00020:+00023:-00003:000549.7338:00806
00807:-00020:+00032:-00016:000549.7338:00807
00808:-00018:+00024:-00011:000549.7338:00808
00809:-00020:+00012:+00006:000549.7338:00809
00810:-00004:+00017:+00040:000549.7338:00810
00811:-00004:+00024:-00014:000549.7338:00811
00812:-00012:+00009:-00007:000549.7338:00812
00813:+00013:+00012:-00018:000549.7338:00813
00814:+00011:+00020:-00010:000549.7338:00814
00815:+00009:+00020:-00029:000586.0921:00815
00816:+00012:+00009:+00023:000586.0921:00816
00817:+00009:+00015:-00014:000586.0921:00817
00818:-00010:-00002:+00006:000586.0921:00818
00819:+00011:+00019:+00009:000586.0921:00819
00820:-00012:+00022:+00007:000586.0921:00820
00821:-00008:+00022:-00019:000586.0921:00821
00822:+00011:+00021:-00005:000586.0921:00822
00823:+00005:+00010:-00008:000586.0921:00823
00824:-00007:-00002:-00007:000586.0921:00824
00825:-00011:-00004:+00000:000586.0921:00825
00826:+00000:+00017:-00002:000586.0921:00826
00827:-00002:+00003:-00014:000586.0921:00827
00828:-00023:-00005:-00005:000586.0921:00828
00829:-00015:+00003:+00009:000586.0921:00829
00830:-00013:-00016:-00001:000586.0921:00830
00831:-00013:-00020:+00006:000586.0921:00831
00832:+00009:+00007:-00015:000586.0921:00832
00833:-00014:-00015:-00020:000586.0921:00833
00834:-00001:+00007:-00029:000586.0921:00834
00835:-00014:+00007:+00020:000586.0921:00835
00836:-00011:-00003:+00001:000586.0921:00836
00837:-00028:-00003:+00008:000586.0921:00837
00838:-00006:+00016:+00008:000586.0921:00838
00839:-00025:-00004:+00008:000586.0921:00839
00840:-00007:+00007:-00019:000586.0921:00840
00841:-00002:+00020:-00019:000586.0921:00841
00842:+00013:+00020:+00004:000586.0921:00842
00843:-00005:+00009:-00028:000586.0921:00843
00844:+00000:+00009:+00007:000586.0921:00844
00845:-00014:+00033:+00010:000586.0921:00845
00846:-00013:+00023:-00015:000586.0921:00846
00847:-00009:+00010:+00004:000617.6595:00847
00848:+00012:+00039:+00001:000617.6595:00848
00849:+00010:+00015:+00006:000617.6595:00849
00850:-00011:+00026:-00004:000617.6595:00850
00851:+00016:+00016:-00013:000617.6595:00851
00852:+00016:+00036:+00003:000617.6595:00852
00853:+00008:+00014:-00012:000617.6595:00853
00854:+00000:+00027:+00001:000617.6595:00854
00855:-00011:+00016:+00021:000617.6595:00855
00856:-00004:+00016:-00005:000617.6595:00856
00857:-00001:+00009:+00008:000617.6595:00857
00858:-00025:+00033:+00007:000617.6595:00858
00859:-00026:+00013:-00015:000617.6595:00859
00860:-00024:+00011:-00014:000617.6595:00860
00861:-00023:+00023:-00014:000617.6595:00861
00862:-00027:+00009:-00019:000617.6595:00862
00863:-00029:+00020:+00002:000617.6595:00863
00864:-00023:+00019:+00000:000617.6595:00864
00865:-00005:+00010:+00008:000617.6595:00865
00866:-00025:+00009:-00003:000617.6595:00866
00867:-00026:+00019:+00024:000617.6595:00867
00868:-00025:-00001:+00002:000617.6595:00868
00869:-00006:-00004:-00001:000617.6595:00869
00870:-00008:+00017:+00003:000617.6595:00870
00871:-00016:-00003:-00002:000617.6595:00871
00872:-00014:-00003:+00023:000617.6595:00872
00873:-00010:+00000:+00016:000617.6595:00873
00874:-00013:-00005:+00001:000617.6595:00874
00875:-00007:+00008:-00001:000617.6595:00875
00876:-00025:-00004:+00022:000617.6595:00876
00877:-00025:-00005:-00001:000617.6595:00877
00878:-00026:+00020:+00011:000659.6264:00878
00879:-00024:+00000:+00008:000659.6264:00879
00880:-00002:+00023:+00010:000659.6264:00880
00881:-00023:+00023:-00004:000659.6264:00881
00882:-00001:+00012:+00015:000659.6264:00882
00883:-00002:+00016:+00021:000659.6264:00883
00884:-00004:+00015:-00002:000659.6264:00884
00885:-00012:+00034:+00000:000659.6264:00885
00886:-00024:+00034:+00022:000659.6264:00886
00887:-00007:+00016:+00003:000659.6264:00887
00888:-00001:+00029:+00006:000659.6264:00888
00889:-00024:+00025:+00003:000659.6264:00889
00890:-00016:+00030:-00004:000659.6264:00890
00891:-00028:+00026:+00006:000659.6264:00891
00892:-00028:+00027:+00008:000659.6264:00892
00893:-00042:+00036:+00001:000659.6264:00893
00894:-00016:+00030:+00007:000659.6264:00894
00895:-00039:+00034:+00025:000659.6264:00895
00896:-00017:+00015:-00016:000659.6264:00896
00897:-00020:+00039:+00005:000659.6264:00897
00898:-00015:+00032:+00009:000659.6264:00898
00899:-00021:+00009:+00010:000659.6264:00899
00900:-00020:+00013:+00020:000659.6264:00900
00901:-00028:+00011:-00002:000659.6264:00901
00902:-00025:+00017:+00019:000659.6264:00902
00903:-00027:+00022:-00002:000659.6264:00903
00904:-00024:+00017:+00001:000659.6264:00904
00905:-00006:-00003:+00018:000659.6264:00905
00906:-00003:-00002:+00009:000659.6264:00906
00907:-00008:+00021:+00004:000685.3301:00907
00908:-00011:-00004:-00013:000685.3301:00908
00909:-00015:-00002:+00007:000685.3301:00909
00910:-00010:-00003:+00011:000685.3301:00910
00911:-00011:-00005:+00018:000685.3301:00911
00912:-00003:+00007:+00009:000685.3301:00912
00913:-00011:+00005:-00001:000685.3301:00913
00914:-00023:-00003:-00020:000685.3301:00914
00915:-00004:-00019:-00034:000685.3301:00915
00916:-00024:-00004:-00017:000685.3301:00916
00917:-00004:+00003:-00004:000685.3301:00917
00918:-00029:-00006:-00005:000685.3301:00918
00919:-00025:+00007:-00014:000685.3301:00919
00920:-00003:+00017:+00001:000685.3301:00920
00921:-00001:-00007:+00022:000685.3301:00921
00922:-00015:-00004:+00009:000685.3301:00922
00923:+00012:+00020:-00020:000685.3301:00923
00924:-00010:+00018:-00048:000685.3301:00924
00925:-00001:+00020:+00005:000685.3301:00925
00926:-00013:+00015:-00004:000685.3301:00926
00927:-00011:+00009:-00015:000685.3301:00927
00928:-00011:+00015:-00018:000685.3301:00928
00929:-00008:+00036:+00006:000685.3301:00929
00930:-00011:+00032:+00010:000685.3301:00930
00931:-00024:+00034:-00015:000685.3301:00931
00932:+00013:+00011:-00013:000685.3301:00932
00933:+00009:+00015:+00004:000685.3301:00933
00934:-00008:+00012:-00008:000685.3301:00934
00935:-00014:+00025:+00003:000699.7871:00935
00936:+00008:+00015:-00003:000699.7871:00936
00937:-00005:+00023:-00005:000699.7871:00937
00938:-00006:+00014:-00005:000699.7871:00938
00939:-00005:+00009:-00017:000699.7871:00939
00940:-00005:+00000:-00007:000699.7871:00940
00941:-00014:+00018:-00026:000699.7871:00941
00942:-00011:+00018:+00003:000699.7871:00942
00943:-00001:+00017:-00006:000699.7871:00943
00944:-00009:+00008:+00010:000699.7871:00944
00945:+00009:+00018:+00010:000699.7871:00945
00946:-00002:-00004:-00019:000699.7871:00946
00947:-00014:-00006:-00020:000699.7871:00947
00948:-00014:+00023:+00010:000699.7871:00948
00949:-00009:+00021:-00005:000699.7871:00949
00950:-00003:+00022:-00007:000699.7871:00950
00951:+00015:+00017:+00009:000699.7871:00951
00952:-00007:+00009:+00008:000699.7871:00952
00953:-00002:+00002:-00011:000699.7871:00953
00954:-00013:-00005:-00016:000699.7871:00954
00955:+00000:-00007:-00017:000699.7871:00955
00956:-00025:-00006:-00021:000699.7871:00956
00957:-00010:-00003:-00023:000699.7871:00957
00958:-00001:-00006:-00006:000699.7871:00958
00959:-00003:+00004:-00006:000699.7871:00959
00960:+00009:-00003:+00005:000699.7871:00960
00961:+00011:-00002:-00029:000699.7871:00961
00962:+00015:-00004:-00046:000699.7871:00962
00963:+00002:-00004:-00021:000724.4908:00963
00964:+00024:-00003:-00021:000724.4908:00964
00965:+00005:-00003:-00049:000724.4908:00965
00966:+00026:+00000:-00045:000724.4908:00966
00967:+00007:+00022:-00032:000724.4908:00967
00968:+00029:+00019:-00035:000724.4908:00968
00969:+00001:+00020:-00009:000724.4908:00969
00970:+00026:+00001:+00001:000724.4908:00970
00971:+00003:-00001:-00017:000724.4908:00971
00972:+00002:+00004:-00018:000724.4908:00972
00973:+00015:-00001:-00007:000724.4908:00973
00974:+00010:-00001:-00027:000724.4908:00974
00975:-00011:+00000:-00052:000724.4908:00975
00976:+00003:+00001:-00012:000724.4908:00976
00977:+00008:+00005:-00014:000724.4908:00977
00978:+00002:+00003:-00020:000724.4908:00978
00979:+00024:+00002:-00027:000724.4908:00979
00980:+00006:+00009:-00011:000724.4908:00980
00981:-00014:-00014:-00029:000724.4908:00981
00982:+00009:+00020:-00003:000724.4908:00982
00983:+00001:+00012:+00002:000724.4908:00983
00984:-00014:+00013:-00030:000724.4908:00984
00985:+00010:+00013:-00022:000724.4908:00985
00986:+00002:+00032:+00002:000724.4908:00986
00987:+00027:+00019:+00016:000724.4908:00987
00988:+00028:+00022:+00029:000724.4908:00988
00989:+00030:-00002:+00083:000724.4908:00989
00990:+00027:-00006:+00028:000738.9655:00990
00991:+00025:+00004:+00020:000738.9655:00991
00992:+00016:-00004:-00035:000738.9655:00992
00993:+00008:-00022:+00009:000738.9655:00993
00994:+00003:-00014:-00008:000738.9655:00994
00995:+00010:-00034:+00012:000738.9655:00995
00996:+00003:-00014:+00026:000738.9655:00996
00997:-00012:-00040:+00028:000738.9655:00997
00998:+00009:-00053:+00073:000738.9655:00998
00999:+00003:-00047:+00088:000738.9655:00999
01000:+00008:-00062:+00075:000738.9655:01000
01001:+00007:-00044:+00095:000738.9655:01001
01002:+00031:-00042:+00080:000738.9655:01002
01003:+00006:-00065:+00013:000738.9655:01003
01004:+00028:-00039:+00007:000738.9655:01004
01005:+00031:-00039:+00006:000738.9655:01005
01006:+00020:-00029:-00017:000738.9655:01006
01007:+00045:-00028:+00042:000738.9655:01007
01008:+00056:-00026:+00087:000738.9655:01008
01009:+00050:-00027:+00090:000738.9655:01009
01010:+00076:-00020:+00092:000738.9655:01010
01011:+00063:-00006:+00051:000738.9655:01011
01012:+00050:+00014:-00025:000738.9655:01012
01013:+00088:+00033:-00021:000738.9655:01013
01014:+00101:+00030:+00160:000738.9655:01014
01015:+00078:+00025:+00062:000738.9655:01015
01016:+00040:+00042:-00025:000738.9655:01016
01017:+00045:+00046:-00095:000748.2669:01017
01018:+00031:+00047:+00048:000748.2669:01018
01019:+00001:+00040:+00089:000748.2669:01019
01020:-00004:+00070:+00042:000748.2669:01020
01021:-00023:+00045:+00009:000748.2669:01021
01022:-00024:+00046:-00044:000748.2669:01022
01023:-00006:+00050:-00046:000748.2669:01023
01024:-00016:+00040:-00012:000748.2669:01024
01025:+00011:+00030:+00031:000748.2669:01025
01026:+00016:+00049:+00018:000748.2669:01026
01027:+00037:+00047:-00016:000748.2669:01027
01028:+00074:+00042:+00023:000748.2669:01028
01029:+00075:+00031:+00014:000748.2669:01029
01030:+00091:+00062:-00031:000748.2669:01030
01031:+00055:+00025:-00006:000748.2669:01031
01032:+00128:+00052:+00040:000748.2669:01032
01033:+00083:-00003:+00052:000748.2669:01033
01034:+00069:+00020:+00020:000748.2669:01034
01035:+00017:-00018:-00016:000748.2669:01035
01036:+00088:-00020:+00050:000748.2669:01036
01037:+00019:-00011:-00030:000748.2669:01037
01038:+00020:-00021:-00009:000748.2669:01038
01039:-00030:-00049:-00015:000748.2669:01039
01040:-00003:-00020:+00031:000748.2669:01040
01041:-00013:-00042:+00000:000748.2669:01041
01042:+00026:-00030:-00019:000748.2669:01042
01043:+00010:-00028:+00008:000760.1305:01043
01044:+00044:-00024:+00052:000760.1305:01044
01045:+00028:-00050:+00015:000760.1305:01045
01046:+00054:-00030:+00059:000760.1305:01046
01047:+00042:-00043:+00013:000760.1305:01047
01048:+00036:-00034:+00035:000760.1305:01048
01049:+00055:-00049:-00035:000760.1305:01049
01050:+00040:-00023:+00029:000760.1305:01050
01051:+00052:-00028:+00042:000760.1305:01051
01052:+00059:-00033:+00067:000760.1305:01052
01053:+00046:-00007:-00014:000760.1305:01053
01054:+00023:+00002:-00005:000760.1305:01054
01055:+00047:-00004:+00025:000760.1305:01055
01056:+00052:+00020:+00014:000760.1305:01056
01057:+00034:+00023:+00024:000760.1305:01057
01058:+00055:+00035:+00018:000760.1305:01058
01059:+00055:+00011:+00028:000760.1305:01059
01060:+00038:+00027:+00030:000760.1305:01060
01061:+00022:+00048:-00004:000760.1305:01061
01062:+00019:+00046:+00036:000760.1305:01062
01063:+00023:+00045:+00052:000760.1305:01063
01064:+00045:+00047:-00022:000760.1305:01064
01065:+00043:+00064:-00046:000760.1305:01065
01066:+00032:+00046:-00011:000760.1305:01066
01067:+00035:+00050:-00002:000760.1305:01067
01068:+00060:+00048:+00008:000760.1305:01068
01069:+00057:+00015:+00007:000760.1305:01069
01070:+00059:+00034:-00029:000741.6068:01070
01071:+00048:+00015:+00019:000741.6068:01071
01072:+00047:+00022:+00010:000741.6068:01072
01073:+00036:+00004:-00004:000741.6068:01073
01074:+00038:-00020:-00010:000741.6068:01074
01075:+00043:-00011:-00030:000741.6068:01075
01076:+00031:-00025:-00048:000741.6068:01076
01077:+00013:-00031:-00021:000741.6068:01077
01078:+00005:-00032:-00024:000741.6068:01078
01079:-00002:-00032:-00011:000741.6068:01079
01080:-00011:-00022:+00006:000741.6068:01080
01081:+00024:-00014:+00001:000741.6068:01081
01082:+00021:-00046:-00034:000741.6068:01082
01083:+00039:-00047:-00034:000741.6068:01083
01084:+00050:-00024:+00005:000741.6068:01084
01085:+00050:-00007:+00006:000741.6068:01085
01086:+00071:-00021:-00014:000741.6068:01086
01087:+00069:+00017:-00034:000741.6068:01087
01088:+00081:+00015:-00038:000741.6068:01088
01089:+00081:+00038:-00064:000741.6068:01089
01090:+00103:+00026:-00006:000741.6068:01090
01091:+00081:+00030:-00034:000741.6068:01091
01092:+00062:+00036:-00026:000741.6068:01092
01093:+00076:+00027:-00014:000741.6068:01093
01094:+00051:+00030:-00006:000741.6068:01094
01095:+00024:+00025:-00063:000741.6068:01095
01096:+00002:+00010:-00056:000741.6068:01096
01097:+00014:+00019:-00079:000741.6068:01097
01098:-00035:+00007:-00074:000741.6068:01098
01099:-00053:-00017:-00053:000741.6068:01099
01100:-00061:-00010:-00029:000669.1306:01100
01101:-00064:-00048:+00005:000669.1306:01101
01102:-00088:-00047:-00059:000669.1306:01102
01103:-00099:-00038:-00053:000669.1306:01103
01104:-00092:-00053:-00075:000669.1306:01104
01105:-00080:-00044:-00077:000669.1306:01105
01106:-00088:-00043:-00061:000669.1306:01106
01107:-00086:-00063:-00014:000669.1306:01107
01108:-00071:-00039:-00022:000669.1306:01108
01109:-00048:-00029:-00008:000669.1306:01109
01110:-00032:-00013:-00026:000669.1306:01110
01111:-00031:-00035:-00049:000669.1306:01111
01112:-00025:-00006:-00033:000669.1306:01112
01113:-00002:+00005:-00012:000669.1306:01113
01114:-00006:+00018:-00027:000669.1306:01114
01115:-00011:+00008:-00023:000669.1306:01115
01116:-00003:+00010:-00022:000669.1306:01116
01117:-00022:+00013:-00007:000669.1306:01117
01118:-00022:+00012:+00022:000669.1306:01118
01119:-00036:+00022:+00038:000669.1306:01119
01120:-00071:+00018:+00047:000669.1306:01120
01121:-00073:+00018:+00039:000669.1306:01121
01122:-00050:+00009:+00044:000669.1306:01122
01123:-00049:-00002:+00000:000669.1306:01123
01124:-00052:+00008:+00012:000669.1306:01124
01125:-00068:-00002:+00037:000669.1306:01125
01126:-00065:-00004:+00069:000669.1306:01126
01127:-00089:+00005:+00036:000669.1306:01127
01128:-00075:+00003:+00056:000669.1306:01128
01129:-00062:-00014:+00033:000669.1306:01129
01130:-00051:-00012:+00030:000669.1306:01130
01131:-00060:-00035:+00027:000669.1306:01131
01132:-00043:-00010:+00068:000669.1306:01132
01133:-00036:-00013:+00028:000669.1306:01133
01134:-00041:-00010:+00037:000669.1306:01134
01135:-00016:-00018:+00029:000669.1306:01135
01136:-00018:-00012:+00030:000669.1306:01136
01137:-00022:-00032:+00039:000541.9739:01137
01138:-00026:-00027:+00072:000541.9739:01138
01139:-00018:-00029:+00031:000541.9739:01139
01140:-00042:-00042:+00034:000541.9739:01140
01141:-00028:-00050:+00018:000541.9739:01141
01142:-00030:-00029:+00020:000541.9739:01142
01143:-00015:-00052:-00016:000541.9739:01143
01144:-00015:-00027:+00037:000541.9739:01144
01145:-00022:-00046:+00027:000541.9739:01145
01146:-00038:-00026:-00001:000541.9739:01146
01147:-00029:-00007:+00010:000541.9739:01147
01148:-00018:-00001:-00003:000541.9739:01148
01149:-00021:-00006:+00006:000541.9739:01149
01150:-00022:+00012:+00006:000541.9739:01150
01151:-00020:+00032:-00004:000541.9739:01151
01152:-00020:+00027:+00004:000541.9739:01152
01153:-00033:+00055:+00009:000541.9739:01153
01154:-00039:+00067:+00009:000541.9739:01154
01155:-00059:+00054:-00015:000541.9739:01155
01156:-00056:+00067:-00016:000541.9739:01156
01157:-00034:+00055:+00002:000541.9739:01157
01158:-00033:+00063:-00002:000541.9739:01158
01159:-00046:+00063:+00001:000541.9739:01159
01160:-00030:+00044:+00015:000541.9739:01160
01161:-00058:+00048:-00013:000541.9739:01161
01162:-00054:+00039:-00002:000541.9739:01162
01163:-00054:+00040:+00018:000541.9739:01163
01164:-00046:+00053:+00026:000541.9739:01164
01165:-00069:+00031:+00007:000541.9739:01165
01166:-00036:+00049:+00020:000541.9739:01166
01167:-00037:+00025:+00002:000541.9739:01167
01168:-00046:+00011:+00014:000541.9739:01168
01169:-00037:+00009:+00038:000541.9739:01169
01170:-00054:+00016:+00018:000541.9739:01170
01171:-00054:+00018:-00003:000541.9739:01171
01172:-00056:-00001:+00039:000541.9739:01172
01173:-00045:-00006:+00015:000541.9739:01173
01174:-00055:+00006:+00025:000541.9739:01174
01175:-00035:+00001:+00016:000541.9739:01175
01176:-00044:+00007:+00031:000541.9739:01176
01177:-00015:-00008:+00035:000541.9739:01177
01178:-00025:-00010:+00011:000541.9739:01178
01179:-00012:-00007:+00041:000481.1343:01179
01180:-00011:-00014:+00035:000481.1343:01180
01181:-00007:-00032:+00035:000481.1343:01181
01182:-00031:-00029:+00020:000481.1343:01182
01183:+00034:-00031:+00070:000481.1343:01183
01184:+00004:-00064:+00021:000481.1343:01184
01185:+00040:-00041:+00067:000481.1343:01185
01186:+00011:-00055:+00006:000481.1343:01186
01187:-00028:-00058:+00021:000481.1343:01187
01188:-00023:-00078:+00036:000481.1343:01188
01189:-00026:-00066:+00012:000481.1343:01189
01190:-00042:-00065:-00032:000481.1343:01190
01191:-00040:-00047:+00038:000481.1343:01191
01192:-00007:-00041:+00003:000481.1343:01192
01193:-00035:-00035:+00025:000481.1343:01193
01194:-00044:-00067:+00035:000481.1343:01194
01195:-00016:-00023:+00084:000481.1343:01195
01196:-00042:-00043:+00017:000481.1343:01196
01197:-00019:-00051:+00040:000481.1343:01197
01198:-00044:-00050:+00025:000481.1343:01198
01199:-00006:-00009:+00019:000481.1343:01199
01200:-00030:-00035:+00019:000481.1343:01200
01201:-00006:-00016:+00021:000481.1343:01201
01202:-00003:-00017:+00019:000481.1343:01202
01203:-00018:-00001:-00012:000481.1343:01203
01204:-00002:+00019:+00008:000481.1343:01204
01205:-00025:+00014:-00005:000481.1343:01205
01206:-00002:+00022:-00028:000481.1343:01206
01207:-00013:+00052:+00008:000481.1343:01207
01208:+00010:+00049:+00004:000481.1343:01208
01209:+00010:+00039:-00016:000481.1343:01209
01210:+00015:+00068:-00008:000481.1343:01210
01211:+00010:+00066:-00006:000481.1343:01211
01212:-00008:+00068:-00014:000481.1343:01212
01213:+00011:+00060:-00008:000481.1343:01213
01214:-00011:+00084:-00008:000481.1343:01214
01215:+00000:+00069:-00024:000481.1343:01215
01216:-00002:+00081:-00031:000481.1343:01216
01217:-00005:+00059:+00005:000481.1343:01217
01218:-00005:+00058:-00036:000481.1343:01218
01219:-00003:+00058:-00046:000481.1343:01219
01220:-00002:+00054:-00011:000481.1343:01220
01221:-00018:+00029:-00017:000481.1343:01221
01222:-00024:+00034:+00010:000481.1343:01222
01223:-00025:+00011:+00006:000481.1343:01223
01224:-00028:+00006:-00023:000437.8199:01224
01225:-00027:+00007:-00050:000437.8199:01225
01226:-00022:-00015:-00035:000437.8199:01226
01227:-00021:-00022:-00028:000437.8199:01227
01228:-00020:-00014:-00009:000437.8199:01228
01229:-00025:-00034:-00030:000437.8199:01229
01230:-00019:-00032:-00010:000437.8199:01230
01231:-00003:-00014:-00022:000437.8199:01231
01232:-00011:-00021:-00029:000437.8199:01232
01233:-00009:-00016:-00006:000437.8199:01233
01234:+00006:+00004:-00018:000437.8199:01234
01235:+00031:-00001:-00012:000437.8199:01235
01236:+00005:+00020:-00010:000437.8199:01236
01237:+00026:+00009:-00033:000437.8199:01237
01238:+00031:+00035:-00025:000437.8199:01238
01239:+00012:+00026:-00032:000437.8199:01239
01240:+00013:+00028:-00021:000437.8199:01240
01241:-00004:+00049:+00006:000437.8199:01241
01242:-00023:+00029:-00001:000437.8199:01242
01243:-00041:+00050:-00019:000437.8199:01243
01244:-00029:+00028:-00034:000437.8199:01244
01245:-00038:+00029:-00021:000437.8199:01245
01246:-00033:+00029:-00026:000437.8199:01246
01247:-00043:+00031:+00008:000437.8199:01247
01248:-00044:+00015:+00019:000437.8199:01248
01249:-00048:+00033:+00023:000437.8199:01249
01250:-00056:-00017:+00022:000437.8199:01250
01251:-00046:-00010:-00015:000437.8199:01251
01252:-00051:-00028:+00005:000437.8199:01252
01253:-00037:-00046:+00006:000437.8199:01253
01254:-00058:-00040:+00019:000437.8199:01254
01255:-00031:-00051:+00005:000437.8199:01255
01256:-00032:-00045:+00004:000437.8199:01256
01257:-00038:-00029:+00006:000437.8199:01257
01258:-00050:-00049:-00015:000437.8199:01258
01259:-00061:-00034:+00009:000437.8199:01259
01260:-00046:-00012:-00003:000437.8199:01260
01261:-00059:-00015:+00015:000437.8199:01261
01262:-00049:-00003:-00001:000437.8199:01262
01263:-00054:+00017:+00037:000437.8199:01263
01264:-00048:+00022:+00009:000508.2697:01264
01265:-00059:+00000:+00002:000508.2697:01265
01266:-00036:+00038:+00009:000508.2697:01266
01267:-00036:+00038:-00001:000508.2697:01267
01268:-00042:+00025:-00032:000508.2697:01268
01269:-00020:+00049:+00002:000508.2697:01269
01270:-00027:+00046:+00010:000508.2697:01270
01271:-00025:+00053:+00018:000508.2697:01271
01272:-00014:+00069:+00023:000508.2697:01272
01273:-00014:+00056:+00020:000508.2697:01273
01274:-00005:+00044:-00007:000508.2697:01274
01275:-00007:+00044:-00015:000508.2697:01275
01276:-00007:+00041:-00018:000508.2697:01276
01277:-00038:+00053:-00016:000508.2697:01277
01278:-00038:+00024:+00007:000508.2697:01278
01279:-00032:+00024:+00026:000508.2697:01279
01280:-00037:+00022:+00007:000508.2697:01280
01281:-00035:+00023:+00008:000508.2697:01281
01282:-00055:+00000:+00026:000508.2697:01282
01283:-00051:-00005:-00003:000508.2697:01283
01284:-00069:-00020:+00011:000508.2697:01284
01285:-00052:-00016:+00015:000508.2697:01285
01286:-00073:-00011:-00002:000508.2697:01286
01287:-00068:-00014:-00020:000508.2697:01287
01288:-00051:-00037:+00016:000508.2697:01288
01289:-00051:-00027:-00001:000508.2697:01289
01290:-00048:-00038:+00019:000508.2697:01290
01291:-00033:-00051:+00025:000508.2697:01291
01292:-00039:-00046:+00016:000508.2697:01292
01293:-00026:-00045:+00006:000508.2697:01293
01294:-00011:-00022:+00024:000508.2697:01294
01295:+00005:-00012:+00025:000508.2697:01295
01296:+00002:-00007:+00018:000508.2697:01296
01297:+00028:+00006:+00036:000508.2697:01297
01298:+00041:+00023:+00032:000508.2697:01298
01299:+00039:+00018:+00040:000508.2697:01299
01300:+00042:+00010:+00050:000508.2697:01300
01301:+00030:+00013:+00052:000508.2697:01301
01302:+00012:+00035:+00014:000508.2697:01302
01303:-00010:+00015:+00034:000508.2697:01303
01304:-00004:+00011:+00037:000508.2697:01304
01305:-00029:+00021:+00025:000488.2912:01305
01306:-00030:+00018:+00022:000488.2912:01306
01307:-00060:+00022:+00034:000488.2912:01307
01308:-00051:+00001:+00023:000488.2912:01308
01309:-00065:+00018:+00011:000488.2912:01309
01310:-00071:-00005:+00035:000488.2912:01310
01311:-00062:-00006:+00011:000488.2912:01311
01312:-00063:+00008:+00019:000488.2912:01312
01313:-00075:-00004:+00023:000488.2912:01313
01314:-00072:-00006:+00021:000488.2912:01314
01315:-00050:-00017:-00004:000488.2912:01315
01316:-00046:+00004:+00019:000488.2912:01316
01317:-00037:+00004:+00020:000488.2912:01317
01318:-00019:-00018:+00020:000488.2912:01318
01319:-00029:+00003:+00011:000488.2912:01319
01320:-00001:-00017:+00049:000488.2912:01320
01321:+00014:+00001:+00011:000488.2912:01321
01322:+00014:+00006:+00013:000488.2912:01322
01323:+00006:-00006:+00001:000488.2912:01323
01324:-00008:+00006:+00021:000488.2912:01324
01325:+00015:-00005:+00000:000488.2912:01325
01326:+00014:+00007:+00021:000488.2912:01326
01327:+00010:+00005:-00003:000488.2912:01327
01328:+00009:+00005:-00003:000488.2912:01328
01329:-00009:+00002:-00001:000488.2912:01329
01330:-00001:+00006:+00008:000488.2912:01330
01331:-00027:+00004:-00004:000488.2912:01331
01332:-00028:+00002:+00009:000488.2912:01332
01333:-00028:-00019:-00001:000488.2912:01333
01334:-00030:+00004:-00005:000488.2912:01334
01335:-00016:-00016:+00018:000488.2912:01335
01336:-00022:+00005:+00002:000488.2912:01336
01337:-00045:+00000:+00005:000488.2912:01337
01338:-00028:+00019:-00013:000488.2912:01338
01339:-00040:-00004:-00010:000488.2912:01339
01340:-00042:+00022:-00009:000488.2912:01340
01341:-00022:+00024:-00029:000488.2912:01341
01342:-00022:+00011:-00012:000488.2912:01342
01343:-00032:+00032:-00034:000488.2912:01343
01344:-00030:+00015:-00010:000488.2912:01344
01345:-00027:+00011:-00011:000488.2912:01345
01346:-00019:+00024:+00005:000476.6340:01346
01347:-00005:+00014:+00010:000476.6340:01347
01348:-00026:+00024:-00003:000476.6340:01348
01349:-00018:+00019:-00010:000476.6340:01349
01350:-00021:+00021:-00034:000476.6340:01350
01351:-00022:-00001:-00011:000476.6340:01351
01352:-00031:+00004:-00029:000476.6340:01352
01353:-00043:+00008:-00031:000476.6340:01353
01354:-00045:-00021:-00017:000476.6340:01354
01355:-00033:-00031:-00017:000476.6340:01355
01356:-00041:-00011:-00019:000476.6340:01356
01357:-00016:-00020:-00012:000476.6340:01357
01358:-00018:+00007:+00003:000476.6340:01358
01359:-00018:+00002:-00016:000476.6340:01359
01360:+00000:-00005:-00020:000476.6340:01360
01361:-00023:-00001:-00016:000476.6340:01361
01362:-00025:+00021:-00033:000476.6340:01362
01363:-00024:+00018:+00010:000476.6340:01363
01364:-00016:+00011:-00034:000476.6340:01364
01365:-00045:+00011:-00018:000476.6340:01365
01366:-00027:+00025:-00014:000476.6340:01366
01367:-00024:+00027:-00019:000476.6340:01367
01368:+00001:+00028:-00038:000476.6340:01368
01369:-00011:+00047:-00020:000476.6340:01369
01370:-00006:+00038:-00014:000476.6340:01370
01371:-00015:+00039:-00006:000476.6340:01371
01372:-00006:+00035:+00007:000476.6340:01372
01373:-00025:+00033:-00019:000476.6340:01373
01374:-00041:+00010:-00008:000476.6340:01374
01375:-00033:+00009:-00005:000476.6340:01375
01376:-00033:+00020:-00002:000476.6340:01376
01377:-00053:+00020:-00005:000476.6340:01377
01378:-00036:+00001:+00009:000476.6340:01378
01379:-00043:+00017:+00007:000476.6340:01379
01380:-00034:-00006:-00003:000476.6340:01380
01381:-00042:+00007:-00003:000476.6340:01381
01382:-00022:+00008:+00014:000476.6340:01382
01383:-00017:-00018:-00002:000553.3344:01383
01384:-00027:-00016:+00009:000553.3344:01384
01385:-00024:+00006:+00014:000553.3344:01385
01386:-00025:-00016:-00002:000553.3344:01386
01387:-00007:-00018:-00003:000553.3344:01387
01388:+00009:-00017:-00002:000553.3344:01388
01389:-00010:+00005:+00007:000553.3344:01389
01390:-00015:+00008:-00012:000553.3344:01390
01391:-00013:+00001:+00025:000553.3344:01391
01392:-00014:-00015:-00005:000553.3344:01392
01393:-00024:-00015:-00004:000553.3344:01393
01394:-00004:-00019:+00010:000553.3344:01394
01395:-00005:-00018:+00006:000553.3344:01395
01396:-00027:+00006:-00005:000553.3344:01396
01397:-00026:-00006:+00020:000553.3344:01397
01398:-00026:-00003:+00017:000553.3344:01398
01399:-00042:+00022:+00019:000553.3344:01399
01400:-00040:+00013:+00001:000553.3344:01400
01401:-00040:+00024:+00011:000553.3344:01401
01402:-00034:+00013:+00000:000553.3344:01402
01403:-00032:+00012:+00002:000553.3344:01403
01404:-00044:+00010:+00018:000553.3344:01404
01405:-00036:+00015:-00003:000553.3344:01405
01406:-00032:+00013:+00001:000553.3344:01406
01407:-00031:+00026:-00001:000553.3344:01407
01408:-00032:+00038:+00022:000553.3344:01408
01409:-00037:+00027:-00005:000553.3344:01409
01410:-00037:+00039:+00025:000553.3344:01410
01411:-00033:+00034:+00020:000553.3344:01411
01412:-00037:+00013:+00014:000553.3344:01412
01413:-00041:+00010:+00022:000553.3344:01413
01414:-00022:+00022:+00021:000553.3344:01414
01415:-00029:+00020:-00016:000553.3344:01415
01416:-00026:+00009:+00021:000553.3344:01416
01417:-00013:+00024:+00022:000588.8548:01417
01418:-00001:+00023:+00041:000588.8548:01418
01419:+00000:+00001:+00002:000588.8548:01419
01420:-00006:+00000:+00036:000588.8548:01420
01421:-00003:+00006:+00010:000588.8548:01421
01422:-00003:+00004:+00019:000588.8548:01422
01423:-00002:+00001:+00036:000588.8548:01423
01424:-00016:+00008:+00011:000588.8548:01424
01425:-00017:-00013:+00022:000588.8548:01425
01426:-00042:-00008:+00020:000588.8548:01426
01427:-00041:-00007:-00001:000588.8548:01427
01428:-00053:-00033:-00017:000588.8548:01428
01429:-00033:-00011:+00019:000588.8548:01429
01430:-00032:-00010:+00020:000588.8548:01430
01431:-00048:-00033:+00021:000588.8548:01431
01432:-00056:-00019:+00014:000588.8548:01432
01433:-00057:-00007:+00024:000588.8548:01433
01434:-00054:+00004:-00020:000588.8548:01434
01435:-00037:-00016:+00001:000588.8548:01435
01436:-00042:+00003:+00001:000588.8548:01436
01437:-00030:-00003:+00002:000588.8548:01437
01438:-00040:+00005:+00013:000588.8548:01438
01439:-00043:+00023:+00039:000588.8548:01439
01440:-00019:+00018:-00004:000588.8548:01440
01441:-00044:+00020:+00000:000588.8548:01441
01442:-00029:+00022:+00001:000588.8548:01442
01443:-00018:+00013:+00022:000588.8548:01443
01444:-00028:+00010:+00010:000588.8548:01444
01445:-00018:+00015:+00021:000588.8548:01445
01446:-00021:+00025:-00002:000588.8548:01446
01447:-00034:+00032:-00017:000588.8548:01447
01448:-00017:+00013:+00012:000588.8548:01448
01449:-00015:+00036:+00023:000588.8548:01449
01450:-00017:+00023:+00010:000588.8548:01450
01451:-00028:+00014:+00004:000588.8548:01451
01452:-00003:+00009:+00019:000567.3006:01452
01453:-00019:+00018:-00006:000567.3006:01453
01454:-00021:-00005:+00020:000567.3006:01454
01455:-00028:+00020:+00021:000567.3006:01455
01456:-00020:+00018:+00001:000567.3006:01456
01457:-00020:+00020:+00010:000567.3006:01457
01458:-00015:-00002:+00035:000567.3006:01458
01459:-00015:-00002:-00002:000567.3006:01459
01460:-00041:+00006:+00004:000567.3006:01460
01461:-00027:-00004:-00019:000567.3006:01461
01462:-00041:-00015:-00030:000567.3006:01462
01463:-00021:-00019:-00021:000567.3006:01463
01464:-00034:+00007:+00007:000567.3006:01464
01465:-00022:+00001:-00005:000567.3006:01465
01466:-00056:+00004:-00006:000567.3006:01466
01467:-00020:+00007:+00000:000567.3006:01467
01468:-00039:-00021:+00023:000567.3006:01468
01469:-00020:-00008:-00013:000567.3006:01469
01470:-00021:-00009:-00013:000567.3006:01470
01471:-00027:+00002:-00016:000567.3006:01471
01472:-00018:-00019:+00006:000567.3006:01472
01473:-00027:-00015:+00006:000567.3006:01473
01474:-00028:+00004:+00000:000567.3006:01474
01475:-00025:+00006:-00004:000567.3006:01475
01476:-00021:-00005:-00019:000567.3006:01476
01477:-00023:-00006:+00010:000567.3006:01477
01478:-00024:-00002:-00010:000567.3006:01478
01479:-00027:+00002:-00005:000567.3006:01479
01480:-00006:+00008:+00005:000567.3006:01480
01481:-00003:-00006:-00003:000567.3006:01481
01482:-00005:+00008:-00011:000567.3006:01482
01483:-00028:+00016:-00012:000567.3006:01483
01484:-00018:+00022:+00004:000567.3006:01484
01485:-00018:-00004:-00014:000567.3006:01485
01486:-00044:-00001:-00023:000567.3006:01486
01487:-00039:+00000:-00014:000579.6473:01487
01488:-00039:+00020:-00009:000579.6473:01488
01489:-00032:+00021:+00009:000579.6473:01489
01490:-00044:+00022:-00005:000579.6473:01490
01491:-00021:+00010:+00035:000579.6473:01491
01492:-00020:+00022:-00017:000579.6473:01492
01493:-00039:+00020:-00028:000579.6473:01493
01494:-00022:+00001:+00020:000579.6473:01494
01495:-00042:+00019:+00005:000579.6473:01495
01496:-00058:-00002:-00032:000579.6473:01496
01497:-00029:+00018:-00008:000579.6473:01497
01498:-00018:-00003:-00019:000579.6473:01498
01499:-00022:+00001:-00019:000579.6473:01499
01500:-00029:+00017:-00005:000579.6473:01500
01501:-00005:+00019:-00016:000579.6473:01501
01502:-00005:+00008:-00021:000579.6473:01502
01503:-00004:-00003:-00014:000579.6473:01503
01504:-00011:+00023:-00005:000579.6473:01504
01505:-00003:+00001:-00015:000579.6473:01505
01506:-00027:+00018:-00008:000579.6473:01506
01507:-00003:+00019:-00013:000579.6473:01507
01508:-00025:+00022:+00004:000579.6473:01508
01509:-00030:-00007:+00000:000579.6473:01509
01510:-00023:+00000:+00008:000579.6473:01510
01511:-00024:+00008:+00008:000579.6473:01511
01512:-00004:-00006:-00010:000579.6473:01512
01513:-00005:-00006:-00010:000579.6473:01513
01514:-00007:-00003:+00009:000579.6473:01514
01515:-00013:-00005:-00002:000579.6473:01515
01516:-00005:-00001:-00011:000579.6473:01516
01517:-00022:+00016:+00008:000579.6473:01517
01518:-00003:-00002:-00004:000579.6473:01518
01519:-00002:+00000:+00003:000608.1048:01519
01520:-00013:+00024:-00018:000608.1048:01520
01521:-00012:+00017:+00008:000608.1048:01521
01522:-00011:+00000:+00005:000608.1048:01522
01523:-00012:+00022:-00004:000608.1048:01523
01524:+00011:+00034:-00002:000608.1048:01524
01525:-00006:+00016:+00006:000608.1048:01525
01526:-00013:+00015:-00008:000608.1048:01526
01527:-00014:+00038:+00008:000608.1048:01527
01528:-00001:+00016:-00004:000608.1048:01528
01529:-00006:+00035:+00019:000608.1048:01529
01530:-00010:+00016:+00002:000608.1048:01530
01531:-00003:+00038:-00013:000608.1048:01531
01532:-00002:+00013:+00006:000608.1048:01532
01533:-00004:+00032:-00001:000608.1048:01533
01534:-00007:+00015:+00001:000608.1048:01534
01535:-00025:+00011:-00005:000608.1048:01535
01536:-00027:+00020:-00002:000608.1048:01536
01537:-00025:+00018:+00005:000608.1048:01537
01538:-00029:-00003:+00008:000608.1048:01538
01539:-00013:+00001:+00021:000608.1048:01539
01540:-00002:+00021:+00020:000608.1048:01540
01541:-00006:+00000:+00024:000608.1048:01541
01542:-00001:+00019:+00013:000608.1048:01542
01543:-00001:+00017:+00018:000608.1048:01543
01544:-00018:-00002:+00024:000608.1048:01544
01545:-00024:-00003:-00004:000608.1048:01545
01546:-00006:-00001:+00002:000608.1048:01546
01547:-00024:-00004:+00002:000608.1048:01547
01548:-00006:-00005:+00016:000608.1048:01548
01549:+00000:-00002:+00015:000608.1048:01549
01550:-00003:+00017:-00002:000608.1048:01550
01551:+00009:+00000:+00004:000628.1806:01551
01552:-00008:+00011:+00009:000628.1806:01552
01553:-00014:+00010:+00023:000628.1806:01553
01554:+00012:+00012:+00024:000628.1806:01554
01555:-00010:+00020:+00012:000628.1806:01555
01556:-00009:+00018:+00012:000628.1806:01556
01557:+00000:+00017:+00021:000628.1806:01557
01558:-00011:+00024:+00007:000628.1806:01558
01559:-00025:+00013:+00001:000628.1806:01559
01560:-00028:+00023:+00002:000628.1806:01560
01561:-00016:+00013:+00019:000628.1806:01561
01562:-00038:+00011:+00001:000628.1806:01562
01563:-00033:+00024:+00001:000628.1806:01563
01564:-00022:+00014:+00020:000628.1806:01564
01565:-00030:+00019:+00002:000628.1806:01565
01566:-00032:+00016:+00023:000628.1806:01566
01567:-00030:+00021:+00026:000628.1806:01567
01568:-00039:+00010:+00014:000628.1806:01568
01569:-00020:+00014:+00002:000628.1806:01569
01570:-00020:+00011:+00019:000628.1806:01570
01571:-00018:+00016:+00008:000628.1806:01571
01572:-00007:+00014:+00019:000628.1806:01572
01573:-00027:+00035:-00003:000628.1806:01573
01574:-00006:+00014:+00010:000628.1806:01574
01575:-00028:+00012:+00004:000628.1806:01575
01576:-00016:+00000:+00019:000628.1806:01576
01577:-00028:+00019:+00001:000628.1806:01577
01578:-00029:+00000:+00010:000628.1806:01578
01579:-00027:-00003:-00017:000628.1806:01579
01580:-00027:+00008:+00006:000628.1806:01580
01581:-00030:+00005:+00007:000628.1806:01581
01582:-00039:-00005:+00006:000659.6328:01582
01583:-00025:-00003:-00013:000659.6328:01583
01584:-00023:+00007:+00014:000659.6328:01584
01585:-00029:+00007:+00015:000659.6328:01585
01586:-00022:-00016:+00011:000659.6328:01586
01587:-00024:+00004:+00024:000659.6328:01587
01588:-00019:+00001:-00015:000659.6328:01588
01589:-00018:-00016:+00009:000659.6328:01589
01590:-00020:+00008:+00002:000659.6328:01590
01591:-00027:-00003:+00025:000659.6328:01591
01592:-00021:+00020:-00032:000659.6328:01592
01593:-00019:+00012:-00013:000659.6328:01593
01594:-00015:+00015:+00008:000659.6328:01594
01595:-00028:+00001:-00004:000659.6328:01595
01596:-00005:+00033:+00004:000659.6328:01596
01597:-00027:+00035:+00024:000659.6328:01597
01598:-00027:+00024:-00020:000659.6328:01598
01599:-00016:+00037:-00008:000659.6328:01599
01600:-00003:+00051:-00009:000659.6328:01600
01601:-00026:+00030:-00032:000659.6328:01601
01602:-00025:+00048:-00033:000659.6328:01602
01603:-00028:+00028:+00021:000659.6328:01603
01604:-00004:+00034:-00015:000659.6328:01604
01605:-00002:+00027:-00019:000659.6328:01605
01606:-00011:+00027:-00003:000659.6328:01606
01607:-00006:+00026:+00007:000659.6328:01607
01608:-00029:+00025:+00009:000659.6328:01608
01609:-00026:+00035:+00004:000659.6328:01609
01610:-00024:+00039:-00017:000659.6328:01610
01611:-00026:+00009:-00039:000677.1342:01611
01612:-00025:+00012:-00010:000677.1342:01612
01613:-00017:+00009:+00008:000677.1342:01613
01614:-00020:-00006:-00013:000677.1342:01614
01615:-00022:-00006:+00004:000677.1342:01615
01616:-00015:+00008:+00010:000677.1342:01616
01617:-00019:+00005:-00033:000677.1342:01617
01618:-00028:+00008:-00032:000677.1342:01618
01619:-00005:+00008:-00014:000677.1342:01619
01620:-00019:+00008:-00013:000677.1342:01620
01621:-00003:-00002:-00019:000677.1342:01621
01622:+00000:+00000:+00002:000677.1342:01622
01623:-00015:+00000:+00003:000677.1342:01623
01624:-00014:-00004:+00008:000677.1342:01624
01625:-00002:+00009:+00020:000677.1342:01625
01626:-00002:+00002:-00006:000677.1342:01626
01627:-00012:-00005:-00015:000677.1342:01627
01628:+00009:-00004:-00012:000677.1342:01628
01629:+00010:-00004:-00011:000677.1342:01629
01630:-00010:+00021:-00018:000677.1342:01630
01631:-00009:+00000:+00006:000677.1342:01631
01632:-00006:-00004:-00002:000677.1342:01632
01633:-00013:+00010:-00011:000677.1342:01633
01634:-00009:+00022:+00006:000677.1342:01634
01635:-00009:+00024:-00012:000677.1342:01635
01636:-00003:+00010:-00019:000677.1342:01636
01637:+00009:+00016:-00006:000677.1342:01637
01638:-00009:+00035:-00011:000677.1342:01638
01639:-00013:+00015:-00009:000699.0016:01639
01640:+00012:+00012:+00023:000699.0016:01640
01641:+00013:+00016:+00019:000699.0016:01641
01642:-00011:+00011:-00017:000699.0016:01642
01643:-00011:+00014:-00033:000699.0016:01643
01644:-00013:+00039:-00013:000699.0016:01644
01645:-00010:+00034:-00034:000699.0016:01645
01646:-00007:+00036:-00009:000699.0016:01646
01647:-00011:+00026:-00007:000699.0016:01647
01648:-00005:+00015:-00029:000699.0016:01648
01649:-00001:+00032:+00038:000699.0016:01649
01650:-00011:+00033:-00016:000699.0016:01650
01651:-00025:+00032:-00017:000699.0016:01651
01652:-00030:+00009:-00016:000699.0016:01652
01653:-00013:+00012:-00017:000699.0016:01653
01654:-00027:+00023:-00060:000699.0016:01654
01655:-00003:+00023:-00012:000699.0016:01655
01656:-00026:+00018:+00003:000699.0016:01656
01657:-00030:+00000:+00051:000699.0016:01657
01658:-00015:+00003:+00006:000699.0016:01658
01659:-00029:+00001:+00010:000699.0016:01659
01660:-00030:+00001:+00003:000699.0016:01660
01661:-00038:-00003:-00008:000699.0016:01661
01662:-00009:-00015:-00008:000699.0016:01662
01663:+00016:+00017:-00023:000699.0016:01663
01664:+00012:-00017:-00019:000699.0016:01664
01665:+00002:-00005:+00029:000699.0016:01665
01666:+00014:+00003:-00007:000699.0016:01666
01667:-00006:-00018:-00023:000729.5075:01667
01668:+00013:+00008:-00011:000729.5075:01668
01669:+00009:+00020:-00007:000729.5075:01669
01670:+00025:+00006:-00028:000729.5075:01670
01671:+00026:-00003:+00006:000729.5075:01671
01672:+00028:+00023:+00037:000729.5075:01672
01673:+00003:+00017:+00024:000729.5075:01673
01674:+00001:+00012:-00019:000729.5075:01674
01675:+00003:+00012:-00021:000729.5075:01675
01676:-00008:+00036:-00049:000729.5075:01676
01677:-00008:+00032:-00011:000729.5075:01677
01678:+00014:+00011:+00013:000729.5075:01678
01679:+00002:-00003:+00023:000729.5075:01679
01680:+00014:-00002:+00039:000729.5075:01680
01681:+00006:-00015:+00052:000729.5075:01681
01682:+00005:-00030:+00068:000729.5075:01682
01683:+00012:-00035:+00016:000729.5075:01683
01684:-00009:-00012:+00002:000729.5075:01684
01685:-00021:-00049:+00005:000729.5075:01685
01686:-00028:-00047:-00006:000729.5075:01686
01687:-00024:-00045:-00022:000729.5075:01687
01688:-00015:-00046:+00023:000729.5075:01688
01689:+00009:-00050:+00040:000729.5075:01689
01690:+00027:-00026:+00069:000729.5075:01690
01691:+00044:-00035:+00099:000729.5075:01691
01692:+00061:-00010:+00084:000729.5075:01692
01693:+00063:-00007:+00055:000729.5075:01693
01694:+00092:+00003:+00052:000745.5866:01694
01695:+00091:-00017:+00009:000745.5866:01695
01696:+00079:+00005:-00017:000745.5866:01696
01697:+00090:-00017:+00016:000745.5866:01697
01698:+00069:-00032:+00029:000745.5866:01698
01699:+00053:-00026:+00053:000745.5866:01699
01700:+00038:-00023:+00067:000745.5866:01700
01701:+00008:-00011:+00071:000745.5866:01701
01702:+00005:-00021:-00003:000745.5866:01702
01703:+00012:-00016:-00015:000745.5866:01703
01704:+00007:-00006:+00015:000745.5866:01704
01705:-00013:-00016:+00023:000745.5866:01705
01706:-00007:+00005:+00012:000745.5866:01706
01707:-00013:-00001:-00014:000745.5866:01707
01708:-00014:-00002:-00097:000745.5866:01708
01709:-00027:+00013:-00017:000745.5866:01709
01710:+00042:+00016:+00226:000745.5866:01710
01711:+00021:-00012:+00167:000745.5866:01711
01712:+00004:+00023:-00128:000745.5866:01712
01713:+00059:+00037:-00081:000745.5866:01713
01714:+00103:+00019:+00025:000745.5866:01714
01715:+00072:+00024:-00003:000745.5866:01715
01716:+00068:+00041:-00027:000745.5866:01716
01717:+00148:+00080:-00089:000745.5866:01717
01718:+00101:+00065:+00085:000745.5866:01718
01719:+00176:+00069:+00057:000745.5866:01719
01720:+00137:+00023:+00097:000747.8155:01720
01721:+00143:+00057:-00092:000747.8155:01721
01722:+00020:-00018:+00018:000747.8155:01722
01723:+00036:+00006:+00047:000747.8155:01723
01724:+00008:-00025:+00042:000747.8155:01724
01725:-00017:-00004:-00022:000747.8155:01725
01726:-00018:+00007:-00015:000747.8155:01726
01727:-00035:-00021:-00034:000747.8155:01727
01728:-00069:-00020:+00054:000747.8155:01728
01729:-00045:-00032:+00041:000747.8155:01729
01730:-00061:-00023:+00020:000747.8155:01730
01731:-00041:-00045:-00010:000747.8155:01731
01732:-00023:-00052:-00001:000747.8155:01732
01733:+00039:-00066:+00042:000747.8155:01733
01734:+00003:-00080:-00015:000747.8155:01734
01735:+00068:-00057:-00029:000747.8155:01735
01736:+00099:-00063:+00040:000747.8155:01736
01737:+00100:-00081:+00010:000747.8155:01737
01738:+00109:-00043:+00002:000747.8155:01738
01739:+00133:-00056:+00021:000747.8155:01739
01740:+00139:-00059:+00005:000747.8155:01740
01741:+00083:-00080:-00059:000747.8155:01741
01742:+00078:-00071:+00006:000747.8155:01742
01743:+00059:-00097:+00018:000747.8155:01743
01744:+00020:-00070:+00051:000747.8155:01744
01745:+00030:-00076:+00046:000747.8155:01745
01746:-00026:-00077:+00083:000747.8155:01746
01747:-00029:-00026:+00085:000751.5607:01747
01748:-00028:-00025:+00040:000751.5607:01748
01749:-00018:+00003:+00022:000751.5607:01749
01750:-00038:+00013:+00019:000751.5607:01750
01751:-00002:+00038:+00001:000751.5607:01751
01752:+00000:+00040:-00032:000751.5607:01752
01753:-00005:+00043:-00026:000751.5607:01753
01754:+00003:+00064:+00022:000751.5607:01754
01755:+00018:+00066:+00010:000751.5607:01755
01756:+00029:+00066:+00006:000751.5607:01756
01757:+00059:+00085:+00006:000751.5607:01757
01758:+00070:+00074:+00009:000751.5607:01758
01759:+00077:+00070:-00016:000751.5607:01759
01760:+00063:+00097:+00038:000751.5607:01760
01761:+00088:+00070:+00047:000751.5607:01761
01762:+00054:+00081:+00038:000751.5607:01762
01763:+00076:+00074:+00004:000751.5607:01763
01764:+00075:+00095:-00020:000751.5607:01764
01765:+00071:+00084:-00028:000751.5607:01765
01766:+00065:+00074:-00058:000751.5607:01766
01767:+00088:+00075:-00054:000751.5607:01767
01768:+00062:+00073:-00078:000751.5607:01768
01769:+00058:+00055:-00045:000751.5607:01769
01770:+00051:+00045:-00012:000751.5607:01770
01771:+00038:+00029:+00001:000751.5607:01771
01772:+00021:+00013:-00007:000751.5607:01772
01773:+00028:+00022:-00003:000751.5607:01773
01774:+00007:-00005:-00012:000751.5607:01774
01775:+00010:-00007:-00033:000751.5607:01775
01776:+00029:-00036:-00034:000694.1104:01776
01777:+00026:-00051:-00035:000694.1104:01777
01778:+00029:-00055:-00038:000694.1104:01778
01779:+00026:-00075:-00023:000694.1104:01779
01780:+00027:-00072:-00045:000694.1104:01780
01781:+00009:-00068:-00045:000694.1104:01781
01782:+00008:-00082:-00030:000694.1104:01782
01783:+00008:-00060:-00063:000694.1104:01783
01784:+00022:-00079:-00095:000694.1104:01784
01785:+00029:-00055:-00086:000694.1104:01785
01786:+00040:-00060:-00028:000694.1104:01786
01787:+00031:-00023:-00007:000694.1104:01787
01788:+00001:-00010:-00045:000694.1104:01788
01789:+00004:+00017:-00043:000694.1104:01789
01790:-00008:+00018:-00037:000694.1104:01790
01791:-00008:+00015:-00007:000694.1104:01791
01792:+00015:+00023:-00015:000694.1104:01792
01793:+00028:+00029:-00008:000694.1104:01793
01794:+00027:+00013:-00028:000694.1104:01794
01795:+00001:+00039:-00056:000694.1104:01795
01796:-00011:+00014:-00039:000694.1104:01796
01797:-00002:+00013:+00007:000694.1104:01797
01798:-00016:+00018:+00013:000694.1104:01798
01799:-00059:-00005:+00026:000694.1104:01799
01800:-00073:-00015:+00021:000694.1104:01800
01801:-00092:-00022:-00035:000694.1104:01801
01802:-00120:-00013:+00005:000694.1104:01802
01803:-00134:-00016:+00014:000694.1104:01803
01804:-00138:-00013:+00052:000694.1104:01804
01805:-00152:-00008:+00067:000694.1104:01805
01806:-00145:-00022:+00087:000694.1104:01806
01807:-00126:-00018:+00039:000694.1104:01807
01808:-00113:-00016:+00030:000694.1104:01808
01809:-00106:+00004:+00065:000694.1104:01809
01810:-00093:+00006:+00055:000694.1104:01810
01811:-00064:-00006:+00085:000694.1104:01811
01812:-00030:+00005:+00047:000560.6971:01812
01813:-00034:+00002:+00061:000560.6971:01813
01814:-00005:-00015:+00031:000560.6971:01814
01815:-00002:+00005:+00082:000560.6971:01815
01816:+00010:-00020:+00027:000560.6971:01816
01817:+00014:-00030:+00033:000560.6971:01817
01818:+00016:-00034:+00012:000560.6971:01818
01819:+00012:-00028:+00034:000560.6971:01819
01820:-00002:-00060:+00002:000560.6971:01820
01821:-00003:-00047:+00033:000560.6971:01821
01822:-00043:-00060:+00032:000560.6971:01822
01823:-00047:-00052:+00065:000560.6971:01823
01824:-00061:-00043:+00039:000560.6971:01824
01825:-00087:-00052:+00003:000560.6971:01825
01826:-00081:-00045:-00020:000560.6971:01826
01827:-00081:-00032:-00019:000560.6971:01827
01828:-00099:-00014:-00028:000560.6971:01828
01829:-00106:+00002:-00017:000560.6971:01829
01830:-00073:-00001:+00019:000560.6971:01830
01831:-00056:+00025:+00025:000560.6971:01831
01832:-00038:+00030:+00012:000560.6971:01832
01833:-00014:+00044:+00022:000560.6971:01833
01834:+00020:+00055:-00010:000560.6971:01834
01835:+00023:+00078:-00034:000560.6971:01835
01836:+00055:+00069:-00026:000560.6971:01836
01837:+00033:+00069:-00027:000560.6971:01837
01838:+00032:+00065:-00033:000560.6971:01838
01839:+00006:+00066:-00027:000560.6971:01839
01840:-00008:+00048:-00029:000560.6971:01840
01841:-00020:+00050:-00044:000560.6971:01841
01842:-00055:+00027:-00033:000560.6971:01842
01843:-00034:+00031:-00007:000560.6971:01843
01844:-00061:+00036:-00002:000560.6971:01844
01845:-00047:+00015:-00006:000560.6971:01845
01846:-00046:+00016:-00015:000560.6971:01846
01847:-00033:+00018:-00031:000560.6971:01847
01848:-00057:+00000:-00013:000560.6971:01848
01849:-00032:-00003:+00010:000560.6971:01849
01850:-00039:+00006:+00017:000560.6971:01850
01851:-00042:+00001:+00015:000560.6971:01851
01852:-00053:-00007:+00000:000560.6971:01852
01853:-00036:-00017:-00009:000560.6971:01853
01854:-00036:+00002:-00015:000478.5324:01854
01855:-00035:-00021:-00009:000478.5324:01855
01856:-00043:+00002:+00003:000478.5324:01856
01857:-00041:+00007:+00006:000478.5324:01857
01858:-00017:-00002:+00015:000478.5324:01858
01859:-00030:+00019:+00023:000478.5324:01859
01860:-00017:+00010:+00005:000478.5324:01860
01861:-00020:+00020:+00034:000478.5324:01861
01862:-00027:+00000:+00031:000478.5324:01862
01863:-00030:+00017:+00052:000478.5324:01863
01864:-00030:-00001:+00035:000478.5324:01864
01865:-00016:-00006:+00027:000478.5324:01865
01866:+00025:+00028:+00019:000478.5324:01866
01867:-00052:-00001:+00094:000478.5324:01867
01868:+00086:+00038:+00060:000478.5324:01868
01869:+00022:-00020:+00086:000478.5324:01869
01870:+00020:-00060:+00015:000478.5324:01870
01871:-00006:-00022:+00041:000478.5324:01871
01872:-00003:-00052:+00053:000478.5324:01872
01873:+00019:-00014:-00012:000478.5324:01873
01874:-00012:-00036:+00042:000478.5324:01874
01875:-00024:-00008:+00021:000478.5324:01875
01876:-00021:-00012:+00066:000478.5324:01876
01877:-00014:-00033:+00062:000478.5324:01877
01878:-00002:-00034:+00041:000478.5324:01878
01879:-00041:-00025:+00027:000478.5324:01879
01880:+00009:-00060:+00080:000478.5324:01880
01881:-00023:-00076:+00106:000478.5324:01881
01882:-00009:-00054:+00093:000478.5324:01882
01883:-00041:-00069:-00027:000478.5324:01883
01884:-00002:-00075:-00042:000478.5324:01884
01885:+00010:-00055:+00012:000478.5324:01885
01886:+00012:-00051:+00013:000478.5324:01886
01887:+00000:-00027:-00016:000478.5324:01887
01888:+00020:-00007:+00025:000478.5324:01888
01889:+00044:+00022:+00017:000478.5324:01889
01890:+00022:+00010:+00024:000478.5324:01890
01891:+00022:+00029:+00041:000478.5324:01891
01892:+00033:+00051:+00034:000478.5324:01892
01893:+00040:+00040:+00016:000478.5324:01893
01894:+00032:+00046:+00013:000478.5324:01894
01895:+00045:+00064:+00017:000478.5324:01895
01896:+00027:+00067:+00000:000465.6781:01896
01897:+00006:+00064:-00005:000465.6781:01897
01898:+00007:+00068:+00001:000465.6781:01898
01899:+00001:+00064:-00016:000465.6781:01899
01900:-00012:+00043:-00012:000465.6781:01900
01901:-00009:+00066:-00033:000465.6781:01901
01902:-00024:+00046:-00024:000465.6781:01902
01903:-00027:+00046:-00061:000465.6781:01903
01904:-00040:+00054:-00012:000465.6781:01904
01905:-00041:+00028:-00017:000465.6781:01905
01906:-00055:+00027:-00011:000465.6781:01906
01907:-00059:+00011:-00050:000465.6781:01907
01908:-00055:+00010:-00032:000465.6781:01908
01909:-00054:+00017:-00006:000465.6781:01909
01910:-00053:+00008:-00004:000465.6781:01910
01911:-00022:-00015:-00030:000465.6781:01911
01912:-00038:-00020:-00041:000465.6781:01912
01913:-00016:-00008:-00057:000465.6781:01913
01914:-00023:-00007:-00038:000465.6781:01914
01915:+00008:-00032:-00029:000465.6781:01915
01916:-00002:+00003:-00026:000465.6781:01916
01917:+00024:-00006:-00026:000465.6781:01917
01918:+00020:+00023:-00061:000465.6781:01918
01919:+00030:+00020:-00038:000465.6781:01919
01920:+00044:+00027:-00023:000465.6781:01920
01921:+00022:+00051:+00005:000465.6781:01921
01922:+00041:+00046:-00025:000465.6781:01922
01923:+00023:+00058:-00012:000465.6781:01923
01924:+00021:+00081:-00030:000465.6781:01924
01925:+00005:+00057:-00030:000465.6781:01925
01926:+00001:+00055:-00011:000465.6781:01926
01927:-00008:+00046:-00022:000465.6781:01927
01928:-00026:+00052:-00040:000465.6781:01928
01929:-00029:+00028:+00009:000465.6781:01929
01930:-00023:+00016:+00016:000465.6781:01930
01931:-00060:+00021:+00022:000465.6781:01931
01932:-00047:-00021:-00019:000465.6781:01932
01933:-00048:-00008:-00030:000465.6781:01933
01934:-00053:-00033:-00045:000465.6781:01934
01935:-00070:-00025:-00011:000465.6781:01935
01936:-00049:-00050:+00010:000465.6781:01936
01937:-00058:-00051:+00017:000465.6781:01937
01938:-00051:-00062:+00005:000474.1111:01938
01939:-00056:-00040:-00015:000474.1111:01939
01940:-00032:-00043:+00006:000474.1111:01940
01941:-00042:-00039:+00015:000474.1111:01941
01942:-00022:-00040:+00011:000474.1111:01942
01943:-00003:-00028:+00021:000474.1111:01943
01944:-00028:-00037:-00005:000474.1111:01944
01945:-00030:-00013:+00005:000474.1111:01945
01946:-00040:-00021:-00001:000474.1111:01946
01947:-00042:+00006:-00002:000474.1111:01947
01948:-00056:+00005:+00015:000474.1111:01948
01949:-00031:+00001:+00011:000474.1111:01949
01950:-00060:+00009:-00002:000474.1111:01950
01951:-00073:+00016:-00006:000474.1111:01951
01952:-00064:+00029:+00005:000474.1111:01952
01953:-00065:+00028:+00022:000474.1111:01953
01954:-00078:+00030:+00024:000474.1111:01954
01955:-00084:+00040:+00021:000474.1111:01955
01956:-00065:+00047:-00003:000474.1111:01956
01957:-00085:+00045:+00024:000474.1111:01957
01958:-00061:+00041:-00001:000474.1111:01958
01959:-00069:+00065:+00002:000474.1111:01959
01960:-00046:+00066:-00001:000474.1111:01960
01961:-00055:+00054:+00002:000474.1111:01961
01962:-00041:+00064:+00004:000474.1111:01962
01963:-00039:+00048:-00016:000474.1111:01963
01964:-00019:+00049:-00028:000474.1111:01964
01965:-00015:+00026:-00004:000474.1111:01965
01966:-00028:+00035:-00003:000474.1111:01966
01967:-00029:+00013:+00009:000474.1111:01967
01968:-00001:+00010:-00003:000474.1111:01968
01969:-00020:+00018:-00003:000474.1111:01969
01970:-00038:-00003:+00018:000474.1111:01970
01971:-00040:-00017:+00025:000474.1111:01971
01972:-00041:-00017:+00020:000474.1111:01972
01973:-00055:-00009:+00002:000474.1111:01973
01974:-00031:-00031:+00013:000474.1111:01974
01975:-00035:-00022:+00020:000474.1111:01975
01976:-00032:-00049:-00003:000474.1111:01976
01977:-00035:-00039:-00002:000474.1111:01977
01978:-00022:-00052:+00013:000474.1111:01978
01979:-00019:-00043:+00012:000474.1111:01979
01980:-00026:-00062:+00024:000474.1111:01980
01981:-00025:-00060:+00019:000476.7244:01981
01982:-00029:-00040:+00021:000476.7244:01982
01983:+00000:-00039:+00020:000476.7244:01983
01984:-00014:-00046:+00016:000476.7244:01984
01985:+00016:-00025:+00021:000476.7244:01985
01986:+00012:-00034:+00012:000476.7244:01986
01987:+00008:-00019:+00019:000476.7244:01987
01988:+00001:+00007:+00002:000476.7244:01988
01989:+00002:-00005:+00006:000476.7244:01989
01990:+00013:-00004:+00020:000476.7244:01990
01991:+00009:+00013:+00014:000476.7244:01991
01992:-00013:+00038:+00001:000476.7244:01992
01993:-00025:+00030:+00020:000476.7244:01993
01994:-00028:+00048:+00009:000476.7244:01994
01995:-00016:+00047:-00001:000476.7244:01995
01996:-00039:+00054:+00020:000476.7244:01996
01997:-00042:+00044:+00013:000476.7244:01997
01998:-00031:+00046:+00020:000476.7244:01998
01999:-00032:+00044:+00020:000476.7244:01999
02000:-00036:+00044:+00022:000476.7244:02000
02001:-00057:+00040:+00000:000476.7244:02001
02002:-00037:+00048:+00006:000476.7244:02002
02003:-00033:+00029:+00019:000476.7244:02003
02004:-00045:+00037:-00004:000476.7244:02004
02005:-00038:+00029:+00014:000476.7244:02005
02006:-00005:+00029:-00004:000476.7244:02006
02007:-00029:+00026:+00011:000476.7244:02007
02008:-00014:+00013:-00001:000476.7244:02008
02009:+00000:+00033:+00020:000476.7244:02009
02010:+00002:+00012:+00022:000476.7244:02010
02011:+00013:+00021:+00012:000476.7244:02011
02012:+00003:-00002:+00020:000476.7244:02012
02013:+00018:-00006:+00021:000476.7244:02013
02014:+00016:-00020:+00001:000476.7244:02014
02015:+00029:+00001:+00019:000476.7244:02015
02016:+00017:-00030:+00018:000476.7244:02016
02017:+00022:-00034:+00016:000476.7244:02017
02018:+00017:-00049:+00009:000476.7244:02018
02019:+00018:-00037:-00003:000476.7244:02019
02020:+00019:-00026:+00008:000476.7244:02020
02021:+00004:-00027:+00009:000476.7244:02021
02022:+00006:-00026:+00011:000484.4957:02022
02023:+00008:-00036:+00032:000484.4957:02023
02024:+00010:-00035:+00025:000484.4957:02024
02025:+00011:-00032:+00010:000484.4957:02025
02026:-00007:-00007:+00021:000484.4957:02026
02027:-00007:-00016:-00009:000484.4957:02027
02028:-00029:-00022:-00019:000484.4957:02028
02029:-00039:-00004:-00006:000484.4957:02029
02030:-00021:+00005:-00007:000484.4957:02030
02031:-00059:+00007:-00023:000484.4957:02031
02032:-00041:-00001:+00023:000484.4957:02032
02033:-00040:+00017:-00005:000484.4957:02033
02034:-00042:-00001:-00015:000484.4957:02034
02035:-00023:+00013:-00005:000484.4957:02035
02036:-00024:+00034:+00007:000484.4957:02036
02037:-00001:+00027:-00027:000484.4957:02037
02038:-00001:+00026:-00014:000484.4957:02038
02039:+00010:+00052:-00014:000484.4957:02039
02040:-00012:+00029:-00007:000484.4957:02040
02041:-00009:+00030:-00034:000484.4957:02041
02042:+00011:+00030:-00009:000484.4957:02042
02043:+00011:+00025:-00029:000484.4957:02043
02044:-00011:+00031:+00010:000484.4957:02044
02045:+00013:+00037:+00019:000484.4957:02045
02046:-00013:+00025:-00013:000484.4957:02046
02047:-00002:+00012:-00031:000484.4957:02047
02048:-00027:+00013:-00019:000484.4957:02048
02049:-00018:+00023:+00005:000484.4957:02049
02050:-00042:+00011:-00026:000484.4957:02050
02051:-00031:+00024:-00011:000484.4957:02051
02052:-00032:+00014:-00008:000484.4957:02052
02053:-00056:+00001:-00028:000484.4957:02053
02054:-00053:+00018:-00006:000484.4957:02054
02055:-00058:+00000:-00016:000484.4957:02055
02056:-00035:-00006:-00030:000484.4957:02056
02057:-00036:+00003:-00009:000484.4957:02057
02058:-00041:-00005:-00008:000484.4957:02058
02059:-00043:+00006:-00030:000533.9190:02059
02060:-00021:+00001:-00015:000533.9190:02060
02061:-00018:-00016:+00024:000533.9190:02061
02062:-00006:+00008:+00005:000533.9190:02062
02063:-00018:-00005:-00018:000533.9190:02063
02064:-00011:-00005:+00004:000533.9190:02064
02065:-00030:+00007:-00015:000533.9190:02065
02066:-00024:+00001:-00005:000533.9190:02066
02067:+00000:+00001:+00013:000533.9190:02067
02068:-00004:-00005:-00002:000533.9190:02068
02069:-00029:-00005:-00010:000533.9190:02069
02070:-00026:-00005:-00007:000533.9190:02070
02071:-00023:+00016:+00010:000533.9190:02071
02072:-00026:+00006:+00010:000533.9190:02072
02073:-00019:+00005:+00006:000533.9190:02073
02074:-00024:-00004:+00010:000533.9190:02074
02075:-00022:-00005:-00017:000533.9190:02075
02076:-00022:-00006:+00025:000533.9190:02076
02077:-00016:-00001:+00010:000533.9190:02077
02078:-00022:-00006:-00014:000533.9190:02078
02079:-00016:-00003:-00018:000533.9190:02079
02080:-00017:+00000:+00035:000533.9190:02080
02081:-00020:-00001:+00002:000533.9190:02081
02082:-00032:+00009:+00009:000533.9190:02082
02083:-00022:-00001:-00013:000533.9190:02083
02084:-00039:+00019:+00006:000533.9190:02084
02085:-00018:+00000:-00028:000533.9190:02085
02086:-00018:-00001:+00001:000533.9190:02086
02087:-00040:+00019:+00022:000533.9190:02087
02088:-00031:+00016:+00022:000533.9190:02088
02089:-00020:+00019:-00005:000533.9190:02089
02090:-00022:+00019:-00002:000533.9190:02090
02091:-00015:+00017:-00003:000533.9190:02091
02092:-00038:+00018:-00001:000533.9190:02092
02093:-00026:+00017:-00003:000533.9190:02093
02094:-00020:+00000:+00010:000577.5374:02094
02095:-00021:+00017:-00015:000577.5374:02095
02096:-00042:+00022:-00001:000577.5374:02096
02097:-00038:+00019:+00018:000577.5374:02097
02098:-00037:+00022:+00019:000577.5374:02098
02099:-00041:+00021:+00007:000577.5374:02099
02100:-00030:+00014:+00011:000577.5374:02100
02101:-00044:+00012:+00013:000577.5374:02101
02102:-00032:+00018:+00025:000577.5374:02102
02103:-00020:+00018:+00011:000577.5374:02103
02104:-00020:+00009:-00002:000577.5374:02104
02105:-00021:+00019:-00018:000577.5374:02105
02106:-00018:+00012:+00010:000577.5374:02106
02107:-00039:+00011:+00023:000577.5374:02107
02108:-00017:+00020:-00001:000577.5374:02108
02109:-00020:+00000:+00022:000577.5374:02109
02110:-00026:+00016:+00008:000577.5374:02110
02111:-00017:-00001:+00020:000577.5374:02111
02112:-00021:+00017:+00035:000577.5374:02112
02113:-00016:-00005:+00041:000577.5374:02113
02114:-00016:-00003:-00015:000577.5374:02114
02115:-00030:-00003:-00004:000577.5374:02115
02116:-00029:+00008:+00002:000577.5374:02116
02117:-00030:-00005:+00025:000577.5374:02117
02118:-00016:-00005:+00033:000577.5374:02118
02119:-00018:+00005:+00031:000577.5374:02119
02120:-00030:+00002:+00011:000577.5374:02120
02121:-00043:-00020:+00023:000577.5374:02121
02122:-00017:+00005:+00015:000577.5374:02122
02123:-00015:-00015:+00015:000577.5374:02123
02124:-00020:+00002:-00017:000577.5374:02124
02125:-00026:+00008:+00006:000577.5374:02125
02126:-00020:+00002:+00009:000577.5374:02126
02127:-00023:-00005:-00013:000577.5374:02127
02128:-00024:-00004:+00025:000577.6604:02128
02129:-00003:+00018:+00024:000577.6604:02129
02130:-00026:-00002:+00025:000577.6604:02130
02131:-00025:-00004:-00001:000577.6604:02131
02132:-00016:+00000:+00037:000577.6604:02132
02133:-00029:+00024:-00001:000577.6604:02133
02134:-00016:+00022:+00011:000577.6604:02134
02135:-00029:+00022:-00016:000577.6604:02135
02136:-00034:+00014:+00004:000577.6604:02136
02137:-00019:+00033:+00006:000577.6604:02137
02138:-00039:+00019:+00034:000577.6604:02138
02139:-00041:+00020:+00020:000577.6604:02139
02140:-00033:+00017:+00034:000577.6604:02140
02141:-00020:+00012:+00022:000577.6604:02141
02142:-00039:+00019:-00002:000577.6604:02142
02143:-00021:-00004:-00001:000577.6604:02143
02144:-00030:+00017:+00021:000577.6604:02144
02145:-00027:-00003:+00001:000577.6604:02145
02146:-00024:+00015:+00008:000577.6604:02146
02147:-00001:-00001:+00011:000577.6604:02147
02148:-00011:-00002:+00008:000577.6604:02148
02149:-00014:+00000:-00005:000577.6604:02149
02150:-00014:+00019:+00020:000577.6604:02150
02151:-00011:+00017:+00025:000577.6604:02151
02152:+00000:-00004:-00019:000577.6604:02152
02153:-00002:+00000:-00004:000577.6604:02153
02154:-00001:+00018:-00001:000577.6604:02154
02155:-00020:-00005:-00018:000577.6604:02155
02156:-00001:+00007:-00020:000577.6604:02156
02157:-00014:-00004:-00003:000577.6604:02157
02158:-00023:-00017:-00002:000577.6604:02158
02159:-00004:-00004:+00001:000577.6604:02159
02160:-00005:-00003:+00000:000577.6604:02160
02161:-00028:+00007:-00013:000577.6604:02161
02162:-00005:+00007:+00007:000577.6604:02162
02163:-00005:+00004:+00009:000580.1658:02163
02164:-00016:+00006:+00000:000580.1658:02164
02165:-00030:-00020:-00019:000580.1658:02165
02166:-00026:-00006:-00013:000580.1658:02166
02167:-00025:+00006:-00013:000580.1658:02167
02168:-00016:-00018:-00017:000580.1658:02168
02169:-00006:-00016:-00020:000580.1658:02169
02170:-00005:+00008:-00007:000580.1658:02170
02171:-00024:+00002:-00029:000580.1658:02171
02172:-00007:-00002:-00017:000580.1658:02172
02173:-00016:+00001:-00015:000580.1658:02173
02174:-00043:+00002:-00016:000580.1658:02174
02175:-00039:+00004:-00002:000580.1658:02175
02176:-00019:-00002:-00017:000580.1658:02176
02177:-00021:+00004:-00009:000580.1658:02177
02178:-00020:+00017:-00020:000580.1658:02178
02179:-00028:+00023:-00001:000580.1658:02179
02180:-00018:+00017:-00018:000580.1658:02180
02181:-00019:+00019:-00032:000580.1658:02181
02182:-00029:+00012:-00010:000580.1658:02182
02183:-00026:+00022:-00015:000580.1658:02183
02184:-00015:+00022:-00010:000580.1658:02184
02185:-00016:+00009:+00003:000580.1658:02185
02186:-00026:+00035:-00013:000580.1658:02186
02187:-00025:+00011:+00005:000580.1658:02187
02188:-00004:+00016:-00011:000580.1658:02188
02189:-00004:+00016:-00005:000580.1658:02189
02190:-00005:+00012:-00014:000580.1658:02190
02191:-00023:+00016:-00006:000580.1658:02191
02192:-00006:+00033:-00015:000580.1658:02192
02193:-00030:+00023:-00006:000580.1658:02193
02194:-00029:+00009:-00004:000580.1658:02194
02195:-00016:+00011:+00004:000620.5207:02195
02196:-00029:+00009:-00014:000620.5207:02196
02197:-00019:+00017:-00005:000620.5207:02197
02198:-00028:-00003:-00002:000620.5207:02198
02199:-00017:-00002:+00009:000620.5207:02199
02200:-00023:+00008:-00009:000620.5207:02200
02201:-00030:+00003:-00008:000620.5207:02201
02202:-00022:+00005:-00016:000620.5207:02202
02203:-00019:-00011:-00007:000620.5207:02203
02204:-00029:-00021:+00010:000620.5207:02204
02205:-00026:-00015:+00009:000620.5207:02205
02206:-00005:-00010:+00006:000620.5207:02206
02207:-00013:-00010:-00014:000620.5207:02207
02208:-00014:-00021:-00003:000620.5207:02208
02209:-00014:-00020:-00013:000620.5207:02209
02210:-00011:+00001:-00002:000620.5207:02210
02211:-00011:+00008:+00010:000620.5207:02211
02212:-00024:-00014:-00004:000620.5207:02212
02213:-00004:+00006:+00001:000620.5207:02213
02214:-00005:+00000:+00014:000620.5207:02214
02215:-00023:+00019:+00010:000620.5207:02215
02216:-00021:+00010:+00000:000620.5207:02216
02217:-00025:+00011:+00001:000620.5207:02217
02218:-00015:+00012:-00004:000620.5207:02218
02219:-00027:+00037:-00018:000620.5207:02219
02220:-00027:+00028:+00004:000620.5207:02220
02221:-00023:+00031:+00009:000620.5207:02221
02222:-00015:+00047:-00005:000620.5207:02222
02223:-00030:+00030:+00009:000620.5207:02223
02224:-00017:+00030:-00005:000620.5207:02224
02225:-00030:+00026:-00004:000620.5207:02225
02226:-00007:+00054:-00002:000649.9301:02226
02227:-00028:+00030:+00037:000649.9301:02227
02228:-00028:+00030:+00020:000649.9301:02228
02229:-00005:+00029:+00024:000649.9301:02229
02230:-00001:+00026:+00025:000649.9301:02230
02231:-00003:+00027:+00008:000649.9301:02231
02232:-00023:+00026:-00007:000649.9301:02232
02233:-00007:+00037:+00002:000649.9301:02233
02234:-00006:+00012:-00005:000649.9301:02234
02235:-00018:+00022:+00019:000649.9301:02235
02236:-00026:+00019:+00002:000649.9301:02236
02237:-00004:-00007:-00002:000649.9301:02237
02238:-00001:-00003:-00009:000649.9301:02238
02239:-00024:+00016:+00019:000649.9301:02239
02240:-00005:+00018:+00026:000649.9301:02240
02241:-00006:-00002:+00000:000649.9301:02241
02242:-00014:-00006:+00021:000649.9301:02242
02243:+00001:+00017:+00001:000649.9301:02243
02244:-00003:+00005:+00021:000649.9301:02244
02245:-00004:+00007:+00002:000649.9301:02245
02246:+00000:-00005:+00014:000649.9301:02246
02247:-00027:-00006:+00020:000649.9301:02247
02248:-00023:+00006:+00002:000649.9301:02248
02249:-00006:-00004:+00008:000649.9301:02249
02250:-00005:+00020:+00000:000649.9301:02250
02251:-00016:+00023:-00009:000649.9301:02251
02252:-00023:+00020:+00002:000649.9301:02252
02253:-00005:+00011:+00025:000649.9301:02253
02254:-00018:+00021:+00037:000649.9301:02254
02255:-00002:+00014:-00002:000649.9301:02255
02256:-00005:+00037:+00008:000662.0401:02256
02257:-00005:+00012:-00007:000662.0401:02257
02258:-00006:+00032:+00011:000662.0401:02258
02259:-00001:+00035:-00003:000662.0401:02259
02260:-00006:+00025:+00010:000662.0401:02260
02261:-00007:+00034:+00019:000662.0401:02261
02262:-00006:+00026:+00010:000662.0401:02262
02263:-00028:+00013:+00007:000662.0401:02263
02264:-00029:+00025:+00021:000662.0401:02264
02265:-00025:+00015:+00040:000662.0401:02265
02266:-00019:+00033:+00002:000662.0401:02266
02267:-00041:+00021:+00018:000662.0401:02267
02268:-00039:+00032:+00007:000662.0401:02268
02269:-00022:+00033:-00015:000662.0401:02269
02270:-00042:+00012:-00030:000662.0401:02270
02271:-00045:+00022:+00010:000662.0401:02271
02272:-00045:+00020:+00010:000662.0401:02272
02273:-00039:+00016:-00003:000662.0401:02273
02274:-00029:+00010:+00010:000662.0401:02274
02275:-00030:-00002:-00005:000662.0401:02275
02276:-00018:+00017:-00033:000662.0401:02276
02277:-00029:+00000:+00000:000662.0401:02277
02278:-00004:-00004:+00005:000662.0401:02278
02279:-00005:+00017:+00019:000662.0401:02279
02280:-00004:-00005:-00001:000662.0401:02280
02281:-00007:-00003:+00026:000662.0401:02281
02282:-00005:+00006:+00037:000662.0401:02282
02283:-00027:+00000:+00007:000662.0401:02283
02284:+00009:-00004:-00004:000662.0401:02284
02285:-00002:-00005:-00031:000692.0446:02285
02286:-00027:-00005:-00018:000692.0446:02286
02287:-00025:-00005:-00004:000692.0446:02287
02288:-00024:-00006:-00033:000692.0446:02288
02289:-00020:-00003:-00034:000692.0446:02289
02290:-00030:-00004:-00020:000692.0446:02290
02291:-00019:-00006:-00016:000692.0446:02291
02292:-00022:-00005:-00019:000692.0446:02292
02293:-00026:-00001:-00013:000692.0446:02293
02294:-00023:-00002:-00001:000692.0446:02294
02295:-00023:-00002:-00012:000692.0446:02295
02296:+00000:+00000:+00012:000692.0446:02296
02297:-00001:+00023:-00016:000692.0446:02297
02298:-00004:-00001:-00007:000692.0446:02298
02299:-00005:+00001:+00019:000692.0446:02299
02300:-00013:-00002:+00018:000692.0446:02300
02301:-00002:+00009:-00034:000692.0446:02301
02302:-00005:+00018:-00024:000692.0446:02302
02303:-00014:+00023:-00015:000692.0446:02303
02304:+00000:+00014:+00008:000692.0446:02304
02305:-00003:+00023:-00028:000692.0446:02305
02306:-00023:+00023:+00007:000692.0446:02306
02307:-00028:+00022:+00007:000692.0446:02307
02308:-00032:+00024:-00004:000692.0446:02308
02309:-00018:+00024:-00008:000692.0446:02309
02310:-00041:+00009:-00009:000692.0446:02310
02311:-00022:+00019:-00010:000692.0446:02311
02312:-00033:+00001:-00018:000692.0446:02312
02313:-00004:+00020:-00005:000709.4954:02313
02314:-00022:+00000:-00020:000709.4954:02314
02315:-00002:+00023:-00028:000709.4954:02315
02316:-00028:+00019:+00004:000709.4954:02316
02317:-00013:+00018:+00018:000709.4954:02317
02318:+00000:+00000:-00015:000709.4954:02318
02319:-00009:+00010:-00015:000709.4954:02319
02320:-00013:+00021:+00009:000709.4954:02320
02321:-00010:-00001:+00009:000709.4954:02321
02322:+00015:+00012:-00020:000709.4954:02322
02323:+00016:+00035:-00007:000709.4954:02323
02324:+00015:+00012:+00006:000709.4954:02324
02325:-00010:+00012:-00017:000709.4954:02325
02326:-00002:+00011:-00011:000709.4954:02326
02327:-00013:+00009:-00017:000709.4954:02327
02328:-00007:+00010:-00031:000709.4954:02328
02329:-00015:+00022:+00003:000709.4954:02329
02330:-00023:+00012:-00019:000709.4954:02330
02331:-00038:+00020:-00014:000709.4954:02331
02332:-00017:+00020:+00019:000709.4954:02332
02333:-00021:-00002:+00037:000709.4954:02333
02334:-00022:+00019:-00020:000709.4954:02334
02335:-00043:+00000:-00014:000709.4954:02335
02336:-00019:-00001:-00017:000709.4954:02336
02337:-00058:+00006:-00017:000709.4954:02337
02338:-00038:-00003:-00006:000709.4954:02338
02339:-00019:-00006:+00004:000709.4954:02339
02340:-00025:+00003:+00007:000709.4954:02340
02341:-00007:+00008:+00020:000719.8704:02341
02342:+00000:+00001:+00026:000719.8704:02342
02343:-00003:-00017:-00001:000719.8704:02343
02344:-00001:+00001:-00002:000719.8704:02344
02345:-00006:+00002:-00004:000719.8704:02345
02346:+00000:-00007:+00020:000719.8704:02346
02347:-00013:+00016:-00014:000719.8704:02347
02348:-00013:+00020:+00013:000719.8704:02348
02349:-00005:+00001:+00014:000719.8704:02349
02350:-00024:-00004:+00000:000719.8704:02350
02351:-00025:+00001:-00019:000719.8704:02351
02352:-00016:-00001:+00008:000719.8704:02352
02353:-00021:+00019:-00007:000719.8704:02353
02354:-00018:+00020:-00014:000719.8704:02354
02355:-00024:+00010:-00007:000719.8704:02355
02356:-00043:+00013:+00007:000719.8704:02356
02357:-00016:+00017:-00002:000719.8704:02357
02358:-00018:+00035:+00011:000719.8704:02358
02359:-00015:+00022:-00002:000719.8704:02359
02360:-00015:+00024:+00010:000719.8704:02360
02361:-00020:+00032:+00003:000719.8704:02361
02362:-00021:+00033:-00041:000719.8704:02362
02363:-00016:+00035:-00037:000719.8704:02363
02364:-00005:+00024:-00022:000719.8704:02364
02365:-00002:+00013:+00007:000719.8704:02365
02366:-00003:+00010:+00041:000719.8704:02366
02367:-00027:-00002:+00071:000719.8704:02367
02368:-00028:+00000:+00038:000737.1192:02368
02369:-00022:-00003:-00010:000737.1192:02369
02370:-00005:-00001:-00045:000737.1192:02370
02371:-00025:+00019:-00048:000737.1192:02371
02372:-00005:-00006:+00021:000737.1192:02372
02373:-00001:+00009:+00052:000737.1192:02373
02374:-00011:-00015:+00035:000737.1192:02374
02375:-00007:-00009:+00019:000737.1192:02375
02376:-00014:-00014:+00012:000737.1192:02376
02377:-00005:-00031:+00035:000737.1192:02377
02378:-00004:-00047:+00039:000737.1192:02378
02379:+00011:-00046:+00024:000737.1192:02379
02380:+00007:-00036:+00033:000737.1192:02380
02381:+00007:-00027:+00045:000737.1192:02381
02382:+00007:-00023:+00066:000737.1192:02382
02383:+00017:-00046:+00029:000737.1192:02383
02384:+00027:-00024:+00031:000737.1192:02384
02385:+00025:-00027:+00026:000737.1192:02385
02386:+00031:-00046:+00050:000737.1192:02386
02387:+00041:-00028:+00050:000737.1192:02387
02388:+00037:-00032:+00053:000737.1192:02388
02389:+00051:-00032:+00065:000737.1192:02389
02390:+00060:-00016:+00080:000737.1192:02390
02391:+00038:+00003:+00061:000737.1192:02391
02392:+00047:+00019:+00067:000737.1192:02392
02393:+00041:+00016:+00029:000737.1192:02393
02394:+00029:+00038:+00034:000737.1192:02394
02395:+00009:+00015:+00016:000749.6129:02395
02396:-00007:+00036:-00015:000749.6129:02396
02397:-00040:+00035:+00005:000749.6129:02397
02398:-00030:+00036:+00000:000749.6129:02398
02399:-00043:+00039:+00002:000749.6129:02399
02400:-00035:+00032:+00000:000749.6129:02400
02401:-00036:+00038:+00024:000749.6129:02401
02402:-00041:+00034:+00009:000749.6129:02402
02403:-00032:+00014:-00043:000749.6129:02403
02404:-00026:+00015:-00007:000749.6129:02404
02405:-00002:+00037:-00009:000749.6129:02405
02406:-00013:+00011:-00019:000749.6129:02406
02407:+00025:+00033:-00032:000749.6129:02407
02408:+00030:+00012:-00157:000749.6129:02408
02409:+00039:+00017:-00139:000749.6129:02409
02410:+00112:+00024:+00212:000749.6129:02410
02411:+00165:-00002:+00163:000749.6129:02411
02412:+00067:-00005:-00077:000749.6129:02412
02413:+00169:-00010:-00070:000749.6129:02413
02414:+00172:+00002:+00069:000749.6129:02414
02415:+00060:-00063:-00043:000749.6129:02415
02416:+00077:-00023:+00095:000749.6129:02416
02417:+00033:-00043:+00111:000749.6129:02417
02418:+00034:+00008:-00111:000749.6129:02418
02419:+00025:-00049:-00100:000749.6129:02419
02420:+00004:+00022:-00060:000749.6129:02420
02421:-00045:-00008:-00006:000749.6129:02421
02422:-00013:-00020:+00002:000747.3757:02422
02423:+00008:-00047:+00003:000747.3757:02423
02424:-00001:-00024:+00015:000747.3757:02424
02425:-00024:-00062:-00010:000747.3757:02425
02426:-00045:-00042:-00003:000747.3757:02426
02427:-00003:-00064:+00019:000747.3757:02427
02428:-00004:-00067:+00036:000747.3757:02428
02429:+00044:-00061:+00032:000747.3757:02429
02430:+00039:-00062:+00039:000747.3757:02430
02431:+00023:-00055:+00024:000747.3757:02431
02432:+00045:-00044:-00004:000747.3757:02432
02433:+00029:-00050:-00024:000747.3757:02433
02434:+00075:-00039:-00028:000747.3757:02434
02435:+00074:-00051:+00035:000747.3757:02435
02436:+00065:-00048:+00044:000747.3757:02436
02437:+00047:-00029:+00000:000747.3757:02437
02438:+00074:-00022:+00000:000747.3757:02438
02439:+00061:-00008:+00030:000747.3757:02439
02440:+00047:-00002:+00040:000747.3757:02440
02441:+00032:-00001:+00023:000747.3757:02441
02442:+00043:+00028:+00055:000747.3757:02442
02443:+00041:+00027:-00004:000747.3757:02443
02444:+00013:+00028:+00007:000747.3757:02444
02445:+00004:+00051:+00007:000747.3757:02445
02446:+00007:+00040:+00013:000747.3757:02446
02447:+00002:+00049:-00018:000747.3757:02447
02448:+00024:+00049:+00015:000747.3757:02448
02449:+00009:+00048:+00014:000740.5719:02449
02450:+00024:+00049:+00002:000740.5719:02450
02451:+00029:+00030:-00010:000740.5719:02451
02452:+00031:+00043:-00006:000740.5719:02452
02453:+00040:+00033:-00003:000740.5719:02453
02454:+00046:+00039:+00013:000740.5719:02454
02455:+00044:+00025:+00038:000740.5719:02455
02456:+00042:+00047:-00026:000740.5719:02456
02457:+00022:+00025:-00042:000740.5719:02457
02458:+00039:+00042:-00034:000740.5719:02458
02459:+00046:+00024:-00035:000740.5719:02459
02460:+00041:+00030:-00042:000740.5719:02460
02461:+00043:+00039:-00014:000740.5719:02461
02462:+00034:+00010:+00028:000740.5719:02462
02463:+00037:-00002:+00028:000740.5719:02463
02464:+00060:+00018:+00024:000740.5719:02464
02465:+00049:+00019:-00034:000740.5719:02465
02466:+00071:-00001:-00026:000740.5719:02466
02467:+00069:+00005:-00024:000740.5719:02467
02468:+00089:-00015:-00046:000740.5719:02468
02469:+00063:+00003:-00046:000740.5719:02469
02470:+00086:-00010:-00034:000740.5719:02470
02471:+00054:-00011:-00047:000740.5719:02471
02472:+00052:-00028:-00044:000740.5719:02472
02473:+00059:-00024:-00007:000740.5719:02473
02474:+00045:-00046:+00013:000740.5719:02474
02475:+00024:-00023:-00043:000740.5719:02475
02476:+00028:-00027:-00023:000740.5719:02476
02477:+00011:-00031:-00060:000740.5719:02477
02478:-00006:-00018:-00039:000680.0791:02478
02479:-00015:-00007:-00017:000680.0791:02479
02480:-00042:-00004:-00008:000680.0791:02480
02481:-00036:-00018:-00040:000680.0791:02481
02482:-00048:+00018:-00043:000680.0791:02482
02483:-00057:+00011:-00033:000680.0791:02483
02484:-00055:+00018:+00004:000680.0791:02484
02485:-00039:-00004:+00005:000680.0791:02485
02486:-00017:+00022:-00015:000680.0791:02486
02487:-00019:-00003:-00035:000680.0791:02487
02488:-00020:+00017:-00027:000680.0791:02488
02489:-00039:+00017:-00011:000680.0791:02489
02490:-00022:-00003:-00018:000680.0791:02490
02491:-00016:-00002:-00016:000680.0791:02491
02492:-00006:+00019:-00018:000680.0791:02492
02493:-00029:-00003:-00018:000680.0791:02493
02494:-00016:-00005:-00017:000680.0791:02494
02495:-00016:+00007:+00001:000680.0791:02495
02496:-00041:+00008:+00012:000680.0791:02496
02497:-00046:-00014:+00026:000680.0791:02497
02498:-00051:-00018:+00052:000680.0791:02498
02499:-00071:-00015:+00045:000680.0791:02499
02500:-00089:-00021:+00067:000680.0791:02500
02501:-00085:-00020:+00062:000680.0791:02501
02502:-00089:-00012:+00061:000680.0791:02502
02503:-00078:-00014:+00048:000680.0791:02503
02504:-00084:-00031:+00027:000680.0791:02504
02505:-00071:-00023:+00037:000680.0791:02505
02506:-00064:-00037:+00037:000680.0791:02506
02507:-00032:-00032:+00033:000680.0791:02507
02508:-00044:-00013:+00042:000680.0791:02508
02509:-00026:-00012:+00049:000680.0791:02509
02510:-00006:-00013:+00031:000680.0791:02510
02511:-00009:-00024:+00043:000680.0791:02511
02512:-00007:-00031:+00042:000680.0791:02512
02513:-00025:-00036:+00032:000680.0791:02513
02514:-00026:-00013:+00050:000551.3192:02514
02515:-00039:-00035:+00032:000551.3192:02515
02516:-00033:-00032:+00039:000551.3192:02516
02517:-00032:-00037:+00066:000551.3192:02517
02518:-00036:-00031:+00027:000551.3192:02518
02519:-00051:-00022:+00023:000551.3192:02519
02520:-00047:-00033:+00021:000551.3192:02520
02521:-00073:-00012:+00002:000551.3192:02521
02522:-00062:-00036:-00013:000551.3192:02522
02523:-00073:-00012:+00012:000551.3192:02523
02524:-00069:-00014:+00014:000551.3192:02524
02525:-00065:-00021:-00004:000551.3192:02525
02526:-00069:-00018:+00004:000551.3192:02526
02527:-00051:-00018:-00004:000551.3192:02527
02528:-00054:-00007:+00005:000551.3192:02528
02529:-00045:-00006:-00013:000551.3192:02529
02530:-00028:+00017:-00014:000551.3192:02530
02531:-00029:+00000:-00025:000551.3192:02531
02532:-00013:+00015:-00010:000551.3192:02532
02533:+00015:+00016:-00007:000551.3192:02533
02534:+00015:+00039:-00006:000551.3192:02534
02535:+00012:+00027:-00031:000551.3192:02535
02536:+00010:+00051:-00015:000551.3192:02536
02537:-00011:+00027:-00018:000551.3192:02537
02538:-00006:+00052:-00031:000551.3192:02538
02539:-00001:+00042:+00002:000551.3192:02539
02540:-00023:+00040:-00006:000551.3192:02540
02541:-00030:+00031:-00020:000551.3192:02541
02542:-00018:+00044:-00020:000551.3192:02542
02543:-00022:+00052:-00001:000551.3192:02543
02544:-00043:+00049:+00003:000551.3192:02544
02545:-00043:+00040:-00001:000551.3192:02545
02546:-00044:+00049:-00016:000551.3192:02546
02547:-00053:+00031:-00016:000551.3192:02547
02548:-00035:+00048:+00004:000551.3192:02548
02549:-00060:+00031:+00005:000551.3192:02549
02550:-00050:+00036:-00010:000551.3192:02550
02551:-00050:+00035:+00005:000551.3192:02551
02552:-00046:+00015:+00010:000551.3192:02552
02553:-00052:+00009:-00013:000551.3192:02553
02554:-00074:+00000:+00010:000551.3192:02554
02555:-00047:-00001:+00002:000551.3192:02555
02556:-00036:+00003:+00003:000551.3192:02556
02557:-00035:+00004:+00010:000551.3192:02557
02558:-00026:-00016:+00035:000465.1721:02558
02559:-00006:-00022:+00023:000465.1721:02559
02560:-00003:-00021:+00021:000465.1721:02560
02561:+00012:-00032:+00011:000465.1721:02561
02562:+00012:-00027:+00012:000465.1721:02562
02563:+00003:-00024:+00020:000465.1721:02563
02564:+00005:-00045:+00052:000465.1721:02564
02565:+00001:-00051:+00029:000465.1721:02565
02566:+00013:-00028:+00017:000465.1721:02566
02567:-00055:-00062:+00031:000465.1721:02567
02568:+00053:-00060:+00030:000465.1721:02568
02569:-00056:-00075:-00023:000465.1721:02569
02570:+00045:-00026:+00034:000465.1721:02570
02571:-00074:-00058:-00020:000465.1721:02571
02572:+00046:-00009:-00002:000465.1721:02572
02573:-00022:-00041:+00029:000465.1721:02573
02574:+00007:+00002:+00024:000465.1721:02574
02575:-00043:-00026:+00051:000465.1721:02575
02576:+00030:+00008:+00000:000465.1721:02576
02577:-00016:-00033:-00003:000465.1721:02577
02578:-00004:+00019:+00002:000465.1721:02578
02579:-00002:-00017:-00003:000465.1721:02579
02580:+00012:+00037:+00038:000465.1721:02580
02581:-00006:+00009:+00023:000465.1721:02581
02582:-00014:+00033:+00018:000465.1721:02582
02583:-00004:+00015:-00002:000465.1721:02583
02584:+00000:+00034:+00023:000465.1721:02584
02585:-00004:+00038:-00014:000465.1721:02585
02586:+00010:+00042:+00018:000465.1721:02586
02587:-00007:+00046:+00010:000465.1721:02587
02588:-00014:+00078:+00008:000465.1721:02588
02589:-00012:+00060:+00002:000465.1721:02589
02590:-00013:+00074:-00003:000465.1721:02590
02591:-00002:+00070:-00028:000465.1721:02591
02592:-00004:+00083:-00004:000465.1721:02592
02593:-00004:+00058:-00007:000465.1721:02593
02594:-00006:+00068:+00002:000465.1721:02594
02595:-00007:+00065:+00004:000465.1721:02595
02596:+00000:+00052:-00001:000465.1721:02596
02597:+00010:+00039:-00012:000465.1721:02597
02598:+00010:+00038:-00016:000465.1721:02598
02599:-00010:+00017:+00004:000465.1721:02599
02600:-00002:-00001:-00016:000465.1721:02600
02601:+00010:+00007:-00033:000465.1721:02601
02602:+00011:+00001:-00012:000451.9992:02602
02603:-00004:-00010:-00032:000451.9992:02603
02604:-00012:-00009:-00007:000451.9992:02604
02605:-00013:-00011:+00008:000451.9992:02605
02606:-00010:-00013:+00009:000451.9992:02606
02607:-00014:-00018:+00004:000451.9992:02607
02608:-00003:+00001:-00007:000451.9992:02608
02609:-00028:+00003:-00015:000451.9992:02609
02610:-00003:+00008:-00005:000451.9992:02610
02611:-00005:+00006:-00015:000451.9992:02611
02612:-00007:-00002:-00010:000451.9992:02612
02613:-00016:-00005:-00016:000451.9992:02613
02614:-00003:-00004:-00006:000451.9992:02614
02615:-00028:+00018:-00028:000451.9992:02615
02616:-00026:+00013:-00006:000451.9992:02616
02617:-00025:+00037:-00018:000451.9992:02617
02618:-00006:+00039:-00008:000451.9992:02618
02619:-00024:+00027:-00005:000451.9992:02619
02620:-00004:+00028:-00019:000451.9992:02620
02621:-00003:+00031:-00012:000451.9992:02621
02622:-00019:+00026:-00012:000451.9992:02622
02623:-00006:+00038:-00017:000451.9992:02623
02624:-00025:+00034:-00013:000451.9992:02624
02625:-00030:+00032:-00010:000451.9992:02625
02626:-00028:+00032:+00000:000451.9992:02626
02627:-00024:+00012:+00005:000451.9992:02627
02628:-00020:+00010:+00006:000451.9992:02628
02629:-00020:+00013:-00004:000451.9992:02629
02630:-00018:-00003:+00021:000451.9992:02630
02631:-00022:+00019:+00012:000451.9992:02631
02632:-00041:-00005:+00021:000451.9992:02632
02633:-00016:+00005:+00013:000451.9992:02633
02634:-00022:-00016:+00020:000451.9992:02634
02635:-00038:-00010:-00017:000451.9992:02635
02636:-00039:+00005:-00007:000451.9992:02636
02637:-00022:-00021:-00002:000451.9992:02637
02638:-00033:-00022:+00020:000451.9992:02638
02639:-00042:-00021:+00040:000451.9992:02639
02640:-00032:-00020:-00013:000451.9992:02640
02641:-00034:-00019:-00014:000501.2356:02641
02642:-00045:+00003:+00003:000501.2356:02642
02643:-00031:+00007:+00013:000501.2356:02643
02644:-00034:+00004:-00002:000501.2356:02644
02645:-00030:-00002:-00001:000501.2356:02645
02646:-00031:+00001:-00018:000501.2356:02646
02647:-00033:+00020:-00017:000501.2356:02647
02648:-00042:+00021:-00013:000501.2356:02648
02649:-00031:+00011:+00001:000501.2356:02649
02650:-00044:+00024:-00004:000501.2356:02650
02651:-00031:+00015:+00010:000501.2356:02651
02652:-00018:+00033:+00009:000501.2356:02652
02653:-00038:+00034:+00001:000501.2356:02653
02654:-00038:+00010:+00020:000501.2356:02654
02655:-00039:+00028:+00021:000501.2356:02655
02656:-00018:+00039:+00021:000501.2356:02656
02657:-00043:+00033:+00009:000501.2356:02657
02658:-00027:+00038:-00016:000501.2356:02658
02659:-00025:+00031:-00014:000501.2356:02659
02660:-00018:+00030:-00013:000501.2356:02660
02661:-00007:+00011:-00003:000501.2356:02661
02662:-00005:+00033:+00036:000501.2356:02662
02663:-00002:+00011:-00013:000501.2356:02663
02664:-00004:+00001:-00015:000501.2356:02664
02665:-00023:-00004:+00007:000501.2356:02665
02666:-00018:+00004:+00006:000501.2356:02666
02667:-00024:+00005:-00004:000501.2356:02667
02668:-00003:+00005:+00013:000501.2356:02668
02669:-00004:+00002:+00000:000501.2356:02669
02670:-00002:+00005:+00004:000501.2356:02670
02671:-00009:-00021:-00004:000501.2356:02671
02672:-00002:-00020:+00025:000501.2356:02672
02673:-00014:-00009:+00022:000501.2356:02673
02674:-00014:-00017:+00024:000501.2356:02674
02675:-00010:-00010:-00001:000501.2356:02675
02676:-00004:-00020:+00008:000501.2356:02676
02677:-00003:-00020:-00003:000501.2356:02677
02678:-00025:-00018:+00015:000501.2356:02678
02679:-00043:-00022:+00036:000501.2356:02679
02680:-00029:+00005:+00024:000501.2356:02680
02681:-00042:-00014:-00004:000501.2356:02681
02682:-00019:+00005:-00004:000500.2440:02682
02683:-00030:+00008:+00001:000500.2440:02683
02684:-00039:-00006:-00002:000500.2440:02684
02685:-00037:-00003:+00021:000500.2440:02685
02686:-00016:-00005:+00017:000500.2440:02686
02687:-00019:+00016:+00001:000500.2440:02687
02688:-00029:+00009:+00009:000500.2440:02688
02689:-00028:+00020:-00001:000500.2440:02689
02690:+00000:+00020:+00022:000500.2440:02690
02691:-00027:+00012:+00023:000500.2440:02691
02692:-00012:+00021:-00002:000500.2440:02692
02693:-00011:+00032:-00003:000500.2440:02693
02694:-00010:+00032:+00004:000500.2440:02694
02695:-00003:+00016:-00017:000500.2440:02695
02696:-00011:+00016:+00000:000500.2440:02696
02697:-00013:+00011:+00022:000500.2440:02697
02698:+00000:+00016:+00021:000500.2440:02698
02699:-00014:+00033:+00005:000500.2440:02699
02700:-00023:+00013:-00004:000500.2440:02700
02701:-00026:+00013:+00010:000500.2440:02701
02702:-00016:+00024:+00017:000500.2440:02702
02703:-00015:-00001:+00014:000500.2440:02703
02704:-00025:-00002:+00019:000500.2440:02704
02705:-00016:+00007:-00007:000500.2440:02705
02706:-00027:+00004:-00004:000500.2440:02706
02707:-00025:+00002:-00003:000500.2440:02707
02708:-00024:-00020:-00002:000500.2440:02708
02709:-00003:-00007:-00003:000500.2440:02709
02710:-00014:-00021:+00001:000500.2440:02710
02711:+00002:-00021:-00031:000500.2440:02711
02712:+00004:-00015:-00017:000500.2440:02712
02713:+00005:-00010:-00004:000500.2440:02713
02714:+00002:-00022:+00023:000500.2440:02714
02715:+00005:-00007:+00025:000500.2440:02715
02716:+00026:+00002:+00004:000500.2440:02716
02717:+00025:-00012:-00014:000500.2440:02717
02718:+00004:-00010:-00008:000500.2440:02718
02719:+00013:-00018:+00024:000500.2440:02719
02720:+00010:-00020:+00025:000515.5404:02720
02721:-00001:-00016:+00019:000515.5404:02721
02722:-00023:+00004:-00007:000515.5404:02722
02723:-00026:+00009:+00003:000515.5404:02723
02724:-00021:+00002:-00005:000515.5404:02724
02725:-00041:-00020:-00001:000515.5404:02725
02726:-00043:+00008:-00001:000515.5404:02726
02727:-00057:+00007:+00005:000515.5404:02727
02728:-00032:-00006:-00017:000515.5404:02728
02729:-00043:+00019:-00005:000515.5404:02729
02730:-00044:+00000:-00009:000515.5404:02730
02731:-00041:-00001:-00016:000515.5404:02731
02732:-00017:+00019:+00006:000515.5404:02732
02733:-00020:+00001:-00009:000515.5404:02733
02734:-00026:+00022:-00021:000515.5404:02734
02735:-00003:+00014:-00017:000515.5404:02735
02736:-00001:+00016:+00008:000515.5404:02736
02737:-00002:+00011:+00010:000515.5404:02737
02738:+00010:+00016:+00010:000515.5404:02738
02739:+00009:+00032:+00010:000515.5404:02739
02740:+00003:+00034:-00005:000515.5404:02740
02741:+00011:+00029:-00007:000515.5404:02741
02742:+00009:+00028:-00014:000515.5404:02742
02743:-00011:+00025:-00020:000515.5404:02743
02744:-00012:+00026:-00015:000515.5404:02744
02745:-00003:+00033:-00016:000515.5404:02745
02746:-00018:+00013:+00007:000515.5404:02746
02747:-00028:+00010:+00004:000515.5404:02747
02748:-00040:+00021:-00003:000515.5404:02748
02749:-00044:+00023:-00011:000515.5404:02749
02750:-00035:+00014:-00013:000515.5404:02750
02751:-00045:+00014:+00004:000515.5404:02751
02752:-00058:+00017:-00003:000515.5404:02752
02753:-00031:-00001:-00002:000515.5404:02753
02754:-00031:+00024:+00002:000515.5404:02754
02755:-00021:-00006:-00011:000515.5404:02755
02756:-00029:+00006:-00013:000550.8188:02756
02757:-00003:-00006:+00025:000550.8188:02757
02758:+00001:-00006:-00001:000550.8188:02758
02759:-00001:-00018:+00007:000550.8188:02759
02760:-00010:-00015:+00007:000550.8188:02760
02761:+00009:-00021:+00006:000550.8188:02761
02762:-00009:+00003:-00016:000550.8188:02762
02763:-00007:-00017:+00020:000550.8188:02763
02764:+00009:+00003:+00020:000550.8188:02764
02765:-00005:-00007:-00001:000550.8188:02765
02766:-00012:+00004:-00002:000550.8188:02766
02767:-00007:-00020:+00020:000550.8188:02767
02768:-00017:-00016:-00004:000550.8188:02768
02769:-00017:-00018:+00023:000550.8188:02769
02770:-00029:-00018:+00020:000550.8188:02770
02771:-00045:+00004:+00018:000550.8188:02771
02772:-00041:+00003:+00000:000550.8188:02772
02773:-00041:-00002:-00002:000550.8188:02773
02774:-00045:+00008:-00016:000550.8188:02774
02775:-00045:-00005:+00005:000550.8188:02775
02776:-00042:+00017:+00008:000550.8188:02776
02777:-00044:+00021:+00023:000550.8188:02777
02778:-00043:-00002:+00020:000550.8188:02778
02779:-00045:+00014:-00004:000550.8188:02779
02780:-00020:+00032:+00008:000550.8188:02780
02781:-00038:+00036:-00015:000550.8188:02781
02782:-00028:+00026:+00020:000550.8188:02782
02783:-00028:+00034:-00003:000550.8188:02783
02784:-00030:+00027:+00019:000550.8188:02784
02785:-00020:+00030:-00001:000550.8188:02785
02786:-00029:+00039:+00002:000550.8188:02786
02787:-00029:+00030:+00004:000550.8188:02787
02788:-00028:+00024:+00001:000550.8188:02788
02789:-00028:+00030:+00019:000550.8188:02789
02790:-00030:+00027:+00000:000550.8188:02790
02791:-00043:+00030:+00008:000585.2546:02791
02792:-00040:+00026:+00021:000585.2546:02792
02793:-00040:+00029:+00008:000585.2546:02793
02794:-00034:+00035:+00002:000585.2546:02794
02795:-00042:+00015:+00008:000585.2546:02795
02796:-00032:+00023:-00009:000585.2546:02796
02797:-00045:+00007:-00035:000585.2546:02797
02798:-00040:+00005:+00002:000585.2546:02798
02799:-00020:+00006:+00025:000585.2546:02799
02800:-00032:-00009:+00003:000585.2546:02800
02801:-00039:-00018:+00005:000585.2546:02801
02802:-00021:-00015:+00009:000585.2546:02802
02803:-00021:-00032:+00009:000585.2546:02803
02804:-00018:-00014:+00024:000585.2546:02804
02805:-00005:-00012:+00029:000585.2546:02805
02806:-00023:-00007:+00021:000585.2546:02806
02807:-00002:-00030:-00005:000585.2546:02807
02808:-00013:-00020:-00001:000585.2546:02808
02809:-00005:-00007:+00023:000585.2546:02809
02810:-00023:-00010:+00005:000585.2546:02810
02811:-00028:-00007:+00024:000585.2546:02811
02812:-00007:+00003:+00001:000585.2546:02812
02813:-00030:-00015:+00020:000585.2546:02813
02814:-00025:+00002:-00001:000585.2546:02814
02815:-00029:-00003:+00001:000585.2546:02815
02816:-00030:-00005:-00009:000585.2546:02816
02817:-00028:+00020:-00019:000585.2546:02817
02818:-00004:+00000:+00007:000585.2546:02818
02819:-00018:+00021:-00005:000585.2546:02819
02820:-00029:+00015:+00001:000585.2546:02820
02821:-00015:+00032:+00006:000585.2546:02821
02822:-00028:+00015:-00001:000585.2546:02822
02823:-00024:+00039:+00009:000585.2546:02823
02824:-00003:+00036:+00022:000585.2546:02824
02825:-00028:+00033:-00002:000587.4418:02825
02826:-00026:+00029:+00021:000587.4418:02826
02827:-00002:+00027:-00004:000587.4418:02827
02828:-00024:+00026:-00019:000587.4418:02828
02829:-00026:+00037:-00031:000587.4418:02829
02830:-00017:+00016:+00018:000587.4418:02830
02831:-00018:+00012:+00000:000587.4418:02831
02832:-00018:+00013:+00003:000587.4418:02832
02833:-00016:+00015:-00015:000587.4418:02833
02834:-00029:+00032:-00003:000587.4418:02834
02835:-00018:-00005:-00008:000587.4418:02835
02836:-00019:+00000:-00004:000587.4418:02836
02837:-00029:-00006:-00005:000587.4418:02837
02838:-00018:-00003:-00033:000587.4418:02838
02839:-00029:+00003:+00025:000587.4418:02839
02840:-00028:-00003:+00020:000587.4418:02840
02841:-00028:-00022:+00014:000587.4418:02841
02842:-00015:-00016:+00004:000587.4418:02842
02843:-00012:-00012:-00002:000587.4418:02843
02844:-00004:-00019:-00014:000587.4418:02844
02845:-00001:-00030:+00006:000587.4418:02845
02846:-00013:+00004:-00005:000587.4418:02846
02847:-00010:-00009:-00004:000587.4418:02847
02848:-00001:-00016:-00014:000587.4418:02848
02849:-00014:+00001:-00001:000587.4418:02849
02850:-00005:+00002:+00009:000587.4418:02850
02851:-00003:-00019:+00000:000587.4418:02851
02852:-00014:+00006:-00017:000587.4418:02852
02853:-00001:+00008:-00016:000587.4418:02853
02854:-00002:-00003:-00014:000587.4418:02854
02855:-00002:+00017:+00024:000587.4418:02855
02856:-00010:+00018:+00019:000587.4418:02856
02857:-00003:+00010:-00012:000587.4418:02857
02858:-00014:+00019:-00015:000587.4418:02858
02859:-00005:+00020:+00013:000589.7124:02859
02860:-00029:+00011:+00019:000589.7124:02860
02861:-00022:+00024:+00019:000589.7124:02861
02862:-00023:+00011:+00007:000589.7124:02862
02863:-00029:+00039:-00016:000589.7124:02863
02864:-00029:+00013:-00035:000589.7124:02864
02865:-00030:+00012:+00006:000589.7124:02865
02866:-00007:+00014:+00006:000589.7124:02866
02867:-00030:+00033:+00007:000589.7124:02867
02868:-00026:+00035:+00004:000589.7124:02868
02869:-00027:+00032:+00004:000589.7124:02869
02870:-00019:+00035:+00008:000589.7124:02870
02871:-00026:+00023:+00009:000589.7124:02871
02872:-00002:+00013:-00007:000589.7124:02872
02873:-00019:+00014:-00044:000589.7124:02873
02874:-00027:+00009:-00007:000589.7124:02874
02875:-00026:+00011:+00007:000589.7124:02875
02876:-00024:+00020:-00008:000589.7124:02876
02877:-00029:+00023:-00034:000589.7124:02877
02878:-00027:+00018:-00014:000589.7124:02878
02879:-00024:+00024:-00003:000589.7124:02879
02880:-00024:+00001:+00023:000589.7124:02880
02881:-00003:-00001:+00008:000589.7124:02881
02882:-00005:-00003:+00009:000589.7124:02882
02883:-00013:-00002:+00004:000589.7124:02883
02884:-00003:+00004:+00009:000589.7124:02884
02885:-00011:-00002:-00005:000589.7124:02885
02886:-00003:-00003:+00008:000589.7124:02886
02887:-00002:+00019:-00019:000589.7124:02887
02888:-00001:-00002:+00005:000589.7124:02888
02889:-00004:-00005:-00005:000589.7124:02889
02890:+00000:-00003:-00003:000589.7124:02890
02891:-00009:+00016:+00007:000630.0845:02891
02892:-00011:+00010:+00021:000630.0845:02892
02893:-00014:+00020:+00005:000630.0845:02893
02894:-00002:+00017:-00005:000630.0845:02894
02895:+00010:+00022:+00005:000630.0845:02895
02896:+00009:+00022:-00017:000630.0845:02896
02897:-00014:+00013:-00029:000630.0845:02897
02898:-00001:+00014:+00008:000630.0845:02898
02899:-00002:+00012:+00000:000630.0845:02899
02900:-00001:+00011:+00010:000630.0845:02900
02901:-00008:+00012:-00002:000630.0845:02901
02902:-00011:+00012:+00019:000630.0845:02902
02903:-00002:+00019:+00005:000630.0845:02903
02904:+00000:+00009:-00017:000630.0845:02904
02905:-00007:+00021:-00019:000630.0845:02905
02906:-00003:+00013:+00010:000630.0845:02906
02907:-00002:+00019:+00009:000630.0845:02907
02908:-00029:+00020:-00002:000630.0845:02908
02909:-00005:+00000:+00010:000630.0845:02909
02910:-00025:-00001:+00007:000630.0845:02910
02911:-00004:+00023:+00001:000630.0845:02911
02912:-00027:+00020:-00019:000630.0845:02912
02913:-00015:-00001:-00016:000630.0845:02913
02914:-00005:+00022:+00007:000630.0845:02914
02915:-00023:+00020:+00034:000630.0845:02915
02916:-00025:+00022:-00015:000630.0845:02916
02917:-00022:+00020:+00024:000630.0845:02917
02918:-00010:-00001:-00016:000630.0845:02918
02919:-00005:-00006:-00002:000630.0845:02919
02920:+00010:+00009:-00018:000669.4788:02920
02921:-00014:+00021:+00005:000669.4788:02921
02922:-00011:+00000:-00009:000669.4788:02922
02923:-00014:+00011:+00009:000669.4788:02923
02924:+00012:+00017:+00024:000669.4788:02924
02925:-00013:-00002:+00002:000669.4788:02925
02926:-00003:+00020:-00017:000669.4788:02926
02927:-00015:+00021:+00025:000669.4788:02927
02928:-00013:+00019:-00015:000669.4788:02928
02929:-00005:-00003:+00005:000669.4788:02929
02930:+00000:+00014:-00004:000669.4788:02930
02931:+00000:+00011:+00025:000669.4788:02931
02932:-00001:+00021:-00011:000669.4788:02932
02933:-00003:+00015:-00002:000669.4788:02933
02934:-00005:+00011:-00004:000669.4788:02934
02935:-00022:+00022:-00015:000669.4788:02935
02936:-00023:+00011:+00012:000669.4788:02936
02937:-00002:+00023:+00020:000669.4788:02937
02938:-00011:+00021:-00014:000669.4788:02938
02939:-00005:+00010:+00006:000669.4788:02939
02940:-00013:+00013:+00011:000669.4788:02940
02941:-00005:+00013:+00023:000669.4788:02941
02942:-00006:+00018:+00005:000669.4788:02942
02943:-00024:+00012:-00004:000669.4788:02943
02944:-00005:+00016:-00005:000669.4788:02944
02945:-00040:+00015:-00017:000669.4788:02945
02946:-00023:+00023:+00016:000669.4788:02946
02947:-00006:+00034:-00001:000669.4788:02947
02948:-00027:+00000:+00021:000669.4788:02948
02949:-00024:+00015:-00002:000694.6998:02949
02950:-00028:+00022:+00023:000694.6998:02950
02951:-00026:+00012:+00009:000694.6998:02951
02952:-00023:+00012:+00005:000694.6998:02952
02953:-00023:+00021:-00001:000694.6998:02953
02954:-00006:+00016:+00005:000694.6998:02954
02955:-00005:+00015:-00016:000694.6998:02955
02956:-00023:+00011:-00001:000694.6998:02956
02957:-00002:+00009:+00009:000694.6998:02957
02958:-00024:+00010:+00011:000694.6998:02958
02959:-00001:+00022:-00001:000694.6998:02959
02960:-00017:+00009:+00025:000694.6998:02960
02961:-00015:+00020:+00009:000694.6998:02961
02962:-00027:+00022:-00018:000694.6998:02962
02963:-00025:+00033:-00019:000694.6998:02963
02964:-00024:+00039:+00009:000694.6998:02964
02965:-00004:+00034:+00005:000694.6998:02965
02966:-00023:+00013:+00016:000694.6998:02966
02967:-00001:+00009:-00014:000694.6998:02967
02968:-00018:+00021:+00005:000694.6998:02968
02969:-00005:+00016:+00007:000694.6998:02969
02970:-00028:+00011:+00005:000694.6998:02970
02971:-00013:+00014:-00033:000694.6998:02971
02972:-00004:+00011:+00004:000694.6998:02972
02973:+00010:+00022:+00000:000694.6998:02973
02974:-00007:+00021:+00024:000694.6998:02974
02975:-00002:+00010:-00006:000694.6998:02975
02976:-00024:+00032:-00002:000694.6998:02976
02977:-00002:+00023:-00011:000727.3811:02977
02978:-00004:+00020:-00007:000727.3811:02978
02979:-00009:+00022:+00020:000727.3811:02979
02980:-00001:+00014:-00017:000727.3811:02980
02981:-00005:+00018:+00003:000727.3811:02981
02982:-00025:+00020:-00014:000727.3811:02982
02983:-00002:+00000:-00005:000727.3811:02983
02984:-00029:+00023:-00023:000727.3811:02984
02985:-00028:+00021:-00018:000727.3811:02985
02986:-00029:+00013:-00005:000727.3811:02986
02987:-00029:+00021:-00018:000727.3811:02987
02988:-00002:+00013:-00012:000727.3811:02988
02989:-00011:+00034:-00015:000727.3811:02989
02990:-00001:+00014:-00029:000727.3811:02990
02991:-00001:+00033:+00009:000727.3811:02991
02992:+00000:+00026:+00007:000727.3811:02992
02993:-00027:+00016:-00019:000727.3811:02993
02994:-00026:+00023:-00007:000727.3811:02994
02995:-00016:+00016:-00003:000727.3811:02995
02996:-00019:+00014:-00018:000727.3811:02996
02997:-00043:+00010:-00016:000727.3811:02997
02998:-00019:+00019:-00017:000727.3811:02998
02999:-00041:+00018:+00010:000727.3811:02999
03000:-00031:-00006:-00018:000727.3811:03000
03001:-00035:-00006:-00017:000727.3811:03001
03002:-00045:-00005:-00016:000727.3811:03002
03003:-00035:-00006:+00004:000727.3811:03003
03004:-00039:-00005:-00030:000738.0560:03004
03005:-00019:+00008:+00008:000738.0560:03005
03006:-00028:-00004:+00009:000738.0560:03006
03007:-00026:+00004:+00020:000738.0560:03007
03008:-00004:+00005:-00004:000738.0560:03008
03009:-00027:+00006:-00019:000738.0560:03009
03010:-00023:-00002:-00025:000738.0560:03010
03011:-00001:-00001:-00029:000738.0560:03011
03012:+00011:+00018:-00017:000738.0560:03012
03013:-00002:+00019:+00002:000738.0560:03013
03014:+00012:+00011:+00011:000738.0560:03014
03015:-00011:+00023:+00023:000738.0560:03015
03016:-00011:+00022:-00018:000738.0560:03016
03017:-00001:+00001:-00011:000738.0560:03017
03018:-00004:+00013:-00020:000738.0560:03018
03019:-00005:+00009:-00010:000738.0560:03019
03020:-00023:+00008:-00013:000738.0560:03020
03021:-00006:+00019:+00023:000738.0560:03021
03022:-00023:-00001:+00003:000738.0560:03022
03023:-00006:+00003:+00000:000738.0560:03023
03024:-00003:-00008:+00052:000738.0560:03024
03025:-00025:-00013:+00043:000738.0560:03025
03026:-00027:-00035:+00055:000738.0560:03026
03027:-00016:-00026:+00053:000738.0560:03027
03028:-00025:-00038:+00056:000738.0560:03028
03029:-00018:-00027:-00077:000738.0560:03029
03030:-00025:-00024:-00067:000738.0560:03030
03031:-00004:-00029:-00028:000741.5980:03031
03032:-00005:-00041:+00048:000741.5980:03032
03033:+00011:-00027:+00097:000741.5980:03033
03034:+00028:-00024:+00152:000741.5980:03034
03035:+00017:-00033:+00107:000741.5980:03035
03036:+00022:-00032:+00058:000741.5980:03036
03037:+00048:+00003:+00037:000741.5980:03037
03038:+00052:+00005:+00034:000741.5980:03038
03039:+00051:-00008:-00001:000741.5980:03039
03040:+00077:+00017:+00017:000741.5980:03040
03041:+00075:-00002:+00040:000741.5980:03041
03042:+00059:+00017:+00002:000741.5980:03042
03043:+00038:+00019:+00021:000741.5980:03043
03044:+00034:+00009:+00021:000741.5980:03044
03045:+00046:+00011:-00003:000741.5980:03045
03046:+00041:+00022:+00049:000741.5980:03046
03047:+00023:+00021:+00076:000741.5980:03047
03048:+00027:+00023:+00033:000741.5980:03048
03049:+00026:+00034:+00014:000741.5980:03049
03050:+00011:+00010:+00013:000741.5980:03050
03051:-00006:+00019:+00007:000741.5980:03051
03052:-00022:-00006:+00008:000741.5980:03052
03053:-00016:+00023:-00018:000741.5980:03053
03054:-00029:+00023:-00044:000741.5980:03054
03055:-00020:+00012:-00043:000741.5980:03055
03056:-00028:+00000:-00054:000741.5980:03056
03057:-00010:+00009:+00065:000755.5680:03057
03058:+00055:-00005:+00009:000755.5680:03058
03059:+00045:+00012:+00042:000755.5680:03059
03060:+00065:+00029:+00136:000755.5680:03060
03061:+00057:-00022:+00055:000755.5680:03061
03062:+00027:+00047:-00198:000755.5680:03062
03063:+00090:+00058:-00067:000755.5680:03063
03064:+00007:+00010:+00005:000755.5680:03064
03065:+00078:+00006:-00015:000755.5680:03065
03066:+00090:-00009:+00045:000755.5680:03066
03067:+00083:+00010:-00030:000755.5680:03067
03068:+00036:-00011:-00067:000755.5680:03068
03069:+00076:+00002:-00054:000755.5680:03069
03070:+00058:-00007:+00002:000755.5680:03070
03071:+00021:+00002:+00000:000755.5680:03071
03072:+00044:-00021:-00046:000755.5680:03072
03073:+00014:-00015:+00027:000755.5680:03073
03074:+00028:-00033:+00064:000755.5680:03074
03075:-00011:-00014:+00040:000755.5680:03075
03076:-00019:-00049:-00007:000755.5680:03076
03077:+00009:-00038:+00028:000755.5680:03077
03078:-00018:-00077:+00037:000755.5680:03078
03079:-00022:-00075:+00041:000755.5680:03079
03080:-00005:-00094:+00036:000755.5680:03080
03081:+00013:-00078:+00009:000755.5680:03081
03082:+00031:-00072:-00031:000755.5680:03082
03083:+00025:-00074:+00002:000755.5680:03083
03084:+00036:-00071:+00034:000753.6746:03084
03085:+00082:-00056:+00021:000753.6746:03085
03086:+00081:-00062:+00019:000753.6746:03086
03087:+00100:-00045:+00036:000753.6746:03087
03088:+00088:-00063:+00059:000753.6746:03088
03089:+00064:-00033:+00034:000753.6746:03089
03090:+00081:-00010:+00002:000753.6746:03090
03091:+00077:+00006:-00030:000753.6746:03091
03092:+00076:+00007:+00067:000753.6746:03092
03093:+00070:+00020:+00046:000753.6746:03093
03094:+00061:+00023:+00023:000753.6746:03094
03095:+00049:+00034:-00003:000753.6746:03095
03096:+00044:+00038:+00054:000753.6746:03096
03097:+00011:+00048:+00017:000753.6746:03097
03098:-00006:+00049:+00019:000753.6746:03098
03099:-00008:+00043:+00001:000753.6746:03099
03100:-00012:+00069:-00027:000753.6746:03100
03101:+00001:+00042:-00043:000753.6746:03101
03102:-00008:+00045:-00007:000753.6746:03102
03103:+00031:+00046:-00002:000753.6746:03103
03104:+00001:+00047:-00017:000753.6746:03104
03105:+00007:+00028:+00025:000753.6746:03105
03106:+00002:+00031:+00011:000753.6746:03106
03107:+00003:+00033:-00017:000753.6746:03107
03108:+00025:+00037:-00038:000753.6746:03108
03109:+00019:+00038:-00044:000753.6746:03109
03110:+00041:+00023:-00030:000753.6746:03110
03111:+00043:+00009:-00017:000729.9234:03111
03112:+00035:+00009:+00010:000729.9234:03112
03113:+00057:+00000:+00008:000729.9234:03113
03114:+00061:+00008:-00015:000729.9234:03114
03115:+00075:+00005:-00002:000729.9234:03115
03116:+00075:-00021:-00020:000729.9234:03116
03117:+00062:-00008:-00056:000729.9234:03117
03118:+00102:+00003:-00038:000729.9234:03118
03119:+00108:-00016:-00013:000729.9234:03119
03120:+00101:-00007:+00007:000729.9234:03120
03121:+00101:+00005:+00008:000729.9234:03121
03122:+00081:+00005:-00019:000729.9234:03122
03123:+00052:-00004:-00108:000729.9234:03123
03124:+00033:-00005:-00065:000729.9234:03124
03125:+00044:-00005:-00046:000729.9234:03125
03126:+00010:+00012:+00004:000729.9234:03126
03127:-00010:-00006:-00021:000729.9234:03127
03128:-00044:+00013:-00046:000729.9234:03128
03129:-00062:+00005:-00054:000729.9234:03129
03130:-00076:-00001:-00011:000729.9234:03130
03131:-00081:+00002:-00014:000729.9234:03131
03132:-00097:+00007:-00008:000729.9234:03132
03133:-00097:-00018:-00029:000729.9234:03133
03134:-00099:+00021:-00046:000729.9234:03134
03135:-00076:+00009:-00036:000729.9234:03135
03136:-00074:+00001:-00043:000729.9234:03136
03137:-00057:+00007:-00016:000729.9234:03137
03138:-00043:+00006:-00032:000729.9234:03138
03139:-00015:-00011:-00045:000729.9234:03139
03140:+00009:-00020:-00051:000729.9234:03140
03141:+00024:-00011:+00006:000729.9234:03141
03142:+00020:-00032:-00018:000640.6104:03142
03143:+00021:-00009:+00020:000640.6104:03143
03144:+00041:-00014:-00001:000640.6104:03144
03145:+00004:-00013:+00005:000640.6104:03145
03146:+00003:-00030:+00025:000640.6104:03146
03147:-00013:-00032:+00031:000640.6104:03147
03148:-00038:-00014:+00025:000640.6104:03148
03149:-00030:-00011:+00001:000640.6104:03149
03150:-00049:-00031:+00038:000640.6104:03150
03151:-00087:-00022:+00053:000640.6104:03151
03152:-00080:-00037:+00061:000640.6104:03152
03153:-00101:-00011:+00028:000640.6104:03153
03154:-00095:-00012:+00060:000640.6104:03154
03155:-00099:-00012:+00020:000640.6104:03155
03156:-00117:+00003:+00073:000640.6104:03156
03157:-00083:-00009:+00045:000640.6104:03157
03158:-00093:-00012:+00076:000640.6104:03158
03159:-00073:-00011:+00052:000640.6104:03159
03160:-00062:-00020:+00066:000640.6104:03160
03161:-00050:-00036:+00010:000640.6104:03161
03162:-00056:-00009:+00027:000640.6104:03162
03163:-00044:-00023:+00016:000640.6104:03163
03164:-00025:-00010:+00047:000640.6104:03164
03165:-00013:-00013:+00029:000640.6104:03165
03166:+00027:+00009:+00063:000640.6104:03166
03167:+00021:-00007:+00032:000640.6104:03167
03168:+00044:+00005:+00029:000640.6104:03168
03169:+00018:-00005:+00049:000640.6104:03169
03170:+00010:-00006:+00041:000640.6104:03170
03171:-00011:-00017:+00040:000640.6104:03171
03172:-00005:-00005:+00015:000640.6104:03172
03173:-00022:-00018:+00025:000640.6104:03173
03174:-00034:+00003:-00004:000640.6104:03174
03175:-00047:-00020:+00031:000640.6104:03175
03176:-00051:-00031:+00007:000640.6104:03176
03177:-00064:-00035:+00006:000640.6104:03177
03178:-00066:-00013:+00004:000640.6104:03178
03179:-00089:-00007:-00013:000538.9550:03179
03180:-00065:-00031:-00034:000538.9550:03180
03181:-00066:-00018:-00019:000538.9550:03181
03182:-00071:-00017:-00015:000538.9550:03182
03183:-00067:-00005:-00020:000538.9550:03183
03184:-00070:-00004:-00019:000538.9550:03184
03185:-00056:+00017:+00002:000538.9550:03185
03186:-00045:+00001:-00009:000538.9550:03186
03187:-00029:+00022:-00019:000538.9550:03187
03188:-00001:+00013:-00007:000538.9550:03188
03189:-00004:+00035:-00023:000538.9550:03189
03190:-00001:+00016:-00011:000538.9550:03190
03191:-00008:+00025:+00004:000538.9550:03191
03192:-00002:+00010:-00004:000538.9550:03192
03193:-00026:+00032:-00016:000538.9550:03193
03194:-00005:+00014:+00003:000538.9550:03194
03195:-00023:+00037:+00004:000538.9550:03195
03196:-00020:+00038:+00009:000538.9550:03196
03197:-00023:+00041:+00021:000538.9550:03197
03198:-00026:+00043:-00001:000538.9550:03198
03199:-00016:+00062:-00030:000538.9550:03199
03200:-00038:+00058:-00022:000538.9550:03200
03201:-00015:+00061:-00060:000538.9550:03201
03202:-00054:+00066:-00065:000538.9550:03202
03203:-00037:+00042:-00008:000538.9550:03203
03204:-00046:+00063:+00020:000538.9550:03204
03205:-00046:+00053:+00000:000538.9550:03205
03206:-00068:+00028:+00023:000538.9550:03206
03207:-00036:+00039:+00018:000538.9550:03207
03208:-00036:+00012:+00021:000538.9550:03208
03209:-00054:+00018:+00009:000538.9550:03209
03210:-00030:+00011:+00003:000538.9550:03210
03211:-00071:-00012:+00036:000538.9550:03211
03212:+00039:-00011:+00103:000538.9550:03212
03213:+00010:-00076:+00016:000538.9550:03213
03214:-00007:-00057:-00003:000538.9550:03214
03215:-00046:-00087:+00017:000538.9550:03215
03216:-00038:-00072:-00035:000538.9550:03216
03217:-00024:-00083:+00036:000538.9550:03217
03218:-00040:-00072:+00035:000538.9550:03218
03219:+00003:-00056:+00036:000538.9550:03219
03220:-00043:-00082:-00018:000538.9550:03220
03221:+00013:-00058:+00040:000538.9550:03221
03222:-00004:-00068:+00044:000467.9080:03222
03223:-00009:-00059:+00038:000467.9080:03223
03224:-00007:-00075:+00080:000467.9080:03224
03225:-00025:-00082:+00047:000467.9080:03225
03226:-00003:-00055:+00024:000467.9080:03226
03227:-00016:-00051:+00021:000467.9080:03227
03228:-00003:-00049:+00002:000467.9080:03228
03229:-00009:-00022:+00006:000467.9080:03229
03230:+00015:+00004:-00002:000467.9080:03230
03231:+00003:+00018:+00012:000467.9080:03231
03232:+00010:+00036:-00017:000467.9080:03232
03233:+00003:+00055:-00001:000467.9080:03233
03234:+00012:+00056:+00025:000467.9080:03234
03235:+00005:+00079:+00002:000467.9080:03235
03236:+00024:+00072:+00027:000467.9080:03236
03237:+00017:+00097:+00052:000467.9080:03237
03238:+00029:+00086:+00023:000467.9080:03238
03239:+00006:+00092:+00020:000467.9080:03239
03240:+00001:+00087:-00016:000467.9080:03240
03241:+00013:+00100:-00014:000467.9080:03241
03242:-00010:+00095:-00028:000467.9080:03242
03243:-00008:+00096:+00003:000467.9080:03243
03244:+00001:+00085:+00007:000467.9080:03244
03245:-00025:+00055:-00014:000467.9080:03245
03246:-00004:+00070:-00009:000467.9080:03246
03247:-00006:+00053:-00022:000467.9080:03247
03248:-00016:+00031:-00039:000467.9080:03248
03249:-00020:+00035:-00008:000467.9080:03249
03250:-00002:+00013:-00004:000467.9080:03250
03251:-00020:-00005:+00014:000467.9080:03251
03252:-00021:-00008:+00021:000467.9080:03252
03253:-00022:-00019:+00011:000467.9080:03253
03254:-00019:-00022:-00023:000467.9080:03254
03255:-00039:-00036:-00010:000467.9080:03255
03256:-00007:-00048:-00013:000467.9080:03256
03257:-00014:-00026:-00002:000467.9080:03257
03258:+00010:-00046:+00007:000467.9080:03258
03259:-00008:-00034:-00032:000467.9080:03259
03260:+00005:-00012:-00023:000467.9080:03260
03261:+00008:-00008:-00043:000467.9080:03261
03262:+00005:-00005:+00005:000467.9080:03262
03263:+00025:+00024:-00016:000467.9080:03263
03264:+00028:+00022:+00010:000467.9080:03264
03265:+00007:+00036:-00007:000467.9080:03265
03266:+00025:+00027:-00022:000453.6820:03266
03267:+00009:+00048:-00037:000453.6820:03267
03268:-00025:+00054:-00024:000453.6820:03268
03269:-00011:+00042:+00000:000453.6820:03269
03270:-00022:+00052:-00002:000453.6820:03270
03271:-00042:+00069:-00029:000453.6820:03271
03272:-00041:+00044:-00017:000453.6820:03272
03273:-00037:+00046:-00029:000453.6820:03273
03274:-00047:+00039:-00004:000453.6820:03274
03275:-00059:+00027:+00010:000453.6820:03275
03276:-00059:-00003:+00013:000453.6820:03276
03277:-00055:+00005:-00015:000453.6820:03277
03278:-00037:-00033:+00004:000453.6820:03278
03279:-00045:-00012:-00009:000453.6820:03279
03280:-00057:-00048:-00009:000453.6820:03280
03281:-00031:-00027:-00031:000453.6820:03281
03282:-00043:-00026:-00018:000453.6820:03282
03283:-00022:-00024:-00015:000453.6820:03283
03284:-00041:-00033:+00020:000453.6820:03284
03285:-00021:-00033:+00014:000453.6820:03285
03286:-00043:-00011:+00001:000453.6820:03286
03287:-00032:-00019:-00017:000453.6820:03287
03288:-00033:-00006:-00002:000453.6820:03288
03289:-00036:+00005:+00035:000453.6820:03289
03290:-00068:+00023:+00022:000453.6820:03290
03291:-00049:+00021:-00018:000453.6820:03291
03292:-00066:+00013:-00019:000453.6820:03292
03293:-00090:+00022:+00006:000453.6820:03293
03294:-00068:+00014:-00005:000453.6820:03294
03295:-00075:+00026:+00018:000453.6820:03295
03296:-00075:+00047:+00017:000453.6820:03296
03297:-00071:+00050:+00000:000453.6820:03297
03298:-00047:+00042:+00004:000453.6820:03298
03299:-00058:+00054:+00009:000453.6820:03299
03300:-00056:+00049:+00004:000453.6820:03300
03301:-00036:+00054:+00025:000453.6820:03301
03302:-00035:+00051:+00002:000453.6820:03302
03303:-00032:+00031:-00006:000453.6820:03303
03304:-00029:+00026:-00013:000453.6820:03304
03305:-00039:+00015:-00014:000453.6820:03305
03306:-00043:+00034:-00020:000453.6820:03306
03307:-00042:+00037:+00009:000490.5922:03307
03308:-00030:-00005:-00002:000490.5922:03308
03309:-00046:-00016:+00010:000490.5922:03309
03310:-00032:-00017:+00004:000490.5922:03310
03311:-00056:-00020:+00009:000490.5922:03311
03312:-00060:-00012:+00003:000490.5922:03312
03313:-00046:-00012:+00020:000490.5922:03313
03314:-00058:-00010:+00014:000490.5922:03314
03315:-00055:-00034:+00008:000490.5922:03315
03316:-00054:-00026:-00017:000490.5922:03316
03317:-00040:-00026:+00001:000490.5922:03317
03318:-00022:-00028:+00001:000490.5922:03318
03319:-00029:-00024:-00003:000490.5922:03319
03320:-00006:-00027:+00014:000490.5922:03320
03321:-00006:-00045:+00020:000490.5922:03321
03322:-00011:-00024:-00014:000490.5922:03322
03323:+00012:-00014:+00008:000490.5922:03323
03324:+00015:-00013:+00011:000490.5922:03324
03325:+00002:-00019:+00002:000490.5922:03325
03326:+00005:-00018:+00015:000490.5922:03326
03327:+00008:+00007:+00021:000490.5922:03327
03328:+00009:+00006:-00015:000490.5922:03328
03329:+00015:+00018:+00006:000490.5922:03329
03330:-00011:+00017:+00012:000490.5922:03330
03331:-00013:+00018:+00023:000490.5922:03331
03332:-00025:+00012:+00024:000490.5922:03332
03333:-00024:+00033:+00017:000490.5922:03333
03334:-00039:+00036:+00023:000490.5922:03334
03335:-00034:+00024:-00018:000490.5922:03335
03336:-00057:+00028:+00019:000490.5922:03336
03337:-00058:+00028:+00025:000490.5922:03337
03338:-00049:+00027:+00022:000490.5922:03338
03339:-00053:+00049:+00036:000490.5922:03339
03340:-00054:+00030:+00013:000490.5922:03340
03341:-00053:+00037:+00019:000490.5922:03341
03342:-00033:+00028:+00008:000490.5922:03342
03343:-00038:+00026:+00023:000490.5922:03343
03344:-00039:+00026:-00016:000490.5922:03344
03345:-00016:+00025:+00001:000490.5922:03345
03346:-00004:+00039:+00024:000490.5922:03346
03347:-00003:+00010:+00008:000490.5922:03347
03348:-00009:+00011:-00012:000490.5922:03348
03349:+00009:+00015:-00001:000490.5922:03349
03350:+00011:+00019:-00005:000459.4981:03350
03351:+00002:+00014:+00020:000459.4981:03351
03352:+00031:+00012:+00035:000459.4981:03352
03353:+00030:+00022:+00008:000459.4981:03353
03354:+00031:-00002:-00029:000459.4981:03354
03355:+00030:-00005:-00001:000459.4981:03355
03356:+00022:-00015:+00023:000459.4981:03356
03357:+00002:-00020:-00002:000459.4981:03357
03358:+00025:-00021:+00025:000459.4981:03358
03359:+00004:-00019:-00001:000459.4981:03359
03360:+00014:-00031:-00013:000459.4981:03360
03361:+00008:-00033:-00017:000459.4981:03361
03362:+00002:-00022:+00014:000459.4981:03362
03363:-00005:-00030:+00003:000459.4981:03363
03364:-00005:-00037:-00013:000459.4981:03364
03365:-00003:-00031:+00005:000459.4981:03365
03366:-00005:-00013:+00009:000459.4981:03366
03367:-00028:-00010:-00019:000459.4981:03367
03368:-00026:-00007:+00011:000459.4981:03368
03369:-00029:+00001:+00021:000459.4981:03369
03370:-00021:-00016:+00020:000459.4981:03370
03371:-00029:-00004:-00017:000459.4981:03371
03372:-00016:+00018:-00016:000459.4981:03372
03373:-00028:-00006:-00035:000459.4981:03373
03374:-00029:+00019:+00002:000459.4981:03374
03375:-00013:+00009:+00014:000459.4981:03375
03376:-00027:+00023:-00001:000459.4981:03376
03377:-00002:+00011:+00004:000459.4981:03377
03378:-00009:+00016:+00000:000459.4981:03378
03379:-00013:+00020:+00003:000459.4981:03379
03380:-00007:+00018:+00018:000459.4981:03380
03381:+00008:+00001:+00015:000459.4981:03381
03382:-00004:+00019:+00000:000459.4981:03382
03383:-00025:+00019:-00004:000459.4981:03383
03384:-00030:+00012:+00005:000459.4981:03384
03385:-00018:+00019:-00015:000459.4981:03385
03386:-00044:+00020:-00017:000459.4981:03386
03387:-00039:+00008:-00004:000459.4981:03387
03388:-00042:-00002:-00005:000533.5240:03388
03389:-00055:+00006:-00014:000533.5240:03389
03390:-00045:+00017:+00007:000533.5240:03390
03391:-00043:-00003:+00002:000533.5240:03391
03392:-00036:+00001:-00007:000533.5240:03392
03393:-00041:+00018:-00019:000533.5240:03393
03394:-00040:+00010:-00010:000533.5240:03394
03395:-00045:+00009:-00012:000533.5240:03395
03396:-00044:+00014:+00007:000533.5240:03396
03397:-00022:+00020:+00015:000533.5240:03397
03398:-00018:+00009:-00007:000533.5240:03398
03399:-00043:+00017:-00006:000533.5240:03399
03400:-00019:+00017:-00014:000533.5240:03400
03401:-00040:+00000:+00007:000533.5240:03401
03402:-00016:+00007:-00008:000533.5240:03402
03403:-00019:-00006:+00002:000533.5240:03403
03404:-00028:+00005:+00009:000533.5240:03404
03405:-00042:-00006:+00005:000533.5240:03405
03406:-00025:+00020:-00013:000533.5240:03406
03407:-00018:-00004:+00001:000533.5240:03407
03408:-00016:-00005:+00010:000533.5240:03408
03409:-00016:-00003:+00007:000533.5240:03409
03410:-00003:-00006:-00013:000533.5240:03410
03411:-00038:-00003:-00015:000533.5240:03411
03412:-00022:+00006:+00003:000533.5240:03412
03413:-00020:-00005:-00004:000533.5240:03413
03414:-00043:-00006:+00006:000533.5240:03414
03415:-00036:+00008:-00017:000533.5240:03415
03416:-00019:+00008:+00023:000533.5240:03416
03417:-00028:+00006:+00007:000533.5240:03417
03418:-00031:+00002:-00016:000533.5240:03418
03419:-00015:+00007:+00010:000533.5240:03419
03420:-00028:-00003:-00002:000533.5240:03420
03421:-00027:+00000:+00004:000533.5240:03421
03422:-00026:-00002:+00019:000533.5240:03422
03423:-00004:+00001:+00010:000571.3126:03423
03424:-00002:+00000:+00008:000571.3126:03424
03425:-00006:+00000:-00008:000571.3126:03425
03426:-00026:+00001:-00004:000571.3126:03426
03427:-00021:-00003:-00004:000571.3126:03427
03428:-00033:+00005:-00002:000571.3126:03428
03429:-00032:-00006:-00013:000571.3126:03429
03430:-00049:-00018:-00014:000571.3126:03430
03431:-00069:-00017:-00010:000571.3126:03431
03432:-00075:+00002:+00005:000571.3126:03432
03433:-00072:-00017:-00004:000571.3126:03433
03434:-00078:+00007:-00004:000571.3126:03434
03435:-00051:+00006:+00024:000571.3126:03435
03436:-00051:-00003:+00001:000571.3126:03436
03437:-00051:+00003:+00006:000571.3126:03437
03438:-00035:-00004:-00003:000571.3126:03438
03439:-00038:-00003:-00001:000571.3126:03439
03440:-00042:+00020:+00004:000571.3126:03440
03441:-00018:+00023:-00015:000571.3126:03441
03442:-00017:+00016:+00004:000571.3126:03442
03443:-00015:+00021:-00001:000571.3126:03443
03444:-00019:+00015:+00007:000571.3126:03444
03445:-00026:+00009:+00011:000571.3126:03445
03446:-00019:+00014:+00001:000571.3126:03446
03447:-00039:+00014:-00004:000571.3126:03447
03448:-00044:+00011:+00010:000571.3126:03448
03449:-00044:+00023:+00040:000571.3126:03449
03450:-00036:+00011:+00001:000571.3126:03450
03451:-00033:+00021:+00001:000571.3126:03451
03452:-00045:+00020:+00009:000571.3126:03452
03453:-00048:-00001:-00003:000571.3126:03453
03454:-00057:-00001:+00025:000571.3126:03454
03455:-00046:+00005:+00037:000571.3126:03455
03456:-00047:-00015:+00001:000571.3126:03456
03457:-00050:+00002:+00005:000571.3126:03457
03458:-00033:+00002:+00005:000571.3126:03458
03459:-00030:-00016:+00007:000571.3126:03459
03460:-00044:+00006:-00009:000538.5222:03460
03461:-00022:+00002:+00023:000538.5222:03461
03462:-00024:+00005:+00036:000538.5222:03462
03463:-00026:+00005:+00025:000538.5222:03463
03464:-00003:-00001:+00005:000538.5222:03464
03465:-00001:-00006:+00037:000538.5222:03465
03466:+00009:+00007:+00022:000538.5222:03466
03467:-00006:+00004:+00022:000538.5222:03467
03468:+00000:+00017:+00053:000538.5222:03468
03469:-00025:-00002:+00017:000538.5222:03469
03470:-00024:+00006:+00019:000538.5222:03470
03471:-00028:+00022:+00010:000538.5222:03471
03472:-00025:+00020:+00019:000538.5222:03472
03473:-00032:+00019:-00014:000538.5222:03473
03474:-00018:+00000:-00001:000538.5222:03474
03475:-00020:+00021:-00002:000538.5222:03475
03476:-00033:+00007:+00024:000538.5222:03476
03477:-00034:+00019:+00019:000538.5222:03477
03478:-00033:+00018:+00000:000538.5222:03478
03479:-00035:-00003:-00017:000538.5222:03479
03480:-00034:-00001:-00002:000538.5222:03480
03481:-00042:+00018:+00020:000538.5222:03481
03482:-00043:+00000:+00000:000538.5222:03482
03483:-00040:+00000:-00003:000538.5222:03483
03484:-00029:+00020:+00011:000538.5222:03484
03485:-00024:+00020:+00005:000538.5222:03485
03486:-00017:+00021:+00022:000538.5222:03486
03487:-00005:+00022:+00001:000538.5222:03487
03488:-00003:+00023:+00034:000538.5222:03488
03489:-00002:+00001:+00019:000538.5222:03489
03490:-00003:+00010:+00021:000538.5222:03490
03491:-00001:+00021:-00002:000538.5222:03491
03492:-00024:+00021:+00006:000538.5222:03492
03493:-00027:+00018:+00002:000538.5222:03493
03494:-00017:+00020:+00008:000538.5222:03494
03495:-00029:+00009:+00009:000538.5222:03495
03496:-00041:-00003:+00005:000563.9170:03496
03497:-00015:-00003:+00001:000563.9170:03497
03498:-00022:+00006:+00004:000563.9170:03498
03499:-00022:-00004:-00014:000563.9170:03499
03500:-00017:-00005:+00006:000563.9170:03500
03501:-00019:+00008:+00004:000563.9170:03501
03502:-00043:+00007:+00007:000563.9170:03502
03503:-00007:-00006:+00016:000563.9170:03503
03504:-00006:+00008:+00020:000563.9170:03504
03505:-00003:-00016:+00008:000563.9170:03505
03506:-00009:-00006:-00015:000563.9170:03506
03507:+00014:-00003:-00003:000563.9170:03507
03508:+00014:-00006:-00004:000563.9170:03508
03509:+00013:+00001:+00009:000563.9170:03509
03510:+00013:+00016:+00005:000563.9170:03510
03511:+00013:+00017:+00010:000563.9170:03511
03512:+00013:+00018:-00018:000563.9170:03512
03513:+00011:+00019:+00008:000563.9170:03513
03514:-00014:+00019:+00000:000563.9170:03514
03515:-00002:+00018:+00007:000563.9170:03515
03516:-00010:+00010:-00014:000563.9170:03516
03517:+00000:-00006:+00008:000563.9170:03517
03518:-00028:+00021:-00015:000563.9170:03518
03519:-00030:+00000:+00002:000563.9170:03519
03520:-00023:+00021:+00010:000563.9170:03520
03521:-00028:+00022:-00019:000563.9170:03521
03522:-00015:+00001:-00048:000563.9170:03522
03523:-00029:+00017:+00001:000563.9170:03523
03524:-00025:-00006:+00007:000563.9170:03524
03525:-00019:+00007:-00013:000563.9170:03525
03526:-00005:-00001:-00006:000563.9170:03526
03527:-00002:-00005:-00030:000563.9170:03527
03528:-00014:-00006:-00010:000563.9170:03528
03529:-00002:+00000:-00014:000563.9170:03529
03530:+00010:+00021:+00005:000589.6850:03530
03531:-00002:-00003:-00033:000589.6850:03531
03532:+00000:+00017:-00016:000589.6850:03532
03533:-00023:+00011:+00010:000589.6850:03533
03534:-00024:-00001:+00007:000589.6850:03534
03535:-00002:+00019:+00005:000589.6850:03535
03536:-00013:+00023:-00005:000589.6850:03536
03537:-00026:+00021:-00034:000589.6850:03537
03538:-00025:+00010:-00006:000589.6850:03538
03539:-00026:+00012:+00001:000589.6850:03539
03540:-00028:+00013:+00005:000589.6850:03540
03541:-00016:+00015:-00032:000589.6850:03541
03542:-00006:+00016:+00005:000589.6850:03542
03543:-00025:+00021:+00010:000589.6850:03543
03544:-00021:+00021:-00013:000589.6850:03544
03545:-00024:+00017:+00006:000589.6850:03545
03546:-00006:+00009:-00004:000589.6850:03546
03547:-00023:+00008:-00034:000589.6850:03547
03548:-00023:-00001:+00010:000589.6850:03548
03549:+00000:-00006:+00006:000589.6850:03549
03550:-00007:-00005:-00015:000589.6850:03550
03551:-00024:+00001:+00004:000589.6850:03551
03552:-00004:+00019:+00016:000589.6850:03552
03553:-00023:-00003:-00002:000589.6850:03553
03554:-00029:+00001:-00016:000589.6850:03554
03555:-00026:+00019:-00004:000589.6850:03555
03556:-00016:+00007:+00002:000589.6850:03556
03557:-00039:-00016:+00005:000589.6850:03557
03558:-00021:+00000:-00002:000589.6850:03558
03559:-00043:-00002:+00022:000589.6850:03559
03560:-00034:-00006:-00020:000589.6850:03560
03561:-00043:+00017:-00014:000589.6850:03561
03562:-00022:+00022:+00010:000589.6850:03562
03563:-00039:+00005:-00001:000602.5031:03563
03564:-00027:+00007:-00002:000602.5031:03564
03565:-00006:+00008:+00002:000602.5031:03565
03566:-00023:-00005:-00010:000602.5031:03566
03567:-00023:+00024:+00000:000602.5031:03567
03568:-00008:+00009:+00020:000602.5031:03568
03569:-00027:+00022:+00002:000602.5031:03569
03570:-00007:+00009:-00020:000602.5031:03570
03571:-00006:+00009:+00037:000602.5031:03571
03572:-00007:+00011:+00010:000602.5031:03572
03573:-00022:+00000:+00008:000602.5031:03573
03574:-00028:+00024:-00015:000602.5031:03574
03575:-00022:+00033:-00005:000602.5031:03575
03576:-00021:+00011:-00017:000602.5031:03576
03577:-00018:+00015:+00000:000602.5031:03577
03578:-00039:+00015:+00022:000602.5031:03578
03579:-00055:+00009:+00000:000602.5031:03579
03580:-00021:+00015:-00004:000602.5031:03580
03581:-00028:+00037:-00002:000602.5031:03581
03582:-00015:+00013:+00019:000602.5031:03582
03583:-00015:+00023:+00019:000602.5031:03583
03584:-00029:+00009:+00003:000602.5031:03584
03585:-00018:+00011:-00019:000602.5031:03585
03586:-00024:+00009:+00025:000602.5031:03586
03587:-00012:+00010:-00003:000602.5031:03587
03588:-00015:+00022:+00023:000602.5031:03588
03589:-00024:+00019:-00002:000602.5031:03589
03590:-00024:+00024:+00035:000602.5031:03590
03591:-00007:+00020:-00004:000602.5031:03591
03592:-00029:-00006:+00000:000602.5031:03592
03593:-00004:+00017:+00003:000602.5031:03593
03594:-00016:-00005:-00002:000636.1115:03594
03595:-00018:-00003:+00007:000636.1115:03595
03596:-00027:-00006:-00013:000636.1115:03596
03597:-00015:-00005:+00006:000636.1115:03597
03598:-00040:+00019:-00014:000636.1115:03598
03599:-00016:-00004:+00011:000636.1115:03599
03600:-00002:-00002:-00004:000636.1115:03600
03601:-00005:-00003:-00013:000636.1115:03601
03602:-00005:+00000:-00004:000636.1115:03602
03603:-00003:-00001:+00011:000636.1115:03603
03604:-00004:+00014:+00019:000636.1115:03604
03605:-00003:+00013:+00012:000636.1115:03605
03606:-00006:+00027:-00001:000636.1115:03606
03607:-00024:+00015:-00006:000636.1115:03607
03608:-00020:+00033:+00001:000636.1115:03608
03609:-00002:+00033:+00015:000636.1115:03609
03610:-00023:+00033:+00019:000636.1115:03610
03611:-00040:+00033:+00007:000636.1115:03611
03612:-00030:+00039:+00004:000636.1115:03612
03613:-00015:+00039:+00008:000636.1115:03613
03614:-00030:+00039:+00005:000636.1115:03614
03615:-00028:+00027:+00000:000636.1115:03615
03616:-00024:+00029:+00005:000636.1115:03616
03617:-00041:+00035:+00009:000636.1115:03617
03618:-00024:+00037:-00004:000636.1115:03618
03619:-00029:+00039:+00007:000636.1115:03619
03620:-00026:+00036:+00004:000636.1115:03620
03621:-00024:+00036:-00003:000636.1115:03621
03622:-00012:+00013:+00021:000636.1115:03622
03623:+00000:+00012:+00019:000636.1115:03623
03624:-00014:+00009:+00004:000636.1115:03624
03625:-00002:+00015:+00006:000658.1914:03625
03626:-00012:+00021:+00009:000658.1914:03626
03627:+00000:+00021:+00010:000658.1914:03627
03628:-00014:+00018:-00006:000658.1914:03628
03629:-00010:+00000:+00008:000658.1914:03629
03630:-00006:+00006:-00004:000658.1914:03630
03631:-00004:+00008:+00000:000658.1914:03631
03632:-00013:-00001:+00006:000658.1914:03632
03633:+00009:-00004:-00012:000658.1914:03633
03634:-00011:+00006:+00008:000658.1914:03634
03635:-00014:-00005:+00011:000658.1914:03635
03636:-00007:+00002:+00007:000658.1914:03636
03637:+00000:+00003:-00026:000658.1914:03637
03638:-00011:+00005:-00014:000658.1914:03638
03639:-00010:+00007:+00000:000658.1914:03639
03640:-00007:-00006:-00001:000658.1914:03640
03641:+00002:-00001:-00005:000658.1914:03641
03642:+00009:+00018:-00011:000658.1914:03642
03643:-00011:+00022:-00033:000658.1914:03643
03644:-00010:+00021:-00018:000658.1914:03644
03645:-00026:-00003:+00009:000658.1914:03645
03646:-00018:+00018:-00013:000658.1914:03646
03647:-00006:+00023:+00008:000658.1914:03647
03648:-00006:+00022:-00020:000658.1914:03648
03649:-00028:+00018:-00008:000658.1914:03649
03650:-00023:+00012:-00014:000658.1914:03650
03651:-00014:+00033:+00006:000658.1914:03651
03652:-00005:+00033:-00013:000658.1914:03652
03653:-00014:+00035:+00003:000658.1914:03653
03654:-00012:+00016:-00013:000680.0230:03654
03655:-00007:+00016:+00005:000680.0230:03655
03656:-00003:+00012:+00008:000680.0230:03656
03657:-00003:+00024:-00001:000680.0230:03657
03658:-00024:+00020:-00018:000680.0230:03658
03659:-00026:+00012:-00009:000680.0230:03659
03660:-00010:+00022:-00019:000680.0230:03660
03661:-00005:+00011:-00008:000680.0230:03661
03662:-00007:+00019:-00013:000680.0230:03662
03663:-00025:+00012:+00010:000680.0230:03663
03664:-00024:-00006:-00004:000680.0230:03664
03665:-00017:+00000:-00020:000680.0230:03665
03666:-00015:-00003:-00011:000680.0230:03666
03667:-00029:-00002:-00011:000680.0230:03667
03668:-00031:-00005:-00020:000680.0230:03668
03669:-00024:+00003:-00015:000680.0230:03669
03670:-00004:+00007:-00001:000680.0230:03670
03671:-00003:+00004:+00003:000680.0230:03671
03672:+00000:-00003:-00013:000680.0230:03672
03673:-00001:-00003:-00014:000680.0230:03673
03674:-00003:-00001:-00013:000680.0230:03674
03675:-00008:+00009:+00007:000680.0230:03675
03676:+00010:+00001:+00009:000680.0230:03676
03677:+00010:+00017:-00019:000680.0230:03677
03678:-00010:-00003:+00006:000680.0230:03678
03679:+00004:+00008:-00003:000680.0230:03679
03680:-00002:-00003:+00009:000680.0230:03680
03681:-00003:-00004:-00012:000680.0230:03681
03682:-00015:+00019:-00014:000714.2764:03682
03683:-00013:+00011:-00007:000714.2764:03683
03684:-00028:+00023:-00007:000714.2764:03684
03685:-00010:+00009:-00017:000714.2764:03685
03686:-00001:+00019:-00013:000714.2764:03686
03687:-00012:-00001:+00007:000714.2764:03687
03688:-00013:+00020:+00003:000714.2764:03688
03689:-00005:+00010:-00015:000714.2764:03689
03690:-00027:+00010:-00009:000714.2764:03690
03691:-00004:+00009:+00003:000714.2764:03691
03692:-00023:+00010:-00019:000714.2764:03692
03693:-00006:+00015:+00004:000714.2764:03693
03694:-00013:+00032:+00008:000714.2764:03694
03695:-00001:+00009:+00012:000714.2764:03695
03696:-00004:+00014:+00009:000714.2764:03696
03697:-00005:+00024:-00020:000714.2764:03697
03698:-00009:+00011:-00012:000714.2764:03698
03699:-00007:+00012:-00033:000714.2764:03699
03700:-00005:+00013:-00013:000714.2764:03700
03701:-00004:+00033:-00013:000714.2764:03701
03702:-00003:+00021:-00011:000714.2764:03702
03703:-00029:+00011:-00005:000714.2764:03703
03704:-00024:+00012:-00002:000714.2764:03704
03705:-00015:+00010:+00015:000714.2764:03705
03706:-00005:+00019:-00017:000714.2764:03706
03707:-00001:+00022:-00009:000714.2764:03707
03708:-00002:+00021:+00001:000714.2764:03708
03709:-00023:+00022:-00016:000737.6477:03709
03710:-00007:+00009:+00004:000737.6477:03710
03711:-00003:+00022:-00004:000737.6477:03711
03712:-00005:+00020:+00020:000737.6477:03712
03713:-00005:+00000:-00017:000737.6477:03713
03714:-00007:+00011:-00015:000737.6477:03714
03715:+00000:+00009:-00007:000737.6477:03715
03716:+00000:+00015:-00016:000737.6477:03716
03717:+00010:+00034:-00013:000737.6477:03717
03718:+00010:+00009:-00033:000737.6477:03718
03719:-00010:+00032:-00009:000737.6477:03719
03720:+00011:+00014:-00003:000737.6477:03720
03721:-00010:+00024:+00039:000737.6477:03721
03722:-00028:+00024:-00034:000737.6477:03722
03723:-00007:+00016:-00029:000737.6477:03723
03724:-00005:+00019:+00038:000737.6477:03724
03725:-00006:+00009:-00008:000737.6477:03725
03726:+00000:-00002:-00023:000737.6477:03726
03727:-00003:+00003:+00024:000737.6477:03727
03728:-00003:-00007:+00067:000737.6477:03728
03729:+00000:-00014:+00035:000737.6477:03729
03730:+00015:-00034:+00037:000737.6477:03730
03731:+00001:-00032:+00020:000737.6477:03731
03732:-00009:-00048:+00055:000737.6477:03732
03733:+00014:-00050:-00033:000737.6477:03733
03734:+00001:-00023:-00064:000737.6477:03734
03735:+00001:-00049:+00009:000737.6477:03735
03736:+00027:-00036:+00073:000745.6021:03736
03737:+00029:-00047:+00104:000745.6021:03737
03738:+00047:-00011:+00096:000745.6021:03738
03739:+00036:-00013:+00102:000745.6021:03739
03740:+00071:-00019:+00060:000745.6021:03740
03741:+00061:-00007:+00039:000745.6021:03741
03742:+00071:-00018:+00016:000745.6021:03742
03743:+00050:-00018:+00035:000745.6021:03743
03744:+00056:+00003:+00018:000745.6021:03744
03745:+00051:-00015:+00039:000745.6021:03745
03746:+00047:-00021:+00044:000745.6021:03746
03747:+00032:+00004:+00029:000745.6021:03747
03748:+00007:-00012:+00029:000745.6021:03748
03749:+00010:+00006:+00012:000745.6021:03749
03750:-00010:-00016:+00022:000745.6021:03750
03751:-00003:-00006:+00002:000745.6021:03751
03752:-00004:+00001:+00013:000745.6021:03752
03753:-00019:-00016:+00020:000745.6021:03753
03754:-00055:-00010:+00034:000745.6021:03754
03755:-00037:-00018:+00009:000745.6021:03755
03756:-00052:-00016:+00026:000745.6021:03756
03757:-00039:+00004:+00055:000745.6021:03757
03758:-00042:+00003:+00053:000745.6021:03758
03759:-00021:+00017:-00056:000745.6021:03759
03760:-00022:-00015:-00130:000745.6021:03760
03761:+00046:+00009:+00038:000745.6021:03761
03762:+00089:-00019:+00219:000758.7739:03762
03763:+00092:+00024:-00112:000758.7739:03763
03764:+00075:+00022:-00037:000758.7739:03764
03765:+00166:+00009:-00019:000758.7739:03765
03766:+00184:-00021:+00030:000758.7739:03766
03767:+00133:+00019:+00007:000758.7739:03767
03768:+00125:+00028:-00045:000758.7739:03768
03769:+00130:+00010:-00064:000758.7739:03769
03770:+00135:+00011:-00081:000758.7739:03770
03771:+00097:+00016:+00039:000758.7739:03771
03772:+00059:+00013:-00023:000758.7739:03772
03773:+00026:+00022:-00032:000758.7739:03773
03774:+00029:+00020:+00013:000758.7739:03774
03775:+00011:-00003:-00005:000758.7739:03775
03776:-00031:-00004:+00017:000758.7739:03776
03777:-00041:-00013:+00053:000758.7739:03777
03778:-00020:-00012:+00018:000758.7739:03778
03779:-00048:-00029:-00011:000758.7739:03779
03780:-00053:-00048:-00027:000758.7739:03780
03781:-00038:-00038:-00028:000758.7739:03781
03782:-00022:-00064:-00029:000758.7739:03782
03783:+00002:-00062:-00006:000758.7739:03783
03784:+00021:-00065:+00008:000758.7739:03784
03785:+00058:-00075:+00022:000758.7739:03785
03786:+00063:-00057:+00020:000758.7739:03786
03787:+00069:-00069:-00005:000758.7739:03787
03788:+00102:-00071:+00008:000758.7739:03788
03789:+00076:-00088:-00019:000755.9793:03789
03790:+00071:-00097:+00002:000755.9793:03790
03791:+00076:-00095:-00003:000755.9793:03791
03792:+00064:-00078:+00037:000755.9793:03792
03793:+00082:-00066:+00016:000755.9793:03793
03794:+00069:-00050:+00002:000755.9793:03794
03795:+00063:-00011:+00030:000755.9793:03795
03796:+00067:+00005:+00046:000755.9793:03796
03797:+00074:+00014:-00006:000755.9793:03797
03798:+00056:+00048:-00010:000755.9793:03798
03799:+00063:+00048:-00002:000755.9793:03799
03800:+00052:+00070:+00000:000755.9793:03800
03801:+00050:+00065:-00016:000755.9793:03801
03802:+00070:+00061:+00011:000755.9793:03802
03803:+00052:+00058:+00039:000755.9793:03803
03804:+00032:+00085:-00004:000755.9793:03804
03805:+00042:+00079:+00023:000755.9793:03805
03806:+00018:+00070:-00016:000755.9793:03806
03807:+00027:+00084:-00032:000755.9793:03807
03808:+00004:+00079:-00037:000755.9793:03808
03809:+00001:+00065:+00005:000755.9793:03809
03810:+00008:+00067:+00008:000755.9793:03810
03811:+00025:+00046:-00011:000755.9793:03811
03812:+00029:+00045:-00021:000755.9793:03812
03813:+00025:+00052:-00022:000755.9793:03813
03814:+00029:+00037:-00046:000755.9793:03814
03815:+00029:+00035:-00027:000755.9793:03815
03816:+00040:+00023:-00047:000734.2289:03816
03817:+00019:-00003:-00013:000734.2289:03817
03818:+00041:+00008:-00017:000734.2289:03818
03819:+00045:+00002:-00014:000734.2289:03819
03820:+00038:-00030:+00001:000734.2289:03820
03821:+00070:-00036:+00012:000734.2289:03821
03822:+00065:-00037:-00030:000734.2289:03822
03823:+00088:-00036:-00030:000734.2289:03823
03824:+00102:-00034:-00017:000734.2289:03824
03825:+00105:-00013:+00004:000734.2289:03825
03826:+00095:-00022:-00010:000734.2289:03826
03827:+00085:-00023:-00029:000734.2289:03827
03828:+00086:-00035:-00020:000734.2289:03828
03829:+00051:-00036:-00005:000734.2289:03829
03830:+00021:-00012:-00041:000734.2289:03830
03831:+00026:-00032:-00038:000734.2289:03831
03832:-00014:-00014:+00025:000734.2289:03832
03833:-00040:-00020:-00028:000734.2289:03833
03834:-00036:-00017:-00023:000734.2289:03834
03835:-00053:+00003:-00066:000734.2289:03835
03836:-00078:+00007:-00008:000734.2289:03836
03837:-00100:+00005:-00004:000734.2289:03837
03838:-00101:-00005:-00004:000734.2289:03838
03839:-00079:+00009:-00032:000734.2289:03839
03840:-00075:-00001:-00044:000734.2289:03840
03841:-00057:+00018:+00019:000734.2289:03841
03842:-00045:+00001:+00018:000734.2289:03842
03843:-00030:+00019:-00013:000734.2289:03843
03844:-00011:+00009:-00012:000734.2289:03844
03845:+00003:+00013:-00029:000734.2289:03845
03846:-00009:+00014:+00008:000734.2289:03846
03847:+00010:+00019:+00025:000734.2289:03847
03848:-00012:+00011:+00033:000627.6062:03848
03849:-00002:+00022:+00034:000627.6062:03849
03850:-00001:+00016:+00012:000627.6062:03850
03851:-00030:-00002:+00030:000627.6062:03851
03852:-00041:-00003:+00024:000627.6062:03852
03853:-00036:+00006:+00011:000627.6062:03853
03854:-00056:-00006:+00019:000627.6062:03854
03855:-00051:-00006:+00012:000627.6062:03855
03856:-00087:+00008:+00024:000627.6062:03856
03857:-00083:+00004:+00027:000627.6062:03857
03858:-00099:-00020:+00052:000627.6062:03858
03859:-00082:-00030:+00046:000627.6062:03859
03860:-00076:-00023:+00043:000627.6062:03860
03861:-00064:-00022:+00053:000627.6062:03861
03862:-00062:-00049:+00030:000627.6062:03862
03863:-00068:-00039:+00053:000627.6062:03863
03864:-00057:-00047:+00070:000627.6062:03864
03865:-00043:-00042:+00031:000627.6062:03865
03866:-00043:-00049:+00050:000627.6062:03866
03867:-00030:-00029:+00044:000627.6062:03867
03868:-00022:-00014:+00054:000627.6062:03868
03869:-00040:-00031:+00020:000627.6062:03869
03870:-00023:-00022:+00027:000627.6062:03870
03871:-00024:-00007:+00017:000627.6062:03871
03872:-00026:-00008:+00011:000627.6062:03872
03873:-00040:+00003:-00004:000627.6062:03873
03874:-00042:+00020:+00016:000627.6062:03874
03875:-00055:+00001:+00021:000627.6062:03875
03876:-00031:+00017:+00021:000627.6062:03876
03877:-00032:+00020:+00018:000627.6062:03877
03878:-00045:+00012:+00051:000627.6062:03878
03879:-00040:+00011:+00041:000627.6062:03879
03880:-00006:+00022:+00025:000627.6062:03880
03881:-00007:+00032:+00009:000627.6062:03881
03882:-00003:+00038:-00014:000627.6062:03882
03883:-00009:+00026:-00018:000627.6062:03883
03884:+00010:+00039:-00032:000627.6062:03884
03885:-00002:+00027:-00015:000627.6062:03885
03886:+00012:+00028:+00009:000527.1117:03886
03887:-00011:+00026:-00005:000527.1117:03887
03888:-00009:+00033:-00007:000527.1117:03888
03889:+00000:+00030:+00005:000527.1117:03889
03890:-00026:+00034:+00025:000527.1117:03890
03891:-00041:+00037:+00004:000527.1117:03891
03892:-00057:+00022:-00013:000527.1117:03892
03893:-00069:+00019:-00019:000527.1117:03893
03894:-00069:+00001:-00020:000527.1117:03894
03895:-00068:-00003:-00029:000527.1117:03895
03896:-00073:+00018:-00001:000527.1117:03896
03897:-00058:-00007:+00000:000527.1117:03897
03898:-00035:+00008:+00023:000527.1117:03898
03899:-00022:-00006:+00022:000527.1117:03899
03900:-00030:+00003:+00003:000527.1117:03900
03901:-00017:-00015:-00007:000527.1117:03901
03902:-00018:+00001:-00018:000527.1117:03902
03903:-00004:+00007:-00007:000527.1117:03903
03904:-00017:-00002:-00019:000527.1117:03904
03905:-00026:+00017:+00021:000527.1117:03905
03906:-00029:+00019:+00023:000527.1117:03906
03907:-00029:+00018:-00032:000527.1117:03907
03908:-00015:+00018:-00029:000527.1117:03908
03909:-00032:+00023:+00003:000527.1117:03909
03910:-00055:+00023:+00022:000527.1117:03910
03911:-00059:-00002:+00025:000527.1117:03911
03912:-00018:+00037:-00014:000527.1117:03912
03913:-00080:-00002:-00023:000527.1117:03913
03914:+00039:+00016:+00028:000527.1117:03914
03915:-00023:+00006:+00039:000527.1117:03915
03916:-00014:-00006:+00020:000527.1117:03916
03917:-00042:-00013:-00011:000527.1117:03917
03918:-00029:-00012:+00002:000527.1117:03918
03919:+00015:-00036:-00029:000527.1117:03919
03920:+00043:-00031:+00029:000527.1117:03920
03921:+00029:-00009:+00024:000527.1117:03921
03922:-00030:-00031:+00033:000527.1117:03922
03923:-00005:-00028:+00067:000527.1117:03923
03924:-00008:-00013:+00060:000527.1117:03924
03925:-00004:-00024:-00019:000527.1117:03925
03926:+00000:-00025:+00037:000527.1117:03926
03927:-00013:-00029:+00038:000527.1117:03927
03928:+00002:-00048:+00066:000472.6741:03928
03929:-00002:-00050:+00009:000472.6741:03929
03930:+00009:-00024:+00005:000472.6741:03930
03931:-00008:-00026:-00012:000472.6741:03931
03932:+00010:-00033:-00009:000472.6741:03932
03933:+00001:-00018:-00008:000472.6741:03933
03934:+00013:+00017:+00016:000472.6741:03934
03935:+00018:+00021:+00012:000472.6741:03935
03936:+00011:+00013:-00003:000472.6741:03936
03937:+00030:+00036:+00010:000472.6741:03937
03938:-00007:+00028:-00013:000472.6741:03938
03939:+00010:+00029:-00014:000472.6741:03939
03940:+00012:+00040:+00040:000472.6741:03940
03941:-00007:+00052:+00030:000472.6741:03941
03942:-00004:+00041:-00002:000472.6741:03942
03943:-00008:+00042:+00020:000472.6741:03943
03944:+00011:+00054:-00013:000472.6741:03944
03945:-00013:+00031:-00010:000472.6741:03945
03946:+00000:+00027:-00010:000472.6741:03946
03947:-00012:+00031:-00016:000472.6741:03947
03948:-00003:+00049:-00025:000472.6741:03948
03949:-00001:+00030:-00012:000472.6741:03949
03950:-00002:+00053:-00013:000472.6741:03950
03951:-00007:+00026:+00008:000472.6741:03951
03952:-00023:+00024:-00021:000472.6741:03952
03953:-00025:+00033:-00033:000472.6741:03953
03954:-00028:+00033:-00010:000472.6741:03954
03955:-00029:+00000:+00022:000472.6741:03955
03956:-00002:-00001:+00015:000472.6741:03956
03957:-00007:+00001:+00003:000472.6741:03957
03958:-00024:-00017:-00026:000472.6741:03958
03959:-00024:-00022:-00047:000472.6741:03959
03960:-00010:-00016:-00027:000472.6741:03960
03961:-00006:-00007:+00004:000472.6741:03961
03962:+00003:-00008:+00009:000472.6741:03962
03963:+00004:+00007:-00014:000472.6741:03963
03964:+00005:+00001:-00030:000472.6741:03964
03965:+00026:+00000:-00029:000472.6741:03965
03966:+00028:+00014:-00002:000472.6741:03966
03967:+00028:+00034:-00002:000472.6741:03967
03968:+00001:+00041:+00004:000472.6741:03968
03969:+00001:+00068:-00007:000472.6741:03969
03970:+00011:+00056:-00006:000472.6741:03970
03971:+00013:+00082:-00021:000472.6741:03971
03972:-00012:+00070:+00015:000458.1138:03972
03973:+00010:+00056:+00025:000458.1138:03973
03974:-00038:+00045:-00003:000458.1138:03974
03975:-00029:+00060:-00022:000458.1138:03975
03976:-00031:+00048:-00045:000458.1138:03976
03977:-00047:+00052:-00028:000458.1138:03977
03978:-00046:+00016:+00021:000458.1138:03978
03979:-00060:+00019:+00025:000458.1138:03979
03980:-00073:-00014:+00023:000458.1138:03980
03981:-00055:-00033:-00019:000458.1138:03981
03982:-00059:-00042:+00009:000458.1138:03982
03983:-00034:-00050:+00006:000458.1138:03983
03984:-00053:-00064:-00019:000458.1138:03984
03985:-00037:-00045:-00005:000458.1138:03985
03986:-00033:-00062:+00019:000458.1138:03986
03987:-00039:-00042:+00016:000458.1138:03987
03988:-00020:-00039:+00022:000458.1138:03988
03989:-00020:-00045:+00019:000458.1138:03989
03990:-00042:-00024:-00014:000458.1138:03990
03991:-00041:-00032:+00021:000458.1138:03991
03992:-00040:-00036:+00014:000458.1138:03992
03993:-00059:-00008:+00036:000458.1138:03993
03994:-00034:-00020:+00026:000458.1138:03994
03995:-00049:+00001:+00026:000458.1138:03995
03996:-00069:+00015:-00020:000458.1138:03996
03997:-00062:+00025:-00018:000458.1138:03997
03998:-00062:+00029:+00012:000458.1138:03998
03999:-00084:+00050:+00027:000458.1138:03999
04000:-00071:+00054:+00001:000458.1138:04000
04001:-00071:+00055:+00000:000458.1138:04001
04002:-00050:+00067:+00004:000458.1138:04002
04003:-00070:+00066:-00017:000458.1138:04003
04004:-00034:+00057:+00010:000458.1138:04004
04005:-00045:+00070:+00021:000458.1138:04005
04006:-00045:+00045:+00006:000458.1138:04006
04007:-00033:+00068:-00001:000458.1138:04007
04008:-00032:+00044:-00029:000458.1138:04008
04009:-00043:+00040:-00044:000458.1138:04009
04010:-00038:+00013:-00013:000458.1138:04010
04011:-00042:+00012:+00019:000458.1138:04011
04012:-00033:-00005:+00023:000497.0565:04012
04013:-00054:+00003:-00004:000497.0565:04013
04014:-00059:-00011:+00012:000497.0565:04014
04015:-00048:-00031:+00004:000497.0565:04015
04016:-00060:-00036:-00015:000497.0565:04016
04017:-00050:-00025:+00000:000497.0565:04017
04018:-00052:-00039:+00014:000497.0565:04018
04019:-00058:-00048:-00003:000497.0565:04019
04020:-00034:-00043:+00024:000497.0565:04020
04021:-00031:-00047:-00017:000497.0565:04021
04022:-00032:-00042:-00017:000497.0565:04022
04023:-00024:-00051:-00002:000497.0565:04023
04024:-00007:-00038:+00002:000497.0565:04024
04025:-00008:-00048:+00008:000497.0565:04025
04026:+00004:-00036:+00024:000497.0565:04026
04027:+00026:-00033:+00020:000497.0565:04027
04028:+00025:-00010:+00004:000497.0565:04028
04029:+00027:-00015:-00001:000497.0565:04029
04030:+00031:+00004:+00014:000497.0565:04030
04031:+00031:+00008:+00000:000497.0565:04031
04032:+00016:+00000:+00022:000497.0565:04032
04033:+00028:+00014:+00034:000497.0565:04033
04034:+00012:+00034:-00005:000497.0565:04034
04035:+00011:+00038:+00001:000497.0565:04035
04036:-00006:+00028:+00022:000497.0565:04036
04037:-00018:+00030:+00013:000497.0565:04037
04038:-00054:+00030:-00004:000497.0565:04038
04039:-00043:+00050:+00019:000497.0565:04039
04040:-00035:+00026:-00004:000497.0565:04040
04041:-00049:+00038:+00002:000497.0565:04041
04042:-00056:+00037:+00023:000497.0565:04042
04043:-00057:+00024:+00018:000497.0565:04043
04044:-00033:+00024:-00018:000497.0565:04044
04045:-00042:+00037:-00017:000497.0565:04045
04046:-00017:+00028:-00005:000497.0565:04046
04047:-00027:+00037:+00003:000497.0565:04047
04048:-00014:+00016:+00001:000497.0565:04048
04049:+00010:+00025:+00035:000497.0565:04049
04050:+00004:+00023:+00034:000497.0565:04050
04051:+00012:+00017:-00002:000497.0565:04051
04052:+00018:+00013:-00003:000497.0565:04052
04053:+00027:+00021:-00004:000497.0565:04053
04054:+00026:-00004:-00017:000473.0398:04054
04055:+00024:+00016:-00002:000473.0398:04055
04056:+00018:-00005:+00010:000473.0398:04056
04057:+00015:+00008:-00029:000473.0398:04057
04058:+00025:+00005:-00019:000473.0398:04058
04059:+00026:-00017:+00009:000473.0398:04059
04060:+00006:-00020:-00002:000473.0398:04060
04061:+00001:-00022:+00014:000473.0398:04061
04062:+00006:-00014:+00019:000473.0398:04062
04063:+00012:-00033:+00003:000473.0398:04063
04064:-00012:-00037:-00001:000473.0398:04064
04065:-00008:-00008:+00008:000473.0398:04065
04066:-00006:-00022:+00004:000473.0398:04066
04067:-00003:-00017:+00001:000473.0398:04067
04068:-00001:-00019:+00037:000473.0398:04068
04069:-00012:-00005:+00000:000473.0398:04069
04070:-00023:-00005:-00014:000473.0398:04070
04071:-00011:-00001:-00017:000473.0398:04071
04072:-00006:+00019:+00008:000473.0398:04072
04073:-00003:-00006:-00017:000473.0398:04073
04074:-00006:+00000:-00018:000473.0398:04074
04075:-00028:+00013:-00028:000473.0398:04075
04076:-00016:+00011:-00032:000473.0398:04076
04077:-00026:+00012:-00013:000473.0398:04077
04078:-00024:+00010:+00019:000473.0398:04078
04079:-00024:+00021:+00019:000473.0398:04079
04080:-00006:+00023:-00005:000473.0398:04080
04081:+00008:+00017:-00006:000473.0398:04081
04082:-00003:-00003:-00017:000473.0398:04082
04083:+00000:+00019:+00000:000473.0398:04083
04084:+00000:+00019:+00023:000473.0398:04084
04085:+00012:+00013:-00004:000473.0398:04085
04086:-00002:+00000:-00018:000473.0398:04086
04087:-00011:-00004:-00005:000473.0398:04087
04088:-00013:+00001:+00009:000473.0398:04088
04089:-00021:-00001:+00002:000473.0398:04089
04090:-00016:+00018:+00002:000473.0398:04090
04091:-00021:+00020:-00013:000473.0398:04091
04092:-00044:-00002:-00028:000533.0852:04092
04093:-00056:+00005:-00029:000533.0852:04093
04094:-00059:+00005:+00005:000533.0852:04094
04095:-00055:+00007:-00001:000533.0852:04095
04096:-00055:-00004:-00013:000533.0852:04096
04097:-00054:-00005:-00004:000533.0852:04097
04098:-00037:-00005:+00005:000533.0852:04098
04099:-00035:-00006:-00003:000533.0852:04099
04100:-00038:+00017:+00023:000533.0852:04100
04101:-00045:+00001:+00018:000533.0852:04101
04102:-00045:+00019:-00013:000533.0852:04102
04103:-00032:+00022:-00014:000533.0852:04103
04104:-00029:+00019:-00009:000533.0852:04104
04105:-00045:+00021:+00007:000533.0852:04105
04106:-00029:+00018:+00009:000533.0852:04106
04107:-00016:-00002:-00002:000533.0852:04107
04108:-00038:-00005:+00008:000533.0852:04108
04109:-00023:+00003:+00002:000533.0852:04109
04110:-00019:-00005:+00003:000533.0852:04110
04111:-00019:-00003:+00001:000533.0852:04111
04112:-00039:+00004:-00017:000533.0852:04112
04113:-00040:+00022:+00008:000533.0852:04113
04114:-00031:+00017:-00017:000533.0852:04114
04115:-00037:+00018:-00012:000533.0852:04115
04116:-00056:-00006:+00014:000533.0852:04116
04117:-00054:+00006:+00021:000533.0852:04117
04118:-00058:+00008:-00005:000533.0852:04118
04119:-00036:+00008:-00010:000533.0852:04119
04120:-00040:+00007:+00019:000533.0852:04120
04121:-00039:-00001:+00003:000533.0852:04121
04122:-00018:-00002:+00022:000533.0852:04122
04123:-00026:+00009:+00000:000533.0852:04123
04124:-00042:-00001:-00008:000533.0852:04124
04125:-00015:+00008:-00014:000533.0852:04125
04126:-00021:+00017:+00021:000533.0852:04126
04127:-00020:-00002:+00021:000564.0828:04127
04128:-00043:+00019:+00004:000564.0828:04128
04129:-00038:+00020:-00015:000564.0828:04129
04130:-00017:+00000:-00004:000564.0828:04130
04131:-00043:+00004:+00003:000564.0828:04131
04132:-00043:+00009:+00024:000564.0828:04132
04133:-00042:+00017:+00012:000564.0828:04133
04134:-00057:-00002:-00022:000564.0828:04134
04135:-00037:+00017:-00005:000564.0828:04135
04136:-00037:+00019:+00024:000564.0828:04136
04137:-00049:-00003:+00038:000564.0828:04137
04138:-00050:+00018:-00030:000564.0828:04138
04139:-00054:+00020:-00005:000564.0828:04139
04140:-00036:+00018:-00012:000564.0828:04140
04141:-00037:+00000:-00014:000564.0828:04141
04142:-00038:+00023:+00012:000564.0828:04142
04143:-00031:+00019:+00018:000564.0828:04143
04144:-00042:+00000:+00004:000564.0828:04144
04145:-00021:+00015:-00019:000564.0828:04145
04146:-00019:+00021:+00001:000564.0828:04146
04147:-00033:+00023:+00013:000564.0828:04147
04148:-00016:+00011:+00021:000564.0828:04148
04149:-00039:+00013:-00006:000564.0828:04149
04150:-00043:+00010:-00009:000564.0828:04150
04151:-00021:+00015:+00010:000564.0828:04151
04152:-00054:+00022:+00001:000564.0828:04152
04153:-00031:+00021:+00035:000564.0828:04153
04154:-00043:+00000:+00017:000564.0828:04154
04155:-00053:-00001:-00019:000564.0828:04155
04156:-00054:-00004:-00014:000564.0828:04156
04157:-00058:+00008:+00014:000564.0828:04157
04158:-00056:+00008:+00055:000564.0828:04158
04159:-00037:-00015:+00021:000564.0828:04159
04160:-00054:-00016:+00007:000564.0828:04160
04161:-00037:-00007:-00006:000564.0828:04161
04162:-00034:-00015:+00007:000564.0828:04162
04163:-00036:-00020:+00018:000564.0828:04163
04164:-00020:+00006:+00039:000546.9898:04164
04165:-00017:-00010:+00008:000546.9898:04165
04166:-00016:+00007:-00001:000546.9898:04166
04167:-00013:+00008:-00002:000546.9898:04167
04168:-00011:+00004:+00000:000546.9898:04168
04169:-00011:+00003:-00001:000546.9898:04169
04170:+00016:-00001:+00023:000546.9898:04170
04171:+00003:+00000:-00003:000546.9898:04171
04172:-00007:+00017:-00016:000546.9898:04172
04173:+00010:+00019:+00013:000546.9898:04173
04174:-00012:+00022:+00027:000546.9898:04174
04175:-00001:+00019:+00038:000546.9898:04175
04176:-00014:+00009:+00012:000546.9898:04176
04177:-00004:+00022:-00001:000546.9898:04177
04178:-00025:+00019:-00003:000546.9898:04178
04179:-00026:+00022:+00010:000546.9898:04179
04180:-00022:+00015:-00002:000546.9898:04180
04181:-00040:+00024:-00018:000546.9898:04181
04182:-00045:+00013:-00019:000546.9898:04182
04183:-00022:+00019:+00000:000546.9898:04183
04184:-00039:+00011:+00001:000546.9898:04184
04185:-00037:+00017:+00022:000546.9898:04185
04186:-00041:-00003:+00021:000546.9898:04186
04187:-00044:-00003:+00008:000546.9898:04187
04188:-00019:+00003:-00016:000546.9898:04188
04189:-00020:+00006:+00011:000546.9898:04189
04190:-00005:-00002:+00010:000546.9898:04190
04191:-00026:-00003:+00005:000546.9898:04191
04192:-00007:+00007:+00010:000546.9898:04192
04193:-00006:+00019:+00017:000546.9898:04193
04194:+00000:-00006:+00000:000546.9898:04194
04195:-00027:+00005:-00002:000546.9898:04195
04196:-00014:-00001:+00013:000546.9898:04196
04197:-00001:-00004:-00008:000546.9898:04197
04198:-00002:-00016:-00013:000546.9898:04198
04199:-00014:+00016:-00002:000579.6656:04199
04200:-00013:+00018:-00003:000579.6656:04200
04201:-00024:+00018:-00028:000579.6656:04201
04202:-00013:+00020:+00022:000579.6656:04202
04203:-00009:+00022:+00006:000579.6656:04203
04204:-00002:+00020:-00016:000579.6656:04204
04205:-00012:+00011:-00002:000579.6656:04205
04206:-00003:+00023:-00001:000579.6656:04206
04207:-00027:+00017:-00031:000579.6656:04207
04208:-00022:+00020:+00008:000579.6656:04208
04209:-00008:+00017:+00004:000579.6656:04209
04210:-00027:+00022:+00007:000579.6656:04210
04211:-00025:+00017:-00014:000579.6656:04211
04212:-00002:+00015:+00019:000579.6656:04212
04213:-00023:+00019:+00009:000579.6656:04213
04214:-00025:+00018:+00002:000579.6656:04214
04215:-00002:+00019:+00017:000579.6656:04215
04216:-00025:-00005:-00002:000579.6656:04216
04217:-00024:-00006:-00014:000579.6656:04217
04218:-00030:+00022:+00003:000579.6656:04218
04219:-00023:+00018:-00017:000579.6656:04219
04220:-00020:+00009:-00035:000579.6656:04220
04221:-00004:+00004:+00020:000579.6656:04221
04222:-00014:+00004:+00007:000579.6656:04222
04223:-00005:+00003:+00008:000579.6656:04223
04224:-00010:+00006:-00002:000579.6656:04224
04225:-00007:+00008:+00008:000579.6656:04225
04226:-00013:+00003:-00014:000579.6656:04226
04227:-00014:+00005:-00002:000579.6656:04227
04228:+00012:-00004:+00005:000579.6656:04228
04229:-00012:+00003:+00007:000579.6656:04229
04230:-00014:+00005:-00012:000579.6656:04230
04231:-00002:-00002:+00013:000618.9772:04231
04232:-00005:+00019:-00002:000618.9772:04232
04233:-00016:+00001:-00014:000618.9772:04233
04234:-00028:-00005:+00003:000618.9772:04234
04235:-00015:-00002:+00007:000618.9772:04235
04236:-00017:+00007:-00029:000618.9772:04236
04237:-00040:+00008:+00009:000618.9772:04237
04238:-00016:+00024:-00015:000618.9772:04238
04239:-00031:+00023:-00018:000618.9772:04239
04240:-00021:+00014:+00010:000618.9772:04240
04241:-00021:+00011:+00010:000618.9772:04241
04242:-00018:+00013:-00015:000618.9772:04242
04243:-00026:+00033:+00007:000618.9772:04243
04244:+00000:+00032:+00002:000618.9772:04244
04245:-00028:+00033:-00013:000618.9772:04245
04246:-00006:+00016:-00007:000618.9772:04246
04247:-00005:+00037:-00011:000618.9772:04247
04248:-00006:+00033:-00016:000618.9772:04248
04249:-00028:+00037:+00005:000618.9772:04249
04250:-00023:+00015:-00005:000618.9772:04250
04251:-00001:+00015:-00003:000618.9772:04251
04252:-00029:+00011:-00002:000618.9772:04252
04253:-00026:+00020:+00009:000618.9772:04253
04254:-00015:+00019:+00023:000618.9772:04254
04255:-00016:+00009:+00010:000618.9772:04255
04256:-00016:-00003:+00007:000618.9772:04256
04257:-00017:+00004:-00020:000618.9772:04257
04258:-00039:+00005:-00018:000618.9772:04258
04259:-00021:-00016:+00008:000618.9772:04259
04260:-00018:+00003:+00019:000618.9772:04260
04261:-00015:+00004:+00004:000618.9772:04261
04262:-00015:-00016:+00005:000641.0400:04262
04263:-00012:+00004:+00023:000641.0400:04263
04264:-00005:+00002:-00003:000641.0400:04264
04265:-00006:+00006:-00018:000641.0400:04265
04266:-00003:+00017:+00007:000641.0400:04266
04267:+00000:+00007:-00013:000641.0400:04267
04268:-00023:+00004:+00004:000641.0400:04268
04269:-00002:+00005:+00004:000641.0400:04269
04270:-00012:+00000:+00021:000641.0400:04270
04271:-00025:-00004:-00003:000641.0400:04271
04272:-00002:+00018:+00010:000641.0400:04272
04273:-00026:+00010:-00002:000641.0400:04273
04274:-00026:+00010:-00006:000641.0400:04274
04275:-00027:+00023:-00014:000641.0400:04275
04276:-00016:+00023:+00009:000641.0400:04276
04277:-00029:+00012:+00000:000641.0400:04277
04278:-00038:+00021:+00020:000641.0400:04278
04279:-00017:+00015:+00007:000641.0400:04279
04280:-00029:+00015:-00005:000641.0400:04280
04281:-00018:+00033:+00003:000641.0400:04281
04282:-00025:+00015:-00001:000641.0400:04282
04283:-00020:+00016:+00005:000641.0400:04283
04284:-00026:+00033:-00005:000641.0400:04284
04285:-00027:+00014:+00003:000641.0400:04285
04286:-00013:+00034:-00015:000641.0400:04286
04287:-00024:+00011:+00012:000641.0400:04287
04288:+00000:+00011:+00014:000641.0400:04288
04289:-00003:+00036:+00022:000641.0400:04289
04290:-00002:+00020:+00008:000641.0400:04290
04291:-00025:+00010:+00001:000641.0400:04291
04292:-00006:+00011:+00004:000660.6624:04292
04293:-00028:+00021:+00009:000660.6624:04293
04294:-00027:+00022:-00004:000660.6624:04294
04295:-00015:+00000:+00035:000660.6624:04295
04296:-00028:+00001:+00021:000660.6624:04296
04297:-00029:-00002:-00028:000660.6624:04297
04298:-00016:-00002:+00006:000660.6624:04298
04299:-00018:-00005:+00000:000660.6624:04299
04300:-00021:+00003:+00013:000660.6624:04300
04301:-00002:-00006:-00002:000660.6624:04301
04302:-00015:+00007:+00010:000660.6624:04302
04303:-00005:+00021:+00010:000660.6624:04303
04304:-00005:-00005:+00021:000660.6624:04304
04305:-00013:+00020:+00004:000660.6624:04305
04306:-00025:-00001:-00002:000660.6624:04306
04307:-00013:+00018:+00001:000660.6624:04307
04308:-00001:+00012:+00009:000660.6624:04308
04309:-00014:-00001:+00011:000660.6624:04309
04310:-00010:+00012:-00004:000660.6624:04310
04311:-00014:+00012:-00004:000660.6624:04311
04312:-00003:+00011:+00010:000660.6624:04312
04313:-00004:+00012:+00022:000660.6624:04313
04314:-00004:+00036:-00004:000660.6624:04314
04315:-00002:+00034:-00020:000660.6624:04315
04316:-00006:+00013:-00019:000660.6624:04316
04317:-00026:+00013:+00025:000660.6624:04317
04318:-00016:+00015:+00002:000660.6624:04318
04319:-00017:+00023:+00001:000660.6624:04319
04320:-00007:+00011:-00004:000660.6624:04320
04321:-00028:+00023:-00015:000660.6624:04321
04322:-00018:+00010:-00017:000678.5977:04322
04323:-00029:+00015:-00004:000678.5977:04323
04324:-00029:+00012:-00016:000678.5977:04324
04325:-00038:+00021:-00015:000678.5977:04325
04326:-00025:+00009:+00005:000678.5977:04326
04327:-00023:+00011:+00021:000678.5977:04327
04328:-00005:+00010:+00019:000678.5977:04328
04329:+00001:+00020:+00000:000678.5977:04329
04330:-00001:+00017:+00009:000678.5977:04330
04331:-00027:+00018:-00016:000678.5977:04331
04332:-00006:+00019:-00016:000678.5977:04332
04333:-00003:+00001:-00005:000678.5977:04333
04334:-00004:+00024:+00004:000678.5977:04334
04335:-00026:+00022:-00019:000678.5977:04335
04336:-00026:-00003:+00016:000678.5977:04336
04337:-00003:-00001:-00003:000678.5977:04337
04338:-00026:-00006:-00011:000678.5977:04338
04339:-00027:-00003:-00010:000678.5977:04339
04340:-00003:-00006:+00025:000678.5977:04340
04341:-00002:+00007:+00013:000678.5977:04341
04342:-00011:-00003:+00015:000678.5977:04342
04343:-00028:+00019:+00019:000678.5977:04343
04344:-00016:+00000:-00018:000678.5977:04344
04345:-00015:+00008:-00035:000678.5977:04345
04346:-00028:+00019:-00002:000678.5977:04346
04347:-00026:+00018:+00004:000678.5977:04347
04348:-00030:+00024:+00008:000678.5977:04348
04349:-00007:+00024:-00004:000678.5977:04349
04350:-00006:+00023:+00010:000696.2608:04350
04351:-00023:+00016:-00011:000696.2608:04351
04352:-00025:+00013:-00020:000696.2608:04352
04353:-00001:+00024:-00017:000696.2608:04353
04354:-00028:+00023:+00018:000696.2608:04354
04355:-00026:+00011:-00021:000696.2608:04355
04356:-00016:+00032:-00007:000696.2608:04356
04357:-00025:+00017:-00017:000696.2608:04357
04358:-00040:+00018:+00017:000696.2608:04358
04359:-00013:+00010:-00003:000696.2608:04359
04360:-00026:+00013:-00001:000696.2608:04360
04361:-00005:+00015:-00034:000696.2608:04361
04362:-00018:+00021:-00016:000696.2608:04362
04363:-00026:+00020:-00011:000696.2608:04363
04364:-00021:+00033:-00017:000696.2608:04364
04365:-00003:+00010:+00000:000696.2608:04365
04366:-00002:+00039:+00040:000696.2608:04366
04367:-00001:+00013:+00003:000696.2608:04367
04368:-00004:+00032:-00018:000696.2608:04368
04369:-00011:+00009:-00034:000696.2608:04369
04370:-00026:+00020:-00018:000696.2608:04370
04371:-00027:+00006:-00029:000696.2608:04371
04372:-00026:-00004:-00006:000696.2608:04372
04373:-00003:-00003:+00010:000696.2608:04373
04374:-00027:+00002:+00009:000696.2608:04374
04375:-00025:-00016:+00013:000696.2608:04375
04376:-00025:-00017:-00001:000696.2608:04376
04377:-00006:+00001:-00019:000696.2608:04377
04378:-00028:-00018:-00013:000726.1372:04378
04379:-00002:-00007:-00014:000726.1372:04379
04380:-00005:+00002:+00003:000726.1372:04380
04381:-00001:+00007:-00037:000726.1372:04381
04382:-00024:-00005:+00022:000726.1372:04382
04383:-00003:+00017:+00019:000726.1372:04383
04384:-00016:-00002:-00033:000726.1372:04384
04385:-00029:+00022:-00006:000726.1372:04385
04386:-00016:+00011:-00017:000726.1372:04386
04387:-00025:+00012:-00003:000726.1372:04387
04388:-00025:+00012:-00006:000726.1372:04388
04389:-00004:+00024:+00008:000726.1372:04389
04390:-00025:+00010:+00005:000726.1372:04390
04391:-00028:+00023:+00024:000726.1372:04391
04392:-00025:+00011:+00020:000726.1372:04392
04393:-00028:+00024:-00015:000726.1372:04393
04394:-00039:+00012:-00036:000726.1372:04394
04395:-00018:+00032:-00007:000726.1372:04395
04396:-00019:+00010:-00022:000726.1372:04396
04397:-00019:+00018:-00044:000726.1372:04397
04398:-00027:+00023:-00002:000726.1372:04398
04399:-00005:+00021:+00041:000726.1372:04399
04400:-00028:+00001:-00001:000726.1372:04400
04401:-00017:+00017:-00020:000726.1372:04401
04402:-00027:+00011:-00005:000726.1372:04402
04403:-00018:-00005:+00015:000726.1372:04403
04404:-00025:-00005:+00022:000726.1372:04404
04405:-00007:-00004:+00025:000743.7819:04405
04406:-00026:+00000:-00014:000743.7819:04406
04407:-00041:+00003:+00023:000743.7819:04407
04408:-00010:+00001:+00019:000743.7819:04408
04409:-00004:-00004:-00033:000743.7819:04409
04410:-00015:-00003:-00027:000743.7819:04410
04411:-00003:+00017:-00013:000743.7819:04411
04412:-00009:+00004:-00013:000743.7819:04412
04413:-00023:+00007:-00042:000743.7819:04413
04414:+00010:+00001:-00010:000743.7819:04414
04415:+00011:+00009:+00001:000743.7819:04415
04416:+00014:-00003:+00022:000743.7819:04416
04417:+00008:+00000:+00034:000743.7819:04417
04418:+00029:+00018:+00012:000743.7819:04418
04419:+00011:-00002:-00013:000743.7819:04419
04420:+00015:+00003:+00002:000743.7819:04420
04421:+00007:+00005:-00005:000743.7819:04421
04422:-00010:-00016:+00007:000743.7819:04422
04423:-00014:-00019:+00003:000743.7819:04423
04424:-00014:-00015:+00031:000743.7819:04424
04425:-00006:-00012:+00008:000743.7819:04425
04426:-00026:-00008:+00015:000743.7819:04426
04427:-00002:-00011:+00036:000743.7819:04427
04428:-00014:-00034:+00013:000743.7819:04428
04429:-00007:-00034:-00014:000743.7819:04429
04430:+00007:-00020:+00051:000743.7819:04430
04431:+00033:-00018:+00038:000749.6033:04431
04432:+00017:+00003:+00017:000749.6033:04432
04433:+00070:+00005:+00067:000749.6033:04433
04434:+00053:+00003:+00045:000749.6033:04434
04435:+00061:-00022:+00071:000749.6033:04435
04436:+00070:-00015:+00040:000749.6033:04436
04437:+00064:-00020:+00006:000749.6033:04437
04438:+00054:-00015:-00028:000749.6033:04438
04439:+00061:-00016:+00053:000749.6033:04439
04440:+00073:+00008:+00066:000749.6033:04440
04441:+00055:-00016:+00035:000749.6033:04441
04442:+00033:-00006:-00016:000749.6033:04442
04443:+00046:+00005:+00000:000749.6033:04443
04444:+00030:+00006:+00013:000749.6033:04444
04445:+00013:+00003:+00011:000749.6033:04445
04446:+00002:+00000:+00011:000749.6033:04446
04447:+00003:+00019:+00050:000749.6033:04447
04448:-00013:-00003:+00040:000749.6033:04448
04449:-00027:+00017:+00022:000749.6033:04449
04450:-00033:+00019:-00006:000749.6033:04450
04451:-00050:+00033:-00042:000749.6033:04451
04452:-00040:+00009:-00119:000749.6033:04452
04453:-00026:+00025:+00100:000749.6033:04453
04454:+00026:+00013:+00182:000749.6033:04454
04455:-00018:-00019:-00058:000749.6033:04455
04456:-00007:+00024:-00132:000749.6033:04456
04457:+00062:+00035:-00037:000749.6033:04457
04458:+00138:+00001:+00131:000761.9486:04458
04459:+00112:-00003:+00098:000761.9486:04459
04460:+00118:+00000:+00048:000761.9486:04460
04461:+00153:+00013:-00074:000761.9486:04461
04462:+00099:+00022:-00038:000761.9486:04462
04463:+00094:-00003:-00062:000761.9486:04463
04464:+00047:+00001:-00018:000761.9486:04464
04465:+00054:+00008:-00047:000761.9486:04465
04466:+00052:+00034:+00040:000761.9486:04466
04467:+00033:-00006:+00018:000761.9486:04467
04468:+00029:+00014:+00037:000761.9486:04468
04469:-00003:-00017:-00028:000761.9486:04469
04470:+00012:+00006:+00007:000761.9486:04470
04471:+00008:-00008:+00034:000761.9486:04471
04472:-00010:-00034:+00055:000761.9486:04472
04473:-00030:-00051:+00019:000761.9486:04473
04474:-00006:-00039:-00014:000761.9486:04474
04475:-00010:-00027:-00026:000761.9486:04475
04476:-00014:-00067:-00018:000761.9486:04476
04477:+00002:-00076:-00011:000761.9486:04477
04478:+00005:-00059:+00005:000761.9486:04478
04479:+00032:-00058:+00026:000761.9486:04479
04480:+00038:-00054:-00002:000761.9486:04480
04481:+00037:-00058:-00010:000761.9486:04481
04482:+00067:-00061:+00060:000761.9486:04482
04483:+00077:-00043:+00026:000761.9486:04483
04484:+00057:-00044:+00014:000759.1978:04484
04485:+00088:-00034:+00017:000759.1978:04485
04486:+00065:-00032:-00017:000759.1978:04486
04487:+00053:-00014:-00015:000759.1978:04487
04488:+00050:+00017:+00018:000759.1978:04488
04489:+00063:-00004:+00033:000759.1978:04489
04490:+00060:+00038:+00020:000759.1978:04490
04491:+00059:+00029:+00000:000759.1978:04491
04492:+00051:+00054:+00021:000759.1978:04492
04493:+00038:+00049:+00021:000759.1978:04493
04494:+00058:+00049:+00009:000759.1978:04494
04495:+00043:+00053:-00003:000759.1978:04495
04496:+00024:+00045:-00021:000759.1978:04496
04497:+00006:+00053:-00021:000759.1978:04497
04498:+00024:+00042:-00005:000759.1978:04498
04499:+00014:+00047:-00018:000759.1978:04499
04500:+00002:+00030:-00028:000759.1978:04500
04501:+00012:+00028:-00007:000759.1978:04501
04502:-00010:+00035:-00012:000759.1978:04502
04503:+00011:+00014:-00017:000759.1978:04503
04504:+00004:+00033:+00004:000759.1978:04504
04505:+00028:+00012:+00009:000759.1978:04505
04506:+00017:+00017:-00022:000759.1978:04506
04507:+00018:-00002:-00032:000759.1978:04507
04508:+00036:-00003:-00049:000759.1978:04508
04509:+00033:+00002:-00050:000759.1978:04509
04510:+00057:+00003:-00010:000759.1978:04510
04511:+00048:-00007:+00023:000759.1978:04511
04512:+00075:-00011:+00005:000759.1978:04512
04513:+00069:-00030:-00011:000697.0415:04513
04514:+00087:-00030:-00020:000697.0415:04514
04515:+00047:-00033:-00049:000697.0415:04515
04516:+00059:-00029:-00032:000697.0415:04516
04517:+00060:-00032:-00016:000697.0415:04517
04518:+00034:-00010:-00004:000697.0415:04518
04519:+00026:-00014:-00005:000697.0415:04519
04520:+00005:-00021:-00017:000697.0415:04520
04521:-00009:+00002:-00024:000697.0415:04521
04522:-00027:-00020:-00076:000697.0415:04522
04523:-00045:+00005:-00012:000697.0415:04523
04524:-00031:+00005:-00019:000697.0415:04524
04525:-00046:+00006:-00044:000697.0415:04525
04526:-00048:+00008:-00039:000697.0415:04526
04527:-00060:+00020:-00051:000697.0415:04527
04528:-00069:-00001:+00005:000697.0415:04528
04529:-00060:+00007:+00056:000697.0415:04529
04530:-00055:+00019:+00043:000697.0415:04530
04531:-00041:+00000:+00023:000697.0415:04531
04532:-00033:+00019:-00008:000697.0415:04532
04533:-00017:-00002:-00034:000697.0415:04533
04534:-00016:-00003:+00003:000697.0415:04534
04535:-00028:+00003:-00032:000697.0415:04535
04536:-00007:+00018:+00024:000697.0415:04536
04537:-00010:-00005:+00036:000697.0415:04537
04538:-00022:-00002:+00024:000697.0415:04538
04539:-00011:+00017:+00015:000697.0415:04539
04540:-00011:-00002:+00021:000697.0415:04540
04541:-00003:+00004:+00019:000697.0415:04541
04542:-00024:-00006:+00015:000697.0415:04542
04543:-00012:-00005:+00026:000697.0415:04543
04544:-00040:+00005:+00037:000697.0415:04544
04545:-00036:-00008:+00013:000697.0415:04545
04546:-00032:+00003:+00015:000697.0415:04546
04547:-00052:-00014:+00022:000697.0415:04547
04548:-00071:-00033:+00012:000697.0415:04548
04549:-00070:-00037:+00030:000553.8048:04549
04550:-00064:-00027:+00017:000553.8048:04550
04551:-00064:-00046:+00040:000553.8048:04551
04552:-00063:-00048:+00034:000553.8048:04552
04553:-00061:-00052:+00016:000553.8048:04553
04554:-00073:-00048:+00004:000553.8048:04554
04555:-00046:-00028:+00035:000553.8048:04555
04556:-00032:-00035:+00035:000553.8048:04556
04557:-00057:-00030:+00032:000553.8048:04557
04558:-00042:-00007:+00036:000553.8048:04558
04559:-00022:-00015:+00032:000553.8048:04559
04560:-00016:+00003:+00017:000553.8048:04560
04561:-00020:-00003:+00001:000553.8048:04561
04562:-00020:-00001:-00002:000553.8048:04562
04563:-00031:+00003:+00005:000553.8048:04563
04564:-00050:-00021:-00020:000553.8048:04564
04565:-00050:-00020:-00003:000553.8048:04565
04566:-00054:-00018:+00038:000553.8048:04566
04567:-00053:+00003:+00028:000553.8048:04567
04568:-00033:-00001:+00011:000553.8048:04568
04569:-00039:+00020:+00029:000553.8048:04569
04570:-00021:+00020:+00025:000553.8048:04570
04571:-00015:+00010:+00000:000553.8048:04571
04572:-00013:+00033:-00004:000553.8048:04572
04573:-00015:+00037:-00010:000553.8048:04573
04574:-00013:+00028:-00022:000553.8048:04574
04575:-00012:+00054:-00004:000553.8048:04575
04576:-00011:+00030:-00002:000553.8048:04576
04577:-00002:+00051:-00005:000553.8048:04577
04578:-00027:+00029:+00010:000553.8048:04578
04579:-00020:+00048:-00004:000553.8048:04579
04580:-00053:+00035:-00004:000553.8048:04580
04581:-00033:+00030:+00013:000553.8048:04581
04582:-00037:+00036:+00032:000553.8048:04582
04583:-00034:+00035:+00010:000553.8048:04583
04584:-00035:+00033:+00022:000553.8048:04584
04585:-00042:+00012:-00002:000553.8048:04585
04586:-00055:+00023:-00010:000553.8048:04586
04587:-00033:+00001:+00004:000553.8048:04587
04588:-00041:-00005:+00015:000553.8048:04588
04589:-00041:-00007:+00000:000553.8048:04589
04590:-00053:+00007:+00000:000553.8048:04590
04591:-00054:-00017:-00018:000474.5302:04591
04592:-00058:-00017:-00009:000474.5302:04592
04593:-00074:-00007:-00034:000474.5302:04593
04594:-00075:-00014:+00018:000474.5302:04594
04595:-00068:-00033:+00000:000474.5302:04595
04596:-00086:-00036:+00005:000474.5302:04596
04597:-00066:-00033:+00013:000474.5302:04597
04598:-00052:-00013:-00001:000474.5302:04598
04599:-00035:-00009:+00007:000474.5302:04599
04600:-00015:-00018:+00024:000474.5302:04600
04601:+00009:-00015:+00029:000474.5302:04601
04602:-00009:-00016:+00014:000474.5302:04602
04603:+00012:-00016:+00036:000474.5302:04603
04604:+00015:-00008:+00019:000474.5302:04604
04605:-00002:-00010:+00010:000474.5302:04605
04606:-00002:-00011:-00005:000474.5302:04606
04607:-00021:-00012:-00003:000474.5302:04607
04608:+00000:-00018:+00078:000474.5302:04608
04609:+00011:-00032:-00001:000474.5302:04609
04610:+00039:-00013:+00033:000474.5302:04610
04611:+00020:-00016:-00004:000474.5302:04611
04612:+00024:-00018:+00018:000474.5302:04612
04613:-00016:-00022:+00019:000474.5302:04613
04614:+00012:+00004:+00026:000474.5302:04614
04615:-00021:-00020:+00005:000474.5302:04615
04616:-00029:+00024:+00001:000474.5302:04616
04617:-00022:+00024:+00034:000474.5302:04617
04618:-00001:+00050:+00014:000474.5302:04618
04619:-00018:+00038:-00017:000474.5302:04619
04620:-00001:+00042:+00015:000474.5302:04620
04621:-00028:+00033:+00006:000474.5302:04621
04622:-00026:+00029:+00009:000474.5302:04622
04623:-00030:+00031:-00005:000474.5302:04623
04624:-00015:+00027:-00002:000474.5302:04624
04625:-00018:+00029:-00008:000474.5302:04625
04626:-00017:+00027:-00015:000474.5302:04626
04627:-00005:+00027:-00016:000474.5302:04627
04628:-00018:+00029:+00003:000474.5302:04628
04629:+00015:+00049:+00010:000474.5302:04629
04630:+00014:+00048:+00026:000474.5302:04630
04631:+00006:+00050:+00007:000474.5302:04631
04632:+00005:+00030:+00022:000474.5302:04632
04633:+00021:+00051:+00023:000474.5302:04633
04634:+00004:+00024:+00008:000474.5302:04634
04635:+00006:+00032:-00018:000474.5302:04635
04636:-00008:+00036:-00004:000474.5302:04636
04637:+00010:+00010:+00010:000474.5302:04637
04638:-00003:+00000:-00015:000474.5302:04638
04639:+00008:-00005:+00003:000414.9019:04639
04640:-00007:-00007:-00013:000414.9019:04640
04641:-00024:-00008:-00008:000414.9019:04641
04642:-00024:-00008:-00015:000414.9019:04642
04643:-00003:-00030:-00022:000414.9019:04643
04644:-00018:-00024:-00045:000414.9019:04644
04645:-00030:-00032:+00010:000414.9019:04645
04646:-00024:-00033:-00001:000414.9019:04646
04647:-00015:-00023:+00000:000414.9019:04647
04648:-00029:-00035:+00009:000414.9019:04648
04649:-00028:-00032:-00018:000414.9019:04649
04650:-00026:-00014:-00008:000414.9019:04650
04651:-00007:-00020:+00004:000414.9019:04651
04652:-00014:-00004:-00001:000414.9019:04652
04653:-00009:+00011:+00023:000414.9019:04653
04654:-00013:+00047:+00000:000414.9019:04654
04655:+00006:+00048:+00005:000414.9019:04655
04656:+00017:+00064:-00046:000414.9019:04656
04657:+00011:+00047:-00011:000414.9019:04657
04658:+00002:+00066:-00006:000414.9019:04658
04659:-00012:+00055:+00020:000414.9019:04659
04660:-00012:+00078:+00007:000414.9019:04660
04661:-00017:+00060:+00009:000414.9019:04661
04662:-00034:+00066:-00012:000414.9019:04662
04663:-00046:+00040:-00032:000414.9019:04663
04664:-00058:+00052:-00031:000414.9019:04664
04665:-00046:+00037:+00020:000414.9019:04665
04666:-00058:+00037:+00003:000414.9019:04666
04667:-00049:+00023:+00000:000414.9019:04667
04668:-00054:+00022:-00019:000414.9019:04668
04669:-00047:-00016:+00005:000414.9019:04669
04670:-00043:-00010:-00007:000414.9019:04670
04671:-00034:-00032:-00002:000414.9019:04671
04672:-00025:-00025:+00003:000414.9019:04672
04673:-00016:-00051:+00005:000414.9019:04673
04674:-00028:-00048:-00026:000414.9019:04674
04675:-00006:-00050:-00018:000414.9019:04675
04676:-00023:-00027:+00006:000414.9019:04676
04677:-00015:-00045:+00010:000414.9019:04677
04678:-00007:-00032:+00014:000414.9019:04678
04679:-00026:-00033:+00020:000414.9019:04679
04680:-00040:-00025:-00029:000414.9019:04680
04681:-00035:-00012:-00020:000476.1806:04681
04682:-00043:-00018:-00014:000476.1806:04682
04683:-00050:-00008:+00004:000476.1806:04683
04684:-00070:+00006:+00020:000476.1806:04684
04685:-00073:-00004:+00023:000476.1806:04685
04686:-00071:+00018:+00004:000476.1806:04686
04687:-00067:+00023:-00030:000476.1806:04687
04688:-00058:+00032:-00009:000476.1806:04688
04689:-00060:+00033:-00016:000476.1806:04689
04690:-00057:+00015:-00020:000476.1806:04690
04691:-00037:+00028:-00001:000476.1806:04691
04692:-00041:+00034:-00013:000476.1806:04692
04693:-00054:+00035:-00010:000476.1806:04693
04694:-00043:+00037:+00005:000476.1806:04694
04695:-00021:+00031:+00009:000476.1806:04695
04696:-00019:+00034:+00001:000476.1806:04696
04697:-00030:+00029:+00013:000476.1806:04697
04698:-00004:+00025:+00017:000476.1806:04698
04699:-00025:+00026:+00014:000476.1806:04699
04700:-00006:+00027:+00008:000476.1806:04700
04701:-00002:+00030:+00010:000476.1806:04701
04702:-00024:+00035:-00004:000476.1806:04702
04703:-00015:+00033:+00005:000476.1806:04703
04704:-00026:+00011:-00001:000476.1806:04704
04705:-00007:+00019:-00013:000476.1806:04705
04706:-00021:-00006:+00022:000476.1806:04706
04707:-00018:+00003:+00019:000476.1806:04707
04708:-00029:-00017:+00023:000476.1806:04708
04709:-00024:-00012:+00003:000476.1806:04709
04710:-00024:-00014:+00019:000476.1806:04710
04711:-00004:-00014:+00006:000476.1806:04711
04712:-00018:-00032:+00005:000476.1806:04712
04713:+00000:-00023:+00023:000476.1806:04713
04714:-00001:-00035:+00025:000476.1806:04714
04715:+00000:-00026:+00012:000476.1806:04715
04716:-00008:-00034:+00020:000476.1806:04716
04717:+00003:-00014:+00010:000476.1806:04717
04718:+00012:-00020:+00002:000476.1806:04718
04719:+00008:-00017:+00020:000476.1806:04719
04720:-00008:+00005:+00002:000476.1806:04720
04721:-00011:+00005:+00019:000476.1806:04721
04722:-00023:-00006:+00013:000487.7145:04722
04723:-00023:-00002:+00019:000487.7145:04723
04724:-00028:+00010:+00008:000487.7145:04724
04725:-00030:+00020:+00023:000487.7145:04725
04726:-00039:+00014:+00023:000487.7145:04726
04727:-00043:+00012:+00018:000487.7145:04727
04728:-00044:+00015:+00010:000487.7145:04728
04729:-00030:+00033:+00009:000487.7145:04729
04730:-00038:+00036:+00004:000487.7145:04730
04731:-00039:+00034:-00001:000487.7145:04731
04732:-00030:+00025:+00020:000487.7145:04732
04733:-00026:+00024:+00013:000487.7145:04733
04734:-00005:+00036:+00016:000487.7145:04734
04735:-00002:+00030:+00024:000487.7145:04735
04736:+00015:+00048:-00002:000487.7145:04736
04737:+00011:+00051:-00015:000487.7145:04737
04738:+00009:+00028:+00007:000487.7145:04738
04739:+00010:+00043:+00003:000487.7145:04739
04740:+00015:+00026:+00020:000487.7145:04740
04741:+00000:+00025:+00002:000487.7145:04741
04742:+00012:+00033:+00015:000487.7145:04742
04743:+00010:+00033:+00006:000487.7145:04743
04744:-00013:+00022:+00009:000487.7145:04744
04745:+00011:+00017:+00002:000487.7145:04745
04746:-00012:+00001:+00013:000487.7145:04746
04747:-00010:-00006:+00010:000487.7145:04747
04748:-00001:+00003:-00004:000487.7145:04748
04749:-00003:+00004:-00016:000487.7145:04749
04750:-00017:-00009:-00016:000487.7145:04750
04751:-00029:-00035:+00009:000487.7145:04751
04752:-00016:-00033:-00003:000487.7145:04752
04753:-00023:-00033:-00004:000487.7145:04753
04754:-00007:-00036:-00007:000487.7145:04754
04755:-00013:-00027:+00005:000487.7145:04755
04756:-00005:-00035:-00013:000487.7145:04756
04757:-00002:-00037:-00015:000487.7145:04757
04758:-00004:-00009:+00010:000487.7145:04758
04759:-00001:-00011:+00008:000487.7145:04759
04760:-00029:-00021:-00019:000487.7145:04760
04761:-00022:-00017:-00005:000487.7145:04761
04762:-00014:-00006:-00014:000487.7145:04762
04763:-00024:+00007:-00004:000487.7145:04763
04764:-00005:+00003:+00001:000478.9977:04764
04765:-00006:-00006:+00021:000478.9977:04765
04766:-00006:+00004:-00002:000478.9977:04766
04767:-00024:-00004:-00004:000478.9977:04767
04768:-00027:+00017:+00005:000478.9977:04768
04769:-00028:-00002:+00009:000478.9977:04769
04770:-00024:+00008:-00015:000478.9977:04770
04771:-00027:+00007:-00005:000478.9977:04771
04772:-00027:+00006:+00007:000478.9977:04772
04773:-00020:+00000:+00004:000478.9977:04773
04774:-00023:+00005:+00009:000478.9977:04774
04775:-00039:+00019:+00008:000478.9977:04775
04776:-00022:-00003:-00014:000478.9977:04776
04777:-00015:+00020:+00008:000478.9977:04777
04778:-00016:+00022:-00017:000478.9977:04778
04779:-00039:+00009:-00003:000478.9977:04779
04780:-00017:+00023:+00008:000478.9977:04780
04781:-00018:+00033:+00006:000478.9977:04781
04782:-00020:+00010:-00016:000478.9977:04782
04783:-00019:+00034:+00004:000478.9977:04783
04784:-00016:+00034:-00014:000478.9977:04784
04785:-00017:+00012:+00007:000478.9977:04785
04786:-00017:+00015:+00000:000478.9977:04786
04787:-00029:+00013:+00005:000478.9977:04787
04788:-00023:+00013:-00018:000478.9977:04788
04789:-00004:+00011:-00027:000478.9977:04789
04790:-00002:+00024:+00009:000478.9977:04790
04791:-00010:+00017:-00003:000478.9977:04791
04792:-00004:-00002:+00010:000478.9977:04792
04793:+00013:-00002:-00007:000478.9977:04793
04794:-00004:+00005:-00011:000478.9977:04794
04795:-00005:-00015:-00032:000478.9977:04795
04796:-00023:+00001:+00004:000478.9977:04796
04797:-00027:-00016:-00002:000478.9977:04797
04798:-00041:-00015:+00007:000478.9977:04798
04799:-00029:+00006:-00007:000478.9977:04799
04800:-00030:+00001:+00007:000552.8417:04800
04801:-00029:-00004:+00022:000552.8417:04801
04802:-00043:-00019:+00021:000552.8417:04802
04803:-00028:-00006:+00001:000552.8417:04803
04804:-00030:-00007:-00019:000552.8417:04804
04805:-00007:+00004:-00029:000552.8417:04805
04806:-00023:+00001:+00005:000552.8417:04806
04807:-00023:-00002:+00010:000552.8417:04807
04808:-00025:+00000:+00005:000552.8417:04808
04809:-00003:+00021:+00003:000552.8417:04809
04810:-00024:+00021:-00018:000552.8417:04810
04811:-00005:+00019:-00003:000552.8417:04811
04812:-00013:+00022:+00021:000552.8417:04812
04813:-00012:+00015:+00015:000552.8417:04813
04814:-00011:+00034:-00013:000552.8417:04814
04815:-00002:+00034:-00002:000552.8417:04815
04816:+00000:+00030:-00005:000552.8417:04816
04817:-00007:+00033:+00001:000552.8417:04817
04818:-00029:+00034:-00006:000552.8417:04818
04819:-00039:+00036:-00001:000552.8417:04819
04820:-00021:+00013:+00010:000552.8417:04820
04821:-00041:+00024:+00008:000552.8417:04821
04822:-00022:+00034:+00012:000552.8417:04822
04823:-00042:+00036:+00012:000552.8417:04823
04824:-00032:+00010:-00016:000552.8417:04824
04825:-00031:+00023:-00003:000552.8417:04825
04826:-00038:+00036:+00007:000552.8417:04826
04827:-00056:+00020:-00003:000552.8417:04827
04828:-00034:+00024:+00023:000552.8417:04828
04829:-00034:+00000:+00029:000552.8417:04829
04830:-00044:-00002:-00017:000552.8417:04830
04831:-00021:+00022:-00013:000552.8417:04831
04832:-00017:+00019:+00026:000552.8417:04832
04833:-00016:-00005:+00019:000552.8417:04833
04834:-00030:+00003:+00001:000552.8417:04834
04835:-00027:-00006:-00004:000577.3964:04835
04836:-00027:+00004:+00010:000577.3964:04836
04837:-00016:-00017:-00008:000577.3964:04837
04838:-00024:+00001:+00012:000577.3964:04838
04839:-00029:-00018:+00023:000577.3964:04839
04840:-00015:-00022:+00000:000577.3964:04840
04841:-00028:-00016:-00003:000577.3964:04841
04842:-00030:+00005:-00004:000577.3964:04842
04843:-00019:+00002:+00003:000577.3964:04843
04844:-00039:+00001:+00014:000577.3964:04844
04845:-00029:-00003:+00022:000577.3964:04845
04846:-00032:-00006:-00014:000577.3964:04846
04847:-00018:-00004:+00008:000577.3964:04847
04848:-00035:+00020:+00023:000577.3964:04848
04849:-00032:-00001:+00021:000577.3964:04849
04850:-00054:-00006:+00024:000577.3964:04850
04851:-00020:+00017:+00035:000577.3964:04851
04852:-00020:-00002:+00005:000577.3964:04852
04853:-00019:-00006:-00016:000577.3964:04853
04854:-00021:+00000:+00001:000577.3964:04854
04855:-00018:+00017:-00001:000577.3964:04855
04856:-00038:-00004:-00015:000577.3964:04856
04857:-00024:-00004:+00012:000577.3964:04857
04858:-00024:+00017:-00002:000577.3964:04858
04859:-00024:-00004:-00002:000577.3964:04859
04860:-00005:+00000:-00001:000577.3964:04860
04861:-00010:+00022:-00013:000577.3964:04861
04862:-00005:+00017:-00032:000577.3964:04862
04863:-00006:+00000:+00002:000577.3964:04863
04864:-00013:+00020:+00022:000577.3964:04864
04865:-00029:+00004:+00026:000577.3964:04865
04866:-00016:+00005:-00002:000577.3964:04866
04867:-00017:-00005:+00034:000577.3964:04867
04868:-00020:-00006:+00009:000577.3964:04868
04869:-00042:+00000:+00021:000577.3964:04869
04870:-00024:+00000:+00025:000564.4965:04870
04871:-00019:-00006:+00003:000564.4965:04871
04872:-00038:-00017:-00018:000564.4965:04872
04873:-00018:-00015:+00007:000564.4965:04873
04874:-00021:+00004:+00004:000564.4965:04874
04875:-00038:+00007:+00010:000564.4965:04875
04876:-00026:-00006:+00004:000564.4965:04876
04877:-00004:-00004:+00021:000564.4965:04877
04878:-00001:-00005:+00023:000564.4965:04878
04879:-00001:+00000:+00007:000564.4965:04879
04880:+00002:+00019:-00003:000564.4965:04880
04881:+00000:-00004:+00022:000564.4965:04881
04882:+00000:+00001:+00000:000564.4965:04882
04883:-00004:-00003:+00006:000564.4965:04883
04884:-00004:+00019:+00008:000564.4965:04884
04885:-00019:+00020:+00007:000564.4965:04885
04886:-00006:+00021:+00007:000564.4965:04886
04887:-00016:+00015:-00001:000564.4965:04887
04888:-00026:+00019:+00003:000564.4965:04888
04889:-00018:+00012:+00005:000564.4965:04889
04890:-00025:+00021:+00010:000564.4965:04890
04891:-00018:-00003:-00014:000564.4965:04891
04892:-00028:+00019:-00032:000564.4965:04892
04893:-00015:-00003:+00004:000564.4965:04893
04894:-00026:+00000:-00003:000564.4965:04894
04895:-00018:-00002:-00012:000564.4965:04895
04896:-00026:-00002:-00014:000564.4965:04896
04897:-00026:-00006:+00024:000564.4965:04897
04898:-00005:-00002:-00004:000564.4965:04898
04899:-00004:-00002:-00001:000564.4965:04899
04900:-00009:-00001:+00012:000564.4965:04900
04901:-00007:+00020:+00005:000564.4965:04901
04902:-00014:+00000:-00003:000564.4965:04902
04903:-00008:+00010:-00013:000564.4965:04903
04904:+00009:+00022:-00019:000600.2593:04904
04905:-00011:+00022:-00007:000600.2593:04905
04906:-00008:+00024:+00007:000600.2593:04906
04907:-00013:+00033:-00003:000600.2593:04907
04908:-00005:+00022:+00003:000600.2593:04908
04909:-00004:+00023:-00018:000600.2593:04909
04910:-00003:+00024:-00004:000600.2593:04910
04911:-00006:+00010:-00007:000600.2593:04911
04912:-00006:+00020:+00010:000600.2593:04912
04913:-00009:+00011:+00006:000600.2593:04913
04914:-00006:-00001:+00009:000600.2593:04914
04915:-00004:+00018:+00003:000600.2593:04915
04916:-00027:+00023:+00001:000600.2593:04916
04917:-00024:+00010:+00008:000600.2593:04917
04918:-00017:+00012:-00001:000600.2593:04918
04919:-00013:+00022:+00009:000600.2593:04919
04920:-00005:+00010:+00003:000600.2593:04920
04921:-00025:+00016:+00010:000600.2593:04921
04922:-00004:+00009:-00016:000600.2593:04922
04923:-00014:+00011:-00011:000600.2593:04923
04924:-00005:+00039:-00031:000600.2593:04924
04925:-00014:+00015:-00003:000600.2593:04925
04926:-00011:+00036:+00010:000600.2593:04926
04927:+00011:+00011:-00001:000600.2593:04927
04928:+00014:+00034:+00007:000600.2593:04928
04929:+00016:+00011:+00003:000600.2593:04929
04930:-00009:+00024:+00001:000600.2593:04930
04931:-00013:+00021:+00007:000600.2593:04931
04932:-00013:+00023:+00008:000600.2593:04932
04933:-00015:-00001:-00013:000600.2593:04933
04934:-00007:+00020:-00010:000600.2593:04934
04935:-00014:+00000:-00009:000630.2495:04935
04936:-00004:-00003:-00016:000630.2495:04936
04937:-00005:-00006:-00002:000630.2495:04937
04938:-00002:-00004:+00008:000630.2495:04938
04939:-00004:-00002:+00010:000630.2495:04939
04940:-00025:+00000:-00010:000630.2495:04940
04941:-00028:-00004:+00005:000630.2495:04941
04942:-00025:-00003:+00004:000630.2495:04942
04943:-00002:+00008:+00006:000630.2495:04943
04944:-00003:-00004:+00005:000630.2495:04944
04945:-00023:+00007:+00002:000630.2495:04945
04946:-00027:+00008:-00013:000630.2495:04946
04947:-00004:+00008:-00016:000630.2495:04947
04948:+00000:+00000:+00000:000630.2495:04948
04949:-00002:-00001:+00024:000630.2495:04949
04950:-00013:+00017:+00001:000630.2495:04950
04951:-00010:+00009:+00020:000630.2495:04951
04952:+00010:+00010:+00002:000630.2495:04952
04953:+00010:+00018:-00017:000630.2495:04953
04954:+00011:+00001:-00032:000630.2495:04954
04955:-00015:+00023:+00001:000630.2495:04955
04956:-00013:+00022:-00001:000630.2495:04956
04957:-00001:+00000:+00000:000630.2495:04957
04958:-00012:+00023:-00014:000630.2495:04958
04959:-00002:+00018:+00005:000630.2495:04959
04960:-00007:+00018:-00020:000630.2495:04960
04961:-00004:+00022:-00013:000630.2495:04961
04962:-00001:+00012:+00006:000630.2495:04962
04963:-00024:+00017:+00009:000630.2495:04963
04964:-00006:+00021:+00018:000630.2495:04964
04965:-00023:+00023:+00036:000630.2495:04965
04966:-00024:+00017:-00002:000652.7302:04966
04967:-00021:+00000:+00001:000652.7302:04967
04968:-00023:+00019:+00010:000652.7302:04968
04969:-00027:-00002:-00005:000652.7302:04969
04970:-00030:+00005:-00029:000652.7302:04970
04971:-00030:-00002:+00005:000652.7302:04971
04972:-00021:-00005:+00006:000652.7302:04972
04973:-00045:-00006:-00011:000652.7302:04973
04974:-00015:-00005:+00024:000652.7302:04974
04975:-00026:+00006:-00001:000652.7302:04975
04976:-00015:+00006:+00022:000652.7302:04976
04977:-00007:-00005:-00014:000652.7302:04977
04978:-00002:+00017:+00025:000652.7302:04978
04979:-00005:+00020:-00006:000652.7302:04979
04980:-00002:+00015:+00006:000652.7302:04980
04981:-00011:+00015:+00004:000652.7302:04981
04982:-00004:+00014:-00002:000652.7302:04982
04983:-00001:+00010:-00001:000652.7302:04983
04984:-00001:+00033:+00011:000652.7302:04984
04985:-00002:+00033:-00003:000652.7302:04985
04986:-00024:+00013:-00003:000652.7302:04986
04987:+00008:+00016:+00011:000652.7302:04987
04988:-00002:+00034:-00016:000652.7302:04988
04989:-00014:+00011:-00018:000652.7302:04989
04990:-00003:+00016:+00010:000652.7302:04990
04991:-00007:+00013:+00001:000652.7302:04991
04992:-00020:+00014:+00002:000652.7302:04992
04993:-00015:+00013:-00004:000652.7302:04993
04994:-00017:+00015:+00018:000652.7302:04994
04995:-00017:+00010:+00010:000690.9098:04995
04996:-00018:+00011:+00008:000690.9098:04996
04997:-00015:+00013:-00004:000690.9098:04997
04998:-00016:+00032:+00009:000690.9098:04998
04999:-00029:+00021:+00021:000690.9098:04999
05000:-00006:+00010:-00001:000690.9098:05000
05001:-00028:+00011:+00010:000690.9098:05001
05002:-00023:+00011:-00016:000690.9098:05002
05003:-00026:+00033:+00015:000690.9098:05003
05004:-00006:+00022:+00010:000690.9098:05004
05005:-00022:+00020:+00003:000690.9098:05005
05006:-00025:+00020:-00019:000690.9098:05006
05007:-00024:+00010:+00019:000690.9098:05007
05008:-00004:-00002:-00016:000690.9098:05008
05009:-00002:+00012:+00018:000690.9098:05009
05010:-00013:+00023:-00002:000690.9098:05010
05011:-00002:+00010:+00010:000690.9098:05011
05012:-00022:+00009:+00020:000690.9098:05012
05013:-00002:+00010:+00000:000690.9098:05013
05014:-00025:+00021:+00008:000690.9098:05014
05015:-00023:+00032:-00019:000690.9098:05015
05016:-00004:+00022:-00007:000690.9098:05016
05017:-00024:+00010:-00016:000690.9098:05017
05018:-00027:+00012:-00013:000690.9098:05018
05019:-00005:+00010:-00014:000690.9098:05019
05020:-00028:+00037:-00014:000690.9098:05020
05021:-00019:+00014:+00002:000690.9098:05021
05022:-00001:+00034:-00013:000690.9098:05022
05023:-00004:+00033:-00030:000718.4996:05023
05024:-00026:+00034:+00005:000718.4996:05024
05025:-00005:+00022:+00013:000718.4996:05025
05026:+00000:+00010:+00012:000718.4996:05026
05027:-00006:+00019:-00012:000718.4996:05027
05028:-00025:+00033:-00019:000718.4996:05028
05029:-00001:+00010:-00002:000718.4996:05029
05030:-00004:+00024:+00008:000718.4996:05030
05031:-00001:+00009:-00021:000718.4996:05031
05032:+00011:+00020:+00011:000718.4996:05032
05033:-00014:+00023:-00014:000718.4996:05033
05034:+00012:+00017:+00010:000718.4996:05034
05035:+00004:+00001:-00016:000718.4996:05035
05036:+00012:+00018:-00016:000718.4996:05036
05037:-00003:+00008:-00008:000718.4996:05037
05038:-00012:+00003:+00007:000718.4996:05038
05039:-00014:+00008:-00030:000718.4996:05039
05040:-00016:-00003:-00017:000718.4996:05040
05041:-00011:+00018:+00024:000718.4996:05041
05042:-00001:+00008:+00047:000718.4996:05042
05043:-00013:-00017:-00017:000718.4996:05043
05044:-00003:+00017:-00028:000718.4996:05044
05045:-00003:-00006:-00016:000718.4996:05045
05046:-00026:-00002:-00020:000718.4996:05046
05047:+00000:+00005:-00031:000718.4996:05047
05048:-00023:+00008:+00009:000718.4996:05048
05049:-00012:+00008:+00025:000718.4996:05049
05050:-00006:-00004:+00019:000736.8168:05050
05051:-00003:-00002:-00007:000736.8168:05051
05052:-00001:+00021:-00016:000736.8168:05052
05053:-00015:-00006:+00010:000736.8168:05053
05054:-00024:-00002:-00020:000736.8168:05054
05055:-00014:+00007:-00018:000736.8168:05055
05056:-00023:+00017:-00045:000736.8168:05056
05057:-00027:+00017:-00006:000736.8168:05057
05058:-00023:+00021:+00035:000736.8168:05058
05059:-00023:-00005:+00008:000736.8168:05059
05060:-00015:+00018:-00035:000736.8168:05060
05061:-00015:+00018:+00023:000736.8168:05061
05062:-00016:+00011:-00009:000736.8168:05062
05063:-00029:+00001:-00028:000736.8168:05063
05064:-00005:+00023:-00006:000736.8168:05064
05065:-00003:+00017:+00022:000736.8168:05065
05066:+00001:+00019:-00014:000736.8168:05066
05067:-00004:+00001:-00017:000736.8168:05067
05068:+00008:+00022:-00018:000736.8168:05068
05069:-00003:+00002:+00005:000736.8168:05069
05070:-00003:+00004:+00010:000736.8168:05070
05071:-00007:+00006:+00025:000736.8168:05071
05072:-00009:-00018:+00010:000736.8168:05072
05073:-00006:-00007:+00026:000736.8168:05073
05074:-00009:-00019:+00026:000736.8168:05074
05075:-00003:-00020:-00002:000736.8168:05075
05076:-00026:-00020:-00031:000756.0390:05076
05077:-00015:-00022:-00019:000756.0390:05077
05078:-00016:-00033:+00007:000756.0390:05078
05079:-00022:-00031:+00004:000756.0390:05079
05080:-00004:-00022:-00007:000756.0390:05080
05081:-00026:-00019:+00067:000756.0390:05081
05082:-00013:-00009:+00081:000756.0390:05082
05083:+00002:-00035:+00062:000756.0390:05083
05084:+00016:-00013:+00015:000756.0390:05084
05085:+00003:-00022:+00006:000756.0390:05085
05086:+00025:-00007:-00059:000756.0390:05086
05087:+00031:-00017:-00042:000756.0390:05087
05088:+00042:-00031:-00014:000756.0390:05088
05089:+00023:-00014:+00058:000756.0390:05089
05090:+00020:-00022:+00098:000756.0390:05090
05091:+00040:-00013:+00078:000756.0390:05091
05092:+00031:-00030:+00034:000756.0390:05092
05093:+00021:-00015:-00002:000756.0390:05093
05094:+00039:-00002:-00003:000756.0390:05094
05095:+00022:-00006:+00013:000756.0390:05095
05096:+00044:+00008:+00023:000756.0390:05096
05097:+00038:-00001:+00038:000756.0390:05097
05098:+00034:+00018:+00011:000756.0390:05098
05099:+00026:+00020:-00002:000756.0390:05099
05100:+00001:-00001:+00007:000756.0390:05100
05101:+00010:+00010:-00003:000756.0390:05101
05102:+00015:+00012:-00001:000756.0390:05102
05103:+00012:+00010:+00023:000755.9809:05103
05104:+00010:+00022:+00054:000755.9809:05104
05105:-00011:+00013:+00037:000755.9809:05105
05106:-00008:+00012:+00036:000755.9809:05106
05107:-00010:+00016:+00019:000755.9809:05107
05108:-00023:+00024:+00009:000755.9809:05108
05109:+00000:+00028:-00019:000755.9809:05109
05110:+00008:+00028:-00031:000755.9809:05110
05111:+00005:+00029:-00035:000755.9809:05111
05112:+00004:+00026:-00062:000755.9809:05112
05113:+00044:+00047:+00073:000755.9809:05113
05114:+00034:+00011:+00007:000755.9809:05114
05115:+00025:+00000:-00068:000755.9809:05115
05116:+00052:+00011:-00001:000755.9809:05116
05117:+00050:+00012:+00031:000755.9809:05117
05118:-00005:+00001:-00027:000755.9809:05118
05119:+00062:+00010:+00022:000755.9809:05119
05120:+00074:-00021:-00001:000755.9809:05120
05121:+00083:+00019:-00031:000755.9809:05121
05122:+00028:-00014:+00070:000755.9809:05122
05123:+00096:+00006:+00077:000755.9809:05123
05124:+00028:-00036:+00010:000755.9809:05124
05125:+00046:-00002:-00049:000755.9809:05125
05126:+00023:-00036:+00010:000755.9809:05126
05127:+00056:-00037:-00017:000755.9809:05127
05128:+00008:-00024:+00008:000755.9809:05128
05129:+00014:-00012:+00033:000752.7451:05129
05130:+00024:-00037:+00023:000752.7451:05130
05131:-00013:-00024:+00025:000752.7451:05131
05132:-00009:-00039:+00037:000752.7451:05132
05133:-00008:-00038:+00023:000752.7451:05133
05134:+00000:-00062:-00023:000752.7451:05134
05135:+00016:-00041:+00019:000752.7451:05135
05136:+00026:-00058:+00002:000752.7451:05136
05137:+00043:-00043:+00012:000752.7451:05137
05138:+00035:-00024:-00037:000752.7451:05138
05139:+00043:-00024:+00020:000752.7451:05139
05140:+00060:-00052:+00041:000752.7451:05140
05141:+00051:-00023:+00018:000752.7451:05141
05142:+00071:-00009:-00004:000752.7451:05142
05143:+00057:-00011:+00002:000752.7451:05143
05144:+00076:-00032:+00040:000752.7451:05144
05145:+00073:+00018:+00034:000752.7451:05145
05146:+00077:+00023:-00012:000752.7451:05146
05147:+00054:+00011:+00007:000752.7451:05147
05148:+00075:+00010:+00069:000752.7451:05148
05149:+00037:+00034:-00007:000752.7451:05149
05150:+00027:+00024:-00041:000752.7451:05150
05151:+00027:+00052:+00000:000752.7451:05151
05152:+00030:+00045:-00006:000752.7451:05152
05153:+00004:+00045:-00037:000752.7451:05153
05154:+00003:+00065:+00020:000752.7451:05154
05155:+00008:+00057:+00053:000752.7451:05155
05156:-00007:+00067:-00017:000740.5711:05156
05157:+00011:+00065:-00044:000740.5711:05157
05158:+00005:+00068:-00006:000740.5711:05158
05159:+00007:+00040:-00034:000740.5711:05159
05160:+00014:+00050:-00025:000740.5711:05160
05161:+00042:+00026:-00013:000740.5711:05161
05162:+00043:+00034:-00011:000740.5711:05162
05163:+00043:+00017:-00029:000740.5711:05163
05164:+00043:-00004:-00002:000740.5711:05164
05165:+00032:+00003:-00014:000740.5711:05165
05166:+00027:-00018:-00039:000740.5711:05166
05167:+00041:-00014:-00040:000740.5711:05167
05168:+00045:-00023:-00008:000740.5711:05168
05169:+00043:-00046:-00013:000740.5711:05169
05170:+00047:-00050:+00000:000740.5711:05170
05171:+00046:-00038:-00005:000740.5711:05171
05172:+00024:-00050:-00050:000740.5711:05172
05173:+00009:-00062:-00015:000740.5711:05173
05174:+00010:-00030:+00008:000740.5711:05174
05175:-00029:-00043:-00045:000740.5711:05175
05176:-00024:-00053:-00074:000740.5711:05176
05177:-00020:-00049:-00048:000740.5711:05177
05178:-00041:-00035:-00037:000740.5711:05178
05179:-00037:-00035:+00007:000740.5711:05179
05180:-00002:-00008:+00015:000740.5711:05180
05181:-00025:+00005:+00011:000740.5711:05181
05182:-00006:+00001:+00004:000740.5711:05182
05183:-00029:+00000:-00028:000740.5711:05183
05184:-00026:-00001:-00019:000740.5711:05184
05185:-00023:+00000:-00031:000740.5711:05185
05186:-00010:+00012:+00026:000740.5711:05186
05187:-00012:+00012:-00002:000740.5711:05187
05188:-00013:-00003:+00009:000740.5711:05188
05189:-00011:+00009:+00005:000618.9643:05189
05190:-00007:+00019:+00018:000618.9643:05190
05191:-00002:+00004:+00022:000618.9643:05191
05192:-00007:+00007:+00018:000618.9643:05192
05193:-00011:-00002:+00021:000618.9643:05193
05194:-00020:+00017:-00009:000618.9643:05194
05195:-00021:+00004:-00005:000618.9643:05195
05196:-00033:+00005:+00002:000618.9643:05196
05197:-00037:-00015:+00022:000618.9643:05197
05198:-00059:+00001:+00025:000618.9643:05198
05199:-00044:+00006:+00030:000618.9643:05199
05200:-00057:-00005:+00039:000618.9643:05200
05201:-00047:+00004:+00018:000618.9643:05201
05202:-00057:+00006:+00016:000618.9643:05202
05203:-00059:+00006:+00013:000618.9643:05203
05204:-00068:-00018:+00008:000618.9643:05204
05205:-00053:-00014:+00025:000618.9643:05205
05206:-00072:-00019:+00012:000618.9643:05206
05207:-00064:-00031:+00023:000618.9643:05207
05208:-00072:-00018:+00008:000618.9643:05208
05209:-00050:-00008:+00009:000618.9643:05209
05210:-00070:-00011:-00016:000618.9643:05210
05211:-00070:-00014:+00035:000618.9643:05211
05212:-00056:-00010:+00023:000618.9643:05212
05213:-00065:-00013:+00026:000618.9643:05213
05214:-00052:-00034:+00012:000618.9643:05214
05215:-00070:-00010:+00028:000618.9643:05215
05216:-00060:-00008:+00016:000618.9643:05216
05217:-00058:-00009:+00037:000618.9643:05217
05218:-00056:-00019:+00027:000618.9643:05218
05219:-00036:-00021:+00023:000618.9643:05219
05220:-00059:-00010:+00000:000618.9643:05220
05221:-00033:-00003:-00003:000618.9643:05221
05222:-00022:-00015:-00005:000618.9643:05222
05223:-00032:-00015:-00016:000618.9643:05223
05224:-00015:+00004:+00018:000618.9643:05224
05225:-00007:+00000:+00001:000618.9643:05225
05226:-00027:+00005:+00006:000618.9643:05226
05227:-00014:+00019:-00013:000618.9643:05227
05228:-00007:+00009:+00010:000618.9643:05228
05229:-00024:+00021:-00017:000491.2169:05229
05230:-00038:+00017:+00035:000491.2169:05230
05231:-00018:+00022:+00022:000491.2169:05231
05232:-00038:+00022:+00005:000491.2169:05232
05233:-00057:+00022:-00016:000491.2169:05233
05234:-00049:+00024:+00012:000491.2169:05234
05235:-00052:+00003:+00019:000491.2169:05235
05236:-00050:+00008:+00011:000491.2169:05236
05237:-00052:+00005:+00018:000491.2169:05237
05238:-00069:+00017:+00021:000491.2169:05238
05239:-00051:-00001:+00017:000491.2169:05239
05240:-00040:+00015:+00034:000491.2169:05240
05241:-00021:+00016:-00002:000491.2169:05241
05242:-00021:+00034:-00015:000491.2169:05242
05243:-00030:+00013:+00038:000491.2169:05243
05244:-00026:+00026:+00021:000491.2169:05244
05245:-00019:+00033:-00004:000491.2169:05245
05246:-00041:+00016:+00004:000491.2169:05246
05247:-00032:+00013:+00008:000491.2169:05247
05248:-00047:+00021:-00005:000491.2169:05248
05249:-00047:+00000:+00023:000491.2169:05249
05250:-00048:+00018:+00024:000491.2169:05250
05251:-00068:+00002:+00001:000491.2169:05251
05252:-00068:-00022:+00025:000491.2169:05252
05253:-00067:-00021:+00028:000491.2169:05253
05254:-00072:-00008:+00024:000491.2169:05254
05255:-00052:-00012:+00036:000491.2169:05255
05256:-00041:-00017:+00033:000491.2169:05256
05257:-00020:-00017:+00017:000491.2169:05257
05258:-00028:-00012:+00008:000491.2169:05258
05259:-00003:-00018:-00003:000491.2169:05259
05260:-00014:+00002:-00005:000491.2169:05260
05261:-00003:-00017:+00001:000491.2169:05261
05262:+00000:-00009:+00015:000491.2169:05262
05263:-00006:-00007:+00015:000491.2169:05263
05264:-00007:-00018:+00012:000491.2169:05264
05265:-00027:-00019:-00001:000491.2169:05265
05266:-00005:-00019:+00000:000491.2169:05266
05267:-00023:-00003:-00001:000491.2169:05267
05268:+00000:-00004:+00025:000491.2169:05268
05269:-00001:+00018:+00022:000491.2169:05269
05270:-00009:-00002:+00025:000491.2169:05270
05271:-00003:+00021:+00000:000491.2169:05271
05272:-00002:+00018:-00001:000491.2169:05272
05273:-00004:+00015:-00018:000491.2169:05273
05274:-00027:+00010:+00004:000491.2169:05274
05275:-00003:+00032:+00007:000491.2169:05275
05276:-00011:+00035:+00011:000491.2169:05276
05277:-00014:+00016:+00024:000423.3676:05277
05278:-00013:+00035:-00001:000423.3676:05278
05279:-00004:+00025:-00018:000423.3676:05279
05280:-00002:+00033:-00005:000423.3676:05280
05281:-00004:+00038:-00019:000423.3676:05281
05282:-00003:+00027:+00009:000423.3676:05282
05283:-00008:+00038:-00005:000423.3676:05283
05284:+00010:+00036:-00003:000423.3676:05284
05285:+00001:+00039:-00005:000423.3676:05285
05286:-00008:+00031:-00017:000423.3676:05286
05287:-00008:+00036:+00005:000423.3676:05287
05288:+00009:+00035:-00004:000423.3676:05288
05289:+00013:+00025:+00010:000423.3676:05289
05290:-00010:+00032:+00009:000423.3676:05290
05291:-00013:+00022:-00015:000423.3676:05291
05292:-00010:+00024:+00001:000423.3676:05292
05293:-00013:+00013:+00005:000423.3676:05293
05294:-00006:-00001:-00016:000423.3676:05294
05295:-00025:-00006:-00015:000423.3676:05295
05296:-00029:-00006:-00017:000423.3676:05296
05297:-00028:-00017:-00024:000423.3676:05297
05298:-00029:+00002:-00013:000423.3676:05298
05299:-00039:-00017:+00010:000423.3676:05299
05300:-00038:-00016:-00013:000423.3676:05300
05301:-00022:-00022:-00017:000423.3676:05301
05302:-00021:+00001:-00008:000423.3676:05302
05303:-00038:+00001:-00007:000423.3676:05303
05304:-00042:+00003:-00005:000423.3676:05304
05305:-00016:+00006:+00025:000423.3676:05305
05306:-00020:-00003:+00006:000423.3676:05306
05307:-00017:+00007:-00008:000423.3676:05307
05308:-00006:+00010:-00021:000423.3676:05308
05309:-00016:+00035:-00005:000423.3676:05309
05310:-00019:+00024:-00012:000423.3676:05310
05311:-00011:+00040:+00008:000423.3676:05311
05312:+00012:+00044:+00009:000423.3676:05312
05313:+00002:+00041:+00019:000423.3676:05313
05314:+00011:+00048:-00004:000423.3676:05314
05315:-00006:+00041:-00010:000423.3676:05315
05316:-00004:+00031:-00050:000423.3676:05316
05317:-00020:+00041:-00035:000423.3676:05317
05318:-00019:+00053:-00007:000423.3676:05318
05319:-00035:+00031:+00021:000423.3676:05319
05320:-00055:+00018:+00017:000423.3676:05320
05321:-00057:+00023:+00036:000423.3676:05321
05322:-00071:-00013:-00035:000438.9458:05322
05323:-00074:-00017:-00028:000438.9458:05323
05324:-00050:-00010:-00016:000438.9458:05324
05325:-00051:-00014:+00000:000438.9458:05325
05326:-00053:-00028:-00017:000438.9458:05326
05327:-00049:-00007:+00023:000438.9458:05327
05328:-00047:-00035:+00004:000438.9458:05328
05329:-00050:-00013:-00020:000438.9458:05329
05330:-00045:-00037:-00018:000438.9458:05330
05331:-00053:-00022:-00018:000438.9458:05331
05332:-00035:-00030:-00014:000438.9458:05332
05333:-00044:-00022:+00019:000438.9458:05333
05334:-00043:-00011:+00020:000438.9458:05334
05335:-00043:-00020:-00016:000438.9458:05335
05336:-00031:-00007:-00017:000438.9458:05336
05337:-00041:+00002:-00010:000438.9458:05337
05338:-00031:-00007:-00016:000438.9458:05338
05339:-00035:-00006:+00005:000438.9458:05339
05340:-00057:+00018:+00028:000438.9458:05340
05341:-00061:-00003:+00026:000438.9458:05341
05342:-00073:-00005:-00013:000438.9458:05342
05343:-00049:+00019:-00013:000438.9458:05343
05344:-00068:+00032:+00010:000438.9458:05344
05345:-00049:+00013:-00010:000438.9458:05345
05346:-00051:+00014:+00024:000438.9458:05346
05347:-00060:+00014:+00024:000438.9458:05347
05348:-00075:+00032:+00002:000438.9458:05348
05349:-00049:+00036:-00020:000438.9458:05349
05350:-00068:+00032:-00006:000438.9458:05350
05351:-00051:+00012:-00020:000438.9458:05351
05352:-00051:+00009:+00000:000438.9458:05352
05353:-00054:+00014:+00024:000438.9458:05353
05354:-00058:+00021:+00038:000438.9458:05354
05355:-00037:-00001:+00009:000438.9458:05355
05356:-00053:-00001:-00013:000438.9458:05356
05357:-00038:-00001:-00016:000438.9458:05357
05358:-00036:+00023:+00001:000438.9458:05358
05359:-00040:-00002:+00020:000438.9458:05359
05360:-00021:-00003:+00040:000438.9458:05360
05361:-00019:+00008:+00016:000438.9458:05361
05362:-00039:-00020:+00002:000438.9458:05362
05363:-00019:-00019:-00003:000438.9458:05363
05364:-00017:+00002:+00011:000438.9458:05364
05365:-00028:-00018:+00020:000438.9458:05365
05366:-00002:+00001:+00037:000438.9458:05366
05367:-00005:-00022:+00040:000438.9458:05367
05368:-00011:-00009:+00003:000431.9283:05368
05369:+00000:-00012:+00001:000431.9283:05369
05370:-00014:-00013:-00001:000431.9283:05370
05371:-00003:-00013:+00001:000431.9283:05371
05372:+00011:-00009:+00002:000431.9283:05372
05373:+00000:-00010:-00002:000431.9283:05373
05374:-00003:-00012:+00021:000431.9283:05374
05375:-00006:-00010:+00025:000431.9283:05375
05376:-00029:-00020:+00017:000431.9283:05376
05377:-00017:+00005:-00003:000431.9283:05377
05378:-00022:-00003:+00009:000431.9283:05378
05379:-00044:+00018:+00023:000431.9283:05379
05380:-00045:+00000:+00038:000431.9283:05380
05381:-00030:+00015:+00034:000431.9283:05381
05382:-00045:+00036:+00015:000431.9283:05382
05383:-00053:+00036:-00003:000431.9283:05383
05384:-00035:+00049:-00004:000431.9283:05384
05385:-00036:+00030:-00001:000431.9283:05385
05386:-00053:+00049:+00001:000431.9283:05386
05387:-00032:+00049:+00006:000431.9283:05387
05388:-00042:+00030:+00034:000431.9283:05388
05389:-00020:+00029:+00016:000431.9283:05389
05390:-00019:+00031:+00000:000431.9283:05390
05391:-00020:+00051:+00004:000431.9283:05391
05392:-00005:+00048:+00022:000431.9283:05392
05393:-00014:+00031:-00014:000431.9283:05393
05394:-00010:+00031:+00019:000431.9283:05394
05395:+00010:+00028:+00035:000431.9283:05395
05396:-00010:+00038:+00012:000431.9283:05396
05397:+00015:+00016:+00012:000431.9283:05397
05398:+00011:+00012:+00014:000431.9283:05398
05399:-00009:+00020:-00015:000431.9283:05399
05400:-00001:+00017:-00019:000431.9283:05400
05401:+00008:-00005:+00005:000431.9283:05401
05402:-00011:+00007:+00017:000431.9283:05402
05403:-00002:-00008:-00014:000431.9283:05403
05404:-00001:-00012:+00007:000431.9283:05404
05405:-00004:-00020:-00011:000431.9283:05405
05406:-00023:-00010:-00029:000431.9283:05406
05407:-00004:-00012:-00014:000431.9283:05407
05408:-00004:-00010:-00002:000431.9283:05408
05409:-00001:-00010:+00021:000431.9283:05409
05410:-00002:-00032:+00008:000431.9283:05410
05411:-00009:-00033:+00018:000431.9283:05411
05412:-00002:-00009:+00008:000431.9283:05412
05413:-00005:-00035:+00003:000431.9283:05413
05414:-00011:-00020:+00004:000442.5900:05414
05415:-00010:-00007:+00000:000442.5900:05415
05416:-00012:-00007:+00008:000442.5900:05416
05417:-00013:+00002:+00008:000442.5900:05417
05418:-00011:-00002:-00022:000442.5900:05418
05419:-00010:+00005:-00033:000442.5900:05419
05420:+00010:+00021:-00015:000442.5900:05420
05421:-00010:+00019:+00002:000442.5900:05421
05422:-00011:+00021:-00007:000442.5900:05422
05423:-00006:+00017:+00000:000442.5900:05423
05424:+00010:+00034:-00008:000442.5900:05424
05425:-00005:+00013:-00014:000442.5900:05425
05426:-00005:+00034:+00011:000442.5900:05426
05427:-00015:+00033:+00038:000442.5900:05427
05428:-00005:+00014:-00003:000442.5900:05428
05429:-00029:+00010:-00005:000442.5900:05429
05430:-00027:+00016:-00031:000442.5900:05430
05431:-00042:+00011:-00008:000442.5900:05431
05432:-00039:+00000:-00029:000442.5900:05432
05433:-00016:+00023:-00005:000442.5900:05433
05434:-00039:+00019:-00019:000442.5900:05434
05435:-00033:+00023:-00017:000442.5900:05435
05436:-00021:-00002:+00001:000442.5900:05436
05437:-00017:+00000:+00003:000442.5900:05437
05438:-00015:+00008:+00003:000442.5900:05438
05439:-00018:-00005:+00020:000442.5900:05439
05440:-00005:+00007:+00009:000442.5900:05440
05441:-00026:-00003:+00004:000442.5900:05441
05442:-00005:+00006:-00031:000442.5900:05442
05443:-00003:+00007:-00006:000442.5900:05443
05444:-00013:+00001:+00020:000442.5900:05444
05445:-00023:+00008:+00000:000442.5900:05445
05446:-00002:-00017:+00003:000442.5900:05446
05447:-00003:+00001:+00004:000442.5900:05447
05448:-00001:-00019:-00031:000442.5900:05448
05449:-00023:-00010:-00018:000442.5900:05449
05450:-00026:-00021:+00024:000442.5900:05450
05451:-00015:-00022:+00019:000442.5900:05451
05452:-00022:-00008:-00003:000514.4938:05452
05453:-00017:-00017:-00015:000514.4938:05453
05454:-00030:-00017:-00014:000514.4938:05454
05455:-00038:+00001:-00014:000514.4938:05455
05456:-00018:-00005:-00004:000514.4938:05456
05457:-00029:-00001:+00020:000514.4938:05457
05458:-00007:+00017:+00008:000514.4938:05458
05459:-00025:+00021:-00016:000514.4938:05459
05460:-00002:+00022:+00024:000514.4938:05460
05461:-00029:+00012:+00009:000514.4938:05461
05462:-00026:+00022:+00000:000514.4938:05462
05463:-00023:+00010:-00001:000514.4938:05463
05464:-00023:+00013:-00009:000514.4938:05464
05465:-00028:+00013:-00034:000514.4938:05465
05466:-00029:+00013:+00024:000514.4938:05466
05467:-00029:+00023:+00002:000514.4938:05467
05468:-00022:-00002:+00019:000514.4938:05468
05469:-00027:+00021:-00015:000514.4938:05469
05470:-00016:+00022:-00017:000514.4938:05470
05471:-00025:-00002:-00023:000514.4938:05471
05472:-00026:+00024:-00003:000514.4938:05472
05473:-00004:+00020:-00002:000514.4938:05473
05474:-00021:+00001:-00003:000514.4938:05474
05475:-00021:+00000:-00015:000514.4938:05475
05476:-00016:+00021:+00025:000514.4938:05476
05477:-00019:-00005:-00013:000514.4938:05477
05478:-00018:-00005:-00001:000514.4938:05478
05479:-00017:+00002:+00015:000514.4938:05479
05480:-00043:+00000:+00002:000514.4938:05480
05481:-00042:-00003:+00000:000514.4938:05481
05482:-00034:+00023:-00018:000514.4938:05482
05483:-00030:-00003:+00007:000514.4938:05483
05484:-00034:-00002:-00020:000514.4938:05484
05485:-00035:-00003:+00025:000514.4938:05485
05486:-00032:-00002:+00003:000514.4938:05486
05487:-00060:+00003:-00013:000514.4938:05487
05488:-00039:+00019:+00009:000514.4938:05488
05489:-00042:+00011:+00019:000514.4938:05489
05490:-00041:+00020:+00007:000514.4938:05490
05491:-00016:+00020:+00018:000514.4938:05491
05492:-00006:+00014:+00020:000510.0141:05492
05493:-00021:+00022:-00013:000510.0141:05493
05494:-00015:+00021:+00007:000510.0141:05494
05495:-00005:+00013:+00004:000510.0141:05495
05496:-00005:+00022:+00020:000510.0141:05496
05497:-00024:+00022:+00035:000510.0141:05497
05498:-00024:+00015:+00030:000510.0141:05498
05499:-00015:+00009:-00014:000510.0141:05499
05500:-00027:+00020:+00002:000510.0141:05500
05501:-00025:+00015:-00003:000510.0141:05501
05502:-00041:+00017:+00024:000510.0141:05502
05503:-00016:+00000:+00040:000510.0141:05503
05504:-00040:+00018:+00054:000510.0141:05504
05505:-00041:+00004:-00015:000510.0141:05505
05506:-00044:+00023:-00017:000510.0141:05506
05507:-00031:+00000:-00003:000510.0141:05507
05508:-00042:+00006:+00016:000510.0141:05508
05509:-00032:-00015:+00001:000510.0141:05509
05510:-00043:+00005:+00022:000510.0141:05510
05511:-00032:-00014:+00009:000510.0141:05511
05512:-00041:-00001:+00005:000510.0141:05512
05513:-00021:+00006:+00021:000510.0141:05513
05514:-00023:-00004:+00022:000510.0141:05514
05515:-00006:+00008:+00015:000510.0141:05515
05516:-00011:+00018:+00022:000510.0141:05516
05517:-00010:+00016:+00011:000510.0141:05517
05518:-00010:-00004:-00006:000510.0141:05518
05519:-00013:+00018:+00000:000510.0141:05519
05520:-00008:+00019:+00020:000510.0141:05520
05521:-00013:-00001:+00011:000510.0141:05521
05522:-00002:-00004:+00005:000510.0141:05522
05523:-00004:+00020:+00024:000510.0141:05523
05524:-00023:+00004:+00000:000510.0141:05524
05525:-00019:-00003:+00025:000510.0141:05525
05526:-00016:+00008:+00019:000510.0141:05526
05527:-00017:+00019:-00001:000510.0141:05527
05528:-00044:-00006:-00006:000510.0141:05528
05529:-00022:-00003:+00019:000510.0141:05529
05530:-00026:+00007:-00014:000510.0141:05530
05531:-00043:-00006:+00008:000507.4652:05531
05532:-00021:-00016:-00004:000507.4652:05532
05533:-00042:+00016:-00013:000507.4652:05533
05534:-00021:+00003:-00002:000507.4652:05534
05535:-00020:+00000:+00011:000507.4652:05535
05536:-00013:-00005:+00026:000507.4652:05536
05537:+00010:+00009:-00001:000507.4652:05537
05538:+00010:+00018:+00009:000507.4652:05538
05539:+00001:+00039:-00016:000507.4652:05539
05540:-00008:+00010:+00009:000507.4652:05540
05541:+00000:+00010:-00029:000507.4652:05541
05542:-00009:+00022:+00001:000507.4652:05542
05543:+00000:+00018:-00004:000507.4652:05543
05544:-00010:-00004:+00009:000507.4652:05544
05545:+00010:+00001:-00013:000507.4652:05545
05546:+00009:-00005:+00007:000507.4652:05546
05547:-00009:+00018:+00006:000507.4652:05547
05548:-00010:-00001:-00001:000507.4652:05548
05549:-00007:+00000:+00010:000507.4652:05549
05550:-00005:-00003:-00001:000507.4652:05550
05551:-00024:+00007:-00014:000507.4652:05551
05552:-00029:+00007:+00022:000507.4652:05552
05553:-00027:+00006:-00010:000507.4652:05553
05554:-00041:-00019:-00018:000507.4652:05554
05555:-00026:+00008:-00005:000507.4652:05555
05556:-00016:+00009:-00006:000507.4652:05556
05557:-00027:+00000:-00035:000507.4652:05557
05558:-00015:+00009:+00010:000507.4652:05558
05559:-00012:+00022:+00004:000507.4652:05559
05560:-00005:+00023:-00017:000507.4652:05560
05561:+00010:+00023:+00006:000507.4652:05561
05562:+00013:+00010:+00018:000507.4652:05562
05563:+00009:+00015:-00003:000507.4652:05563
05564:+00001:+00016:-00019:000507.4652:05564
05565:+00030:+00012:-00017:000507.4652:05565
05566:+00001:+00034:-00010:000507.4652:05566
05567:+00006:+00013:-00013:000507.4652:05567
05568:+00008:+00014:-00018:000538.4876:05568
05569:+00015:+00020:+00007:000538.4876:05569
05570:+00013:-00003:+00004:000538.4876:05570
05571:-00009:+00023:-00002:000538.4876:05571
05572:-00012:-00002:+00019:000538.4876:05572
05573:-00023:-00006:-00015:000538.4876:05573
05574:-00005:-00004:-00017:000538.4876:05574
05575:-00004:+00009:-00006:000538.4876:05575
05576:-00018:+00005:-00025:000538.4876:05576
05577:-00027:+00016:-00002:000538.4876:05577
05578:-00029:+00001:+00009:000538.4876:05578
05579:-00041:-00005:-00032:000538.4876:05579
05580:-00023:-00005:-00013:000538.4876:05580
05581:-00025:-00001:+00008:000538.4876:05581
05582:-00001:+00006:-00014:000538.4876:05582
05583:-00001:-00007:+00000:000538.4876:05583
05584:+00010:+00008:+00000:000538.4876:05584
05585:-00010:+00000:-00012:000538.4876:05585
05586:+00002:-00005:-00011:000538.4876:05586
05587:+00030:+00013:-00007:000538.4876:05587
05588:+00015:+00021:-00002:000538.4876:05588
05589:+00026:+00017:+00009:000538.4876:05589
05590:+00004:+00021:+00013:000538.4876:05590
05591:+00016:-00004:+00007:000538.4876:05591
05592:-00008:-00005:-00018:000538.4876:05592
05593:+00012:+00020:+00007:000538.4876:05593
05594:+00001:+00018:+00002:000538.4876:05594
05595:-00002:-00005:+00006:000538.4876:05595
05596:-00004:+00034:-00018:000538.4876:05596
05597:-00002:+00023:-00005:000538.4876:05597
05598:-00016:+00014:-00030:000538.4876:05598
05599:-00026:+00009:-00012:000538.4876:05599
05600:-00004:+00009:-00021:000538.4876:05600
05601:-00017:+00023:-00032:000538.4876:05601
05602:-00012:+00011:-00012:000538.4876:05602
05603:-00012:+00012:-00017:000538.4876:05603
05604:+00010:+00022:-00033:000557.2044:05604
05605:+00001:+00009:-00020:000557.2044:05605
05606:+00007:+00037:-00007:000557.2044:05606
05607:+00013:+00013:-00009:000557.2044:05607
05608:+00024:+00014:-00003:000557.2044:05608
05609:+00003:+00015:+00026:000557.2044:05609
05610:+00027:+00020:-00033:000557.2044:05610
05611:+00014:+00023:-00007:000557.2044:05611
05612:+00029:+00019:-00020:000557.2044:05612
05613:+00001:-00006:-00007:000557.2044:05613
05614:+00005:-00003:-00035:000557.2044:05614
05615:+00004:+00008:+00005:000557.2044:05615
05616:+00003:+00000:-00015:000557.2044:05616
05617:+00016:+00008:-00045:000557.2044:05617
05618:+00027:-00006:-00012:000557.2044:05618
05619:+00007:+00005:+00023:000557.2044:05619
05620:+00009:-00015:+00020:000557.2044:05620
05621:+00011:+00005:-00003:000557.2044:05621
05622:+00010:+00009:+00006:000557.2044:05622
05623:+00012:+00003:-00028:000557.2044:05623
05624:-00012:-00006:-00002:000557.2044:05624
05625:+00003:-00005:+00026:000557.2044:05625
05626:+00014:+00006:+00026:000557.2044:05626
05627:+00013:+00001:+00004:000557.2044:05627
05628:+00011:+00000:+00011:000557.2044:05628
05629:+00011:-00006:+00037:000557.2044:05629
05630:-00015:-00015:+00002:000557.2044:05630
05631:+00016:-00002:-00003:000557.2044:05631
05632:-00009:-00005:+00036:000557.2044:05632
05633:+00001:+00004:-00003:000557.2044:05633
05634:-00014:+00008:+00015:000557.2044:05634
05635:-00005:+00005:+00031:000557.2044:05635
05636:-00015:-00015:+00011:000557.2044:05636
05637:-00024:+00001:+00000:000557.2044:05637
05638:-00018:+00006:+00025:000587.7338:05638
05639:-00042:-00020:+00016:000587.7338:05639
05640:-00017:-00018:+00025:000587.7338:05640
05641:-00015:-00017:+00017:000587.7338:05641
05642:-00018:-00016:-00003:000587.7338:05642
05643:-00024:-00003:+00021:000587.7338:05643
05644:+00000:+00019:+00020:000587.7338:05644
05645:-00010:+00002:+00012:000587.7338:05645
05646:-00007:+00008:-00002:000587.7338:05646
05647:-00014:+00022:+00021:000587.7338:05647
05648:+00008:+00011:+00020:000587.7338:05648
05649:+00013:+00021:+00024:000587.7338:05649
05650:+00039:+00014:+00038:000587.7338:05650
05651:+00046:+00034:+00019:000587.7338:05651
05652:+00045:+00035:+00008:000587.7338:05652
05653:+00044:+00026:+00011:000587.7338:05653
05654:+00043:+00049:+00040:000587.7338:05654
05655:+00018:+00048:+00025:000587.7338:05655
05656:+00026:+00042:+00019:000587.7338:05656
05657:+00016:+00050:-00004:000587.7338:05657
05658:-00011:+00028:+00007:000587.7338:05658
05659:-00011:+00031:-00029:000587.7338:05659
05660:-00001:+00026:-00017:000587.7338:05660
05661:-00006:+00030:-00030:000587.7338:05661
05662:-00023:+00033:+00005:000587.7338:05662
05663:+00000:+00038:-00015:000587.7338:05663
05664:-00028:+00034:+00003:000587.7338:05664
05665:-00004:+00016:+00004:000587.7338:05665
05666:-00003:+00030:-00001:000587.7338:05666
05667:-00003:+00021:-00013:000587.7338:05667
05668:+00009:+00015:-00002:000587.7338:05668
05669:+00010:+00010:+00020:000587.7338:05669
05670:+00015:+00021:+00009:000587.7338:05670
05671:+00026:+00019:+00008:000601.9965:05671
05672:+00029:+00020:+00009:000601.9965:05672
05673:+00029:+00000:+00002:000601.9965:05673
05674:+00019:+00020:-00008:000601.9965:05674
05675:+00031:+00001:-00004:000601.9965:05675
05676:+00018:+00020:-00002:000601.9965:05676
05677:+00006:-00002:+00010:000601.9965:05677
05678:+00018:+00023:+00007:000601.9965:05678
05679:+00029:+00022:+00006:000601.9965:05679
05680:+00030:+00023:-00033:000601.9965:05680
05681:+00025:+00034:-00004:000601.9965:05681
05682:+00016:+00014:-00004:000601.9965:05682
05683:+00013:+00035:-00014:000601.9965:05683
05684:+00003:+00015:-00017:000601.9965:05684
05685:+00011:+00037:+00036:000601.9965:05685
05686:+00009:+00024:+00022:000601.9965:05686
05687:-00012:+00032:+00009:000601.9965:05687
05688:+00014:+00033:+00015:000601.9965:05688
05689:-00010:+00016:+00008:000601.9965:05689
05690:+00012:+00013:-00019:000601.9965:05690
05691:-00010:+00034:-00015:000601.9965:05691
05692:+00010:+00019:+00010:000601.9965:05692
05693:-00024:+00019:+00004:000601.9965:05693
05694:+00000:-00001:+00024:000601.9965:05694
05695:-00002:+00018:-00017:000601.9965:05695
05696:-00018:+00007:+00024:000601.9965:05696
05697:-00001:+00019:-00004:000601.9965:05697
05698:-00013:-00001:+00004:000601.9965:05698
05699:-00011:+00017:-00010:000601.9965:05699
05700:-00014:+00017:-00002:000601.9965:05700
05701:+00014:+00018:-00002:000601.9965:05701
05702:-00011:+00008:-00015:000601.9965:05702
05703:-00010:+00007:-00017:000601.9965:05703
05704:-00010:+00000:+00021:000604.8809:05704
05705:+00014:+00008:-00015:000604.8809:05705
05706:-00025:-00015:+00002:000604.8809:05706
05707:+00011:-00016:-00005:000604.8809:05707
05708:+00010:+00007:-00001:000604.8809:05708
05709:+00014:+00006:-00011:000604.8809:05709
05710:+00006:+00018:+00009:000604.8809:05710
05711:+00013:+00008:+00007:000604.8809:05711
05712:+00013:+00008:-00029:000604.8809:05712
05713:+00008:+00008:+00007:000604.8809:05713
05714:+00006:-00003:+00005:000604.8809:05714
05715:+00008:+00004:+00003:000604.8809:05715
05716:-00012:+00008:+00005:000604.8809:05716
05717:+00011:-00005:-00016:000604.8809:05717
05718:-00013:-00001:-00015:000604.8809:05718
05719:+00000:-00001:-00016:000604.8809:05719
05720:+00014:+00001:-00013:000604.8809:05720
05721:-00003:-00006:+00007:000604.8809:05721
05722:-00027:+00019:-00005:000604.8809:05722
05723:-00004:+00016:+00021:000604.8809:05723
05724:-00023:+00018:-00008:000604.8809:05724
05725:-00018:-00003:-00003:000604.8809:05725
05726:-00027:+00009:-00013:000604.8809:05726
05727:-00027:-00001:-00004:000604.8809:05727
05728:-00025:-00001:-00022:000604.8809:05728
05729:-00023:+00000:-00028:000604.8809:05729
05730:-00004:-00002:-00030:000604.8809:05730
05731:-00010:+00008:+00006:000604.8809:05731
05732:+00000:-00003:-00020:000604.8809:05732
05733:-00001:+00018:-00029:000604.8809:05733
05734:-00014:+00020:-00012:000604.8809:05734
05735:-00003:+00020:-00006:000604.8809:05735
05736:-00009:+00019:-00019:000633.2712:05736
05737:-00001:+00020:-00014:000633.2712:05737
05738:-00003:-00001:-00014:000633.2712:05738
05739:+00000:+00020:+00009:000633.2712:05739
05740:-00011:+00023:+00010:000633.2712:05740
05741:-00025:+00013:-00006:000633.2712:05741
05742:-00023:+00013:-00005:000633.2712:05742
05743:-00024:+00012:-00003:000633.2712:05743
05744:-00015:+00016:+00008:000633.2712:05744
05745:-00023:+00011:-00015:000633.2712:05745
05746:-00005:+00012:-00014:000633.2712:05746
05747:-00005:+00023:-00005:000633.2712:05747
05748:-00002:+00009:-00029:000633.2712:05748
05749:-00014:+00014:-00019:000633.2712:05749
05750:-00002:+00034:-00003:000633.2712:05750
05751:-00012:+00024:+00005:000633.2712:05751
05752:-00008:+00051:-00015:000633.2712:05752
05753:+00012:+00040:-00015:000633.2712:05753
05754:+00013:+00045:-00012:000633.2712:05754
05755:+00001:+00063:-00034:000633.2712:05755
05756:+00004:+00064:-00015:000633.2712:05756
05757:-00011:+00040:-00001:000633.2712:05757
05758:-00010:+00048:+00019:000633.2712:05758
05759:-00010:+00054:+00015:000633.2712:05759
05760:-00013:+00054:+00024:000633.2712:05760
05761:-00017:+00030:+00010:000633.2712:05761
05762:-00038:+00037:+00000:000633.2712:05762
05763:-00043:+00023:-00002:000633.2712:05763
05764:-00036:-00002:-00015:000633.2712:05764
05765:-00035:-00002:-00020:000633.2712:05765
05766:-00044:+00004:+00003:000633.2712:05766
05767:-00021:+00002:-00010:000654.0463:05767
05768:-00020:-00033:+00036:000654.0463:05768
05769:-00004:-00018:+00039:000654.0463:05769
05770:-00013:-00010:+00040:000654.0463:05770
05771:+00000:-00009:+00037:000654.0463:05771
05772:+00011:-00020:+00042:000654.0463:05772
05773:+00007:-00020:+00029:000654.0463:05773
05774:+00013:-00021:+00002:000654.0463:05774
05775:+00031:+00004:-00003:000654.0463:05775
05776:+00006:-00001:+00023:000654.0463:05776
05777:+00025:-00006:+00004:000654.0463:05777
05778:+00005:+00000:+00005:000654.0463:05778
05779:+00001:+00010:-00017:000654.0463:05779
05780:-00011:+00013:+00009:000654.0463:05780
05781:-00009:+00033:+00034:000654.0463:05781
05782:-00011:+00038:+00035:000654.0463:05782
05783:-00014:+00039:+00014:000654.0463:05783
05784:-00026:+00031:+00008:000654.0463:05784
05785:-00001:+00026:+00008:000654.0463:05785
05786:-00018:+00049:+00019:000654.0463:05786
05787:-00043:+00048:+00008:000654.0463:05787
05788:-00034:+00028:+00018:000654.0463:05788
05789:-00030:+00030:-00017:000654.0463:05789
05790:-00060:+00050:-00028:000654.0463:05790
05791:-00037:+00026:-00005:000654.0463:05791
05792:-00037:+00030:+00006:000654.0463:05792
05793:-00045:+00027:-00001:000654.0463:05793
05794:-00042:+00031:+00021:000654.0463:05794
05795:-00028:+00030:+00013:000654.0463:05795
05796:-00025:+00029:+00009:000679.6646:05796
05797:-00025:+00028:-00003:000679.6646:05797
05798:-00025:+00026:+00019:000679.6646:05798
05799:-00005:+00033:+00003:000679.6646:05799
05800:-00016:+00023:-00034:000679.6646:05800
05801:-00005:+00009:-00044:000679.6646:05801
05802:-00001:+00013:-00049:000679.6646:05802
05803:-00004:-00002:-00012:000679.6646:05803
05804:-00004:+00005:-00014:000679.6646:05804
05805:+00015:+00004:+00035:000679.6646:05805
05806:+00002:+00007:-00011:000679.6646:05806
05807:+00004:-00014:-00011:000679.6646:05807
05808:+00028:-00004:-00005:000679.6646:05808
05809:+00030:+00004:+00008:000679.6646:05809
05810:+00025:-00004:-00025:000679.6646:05810
05811:+00026:-00001:+00005:000679.6646:05811
05812:+00027:+00007:+00005:000679.6646:05812
05813:+00004:+00003:+00019:000679.6646:05813
05814:+00009:-00015:+00010:000679.6646:05814
05815:-00007:+00008:-00034:000679.6646:05815
05816:-00026:+00005:-00063:000679.6646:05816
05817:-00027:-00002:-00032:000679.6646:05817
05818:-00004:+00017:-00012:000679.6646:05818
05819:-00022:+00008:-00009:000679.6646:05819
05820:-00021:-00006:+00008:000679.6646:05820
05821:-00042:-00002:+00024:000679.6646:05821
05822:-00032:-00004:+00007:000679.6646:05822
05823:-00059:-00001:-00009:000679.6646:05823
05824:-00045:-00005:-00015:000726.5798:05824
05825:-00031:-00001:-00028:000726.5798:05825
05826:-00043:+00000:-00036:000726.5798:05826
05827:-00040:+00022:-00047:000726.5798:05827
05828:-00028:+00016:-00031:000726.5798:05828
05829:-00016:+00034:-00049:000726.5798:05829
05830:-00014:+00035:+00006:000726.5798:05830
05831:-00002:+00024:-00018:000726.5798:05831
05832:-00023:+00038:-00019:000726.5798:05832
05833:+00001:+00028:-00035:000726.5798:05833
05834:+00004:+00029:-00005:000726.5798:05834
05835:+00002:+00028:-00010:000726.5798:05835
05836:+00009:+00039:+00017:000726.5798:05836
05837:+00013:+00038:+00034:000726.5798:05837
05838:-00014:+00017:+00025:000726.5798:05838
05839:-00028:-00015:-00029:000726.5798:05839
05840:-00022:+00004:+00005:000726.5798:05840
05841:-00057:-00025:-00006:000726.5798:05841
05842:-00046:-00028:-00044:000726.5798:05842
05843:-00022:-00050:-00050:000726.5798:05843
05844:-00020:-00041:+00004:000726.5798:05844
05845:-00017:-00062:+00023:000726.5798:05845
05846:-00025:-00063:+00096:000726.5798:05846
05847:-00008:-00063:+00081:000726.5798:05847
05848:-00014:-00062:+00035:000726.5798:05848
05849:+00018:-00047:+00004:000726.5798:05849
05850:+00045:-00028:-00035:000747.8304:05850
05851:+00055:-00037:-00029:000747.8304:05851
05852:+00068:-00013:-00004:000747.8304:05852
05853:+00092:-00021:+00033:000747.8304:05853
05854:+00090:-00018:+00036:000747.8304:05854
05855:+00085:+00007:+00056:000747.8304:05855
05856:+00080:-00005:+00062:000747.8304:05856
05857:+00075:+00020:+00059:000747.8304:05857
05858:+00071:+00034:+00000:000747.8304:05858
05859:+00059:+00034:+00023:000747.8304:05859
05860:+00035:+00012:-00020:000747.8304:05860
05861:+00027:+00024:-00017:000747.8304:05861
05862:+00002:+00001:+00017:000747.8304:05862
05863:-00012:+00000:+00039:000747.8304:05863
05864:-00017:+00005:+00034:000747.8304:05864
05865:-00044:-00003:+00025:000747.8304:05865
05866:-00041:-00004:-00001:000747.8304:05866
05867:-00031:+00022:-00023:000747.8304:05867
05868:-00019:-00002:-00006:000747.8304:05868
05869:-00023:+00000:+00025:000747.8304:05869
05870:-00030:-00006:-00003:000747.8304:05870
05871:-00013:+00021:+00038:000747.8304:05871
05872:+00028:+00020:+00101:000747.8304:05872
05873:-00009:+00015:+00051:000747.8304:05873
05874:-00004:+00036:-00176:000747.8304:05874
05875:-00010:+00019:-00220:000747.8304:05875
05876:+00093:+00032:+00090:000747.8304:05876
05877:+00099:-00010:+00090:000754.1320:05877
05878:+00074:+00021:+00032:000754.1320:05878
05879:+00099:+00000:+00013:000754.1320:05879
05880:+00093:+00011:-00047:000754.1320:05880
05881:+00093:-00015:-00038:000754.1320:05881
05882:+00110:+00040:+00054:000754.1320:05882
05883:+00053:+00015:+00039:000754.1320:05883
05884:+00150:+00048:+00015:000754.1320:05884
05885:+00051:-00015:-00055:000754.1320:05885
05886:+00052:+00017:+00002:000754.1320:05886
05887:-00012:-00014:+00066:000754.1320:05887
05888:-00055:-00008:+00008:000754.1320:05888
05889:-00019:-00048:-00037:000754.1320:05889
05890:+00015:+00002:+00026:000754.1320:05890
05891:-00023:-00024:+00003:000754.1320:05891
05892:-00053:-00019:-00002:000754.1320:05892
05893:-00045:-00042:+00042:000754.1320:05893
05894:-00005:-00010:+00042:000754.1320:05894
05895:-00030:-00067:+00019:000754.1320:05895
05896:-00005:-00060:+00039:000754.1320:05896
05897:-00022:-00094:+00055:000754.1320:05897
05898:-00013:-00068:+00049:000754.1320:05898
05899:-00001:-00092:+00006:000754.1320:05899
05900:+00023:-00056:-00014:000754.1320:05900
05901:+00002:-00079:+00066:000754.1320:05901
05902:+00045:-00054:+00076:000754.1320:05902
05903:+00058:-00047:-00016:000761.0444:05903
05904:+00089:-00032:-00004:000761.0444:05904
05905:+00082:-00036:+00041:000761.0444:05905
05906:+00075:-00033:+00085:000761.0444:05906
05907:+00083:-00003:+00025:000761.0444:05907
05908:+00076:+00002:+00052:000761.0444:05908
05909:+00105:+00014:+00026:000761.0444:05909
05910:+00066:+00034:-00015:000761.0444:05910
05911:+00064:+00050:-00023:000761.0444:05911
05912:+00050:+00046:+00023:000761.0444:05912
05913:+00069:+00059:-00016:000761.0444:05913
05914:+00075:+00055:+00009:000761.0444:05914
05915:+00048:+00071:+00024:000761.0444:05915
05916:+00048:+00059:+00054:000761.0444:05916
05917:+00056:+00075:+00034:000761.0444:05917
05918:+00042:+00085:-00011:000761.0444:05918
05919:+00058:+00083:-00032:000761.0444:05919
05920:+00034:+00078:-00010:000761.0444:05920
05921:+00032:+00068:-00047:000761.0444:05921
05922:+00023:+00060:-00040:000761.0444:05922
05923:+00040:+00040:-00042:000761.0444:05923
05924:+00014:+00048:-00060:000761.0444:05924
05925:+00001:+00033:-00020:000761.0444:05925
05926:+00001:+00017:+00022:000761.0444:05926
05927:+00008:+00005:-00003:000761.0444:05927
05928:+00002:-00016:-00016:000761.0444:05928
05929:+00030:-00009:-00012:000761.0444:05929
05930:+00027:-00022:-00046:000732.0226:05930
05931:+00040:-00046:-00039:000732.0226:05931
05932:+00057:-00028:-00035:000732.0226:05932
05933:+00057:-00038:-00013:000732.0226:05933
05934:+00056:-00039:+00007:000732.0226:05934
05935:+00061:-00041:+00021:000732.0226:05935
05936:+00057:-00047:-00025:000732.0226:05936
05937:+00039:-00039:-00023:000732.0226:05937
05938:+00059:-00039:-00024:000732.0226:05938
05939:+00033:-00047:-00022:000732.0226:05939
05940:+00044:-00029:-00046:000732.0226:05940
05941:+00022:-00026:-00012:000732.0226:05941
05942:+00001:-00023:+00007:000732.0226:05942
05943:+00015:-00024:+00009:000732.0226:05943
05944:-00019:-00024:-00061:000732.0226:05944
05945:-00054:-00032:-00044:000732.0226:05945
05946:-00034:-00034:-00024:000732.0226:05946
05947:-00085:-00036:-00030:000732.0226:05947
05948:-00068:-00022:-00005:000732.0226:05948
05949:-00064:-00036:-00019:000732.0226:05949
05950:-00087:-00020:-00045:000732.0226:05950
05951:-00083:-00010:-00047:000732.0226:05951
05952:-00068:-00016:-00002:000732.0226:05952
05953:-00072:+00002:+00031:000732.0226:05953
05954:-00055:-00002:+00042:000732.0226:05954
05955:-00030:+00019:+00021:000732.0226:05955
05956:-00054:+00013:-00034:000732.0226:05956
05957:-00053:+00033:-00029:000732.0226:05957
05958:-00036:+00023:-00018:000732.0226:05958
05959:-00056:+00013:-00001:000732.0226:05959
05960:-00061:+00004:+00022:000732.0226:05960
05961:-00049:-00002:-00001:000732.0226:05961
05962:-00047:-00003:-00007:000732.0226:05962
05963:-00068:+00006:-00030:000732.0226:05963
05964:-00053:-00002:+00013:000732.0226:05964
05965:-00048:-00002:+00058:000732.0226:05965
05966:-00075:-00018:+00054:000558.4548:05966
05967:-00061:-00016:+00034:000558.4548:05967
05968:-00072:-00012:+00055:000558.4548:05968
05969:-00068:-00032:-00012:000558.4548:05969
05970:-00066:-00041:-00012:000558.4548:05970
05971:-00052:-00031:+00010:000558.4548:05971
05972:-00036:-00027:+00025:000558.4548:05972
05973:-00037:-00036:+00005:000558.4548:05973
05974:-00028:-00028:+00018:000558.4548:05974
05975:-00019:-00025:+00025:000558.4548:05975
05976:-00029:-00029:+00010:000558.4548:05976
05977:-00027:-00036:+00012:000558.4548:05977
05978:-00027:-00023:+00037:000558.4548:05978
05979:-00039:-00026:+00019:000558.4548:05979
05980:-00042:-00034:+00036:000558.4548:05980
05981:-00022:-00012:+00016:000558.4548:05981
05982:-00055:-00010:-00012:000558.4548:05982
05983:-00049:-00009:-00008:000558.4548:05983
05984:-00046:+00002:+00017:000558.4548:05984
05985:-00060:-00007:+00037:000558.4548:05985
05986:-00052:-00021:+00036:000558.4548:05986
05987:-00031:-00019:+00015:000558.4548:05987
05988:-00062:-00020:+00000:000558.4548:05988
05989:-00073:-00018:-00009:000558.4548:05989
05990:-00075:-00017:+00007:000558.4548:05990
05991:-00058:-00018:-00002:000558.4548:05991
05992:-00069:+00002:+00008:000558.4548:05992
05993:-00042:+00004:+00024:000558.4548:05993
05994:-00019:+00006:+00010:000558.4548:05994
05995:-00007:-00015:-00001:000558.4548:05995
05996:+00000:+00007:-00001:000558.4548:05996
05997:+00002:+00004:+00022:000558.4548:05997
05998:+00008:+00006:+00017:000558.4548:05998
05999:-00014:+00006:+00028:000558.4548:05999
06000:+00009:-00002:+00037:000558.4548:06000
06001:-00005:-00005:+00022:000558.4548:06001
06002:-00017:+00007:-00015:000558.4548:06002
06003:-00043:-00018:+00016:000558.4548:06003
06004:-00059:-00020:+00034:000558.4548:06004
06005:-00073:-00010:+00032:000558.4548:06005
06006:-00071:-00007:+00033:000558.4548:06006
06007:-00051:+00018:+00054:000558.4548:06007
06008:-00050:+00012:+00014:000558.4548:06008
06009:-00070:+00038:+00051:000468.9661:06009
06010:-00073:+00034:+00015:000468.9661:06010
06011:-00068:+00033:+00010:000468.9661:06011
06012:-00071:+00035:-00011:000468.9661:06012
06013:-00052:+00036:+00017:000468.9661:06013
06014:-00034:+00031:+00028:000468.9661:06014
06015:-00039:+00051:+00031:000468.9661:06015
06016:-00024:+00048:-00012:000468.9661:06016
06017:-00039:+00053:-00018:000468.9661:06017
06018:-00056:+00039:+00019:000468.9661:06018
06019:-00049:+00033:+00029:000468.9661:06019
06020:-00066:+00038:+00038:000468.9661:06020
06021:-00088:+00032:+00025:000468.9661:06021
06022:-00087:+00033:+00018:000468.9661:06022
06023:-00066:+00039:+00002:000468.9661:06023
06024:-00073:+00011:+00024:000468.9661:06024
06025:-00049:+00032:+00014:000468.9661:06025
06026:-00042:+00016:+00017:000468.9661:06026
06027:-00019:+00016:+00019:000468.9661:06027
06028:-00023:+00022:+00009:000468.9661:06028
06029:-00002:+00004:+00019:000468.9661:06029
06030:-00006:-00008:+00021:000468.9661:06030
06031:-00024:-00033:+00018:000468.9661:06031
06032:-00029:-00048:+00037:000468.9661:06032
06033:-00026:-00038:+00015:000468.9661:06033
06034:-00015:-00053:+00024:000468.9661:06034
06035:+00011:-00038:+00021:000468.9661:06035
06036:-00013:-00069:+00103:000468.9661:06036
06037:-00037:-00073:-00009:000468.9661:06037
06038:-00046:-00096:+00036:000468.9661:06038
06039:-00038:-00077:-00002:000468.9661:06039
06040:-00089:-00063:+00021:000468.9661:06040
06041:-00004:-00067:+00008:000468.9661:06041
06042:-00012:-00045:+00012:000468.9661:06042
06043:+00003:-00062:-00028:000468.9661:06043
06044:-00014:-00048:-00001:000468.9661:06044
06045:-00012:-00039:+00009:000468.9661:06045
06046:+00005:-00035:-00003:000468.9661:06046
06047:+00010:-00014:+00010:000468.9661:06047
06048:+00028:+00018:+00023:000468.9661:06048
06049:-00008:-00004:+00001:000468.9661:06049
06050:+00006:+00038:-00005:000468.9661:06050
06051:+00015:+00029:+00007:000468.9661:06051
06052:+00010:+00065:-00016:000468.9661:06052
06053:+00012:+00060:+00005:000468.9661:06053
06054:+00001:+00081:-00013:000468.9661:06054
06055:+00016:+00097:-00015:000437.7154:06055
06056:+00014:+00112:-00031:000437.7154:06056
06057:+00016:+00102:-00032:000437.7154:06057
06058:+00002:+00110:-00014:000437.7154:06058
06059:-00011:+00111:-00006:000437.7154:06059
06060:+00013:+00109:-00004:000437.7154:06060
06061:+00014:+00093:-00006:000437.7154:06061
06062:-00002:+00099:-00009:000437.7154:06062
06063:+00000:+00087:-00012:000437.7154:06063
06064:-00023:+00078:-00016:000437.7154:06064
06065:-00005:+00084:-00019:000437.7154:06065
06066:-00038:+00063:-00003:000437.7154:06066
06067:-00044:+00040:-00014:000437.7154:06067
06068:-00057:+00048:-00028:000437.7154:06068
06069:-00044:+00036:-00033:000437.7154:06069
06070:-00040:+00018:-00028:000437.7154:06070
06071:-00032:-00002:-00006:000437.7154:06071
06072:-00041:+00003:+00009:000437.7154:06072
06073:-00017:-00009:-00028:000437.7154:06073
06074:-00021:-00014:-00044:000437.7154:06074
06075:-00017:-00029:-00031:000437.7154:06075
06076:-00025:-00029:+00003:000437.7154:06076
06077:-00003:-00052:+00020:000437.7154:06077
06078:-00016:-00052:-00002:000437.7154:06078
06079:-00010:-00039:+00021:000437.7154:06079
06080:-00011:-00046:+00025:000437.7154:06080
06081:+00003:-00052:+00007:000437.7154:06081
06082:+00003:-00046:+00006:000437.7154:06082
06083:+00024:-00028:-00020:000437.7154:06083
06084:+00005:-00027:-00010:000437.7154:06084
06085:+00006:-00035:-00016:000437.7154:06085
06086:+00009:-00020:-00007:000437.7154:06086
06087:-00011:-00018:-00013:000437.7154:06087
06088:-00023:+00000:+00012:000437.7154:06088
06089:-00003:+00016:+00017:000437.7154:06089
06090:-00031:+00014:+00030:000437.7154:06090
06091:-00035:+00016:+00007:000437.7154:06091
06092:-00054:+00035:-00012:000437.7154:06092
06093:-00061:+00048:-00017:000437.7154:06093
06094:-00057:+00051:-00010:000437.7154:06094
06095:-00047:+00029:-00003:000489.2929:06095
06096:-00036:+00048:+00020:000489.2929:06096
06097:-00068:+00011:-00005:000489.2929:06097
06098:-00036:+00035:-00032:000489.2929:06098
06099:-00036:-00007:+00006:000489.2929:06099
06100:-00054:+00007:-00015:000489.2929:06100
06101:-00046:-00020:-00006:000489.2929:06101
06102:-00035:-00020:+00006:000489.2929:06102
06103:-00054:-00014:-00011:000489.2929:06103
06104:-00058:-00015:-00029:000489.2929:06104
06105:-00036:+00017:-00009:000489.2929:06105
06106:-00046:+00019:+00003:000489.2929:06106
06107:-00047:+00020:-00005:000489.2929:06107
06108:-00055:+00025:-00020:000489.2929:06108
06109:-00035:+00047:-00008:000489.2929:06109
06110:-00058:+00049:+00004:000489.2929:06110
06111:-00056:+00031:+00009:000489.2929:06111
06112:-00055:+00052:+00021:000489.2929:06112
06113:-00048:+00029:-00017:000489.2929:06113
06114:-00068:+00029:-00016:000489.2929:06114
06115:-00055:+00042:-00006:000489.2929:06115
06116:-00058:+00045:-00030:000489.2929:06116
06117:-00069:+00040:-00044:000489.2929:06117
06118:-00056:+00051:-00004:000489.2929:06118
06119:-00054:+00051:-00013:000489.2929:06119
06120:-00057:+00030:-00009:000489.2929:06120
06121:-00031:+00031:-00006:000489.2929:06121
06122:-00022:+00049:+00024:000489.2929:06122
06123:-00040:+00016:+00004:000489.2929:06123
06124:-00032:+00020:-00003:000489.2929:06124
06125:-00043:+00012:+00024:000489.2929:06125
06126:-00045:+00006:+00006:000489.2929:06126
06127:-00032:+00008:-00023:000489.2929:06127
06128:-00033:-00005:-00010:000489.2929:06128
06129:-00045:+00005:-00002:000489.2929:06129
06130:-00058:-00017:+00011:000489.2929:06130
06131:-00045:-00016:+00019:000489.2929:06131
06132:-00021:-00008:-00004:000489.2929:06132
06133:-00038:-00009:+00010:000489.2929:06133
06134:-00021:-00022:+00024:000520.5997:06134
06135:-00029:-00020:+00013:000520.5997:06135
06136:-00004:-00032:+00038:000520.5997:06136
06137:-00005:-00021:+00011:000520.5997:06137
06138:-00006:-00016:+00020:000520.5997:06138
06139:+00008:-00021:+00018:000520.5997:06139
06140:+00010:-00015:+00022:000520.5997:06140
06141:+00006:+00002:+00040:000520.5997:06141
06142:+00005:+00001:+00039:000520.5997:06142
06143:+00004:-00016:-00001:000520.5997:06143
06144:+00014:+00003:-00003:000520.5997:06144
06145:+00006:-00003:+00019:000520.5997:06145
06146:-00014:+00001:+00025:000520.5997:06146
06147:-00010:+00000:+00028:000520.5997:06147
06148:-00004:+00024:+00043:000520.5997:06148
06149:-00026:-00001:+00041:000520.5997:06149
06150:-00018:+00010:+00016:000520.5997:06150
06151:-00022:+00013:+00023:000520.5997:06151
06152:-00042:+00016:+00019:000520.5997:06152
06153:-00037:+00021:+00024:000520.5997:06153
06154:-00053:+00014:+00017:000520.5997:06154
06155:-00054:+00012:+00012:000520.5997:06155
06156:-00046:+00016:+00000:000520.5997:06156
06157:-00047:+00032:+00017:000520.5997:06157
06158:-00060:+00016:+00014:000520.5997:06158
06159:-00058:+00011:+00022:000520.5997:06159
06160:-00060:+00012:+00018:000520.5997:06160
06161:-00041:+00034:+00050:000520.5997:06161
06162:-00021:+00013:+00000:000520.5997:06162
06163:-00029:+00034:+00023:000520.5997:06163
06164:-00002:+00012:+00002:000520.5997:06164
06165:-00027:+00010:-00004:000520.5997:06165
06166:+00014:+00010:+00003:000520.5997:06166
06167:+00001:+00015:+00017:000520.5997:06167
06168:+00005:+00010:+00011:000520.5997:06168
06169:+00006:+00000:+00025:000520.5997:06169
06170:+00029:+00017:-00004:000520.5997:06170
06171:+00026:+00001:-00001:000520.5997:06171
06172:+00024:+00004:-00018:000520.5997:06172
06173:+00005:+00007:+00016:000510.4815:06173
06174:+00026:-00015:+00025:000510.4815:06174
06175:+00000:-00021:+00010:000510.4815:06175
06176:-00012:-00010:-00004:000510.4815:06176
06177:-00024:-00021:+00021:000510.4815:06177
06178:-00028:-00031:+00005:000510.4815:06178
06179:-00040:-00035:+00003:000510.4815:06179
06180:-00028:-00031:+00018:000510.4815:06180
06181:-00029:-00037:+00019:000510.4815:06181
06182:-00017:-00047:+00010:000510.4815:06182
06183:-00027:-00023:+00010:000510.4815:06183
06184:-00026:-00033:+00008:000510.4815:06184
06185:-00017:-00032:-00019:000510.4815:06185
06186:-00023:-00022:-00007:000510.4815:06186
06187:-00002:+00006:-00016:000510.4815:06187
06188:-00003:-00018:-00017:000510.4815:06188
06189:-00014:-00002:-00013:000510.4815:06189
06190:+00012:-00001:-00006:000510.4815:06190
06191:-00013:+00020:-00011:000510.4815:06191
06192:-00002:+00024:-00008:000510.4815:06192
06193:+00014:+00015:-00005:000510.4815:06193
06194:-00013:+00016:-00018:000510.4815:06194
06195:+00000:+00015:-00007:000510.4815:06195
06196:+00000:+00033:+00006:000510.4815:06196
06197:-00001:+00037:-00019:000510.4815:06197
06198:-00029:+00015:-00017:000510.4815:06198
06199:-00025:+00032:-00016:000510.4815:06199
06200:-00039:+00012:+00008:000510.4815:06200
06201:-00020:+00010:-00016:000510.4815:06201
06202:-00031:+00022:-00032:000510.4815:06202
06203:-00033:+00019:-00010:000510.4815:06203
06204:-00037:-00001:-00019:000510.4815:06204
06205:-00058:-00003:-00029:000510.4815:06205
06206:-00059:+00002:-00018:000510.4815:06206
06207:-00054:+00004:-00015:000510.4815:06207
06208:-00056:+00003:-00014:000510.4815:06208
06209:-00054:+00005:-00015:000552.0455:06209
06210:-00035:+00005:+00012:000552.0455:06210
06211:-00031:+00005:-00005:000552.0455:06211
06212:-00044:-00005:-00019:000552.0455:06212
06213:-00022:-00006:+00004:000552.0455:06213
06214:-00040:+00004:-00013:000552.0455:06214
06215:-00027:-00005:-00016:000552.0455:06215
06216:-00005:+00001:+00010:000552.0455:06216
06217:-00013:+00017:+00007:000552.0455:06217
06218:-00014:-00002:-00004:000552.0455:06218
06219:+00010:-00001:+00025:000552.0455:06219
06220:-00008:-00002:+00005:000552.0455:06220
06221:-00011:+00008:-00019:000552.0455:06221
06222:-00010:+00000:+00005:000552.0455:06222
06223:+00010:-00003:-00015:000552.0455:06223
06224:-00016:-00005:-00020:000552.0455:06224
06225:-00025:-00004:-00003:000552.0455:06225
06226:-00017:+00017:+00008:000552.0455:06226
06227:-00018:+00007:-00018:000552.0455:06227
06228:-00019:-00001:+00007:000552.0455:06228
06229:-00015:+00008:+00011:000552.0455:06229
06230:-00039:+00005:+00004:000552.0455:06230
06231:-00019:-00006:+00020:000552.0455:06231
06232:-00016:-00006:+00000:000552.0455:06232
06233:-00016:+00008:-00001:000552.0455:06233
06234:-00044:-00016:-00019:000552.0455:06234
06235:-00017:+00006:+00020:000552.0455:06235
06236:-00019:+00008:+00020:000552.0455:06236
06237:-00018:+00004:-00002:000552.0455:06237
06238:-00016:+00006:+00001:000552.0455:06238
06239:-00017:+00002:+00019:000552.0455:06239
06240:-00015:+00002:-00017:000552.0455:06240
06241:-00025:-00004:+00006:000552.0455:06241
06242:-00005:+00013:-00016:000606.2835:06242
06243:-00023:+00017:-00004:000606.2835:06243
06244:-00024:+00017:+00000:000606.2835:06244
06245:-00029:+00010:+00037:000606.2835:06245
06246:-00029:+00009:+00001:000606.2835:06246
06247:-00043:+00017:-00013:000606.2835:06247
06248:-00018:+00009:+00007:000606.2835:06248
06249:-00033:+00023:+00005:000606.2835:06249
06250:-00043:+00019:-00012:000606.2835:06250
06251:-00044:+00023:-00001:000606.2835:06251
06252:-00036:+00012:-00005:000606.2835:06252
06253:-00055:+00024:+00020:000606.2835:06253
06254:-00040:+00022:+00005:000606.2835:06254
06255:-00030:+00009:-00003:000606.2835:06255
06256:-00044:+00018:+00021:000606.2835:06256
06257:-00040:+00019:-00001:000606.2835:06257
06258:-00020:+00018:-00002:000606.2835:06258
06259:-00030:+00022:+00019:000606.2835:06259
06260:-00031:+00000:+00006:000606.2835:06260
06261:-00036:-00002:+00007:000606.2835:06261
06262:-00032:+00014:+00008:000606.2835:06262
06263:-00050:+00023:+00022:000606.2835:06263
06264:-00045:+00022:+00000:000606.2835:06264
06265:-00045:+00015:+00016:000606.2835:06265
06266:-00044:+00020:+00003:000606.2835:06266
06267:-00040:+00019:+00006:000606.2835:06267
06268:-00040:-00002:-00002:000606.2835:06268
06269:-00040:-00007:-00003:000606.2835:06269
06270:-00020:-00006:-00004:000606.2835:06270
06271:-00016:-00002:+00005:000606.2835:06271
06272:-00002:-00001:-00004:000606.2835:06272
06273:-00006:-00005:-00004:000606.2835:06273
06274:-00003:+00005:+00008:000624.8687:06274
06275:+00000:+00007:+00002:000624.8687:06275
06276:-00015:+00006:+00025:000624.8687:06276
06277:-00025:-00015:+00021:000624.8687:06277
06278:-00001:-00021:+00037:000624.8687:06278
06279:-00028:-00020:-00003:000624.8687:06279
06280:-00024:-00019:+00018:000624.8687:06280
06281:-00025:-00021:+00000:000624.8687:06281
06282:-00039:-00017:+00007:000624.8687:06282
06283:-00039:-00020:+00004:000624.8687:06283
06284:-00021:-00006:+00025:000624.8687:06284
06285:-00040:-00003:-00002:000624.8687:06285
06286:-00031:-00001:+00005:000624.8687:06286
06287:-00021:+00007:+00017:000624.8687:06287
06288:-00040:+00008:+00014:000624.8687:06288
06289:-00017:+00006:+00003:000624.8687:06289
06290:-00016:-00005:+00020:000624.8687:06290
06291:-00018:-00006:+00011:000624.8687:06291
06292:-00018:+00008:+00000:000624.8687:06292
06293:-00026:-00003:+00002:000624.8687:06293
06294:-00025:-00003:+00002:000624.8687:06294
06295:-00001:+00007:+00019:000624.8687:06295
06296:-00024:+00004:+00012:000624.8687:06296
06297:-00012:-00007:+00030:000624.8687:06297
06298:-00013:+00008:-00003:000624.8687:06298
06299:-00014:+00006:-00002:000624.8687:06299
06300:-00012:+00008:+00002:000624.8687:06300
06301:-00024:+00006:-00005:000624.8687:06301
06302:-00023:-00006:-00006:000624.8687:06302
06303:-00006:-00003:+00027:000624.8687:06303
06304:-00023:+00018:+00021:000624.8687:06304
06305:-00019:-00003:-00004:000624.8687:06305
06306:-00025:-00001:+00003:000629.4439:06306
06307:-00024:+00009:+00019:000629.4439:06307
06308:-00016:+00000:+00004:000629.4439:06308
06309:-00024:+00011:+00020:000629.4439:06309
06310:+00000:+00013:+00004:000629.4439:06310
06311:-00038:+00022:-00013:000629.4439:06311
06312:-00018:+00019:-00019:000629.4439:06312
06313:-00018:+00022:+00014:000629.4439:06313
06314:-00028:+00020:+00005:000629.4439:06314
06315:-00040:+00019:+00009:000629.4439:06315
06316:-00004:+00009:+00023:000629.4439:06316
06317:-00026:+00020:+00004:000629.4439:06317
06318:-00027:-00003:+00007:000629.4439:06318
06319:-00005:+00017:-00019:000629.4439:06319
06320:-00023:-00005:-00015:000629.4439:06320
06321:-00025:-00001:-00050:000629.4439:06321
06322:-00003:+00019:-00013:000629.4439:06322
06323:-00012:-00003:+00002:000629.4439:06323
06324:-00004:-00006:+00004:000629.4439:06324
06325:-00001:+00002:-00016:000629.4439:06325
06326:-00010:+00007:-00001:000629.4439:06326
06327:-00006:-00006:-00010:000629.4439:06327
06328:+00000:+00006:-00017:000629.4439:06328
06329:-00012:-00005:-00006:000629.4439:06329
06330:-00004:-00006:-00031:000629.4439:06330
06331:-00006:-00017:-00015:000629.4439:06331
06332:-00003:-00002:+00010:000629.4439:06332
06333:-00004:+00001:+00007:000629.4439:06333
06334:-00019:+00002:-00007:000629.4439:06334
06335:-00006:+00006:+00008:000629.4439:06335
06336:-00027:+00005:-00014:000629.4439:06336
06337:-00029:-00019:-00018:000657.9027:06337
06338:-00023:-00006:-00008:000657.9027:06338
06339:-00013:+00022:-00029:000657.9027:06339
06340:-00015:+00000:-00028:000657.9027:06340
06341:-00004:+00014:-00031:000657.9027:06341
06342:-00011:+00028:-00018:000657.9027:06342
06343:-00013:+00038:+00003:000657.9027:06343
06344:-00015:+00039:+00001:000657.9027:06344
06345:+00010:+00049:+00007:000657.9027:06345
06346:-00013:+00039:-00008:000657.9027:06346
06347:-00002:+00027:-00016:000657.9027:06347
06348:-00013:+00029:-00018:000657.9027:06348
06349:-00028:+00039:-00013:000657.9027:06349
06350:-00024:+00033:-00009:000657.9027:06350
06351:-00023:+00015:+00020:000657.9027:06351
06352:-00026:+00015:-00019:000657.9027:06352
06353:-00017:+00009:+00005:000657.9027:06353
06354:-00024:+00012:-00007:000657.9027:06354
06355:-00029:+00010:-00029:000657.9027:06355
06356:-00016:+00022:-00049:000657.9027:06356
06357:-00019:+00011:-00020:000657.9027:06357
06358:-00017:+00024:-00003:000657.9027:06358
06359:-00022:+00024:+00005:000657.9027:06359
06360:-00017:+00018:+00008:000657.9027:06360
06361:-00015:+00019:-00004:000657.9027:06361
06362:-00015:-00003:+00011:000657.9027:06362
06363:-00028:+00016:-00014:000657.9027:06363
06364:-00013:-00003:-00016:000657.9027:06364
06365:-00005:-00005:-00033:000657.9027:06365
06366:-00002:+00003:+00007:000687.9693:06366
06367:-00004:+00008:-00003:000687.9693:06367
06368:+00001:+00005:+00009:000687.9693:06368
06369:-00029:+00004:-00017:000687.9693:06369
06370:-00012:+00007:-00018:000687.9693:06370
06371:-00001:-00004:+00008:000687.9693:06371
06372:-00025:+00003:+00010:000687.9693:06372
06373:-00024:+00008:+00010:000687.9693:06373
06374:-00011:-00001:+00010:000687.9693:06374
06375:-00012:-00001:-00006:000687.9693:06375
06376:-00014:-00006:+00019:000687.9693:06376
06377:+00008:+00022:+00019:000687.9693:06377
06378:+00000:+00020:+00021:000687.9693:06378
06379:-00014:+00019:+00002:000687.9693:06379
06380:-00002:+00022:+00002:000687.9693:06380
06381:-00002:+00018:+00011:000687.9693:06381
06382:-00004:+00009:-00016:000687.9693:06382
06383:-00010:+00009:-00016:000687.9693:06383
06384:-00007:+00023:+00005:000687.9693:06384
06385:-00023:+00012:-00002:000687.9693:06385
06386:-00024:+00016:+00025:000687.9693:06386
06387:-00016:+00013:+00008:000687.9693:06387
06388:-00043:+00012:-00014:000687.9693:06388
06389:-00038:+00010:-00004:000687.9693:06389
06390:-00019:+00016:-00017:000687.9693:06390
06391:-00019:+00019:-00014:000687.9693:06391
06392:-00026:+00012:-00015:000687.9693:06392
06393:-00028:+00015:+00003:000687.9693:06393
06394:-00027:+00034:+00006:000711.6976:06394
06395:-00019:+00011:-00002:000711.6976:06395
06396:-00028:+00037:+00006:000711.6976:06396
06397:-00028:+00034:-00004:000711.6976:06397
06398:-00024:+00015:-00006:000711.6976:06398
06399:-00024:+00038:-00012:000711.6976:06399
06400:-00001:+00025:-00011:000711.6976:06400
06401:-00014:+00028:+00009:000711.6976:06401
06402:+00016:+00035:+00022:000711.6976:06402
06403:-00009:+00035:+00019:000711.6976:06403
06404:-00012:+00034:-00011:000711.6976:06404
06405:-00012:+00028:-00019:000711.6976:06405
06406:-00003:+00010:+00006:000711.6976:06406
06407:-00014:+00036:-00012:000711.6976:06407
06408:-00011:+00033:-00008:000711.6976:06408
06409:-00007:+00034:+00034:000711.6976:06409
06410:-00025:+00013:+00017:000711.6976:06410
06411:-00013:+00032:+00025:000711.6976:06411
06412:-00027:+00013:-00004:000711.6976:06412
06413:-00019:+00013:-00015:000711.6976:06413
06414:-00019:+00012:-00014:000711.6976:06414
06415:-00005:+00010:+00010:000711.6976:06415
06416:-00007:+00000:+00005:000711.6976:06416
06417:-00007:+00017:+00000:000711.6976:06417
06418:-00002:+00001:+00015:000711.6976:06418
06419:-00004:+00008:+00014:000711.6976:06419
06420:-00005:-00003:-00017:000711.6976:06420
06421:-00011:+00017:+00001:000745.8117:06421
06422:-00024:-00004:+00022:000745.8117:06422
06423:-00026:-00005:+00019:000745.8117:06423
06424:-00024:-00006:+00002:000745.8117:06424
06425:-00006:+00020:-00003:000745.8117:06425
06426:-00022:+00017:-00004:000745.8117:06426
06427:-00017:+00000:+00001:000745.8117:06427
06428:-00019:+00018:-00002:000745.8117:06428
06429:-00042:+00019:+00009:000745.8117:06429
06430:-00041:+00023:-00015:000745.8117:06430
06431:-00020:+00009:+00002:000745.8117:06431
06432:-00042:+00023:-00011:000745.8117:06432
06433:-00022:+00015:+00002:000745.8117:06433
06434:-00018:+00016:+00016:000745.8117:06434
06435:-00021:+00014:+00013:000745.8117:06435
06436:-00039:+00035:-00031:000745.8117:06436
06437:-00038:+00029:-00018:000745.8117:06437
06438:-00040:+00047:-00029:000745.8117:06438
06439:-00038:+00031:-00014:000745.8117:06439
06440:-00015:+00028:-00019:000745.8117:06440
06441:-00020:+00054:+00003:000745.8117:06441
06442:-00038:+00050:-00022:000745.8117:06442
06443:-00018:+00050:-00026:000745.8117:06443
06444:-00027:+00040:-00008:000745.8117:06444
06445:-00043:+00054:-00001:000745.8117:06445
06446:-00030:+00054:+00008:000745.8117:06446
06447:-00026:+00055:+00000:000754.6119:06447
06448:-00015:+00030:-00013:000754.6119:06448
06449:-00026:+00049:-00017:000754.6119:06449
06450:-00018:+00048:-00018:000754.6119:06450
06451:-00017:+00034:+00003:000754.6119:06451
06452:-00026:+00038:-00009:000754.6119:06452
06453:-00007:+00027:-00035:000754.6119:06453
06454:-00006:+00026:-00022:000754.6119:06454
06455:-00007:+00027:-00034:000754.6119:06455
06456:-00027:+00014:+00005:000754.6119:06456
06457:-00003:+00020:-00007:000754.6119:06457
06458:-00004:+00020:-00034:000754.6119:06458
06459:-00011:+00018:-00029:000754.6119:06459
06460:-00030:-00001:-00015:000754.6119:06460
06461:-00026:+00006:-00007:000754.6119:06461
06462:-00023:-00006:-00010:000754.6119:06462
06463:-00026:+00001:-00033:000754.6119:06463
06464:-00022:-00018:+00003:000754.6119:06464
06465:-00023:-00022:+00012:000754.6119:06465
06466:-00001:-00031:+00051:000754.6119:06466
06467:-00010:-00024:+00039:000754.6119:06467
06468:-00003:-00036:+00016:000754.6119:06468
06469:-00030:-00049:+00025:000754.6119:06469
06470:-00021:-00049:+00000:000754.6119:06470
06471:-00017:-00051:+00004:000754.6119:06471
06472:-00017:-00050:-00030:000754.6119:06472
06473:-00017:-00047:-00007:000759.1589:06473
06474:-00007:-00050:-00013:000759.1589:06474
06475:-00003:-00040:+00040:000759.1589:06475
06476:+00013:-00038:+00027:000759.1589:06476
06477:+00031:-00024:+00031:000759.1589:06477
06478:+00032:-00014:+00044:000759.1589:06478
06479:+00061:-00011:+00045:000759.1589:06479
06480:+00073:-00015:+00044:000759.1589:06480
06481:+00064:+00007:+00060:000759.1589:06481
06482:+00065:-00003:+00042:000759.1589:06482
06483:+00060:+00009:+00024:000759.1589:06483
06484:+00047:+00024:+00013:000759.1589:06484
06485:+00020:+00014:+00000:000759.1589:06485
06486:+00017:+00020:+00020:000759.1589:06486
06487:+00027:+00021:+00005:000759.1589:06487
06488:+00006:+00020:+00012:000759.1589:06488
06489:+00001:+00009:+00034:000759.1589:06489
06490:+00010:+00021:+00057:000759.1589:06490
06491:+00009:+00016:+00036:000759.1589:06491
06492:-00009:+00032:+00035:000759.1589:06492
06493:-00014:+00037:+00034:000759.1589:06493
06494:+00000:+00031:+00034:000759.1589:06494
06495:-00001:+00027:+00002:000759.1589:06495
06496:-00011:+00025:+00002:000759.1589:06496
06497:+00000:+00028:+00019:000759.1589:06497
06498:-00002:+00012:+00025:000759.1589:06498
06499:-00008:+00016:-00023:000768.4191:06499
06500:+00008:+00014:-00035:000768.4191:06500
06501:+00040:+00022:-00014:000768.4191:06501
06502:+00038:-00005:+00182:000768.4191:06502
06503:+00059:-00025:+00059:000768.4191:06503
06504:+00021:-00016:-00139:000768.4191:06504
06505:+00069:+00003:+00007:000768.4191:06505
06506:+00091:-00021:-00024:000768.4191:06506
06507:+00107:-00043:+00079:000768.4191:06507
06508:+00094:-00028:+00066:000768.4191:06508
06509:+00056:-00067:+00011:000768.4191:06509
06510:+00031:-00097:-00068:000768.4191:06510
06511:-00008:-00070:-00036:000768.4191:06511
06512:+00041:-00078:+00029:000768.4191:06512
06513:-00020:-00066:-00004:000768.4191:06513
06514:+00046:-00056:-00022:000768.4191:06514
06515:+00014:-00065:+00024:000768.4191:06515
06516:+00017:-00065:+00040:000768.4191:06516
06517:+00001:-00066:+00041:000768.4191:06517
06518:-00025:-00077:+00026:000768.4191:06518
06519:+00012:-00070:+00041:000768.4191:06519
06520:+00008:-00064:+00041:000768.4191:06520
06521:+00025:-00050:+00003:000768.4191:06521
06522:+00014:-00042:-00016:000768.4191:06522
06523:+00041:-00050:+00005:000768.4191:06523
06524:+00059:-00039:-00031:000768.4191:06524
06525:+00036:-00052:-00032:000768.4191:06525
06526:+00062:-00026:+00023:000761.5198:06526
06527:+00077:-00046:+00038:000761.5198:06527
06528:+00067:-00020:+00013:000761.5198:06528
06529:+00077:-00015:+00004:000761.5198:06529
06530:+00066:+00002:+00009:000761.5198:06530
06531:+00080:-00004:+00059:000761.5198:06531
06532:+00088:-00005:-00007:000761.5198:06532
06533:+00077:-00001:+00055:000761.5198:06533
06534:+00063:+00012:+00075:000761.5198:06534
06535:+00052:+00009:+00005:000761.5198:06535
06536:+00034:+00036:-00011:000761.5198:06536
06537:+00058:+00031:+00016:000761.5198:06537
06538:+00038:+00038:+00013:000761.5198:06538
06539:+00020:+00040:-00017:000761.5198:06539
06540:+00018:+00046:-00019:000761.5198:06540
06541:+00004:+00065:-00017:000761.5198:06541
06542:+00020:+00056:+00007:000761.5198:06542
06543:+00023:+00060:+00008:000761.5198:06543
06544:+00017:+00060:-00011:000761.5198:06544
06545:+00045:+00070:+00007:000761.5198:06545
06546:+00058:+00069:+00005:000761.5198:06546
06547:+00032:+00040:+00005:000761.5198:06547
06548:+00048:+00028:-00024:000761.5198:06548
06549:+00074:+00029:-00022:000761.5198:06549
06550:+00077:+00034:-00030:000761.5198:06550
06551:+00048:+00025:-00021:000761.5198:06551
06552:+00077:+00023:-00016:000747.3684:06552
06553:+00068:+00020:+00005:000747.3684:06553
06554:+00050:+00000:-00035:000747.3684:06554
06555:+00048:+00003:-00023:000747.3684:06555
06556:+00058:-00007:-00048:000747.3684:06556
06557:+00059:-00014:-00042:000747.3684:06557
06558:+00056:-00011:-00023:000747.3684:06558
06559:+00058:-00012:-00037:000747.3684:06559
06560:+00049:-00011:-00050:000747.3684:06560
06561:+00053:-00013:-00026:000747.3684:06561
06562:+00073:-00007:-00008:000747.3684:06562
06563:+00076:-00014:-00045:000747.3684:06563
06564:+00073:-00008:-00038:000747.3684:06564
06565:+00068:-00012:-00023:000747.3684:06565
06566:+00051:-00017:-00028:000747.3684:06566
06567:+00060:-00017:-00032:000747.3684:06567
06568:+00047:-00003:-00032:000747.3684:06568
06569:+00058:+00020:-00038:000747.3684:06569
06570:+00037:+00018:-00059:000747.3684:06570
06571:+00035:+00000:-00011:000747.3684:06571
06572:+00020:-00002:-00006:000747.3684:06572
06573:+00028:-00019:-00017:000747.3684:06573
06574:+00030:+00006:-00011:000747.3684:06574
06575:+00001:+00007:-00081:000747.3684:06575
06576:-00026:+00018:-00053:000747.3684:06576
06577:-00027:-00007:+00036:000747.3684:06577
06578:-00074:-00030:+00019:000747.3684:06578
06579:-00064:-00031:+00000:000747.3684:06579
06580:-00065:-00039:+00016:000747.3684:06580
06581:-00076:-00028:-00047:000703.9575:06581
06582:-00101:-00047:-00066:000703.9575:06582
06583:-00077:-00023:-00044:000703.9575:06583
06584:-00084:-00052:-00032:000703.9575:06584
06585:-00063:-00024:-00013:000703.9575:06585
06586:-00050:-00025:+00003:000703.9575:06586
06587:-00048:-00008:+00018:000703.9575:06587
06588:-00033:-00025:+00084:000703.9575:06588
06589:-00060:-00047:+00043:000703.9575:06589
06590:-00055:-00027:+00015:000703.9575:06590
06591:-00052:-00014:+00014:000703.9575:06591
06592:-00075:-00009:-00018:000703.9575:06592
06593:-00072:-00008:+00010:000703.9575:06593
06594:-00057:-00009:+00047:000703.9575:06594
06595:-00051:-00019:+00027:000703.9575:06595
06596:-00062:-00010:+00035:000703.9575:06596
06597:-00061:-00008:+00017:000703.9575:06597
06598:-00089:-00012:+00018:000703.9575:06598
06599:-00075:-00010:+00008:000703.9575:06599
06600:-00068:-00011:+00028:000703.9575:06600
06601:-00049:-00022:+00044:000703.9575:06601
06602:-00057:-00031:+00036:000703.9575:06602
06603:-00034:-00012:+00048:000703.9575:06603
06604:-00021:-00010:+00038:000703.9575:06604
06605:-00031:-00022:+00013:000703.9575:06605
06606:-00042:-00007:+00021:000703.9575:06606
06607:-00018:+00005:+00002:000703.9575:06607
06608:-00037:+00003:+00011:000703.9575:06608
06609:-00030:-00001:+00020:000703.9575:06609
06610:-00017:+00003:+00055:000703.9575:06610
06611:+00000:-00016:+00021:000703.9575:06611
06612:-00030:-00020:+00023:000703.9575:06612
06613:-00003:-00005:+00011:000703.9575:06613
06614:-00030:-00010:+00009:000703.9575:06614
06615:-00020:-00018:+00022:000703.9575:06615
06616:-00019:+00001:+00019:000571.8310:06616
06617:-00041:-00015:+00020:000571.8310:06617
06618:-00044:-00017:+00011:000571.8310:06618
06619:-00039:-00021:+00005:000571.8310:06619
06620:-00018:-00019:-00004:000571.8310:06620
06621:-00017:-00022:+00041:000571.8310:06621
06622:-00026:-00008:-00017:000571.8310:06622
06623:-00025:-00019:+00021:000571.8310:06623
06624:+00000:-00011:+00013:000571.8310:06624
06625:-00014:-00019:+00024:000571.8310:06625
06626:-00013:-00020:+00000:000571.8310:06626
06627:+00010:-00020:+00017:000571.8310:06627
06628:+00011:+00001:+00004:000571.8310:06628
06629:-00013:+00000:-00014:000571.8310:06629
06630:+00011:-00001:+00009:000571.8310:06630
06631:-00007:-00002:-00014:000571.8310:06631
06632:-00013:+00019:+00005:000571.8310:06632
06633:-00011:+00022:+00020:000571.8310:06633
06634:-00002:+00019:+00008:000571.8310:06634
06635:-00038:+00010:+00021:000571.8310:06635
06636:-00041:+00012:+00040:000571.8310:06636
06637:-00046:+00013:+00056:000571.8310:06637
06638:-00059:+00024:+00034:000571.8310:06638
06639:-00047:+00036:+00022:000571.8310:06639
06640:-00046:+00035:-00030:000571.8310:06640
06641:-00071:+00016:+00014:000571.8310:06641
06642:-00030:+00016:+00050:000571.8310:06642
06643:-00039:+00015:+00064:000571.8310:06643
06644:-00040:+00024:+00033:000571.8310:06644
06645:-00055:+00023:+00034:000571.8310:06645
06646:-00036:+00020:-00006:000571.8310:06646
06647:-00072:+00018:-00010:000571.8310:06647
06648:-00072:+00024:+00008:000571.8310:06648
06649:-00061:+00010:+00013:000571.8310:06649
06650:-00071:+00021:+00025:000571.8310:06650
06651:-00071:+00014:+00020:000571.8310:06651
06652:-00059:+00034:+00000:000571.8310:06652
06653:-00069:+00032:-00015:000571.8310:06653
06654:-00040:+00052:-00007:000523.2144:06654
06655:-00107:+00025:-00025:000523.2144:06655
06656:+00035:+00027:+00081:000523.2144:06656
06657:-00103:+00005:+00079:000523.2144:06657
06658:+00017:+00023:+00009:000523.2144:06658
06659:-00032:-00032:+00029:000523.2144:06659
06660:-00023:-00016:+00020:000523.2144:06660
06661:+00006:-00052:+00043:000523.2144:06661
06662:-00005:-00081:+00027:000523.2144:06662
06663:+00003:-00047:+00019:000523.2144:06663
06664:-00020:-00068:+00040:000523.2144:06664
06665:+00007:-00062:-00003:000523.2144:06665
06666:-00001:-00073:+00016:000523.2144:06666
06667:+00019:-00081:+00090:000523.2144:06667
06668:+00015:-00106:+00097:000523.2144:06668
06669:-00010:-00086:+00001:000523.2144:06669
06670:-00012:-00097:-00043:000523.2144:06670
06671:-00012:-00084:-00013:000523.2144:06671
06672:-00008:-00092:+00023:000523.2144:06672
06673:-00028:-00080:+00011:000523.2144:06673
06674:-00001:-00065:+00000:000523.2144:06674
06675:-00028:-00036:+00022:000523.2144:06675
06676:-00002:+00004:-00004:000523.2144:06676
06677:-00006:+00020:-00002:000523.2144:06677
06678:-00016:+00037:-00035:000523.2144:06678
06679:-00020:+00027:-00003:000523.2144:06679
06680:+00011:+00064:+00000:000523.2144:06680
06681:+00001:+00071:-00003:000523.2144:06681
06682:+00015:+00058:+00000:000523.2144:06682
06683:+00007:+00061:+00022:000523.2144:06683
06684:+00020:+00073:-00016:000523.2144:06684
06685:+00029:+00075:-00019:000523.2144:06685
06686:+00031:+00077:+00009:000523.2144:06686
06687:+00007:+00077:-00005:000523.2144:06687
06688:+00001:+00076:-00035:000523.2144:06688
06689:-00010:+00073:-00045:000523.2144:06689
06690:-00010:+00094:-00041:000523.2144:06690
06691:-00030:+00073:-00041:000523.2144:06691
06692:-00044:+00062:-00031:000523.2144:06692
06693:-00043:+00080:-00015:000523.2144:06693
06694:-00034:+00066:+00008:000523.2144:06694
06695:-00058:+00054:+00008:000523.2144:06695
06696:-00060:+00029:+00000:000523.2144:06696
06697:-00052:+00015:-00033:000469.1259:06697
06698:-00064:+00018:-00005:000469.1259:06698
06699:-00047:-00004:-00030:000469.1259:06699
06700:-00051:-00005:-00006:000469.1259:06700
06701:-00046:-00018:-00029:000469.1259:06701
06702:-00054:+00008:-00031:000469.1259:06702
06703:-00034:+00008:-00037:000469.1259:06703
06704:-00045:+00005:-00062:000469.1259:06704
06705:-00008:+00000:-00020:000469.1259:06705
06706:+00006:-00006:-00001:000469.1259:06706
06707:+00041:-00014:-00001:000469.1259:06707
06708:+00055:+00008:-00015:000469.1259:06708
06709:+00056:+00018:+00007:000469.1259:06709
06710:+00056:+00019:-00007:000469.1259:06710
06711:+00037:+00023:+00010:000469.1259:06711
06712:+00037:+00036:-00009:000469.1259:06712
06713:+00018:+00033:-00021:000469.1259:06713
06714:+00016:+00039:-00018:000469.1259:06714
06715:+00002:+00035:+00015:000469.1259:06715
06716:-00010:+00034:+00013:000469.1259:06716
06717:-00014:+00039:+00022:000469.1259:06717
06718:-00005:+00034:+00010:000469.1259:06718
06719:-00006:+00034:+00024:000469.1259:06719
06720:-00032:+00016:+00009:000469.1259:06720
06721:-00036:+00000:+00035:000469.1259:06721
06722:-00067:+00004:+00017:000469.1259:06722
06723:-00067:+00008:-00013:000469.1259:06723
06724:-00068:-00013:+00005:000469.1259:06724
06725:-00062:-00009:+00020:000469.1259:06725
06726:-00064:-00046:+00006:000469.1259:06726
06727:-00064:-00033:-00017:000469.1259:06727
06728:-00049:-00035:-00012:000469.1259:06728
06729:-00061:-00048:-00045:000469.1259:06729
06730:-00068:-00027:+00022:000469.1259:06730
06731:-00061:-00024:+00017:000469.1259:06731
06732:-00055:-00016:+00015:000469.1259:06732
06733:-00034:-00007:+00018:000469.1259:06733
06734:-00045:+00018:+00001:000469.1259:06734
06735:-00031:+00000:+00025:000469.1259:06735
06736:-00047:+00011:-00003:000469.1259:06736
06737:-00054:+00033:+00000:000469.1259:06737
06738:-00070:+00029:+00019:000469.1259:06738
06739:-00069:+00030:-00030:000471.6570:06739
06740:-00063:+00042:+00018:000471.6570:06740
06741:-00068:+00061:-00007:000471.6570:06741
06742:-00086:+00061:-00034:000471.6570:06742
06743:-00085:+00084:-00014:000471.6570:06743
06744:-00076:+00099:+00020:000471.6570:06744
06745:-00086:+00074:+00024:000471.6570:06745
06746:-00084:+00095:+00005:000471.6570:06746
06747:-00063:+00096:+00023:000471.6570:06747
06748:-00052:+00073:+00026:000471.6570:06748
06749:-00060:+00071:-00004:000471.6570:06749
06750:-00033:+00082:-00015:000471.6570:06750
06751:-00042:+00069:-00012:000471.6570:06751
06752:-00031:+00044:-00032:000471.6570:06752
06753:-00041:+00052:-00019:000471.6570:06753
06754:-00044:+00027:-00018:000471.6570:06754
06755:-00056:+00034:+00001:000471.6570:06755
06756:-00037:-00002:+00002:000471.6570:06756
06757:-00054:+00004:+00014:000471.6570:06757
06758:-00059:-00011:+00006:000471.6570:06758
06759:-00047:-00032:-00019:000471.6570:06759
06760:-00070:-00037:-00016:000471.6570:06760
06761:-00068:-00027:-00016:000471.6570:06761
06762:-00069:-00028:+00023:000471.6570:06762
06763:-00049:-00039:+00036:000471.6570:06763
06764:-00053:-00060:+00014:000471.6570:06764
06765:-00032:-00042:-00002:000471.6570:06765
06766:-00022:-00060:-00010:000471.6570:06766
06767:-00043:-00065:-00010:000471.6570:06767
06768:-00025:-00062:+00010:000471.6570:06768
06769:+00010:-00061:+00011:000471.6570:06769
06770:-00011:-00064:+00037:000471.6570:06770
06771:-00011:-00040:+00005:000471.6570:06771
06772:-00010:-00050:+00025:000471.6570:06772
06773:+00015:-00037:+00005:000471.6570:06773
06774:+00013:-00037:+00035:000471.6570:06774
06775:+00008:-00013:+00031:000471.6570:06775
06776:+00013:+00002:+00037:000471.6570:06776
06777:-00011:+00002:+00007:000471.6570:06777
06778:-00004:+00000:-00007:000471.6570:06778
06779:-00029:+00015:+00005:000471.6570:06779
06780:-00020:+00014:-00017:000471.6570:06780
06781:-00018:+00035:+00019:000471.6570:06781
06782:-00038:+00028:+00017:000471.6570:06782
06783:-00020:+00036:+00012:000452.0379:06783
06784:-00032:+00050:+00008:000452.0379:06784
06785:-00018:+00053:+00007:000452.0379:06785
06786:-00045:+00053:-00009:000452.0379:06786
06787:-00040:+00043:+00003:000452.0379:06787
06788:-00030:+00063:+00022:000452.0379:06788
06789:-00019:+00050:+00024:000452.0379:06789
06790:-00018:+00054:+00019:000452.0379:06790
06791:-00029:+00052:+00016:000452.0379:06791
06792:-00012:+00040:+00010:000452.0379:06792
06793:-00003:+00029:+00018:000452.0379:06793
06794:+00015:+00038:+00024:000452.0379:06794
06795:+00007:+00013:+00038:000452.0379:06795
06796:+00024:+00019:-00001:000452.0379:06796
06797:+00006:+00009:+00008:000452.0379:06797
06798:+00027:+00001:+00007:000452.0379:06798
06799:+00014:+00007:-00010:000452.0379:06799
06800:+00030:+00003:+00012:000452.0379:06800
06801:+00018:-00015:+00034:000452.0379:06801
06802:+00018:-00008:+00034:000452.0379:06802
06803:+00035:+00007:+00021:000452.0379:06803
06804:+00035:+00003:+00009:000452.0379:06804
06805:+00033:-00017:-00028:000452.0379:06805
06806:+00032:+00003:+00004:000452.0379:06806
06807:+00031:+00005:-00014:000452.0379:06807
06808:+00018:-00014:+00011:000452.0379:06808
06809:+00028:-00031:-00014:000452.0379:06809
06810:+00013:-00036:+00002:000452.0379:06810
06811:-00008:-00023:-00015:000452.0379:06811
06812:-00004:-00029:+00004:000452.0379:06812
06813:-00003:-00036:-00004:000452.0379:06813
06814:-00016:-00026:+00010:000452.0379:06814
06815:-00020:-00029:-00017:000452.0379:06815
06816:-00044:-00024:+00007:000452.0379:06816
06817:-00043:-00023:+00008:000452.0379:06817
06818:-00037:-00012:+00007:000452.0379:06818
06819:-00018:-00017:-00003:000452.0379:06819
06820:-00029:+00003:-00017:000452.0379:06820
06821:-00004:+00002:-00018:000452.0379:06821
06822:+00013:+00007:+00006:000452.0379:06822
06823:+00007:+00018:-00003:000509.9122:06823
06824:+00025:-00001:-00003:000509.9122:06824
06825:+00042:+00011:-00017:000509.9122:06825
06826:+00040:+00024:+00006:000509.9122:06826
06827:+00018:+00015:-00019:000509.9122:06827
06828:+00025:+00031:-00019:000509.9122:06828
06829:+00019:+00038:+00004:000509.9122:06829
06830:+00027:+00052:+00009:000509.9122:06830
06831:+00027:+00027:-00006:000509.9122:06831
06832:+00014:+00048:-00008:000509.9122:06832
06833:+00013:+00050:+00007:000509.9122:06833
06834:+00011:+00053:+00009:000509.9122:06834
06835:+00000:+00039:-00016:000509.9122:06835
06836:-00026:+00026:-00010:000509.9122:06836
06837:-00028:+00033:-00029:000509.9122:06837
06838:-00019:+00010:-00021:000509.9122:06838
06839:-00042:+00016:+00005:000509.9122:06839
06840:-00033:+00024:-00005:000509.9122:06840
06841:-00059:-00003:-00013:000509.9122:06841
06842:-00059:-00002:-00006:000509.9122:06842
06843:-00058:-00001:+00006:000509.9122:06843
06844:-00058:+00008:-00029:000509.9122:06844
06845:-00048:+00006:-00005:000509.9122:06845
06846:-00030:+00006:-00002:000509.9122:06846
06847:-00032:-00018:+00005:000509.9122:06847
06848:-00045:-00021:-00011:000509.9122:06848
06849:-00031:-00017:+00005:000509.9122:06849
06850:-00030:-00020:+00000:000509.9122:06850
06851:-00016:-00013:+00016:000509.9122:06851
06852:-00024:-00021:-00003:000509.9122:06852
06853:-00025:-00018:+00007:000509.9122:06853
06854:-00013:-00013:-00030:000509.9122:06854
06855:-00002:-00012:+00002:000509.9122:06855
06856:+00004:-00019:-00001:000509.9122:06856
06857:+00010:-00017:+00008:000580.9042:06857
06858:+00013:-00017:-00001:000580.9042:06858
06859:+00006:-00004:+00019:000580.9042:06859
06860:+00009:+00002:-00001:000580.9042:06860
06861:-00001:-00018:+00011:000580.9042:06861
06862:-00012:+00003:+00037:000580.9042:06862
06863:-00030:-00001:+00005:000580.9042:06863
06864:-00017:+00003:-00013:000580.9042:06864
06865:-00044:-00001:+00003:000580.9042:06865
06866:-00053:-00016:+00002:000580.9042:06866
06867:-00051:+00008:-00017:000580.9042:06867
06868:-00048:-00006:+00008:000580.9042:06868
06869:-00047:+00005:+00004:000580.9042:06869
06870:-00060:-00015:+00010:000580.9042:06870
06871:-00058:+00001:+00023:000580.9042:06871
06872:-00045:+00008:+00018:000580.9042:06872
06873:-00055:+00007:+00005:000580.9042:06873
06874:-00033:-00017:+00022:000580.9042:06874
06875:-00041:+00005:+00008:000580.9042:06875
06876:-00039:+00003:-00005:000580.9042:06876
06877:-00040:+00003:-00014:000580.9042:06877
06878:-00018:-00015:+00026:000580.9042:06878
06879:-00020:+00004:+00009:000580.9042:06879
06880:-00041:+00005:+00022:000580.9042:06880
06881:-00029:-00005:+00001:000580.9042:06881
06882:-00016:+00002:-00002:000580.9042:06882
06883:-00039:+00006:-00009:000580.9042:06883
06884:-00018:+00006:-00004:000580.9042:06884
06885:-00045:+00008:+00009:000580.9042:06885
06886:-00036:+00005:-00001:000580.9042:06886
06887:-00032:-00001:+00000:000580.9042:06887
06888:-00031:-00005:+00007:000580.9042:06888
06889:-00035:+00018:-00016:000580.9042:06889
06890:-00053:+00021:+00002:000580.9042:06890
06891:-00041:+00019:+00019:000577.2390:06891
06892:-00037:-00002:+00021:000577.2390:06892
06893:-00034:+00000:-00003:000577.2390:06893
06894:-00030:+00018:+00001:000577.2390:06894
06895:-00032:+00000:+00009:000577.2390:06895
06896:-00034:+00019:+00006:000577.2390:06896
06897:-00045:+00017:+00000:000577.2390:06897
06898:-00042:+00008:+00020:000577.2390:06898
06899:-00031:-00017:+00002:000577.2390:06899
06900:-00040:+00008:+00012:000577.2390:06900
06901:-00038:-00005:+00015:000577.2390:06901
06902:-00042:+00004:-00014:000577.2390:06902
06903:-00044:+00002:+00000:000577.2390:06903
06904:-00020:-00016:+00002:000577.2390:06904
06905:-00032:+00004:+00001:000577.2390:06905
06906:-00044:-00018:+00013:000577.2390:06906
06907:-00022:+00005:+00020:000577.2390:06907
06908:-00038:-00016:+00008:000577.2390:06908
06909:-00019:+00007:+00008:000577.2390:06909
06910:-00017:+00004:+00025:000577.2390:06910
06911:-00043:+00001:+00000:000577.2390:06911
06912:-00041:-00018:+00019:000577.2390:06912
06913:-00019:+00005:+00000:000577.2390:06913
06914:-00039:+00002:-00004:000577.2390:06914
06915:-00021:-00018:+00001:000577.2390:06915
06916:-00015:-00021:+00036:000577.2390:06916
06917:-00026:+00002:+00018:000577.2390:06917
06918:-00030:-00014:-00001:000577.2390:06918
06919:-00006:+00008:-00005:000577.2390:06919
06920:-00011:-00004:+00013:000577.2390:06920
06921:-00001:-00006:+00012:000577.2390:06921
06922:-00007:-00002:+00023:000577.2390:06922
06923:-00007:+00001:+00002:000577.2390:06923
06924:-00018:-00002:-00002:000577.2390:06924
06925:-00004:+00010:+00015:000577.2390:06925
06926:-00016:+00011:+00011:000577.2390:06926
06927:-00020:+00015:+00023:000560.9303:06927
06928:-00016:+00012:+00002:000560.9303:06928
06929:-00005:+00013:+00010:000560.9303:06929
06930:-00025:+00016:-00004:000560.9303:06930
06931:-00017:+00012:-00018:000560.9303:06931
06932:-00018:+00038:+00015:000560.9303:06932
06933:-00024:+00014:+00018:000560.9303:06933
06934:-00015:+00012:+00000:000560.9303:06934
06935:-00001:+00022:-00004:000560.9303:06935
06936:-00007:+00023:+00010:000560.9303:06936
06937:-00029:+00000:+00008:000560.9303:06937
06938:-00014:-00003:-00016:000560.9303:06938
06939:+00009:+00021:-00004:000560.9303:06939
06940:+00008:-00003:+00003:000560.9303:06940
06941:+00010:-00001:+00022:000560.9303:06941
06942:-00010:+00000:+00014:000560.9303:06942
06943:-00004:+00007:+00000:000560.9303:06943
06944:-00009:+00007:+00010:000560.9303:06944
06945:-00012:+00004:+00009:000560.9303:06945
06946:+00000:-00005:+00003:000560.9303:06946
06947:-00003:+00004:+00005:000560.9303:06947
06948:-00009:+00006:-00018:000560.9303:06948
06949:-00004:+00006:-00009:000560.9303:06949
06950:-00003:+00007:-00014:000560.9303:06950
06951:-00005:+00017:-00003:000560.9303:06951
06952:-00006:+00018:+00006:000560.9303:06952
06953:-00007:-00002:-00019:000560.9303:06953
06954:-00013:-00005:-00011:000560.9303:06954
06955:-00012:+00000:+00007:000560.9303:06955
06956:+00000:+00005:+00010:000560.9303:06956
06957:-00010:+00018:+00009:000560.9303:06957
06958:+00014:+00023:+00019:000560.9303:06958
06959:+00014:+00010:-00007:000560.9303:06959
06960:+00010:+00015:-00010:000604.8485:06960
06961:+00010:+00023:-00018:000604.8485:06961
06962:-00011:+00013:-00016:000604.8485:06962
06963:-00010:+00022:-00008:000604.8485:06963
06964:-00001:+00009:-00018:000604.8485:06964
06965:-00026:-00003:+00009:000604.8485:06965
06966:-00007:+00023:-00020:000604.8485:06966
06967:-00012:+00022:+00011:000604.8485:06967
06968:-00025:+00010:-00018:000604.8485:06968
06969:-00027:+00000:-00015:000604.8485:06969
06970:-00026:+00018:+00006:000604.8485:06970
06971:-00025:-00002:+00007:000604.8485:06971
06972:-00028:-00004:-00018:000604.8485:06972
06973:-00027:-00007:-00004:000604.8485:06973
06974:-00023:+00000:+00020:000604.8485:06974
06975:-00004:+00000:+00002:000604.8485:06975
06976:-00005:-00006:-00002:000604.8485:06976
06977:+00010:+00000:+00007:000604.8485:06977
06978:+00012:-00003:+00008:000604.8485:06978
06979:+00011:-00001:-00029:000604.8485:06979
06980:+00001:-00005:+00006:000604.8485:06980
06981:+00012:+00022:+00009:000604.8485:06981
06982:+00014:-00001:+00004:000604.8485:06982
06983:+00016:+00022:+00005:000604.8485:06983
06984:+00010:+00012:-00017:000604.8485:06984
06985:+00000:+00012:-00032:000604.8485:06985
06986:-00002:+00024:-00007:000604.8485:06986
06987:-00013:+00013:+00010:000604.8485:06987
06988:-00002:+00010:-00013:000604.8485:06988
06989:-00003:+00023:+00009:000604.8485:06989
06990:-00012:+00016:+00007:000604.8485:06990
06991:-00014:+00037:-00009:000640.3790:06991
06992:-00003:+00036:-00046:000640.3790:06992
06993:-00006:+00038:-00002:000640.3790:06993
06994:-00024:+00009:+00019:000640.3790:06994
06995:-00029:+00010:-00004:000640.3790:06995
06996:-00027:+00011:-00006:000640.3790:06996
06997:-00027:+00023:-00010:000640.3790:06997
06998:-00023:+00017:-00026:000640.3790:06998
06999:-00025:+00001:-00002:000640.3790:06999
07000:+00001:-00004:+00005:000640.3790:07000
07001:-00030:+00006:+00003:000640.3790:07001
07002:-00024:+00005:-00017:000640.3790:07002
07003:-00027:+00017:+00003:000640.3790:07003
07004:-00022:+00007:-00013:000640.3790:07004
07005:-00027:+00006:+00007:000640.3790:07005
07006:-00004:+00008:+00025:000640.3790:07006
07007:-00006:-00001:+00007:000640.3790:07007
07008:-00015:-00004:+00019:000640.3790:07008
07009:-00009:+00019:-00006:000640.3790:07009
07010:-00011:-00003:+00006:000640.3790:07010
07011:-00014:-00005:-00007:000640.3790:07011
07012:-00012:+00018:+00013:000640.3790:07012
07013:+00012:+00022:-00003:000640.3790:07013
07014:-00008:+00019:+00003:000640.3790:07014
07015:+00012:+00012:+00006:000640.3790:07015
07016:-00009:+00019:+00001:000640.3790:07016
07017:-00010:+00021:+00003:000640.3790:07017
07018:-00001:+00012:+00001:000640.3790:07018
07019:+00009:+00010:-00003:000640.3790:07019
07020:-00025:+00013:+00005:000640.3790:07020
07021:-00007:+00035:+00006:000677.9594:07021
07022:-00019:+00036:+00017:000677.9594:07022
07023:-00016:+00016:+00005:000677.9594:07023
07024:-00042:+00039:+00010:000677.9594:07024
07025:-00026:+00016:+00025:000677.9594:07025
07026:-00019:+00034:+00010:000677.9594:07026
07027:-00015:+00033:-00008:000677.9594:07027
07028:-00027:+00038:+00006:000677.9594:07028
07029:-00016:+00026:+00013:000677.9594:07029
07030:-00028:+00015:-00005:000677.9594:07030
07031:-00023:+00013:+00008:000677.9594:07031
07032:-00002:+00015:-00002:000677.9594:07032
07033:-00015:+00010:+00004:000677.9594:07033
07034:-00001:+00012:+00022:000677.9594:07034
07035:+00003:+00010:+00019:000677.9594:07035
07036:-00001:+00022:-00001:000677.9594:07036
07037:+00010:+00022:-00003:000677.9594:07037
07038:-00002:+00011:+00002:000677.9594:07038
07039:-00003:+00018:-00013:000677.9594:07039
07040:-00027:+00019:-00003:000677.9594:07040
07041:-00003:+00017:+00022:000677.9594:07041
07042:-00024:+00019:+00024:000677.9594:07042
07043:-00017:-00002:+00009:000677.9594:07043
07044:-00001:+00021:-00002:000677.9594:07044
07045:-00006:+00023:+00005:000677.9594:07045
07046:-00025:+00009:+00019:000677.9594:07046
07047:-00023:+00017:+00024:000677.9594:07047
07048:+00000:+00009:+00022:000677.9594:07048
07049:-00026:+00024:+00019:000677.9594:07049
07050:-00001:+00022:-00001:000700.3319:07050
07051:-00006:+00020:+00038:000700.3319:07051
07052:-00027:+00017:+00002:000700.3319:07052
07053:-00025:+00017:+00005:000700.3319:07053
07054:-00013:+00018:-00015:000700.3319:07054
07055:-00029:+00011:+00004:000700.3319:07055
07056:-00023:+00018:+00007:000700.3319:07056
07057:-00006:+00012:+00003:000700.3319:07057
07058:-00025:+00023:-00017:000700.3319:07058
07059:-00030:+00009:+00009:000700.3319:07059
07060:-00027:+00021:+00021:000700.3319:07060
07061:-00027:+00020:-00002:000700.3319:07061
07062:-00018:+00001:-00004:000700.3319:07062
07063:-00023:+00024:+00012:000700.3319:07063
07064:-00027:+00024:+00011:000700.3319:07064
07065:-00026:+00000:-00017:000700.3319:07065
07066:-00025:+00016:+00005:000700.3319:07066
07067:-00002:+00010:+00004:000700.3319:07067
07068:-00029:+00023:+00019:000700.3319:07068
07069:-00003:+00012:+00000:000700.3319:07069
07070:-00002:+00021:+00019:000700.3319:07070
07071:-00001:+00020:+00009:000700.3319:07071
07072:-00025:+00023:+00004:000700.3319:07072
07073:-00009:+00020:-00008:000700.3319:07073
07074:-00024:+00022:-00016:000700.3319:07074
07075:-00006:+00017:+00005:000700.3319:07075
07076:-00026:+00012:+00009:000700.3319:07076
07077:-00026:+00009:+00004:000700.3319:07077
07078:-00040:+00000:-00013:000709.6934:07078
07079:-00028:+00018:-00014:000709.6934:07079
07080:-00028:+00017:+00002:000709.6934:07080
07081:-00039:+00008:+00006:000709.6934:07081
07082:-00026:+00000:-00013:000709.6934:07082
07083:-00005:-00001:+00005:000709.6934:07083
07084:-00002:-00003:+00007:000709.6934:07084
07085:-00002:+00008:+00019:000709.6934:07085
07086:-00011:+00008:-00001:000709.6934:07086
07087:+00000:-00015:+00012:000709.6934:07087
07088:-00008:-00002:-00013:000709.6934:07088
07089:-00012:+00007:-00006:000709.6934:07089
07090:-00009:+00006:-00009:000709.6934:07090
07091:-00023:+00003:-00002:000709.6934:07091
07092:+00009:+00001:-00013:000709.6934:07092
07093:-00007:+00007:+00021:000709.6934:07093
07094:-00014:-00006:-00015:000709.6934:07094
07095:-00007:+00006:+00001:000709.6934:07095
07096:-00013:-00001:-00016:000709.6934:07096
07097:-00029:-00007:+00006:000709.6934:07097
07098:-00025:-00004:+00004:000709.6934:07098
07099:-00030:-00005:+00004:000709.6934:07099
07100:-00023:+00005:-00015:000709.6934:07100
07101:-00041:+00004:+00003:000709.6934:07101
07102:-00006:+00019:+00008:000709.6934:07102
07103:-00025:-00004:+00022:000709.6934:07103
07104:-00013:-00001:-00030:000709.6934:07104
07105:-00003:-00002:+00009:000731.6041:07105
07106:+00002:+00016:-00005:000731.6041:07106
07107:-00002:+00012:-00017:000731.6041:07107
07108:+00009:+00018:-00008:000731.6041:07108
07109:-00010:+00011:+00001:000731.6041:07109
07110:+00009:+00035:+00016:000731.6041:07110
07111:-00010:+00022:-00004:000731.6041:07111
07112:-00014:+00011:+00022:000731.6041:07112
07113:-00003:+00009:-00006:000731.6041:07113
07114:-00003:+00022:-00007:000731.6041:07114
07115:-00026:+00014:-00029:000731.6041:07115
07116:-00018:+00021:-00007:000731.6041:07116
07117:-00017:-00001:-00022:000731.6041:07117
07118:-00015:+00016:+00001:000731.6041:07118
07119:-00027:+00017:+00005:000731.6041:07119
07120:-00026:+00002:+00007:000731.6041:07120
07121:-00015:+00020:-00011:000731.6041:07121
07122:-00023:+00000:+00005:000731.6041:07122
07123:-00023:-00006:-00006:000731.6041:07123
07124:-00024:+00003:-00032:000731.6041:07124
07125:-00010:+00007:-00030:000731.6041:07125
07126:-00003:-00002:+00021:000731.6041:07126
07127:-00024:+00007:+00004:000731.6041:07127
07128:-00004:+00006:+00002:000731.6041:07128
07129:-00006:+00007:-00017:000731.6041:07129
07130:-00016:+00008:-00008:000731.6041:07130
07131:-00023:+00007:-00031:000731.6041:07131
07132:+00000:+00016:-00008:000744.6893:07132
07133:-00023:-00002:-00004:000744.6893:07133
07134:+00000:-00003:+00008:000744.6893:07134
07135:-00028:+00007:+00009:000744.6893:07135
07136:-00027:+00007:+00009:000744.6893:07136
07137:-00028:-00001:-00029:000744.6893:07137
07138:-00015:-00002:+00012:000744.6893:07138
07139:-00025:+00005:+00019:000744.6893:07139
07140:-00015:+00017:-00015:000744.6893:07140
07141:-00017:+00000:-00015:000744.6893:07141
07142:-00004:-00001:+00023:000744.6893:07142
07143:-00023:+00001:-00019:000744.6893:07143
07144:-00024:-00003:+00000:000744.6893:07144
07145:-00028:-00001:-00017:000744.6893:07145
07146:-00022:+00012:-00020:000744.6893:07146
07147:-00015:+00019:-00048:000744.6893:07147
07148:-00025:+00015:-00002:000744.6893:07148
07149:-00028:+00019:+00020:000744.6893:07149
07150:-00027:+00011:+00024:000744.6893:07150
07151:-00027:+00018:+00028:000744.6893:07151
07152:-00005:+00023:-00030:000744.6893:07152
07153:-00027:+00023:-00048:000744.6893:07153
07154:-00023:+00035:-00011:000744.6893:07154
07155:-00005:+00016:-00018:000744.6893:07155
07156:-00029:+00038:-00024:000744.6893:07156
07157:-00023:+00033:-00005:000744.6893:07157
07158:-00003:+00035:-00007:000744.6893:07158
07159:-00028:+00011:-00003:000746.0308:07159
07160:-00026:+00010:+00021:000746.0308:07160
07161:-00024:-00002:+00026:000746.0308:07161
07162:-00021:-00008:+00055:000746.0308:07162
07163:-00040:-00008:+00081:000746.0308:07163
07164:-00041:-00035:+00031:000746.0308:07164
07165:-00055:-00027:-00046:000746.0308:07165
07166:-00042:-00029:-00047:000746.0308:07166
07167:-00018:-00052:-00008:000746.0308:07167
07168:-00024:-00041:-00009:000746.0308:07168
07169:-00009:-00023:+00000:000746.0308:07169
07170:+00032:-00028:+00117:000746.0308:07170
07171:+00035:-00026:+00143:000746.0308:07171
07172:+00072:-00046:+00101:000746.0308:07172
07173:+00067:-00034:+00050:000746.0308:07173
07174:+00069:-00012:+00037:000746.0308:07174
07175:+00077:-00020:+00020:000746.0308:07175
07176:+00075:-00017:-00002:000746.0308:07176
07177:+00066:+00007:+00013:000746.0308:07177
07178:+00061:+00004:+00053:000746.0308:07178
07179:+00033:-00018:+00057:000746.0308:07179
07180:+00041:-00019:+00053:000746.0308:07180
07181:+00019:-00006:-00013:000746.0308:07181
07182:+00020:-00006:-00017:000746.0308:07182
07183:+00021:+00021:+00017:000746.0308:07183
07184:+00026:+00016:+00017:000746.0308:07184
07185:+00007:+00022:+00054:000759.6684:07185
07186:+00015:+00021:+00046:000759.6684:07186
07187:-00009:+00023:-00003:000759.6684:07187
07188:-00028:+00022:+00005:000759.6684:07188
07189:-00002:+00015:+00024:000759.6684:07189
07190:-00027:+00022:+00011:000759.6684:07190
07191:-00025:+00017:+00004:000759.6684:07191
07192:-00006:+00015:-00047:000759.6684:07192
07193:-00013:+00013:-00048:000759.6684:07193
07194:+00008:+00015:+00037:000759.6684:07194
07195:+00028:+00032:-00154:000759.6684:07195
07196:+00042:+00031:-00212:000759.6684:07196
07197:+00064:+00016:+00183:000759.6684:07197
07198:+00168:+00017:+00103:000759.6684:07198
07199:+00029:+00015:-00014:000759.6684:07199
07200:+00093:-00006:-00008:000759.6684:07200
07201:+00018:+00019:-00059:000759.6684:07201
07202:+00080:-00019:-00050:000759.6684:07202
07203:+00051:-00010:+00066:000759.6684:07203
07204:+00084:-00002:+00037:000759.6684:07204
07205:+00044:-00008:-00080:000759.6684:07205
07206:+00072:-00031:-00025:000759.6684:07206
07207:+00049:-00012:+00050:000759.6684:07207
07208:+00043:-00011:+00024:000759.6684:07208
07209:+00044:-00031:+00052:000759.6684:07209
07210:+00036:-00034:-00002:000759.6684:07210
07211:+00044:-00026:+00032:000759.6684:07211
07212:+00017:-00028:+00042:000755.9893:07212
07213:-00010:-00060:-00002:000755.9893:07213
07214:+00005:-00043:+00034:000755.9893:07214
07215:-00002:-00043:+00009:000755.9893:07215
07216:-00004:-00076:-00006:000755.9893:07216
07217:-00025:-00070:-00014:000755.9893:07217
07218:+00000:-00079:+00012:000755.9893:07218
07219:+00009:-00079:-00014:000755.9893:07219
07220:+00010:-00058:+00000:000755.9893:07220
07221:+00021:-00064:+00036:000755.9893:07221
07222:+00042:-00066:+00037:000755.9893:07222
07223:+00061:-00058:+00038:000755.9893:07223
07224:+00075:-00047:+00092:000755.9893:07224
07225:+00051:-00051:+00028:000755.9893:07225
07226:+00054:-00034:+00036:000755.9893:07226
07227:+00077:-00018:+00012:000755.9893:07227
07228:+00066:-00003:+00000:000755.9893:07228
07229:+00063:-00001:-00064:000755.9893:07229
07230:+00078:+00053:+00013:000755.9893:07230
07231:+00091:+00050:+00013:000755.9893:07231
07232:+00058:+00053:-00018:000755.9893:07232
07233:+00051:+00044:+00015:000755.9893:07233
07234:+00058:+00060:+00032:000755.9893:07234
07235:+00032:+00044:+00020:000755.9893:07235
07236:+00043:+00046:+00003:000755.9893:07236
07237:+00056:+00064:+00013:000755.9893:07237
07238:+00040:+00060:-00031:000742.9434:07238
07239:+00040:+00069:-00042:000742.9434:07239
07240:+00043:+00057:-00049:000742.9434:07240
07241:+00039:+00044:-00022:000742.9434:07241
07242:+00016:+00065:-00039:000742.9434:07242
07243:+00017:+00063:-00032:000742.9434:07243
07244:+00020:+00048:-00034:000742.9434:07244
07245:+00027:+00028:-00046:000742.9434:07245
07246:+00019:+00033:-00039:000742.9434:07246
07247:+00019:+00012:-00040:000742.9434:07247
07248:+00021:+00021:-00077:000742.9434:07248
07249:+00023:-00002:-00060:000742.9434:07249
07250:+00020:-00006:-00044:000742.9434:07250
07251:+00032:-00016:-00034:000742.9434:07251
07252:+00037:+00001:-00008:000742.9434:07252
07253:+00055:+00003:-00027:000742.9434:07253
07254:+00061:-00008:-00040:000742.9434:07254
07255:+00061:-00019:-00049:000742.9434:07255
07256:+00074:-00011:+00008:000742.9434:07256
07257:+00053:-00034:-00019:000742.9434:07257
07258:+00070:-00036:-00006:000742.9434:07258
07259:+00052:-00012:-00032:000742.9434:07259
07260:+00038:-00011:-00023:000742.9434:07260
07261:+00045:-00012:-00029:000742.9434:07261
07262:+00023:+00005:-00012:000742.9434:07262
07263:+00020:-00016:-00022:000742.9434:07263
07264:+00010:-00016:-00017:000742.9434:07264
07265:-00013:+00005:-00005:000742.9434:07265
07266:-00005:-00015:+00001:000742.9434:07266
07267:-00030:+00004:-00017:000742.9434:07267
07268:-00032:-00005:+00001:000742.9434:07268
07269:-00031:+00008:+00000:000656.8922:07269
07270:-00047:-00003:-00014:000656.8922:07270
07271:-00048:+00005:-00020:000656.8922:07271
07272:-00058:-00018:+00003:000656.8922:07272
07273:-00054:-00008:+00034:000656.8922:07273
07274:-00059:-00011:+00035:000656.8922:07274
07275:-00054:-00032:+00027:000656.8922:07275
07276:-00031:-00032:+00000:000656.8922:07276
07277:-00041:-00035:+00014:000656.8922:07277
07278:-00022:-00030:+00025:000656.8922:07278
07279:-00022:-00011:+00039:000656.8922:07279
07280:-00001:-00014:+00028:000656.8922:07280
07281:-00015:-00008:+00054:000656.8922:07281
07282:-00017:-00033:+00015:000656.8922:07282
07283:-00016:-00021:+00025:000656.8922:07283
07284:-00034:-00021:+00036:000656.8922:07284
07285:-00038:-00018:-00004:000656.8922:07285
07286:-00057:-00021:+00002:000656.8922:07286
07287:-00048:-00015:+00023:000656.8922:07287
07288:-00071:+00002:+00038:000656.8922:07288
07289:-00065:-00015:-00002:000656.8922:07289
07290:-00064:-00018:+00011:000656.8922:07290
07291:-00084:+00004:+00021:000656.8922:07291
07292:-00079:-00015:+00018:000656.8922:07292
07293:-00079:-00017:+00026:000656.8922:07293
07294:-00086:-00008:+00052:000656.8922:07294
07295:-00086:-00018:+00002:000656.8922:07295
07296:-00063:-00016:+00002:000656.8922:07296
07297:-00071:+00008:-00013:000656.8922:07297
07298:-00062:+00004:+00009:000656.8922:07298
07299:-00053:-00002:-00002:000656.8922:07299
07300:-00042:+00020:+00017:000656.8922:07300
07301:-00019:-00002:+00007:000656.8922:07301
07302:-00016:+00022:+00003:000656.8922:07302
07303:-00011:+00012:+00025:000656.8922:07303
07304:-00011:+00014:+00012:000656.8922:07304
07305:-00014:+00018:+00003:000656.8922:07305
07306:-00002:+00021:+00001:000656.8922:07306
07307:-00023:+00018:-00002:000522.2419:07307
07308:-00015:+00018:-00013:000522.2419:07308
07309:-00021:+00023:+00019:000522.2419:07309
07310:-00039:+00023:+00009:000522.2419:07310
07311:-00043:-00001:-00001:000522.2419:07311
07312:-00019:+00017:+00002:000522.2419:07312
07313:-00058:+00017:+00008:000522.2419:07313
07314:-00055:+00000:+00005:000522.2419:07314
07315:-00037:+00010:+00002:000522.2419:07315
07316:-00056:+00000:+00021:000522.2419:07316
07317:-00049:-00006:+00025:000522.2419:07317
07318:-00035:-00005:+00000:000522.2419:07318
07319:-00043:+00000:+00012:000522.2419:07319
07320:-00057:-00004:-00002:000522.2419:07320
07321:-00044:-00003:+00007:000522.2419:07321
07322:-00020:+00003:+00021:000522.2419:07322
07323:-00040:+00003:+00008:000522.2419:07323
07324:-00038:+00004:+00025:000522.2419:07324
07325:-00016:+00001:+00037:000522.2419:07325
07326:-00031:-00021:+00040:000522.2419:07326
07327:-00019:-00016:+00042:000522.2419:07327
07328:-00016:-00004:+00049:000522.2419:07328
07329:-00022:+00003:+00016:000522.2419:07329
07330:-00032:-00016:+00022:000522.2419:07330
07331:-00039:-00022:+00035:000522.2419:07331
07332:-00057:-00012:+00022:000522.2419:07332
07333:-00047:+00001:-00001:000522.2419:07333
07334:-00047:-00004:+00000:000522.2419:07334
07335:-00068:-00005:+00014:000522.2419:07335
07336:-00072:+00008:+00010:000522.2419:07336
07337:-00047:+00007:+00008:000522.2419:07337
07338:-00046:-00006:+00023:000522.2419:07338
07339:-00073:-00019:+00022:000522.2419:07339
07340:-00060:-00003:+00013:000522.2419:07340
07341:-00056:-00006:+00013:000522.2419:07341
07342:-00054:+00006:-00018:000522.2419:07342
07343:-00045:+00024:+00017:000522.2419:07343
07344:-00042:+00018:+00001:000522.2419:07344
07345:-00002:+00014:+00006:000522.2419:07345
07346:+00013:-00004:+00071:000522.2419:07346
07347:+00089:+00003:+00002:000522.2419:07347
07348:-00030:-00016:+00000:000522.2419:07348
07349:+00016:-00006:+00024:000522.2419:07349
07350:-00056:-00028:+00032:000467.3892:07350
07351:+00061:+00003:-00005:000467.3892:07351
07352:+00005:-00001:+00009:000467.3892:07352
07353:+00019:+00010:-00028:000467.3892:07353
07354:+00012:-00006:+00056:000467.3892:07354
07355:+00004:-00019:+00023:000467.3892:07355
07356:+00000:-00004:+00069:000467.3892:07356
07357:-00027:-00020:+00015:000467.3892:07357
07358:-00001:-00021:+00017:000467.3892:07358
07359:-00003:-00020:+00024:000467.3892:07359
07360:-00001:-00007:+00013:000467.3892:07360
07361:-00005:-00012:-00004:000467.3892:07361
07362:-00024:-00031:-00014:000467.3892:07362
07363:-00004:-00008:+00006:000467.3892:07363
07364:-00015:-00030:-00009:000467.3892:07364
07365:-00001:+00005:-00022:000467.3892:07365
07366:-00030:+00020:+00010:000467.3892:07366
07367:-00003:+00012:+00003:000467.3892:07367
07368:-00004:+00015:+00001:000467.3892:07368
07369:-00008:+00011:+00009:000467.3892:07369
07370:-00003:+00026:+00003:000467.3892:07370
07371:-00008:+00027:-00019:000467.3892:07371
07372:+00014:+00038:-00006:000467.3892:07372
07373:+00015:+00035:+00005:000467.3892:07373
07374:-00009:+00039:+00008:000467.3892:07374
07375:+00016:+00038:+00011:000467.3892:07375
07376:+00015:+00034:+00024:000467.3892:07376
07377:+00015:+00037:+00008:000467.3892:07377
07378:-00008:+00035:-00010:000467.3892:07378
07379:+00004:+00025:-00033:000467.3892:07379
07380:+00016:+00038:-00023:000467.3892:07380
07381:+00011:+00032:-00032:000467.3892:07381
07382:-00010:+00015:-00004:000467.3892:07382
07383:-00013:+00014:-00002:000467.3892:07383
07384:-00025:+00020:-00033:000467.3892:07384
07385:-00024:+00000:-00023:000467.3892:07385
07386:-00017:+00000:-00033:000467.3892:07386
07387:-00016:+00007:-00005:000467.3892:07387
07388:-00028:+00007:+00006:000467.3892:07388
07389:-00029:-00019:+00013:000467.3892:07389
07390:-00022:-00009:-00011:000467.3892:07390
07391:-00042:-00022:-00007:000467.3892:07391
07392:-00021:-00015:-00013:000467.3892:07392
07393:-00030:+00002:-00014:000467.3892:07393
07394:-00022:+00001:-00018:000467.3892:07394
07395:-00023:+00017:+00004:000450.4467:07395
07396:-00014:+00025:-00005:000450.4467:07396
07397:-00012:+00027:+00006:000450.4467:07397
07398:+00007:+00050:-00016:000450.4467:07398
07399:+00025:+00043:-00006:000450.4467:07399
07400:+00006:+00046:-00039:000450.4467:07400
07401:+00011:+00066:-00002:000450.4467:07401
07402:+00014:+00046:+00001:000450.4467:07402
07403:-00021:+00043:+00000:000450.4467:07403
07404:-00027:+00062:-00013:000450.4467:07404
07405:-00019:+00046:-00006:000450.4467:07405
07406:-00030:+00049:-00007:000450.4467:07406
07407:-00033:+00047:+00007:000450.4467:07407
07408:-00040:+00016:+00036:000450.4467:07408
07409:-00044:-00004:+00019:000450.4467:07409
07410:-00032:+00004:+00008:000450.4467:07410
07411:-00034:-00023:-00010:000450.4467:07411
07412:-00057:-00042:-00035:000450.4467:07412
07413:-00036:-00062:-00009:000450.4467:07413
07414:-00034:-00077:+00034:000450.4467:07414
07415:-00033:-00054:+00006:000450.4467:07415
07416:-00043:-00082:-00019:000450.4467:07416
07417:-00022:-00055:-00010:000450.4467:07417
07418:-00039:-00055:+00004:000450.4467:07418
07419:-00041:-00058:-00009:000450.4467:07419
07420:-00044:-00038:+00019:000450.4467:07420
07421:-00019:-00050:+00022:000450.4467:07421
07422:-00034:-00025:-00006:000450.4467:07422
07423:-00031:-00008:-00006:000450.4467:07423
07424:-00035:+00002:+00005:000450.4467:07424
07425:-00059:+00002:+00002:000450.4467:07425
07426:-00048:+00017:+00006:000450.4467:07426
07427:-00059:+00011:+00019:000450.4467:07427
07428:-00049:+00033:-00005:000450.4467:07428
07429:-00047:+00028:+00005:000450.4467:07429
07430:-00059:+00043:+00004:000450.4467:07430
07431:-00057:+00067:+00010:000450.4467:07431
07432:-00037:+00065:-00010:000450.4467:07432
07433:-00055:+00079:-00004:000518.5512:07433
07434:-00034:+00068:-00011:000518.5512:07434
07435:-00058:+00055:-00035:000518.5512:07435
07436:-00036:+00057:+00008:000518.5512:07436
07437:-00035:+00065:+00002:000518.5512:07437
07438:-00054:+00046:-00017:000518.5512:07438
07439:-00036:+00045:+00010:000518.5512:07439
07440:-00057:+00053:+00021:000518.5512:07440
07441:-00046:+00027:-00006:000518.5512:07441
07442:-00037:+00013:+00009:000518.5512:07442
07443:-00057:+00012:-00003:000518.5512:07443
07444:-00058:-00004:+00018:000518.5512:07444
07445:-00047:+00003:+00002:000518.5512:07445
07446:-00044:-00010:+00035:000518.5512:07446
07447:-00033:-00035:+00007:000518.5512:07447
07448:-00034:-00034:+00008:000518.5512:07448
07449:-00043:-00031:+00021:000518.5512:07449
07450:-00020:-00048:+00025:000518.5512:07450
07451:-00019:-00050:-00013:000518.5512:07451
07452:-00024:-00051:+00039:000518.5512:07452
07453:-00002:-00028:+00025:000518.5512:07453
07454:-00023:-00028:+00001:000518.5512:07454
07455:+00014:-00051:+00015:000518.5512:07455
07456:+00009:-00049:+00037:000518.5512:07456
07457:+00005:-00051:+00009:000518.5512:07457
07458:+00005:-00025:+00021:000518.5512:07458
07459:+00004:-00027:-00001:000518.5512:07459
07460:+00010:-00030:-00019:000518.5512:07460
07461:-00008:-00021:+00002:000518.5512:07461
07462:-00012:-00015:+00022:000518.5512:07462
07463:-00005:+00006:+00017:000518.5512:07463
07464:-00026:+00017:+00040:000518.5512:07464
07465:-00028:+00009:+00056:000518.5512:07465
07466:-00022:+00015:+00002:000518.5512:07466
07467:-00038:+00015:+00014:000518.5512:07467
07468:-00045:+00054:+00017:000518.5512:07468
07469:-00048:+00024:+00013:000518.5512:07469
07470:-00034:+00030:+00015:000518.5512:07470
07471:-00054:+00053:+00015:000518.5512:07471
07472:-00055:+00028:+00024:000518.5512:07472
07473:-00048:+00026:+00014:000518.5512:07473
07474:-00045:+00048:+00014:000518.5512:07474
07475:-00033:+00028:+00024:000518.5512:07475
07476:-00040:+00029:+00010:000465.1245:07476
07477:-00018:+00054:+00009:000465.1245:07477
07478:-00025:+00048:-00005:000465.1245:07478
07479:-00002:+00031:+00009:000465.1245:07479
07480:-00011:+00028:+00014:000465.1245:07480
07481:+00009:+00028:+00025:000465.1245:07481
07482:+00011:+00028:+00024:000465.1245:07482
07483:+00011:+00037:+00001:000465.1245:07483
07484:+00014:+00013:+00012:000465.1245:07484
07485:+00014:+00022:+00007:000465.1245:07485
07486:+00013:+00000:+00006:000465.1245:07486
07487:+00010:-00003:+00022:000465.1245:07487
07488:-00006:-00018:+00019:000465.1245:07488
07489:-00004:-00007:-00002:000465.1245:07489
07490:-00029:-00013:+00024:000465.1245:07490
07491:-00029:-00033:-00004:000465.1245:07491
07492:-00041:-00013:-00013:000465.1245:07492
07493:-00018:-00034:-00003:000465.1245:07493
07494:-00041:-00034:-00003:000465.1245:07494
07495:-00040:-00023:+00007:000465.1245:07495
07496:-00017:-00024:-00002:000465.1245:07496
07497:-00028:-00034:+00009:000465.1245:07497
07498:-00029:-00030:-00008:000465.1245:07498
07499:-00004:-00008:-00003:000465.1245:07499
07500:-00001:-00008:+00009:000465.1245:07500
07501:-00013:-00017:+00003:000465.1245:07501
07502:+00014:+00008:-00014:000465.1245:07502
07503:+00014:-00004:+00004:000465.1245:07503
07504:-00008:-00001:-00014:000465.1245:07504
07505:-00008:+00019:-00016:000465.1245:07505
07506:+00003:+00009:-00020:000465.1245:07506
07507:-00001:+00021:-00028:000465.1245:07507
07508:-00011:+00023:-00017:000465.1245:07508
07509:-00007:+00010:+00007:000465.1245:07509
07510:-00028:+00019:+00009:000465.1245:07510
07511:-00020:-00002:+00006:000465.1245:07511
07512:-00045:-00002:-00013:000465.1245:07512
07513:-00056:+00018:-00029:000465.1245:07513
07514:-00046:+00020:-00017:000465.1245:07514
07515:-00047:-00002:-00014:000465.1245:07515
07516:-00051:+00007:+00008:000502.0287:07516
07517:-00048:+00000:-00005:000502.0287:07517
07518:-00060:+00007:+00010:000502.0287:07518
07519:-00060:-00003:-00019:000502.0287:07519
07520:-00037:+00003:+00007:000502.0287:07520
07521:-00032:-00005:-00002:000502.0287:07521
07522:-00043:+00018:+00015:000502.0287:07522
07523:-00029:-00004:-00019:000502.0287:07523
07524:-00028:-00003:-00007:000502.0287:07524
07525:-00023:+00022:-00014:000502.0287:07525
07526:-00023:+00023:-00002:000502.0287:07526
07527:-00002:+00013:-00017:000502.0287:07527
07528:-00014:+00037:+00010:000502.0287:07528
07529:-00011:+00016:-00005:000502.0287:07529
07530:-00006:+00014:-00014:000502.0287:07530
07531:-00013:+00022:-00002:000502.0287:07531
07532:+00000:+00016:+00004:000502.0287:07532
07533:-00025:-00004:-00020:000502.0287:07533
07534:-00026:+00009:-00005:000502.0287:07534
07535:-00026:+00017:-00003:000502.0287:07535
07536:-00039:-00005:-00008:000502.0287:07536
07537:-00044:+00003:+00021:000502.0287:07537
07538:-00033:+00004:+00019:000502.0287:07538
07539:-00055:-00009:+00009:000502.0287:07539
07540:-00045:-00019:-00014:000502.0287:07540
07541:-00044:-00019:-00013:000502.0287:07541
07542:-00032:-00008:-00019:000502.0287:07542
07543:-00031:-00008:+00007:000502.0287:07543
07544:-00027:-00008:-00004:000502.0287:07544
07545:-00019:-00012:+00001:000502.0287:07545
07546:-00005:-00014:+00008:000502.0287:07546
07547:-00001:-00018:+00022:000502.0287:07547
07548:-00012:+00001:+00009:000502.0287:07548
07549:-00013:-00021:+00018:000502.0287:07549
07550:+00009:-00007:-00014:000502.0287:07550
07551:+00009:-00001:-00014:000569.7390:07551
07552:+00010:+00006:-00004:000569.7390:07552
07553:+00010:+00010:-00002:000569.7390:07553
07554:+00009:+00020:+00008:000569.7390:07554
07555:-00002:+00015:-00015:000569.7390:07555
07556:-00002:+00012:+00000:000569.7390:07556
07557:-00003:+00037:-00003:000569.7390:07557
07558:-00015:+00035:+00000:000569.7390:07558
07559:-00025:+00026:+00002:000569.7390:07559
07560:-00025:+00038:+00011:000569.7390:07560
07561:-00021:+00025:+00019:000569.7390:07561
07562:-00020:+00032:+00004:000569.7390:07562
07563:-00044:+00038:+00006:000569.7390:07563
07564:-00031:+00035:+00023:000569.7390:07564
07565:-00050:+00034:-00018:000569.7390:07565
07566:-00054:+00035:+00016:000569.7390:07566
07567:-00035:+00033:+00009:000569.7390:07567
07568:-00047:+00012:+00024:000569.7390:07568
07569:-00044:+00010:+00010:000569.7390:07569
07570:-00022:+00020:-00003:000569.7390:07570
07571:-00041:+00011:-00001:000569.7390:07571
07572:-00042:+00022:+00006:000569.7390:07572
07573:-00019:+00010:-00002:000569.7390:07573
07574:-00040:+00017:+00021:000569.7390:07574
07575:-00031:+00018:+00021:000569.7390:07575
07576:-00043:-00003:+00017:000569.7390:07576
07577:-00022:-00001:+00002:000569.7390:07577
07578:-00036:+00000:+00025:000569.7390:07578
07579:-00045:-00006:+00001:000569.7390:07579
07580:-00041:-00004:+00024:000569.7390:07580
07581:-00038:-00005:+00023:000569.7390:07581
07582:-00018:+00020:+00020:000569.7390:07582
07583:-00018:-00002:+00004:000569.7390:07583
07584:-00021:-00002:+00007:000569.7390:07584
07585:-00016:+00023:-00009:000569.7390:07585
07586:-00018:-00002:+00018:000563.4727:07586
07587:-00028:-00005:+00024:000563.4727:07587
07588:-00044:-00006:+00019:000563.4727:07588
07589:-00041:-00005:+00021:000563.4727:07589
07590:-00020:+00006:+00015:000563.4727:07590
07591:-00022:+00002:-00014:000563.4727:07591
07592:-00021:+00004:+00002:000563.4727:07592
07593:-00019:+00005:+00014:000563.4727:07593
07594:-00044:+00002:+00025:000563.4727:07594
07595:-00039:-00015:+00005:000563.4727:07595
07596:-00017:-00017:-00003:000563.4727:07596
07597:-00038:-00021:+00005:000563.4727:07597
07598:-00041:-00018:+00008:000563.4727:07598
07599:-00022:+00002:+00010:000563.4727:07599
07600:-00041:-00018:+00022:000563.4727:07600
07601:-00020:-00020:-00004:000563.4727:07601
07602:-00042:-00014:+00020:000563.4727:07602
07603:-00029:+00003:-00003:000563.4727:07603
07604:-00033:-00015:+00000:000563.4727:07604
07605:-00020:-00007:-00001:000563.4727:07605
07606:-00043:-00006:+00013:000563.4727:07606
07607:-00016:+00023:+00021:000563.4727:07607
07608:-00038:+00023:+00001:000563.4727:07608
07609:-00001:+00015:+00022:000563.4727:07609
07610:-00023:+00011:+00000:000563.4727:07610
07611:-00023:+00022:-00018:000563.4727:07611
07612:-00027:+00023:-00013:000563.4727:07612
07613:-00030:+00035:-00013:000563.4727:07613
07614:-00039:+00039:-00012:000563.4727:07614
07615:-00019:+00014:-00005:000563.4727:07615
07616:-00022:+00013:+00022:000563.4727:07616
07617:-00021:+00001:+00002:000563.4727:07617
07618:-00041:+00021:+00005:000563.4727:07618
07619:-00018:+00017:+00009:000563.4727:07619
07620:-00034:+00019:-00012:000563.4727:07620
07621:-00035:-00006:+00010:000563.4727:07621
07622:-00030:+00001:-00002:000559.6997:07622
07623:-00035:-00005:+00001:000559.6997:07623
07624:-00045:+00000:+00019:000559.6997:07624
07625:-00020:-00003:+00027:000559.6997:07625
07626:-00027:+00008:+00008:000559.6997:07626
07627:-00018:+00002:-00017:000559.6997:07627
07628:+00000:-00018:-00013:000559.6997:07628
07629:-00004:-00017:-00003:000559.6997:07629
07630:-00006:-00013:-00005:000559.6997:07630
07631:-00004:-00011:-00001:000559.6997:07631
07632:-00002:-00008:+00002:000559.6997:07632
07633:-00024:-00021:-00018:000559.6997:07633
07634:-00011:-00019:+00018:000559.6997:07634
07635:-00010:+00002:+00008:000559.6997:07635
07636:-00008:-00022:+00010:000559.6997:07636
07637:-00008:-00015:+00006:000559.6997:07637
07638:-00009:+00005:+00005:000559.6997:07638
07639:-00014:+00004:-00010:000559.6997:07639
07640:-00006:-00002:-00005:000559.6997:07640
07641:-00001:+00000:+00009:000559.6997:07641
07642:-00016:+00001:+00010:000559.6997:07642
07643:-00030:-00004:+00004:000559.6997:07643
07644:-00017:+00022:+00021:000559.6997:07644
07645:-00029:+00007:+00010:000559.6997:07645
07646:-00040:-00002:-00001:000559.6997:07646
07647:-00005:+00008:+00004:000559.6997:07647
07648:-00027:+00007:+00006:000559.6997:07648
07649:-00006:-00005:-00035:000559.6997:07649
07650:-00023:+00017:+00006:000559.6997:07650
07651:-00013:+00022:-00015:000559.6997:07651
07652:-00015:+00010:-00032:000559.6997:07652
07653:-00014:+00019:-00003:000559.6997:07653
07654:-00011:+00014:-00020:000559.6997:07654
07655:-00008:+00010:-00032:000609.3047:07655
07656:-00013:+00014:-00006:000609.3047:07656
07657:-00008:+00013:-00004:000609.3047:07657
07658:-00026:+00036:+00008:000609.3047:07658
07659:-00004:+00028:+00006:000609.3047:07659
07660:-00010:+00024:-00014:000609.3047:07660
07661:-00001:+00028:+00006:000609.3047:07661
07662:-00006:+00033:-00014:000609.3047:07662
07663:-00001:+00039:+00024:000609.3047:07663
07664:-00006:+00015:-00004:000609.3047:07664
07665:-00018:+00034:+00004:000609.3047:07665
07666:-00013:+00036:-00020:000609.3047:07666
07667:-00012:+00032:-00015:000609.3047:07667
07668:-00001:+00023:-00030:000609.3047:07668
07669:-00010:+00012:+00007:000609.3047:07669
07670:-00009:+00019:-00004:000609.3047:07670
07671:-00004:+00022:+00005:000609.3047:07671
07672:+00013:+00021:-00017:000609.3047:07672
07673:+00012:+00019:+00009:000609.3047:07673
07674:+00002:-00003:-00018:000609.3047:07674
07675:+00002:+00001:+00009:000609.3047:07675
07676:+00030:-00005:+00007:000609.3047:07676
07677:+00016:+00003:-00016:000609.3047:07677
07678:+00003:+00004:-00020:000609.3047:07678
07679:+00001:+00007:+00004:000609.3047:07679
07680:+00014:+00004:+00008:000609.3047:07680
07681:-00013:+00004:-00016:000609.3047:07681
07682:+00012:+00008:-00004:000609.3047:07682
07683:+00010:+00004:+00008:000609.3047:07683
07684:+00010:+00006:-00003:000609.3047:07684
07685:+00015:-00005:+00006:000609.3047:07685
07686:+00012:-00005:+00002:000633.9208:07686
07687:-00008:-00004:+00009:000633.9208:07687
07688:+00009:+00000:+00007:000633.9208:07688
07689:+00014:+00000:-00004:000633.9208:07689
07690:-00012:+00019:+00007:000633.9208:07690
07691:-00008:+00017:-00013:000633.9208:07691
07692:-00009:+00016:-00004:000633.9208:07692
07693:-00013:+00022:-00019:000633.9208:07693
07694:-00014:-00004:+00026:000633.9208:07694
07695:-00009:+00021:-00003:000633.9208:07695
07696:-00003:+00022:+00011:000633.9208:07696
07697:-00007:+00024:-00009:000633.9208:07697
07698:-00007:+00018:+00001:000633.9208:07698
07699:-00026:+00032:+00006:000633.9208:07699
07700:-00021:-00001:+00005:000633.9208:07700
07701:-00030:+00022:+00003:000633.9208:07701
07702:-00028:+00011:+00011:000633.9208:07702
07703:-00017:+00018:+00019:000633.9208:07703
07704:-00040:+00019:+00004:000633.9208:07704
07705:-00015:+00024:+00008:000633.9208:07705
07706:-00026:+00032:+00015:000633.9208:07706
07707:-00026:+00001:+00022:000633.9208:07707
07708:-00028:+00017:+00021:000633.9208:07708
07709:+00010:-00001:+00010:000633.9208:07709
07710:-00003:+00020:-00013:000633.9208:07710
07711:-00002:-00002:+00009:000633.9208:07711
07712:-00007:+00017:+00013:000633.9208:07712
07713:-00003:-00001:-00003:000633.9208:07713
07714:-00024:-00003:+00009:000633.9208:07714
07715:-00002:+00016:+00017:000633.9208:07715
07716:-00023:+00000:+00010:000633.9208:07716
07717:-00003:-00005:+00008:000667.2615:07717
07718:-00006:-00001:-00013:000667.2615:07718
07719:-00024:-00003:+00019:000667.2615:07719
07720:-00016:-00001:-00013:000667.2615:07720
07721:-00024:-00003:+00034:000667.2615:07721
07722:-00025:-00005:+00020:000667.2615:07722
07723:-00016:-00016:-00004:000667.2615:07723
07724:-00029:+00016:+00000:000667.2615:07724
07725:-00006:+00006:+00009:000667.2615:07725
07726:-00019:+00008:+00001:000667.2615:07726
07727:-00015:+00017:+00000:000667.2615:07727
07728:-00007:+00022:+00020:000667.2615:07728
07729:-00028:-00003:+00010:000667.2615:07729
07730:-00038:+00017:+00008:000667.2615:07730
07731:-00025:-00001:+00039:000667.2615:07731
07732:-00025:+00019:+00020:000667.2615:07732
07733:-00019:+00006:+00020:000667.2615:07733
07734:-00007:+00021:-00008:000667.2615:07734
07735:-00007:+00022:+00010:000667.2615:07735
07736:-00022:+00014:-00001:000667.2615:07736
07737:-00007:-00001:-00013:000667.2615:07737
07738:-00007:+00009:+00008:000667.2615:07738
07739:-00007:+00011:+00004:000667.2615:07739
07740:-00002:+00009:+00004:000667.2615:07740
07741:-00024:+00010:+00021:000667.2615:07741
07742:-00023:+00011:+00034:000667.2615:07742
07743:-00029:+00015:+00022:000667.2615:07743
07744:-00002:+00024:-00031:000667.2615:07744
07745:-00024:+00015:+00004:000693.3410:07745
07746:-00001:+00015:-00031:000693.3410:07746
07747:-00005:+00023:+00000:000693.3410:07747
07748:-00001:+00009:-00002:000693.3410:07748
07749:-00027:+00033:+00020:000693.3410:07749
07750:-00025:+00015:+00001:000693.3410:07750
07751:-00029:+00013:+00019:000693.3410:07751
07752:-00030:+00014:-00014:000693.3410:07752
07753:-00024:+00012:-00009:000693.3410:07753
07754:-00023:+00009:+00006:000693.3410:07754
07755:+00000:+00036:+00000:000693.3410:07755
07756:-00025:+00015:-00007:000693.3410:07756
07757:-00009:+00014:-00016:000693.3410:07757
07758:+00012:+00014:+00004:000693.3410:07758
07759:-00002:+00016:-00003:000693.3410:07759
07760:-00024:+00014:+00021:000693.3410:07760
07761:+00000:+00038:+00024:000693.3410:07761
07762:-00006:+00012:-00017:000693.3410:07762
07763:-00030:+00023:+00005:000693.3410:07763
07764:-00014:+00010:+00007:000693.3410:07764
07765:-00013:+00012:+00010:000693.3410:07765
07766:-00012:+00019:-00009:000693.3410:07766
07767:-00003:+00019:-00017:000693.3410:07767
07768:-00026:+00017:+00005:000693.3410:07768
07769:-00029:+00014:-00009:000693.3410:07769
07770:-00005:+00032:-00016:000693.3410:07770
07771:-00003:+00022:-00016:000693.3410:07771
07772:-00005:-00003:+00000:000693.3410:07772
07773:-00023:-00002:+00023:000713.3411:07773
07774:+00015:-00004:+00004:000713.3411:07774
07775:-00025:+00000:+00009:000713.3411:07775
07776:-00006:+00017:+00004:000713.3411:07776
07777:-00026:-00003:-00004:000713.3411:07777
07778:-00010:-00016:-00030:000713.3411:07778
07779:-00004:+00008:-00008:000713.3411:07779
07780:+00010:+00007:+00004:000713.3411:07780
07781:+00013:+00006:-00001:000713.3411:07781
07782:-00010:-00018:+00009:000713.3411:07782
07783:+00009:-00005:+00009:000713.3411:07783
07784:+00004:+00018:+00020:000713.3411:07784
07785:+00001:+00008:+00006:000713.3411:07785
07786:-00008:+00008:-00019:000713.3411:07786
07787:-00012:-00003:-00017:000713.3411:07787
07788:-00013:-00003:-00017:000713.3411:07788
07789:-00001:-00005:-00015:000713.3411:07789
07790:+00000:+00000:+00002:000713.3411:07790
07791:-00022:+00019:+00005:000713.3411:07791
07792:-00029:+00008:+00001:000713.3411:07792
07793:-00025:-00004:-00015:000713.3411:07793
07794:-00007:+00020:+00005:000713.3411:07794
07795:-00011:-00002:-00034:000713.3411:07795
07796:-00013:+00021:-00005:000713.3411:07796
07797:+00012:+00011:+00010:000713.3411:07797
07798:-00011:+00032:+00008:000713.3411:07798
07799:-00007:+00010:-00019:000713.3411:07799
07800:-00010:+00015:+00019:000742.7558:07800
07801:-00011:+00022:+00005:000742.7558:07801
07802:-00013:+00012:+00010:000742.7558:07802
07803:+00014:+00000:-00015:000742.7558:07803
07804:-00008:+00019:-00017:000742.7558:07804
07805:-00008:+00020:-00030:000742.7558:07805
07806:-00008:+00024:+00008:000742.7558:07806
07807:-00024:+00019:-00013:000742.7558:07807
07808:-00023:+00018:-00011:000742.7558:07808
07809:-00006:+00019:-00001:000742.7558:07809
07810:-00026:+00009:-00029:000742.7558:07810
07811:-00029:-00003:-00047:000742.7558:07811
07812:-00017:+00017:-00007:000742.7558:07812
07813:-00006:-00003:+00014:000742.7558:07813
07814:-00027:+00005:+00026:000742.7558:07814
07815:-00029:+00003:+00023:000742.7558:07815
07816:-00004:+00017:+00001:000742.7558:07816
07817:-00001:+00021:-00012:000742.7558:07817
07818:-00011:-00002:-00049:000742.7558:07818
07819:-00008:+00000:-00004:000742.7558:07819
07820:-00007:+00017:+00007:000742.7558:07820
07821:+00011:-00004:+00006:000742.7558:07821
07822:+00014:+00006:+00001:000742.7558:07822
07823:+00002:-00006:+00002:000742.7558:07823
07824:-00010:-00004:-00007:000742.7558:07824
07825:-00023:+00006:-00018:000742.7558:07825
07826:-00014:-00001:-00016:000742.7558:07826
07827:-00002:-00003:-00037:000750.0735:07827
07828:-00007:+00006:-00032:000750.0735:07828
07829:-00025:+00019:-00003:000750.0735:07829
07830:-00025:+00006:+00037:000750.0735:07830
07831:-00028:+00006:+00021:000750.0735:07831
07832:-00004:-00005:+00018:000750.0735:07832
07833:-00006:+00004:-00014:000750.0735:07833
07834:-00025:+00018:-00004:000750.0735:07834
07835:-00010:+00016:+00003:000750.0735:07835
07836:-00008:+00008:+00005:000750.0735:07836
07837:-00009:-00002:-00031:000750.0735:07837
07838:+00009:+00000:+00027:000750.0735:07838
07839:-00001:-00019:+00040:000750.0735:07839
07840:-00026:-00020:+00013:000750.0735:07840
07841:-00026:-00018:+00009:000750.0735:07841
07842:-00002:+00003:+00006:000750.0735:07842
07843:-00014:-00013:-00019:000750.0735:07843
07844:+00003:-00021:+00030:000750.0735:07844
07845:+00017:-00009:+00044:000750.0735:07845
07846:+00007:-00008:+00048:000750.0735:07846
07847:+00021:-00008:+00025:000750.0735:07847
07848:+00023:-00017:+00029:000750.0735:07848
07849:+00041:-00019:+00023:000750.0735:07849
07850:+00022:-00016:+00036:000750.0735:07850
07851:+00056:+00001:+00042:000750.0735:07851
07852:+00046:+00006:+00029:000750.0735:07852
07853:+00040:+00001:+00051:000750.0735:07853
07854:+00032:-00002:+00069:000751.4207:07854
07855:+00039:+00008:+00027:000751.4207:07855
07856:+00026:-00002:+00015:000751.4207:07856
07857:+00019:+00022:+00037:000751.4207:07857
07858:+00021:+00014:-00013:000751.4207:07858
07859:+00020:+00024:-00009:000751.4207:07859
07860:+00018:+00036:-00007:000751.4207:07860
07861:+00029:+00011:+00006:000751.4207:07861
07862:+00026:+00035:-00010:000751.4207:07862
07863:+00011:+00013:+00021:000751.4207:07863
07864:+00016:+00027:+00036:000751.4207:07864
07865:-00015:+00033:+00034:000751.4207:07865
07866:-00025:+00026:-00024:000751.4207:07866
07867:-00006:+00025:-00026:000751.4207:07867
07868:+00030:+00012:+00019:000751.4207:07868
07869:+00028:+00010:+00071:000751.4207:07869
07870:+00024:+00010:-00067:000751.4207:07870
07871:+00014:+00039:-00042:000751.4207:07871
07872:+00060:+00037:+00082:000751.4207:07872
07873:+00022:+00008:+00083:000751.4207:07873
07874:+00045:+00036:-00094:000751.4207:07874
07875:+00047:+00015:-00042:000751.4207:07875
07876:+00082:+00032:-00115:000751.4207:07876
07877:+00045:-00016:+00052:000751.4207:07877
07878:+00165:+00013:+00106:000751.4207:07878
07879:+00090:-00016:+00074:000751.4207:07879
07880:+00099:+00012:-00092:000761.4948:07880
07881:+00042:-00030:-00074:000761.4948:07881
07882:+00091:-00019:+00043:000761.4948:07882
07883:+00060:-00035:+00015:000761.4948:07883
07884:+00036:+00007:-00016:000761.4948:07884
07885:+00018:-00032:+00004:000761.4948:07885
07886:+00025:-00020:+00042:000761.4948:07886
07887:+00009:-00025:+00029:000761.4948:07887
07888:-00003:-00035:+00028:000761.4948:07888
07889:-00001:-00040:+00069:000761.4948:07889
07890:-00004:-00040:+00013:000761.4948:07890
07891:-00008:-00078:-00027:000761.4948:07891
07892:+00014:-00080:-00018:000761.4948:07892
07893:+00002:-00096:-00005:000761.4948:07893
07894:+00024:-00095:-00019:000761.4948:07894
07895:+00022:-00084:+00016:000761.4948:07895
07896:+00022:-00098:+00018:000761.4948:07896
07897:+00033:-00074:+00032:000761.4948:07897
07898:+00053:-00067:+00068:000761.4948:07898
07899:+00080:-00061:+00025:000761.4948:07899
07900:+00051:-00061:+00009:000761.4948:07900
07901:+00096:-00014:+00039:000761.4948:07901
07902:+00102:-00021:+00020:000761.4948:07902
07903:+00081:+00003:-00016:000761.4948:07903
07904:+00081:+00017:+00068:000761.4948:07904
07905:+00092:+00032:+00080:000761.4948:07905
07906:+00071:+00032:-00017:000754.6124:07906
07907:+00059:+00029:+00017:000754.6124:07907
07908:+00050:+00043:+00014:000754.6124:07908
07909:+00033:+00081:-00032:000754.6124:07909
07910:+00046:+00055:-00042:000754.6124:07910
07911:+00033:+00070:-00001:000754.6124:07911
07912:+00018:+00060:+00007:000754.6124:07912
07913:+00015:+00084:-00019:000754.6124:07913
07914:+00025:+00055:-00035:000754.6124:07914
07915:+00016:+00069:-00007:000754.6124:07915
07916:+00016:+00054:-00033:000754.6124:07916
07917:+00031:+00040:-00066:000754.6124:07917
07918:+00020:+00054:-00040:000754.6124:07918
07919:+00022:+00047:-00042:000754.6124:07919
07920:+00030:+00048:-00033:000754.6124:07920
07921:+00004:+00052:-00011:000754.6124:07921
07922:+00007:+00038:-00034:000754.6124:07922
07923:+00012:+00012:-00046:000754.6124:07923
07924:+00029:+00021:-00060:000754.6124:07924
07925:+00030:-00004:-00024:000754.6124:07925
07926:+00030:-00022:+00009:000754.6124:07926
07927:+00040:-00013:+00010:000754.6124:07927
07928:+00038:-00034:-00023:000754.6124:07928
07929:+00038:-00037:-00028:000754.6124:07929
07930:+00038:-00029:-00030:000754.6124:07930
07931:+00051:-00049:+00004:000754.6124:07931
07932:+00052:-00052:+00007:000754.6124:07932
07933:+00059:-00039:-00034:000754.6124:07933
07934:+00039:-00039:-00034:000754.6124:07934
07935:+00017:-00050:-00074:000754.6124:07935
07936:+00006:-00051:-00023:000677.8171:07936
07937:+00005:-00029:-00004:000677.8171:07937
07938:-00011:-00034:+00028:000677.8171:07938
07939:-00014:-00031:+00004:000677.8171:07939
07940:-00026:-00012:-00007:000677.8171:07940
07941:-00028:-00022:-00034:000677.8171:07941
07942:-00015:-00021:+00026:000677.8171:07942
07943:-00032:-00009:+00024:000677.8171:07943
07944:-00021:-00021:+00044:000677.8171:07944
07945:-00020:-00021:+00026:000677.8171:07945
07946:-00037:-00018:+00014:000677.8171:07946
07947:-00015:-00014:+00022:000677.8171:07947
07948:-00038:+00003:+00020:000677.8171:07948
07949:-00022:-00010:-00009:000677.8171:07949
07950:-00017:-00018:+00008:000677.8171:07950
07951:-00015:-00019:+00000:000677.8171:07951
07952:-00019:-00008:+00000:000677.8171:07952
07953:-00030:-00022:+00015:000677.8171:07953
07954:-00025:-00017:+00052:000677.8171:07954
07955:-00017:-00021:-00002:000677.8171:07955
07956:-00017:+00006:+00009:000677.8171:07956
07957:-00026:-00015:+00026:000677.8171:07957
07958:-00044:+00003:+00018:000677.8171:07958
07959:-00045:-00008:+00009:000677.8171:07959
07960:-00054:-00015:-00004:000677.8171:07960
07961:-00048:-00020:+00009:000677.8171:07961
07962:-00065:-00017:+00009:000677.8171:07962
07963:-00068:+00005:+00015:000677.8171:07963
07964:-00053:-00017:+00040:000677.8171:07964
07965:-00072:-00019:+00014:000677.8171:07965
07966:-00068:+00002:+00024:000677.8171:07966
07967:-00071:-00016:+00010:000677.8171:07967
07968:-00063:-00009:+00010:000677.8171:07968
07969:-00062:-00033:+00001:000677.8171:07969
07970:-00074:-00021:+00005:000677.8171:07970
07971:-00073:-00010:-00002:000677.8171:07971
07972:-00068:-00011:-00011:000677.8171:07972
07973:-00059:-00019:-00031:000677.8171:07973
07974:-00033:+00016:+00012:000535.1134:07974
07975:-00031:+00007:+00040:000535.1134:07975
07976:-00021:-00001:+00038:000535.1134:07976
07977:-00026:+00021:+00056:000535.1134:07977
07978:-00016:+00022:+00013:000535.1134:07978
07979:-00029:+00000:-00001:000535.1134:07979
07980:-00018:+00020:+00006:000535.1134:07980
07981:-00027:+00019:+00000:000535.1134:07981
07982:-00039:+00001:+00004:000535.1134:07982
07983:-00018:+00007:-00006:000535.1134:07983
07984:-00036:+00003:-00024:000535.1134:07984
07985:-00060:-00019:-00048:000535.1134:07985
07986:-00047:-00013:-00004:000535.1134:07986
07987:-00048:-00020:+00033:000535.1134:07987
07988:-00057:+00004:+00056:000535.1134:07988
07989:-00036:+00005:+00065:000535.1134:07989
07990:-00019:+00018:+00036:000535.1134:07990
07991:-00030:+00021:-00004:000535.1134:07991
07992:-00023:+00022:-00032:000535.1134:07992
07993:-00013:+00013:+00018:000535.1134:07993
07994:+00010:+00032:+00001:000535.1134:07994
07995:-00009:+00011:-00003:000535.1134:07995
07996:-00010:+00033:-00018:000535.1134:07996
07997:-00024:+00013:+00015:000535.1134:07997
07998:-00028:-00015:+00020:000535.1134:07998
07999:-00022:-00017:-00017:000535.1134:07999
08000:-00030:-00022:-00012:000535.1134:08000
08001:-00059:-00011:+00018:000535.1134:08001
08002:-00058:-00008:+00047:000535.1134:08002
08003:-00046:-00004:+00070:000535.1134:08003
08004:-00056:+00006:+00014:000535.1134:08004
08005:-00069:-00002:+00003:000535.1134:08005
08006:-00034:+00002:-00004:000535.1134:08006
08007:-00059:-00006:-00013:000535.1134:08007
08008:-00056:-00016:-00008:000535.1134:08008
08009:-00037:+00019:+00022:000535.1134:08009
08010:-00037:+00007:+00012:000535.1134:08010
08011:-00056:-00003:-00001:000535.1134:08011
08012:-00041:+00003:-00017:000535.1134:08012
08013:-00044:+00035:-00015:000535.1134:08013
08014:-00030:+00023:-00029:000535.1134:08014
08015:+00029:+00016:+00116:000480.7653:08015
08016:+00056:+00011:+00041:000480.7653:08016
08017:-00024:+00000:+00003:000480.7653:08017
08018:-00005:-00011:+00001:000480.7653:08018
08019:-00070:+00001:-00033:000480.7653:08019
08020:+00007:+00004:-00006:000480.7653:08020
08021:-00035:+00004:+00036:000480.7653:08021
08022:+00022:+00022:+00012:000480.7653:08022
08023:-00021:-00015:+00028:000480.7653:08023
08024:+00009:+00021:+00030:000480.7653:08024
08025:+00029:+00002:+00060:000480.7653:08025
08026:-00001:-00032:-00029:000480.7653:08026
08027:-00012:-00024:-00011:000480.7653:08027
08028:+00008:-00013:+00038:000480.7653:08028
08029:-00014:-00031:+00029:000480.7653:08029
08030:-00028:-00030:+00037:000480.7653:08030
08031:-00001:-00025:+00023:000480.7653:08031
08032:+00016:-00027:+00037:000480.7653:08032
08033:-00006:-00023:-00015:000480.7653:08033
08034:-00013:-00033:-00015:000480.7653:08034
08035:+00015:-00011:+00003:000480.7653:08035
08036:+00026:-00016:-00005:000480.7653:08036
08037:+00014:+00001:+00024:000480.7653:08037
08038:+00015:+00016:+00054:000480.7653:08038
08039:+00015:+00039:+00014:000480.7653:08039
08040:-00010:+00053:-00016:000480.7653:08040
08041:+00014:+00040:+00006:000480.7653:08041
08042:+00001:+00043:+00000:000480.7653:08042
08043:-00001:+00055:+00018:000480.7653:08043
08044:+00003:+00041:+00011:000480.7653:08044
08045:+00004:+00048:+00025:000480.7653:08045
08046:+00002:+00049:-00020:000480.7653:08046
08047:+00012:+00027:-00012:000480.7653:08047
08048:+00011:+00050:-00008:000480.7653:08048
08049:+00011:+00030:-00029:000480.7653:08049
08050:+00012:+00051:-00029:000480.7653:08050
08051:+00015:+00029:-00005:000480.7653:08051
08052:-00008:+00048:-00005:000480.7653:08052
08053:-00012:+00025:-00006:000480.7653:08053
08054:-00012:+00027:-00016:000480.7653:08054
08055:-00013:+00038:+00020:000480.7653:08055
08056:-00001:+00011:-00016:000480.7653:08056
08057:-00003:+00001:+00006:000480.7653:08057
08058:-00006:-00002:+00020:000480.7653:08058
08059:-00026:+00006:-00015:000453.0248:08059
08060:-00016:-00010:-00036:000453.0248:08060
08061:-00029:-00008:-00006:000453.0248:08061
08062:-00027:-00023:-00025:000453.0248:08062
08063:-00023:-00010:-00031:000453.0248:08063
08064:-00008:-00007:+00009:000453.0248:08064
08065:+00010:-00010:-00002:000453.0248:08065
08066:+00002:-00021:-00019:000453.0248:08066
08067:+00004:+00003:-00030:000453.0248:08067
08068:+00029:-00004:-00028:000453.0248:08068
08069:+00013:+00012:-00018:000453.0248:08069
08070:+00014:+00034:+00000:000453.0248:08070
08071:+00011:+00051:-00046:000453.0248:08071
08072:+00005:+00063:-00041:000453.0248:08072
08073:+00030:+00058:+00003:000453.0248:08073
08074:+00028:+00085:+00038:000453.0248:08074
08075:+00024:+00056:+00026:000453.0248:08075
08076:+00003:+00065:+00022:000453.0248:08076
08077:-00013:+00040:-00031:000453.0248:08077
08078:-00014:+00038:-00039:000453.0248:08078
08079:-00040:+00016:-00042:000453.0248:08079
08080:-00030:+00020:+00022:000453.0248:08080
08081:-00037:+00007:+00002:000453.0248:08081
08082:-00047:+00004:-00002:000453.0248:08082
08083:-00058:-00031:-00030:000453.0248:08083
08084:-00050:-00033:-00008:000453.0248:08084
08085:-00070:-00036:-00031:000453.0248:08085
08086:-00048:-00051:+00003:000453.0248:08086
08087:-00035:-00050:+00021:000453.0248:08087
08088:-00058:-00044:+00003:000453.0248:08088
08089:-00060:-00040:-00006:000453.0248:08089
08090:-00037:-00051:+00007:000453.0248:08090
08091:-00042:-00061:-00007:000453.0248:08091
08092:-00037:-00061:+00010:000453.0248:08092
08093:-00020:-00060:+00022:000453.0248:08093
08094:-00021:-00039:+00021:000453.0248:08094
08095:-00019:-00052:+00010:000453.0248:08095
08096:-00042:-00012:+00004:000453.0248:08096
08097:-00021:-00015:+00008:000453.0248:08097
08098:-00035:-00002:-00028:000453.0248:08098
08099:-00035:+00022:-00016:000504.6342:08099
08100:-00053:+00011:+00007:000504.6342:08100
08101:-00071:+00013:+00006:000504.6342:08101
08102:-00074:+00031:+00006:000504.6342:08102
08103:-00071:+00051:-00005:000504.6342:08103
08104:-00063:+00045:-00020:000504.6342:08104
08105:-00065:+00055:-00014:000504.6342:08105
08106:-00073:+00080:+00008:000504.6342:08106
08107:-00066:+00061:-00004:000504.6342:08107
08108:-00063:+00079:-00017:000504.6342:08108
08109:-00072:+00059:+00026:000504.6342:08109
08110:-00050:+00065:+00010:000504.6342:08110
08111:-00052:+00040:-00004:000504.6342:08111
08112:-00037:+00040:+00010:000504.6342:08112
08113:-00034:+00037:+00007:000504.6342:08113
08114:-00039:+00033:-00017:000504.6342:08114
08115:-00041:+00010:+00002:000504.6342:08115
08116:-00016:+00006:-00003:000504.6342:08116
08117:-00031:+00002:+00006:000504.6342:08117
08118:-00018:-00009:-00002:000504.6342:08118
08119:-00020:-00014:+00011:000504.6342:08119
08120:-00016:-00024:+00020:000504.6342:08120
08121:-00040:-00024:+00020:000504.6342:08121
08122:-00016:-00045:+00019:000504.6342:08122
08123:-00043:-00047:+00014:000504.6342:08123
08124:-00040:-00052:+00021:000504.6342:08124
08125:-00044:-00048:+00002:000504.6342:08125
08126:-00022:-00047:-00002:000504.6342:08126
08127:-00044:-00052:+00025:000504.6342:08127
08128:-00027:-00051:+00017:000504.6342:08128
08129:-00025:-00048:+00019:000504.6342:08129
08130:-00027:-00048:+00025:000504.6342:08130
08131:-00027:-00037:+00021:000504.6342:08131
08132:-00012:-00035:+00002:000504.6342:08132
08133:+00009:-00013:-00003:000504.6342:08133
08134:-00008:-00020:+00000:000504.6342:08134
08135:+00006:-00004:+00012:000504.6342:08135
08136:+00010:+00019:+00024:000504.6342:08136
08137:+00009:+00010:+00008:000504.6342:08137
08138:+00010:+00016:+00019:000504.6342:08138
08139:-00013:+00013:+00021:000504.6342:08139
08140:-00024:+00039:+00016:000486.9612:08140
08141:-00027:+00030:+00025:000486.9612:08141
08142:-00038:+00055:+00026:000486.9612:08142
08143:-00045:+00052:+00002:000486.9612:08143
08144:-00053:+00041:+00020:000486.9612:08144
08145:-00049:+00042:+00002:000486.9612:08145
08146:-00074:+00050:+00022:000486.9612:08146
08147:-00047:+00049:+00018:000486.9612:08147
08148:-00053:+00054:+00039:000486.9612:08148
08149:-00046:+00028:+00026:000486.9612:08149
08150:-00049:+00026:+00014:000486.9612:08150
08151:-00033:+00026:+00037:000486.9612:08151
08152:-00040:+00029:+00011:000486.9612:08152
08153:-00029:+00035:+00020:000486.9612:08153
08154:-00003:+00030:+00019:000486.9612:08154
08155:-00010:+00029:+00024:000486.9612:08155
08156:+00015:+00037:-00003:000486.9612:08156
08157:+00008:+00033:+00022:000486.9612:08157
08158:+00028:+00034:+00024:000486.9612:08158
08159:+00027:+00018:+00001:000486.9612:08159
08160:+00025:+00021:+00010:000486.9612:08160
08161:+00027:-00016:+00038:000486.9612:08161
08162:+00025:+00002:+00003:000486.9612:08162
08163:+00029:+00004:+00012:000486.9612:08163
08164:+00007:-00021:+00017:000486.9612:08164
08165:+00015:-00031:+00014:000486.9612:08165
08166:-00011:-00008:+00004:000486.9612:08166
08167:-00007:-00032:+00017:000486.9612:08167
08168:-00006:-00037:+00009:000486.9612:08168
08169:-00020:-00026:+00007:000486.9612:08169
08170:-00028:-00014:+00006:000486.9612:08170
08171:-00030:-00032:+00005:000486.9612:08171
08172:-00028:-00036:-00031:000486.9612:08172
08173:-00027:-00009:-00018:000486.9612:08173
08174:-00014:-00015:-00020:000486.9612:08174
08175:-00005:+00003:-00002:000486.9612:08175
08176:-00025:+00007:+00000:000486.9612:08176
08177:+00000:+00017:+00023:000486.9612:08177
08178:+00000:+00019:+00004:000486.9612:08178
08179:-00005:+00019:+00003:000502.6379:08179
08180:-00014:+00019:+00008:000502.6379:08180
08181:-00004:+00023:-00008:000502.6379:08181
08182:-00028:+00023:-00032:000502.6379:08182
08183:-00004:+00035:-00019:000502.6379:08183
08184:-00015:+00036:-00019:000502.6379:08184
08185:-00020:+00032:-00025:000502.6379:08185
08186:-00026:+00014:-00004:000502.6379:08186
08187:-00028:+00019:-00001:000502.6379:08187
08188:-00016:-00005:+00005:000502.6379:08188
08189:-00042:+00005:-00004:000502.6379:08189
08190:-00025:-00004:-00001:000502.6379:08190
08191:-00020:-00004:-00018:000502.6379:08191
08192:-00028:-00001:+00006:000502.6379:08192
08193:-00002:+00000:+00006:000502.6379:08193
08194:-00028:+00022:-00016:000502.6379:08194
08195:-00029:+00019:-00007:000502.6379:08195
08196:-00025:+00019:+00001:000502.6379:08196
08197:-00015:-00002:-00016:000502.6379:08197
08198:-00041:-00002:+00004:000502.6379:08198
08199:-00019:-00001:-00015:000502.6379:08199
08200:-00040:+00008:-00030:000502.6379:08200
08201:-00044:-00017:-00030:000502.6379:08201
08202:-00039:+00004:-00011:000502.6379:08202
08203:-00029:-00003:+00005:000502.6379:08203
08204:-00030:+00008:-00011:000502.6379:08204
08205:-00001:-00005:+00005:000502.6379:08205
08206:-00003:-00003:-00015:000502.6379:08206
08207:-00008:+00007:-00014:000502.6379:08207
08208:-00001:-00001:+00002:000502.6379:08208
08209:+00012:+00009:+00000:000502.6379:08209
08210:-00005:-00003:+00010:000502.6379:08210
08211:-00018:+00001:-00018:000502.6379:08211
08212:-00004:+00018:+00009:000502.6379:08212
08213:-00029:+00000:-00017:000502.6379:08213
08214:-00017:-00001:-00011:000583.6492:08214
08215:-00015:-00003:-00004:000583.6492:08215
08216:-00029:-00001:+00007:000583.6492:08216
08217:-00040:+00005:+00000:000583.6492:08217
08218:-00020:+00018:-00004:000583.6492:08218
08219:-00016:-00006:+00007:000583.6492:08219
08220:-00018:-00006:-00027:000583.6492:08220
08221:-00021:+00000:+00010:000583.6492:08221
08222:-00015:-00002:+00023:000583.6492:08222
08223:-00031:-00003:-00003:000583.6492:08223
08224:-00029:-00002:+00007:000583.6492:08224
08225:-00025:+00021:+00005:000583.6492:08225
08226:-00003:+00005:-00018:000583.6492:08226
08227:-00014:-00006:+00003:000583.6492:08227
08228:-00007:-00002:+00024:000583.6492:08228
08229:+00009:-00001:+00013:000583.6492:08229
08230:-00011:-00002:+00010:000583.6492:08230
08231:+00009:+00024:+00002:000583.6492:08231
08232:-00002:+00019:+00009:000583.6492:08232
08233:-00024:+00010:-00017:000583.6492:08233
08234:-00018:+00013:+00023:000583.6492:08234
08235:-00041:+00020:+00010:000583.6492:08235
08236:-00053:-00006:+00009:000583.6492:08236
08237:-00041:-00003:+00002:000583.6492:08237
08238:-00055:-00002:+00003:000583.6492:08238
08239:-00059:+00003:-00010:000583.6492:08239
08240:-00059:+00005:-00014:000583.6492:08240
08241:-00032:-00005:+00022:000583.6492:08241
08242:-00053:-00003:-00005:000583.6492:08242
08243:-00045:+00000:-00016:000583.6492:08243
08244:-00040:-00006:+00001:000583.6492:08244
08245:-00018:+00008:+00002:000583.6492:08245
08246:-00020:+00018:+00006:000612.2714:08246
08247:-00006:-00001:+00002:000612.2714:08247
08248:-00029:+00000:-00003:000612.2714:08248
08249:-00030:-00004:+00002:000612.2714:08249
08250:-00022:+00016:-00002:000612.2714:08250
08251:-00018:+00022:-00002:000612.2714:08251
08252:-00025:+00022:+00000:000612.2714:08252
08253:-00030:+00019:+00035:000612.2714:08253
08254:-00021:-00003:-00002:000612.2714:08254
08255:-00042:-00003:-00002:000612.2714:08255
08256:-00018:+00023:+00021:000612.2714:08256
08257:-00033:+00020:+00001:000612.2714:08257
08258:-00035:-00002:-00015:000612.2714:08258
08259:-00055:-00003:-00002:000612.2714:08259
08260:-00056:-00004:+00020:000612.2714:08260
08261:-00048:+00008:+00020:000612.2714:08261
08262:-00055:+00006:+00003:000612.2714:08262
08263:-00055:+00001:+00023:000612.2714:08263
08264:-00034:+00003:+00012:000612.2714:08264
08265:-00043:-00007:+00007:000612.2714:08265
08266:-00015:-00022:+00007:000612.2714:08266
08267:-00040:-00020:+00002:000612.2714:08267
08268:-00017:-00013:+00012:000612.2714:08268
08269:-00021:-00007:+00015:000612.2714:08269
08270:-00029:-00008:+00011:000612.2714:08270
08271:-00040:-00018:+00021:000612.2714:08271
08272:-00018:-00021:+00015:000612.2714:08272
08273:-00021:-00019:-00002:000612.2714:08273
08274:-00040:-00010:+00000:000612.2714:08274
08275:-00022:-00007:+00001:000612.2714:08275
08276:-00018:+00001:+00041:000612.2714:08276
08277:-00021:-00013:+00001:000612.2714:08277
08278:-00035:+00004:+00024:000612.2714:08278
08279:-00038:+00006:+00011:000612.2714:08279
08280:-00057:-00006:+00020:000612.2714:08280
08281:-00038:-00003:+00001:000577.2130:08281
08282:-00038:+00018:+00017:000577.2130:08282
08283:-00021:-00001:+00018:000577.2130:08283
08284:-00022:+00020:+00023:000577.2130:08284
08285:-00025:+00022:+00008:000577.2130:08285
08286:-00027:+00019:-00018:000577.2130:08286
08287:-00015:-00001:-00017:000577.2130:08287
08288:-00023:+00012:-00003:000577.2130:08288
08289:-00003:-00001:+00011:000577.2130:08289
08290:-00005:+00021:+00022:000577.2130:08290
08291:-00004:+00017:+00002:000577.2130:08291
08292:-00025:+00009:+00025:000577.2130:08292
08293:-00039:+00017:+00003:000577.2130:08293
08294:-00018:-00003:-00001:000577.2130:08294
08295:-00039:-00015:+00001:000577.2130:08295
08296:-00040:+00005:+00008:000577.2130:08296
08297:-00043:+00006:-00002:000577.2130:08297
08298:-00045:-00015:+00002:000577.2130:08298
08299:-00037:-00007:+00021:000577.2130:08299
08300:-00031:-00016:+00005:000577.2130:08300
08301:-00033:-00015:+00020:000577.2130:08301
08302:-00042:-00017:-00004:000577.2130:08302
08303:-00022:-00019:-00004:000577.2130:08303
08304:-00023:-00019:+00013:000577.2130:08304
08305:-00015:-00015:+00024:000577.2130:08305
08306:-00001:+00006:-00016:000577.2130:08306
08307:-00006:-00002:-00007:000577.2130:08307
08308:-00002:+00004:-00003:000577.2130:08308
08309:-00007:-00003:+00005:000577.2130:08309
08310:+00001:-00004:+00017:000577.2130:08310
08311:+00012:-00001:-00002:000577.2130:08311
08312:-00003:+00006:-00012:000577.2130:08312
08313:-00005:+00020:-00031:000577.2130:08313
08314:+00000:+00000:+00025:000577.2130:08314
08315:-00007:+00021:+00008:000589.6257:08315
08316:-00024:+00017:-00017:000589.6257:08316
08317:-00018:+00021:+00004:000589.6257:08317
08318:-00020:+00012:+00006:000589.6257:08318
08319:-00044:+00023:-00029:000589.6257:08319
08320:-00030:+00010:+00000:000589.6257:08320
08321:-00045:+00000:+00001:000589.6257:08321
08322:-00038:+00022:-00019:000589.6257:08322
08323:-00019:+00021:-00017:000589.6257:08323
08324:-00043:+00000:+00007:000589.6257:08324
08325:-00043:+00008:-00015:000589.6257:08325
08326:-00042:+00016:-00005:000589.6257:08326
08327:-00038:+00006:-00016:000589.6257:08327
08328:-00018:+00006:+00007:000589.6257:08328
08329:-00029:-00015:-00002:000589.6257:08329
08330:-00025:+00007:+00009:000589.6257:08330
08331:-00027:-00007:+00010:000589.6257:08331
08332:-00005:+00008:-00016:000589.6257:08332
08333:-00026:+00009:-00019:000589.6257:08333
08334:-00025:-00005:-00018:000589.6257:08334
08335:-00029:+00017:+00011:000589.6257:08335
08336:-00014:+00019:-00016:000589.6257:08336
08337:-00016:+00017:-00017:000589.6257:08337
08338:-00003:+00018:-00030:000589.6257:08338
08339:-00004:+00022:+00007:000589.6257:08339
08340:-00029:+00012:-00017:000589.6257:08340
08341:-00027:+00020:-00016:000589.6257:08341
08342:-00028:+00000:+00004:000589.6257:08342
08343:-00016:+00022:-00014:000589.6257:08343
08344:-00044:+00012:-00006:000589.6257:08344
08345:-00022:+00019:+00008:000589.6257:08345
08346:-00018:+00020:-00011:000589.6257:08346
08347:-00021:+00021:-00010:000589.6257:08347
08348:-00029:+00024:-00009:000606.6197:08348
08349:-00015:+00023:-00001:000606.6197:08349
08350:-00028:+00009:-00005:000606.6197:08350
08351:-00018:+00019:+00000:000606.6197:08351
08352:-00029:+00022:-00002:000606.6197:08352
08353:-00023:+00019:+00004:000606.6197:08353
08354:-00028:+00016:-00016:000606.6197:08354
08355:-00025:+00018:-00006:000606.6197:08355
08356:-00005:-00001:-00011:000606.6197:08356
08357:-00026:+00020:-00017:000606.6197:08357
08358:-00024:+00010:-00014:000606.6197:08358
08359:-00026:+00035:+00010:000606.6197:08359
08360:-00025:+00018:-00019:000606.6197:08360
08361:-00015:+00017:+00006:000606.6197:08361
08362:-00001:+00021:+00018:000606.6197:08362
08363:-00028:+00009:-00005:000606.6197:08363
08364:-00007:+00010:-00003:000606.6197:08364
08365:-00003:+00011:+00006:000606.6197:08365
08366:-00025:+00010:+00005:000606.6197:08366
08367:-00027:+00018:-00008:000606.6197:08367
08368:-00024:+00020:+00012:000606.6197:08368
08369:-00026:-00001:+00001:000606.6197:08369
08370:-00026:+00001:+00004:000606.6197:08370
08371:-00024:-00002:+00019:000606.6197:08371
08372:-00028:+00019:+00020:000606.6197:08372
08373:-00028:+00018:-00018:000606.6197:08373
08374:-00028:-00001:+00006:000606.6197:08374
08375:-00014:+00020:+00006:000606.6197:08375
08376:-00015:+00018:+00002:000606.6197:08376
08377:-00027:+00019:+00019:000606.6197:08377
08378:-00024:+00016:+00034:000606.6197:08378
08379:-00022:+00014:+00006:000606.6197:08379
08380:-00021:+00023:-00005:000630.0700:08380
08381:-00005:+00032:+00025:000630.0700:08381
08382:-00015:+00018:+00020:000630.0700:08382
08383:-00025:+00019:-00013:000630.0700:08383
08384:-00004:+00022:+00008:000630.0700:08384
08385:-00002:+00009:+00005:000630.0700:08385
08386:-00018:+00019:-00017:000630.0700:08386
08387:-00006:+00009:+00022:000630.0700:08387
08388:-00028:+00019:+00020:000630.0700:08388
08389:-00025:+00000:-00001:000630.0700:08389
08390:-00026:+00017:+00010:000630.0700:08390
08391:-00004:+00000:+00020:000630.0700:08391
08392:-00020:+00017:-00014:000630.0700:08392
08393:-00027:-00001:+00008:000630.0700:08393
08394:-00019:+00010:+00019:000630.0700:08394
08395:-00025:+00032:+00030:000630.0700:08395
08396:-00020:+00013:+00020:000630.0700:08396
08397:-00018:+00015:-00002:000630.0700:08397
08398:-00027:+00015:+00023:000630.0700:08398
08399:-00020:+00011:+00000:000630.0700:08399
08400:-00015:+00012:+00020:000630.0700:08400
08401:-00040:+00009:+00021:000630.0700:08401
08402:-00030:+00012:+00003:000630.0700:08402
08403:-00027:+00009:+00008:000630.0700:08403
08404:-00006:+00035:+00015:000630.0700:08404
08405:-00030:+00016:-00003:000630.0700:08405
08406:-00003:+00013:-00005:000630.0700:08406
08407:-00002:+00023:+00025:000630.0700:08407
08408:+00000:+00036:-00002:000630.0700:08408
08409:-00006:+00011:-00002:000630.0700:08409
08410:-00005:+00032:-00014:000669.7178:08410
08411:-00014:+00038:+00024:000669.7178:08411
08412:-00001:+00035:+00004:000669.7178:08412
08413:+00000:+00034:+00024:000669.7178:08413
08414:+00000:+00028:-00002:000669.7178:08414
08415:-00005:+00037:-00005:000669.7178:08415
08416:-00023:+00033:-00017:000669.7178:08416
08417:-00006:+00037:+00035:000669.7178:08417
08418:-00028:+00023:+00021:000669.7178:08418
08419:-00017:-00003:-00004:000669.7178:08419
08420:-00007:+00020:+00022:000669.7178:08420
08421:-00023:+00024:-00001:000669.7178:08421
08422:-00029:+00000:-00004:000669.7178:08422
08423:-00029:+00020:+00000:000669.7178:08423
08424:-00007:+00009:+00006:000669.7178:08424
08425:-00022:-00003:+00019:000669.7178:08425
08426:-00028:+00017:+00006:000669.7178:08426
08427:-00022:+00022:+00022:000669.7178:08427
08428:-00004:+00009:+00009:000669.7178:08428
08429:-00021:+00020:-00017:000669.7178:08429
08430:-00001:+00014:-00016:000669.7178:08430
08431:-00023:+00024:+00010:000669.7178:08431
08432:-00002:+00018:-00012:000669.7178:08432
08433:-00003:+00013:+00008:000669.7178:08433
08434:-00013:+00034:-00001:000669.7178:08434
08435:-00029:+00016:+00001:000669.7178:08435
08436:-00001:+00021:-00003:000669.7178:08436
08437:-00008:+00023:+00010:000669.7178:08437
08438:-00012:+00018:-00006:000701.9045:08438
08439:+00000:+00032:+00009:000701.9045:08439
08440:-00010:+00014:-00003:000701.9045:08440
08441:-00011:+00021:-00003:000701.9045:08441
08442:-00013:+00018:-00029:000701.9045:08442
08443:-00014:+00012:-00017:000701.9045:08443
08444:-00014:+00017:+00009:000701.9045:08444
08445:-00002:+00016:-00014:000701.9045:08445
08446:-00001:+00014:-00010:000701.9045:08446
08447:-00009:+00026:-00004:000701.9045:08447
08448:-00008:+00029:-00014:000701.9045:08448
08449:+00000:+00039:-00005:000701.9045:08449
08450:-00001:+00017:-00012:000701.9045:08450
08451:-00024:+00020:+00002:000701.9045:08451
08452:-00019:-00002:-00011:000701.9045:08452
08453:-00021:+00000:-00014:000701.9045:08453
08454:-00007:-00005:-00020:000701.9045:08454
08455:-00043:+00000:-00030:000701.9045:08455
08456:-00017:+00001:+00005:000701.9045:08456
08457:-00023:+00016:+00011:000701.9045:08457
08458:-00006:-00014:+00007:000701.9045:08458
08459:-00002:+00006:+00007:000701.9045:08459
08460:-00013:+00006:+00008:000701.9045:08460
08461:-00026:-00020:-00006:000701.9045:08461
08462:-00004:-00022:-00011:000701.9045:08462
08463:+00000:+00001:-00011:000701.9045:08463
08464:+00000:-00018:-00029:000701.9045:08464
08465:-00015:-00017:-00010:000701.9045:08465
08466:+00002:-00017:+00011:000722.7699:08466
08467:+00001:-00018:+00008:000722.7699:08467
08468:-00013:-00014:+00000:000722.7699:08468
08469:+00010:-00017:+00000:000722.7699:08469
08470:+00009:-00019:-00019:000722.7699:08470
08471:-00009:-00020:-00026:000722.7699:08471
08472:+00012:-00014:-00012:000722.7699:08472
08473:+00002:+00007:-00015:000722.7699:08473
08474:-00002:+00002:+00019:000722.7699:08474
08475:-00013:+00003:+00008:000722.7699:08475
08476:-00023:-00007:+00019:000722.7699:08476
08477:-00028:+00004:-00010:000722.7699:08477
08478:-00020:-00006:+00005:000722.7699:08478
08479:-00004:-00005:-00020:000722.7699:08479
08480:-00029:-00005:-00017:000722.7699:08480
08481:-00001:+00000:-00034:000722.7699:08481
08482:-00026:+00018:-00001:000722.7699:08482
08483:-00028:+00021:+00008:000722.7699:08483
08484:-00043:+00022:-00029:000722.7699:08484
08485:-00016:+00015:-00011:000722.7699:08485
08486:-00028:+00023:-00016:000722.7699:08486
08487:-00002:+00010:-00006:000722.7699:08487
08488:-00003:+00039:-00014:000722.7699:08488
08489:-00012:+00016:+00013:000722.7699:08489
08490:-00015:+00022:+00026:000722.7699:08490
08491:-00004:+00017:-00015:000722.7699:08491
08492:-00009:+00019:-00007:000722.7699:08492
08493:-00006:+00020:-00010:000748.4390:08493
08494:-00023:-00001:-00019:000748.4390:08494
08495:-00004:+00010:+00010:000748.4390:08495
08496:-00015:+00008:-00003:000748.4390:08496
08497:-00005:+00000:-00003:000748.4390:08497
08498:+00000:+00017:-00004:000748.4390:08498
08499:+00000:-00002:-00013:000748.4390:08499
08500:-00003:-00006:-00016:000748.4390:08500
08501:-00004:-00005:-00016:000748.4390:08501
08502:+00000:+00000:-00003:000748.4390:08502
08503:-00027:-00005:-00025:000748.4390:08503
08504:-00001:-00004:-00018:000748.4390:08504
08505:-00003:+00019:-00013:000748.4390:08505
08506:-00004:-00004:-00004:000748.4390:08506
08507:-00014:+00023:-00014:000748.4390:08507
08508:+00010:+00011:-00014:000748.4390:08508
08509:-00004:+00035:-00045:000748.4390:08509
08510:-00014:+00014:-00031:000748.4390:08510
08511:+00011:+00026:-00008:000748.4390:08511
08512:-00012:+00035:-00015:000748.4390:08512
08513:-00010:+00039:+00010:000748.4390:08513
08514:-00001:+00035:+00041:000748.4390:08514
08515:-00001:+00013:+00037:000748.4390:08515
08516:-00022:-00002:-00013:000748.4390:08516
08517:-00026:-00004:-00019:000748.4390:08517
08518:-00024:-00017:+00023:000748.4390:08518
08519:-00014:-00011:-00001:000751.4132:08519
08520:-00011:-00032:-00003:000751.4132:08520
08521:-00013:-00031:+00004:000751.4132:08521
08522:-00002:-00037:+00014:000751.4132:08522
08523:-00010:-00046:+00071:000751.4132:08523
08524:+00016:-00047:+00034:000751.4132:08524
08525:+00026:-00038:+00038:000751.4132:08525
08526:+00023:-00023:+00002:000751.4132:08526
08527:+00044:-00012:+00013:000751.4132:08527
08528:+00070:-00021:+00044:000751.4132:08528
08529:+00063:-00026:+00113:000751.4132:08529
08530:+00064:-00018:+00098:000751.4132:08530
08531:+00070:-00022:+00085:000751.4132:08531
08532:+00057:+00004:+00018:000751.4132:08532
08533:+00043:-00015:+00024:000751.4132:08533
08534:+00043:+00008:+00019:000751.4132:08534
08535:+00017:-00005:-00014:000751.4132:08535
08536:+00020:-00001:+00007:000751.4132:08536
08537:+00035:-00003:+00025:000751.4132:08537
08538:+00042:+00007:+00024:000751.4132:08538
08539:+00024:+00021:+00040:000751.4132:08539
08540:+00009:-00002:+00041:000751.4132:08540
08541:-00013:+00022:+00015:000751.4132:08541
08542:-00006:+00009:+00040:000751.4132:08542
08543:-00029:+00019:+00014:000751.4132:08543
08544:-00022:+00020:+00004:000751.4132:08544
08545:-00020:-00003:+00007:000751.4132:08545
08546:-00010:+00020:+00019:000752.3053:08546
08547:-00035:+00007:-00105:000752.3053:08547
08548:-00020:-00001:+00021:000752.3053:08548
08549:+00026:+00008:+00073:000752.3053:08549
08550:-00071:-00023:+00009:000752.3053:08550
08551:+00035:+00008:+00018:000752.3053:08551
08552:+00033:-00024:+00054:000752.3053:08552
08553:+00037:-00020:-00069:000752.3053:08553
08554:+00027:-00052:+00027:000752.3053:08554
08555:+00125:-00020:+00026:000752.3053:08555
08556:+00117:+00005:+00023:000752.3053:08556
08557:+00105:-00003:-00070:000752.3053:08557
08558:+00098:+00000:-00010:000752.3053:08558
08559:+00089:-00015:+00020:000752.3053:08559
08560:+00091:+00000:+00023:000752.3053:08560
08561:+00060:-00003:+00002:000752.3053:08561
08562:+00052:-00002:+00040:000752.3053:08562
08563:+00038:+00005:+00020:000752.3053:08563
08564:+00003:-00007:-00006:000752.3053:08564
08565:+00028:-00013:-00001:000752.3053:08565
08566:-00001:-00013:+00021:000752.3053:08566
08567:-00010:-00023:+00020:000752.3053:08567
08568:-00004:-00049:+00011:000752.3053:08568
08569:-00005:-00047:+00024:000752.3053:08569
08570:-00026:-00041:-00003:000752.3053:08570
08571:-00014:-00066:+00004:000752.3053:08571
08572:-00013:-00062:+00013:000758.3060:08572
08573:-00001:-00055:-00010:000758.3060:08573
08574:+00013:-00076:-00004:000758.3060:08574
08575:+00021:-00061:+00060:000758.3060:08575
08576:+00017:-00062:-00004:000758.3060:08576
08577:+00033:-00060:-00035:000758.3060:08577
08578:+00064:-00033:+00032:000758.3060:08578
08579:+00101:-00031:+00059:000758.3060:08579
08580:+00057:-00021:+00002:000758.3060:08580
08581:+00072:+00000:-00002:000758.3060:08581
08582:+00091:-00005:+00001:000758.3060:08582
08583:+00068:+00016:-00020:000758.3060:08583
08584:+00079:+00036:-00011:000758.3060:08584
08585:+00076:+00030:-00018:000758.3060:08585
08586:+00074:+00025:+00022:000758.3060:08586
08587:+00048:+00031:+00016:000758.3060:08587
08588:+00062:+00027:+00022:000758.3060:08588
08589:+00042:+00047:+00026:000758.3060:08589
08590:+00046:+00024:+00004:000758.3060:08590
08591:+00022:+00053:-00022:000758.3060:08591
08592:+00023:+00031:-00061:000758.3060:08592
08593:+00030:+00055:-00044:000758.3060:08593
08594:+00019:+00054:-00019:000758.3060:08594
08595:+00017:+00044:-00009:000758.3060:08595
08596:+00028:+00037:-00022:000758.3060:08596
08597:+00024:+00028:-00044:000758.3060:08597
08598:+00005:+00013:-00029:000758.3060:08598
08599:+00027:+00019:-00018:000727.2938:08599
08600:+00030:+00008:-00005:000727.2938:08600
08601:+00016:-00017:-00016:000727.2938:08601
08602:+00026:-00022:+00004:000727.2938:08602
08603:+00016:-00036:-00007:000727.2938:08603
08604:+00004:-00051:-00044:000727.2938:08604
08605:+00010:-00053:-00029:000727.2938:08605
08606:+00011:-00045:-00003:000727.2938:08606
08607:+00011:-00056:-00030:000727.2938:08607
08608:+00000:-00065:-00046:000727.2938:08608
08609:+00012:-00065:-00006:000727.2938:08609
08610:+00011:-00061:+00003:000727.2938:08610
08611:+00002:-00043:-00018:000727.2938:08611
08612:+00008:-00046:-00009:000727.2938:08612
08613:+00029:-00030:+00004:000727.2938:08613
08614:+00007:-00021:-00019:000727.2938:08614
08615:+00027:+00007:-00020:000727.2938:08615
08616:+00020:+00022:-00029:000727.2938:08616
08617:+00027:+00022:-00032:000727.2938:08617
08618:+00004:+00023:-00034:000727.2938:08618
08619:+00010:+00013:-00003:000727.2938:08619
08620:+00015:+00009:+00009:000727.2938:08620
08621:-00014:+00024:-00001:000727.2938:08621
08622:+00000:+00022:+00008:000727.2938:08622
08623:-00018:+00019:+00010:000727.2938:08623
08624:-00039:+00020:-00032:000727.2938:08624
08625:-00031:+00020:-00028:000727.2938:08625
08626:-00040:+00017:+00004:000727.2938:08626
08627:-00055:-00003:+00024:000727.2938:08627
08628:-00055:+00022:+00012:000727.2938:08628
08629:-00060:+00013:+00003:000727.2938:08629
08630:-00046:+00017:-00015:000727.2938:08630
08631:-00053:+00014:-00016:000727.2938:08631
08632:-00037:+00021:-00004:000727.2938:08632
08633:-00045:+00011:-00003:000727.2938:08633
08634:-00039:+00021:+00000:000727.2938:08634
08635:-00017:+00001:+00000:000565.5010:08635
08636:-00028:-00002:-00003:000565.5010:08636
08637:-00019:+00005:-00005:000565.5010:08637
08638:-00018:-00018:+00024:000565.5010:08638
08639:-00028:-00015:+00015:000565.5010:08639
08640:-00015:-00036:+00023:000565.5010:08640
08641:-00028:-00033:+00012:000565.5010:08641
08642:-00018:-00028:+00035:000565.5010:08642
08643:-00017:-00040:-00004:000565.5010:08643
08644:-00016:-00052:+00022:000565.5010:08644
08645:-00018:-00051:+00023:000565.5010:08645
08646:-00045:-00041:+00011:000565.5010:08646
08647:-00042:-00038:-00002:000565.5010:08647
08648:-00033:-00048:+00023:000565.5010:08648
08649:-00030:-00037:+00002:000565.5010:08649
08650:-00047:-00032:+00000:000565.5010:08650
08651:-00057:-00018:+00027:000565.5010:08651
08652:-00054:-00019:+00030:000565.5010:08652
08653:-00049:+00005:+00031:000565.5010:08653
08654:-00060:+00017:+00035:000565.5010:08654
08655:-00047:+00018:+00017:000565.5010:08655
08656:-00046:+00034:+00004:000565.5010:08656
08657:-00057:+00035:-00004:000565.5010:08657
08658:-00031:+00031:+00019:000565.5010:08658
08659:-00042:+00028:+00007:000565.5010:08659
08660:-00040:+00030:+00000:000565.5010:08660
08661:-00016:+00050:+00041:000565.5010:08661
08662:-00028:+00044:+00007:000565.5010:08662
08663:-00016:+00052:+00007:000565.5010:08663
08664:-00027:+00028:+00005:000565.5010:08664
08665:-00042:+00020:-00002:000565.5010:08665
08666:-00032:-00006:+00000:000565.5010:08666
08667:-00048:+00006:+00034:000565.5010:08667
08668:-00049:-00010:+00041:000565.5010:08668
08669:-00068:+00001:+00040:000565.5010:08669
08670:-00071:-00003:+00031:000565.5010:08670
08671:-00070:+00003:+00019:000565.5010:08671
08672:-00052:-00008:-00001:000565.5010:08672
08673:-00036:+00001:-00013:000565.5010:08673
08674:-00044:-00018:-00017:000565.5010:08674
08675:-00039:+00003:+00007:000565.5010:08675
08676:-00041:+00003:+00036:000565.5010:08676
08677:-00018:-00015:+00018:000483.2589:08677
08678:-00040:-00032:+00018:000483.2589:08678
08679:-00003:-00013:-00005:000483.2589:08679
08680:-00027:-00014:-00019:000483.2589:08680
08681:-00016:-00028:-00013:000483.2589:08681
08682:-00021:-00024:+00009:000483.2589:08682
08683:-00038:-00033:-00020:000483.2589:08683
08684:-00032:-00012:-00015:000483.2589:08684
08685:-00021:-00021:+00021:000483.2589:08685
08686:-00019:-00004:+00000:000483.2589:08686
08687:-00015:+00006:+00020:000483.2589:08687
08688:-00029:+00023:+00022:000483.2589:08688
08689:-00005:+00023:-00002:000483.2589:08689
08690:-00003:+00013:+00010:000483.2589:08690
08691:-00001:+00035:+00024:000483.2589:08691
08692:-00001:+00024:+00013:000483.2589:08692
08693:-00007:+00051:+00020:000483.2589:08693
08694:-00026:+00030:-00022:000483.2589:08694
08695:-00044:+00038:+00060:000483.2589:08695
08696:+00011:+00027:+00004:000483.2589:08696
08697:+00000:+00024:+00015:000483.2589:08697
08698:+00017:+00034:+00010:000483.2589:08698
08699:+00009:-00001:+00018:000483.2589:08699
08700:-00043:+00002:-00006:000483.2589:08700
08701:-00025:+00019:+00035:000483.2589:08701
08702:-00041:+00002:-00003:000483.2589:08702
08703:-00022:+00021:+00009:000483.2589:08703
08704:-00015:-00007:+00020:000483.2589:08704
08705:+00001:+00019:+00014:000483.2589:08705
08706:-00015:-00022:-00001:000483.2589:08706
08707:-00006:+00003:+00000:000483.2589:08707
08708:-00026:-00012:+00025:000483.2589:08708
08709:-00015:-00010:+00025:000483.2589:08709
08710:-00024:-00035:+00000:000483.2589:08710
08711:-00026:-00030:-00004:000483.2589:08711
08712:-00002:-00031:+00019:000483.2589:08712
08713:-00018:-00007:+00003:000483.2589:08713
08714:-00014:+00006:-00003:000483.2589:08714
08715:-00006:+00002:-00002:000483.2589:08715
08716:+00011:-00001:+00009:000483.2589:08716
08717:+00011:+00023:+00019:000483.2589:08717
08718:+00004:+00035:+00039:000483.2589:08718
08719:+00003:+00049:+00002:000483.2589:08719
08720:+00024:+00030:+00025:000483.2589:08720
08721:+00028:+00050:+00002:000483.2589:08721
08722:+00015:+00048:-00013:000483.2589:08722
08723:+00027:+00048:+00004:000483.2589:08723
08724:+00026:+00054:-00003:000483.2589:08724
08725:+00025:+00049:+00010:000407.5170:08725
08726:+00015:+00027:-00004:000407.5170:08726
08727:+00013:+00028:+00002:000407.5170:08727
08728:-00009:+00039:-00002:000407.5170:08728
08729:-00014:+00034:+00010:000407.5170:08729
08730:+00000:+00015:+00006:000407.5170:08730
08731:-00003:+00012:-00015:000407.5170:08731
08732:-00029:+00011:-00014:000407.5170:08732
08733:-00017:+00017:+00012:000407.5170:08733
08734:-00039:+00022:-00001:000407.5170:08734
08735:-00043:+00008:+00003:000407.5170:08735
08736:-00019:+00003:-00018:000407.5170:08736
08737:-00045:-00017:-00012:000407.5170:08737
08738:-00041:-00020:-00032:000407.5170:08738
08739:-00041:-00019:-00018:000407.5170:08739
08740:-00017:-00017:-00013:000407.5170:08740
08741:-00017:-00008:-00019:000407.5170:08741
08742:-00023:-00010:-00020:000407.5170:08742
08743:-00010:-00019:+00006:000407.5170:08743
08744:-00001:-00007:-00018:000407.5170:08744
08745:+00002:-00018:-00005:000407.5170:08745
08746:+00025:-00004:-00019:000407.5170:08746
08747:+00027:+00018:+00007:000407.5170:08747
08748:+00027:+00005:-00005:000407.5170:08748
08749:+00003:+00017:+00004:000407.5170:08749
08750:+00009:-00003:-00014:000407.5170:08750
08751:-00006:+00000:-00016:000407.5170:08751
08752:-00023:+00009:+00004:000407.5170:08752
08753:-00016:+00018:-00020:000407.5170:08753
08754:-00043:+00018:-00004:000407.5170:08754
08755:-00019:+00022:+00019:000407.5170:08755
08756:-00033:-00001:+00007:000407.5170:08756
08757:-00054:+00018:+00004:000407.5170:08757
08758:-00053:-00005:-00014:000407.5170:08758
08759:-00057:+00000:-00013:000407.5170:08759
08760:-00075:-00003:+00008:000407.5170:08760
08761:-00058:+00008:+00004:000407.5170:08761
08762:-00035:-00005:-00008:000407.5170:08762
08763:-00033:+00007:-00009:000407.5170:08763
08764:-00031:+00008:-00017:000407.5170:08764
08765:-00019:-00002:+00024:000407.5170:08765
08766:-00015:-00002:+00023:000407.5170:08766
08767:-00005:-00006:+00026:000407.5170:08767
08768:-00023:+00017:+00004:000407.5170:08768
08769:-00027:+00017:-00014:000407.5170:08769
08770:-00028:+00018:-00032:000442.7644:08770
08771:-00028:+00019:+00010:000442.7644:08771
08772:-00028:+00021:-00008:000442.7644:08772
08773:-00018:+00000:+00009:000442.7644:08773
08774:-00024:+00012:+00002:000442.7644:08774
08775:-00019:+00021:-00002:000442.7644:08775
08776:-00039:+00023:+00004:000442.7644:08776
08777:-00022:+00009:+00004:000442.7644:08777
08778:-00038:+00032:+00019:000442.7644:08778
08779:-00055:+00009:+00000:000442.7644:08779
08780:-00032:+00012:-00001:000442.7644:08780
08781:-00031:+00021:-00001:000442.7644:08781
08782:-00031:+00010:-00035:000442.7644:08782
08783:-00054:+00012:-00008:000442.7644:08783
08784:-00041:-00002:+00004:000442.7644:08784
08785:-00031:+00018:+00008:000442.7644:08785
08786:-00021:+00018:-00032:000442.7644:08786
08787:-00019:+00019:-00013:000442.7644:08787
08788:-00003:-00001:+00005:000442.7644:08788
08789:-00029:+00017:-00023:000442.7644:08789
08790:-00003:+00001:+00006:000442.7644:08790
08791:-00004:-00001:+00039:000442.7644:08791
08792:-00014:-00005:+00011:000442.7644:08792
08793:+00010:-00006:+00001:000442.7644:08793
08794:+00002:+00000:+00015:000442.7644:08794
08795:+00011:+00000:-00017:000442.7644:08795
08796:+00003:-00004:+00006:000442.7644:08796
08797:+00031:+00017:+00018:000442.7644:08797
08798:+00026:-00002:+00006:000442.7644:08798
08799:+00002:+00001:-00019:000442.7644:08799
08800:+00020:+00009:+00021:000442.7644:08800
08801:+00031:+00019:-00016:000442.7644:08801
08802:+00005:-00003:+00009:000442.7644:08802
08803:+00008:+00017:+00011:000442.7644:08803
08804:+00004:+00019:+00013:000442.7644:08804
08805:+00004:-00004:-00007:000442.7644:08805
08806:+00011:-00003:-00019:000442.7644:08806
08807:+00014:+00022:-00017:000442.7644:08807
08808:-00004:-00004:-00002:000442.7644:08808
08809:-00014:-00003:+00021:000442.7644:08809
08810:-00012:-00001:+00016:000442.7644:08810
08811:-00013:+00018:-00002:000500.6265:08811
08812:-00018:-00003:-00013:000500.6265:08812
08813:-00002:+00000:+00025:000500.6265:08813
08814:+00000:+00020:+00009:000500.6265:08814
08815:-00002:-00005:+00006:000500.6265:08815
08816:-00012:+00023:+00014:000500.6265:08816
08817:-00011:+00034:+00019:000500.6265:08817
08818:-00007:+00016:-00006:000500.6265:08818
08819:+00010:+00015:+00009:000500.6265:08819
08820:+00014:+00015:-00002:000500.6265:08820
08821:-00013:+00012:-00005:000500.6265:08821
08822:+00004:+00035:-00003:000500.6265:08822
08823:+00006:+00013:+00023:000500.6265:08823
08824:+00011:+00013:+00004:000500.6265:08824
08825:+00012:+00010:-00002:000500.6265:08825
08826:+00006:+00012:+00002:000500.6265:08826
08827:-00007:+00010:+00001:000500.6265:08827
08828:-00010:+00010:+00001:000500.6265:08828
08829:-00014:+00015:+00014:000500.6265:08829
08830:-00010:+00022:+00000:000500.6265:08830
08831:-00024:+00019:+00001:000500.6265:08831
08832:+00012:+00021:+00019:000500.6265:08832
08833:-00014:-00001:+00001:000500.6265:08833
08834:-00014:-00004:+00008:000500.6265:08834
08835:+00000:+00020:+00025:000500.6265:08835
08836:-00014:+00024:-00004:000500.6265:08836
08837:-00025:+00020:-00004:000500.6265:08837
08838:+00009:-00005:-00003:000500.6265:08838
08839:+00011:-00006:+00002:000500.6265:08839
08840:+00012:+00001:-00003:000500.6265:08840
08841:+00001:-00005:-00004:000500.6265:08841
08842:+00025:-00005:-00002:000500.6265:08842
08843:+00016:+00003:+00022:000500.6265:08843
08844:+00012:+00001:+00008:000500.6265:08844
08845:+00003:+00004:-00015:000500.6265:08845
08846:+00011:-00019:-00004:000500.6265:08846
08847:-00013:-00008:+00000:000500.6265:08847
08848:+00015:-00031:+00007:000500.6265:08848
08849:+00012:-00011:+00009:000516.8186:08849
08850:-00011:-00037:+00010:000516.8186:08850
08851:-00010:-00026:+00005:000516.8186:08851
08852:-00014:-00012:+00007:000516.8186:08852
08853:-00003:-00031:-00004:000516.8186:08853
08854:-00006:-00037:-00002:000516.8186:08854
08855:-00015:-00012:-00002:000516.8186:08855
08856:-00020:-00030:+00010:000516.8186:08856
08857:-00040:-00034:-00015:000516.8186:08857
08858:-00038:-00011:+00000:000516.8186:08858
08859:-00041:-00010:-00016:000516.8186:08859
08860:-00044:-00011:-00014:000516.8186:08860
08861:-00045:-00008:-00007:000516.8186:08861
08862:-00043:-00007:+00001:000516.8186:08862
08863:-00039:-00018:-00015:000516.8186:08863
08864:-00022:+00002:+00005:000516.8186:08864
08865:-00015:+00007:-00003:000516.8186:08865
08866:-00015:+00018:+00006:000516.8186:08866
08867:-00025:+00020:-00005:000516.8186:08867
08868:-00006:+00024:+00000:000516.8186:08868
08869:-00027:+00012:-00015:000516.8186:08869
08870:-00022:+00020:+00005:000516.8186:08870
08871:-00025:+00013:+00004:000516.8186:08871
08872:-00017:+00015:+00009:000516.8186:08872
08873:-00018:+00032:-00008:000516.8186:08873
08874:-00019:+00011:-00017:000516.8186:08874
08875:-00006:+00015:-00005:000516.8186:08875
08876:-00039:+00012:-00018:000516.8186:08876
08877:-00016:+00023:-00017:000516.8186:08877
08878:-00044:+00020:+00002:000516.8186:08878
08879:-00045:+00018:+00007:000516.8186:08879
08880:-00053:-00005:+00008:000516.8186:08880
08881:-00042:-00006:-00005:000516.8186:08881
08882:-00032:-00003:+00009:000516.8186:08882
08883:-00032:-00016:-00009:000516.8186:08883
08884:-00043:-00001:-00003:000516.8186:08884
08885:-00035:+00005:+00007:000516.8186:08885
08886:-00033:-00017:-00028:000533.9108:08886
08887:-00019:-00018:-00003:000533.9108:08887
08888:-00022:-00015:+00000:000533.9108:08888
[truncated: 50,041 more chars]
