# Supplementary material for: Suboptimal Omnidirectional Wheel Design and Implementation
Source: Sensors (Basel). 2021 Jan 28;21(3):865. doi: 10.3390/s21030865 (PMC7865864; doi:10.3390/s21030865)
Supplement: Supplementary file 1 [file sensors-21-00865-s001.zip › 4.-Data 30 Files With Suspension/ACDATA23.TXT]

00001:-00002:+00052:-00031:001154.0521:00001
00002:-00005:+00039:-00010:001154.0521:00002
00003:-00014:+00042:+00011:001154.0521:00003
00004:-00003:+00042:-00038:001154.0521:00004
00005:-00020:+00063:-00029:001154.0521:00005
00006:-00026:+00063:-00012:001154.0521:00006
00007:-00056:+00053:-00003:001154.0521:00007
00008:-00056:+00039:-00015:001154.0521:00008
00009:-00035:+00049:-00002:001154.0521:00009
00010:-00057:+00043:-00044:001154.0521:00010
00011:-00048:+00027:-00032:001154.0521:00011
00012:-00044:+00047:-00016:001154.0521:00012
00013:-00055:+00027:+00009:001154.0521:00013
00014:-00031:+00033:-00034:001154.0521:00014
00015:-00036:+00030:-00007:001154.0521:00015
00016:-00043:+00011:-00024:001154.0521:00016
00017:-00055:+00010:-00005:001154.0521:00017
00018:-00041:+00021:+00012:001173.9100:00018
00019:-00019:-00004:+00025:001173.9100:00019
00020:-00028:+00006:+00024:001173.9100:00020
00021:-00006:-00033:+00040:001173.9100:00021
00022:-00008:-00032:+00038:001173.9100:00022
00023:-00003:-00024:+00041:001173.9100:00023
00024:+00012:-00045:+00016:001173.9100:00024
00025:+00005:-00053:+00001:001173.9100:00025
00026:+00016:-00066:-00016:001173.9100:00026
00027:-00013:-00082:+00050:001173.9100:00027
00028:+00006:-00090:+00080:001173.9100:00028
00029:+00007:-00097:+00038:001173.9100:00029
00030:+00002:-00070:+00034:001173.9100:00030
00031:+00026:-00071:+00071:001173.9100:00031
00032:+00030:-00080:+00122:001173.9100:00032
00033:+00020:-00058:+00094:001173.9100:00033
00034:+00043:-00044:+00098:001173.9100:00034
00035:+00045:-00024:+00056:001180.6796:00035
00036:+00037:-00023:+00013:001180.6796:00036
00037:+00024:-00028:+00052:001180.6796:00037
00038:+00048:-00018:+00034:001180.6796:00038
00039:+00010:-00020:+00009:001180.6796:00039
00040:+00028:+00023:+00003:001180.6796:00040
00041:+00005:+00018:+00043:001180.6796:00041
00042:+00040:+00030:+00027:001180.6796:00042
00043:+00044:+00069:+00043:001180.6796:00043
00044:+00023:+00061:+00038:001180.6796:00044
00045:+00041:+00094:+00041:001180.6796:00045
00046:+00012:+00082:+00053:001180.6796:00046
00047:-00002:+00071:+00062:001180.6796:00047
00048:-00030:+00077:+00068:001180.6796:00048
00049:-00022:+00082:+00038:001180.6796:00049
00050:-00042:+00080:+00041:001180.6796:00050
00051:-00040:+00058:-00007:001193.2352:00051
00052:-00019:+00061:-00029:001193.2352:00052
00053:-00001:+00053:-00029:001193.2352:00053
00054:+00013:+00037:-00205:001193.2352:00054
00055:+00017:+00016:-00011:001193.2352:00055
00056:+00128:+00003:+00387:001193.2352:00056
00057:+00072:+00003:-00055:001193.2352:00057
00058:-00011:+00011:-00226:001193.2352:00058
00059:+00083:+00006:-00005:001193.2352:00059
00060:+00061:-00027:+00049:001193.2352:00060
00061:+00003:-00029:+00115:001193.2352:00061
00062:+00006:-00070:+00175:001193.2352:00062
00063:+00018:-00076:+00072:001193.2352:00063
00064:-00023:-00113:-00083:001193.2352:00064
00065:-00002:-00072:-00046:001193.2352:00065
00066:-00035:-00106:+00015:001193.2352:00066
00067:-00014:-00086:+00046:001193.2352:00067
00068:-00003:-00104:+00014:001189.5935:00068
00069:+00011:-00109:+00010:001189.5935:00069
00070:+00015:-00112:+00033:001189.5935:00070
00071:+00012:-00088:+00001:001189.5935:00071
00072:-00013:-00101:+00003:001189.5935:00072
00073:+00041:-00078:+00021:001189.5935:00073
00074:+00039:-00076:+00029:001189.5935:00074
00075:+00039:-00060:+00041:001189.5935:00075
00076:+00047:-00049:-00035:001189.5935:00076
00077:+00053:-00048:-00012:001189.5935:00077
00078:+00057:-00014:-00034:001189.5935:00078
00079:+00018:-00009:-00016:001189.5935:00079
00080:+00060:+00004:+00024:001189.5935:00080
00081:+00034:+00001:+00027:001189.5935:00081
00082:+00044:-00005:+00051:001189.5935:00082
00083:+00022:-00002:+00037:001189.5935:00083
00084:+00001:-00006:-00002:001189.5935:00084
00085:+00027:-00004:-00001:001189.5935:00085
00086:+00023:-00007:-00033:001149.2432:00086
00087:+00031:+00013:-00006:001149.2432:00087
00088:+00041:+00023:-00029:001149.2432:00088
00089:+00033:+00010:+00023:001149.2432:00089
00090:+00060:+00024:+00010:001149.2432:00090
00091:+00077:+00025:+00006:001149.2432:00091
00092:+00067:+00032:+00011:001149.2432:00092
00093:+00088:+00037:+00000:001149.2432:00093
00094:+00089:+00033:-00005:001149.2432:00094
00095:+00073:+00034:-00019:001149.2432:00095
00096:+00076:+00015:-00043:001149.2432:00096
00097:+00054:+00031:-00079:001149.2432:00097
00098:+00052:+00039:-00041:001149.2432:00098
00099:+00058:+00031:-00012:001149.2432:00099
00100:+00058:+00030:+00030:001149.2432:00100
00101:+00035:+00038:+00043:001149.2432:00101
00102:+00046:+00013:+00033:001149.2432:00102
00103:+00020:+00014:-00030:001149.2432:00103
00104:+00019:+00019:-00045:001149.2432:00104
00105:+00005:-00015:-00035:001051.6256:00105
00106:+00001:-00017:-00015:001051.6256:00106
00107:+00008:+00003:-00011:001051.6256:00107
00108:-00012:-00035:-00012:001051.6256:00108
00109:-00014:-00023:-00048:001051.6256:00109
00110:-00011:-00037:-00016:001051.6256:00110
00111:-00006:-00061:-00017:001051.6256:00111
00112:-00023:-00058:-00016:001051.6256:00112
00113:-00004:-00060:-00005:001051.6256:00113
00114:-00003:-00044:+00010:001051.6256:00114
00115:-00023:-00044:-00028:001051.6256:00115
00116:+00000:-00038:+00008:001051.6256:00116
00117:-00008:-00022:+00020:001051.6256:00117
00118:-00009:-00041:+00006:001051.6256:00118
00119:+00006:-00028:-00022:001051.6256:00119
00120:-00008:-00023:-00022:001051.6256:00120
00121:+00017:-00026:-00034:001051.6256:00121
00122:+00003:-00050:-00027:001051.6256:00122
00123:+00019:-00010:-00021:001051.6256:00123
00124:+00055:-00011:-00025:001051.6256:00124
00125:+00044:-00006:-00033:001051.6256:00125
00126:+00038:+00018:-00012:001051.6256:00126
00127:+00036:-00002:-00010:000889.8521:00127
00128:+00044:+00012:+00034:000889.8521:00128
00129:+00037:+00023:-00045:000889.8521:00129
00130:+00008:+00027:+00040:000889.8521:00130
00131:+00028:+00009:-00031:000889.8521:00131
00132:-00054:+00028:-00001:000889.8521:00132
00133:-00041:+00028:-00064:000889.8521:00133
00134:-00068:+00029:-00010:000889.8521:00134
00135:-00081:+00048:-00007:000889.8521:00135
00136:-00079:+00046:-00045:000889.8521:00136
00137:-00109:+00031:-00031:000889.8521:00137
00138:-00122:+00040:-00011:000889.8521:00138
00139:-00126:+00039:-00011:000889.8521:00139
00140:-00126:+00039:+00009:000889.8521:00140
00141:-00160:+00011:+00037:000889.8521:00141
00142:-00146:+00015:+00053:000889.8521:00142
00143:-00140:+00011:+00040:000889.8521:00143
00144:-00140:+00015:+00008:000889.8521:00144
00145:-00122:+00011:-00002:000889.8521:00145
00146:-00120:+00018:-00032:000889.8521:00146
00147:-00098:+00000:-00014:000889.8521:00147
00148:-00064:-00016:-00013:000889.8521:00148
00149:-00050:-00033:+00054:000889.8521:00149
00150:-00057:-00024:+00040:000889.8521:00150
00151:-00049:-00027:+00018:000889.8521:00151
00152:-00054:-00051:+00009:000889.8521:00152
00153:-00050:-00040:-00001:000755.9938:00153
00154:-00036:-00042:+00026:000755.9938:00154
00155:-00060:-00061:+00037:000755.9938:00155
00156:-00058:-00053:+00036:000755.9938:00156
00157:-00073:-00077:+00033:000755.9938:00157
00158:-00046:-00056:+00033:000755.9938:00158
00159:-00084:-00056:+00050:000755.9938:00159
00160:-00080:-00056:+00022:000755.9938:00160
00161:-00102:-00062:+00017:000755.9938:00161
00162:-00096:-00064:+00065:000755.9938:00162
00163:-00110:-00044:+00069:000755.9938:00163
00164:-00110:-00042:+00069:000755.9938:00164
00165:-00130:-00050:+00054:000755.9938:00165
00166:-00110:-00051:+00041:000755.9938:00166
00167:-00096:-00027:+00039:000755.9938:00167
00168:-00077:-00026:+00031:000755.9938:00168
00169:-00089:-00026:+00012:000755.9938:00169
00170:-00070:-00041:+00011:000755.9938:00170
00171:-00070:-00061:+00015:000755.9938:00171
00172:-00072:-00044:+00027:000755.9938:00172
00173:-00074:-00041:+00045:000755.9938:00173
00174:-00068:-00040:+00062:000755.9938:00174
00175:-00057:-00052:+00058:000755.9938:00175
00176:-00040:-00032:+00050:000755.9938:00176
00177:-00025:-00018:+00028:000755.9938:00177
00178:-00010:-00006:+00071:000755.9938:00178
00179:+00029:+00015:+00033:000755.9938:00179
00180:+00019:+00031:+00042:000760.1758:00180
00181:+00021:+00054:+00058:000760.1758:00181
00182:+00016:+00064:+00049:000760.1758:00182
00183:+00014:+00063:+00025:000760.1758:00183
00184:-00005:+00058:+00024:000760.1758:00184
00185:-00038:+00058:+00030:000760.1758:00185
00186:-00072:+00064:+00029:000760.1758:00186
00187:-00103:+00064:+00031:000760.1758:00187
00188:-00121:+00042:+00023:000760.1758:00188
00189:-00148:+00051:+00022:000760.1758:00189
00190:-00141:+00055:+00024:000760.1758:00190
00191:-00165:+00065:+00035:000760.1758:00191
00192:-00140:+00030:+00007:000760.1758:00192
00193:-00136:+00028:+00036:000760.1758:00193
00194:-00094:+00027:+00000:000760.1758:00194
00195:-00080:+00043:-00017:000760.1758:00195
00196:-00086:+00048:-00034:000760.1758:00196
00197:-00047:+00047:-00016:000760.1758:00197
00198:-00046:+00044:-00074:000760.1758:00198
00199:-00023:+00041:-00079:000760.1758:00199
00200:-00040:+00021:+00065:000760.1758:00200
00201:+00042:-00035:-00035:000760.1758:00201
00202:+00025:-00012:+00045:000760.1758:00202
00203:-00122:-00043:-00053:000848.0880:00203
00204:-00073:+00026:-00087:000848.0880:00204
00205:-00083:-00048:-00062:000848.0880:00205
00206:+00038:+00051:-00048:000848.0880:00206
00207:+00014:-00032:+00000:000848.0880:00207
00208:+00041:+00048:-00058:000848.0880:00208
00209:+00007:-00017:-00019:000848.0880:00209
00210:+00055:+00009:+00009:000848.0880:00210
00211:+00041:-00034:-00033:000848.0880:00211
00212:+00035:-00008:-00016:000848.0880:00212
00213:+00060:-00014:+00020:000848.0880:00213
00214:+00062:-00026:+00022:000848.0880:00214
00215:+00038:-00028:-00011:000848.0880:00215
00216:+00022:-00048:-00007:000848.0880:00216
00217:+00028:-00034:-00006:000848.0880:00217
00218:-00007:-00050:-00014:000848.0880:00218
00219:-00013:-00026:+00024:000848.0880:00219
00220:-00005:-00008:+00024:000848.0880:00220
00221:-00017:-00022:-00013:000848.0880:00221
00222:-00004:-00002:-00019:000848.0880:00222
00223:+00000:-00001:-00020:000848.0880:00223
00224:-00004:+00012:-00022:000848.0880:00224
00225:-00004:+00019:-00016:000913.0159:00225
00226:+00009:+00023:-00019:000913.0159:00226
00227:-00027:+00009:-00028:000913.0159:00227
00228:-00013:+00011:-00020:000913.0159:00228
00229:-00003:+00009:+00004:000913.0159:00229
00230:+00009:+00052:-00012:000913.0159:00230
00231:-00001:+00049:-00021:000913.0159:00231
00232:+00013:+00053:-00018:000913.0159:00232
00233:+00005:+00040:+00006:000913.0159:00233
00234:+00005:+00042:-00005:000913.0159:00234
00235:+00007:+00042:-00009:000913.0159:00235
00236:+00030:+00044:-00009:000913.0159:00236
00237:+00007:+00053:-00015:000913.0159:00237
00238:+00026:+00053:+00003:000913.0159:00238
00239:+00013:+00053:-00003:000913.0159:00239
00240:+00005:+00047:+00004:000913.0159:00240
00241:-00011:+00025:+00005:000913.0159:00241
00242:-00010:+00026:-00008:000913.0159:00242
00243:-00012:+00054:-00009:000913.0159:00243
00244:+00003:+00026:-00005:000913.0159:00244
00245:+00028:+00047:+00005:000913.0159:00245
00246:+00020:+00028:+00019:000983.8595:00246
00247:+00028:+00048:-00019:000983.8595:00247
00248:+00008:+00025:-00006:000983.8595:00248
00249:+00002:+00044:-00015:000983.8595:00249
00250:+00002:+00041:-00004:000983.8595:00250
00251:+00009:+00045:+00020:000983.8595:00251
00252:+00011:+00051:+00026:000983.8595:00252
00253:-00010:+00047:+00004:000983.8595:00253
00254:-00017:+00054:-00032:000983.8595:00254
00255:-00018:+00050:-00026:000983.8595:00255
00256:-00019:+00037:-00018:000983.8595:00256
00257:-00020:+00009:-00004:000983.8595:00257
00258:-00021:+00003:+00001:000983.8595:00258
00259:-00015:-00005:-00006:000983.8595:00259
00260:-00040:+00008:-00043:000983.8595:00260
00261:-00030:-00006:-00040:000983.8595:00261
00262:-00023:-00004:-00035:000983.8595:00262
00263:-00026:-00016:+00007:000983.8595:00263
00264:-00023:-00022:+00013:000983.8595:00264
00265:-00011:-00035:+00020:001032.8857:00265
00266:-00001:-00053:+00007:001032.8857:00266
00267:+00000:-00043:-00023:001032.8857:00267
00268:-00014:-00048:-00018:001032.8857:00268
00269:-00013:-00063:+00004:001032.8857:00269
00270:-00002:-00062:-00013:001032.8857:00270
00271:+00003:-00061:-00010:001032.8857:00271
00272:+00003:-00052:-00012:001032.8857:00272
00273:+00025:-00044:-00035:001032.8857:00273
00274:+00005:-00023:+00008:001032.8857:00274
00275:+00027:-00035:+00023:001032.8857:00275
00276:+00010:-00021:-00012:001032.8857:00276
00277:-00002:-00016:-00024:001032.8857:00277
00278:+00012:-00003:-00049:001032.8857:00278
00279:-00025:+00024:-00039:001032.8857:00279
00280:-00025:+00030:+00000:001032.8857:00280
00281:-00020:+00025:+00036:001032.8857:00281
00282:-00033:+00044:-00002:001032.8857:00282
00283:-00051:+00051:-00034:001032.8857:00283
00284:-00069:+00053:-00007:001058.8958:00284
00285:-00065:+00053:-00004:001058.8958:00285
00286:-00085:+00031:-00021:001058.8958:00286
00287:-00088:+00030:-00006:001058.8958:00287
00288:-00071:+00066:-00027:001058.8958:00288
00289:-00087:+00031:-00035:001058.8958:00289
00290:-00061:+00046:-00028:001058.8958:00290
00291:-00085:+00063:+00022:001058.8958:00291
00292:-00063:+00058:+00002:001058.8958:00292
00293:-00068:+00069:-00004:001058.8958:00293
00294:-00046:+00081:-00015:001058.8958:00294
00295:-00069:+00078:-00007:001058.8958:00295
00296:-00057:+00093:+00005:001058.8958:00296
00297:-00058:+00076:+00024:001058.8958:00297
00298:-00059:+00073:+00010:001058.8958:00298
00299:-00057:+00084:+00002:001058.8958:00299
00300:-00040:+00060:+00001:001058.8958:00300
00301:-00055:+00070:+00002:001058.8958:00301
00302:-00060:+00043:+00020:001058.8958:00302
00303:-00044:+00034:+00020:001079.4020:00303
00304:-00057:+00023:+00023:001079.4020:00304
00305:-00055:+00008:+00024:001079.4020:00305
00306:-00034:-00030:+00016:001079.4020:00306
00307:-00040:-00032:+00025:001079.4020:00307
00308:-00019:-00024:+00031:001079.4020:00308
00309:-00022:-00028:+00018:001079.4020:00309
00310:-00019:-00052:+00035:001079.4020:00310
00311:-00005:-00026:+00014:001079.4020:00311
00312:-00026:-00037:-00002:001079.4020:00312
00313:-00006:-00008:+00002:001079.4020:00313
00314:-00020:-00021:+00024:001079.4020:00314
00315:-00054:-00002:+00033:001079.4020:00315
00316:-00036:+00011:+00047:001079.4020:00316
00317:-00053:+00011:+00014:001079.4020:00317
00318:-00051:+00031:-00010:001079.4020:00318
00319:-00032:+00029:-00006:001079.4020:00319
00320:-00035:+00049:+00030:001079.4020:00320
00321:-00031:+00050:+00030:001070.1129:00321
00322:-00019:+00051:+00051:001070.1129:00322
00323:-00027:+00030:+00033:001070.1129:00323
00324:-00023:+00051:-00014:001070.1129:00324
00325:-00015:+00049:-00002:001070.1129:00325
00326:-00014:+00029:+00025:001070.1129:00326
00327:-00011:+00027:+00023:001070.1129:00327
00328:-00008:+00030:+00035:001070.1129:00328
00329:+00011:+00029:+00019:001070.1129:00329
00330:+00014:+00025:+00008:001070.1129:00330
00331:-00001:+00014:-00004:001070.1129:00331
00332:-00001:+00032:+00017:001070.1129:00332
00333:-00014:+00015:+00036:001070.1129:00333
00334:-00026:+00035:+00021:001070.1129:00334
00335:-00027:+00012:+00000:001070.1129:00335
00336:-00026:+00014:+00024:001070.1129:00336
00337:-00040:+00016:-00005:001070.1129:00337
00338:-00041:+00023:-00010:001070.1129:00338
00339:-00030:+00000:+00015:001070.1129:00339
00340:-00043:-00006:-00009:001061.5904:00340
00341:-00027:+00018:-00031:001061.5904:00341
00342:-00006:+00023:+00015:001061.5904:00342
00343:-00011:+00019:+00038:001061.5904:00343
00344:+00015:-00002:+00011:001061.5904:00344
00345:+00005:-00005:-00013:001061.5904:00345
00346:+00030:-00002:-00007:001061.5904:00346
00347:+00001:-00003:-00065:001061.5904:00347
00348:+00006:+00020:-00023:001061.5904:00348
00349:+00020:-00003:-00006:001061.5904:00349
00350:+00018:-00004:-00017:001061.5904:00350
00351:+00023:-00003:+00001:001061.5904:00351
00352:+00041:-00004:-00003:001061.5904:00352
00353:+00006:-00005:-00004:001061.5904:00353
00354:+00031:+00000:+00004:001061.5904:00354
00355:+00001:-00001:+00004:001061.5904:00355
00356:+00011:+00018:-00007:001061.5904:00356
00357:-00008:-00004:-00024:001061.5904:00357
00358:-00005:+00021:-00036:001061.5904:00358
00359:-00017:+00017:-00045:001078.4648:00359
00360:-00029:+00018:-00029:001078.4648:00360
00361:-00004:+00011:-00011:001078.4648:00361
00362:-00001:+00015:-00007:001078.4648:00362
00363:-00014:+00023:-00007:001078.4648:00363
00364:-00003:+00023:+00011:001078.4648:00364
00365:+00015:+00032:-00016:001078.4648:00365
00366:-00015:+00020:-00032:001078.4648:00366
00367:-00007:+00027:-00007:001078.4648:00367
00368:+00004:+00034:-00053:001078.4648:00368
00369:+00019:+00033:-00005:001078.4648:00369
00370:+00007:+00017:-00009:001078.4648:00370
00371:+00032:+00034:+00025:001078.4648:00371
00372:-00041:-00010:-00030:001078.4648:00372
00373:+00014:+00022:+00008:001078.4648:00373
00374:-00022:-00018:-00024:001078.4648:00374
00375:-00012:+00024:-00006:001078.4648:00375
00376:-00020:-00011:-00011:001078.4648:00376
00377:-00005:+00018:-00003:001103.2534:00377
00378:-00018:-00008:-00034:001103.2534:00378
00379:-00027:-00016:-00011:001103.2534:00379
00380:-00016:-00032:-00009:001103.2534:00380
00381:-00016:-00011:-00034:001103.2534:00381
00382:-00005:-00033:-00066:001103.2534:00382
00383:-00020:-00037:-00013:001103.2534:00383
00384:-00013:-00010:-00016:001103.2534:00384
00385:-00019:-00021:+00006:001103.2534:00385
00386:-00003:-00019:-00023:001103.2534:00386
00387:-00030:-00017:+00012:001103.2534:00387
00388:-00002:+00002:-00044:001103.2534:00388
00389:-00019:-00014:-00010:001103.2534:00389
00390:-00008:-00005:-00046:001103.2534:00390
00391:-00014:+00021:-00040:001103.2534:00391
00392:-00005:+00018:-00077:001103.2534:00392
00393:-00006:+00038:-00032:001103.2534:00393
00394:-00025:+00021:+00005:001132.6302:00394
00395:-00019:+00036:-00026:001132.6302:00395
00396:-00016:+00022:+00006:001132.6302:00396
00397:-00024:+00033:-00003:001132.6302:00397
00398:-00020:+00011:-00002:001132.6302:00398
00399:-00028:+00033:+00009:001132.6302:00399
00400:-00017:+00037:-00031:001132.6302:00400
00401:-00028:+00038:-00046:001132.6302:00401
00402:-00017:+00030:-00036:001132.6302:00402
00403:-00006:+00052:-00033:001132.6302:00403
00404:-00017:+00029:-00011:001132.6302:00404
00405:-00039:+00048:-00019:001132.6302:00405
00406:-00039:+00046:+00005:001132.6302:00406
00407:-00045:+00055:-00013:001132.6302:00407
00408:-00058:+00042:+00025:001132.6302:00408
00409:-00034:+00050:+00017:001132.6302:00409
00410:-00034:+00040:+00009:001132.6302:00410
00411:-00037:+00029:-00011:001132.6302:00411
00412:-00057:+00041:-00044:001160.4415:00412
00413:-00059:+00024:-00032:001160.4415:00413
00414:-00047:+00039:-00021:001160.4415:00414
00415:-00031:+00039:+00011:001160.4415:00415
00416:-00032:+00023:+00010:001160.4415:00416
00417:-00031:+00019:+00011:001160.4415:00417
00418:-00026:+00000:+00041:001160.4415:00418
00419:-00025:-00006:+00067:001160.4415:00419
00420:-00013:-00009:+00052:001160.4415:00420
00421:+00010:-00034:+00051:001160.4415:00421
00422:+00025:-00023:+00042:001160.4415:00422
00423:-00009:-00049:+00054:001160.4415:00423
00424:+00014:-00066:+00065:001160.4415:00424
00425:-00011:-00060:+00048:001160.4415:00425
00426:-00009:-00068:+00019:001160.4415:00426
00427:-00004:-00058:-00018:001160.4415:00427
00428:+00015:-00055:+00053:001180.5953:00428
00429:-00008:-00057:+00077:001180.5953:00429
00430:-00007:-00057:+00101:001180.5953:00430
00431:+00030:-00047:+00096:001180.5953:00431
00432:+00026:-00041:+00026:001180.5953:00432
00433:+00022:-00048:+00012:001180.5953:00433
00434:+00036:-00012:+00082:001180.5953:00434
00435:+00060:-00008:+00044:001180.5953:00435
00436:+00056:-00012:+00068:001180.5953:00436
00437:+00047:-00007:+00043:001180.5953:00437
00438:+00041:+00018:-00002:001180.5953:00438
00439:-00004:+00019:+00001:001180.5953:00439
00440:+00076:+00015:+00079:001180.5953:00440
00441:+00015:+00020:+00020:001180.5953:00441
00442:+00025:+00029:-00010:001180.5953:00442
00443:-00028:+00026:+00086:001180.5953:00443
00444:+00027:+00069:+00035:001180.5953:00444
00445:-00019:+00050:+00012:001181.7784:00445
00446:-00008:+00069:+00000:001181.7784:00446
00447:+00000:+00066:+00041:001181.7784:00447
00448:-00024:+00067:+00002:001181.7784:00448
00449:-00003:+00066:+00027:001181.7784:00449
00450:-00003:+00064:+00035:001181.7784:00450
00451:-00027:+00046:-00082:001181.7784:00451
00452:+00002:+00042:-00068:001181.7784:00452
00453:+00074:+00030:+00072:001181.7784:00453
00454:+00049:+00025:+00019:001181.7784:00454
00455:+00053:+00069:+00154:001181.7784:00455
00456:+00096:-00032:+00102:001181.7784:00456
00457:+00042:-00019:-00174:001181.7784:00457
00458:+00085:-00001:-00094:001181.7784:00458
00459:+00101:-00008:+00211:001181.7784:00459
00460:+00006:-00040:+00096:001181.7784:00460
00461:-00001:-00037:-00143:001181.7784:00461
00462:+00044:-00062:+00030:001193.2360:00462
00463:+00029:-00024:+00032:001193.2360:00463
00464:-00029:-00072:-00065:001193.2360:00464
00465:-00025:-00058:+00080:001193.2360:00465
00466:+00014:-00070:+00047:001193.2360:00466
00467:-00002:-00078:-00009:001193.2360:00467
00468:+00000:-00091:-00020:001193.2360:00468
00469:-00004:-00070:+00074:001193.2360:00469
00470:-00006:-00100:+00059:001193.2360:00470
00471:-00024:-00073:-00011:001193.2360:00471
00472:+00012:-00090:+00039:001193.2360:00472
00473:+00024:-00088:+00028:001193.2360:00473
00474:-00005:-00085:+00006:001193.2360:00474
00475:+00042:-00073:-00024:001193.2360:00475
00476:+00045:-00077:-00021:001193.2360:00476
00477:+00050:-00063:-00052:001193.2360:00477
00478:+00048:-00047:+00000:001193.2360:00478
00479:+00089:-00020:+00015:001167.3168:00479
00480:+00073:-00019:+00019:001167.3168:00480
00481:+00064:+00017:+00013:001167.3168:00481
00482:+00067:+00013:+00031:001167.3168:00482
00483:+00039:+00015:+00033:001167.3168:00483
00484:+00036:+00021:+00037:001167.3168:00484
00485:+00034:+00035:+00026:001167.3168:00485
00486:+00023:+00032:+00013:001167.3168:00486
00487:+00007:+00014:-00021:001167.3168:00487
00488:+00005:+00020:+00008:001167.3168:00488
00489:+00016:+00013:+00019:001167.3168:00489
00490:+00012:-00001:-00013:001167.3168:00490
00491:+00046:-00003:+00012:001167.3168:00491
00492:+00032:+00020:+00017:001167.3168:00492
00493:+00058:-00001:-00008:001167.3168:00493
00494:+00079:+00017:+00002:001167.3168:00494
00495:+00093:+00019:+00000:001167.3168:00495
00496:+00063:+00022:+00002:001167.3168:00496
00497:+00068:+00020:-00010:001104.6669:00497
00498:+00053:+00036:-00007:001104.6669:00498
00499:+00054:+00013:-00013:001104.6669:00499
00500:+00053:+00015:-00033:001104.6669:00500
00501:+00036:+00033:-00021:001104.6669:00501
00502:+00049:+00034:+00008:001104.6669:00502
00503:+00062:+00014:+00020:001104.6669:00503
00504:+00057:+00026:+00004:001104.6669:00504
00505:+00051:+00012:-00003:001104.6669:00505
00506:+00051:+00032:-00029:001104.6669:00506
00507:+00030:+00009:-00026:001104.6669:00507
00508:+00046:-00005:-00006:001104.6669:00508
00509:+00023:-00019:-00011:001104.6669:00509
00510:+00023:-00021:-00006:001104.6669:00510
00511:+00020:-00014:-00010:001104.6669:00511
00512:+00004:-00013:-00038:001104.6669:00512
00513:+00003:-00023:-00064:001104.6669:00513
00514:+00005:-00012:-00050:001104.6669:00514
00515:+00025:-00027:-00021:001104.6669:00515
00516:+00017:-00038:-00049:001104.6669:00516
00517:+00030:-00064:-00044:001104.6669:00517
00518:+00002:-00045:-00021:000997.8096:00518
00519:-00008:-00060:-00010:000997.8096:00519
00520:-00014:-00042:-00035:000997.8096:00520
00521:-00011:-00051:-00008:000997.8096:00521
00522:-00010:-00045:-00081:000997.8096:00522
00523:+00010:-00036:-00095:000997.8096:00523
00524:+00027:-00011:-00072:000997.8096:00524
00525:+00020:-00015:-00010:000997.8096:00525
00526:+00060:+00005:-00024:000997.8096:00526
00527:+00063:+00015:-00007:000997.8096:00527
00528:+00092:+00035:-00049:000997.8096:00528
00529:+00068:+00048:-00046:000997.8096:00529
00530:+00091:+00048:-00041:000997.8096:00530
00531:+00061:+00064:-00008:000997.8096:00531
00532:+00036:+00044:-00022:000997.8096:00532
00533:+00022:+00046:-00031:000997.8096:00533
00534:+00001:+00047:+00002:000997.8096:00534
00535:-00043:+00054:+00007:000997.8096:00535
00536:-00048:+00049:-00050:000997.8096:00536
00537:-00082:+00039:+00017:000997.8096:00537
00538:-00080:+00025:-00036:000997.8096:00538
00539:-00143:+00026:+00009:000997.8096:00539
00540:-00141:+00019:-00019:000879.1939:00540
00541:-00182:+00019:+00032:000879.1939:00541
00542:-00173:-00009:+00003:000879.1939:00542
00543:-00187:+00002:+00014:000879.1939:00543
00544:-00196:-00012:+00040:000879.1939:00544
00545:-00173:-00011:+00025:000879.1939:00545
00546:-00157:-00025:+00037:000879.1939:00546
00547:-00141:-00036:+00048:000879.1939:00547
00548:-00124:-00047:+00056:000879.1939:00548
00549:-00114:-00050:+00020:000879.1939:00549
00550:-00075:-00029:+00040:000879.1939:00550
00551:-00037:-00051:+00053:000879.1939:00551
00552:-00042:-00041:+00021:000879.1939:00552
00553:+00011:-00038:+00052:000879.1939:00553
00554:+00008:-00065:+00026:000879.1939:00554
00555:+00027:-00054:+00054:000879.1939:00555
00556:+00041:-00038:+00027:000879.1939:00556
00557:+00043:-00063:+00039:000879.1939:00557
00558:+00041:-00063:+00033:000879.1939:00558
00559:+00025:-00045:+00047:000879.1939:00559
00560:+00014:-00061:+00050:000879.1939:00560
00561:-00016:-00056:+00056:000879.1939:00561
00562:-00049:-00045:+00066:000879.1939:00562
00563:-00062:-00044:+00028:000879.1939:00563
00564:-00105:-00063:+00022:000879.1939:00564
00565:-00110:-00060:+00038:000879.1939:00565
00566:-00110:-00044:+00026:000779.0498:00566
00567:-00129:-00062:+00036:000779.0498:00567
00568:-00124:-00050:+00018:000779.0498:00568
00569:-00122:-00024:+00015:000779.0498:00569
00570:-00108:-00036:+00015:000779.0498:00570
00571:-00095:-00030:+00010:000779.0498:00571
00572:-00065:-00015:+00018:000779.0498:00572
00573:-00048:+00007:+00041:000779.0498:00573
00574:-00061:-00018:+00029:000779.0498:00574
00575:-00042:+00002:+00001:000779.0498:00575
00576:-00016:-00003:-00015:000779.0498:00576
00577:-00026:+00001:-00017:000779.0498:00577
00578:-00013:+00022:+00034:000779.0498:00578
00579:-00011:+00038:+00030:000779.0498:00579
00580:+00015:+00052:+00066:000779.0498:00580
00581:+00026:+00054:+00046:000779.0498:00581
00582:+00028:+00045:+00036:000779.0498:00582
00583:+00008:+00064:-00014:000779.0498:00583
00584:+00010:+00042:-00004:000779.0498:00584
00585:+00013:+00066:-00014:000779.0498:00585
00586:-00022:+00054:+00006:000779.0498:00586
00587:-00038:+00063:-00001:000779.0498:00587
00588:-00031:+00063:+00040:000779.0498:00588
00589:-00053:+00030:+00012:000779.0498:00589
00590:-00047:+00034:+00001:000779.0498:00590
00591:-00071:+00010:-00003:000794.9834:00591
00592:-00080:+00024:+00024:000794.9834:00592
00593:-00094:-00017:+00002:000794.9834:00593
00594:-00129:+00006:+00015:000794.9834:00594
00595:-00114:-00006:+00025:000794.9834:00595
00596:-00129:+00000:-00011:000794.9834:00596
00597:-00105:+00024:-00001:000794.9834:00597
00598:-00078:+00030:-00037:000794.9834:00598
00599:-00047:+00050:-00093:000794.9834:00599
00600:+00031:+00034:+00061:000794.9834:00600
00601:+00003:+00038:+00036:000794.9834:00601
00602:+00056:+00042:+00007:000794.9834:00602
00603:-00121:-00029:+00023:000794.9834:00603
00604:-00025:+00038:-00016:000794.9834:00604
00605:-00108:-00034:+00007:000794.9834:00605
00606:+00022:+00032:-00037:000794.9834:00606
00607:-00039:-00005:+00027:000794.9834:00607
00608:+00004:+00067:-00053:000794.9834:00608
00609:-00030:+00014:+00039:000794.9834:00609
00610:+00060:+00052:+00027:000794.9834:00610
00611:+00032:+00027:-00024:000794.9834:00611
00612:+00027:+00025:+00010:000794.9834:00612
00613:+00019:+00019:+00024:000794.9834:00613
00614:+00027:-00019:+00019:000868.1849:00614
00615:+00001:-00015:-00023:000868.1849:00615
00616:-00009:-00017:-00008:000868.1849:00616
00617:+00008:-00017:-00021:000868.1849:00617
00618:-00023:+00001:-00008:000868.1849:00618
00619:-00003:-00018:+00001:000868.1849:00619
00620:-00028:-00017:+00028:000868.1849:00620
00621:-00030:-00024:+00001:000868.1849:00621
00622:-00022:-00014:+00012:000868.1849:00622
00623:-00044:-00031:+00000:000868.1849:00623
00624:-00037:-00023:-00013:000868.1849:00624
00625:-00048:-00023:-00015:000868.1849:00625
00626:-00032:-00008:+00034:000868.1849:00626
00627:-00054:-00024:+00002:000868.1849:00627
00628:-00050:-00024:-00005:000868.1849:00628
00629:-00022:-00033:-00029:000868.1849:00629
00630:-00027:-00011:-00028:000868.1849:00630
00631:-00028:-00017:-00024:000868.1849:00631
00632:-00002:-00002:+00010:000868.1849:00632
00633:+00005:+00019:+00004:000868.1849:00633
00634:+00014:+00019:-00031:000868.1849:00634
00635:+00031:+00035:-00036:000929.3031:00635
00636:+00029:+00047:-00022:000929.3031:00636
00637:+00039:+00050:-00023:000929.3031:00637
00638:+00047:+00063:-00011:000929.3031:00638
00639:+00057:+00070:-00003:000929.3031:00639
00640:+00037:+00081:-00009:000929.3031:00640
00641:+00037:+00080:-00020:000929.3031:00641
00642:+00038:+00075:-00027:000929.3031:00642
00643:+00032:+00079:-00023:000929.3031:00643
00644:+00044:+00079:-00018:000929.3031:00644
00645:+00042:+00060:+00019:000929.3031:00645
00646:+00029:+00065:+00010:000929.3031:00646
00647:+00026:+00063:+00006:000929.3031:00647
00648:+00019:+00065:-00030:000929.3031:00648
00649:+00009:+00043:-00024:000929.3031:00649
00650:+00009:+00031:-00030:000929.3031:00650
00651:-00001:+00041:-00002:000929.3031:00651
00652:-00025:+00051:+00005:000929.3031:00652
00653:-00045:+00053:-00045:000929.3031:00653
00654:-00031:+00037:-00012:000929.3031:00654
00655:-00034:+00037:-00012:000929.3031:00655
00656:-00033:+00013:-00015:000996.9865:00656
00657:-00032:+00034:+00005:000996.9865:00657
00658:-00044:+00009:-00017:000996.9865:00658
00659:-00039:-00001:-00044:000996.9865:00659
00660:-00017:+00017:-00017:000996.9865:00660
00661:-00001:+00017:+00004:000996.9865:00661
00662:-00015:+00008:-00004:000996.9865:00662
00663:-00028:+00006:-00031:000996.9865:00663
00664:-00027:-00003:+00004:000996.9865:00664
00665:-00002:-00018:-00046:000996.9865:00665
00666:-00014:+00002:-00025:000996.9865:00666
00667:+00014:-00009:-00017:000996.9865:00667
00668:-00011:-00007:-00020:000996.9865:00668
00669:-00009:-00036:-00024:000996.9865:00669
00670:+00002:-00013:-00019:000996.9865:00670
00671:+00012:-00022:+00026:000996.9865:00671
00672:+00014:-00033:-00001:000996.9865:00672
00673:+00010:-00032:+00049:000996.9865:00673
00674:+00009:-00010:-00020:000996.9865:00674
00675:-00007:-00010:-00051:001052.0364:00675
00676:+00025:+00007:-00011:001052.0364:00676
00677:+00003:+00007:+00019:001052.0364:00677
00678:+00010:+00018:-00035:001052.0364:00678
00679:+00000:+00007:-00031:001052.0364:00679
00680:-00012:+00009:-00034:001052.0364:00680
00681:-00056:-00001:-00037:001052.0364:00681
00682:-00060:+00000:-00015:001052.0364:00682
00683:-00064:+00023:+00018:001052.0364:00683
00684:-00077:+00035:+00051:001052.0364:00684
00685:-00079:+00035:+00011:001052.0364:00685
00686:-00084:+00026:+00018:001052.0364:00686
00687:-00064:+00050:-00028:001052.0364:00687
00688:-00075:+00049:-00028:001052.0364:00688
00689:-00058:+00045:-00029:001052.0364:00689
00690:-00050:+00032:-00008:001052.0364:00690
00691:-00021:+00043:+00003:001052.0364:00691
00692:-00017:+00068:-00004:001052.0364:00692
00693:-00016:+00047:+00009:001075.2718:00693
00694:-00025:+00066:+00006:001075.2718:00694
00695:-00005:+00069:+00034:001075.2718:00695
00696:-00006:+00066:+00037:001075.2718:00696
00697:-00027:+00059:+00024:001075.2718:00697
00698:-00018:+00056:+00016:001075.2718:00698
00699:-00021:+00046:+00019:001075.2718:00699
00700:-00035:+00066:-00021:001075.2718:00700
00701:-00056:+00047:-00031:001075.2718:00701
00702:-00051:+00044:-00018:001075.2718:00702
00703:-00070:+00050:+00022:001075.2718:00703
00704:-00074:+00025:+00034:001075.2718:00704
00705:-00060:+00015:+00042:001075.2718:00705
00706:-00072:+00009:+00025:001075.2718:00706
00707:-00070:+00000:+00034:001075.2718:00707
00708:-00056:-00002:+00021:001075.2718:00708
00709:-00036:-00004:+00023:001075.2718:00709
00710:-00019:-00015:+00009:001075.2718:00710
00711:-00017:-00006:+00015:001075.2718:00711
00712:-00015:+00007:+00007:001081.2349:00712
00713:-00041:+00003:-00007:001081.2349:00713
00714:-00022:-00005:+00023:001081.2349:00714
00715:-00043:-00002:+00052:001081.2349:00715
00716:-00038:-00001:+00001:001081.2349:00716
00717:-00020:+00035:+00018:001081.2349:00717
00718:-00029:+00038:+00014:001081.2349:00718
00719:-00039:+00012:+00026:001081.2349:00719
00720:-00041:+00025:+00011:001081.2349:00720
00721:-00021:+00048:+00012:001081.2349:00721
00722:-00030:+00036:+00013:001081.2349:00722
00723:-00035:+00049:+00020:001081.2349:00723
00724:-00045:+00036:+00019:001081.2349:00724
00725:-00022:+00026:-00001:001081.2349:00725
00726:-00021:+00027:-00001:001081.2349:00726
00727:-00013:+00036:+00019:001081.2349:00727
00728:-00009:+00016:+00026:001081.2349:00728
00729:+00010:+00032:+00002:001081.2349:00729
00730:+00013:+00035:+00031:001071.0334:00730
00731:+00012:+00013:+00026:001071.0334:00731
00732:-00014:+00016:+00024:001071.0334:00732
00733:-00014:+00014:-00001:001071.0334:00733
00734:-00005:+00034:+00006:001071.0334:00734
00735:-00023:+00000:-00017:001071.0334:00735
00736:-00006:+00017:+00023:001071.0334:00736
00737:-00028:+00018:+00019:001071.0334:00737
00738:-00042:+00017:-00012:001071.0334:00738
00739:-00016:+00024:-00022:001071.0334:00739
00740:-00044:-00007:-00019:001071.0334:00740
00741:-00020:+00008:+00000:001071.0334:00741
00742:-00018:+00004:+00022:001071.0334:00742
00743:-00039:-00005:+00011:001071.0334:00743
00744:-00029:+00021:-00010:001071.0334:00744
00745:-00023:+00008:-00014:001071.0334:00745
00746:-00001:-00001:+00006:001071.0334:00746
00747:-00001:-00005:+00035:001071.0334:00747
00748:+00001:-00001:+00019:001071.0334:00748
00749:+00025:-00002:+00000:001072.4930:00749
00750:+00020:+00035:-00045:001072.4930:00750
00751:+00020:-00001:-00048:001072.4930:00751
00752:+00035:+00009:-00003:001072.4930:00752
00753:+00043:-00001:+00000:001072.4930:00753
00754:+00044:-00001:+00006:001072.4930:00754
00755:+00030:+00016:-00026:001072.4930:00755
00756:+00004:+00013:-00035:001072.4930:00756
00757:-00011:+00016:-00016:001072.4930:00757
00758:-00010:+00006:+00017:001072.4930:00758
00759:-00008:-00005:+00005:001072.4930:00759
00760:-00004:-00005:-00015:001072.4930:00760
00761:-00014:+00018:-00005:001072.4930:00761
00762:-00015:+00004:+00017:001072.4930:00762
00763:-00021:-00005:+00008:001072.4930:00763
00764:-00022:-00002:+00019:001072.4930:00764
00765:-00020:+00023:-00053:001072.4930:00765
00766:-00040:+00021:-00078:001072.4930:00766
00767:-00016:-00002:-00042:001100.9458:00767
00768:-00026:+00024:-00002:001100.9458:00768
00769:-00001:+00008:+00001:001100.9458:00769
00770:-00013:+00000:-00012:001100.9458:00770
00771:+00011:+00020:+00007:001100.9458:00771
00772:+00010:+00021:-00004:001100.9458:00772
00773:+00031:+00005:+00027:001100.9458:00773
00774:-00006:-00020:-00032:001100.9458:00774
00775:-00010:+00007:+00002:001100.9458:00775
00776:-00037:-00021:-00078:001100.9458:00776
00777:-00006:+00023:-00066:001100.9458:00777
00778:-00018:+00001:-00076:001100.9458:00778
00779:+00000:+00014:-00044:001100.9458:00779
00780:-00015:+00004:-00001:001100.9458:00780
00781:+00000:+00021:-00008:001100.9458:00781
00782:-00030:-00002:-00007:001100.9458:00782
00783:-00005:+00012:-00014:001100.9458:00783
00784:-00024:-00018:+00022:001100.9458:00784
00785:-00025:-00002:+00020:001126.1782:00785
00786:-00007:-00006:-00005:001126.1782:00786
00787:-00005:+00019:-00012:001126.1782:00787
00788:-00003:-00006:-00061:001126.1782:00788
00789:+00000:+00006:-00044:001126.1782:00789
00790:-00002:+00005:-00026:001126.1782:00790
00791:-00027:-00006:-00058:001126.1782:00791
00792:-00014:+00016:-00037:001126.1782:00792
00793:-00011:+00020:-00022:001126.1782:00793
00794:+00010:-00003:-00011:001126.1782:00794
00795:-00004:+00020:+00003:001126.1782:00795
00796:+00000:-00002:+00019:001126.1782:00796
00797:-00026:+00017:-00005:001126.1782:00797
00798:-00016:-00003:-00009:001126.1782:00798
00799:-00007:-00001:-00031:001126.1782:00799
00800:-00032:-00001:-00033:001126.1782:00800
00801:-00037:+00022:-00020:001126.1782:00801
00802:-00058:-00001:-00019:001147.1243:00802
00803:-00054:+00018:-00009:001147.1243:00803
00804:-00048:+00020:-00008:001147.1243:00804
00805:-00034:+00019:+00023:001147.1243:00805
00806:-00054:+00023:-00005:001147.1243:00806
00807:-00051:+00011:-00008:001147.1243:00807
00808:-00034:+00036:-00031:001147.1243:00808
00809:-00044:+00036:-00022:001147.1243:00809
00810:-00043:+00039:-00066:001147.1243:00810
00811:-00021:+00054:-00049:001147.1243:00811
00812:-00044:+00041:-00015:001147.1243:00812
00813:-00040:+00049:-00005:001147.1243:00813
00814:-00015:+00052:+00014:001147.1243:00814
00815:-00022:+00048:+00011:001147.1243:00815
00816:-00020:+00029:+00011:001147.1243:00816
00817:-00025:+00026:-00003:001147.1243:00817
00818:-00030:+00037:+00036:001147.1243:00818
00819:-00017:-00003:+00016:001147.1243:00819
00820:-00028:-00021:+00037:001170.0723:00820
00821:-00004:-00019:+00034:001170.0723:00821
00822:-00005:-00023:+00021:001170.0723:00822
00823:-00021:-00064:+00060:001170.0723:00823
00824:+00021:-00051:+00078:001170.0723:00824
00825:+00015:-00076:+00046:001170.0723:00825
00826:+00041:-00054:+00011:001170.0723:00826
00827:+00001:-00059:+00030:001170.0723:00827
00828:+00059:-00061:+00060:001170.0723:00828
00829:+00040:-00074:+00097:001170.0723:00829
00830:+00047:-00039:+00087:001170.0723:00830
00831:+00007:-00060:+00070:001170.0723:00831
00832:+00030:-00048:+00001:001170.0723:00832
00833:+00022:-00047:+00018:001170.0723:00833
00834:+00036:-00022:+00032:001170.0723:00834
00835:+00019:-00023:+00055:001170.0723:00835
00836:+00041:-00009:+00068:001182.7927:00836
00837:+00044:+00003:+00043:001182.7927:00837
00838:+00046:+00018:+00032:001182.7927:00838
00839:+00042:+00023:+00023:001182.7927:00839
00840:+00044:+00033:+00039:001182.7927:00840
00841:+00008:+00039:+00041:001182.7927:00841
00842:+00001:+00036:+00048:001182.7927:00842
00843:-00005:+00039:+00046:001182.7927:00843
00844:-00022:+00020:+00022:001182.7927:00844
00845:-00042:+00015:+00010:001182.7927:00845
00846:-00032:+00014:-00020:001182.7927:00846
00847:-00031:+00034:-00003:001182.7927:00847
00848:-00040:+00035:+00041:001182.7927:00848
00849:-00014:+00032:-00019:001182.7927:00849
00850:+00011:+00037:-00013:001182.7927:00850
00851:+00049:+00027:+00000:001182.7927:00851
00852:+00047:+00012:-00004:001182.7927:00852
00853:+00038:+00050:+00100:001185.0998:00853
00854:+00103:-00005:+00077:001185.0998:00854
00855:+00076:+00008:+00054:001185.0998:00855
00856:+00048:-00004:-00065:001185.0998:00856
00857:+00049:+00001:-00021:001185.0998:00857
00858:+00040:-00037:+00035:001185.0998:00858
00859:+00016:-00026:+00054:001185.0998:00859
00860:+00010:-00038:+00001:001185.0998:00860
00861:+00027:-00035:+00072:001185.0998:00861
00862:+00041:-00036:+00016:001185.0998:00862
00863:+00003:-00051:+00005:001185.0998:00863
00864:+00014:-00040:-00002:001185.0998:00864
00865:+00012:-00063:+00071:001185.0998:00865
00866:-00031:-00068:+00053:001185.0998:00866
00867:-00018:-00076:+00049:001185.0998:00867
00868:-00035:-00069:+00040:001185.0998:00868
00869:-00054:-00081:-00008:001185.0998:00869
00870:-00016:-00092:+00004:001188.7355:00870
00871:-00039:-00080:+00061:001188.7355:00871
00872:-00002:-00095:+00020:001188.7355:00872
00873:-00024:-00057:-00015:001188.7355:00873
00874:+00002:-00067:+00011:001188.7355:00874
00875:+00008:-00041:+00042:001188.7355:00875
00876:-00015:-00049:+00028:001188.7355:00876
00877:+00016:-00018:+00021:001188.7355:00877
00878:+00007:-00013:-00015:001188.7355:00878
00879:+00042:+00007:+00018:001188.7355:00879
00880:+00046:-00015:+00018:001188.7355:00880
00881:+00040:+00002:+00033:001188.7355:00881
00882:+00060:-00018:+00057:001188.7355:00882
00883:+00071:+00008:-00012:001188.7355:00883
00884:+00037:-00006:-00049:001188.7355:00884
00885:+00052:+00002:+00013:001188.7355:00885
00886:+00059:+00007:+00027:001188.7355:00886
00887:+00060:-00003:+00027:001152.1756:00887
00888:+00033:+00022:+00022:001152.1756:00888
00889:+00054:+00034:+00015:001152.1756:00889
00890:+00071:+00034:-00002:001152.1756:00890
00891:+00050:+00032:-00010:001152.1756:00891
00892:+00065:+00048:-00016:001152.1756:00892
00893:+00081:+00049:-00006:001152.1756:00893
00894:+00093:+00049:-00065:001152.1756:00894
00895:+00053:+00040:-00052:001152.1756:00895
00896:+00072:+00045:-00023:001152.1756:00896
00897:+00061:+00046:-00016:001152.1756:00897
00898:+00050:+00051:-00009:001152.1756:00898
00899:+00070:+00040:-00002:001152.1756:00899
00900:+00072:+00028:+00000:001152.1756:00900
00901:+00070:+00036:+00004:001152.1756:00901
00902:+00077:+00013:-00049:001152.1756:00902
00903:+00060:+00018:-00044:001152.1756:00903
00904:+00056:-00002:-00026:001152.1756:00904
00905:+00055:+00024:-00009:001152.1756:00905
00906:+00036:+00002:-00019:001066.9970:00906
00907:+00022:-00017:-00046:001066.9970:00907
00908:+00026:-00012:-00048:001066.9970:00908
00909:+00001:-00027:-00069:001066.9970:00909
00910:+00000:-00040:-00049:001066.9970:00910
00911:-00003:-00067:-00026:001066.9970:00911
00912:-00011:-00044:+00010:001066.9970:00912
00913:-00013:-00042:-00044:001066.9970:00913
00914:-00008:-00029:-00059:001066.9970:00914
00915:+00004:-00025:-00051:001066.9970:00915
00916:+00027:-00011:-00042:001066.9970:00916
00917:+00039:-00017:-00052:001066.9970:00917
00918:+00041:-00007:-00043:001066.9970:00918
00919:+00036:+00001:-00075:001066.9970:00919
00920:+00037:+00004:-00041:001066.9970:00920
00921:+00050:+00001:-00005:001066.9970:00921
00922:+00044:-00004:-00007:001066.9970:00922
00923:+00022:+00021:-00040:001066.9970:00923
00924:+00023:+00014:-00059:001066.9970:00924
00925:+00040:+00014:-00076:001066.9970:00925
00926:+00030:+00015:-00055:001066.9970:00926
00927:+00024:+00013:-00060:001066.9970:00927
00928:+00012:+00014:-00034:000927.6687:00928
00929:-00026:+00012:-00012:000927.6687:00929
00930:-00030:+00022:-00012:000927.6687:00930
00931:-00046:+00013:-00034:000927.6687:00931
00932:-00063:+00016:-00049:000927.6687:00932
00933:-00081:+00013:-00018:000927.6687:00933
00934:-00114:+00011:-00029:000927.6687:00934
00935:-00130:+00015:-00004:000927.6687:00935
00936:-00106:+00017:-00046:000927.6687:00936
00937:-00150:+00011:+00012:000927.6687:00937
00938:-00140:+00020:-00032:000927.6687:00938
00939:-00182:-00005:+00015:000927.6687:00939
00940:-00157:-00007:+00011:000927.6687:00940
00941:-00154:-00009:+00022:000927.6687:00941
00942:-00138:-00048:+00013:000927.6687:00942
00943:-00126:-00033:-00002:000927.6687:00943
00944:-00113:-00050:+00038:000927.6687:00944
00945:-00106:-00026:+00050:000927.6687:00945
00946:-00100:-00029:+00041:000927.6687:00946
00947:-00061:-00046:+00023:000927.6687:00947
00948:-00050:-00028:+00029:000927.6687:00948
00949:-00045:-00050:+00034:000927.6687:00949
00950:-00026:-00041:+00018:000927.6687:00950
00951:-00006:-00040:+00039:000927.6687:00951
00952:-00011:-00062:+00029:000927.6687:00952
00953:+00012:-00047:+00019:000800.1717:00953
00954:+00015:-00028:+00019:000800.1717:00954
00955:+00004:-00049:+00024:000800.1717:00955
00956:+00013:-00047:+00046:000800.1717:00956
00957:-00013:-00046:+00044:000800.1717:00957
00958:-00039:-00038:+00044:000800.1717:00958
00959:-00032:-00026:+00040:000800.1717:00959
00960:-00062:-00046:+00046:000800.1717:00960
00961:-00090:-00027:-00002:000800.1717:00961
00962:-00100:-00026:+00015:000800.1717:00962
00963:-00114:-00010:+00030:000800.1717:00963
00964:-00111:-00031:+00030:000800.1717:00964
00965:-00109:-00021:+00013:000800.1717:00965
00966:-00117:-00018:+00054:000800.1717:00966
00967:-00097:-00002:+00031:000800.1717:00967
00968:-00093:+00008:+00036:000800.1717:00968
00969:-00073:+00017:-00002:000800.1717:00969
00970:-00049:-00003:+00017:000800.1717:00970
00971:-00045:-00006:+00019:000800.1717:00971
00972:-00022:-00003:+00026:000800.1717:00972
00973:-00026:+00008:+00026:000800.1717:00973
00974:-00012:+00021:+00023:000800.1717:00974
00975:+00013:+00011:+00015:000800.1717:00975
00976:+00013:+00016:+00017:000800.1717:00976
00977:+00001:+00021:+00027:000800.1717:00977
00978:+00006:+00016:+00029:000800.1717:00978
00979:+00013:+00014:+00060:000771.8152:00979
00980:-00024:+00012:+00057:000771.8152:00980
00981:-00020:+00009:+00034:000771.8152:00981
00982:-00042:+00014:+00030:000771.8152:00982
00983:-00050:+00022:+00013:000771.8152:00983
00984:-00065:+00013:-00005:000771.8152:00984
00985:-00079:+00019:+00006:000771.8152:00985
00986:-00104:+00001:+00024:000771.8152:00986
00987:-00109:+00001:+00031:000771.8152:00987
00988:-00093:-00003:+00046:000771.8152:00988
00989:-00104:+00022:+00053:000771.8152:00989
00990:-00104:+00012:+00039:000771.8152:00990
00991:-00098:+00034:+00038:000771.8152:00991
00992:-00105:+00032:+00050:000771.8152:00992
00993:-00092:+00036:+00053:000771.8152:00993
00994:-00100:+00025:+00017:000771.8152:00994
00995:-00049:+00054:+00046:000771.8152:00995
00996:-00032:+00048:+00001:000771.8152:00996
00997:-00038:+00041:-00009:000771.8152:00997
00998:-00008:+00055:-00014:000771.8152:00998
00999:+00046:+00080:-00034:000771.8152:00999
01000:-00068:+00040:-00058:000771.8152:01000
01001:+00054:+00069:+00091:000771.8152:01001
01002:-00068:+00006:+00092:000771.8152:01002
01003:+00054:+00061:+00038:000838.6450:01003
01004:-00145:-00014:+00035:000838.6450:01004
01005:+00030:+00024:-00088:000838.6450:01005
01006:-00132:-00034:-00005:000838.6450:01006
01007:+00003:+00047:-00065:000838.6450:01007
01008:-00016:-00022:+00052:000838.6450:01008
01009:+00024:+00063:-00043:000838.6450:01009
01010:+00009:+00049:+00081:000838.6450:01010
01011:+00005:+00054:+00031:000838.6450:01011
01012:+00009:+00010:-00018:000838.6450:01012
01013:+00011:+00001:+00020:000838.6450:01013
01014:-00009:+00004:+00054:000838.6450:01014
01015:-00001:-00010:+00020:000838.6450:01015
01016:-00030:-00007:+00002:000838.6450:01016
01017:+00008:-00036:+00019:000838.6450:01017
01018:-00038:-00031:-00041:000838.6450:01018
01019:-00038:-00034:-00010:000838.6450:01019
01020:-00017:-00049:+00011:000838.6450:01020
01021:-00039:-00033:-00015:000838.6450:01021
01022:-00021:-00026:-00047:000838.6450:01022
01023:-00014:-00013:+00004:000838.6450:01023
01024:-00012:-00032:-00050:000918.7046:01024
01025:-00028:-00036:-00040:000918.7046:01025
01026:+00006:-00035:+00004:000918.7046:01026
01027:+00026:-00011:-00016:000918.7046:01027
01028:+00002:-00014:-00047:000918.7046:01028
01029:+00005:-00019:-00015:000918.7046:01029
01030:+00021:-00018:-00008:000918.7046:01030
01031:+00014:+00008:-00037:000918.7046:01031
01032:+00030:+00004:-00037:000918.7046:01032
01033:+00016:+00023:-00017:000918.7046:01033
01034:+00019:+00020:-00050:000918.7046:01034
01035:+00007:+00016:-00031:000918.7046:01035
01036:+00023:+00026:-00025:000918.7046:01036
01037:+00028:+00063:-00044:000918.7046:01037
01038:+00031:+00049:-00064:000918.7046:01038
01039:+00023:+00066:-00035:000918.7046:01039
01040:+00018:+00059:-00031:000918.7046:01040
01041:+00006:+00062:-00035:000918.7046:01041
01042:+00024:+00058:-00011:000918.7046:01042
01043:+00002:+00058:-00011:000918.7046:01043
01044:-00007:+00058:-00048:000918.7046:01044
01045:+00009:+00058:-00047:000974.0814:01045
01046:+00003:+00078:-00031:000974.0814:01046
01047:-00001:+00059:-00011:000974.0814:01047
01048:+00000:+00067:-00033:000974.0814:01048
01049:-00027:+00064:-00027:000974.0814:01049
01050:-00014:+00066:-00028:000974.0814:01050
01051:-00024:+00056:-00027:000974.0814:01051
01052:-00026:+00070:-00043:000974.0814:01052
01053:-00023:+00058:-00028:000974.0814:01053
01054:-00017:+00046:-00009:000974.0814:01054
01055:-00024:+00041:-00020:000974.0814:01055
01056:-00026:+00031:-00001:000974.0814:01056
01057:-00016:+00048:-00026:000974.0814:01057
01058:-00019:+00033:-00036:000974.0814:01058
01059:-00028:+00011:-00047:000974.0814:01059
01060:-00024:+00001:-00026:000974.0814:01060
01061:-00029:-00003:-00022:000974.0814:01061
01062:-00005:-00006:-00009:000974.0814:01062
01063:-00015:+00008:-00045:000974.0814:01063
01064:-00011:-00020:-00044:001035.2993:01064
01065:+00013:-00020:+00007:001035.2993:01065
01066:+00013:-00021:+00020:001035.2993:01066
01067:+00004:-00014:+00018:001035.2993:01067
01068:+00005:-00030:+00034:001035.2993:01068
01069:+00024:-00023:-00016:001035.2993:01069
01070:-00009:-00037:-00018:001035.2993:01070
01071:+00025:-00034:+00007:001035.2993:01071
01072:+00005:-00047:+00019:001035.2993:01072
01073:-00010:-00040:-00037:001035.2993:01073
01074:-00015:-00049:-00091:001035.2993:01074
01075:-00027:-00051:-00059:001035.2993:01075
01076:-00018:-00047:+00008:001035.2993:01076
01077:-00018:-00034:-00003:001035.2993:01077
01078:-00031:-00020:+00035:001035.2993:01078
01079:-00045:-00015:+00003:001035.2993:01079
01080:-00031:-00001:-00033:001035.2993:01080
01081:-00030:+00013:+00019:001035.2993:01081
01082:-00039:+00028:+00039:001035.2993:01082
01083:-00036:+00037:+00037:001073.7794:01083
01084:-00036:+00026:+00005:001073.7794:01084
01085:-00045:+00053:-00020:001073.7794:01085
01086:-00036:+00048:-00052:001073.7794:01086
01087:-00036:+00052:-00036:001073.7794:01087
01088:-00041:+00052:-00015:001073.7794:01088
01089:-00042:+00048:+00009:001073.7794:01089
01090:-00041:+00030:-00034:001073.7794:01090
01091:-00040:+00043:-00006:001073.7794:01091
01092:-00042:+00048:+00002:001073.7794:01092
01093:-00059:+00044:+00013:001073.7794:01093
01094:-00034:+00067:+00011:001073.7794:01094
01095:-00060:+00055:-00035:001073.7794:01095
01096:-00058:+00062:-00075:001073.7794:01096
01097:-00069:+00061:-00022:001073.7794:01097
01098:-00066:+00069:-00012:001073.7794:01098
01099:-00071:+00057:+00021:001073.7794:01099
01100:-00059:+00070:+00020:001073.7794:01100
01101:-00053:+00060:-00001:001098.8280:01101
01102:-00040:+00043:+00020:001098.8280:01102
01103:-00021:+00054:+00032:001098.8280:01103
01104:-00019:+00050:+00074:001098.8280:01104
01105:-00017:+00033:+00013:001098.8280:01105
01106:-00019:+00015:+00006:001098.8280:01106
01107:-00044:+00009:-00040:001098.8280:01107
01108:-00054:+00005:-00015:001098.8280:01108
01109:-00031:-00018:+00022:001098.8280:01109
01110:-00041:-00008:+00045:001098.8280:01110
01111:-00019:-00032:+00020:001098.8280:01111
01112:-00055:-00018:+00008:001098.8280:01112
01113:-00035:-00032:+00022:001098.8280:01113
01114:-00036:-00020:+00053:001098.8280:01114
01115:-00047:-00007:+00070:001098.8280:01115
01116:-00053:-00019:+00072:001098.8280:01116
01117:-00074:+00003:+00044:001098.8280:01117
01118:-00062:-00004:+00000:001098.8280:01118
01119:-00068:-00003:+00000:001112.5417:01119
01120:-00068:+00009:+00013:001112.5417:01120
01121:-00060:+00011:+00000:001112.5417:01121
01122:-00018:+00033:+00040:001112.5417:01122
01123:-00003:+00037:-00003:001112.5417:01123
01124:+00014:+00027:+00031:001112.5417:01124
01125:+00007:+00024:+00033:001112.5417:01125
01126:+00020:+00051:+00071:001112.5417:01126
01127:+00004:+00050:+00027:001112.5417:01127
01128:+00047:+00043:+00053:001112.5417:01128
01129:+00020:+00051:+00065:001112.5417:01129
01130:+00043:+00031:+00000:001112.5417:01130
01131:+00043:+00050:+00006:001112.5417:01131
01132:+00040:+00064:+00003:001112.5417:01132
01133:+00030:+00043:+00022:001112.5417:01133
01134:+00026:+00052:+00002:001112.5417:01134
01135:+00014:+00041:+00034:001112.5417:01135
01136:+00002:+00051:+00055:001112.5417:01136
01137:-00013:+00040:+00026:001113.1008:01137
01138:-00024:+00039:+00034:001113.1008:01138
01139:-00016:+00038:+00019:001113.1008:01139
01140:-00018:+00013:+00019:001113.1008:01140
01141:-00007:+00037:-00014:001113.1008:01141
01142:-00020:+00021:-00006:001113.1008:01142
01143:-00017:+00018:-00007:001113.1008:01143
01144:-00026:+00018:+00003:001113.1008:01144
01145:-00012:+00000:-00005:001113.1008:01145
01146:-00005:+00006:-00045:001113.1008:01146
01147:-00013:-00020:-00002:001113.1008:01147
01148:-00009:-00011:-00016:001113.1008:01148
01149:+00009:-00030:+00004:001113.1008:01149
01150:+00004:-00030:-00007:001113.1008:01150
01151:+00028:-00013:+00000:001113.1008:01151
01152:+00027:-00037:-00001:001113.1008:01152
01153:+00028:-00031:-00005:001113.1008:01153
01154:+00010:-00039:+00019:001113.1008:01154
01155:+00024:-00033:-00028:001115.4475:01155
01156:+00016:-00029:-00029:001115.4475:01156
01157:+00005:-00035:-00017:001115.4475:01157
01158:+00015:-00035:-00016:001115.4475:01158
01159:+00010:-00011:-00029:001115.4475:01159
01160:+00024:-00008:-00034:001115.4475:01160
01161:+00006:+00007:-00050:001115.4475:01161
01162:+00029:+00013:-00052:001115.4475:01162
01163:-00015:+00010:-00032:001115.4475:01163
01164:+00034:+00029:-00015:001115.4475:01164
01165:-00015:+00012:-00001:001115.4475:01165
01166:+00041:+00051:-00015:001115.4475:01166
01167:-00040:+00019:-00011:001115.4475:01167
01168:+00029:+00026:-00044:001115.4475:01168
01169:-00035:+00009:+00001:001115.4475:01169
01170:-00027:+00015:-00048:001115.4475:01170
01171:-00056:+00010:-00046:001115.4475:01171
01172:-00003:+00037:-00056:001115.4475:01172
01173:-00007:+00032:-00023:001135.4671:01173
01174:-00026:+00026:-00020:001135.4671:01174
01175:+00012:+00027:+00007:001135.4671:01175
01176:+00016:+00020:-00028:001135.4671:01176
01177:-00014:+00016:-00010:001135.4671:01177
01178:-00017:-00003:-00033:001135.4671:01178
01179:-00018:-00006:-00018:001135.4671:01179
01180:-00015:-00006:-00003:001135.4671:01180
01181:-00021:+00008:-00042:001135.4671:01181
01182:-00028:+00005:-00056:001135.4671:01182
01183:-00003:+00006:-00064:001135.4671:01183
01184:-00028:-00017:-00048:001135.4671:01184
01185:-00013:+00005:-00028:001135.4671:01185
01186:-00024:-00007:+00005:001135.4671:01186
01187:-00004:-00018:-00044:001135.4671:01187
01188:-00024:-00016:-00034:001135.4671:01188
01189:-00003:-00018:-00003:001135.4671:01189
01190:-00016:-00011:-00015:001147.9418:01190
01191:-00028:-00007:-00033:001147.9418:01191
01192:-00018:-00022:-00022:001147.9418:01192
01193:-00018:-00010:-00038:001147.9418:01193
01194:-00020:-00008:-00045:001147.9418:01194
01195:-00016:-00018:-00030:001147.9418:01195
01196:-00015:-00009:-00032:001147.9418:01196
01197:-00028:-00020:-00032:001147.9418:01197
01198:-00006:+00001:-00020:001147.9418:01198
01199:-00030:-00021:-00004:001147.9418:01199
01200:-00018:-00003:-00016:001147.9418:01200
01201:-00039:+00000:-00010:001147.9418:01201
01202:-00042:+00015:-00060:001147.9418:01202
01203:-00055:+00033:-00033:001147.9418:01203
01204:-00045:+00024:+00001:001147.9418:01204
01205:-00035:+00014:+00052:001147.9418:01205
01206:-00031:+00032:+00003:001147.9418:01206
01207:-00035:+00012:+00004:001160.9409:01207
01208:-00042:+00024:-00003:001160.9409:01208
01209:-00031:+00022:+00042:001160.9409:01209
01210:-00056:+00007:+00040:001160.9409:01210
01211:-00038:+00006:+00017:001160.9409:01211
01212:-00040:-00005:-00017:001160.9409:01212
01213:-00040:+00000:-00073:001160.9409:01213
01214:-00020:-00017:+00025:001160.9409:01214
01215:-00018:-00018:+00080:001160.9409:01215
01216:-00007:-00007:+00108:001160.9409:01216
01217:+00007:+00002:+00071:001160.9409:01217
01218:+00032:-00020:+00061:001160.9409:01218
01219:+00033:-00012:+00014:001160.9409:01219
01220:+00020:-00035:+00027:001160.9409:01220
01221:+00040:-00010:+00080:001160.9409:01221
01222:+00020:-00013:+00071:001160.9409:01222
01223:+00021:-00009:+00006:001160.9409:01223
01224:+00008:-00018:+00003:001180.9810:01224
01225:+00024:-00010:+00063:001180.9810:01225
01226:+00028:-00033:+00080:001180.9810:01226
01227:+00017:-00016:+00048:001180.9810:01227
01228:+00041:+00006:+00058:001180.9810:01228
01229:+00027:-00016:+00027:001180.9810:01229
01230:+00005:+00006:+00030:001180.9810:01230
01231:+00029:+00020:+00053:001180.9810:01231
01232:-00003:+00033:+00002:001180.9810:01232
01233:-00025:+00026:+00111:001180.9810:01233
01234:+00014:+00011:+00036:001180.9810:01234
01235:+00008:+00032:+00037:001180.9810:01235
01236:-00023:+00025:+00031:001180.9810:01236
01237:+00043:+00048:+00069:001180.9810:01237
01238:-00057:+00020:-00004:001180.9810:01238
01239:-00025:+00052:-00006:001180.9810:01239
01240:-00052:+00036:-00020:001180.9810:01240
01241:-00029:+00046:+00001:001188.4299:01241
01242:-00032:+00039:+00006:001188.4299:01242
01243:-00005:+00044:+00010:001188.4299:01243
01244:-00013:+00065:-00026:001188.4299:01244
01245:+00038:+00063:-00003:001188.4299:01245
01246:+00053:+00014:+00034:001188.4299:01246
01247:+00050:+00032:-00015:001188.4299:01247
01248:+00047:-00003:-00126:001188.4299:01248
01249:+00088:-00018:+00059:001188.4299:01249
01250:+00137:+00008:+00235:001188.4299:01250
01251:+00006:-00067:+00050:001188.4299:01251
01252:+00000:-00026:-00215:001188.4299:01252
01253:+00041:-00043:-00007:001188.4299:01253
01254:+00045:-00064:+00117:001188.4299:01254
01255:-00020:-00070:+00011:001188.4299:01255
01256:-00013:-00079:-00027:001188.4299:01256
01257:+00005:-00055:+00077:001188.4299:01257
01258:+00007:-00076:-00032:001168.5268:01258
01259:-00021:-00075:-00041:001168.5268:01259
01260:-00041:-00084:+00065:001168.5268:01260
01261:-00022:-00107:+00096:001168.5268:01261
01262:-00035:-00067:+00048:001168.5268:01262
01263:-00034:-00081:+00034:001168.5268:01263
01264:-00028:-00077:+00040:001168.5268:01264
01265:-00027:-00059:+00044:001168.5268:01265
01266:-00014:-00044:+00046:001168.5268:01266
01267:+00004:-00042:+00066:001168.5268:01267
01268:+00027:-00048:+00049:001168.5268:01268
01269:+00023:-00023:+00066:001168.5268:01269
01270:+00022:-00033:+00060:001168.5268:01270
01271:+00004:-00019:+00046:001168.5268:01271
01272:+00046:-00019:+00084:001168.5268:01272
01273:+00031:+00008:+00063:001168.5268:01273
01274:+00046:-00005:+00047:001168.5268:01274
01275:+00056:+00021:+00046:001168.5268:01275
01276:+00071:+00035:+00088:001124.3948:01276
01277:+00053:+00048:+00077:001124.3948:01277
01278:+00059:+00051:+00073:001124.3948:01278
01279:+00059:+00051:+00067:001124.3948:01279
01280:+00062:+00052:+00043:001124.3948:01280
01281:+00061:+00051:+00002:001124.3948:01281
01282:+00035:+00054:+00022:001124.3948:01282
01283:+00008:+00066:+00000:001124.3948:01283
01284:+00014:+00053:+00007:001124.3948:01284
01285:+00009:+00054:+00000:001124.3948:01285
01286:-00011:+00040:+00025:001124.3948:01286
01287:-00023:+00054:-00046:001124.3948:01287
01288:-00002:+00050:-00028:001124.3948:01288
01289:+00008:+00029:-00017:001124.3948:01289
01290:-00012:+00023:-00031:001124.3948:01290
01291:-00009:+00023:-00044:001124.3948:01291
01292:-00013:+00007:+00004:001124.3948:01292
01293:-00013:-00012:-00015:001124.3948:01293
01294:-00011:-00051:-00018:001124.3948:01294
01295:+00003:-00050:-00010:001028.6064:01295
01296:+00003:-00044:-00069:001028.6064:01296
01297:+00004:-00060:-00120:001028.6064:01297
01298:+00020:-00056:-00070:001028.6064:01298
01299:+00044:-00058:-00053:001028.6064:01299
01300:+00018:-00055:-00050:001028.6064:01300
01301:+00044:-00039:-00045:001028.6064:01301
01302:+00037:-00029:-00081:001028.6064:01302
01303:+00045:-00024:-00135:001028.6064:01303
01304:+00046:-00034:-00084:001028.6064:01304
01305:+00055:-00035:-00038:001028.6064:01305
01306:+00057:-00011:-00061:001028.6064:01306
01307:+00034:-00007:-00055:001028.6064:01307
01308:+00035:+00039:-00079:001028.6064:01308
01309:+00041:+00039:-00089:001028.6064:01309
01310:+00004:+00029:-00098:001028.6064:01310
01311:+00022:+00029:-00036:001028.6064:01311
01312:+00030:+00031:-00048:001028.6064:01312
01313:+00027:+00031:-00053:001028.6064:01313
01314:+00031:+00031:-00037:001028.6064:01314
01315:+00024:+00052:-00031:001028.6064:01315
01316:-00010:+00027:-00032:001028.6064:01316
01317:+00009:+00032:+00020:001028.6064:01317
01318:-00011:+00019:-00016:000867.4870:01318
01319:-00043:+00005:-00037:000867.4870:01319
01320:-00042:-00035:-00025:000867.4870:01320
01321:-00049:-00026:-00046:000867.4870:01321
01322:-00075:-00038:+00043:000867.4870:01322
01323:-00073:-00080:+00001:000867.4870:01323
01324:-00077:-00052:+00031:000867.4870:01324
01325:-00083:-00054:+00003:000867.4870:01325
01326:-00105:-00045:+00034:000867.4870:01326
01327:-00083:-00057:+00035:000867.4870:01327
01328:-00080:-00031:+00013:000867.4870:01328
01329:-00068:-00043:-00004:000867.4870:01329
01330:-00066:-00032:+00038:000867.4870:01330
01331:-00072:-00051:+00018:000867.4870:01331
01332:-00069:-00048:+00028:000867.4870:01332
01333:-00059:-00064:+00001:000867.4870:01333
01334:-00055:-00060:+00032:000867.4870:01334
01335:-00068:-00060:+00019:000867.4870:01335
01336:-00052:-00057:+00019:000867.4870:01336
01337:-00072:-00059:+00011:000867.4870:01337
01338:-00066:-00080:+00050:000867.4870:01338
01339:-00088:-00073:+00017:000867.4870:01339
01340:-00076:-00067:-00002:000867.4870:01340
01341:-00102:-00079:+00027:000867.4870:01341
01342:-00091:-00079:+00047:000867.4870:01342
01343:-00091:-00058:+00014:000867.4870:01343
01344:-00092:-00027:+00012:000782.6889:01344
01345:-00095:-00034:+00030:000782.6889:01345
01346:-00096:-00007:+00028:000782.6889:01346
01347:-00077:+00016:+00026:000782.6889:01347
01348:-00067:+00037:+00039:000782.6889:01348
01349:-00065:+00041:-00012:000782.6889:01349
01350:-00074:+00059:-00017:000782.6889:01350
01351:-00048:+00070:-00018:000782.6889:01351
01352:-00057:+00080:+00001:000782.6889:01352
01353:-00019:+00097:+00040:000782.6889:01353
01354:-00015:+00071:+00023:000782.6889:01354
01355:-00017:+00060:-00009:000782.6889:01355
01356:-00018:+00051:-00017:000782.6889:01356
01357:-00039:+00045:+00013:000782.6889:01357
01358:-00038:+00026:+00001:000782.6889:01358
01359:-00042:+00038:-00019:000782.6889:01359
01360:-00031:+00012:+00000:000782.6889:01360
01361:-00033:+00000:-00017:000782.6889:01361
01362:-00049:+00008:-00020:000782.6889:01362
01363:-00047:-00008:-00021:000782.6889:01363
01364:-00071:-00033:+00004:000782.6889:01364
01365:-00064:-00037:-00015:000782.6889:01365
01366:-00068:-00045:+00024:000782.6889:01366
01367:-00072:-00049:+00024:000782.6889:01367
01368:-00078:-00046:+00024:000782.6889:01368
01369:-00083:-00026:+00040:000784.5479:01369
01370:-00063:-00010:+00027:000784.5479:01370
01371:-00060:-00021:+00022:000784.5479:01371
01372:-00058:+00005:-00015:000784.5479:01372
01373:-00030:+00010:+00002:000784.5479:01373
01374:-00004:+00021:+00031:000784.5479:01374
01375:+00000:-00002:+00050:000784.5479:01375
01376:-00011:+00015:+00036:000784.5479:01376
01377:-00026:+00022:+00025:000784.5479:01377
01378:-00038:-00002:+00012:000784.5479:01378
01379:-00054:+00008:+00116:000784.5479:01379
01380:-00037:+00013:+00030:000784.5479:01380
01381:-00070:+00016:+00005:000784.5479:01381
01382:-00075:-00001:-00032:000784.5479:01382
01383:-00102:-00001:+00071:000784.5479:01383
01384:-00064:+00020:+00057:000784.5479:01384
01385:-00058:+00034:+00070:000784.5479:01385
01386:-00028:+00053:+00045:000784.5479:01386
01387:-00044:+00050:-00034:000784.5479:01387
01388:-00015:+00031:+00036:000784.5479:01388
01389:-00023:+00055:+00049:000784.5479:01389
01390:-00086:+00027:+00069:000784.5479:01390
01391:+00014:+00039:+00092:000784.5479:01391
01392:-00030:-00005:+00132:000784.5479:01392
01393:-00055:+00032:+00003:000829.0170:01393
01394:-00076:+00008:+00032:000829.0170:01394
01395:-00053:+00038:-00043:000829.0170:01395
01396:-00059:+00031:+00039:000829.0170:01396
01397:-00046:+00035:-00025:000829.0170:01397
01398:+00017:+00041:+00016:000829.0170:01398
01399:-00017:+00013:+00035:000829.0170:01399
01400:-00015:+00036:+00013:000829.0170:01400
01401:-00002:-00006:+00059:000829.0170:01401
01402:-00010:+00023:+00017:000829.0170:01402
01403:-00025:-00021:+00028:000829.0170:01403
01404:-00010:-00010:+00031:000829.0170:01404
01405:+00008:-00036:+00017:000829.0170:01405
01406:-00011:-00045:+00037:000829.0170:01406
01407:-00010:-00045:-00007:000829.0170:01407
01408:-00014:-00050:-00029:000829.0170:01408
01409:-00016:-00053:-00032:000829.0170:01409
01410:-00040:-00061:+00035:000829.0170:01410
01411:-00020:-00066:+00052:000829.0170:01411
01412:-00017:-00050:+00031:000829.0170:01412
01413:-00030:-00047:+00029:000829.0170:01413
01414:-00006:-00012:-00031:000829.0170:01414
01415:-00010:-00017:-00037:000829.0170:01415
01416:-00029:+00004:-00044:000878.1613:01416
01417:-00010:-00003:-00031:000878.1613:01417
01418:-00005:+00020:-00047:000878.1613:01418
01419:-00004:+00022:-00034:000878.1613:01419
01420:-00011:+00039:-00020:000878.1613:01420
01421:+00011:+00029:-00061:000878.1613:01421
01422:+00014:+00052:-00042:000878.1613:01422
01423:+00016:+00064:-00005:000878.1613:01423
01424:+00046:+00081:-00011:000878.1613:01424
01425:+00042:+00070:-00051:000878.1613:01425
01426:+00046:+00074:-00059:000878.1613:01426
01427:+00061:+00096:-00037:000878.1613:01427
01428:+00060:+00101:-00075:000878.1613:01428
01429:+00056:+00096:-00011:000878.1613:01429
01430:+00073:+00074:-00011:000878.1613:01430
01431:+00062:+00076:-00034:000878.1613:01431
01432:+00036:+00080:-00040:000878.1613:01432
01433:+00021:+00059:-00022:000878.1613:01433
01434:+00027:+00068:-00047:000878.1613:01434
01435:+00013:+00043:-00024:000878.1613:01435
01436:+00010:+00049:-00017:000878.1613:01436
01437:-00005:+00036:-00020:000940.8948:01437
01438:-00028:+00023:-00020:000940.8948:01438
01439:-00021:+00009:-00039:000940.8948:01439
01440:-00039:+00020:-00059:000940.8948:01440
01441:-00055:-00005:-00025:000940.8948:01441
01442:-00037:-00008:-00003:000940.8948:01442
01443:-00032:-00022:-00017:000940.8948:01443
01444:-00055:-00020:+00005:000940.8948:01444
01445:-00035:-00019:-00027:000940.8948:01445
01446:-00030:+00006:-00023:000940.8948:01446
01447:-00018:+00003:-00029:000940.8948:01447
01448:-00030:-00016:+00011:000940.8948:01448
01449:-00013:+00002:+00023:000940.8948:01449
01450:-00013:-00015:-00004:000940.8948:01450
01451:-00009:-00010:-00018:000940.8948:01451
01452:+00000:+00003:-00029:000940.8948:01452
01453:+00001:-00017:-00030:000940.8948:01453
01454:-00011:-00015:-00027:000940.8948:01454
01455:+00006:-00015:-00006:000940.8948:01455
01456:+00005:-00002:-00030:000940.8948:01456
01457:+00002:+00000:-00013:000940.8948:01457
01458:+00025:+00022:+00007:000988.6505:01458
01459:+00024:+00020:-00010:000988.6505:01459
01460:+00003:+00014:-00045:000988.6505:01460
01461:+00015:+00018:-00009:000988.6505:01461
01462:+00025:+00036:-00008:000988.6505:01462
01463:+00013:+00013:-00017:000988.6505:01463
01464:+00010:+00010:-00013:000988.6505:01464
01465:-00006:+00033:+00019:000988.6505:01465
01466:-00018:+00013:-00005:000988.6505:01466
01467:-00041:+00034:+00003:000988.6505:01467
01468:-00034:+00015:-00017:000988.6505:01468
01469:-00046:-00002:-00018:000988.6505:01469
01470:-00050:-00002:-00009:000988.6505:01470
01471:-00068:-00006:-00016:000988.6505:01471
01472:-00074:+00007:-00046:000988.6505:01472
01473:-00086:+00002:-00050:000988.6505:01473
01474:-00060:-00006:-00034:000988.6505:01474
01475:-00033:+00018:-00016:000988.6505:01475
01476:-00043:-00004:-00008:000988.6505:01476
01477:-00026:-00002:-00029:001043.8054:01477
01478:-00009:+00009:-00006:001043.8054:01478
01479:-00013:+00011:-00019:001043.8054:01479
01480:-00014:+00024:-00018:001043.8054:01480
01481:+00011:+00038:-00012:001043.8054:01481
01482:-00014:+00020:-00033:001043.8054:01482
01483:-00001:+00021:-00016:001043.8054:01483
01484:-00026:+00024:+00028:001043.8054:01484
01485:-00030:-00005:+00008:001043.8054:01485
01486:-00055:+00005:+00009:001043.8054:01486
01487:-00041:+00014:+00006:001043.8054:01487
01488:-00032:+00035:-00006:001043.8054:01488
01489:-00044:+00025:-00025:001043.8054:01489
01490:-00039:+00028:+00020:001043.8054:01490
01491:-00011:+00051:+00025:001043.8054:01491
01492:-00003:+00042:-00012:001043.8054:01492
01493:-00009:+00060:-00005:001043.8054:01493
01494:+00002:+00068:+00008:001043.8054:01494
01495:+00004:+00066:+00026:001077.4920:01495
01496:+00002:+00056:+00006:001077.4920:01496
01497:+00005:+00056:-00017:001077.4920:01497
01498:+00006:+00056:-00016:001077.4920:01498
01499:+00004:+00065:+00004:001077.4920:01499
01500:+00014:+00045:-00016:001077.4920:01500
01501:-00010:+00054:+00022:001077.4920:01501
01502:-00001:+00050:+00034:001077.4920:01502
01503:-00029:+00031:+00016:001077.4920:01503
01504:-00016:+00052:+00003:001077.4920:01504
01505:-00034:+00027:+00017:001077.4920:01505
01506:-00034:+00026:+00037:001077.4920:01506
01507:-00060:+00015:+00039:001077.4920:01507
01508:-00057:+00001:+00015:001077.4920:01508
01509:-00060:+00018:+00009:001077.4920:01509
01510:-00030:+00023:+00023:001077.4920:01510
01511:-00035:+00000:+00010:001077.4920:01511
01512:-00024:+00000:+00030:001077.4920:01512
01513:-00006:-00006:+00058:001077.4920:01513
01514:+00013:-00005:+00071:001090.2302:01514
01515:+00009:+00008:+00034:001090.2302:01515
01516:+00018:+00019:+00037:001090.2302:01516
01517:+00006:+00021:+00022:001090.2302:01517
01518:+00020:+00000:+00023:001090.2302:01518
01519:+00041:+00023:+00013:001090.2302:01519
01520:+00044:+00014:+00015:001090.2302:01520
01521:+00031:+00011:+00034:001090.2302:01521
01522:+00040:+00015:+00030:001090.2302:01522
01523:+00029:+00038:+00049:001090.2302:01523
01524:+00013:+00037:+00033:001090.2302:01524
01525:+00002:+00039:+00035:001090.2302:01525
01526:-00007:+00013:+00042:001090.2302:01526
01527:-00011:+00012:+00030:001090.2302:01527
01528:-00023:+00015:+00031:001090.2302:01528
01529:-00030:+00038:+00022:001090.2302:01529
01530:-00045:+00011:+00011:001090.2302:01530
01531:-00016:+00033:+00010:001090.2302:01531
01532:-00043:+00020:+00016:001104.8115:01532
01533:-00016:-00006:+00011:001104.8115:01533
01534:-00019:-00006:+00025:001104.8115:01534
01535:-00001:+00003:+00014:001104.8115:01535
01536:-00010:-00016:+00020:001104.8115:01536
01537:+00012:-00007:+00019:001104.8115:01537
01538:+00005:-00017:+00022:001104.8115:01538
01539:+00007:-00011:+00035:001104.8115:01539
01540:+00026:-00010:-00004:001104.8115:01540
01541:+00018:-00011:+00007:001104.8115:01541
01542:+00020:-00019:-00013:001104.8115:01542
01543:+00027:-00010:-00011:001104.8115:01543
01544:+00023:-00020:-00012:001104.8115:01544
01545:+00041:-00021:+00022:001104.8115:01545
01546:+00022:-00020:-00001:001104.8115:01546
01547:+00021:-00005:-00017:001104.8115:01547
01548:+00008:-00016:+00007:001104.8115:01548
01549:+00008:+00006:+00002:001104.8115:01549
01550:+00012:-00015:-00029:001118.0979:01550
01551:+00012:+00001:-00025:001118.0979:01551
01552:+00000:-00002:-00047:001118.0979:01552
01553:+00003:+00007:+00001:001118.0979:01553
01554:-00008:-00001:-00061:001118.0979:01554
01555:-00001:+00012:-00033:001118.0979:01555
01556:-00032:+00006:-00049:001118.0979:01556
01557:-00023:+00017:-00007:001118.0979:01557
01558:-00027:+00021:-00022:001118.0979:01558
01559:-00020:+00013:-00019:001118.0979:01559
01560:-00025:-00004:-00003:001118.0979:01560
01561:+00013:+00034:-00003:001118.0979:01561
01562:-00002:+00017:-00029:001118.0979:01562
01563:+00011:+00036:-00034:001118.0979:01563
01564:+00003:+00022:-00042:001118.0979:01564
01565:+00007:+00032:-00049:001118.0979:01565
01566:+00003:+00012:-00064:001118.0979:01566
01567:+00014:+00012:-00035:001118.0979:01567
01568:+00030:+00013:-00047:001123.4531:01568
01569:+00013:+00010:-00040:001123.4531:01569
01570:+00027:+00014:-00044:001123.4531:01570
01571:-00010:+00012:-00026:001123.4531:01571
01572:+00010:-00003:-00049:001123.4531:01572
01573:-00009:+00021:-00031:001123.4531:01573
01574:+00001:+00020:-00031:001123.4531:01574
01575:-00024:-00003:-00046:001123.4531:01575
01576:-00018:-00002:-00041:001123.4531:01576
01577:-00016:+00019:-00024:001123.4531:01577
01578:-00016:-00008:-00028:001123.4531:01578
01579:-00027:+00005:-00025:001123.4531:01579
01580:-00019:-00009:-00002:001123.4531:01580
01581:-00028:+00008:-00018:001123.4531:01581
01582:-00021:-00018:-00013:001123.4531:01582
01583:-00004:-00009:-00044:001123.4531:01583
01584:-00026:-00021:-00043:001123.4531:01584
01585:-00005:-00031:-00058:001145.7673:01585
01586:-00018:-00011:-00027:001145.7673:01586
01587:-00028:-00014:-00019:001145.7673:01587
01588:-00027:-00015:-00034:001145.7673:01588
01589:-00020:+00002:-00031:001145.7673:01589
01590:-00016:+00017:-00016:001145.7673:01590
01591:-00045:+00004:+00006:001145.7673:01591
01592:-00028:-00002:+00010:001145.7673:01592
01593:-00040:-00005:-00005:001145.7673:01593
01594:-00029:+00033:-00023:001145.7673:01594
01595:-00020:+00014:-00031:001145.7673:01595
01596:-00005:+00048:-00011:001145.7673:01596
01597:-00018:+00030:-00018:001145.7673:01597
01598:-00027:+00041:-00029:001145.7673:01598
01599:-00027:+00045:-00014:001145.7673:01599
01600:-00020:+00040:+00003:001145.7673:01600
01601:-00026:+00064:+00007:001145.7673:01601
01602:-00038:+00067:+00002:001159.7268:01602
01603:-00021:+00045:-00029:001159.7268:01603
01604:-00030:+00065:-00025:001159.7268:01604
01605:-00031:+00055:-00049:001159.7268:01605
01606:-00045:+00066:-00047:001159.7268:01606
01607:-00035:+00051:+00006:001159.7268:01607
01608:-00031:+00054:+00024:001159.7268:01608
01609:-00045:+00030:+00038:001159.7268:01609
01610:-00054:+00015:+00008:001159.7268:01610
01611:-00034:+00010:+00006:001159.7268:01611
01612:-00034:+00006:+00053:001159.7268:01612
01613:-00042:-00022:+00013:001159.7268:01613
01614:-00034:-00036:+00003:001159.7268:01614
01615:-00030:-00032:+00008:001159.7268:01615
01616:-00019:-00042:+00004:001159.7268:01616
01617:-00025:-00051:-00035:001159.7268:01617
01618:-00001:-00064:+00007:001159.7268:01618
01619:+00005:-00060:+00031:001167.4183:01619
01620:+00015:-00078:+00066:001167.4183:01620
01621:+00056:-00043:+00071:001167.4183:01621
01622:+00056:-00061:+00049:001167.4183:01622
01623:+00048:-00067:+00036:001167.4183:01623
01624:+00048:-00052:+00035:001167.4183:01624
01625:+00047:-00038:+00024:001167.4183:01625
01626:+00044:-00048:+00010:001167.4183:01626
01627:+00039:-00024:+00024:001167.4183:01627
01628:+00043:-00009:+00011:001167.4183:01628
01629:+00018:-00017:+00042:001167.4183:01629
01630:+00008:+00004:+00048:001167.4183:01630
01631:+00020:+00022:+00083:001167.4183:01631
01632:+00006:+00039:-00001:001167.4183:01632
01633:+00025:+00027:+00001:001167.4183:01633
01634:+00028:+00068:+00049:001167.4183:01634
01635:+00007:+00061:+00029:001167.4183:01635
01636:-00012:+00059:+00026:001186.4830:01636
01637:+00013:+00085:+00042:001186.4830:01637
01638:+00009:+00075:+00024:001186.4830:01638
01639:-00007:+00082:+00018:001186.4830:01639
01640:-00014:+00079:+00054:001186.4830:01640
01641:+00009:+00060:+00031:001186.4830:01641
01642:-00013:+00078:+00017:001186.4830:01642
01643:-00012:+00064:+00022:001186.4830:01643
01644:+00002:+00065:+00021:001186.4830:01644
01645:+00039:+00052:-00049:001186.4830:01645
01646:+00046:+00044:+00121:001186.4830:01646
01647:+00075:+00024:+00205:001186.4830:01647
01648:+00027:-00005:-00019:001186.4830:01648
01649:+00029:-00004:-00012:001186.4830:01649
01650:+00082:+00000:+00067:001186.4830:01650
01651:+00036:-00037:+00050:001186.4830:01651
01652:+00044:-00025:+00036:001186.4830:01652
01653:+00046:-00027:+00115:001188.4256:01653
01654:+00023:-00044:+00045:001188.4256:01654
01655:-00008:-00054:+00022:001188.4256:01655
01656:-00013:-00059:+00019:001188.4256:01656
01657:-00006:-00069:+00055:001188.4256:01657
01658:-00025:-00069:+00053:001188.4256:01658
01659:-00006:-00098:+00014:001188.4256:01659
01660:-00011:-00085:+00055:001188.4256:01660
01661:-00013:-00090:+00049:001188.4256:01661
01662:-00023:-00113:+00043:001188.4256:01662
01663:-00023:-00101:+00057:001188.4256:01663
01664:-00024:-00108:+00039:001188.4256:01664
01665:-00029:-00106:+00054:001188.4256:01665
01666:-00023:-00109:+00025:001188.4256:01666
01667:-00010:-00075:+00013:001188.4256:01667
01668:+00011:-00073:+00013:001188.4256:01668
01669:+00005:-00076:+00007:001188.4256:01669
01670:+00018:-00039:+00016:001156.6230:01670
01671:+00043:-00044:+00050:001156.6230:01671
01672:+00037:-00026:+00040:001156.6230:01672
01673:+00033:-00010:+00069:001156.6230:01673
01674:+00056:-00008:+00082:001156.6230:01674
01675:+00044:+00003:+00015:001156.6230:01675
01676:+00044:+00022:+00023:001156.6230:01676
01677:+00039:+00012:+00021:001156.6230:01677
01678:+00035:+00029:+00021:001156.6230:01678
01679:+00035:+00039:+00020:001156.6230:01679
01680:+00059:+00063:+00066:001156.6230:01680
01681:+00056:+00044:+00008:001156.6230:01681
01682:+00061:+00069:-00001:001156.6230:01682
01683:+00076:+00079:+00039:001156.6230:01683
01684:+00061:+00060:+00041:001156.6230:01684
01685:+00053:+00060:-00002:001156.6230:01685
01686:+00047:+00082:-00063:001156.6230:01686
01687:+00050:+00077:-00027:001156.6230:01687
01688:+00085:+00081:+00010:001123.3812:01688
01689:+00079:+00082:+00007:001123.3812:01689
01690:+00083:+00078:-00003:001123.3812:01690
01691:+00109:+00059:-00009:001123.3812:01691
01692:+00119:+00054:+00021:001123.3812:01692
01693:+00114:+00051:+00021:001123.3812:01693
01694:+00101:+00032:+00001:001123.3812:01694
01695:+00087:-00005:+00023:001123.3812:01695
01696:+00077:-00006:+00020:001123.3812:01696
01697:+00033:-00023:-00010:001123.3812:01697
01698:+00022:-00042:-00033:001123.3812:01698
01699:+00031:-00076:-00044:001123.3812:01699
01700:+00002:-00082:-00065:001123.3812:01700
01701:+00016:-00086:-00090:001123.3812:01701
01702:+00010:-00087:-00042:001123.3812:01702
01703:-00004:-00100:-00024:001123.3812:01703
01704:-00010:-00109:-00052:001123.3812:01704
01705:+00014:-00086:-00059:001123.3812:01705
01706:+00013:-00094:-00055:001123.3812:01706
01707:+00014:-00090:-00043:001123.3812:01707
01708:+00031:-00058:-00033:001013.5615:01708
01709:+00045:-00076:-00038:001013.5615:01709
01710:+00022:-00052:-00049:001013.5615:01710
01711:+00039:-00037:-00057:001013.5615:01711
01712:+00032:-00010:-00081:001013.5615:01712
01713:+00031:-00015:-00094:001013.5615:01713
01714:+00040:+00000:-00067:001013.5615:01714
01715:+00039:+00021:-00069:001013.5615:01715
01716:+00031:+00015:-00069:001013.5615:01716
01717:+00027:+00022:-00058:001013.5615:01717
01718:+00002:+00026:-00060:001013.5615:01718
01719:-00001:+00036:-00030:001013.5615:01719
01720:-00006:+00024:-00046:001013.5615:01720
01721:-00037:+00033:-00042:001013.5615:01721
01722:-00049:+00039:-00052:001013.5615:01722
01723:-00075:+00032:-00064:001013.5615:01723
01724:-00085:+00035:-00050:001013.5615:01724
01725:-00077:+00014:-00018:001013.5615:01725
01726:-00104:+00009:-00019:001013.5615:01726
01727:-00097:+00020:-00019:001013.5615:01727
01728:-00093:+00014:-00035:001013.5615:01728
01729:-00096:+00023:+00006:001013.5615:01729
01730:-00108:-00001:-00007:001013.5615:01730
01731:-00134:+00003:+00009:001013.5615:01731
01732:-00097:+00017:+00010:000830.6712:01732
01733:-00120:+00006:+00026:000830.6712:01733
01734:-00095:+00005:+00002:000830.6712:01734
01735:-00114:+00002:+00043:000830.6712:01735
01736:-00094:-00013:+00037:000830.6712:01736
01737:-00102:-00020:+00005:000830.6712:01737
01738:-00078:-00036:+00012:000830.6712:01738
01739:-00077:-00014:+00016:000830.6712:01739
01740:-00089:-00027:+00001:000830.6712:01740
01741:-00065:-00049:+00053:000830.6712:01741
01742:-00050:-00050:+00051:000830.6712:01742
01743:-00068:-00040:+00027:000830.6712:01743
01744:-00046:-00042:+00052:000830.6712:01744
01745:-00032:-00051:+00054:000830.6712:01745
01746:-00045:-00067:+00024:000830.6712:01746
01747:-00036:-00057:+00018:000830.6712:01747
01748:-00003:-00060:+00049:000830.6712:01748
01749:-00015:-00058:+00028:000830.6712:01749
01750:-00029:-00057:+00036:000830.6712:01750
01751:-00015:-00051:+00043:000830.6712:01751
01752:-00028:-00023:+00025:000830.6712:01752
01753:-00030:-00014:-00015:000830.6712:01753
01754:-00011:-00001:+00016:000830.6712:01754
01755:-00012:+00018:+00038:000830.6712:01755
01756:-00028:+00020:+00038:000830.6712:01756
01757:-00017:+00020:+00041:000830.6712:01757
01758:-00034:+00012:+00016:000830.6712:01758
01759:-00063:+00022:+00004:000830.6712:01759
01760:-00099:+00009:+00009:000729.1072:01760
01761:-00101:+00013:+00021:000729.1072:01761
01762:-00117:+00020:+00017:000729.1072:01762
01763:-00111:-00016:+00002:000729.1072:01763
01764:-00112:+00017:+00017:000729.1072:01764
01765:-00129:-00008:+00019:000729.1072:01765
01766:-00125:-00021:+00006:000729.1072:01766
01767:-00103:-00014:-00001:000729.1072:01767
01768:-00081:-00010:+00029:000729.1072:01768
01769:-00064:-00035:+00014:000729.1072:01769
01770:-00053:-00018:+00028:000729.1072:01770
01771:-00028:+00006:+00023:000729.1072:01771
01772:-00011:+00008:-00005:000729.1072:01772
01773:+00008:-00001:+00027:000729.1072:01773
01774:+00026:-00003:+00032:000729.1072:01774
01775:+00013:-00001:+00032:000729.1072:01775
01776:+00006:+00014:+00043:000729.1072:01776
01777:+00001:+00034:+00036:000729.1072:01777
01778:-00024:+00033:+00022:000729.1072:01778
01779:-00032:+00009:+00022:000729.1072:01779
01780:-00032:+00022:+00002:000729.1072:01780
01781:-00075:+00021:+00034:000729.1072:01781
01782:-00068:+00012:+00044:000729.1072:01782
01783:-00080:+00024:+00051:000729.1072:01783
01784:-00103:+00055:+00045:000807.4254:01784
01785:-00092:+00043:+00060:000807.4254:01785
01786:-00093:+00065:+00063:000807.4254:01786
01787:-00092:+00066:+00038:000807.4254:01787
01788:-00094:+00080:+00052:000807.4254:01788
01789:-00090:+00081:+00041:000807.4254:01789
01790:-00070:+00098:+00056:000807.4254:01790
01791:-00047:+00094:+00022:000807.4254:01791
01792:-00031:+00097:+00014:000807.4254:01792
01793:-00055:+00108:-00038:000807.4254:01793
01794:-00049:+00097:-00089:000807.4254:01794
01795:+00022:+00059:+00158:000807.4254:01795
01796:-00046:+00040:+00048:000807.4254:01796
01797:+00035:+00053:+00049:000807.4254:01797
01798:-00169:-00046:-00023:000807.4254:01798
01799:-00073:+00012:+00041:000807.4254:01799
01800:-00173:-00047:-00036:000807.4254:01800
01801:-00026:+00045:-00029:000807.4254:01801
01802:-00100:-00038:-00004:000807.4254:01802
01803:+00054:+00067:-00015:000807.4254:01803
01804:-00063:-00028:+00022:000807.4254:01804
01805:+00008:+00015:+00028:000807.4254:01805
01806:-00003:-00026:+00003:000807.4254:01806
01807:+00026:-00004:+00003:000892.8383:01807
01808:+00010:-00042:+00022:000892.8383:01808
01809:+00042:-00023:+00045:000892.8383:01809
01810:+00006:-00053:-00020:000892.8383:01810
01811:+00007:-00041:+00020:000892.8383:01811
01812:+00025:-00059:-00048:000892.8383:01812
01813:-00010:-00080:+00007:000892.8383:01813
01814:-00011:-00073:+00011:000892.8383:01814
01815:-00026:-00082:+00034:000892.8383:01815
01816:-00010:-00082:-00032:000892.8383:01816
01817:+00024:-00041:-00005:000892.8383:01817
01818:+00016:-00061:-00021:000892.8383:01818
01819:+00025:-00024:-00030:000892.8383:01819
01820:+00039:-00046:-00034:000892.8383:01820
01821:+00046:-00012:+00010:000892.8383:01821
01822:+00042:-00035:-00021:000892.8383:01822
01823:+00023:-00008:+00020:000892.8383:01823
01824:+00032:-00018:+00001:000892.8383:01824
01825:+00029:-00001:-00042:000892.8383:01825
01826:+00019:+00019:-00061:000892.8383:01826
01827:+00041:+00028:-00022:000971.7527:01827
01828:+00045:+00043:-00032:000971.7527:01828
01829:+00031:+00063:-00028:000971.7527:01829
01830:+00031:+00058:+00006:000971.7527:01830
01831:+00031:+00094:-00063:000971.7527:01831
01832:+00016:+00077:-00060:000971.7527:01832
01833:+00012:+00096:-00029:000971.7527:01833
01834:+00011:+00100:-00051:000971.7527:01834
01835:-00004:+00112:-00051:000971.7527:01835
01836:-00013:+00091:-00008:000971.7527:01836
01837:-00007:+00114:-00021:000971.7527:01837
01838:+00000:+00093:-00061:000971.7527:01838
01839:-00003:+00099:-00063:000971.7527:01839
01840:-00004:+00078:-00036:000971.7527:01840
01841:-00001:+00075:-00089:000971.7527:01841
01842:-00005:+00062:-00046:000971.7527:01842
01843:+00010:+00057:-00030:000971.7527:01843
01844:+00000:+00066:-00009:000971.7527:01844
01845:-00001:+00045:-00037:000971.7527:01845
01846:-00014:+00040:-00020:001036.3049:01846
01847:-00029:+00029:-00052:001036.3049:01847
01848:-00039:+00025:-00057:001036.3049:01848
01849:-00026:+00013:-00058:001036.3049:01849
01850:-00005:+00019:-00048:001036.3049:01850
01851:-00010:+00008:-00047:001036.3049:01851
01852:+00001:-00002:-00003:001036.3049:01852
01853:+00027:+00008:+00001:001036.3049:01853
01854:+00007:-00020:-00030:001036.3049:01854
01855:+00026:-00008:-00027:001036.3049:01855
01856:+00029:-00007:-00029:001036.3049:01856
01857:+00030:-00035:+00009:001036.3049:01857
01858:+00012:-00051:+00003:001036.3049:01858
01859:+00027:-00048:+00000:001036.3049:01859
01860:-00010:-00049:-00040:001036.3049:01860
01861:-00011:-00047:-00049:001036.3049:01861
01862:-00010:-00040:-00011:001036.3049:01862
01863:+00002:-00029:+00043:001036.3049:01863
01864:+00004:-00041:+00036:001036.3049:01864
01865:+00007:-00048:-00031:001080.8011:01865
01866:+00018:-00010:+00004:001080.8011:01866
01867:+00020:-00037:+00003:001080.8011:01867
01868:+00015:-00009:-00007:001080.8011:01868
01869:+00001:-00030:+00049:001080.8011:01869
01870:+00001:-00012:+00017:001080.8011:01870
01871:-00022:+00001:+00003:001080.8011:01871
01872:-00043:+00005:-00045:001080.8011:01872
01873:-00054:-00003:+00005:001080.8011:01873
01874:-00034:+00017:+00020:001080.8011:01874
01875:-00057:-00003:-00001:001080.8011:01875
01876:-00044:+00013:-00009:001080.8011:01876
01877:-00035:+00001:+00020:001080.8011:01877
01878:-00043:-00002:+00000:001080.8011:01878
01879:-00033:+00019:+00042:001080.8011:01879
01880:-00037:+00018:+00010:001080.8011:01880
01881:-00030:+00033:-00016:001080.8011:01881
01882:-00022:-00001:-00021:001080.8011:01882
01883:-00040:+00022:-00034:001116.4659:01883
01884:-00034:-00006:-00011:001116.4659:01884
01885:-00041:+00009:+00006:001116.4659:01885
01886:-00031:+00022:-00017:001116.4659:01886
01887:-00044:+00054:-00025:001116.4659:01887
01888:-00033:+00054:+00006:001116.4659:01888
01889:-00048:+00046:+00019:001116.4659:01889
01890:-00057:+00047:+00041:001116.4659:01890
01891:-00044:+00064:+00012:001116.4659:01891
01892:-00036:+00077:+00014:001116.4659:01892
01893:-00031:+00074:+00022:001116.4659:01893
01894:-00032:+00099:+00010:001116.4659:01894
01895:-00036:+00099:-00013:001116.4659:01895
01896:-00074:+00072:+00009:001116.4659:01896
01897:-00067:+00079:-00019:001116.4659:01897
01898:-00085:+00081:+00015:001116.4659:01898
01899:-00084:+00040:+00007:001116.4659:01899
01900:-00068:+00054:-00015:001116.4659:01900
01901:-00050:+00051:+00023:001125.1407:01901
01902:-00057:+00027:+00037:001125.1407:01902
01903:-00034:+00049:+00013:001125.1407:01903
01904:-00025:+00037:+00037:001125.1407:01904
01905:-00018:+00038:+00018:001125.1407:01905
01906:-00040:+00013:+00002:001125.1407:01906
01907:-00035:+00018:+00046:001125.1407:01907
01908:-00035:+00001:+00031:001125.1407:01908
01909:-00060:+00009:+00020:001125.1407:01909
01910:-00043:+00021:+00008:001125.1407:01910
01911:-00032:+00015:+00019:001125.1407:01911
01912:-00034:-00003:+00022:001125.1407:01912
01913:-00033:+00000:+00037:001125.1407:01913
01914:-00031:-00004:+00056:001125.1407:01914
01915:-00048:+00005:+00055:001125.1407:01915
01916:-00054:-00006:+00032:001125.1407:01916
01917:-00033:+00020:+00020:001125.1407:01917
01918:-00032:+00005:+00011:001125.1407:01918
01919:-00041:+00017:+00023:001119.4195:01919
01920:-00025:+00011:+00049:001119.4195:01920
01921:-00025:+00017:+00039:001119.4195:01921
01922:-00024:+00033:+00017:001119.4195:01922
01923:-00012:+00013:+00017:001119.4195:01923
01924:+00013:+00014:+00015:001119.4195:01924
01925:+00004:+00037:+00001:001119.4195:01925
01926:+00025:+00027:+00030:001119.4195:01926
01927:+00025:+00015:+00018:001119.4195:01927
01928:+00029:+00027:+00012:001119.4195:01928
01929:+00019:+00016:+00014:001119.4195:01929
01930:+00015:+00037:+00022:001119.4195:01930
01931:-00010:-00004:+00011:001119.4195:01931
01932:-00003:+00010:+00017:001119.4195:01932
01933:-00016:+00008:+00028:001119.4195:01933
01934:-00016:+00005:+00000:001119.4195:01934
01935:-00018:-00006:+00016:001119.4195:01935
01936:-00041:-00015:+00021:001129.3872:01936
01937:-00022:-00017:+00009:001129.3872:01937
01938:-00019:-00008:+00007:001129.3872:01938
01939:-00027:-00015:+00006:001129.3872:01939
01940:-00025:-00011:-00017:001129.3872:01940
01941:-00016:-00019:+00001:001129.3872:01941
01942:-00004:+00002:+00037:001129.3872:01942
01943:-00023:-00008:+00018:001129.3872:01943
01944:-00006:-00016:+00009:001129.3872:01944
01945:-00009:+00007:+00005:001129.3872:01945
01946:-00008:-00016:+00006:001129.3872:01946
01947:-00012:+00007:+00006:001129.3872:01947
01948:+00003:+00004:-00007:001129.3872:01948
01949:-00011:+00006:-00007:001129.3872:01949
01950:+00013:+00006:-00009:001129.3872:01950
01951:+00012:+00020:-00013:001129.3872:01951
01952:+00009:+00017:-00013:001129.3872:01952
01953:-00003:+00019:+00005:001129.3872:01953
01954:-00010:-00002:-00006:001140.5750:01954
01955:-00026:+00013:-00041:001140.5750:01955
01956:-00028:+00022:-00038:001140.5750:01956
01957:-00024:+00037:-00056:001140.5750:01957
01958:-00028:+00035:-00007:001140.5750:01958
01959:-00025:+00028:-00020:001140.5750:01959
01960:-00015:+00039:+00004:001140.5750:01960
01961:-00002:+00052:-00016:001140.5750:01961
01962:-00029:+00046:-00030:001140.5750:01962
01963:-00006:+00052:-00004:001140.5750:01963
01964:-00002:+00053:+00008:001140.5750:01964
01965:-00016:+00037:-00016:001140.5750:01965
01966:-00018:+00053:-00050:001140.5750:01966
01967:-00001:+00030:-00108:001140.5750:01967
01968:-00043:+00035:-00046:001140.5750:01968
01969:-00010:+00030:-00094:001140.5750:01969
01970:-00017:+00016:-00058:001140.5750:01970
01971:+00022:+00025:-00043:001143.9638:01971
01972:-00054:+00011:-00027:001143.9638:01972
01973:+00024:+00026:-00029:001143.9638:01973
01974:-00017:+00002:-00007:001143.9638:01974
01975:-00002:-00001:-00018:001143.9638:01975
01976:-00035:-00034:-00004:001143.9638:01976
01977:-00021:-00036:-00021:001143.9638:01977
01978:-00033:-00046:-00063:001143.9638:01978
01979:-00040:-00025:-00040:001143.9638:01979
01980:-00044:-00060:-00029:001143.9638:01980
01981:-00017:-00029:-00025:001143.9638:01981
01982:-00029:-00064:-00025:001143.9638:01982
01983:-00005:-00047:-00040:001143.9638:01983
01984:-00026:-00044:-00010:001143.9638:01984
01985:-00001:-00024:-00002:001143.9638:01985
01986:-00006:-00028:-00014:001143.9638:01986
01987:+00008:-00011:-00059:001143.9638:01987
01988:-00002:-00003:-00063:001143.9638:01988
01989:-00012:-00005:-00066:001163.6021:01989
01990:-00006:+00000:-00021:001163.6021:01990
01991:-00003:-00007:+00010:001163.6021:01991
01992:-00022:+00015:+00003:001163.6021:01992
01993:-00029:+00020:-00028:001163.6021:01993
01994:-00028:+00033:-00006:001163.6021:01994
01995:-00040:+00013:+00020:001163.6021:01995
01996:-00031:+00013:-00017:001163.6021:01996
01997:-00035:+00039:-00051:001163.6021:01997
01998:-00036:+00041:-00050:001163.6021:01998
01999:-00045:+00052:-00040:001163.6021:01999
02000:-00059:+00040:-00038:001163.6021:02000
02001:-00035:+00063:+00036:001163.6021:02001
02002:-00054:+00057:-00003:001163.6021:02002
02003:-00055:+00055:+00010:001163.6021:02003
02004:-00044:+00066:+00024:001163.6021:02004
02005:-00033:+00052:+00045:001163.6021:02005
02006:-00032:+00037:+00070:001170.5596:02006
02007:-00043:+00012:+00031:001170.5596:02007
02008:-00019:+00023:+00013:001170.5596:02008
02009:-00033:-00005:-00019:001170.5596:02009
02010:-00033:-00019:+00002:001170.5596:02010
02011:-00039:-00036:+00028:001170.5596:02011
02012:-00038:-00040:+00042:001170.5596:02012
02013:-00017:-00041:+00042:001170.5596:02013
02014:-00023:-00062:+00068:001170.5596:02014
02015:-00027:-00061:+00056:001170.5596:02015
02016:-00003:-00061:+00060:001170.5596:02016
02017:-00014:-00054:+00067:001170.5596:02017
02018:-00013:-00064:+00054:001170.5596:02018
02019:+00040:-00038:+00055:001170.5596:02019
02020:+00070:-00047:+00067:001170.5596:02020
02021:+00079:-00026:+00051:001170.5596:02021
02022:+00092:-00047:+00094:001170.5596:02022
02023:+00083:-00049:+00049:001175.0826:02023
02024:+00070:-00028:+00035:001175.0826:02024
02025:+00038:-00035:+00000:001175.0826:02025
02026:+00035:-00010:+00044:001175.0826:02026
02027:+00031:-00018:+00050:001175.0826:02027
02028:+00009:+00022:+00050:001175.0826:02028
02029:-00027:+00011:+00017:001175.0826:02029
02030:-00023:+00039:+00034:001175.0826:02030
02031:-00031:+00015:+00015:001175.0826:02031
02032:-00016:+00048:+00027:001175.0826:02032
02033:-00040:+00029:+00056:001175.0826:02033
02034:-00028:+00042:+00033:001175.0826:02034
02035:-00020:+00048:+00039:001175.0826:02035
02036:-00020:+00027:+00014:001175.0826:02036
02037:-00033:+00024:+00002:001175.0826:02037
02038:-00040:+00026:-00013:001175.0826:02038
02039:-00013:+00030:+00007:001175.0826:02039
02040:-00010:+00025:+00021:001186.4946:02040
02041:+00022:+00031:+00015:001186.4946:02041
02042:+00058:+00034:-00027:001186.4946:02042
02043:+00073:+00016:+00080:001186.4946:02043
02044:+00104:+00020:+00136:001186.4946:02044
02045:+00049:-00008:-00008:001186.4946:02045
02046:+00046:-00022:-00105:001186.4946:02046
02047:+00090:-00018:+00077:001186.4946:02047
02048:+00068:-00053:+00069:001186.4946:02048
02049:-00001:-00039:+00027:001186.4946:02049
02050:+00001:-00065:+00027:001186.4946:02050
02051:+00030:-00051:+00062:001186.4946:02051
02052:-00023:-00055:+00040:001186.4946:02052
02053:-00058:-00041:-00035:001186.4946:02053
02054:-00053:-00053:+00001:001186.4946:02054
02055:-00030:-00076:+00018:001186.4946:02055
02056:-00048:-00090:+00035:001186.4946:02056
02057:-00049:-00092:+00064:001159.6921:02057
02058:-00050:-00110:+00092:001159.6921:02058
02059:-00050:-00092:+00033:001159.6921:02059
02060:-00050:-00108:+00000:001159.6921:02060
02061:-00043:-00097:+00012:001159.6921:02061
02062:-00029:-00091:+00021:001159.6921:02062
02063:-00012:-00057:+00032:001159.6921:02063
02064:+00045:-00076:+00047:001159.6921:02064
02065:+00048:-00050:+00047:001159.6921:02065
02066:+00075:-00027:+00041:001159.6921:02066
02067:+00088:-00008:+00089:001159.6921:02067
02068:+00081:+00007:+00098:001159.6921:02068
02069:+00093:+00009:+00046:001159.6921:02069
02070:+00085:+00013:+00013:001159.6921:02070
02071:+00107:+00030:+00020:001159.6921:02071
02072:+00092:+00026:+00000:001159.6921:02072
02073:+00089:+00050:+00005:001159.6921:02073
02074:+00069:+00066:+00026:001128.4866:02074
02075:+00086:+00078:+00036:001128.4866:02075
02076:+00071:+00083:+00001:001128.4866:02076
02077:+00034:+00058:+00021:001128.4866:02077
02078:+00044:+00058:+00001:001128.4866:02078
02079:+00021:+00064:-00003:001128.4866:02079
02080:+00028:+00067:+00005:001128.4866:02080
02081:+00021:+00062:-00013:001128.4866:02081
02082:+00014:+00043:-00008:001128.4866:02082
02083:-00008:+00025:-00021:001128.4866:02083
02084:-00014:+00049:-00047:001128.4866:02084
02085:-00006:+00014:-00065:001128.4866:02085
02086:-00025:-00005:-00064:001128.4866:02086
02087:+00009:+00003:-00045:001128.4866:02087
02088:+00007:-00011:-00052:001128.4866:02088
02089:+00014:-00037:-00065:001128.4866:02089
02090:+00020:-00027:-00036:001128.4866:02090
02091:+00044:-00065:-00030:001128.4866:02091
02092:+00043:-00055:-00049:001128.4866:02092
02093:+00040:-00057:-00044:001128.4866:02093
02094:+00030:-00065:-00055:001027.7235:02094
02095:+00003:-00067:-00039:001027.7235:02095
02096:+00023:-00046:-00032:001027.7235:02096
02097:+00045:-00037:-00029:001027.7235:02097
02098:+00033:-00037:-00042:001027.7235:02098
02099:+00032:-00008:-00112:001027.7235:02099
02100:+00037:-00018:-00103:001027.7235:02100
02101:+00046:+00006:-00088:001027.7235:02101
02102:+00005:-00003:-00082:001027.7235:02102
02103:+00003:+00017:-00091:001027.7235:02103
02104:-00001:-00006:-00045:001027.7235:02104
02105:-00004:+00011:-00041:001027.7235:02105
02106:-00007:+00014:-00050:001027.7235:02106
02107:+00000:+00022:-00023:001027.7235:02107
02108:-00027:+00020:+00005:001027.7235:02108
02109:-00016:+00020:+00010:001027.7235:02109
02110:-00029:-00005:-00016:001027.7235:02110
02111:-00030:-00005:-00065:001027.7235:02111
02112:-00038:+00000:-00089:001027.7235:02112
02113:-00013:-00007:+00009:001027.7235:02113
02114:-00006:-00014:-00005:001027.7235:02114
02115:-00017:-00018:+00010:001027.7235:02115
02116:-00013:-00046:-00045:001027.7235:02116
02117:-00002:-00027:-00028:000876.0906:02117
02118:-00023:-00024:-00003:000876.0906:02118
02119:+00009:-00047:+00053:000876.0906:02119
02120:-00007:-00033:+00051:000876.0906:02120
02121:-00027:-00033:+00040:000876.0906:02121
02122:-00006:-00036:+00034:000876.0906:02122
02123:-00021:-00024:+00024:000876.0906:02123
02124:-00054:-00033:+00035:000876.0906:02124
02125:-00057:-00048:+00001:000876.0906:02125
02126:-00061:-00033:-00007:000876.0906:02126
02127:-00081:-00024:-00004:000876.0906:02127
02128:-00079:-00023:+00005:000876.0906:02128
02129:-00117:-00044:+00001:000876.0906:02129
02130:-00096:-00049:+00035:000876.0906:02130
02131:-00108:-00044:+00017:000876.0906:02131
02132:-00131:-00051:+00070:000876.0906:02132
02133:-00113:-00044:+00055:000876.0906:02133
02134:-00131:-00041:+00055:000876.0906:02134
02135:-00113:-00039:+00056:000876.0906:02135
02136:-00120:-00049:+00018:000876.0906:02136
02137:-00104:-00024:+00002:000876.0906:02137
02138:-00088:-00023:+00014:000876.0906:02138
02139:-00068:-00004:+00029:000876.0906:02139
02140:-00056:+00017:+00010:000876.0906:02140
02141:-00041:+00017:+00003:000876.0906:02141
02142:-00008:+00048:-00011:000786.8259:02142
02143:-00002:+00048:-00011:000786.8259:02143
02144:+00001:+00042:+00020:000786.8259:02144
02145:+00008:+00065:+00043:000786.8259:02145
02146:+00026:+00065:+00041:000786.8259:02146
02147:+00001:+00046:+00016:000786.8259:02147
02148:-00006:+00063:+00001:000786.8259:02148
02149:-00021:+00068:+00022:000786.8259:02149
02150:-00046:+00030:+00035:000786.8259:02150
02151:-00050:+00028:+00018:000786.8259:02151
02152:-00072:+00025:+00019:000786.8259:02152
02153:-00087:+00034:-00012:000786.8259:02153
02154:-00082:+00018:+00008:000786.8259:02154
02155:-00102:+00000:-00013:000786.8259:02155
02156:-00094:+00008:-00003:000786.8259:02156
02157:-00101:+00004:+00002:000786.8259:02157
02158:-00083:-00016:+00037:000786.8259:02158
02159:-00083:-00037:+00020:000786.8259:02159
02160:-00071:-00035:+00020:000786.8259:02160
02161:-00055:-00022:+00000:000786.8259:02161
02162:-00058:-00023:+00011:000786.8259:02162
02163:-00020:-00028:+00037:000786.8259:02163
02164:-00006:-00037:+00038:000786.8259:02164
02165:-00005:-00028:+00032:000786.8259:02165
02166:-00001:-00034:+00033:000786.8259:02166
02167:-00015:-00023:+00050:000822.2949:02167
02168:-00014:-00022:+00050:000822.2949:02168
02169:+00000:-00014:+00054:000822.2949:02169
02170:+00000:+00006:+00002:000822.2949:02170
02171:-00027:-00019:+00025:000822.2949:02171
02172:-00026:+00008:+00031:000822.2949:02172
02173:-00042:-00019:+00092:000822.2949:02173
02174:-00031:+00004:+00079:000822.2949:02174
02175:-00050:-00015:+00011:000822.2949:02175
02176:-00061:+00006:-00003:000822.2949:02176
02177:-00065:-00006:+00023:000822.2949:02177
02178:-00099:+00017:+00048:000822.2949:02178
02179:-00102:+00015:+00081:000822.2949:02179
02180:-00103:+00033:+00057:000822.2949:02180
02181:-00121:+00010:+00017:000822.2949:02181
02182:-00079:+00025:+00015:000822.2949:02182
02183:-00089:+00029:+00016:000822.2949:02183
02184:-00065:+00031:-00005:000822.2949:02184
02185:-00055:+00064:+00009:000822.2949:02185
02186:-00022:+00084:-00046:000822.2949:02186
02187:-00073:+00046:+00066:000822.2949:02187
02188:+00000:+00072:+00004:000822.2949:02188
02189:+00041:+00061:+00040:000882.8853:02189
02190:-00053:+00033:-00035:000882.8853:02190
02191:-00033:+00047:-00032:000882.8853:02191
02192:-00092:-00007:+00040:000882.8853:02192
02193:-00013:+00044:-00002:000882.8853:02193
02194:-00053:+00009:+00041:000882.8853:02194
02195:+00003:+00045:-00006:000882.8853:02195
02196:-00026:+00025:+00015:000882.8853:02196
02197:+00040:+00026:+00006:000882.8853:02197
02198:+00028:+00032:-00016:000882.8853:02198
02199:+00024:+00015:-00011:000882.8853:02199
02200:+00031:-00001:+00001:000882.8853:02200
02201:+00041:+00006:+00063:000882.8853:02201
02202:+00057:-00010:+00023:000882.8853:02202
02203:+00042:-00036:-00007:000882.8853:02203
02204:+00055:-00009:-00030:000882.8853:02204
02205:+00020:-00048:-00008:000882.8853:02205
02206:+00027:-00043:-00038:000882.8853:02206
02207:+00012:-00060:+00019:000882.8853:02207
02208:-00010:-00081:+00036:000882.8853:02208
02209:-00018:-00060:-00014:000882.8853:02209
02210:-00019:-00082:-00050:000882.8853:02210
02211:-00023:-00038:-00043:000921.0466:02211
02212:-00012:-00043:-00055:000921.0466:02212
02213:+00008:-00026:-00006:000921.0466:02213
02214:+00015:-00022:+00022:000921.0466:02214
02215:-00009:-00035:+00007:000921.0466:02215
02216:-00004:-00018:-00038:000921.0466:02216
02217:+00004:-00002:-00027:000921.0466:02217
02218:+00013:+00014:-00038:000921.0466:02218
02219:-00012:+00024:-00044:000921.0466:02219
02220:+00009:+00041:-00017:000921.0466:02220
02221:+00003:+00061:-00027:000921.0466:02221
02222:-00012:+00058:-00059:000921.0466:02222
02223:+00006:+00071:-00078:000921.0466:02223
02224:+00003:+00085:-00040:000921.0466:02224
02225:+00007:+00085:-00053:000921.0466:02225
02226:+00007:+00082:-00029:000921.0466:02226
02227:+00028:+00060:-00021:000921.0466:02227
02228:-00007:+00055:-00028:000921.0466:02228
02229:+00028:+00060:-00028:000921.0466:02229
02230:+00026:+00057:-00040:000921.0466:02230
02231:+00027:+00055:-00038:000977.7427:02231
02232:+00024:+00055:-00025:000977.7427:02232
02233:+00024:+00069:-00029:000977.7427:02233
02234:-00015:+00041:-00010:000977.7427:02234
02235:-00002:+00040:-00036:000977.7427:02235
02236:-00012:+00041:-00025:000977.7427:02236
02237:-00028:+00039:+00004:000977.7427:02237
02238:-00027:+00039:-00014:000977.7427:02238
02239:-00029:+00033:+00007:000977.7427:02239
02240:-00018:+00019:-00045:000977.7427:02240
02241:-00043:+00023:-00028:000977.7427:02241
02242:-00025:-00004:-00013:000977.7427:02242
02243:-00017:-00003:+00025:000977.7427:02243
02244:-00015:+00003:-00018:000977.7427:02244
02245:-00029:-00003:-00014:000977.7427:02245
02246:-00022:-00006:-00026:000977.7427:02246
02247:-00040:+00021:-00050:000977.7427:02247
02248:-00026:-00004:-00017:000977.7427:02248
02249:-00026:-00002:+00007:000977.7427:02249
02250:-00020:-00005:+00008:000977.7427:02250
02251:-00027:-00006:-00016:001022.6732:02251
02252:-00025:-00003:+00001:001022.6732:02252
02253:-00013:-00002:-00007:001022.6732:02253
02254:+00001:+00005:+00019:001022.6732:02254
02255:+00011:+00017:-00005:001022.6732:02255
02256:-00011:-00005:+00004:001022.6732:02256
02257:+00009:-00002:+00003:001022.6732:02257
02258:+00024:+00021:+00037:001022.6732:02258
02259:+00018:+00032:+00016:001022.6732:02259
02260:+00027:+00024:+00005:001022.6732:02260
02261:+00005:+00018:+00012:001022.6732:02261
02262:-00007:-00002:-00018:001022.6732:02262
02263:-00001:+00008:+00007:001022.6732:02263
02264:-00031:+00003:-00007:001022.6732:02264
02265:-00056:-00012:-00019:001022.6732:02265
02266:-00062:-00031:-00034:001022.6732:02266
02267:-00064:-00024:-00013:001022.6732:02267
02268:-00085:-00033:+00006:001022.6732:02268
02269:-00089:-00049:+00038:001022.6732:02269
02270:-00063:-00033:+00039:001055.2911:02270
02271:-00068:-00032:+00014:001055.2911:02271
02272:-00048:-00031:+00002:001055.2911:02272
02273:-00052:-00018:-00004:001055.2911:02273
02274:-00036:-00018:-00007:001055.2911:02274
02275:-00055:-00002:-00036:001055.2911:02275
02276:-00031:+00021:-00032:001055.2911:02276
02277:-00022:+00011:-00011:001055.2911:02277
02278:-00029:+00052:-00035:001055.2911:02278
02279:-00007:+00066:+00009:001055.2911:02279
02280:-00003:+00062:+00025:001055.2911:02280
02281:-00015:+00100:+00003:001055.2911:02281
02282:-00016:+00089:+00001:001055.2911:02282
02283:-00032:+00104:+00019:001055.2911:02283
02284:-00057:+00104:+00037:001055.2911:02284
02285:-00050:+00114:+00008:001055.2911:02285
02286:-00052:+00128:+00025:001055.2911:02286
02287:-00050:+00126:-00004:001055.2911:02287
02288:-00053:+00104:+00000:001082.1099:02288
02289:-00042:+00103:-00004:001082.1099:02289
02290:-00044:+00112:-00005:001082.1099:02290
02291:-00027:+00097:-00007:001082.1099:02291
02292:-00005:+00076:-00013:001082.1099:02292
02293:-00023:+00079:-00014:001082.1099:02293
02294:-00029:+00064:-00017:001082.1099:02294
02295:-00025:+00028:-00003:001082.1099:02295
02296:-00025:+00039:+00023:001082.1099:02296
02297:-00042:+00023:+00029:001082.1099:02297
02298:-00034:+00019:+00013:001082.1099:02298
02299:-00050:-00018:+00051:001082.1099:02299
02300:-00074:-00014:+00004:001082.1099:02300
02301:-00067:-00036:+00025:001082.1099:02301
02302:-00066:-00037:+00017:001082.1099:02302
02303:-00089:-00035:+00009:001082.1099:02303
02304:-00050:-00030:+00008:001082.1099:02304
02305:-00059:-00037:+00037:001082.1099:02305
02306:-00035:-00026:+00018:001082.1099:02306
02307:-00033:-00009:+00011:001092.5930:02307
02308:-00001:-00007:+00042:001092.5930:02308
02309:-00012:-00021:+00014:001092.5930:02309
02310:+00001:-00021:+00002:001092.5930:02310
02311:+00042:+00004:+00033:001092.5930:02311
02312:+00058:-00004:+00028:001092.5930:02312
02313:+00036:+00000:+00022:001092.5930:02313
02314:+00049:+00013:+00016:001092.5930:02314
02315:+00061:+00014:+00017:001092.5930:02315
02316:+00033:+00038:+00017:001092.5930:02316
02317:+00037:+00014:+00039:001092.5930:02317
02318:+00029:+00033:+00046:001092.5930:02318
02319:+00007:+00037:+00012:001092.5930:02319
02320:+00011:+00037:+00023:001092.5930:02320
02321:-00008:+00029:+00001:001092.5930:02321
02322:-00024:+00035:+00011:001092.5930:02322
02323:-00026:+00028:+00023:001092.5930:02323
02324:-00039:+00051:+00052:001092.5930:02324
02325:-00017:+00030:+00011:001092.0756:02325
02326:-00038:+00053:+00020:001092.0756:02326
02327:-00036:+00036:+00012:001092.0756:02327
02328:-00036:+00034:+00023:001092.0756:02328
02329:-00058:+00014:-00020:001092.0756:02329
02330:-00021:+00031:-00017:001092.0756:02330
02331:-00040:+00037:-00016:001092.0756:02331
02332:-00030:+00037:-00013:001092.0756:02332
02333:-00006:+00022:+00035:001092.0756:02333
02334:-00009:+00036:+00022:001092.0756:02334
02335:-00010:+00005:+00007:001092.0756:02335
02336:+00003:+00023:-00031:001092.0756:02336
02337:+00028:-00004:+00006:001092.0756:02337
02338:+00020:+00003:-00014:001092.0756:02338
02339:+00022:+00008:+00015:001092.0756:02339
02340:+00041:-00006:+00005:001092.0756:02340
02341:+00021:-00006:-00045:001092.0756:02341
02342:+00018:+00009:-00052:001092.0756:02342
02343:+00039:+00021:-00045:001100.9114:02343
02344:+00019:+00006:-00016:001100.9114:02344
02345:+00028:+00008:-00012:001100.9114:02345
02346:+00027:+00008:-00003:001100.9114:02346
02347:+00016:+00018:-00009:001100.9114:02347
02348:+00010:+00008:-00044:001100.9114:02348
02349:+00000:-00004:-00019:001100.9114:02349
02350:-00024:-00004:+00005:001100.9114:02350
02351:-00012:+00017:-00043:001100.9114:02351
02352:-00042:+00004:-00017:001100.9114:02352
02353:+00018:+00018:-00011:001100.9114:02353
02354:-00029:-00006:-00062:001100.9114:02354
02355:+00004:-00004:-00054:001100.9114:02355
02356:-00036:-00020:-00024:001100.9114:02356
02357:+00026:+00000:-00041:001100.9114:02357
02358:-00016:-00010:-00046:001100.9114:02358
02359:+00006:+00011:-00050:001100.9114:02359
02360:-00022:+00004:+00009:001100.9114:02360
02361:+00014:+00022:-00022:001119.0722:02361
02362:-00006:-00005:+00003:001119.0722:02362
02363:-00012:-00002:-00078:001119.0722:02363
02364:-00017:+00004:-00024:001119.0722:02364
02365:-00026:+00004:-00035:001119.0722:02365
02366:-00028:-00021:-00024:001119.0722:02366
02367:-00014:+00008:-00042:001119.0722:02367
02368:+00009:-00002:-00041:001119.0722:02368
02369:+00003:-00003:-00045:001119.0722:02369
02370:-00012:-00006:-00050:001119.0722:02370
02371:+00009:+00008:+00002:001119.0722:02371
02372:+00009:+00021:-00009:001119.0722:02372
02373:+00010:+00019:-00011:001119.0722:02373
02374:+00010:+00000:-00028:001119.0722:02374
02375:+00010:-00001:-00018:001119.0722:02375
02376:-00004:-00004:-00049:001119.0722:02376
02377:-00024:+00019:-00024:001119.0722:02377
02378:-00025:+00008:+00007:001136.6779:02378
02379:-00043:+00007:-00016:001136.6779:02379
02380:-00031:+00008:-00035:001136.6779:02380
02381:-00057:-00007:-00005:001136.6779:02381
02382:-00055:+00008:-00009:001136.6779:02382
02383:-00069:-00015:+00004:001136.6779:02383
02384:-00059:-00004:-00029:001136.6779:02384
02385:-00050:+00008:-00014:001136.6779:02385
02386:-00032:-00002:-00033:001136.6779:02386
02387:-00055:+00019:-00015:001136.6779:02387
02388:-00017:+00009:+00003:001136.6779:02388
02389:-00034:+00022:+00011:001136.6779:02389
02390:-00039:+00032:+00001:001136.6779:02390
02391:-00019:+00039:+00035:001136.6779:02391
02392:-00018:+00036:+00000:001136.6779:02392
02393:-00021:+00024:-00006:001136.6779:02393
02394:-00028:+00029:-00014:001136.6779:02394
02395:-00027:+00054:-00008:001136.6779:02395
02396:-00029:+00052:-00004:001161.4637:02396
02397:-00023:+00055:-00016:001161.4637:02397
02398:-00029:+00046:-00001:001161.4637:02398
02399:-00020:+00044:-00013:001161.4637:02399
02400:-00027:+00040:+00034:001161.4637:02400
02401:-00028:+00053:+00053:001161.4637:02401
02402:-00022:+00032:+00066:001161.4637:02402
02403:-00021:+00034:+00029:001161.4637:02403
02404:-00044:+00009:+00010:001161.4637:02404
02405:-00040:-00003:-00031:001161.4637:02405
02406:-00021:-00012:+00000:001161.4637:02406
02407:-00021:-00013:+00011:001161.4637:02407
02408:-00017:-00038:+00049:001161.4637:02408
02409:-00016:-00060:+00074:001161.4637:02409
02410:-00002:-00067:+00046:001161.4637:02410
02411:-00010:-00073:+00054:001161.4637:02411
02412:-00009:-00092:+00021:001161.4637:02412
02413:-00025:-00089:+00046:001170.5483:02413
02414:-00025:-00095:+00033:001170.5483:02414
02415:-00025:-00083:+00068:001170.5483:02415
02416:-00001:-00068:+00017:001170.5483:02416
02417:+00000:-00045:+00053:001170.5483:02417
02418:+00027:-00054:+00023:001170.5483:02418
02419:+00046:-00061:+00086:001170.5483:02419
02420:+00038:-00061:+00070:001170.5483:02420
02421:+00059:-00025:+00071:001170.5483:02421
02422:+00062:-00035:+00055:001170.5483:02422
02423:+00050:-00009:+00039:001170.5483:02423
02424:+00061:+00000:+00003:001170.5483:02424
02425:+00057:+00026:-00007:001170.5483:02425
02426:+00036:+00031:-00016:001170.5483:02426
02427:+00017:+00069:+00023:001170.5483:02427
02428:+00027:+00055:+00026:001170.5483:02428
02429:+00025:+00078:+00069:001170.5483:02429
02430:+00012:+00057:+00034:001177.2855:02430
02431:-00010:+00084:+00016:001177.2855:02431
02432:-00005:+00061:+00041:001177.2855:02432
02433:-00029:+00081:+00040:001177.2855:02433
02434:-00016:+00056:+00014:001177.2855:02434
02435:-00020:+00082:-00019:001177.2855:02435
02436:-00042:+00059:+00006:001177.2855:02436
02437:-00020:+00066:+00005:001177.2855:02437
02438:-00028:+00043:+00031:001177.2855:02438
02439:-00023:+00028:-00047:001177.2855:02439
02440:+00009:-00003:-00062:001177.2855:02440
02441:+00052:-00001:+00168:001177.2855:02441
02442:+00054:-00015:+00130:001177.2855:02442
02443:+00004:-00028:-00067:001177.2855:02443
02444:+00038:-00034:-00080:001177.2855:02444
02445:+00080:-00024:+00047:001177.2855:02445
02446:+00039:-00061:+00064:001177.2855:02446
02447:+00038:-00060:+00080:001186.4605:02447
02448:+00067:-00042:+00106:001186.4605:02448
02449:+00056:-00041:+00029:001186.4605:02449
02450:+00019:-00079:-00003:001186.4605:02450
02451:+00045:-00044:+00068:001186.4605:02451
02452:-00029:-00094:+00041:001186.4605:02452
02453:+00010:-00072:+00004:001186.4605:02453
02454:-00016:-00079:+00007:001186.4605:02454
02455:-00018:-00090:+00032:001186.4605:02455
02456:-00017:-00091:+00028:001186.4605:02456
02457:-00042:-00093:+00017:001186.4605:02457
02458:+00014:-00075:-00001:001186.4605:02458
02459:-00011:-00097:+00051:001186.4605:02459
02460:-00012:-00092:+00014:001186.4605:02460
02461:+00015:-00094:+00027:001186.4605:02461
02462:+00002:-00073:+00015:001186.4605:02462
02463:+00024:-00075:-00032:001186.4605:02463
02464:+00019:-00054:+00007:001174.9575:02464
02465:+00003:-00056:+00021:001174.9575:02465
02466:+00026:-00042:+00000:001174.9575:02466
02467:+00024:-00052:+00029:001174.9575:02467
02468:+00059:-00036:+00031:001174.9575:02468
02469:+00034:-00040:+00041:001174.9575:02469
02470:+00038:-00037:+00032:001174.9575:02470
02471:+00049:-00020:+00041:001174.9575:02471
02472:+00053:-00021:-00018:001174.9575:02472
02473:+00056:+00017:+00020:001174.9575:02473
02474:+00032:+00032:+00001:001174.9575:02474
02475:+00024:+00038:-00030:001174.9575:02475
02476:+00042:+00032:-00014:001174.9575:02476
02477:+00034:+00046:-00006:001174.9575:02477
02478:+00043:+00069:-00032:001174.9575:02478
02479:+00033:+00059:-00027:001174.9575:02479
02480:+00054:+00055:-00011:001174.9575:02480
02481:+00052:+00081:-00040:001141.8551:02481
02482:+00075:+00082:-00075:001141.8551:02482
02483:+00077:+00074:-00045:001141.8551:02483
02484:+00071:+00077:-00044:001141.8551:02484
02485:+00049:+00095:-00077:001141.8551:02485
02486:+00087:+00096:-00037:001141.8551:02486
02487:+00090:+00071:-00042:001141.8551:02487
02488:+00087:+00078:-00039:001141.8551:02488
02489:+00082:+00043:-00024:001141.8551:02489
02490:+00081:+00030:-00029:001141.8551:02490
02491:+00088:+00036:-00055:001141.8551:02491
02492:+00052:-00001:-00079:001141.8551:02492
02493:+00059:-00019:-00046:001141.8551:02493
02494:+00036:-00011:-00024:001141.8551:02494
02495:+00022:-00025:-00024:001141.8551:02495
02496:+00020:-00042:-00029:001141.8551:02496
02497:+00013:-00065:-00045:001141.8551:02497
02498:-00024:-00076:-00067:001141.8551:02498
02499:-00023:-00057:-00068:001141.8551:02499
02500:-00026:-00053:-00043:001141.8551:02500
02501:-00029:-00066:-00027:001041.2102:02501
02502:-00027:-00062:-00026:001041.2102:02502
02503:+00012:-00047:-00048:001041.2102:02503
02504:+00001:-00027:-00042:001041.2102:02504
02505:+00007:-00048:-00081:001041.2102:02505
02506:+00003:-00026:+00021:001041.2102:02506
02507:+00006:-00024:-00028:001041.2102:02507
02508:+00013:-00051:-00026:001041.2102:02508
02509:-00008:-00036:-00051:001041.2102:02509
02510:-00007:-00033:-00048:001041.2102:02510
02511:-00009:-00036:-00081:001041.2102:02511
02512:-00010:-00019:-00048:001041.2102:02512
02513:-00011:-00021:-00023:001041.2102:02513
02514:-00013:-00014:-00026:001041.2102:02514
02515:-00012:-00007:+00001:001041.2102:02515
02516:-00001:-00010:+00024:001041.2102:02516
02517:-00024:-00034:+00013:001041.2102:02517
02518:-00024:-00021:+00010:001041.2102:02518
02519:-00005:+00001:+00034:001041.2102:02519
02520:-00041:-00001:+00025:001041.2102:02520
02521:-00040:+00022:-00003:001041.2102:02521
02522:-00044:+00016:+00022:001041.2102:02522
02523:-00044:+00012:+00020:000899.4417:02523
02524:-00046:+00033:+00009:000899.4417:02524
02525:-00050:+00038:+00025:000899.4417:02525
02526:-00070:+00038:+00013:000899.4417:02526
02527:-00064:+00037:+00040:000899.4417:02527
02528:-00087:+00013:+00031:000899.4417:02528
02529:-00077:+00039:+00017:000899.4417:02529
02530:-00077:+00012:+00022:000899.4417:02530
02531:-00076:+00013:+00017:000899.4417:02531
02532:-00102:+00021:+00032:000899.4417:02532
02533:-00100:-00004:+00027:000899.4417:02533
02534:-00101:+00017:+00041:000899.4417:02534
02535:-00080:-00005:+00052:000899.4417:02535
02536:-00082:-00011:-00004:000899.4417:02536
02537:-00077:-00031:-00015:000899.4417:02537
02538:-00086:-00014:+00001:000899.4417:02538
02539:-00052:-00034:+00014:000899.4417:02539
02540:-00046:-00034:+00052:000899.4417:02540
02541:-00031:-00025:+00033:000899.4417:02541
02542:-00055:-00037:+00041:000899.4417:02542
02543:-00031:-00034:+00035:000899.4417:02543
02544:-00041:-00034:+00051:000899.4417:02544
02545:-00043:-00028:+00018:000899.4417:02545
02546:-00022:-00031:+00016:000899.4417:02546
02547:-00016:-00009:+00026:000899.4417:02547
02548:-00022:-00013:+00002:000795.3261:02548
02549:-00045:-00010:+00023:000795.3261:02549
02550:-00038:-00016:+00018:000795.3261:02550
02551:-00054:-00006:+00034:000795.3261:02551
02552:-00050:+00019:+00007:000795.3261:02552
02553:-00069:+00013:+00017:000795.3261:02553
02554:-00073:+00012:+00011:000795.3261:02554
02555:-00089:+00036:+00012:000795.3261:02555
02556:-00066:+00039:+00038:000795.3261:02556
02557:-00088:+00027:+00015:000795.3261:02557
02558:-00077:+00038:-00019:000795.3261:02558
02559:-00077:+00027:-00014:000795.3261:02559
02560:-00074:+00015:-00004:000795.3261:02560
02561:-00087:+00024:+00014:000795.3261:02561
02562:-00058:-00005:+00018:000795.3261:02562
02563:-00041:-00004:+00055:000795.3261:02563
02564:-00040:+00006:+00017:000795.3261:02564
02565:-00040:-00020:+00029:000795.3261:02565
02566:-00018:-00020:+00031:000795.3261:02566
02567:-00018:-00017:+00030:000795.3261:02567
02568:-00021:-00030:+00036:000795.3261:02568
02569:-00044:-00011:+00056:000795.3261:02569
02570:-00057:-00011:+00052:000795.3261:02570
02571:-00059:-00032:+00050:000795.3261:02571
02572:-00047:-00031:+00040:000833.1083:02572
02573:-00069:-00018:+00022:000833.1083:02573
02574:-00074:-00032:+00041:000833.1083:02574
02575:-00062:-00009:+00051:000833.1083:02575
02576:-00072:-00014:+00081:000833.1083:02576
02577:-00065:-00010:+00065:000833.1083:02577
02578:-00086:-00015:+00068:000833.1083:02578
02579:-00079:+00006:+00055:000833.1083:02579
02580:-00081:+00017:+00034:000833.1083:02580
02581:-00072:-00003:+00025:000833.1083:02581
02582:-00045:+00035:+00068:000833.1083:02582
02583:-00019:+00026:+00050:000833.1083:02583
02584:-00009:+00048:+00031:000833.1083:02584
02585:+00004:+00065:+00022:000833.1083:02585
02586:+00024:+00070:+00002:000833.1083:02586
02587:-00014:+00056:-00015:000833.1083:02587
02588:+00008:+00062:+00006:000833.1083:02588
02589:-00072:+00040:-00054:000833.1083:02589
02590:+00048:+00084:+00054:000833.1083:02590
02591:-00100:+00039:+00061:000833.1083:02591
02592:+00000:+00100:+00007:000833.1083:02592
02593:-00107:+00023:+00030:000833.1083:02593
02594:-00025:+00084:-00081:000895.5786:02594
02595:-00062:+00020:+00038:000895.5786:02595
02596:-00090:+00011:-00028:000895.5786:02596
02597:-00085:+00016:+00008:000895.5786:02597
02598:-00080:+00028:-00018:000895.5786:02598
02599:-00101:+00045:+00030:000895.5786:02599
02600:-00043:+00026:+00017:000895.5786:02600
02601:-00020:+00037:+00008:000895.5786:02601
02602:-00020:-00015:+00000:000895.5786:02602
02603:-00013:-00006:-00047:000895.5786:02603
02604:-00002:-00029:-00027:000895.5786:02604
02605:-00012:-00024:+00004:000895.5786:02605
02606:-00011:-00053:-00060:000895.5786:02606
02607:-00029:-00043:-00032:000895.5786:02607
02608:-00010:-00065:-00028:000895.5786:02608
02609:-00005:-00066:-00060:000895.5786:02609
02610:-00001:-00044:-00044:000895.5786:02610
02611:+00007:-00053:-00017:000895.5786:02611
02612:+00042:-00042:-00013:000895.5786:02612
02613:+00017:-00052:-00022:000895.5786:02613
02614:+00049:-00035:+00008:000895.5786:02614
02615:+00037:-00030:-00028:000945.3767:02615
02616:+00055:-00014:-00024:000945.3767:02616
02617:+00046:-00021:-00033:000945.3767:02617
02618:+00037:+00003:-00032:000945.3767:02618
02619:+00018:+00001:-00039:000945.3767:02619
02620:+00041:+00010:-00011:000945.3767:02620
02621:+00042:+00013:-00028:000945.3767:02621
02622:+00029:+00036:-00021:000945.3767:02622
02623:+00030:+00052:-00027:000945.3767:02623
02624:+00022:+00045:-00007:000945.3767:02624
02625:+00015:+00069:-00041:000945.3767:02625
02626:+00010:+00080:-00031:000945.3767:02626
02627:+00007:+00082:-00031:000945.3767:02627
02628:-00028:+00059:-00031:000945.3767:02628
02629:-00030:+00059:-00037:000945.3767:02629
02630:-00017:+00078:-00009:000945.3767:02630
02631:-00016:+00055:-00037:000945.3767:02631
02632:-00032:+00065:-00037:000945.3767:02632
02633:-00004:+00065:-00048:000945.3767:02633
02634:+00000:+00064:-00030:000945.3767:02634
02635:-00004:+00053:-00044:001005.6769:02635
02636:-00010:+00041:-00008:001005.6769:02636
02637:+00010:+00029:+00008:001005.6769:02637
02638:-00005:+00049:-00014:001005.6769:02638
02639:-00010:+00041:-00008:001005.6769:02639
02640:+00010:+00052:-00008:001005.6769:02640
02641:-00013:+00027:-00010:001005.6769:02641
02642:-00002:+00026:-00006:001005.6769:02642
02643:-00009:+00038:+00006:001005.6769:02643
02644:-00023:+00035:+00004:001005.6769:02644
02645:-00025:+00009:-00060:001005.6769:02645
02646:-00026:+00013:-00036:001005.6769:02646
02647:-00002:+00020:-00032:001005.6769:02647
02648:-00003:+00013:+00010:001005.6769:02648
02649:+00010:+00017:+00015:001005.6769:02649
02650:+00014:+00010:+00035:001005.6769:02650
02651:-00001:+00021:-00020:001005.6769:02651
02652:+00011:+00011:-00032:001005.6769:02652
02653:-00002:-00002:+00007:001005.6769:02653
02654:-00006:+00018:-00009:001058.2639:02654
02655:-00027:-00003:-00016:001058.2639:02655
02656:-00029:-00001:-00006:001058.2639:02656
02657:-00024:-00002:-00004:001058.2639:02657
02658:-00005:-00017:-00019:001058.2639:02658
02659:-00002:+00002:+00003:001058.2639:02659
02660:-00001:-00011:-00013:001058.2639:02660
02661:-00002:-00009:-00016:001058.2639:02661
02662:-00006:-00031:-00017:001058.2639:02662
02663:-00027:-00010:-00012:001058.2639:02663
02664:-00042:-00008:+00022:001058.2639:02664
02665:-00040:+00004:+00013:001058.2639:02665
02666:-00040:-00018:-00003:001058.2639:02666
02667:-00034:+00007:-00044:001058.2639:02667
02668:-00025:+00002:-00017:001058.2639:02668
02669:-00029:-00022:+00012:001058.2639:02669
02670:-00027:-00010:+00051:001058.2639:02670
02671:-00016:-00019:+00040:001058.2639:02671
02672:-00042:-00022:+00013:001091.1187:02672
02673:-00043:-00007:-00030:001091.1187:02673
02674:-00030:-00019:+00005:001091.1187:02674
02675:-00035:-00009:+00022:001091.1187:02675
02676:-00056:-00007:+00027:001091.1187:02676
02677:-00033:-00017:+00007:001091.1187:02677
02678:-00033:-00017:-00021:001091.1187:02678
02679:-00037:+00007:-00051:001091.1187:02679
02680:-00053:+00011:-00013:001091.1187:02680
02681:-00033:+00034:+00014:001091.1187:02681
02682:-00058:+00045:+00035:001091.1187:02682
02683:-00054:+00080:+00006:001091.1187:02683
02684:-00030:+00097:+00022:001091.1187:02684
02685:-00049:+00091:+00035:001091.1187:02685
02686:-00051:+00110:+00039:001091.1187:02686
02687:-00068:+00108:+00028:001091.1187:02687
02688:-00059:+00125:-00016:001091.1187:02688
02689:-00072:+00114:-00021:001091.1187:02689
02690:-00058:+00113:-00016:001121.3619:02690
02691:-00050:+00077:-00001:001121.3619:02691
02692:-00059:+00075:+00008:001121.3619:02692
02693:-00045:+00082:-00005:001121.3619:02693
02694:-00019:+00064:-00003:001121.3619:02694
02695:-00056:+00040:-00015:001121.3619:02695
02696:-00054:+00014:+00030:001121.3619:02696
02697:-00036:+00016:+00036:001121.3619:02697
02698:-00054:+00008:+00039:001121.3619:02698
02699:-00016:+00000:+00053:001121.3619:02699
02700:-00029:-00001:+00012:001121.3619:02700
02701:-00018:+00002:-00031:001121.3619:02701
02702:-00028:+00005:+00015:001121.3619:02702
02703:-00007:-00002:+00036:001121.3619:02703
02704:-00020:-00015:+00025:001121.3619:02704
02705:-00031:-00015:-00009:001121.3619:02705
02706:-00055:-00003:+00022:001121.3619:02706
02707:-00045:-00019:+00028:001121.3619:02707
02708:-00061:+00001:+00049:001133.3128:02708
02709:-00042:-00015:+00011:001133.3128:02709
02710:-00022:+00003:+00014:001133.3128:02710
02711:-00021:-00016:-00015:001133.3128:02711
02712:-00014:+00017:-00004:001133.3128:02712
02713:-00006:-00004:+00019:001133.3128:02713
02714:+00000:-00001:+00024:001133.3128:02714
02715:-00009:+00000:+00022:001133.3128:02715
02716:+00012:+00011:+00000:001133.3128:02716
02717:+00024:+00017:-00002:001133.3128:02717
02718:+00009:+00020:+00016:001133.3128:02718
02719:+00003:+00019:+00015:001133.3128:02719
02720:+00014:+00032:+00023:001133.3128:02720
02721:+00003:+00030:+00010:001133.3128:02721
02722:+00014:+00038:+00019:001133.3128:02722
02723:+00011:+00038:+00036:001133.3128:02723
02724:+00001:+00036:+00033:001133.3128:02724
02725:-00011:+00013:+00013:001133.5946:02725
02726:-00011:+00034:+00020:001133.5946:02726
02727:-00025:+00009:-00004:001133.5946:02727
02728:-00006:+00009:+00023:001133.5946:02728
02729:-00016:+00017:+00010:001133.5946:02729
02730:-00018:+00017:-00006:001133.5946:02730
02731:-00023:+00007:-00013:001133.5946:02731
02732:-00024:+00019:-00034:001133.5946:02732
02733:-00006:+00006:-00034:001133.5946:02733
02734:-00003:+00007:-00028:001133.5946:02734
02735:-00006:-00003:+00020:001133.5946:02735
02736:+00012:+00008:-00003:001133.5946:02736
02737:-00009:-00016:-00017:001133.5946:02737
02738:+00008:-00017:-00005:001133.5946:02738
02739:+00010:-00015:-00014:001133.5946:02739
02740:-00010:-00017:-00007:001133.5946:02740
02741:-00009:+00007:-00035:001133.5946:02741
02742:-00011:+00003:-00049:001133.5946:02742
02743:-00002:+00005:-00059:001148.8228:02743
02744:-00013:+00006:-00044:001148.8228:02744
02745:-00009:-00003:-00025:001148.8228:02745
02746:-00004:-00002:-00045:001148.8228:02746
02747:+00015:-00004:-00032:001148.8228:02747
02748:+00005:+00023:+00005:001148.8228:02748
02749:+00014:+00009:+00008:001148.8228:02749
02750:+00014:+00017:+00021:001148.8228:02750
02751:+00011:+00012:-00026:001148.8228:02751
02752:+00009:+00032:-00040:001148.8228:02752
02753:-00008:+00036:-00076:001148.8228:02753
02754:-00011:+00051:-00036:001148.8228:02754
02755:+00009:+00029:-00064:001148.8228:02755
02756:+00023:+00037:+00038:001148.8228:02756
02757:+00042:+00051:-00073:001148.8228:02757
02758:+00000:+00049:-00036:001148.8228:02758
02759:-00032:+00010:-00077:001148.8228:02759
02760:-00032:+00009:-00011:001159.6582:02760
02761:-00026:+00013:-00021:001159.6582:02761
02762:-00050:+00049:-00066:001159.6582:02762
02763:-00006:+00036:-00055:001159.6582:02763
02764:-00013:+00027:-00048:001159.6582:02764
02765:-00004:+00010:-00050:001159.6582:02765
02766:-00025:+00016:-00014:001159.6582:02766
02767:-00027:-00006:-00049:001159.6582:02767
02768:-00010:+00001:-00025:001159.6582:02768
02769:-00025:+00003:-00040:001159.6582:02769
02770:-00008:-00002:-00006:001159.6582:02770
02771:-00021:-00009:-00028:001159.6582:02771
02772:-00014:-00008:-00006:001159.6582:02772
02773:-00025:-00032:-00047:001159.6582:02773
02774:-00023:-00033:-00039:001159.6582:02774
02775:-00014:-00013:-00038:001159.6582:02775
02776:-00001:-00013:-00049:001159.6582:02776
02777:-00007:-00011:-00035:001167.3937:02777
02778:-00016:-00030:-00020:001167.3937:02778
02779:-00028:+00004:-00032:001167.3937:02779
02780:-00015:-00030:+00013:001167.3937:02780
02781:-00039:-00027:+00010:001167.3937:02781
02782:-00021:-00029:+00008:001167.3937:02782
02783:-00023:-00048:-00003:001167.3937:02783
02784:-00018:-00044:+00016:001167.3937:02784
02785:-00029:-00039:+00065:001167.3937:02785
02786:+00001:-00064:+00070:001167.3937:02786
02787:-00004:-00061:+00054:001167.3937:02787
02788:-00024:-00054:+00031:001167.3937:02788
02789:-00017:-00063:-00019:001167.3937:02789
02790:-00041:-00044:-00010:001167.3937:02790
02791:-00043:-00047:+00020:001167.3937:02791
02792:-00018:-00023:+00056:001167.3937:02792
02793:-00005:-00035:+00065:001167.3937:02793
02794:+00005:-00014:+00090:001183.1384:02794
02795:+00044:-00013:+00090:001183.1384:02795
02796:+00035:+00005:+00071:001183.1384:02796
02797:+00073:-00005:+00028:001183.1384:02797
02798:+00065:+00024:+00052:001183.1384:02798
02799:+00071:+00012:+00054:001183.1384:02799
02800:+00036:+00014:+00014:001183.1384:02800
02801:+00057:+00038:+00052:001183.1384:02801
02802:+00019:+00016:+00050:001183.1384:02802
02803:+00018:+00032:+00009:001183.1384:02803
02804:+00004:+00027:+00014:001183.1384:02804
02805:+00002:+00041:+00029:001183.1384:02805
02806:+00026:+00040:+00016:001183.1384:02806
02807:+00039:+00054:+00096:001183.1384:02807
02808:-00004:+00047:+00049:001183.1384:02808
02809:-00009:+00051:+00055:001183.1384:02809
02810:-00019:+00038:+00003:001183.1384:02810
02811:-00001:+00044:+00008:001188.3985:02811
02812:-00018:+00052:-00035:001188.3985:02812
02813:+00000:+00040:-00001:001188.3985:02813
02814:-00013:+00054:+00008:001188.3985:02814
02815:-00003:+00044:+00001:001188.3985:02815
02816:+00008:+00029:+00003:001188.3985:02816
02817:-00010:+00046:+00023:001188.3985:02817
02818:+00007:+00030:+00035:001188.3985:02818
02819:+00005:+00039:+00062:001188.3985:02819
02820:+00024:+00016:+00013:001188.3985:02820
02821:+00031:+00013:+00139:001188.3985:02821
02822:+00038:-00016:+00158:001188.3985:02822
02823:+00029:-00013:+00098:001188.3985:02823
02824:+00042:-00012:-00142:001188.3985:02824
02825:+00021:-00020:+00113:001188.3985:02825
02826:+00043:-00041:+00037:001188.3985:02826
02827:-00003:-00047:-00037:001188.3985:02827
02828:+00030:-00044:-00025:001171.7680:02828
02829:+00039:-00051:+00061:001171.7680:02829
02830:+00019:-00088:-00028:001171.7680:02830
02831:-00012:-00090:-00047:001171.7680:02831
02832:-00010:-00088:+00043:001171.7680:02832
02833:+00002:-00091:+00045:001171.7680:02833
02834:-00007:-00103:+00028:001171.7680:02834
02835:-00029:-00112:+00066:001171.7680:02835
02836:-00027:-00141:+00076:001171.7680:02836
02837:-00030:-00102:+00056:001171.7680:02837
02838:-00045:-00120:+00020:001171.7680:02838
02839:-00042:-00126:-00032:001171.7680:02839
02840:-00041:-00111:+00042:001171.7680:02840
02841:-00007:-00088:+00039:001171.7680:02841
02842:-00004:-00084:-00001:001171.7680:02842
02843:+00023:-00058:-00002:001171.7680:02843
02844:+00056:-00054:+00020:001171.7680:02844
02845:+00038:-00027:+00008:001158.2822:02845
02846:+00075:-00007:+00068:001158.2822:02846
02847:+00066:+00018:+00076:001158.2822:02847
02848:+00060:+00012:+00097:001158.2822:02848
02849:+00074:+00035:+00063:001158.2822:02849
02850:+00056:+00054:+00050:001158.2822:02850
02851:+00056:+00065:+00007:001158.2822:02851
02852:+00034:+00066:+00015:001158.2822:02852
02853:+00045:+00080:+00031:001158.2822:02853
02854:+00020:+00097:-00009:001158.2822:02854
02855:+00037:+00088:-00015:001158.2822:02855
02856:+00062:+00102:+00009:001158.2822:02856
02857:+00035:+00114:-00035:001158.2822:02857
02858:+00037:+00102:-00044:001158.2822:02858
02859:+00051:+00114:+00026:001158.2822:02859
02860:+00059:+00086:-00014:001158.2822:02860
02861:+00020:+00097:-00027:001158.2822:02861
02862:+00014:+00061:-00059:001158.2822:02862
02863:-00015:+00057:-00062:001108.1607:02863
02864:-00017:+00047:-00082:001108.1607:02864
02865:-00020:+00036:-00091:001108.1607:02865
02866:-00006:+00022:-00075:001108.1607:02866
02867:-00017:-00016:-00038:001108.1607:02867
02868:-00026:-00023:-00026:001108.1607:02868
02869:-00014:-00028:+00003:001108.1607:02869
02870:+00016:-00062:-00012:001108.1607:02870
02871:+00008:-00060:-00062:001108.1607:02871
02872:+00031:-00054:-00054:001108.1607:02872
02873:+00008:-00081:-00058:001108.1607:02873
02874:+00031:-00074:-00075:001108.1607:02874
02875:+00029:-00058:-00024:001108.1607:02875
02876:+00024:-00042:-00076:001108.1607:02876
02877:+00016:-00051:-00086:001108.1607:02877
02878:+00033:-00051:-00052:001108.1607:02878
02879:+00055:-00025:-00026:001108.1607:02879
02880:+00057:-00031:-00008:001108.1607:02880
02881:+00046:-00010:-00007:001108.1607:02881
02882:+00032:+00003:-00046:001108.1607:02882
02883:+00001:-00005:-00032:001108.1607:02883
02884:-00013:-00003:-00049:001108.1607:02884
02885:-00028:+00019:-00024:000937.6151:02885
02886:-00023:+00000:-00045:000937.6151:02886
02887:-00038:+00022:-00012:000937.6151:02887
02888:-00020:+00019:-00007:000937.6151:02888
02889:-00039:+00007:+00009:000937.6151:02889
02890:-00039:-00015:+00020:000937.6151:02890
02891:-00043:-00012:+00010:000937.6151:02891
02892:-00043:-00019:-00019:000937.6151:02892
02893:-00033:-00008:-00016:000937.6151:02893
02894:-00041:-00034:-00003:000937.6151:02894
02895:-00045:-00026:+00016:000937.6151:02895
02896:-00059:-00027:+00038:000937.6151:02896
02897:+00000:-00040:+00061:000937.6151:02897
02898:-00043:-00062:+00043:000937.6151:02898
02899:-00042:-00046:+00001:000937.6151:02899
02900:-00037:-00064:-00031:000937.6151:02900
02901:-00031:-00049:-00013:000937.6151:02901
02902:-00039:-00062:+00002:000937.6151:02902
02903:-00020:-00049:+00017:000937.6151:02903
02904:-00018:-00048:+00038:000937.6151:02904
02905:-00015:-00037:+00054:000937.6151:02905
02906:-00031:-00027:+00019:000937.6151:02906
02907:-00059:-00018:+00019:000937.6151:02907
02908:-00053:-00033:+00007:000937.6151:02908
02909:-00075:+00005:+00011:000937.6151:02909
02910:-00068:-00016:+00033:000937.6151:02910
02911:-00068:+00007:+00043:000781.2460:02911
02912:-00077:+00007:-00030:000781.2460:02912
02913:-00105:+00005:-00010:000781.2460:02913
02914:-00082:+00019:-00023:000781.2460:02914
02915:-00094:-00007:+00014:000781.2460:02915
02916:-00101:-00004:-00002:000781.2460:02916
02917:-00101:-00005:+00033:000781.2460:02917
02918:-00076:-00007:+00026:000781.2460:02918
02919:-00089:+00024:+00010:000781.2460:02919
02920:-00069:+00014:+00007:000781.2460:02920
02921:-00048:+00050:+00005:000781.2460:02921
02922:-00057:+00041:+00012:000781.2460:02922
02923:-00030:+00064:+00006:000781.2460:02923
02924:-00044:+00060:+00026:000781.2460:02924
02925:-00054:+00055:+00001:000781.2460:02925
02926:-00053:+00069:+00013:000781.2460:02926
02927:-00048:+00044:+00015:000781.2460:02927
02928:-00047:+00028:+00035:000781.2460:02928
02929:-00074:+00035:+00024:000781.2460:02929
02930:-00084:+00021:+00021:000781.2460:02930
02931:-00078:+00000:-00002:000781.2460:02931
02932:-00077:-00017:+00020:000781.2460:02932
02933:-00085:-00018:+00013:000781.2460:02933
02934:-00067:-00021:+00039:000781.2460:02934
02935:-00073:-00009:+00025:000781.2460:02935
02936:-00070:-00007:+00055:000774.8142:02936
02937:-00035:-00032:+00031:000774.8142:02937
02938:-00020:-00035:+00017:000774.8142:02938
02939:-00006:-00008:+00040:000774.8142:02939
02940:-00011:-00037:+00057:000774.8142:02940
02941:-00014:-00047:+00034:000774.8142:02941
02942:-00010:-00049:+00034:000774.8142:02942
02943:-00003:-00028:+00053:000774.8142:02943
02944:-00027:-00040:+00046:000774.8142:02944
02945:-00043:-00060:+00022:000774.8142:02945
02946:-00038:-00028:+00033:000774.8142:02946
02947:-00058:-00039:+00046:000774.8142:02947
02948:-00053:-00050:+00046:000774.8142:02948
02949:-00072:-00024:+00061:000774.8142:02949
02950:-00067:-00033:+00093:000774.8142:02950
02951:-00065:-00032:+00060:000774.8142:02951
02952:-00068:+00002:+00026:000774.8142:02952
02953:-00062:-00016:-00030:000774.8142:02953
02954:-00063:+00000:-00001:000774.8142:02954
02955:-00070:+00019:+00064:000774.8142:02955
02956:-00071:+00012:+00113:000774.8142:02956
02957:-00053:+00023:+00059:000774.8142:02957
02958:-00061:+00013:+00019:000774.8142:02958
02959:-00071:+00009:+00028:000774.8142:02959
02960:-00084:+00010:+00021:000842.4033:02960
02961:-00104:+00007:+00034:000842.4033:02961
02962:-00081:+00033:+00065:000842.4033:02962
02963:-00089:+00039:+00032:000842.4033:02963
02964:-00067:+00031:+00000:000842.4033:02964
02965:-00068:+00045:+00009:000842.4033:02965
02966:-00059:+00099:-00057:000842.4033:02966
02967:-00106:+00069:-00075:000842.4033:02967
02968:+00064:+00092:+00036:000842.4033:02968
02969:-00042:+00030:+00016:000842.4033:02969
02970:+00004:+00066:-00003:000842.4033:02970
02971:-00007:+00028:+00022:000842.4033:02971
02972:-00007:+00029:-00070:000842.4033:02972
02973:+00022:+00031:-00014:000842.4033:02973
02974:-00029:+00000:-00011:000842.4033:02974
02975:+00010:+00032:-00001:000842.4033:02975
02976:-00037:+00006:+00020:000842.4033:02976
02977:+00001:+00010:-00003:000842.4033:02977
02978:+00011:+00003:+00050:000842.4033:02978
02979:-00001:+00003:-00033:000842.4033:02979
02980:-00004:-00036:-00006:000842.4033:02980
02981:+00014:-00015:-00013:000842.4033:02981
02982:+00014:-00008:+00026:000903.1934:02982
02983:+00030:-00010:-00032:000903.1934:02983
02984:+00034:+00001:-00047:000903.1934:02984
02985:+00034:-00019:-00021:000903.1934:02985
02986:+00038:-00033:-00046:000903.1934:02986
02987:+00042:-00007:-00043:000903.1934:02987
02988:+00020:-00020:-00024:000903.1934:02988
02989:+00016:-00010:-00008:000903.1934:02989
02990:-00014:-00022:-00032:000903.1934:02990
02991:+00010:-00013:-00022:000903.1934:02991
02992:-00004:-00022:-00010:000903.1934:02992
02993:-00002:-00016:-00026:000903.1934:02993
02994:-00005:+00005:+00004:000903.1934:02994
02995:-00024:-00021:-00016:000903.1934:02995
02996:-00001:+00001:-00022:000903.1934:02996
02997:+00009:+00004:-00022:000903.1934:02997
02998:+00011:+00001:-00043:000903.1934:02998
02999:-00010:+00007:-00065:000903.1934:02999
03000:+00004:+00033:-00051:000903.1934:03000
03001:+00006:+00036:-00010:000903.1934:03001
03002:+00004:+00035:-00033:000903.1934:03002
03003:+00015:+00038:-00017:000953.1037:03003
03004:+00012:+00039:-00016:000953.1037:03004
03005:+00009:+00010:-00014:000953.1037:03005
03006:+00025:+00032:-00032:000953.1037:03006
03007:+00007:+00010:-00017:000953.1037:03007
03008:+00015:+00020:-00023:000953.1037:03008
03009:+00012:+00011:-00023:000953.1037:03009
03010:+00011:+00034:-00025:000953.1037:03010
03011:-00005:-00002:-00059:000953.1037:03011
03012:-00014:+00034:-00045:000953.1037:03012
03013:-00003:+00039:-00005:000953.1037:03013
03014:-00011:+00034:-00015:000953.1037:03014
03015:-00009:+00050:-00013:000953.1037:03015
03016:+00002:+00054:+00012:000953.1037:03016
03017:+00015:+00052:+00011:000953.1037:03017
03018:+00009:+00048:+00013:000953.1037:03018
03019:-00011:+00030:+00001:000953.1037:03019
03020:-00030:+00033:+00008:000953.1037:03020
03021:-00022:+00032:-00022:000953.1037:03021
03022:-00037:+00037:+00004:000953.1037:03022
03023:-00042:+00035:-00030:000989.4629:03023
03024:-00034:+00012:-00031:000989.4629:03024
03025:-00043:+00011:-00033:000989.4629:03025
03026:-00022:+00011:-00008:000989.4629:03026
03027:-00018:+00000:-00018:000989.4629:03027
03028:-00024:+00022:+00021:000989.4629:03028
03029:-00003:+00021:+00003:000989.4629:03029
03030:-00022:+00014:-00016:000989.4629:03030
03031:-00015:+00024:-00027:000989.4629:03031
03032:-00019:+00032:+00007:000989.4629:03032
03033:-00028:+00019:+00020:000989.4629:03033
03034:-00003:+00012:+00049:000989.4629:03034
03035:+00013:+00012:+00050:000989.4629:03035
03036:+00002:+00035:+00005:000989.4629:03036
03037:+00006:+00011:-00020:000989.4629:03037
03038:+00027:+00029:-00015:000989.4629:03038
03039:+00024:+00023:+00022:000989.4629:03039
03040:+00016:+00010:+00009:000989.4629:03040
03041:+00002:+00020:-00020:000989.4629:03041
03042:-00008:+00001:-00047:000989.4629:03042
03043:-00039:-00011:-00027:001036.9802:03043
03044:-00031:+00006:+00008:001036.9802:03044
03045:-00048:-00013:-00003:001036.9802:03045
03046:-00069:-00031:-00019:001036.9802:03046
03047:-00062:-00025:-00017:001036.9802:03047
03048:-00060:-00027:-00023:001036.9802:03048
03049:-00070:-00029:-00011:001036.9802:03049
03050:-00048:-00029:+00019:001036.9802:03050
03051:-00054:-00036:-00001:001036.9802:03051
03052:-00031:-00014:-00019:001036.9802:03052
03053:-00039:-00008:-00007:001036.9802:03053
03054:-00019:-00016:+00001:001036.9802:03054
03055:-00044:-00006:-00003:001036.9802:03055
03056:-00045:+00019:+00021:001036.9802:03056
03057:-00032:+00016:-00013:001036.9802:03057
03058:-00056:+00040:-00022:001036.9802:03058
03059:-00037:+00043:-00032:001036.9802:03059
03060:-00037:+00066:+00035:001036.9802:03060
03061:-00048:+00074:+00013:001070.1101:03061
03062:-00071:+00077:+00015:001070.1101:03062
03063:-00052:+00098:-00014:001070.1101:03063
03064:-00063:+00101:+00003:001070.1101:03064
03065:-00067:+00099:-00031:001070.1101:03065
03066:-00068:+00086:+00027:001070.1101:03066
03067:-00056:+00097:+00029:001070.1101:03067
03068:-00049:+00098:-00002:001070.1101:03068
03069:-00036:+00074:+00006:001070.1101:03069
03070:-00043:+00073:+00024:001070.1101:03070
03071:-00039:+00068:+00037:001070.1101:03071
03072:-00015:+00047:+00025:001070.1101:03072
03073:-00005:+00029:+00013:001070.1101:03073
03074:-00002:+00032:-00013:001070.1101:03074
03075:-00024:+00037:-00006:001070.1101:03075
03076:-00008:+00015:-00003:001070.1101:03076
03077:-00001:+00018:+00014:001070.1101:03077
03078:-00006:-00001:+00012:001070.1101:03078
03079:-00016:+00007:+00031:001070.1101:03079
03080:-00015:+00008:+00000:001076.1831:03080
03081:-00022:+00002:+00017:001076.1831:03081
03082:-00030:+00006:+00043:001076.1831:03082
03083:-00037:+00004:+00058:001076.1831:03083
03084:-00046:+00004:+00012:001076.1831:03084
03085:-00059:+00020:-00004:001076.1831:03085
03086:-00041:-00002:-00029:001076.1831:03086
03087:-00036:-00004:-00014:001076.1831:03087
03088:-00044:+00005:+00037:001076.1831:03088
03089:-00017:+00006:+00065:001076.1831:03089
03090:-00001:+00006:+00054:001076.1831:03090
03091:+00009:+00004:+00022:001076.1831:03091
03092:+00002:-00021:+00037:001076.1831:03092
03093:+00029:+00007:+00025:001076.1831:03093
03094:+00008:+00001:+00019:001076.1831:03094
03095:+00016:+00003:+00051:001076.1831:03095
03096:+00021:-00006:+00053:001076.1831:03096
03097:+00025:-00002:+00016:001076.1831:03097
03098:+00007:-00002:+00016:001084.9320:03098
03099:+00007:+00024:+00002:001084.9320:03099
03100:+00011:+00018:+00001:001084.9320:03100
03101:-00009:+00012:+00013:001084.9320:03101
03102:-00008:+00024:+00017:001084.9320:03102
03103:-00012:+00020:+00002:001084.9320:03103
03104:-00028:+00016:-00005:001084.9320:03104
03105:-00012:+00009:-00001:001084.9320:03105
03106:-00031:+00018:-00014:001084.9320:03106
03107:-00045:+00020:+00009:001084.9320:03107
03108:-00039:+00000:+00002:001084.9320:03108
03109:-00020:+00000:-00020:001084.9320:03109
03110:-00017:+00017:-00023:001084.9320:03110
03111:-00022:+00020:+00004:001084.9320:03111
03112:-00014:-00005:-00010:001084.9320:03112
03113:-00013:+00001:-00008:001084.9320:03113
03114:+00003:+00017:-00019:001084.9320:03114
03115:+00011:+00017:+00006:001084.9320:03115
03116:+00004:+00023:+00022:001094.5270:03116
03117:+00004:+00013:-00002:001094.5270:03117
03118:+00008:+00033:-00035:001094.5270:03118
03119:+00012:+00033:-00045:001094.5270:03119
03120:+00028:+00024:-00008:001094.5270:03120
03121:+00026:+00036:-00007:001094.5270:03121
03122:+00025:+00036:-00035:001094.5270:03122
03123:+00003:+00026:-00009:001094.5270:03123
03124:+00014:+00039:-00031:001094.5270:03124
03125:-00010:+00012:-00039:001094.5270:03125
03126:-00010:+00021:-00034:001094.5270:03126
03127:-00002:+00017:-00005:001094.5270:03127
03128:-00025:+00019:-00007:001094.5270:03128
03129:-00013:+00012:-00036:001094.5270:03129
03130:-00029:+00005:+00019:001094.5270:03130
03131:-00003:-00018:-00045:001094.5270:03131
03132:-00024:-00019:-00050:001094.5270:03132
03133:-00008:+00004:-00051:001094.5270:03133
03134:-00022:-00020:-00048:001094.5270:03134
03135:+00014:-00018:-00024:001100.7409:03135
03136:-00002:+00006:-00017:001100.7409:03136
03137:+00010:-00020:-00016:001100.7409:03137
03138:-00001:-00036:-00014:001100.7409:03138
03139:+00015:-00010:-00006:001100.7409:03139
03140:+00001:-00033:-00034:001100.7409:03140
03141:+00015:-00032:-00044:001100.7409:03141
03142:+00004:-00009:-00020:001100.7409:03142
03143:+00018:-00016:+00004:001100.7409:03143
03144:-00002:-00007:-00024:001100.7409:03144
03145:+00002:+00008:-00027:001100.7409:03145
03146:+00011:-00015:-00050:001100.7409:03146
03147:-00009:+00006:-00006:001100.7409:03147
03148:+00000:-00006:+00009:001100.7409:03148
03149:-00006:+00000:+00036:001100.7409:03149
03150:-00006:+00018:-00006:001100.7409:03150
03151:+00000:+00024:-00018:001100.7409:03151
03152:-00019:+00023:-00045:001100.7409:03152
03153:-00031:+00021:-00029:001123.3983:03153
03154:-00020:+00019:-00021:001123.3983:03154
03155:-00022:+00032:+00008:001123.3983:03155
03156:-00016:+00012:-00019:001123.3983:03156
03157:-00033:+00034:-00008:001123.3983:03157
03158:-00020:+00016:-00033:001123.3983:03158
03159:-00030:+00037:-00020:001123.3983:03159
03160:-00021:+00035:-00032:001123.3983:03160
03161:-00029:+00050:-00012:001123.3983:03161
03162:-00002:+00026:+00004:001123.3983:03162
03163:-00029:+00051:-00016:001123.3983:03163
03164:-00026:+00053:-00029:001123.3983:03164
03165:-00026:+00043:-00014:001123.3983:03165
03166:-00017:+00030:+00003:001123.3983:03166
03167:-00038:+00029:+00020:001123.3983:03167
03168:-00017:+00026:+00015:001123.3983:03168
03169:-00044:+00047:+00020:001123.3983:03169
03170:-00045:+00038:+00004:001143.7514:03170
03171:-00033:+00035:-00006:001143.7514:03171
03172:-00035:+00011:-00011:001143.7514:03172
03173:-00054:+00009:-00026:001143.7514:03173
03174:-00058:+00001:-00016:001143.7514:03174
03175:-00055:+00017:-00011:001143.7514:03175
03176:-00059:-00002:+00008:001143.7514:03176
03177:-00032:+00008:-00002:001143.7514:03177
03178:-00043:-00004:+00015:001143.7514:03178
03179:-00031:+00003:+00015:001143.7514:03179
03180:-00017:+00001:+00050:001143.7514:03180
03181:-00039:+00004:+00041:001143.7514:03181
03182:-00022:-00006:+00005:001143.7514:03182
03183:-00030:+00007:+00005:001143.7514:03183
03184:-00016:-00001:-00001:001143.7514:03184
03185:-00004:+00016:-00030:001143.7514:03185
03186:-00005:+00022:+00003:001143.7514:03186
03187:+00011:+00024:+00006:001159.9062:03187
03188:+00000:+00014:+00011:001159.9062:03188
03189:+00010:+00020:+00015:001159.9062:03189
03190:-00028:+00019:+00014:001159.9062:03190
03191:-00015:+00019:+00041:001159.9062:03191
03192:-00053:-00006:+00021:001159.9062:03192
03193:-00019:-00006:+00037:001159.9062:03193
03194:-00022:+00008:+00020:001159.9062:03194
03195:-00032:+00002:+00001:001159.9062:03195
03196:-00038:-00021:+00022:001159.9062:03196
03197:-00045:-00007:+00017:001159.9062:03197
03198:-00019:-00024:+00014:001159.9062:03198
03199:-00044:-00024:+00032:001159.9062:03199
03200:-00016:-00051:+00012:001159.9062:03200
03201:-00027:-00051:+00008:001159.9062:03201
03202:-00022:-00043:-00002:001159.9062:03202
03203:-00002:-00042:+00026:001159.9062:03203
03204:+00001:-00025:+00016:001186.5478:03204
03205:+00012:-00026:+00015:001186.5478:03205
03206:+00040:-00023:+00044:001186.5478:03206
03207:+00046:-00008:+00116:001186.5478:03207
03208:+00057:-00017:+00073:001186.5478:03208
03209:+00039:+00016:+00054:001186.5478:03209
03210:+00049:+00035:+00010:001186.5478:03210
03211:+00036:+00025:-00001:001186.5478:03211
03212:+00040:+00049:+00024:001186.5478:03212
03213:+00018:+00042:+00031:001186.5478:03213
03214:+00018:+00053:+00047:001186.5478:03214
03215:+00028:+00062:+00051:001186.5478:03215
03216:+00039:+00043:+00035:001186.5478:03216
03217:+00026:+00053:+00052:001186.5478:03217
03218:+00005:+00050:+00052:001186.5478:03218
03219:+00007:+00052:+00055:001186.5478:03219
03220:+00001:+00045:+00043:001186.5478:03220
03221:-00005:+00025:+00067:001189.6163:03221
03222:-00025:+00039:+00051:001189.6163:03222
03223:-00025:+00036:-00005:001189.6163:03223
03224:-00005:+00019:+00018:001189.6163:03224
03225:+00013:+00007:+00011:001189.6163:03225
03226:+00005:-00007:-00051:001189.6163:03226
03227:+00040:-00020:+00206:001189.6163:03227
03228:+00080:-00039:+00181:001189.6163:03228
03229:+00045:-00043:-00120:001189.6163:03229
03230:+00063:-00051:-00128:001189.6163:03230
03231:+00111:-00076:+00117:001189.6163:03231
03232:+00101:-00067:+00095:001189.6163:03232
03233:+00034:-00056:+00051:001189.6163:03233
03234:+00086:-00060:+00039:001189.6163:03234
03235:+00066:-00067:+00012:001189.6163:03235
03236:+00055:-00073:+00027:001189.6163:03236
03237:+00027:-00073:+00057:001189.6163:03237
03238:+00016:-00092:+00072:001175.1395:03238
03239:+00026:-00082:-00020:001175.1395:03239
03240:+00010:-00074:+00025:001175.1395:03240
03241:-00014:-00068:+00070:001175.1395:03241
03242:-00040:-00080:+00048:001175.1395:03242
03243:-00035:-00055:+00005:001175.1395:03243
03244:-00027:-00068:-00018:001175.1395:03244
03245:-00007:-00061:-00013:001175.1395:03245
03246:-00004:-00060:+00017:001175.1395:03246
03247:-00008:-00062:+00002:001175.1395:03247
03248:+00011:-00046:+00025:001175.1395:03248
03249:+00057:-00014:+00008:001175.1395:03249
03250:+00037:-00016:-00023:001175.1395:03250
03251:+00057:-00006:+00045:001175.1395:03251
03252:+00072:+00008:+00052:001175.1395:03252
03253:+00072:+00023:-00036:001175.1395:03253
03254:+00077:+00032:-00020:001175.1395:03254
03255:+00086:+00035:+00035:001164.7491:03255
03256:+00048:+00035:-00005:001164.7491:03256
03257:+00075:+00037:-00013:001164.7491:03257
03258:+00064:+00026:-00003:001164.7491:03258
03259:+00073:+00024:-00027:001164.7491:03259
03260:+00032:+00028:-00064:001164.7491:03260
03261:+00055:+00031:-00002:001164.7491:03261
03262:+00045:+00026:+00000:001164.7491:03262
03263:+00023:+00038:-00019:001164.7491:03263
03264:+00022:+00038:-00024:001164.7491:03264
03265:+00041:+00033:-00037:001164.7491:03265
03266:+00043:+00034:-00071:001164.7491:03266
03267:+00038:+00038:-00049:001164.7491:03267
03268:+00077:+00036:-00033:001164.7491:03268
03269:+00053:+00013:-00021:001164.7491:03269
03270:+00061:-00002:-00064:001164.7491:03270
03271:+00064:-00003:-00027:001164.7491:03271
03272:+00086:+00006:-00077:001164.7491:03272
03273:+00086:+00002:-00062:001120.1408:03273
03274:+00101:-00014:-00037:001120.1408:03274
03275:+00082:-00035:-00030:001120.1408:03275
03276:+00083:-00029:-00021:001120.1408:03276
03277:+00091:-00029:-00037:001120.1408:03277
03278:+00075:-00045:-00077:001120.1408:03278
03279:+00059:-00047:-00066:001120.1408:03279
03280:+00058:-00038:-00037:001120.1408:03280
03281:+00055:-00049:-00049:001120.1408:03281
03282:+00036:-00048:-00060:001120.1408:03282
03283:+00006:-00050:-00038:001120.1408:03283
03284:+00017:-00036:-00050:001120.1408:03284
03285:+00015:-00029:-00046:001120.1408:03285
03286:-00009:-00042:-00009:001120.1408:03286
03287:-00015:-00046:+00008:001120.1408:03287
03288:-00022:-00033:-00008:001120.1408:03288
03289:-00039:-00017:-00048:001120.1408:03289
03290:-00017:+00002:-00022:001120.1408:03290
03291:-00019:-00015:-00009:001120.1408:03291
03292:-00022:-00021:-00017:001120.1408:03292
03293:-00026:+00006:-00033:000977.1262:03293
03294:-00001:-00015:-00046:000977.1262:03294
03295:+00001:+00006:-00014:000977.1262:03295
03296:-00026:-00017:+00004:000977.1262:03296
03297:-00004:+00000:+00005:000977.1262:03297
03298:-00002:+00007:-00013:000977.1262:03298
03299:-00013:-00003:-00029:000977.1262:03299
03300:-00013:-00003:-00031:000977.1262:03300
03301:-00005:+00005:-00018:000977.1262:03301
03302:-00015:+00007:+00012:000977.1262:03302
03303:-00018:+00002:+00018:000977.1262:03303
03304:-00043:+00005:+00036:000977.1262:03304
03305:-00031:-00022:+00034:000977.1262:03305
03306:-00032:-00020:+00052:000977.1262:03306
03307:-00036:+00002:+00035:000977.1262:03307
03308:-00047:+00003:+00023:000977.1262:03308
03309:-00040:-00021:+00038:000977.1262:03309
03310:-00057:+00004:+00001:000977.1262:03310
03311:-00054:+00008:+00002:000977.1262:03311
03312:-00019:+00000:+00002:000977.1262:03312
03313:-00022:+00008:+00041:000977.1262:03313
03314:-00042:-00002:+00026:000977.1262:03314
03315:-00045:-00005:+00015:000977.1262:03315
03316:-00056:+00007:+00037:000977.1262:03316
03317:-00068:+00001:+00040:000977.1262:03317
03318:-00072:+00020:+00002:000831.5011:03318
03319:-00063:+00018:+00019:000831.5011:03319
03320:-00066:+00021:+00013:000831.5011:03320
03321:-00065:+00009:+00022:000831.5011:03321
03322:-00065:+00020:-00001:000831.5011:03322
03323:-00060:-00003:+00036:000831.5011:03323
03324:-00071:+00006:+00023:000831.5011:03324
03325:-00050:-00003:+00002:000831.5011:03325
03326:-00057:-00015:+00001:000831.5011:03326
03327:-00046:+00006:+00013:000831.5011:03327
03328:-00035:-00006:+00013:000831.5011:03328
03329:-00035:-00002:+00053:000831.5011:03329
03330:-00045:+00000:+00002:000831.5011:03330
03331:-00032:+00017:-00002:000831.5011:03331
03332:-00020:+00010:+00029:000831.5011:03332
03333:-00041:-00006:+00017:000831.5011:03333
03334:-00053:+00020:+00023:000831.5011:03334
03335:-00049:+00009:+00046:000831.5011:03335
03336:-00048:+00021:+00042:000831.5011:03336
03337:-00064:+00023:+00024:000831.5011:03337
03338:-00084:+00006:+00024:000831.5011:03338
03339:-00082:-00005:+00024:000831.5011:03339
03340:-00093:-00011:+00021:000831.5011:03340
03341:-00094:-00010:+00000:000831.5011:03341
03342:-00101:-00014:+00029:000831.5011:03342
03343:-00078:-00033:+00015:000782.6063:03343
03344:-00088:-00013:+00055:000782.6063:03344
03345:-00074:-00014:+00038:000782.6063:03345
03346:-00071:-00015:+00043:000782.6063:03346
03347:-00056:-00008:+00056:000782.6063:03347
03348:-00044:-00009:+00062:000782.6063:03348
03349:-00029:-00012:+00046:000782.6063:03349
03350:-00001:-00018:+00065:000782.6063:03350
03351:+00011:-00006:+00056:000782.6063:03351
03352:+00004:-00002:+00018:000782.6063:03352
03353:+00025:+00000:+00002:000782.6063:03353
03354:+00008:-00004:+00045:000782.6063:03354
03355:+00007:+00000:+00032:000782.6063:03355
03356:-00006:+00022:+00018:000782.6063:03356
03357:-00005:-00002:+00027:000782.6063:03357
03358:-00035:+00014:+00044:000782.6063:03358
03359:-00056:+00020:+00016:000782.6063:03359
03360:-00071:+00024:+00050:000782.6063:03360
03361:-00068:+00039:+00058:000782.6063:03361
03362:-00067:+00035:+00046:000782.6063:03362
03363:-00083:+00026:+00056:000782.6063:03363
03364:-00085:+00050:+00066:000782.6063:03364
03365:-00062:+00030:+00068:000782.6063:03365
03366:-00079:+00025:+00020:000782.6063:03366
03367:-00084:+00013:+00007:000839.5989:03367
03368:-00068:+00050:+00006:000839.5989:03368
03369:-00068:+00033:-00063:000839.5989:03369
03370:+00008:+00027:+00087:000839.5989:03370
03371:-00015:+00026:+00028:000839.5989:03371
03372:+00040:+00051:-00008:000839.5989:03372
03373:-00127:-00029:-00021:000839.5989:03373
03374:-00030:+00026:-00038:000839.5989:03374
03375:-00113:-00051:+00025:000839.5989:03375
03376:-00005:+00000:-00026:000839.5989:03376
03377:-00063:-00022:+00026:000839.5989:03377
03378:-00072:+00030:-00043:000839.5989:03378
03379:-00114:+00008:-00017:000839.5989:03379
03380:-00018:+00024:+00040:000839.5989:03380
03381:-00008:+00037:-00051:000839.5989:03381
03382:-00029:+00036:-00046:000839.5989:03382
03383:+00002:+00036:-00015:000839.5989:03383
03384:+00016:+00018:-00009:000839.5989:03384
03385:+00005:+00020:-00027:000839.5989:03385
03386:+00015:+00005:+00002:000839.5989:03386
03387:+00023:+00022:-00050:000839.5989:03387
03388:-00011:+00008:-00011:000839.5989:03388
03389:+00022:-00015:-00019:000917.6033:03389
03390:+00028:-00004:-00031:000917.6033:03390
03391:+00020:-00014:-00064:000917.6033:03391
03392:+00006:+00003:-00060:000917.6033:03392
03393:+00023:+00008:-00091:000917.6033:03393
03394:+00039:-00021:+00016:000917.6033:03394
03395:+00046:-00015:+00068:000917.6033:03395
03396:+00020:-00005:+00002:000917.6033:03396
03397:+00003:+00007:-00137:000917.6033:03397
03398:+00026:+00003:-00060:000917.6033:03398
03399:+00043:-00015:+00003:000917.6033:03399
03400:+00026:+00009:-00021:000917.6033:03400
03401:+00004:-00005:-00007:000917.6033:03401
03402:+00021:+00000:-00028:000917.6033:03402
03403:+00031:+00018:-00044:000917.6033:03403
03404:+00008:+00020:-00039:000917.6033:03404
03405:-00008:+00022:-00012:000917.6033:03405
03406:+00013:+00015:-00028:000917.6033:03406
03407:-00015:+00015:-00044:000917.6033:03407
03408:+00002:+00036:-00006:000917.6033:03408
03409:+00012:+00034:+00005:000990.2225:03409
03410:-00001:+00035:-00010:000990.2225:03410
03411:-00007:+00015:-00032:000990.2225:03411
03412:+00009:+00013:-00018:000990.2225:03412
03413:-00005:+00014:-00024:000990.2225:03413
03414:-00004:+00014:-00012:000990.2225:03414
03415:-00009:+00014:-00009:000990.2225:03415
03416:+00010:+00010:-00030:000990.2225:03416
03417:+00009:+00014:-00047:000990.2225:03417
03418:+00007:+00034:+00007:000990.2225:03418
03419:+00009:+00012:+00004:000990.2225:03419
03420:+00005:+00033:-00019:000990.2225:03420
03421:+00027:+00029:-00013:000990.2225:03421
03422:+00013:+00025:-00007:000990.2225:03422
03423:+00002:+00031:-00014:000990.2225:03423
03424:+00006:+00051:-00008:000990.2225:03424
03425:+00025:+00040:+00009:000990.2225:03425
03426:+00013:+00053:-00013:000990.2225:03426
03427:+00005:+00049:+00022:000990.2225:03427
03428:+00014:+00052:+00017:001039.5703:03428
03429:+00002:+00050:-00018:001039.5703:03429
03430:+00000:+00026:-00044:001039.5703:03430
03431:-00010:+00049:-00044:001039.5703:03431
03432:-00013:+00039:-00027:001039.5703:03432
03433:-00014:+00035:-00015:001039.5703:03433
03434:-00014:+00027:+00003:001039.5703:03434
03435:-00023:+00023:-00023:001039.5703:03435
03436:-00025:+00034:-00043:001039.5703:03436
03437:-00017:+00022:-00021:001039.5703:03437
03438:-00002:+00017:+00006:001039.5703:03438
03439:-00013:+00024:+00016:001039.5703:03439
03440:+00003:+00021:+00013:001039.5703:03440
03441:-00007:-00017:+00006:001039.5703:03441
03442:+00009:+00001:+00009:001039.5703:03442
03443:-00011:+00005:-00006:001039.5703:03443
03444:-00014:+00007:-00017:001039.5703:03444
03445:-00012:+00001:-00007:001039.5703:03445
03446:-00007:+00002:+00002:001039.5703:03446
03447:-00010:-00017:+00034:001084.9416:03447
03448:+00009:-00021:-00021:001084.9416:03448
03449:+00012:-00021:+00005:001084.9416:03449
03450:+00011:-00021:+00014:001084.9416:03450
03451:-00007:-00020:-00018:001084.9416:03451
03452:-00010:-00009:-00010:001084.9416:03452
03453:+00012:+00005:+00025:001084.9416:03453
03454:-00008:-00012:+00043:001084.9416:03454
03455:-00003:-00031:+00025:001084.9416:03455
03456:+00000:-00034:+00032:001084.9416:03456
03457:-00029:-00048:+00006:001084.9416:03457
03458:-00016:-00027:-00027:001084.9416:03458
03459:-00026:-00025:-00031:001084.9416:03459
03460:-00026:-00030:+00015:001084.9416:03460
03461:-00041:-00031:+00021:001084.9416:03461
03462:-00021:+00007:+00034:001084.9416:03462
03463:-00036:+00012:+00020:001084.9416:03463
03464:-00059:+00020:+00039:001084.9416:03464
03465:-00069:+00029:+00037:001106.1978:03465
03466:-00072:+00045:+00036:001106.1978:03466
03467:-00064:+00057:-00019:001106.1978:03467
03468:-00084:+00076:-00014:001106.1978:03468
03469:-00072:+00104:-00016:001106.1978:03469
03470:-00089:+00103:-00015:001106.1978:03470
03471:-00084:+00113:-00001:001106.1978:03471
03472:-00065:+00105:+00030:001106.1978:03472
03473:-00062:+00113:+00015:001106.1978:03473
03474:-00090:+00088:+00051:001106.1978:03474
03475:-00061:+00098:+00060:001106.1978:03475
03476:-00063:+00073:+00036:001106.1978:03476
03477:-00075:+00061:-00003:001106.1978:03477
03478:-00059:+00057:+00022:001106.1978:03478
03479:-00037:+00053:+00039:001106.1978:03479
03480:-00054:+00029:+00021:001106.1978:03480
03481:-00045:+00033:+00034:001106.1978:03481
03482:-00033:+00020:+00005:001106.1978:03482
03483:-00056:+00008:-00013:001106.6214:03483
03484:-00057:+00000:+00008:001106.6214:03484
03485:-00046:+00003:+00033:001106.6214:03485
03486:-00056:+00004:+00016:001106.6214:03486
03487:-00056:-00020:+00016:001106.6214:03487
03488:-00053:-00015:+00016:001106.6214:03488
03489:-00059:+00001:+00017:001106.6214:03489
03490:-00056:-00008:+00011:001106.6214:03490
03491:-00031:-00018:+00038:001106.6214:03491
03492:-00035:-00021:+00012:001106.6214:03492
03493:-00055:-00014:+00011:001106.6214:03493
03494:-00039:-00010:+00037:001106.6214:03494
03495:-00018:-00031:-00001:001106.6214:03495
03496:-00019:-00027:+00024:001106.6214:03496
03497:-00016:-00030:+00022:001106.6214:03497
03498:-00021:-00014:+00008:001106.6214:03498
03499:-00016:-00030:-00031:001106.6214:03499
03500:-00013:-00030:-00003:001106.6214:03500
03501:-00014:-00011:+00007:001098.1030:03501
03502:-00002:-00008:+00000:001098.1030:03502
03503:-00012:+00006:+00017:001098.1030:03503
03504:-00008:+00003:+00015:001098.1030:03504
03505:-00011:+00007:+00002:001098.1030:03505
03506:-00011:+00020:+00035:001098.1030:03506
03507:+00012:-00005:+00022:001098.1030:03507
03508:-00006:+00035:-00004:001098.1030:03508
03509:-00002:+00032:+00007:001098.1030:03509
03510:-00004:+00035:+00017:001098.1030:03510
03511:-00007:+00013:-00016:001098.1030:03511
03512:+00000:+00036:-00019:001098.1030:03512
03513:-00001:+00016:-00014:001098.1030:03513
03514:-00004:+00036:-00033:001098.1030:03514
03515:-00012:+00015:-00009:001098.1030:03515
03516:+00010:+00036:+00004:001098.1030:03516
03517:+00015:+00029:-00006:001098.1030:03517
03518:+00007:+00030:-00027:001098.1030:03518
03519:+00003:+00026:+00023:001101.3210:03519
03520:+00004:+00026:+00010:001101.3210:03520
03521:-00006:+00034:-00015:001101.3210:03521
03522:-00010:+00035:-00008:001101.3210:03522
03523:-00004:+00014:-00051:001101.3210:03523
03524:-00015:+00020:-00081:001101.3210:03524
03525:-00043:+00021:-00034:001101.3210:03525
03526:-00017:+00019:-00028:001101.3210:03526
03527:-00035:+00009:-00032:001101.3210:03527
03528:-00042:+00010:-00011:001101.3210:03528
03529:-00031:+00009:+00016:001101.3210:03529
03530:-00042:+00010:+00003:001101.3210:03530
03531:-00039:+00009:-00008:001101.3210:03531
03532:-00013:+00014:-00030:001101.3210:03532
03533:-00023:+00015:-00043:001101.3210:03533
03534:+00000:+00015:-00062:001101.3210:03534
03535:+00000:+00026:-00023:001101.3210:03535
03536:+00011:+00033:-00050:001101.3210:03536
03537:-00036:+00000:-00043:001116.4534:03537
03538:+00033:+00016:-00008:001116.4534:03538
03539:-00045:-00006:+00005:001116.4534:03539
03540:+00019:+00010:-00003:001116.4534:03540
03541:-00057:-00016:-00017:001116.4534:03541
03542:+00020:+00024:-00033:001116.4534:03542
03543:-00044:-00037:-00061:001116.4534:03543
03544:+00014:-00001:-00078:001116.4534:03544
03545:-00040:-00031:-00024:001116.4534:03545
03546:+00024:+00007:-00018:001116.4534:03546
03547:-00022:-00019:+00002:001116.4534:03547
03548:+00028:+00022:-00010:001116.4534:03548
03549:-00012:-00012:-00021:001116.4534:03549
03550:+00012:+00000:+00007:001116.4534:03550
03551:-00009:-00036:+00002:001116.4534:03551
03552:-00026:+00002:+00022:001116.4534:03552
03553:-00029:-00009:-00047:001116.4534:03553
03554:-00005:+00004:-00008:001116.4534:03554
03555:-00059:-00015:-00048:001142.6611:03555
03556:-00057:-00018:-00017:001142.6611:03556
03557:-00054:+00005:-00010:001142.6611:03557
03558:-00056:-00003:-00049:001142.6611:03558
03559:-00032:+00007:-00050:001142.6611:03559
03560:-00035:+00012:-00033:001142.6611:03560
03561:-00041:+00020:+00020:001142.6611:03561
03562:-00039:+00013:-00031:001142.6611:03562
03563:-00016:+00000:-00019:001142.6611:03563
03564:-00005:+00037:-00034:001142.6611:03564
03565:-00021:+00023:-00048:001142.6611:03565
03566:-00006:+00001:+00008:001142.6611:03566
03567:-00006:+00023:+00016:001142.6611:03567
03568:-00025:+00022:+00010:001142.6611:03568
03569:-00030:+00021:-00012:001142.6611:03569
03570:-00025:+00033:+00004:001142.6611:03570
03571:-00005:+00039:+00024:001142.6611:03571
03572:-00040:+00034:+00020:001162.9437:03572
03573:-00025:+00028:+00005:001162.9437:03573
03574:-00019:+00027:-00031:001162.9437:03574
03575:-00040:+00054:-00045:001162.9437:03575
03576:-00038:+00052:-00049:001162.9437:03576
03577:-00042:+00052:-00002:001162.9437:03577
03578:-00044:+00048:+00024:001162.9437:03578
03579:-00031:+00053:-00004:001162.9437:03579
03580:-00021:+00063:-00001:001162.9437:03580
03581:-00051:+00048:+00025:001162.9437:03581
03582:-00070:+00027:+00036:001162.9437:03582
03583:-00069:+00032:+00039:001162.9437:03583
03584:-00055:+00028:+00020:001162.9437:03584
03585:-00046:+00012:+00028:001162.9437:03585
03586:-00018:+00009:+00023:001162.9437:03586
03587:-00038:+00004:+00038:001162.9437:03587
03588:-00017:-00036:+00046:001162.9437:03588
03589:-00018:-00052:+00049:001177.3203:03589
03590:-00027:-00043:+00020:001177.3203:03590
03591:-00015:-00077:+00018:001177.3203:03591
03592:-00019:-00080:+00022:001177.3203:03592
03593:-00018:-00068:-00001:001177.3203:03593
03594:-00006:-00069:+00040:001177.3203:03594
03595:-00013:-00092:+00068:001177.3203:03595
03596:-00004:-00076:+00105:001177.3203:03596
03597:+00010:-00075:+00116:001177.3203:03597
03598:+00004:-00063:+00074:001177.3203:03598
03599:+00017:-00041:+00053:001177.3203:03599
03600:+00062:-00035:+00048:001177.3203:03600
03601:+00051:-00019:+00028:001177.3203:03601
03602:+00053:-00018:+00056:001177.3203:03602
03603:+00044:+00004:+00054:001177.3203:03603
03604:+00064:+00000:+00042:001177.3203:03604
03605:+00040:+00005:+00022:001194.3540:03605
03606:+00045:+00033:+00067:001194.3540:03606
03607:+00005:+00024:+00085:001194.3540:03607
03608:+00028:+00050:+00068:001194.3540:03608
03609:+00016:+00053:+00057:001194.3540:03609
03610:-00007:+00064:+00034:001194.3540:03610
03611:-00029:+00053:-00002:001194.3540:03611
03612:-00038:+00065:+00036:001194.3540:03612
03613:-00021:+00040:+00036:001194.3540:03613
03614:-00053:+00040:+00014:001194.3540:03614
03615:-00038:+00031:+00026:001194.3540:03615
03616:-00018:+00031:+00034:001194.3540:03616
03617:-00004:+00028:-00007:001194.3540:03617
03618:-00023:+00026:-00011:001194.3540:03618
03619:+00010:+00034:+00025:001194.3540:03619
03620:+00020:+00032:+00034:001194.3540:03620
03621:+00040:+00022:+00062:001194.3540:03621
03622:+00074:+00007:+00081:001197.5836:03622
03623:+00040:-00021:+00022:001197.5836:03623
03624:+00055:+00004:+00053:001197.5836:03624
03625:+00026:-00051:-00003:001197.5836:03625
03626:+00029:-00076:+00028:001197.5836:03626
03627:+00057:-00057:+00084:001197.5836:03627
03628:+00021:-00065:+00046:001197.5836:03628
03629:+00040:-00068:-00070:001197.5836:03629
03630:+00003:-00072:-00072:001197.5836:03630
03631:+00030:-00094:+00043:001197.5836:03631
03632:+00013:-00071:+00074:001197.5836:03632
03633:-00028:-00073:+00040:001197.5836:03633
03634:-00026:-00069:+00006:001197.5836:03634
03635:-00013:-00073:-00033:001197.5836:03635
03636:-00006:-00076:+00000:001197.5836:03636
03637:-00025:-00069:+00065:001197.5836:03637
03638:+00008:-00078:+00128:001197.5836:03638
03639:+00002:-00079:+00039:001189.6020:03639
03640:+00018:-00056:+00008:001189.6020:03640
03641:+00024:-00044:-00009:001189.6020:03641
03642:+00015:-00062:+00025:001189.6020:03642
03643:+00014:-00056:-00007:001189.6020:03643
03644:+00022:-00032:-00004:001189.6020:03644
03645:+00035:-00008:-00018:001189.6020:03645
03646:+00022:+00002:-00015:001189.6020:03646
03647:+00056:+00007:-00006:001189.6020:03647
03648:+00045:+00011:+00011:001189.6020:03648
03649:+00056:+00020:+00004:001189.6020:03649
03650:+00060:+00025:+00025:001189.6020:03650
03651:+00052:+00014:+00009:001189.6020:03651
03652:+00034:+00013:+00005:001189.6020:03652
03653:+00060:+00024:+00040:001189.6020:03653
03654:+00053:+00031:+00028:001189.6020:03654
03655:+00043:+00016:-00009:001189.6020:03655
03656:+00054:+00014:-00014:001189.6020:03656
03657:+00037:+00035:+00026:001140.5920:03657
03658:+00032:+00010:-00005:001140.5920:03658
03659:+00047:-00001:-00008:001140.5920:03659
03660:+00023:-00004:-00041:001140.5920:03660
03661:+00017:+00008:-00068:001140.5920:03661
03662:+00029:-00002:-00083:001140.5920:03662
03663:+00029:+00004:-00064:001140.5920:03663
03664:+00022:+00003:-00022:001140.5920:03664
03665:+00031:-00019:-00017:001140.5920:03665
03666:+00035:-00018:-00017:001140.5920:03666
03667:+00044:-00021:-00010:001140.5920:03667
03668:+00041:-00013:-00040:001140.5920:03668
03669:+00019:-00030:-00049:001140.5920:03669
03670:+00041:-00012:-00034:001140.5920:03670
03671:+00023:-00033:-00016:001140.5920:03671
03672:+00046:-00017:-00034:001140.5920:03672
03673:+00039:+00005:-00010:001140.5920:03673
03674:+00016:+00004:-00025:001140.5920:03674
03675:+00007:-00015:-00022:001140.5920:03675
03676:+00025:-00001:-00018:001007.8068:03676
03677:-00011:-00006:+00025:001007.8068:03677
03678:-00014:+00007:-00017:001007.8068:03678
03679:-00030:+00000:-00038:001007.8068:03679
03680:-00036:+00000:-00042:001007.8068:03680
03681:-00035:+00019:-00054:001007.8068:03681
03682:-00042:+00009:-00016:001007.8068:03682
03683:-00030:+00037:+00012:001007.8068:03683
03684:-00044:+00013:-00017:001007.8068:03684
03685:-00033:-00006:-00053:001007.8068:03685
03686:-00020:-00002:-00065:001007.8068:03686
03687:-00029:+00005:-00008:001007.8068:03687
03688:+00009:+00008:-00014:001007.8068:03688
03689:+00001:+00018:+00014:001007.8068:03689
03690:+00019:-00022:-00008:001007.8068:03690
03691:+00008:-00010:-00008:001007.8068:03691
03692:+00046:-00009:-00007:001007.8068:03692
03693:+00039:-00035:+00025:001007.8068:03693
03694:+00033:-00024:+00036:001007.8068:03694
03695:+00006:-00023:+00054:001007.8068:03695
03696:+00007:-00046:-00010:001007.8068:03696
03697:-00016:-00029:+00055:001007.8068:03697
03698:-00002:-00048:-00060:001007.8068:03698
03699:-00071:-00024:-00008:001007.8068:03699
03700:-00048:-00030:-00057:000847.5368:03700
03701:-00086:-00035:+00000:000847.5368:03701
03702:-00080:-00033:+00036:000847.5368:03702
03703:-00099:+00002:+00010:000847.5368:03703
03704:-00098:-00007:+00007:000847.5368:03704
03705:-00093:+00007:+00042:000847.5368:03705
03706:-00116:-00019:+00071:000847.5368:03706
03707:-00110:+00008:+00036:000847.5368:03707
03708:-00129:-00020:+00013:000847.5368:03708
03709:-00107:-00021:+00015:000847.5368:03709
03710:-00094:-00022:-00013:000847.5368:03710
03711:-00094:-00021:-00063:000847.5368:03711
03712:-00061:+00007:-00012:000847.5368:03712
03713:-00048:+00018:+00001:000847.5368:03713
03714:-00035:+00002:+00019:000847.5368:03714
03715:-00018:+00010:+00013:000847.5368:03715
03716:-00029:+00018:+00055:000847.5368:03716
03717:-00042:+00010:+00049:000847.5368:03717
03718:-00043:+00020:+00002:000847.5368:03718
03719:-00016:+00023:+00010:000847.5368:03719
03720:-00052:+00018:-00004:000847.5368:03720
03721:-00067:+00000:+00037:000847.5368:03721
03722:-00085:-00004:+00045:000847.5368:03722
03723:-00100:+00001:+00065:000847.5368:03723
03724:-00105:-00003:+00047:000847.5368:03724
03725:-00102:+00008:+00033:000787.5581:03725
03726:-00117:+00006:+00050:000787.5581:03726
03727:-00118:+00005:+00042:000787.5581:03727
03728:-00108:-00017:+00053:000787.5581:03728
03729:-00116:-00006:+00014:000787.5581:03729
03730:-00119:-00017:+00034:000787.5581:03730
03731:-00091:+00002:+00038:000787.5581:03731
03732:-00078:-00006:+00016:000787.5581:03732
03733:-00049:-00004:+00017:000787.5581:03733
03734:-00043:+00018:+00052:000787.5581:03734
03735:+00000:+00009:+00064:000787.5581:03735
03736:+00009:+00018:+00069:000787.5581:03736
03737:+00002:-00006:+00023:000787.5581:03737
03738:+00005:-00004:+00013:000787.5581:03738
03739:+00011:-00009:+00024:000787.5581:03739
03740:-00027:-00023:+00027:000787.5581:03740
03741:-00007:-00023:+00043:000787.5581:03741
03742:-00015:-00036:+00097:000787.5581:03742
03743:-00016:-00024:+00062:000787.5581:03743
03744:-00045:-00035:+00049:000787.5581:03744
03745:-00060:-00021:+00033:000787.5581:03745
03746:-00070:-00019:+00015:000787.5581:03746
03747:-00047:-00018:+00020:000787.5581:03747
03748:-00050:-00004:+00018:000787.5581:03748
03749:-00063:-00004:+00027:000836.7054:03749
03750:-00099:+00008:+00061:000836.7054:03750
03751:-00102:-00018:+00086:000836.7054:03751
03752:-00076:+00003:+00050:000836.7054:03752
03753:-00105:-00016:-00035:000836.7054:03753
03754:-00096:+00004:+00018:000836.7054:03754
03755:-00110:+00007:+00048:000836.7054:03755
03756:-00104:+00018:+00054:000836.7054:03756
03757:-00077:+00017:+00040:000836.7054:03757
03758:-00031:+00025:-00030:000836.7054:03758
03759:-00054:+00064:-00049:000836.7054:03759
03760:+00024:+00084:-00056:000836.7054:03760
03761:+00003:+00054:+00046:000836.7054:03761
03762:+00085:+00094:-00064:000836.7054:03762
03763:+00036:+00035:+00067:000836.7054:03763
03764:-00121:-00013:-00073:000836.7054:03764
03765:-00116:-00003:-00037:000836.7054:03765
03766:-00112:-00008:-00108:000836.7054:03766
03767:+00038:+00075:-00008:000836.7054:03767
03768:-00082:+00001:-00037:000836.7054:03768
03769:+00040:+00085:-00049:000836.7054:03769
03770:-00051:+00022:-00032:000836.7054:03770
03771:+00014:+00081:+00008:000836.7054:03771
03772:-00022:+00003:-00029:000887.1558:03772
03773:-00011:+00030:+00004:000887.1558:03773
03774:-00019:-00007:+00041:000887.1558:03774
03775:+00015:+00008:+00038:000887.1558:03775
03776:-00009:-00036:+00005:000887.1558:03776
03777:+00017:-00012:-00005:000887.1558:03777
03778:+00033:-00024:-00046:000887.1558:03778
03779:+00046:-00029:-00036:000887.1558:03779
03780:+00031:-00044:+00021:000887.1558:03780
03781:+00020:-00040:+00002:000887.1558:03781
03782:+00018:-00061:-00032:000887.1558:03782
03783:+00030:-00052:-00007:000887.1558:03783
03784:+00029:-00029:-00022:000887.1558:03784
03785:+00007:-00037:-00038:000887.1558:03785
03786:+00025:-00032:-00003:000887.1558:03786
03787:+00042:-00016:+00007:000887.1558:03787
03788:+00002:-00020:-00027:000887.1558:03788
03789:+00015:+00008:-00059:000887.1558:03789
03790:+00002:+00019:-00008:000887.1558:03790
03791:+00026:+00032:-00044:000887.1558:03791
03792:+00003:+00033:+00007:000887.1558:03792
03793:+00020:+00030:+00010:000950.6186:03793
03794:+00027:+00045:-00037:000950.6186:03794
03795:+00016:+00047:-00077:000950.6186:03795
03796:+00023:+00082:-00017:000950.6186:03796
03797:+00022:+00059:-00047:000950.6186:03797
03798:+00014:+00059:-00063:000950.6186:03798
03799:+00002:+00070:-00013:000950.6186:03799
03800:+00003:+00043:-00028:000950.6186:03800
03801:-00010:+00042:-00039:000950.6186:03801
03802:-00009:+00048:-00044:000950.6186:03802
03803:+00008:+00026:-00023:000950.6186:03803
03804:-00002:+00028:-00050:000950.6186:03804
03805:+00009:+00037:+00005:000950.6186:03805
03806:+00002:+00028:-00002:000950.6186:03806
03807:-00006:+00038:-00018:000950.6186:03807
03808:-00023:+00037:-00014:000950.6186:03808
03809:-00010:+00015:+00020:000950.6186:03809
03810:+00008:+00015:+00010:000950.6186:03810
03811:-00023:+00000:+00002:000950.6186:03811
03812:-00008:+00021:+00019:001016.0327:03812
03813:+00012:+00018:+00006:001016.0327:03813
03814:+00012:+00037:-00013:001016.0327:03814
03815:+00006:+00034:-00012:001016.0327:03815
03816:+00026:+00029:-00005:001016.0327:03816
03817:+00026:+00052:-00010:001016.0327:03817
03818:+00029:+00054:+00004:001016.0327:03818
03819:+00028:+00038:+00024:001016.0327:03819
03820:+00008:+00029:-00001:001016.0327:03820
03821:+00015:+00029:-00011:001016.0327:03821
03822:+00009:+00031:-00019:001016.0327:03822
03823:-00012:+00026:+00001:001016.0327:03823
03824:-00004:+00036:-00020:001016.0327:03824
03825:-00006:+00033:-00017:001016.0327:03825
03826:-00005:+00034:-00028:001016.0327:03826
03827:-00015:+00035:-00039:001016.0327:03827
03828:-00022:+00021:-00046:001016.0327:03828
03829:-00011:+00000:+00039:001016.0327:03829
03830:-00011:+00008:+00016:001016.0327:03830
03831:-00012:-00018:+00014:001063.3730:03831
03832:-00008:-00014:-00006:001063.3730:03832
03833:-00001:-00033:-00030:001063.3730:03833
03834:-00004:-00046:+00001:001063.3730:03834
03835:-00018:-00052:+00007:001063.3730:03835
03836:-00019:-00040:+00021:001063.3730:03836
03837:-00017:-00060:-00032:001063.3730:03837
03838:-00017:-00061:-00024:001063.3730:03838
03839:-00019:-00060:-00043:001063.3730:03839
03840:-00040:-00065:-00013:001063.3730:03840
03841:-00039:-00067:+00013:001063.3730:03841
03842:-00023:-00051:+00053:001063.3730:03842
03843:-00015:-00048:-00003:001063.3730:03843
03844:-00017:-00030:+00010:001063.3730:03844
03845:-00027:-00019:+00000:001063.3730:03845
03846:-00020:-00006:+00011:001063.3730:03846
03847:-00015:-00005:-00018:001063.3730:03847
03848:-00027:+00001:+00051:001063.3730:03848
03849:-00027:+00023:-00001:001107.6817:03849
03850:-00022:+00023:-00014:001107.6817:03850
03851:-00024:+00036:-00029:001107.6817:03851
03852:-00022:+00025:-00019:001107.6817:03852
03853:-00044:+00052:-00032:001107.6817:03853
03854:-00054:+00060:+00001:001107.6817:03854
03855:-00045:+00081:+00001:001107.6817:03855
03856:-00068:+00077:+00016:001107.6817:03856
03857:-00068:+00087:-00003:001107.6817:03857
03858:-00074:+00101:+00013:001107.6817:03858
03859:-00069:+00114:-00018:001107.6817:03859
03860:-00075:+00103:-00011:001107.6817:03860
03861:-00072:+00103:+00022:001107.6817:03861
03862:-00064:+00115:+00053:001107.6817:03862
03863:-00066:+00087:+00039:001107.6817:03863
03864:-00070:+00090:+00010:001107.6817:03864
03865:-00060:+00062:+00019:001107.6817:03865
03866:-00049:+00058:-00005:001107.6817:03866
03867:-00055:+00050:+00013:001118.0949:03867
03868:-00031:+00032:-00004:001118.0949:03868
03869:-00036:+00017:+00007:001118.0949:03869
03870:-00039:-00003:-00003:001118.0949:03870
03871:-00020:-00016:+00020:001118.0949:03871
03872:-00039:+00006:-00015:001118.0949:03872
03873:-00017:-00019:+00034:001118.0949:03873
03874:-00025:-00017:+00011:001118.0949:03874
03875:-00043:+00002:+00034:001118.0949:03875
03876:-00020:-00020:+00023:001118.0949:03876
03877:-00035:+00006:+00031:001118.0949:03877
03878:-00031:+00006:+00021:001118.0949:03878
03879:-00060:+00008:+00002:001118.0949:03879
03880:-00030:+00000:+00023:001118.0949:03880
03881:-00020:+00018:+00021:001118.0949:03881
03882:-00016:+00019:+00002:001118.0949:03882
03883:-00015:+00033:+00020:001118.0949:03883
03884:+00003:+00013:+00041:001118.0949:03884
03885:+00015:+00037:+00010:001092.1225:03885
03886:+00008:+00036:+00017:001092.1225:03886
03887:+00029:+00034:+00018:001092.1225:03887
03888:+00025:+00011:+00035:001092.1225:03888
03889:+00002:+00011:+00014:001092.1225:03889
03890:+00017:+00016:+00006:001092.1225:03890
03891:+00010:+00012:-00017:001092.1225:03891
03892:-00015:+00012:-00032:001092.1225:03892
03893:-00014:+00034:-00013:001092.1225:03893
03894:-00007:+00033:+00010:001092.1225:03894
03895:-00022:+00032:+00035:001092.1225:03895
03896:-00016:+00011:+00012:001092.1225:03896
03897:-00044:-00003:+00011:001092.1225:03897
03898:-00058:-00006:+00018:001092.1225:03898
03899:-00055:-00003:+00028:001092.1225:03899
03900:-00056:+00002:+00027:001092.1225:03900
03901:-00059:-00006:+00007:001092.1225:03901
03902:-00056:-00016:-00014:001092.1225:03902
03903:-00044:+00006:-00034:001092.1225:03903
03904:-00034:+00003:-00003:001077.5726:03904
03905:-00027:+00003:+00000:001077.5726:03905
03906:-00005:+00008:+00005:001077.5726:03906
03907:+00013:-00010:-00018:001077.5726:03907
03908:+00005:+00003:-00019:001077.5726:03908
03909:+00019:+00002:+00014:001077.5726:03909
03910:+00023:-00016:+00017:001077.5726:03910
03911:+00043:-00007:+00025:001077.5726:03911
03912:+00037:+00018:-00010:001077.5726:03912
03913:+00032:+00005:-00026:001077.5726:03913
03914:+00022:+00021:-00047:001077.5726:03914
03915:+00021:+00022:+00011:001077.5726:03915
03916:+00031:+00018:-00016:001077.5726:03916
03917:-00014:-00015:-00051:001077.5726:03917
03918:+00007:+00015:-00035:001077.5726:03918
03919:+00009:+00030:-00037:001077.5726:03919
03920:-00014:+00016:-00071:001077.5726:03920
03921:-00024:+00034:-00005:001077.5726:03921
03922:-00018:+00039:-00002:001094.5471:03922
03923:-00019:+00040:-00045:001094.5471:03923
03924:-00025:+00026:-00046:001094.5471:03924
03925:-00026:+00027:-00023:001094.5471:03925
03926:+00020:+00029:+00029:001094.5471:03926
03927:-00047:+00034:-00068:001094.5471:03927
03928:-00030:+00025:-00025:001094.5471:03928
03929:-00050:-00003:-00060:001094.5471:03929
03930:+00039:+00048:-00037:001094.5471:03930
03931:-00044:+00022:-00083:001094.5471:03931
03932:+00005:+00026:-00059:001094.5471:03932
03933:-00015:-00007:+00009:001094.5471:03933
03934:+00016:+00029:-00005:001094.5471:03934
03935:-00002:+00005:-00015:001094.5471:03935
03936:+00005:+00010:-00039:001094.5471:03936
03937:+00012:-00009:-00034:001094.5471:03937
03938:+00007:-00006:-00008:001094.5471:03938
03939:-00011:-00022:-00044:001094.5471:03939
03940:+00011:-00008:-00017:001120.4604:03940
03941:-00010:-00032:-00034:001120.4604:03941
03942:-00004:-00008:-00030:001120.4604:03942
03943:-00025:-00026:-00034:001120.4604:03943
03944:-00016:-00024:-00006:001120.4604:03944
03945:-00029:-00024:-00048:001120.4604:03945
03946:-00019:-00032:-00062:001120.4604:03946
03947:-00014:-00034:-00028:001120.4604:03947
03948:-00029:+00001:-00021:001120.4604:03948
03949:-00026:-00020:-00035:001120.4604:03949
03950:-00001:+00006:+00003:001120.4604:03950
03951:-00025:+00001:-00019:001120.4604:03951
03952:-00026:-00003:-00028:001120.4604:03952
03953:-00028:-00003:-00015:001120.4604:03953
03954:-00017:+00022:-00030:001120.4604:03954
03955:-00039:+00017:-00044:001120.4604:03955
03956:-00001:+00032:-00044:001120.4604:03956
03957:-00023:+00012:-00033:001120.4604:03957
03958:-00002:+00011:-00011:001156.2097:03958
03959:+00000:+00018:+00024:001156.2097:03959
03960:-00006:+00013:+00049:001156.2097:03960
03961:-00027:+00020:+00003:001156.2097:03961
03962:-00029:+00010:+00031:001156.2097:03962
03963:-00039:+00008:+00011:001156.2097:03963
03964:-00031:-00020:+00019:001156.2097:03964
03965:-00031:+00006:-00033:001156.2097:03965
03966:-00029:-00006:-00024:001156.2097:03966
03967:-00020:+00008:-00050:001156.2097:03967
03968:-00015:+00005:+00074:001156.2097:03968
03969:-00008:+00003:+00118:001156.2097:03969
03970:-00009:+00001:+00109:001156.2097:03970
03971:+00025:-00008:+00046:001156.2097:03971
03972:+00021:+00003:+00036:001156.2097:03972
03973:+00046:+00006:-00034:001156.2097:03973
03974:+00042:-00016:+00021:001180.5944:03974
03975:+00047:+00001:+00039:001180.5944:03975
03976:+00036:-00016:+00056:001180.5944:03976
03977:+00045:-00011:+00039:001180.5944:03977
03978:+00047:-00020:+00045:001180.5944:03978
03979:+00042:-00007:+00058:001180.5944:03979
03980:+00029:-00012:+00042:001180.5944:03980
03981:+00076:-00020:+00108:001180.5944:03981
03982:+00038:-00018:+00049:001180.5944:03982
03983:+00036:+00001:+00011:001180.5944:03983
03984:-00001:-00022:-00011:001180.5944:03984
03985:+00006:+00006:-00008:001180.5944:03985
03986:-00026:-00015:-00009:001180.5944:03986
03987:-00019:-00006:+00018:001180.5944:03987
03988:-00030:-00002:+00022:001180.5944:03988
03989:-00020:+00016:+00017:001180.5944:03989
03990:-00017:+00012:+00035:001180.5944:03990
03991:-00040:+00050:+00045:001184.0073:03991
03992:-00015:+00026:+00054:001184.0073:03992
03993:-00023:+00053:+00047:001184.0073:03993
03994:-00012:+00051:+00044:001184.0073:03994
03995:+00015:+00044:+00037:001184.0073:03995
03996:+00008:+00042:+00019:001184.0073:03996
03997:+00008:+00065:-00011:001184.0073:03997
03998:+00021:+00063:-00152:001184.0073:03998
03999:+00043:+00054:-00125:001184.0073:03999
04000:+00137:+00063:+00254:001184.0073:04000
04001:+00134:+00037:+00062:001184.0073:04001
04002:+00071:+00048:-00140:001184.0073:04002
04003:+00137:+00037:-00079:001184.0073:04003
04004:+00157:+00034:+00115:001184.0073:04004
04005:+00055:-00014:+00095:001184.0073:04005
04006:+00060:-00017:-00053:001184.0073:04006
04007:+00066:+00001:+00028:001184.0073:04007
04008:+00079:-00014:+00072:001193.2352:04008
04009:+00043:-00051:-00065:001193.2352:04009
04010:+00016:-00042:-00014:001193.2352:04010
04011:+00018:-00080:+00117:001193.2352:04011
04012:+00007:-00070:-00029:001193.2352:04012
04013:-00017:-00108:-00056:001193.2352:04013
04014:-00021:-00102:+00014:001193.2352:04014
04015:-00003:-00099:+00054:001193.2352:04015
04016:-00044:-00127:+00025:001193.2352:04016
04017:-00018:-00101:-00015:001193.2352:04017
04018:-00019:-00103:-00004:001193.2352:04018
04019:-00040:-00123:-00029:001193.2352:04019
04020:-00006:-00111:+00014:001193.2352:04020
04021:-00029:-00105:+00014:001193.2352:04021
04022:+00005:-00097:+00030:001193.2352:04022
04023:+00012:-00094:+00038:001193.2352:04023
04024:+00003:-00056:+00041:001193.2352:04024
04025:+00016:-00039:+00009:001146.8874:04025
04026:+00041:-00025:+00034:001146.8874:04026
04027:+00047:+00002:+00038:001146.8874:04027
04028:+00035:+00020:+00008:001146.8874:04028
04029:+00048:+00018:+00021:001146.8874:04029
04030:+00086:+00036:+00014:001146.8874:04030
04031:+00068:+00031:-00017:001146.8874:04031
04032:+00051:+00066:+00008:001146.8874:04032
04033:+00071:+00056:+00030:001146.8874:04033
04034:+00047:+00058:+00023:001146.8874:04034
04035:+00033:+00058:+00001:001146.8874:04035
04036:+00022:+00076:+00021:001146.8874:04036
04037:+00024:+00078:-00004:001146.8874:04037
04038:-00012:+00069:-00006:001146.8874:04038
04039:+00000:+00042:-00032:001146.8874:04039
04040:-00006:+00042:-00024:001146.8874:04040
04041:-00028:+00041:-00049:001146.8874:04041
04042:-00018:+00052:-00049:001146.8874:04042
04043:-00016:+00041:-00008:001146.8874:04043
04044:-00029:+00039:-00030:001146.8874:04044
04045:-00017:+00011:-00012:001003.7453:04045
04046:-00016:-00002:-00019:001003.7453:04046
04047:-00042:-00017:+00013:001003.7453:04047
04048:-00031:-00020:+00006:001003.7453:04048
04049:-00022:-00009:-00003:001003.7453:04049
04050:-00041:-00025:-00034:001003.7453:04050
04051:-00017:-00026:-00046:001003.7453:04051
04052:+00011:-00047:-00038:001003.7453:04052
04053:+00001:-00050:-00047:001003.7453:04053
04054:+00028:-00042:-00052:001003.7453:04054
04055:+00043:-00024:-00075:001003.7453:04055
04056:+00041:-00046:-00064:001003.7453:04056
04057:+00032:-00038:-00033:001003.7453:04057
04058:+00034:-00051:+00001:001003.7453:04058
04059:+00056:-00026:+00009:001003.7453:04059
04060:+00057:-00046:+00012:001003.7453:04060
04061:+00057:-00023:+00002:001003.7453:04061
04062:+00023:-00045:+00020:001003.7453:04062
04063:+00031:-00032:-00008:001003.7453:04063
04064:+00006:-00030:-00017:001003.7453:04064
04065:+00014:-00030:-00035:001003.7453:04065
04066:-00011:-00031:-00033:001003.7453:04066
04067:-00012:-00026:-00049:001003.7453:04067
04068:-00007:-00028:+00019:001003.7453:04068
04069:-00014:-00046:-00002:000849.3316:04069
04070:-00003:-00029:-00019:000849.3316:04070
04071:-00002:-00027:-00010:000849.3316:04071
04072:-00002:-00033:-00014:000849.3316:04072
04073:-00007:-00013:-00012:000849.3316:04073
04074:-00023:+00004:-00013:000849.3316:04074
04075:-00029:-00020:+00020:000849.3316:04075
04076:-00040:+00007:+00009:000849.3316:04076
04077:-00034:+00018:-00030:000849.3316:04077
04078:-00053:+00013:-00025:000849.3316:04078
04079:-00059:-00006:-00009:000849.3316:04079
04080:-00052:-00005:+00014:000849.3316:04080
04081:-00075:+00000:+00037:000849.3316:04081
04082:-00080:-00004:+00019:000849.3316:04082
04083:-00082:-00003:+00011:000849.3316:04083
04084:-00108:+00004:+00037:000849.3316:04084
04085:-00126:-00010:-00009:000849.3316:04085
04086:-00129:-00013:-00007:000849.3316:04086
04087:-00152:-00024:+00026:000849.3316:04087
04088:-00151:-00025:+00003:000849.3316:04088
04089:-00151:-00023:-00018:000849.3316:04089
04090:-00135:-00014:+00017:000849.3316:04090
04091:-00133:-00013:+00039:000849.3316:04091
04092:-00097:-00014:-00001:000849.3316:04092
04093:-00089:-00002:+00026:000849.3316:04093
04094:-00064:-00004:+00015:000791.5623:04094
04095:-00057:+00010:+00025:000791.5623:04095
04096:-00041:+00024:+00022:000791.5623:04096
04097:-00030:+00036:+00015:000791.5623:04097
04098:-00025:+00022:+00050:000791.5623:04098
04099:-00024:+00011:-00001:000791.5623:04099
04100:-00027:+00033:+00037:000791.5623:04100
04101:-00016:+00016:+00024:000791.5623:04101
04102:-00038:+00032:+00038:000791.5623:04102
04103:-00026:+00038:+00007:000791.5623:04103
04104:-00023:+00016:+00002:000791.5623:04104
04105:-00023:+00036:-00003:000791.5623:04105
04106:-00004:+00016:+00030:000791.5623:04106
04107:-00026:+00032:+00018:000791.5623:04107
04108:-00038:+00012:+00012:000791.5623:04108
04109:-00032:+00032:+00027:000791.5623:04109
04110:-00031:+00013:+00040:000791.5623:04110
04111:-00048:+00017:+00035:000791.5623:04111
04112:-00037:+00014:+00045:000791.5623:04112
04113:-00035:-00002:+00067:000791.5623:04113
04114:-00052:-00005:-00005:000791.5623:04114
04115:-00050:-00016:+00006:000791.5623:04115
04116:-00061:-00022:+00017:000791.5623:04116
04117:-00050:-00024:+00050:000791.5623:04117
04118:-00048:-00037:+00049:000823.0680:04118
04119:-00039:-00025:+00071:000823.0680:04119
04120:-00044:-00049:+00038:000823.0680:04120
04121:-00045:-00049:+00011:000823.0680:04121
04122:-00016:-00033:+00035:000823.0680:04122
04123:-00026:-00024:+00029:000823.0680:04123
04124:-00017:-00033:+00013:000823.0680:04124
04125:-00020:-00022:+00098:000823.0680:04125
04126:-00022:-00014:+00075:000823.0680:04126
04127:-00032:-00023:+00042:000823.0680:04127
04128:-00056:-00025:-00065:000823.0680:04128
04129:-00049:-00030:-00015:000823.0680:04129
04130:-00063:-00041:+00001:000823.0680:04130
04131:-00041:-00010:+00038:000823.0680:04131
04132:-00053:-00007:-00012:000823.0680:04132
04133:+00050:-00001:+00063:000823.0680:04133
04134:-00037:-00020:+00060:000823.0680:04134
04135:-00004:+00016:+00013:000823.0680:04135
04136:-00049:-00003:+00000:000823.0680:04136
04137:-00072:+00029:-00012:000823.0680:04137
04138:-00021:+00038:+00029:000823.0680:04138
04139:-00031:+00053:+00004:000823.0680:04139
04140:-00044:+00069:-00027:000823.0680:04140
04141:-00085:+00061:-00006:000823.0680:04141
04142:-00049:+00079:-00024:000870.9465:04142
04143:-00041:+00062:-00009:000870.9465:04143
04144:-00057:+00072:-00002:000870.9465:04144
04145:-00045:+00069:+00016:000870.9465:04145
04146:-00014:+00082:-00004:000870.9465:04146
04147:-00013:+00055:-00013:000870.9465:04147
04148:-00004:+00065:-00050:000870.9465:04148
04149:+00009:+00063:-00059:000870.9465:04149
04150:+00002:+00049:+00007:000870.9465:04150
04151:+00003:+00029:-00002:000870.9465:04151
04152:+00027:+00037:-00015:000870.9465:04152
04153:+00016:+00009:-00018:000870.9465:04153
04154:+00038:+00005:-00007:000870.9465:04154
04155:+00043:+00008:-00048:000870.9465:04155
04156:+00060:-00016:+00005:000870.9465:04156
04157:+00042:-00012:+00008:000870.9465:04157
04158:+00056:-00033:+00005:000870.9465:04158
04159:+00032:-00036:+00003:000870.9465:04159
04160:+00040:-00037:-00035:000870.9465:04160
04161:+00028:-00035:-00034:000870.9465:04161
04162:+00007:-00049:-00023:000870.9465:04162
04163:-00010:-00028:-00013:000920.7510:04163
04164:-00005:-00040:-00014:000920.7510:04164
04165:-00025:-00049:-00013:000920.7510:04165
04166:-00025:-00029:+00007:000920.7510:04166
04167:-00024:-00014:-00030:000920.7510:04167
04168:-00025:-00010:-00012:000920.7510:04168
04169:-00009:+00008:-00014:000920.7510:04169
04170:+00011:-00003:-00006:000920.7510:04170
04171:+00030:+00015:-00051:000920.7510:04171
04172:+00024:+00036:-00044:000920.7510:04172
04173:+00019:+00027:-00054:000920.7510:04173
04174:+00004:+00035:-00017:000920.7510:04174
04175:+00028:+00026:+00007:000920.7510:04175
04176:+00029:+00049:+00014:000920.7510:04176
04177:+00020:+00051:-00003:000920.7510:04177
04178:+00025:+00043:+00007:000920.7510:04178
04179:+00021:+00070:-00033:000920.7510:04179
04180:+00007:+00069:+00020:000920.7510:04180
04181:+00014:+00064:-00017:000920.7510:04181
04182:+00011:+00083:-00005:000920.7510:04182
04183:-00008:+00059:-00011:000920.7510:04183
04184:+00000:+00069:-00035:000966.5831:04184
04185:-00023:+00067:-00009:000966.5831:04185
04186:-00028:+00065:-00019:000966.5831:04186
04187:-00019:+00050:-00021:000966.5831:04187
04188:-00043:+00053:-00031:000966.5831:04188
04189:-00021:+00030:-00018:000966.5831:04189
04190:-00021:+00033:-00016:000966.5831:04190
04191:-00020:+00015:+00002:000966.5831:04191
04192:-00017:+00038:+00004:000966.5831:04192
04193:-00026:+00009:-00019:000966.5831:04193
04194:-00002:+00010:+00005:000966.5831:04194
04195:-00006:+00020:+00001:000966.5831:04195
04196:+00009:+00000:+00000:000966.5831:04196
04197:+00000:-00002:-00016:000966.5831:04197
04198:-00010:-00003:-00035:000966.5831:04198
04199:-00003:+00005:-00027:000966.5831:04199
04200:-00015:-00005:-00020:000966.5831:04200
04201:-00008:-00018:+00005:000966.5831:04201
04202:+00011:-00021:+00001:000966.5831:04202
04203:-00008:-00018:+00006:001032.7662:04203
04204:+00010:-00016:+00004:001032.7662:04204
04205:-00008:-00015:+00021:001032.7662:04205
04206:-00014:-00020:-00001:001032.7662:04206
04207:-00010:-00016:+00033:001032.7662:04207
04208:-00025:-00015:+00015:001032.7662:04208
04209:-00004:-00001:-00009:001032.7662:04209
04210:-00014:+00002:-00009:001032.7662:04210
04211:+00000:+00009:-00012:001032.7662:04211
04212:-00008:+00018:-00019:001032.7662:04212
04213:+00002:+00015:-00016:001032.7662:04213
04214:+00014:-00002:+00008:001032.7662:04214
04215:-00010:+00009:-00036:001032.7662:04215
04216:-00003:-00001:-00044:001032.7662:04216
04217:-00028:-00002:+00008:001032.7662:04217
04218:-00041:+00008:+00004:001032.7662:04218
04219:-00043:-00005:-00032:001032.7662:04219
04220:-00054:+00008:+00001:001032.7662:04220
04221:-00054:+00002:+00019:001032.7662:04221
04222:-00069:-00008:-00002:001074.7257:04222
04223:-00056:-00015:-00017:001074.7257:04223
04224:-00059:-00007:-00033:001074.7257:04224
04225:-00052:-00006:-00050:001074.7257:04225
04226:-00050:+00017:+00003:001074.7257:04226
04227:-00036:+00015:-00014:001074.7257:04227
04228:-00047:+00025:+00003:001074.7257:04228
04229:-00034:+00041:+00024:001074.7257:04229
04230:-00056:+00069:+00022:001074.7257:04230
04231:-00055:+00057:-00001:001074.7257:04231
04232:-00051:+00060:+00012:001074.7257:04232
04233:-00032:+00079:+00051:001074.7257:04233
04234:-00032:+00083:-00002:001074.7257:04234
04235:-00035:+00080:+00003:001074.7257:04235
04236:-00057:+00055:+00007:001074.7257:04236
04237:-00046:+00067:+00023:001074.7257:04237
04238:-00058:+00065:-00005:001074.7257:04238
04239:-00030:+00054:+00016:001074.7257:04239
04240:-00043:+00044:+00008:001095.9527:04240
04241:-00045:+00043:-00013:001095.9527:04241
04242:-00020:+00027:+00018:001095.9527:04242
04243:-00018:+00037:+00020:001095.9527:04243
04244:-00019:+00034:-00010:001095.9527:04244
04245:-00029:+00013:+00036:001095.9527:04245
04246:-00015:+00014:+00029:001095.9527:04246
04247:-00016:-00002:+00052:001095.9527:04247
04248:-00019:+00017:-00006:001095.9527:04248
04249:-00044:+00033:+00038:001095.9527:04249
04250:-00044:-00007:+00037:001095.9527:04250
04251:-00038:-00005:+00002:001095.9527:04251
04252:-00032:-00001:+00041:001095.9527:04252
04253:-00040:+00005:+00055:001095.9527:04253
04254:-00020:+00003:+00032:001095.9527:04254
04255:-00035:-00002:-00008:001095.9527:04255
04256:-00015:+00001:+00005:001095.9527:04256
04257:-00044:-00006:-00009:001095.9527:04257
04258:-00011:+00005:+00025:001102.8619:04258
04259:+00005:-00006:+00035:001102.8619:04259
04260:+00013:+00005:+00029:001102.8619:04260
04261:+00025:+00017:+00029:001102.8619:04261
04262:+00007:+00016:+00002:001102.8619:04262
04263:+00018:+00005:-00015:001102.8619:04263
04264:+00017:+00000:+00001:001102.8619:04264
04265:+00044:+00018:+00002:001102.8619:04265
04266:+00026:+00024:+00023:001102.8619:04266
04267:+00018:+00019:+00011:001102.8619:04267
04268:+00024:+00011:+00034:001102.8619:04268
04269:+00002:+00032:-00014:001102.8619:04269
04270:-00012:+00033:-00013:001102.8619:04270
04271:-00014:+00038:+00023:001102.8619:04271
04272:-00016:+00032:+00030:001102.8619:04272
04273:-00022:+00034:+00034:001102.8619:04273
04274:-00020:+00031:+00039:001102.8619:04274
04275:-00039:+00029:+00009:001102.8619:04275
04276:-00055:+00024:-00016:001102.8619:04276
04277:-00045:+00035:+00004:001095.5125:04277
04278:-00038:+00030:-00009:001095.5125:04278
04279:-00042:+00026:-00010:001095.5125:04279
04280:-00029:+00038:+00007:001095.5125:04280
04281:-00006:+00033:+00016:001095.5125:04281
04282:-00005:+00009:-00009:001095.5125:04282
04283:-00002:+00013:+00009:001095.5125:04283
04284:+00012:+00015:-00023:001095.5125:04284
04285:+00010:+00009:-00025:001095.5125:04285
04286:+00007:+00018:-00008:001095.5125:04286
04287:+00025:+00016:+00034:001095.5125:04287
04288:+00028:+00021:+00001:001095.5125:04288
04289:+00030:+00012:-00028:001095.5125:04289
04290:+00019:+00014:+00004:001095.5125:04290
04291:+00029:+00014:-00061:001095.5125:04291
04292:+00002:+00018:-00061:001095.5125:04292
04293:+00005:+00034:-00045:001095.5125:04293
04294:+00002:-00001:-00002:001095.5125:04294
04295:-00008:-00003:-00041:001098.8489:04295
04296:+00016:+00019:-00011:001098.8489:04296
04297:-00007:-00021:-00002:001098.8489:04297
04298:-00001:+00006:+00002:001098.8489:04298
04299:-00023:+00002:+00010:001098.8489:04299
04300:-00014:+00007:-00050:001098.8489:04300
04301:-00006:-00018:-00042:001098.8489:04301
04302:+00009:+00006:-00061:001098.8489:04302
04303:-00007:-00035:-00021:001098.8489:04303
04304:+00026:+00008:-00022:001098.8489:04304
04305:-00026:-00019:-00011:001098.8489:04305
04306:+00018:+00020:-00041:001098.8489:04306
04307:-00026:-00010:-00045:001098.8489:04307
04308:+00022:+00007:+00004:001098.8489:04308
04309:+00011:-00006:+00036:001098.8489:04309
04310:-00008:+00004:-00009:001098.8489:04310
04311:-00003:+00006:-00032:001098.8489:04311
04312:+00009:+00020:-00026:001098.8489:04312
04313:-00007:+00024:-00024:001128.4191:04313
04314:-00024:+00011:-00027:001128.4191:04314
04315:-00027:+00014:-00029:001128.4191:04315
04316:-00016:+00014:-00021:001128.4191:04316
04317:-00040:+00014:-00025:001128.4191:04317
04318:-00042:+00015:-00029:001128.4191:04318
04319:-00020:+00023:+00019:001128.4191:04319
04320:-00040:+00020:-00046:001128.4191:04320
04321:-00020:+00023:-00045:001128.4191:04321
04322:-00033:+00020:-00059:001128.4191:04322
04323:-00019:+00020:-00065:001128.4191:04323
04324:-00045:+00005:-00017:001128.4191:04324
04325:-00022:+00000:-00020:001128.4191:04325
04326:-00044:-00009:+00005:001128.4191:04326
04327:-00044:-00016:-00015:001128.4191:04327
04328:-00045:+00002:+00022:001128.4191:04328
04329:-00035:+00001:+00007:001128.4191:04329
04330:-00035:-00006:+00039:001154.3427:04330
04331:-00032:+00006:+00000:001154.3427:04331
04332:-00040:+00023:-00029:001154.3427:04332
04333:-00041:-00002:-00027:001154.3427:04333
04334:-00043:+00019:+00008:001154.3427:04334
04335:-00042:-00002:+00004:001154.3427:04335
04336:-00022:+00016:+00005:001154.3427:04336
04337:-00017:+00035:-00017:001154.3427:04337
04338:-00028:+00037:+00022:001154.3427:04338
04339:-00029:+00034:+00040:001154.3427:04339
04340:-00022:+00036:+00032:001154.3427:04340
04341:-00041:+00025:+00013:001154.3427:04341
04342:-00040:+00027:-00025:001154.3427:04342
04343:-00017:+00031:-00050:001154.3427:04343
04344:-00024:+00025:-00032:001154.3427:04344
04345:-00025:+00037:+00010:001154.3427:04345
04346:-00024:+00024:+00013:001154.3427:04346
04347:-00007:+00035:-00002:001168.5341:04347
04348:-00028:+00026:-00034:001168.5341:04348
04349:-00027:+00035:-00006:001168.5341:04349
04350:-00021:+00027:-00004:001168.5341:04350
04351:-00034:+00032:+00024:001168.5341:04351
04352:-00030:+00013:+00015:001168.5341:04352
04353:-00036:+00026:+00014:001168.5341:04353
04354:-00054:+00023:+00008:001168.5341:04354
04355:-00071:+00037:+00001:001168.5341:04355
04356:-00069:+00014:+00013:001168.5341:04356
04357:-00065:+00032:+00021:001168.5341:04357
04358:-00090:+00016:+00010:001168.5341:04358
04359:-00084:+00032:-00024:001168.5341:04359
04360:-00086:+00015:-00021:001168.5341:04360
04361:-00070:+00014:-00033:001168.5341:04361
04362:-00052:+00013:-00006:001168.5341:04362
04363:-00042:+00013:+00025:001168.5341:04363
04364:+00000:-00001:+00014:001188.7487:04364
04365:+00007:+00009:+00012:001188.7487:04365
04366:+00026:+00007:-00003:001188.7487:04366
04367:+00026:-00031:+00036:001188.7487:04367
04368:+00005:-00032:+00027:001188.7487:04368
04369:-00007:-00049:-00004:001188.7487:04369
04370:+00012:-00039:+00085:001188.7487:04370
04371:-00001:-00060:+00080:001188.7487:04371
04372:+00003:-00060:+00045:001188.7487:04372
04373:-00017:-00095:-00016:001188.7487:04373
04374:-00013:-00067:+00005:001188.7487:04374
04375:-00004:-00056:+00043:001188.7487:04375
04376:+00009:-00053:+00042:001188.7487:04376
04377:-00003:-00043:+00093:001188.7487:04377
04378:+00045:-00012:+00095:001188.7487:04378
04379:+00028:-00010:+00072:001188.7487:04379
04380:+00039:-00006:+00040:001199.8878:04380
04381:+00041:+00001:-00003:001199.8878:04381
04382:+00022:+00036:+00007:001199.8878:04382
04383:+00031:+00033:-00010:001199.8878:04383
04384:+00044:+00026:+00047:001199.8878:04384
04385:+00018:+00031:+00065:001199.8878:04385
04386:+00021:+00054:+00086:001199.8878:04386
04387:+00035:+00047:+00087:001199.8878:04387
04388:+00039:+00063:+00071:001199.8878:04388
04389:+00020:+00065:+00049:001199.8878:04389
04390:+00008:+00066:+00077:001199.8878:04390
04391:+00006:+00043:+00067:001199.8878:04391
04392:-00011:+00048:+00011:001199.8878:04392
04393:+00028:+00043:+00006:001199.8878:04393
04394:+00003:+00048:-00006:001199.8878:04394
04395:+00014:+00038:-00049:001199.8878:04395
04396:+00005:+00039:-00007:001199.8878:04396
04397:+00025:+00016:-00129:001197.5872:04397
04398:+00016:-00001:-00132:001197.5872:04398
04399:+00118:-00002:+00360:001197.5872:04399
04400:+00111:-00038:+00083:001197.5872:04400
04401:-00054:-00028:-00235:001197.5872:04401
04402:+00062:-00013:-00141:001197.5872:04402
04403:+00130:-00046:+00221:001197.5872:04403
04404:+00003:-00084:+00177:001197.5872:04404
04405:-00002:-00075:+00049:001197.5872:04405
04406:+00059:-00073:+00014:001197.5872:04406
04407:+00055:-00086:+00054:001197.5872:04407
04408:+00007:-00100:-00069:001197.5872:04408
04409:-00034:-00099:-00001:001197.5872:04409
04410:+00003:-00142:+00037:001197.5872:04410
04411:+00026:-00133:+00024:001197.5872:04411
04412:+00026:-00119:+00026:001197.5872:04412
04413:-00014:-00138:+00079:001197.5872:04413
04414:-00030:-00137:+00075:001203.4340:04414
04415:-00012:-00101:+00011:001203.4340:04415
04416:-00001:-00096:-00019:001203.4340:04416
04417:-00010:-00075:-00002:001203.4340:04417
04418:+00014:-00074:+00023:001203.4340:04418
04419:+00013:-00043:-00001:001203.4340:04419
04420:-00010:-00066:+00031:001203.4340:04420
04421:+00035:-00023:-00002:001203.4340:04421
04422:+00037:+00004:-00052:001203.4340:04422
04423:+00042:-00005:-00010:001203.4340:04423
04424:+00061:-00004:+00108:001203.4340:04424
04425:+00048:+00019:+00082:001203.4340:04425
04426:+00066:+00050:+00008:001203.4340:04426
04427:+00060:+00015:-00006:001203.4340:04427
04428:+00051:+00029:+00005:001203.4340:04428
04429:+00031:+00030:-00108:001203.4340:04429
04430:+00056:+00027:-00016:001197.5895:04430
04431:+00048:+00013:+00029:001197.5895:04431
04432:+00046:+00033:+00018:001197.5895:04432
04433:+00055:+00038:+00010:001197.5895:04433
04434:+00035:+00036:+00005:001197.5895:04434
04435:+00048:+00025:+00002:001197.5895:04435
04436:+00032:+00039:+00001:001197.5895:04436
04437:+00057:+00035:+00006:001197.5895:04437
04438:+00039:+00016:-00042:001197.5895:04438
04439:+00052:-00003:-00076:001197.5895:04439
04440:+00048:+00024:-00084:001197.5895:04440
04441:+00047:+00016:-00079:001197.5895:04441
04442:+00077:-00005:-00069:001197.5895:04442
04443:+00067:-00001:-00038:001197.5895:04443
04444:+00081:+00000:-00049:001197.5895:04444
04445:+00083:-00021:-00005:001197.5895:04445
04446:+00084:-00035:+00007:001197.5895:04446
04447:+00081:-00037:-00007:001197.5895:04447
04448:+00092:-00024:-00057:001129.5688:04448
04449:+00089:-00047:-00053:001129.5688:04449
04450:+00068:-00026:-00051:001129.5688:04450
04451:+00056:-00038:-00036:001129.5688:04451
04452:+00056:-00056:-00065:001129.5688:04452
04453:+00024:-00061:-00054:001129.5688:04453
04454:+00027:-00060:-00051:001129.5688:04454
04455:+00014:-00041:-00039:001129.5688:04455
04456:-00008:-00048:-00007:001129.5688:04456
04457:+00015:-00037:-00015:001129.5688:04457
04458:+00002:-00033:-00047:001129.5688:04458
04459:+00013:+00007:-00053:001129.5688:04459
04460:+00030:-00006:-00020:001129.5688:04460
04461:+00015:+00010:-00032:001129.5688:04461
04462:+00010:+00024:+00018:001129.5688:04462
04463:+00025:+00016:+00022:001129.5688:04463
04464:-00013:+00015:-00023:001129.5688:04464
04465:-00009:+00039:-00036:001129.5688:04465
04466:+00006:+00029:-00007:001129.5688:04466
04467:+00029:+00028:-00026:001129.5688:04467
04468:+00028:+00037:-00028:001129.5688:04468
04469:+00040:+00035:-00018:000961.4605:04469
04470:+00025:+00023:-00017:000961.4605:04470
04471:+00002:-00002:+00008:000961.4605:04471
04472:-00005:+00007:+00054:000961.4605:04472
04473:-00029:+00002:+00022:000961.4605:04473
04474:-00046:-00016:-00034:000961.4605:04474
04475:-00061:-00022:-00015:000961.4605:04475
04476:-00086:-00010:-00014:000961.4605:04476
04477:-00121:-00031:-00013:000961.4605:04477
04478:-00119:-00013:+00010:000961.4605:04478
04479:-00113:-00014:+00013:000961.4605:04479
04480:-00133:-00016:-00018:000961.4605:04480
04481:-00113:-00014:+00025:000961.4605:04481
04482:-00115:+00004:+00029:000961.4605:04482
04483:-00122:+00005:+00050:000961.4605:04483
04484:-00108:-00012:+00039:000961.4605:04484
04485:-00118:-00007:+00054:000961.4605:04485
04486:-00096:-00034:+00037:000961.4605:04486
04487:-00095:-00031:-00003:000961.4605:04487
04488:-00084:-00037:+00011:000961.4605:04488
04489:-00053:-00020:+00006:000961.4605:04489
04490:-00061:-00032:-00004:000961.4605:04490
04491:-00053:+00005:+00024:000961.4605:04491
04492:-00035:+00021:-00013:000961.4605:04492
04493:-00043:+00019:-00019:000961.4605:04493
04494:-00022:+00034:+00037:000800.1774:04494
04495:-00022:+00029:+00001:000800.1774:04495
04496:-00042:+00039:+00010:000800.1774:04496
04497:-00055:+00025:+00020:000800.1774:04497
04498:-00055:+00039:+00019:000800.1774:04498
04499:-00069:+00035:+00001:000800.1774:04499
04500:-00065:+00012:-00003:000800.1774:04500
04501:-00061:+00011:+00011:000800.1774:04501
04502:-00081:-00002:+00040:000800.1774:04502
04503:-00103:-00002:+00024:000800.1774:04503
04504:-00100:+00003:+00040:000800.1774:04504
04505:-00091:-00018:+00017:000800.1774:04505
04506:-00119:-00031:+00038:000800.1774:04506
04507:-00093:-00022:+00038:000800.1774:04507
04508:-00118:-00022:+00033:000800.1774:04508
04509:-00106:-00010:+00014:000800.1774:04509
04510:-00103:-00008:+00018:000800.1774:04510
04511:-00079:-00032:+00028:000800.1774:04511
04512:-00099:-00012:+00041:000800.1774:04512
04513:-00075:-00010:+00055:000800.1774:04513
04514:-00051:-00037:+00061:000800.1774:04514
04515:-00037:-00049:+00055:000800.1774:04515
04516:-00031:-00040:+00033:000800.1774:04516
04517:-00022:-00051:+00066:000800.1774:04517
04518:-00039:-00065:+00055:000800.1774:04518
04519:-00040:-00061:+00049:000800.1774:04519
04520:-00039:-00048:+00053:000800.1774:04520
04521:-00038:-00039:+00066:000738.1679:04521
04522:-00053:-00040:+00048:000738.1679:04522
04523:-00036:-00038:+00056:000738.1679:04523
04524:-00033:-00053:+00070:000738.1679:04524
04525:-00071:-00040:+00055:000738.1679:04525
04526:-00061:-00039:+00053:000738.1679:04526
04527:-00068:-00048:+00055:000738.1679:04527
04528:-00068:-00041:+00067:000738.1679:04528
04529:-00087:-00049:+00084:000738.1679:04529
04530:-00066:-00031:+00076:000738.1679:04530
04531:-00065:-00031:+00070:000738.1679:04531
04532:-00077:-00011:+00029:000738.1679:04532
04533:-00099:-00002:+00049:000738.1679:04533
04534:-00091:+00019:+00035:000738.1679:04534
04535:-00093:+00033:+00019:000738.1679:04535
04536:-00081:+00030:+00039:000738.1679:04536
04537:-00094:+00029:+00054:000738.1679:04537
04538:-00099:+00054:+00050:000738.1679:04538
04539:-00090:+00065:+00039:000738.1679:04539
04540:-00072:+00069:+00008:000738.1679:04540
04541:-00083:+00082:+00005:000738.1679:04541
04542:-00032:+00097:-00003:000738.1679:04542
04543:-00034:+00096:+00040:000738.1679:04543
04544:-00036:+00082:+00071:000738.1679:04544
04545:-00074:+00055:+00046:000738.1679:04545
04546:-00083:+00031:+00010:000815.4594:04546
04547:-00091:+00047:-00035:000815.4594:04547
04548:-00102:+00040:-00036:000815.4594:04548
04549:-00038:+00095:-00087:000815.4594:04549
04550:-00101:+00081:-00086:000815.4594:04550
04551:+00099:+00115:-00015:000815.4594:04551
04552:+00010:+00060:+00004:000815.4594:04552
04553:+00053:+00061:-00029:000815.4594:04553
04554:-00003:+00024:-00063:000815.4594:04554
04555:-00026:+00026:-00032:000815.4594:04555
04556:+00001:+00032:+00013:000815.4594:04556
04557:-00004:-00004:+00023:000815.4594:04557
04558:-00004:+00001:-00012:000815.4594:04558
04559:-00051:+00020:-00005:000815.4594:04559
04560:-00028:-00021:-00026:000815.4594:04560
04561:-00020:-00016:-00028:000815.4594:04561
04562:-00051:-00023:-00036:000815.4594:04562
04563:-00054:-00044:+00003:000815.4594:04563
04564:-00051:-00061:-00007:000815.4594:04564
04565:-00042:-00043:-00005:000815.4594:04565
04566:-00055:-00064:-00049:000815.4594:04566
04567:-00030:-00052:-00038:000815.4594:04567
04568:-00018:-00067:-00060:000889.2279:04568
04569:+00009:-00039:-00040:000889.2279:04569
04570:-00010:-00028:-00027:000889.2279:04570
04571:+00005:-00039:-00025:000889.2279:04571
04572:+00017:-00047:-00017:000889.2279:04572
04573:+00017:-00026:-00031:000889.2279:04573
04574:+00044:-00047:-00025:000889.2279:04574
04575:+00032:-00028:-00012:000889.2279:04575
04576:+00038:-00023:-00031:000889.2279:04576
04577:+00060:-00032:+00012:000889.2279:04577
04578:+00040:-00036:+00005:000889.2279:04578
04579:+00023:-00014:-00011:000889.2279:04579
04580:+00019:-00012:-00045:000889.2279:04580
04581:+00023:-00010:-00020:000889.2279:04581
04582:+00042:-00007:+00003:000889.2279:04582
04583:+00042:+00000:+00020:000889.2279:04583
04584:+00046:+00025:+00020:000889.2279:04584
04585:+00056:+00026:-00018:000889.2279:04585
04586:+00022:+00068:-00030:000889.2279:04586
04587:+00004:+00060:-00033:000889.2279:04587
04588:+00014:+00084:-00036:000889.2279:04588
04589:-00006:+00070:-00009:000954.7788:04589
04590:-00023:+00071:+00009:000954.7788:04590
04591:-00028:+00071:+00017:000954.7788:04591
04592:-00028:+00072:+00025:000954.7788:04592
04593:-00027:+00083:+00018:000954.7788:04593
04594:-00003:+00073:+00006:000954.7788:04594
04595:-00007:+00082:+00007:000954.7788:04595
04596:-00002:+00078:+00002:000954.7788:04596
04597:-00020:+00068:+00006:000954.7788:04597
04598:-00028:+00069:-00007:000954.7788:04598
04599:-00017:+00067:-00014:000954.7788:04599
04600:-00017:+00043:-00010:000954.7788:04600
04601:-00019:+00044:-00017:000954.7788:04601
04602:-00028:+00048:-00017:000954.7788:04602
04603:+00000:+00024:+00003:000954.7788:04603
04604:+00011:+00037:-00045:000954.7788:04604
04605:+00010:+00036:-00028:000954.7788:04605
04606:+00006:+00020:-00044:000954.7788:04606
04607:+00006:+00023:-00017:000954.7788:04607
04608:+00030:+00008:+00002:000954.7788:04608
04609:+00007:+00003:+00012:001022.7748:04609
04610:+00020:-00015:+00013:001022.7748:04610
04611:+00016:-00007:-00014:001022.7748:04611
04612:+00031:-00021:+00000:001022.7748:04612
04613:+00039:-00017:+00009:001022.7748:04613
04614:+00020:-00010:+00020:001022.7748:04614
04615:+00018:-00031:-00007:001022.7748:04615
04616:+00025:-00024:-00031:001022.7748:04616
04617:+00008:-00028:-00065:001022.7748:04617
04618:+00003:-00028:-00048:001022.7748:04618
04619:+00012:-00052:-00047:001022.7748:04619
04620:+00009:-00051:-00035:001022.7748:04620
04621:-00002:-00044:-00048:001022.7748:04621
04622:-00026:-00040:-00035:001022.7748:04622
04623:-00013:-00052:-00014:001022.7748:04623
04624:-00030:-00028:+00036:001022.7748:04624
04625:-00025:-00011:+00051:001022.7748:04625
04626:-00017:-00020:+00031:001022.7748:04626
04627:-00025:-00004:-00014:001077.5115:04627
04628:-00015:+00021:-00035:001077.5115:04628
04629:-00024:+00013:-00023:001077.5115:04629
04630:-00015:+00036:-00012:001077.5115:04630
04631:-00027:+00032:-00033:001077.5115:04631
04632:-00024:+00030:-00047:001077.5115:04632
04633:+00000:+00044:-00035:001077.5115:04633
04634:-00006:+00063:-00009:001077.5115:04634
04635:-00012:+00078:-00004:001077.5115:04635
04636:-00011:+00068:+00036:001077.5115:04636
04637:-00010:+00069:+00035:001077.5115:04637
04638:-00027:+00078:-00013:001077.5115:04638
04639:-00021:+00055:-00016:001077.5115:04639
04640:-00055:+00061:-00006:001077.5115:04640
04641:-00064:+00066:-00010:001077.5115:04641
04642:-00070:+00069:+00005:001077.5115:04642
04643:-00086:+00080:-00005:001077.5115:04643
04644:-00062:+00097:+00008:001077.5115:04644
04645:-00074:+00099:+00002:001106.6127:04645
04646:-00055:+00113:+00009:001106.6127:04646
04647:-00054:+00113:+00026:001106.6127:04647
04648:-00043:+00088:+00019:001106.6127:04648
04649:-00045:+00082:+00037:001106.6127:04649
04650:-00054:+00040:+00027:001106.6127:04650
04651:-00065:+00050:+00066:001106.6127:04651
04652:-00061:+00034:+00037:001106.6127:04652
04653:-00061:+00014:+00035:001106.6127:04653
04654:-00064:+00001:+00009:001106.6127:04654
04655:-00056:-00030:+00053:001106.6127:04655
04656:-00016:-00047:+00011:001106.6127:04656
04657:-00002:-00027:-00005:001106.6127:04657
04658:-00009:-00040:+00032:001106.6127:04658
04659:-00001:-00024:+00052:001106.6127:04659
04660:+00010:-00022:+00071:001106.6127:04660
04661:-00013:-00035:+00051:001106.6127:04661
04662:-00008:+00003:+00065:001106.6127:04662
04663:+00009:+00000:+00040:001128.4003:04663
04664:+00010:+00008:+00038:001128.4003:04664
04665:+00016:+00021:+00027:001128.4003:04665
04666:+00009:+00036:-00002:001128.4003:04666
04667:-00001:+00039:-00030:001128.4003:04667
04668:-00005:+00035:+00028:001128.4003:04668
04669:-00025:+00033:+00070:001128.4003:04669
04670:-00021:+00013:+00056:001128.4003:04670
04671:-00024:+00035:+00008:001128.4003:04671
04672:-00030:+00037:-00003:001128.4003:04672
04673:-00004:+00036:-00010:001128.4003:04673
04674:-00017:+00039:+00007:001128.4003:04674
04675:-00004:+00036:-00001:001128.4003:04675
04676:-00003:+00030:+00052:001128.4003:04676
04677:-00004:+00029:+00039:001128.4003:04677
04678:-00007:+00040:+00012:001128.4003:04678
04679:-00006:+00037:-00014:001128.4003:04679
04680:-00013:+00048:-00034:001128.4003:04680
04681:+00000:+00024:-00001:001120.1107:04681
04682:-00015:+00026:+00009:001120.1107:04682
04683:-00030:+00010:-00013:001120.1107:04683
04684:-00027:+00014:-00028:001120.1107:04684
04685:-00017:+00023:-00012:001120.1107:04685
04686:-00042:+00018:-00048:001120.1107:04686
04687:-00028:-00003:+00007:001120.1107:04687
04688:-00025:-00015:+00007:001120.1107:04688
04689:-00029:+00005:+00004:001120.1107:04689
04690:-00010:+00006:-00008:001120.1107:04690
04691:+00011:-00015:+00006:001120.1107:04691
04692:+00002:+00002:-00026:001120.1107:04692
04693:+00017:+00002:-00021:001120.1107:04693
04694:+00043:-00006:-00046:001120.1107:04694
04695:+00016:+00005:-00030:001120.1107:04695
04696:+00022:+00007:-00004:001120.1107:04696
04697:+00016:+00003:+00024:001120.1107:04697
04698:+00020:+00001:-00019:001120.1107:04698
04699:+00024:-00017:-00048:001109.5324:04699
04700:+00025:-00002:-00038:001109.5324:04700
04701:+00008:-00002:+00010:001109.5324:04701
04702:+00024:-00004:+00006:001109.5324:04702
04703:+00012:+00000:+00010:001109.5324:04703
04704:+00002:+00023:-00010:001109.5324:04704
04705:+00010:+00010:-00035:001109.5324:04705
04706:-00012:+00034:-00078:001109.5324:04706
04707:-00012:+00025:-00037:001109.5324:04707
04708:+00029:+00031:-00062:001109.5324:04708
04709:-00018:+00010:-00002:001109.5324:04709
04710:+00097:+00029:-00024:001109.5324:04710
04711:-00038:+00017:-00038:001109.5324:04711
04712:+00033:+00052:+00006:001109.5324:04712
04713:-00043:+00011:-00022:001109.5324:04713
04714:+00034:+00052:+00003:001109.5324:04714
04715:-00007:+00037:-00045:001109.5324:04715
04716:+00012:+00066:-00049:001109.5324:04716
04717:-00042:+00014:+00007:001130.4194:04717
04718:+00012:+00029:-00007:001130.4194:04718
04719:-00028:-00006:-00028:001130.4194:04719
04720:-00014:+00047:-00031:001130.4194:04720
04721:-00028:+00017:-00010:001130.4194:04721
04722:-00001:+00010:-00017:001130.4194:04722
04723:-00043:-00017:+00021:001130.4194:04723
04724:-00041:+00006:+00021:001130.4194:04724
04725:-00056:-00030:-00046:001130.4194:04725
04726:-00041:-00014:-00017:001130.4194:04726
04727:-00045:-00032:-00045:001130.4194:04727
04728:-00031:-00025:-00007:001130.4194:04728
04729:-00025:-00033:-00013:001130.4194:04729
04730:-00030:-00029:+00010:001130.4194:04730
04731:-00005:-00037:-00049:001130.4194:04731
04732:-00029:-00036:-00016:001130.4194:04732
04733:+00010:-00027:-00015:001130.4194:04733
04734:-00016:-00031:-00006:001155.3819:04734
04735:-00013:-00027:-00033:001155.3819:04735
04736:-00010:-00018:-00007:001155.3819:04736
04737:-00002:-00015:-00043:001155.3819:04737
04738:+00010:+00005:-00041:001155.3819:04738
04739:+00009:-00015:-00028:001155.3819:04739
04740:-00013:-00007:+00007:001155.3819:04740
04741:+00012:-00006:-00030:001155.3819:04741
04742:-00010:+00015:-00011:001155.3819:04742
04743:-00011:+00015:-00034:001155.3819:04743
04744:-00024:+00036:-00024:001155.3819:04744
04745:-00027:+00037:+00004:001155.3819:04745
04746:-00008:+00050:+00005:001155.3819:04746
04747:-00002:+00054:-00017:001155.3819:04747
04748:+00011:+00043:-00061:001155.3819:04748
04749:-00024:+00063:-00029:001155.3819:04749
04750:-00029:+00043:-00013:001155.3819:04750
04751:-00017:+00069:+00025:001171.8123:04751
04752:-00029:+00077:-00034:001171.8123:04752
04753:-00020:+00072:-00034:001171.8123:04753
04754:-00025:+00084:-00021:001171.8123:04754
04755:-00031:+00079:+00001:001171.8123:04755
04756:-00019:+00084:-00038:001171.8123:04756
04757:-00022:+00081:-00042:001171.8123:04757
04758:-00019:+00068:-00041:001171.8123:04758
04759:-00040:+00060:+00040:001171.8123:04759
04760:-00042:+00038:+00043:001171.8123:04760
04761:-00040:+00035:+00083:001171.8123:04761
04762:-00020:+00010:+00042:001171.8123:04762
04763:-00047:-00001:+00015:001171.8123:04763
04764:-00053:-00046:+00043:001171.8123:04764
04765:-00071:-00027:+00068:001171.8123:04765
04766:-00047:-00067:+00015:001171.8123:04766
04767:-00056:-00042:-00002:001171.8123:04767
04768:-00018:-00073:+00035:001192.1052:04768
04769:-00011:-00084:+00021:001192.1052:04769
04770:+00013:-00112:+00026:001192.1052:04770
04771:+00046:-00089:+00069:001192.1052:04771
04772:+00076:-00110:+00103:001192.1052:04772
04773:+00048:-00111:+00106:001192.1052:04773
04774:+00049:-00097:+00148:001192.1052:04774
04775:+00050:-00093:+00048:001192.1052:04775
04776:+00046:-00075:+00015:001192.1052:04776
04777:+00042:-00063:+00025:001192.1052:04777
04778:+00035:-00038:+00032:001192.1052:04778
04779:+00019:-00024:+00054:001192.1052:04779
04780:+00040:-00020:+00059:001192.1052:04780
04781:+00038:+00006:+00062:001192.1052:04781
04782:+00036:+00012:+00050:001192.1052:04782
04783:+00039:+00035:+00039:001192.1052:04783
04784:+00076:+00026:+00100:001198.7436:04784
04785:+00016:+00038:+00067:001198.7436:04785
04786:+00046:+00053:+00014:001198.7436:04786
04787:-00015:+00051:+00014:001198.7436:04787
04788:+00005:+00062:+00016:001198.7436:04788
04789:-00027:+00044:+00009:001198.7436:04789
04790:-00041:+00083:+00019:001198.7436:04790
04791:-00019:+00056:+00031:001198.7436:04791
04792:-00018:+00071:+00018:001198.7436:04792
04793:-00007:+00044:+00038:001198.7436:04793
04794:-00015:+00043:+00008:001198.7436:04794
04795:+00005:+00048:+00021:001198.7436:04795
04796:+00039:+00024:+00095:001198.7436:04796
04797:+00018:+00024:-00088:001198.7436:04797
04798:+00032:+00013:-00225:001198.7436:04798
04799:+00079:+00015:+00128:001198.7436:04799
04800:+00166:-00003:+00312:001198.7436:04800
04801:-00021:-00024:-00008:001197.5656:04801
04802:+00000:-00010:-00156:001197.5656:04802
04803:+00117:-00009:+00044:001197.5656:04803
04804:+00040:-00058:+00073:001197.5656:04804
04805:-00001:-00060:+00036:001197.5656:04805
04806:+00007:-00055:+00107:001197.5656:04806
04807:+00040:-00055:+00078:001197.5656:04807
04808:-00022:-00096:-00006:001197.5656:04808
04809:-00007:-00084:-00053:001197.5656:04809
04810:-00022:-00094:+00032:001197.5656:04810
04811:-00030:-00085:+00002:001197.5656:04811
04812:-00022:-00108:+00006:001197.5656:04812
04813:-00024:-00105:+00097:001197.5656:04813
04814:+00009:-00125:+00086:001197.5656:04814
04815:-00022:-00099:+00002:001197.5656:04815
04816:+00027:-00113:+00009:001197.5656:04816
04817:+00008:-00087:-00007:001197.5656:04817
04818:+00057:-00071:+00038:001198.8640:04818
04819:+00022:-00072:+00063:001198.8640:04819
04820:+00076:-00060:+00037:001198.8640:04820
04821:+00059:-00022:-00028:001198.8640:04821
04822:+00091:-00019:+00004:001198.8640:04822
04823:+00019:-00035:+00050:001198.8640:04823
04824:+00035:+00002:+00013:001198.8640:04824
04825:+00050:-00016:+00022:001198.8640:04825
04826:+00037:+00014:+00052:001198.8640:04826
04827:+00035:+00021:-00006:001198.8640:04827
04828:+00041:+00039:-00010:001198.8640:04828
04829:+00046:+00026:-00032:001198.8640:04829
04830:+00046:+00050:-00026:001198.8640:04830
04831:+00045:+00026:-00013:001198.8640:04831
04832:+00059:+00050:+00031:001198.8640:04832
04833:+00023:+00024:+00007:001198.8640:04833
04834:+00037:+00028:-00004:001198.8640:04834
04835:+00059:+00014:-00012:001173.8924:04835
04836:+00034:+00038:-00043:001173.8924:04836
04837:+00036:+00009:-00053:001173.8924:04837
04838:+00033:+00011:-00055:001173.8924:04838
04839:+00021:+00011:-00112:001173.8924:04839
04840:+00042:+00010:-00065:001173.8924:04840
04841:+00061:+00017:-00065:001173.8924:04841
04842:+00033:+00023:-00012:001173.8924:04842
04843:+00037:+00010:-00066:001173.8924:04843
04844:+00048:-00004:-00044:001173.8924:04844
04845:+00068:+00005:-00013:001173.8924:04845
04846:+00073:+00002:+00006:001173.8924:04846
04847:+00054:-00018:-00034:001173.8924:04847
04848:+00076:-00016:-00037:001173.8924:04848
04849:+00066:-00018:-00076:001173.8924:04849
04850:+00057:-00005:-00081:001173.8924:04850
04851:+00049:-00017:-00018:001173.8924:04851
04852:+00057:+00002:+00005:001173.8924:04852
04853:+00037:-00032:-00055:001173.8924:04853
04854:+00023:-00012:-00093:001050.0073:04854
04855:+00032:-00013:-00050:001050.0073:04855
04856:+00019:-00011:-00029:001050.0073:04856
04857:+00018:-00016:+00026:001050.0073:04857
04858:+00029:+00004:+00054:001050.0073:04858
04859:+00005:+00007:+00008:001050.0073:04859
04860:+00001:-00005:-00063:001050.0073:04860
04861:+00013:-00003:-00063:001050.0073:04861
04862:+00010:-00001:-00008:001050.0073:04862
04863:-00001:-00021:+00010:001050.0073:04863
04864:+00013:-00033:+00025:001050.0073:04864
04865:-00006:-00014:-00014:001050.0073:04865
04866:-00003:-00027:-00043:001050.0073:04866
04867:-00023:-00047:-00030:001050.0073:04867
04868:-00025:-00029:-00017:001050.0073:04868
04869:-00003:-00067:+00008:001050.0073:04869
04870:-00014:-00066:+00001:001050.0073:04870
04871:+00009:-00066:+00021:001050.0073:04871
04872:+00009:-00056:+00019:001050.0073:04872
04873:+00002:-00038:-00001:001050.0073:04873
04874:+00011:-00050:+00015:001050.0073:04874
04875:-00027:-00047:+00020:001050.0073:04875
04876:-00020:-00028:-00015:001050.0073:04876
04877:-00024:-00035:-00021:000876.3417:04877
04878:-00039:-00009:-00030:000876.3417:04878
04879:-00053:-00016:-00009:000876.3417:04879
04880:-00075:-00015:+00002:000876.3417:04880
04881:-00062:+00020:-00008:000876.3417:04881
04882:-00082:+00010:+00021:000876.3417:04882
04883:-00102:+00023:+00055:000876.3417:04883
04884:-00094:+00015:+00010:000876.3417:04884
04885:-00106:+00021:+00023:000876.3417:04885
04886:-00114:+00037:+00025:000876.3417:04886
04887:-00110:+00010:+00034:000876.3417:04887
04888:-00135:+00010:-00015:000876.3417:04888
04889:-00126:+00009:-00017:000876.3417:04889
04890:-00134:+00034:+00001:000876.3417:04890
04891:-00130:+00016:+00003:000876.3417:04891
04892:-00106:+00010:-00026:000876.3417:04892
04893:-00100:+00034:+00007:000876.3417:04893
04894:-00075:+00036:-00001:000876.3417:04894
04895:-00050:+00013:-00003:000876.3417:04895
04896:-00033:+00031:+00002:000876.3417:04896
04897:-00034:+00033:+00041:000876.3417:04897
04898:-00045:+00035:+00035:000876.3417:04898
04899:-00040:+00010:+00037:000876.3417:04899
04900:-00021:+00012:-00001:000876.3417:04900
04901:-00036:+00018:+00012:000876.3417:04901
04902:-00043:-00003:+00021:000780.6383:04902
04903:-00044:-00004:-00001:000780.6383:04903
04904:-00037:-00015:-00006:000780.6383:04904
04905:-00052:-00021:+00047:000780.6383:04905
04906:-00047:-00010:+00067:000780.6383:04906
04907:-00075:-00012:+00053:000780.6383:04907
04908:-00102:-00035:+00039:000780.6383:04908
04909:-00121:-00010:+00060:000780.6383:04909
04910:-00111:-00033:+00049:000780.6383:04910
04911:-00130:-00036:+00053:000780.6383:04911
04912:-00091:-00012:+00068:000780.6383:04912
04913:-00080:-00030:+00067:000780.6383:04913
04914:-00090:-00031:+00040:000780.6383:04914
04915:-00048:-00017:+00037:000780.6383:04915
04916:-00045:-00025:+00023:000780.6383:04916
04917:-00044:-00023:+00020:000780.6383:04917
04918:-00013:-00045:+00067:000780.6383:04918
04919:+00012:-00048:+00068:000780.6383:04919
04920:+00002:-00040:+00062:000780.6383:04920
04921:+00026:-00048:+00071:000780.6383:04921
04922:+00022:-00047:+00058:000780.6383:04922
04923:+00008:-00030:+00052:000780.6383:04923
04924:+00011:-00032:+00070:000780.6383:04924
04925:+00010:-00020:+00070:000780.6383:04925
04926:-00038:-00021:+00036:000780.6383:04926
04927:-00032:-00016:+00050:000801.9692:04927
04928:-00052:+00006:+00042:000801.9692:04928
04929:-00078:-00001:+00011:000801.9692:04929
04930:-00091:-00005:+00002:000801.9692:04930
04931:-00081:+00022:+00022:000801.9692:04931
04932:-00109:+00019:+00040:000801.9692:04932
04933:-00106:+00023:+00041:000801.9692:04933
04934:-00114:+00034:+00067:000801.9692:04934
04935:-00114:+00039:+00027:000801.9692:04935
04936:-00102:+00044:+00035:000801.9692:04936
04937:-00087:+00062:+00000:000801.9692:04937
04938:-00085:+00059:-00006:000801.9692:04938
04939:-00064:+00043:-00005:000801.9692:04939
04940:-00054:+00045:-00010:000801.9692:04940
04941:-00060:+00044:-00049:000801.9692:04941
04942:-00027:+00066:-00070:000801.9692:04942
04943:-00122:-00005:+00027:000801.9692:04943
04944:-00002:+00045:+00059:000801.9692:04944
04945:-00113:-00011:+00041:000801.9692:04945
04946:+00024:-00006:+00010:000801.9692:04946
04947:-00114:-00021:-00005:000801.9692:04947
04948:+00019:+00022:-00034:000801.9692:04948
04949:-00054:+00003:-00008:000801.9692:04949
04950:+00077:+00051:+00002:000899.3782:04950
04951:-00052:-00022:-00029:000899.3782:04951
04952:+00057:+00064:-00011:000899.3782:04952
04953:-00027:-00009:-00004:000899.3782:04953
04954:+00022:+00035:-00016:000899.3782:04954
04955:+00006:+00003:-00059:000899.3782:04955
04956:+00093:+00036:+00072:000899.3782:04956
04957:+00065:-00028:-00037:000899.3782:04957
04958:+00060:+00011:-00006:000899.3782:04958
04959:-00014:-00066:-00052:000899.3782:04959
04960:+00049:-00034:+00015:000899.3782:04960
04961:-00013:-00081:-00047:000899.3782:04961
04962:+00045:-00030:+00017:000899.3782:04962
04963:-00014:-00061:+00010:000899.3782:04963
04964:+00046:-00009:-00017:000899.3782:04964
04965:+00014:-00048:-00064:000899.3782:04965
04966:+00007:+00006:-00054:000899.3782:04966
04967:+00029:-00030:-00011:000899.3782:04967
04968:+00022:-00008:+00052:000899.3782:04968
04969:+00031:-00008:-00001:000899.3782:04969
04970:+00012:+00008:-00025:000979.3480:04970
04971:+00024:-00015:-00081:000979.3480:04971
04972:+00011:-00005:-00009:000979.3480:04972
04973:+00007:+00011:-00021:000979.3480:04973
04974:+00009:+00026:+00006:000979.3480:04974
04975:+00029:+00054:-00033:000979.3480:04975
04976:+00003:+00067:-00005:000979.3480:04976
04977:+00005:+00060:-00025:000979.3480:04977
04978:-00003:+00067:-00065:000979.3480:04978
04979:-00007:+00083:-00048:000979.3480:04979
04980:+00008:+00061:+00012:000979.3480:04980
04981:-00013:+00066:+00001:000979.3480:04981
04982:-00002:+00067:+00001:000979.3480:04982
04983:-00012:+00083:-00018:000979.3480:04983
04984:-00026:+00061:-00041:000979.3480:04984
04985:-00013:+00097:-00063:000979.3480:04985
04986:+00001:+00070:-00008:000979.3480:04986
04987:+00025:+00085:+00000:000979.3480:04987
04988:+00012:+00059:-00003:000979.3480:04988
04989:+00007:+00057:-00005:001040.4478:04989
04990:+00009:+00065:-00028:001040.4478:04990
04991:-00012:+00028:-00047:001040.4478:04991
04992:-00011:+00031:-00004:001040.4478:04992
04993:+00013:+00027:-00005:001040.4478:04993
04994:+00002:+00032:-00009:001040.4478:04994
04995:+00005:+00010:-00030:001040.4478:04995
04996:+00002:+00024:-00030:001040.4478:04996
04997:+00025:+00018:-00018:001040.4478:04997
04998:+00019:+00021:+00013:001040.4478:04998
04999:+00019:+00001:+00047:001040.4478:04999
05000:+00014:-00016:+00009:001040.4478:05000
05001:-00009:-00009:-00019:001040.4478:05001
05002:-00002:-00022:-00006:001040.4478:05002
05003:-00003:-00030:+00007:001040.4478:05003
05004:-00029:-00030:-00032:001040.4478:05004
05005:-00024:-00032:-00002:001040.4478:05005
05006:-00027:-00030:-00023:001040.4478:05006
05007:-00031:-00035:-00040:001092.4398:05007
05008:-00028:-00008:-00011:001092.4398:05008
05009:-00007:-00014:+00023:001092.4398:05009
05010:-00028:-00032:-00002:001092.4398:05010
05011:-00023:-00032:-00004:001092.4398:05011
05012:-00010:+00002:+00006:001092.4398:05012
05013:-00010:-00022:-00008:001092.4398:05013
05014:-00010:-00017:+00022:001092.4398:05014
05015:-00002:-00013:+00034:001092.4398:05015
05016:+00015:+00018:+00019:001092.4398:05016
05017:-00008:+00017:-00007:001092.4398:05017
05018:+00042:+00011:-00065:001092.4398:05018
05019:+00045:-00002:-00024:001092.4398:05019
05020:+00038:+00009:-00020:001092.4398:05020
05021:+00042:-00006:+00012:001092.4398:05021
05022:+00021:+00024:-00013:001092.4398:05022
05023:+00028:+00021:-00007:001092.4398:05023
05024:-00014:+00022:-00015:001092.4398:05024
05025:-00021:+00012:+00036:001126.2148:05025
05026:-00046:-00005:+00035:001126.2148:05026
05027:-00075:+00017:-00020:001126.2148:05027
05028:-00085:+00018:-00043:001126.2148:05028
05029:-00078:+00017:-00022:001126.2148:05029
05030:-00091:+00003:-00047:001126.2148:05030
05031:-00092:-00003:-00024:001126.2148:05031
05032:-00082:-00003:-00004:001126.2148:05032
05033:-00092:+00012:-00017:001126.2148:05033
05034:-00082:+00025:+00004:001126.2148:05034
05035:-00100:+00030:+00025:001126.2148:05035
05036:-00083:+00061:+00021:001126.2148:05036
05037:-00089:+00058:+00015:001126.2148:05037
05038:-00049:+00085:+00011:001126.2148:05038
05039:-00069:+00077:+00035:001126.2148:05039
05040:-00060:+00093:-00019:001126.2148:05040
05041:-00032:+00094:-00030:001126.2148:05041
05042:-00017:+00074:-00022:001126.2148:05042
05043:-00044:+00062:-00038:001129.5649:05043
05044:-00031:+00047:+00005:001129.5649:05044
05045:-00055:+00047:+00017:001129.5649:05045
05046:-00068:+00035:+00055:001129.5649:05046
05047:-00056:+00032:+00023:001129.5649:05047
05048:-00034:+00015:+00044:001129.5649:05048
05049:-00034:+00017:+00039:001129.5649:05049
05050:-00058:-00002:+00029:001129.5649:05050
05051:-00039:+00020:+00050:001129.5649:05051
05052:-00034:+00022:+00031:001129.5649:05052
05053:-00041:+00023:-00003:001129.5649:05053
05054:-00035:+00015:+00039:001129.5649:05054
05055:-00035:-00002:+00000:001129.5649:05055
05056:-00064:-00002:+00022:001129.5649:05056
05057:-00050:-00003:+00007:001129.5649:05057
05058:-00075:+00010:+00022:001129.5649:05058
05059:-00052:+00001:+00009:001129.5649:05059
05060:-00053:+00021:+00040:001129.5649:05060
05061:-00034:+00014:+00027:001111.6176:05061
05062:-00049:+00013:-00003:001111.6176:05062
05063:-00037:+00018:+00018:001111.6176:05063
05064:-00055:+00023:+00026:001111.6176:05064
05065:-00034:+00000:+00027:001111.6176:05065
05066:-00030:+00020:+00025:001111.6176:05066
05067:-00006:+00021:+00028:001111.6176:05067
05068:-00024:-00004:+00025:001111.6176:05068
05069:-00023:-00005:+00024:001111.6176:05069
05070:+00009:+00018:+00021:001111.6176:05070
05071:-00009:+00021:-00001:001111.6176:05071
05072:+00000:-00003:+00010:001111.6176:05072
05073:-00004:-00002:+00036:001111.6176:05073
05074:-00006:-00003:+00021:001111.6176:05074
05075:-00021:+00002:+00039:001111.6176:05075
05076:-00020:+00007:+00025:001111.6176:05076
05077:-00042:-00003:+00003:001111.6176:05077
05078:-00040:-00015:+00007:001111.6176:05078
05079:-00040:-00002:+00024:001087.8775:05079
05080:-00016:+00007:+00007:001087.8775:05080
05081:-00045:+00003:+00003:001087.8775:05081
05082:-00041:-00015:+00022:001087.8775:05082
05083:-00042:-00002:-00003:001087.8775:05083
05084:-00017:-00020:-00018:001087.8775:05084
05085:-00015:+00005:-00016:001087.8775:05085
05086:-00025:+00019:-00001:001087.8775:05086
05087:-00029:+00019:-00009:001087.8775:05087
05088:-00003:-00001:-00008:001087.8775:05088
05089:+00010:+00009:+00001:001087.8775:05089
05090:-00011:+00014:-00002:001087.8775:05090
05091:-00008:+00012:+00015:001087.8775:05091
05092:+00015:+00036:+00007:001087.8775:05092
05093:+00016:+00034:-00046:001087.8775:05093
05094:-00007:+00033:-00022:001087.8775:05094
05095:+00003:+00035:-00018:001087.8775:05095
05096:-00010:+00014:+00002:001087.8775:05096
05097:-00013:+00014:-00017:001092.1660:05097
05098:-00005:+00033:-00029:001092.1660:05098
05099:-00012:+00032:-00011:001092.1660:05099
05100:-00028:+00011:-00022:001092.1660:05100
05101:-00004:+00019:+00003:001092.1660:05101
05102:-00005:+00023:+00005:001092.1660:05102
05103:-00005:+00022:-00017:001092.1660:05103
05104:-00008:+00010:-00014:001092.1660:05104
05105:-00007:-00003:-00002:001092.1660:05105
05106:-00011:+00001:-00031:001092.1660:05106
05107:-00009:+00017:-00016:001092.1660:05107
05108:+00001:+00022:-00027:001092.1660:05108
05109:+00011:+00022:-00040:001092.1660:05109
05110:+00012:+00021:-00042:001092.1660:05110
05111:-00009:+00018:+00005:001092.1660:05111
05112:-00012:+00002:-00002:001092.1660:05112
05113:-00025:-00003:-00018:001092.1660:05113
05114:+00004:+00020:-00044:001092.1660:05114
05115:-00043:-00004:+00035:001134.4976:05115
05116:+00036:+00019:-00031:001134.4976:05116
05117:-00021:+00008:-00021:001134.4976:05117
05118:+00024:+00017:+00018:001134.4976:05118
05119:-00062:-00011:-00056:001134.4976:05119
05120:-00012:+00007:-00015:001134.4976:05120
05121:-00035:-00033:-00020:001134.4976:05121
05122:-00004:-00003:-00048:001134.4976:05122
05123:-00049:-00025:-00005:001134.4976:05123
05124:+00009:+00010:-00029:001134.4976:05124
05125:-00040:-00016:-00009:001134.4976:05125
05126:-00004:+00023:-00016:001134.4976:05126
05127:-00004:-00019:-00014:001134.4976:05127
05128:-00008:-00016:-00010:001134.4976:05128
05129:-00005:-00033:-00076:001134.4976:05129
05130:-00002:+00003:-00011:001134.4976:05130
05131:-00023:-00031:-00014:001134.4976:05131
05132:-00019:-00021:+00020:001165.1619:05132
05133:-00032:-00031:-00030:001165.1619:05133
05134:-00019:-00008:-00034:001165.1619:05134
05135:-00038:+00004:-00067:001165.1619:05135
05136:-00025:+00022:-00063:001165.1619:05136
05137:-00007:+00013:-00045:001165.1619:05137
05138:-00038:+00023:-00034:001165.1619:05138
05139:-00023:+00015:-00008:001165.1619:05139
05140:-00015:+00028:+00014:001165.1619:05140
05141:-00019:+00034:-00025:001165.1619:05141
05142:-00056:+00026:-00007:001165.1619:05142
05143:-00017:+00031:-00012:001165.1619:05143
05144:-00030:+00049:-00035:001165.1619:05144
05145:-00018:+00047:-00024:001165.1619:05145
05146:-00042:+00054:-00005:001165.1619:05146
05147:-00016:+00041:-00015:001165.1619:05147
05148:-00039:+00050:-00033:001165.1619:05148
05149:-00003:+00042:-00013:001180.6829:05149
05150:-00024:+00029:+00043:001180.6829:05150
05151:-00040:+00012:+00049:001180.6829:05151
05152:-00042:+00022:+00050:001180.6829:05152
05153:-00044:+00016:+00008:001180.6829:05153
05154:-00045:+00006:-00025:001180.6829:05154
05155:-00057:-00020:-00018:001180.6829:05155
05156:-00041:-00031:-00016:001180.6829:05156
05157:-00059:-00036:+00029:001180.6829:05157
05158:-00045:-00038:+00062:001180.6829:05158
05159:-00016:-00061:+00079:001180.6829:05159
05160:-00003:-00054:+00037:001180.6829:05160
05161:-00007:-00063:+00032:001180.6829:05161
05162:+00017:-00059:+00085:001180.6829:05162
05163:+00030:-00059:+00089:001180.6829:05163
05164:+00020:-00077:+00092:001180.6829:05164
05165:+00038:-00061:+00145:001180.6829:05165
05166:+00038:-00065:+00081:001193.2587:05166
05167:+00042:-00039:+00024:001193.2587:05167
05168:+00037:-00029:+00008:001193.2587:05168
05169:+00035:-00047:+00018:001193.2587:05169
05170:+00035:-00028:+00028:001193.2587:05170
05171:+00061:-00007:+00044:001193.2587:05171
05172:+00053:-00009:+00045:001193.2587:05172
05173:+00059:-00005:+00036:001193.2587:05173
05174:+00032:+00023:+00046:001193.2587:05174
05175:+00035:+00016:+00045:001193.2587:05175
05176:-00025:+00036:+00028:001193.2587:05176
05177:+00036:+00051:+00065:001193.2587:05177
05178:-00040:+00026:+00034:001193.2587:05178
05179:-00025:+00040:+00018:001193.2587:05179
05180:-00052:+00029:+00049:001193.2587:05180
05181:-00012:+00044:+00004:001193.2587:05181
05182:-00041:+00044:+00023:001193.2587:05182
05183:-00029:+00043:-00013:001202.2416:05183
05184:-00012:+00063:+00002:001202.2416:05184
05185:+00005:+00066:-00005:001202.2416:05185
05186:+00005:+00046:-00043:001202.2416:05186
05187:+00027:+00069:-00075:001202.2416:05187
05188:+00059:+00052:+00080:001202.2416:05188
05189:+00091:+00013:+00051:001202.2416:05189
05190:+00071:+00040:+00123:001202.2416:05190
05191:+00099:+00029:+00009:001202.2416:05191
05192:+00010:-00021:-00106:001202.2416:05192
05193:+00066:-00010:+00032:001202.2416:05193
05194:+00060:-00035:+00163:001202.2416:05194
05195:-00024:-00027:-00001:001202.2416:05195
05196:-00017:-00044:-00083:001202.2416:05196
05197:+00021:-00063:+00008:001202.2416:05197
05198:+00028:-00058:+00033:001202.2416:05198
05199:-00028:-00082:+00023:001195.3385:05199
05200:+00010:-00096:+00044:001195.3385:05200
05201:-00010:-00111:+00046:001195.3385:05201
05202:+00012:-00126:-00005:001195.3385:05202
05203:-00040:-00112:+00003:001195.3385:05203
05204:-00040:-00126:+00086:001195.3385:05204
05205:-00016:-00102:+00107:001195.3385:05205
05206:-00034:-00128:+00028:001195.3385:05206
05207:-00029:-00121:-00032:001195.3385:05207
05208:+00006:-00099:+00020:001195.3385:05208
05209:-00011:-00090:+00084:001195.3385:05209
05210:+00003:-00122:-00005:001195.3385:05210
05211:+00044:-00068:-00012:001195.3385:05211
05212:+00091:-00040:+00036:001195.3385:05212
05213:+00074:-00036:+00042:001195.3385:05213
05214:+00072:-00032:+00011:001195.3385:05214
05215:+00092:+00000:+00061:001195.3385:05215
05216:+00078:+00012:+00048:001197.7530:05216
05217:+00088:+00053:-00015:001197.7530:05217
05218:+00063:+00048:+00006:001197.7530:05218
05219:+00073:+00045:+00037:001197.7530:05219
05220:+00051:+00042:+00009:001197.7530:05220
05221:+00048:+00040:-00014:001197.7530:05221
05222:+00037:+00042:+00009:001197.7530:05222
05223:+00032:+00045:+00020:001197.7530:05223
05224:+00008:+00040:+00006:001197.7530:05224
05225:+00029:+00064:+00007:001197.7530:05225
05226:+00028:+00051:-00047:001197.7530:05226
05227:+00025:+00030:-00023:001197.7530:05227
05228:+00026:+00038:-00029:001197.7530:05228
05229:+00024:+00030:-00060:001197.7530:05229
05230:+00011:+00033:-00089:001197.7530:05230
05231:-00013:+00019:-00092:001197.7530:05231
05232:+00008:+00017:-00096:001197.7530:05232
05233:-00014:-00007:-00079:001197.7530:05233
05234:-00010:-00022:-00048:001128.2264:05234
05235:+00006:-00021:-00010:001128.2264:05235
05236:+00020:-00024:-00026:001128.2264:05236
05237:+00021:-00034:+00008:001128.2264:05237
05238:+00048:-00032:-00003:001128.2264:05238
05239:+00050:-00024:-00021:001128.2264:05239
05240:+00073:-00024:-00041:001128.2264:05240
05241:+00064:-00016:-00036:001128.2264:05241
05242:+00063:-00016:-00043:001128.2264:05242
05243:+00072:-00015:-00045:001128.2264:05243
05244:+00077:-00006:-00033:001128.2264:05244
05245:+00075:+00011:-00040:001128.2264:05245
05246:+00057:+00024:-00065:001128.2264:05246
05247:+00049:+00023:-00007:001128.2264:05247
05248:+00059:+00018:+00009:001128.2264:05248
05249:+00033:-00001:-00047:001128.2264:05249
05250:+00027:-00006:-00022:001128.2264:05250
05251:+00027:+00016:-00032:001128.2264:05251
05252:-00002:+00022:-00028:001128.2264:05252
05253:-00025:+00014:+00022:001128.2264:05253
05254:-00006:+00032:+00071:000965.0783:05254
05255:-00041:-00018:+00021:000965.0783:05255
05256:-00049:+00006:-00030:000965.0783:05256
05257:-00016:-00032:-00011:000965.0783:05257
05258:-00031:-00012:-00045:000965.0783:05258
05259:-00037:-00029:-00034:000965.0783:05259
05260:-00039:-00048:+00007:000965.0783:05260
05261:-00040:-00041:-00016:000965.0783:05261
05262:-00038:-00044:-00033:000965.0783:05262
05263:-00026:-00044:+00004:000965.0783:05263
05264:-00038:-00051:+00005:000965.0783:05264
05265:-00040:-00060:+00025:000965.0783:05265
05266:-00043:-00036:+00002:000965.0783:05266
05267:-00022:-00033:-00027:000965.0783:05267
05268:-00045:-00033:-00059:000965.0783:05268
05269:-00030:-00018:-00030:000965.0783:05269
05270:-00028:-00013:-00033:000965.0783:05270
05271:-00030:-00005:-00046:000965.0783:05271
05272:-00054:-00011:+00009:000965.0783:05272
05273:-00053:+00006:+00015:000965.0783:05273
05274:-00064:+00004:+00000:000965.0783:05274
05275:-00085:-00002:-00019:000965.0783:05275
05276:-00081:+00003:-00005:000965.0783:05276
05277:-00118:-00010:-00024:000965.0783:05277
05278:-00112:-00021:-00018:000965.0783:05278
05279:-00121:-00008:-00018:000838.0970:05279
05280:-00110:-00012:-00017:000838.0970:05280
05281:-00098:-00020:-00005:000838.0970:05281
05282:-00092:-00018:+00005:000838.0970:05282
05283:-00105:+00004:-00001:000838.0970:05283
05284:-00076:+00000:+00014:000838.0970:05284
05285:-00072:+00021:+00025:000838.0970:05285
05286:-00073:+00018:+00019:000838.0970:05286
05287:-00072:+00008:+00021:000838.0970:05287
05288:-00075:+00022:+00038:000838.0970:05288
05289:-00074:+00017:+00017:000838.0970:05289
05290:-00062:+00009:+00006:000838.0970:05290
05291:-00072:+00016:-00002:000838.0970:05291
05292:-00070:+00022:+00016:000838.0970:05292
05293:-00046:-00004:+00051:000838.0970:05293
05294:-00046:+00007:+00055:000838.0970:05294
05295:-00057:+00017:+00068:000838.0970:05295
05296:-00073:-00004:+00012:000838.0970:05296
05297:-00063:+00006:+00014:000838.0970:05297
05298:-00084:-00019:+00044:000838.0970:05298
05299:-00082:+00003:+00064:000838.0970:05299
05300:-00085:-00019:+00066:000838.0970:05300
05301:-00063:+00006:+00066:000838.0970:05301
05302:-00068:-00017:+00055:000838.0970:05302
05303:-00064:-00020:+00036:000805.3466:05303
05304:-00059:-00015:+00018:000805.3466:05304
05305:-00034:-00019:+00013:000805.3466:05305
05306:-00021:-00012:+00032:000805.3466:05306
05307:-00029:-00033:+00057:000805.3466:05307
05308:-00007:-00007:+00065:000805.3466:05308
05309:+00013:-00010:+00045:000805.3466:05309
05310:+00007:-00020:+00033:000805.3466:05310
05311:+00011:-00007:+00038:000805.3466:05311
05312:+00011:-00017:+00048:000805.3466:05312
05313:-00011:+00001:+00051:000805.3466:05313
05314:-00027:+00003:+00043:000805.3466:05314
05315:-00030:+00007:+00055:000805.3466:05315
05316:-00032:+00008:+00055:000805.3466:05316
05317:-00052:-00001:+00054:000805.3466:05317
05318:-00065:+00018:-00003:000805.3466:05318
05319:-00101:-00001:+00026:000805.3466:05319
05320:-00083:+00004:+00024:000805.3466:05320
05321:-00094:+00007:+00036:000805.3466:05321
05322:-00134:-00004:+00032:000805.3466:05322
05323:-00136:+00006:+00059:000805.3466:05323
05324:-00149:+00006:+00046:000805.3466:05324
05325:-00111:+00018:+00021:000805.3466:05325
05326:-00102:+00032:-00032:000805.3466:05326
05327:-00063:+00052:-00007:000854.4824:05327
05328:-00045:+00054:-00016:000854.4824:05328
05329:-00025:+00056:+00023:000854.4824:05329
05330:+00005:+00079:-00016:000854.4824:05330
05331:+00004:+00083:-00033:000854.4824:05331
05332:+00037:+00097:-00139:000854.4824:05332
05333:-00049:+00024:+00027:000854.4824:05333
05334:-00088:+00009:-00071:000854.4824:05334
05335:-00079:-00017:+00067:000854.4824:05335
05336:-00032:+00020:-00029:000854.4824:05336
05337:-00146:+00030:+00033:000854.4824:05337
05338:+00013:+00012:-00076:000854.4824:05338
05339:+00032:+00047:+00016:000854.4824:05339
05340:+00023:-00046:-00021:000854.4824:05340
05341:+00015:+00040:+00037:000854.4824:05341
05342:-00084:-00024:+00019:000854.4824:05342
05343:-00019:+00036:+00054:000854.4824:05343
05344:-00027:-00033:+00022:000854.4824:05344
05345:+00037:+00034:-00035:000854.4824:05345
05346:+00018:-00011:-00060:000854.4824:05346
05347:+00036:+00006:-00046:000854.4824:05347
05348:+00034:-00038:-00022:000854.4824:05348
05349:+00030:-00031:-00007:000914.2938:05349
05350:+00016:-00066:+00004:000914.2938:05350
05351:+00010:-00041:+00035:000914.2938:05351
05352:+00003:-00050:+00016:000914.2938:05352
05353:-00018:-00026:+00001:000914.2938:05353
05354:-00007:-00033:+00025:000914.2938:05354
05355:-00017:-00014:-00004:000914.2938:05355
05356:-00011:-00009:-00050:000914.2938:05356
05357:-00030:-00008:-00038:000914.2938:05357
05358:+00010:-00010:-00059:000914.2938:05358
05359:+00009:-00005:-00077:000914.2938:05359
05360:+00024:-00018:-00044:000914.2938:05360
05361:+00041:-00016:+00067:000914.2938:05361
05362:+00020:-00006:-00018:000914.2938:05362
05363:+00040:+00012:-00053:000914.2938:05363
05364:+00048:+00016:-00039:000914.2938:05364
05365:+00052:+00038:-00047:000914.2938:05365
05366:+00040:+00045:-00027:000914.2938:05366
05367:+00040:+00045:-00004:000914.2938:05367
05368:+00004:+00068:-00004:000914.2938:05368
05369:+00015:+00063:-00047:000984.7418:05369
05370:-00008:+00065:-00059:000984.7418:05370
05371:+00011:+00064:+00004:000984.7418:05371
05372:-00015:+00069:-00019:000984.7418:05372
05373:+00010:+00067:-00011:000984.7418:05373
05374:+00009:+00058:-00018:000984.7418:05374
05375:+00012:+00068:-00007:000984.7418:05375
05376:-00009:+00068:-00050:000984.7418:05376
05377:-00010:+00059:-00016:000984.7418:05377
05378:-00009:+00070:-00003:000984.7418:05378
05379:+00000:+00043:+00008:000984.7418:05379
05380:-00010:+00045:-00016:000984.7418:05380
05381:+00001:+00043:-00014:000984.7418:05381
05382:+00013:+00049:-00024:000984.7418:05382
05383:+00014:+00048:-00046:000984.7418:05383
05384:+00030:+00046:-00023:000984.7418:05384
05385:+00006:+00047:-00017:000984.7418:05385
05386:+00026:+00034:+00024:000984.7418:05386
05387:+00005:+00037:+00017:000984.7418:05387
05388:+00004:+00033:-00019:001044.7493:05388
05389:+00011:+00010:-00033:001044.7493:05389
05390:+00003:+00000:-00021:001044.7493:05390
05391:-00011:+00008:-00007:001044.7493:05391
05392:-00012:-00017:-00025:001044.7493:05392
05393:-00005:-00008:-00011:001044.7493:05393
05394:-00030:-00008:-00033:001044.7493:05394
05395:-00041:-00007:-00063:001044.7493:05395
05396:-00022:-00010:-00045:001044.7493:05396
05397:-00016:-00020:+00010:001044.7493:05397
05398:+00000:-00032:+00034:001044.7493:05398
05399:-00007:-00013:+00035:001044.7493:05399
05400:+00026:-00018:+00024:001044.7493:05400
05401:+00013:-00013:+00000:001044.7493:05401
05402:+00039:-00015:-00013:001044.7493:05402
05403:+00046:-00005:-00029:001044.7493:05403
05404:+00045:-00016:-00008:001044.7493:05404
05405:+00040:+00004:-00047:001044.7493:05405
05406:+00020:-00001:-00053:001099.0397:05406
05407:+00020:+00008:-00076:001099.0397:05407
05408:+00004:+00001:-00011:001099.0397:05408
05409:-00002:+00002:-00001:001099.0397:05409
05410:-00039:-00019:+00039:001099.0397:05410
05411:-00044:+00004:-00013:001099.0397:05411
05412:-00047:+00002:-00015:001099.0397:05412
05413:-00064:-00016:+00022:001099.0397:05413
05414:-00066:+00004:+00013:001099.0397:05414
05415:-00075:-00021:-00003:001099.0397:05415
05416:-00068:-00007:-00020:001099.0397:05416
05417:-00048:+00017:-00031:001099.0397:05417
05418:-00034:+00023:-00047:001099.0397:05418
05419:-00042:+00010:-00029:001099.0397:05419
05420:-00026:+00011:-00004:001099.0397:05420
05421:-00007:+00025:-00005:001099.0397:05421
05422:-00027:+00050:-00016:001099.0397:05422
05423:-00028:+00048:+00022:001099.0397:05423
05424:-00044:+00066:+00013:001132.3105:05424
05425:-00033:+00066:+00036:001132.3105:05425
05426:-00055:+00061:+00028:001132.3105:05426
05427:-00058:+00061:+00004:001132.3105:05427
05428:-00087:+00071:-00033:001132.3105:05428
05429:-00066:+00080:-00047:001132.3105:05429
05430:-00068:+00071:-00019:001132.3105:05430
05431:-00085:+00062:-00017:001132.3105:05431
05432:-00049:+00083:-00001:001132.3105:05432
05433:-00052:+00082:+00020:001132.3105:05433
05434:-00032:+00060:+00035:001132.3105:05434
05435:-00015:+00065:+00050:001132.3105:05435
05436:-00008:+00051:+00035:001132.3105:05436
05437:+00012:+00026:+00019:001132.3105:05437
05438:+00010:+00028:+00000:001132.3105:05438
05439:-00007:+00033:+00034:001132.3105:05439
05440:-00004:+00021:+00001:001132.3105:05440
05441:-00006:+00017:-00013:001141.8979:05441
05442:-00020:-00006:+00011:001141.8979:05442
05443:-00043:-00015:+00013:001141.8979:05443
05444:-00035:-00019:+00016:001141.8979:05444
05445:-00043:+00004:+00020:001141.8979:05445
05446:-00032:-00008:+00051:001141.8979:05446
05447:-00048:-00018:+00025:001141.8979:05447
05448:-00068:-00018:+00035:001141.8979:05448
05449:-00061:+00003:+00002:001141.8979:05449
05450:-00052:-00001:+00011:001141.8979:05450
05451:-00059:+00009:+00040:001141.8979:05451
05452:-00037:+00007:+00027:001141.8979:05452
05453:-00017:-00003:+00038:001141.8979:05453
05454:-00026:-00004:+00040:001141.8979:05454
05455:+00012:+00008:+00024:001141.8979:05455
05456:+00002:-00002:+00004:001141.8979:05456
05457:+00018:-00001:+00019:001141.8979:05457
05458:+00017:+00019:+00018:001141.8979:05458
05459:+00020:+00009:+00017:001138.5164:05459
05460:+00041:+00010:+00017:001138.5164:05460
05461:+00023:+00025:+00017:001138.5164:05461
05462:+00015:+00034:+00012:001138.5164:05462
05463:+00008:+00026:+00024:001138.5164:05463
05464:+00015:+00028:+00001:001138.5164:05464
05465:-00009:+00016:+00035:001138.5164:05465
05466:-00005:+00036:+00017:001138.5164:05466
05467:-00038:+00012:+00020:001138.5164:05467
05468:-00040:+00034:-00019:001138.5164:05468
05469:-00044:+00021:-00005:001138.5164:05469
05470:-00034:+00015:-00018:001138.5164:05470
05471:-00047:-00001:-00011:001138.5164:05471
05472:-00057:-00004:-00033:001138.5164:05472
05473:-00032:+00012:+00004:001138.5164:05473
05474:-00039:+00009:+00000:001138.5164:05474
05475:-00018:+00012:+00022:001138.5164:05475
05476:+00000:+00017:+00023:001138.5164:05476
05477:-00012:+00013:+00009:001127.1630:05477
05478:+00003:+00009:-00010:001127.1630:05478
05479:+00025:+00009:-00036:001127.1630:05479
05480:+00021:-00002:-00009:001127.1630:05480
05481:+00027:-00001:-00013:001127.1630:05481
05482:+00043:+00018:-00017:001127.1630:05482
05483:+00030:-00006:+00006:001127.1630:05483
05484:+00008:+00007:-00010:001127.1630:05484
05485:+00007:+00008:+00001:001127.1630:05485
05486:+00002:-00015:-00004:001127.1630:05486
05487:+00015:-00020:+00007:001127.1630:05487
05488:+00011:+00005:+00009:001127.1630:05488
05489:+00001:+00001:-00006:001127.1630:05489
05490:-00010:+00001:-00010:001127.1630:05490
05491:+00001:-00003:-00027:001127.1630:05491
05492:+00013:+00004:-00043:001127.1630:05492
05493:+00003:+00019:-00060:001127.1630:05493
05494:+00003:-00005:-00030:001131.5460:05494
05495:+00025:-00003:+00022:001131.5460:05495
05496:+00038:-00004:+00031:001131.5460:05496
05497:-00010:-00018:-00023:001131.5460:05497
05498:+00028:+00010:-00004:001131.5460:05498
05499:-00038:-00022:-00023:001131.5460:05499
05500:+00010:+00014:-00046:001131.5460:05500
05501:-00023:-00019:-00042:001131.5460:05501
05502:+00025:+00026:-00031:001131.5460:05502
05503:-00028:+00003:-00014:001131.5460:05503
05504:+00001:+00010:-00006:001131.5460:05504
05505:-00038:+00002:-00009:001131.5460:05505
05506:-00004:+00033:-00048:001131.5460:05506
05507:-00045:-00019:-00048:001131.5460:05507
05508:-00042:+00000:-00017:001131.5460:05508
05509:-00055:-00016:-00008:001131.5460:05509
05510:-00034:+00020:-00037:001131.5460:05510
05511:-00037:+00018:-00041:001131.5460:05511
05512:-00042:+00036:-00066:001158.2774:05512
05513:-00041:+00017:-00028:001158.2774:05513
05514:-00042:+00011:+00011:001158.2774:05514
05515:-00006:+00000:+00006:001158.2774:05515
05516:-00002:+00023:-00045:001158.2774:05516
05517:-00012:-00001:-00037:001158.2774:05517
05518:+00011:+00000:-00020:001158.2774:05518
05519:+00008:+00007:-00026:001158.2774:05519
05520:+00001:+00006:-00045:001158.2774:05520
05521:+00026:-00005:-00020:001158.2774:05521
05522:+00026:-00004:-00043:001158.2774:05522
05523:+00001:+00001:-00027:001158.2774:05523
05524:+00003:+00007:-00013:001158.2774:05524
05525:+00012:+00006:+00020:001158.2774:05525
05526:-00002:+00006:-00002:001158.2774:05526
05527:-00016:-00003:-00002:001158.2774:05527
05528:-00029:+00017:+00002:001179.4083:05528
05529:-00060:+00020:+00003:001179.4083:05529
05530:-00058:+00013:-00030:001179.4083:05530
05531:-00050:+00024:-00037:001179.4083:05531
05532:-00068:+00037:-00064:001179.4083:05532
05533:-00068:+00016:-00046:001179.4083:05533
05534:-00059:+00011:+00014:001179.4083:05534
05535:-00050:-00005:+00035:001179.4083:05535
05536:-00056:-00004:+00031:001179.4083:05536
05537:-00034:+00008:+00030:001179.4083:05537
05538:-00046:-00021:+00047:001179.4083:05538
05539:-00050:-00014:+00048:001179.4083:05539
05540:-00069:-00023:+00037:001179.4083:05540
05541:-00055:-00049:-00006:001179.4083:05541
05542:-00052:-00039:-00010:001179.4083:05542
05543:-00040:-00044:+00021:001179.4083:05543
05544:-00018:-00065:+00012:001179.4083:05544
05545:-00005:-00063:+00011:001182.8392:05545
05546:+00025:-00067:+00053:001182.8392:05546
05547:+00042:-00061:+00060:001182.8392:05547
05548:+00046:-00043:+00075:001182.8392:05548
05549:+00034:-00050:+00077:001182.8392:05549
05550:+00051:-00037:+00077:001182.8392:05550
05551:+00052:-00030:+00019:001182.8392:05551
05552:+00059:-00019:+00034:001182.8392:05552
05553:+00048:-00021:+00070:001182.8392:05553
05554:+00038:+00005:+00057:001182.8392:05554
05555:+00045:+00003:+00038:001182.8392:05555
05556:+00043:+00000:+00021:001182.8392:05556
05557:+00021:-00002:+00013:001182.8392:05557
05558:+00003:+00017:-00046:001182.8392:05558
05559:+00018:+00011:+00004:001182.8392:05559
05560:+00016:+00036:+00011:001182.8392:05560
05561:+00026:+00039:+00023:001182.8392:05561
05562:+00008:+00049:+00017:001193.1865:05562
05563:+00028:+00064:+00052:001193.1865:05563
05564:-00001:+00044:+00015:001193.1865:05564
05565:-00011:+00084:+00012:001193.1865:05565
05566:-00008:+00079:+00011:001193.1865:05566
05567:-00027:+00081:+00022:001193.1865:05567
05568:-00021:+00064:+00021:001193.1865:05568
05569:-00017:+00067:+00029:001193.1865:05569
05570:-00024:+00063:-00008:001193.1865:05570
05571:-00020:+00046:-00006:001193.1865:05571
05572:+00012:+00042:-00015:001193.1865:05572
05573:+00006:+00054:-00016:001193.1865:05573
05574:+00040:+00039:-00067:001193.1865:05574
05575:+00071:+00018:+00068:001193.1865:05575
05576:+00100:+00021:+00287:001193.1865:05576
05577:+00062:-00025:+00158:001193.1865:05577
05578:+00009:-00015:-00102:001193.1865:05578
05579:+00044:-00066:-00080:001196.4017:05579
05580:+00001:-00042:-00016:001196.4017:05580
05581:+00011:-00074:+00113:001196.4017:05581
05582:-00005:-00070:+00017:001196.4017:05582
05583:+00016:-00074:+00005:001196.4017:05583
05584:+00046:-00083:-00014:001196.4017:05584
05585:+00058:-00111:+00046:001196.4017:05585
05586:-00010:-00092:+00062:001196.4017:05586
05587:+00012:-00090:-00011:001196.4017:05587
05588:+00062:-00074:+00019:001196.4017:05588
05589:+00060:-00083:+00080:001196.4017:05589
05590:+00037:-00083:+00130:001196.4017:05590
05591:-00013:-00098:+00107:001196.4017:05591
05592:+00046:-00077:+00014:001196.4017:05592
05593:+00030:-00058:-00040:001196.4017:05593
05594:+00046:-00069:-00039:001196.4017:05594
05595:+00042:-00065:+00046:001196.4017:05595
05596:+00058:-00042:+00052:001183.9671:05596
05597:+00031:-00033:-00065:001183.9671:05597
05598:+00056:-00021:-00011:001183.9671:05598
05599:+00023:-00005:+00015:001183.9671:05599
05600:+00016:+00022:+00041:001183.9671:05600
05601:+00018:+00035:+00031:001183.9671:05601
05602:+00052:+00049:+00059:001183.9671:05602
05603:+00056:+00041:+00037:001183.9671:05603
05604:+00039:+00053:+00010:001183.9671:05604
05605:+00031:+00065:+00020:001183.9671:05605
05606:+00032:+00055:-00016:001183.9671:05606
05607:+00025:+00064:-00063:001183.9671:05607
05608:+00019:+00054:-00046:001183.9671:05608
05609:+00028:+00028:+00003:001183.9671:05609
05610:+00004:+00033:+00010:001183.9671:05610
05611:+00024:+00034:-00011:001183.9671:05611
05612:+00017:+00012:-00021:001183.9671:05612
05613:+00011:+00010:-00041:001183.9671:05613
05614:+00001:+00001:-00023:001086.7690:05614
05615:+00007:+00022:-00048:001086.7690:05615
05616:-00014:-00006:-00052:001086.7690:05616
05617:-00012:+00002:-00037:001086.7690:05617
05618:-00002:-00013:-00005:001086.7690:05618
05619:+00011:-00032:+00002:001086.7690:05619
05620:-00007:-00027:+00012:001086.7690:05620
05621:-00008:-00042:+00009:001086.7690:05621
05622:-00002:-00039:-00029:001086.7690:05622
05623:-00003:-00063:-00051:001086.7690:05623
05624:+00012:-00038:-00018:001086.7690:05624
05625:+00024:-00052:+00007:001086.7690:05625
05626:+00006:-00025:-00014:001086.7690:05626
05627:+00017:-00011:-00060:001086.7690:05627
05628:+00024:-00014:-00046:001086.7690:05628
05629:+00006:-00023:-00023:001086.7690:05629
05630:-00012:+00001:-00010:001086.7690:05630
05631:+00028:+00007:+00011:001086.7690:05631
05632:+00012:+00000:+00007:001086.7690:05632
05633:+00014:+00023:-00010:001086.7690:05633
05634:+00001:+00036:-00044:001086.7690:05634
05635:+00009:+00036:-00048:001086.7690:05635
05636:-00002:+00032:-00034:000909.9606:05636
05637:-00002:+00015:-00004:000909.9606:05637
05638:-00025:+00018:-00037:000909.9606:05638
05639:-00017:+00006:-00022:000909.9606:05639
05640:-00025:+00005:-00012:000909.9606:05640
05641:-00025:-00019:+00005:000909.9606:05641
05642:-00001:-00030:-00009:000909.9606:05642
05643:+00013:-00034:-00020:000909.9606:05643
05644:+00029:-00045:+00037:000909.9606:05644
05645:+00017:-00046:-00012:000909.9606:05645
05646:-00003:-00034:+00080:000909.9606:05646
05647:+00021:-00041:-00028:000909.9606:05647
05648:-00038:-00045:+00021:000909.9606:05648
05649:-00016:-00051:-00043:000909.9606:05649
05650:-00015:-00050:-00044:000909.9606:05650
05651:-00058:-00029:-00010:000909.9606:05651
05652:-00051:-00007:-00009:000909.9606:05652
05653:-00069:-00036:-00013:000909.9606:05653
05654:-00061:-00013:+00020:000909.9606:05654
05655:-00088:-00037:-00003:000909.9606:05655
05656:-00089:-00027:+00000:000909.9606:05656
05657:-00082:-00024:+00005:000909.9606:05657
05658:-00082:-00041:+00024:000909.9606:05658
05659:-00092:-00051:+00035:000909.9606:05659
05660:-00117:-00061:+00051:000909.9606:05660
05661:-00119:-00060:+00014:000909.9606:05661
05662:-00109:-00063:+00010:000771.7945:05662
05663:-00112:-00052:-00009:000771.7945:05663
05664:-00130:-00048:-00043:000771.7945:05664
05665:-00113:-00027:-00017:000771.7945:05665
05666:-00114:-00013:+00017:000771.7945:05666
05667:-00093:-00019:+00020:000771.7945:05667
05668:-00103:+00008:+00000:000771.7945:05668
05669:-00119:-00001:+00034:000771.7945:05669
05670:-00106:+00018:+00067:000771.7945:05670
05671:-00096:+00009:+00040:000771.7945:05671
05672:-00092:+00024:+00023:000771.7945:05672
05673:-00101:+00035:+00010:000771.7945:05673
05674:-00082:+00025:+00043:000771.7945:05674
05675:-00085:+00025:+00032:000771.7945:05675
05676:-00068:+00051:+00045:000771.7945:05676
05677:-00032:+00053:+00039:000771.7945:05677
05678:-00021:+00031:+00002:000771.7945:05678
05679:-00027:+00040:-00005:000771.7945:05679
05680:-00007:+00048:+00020:000771.7945:05680
05681:-00028:+00030:+00019:000771.7945:05681
05682:-00007:+00024:+00044:000771.7945:05682
05683:-00013:+00026:+00044:000771.7945:05683
05684:-00028:+00016:+00035:000771.7945:05684
05685:-00028:+00013:+00002:000771.7945:05685
05686:-00016:+00013:+00024:000771.7945:05686
05687:-00020:+00002:-00003:000794.4556:05687
05688:-00059:-00017:+00026:000794.4556:05688
05689:-00058:-00013:+00049:000794.4556:05689
05690:-00071:-00028:+00032:000794.4556:05690
05691:-00071:-00041:+00014:000794.4556:05691
05692:-00064:-00049:+00038:000794.4556:05692
05693:-00066:-00041:+00034:000794.4556:05693
05694:-00066:-00038:+00034:000794.4556:05694
05695:-00060:-00030:+00035:000794.4556:05695
05696:-00031:-00020:+00030:000794.4556:05696
05697:-00020:-00018:+00035:000794.4556:05697
05698:-00041:-00022:+00053:000794.4556:05698
05699:-00028:-00021:+00061:000794.4556:05699
05700:-00042:-00018:+00033:000794.4556:05700
05701:-00060:+00007:+00024:000794.4556:05701
05702:-00051:-00001:+00029:000794.4556:05702
05703:-00049:-00014:+00102:000794.4556:05703
05704:-00085:+00005:-00003:000794.4556:05704
05705:-00074:+00006:-00024:000794.4556:05705
05706:-00089:+00010:-00045:000794.4556:05706
05707:-00034:+00030:-00054:000794.4556:05707
05708:-00101:+00013:+00086:000794.4556:05708
05709:+00013:+00043:-00025:000794.4556:05709
05710:-00001:-00004:+00038:000871.7650:05710
05711:+00027:+00031:-00055:000871.7650:05711
05712:-00012:+00069:-00009:000871.7650:05712
05713:-00081:+00012:-00092:000871.7650:05713
05714:-00042:+00068:+00023:000871.7650:05714
05715:-00096:-00010:+00069:000871.7650:05715
05716:-00049:+00069:+00071:000871.7650:05716
05717:-00123:+00004:+00018:000871.7650:05717
05718:-00054:+00049:+00015:000871.7650:05718
05719:-00025:+00009:-00030:000871.7650:05719
05720:-00008:+00046:-00048:000871.7650:05720
05721:-00001:+00014:-00016:000871.7650:05721
05722:+00039:+00010:+00062:000871.7650:05722
05723:+00025:+00017:+00034:000871.7650:05723
05724:+00007:-00006:+00021:000871.7650:05724
05725:+00043:+00002:-00035:000871.7650:05725
05726:+00031:-00009:-00046:000871.7650:05726
05727:+00056:-00009:-00034:000871.7650:05727
05728:+00048:-00033:+00053:000871.7650:05728
05729:+00074:-00036:+00008:000871.7650:05729
05730:+00073:-00023:+00020:000871.7650:05730
05731:+00052:-00041:+00037:000871.7650:05731
05732:+00060:-00023:-00005:000934.0945:05732
05733:+00045:-00035:-00047:000934.0945:05733
05734:+00037:-00031:-00016:000934.0945:05734
05735:+00035:-00008:+00002:000934.0945:05735
05736:+00041:-00036:+00021:000934.0945:05736
05737:+00007:-00012:-00041:000934.0945:05737
05738:+00025:-00016:-00081:000934.0945:05738
05739:+00002:+00008:-00064:000934.0945:05739
05740:+00003:+00005:-00029:000934.0945:05740
05741:+00001:+00012:+00011:000934.0945:05741
05742:+00012:+00025:+00007:000934.0945:05742
05743:+00001:+00027:-00030:000934.0945:05743
05744:+00013:+00064:-00012:000934.0945:05744
05745:+00009:+00083:-00064:000934.0945:05745
05746:-00001:+00055:-00032:000934.0945:05746
05747:+00010:+00079:+00009:000934.0945:05747
05748:-00012:+00083:-00019:000934.0945:05748
05749:-00008:+00060:-00028:000934.0945:05749
05750:-00011:+00083:-00050:000934.0945:05750
05751:+00009:+00079:-00053:000934.0945:05751
05752:-00008:+00058:-00048:000986.8859:05752
05753:+00010:+00069:-00007:000986.8859:05753
05754:+00014:+00084:+00020:000986.8859:05754
05755:-00009:+00046:-00012:000986.8859:05755
05756:+00009:+00067:-00035:000986.8859:05756
05757:+00005:+00067:-00008:000986.8859:05757
05758:+00008:+00046:+00006:000986.8859:05758
05759:+00008:+00052:+00006:000986.8859:05759
05760:+00026:+00047:-00002:000986.8859:05760
05761:+00026:+00016:-00026:000986.8859:05761
05762:+00012:+00013:-00057:000986.8859:05762
05763:-00007:+00005:-00022:000986.8859:05763
05764:-00008:+00007:-00028:000986.8859:05764
05765:-00028:-00008:+00004:000986.8859:05765
05766:+00012:-00009:+00020:000986.8859:05766
05767:+00012:-00020:-00018:000986.8859:05767
05768:+00013:-00008:-00047:000986.8859:05768
05769:+00000:-00031:-00020:000986.8859:05769
05770:-00010:-00030:+00008:000986.8859:05770
05771:-00027:-00025:+00020:001041.4536:05771
05772:-00005:-00037:-00010:001041.4536:05772
05773:-00029:-00022:-00017:001041.4536:05773
05774:-00020:-00031:-00026:001041.4536:05774
05775:-00038:-00036:-00010:001041.4536:05775
05776:+00000:-00011:+00026:001041.4536:05776
05777:-00010:-00032:+00029:001041.4536:05777
05778:+00014:-00012:+00017:001041.4536:05778
05779:+00003:+00002:-00010:001041.4536:05779
05780:+00003:-00006:-00025:001041.4536:05780
05781:+00013:-00002:-00034:001041.4536:05781
05782:+00031:+00010:+00002:001041.4536:05782
05783:+00019:+00014:-00006:001041.4536:05783
05784:+00017:+00021:-00019:001041.4536:05784
05785:+00023:+00011:-00035:001041.4536:05785
05786:+00044:+00036:-00046:001041.4536:05786
05787:+00031:+00010:-00065:001041.4536:05787
05788:+00010:+00009:-00018:001041.4536:05788
05789:-00008:+00034:+00019:001041.4536:05789
05790:-00042:-00001:-00016:001073.3742:05790
05791:-00032:+00005:-00001:001073.3742:05791
05792:-00069:+00008:+00052:001073.3742:05792
05793:-00075:-00012:+00034:001073.3742:05793
05794:-00065:-00031:-00013:001073.3742:05794
05795:-00052:-00012:+00002:001073.3742:05795
05796:-00070:-00012:-00039:001073.3742:05796
05797:-00050:-00021:-00026:001073.3742:05797
05798:-00046:-00021:-00009:001073.3742:05798
05799:-00057:-00005:-00023:001073.3742:05799
05800:-00071:+00006:-00041:001073.3742:05800
05801:-00055:+00018:-00012:001073.3742:05801
05802:-00049:+00035:-00005:001073.3742:05802
05803:-00071:+00034:+00000:001073.3742:05803
05804:-00050:+00051:+00031:001073.3742:05804
05805:-00072:+00053:+00001:001073.3742:05805
05806:-00065:+00056:-00011:001073.3742:05806
05807:-00084:+00069:+00007:001073.3742:05807
05808:-00086:+00058:-00016:001091.4364:05808
05809:-00078:+00080:-00010:001091.4364:05809
05810:-00068:+00085:+00010:001091.4364:05810
05811:-00087:+00060:+00045:001091.4364:05811
05812:-00075:+00058:+00021:001091.4364:05812
05813:-00062:+00047:+00002:001091.4364:05813
05814:-00038:+00066:+00023:001091.4364:05814
05815:-00024:+00040:-00011:001091.4364:05815
05816:-00003:+00047:-00029:001091.4364:05816
05817:-00014:+00063:+00001:001091.4364:05817
05818:+00006:+00027:+00002:001091.4364:05818
05819:-00006:+00030:-00009:001091.4364:05819
05820:-00008:+00040:-00017:001091.4364:05820
05821:+00001:+00026:+00031:001091.4364:05821
05822:-00006:+00015:+00054:001091.4364:05822
05823:-00016:+00033:+00015:001091.4364:05823
05824:-00023:+00034:-00017:001091.4364:05824
05825:-00037:+00014:-00020:001091.4364:05825
05826:-00061:+00013:-00017:001099.3266:05826
05827:-00054:+00033:+00011:001099.3266:05827
05828:-00058:+00009:+00024:001099.3266:05828
05829:-00035:+00032:+00016:001099.3266:05829
05830:-00040:+00021:+00033:001099.3266:05830
05831:-00025:+00015:+00019:001099.3266:05831
05832:-00028:+00009:+00013:001099.3266:05832
05833:+00014:+00018:+00024:001099.3266:05833
05834:+00009:+00012:-00019:001099.3266:05834
05835:+00009:+00000:-00035:001099.3266:05835
05836:-00012:+00017:+00021:001099.3266:05836
05837:-00009:+00020:+00069:001099.3266:05837
05838:-00015:-00002:+00016:001099.3266:05838
05839:+00011:-00006:+00027:001099.3266:05839
05840:+00012:+00006:+00023:001099.3266:05840
05841:+00008:+00005:-00018:001099.3266:05841
05842:-00008:-00003:-00013:001099.3266:05842
05843:+00014:+00018:+00014:001099.3266:05843
05844:-00004:+00005:+00043:001099.3266:05844
05845:-00012:+00013:+00025:001090.1848:05845
05846:-00009:+00018:+00033:001090.1848:05846
05847:-00001:+00009:+00043:001090.1848:05847
05848:-00025:+00017:+00025:001090.1848:05848
05849:-00004:+00009:+00008:001090.1848:05849
05850:-00027:+00023:-00023:001090.1848:05850
05851:-00024:+00033:+00007:001090.1848:05851
05852:-00007:+00011:+00025:001090.1848:05852
05853:-00010:+00036:+00041:001090.1848:05853
05854:-00009:+00014:+00024:001090.1848:05854
05855:-00012:+00016:+00020:001090.1848:05855
05856:+00009:+00026:-00026:001090.1848:05856
05857:-00001:+00039:-00021:001090.1848:05857
05858:-00010:+00025:+00006:001090.1848:05858
05859:-00002:+00027:+00015:001090.1848:05859
05860:-00002:+00025:-00018:001090.1848:05860
05861:-00006:+00035:-00028:001090.1848:05861
05862:-00009:+00027:+00003:001090.1848:05862
05863:-00006:+00016:+00023:001097.0914:05863
05864:-00008:+00025:+00004:001097.0914:05864
05865:-00007:+00049:+00009:001097.0914:05865
05866:+00029:+00047:-00033:001097.0914:05866
05867:-00001:+00039:+00024:001097.0914:05867
05868:+00068:+00051:+00013:001097.0914:05868
05869:-00004:+00012:-00016:001097.0914:05869
05870:+00031:+00036:+00005:001097.0914:05870
05871:-00020:-00005:-00010:001097.0914:05871
05872:+00060:+00039:-00027:001097.0914:05872
05873:-00010:-00016:-00020:001097.0914:05873
05874:+00023:+00034:-00021:001097.0914:05874
05875:+00009:-00001:-00018:001097.0914:05875
05876:+00016:+00011:-00045:001097.0914:05876
05877:-00010:+00007:-00024:001097.0914:05877
05878:+00007:-00016:-00007:001097.0914:05878
05879:-00003:-00030:-00014:001097.0914:05879
05880:-00002:-00010:+00000:001097.0914:05880
05881:-00014:-00034:-00023:001125.1119:05881
05882:-00020:-00009:-00039:001125.1119:05882
05883:-00021:-00010:-00066:001125.1119:05883
05884:-00018:-00032:-00023:001125.1119:05884
05885:-00016:-00034:-00011:001125.1119:05885
05886:-00041:-00024:-00015:001125.1119:05886
05887:-00026:-00036:-00010:001125.1119:05887
05888:-00004:-00010:-00044:001125.1119:05888
05889:-00012:-00031:-00033:001125.1119:05889
05890:-00003:-00033:-00007:001125.1119:05890
05891:-00008:-00011:+00004:001125.1119:05891
05892:-00012:-00009:-00039:001125.1119:05892
05893:+00011:-00018:-00065:001125.1119:05893
05894:-00008:-00015:-00046:001125.1119:05894
05895:+00001:+00005:-00025:001125.1119:05895
05896:+00009:-00005:-00036:001125.1119:05896
05897:+00015:+00001:-00006:001125.1119:05897
05898:+00010:+00018:-00012:001148.1568:05898
05899:+00012:+00033:-00011:001148.1568:05899
05900:-00010:+00013:+00001:001148.1568:05900
05901:-00013:+00016:+00039:001148.1568:05901
05902:-00024:+00037:-00018:001148.1568:05902
05903:-00026:+00024:-00034:001148.1568:05903
05904:-00029:+00049:-00060:001148.1568:05904
05905:-00041:+00040:-00045:001148.1568:05905
05906:-00018:+00031:-00009:001148.1568:05906
05907:-00040:+00028:+00018:001148.1568:05907
05908:-00018:+00050:+00003:001148.1568:05908
05909:-00037:+00050:-00012:001148.1568:05909
05910:-00043:+00049:-00024:001148.1568:05910
05911:-00036:+00049:+00004:001148.1568:05911
05912:-00046:+00028:+00008:001148.1568:05912
05913:-00048:+00030:+00003:001148.1568:05913
05914:-00070:+00028:-00016:001148.1568:05914
05915:-00074:+00034:-00059:001175.4786:05915
05916:-00064:+00026:-00058:001175.4786:05916
05917:-00074:+00049:-00020:001175.4786:05917
05918:-00075:+00014:-00001:001175.4786:05918
05919:-00073:+00023:+00022:001175.4786:05919
05920:-00046:+00018:+00064:001175.4786:05920
05921:-00060:+00003:+00038:001175.4786:05921
05922:-00047:-00010:+00051:001175.4786:05922
05923:-00036:-00030:+00034:001175.4786:05923
05924:-00035:-00029:+00011:001175.4786:05924
05925:-00017:-00039:+00007:001175.4786:05925
05926:-00025:-00043:+00017:001175.4786:05926
05927:+00001:-00060:+00037:001175.4786:05927
05928:+00003:-00057:+00013:001175.4786:05928
05929:+00039:-00076:+00049:001175.4786:05929
05930:+00047:-00057:+00033:001175.4786:05930
05931:+00019:-00056:+00030:001175.4786:05931
05932:+00033:-00057:+00115:001187.2862:05932
05933:+00036:-00066:+00113:001187.2862:05933
05934:+00030:-00048:+00090:001187.2862:05934
05935:+00046:-00029:+00044:001187.2862:05935
05936:+00030:-00030:+00050:001187.2862:05936
05937:+00044:-00011:+00015:001187.2862:05937
05938:+00039:-00017:+00042:001187.2862:05938
05939:+00040:+00006:+00042:001187.2862:05939
05940:+00046:-00001:+00007:001187.2862:05940
05941:+00043:+00000:-00002:001187.2862:05941
05942:+00042:+00015:+00033:001187.2862:05942
05943:+00021:+00009:+00071:001187.2862:05943
05944:+00004:+00034:+00055:001187.2862:05944
05945:+00011:+00035:+00034:001187.2862:05945
05946:-00005:+00025:+00021:001187.2862:05946
05947:-00043:+00016:+00021:001187.2862:05947
05948:-00058:+00024:+00024:001187.2862:05948
05949:-00037:+00026:+00013:001190.7183:05949
05950:+00011:+00033:+00041:001190.7183:05950
05951:-00054:+00004:+00008:001190.7183:05951
05952:-00018:+00021:+00027:001190.7183:05952
05953:-00060:-00015:+00017:001190.7183:05953
05954:-00010:+00032:-00027:001190.7183:05954
05955:-00014:+00007:-00014:001190.7183:05955
05956:+00040:+00031:-00050:001190.7183:05956
05957:-00011:+00019:-00025:001190.7183:05957
05958:+00037:+00043:-00044:001190.7183:05958
05959:+00039:+00048:-00062:001190.7183:05959
05960:+00063:+00027:-00202:001190.7183:05960
05961:+00106:+00048:+00248:001190.7183:05961
05962:+00080:-00030:+00307:001190.7183:05962
05963:-00026:-00007:+00000:001190.7183:05963
05964:+00023:+00019:-00187:001190.7183:05964
05965:+00082:-00020:+00017:001195.4426:05965
05966:+00008:-00044:+00046:001195.4426:05966
05967:-00023:+00001:+00085:001195.4426:05967
05968:-00011:-00034:+00062:001195.4426:05968
05969:+00022:+00003:-00011:001195.4426:05969
05970:-00012:-00052:-00126:001195.4426:05970
05971:-00023:-00034:-00037:001195.4426:05971
05972:-00040:-00043:+00092:001195.4426:05972
05973:-00015:-00039:+00021:001195.4426:05973
05974:-00044:-00054:+00017:001195.4426:05974
05975:-00008:-00056:+00053:001195.4426:05975
05976:-00006:-00073:+00059:001195.4426:05976
05977:+00013:-00060:+00037:001195.4426:05977
05978:+00021:-00072:+00084:001195.4426:05978
05979:+00043:-00079:+00038:001195.4426:05979
05980:+00003:-00094:+00007:001195.4426:05980
05981:+00029:-00091:+00012:001195.4426:05981
05982:+00018:-00093:+00007:001192.9468:05982
05983:+00035:-00076:-00020:001192.9468:05983
05984:+00072:-00057:+00000:001192.9468:05984
05985:+00087:-00043:+00033:001192.9468:05985
05986:+00079:-00042:+00041:001192.9468:05986
05987:+00091:-00024:+00037:001192.9468:05987
05988:+00096:-00016:+00015:001192.9468:05988
05989:+00074:-00001:+00001:001192.9468:05989
05990:+00068:+00008:+00012:001192.9468:05990
05991:+00074:+00027:+00047:001192.9468:05991
05992:+00054:+00038:+00008:001192.9468:05992
05993:+00056:+00015:-00013:001192.9468:05993
05994:+00057:+00029:+00002:001192.9468:05994
05995:+00036:+00047:+00020:001192.9468:05995
05996:+00018:+00029:+00023:001192.9468:05996
05997:+00019:+00052:+00037:001192.9468:05997
05998:+00017:+00040:-00007:001192.9468:05998
05999:+00018:+00026:-00041:001192.9468:05999
06000:+00007:+00028:-00041:001106.5535:06000
06001:+00015:+00049:-00079:001106.5535:06001
06002:-00015:+00020:-00053:001106.5535:06002
06003:-00017:+00001:-00032:001106.5535:06003
06004:-00035:+00000:+00008:001106.5535:06004
06005:-00031:-00002:-00032:001106.5535:06005
06006:-00057:-00015:-00013:001106.5535:06006
06007:-00027:-00018:-00001:001106.5535:06007
06008:-00027:-00031:-00013:001106.5535:06008
06009:-00023:-00033:-00022:001106.5535:06009
06010:-00010:-00022:-00012:001106.5535:06010
06011:+00012:-00013:-00010:001106.5535:06011
06012:-00001:-00031:+00003:001106.5535:06012
06013:+00019:-00014:-00003:001106.5535:06013
06014:+00028:-00018:-00064:001106.5535:06014
06015:+00030:-00022:-00071:001106.5535:06015
06016:+00022:-00015:-00037:001106.5535:06016
06017:+00037:+00001:-00010:001106.5535:06017
06018:+00043:+00003:-00063:001106.5535:06018
06019:+00045:+00008:-00017:001106.5535:06019
06020:+00031:-00002:-00004:001106.5535:06020
06021:+00005:+00005:-00026:001106.5535:06021
06022:-00024:-00011:-00028:000914.2514:06022
06023:-00003:-00022:+00011:000914.2514:06023
06024:-00020:-00012:-00002:000914.2514:06024
06025:-00035:-00032:-00022:000914.2514:06025
06026:-00036:-00030:-00047:000914.2514:06026
06027:-00045:-00036:-00042:000914.2514:06027
06028:-00038:-00026:-00063:000914.2514:06028
06029:-00005:-00040:-00037:000914.2514:06029
06030:-00014:-00050:-00050:000914.2514:06030
06031:-00013:-00060:-00045:000914.2514:06031
06032:-00014:-00060:-00051:000914.2514:06032
06033:+00000:-00032:-00005:000914.2514:06033
06034:+00006:-00037:-00007:000914.2514:06034
06035:+00010:-00015:+00000:000914.2514:06035
06036:-00009:+00004:+00035:000914.2514:06036
06037:-00013:-00005:-00001:000914.2514:06037
06038:-00038:+00000:-00001:000914.2514:06038
06039:-00044:+00021:+00000:000914.2514:06039
06040:-00070:+00014:-00020:000914.2514:06040
06041:-00090:+00000:-00046:000914.2514:06041
06042:-00080:+00017:-00049:000914.2514:06042
06043:-00102:-00004:+00000:000914.2514:06043
06044:-00095:-00018:+00000:000914.2514:06044
06045:-00114:-00026:+00040:000914.2514:06045
06046:-00114:-00048:+00040:000914.2514:06046
06047:-00116:-00052:+00012:000914.2514:06047
06048:-00094:-00051:+00041:000769.0426:06048
06049:-00105:-00028:+00017:000769.0426:06049
06050:-00096:-00050:+00042:000769.0426:06050
06051:-00091:-00025:+00036:000769.0426:06051
06052:-00078:-00045:-00014:000769.0426:06052
06053:-00066:-00025:-00010:000769.0426:06053
06054:-00079:-00045:+00034:000769.0426:06054
06055:-00068:-00026:+00056:000769.0426:06055
06056:-00068:-00030:+00084:000769.0426:06056
06057:-00068:-00036:+00027:000769.0426:06057
06058:-00075:-00032:+00043:000769.0426:06058
06059:-00096:+00002:+00052:000769.0426:06059
06060:-00114:-00020:+00055:000769.0426:06060
06061:-00121:-00008:+00028:000769.0426:06061
06062:-00106:-00002:+00050:000769.0426:06062
06063:-00117:+00011:+00001:000769.0426:06063
06064:-00107:+00011:+00016:000769.0426:06064
06065:-00093:+00024:+00027:000769.0426:06065
06066:-00094:+00016:+00057:000769.0426:06066
06067:-00103:+00011:+00017:000769.0426:06067
06068:-00102:+00015:+00039:000769.0426:06068
06069:-00090:+00015:+00016:000769.0426:06069
06070:-00087:+00009:+00021:000769.0426:06070
06071:-00071:+00019:+00036:000769.0426:06071
06072:-00036:-00002:+00031:000769.0426:06072
06073:-00044:+00007:+00056:000769.0426:06073
06074:-00016:-00020:+00043:000769.0426:06074
06075:-00023:+00006:+00032:000750.0848:06075
06076:-00043:-00032:+00005:000750.0848:06076
06077:-00044:-00024:+00004:000750.0848:06077
06078:-00060:-00049:+00037:000750.0848:06078
06079:-00049:-00045:+00039:000750.0848:06079
06080:-00050:-00061:+00012:000750.0848:06080
06081:-00041:-00041:+00035:000750.0848:06081
06082:-00022:-00048:+00066:000750.0848:06082
06083:-00044:-00023:+00083:000750.0848:06083
06084:-00021:-00030:+00078:000750.0848:06084
06085:-00018:-00021:+00030:000750.0848:06085
06086:-00043:+00008:+00020:000750.0848:06086
06087:-00055:-00007:+00005:000750.0848:06087
06088:-00048:-00002:+00010:000750.0848:06088
06089:-00062:+00023:+00037:000750.0848:06089
06090:-00068:+00012:+00051:000750.0848:06090
06091:-00076:+00035:+00060:000750.0848:06091
06092:-00067:+00035:+00034:000750.0848:06092
06093:-00081:+00030:-00024:000750.0848:06093
06094:-00070:+00043:-00048:000750.0848:06094
06095:-00063:+00043:+00025:000750.0848:06095
06096:-00060:+00047:+00024:000750.0848:06096
06097:-00031:+00055:+00007:000750.0848:06097
06098:-00040:+00085:-00058:000750.0848:06098
06099:-00075:+00100:-00066:000750.0848:06099
06100:-00141:+00042:-00025:000805.0734:06100
06101:-00066:+00082:+00070:000805.0734:06101
06102:-00151:+00009:-00080:000805.0734:06102
06103:+00018:+00090:-00031:000805.0734:06103
06104:-00122:+00005:+00056:000805.0734:06104
06105:+00001:+00083:-00067:000805.0734:06105
06106:-00052:-00020:+00041:000805.0734:06106
06107:+00023:+00061:-00035:000805.0734:06107
06108:-00037:-00021:+00000:000805.0734:06108
06109:+00011:-00007:-00021:000805.0734:06109
06110:-00068:-00023:+00027:000805.0734:06110
06111:-00029:-00031:+00064:000805.0734:06111
06112:-00024:-00051:-00018:000805.0734:06112
06113:+00007:-00036:+00047:000805.0734:06113
06114:+00032:-00047:-00001:000805.0734:06114
06115:+00031:-00043:+00040:000805.0734:06115
06116:+00043:-00044:-00033:000805.0734:06116
06117:+00042:-00054:-00021:000805.0734:06117
06118:+00020:-00076:-00041:000805.0734:06118
06119:+00024:-00059:-00012:000805.0734:06119
06120:+00008:-00078:+00011:000805.0734:06120
06121:+00012:-00060:+00013:000805.0734:06121
06122:+00005:-00066:+00007:000876.0896:06122
06123:+00017:-00044:+00018:000876.0896:06123
06124:+00003:-00061:+00009:000876.0896:06124
06125:+00002:-00043:+00010:000876.0896:06125
06126:+00028:-00045:-00017:000876.0896:06126
06127:+00016:-00046:+00010:000876.0896:06127
06128:+00014:-00032:-00044:000876.0896:06128
06129:+00000:-00009:-00034:000876.0896:06129
06130:-00010:+00006:-00033:000876.0896:06130
06131:+00000:+00007:-00054:000876.0896:06131
06132:+00002:+00039:-00077:000876.0896:06132
06133:+00027:+00043:-00036:000876.0896:06133
06134:+00020:+00068:-00014:000876.0896:06134
06135:+00046:+00081:+00004:000876.0896:06135
06136:+00034:+00097:-00010:000876.0896:06136
06137:+00060:+00097:-00018:000876.0896:06137
06138:+00049:+00092:-00012:000876.0896:06138
06139:+00062:+00127:-00012:000876.0896:06139
06140:+00036:+00131:-00015:000876.0896:06140
06141:+00041:+00107:-00038:000876.0896:06141
06142:+00029:+00104:-00080:000876.0896:06142
06143:+00010:+00115:-00038:000876.0896:06143
06144:-00010:+00113:-00038:000940.4290:06144
06145:+00000:+00111:-00043:000940.4290:06145
06146:+00013:+00098:-00019:000940.4290:06146
06147:-00011:+00096:+00020:000940.4290:06147
06148:-00009:+00085:+00022:000940.4290:06148
06149:-00012:+00083:+00039:000940.4290:06149
06150:-00013:+00065:-00003:000940.4290:06150
06151:-00016:+00046:+00008:000940.4290:06151
06152:-00016:+00036:-00005:000940.4290:06152
06153:-00021:+00039:-00008:000940.4290:06153
06154:-00042:+00008:-00027:000940.4290:06154
06155:-00041:+00004:-00036:000940.4290:06155
06156:-00044:-00010:-00050:000940.4290:06156
06157:-00032:-00025:-00039:000940.4290:06157
06158:-00041:-00047:-00031:000940.4290:06158
06159:-00026:-00051:-00003:000940.4290:06159
06160:+00008:-00063:+00026:000940.4290:06160
06161:+00011:-00066:+00034:000940.4290:06161
06162:+00025:-00058:+00030:000940.4290:06162
06163:+00015:-00058:+00023:000940.4290:06163
06164:-00007:-00077:+00008:001012.1253:06164
06165:+00004:-00053:+00003:001012.1253:06165
06166:+00015:-00040:-00002:001012.1253:06166
06167:+00005:-00062:-00019:001012.1253:06167
06168:+00021:-00042:-00014:001012.1253:06168
06169:+00040:-00028:+00003:001012.1253:06169
06170:+00042:-00038:+00009:001012.1253:06170
06171:+00057:-00011:-00002:001012.1253:06171
06172:+00035:-00018:+00003:001012.1253:06172
06173:+00038:-00001:-00009:001012.1253:06173
06174:+00016:+00016:-00030:001012.1253:06174
06175:+00041:+00026:-00032:001012.1253:06175
06176:+00001:+00027:-00008:001012.1253:06176
06177:-00009:+00051:+00010:001012.1253:06177
06178:-00026:+00054:+00015:001012.1253:06178
06179:-00042:+00041:+00008:001012.1253:06179
06180:-00047:+00044:-00017:001012.1253:06180
06181:-00047:+00048:-00015:001012.1253:06181
06182:-00083:+00048:-00016:001065.5270:06182
06183:-00085:+00035:+00003:001065.5270:06183
06184:-00068:+00033:-00012:001065.5270:06184
06185:-00071:+00035:-00013:001065.5270:06185
06186:-00072:+00013:-00012:001065.5270:06186
06187:-00034:+00012:-00015:001065.5270:06187
06188:-00041:+00010:+00004:001065.5270:06188
06189:-00021:+00023:-00016:001065.5270:06189
06190:-00030:+00010:-00025:001065.5270:06190
06191:-00025:+00033:-00032:001065.5270:06191
06192:-00043:+00012:+00003:001065.5270:06192
06193:-00038:+00016:-00002:001065.5270:06193
06194:-00039:+00015:+00006:001065.5270:06194
06195:-00042:+00029:-00004:001065.5270:06195
06196:-00057:+00027:+00022:001065.5270:06196
06197:-00035:+00028:+00000:001065.5270:06197
06198:-00060:+00032:-00019:001065.5270:06198
06199:-00069:+00049:+00008:001065.5270:06199
06200:-00052:+00049:-00004:001093.0639:06200
06201:-00049:+00040:-00002:001093.0639:06201
06202:-00058:+00042:-00003:001093.0639:06202
06203:-00033:+00044:+00030:001093.0639:06203
06204:-00004:+00056:+00012:001093.0639:06204
06205:-00028:+00044:+00006:001093.0639:06205
06206:+00002:+00064:-00010:001093.0639:06206
06207:+00004:+00050:+00026:001093.0639:06207
06208:+00012:+00029:+00007:001093.0639:06208
06209:-00003:+00014:-00016:001093.0639:06209
06210:+00014:+00026:+00032:001093.0639:06210
06211:-00013:+00019:+00031:001093.0639:06211
06212:-00014:+00031:-00019:001093.0639:06212
06213:-00006:+00034:+00000:001093.0639:06213
06214:-00025:+00027:+00017:001093.0639:06214
06215:-00038:+00013:+00008:001093.0639:06215
06216:-00045:+00039:-00004:001093.0639:06216
06217:-00058:+00034:+00011:001093.0639:06217
06218:-00085:+00034:+00056:001093.0639:06218
06219:-00075:+00026:+00029:001102.8649:06219
06220:-00048:+00049:+00018:001102.8649:06220
06221:-00032:+00049:+00017:001102.8649:06221
06222:-00016:+00052:+00001:001102.8649:06222
06223:-00009:+00047:-00011:001102.8649:06223
06224:+00000:+00051:-00013:001102.8649:06224
06225:+00004:+00015:+00039:001102.8649:06225
06226:+00001:+00032:+00031:001102.8649:06226
06227:+00013:+00013:+00039:001102.8649:06227
06228:+00008:+00021:-00005:001102.8649:06228
06229:+00029:+00001:+00022:001102.8649:06229
06230:+00018:-00001:+00021:001102.8649:06230
06231:+00020:-00006:+00001:001102.8649:06231
06232:+00021:+00011:+00022:001102.8649:06232
06233:+00018:-00003:+00026:001102.8649:06233
06234:+00024:+00023:-00001:001102.8649:06234
06235:+00004:-00002:+00012:001102.8649:06235
06236:-00001:-00016:+00050:001102.8649:06236
06237:-00029:-00015:+00021:001092.5972:06237
06238:-00030:+00007:+00024:001092.5972:06238
06239:-00027:-00015:-00003:001092.5972:06239
06240:-00021:-00006:-00007:001092.5972:06240
06241:-00039:+00004:-00017:001092.5972:06241
06242:-00042:-00015:+00015:001092.5972:06242
06243:-00030:+00007:+00014:001092.5972:06243
06244:-00021:+00006:-00007:001092.5972:06244
06245:-00027:+00023:+00000:001092.5972:06245
06246:-00005:+00019:+00000:001092.5972:06246
06247:-00013:+00002:+00002:001092.5972:06247
06248:+00007:-00002:+00001:001092.5972:06248
06249:+00015:+00005:-00005:001092.5972:06249
06250:+00007:+00017:-00032:001092.5972:06250
06251:+00006:+00018:-00010:001092.5972:06251
06252:+00017:+00023:-00006:001092.5972:06252
06253:+00012:+00000:+00004:001092.5972:06253
06254:+00026:+00012:-00020:001092.5972:06254
06255:+00019:+00009:+00009:001085.4877:06255
06256:+00019:+00014:-00049:001085.4877:06256
06257:+00028:+00010:-00024:001085.4877:06257
06258:+00030:+00000:+00007:001085.4877:06258
06259:+00025:+00033:+00000:001085.4877:06259
06260:+00031:+00036:-00008:001085.4877:06260
06261:+00017:+00014:+00041:001085.4877:06261
06262:+00058:+00030:+00001:001085.4877:06262
06263:-00025:+00035:-00049:001085.4877:06263
06264:+00023:+00022:-00042:001085.4877:06264
06265:-00018:+00024:-00010:001085.4877:06265
06266:+00012:+00022:-00061:001085.4877:06266
06267:-00039:+00000:-00045:001085.4877:06267
06268:+00013:+00013:-00022:001085.4877:06268
06269:+00010:+00020:-00003:001085.4877:06269
06270:+00013:+00010:-00019:001085.4877:06270
06271:-00003:+00020:-00017:001085.4877:06271
06272:-00001:-00018:-00043:001085.4877:06272
06273:-00002:-00006:-00034:001085.4877:06273
06274:-00025:-00007:-00045:001109.5917:06274
06275:-00026:-00035:-00009:001109.5917:06275
06276:-00019:+00002:-00035:001109.5917:06276
06277:+00014:-00019:+00008:001109.5917:06277
06278:+00000:-00019:-00017:001109.5917:06278
06279:-00028:-00011:-00007:001109.5917:06279
06280:-00019:-00024:-00029:001109.5917:06280
06281:-00005:-00010:-00009:001109.5917:06281
06282:-00005:-00012:-00058:001109.5917:06282
06283:-00001:-00020:-00024:001109.5917:06283
06284:+00000:-00008:-00030:001109.5917:06284
06285:+00011:-00018:-00009:001109.5917:06285
06286:+00014:-00012:+00007:001109.5917:06286
06287:+00016:-00016:+00009:001109.5917:06287
06288:+00002:+00006:-00008:001109.5917:06288
06289:+00016:-00005:-00010:001109.5917:06289
06290:+00015:-00005:+00009:001109.5917:06290
06291:-00002:-00005:-00012:001142.6202:06291
06292:-00002:+00018:-00011:001142.6202:06292
06293:-00003:+00019:-00035:001142.6202:06293
06294:-00001:+00037:-00024:001142.6202:06294
06295:-00007:+00036:-00027:001142.6202:06295
06296:-00014:+00032:-00006:001142.6202:06296
06297:-00024:+00034:+00004:001142.6202:06297
06298:-00023:+00038:-00011:001142.6202:06298
06299:-00025:+00028:-00001:001142.6202:06299
06300:-00023:+00040:+00006:001142.6202:06300
06301:-00044:+00039:-00021:001142.6202:06301
06302:-00040:+00052:-00018:001142.6202:06302
06303:-00031:+00041:-00005:001142.6202:06303
06304:-00043:+00044:-00027:001142.6202:06304
06305:-00054:+00040:-00006:001142.6202:06305
06306:-00032:+00041:+00026:001142.6202:06306
06307:-00031:+00048:+00002:001142.6202:06307
06308:-00042:+00044:-00007:001165.2287:06308
06309:-00020:+00052:-00016:001165.2287:06309
06310:-00041:+00042:-00016:001165.2287:06310
06311:-00030:+00053:+00016:001165.2287:06311
06312:-00042:+00047:+00056:001165.2287:06312
06313:-00042:+00036:+00025:001165.2287:06313
06314:-00022:+00029:-00013:001165.2287:06314
06315:-00024:+00031:-00030:001165.2287:06315
06316:-00021:+00024:-00029:001165.2287:06316
06317:-00030:+00014:+00009:001165.2287:06317
06318:-00027:+00011:+00036:001165.2287:06318
06319:-00001:+00033:+00038:001165.2287:06319
06320:-00005:+00015:-00015:001165.2287:06320
06321:-00012:+00009:+00011:001165.2287:06321
06322:-00005:+00023:-00001:001165.2287:06322
06323:+00000:+00018:-00013:001165.2287:06323
06324:+00000:+00020:-00029:001165.2287:06324
06325:-00014:+00022:-00005:001184.2481:06325
06326:-00042:+00008:-00008:001184.2481:06326
06327:-00019:-00003:-00002:001184.2481:06327
06328:-00042:+00002:+00037:001184.2481:06328
06329:-00036:+00006:-00001:001184.2481:06329
06330:-00045:+00003:+00009:001184.2481:06330
06331:-00045:-00011:+00050:001184.2481:06331
06332:-00045:-00036:+00052:001184.2481:06332
06333:-00020:-00009:+00050:001184.2481:06333
06334:-00035:-00050:+00067:001184.2481:06334
06335:-00035:-00026:+00053:001184.2481:06335
06336:-00043:-00049:+00011:001184.2481:06336
06337:-00018:-00039:+00023:001184.2481:06337
06338:-00028:-00061:+00040:001184.2481:06338
06339:-00002:-00056:+00038:001184.2481:06339
06340:-00007:-00068:+00050:001184.2481:06340
06341:-00011:-00059:+00052:001184.2481:06341
06342:+00013:-00065:+00039:001195.2402:06342
06343:+00001:-00040:+00044:001195.2402:06343
06344:+00029:-00042:+00086:001195.2402:06344
06345:+00007:-00023:+00058:001195.2402:06345
06346:+00018:-00033:+00049:001195.2402:06346
06347:+00023:-00006:-00016:001195.2402:06347
06348:+00028:+00008:+00022:001195.2402:06348
06349:+00045:+00000:+00040:001195.2402:06349
06350:+00020:+00037:+00063:001195.2402:06350
06351:+00042:+00024:+00071:001195.2402:06351
06352:+00039:+00051:+00044:001195.2402:06352
06353:+00044:+00056:+00013:001195.2402:06353
06354:+00022:+00069:+00001:001195.2402:06354
06355:+00018:+00058:+00011:001195.2402:06355
06356:+00018:+00081:+00030:001195.2402:06356
06357:+00026:+00085:+00041:001195.2402:06357
06358:+00005:+00057:+00015:001194.1002:06358
06359:+00012:+00079:+00012:001194.1002:06359
06360:+00012:+00055:-00013:001194.1002:06360
06361:-00014:+00069:-00026:001194.1002:06361
06362:+00006:+00052:+00064:001194.1002:06362
06363:+00039:+00052:+00042:001194.1002:06363
06364:+00010:+00035:-00196:001194.1002:06364
06365:+00025:+00024:-00041:001194.1002:06365
06366:+00099:-00021:+00192:001194.1002:06366
06367:+00034:-00015:-00035:001194.1002:06367
06368:+00035:+00021:-00051:001194.1002:06368
06369:+00107:-00008:+00061:001194.1002:06369
06370:+00071:-00040:-00041:001194.1002:06370
06371:+00022:-00040:-00008:001194.1002:06371
06372:+00028:-00068:+00145:001194.1002:06372
06373:+00011:-00079:-00009:001194.1002:06373
06374:-00028:-00103:-00028:001194.1002:06374
06375:-00023:-00108:-00004:001199.9508:06375
06376:-00017:-00124:+00017:001199.9508:06376
06377:-00039:-00123:-00017:001199.9508:06377
06378:-00042:-00114:+00051:001199.9508:06378
06379:-00012:-00105:+00071:001199.9508:06379
06380:+00010:-00105:+00046:001199.9508:06380
06381:+00015:-00105:+00021:001199.9508:06381
06382:+00025:-00128:+00013:001199.9508:06382
06383:+00016:-00110:+00019:001199.9508:06383
06384:+00039:-00106:+00037:001199.9508:06384
06385:+00034:-00097:+00034:001199.9508:06385
06386:+00033:-00070:+00013:001199.9508:06386
06387:+00049:-00075:+00050:001199.9508:06387
06388:+00071:-00040:-00001:001199.9508:06388
06389:+00051:-00048:+00019:001199.9508:06389
06390:+00063:-00008:+00003:001199.9508:06390
06391:+00064:+00008:+00037:001199.9508:06391
06392:+00052:+00004:+00071:001198.6652:06392
06393:+00076:+00022:+00057:001198.6652:06393
06394:+00045:+00035:+00003:001198.6652:06394
06395:+00026:+00028:+00034:001198.6652:06395
06396:+00039:+00036:-00002:001198.6652:06396
06397:+00006:+00042:+00002:001198.6652:06397
06398:+00024:+00063:+00038:001198.6652:06398
06399:+00015:+00052:+00007:001198.6652:06399
06400:+00026:+00041:-00026:001198.6652:06400
06401:+00012:+00067:+00006:001198.6652:06401
06402:+00030:+00031:-00026:001198.6652:06402
06403:+00005:+00043:-00044:001198.6652:06403
06404:+00035:+00054:-00041:001198.6652:06404
06405:+00042:+00054:-00038:001198.6652:06405
06406:+00054:+00029:-00046:001198.6652:06406
06407:+00086:+00029:-00001:001198.6652:06407
06408:+00089:+00037:+00010:001198.6652:06408
06409:+00104:+00035:-00035:001180.5955:06409
06410:+00118:+00016:-00063:001180.5955:06410
06411:+00133:+00018:-00042:001180.5955:06411
06412:+00111:+00000:-00042:001180.5955:06412
06413:+00133:-00005:-00019:001180.5955:06413
06414:+00133:+00001:-00030:001180.5955:06414
06415:+00100:-00034:-00051:001180.5955:06415
06416:+00106:-00041:-00058:001180.5955:06416
06417:+00069:-00040:-00053:001180.5955:06417
06418:+00049:-00078:-00025:001180.5955:06418
06419:+00050:-00075:-00035:001180.5955:06419
06420:+00061:-00065:-00029:001180.5955:06420
06421:+00047:-00045:-00059:001180.5955:06421
06422:+00039:-00060:-00041:001180.5955:06422
06423:+00018:-00047:-00040:001180.5955:06423
06424:+00029:-00047:-00046:001180.5955:06424
06425:+00005:-00046:-00042:001180.5955:06425
06426:+00024:-00034:-00035:001180.5955:06426
06427:+00008:-00007:-00040:001088.5928:06427
06428:+00009:-00009:-00027:001088.5928:06428
06429:+00030:-00002:+00004:001088.5928:06429
06430:+00022:+00020:-00005:001088.5928:06430
06431:+00025:+00039:-00033:001088.5928:06431
06432:+00021:+00051:-00061:001088.5928:06432
06433:+00024:+00048:-00060:001088.5928:06433
06434:+00007:+00049:-00041:001088.5928:06434
06435:+00016:+00030:-00016:001088.5928:06435
06436:-00013:+00028:+00011:001088.5928:06436
06437:-00025:+00014:-00003:001088.5928:06437
06438:-00038:+00012:-00032:001088.5928:06438
06439:-00038:+00019:-00023:001088.5928:06439
06440:-00042:-00002:-00015:001088.5928:06440
06441:-00035:+00005:-00012:001088.5928:06441
06442:-00052:+00006:+00014:001088.5928:06442
06443:-00075:+00005:+00025:001088.5928:06443
06444:-00076:-00015:+00000:001088.5928:06444
06445:-00076:-00008:-00007:001088.5928:06445
06446:-00083:-00019:-00001:001088.5928:06446
06447:-00092:-00009:+00020:001088.5928:06447
06448:-00091:-00017:+00008:001088.5928:06448
06449:-00078:-00018:-00005:000913.9491:06449
06450:-00101:-00018:+00007:000913.9491:06450
06451:-00090:-00019:-00001:000913.9491:06451
06452:-00089:+00002:+00018:000913.9491:06452
06453:-00072:+00003:+00032:000913.9491:06453
06454:-00084:-00021:+00029:000913.9491:06454
06455:-00074:-00021:+00054:000913.9491:06455
06456:-00070:-00011:+00001:000913.9491:06456
06457:-00074:-00013:+00025:000913.9491:06457
06458:-00053:-00011:+00008:000913.9491:06458
06459:-00047:-00021:+00016:000913.9491:06459
06460:-00049:-00007:+00025:000913.9491:06460
06461:-00059:-00019:+00001:000913.9491:06461
06462:-00037:-00017:+00024:000913.9491:06462
06463:-00037:+00008:+00026:000913.9491:06463
06464:-00056:-00016:+00020:000913.9491:06464
06465:-00059:-00015:+00044:000913.9491:06465
06466:-00059:+00002:+00042:000913.9491:06466
06467:-00051:+00005:+00027:000913.9491:06467
06468:-00047:+00008:+00035:000913.9491:06468
06469:-00071:+00004:+00050:000913.9491:06469
06470:-00072:+00004:+00011:000913.9491:06470
06471:-00071:+00004:+00016:000913.9491:06471
06472:-00061:-00018:+00026:000913.9491:06472
06473:-00062:-00019:+00033:000913.9491:06473
06474:-00074:-00007:+00018:000913.9491:06474
06475:-00066:-00010:+00055:000767.0610:06475
06476:-00065:-00008:+00030:000767.0610:06476
06477:-00103:-00031:+00032:000767.0610:06477
06478:-00104:-00034:+00050:000767.0610:06478
06479:-00092:-00036:+00033:000767.0610:06479
06480:-00096:-00034:+00019:000767.0610:06480
06481:-00099:-00030:+00037:000767.0610:06481
06482:-00081:-00033:+00029:000767.0610:06482
06483:-00085:-00031:+00019:000767.0610:06483
06484:-00084:-00028:+00025:000767.0610:06484
06485:-00050:-00045:+00028:000767.0610:06485
06486:-00047:-00042:+00055:000767.0610:06486
06487:-00054:-00043:+00055:000767.0610:06487
06488:-00038:-00042:+00049:000767.0610:06488
06489:-00015:-00051:+00030:000767.0610:06489
06490:-00028:-00022:+00036:000767.0610:06490
06491:-00012:-00008:+00017:000767.0610:06491
06492:+00013:-00011:+00035:000767.0610:06492
06493:+00008:-00020:+00041:000767.0610:06493
06494:+00002:-00005:+00051:000767.0610:06494
06495:+00010:-00005:+00026:000767.0610:06495
06496:-00041:-00018:+00000:000767.0610:06496
06497:-00061:-00016:+00019:000767.0610:06497
06498:-00062:-00009:+00020:000767.0610:06498
06499:-00106:-00018:+00034:000767.0610:06499
06500:-00111:-00017:+00040:000767.0610:06500
06501:-00113:-00003:+00034:000788.5018:06501
06502:-00143:+00009:+00008:000788.5018:06502
06503:-00140:+00029:+00015:000788.5018:06503
06504:-00148:+00049:+00026:000788.5018:06504
06505:-00132:+00064:+00012:000788.5018:06505
06506:-00111:+00079:+00035:000788.5018:06506
06507:-00087:+00087:+00054:000788.5018:06507
06508:-00053:+00111:+00018:000788.5018:06508
06509:-00058:+00088:+00009:000788.5018:06509
06510:-00016:+00086:-00006:000788.5018:06510
06511:-00038:+00058:-00030:000788.5018:06511
06512:-00018:+00058:-00035:000788.5018:06512
06513:-00036:+00043:+00035:000788.5018:06513
06514:-00069:+00033:+00050:000788.5018:06514
06515:-00080:+00038:+00034:000788.5018:06515
06516:-00068:+00058:-00010:000788.5018:06516
06517:-00083:+00059:+00043:000788.5018:06517
06518:+00022:+00050:+00076:000788.5018:06518
06519:-00083:+00004:-00005:000788.5018:06519
06520:+00081:+00040:+00046:000788.5018:06520
06521:-00115:-00050:-00064:000788.5018:06521
06522:-00032:+00026:-00019:000788.5018:06522
06523:-00146:-00030:-00043:000893.6419:06523
06524:+00060:+00052:-00010:000893.6419:06524
06525:-00095:-00041:+00054:000893.6419:06525
06526:+00051:+00066:-00014:000893.6419:06526
06527:-00047:-00027:+00000:000893.6419:06527
06528:+00008:+00013:+00009:000893.6419:06528
06529:-00005:-00057:-00014:000893.6419:06529
06530:+00027:-00066:+00006:000893.6419:06530
06531:-00046:-00109:-00033:000893.6419:06531
06532:-00032:-00078:+00056:000893.6419:06532
06533:-00047:-00091:-00012:000893.6419:06533
06534:-00047:-00091:+00015:000893.6419:06534
06535:-00056:-00097:-00032:000893.6419:06535
06536:-00038:-00073:-00006:000893.6419:06536
06537:-00001:-00091:-00026:000893.6419:06537
06538:+00006:-00042:-00031:000893.6419:06538
06539:+00025:-00067:-00074:000893.6419:06539
06540:+00041:-00028:-00020:000893.6419:06540
06541:+00061:-00029:-00041:000893.6419:06541
06542:+00043:-00013:-00061:000893.6419:06542
06543:+00071:-00024:+00004:000965.7857:06543
06544:+00075:-00021:+00038:000965.7857:06544
06545:+00061:-00007:-00010:000965.7857:06545
06546:+00033:+00013:-00039:000965.7857:06546
06547:+00056:+00015:-00022:000965.7857:06547
06548:+00035:+00040:-00043:000965.7857:06548
06549:+00020:+00065:-00005:000965.7857:06549
06550:+00032:+00055:-00005:000965.7857:06550
06551:+00018:+00084:-00009:000965.7857:06551
06552:+00040:+00074:-00064:000965.7857:06552
06553:+00006:+00084:-00044:000965.7857:06553
06554:+00008:+00090:-00065:000965.7857:06554
06555:+00009:+00093:-00050:000965.7857:06555
06556:+00026:+00101:-00061:000965.7857:06556
06557:+00014:+00118:+00005:000965.7857:06557
06558:+00025:+00117:-00006:000965.7857:06558
06559:-00023:+00126:+00008:000965.7857:06559
06560:-00014:+00111:-00028:000965.7857:06560
06561:-00022:+00102:-00015:000965.7857:06561
06562:-00023:+00099:+00002:000965.7857:06562
06563:-00024:+00059:-00017:001042.9265:06563
06564:-00023:+00061:-00012:001042.9265:06564
06565:-00003:+00066:-00029:001042.9265:06565
06566:-00014:+00053:-00047:001042.9265:06566
06567:+00000:+00041:-00032:001042.9265:06567
06568:-00002:+00015:-00001:001042.9265:06568
06569:-00026:+00016:-00013:001042.9265:06569
06570:-00028:+00018:+00021:001042.9265:06570
06571:-00025:-00019:-00021:001042.9265:06571
06572:-00019:-00014:-00010:001042.9265:06572
06573:-00001:-00026:+00009:001042.9265:06573
06574:-00010:-00050:+00008:001042.9265:06574
06575:-00007:-00053:-00035:001042.9265:06575
06576:+00007:-00044:+00022:001042.9265:06576
06577:+00031:-00043:-00003:001042.9265:06577
06578:+00026:-00040:+00022:001042.9265:06578
06579:+00022:-00060:+00020:001042.9265:06579
06580:+00019:-00029:+00032:001042.9265:06580
06581:+00030:-00038:-00005:001102.2546:06581
06582:+00006:-00038:-00047:001102.2546:06582
06583:+00017:-00052:-00013:001102.2546:06583
06584:+00027:-00039:+00004:001102.2546:06584
06585:+00004:-00043:+00006:001102.2546:06585
06586:+00013:-00035:+00002:001102.2546:06586
06587:+00013:-00022:+00010:001102.2546:06587
06588:-00012:-00032:-00041:001102.2546:06588
06589:-00014:+00007:-00011:001102.2546:06589
06590:-00009:+00005:+00020:001102.2546:06590
06591:-00040:-00003:+00036:001102.2546:06591
06592:-00016:+00023:+00002:001102.2546:06592
06593:-00022:+00014:-00044:001102.2546:06593
06594:-00041:+00028:-00040:001102.2546:06594
06595:-00040:+00035:-00010:001102.2546:06595
06596:-00015:+00051:+00011:001102.2546:06596
06597:-00042:+00048:+00021:001102.2546:06597
06598:-00020:+00063:+00022:001133.6123:06598
06599:-00018:+00070:+00036:001133.6123:06599
06600:-00019:+00041:+00011:001133.6123:06600
06601:-00045:+00051:+00025:001133.6123:06601
06602:-00022:+00045:-00018:001133.6123:06602
06603:-00033:+00047:-00045:001133.6123:06603
06604:-00037:+00029:-00060:001133.6123:06604
06605:-00037:+00030:+00007:001133.6123:06605
06606:-00031:+00028:+00021:001133.6123:06606
06607:-00056:+00048:+00004:001133.6123:06607
06608:-00038:+00050:+00021:001133.6123:06608
06609:-00045:+00040:+00004:001133.6123:06609
06610:-00057:+00050:+00006:001133.6123:06610
06611:-00032:+00052:+00011:001133.6123:06611
06612:-00039:+00042:+00050:001133.6123:06612
06613:-00038:+00059:+00051:001133.6123:06613
06614:-00036:+00065:+00034:001133.6123:06614
06615:-00060:+00060:+00010:001133.6123:06615
06616:-00050:+00063:-00028:001154.0709:06616
06617:-00075:+00064:-00011:001154.0709:06617
06618:-00061:+00044:+00002:001154.0709:06618
06619:-00070:+00052:+00036:001154.0709:06619
06620:-00062:+00047:-00020:001154.0709:06620
06621:-00072:+00037:-00018:001154.0709:06621
06622:-00073:+00022:+00050:001154.0709:06622
06623:-00065:-00003:+00043:001154.0709:06623
06624:-00066:-00016:+00032:001154.0709:06624
06625:-00051:+00009:+00012:001154.0709:06625
06626:-00071:+00006:+00012:001154.0709:06626
06627:-00058:-00019:+00000:001154.0709:06627
06628:-00035:+00004:+00002:001154.0709:06628
06629:-00033:-00002:+00004:001154.0709:06629
06630:-00031:+00000:-00013:001154.0709:06630
06631:-00021:-00001:-00019:001154.0709:06631
06632:-00040:+00020:+00035:001154.0709:06632
06633:-00032:+00016:+00032:001154.2972:06633
06634:-00036:-00005:+00052:001154.2972:06634
06635:-00043:+00019:+00015:001154.2972:06635
06636:-00044:+00023:+00011:001154.2972:06636
06637:-00054:+00021:+00024:001154.2972:06637
06638:-00044:+00023:+00050:001154.2972:06638
06639:-00042:+00010:+00041:001154.2972:06639
06640:-00042:+00020:+00036:001154.2972:06640
06641:-00021:+00033:-00006:001154.2972:06641
06642:-00016:+00034:-00001:001154.2972:06642
06643:-00002:+00021:+00023:001154.2972:06643
06644:+00000:+00019:+00017:001154.2972:06644
06645:+00014:+00023:+00034:001154.2972:06645
06646:+00003:+00009:+00004:001154.2972:06646
06647:+00011:+00014:+00006:001154.2972:06647
06648:-00007:+00015:+00009:001154.2972:06648
06649:+00009:+00012:-00005:001154.2972:06649
06650:-00014:+00014:+00015:001154.2972:06650
06651:-00014:+00009:+00019:001142.9295:06651
06652:-00006:+00000:+00014:001142.9295:06652
06653:-00026:+00008:+00005:001142.9295:06653
06654:-00039:-00002:+00034:001142.9295:06654
06655:-00021:+00018:-00015:001142.9295:06655
06656:-00031:-00001:-00020:001142.9295:06656
06657:-00022:+00020:-00050:001142.9295:06657
06658:-00022:+00010:-00033:001142.9295:06658
06659:-00022:+00000:+00022:001142.9295:06659
06660:-00022:+00019:+00020:001142.9295:06660
06661:-00017:-00005:-00004:001142.9295:06661
06662:-00017:+00000:-00005:001142.9295:06662
06663:-00020:+00024:-00030:001142.9295:06663
06664:-00042:+00019:-00020:001142.9295:06664
06665:-00019:-00003:-00006:001142.9295:06665
06666:-00043:+00006:-00003:001142.9295:06666
06667:-00027:+00018:-00029:001142.9295:06667
06668:-00005:-00006:-00030:001142.6096:06668
06669:-00002:+00019:-00027:001142.6096:06669
06670:-00023:+00008:-00022:001142.6096:06670
06671:-00012:-00015:+00001:001142.6096:06671
06672:+00001:+00006:+00019:001142.6096:06672
06673:+00013:-00008:-00015:001142.6096:06673
06674:+00008:-00001:-00029:001142.6096:06674
06675:-00009:-00019:-00012:001142.6096:06675
06676:+00002:+00011:-00027:001142.6096:06676
06677:-00012:+00017:+00001:001142.6096:06677
06678:+00006:+00011:-00013:001142.6096:06678
06679:+00012:+00019:-00045:001142.6096:06679
06680:+00007:+00013:-00046:001142.6096:06680
06681:+00016:+00013:-00013:001142.6096:06681
06682:-00014:+00000:-00011:001142.6096:06682
06683:-00002:+00010:-00018:001142.6096:06683
06684:-00004:+00022:+00026:001142.6096:06684
06685:-00054:+00009:-00020:001158.6159:06685
06686:-00002:-00001:+00042:001158.6159:06686
06687:-00033:+00013:-00071:001158.6159:06687
06688:-00047:+00027:-00009:001158.6159:06688
06689:-00026:-00001:-00070:001158.6159:06689
06690:+00025:+00051:-00023:001158.6159:06690
06691:+00024:+00030:-00025:001158.6159:06691
06692:+00011:+00054:-00004:001158.6159:06692
06693:-00038:+00018:-00013:001158.6159:06693
06694:+00001:+00052:+00034:001158.6159:06694
06695:-00016:+00023:-00048:001158.6159:06695
06696:-00025:+00050:-00026:001158.6159:06696
06697:-00029:+00023:-00061:001158.6159:06697
06698:+00013:+00051:-00019:001158.6159:06698
06699:-00039:-00002:-00031:001158.6159:06699
06700:-00025:+00013:-00002:001158.6159:06700
06701:-00041:+00005:-00062:001158.6159:06701
06702:-00038:-00007:+00004:001171.7910:06702
06703:-00043:-00031:-00015:001171.7910:06703
06704:-00035:-00020:-00011:001171.7910:06704
06705:-00022:-00033:-00037:001171.7910:06705
06706:-00037:-00008:-00024:001171.7910:06706
06707:-00022:-00011:-00035:001171.7910:06707
06708:-00038:-00017:-00008:001171.7910:06708
06709:-00024:-00034:-00033:001171.7910:06709
06710:-00028:-00032:+00007:001171.7910:06710
06711:-00005:-00013:-00002:001171.7910:06711
06712:-00030:-00034:+00035:001171.7910:06712
06713:-00029:-00028:+00028:001171.7910:06713
06714:-00020:-00034:+00033:001171.7910:06714
06715:-00041:-00060:+00056:001171.7910:06715
06716:-00042:-00042:+00027:001171.7910:06716
06717:-00039:-00039:+00027:001171.7910:06717
06718:-00022:-00063:+00019:001171.7910:06718
06719:-00027:-00066:+00024:001186.4921:06719
06720:+00009:-00038:-00008:001186.4921:06720
06721:+00009:-00052:-00035:001186.4921:06721
06722:+00024:-00014:-00016:001186.4921:06722
06723:+00030:-00032:+00065:001186.4921:06723
06724:+00044:-00018:+00082:001186.4921:06724
06725:+00026:+00004:+00129:001186.4921:06725
06726:+00016:+00024:+00127:001186.4921:06726
06727:+00004:+00014:+00108:001186.4921:06727
06728:+00024:+00033:+00020:001186.4921:06728
06729:+00011:+00034:-00008:001186.4921:06729
06730:+00023:+00049:+00007:001186.4921:06730
06731:+00040:+00049:+00002:001186.4921:06731
06732:+00056:+00030:+00050:001186.4921:06732
06733:+00043:+00038:+00043:001186.4921:06733
06734:+00060:+00026:+00033:001186.4921:06734
06735:+00040:+00034:+00022:001186.4921:06735
06736:+00024:+00038:-00004:001190.6828:06736
06737:-00008:+00036:+00037:001190.6828:06737
06738:-00025:+00011:+00028:001190.6828:06738
06739:-00041:+00023:+00053:001190.6828:06739
06740:-00043:+00022:+00031:001190.6828:06740
06741:-00047:-00001:+00023:001190.6828:06741
06742:-00046:+00000:+00002:001190.6828:06742
06743:-00043:+00018:-00004:001190.6828:06743
06744:-00040:+00005:-00017:001190.6828:06744
06745:-00016:-00003:-00008:001190.6828:06745
06746:-00012:-00015:+00034:001190.6828:06746
06747:+00029:-00016:+00012:001190.6828:06747
06748:+00030:-00009:-00047:001190.6828:06748
06749:+00068:-00006:+00106:001190.6828:06749
06750:+00121:-00008:+00175:001190.6828:06750
06751:+00054:-00004:-00178:001190.6828:06751
06752:+00125:-00022:-00035:001190.6828:06752
06753:+00184:-00015:+00268:001187.3193:06753
06754:+00077:-00032:+00148:001187.3193:06754
06755:+00038:-00008:-00092:001187.3193:06755
06756:+00051:-00040:+00054:001187.3193:06756
06757:+00033:-00037:+00052:001187.3193:06757
06758:-00040:-00060:-00060:001187.3193:06758
06759:-00025:-00038:+00001:001187.3193:06759
06760:-00016:-00067:+00058:001187.3193:06760
06761:-00017:-00059:+00011:001187.3193:06761
06762:-00047:-00067:-00014:001187.3193:06762
06763:-00045:-00060:+00038:001187.3193:06763
06764:-00056:-00070:+00116:001187.3193:06764
06765:-00055:-00075:+00067:001187.3193:06765
06766:-00044:-00070:+00008:001187.3193:06766
06767:-00033:-00068:+00034:001187.3193:06767
06768:-00019:-00097:+00047:001187.3193:06768
06769:-00023:-00068:+00050:001187.3193:06769
06770:-00016:-00081:-00024:001189.8006:06770
06771:+00021:-00042:-00018:001189.8006:06771
06772:+00055:-00050:-00019:001189.8006:06772
06773:+00041:-00035:+00023:001189.8006:06773
06774:+00068:-00024:+00042:001189.8006:06774
06775:+00089:-00012:+00086:001189.8006:06775
06776:+00101:+00004:+00081:001189.8006:06776
06777:+00061:-00016:+00047:001189.8006:06777
06778:+00051:-00015:+00008:001189.8006:06778
06779:+00055:+00013:+00035:001189.8006:06779
06780:+00060:+00013:+00025:001189.8006:06780
06781:+00038:+00025:+00014:001189.8006:06781
06782:+00041:+00029:-00014:001189.8006:06782
06783:+00040:+00042:-00012:001189.8006:06783
06784:+00042:+00064:-00045:001189.8006:06784
06785:+00017:+00058:-00045:001189.8006:06785
06786:+00002:+00058:+00021:001189.8006:06786
06787:+00005:+00066:+00017:001129.2062:06787
06788:+00007:+00068:-00016:001129.2062:06788
06789:+00010:+00043:-00035:001129.2062:06789
06790:+00012:+00031:-00050:001129.2062:06790
06791:-00025:+00035:-00065:001129.2062:06791
06792:-00019:+00015:-00075:001129.2062:06792
06793:-00016:+00012:-00040:001129.2062:06793
06794:-00019:-00003:-00050:001129.2062:06794
06795:-00016:+00008:-00063:001129.2062:06795
06796:-00007:+00001:-00040:001129.2062:06796
06797:+00011:-00015:-00035:001129.2062:06797
06798:-00009:-00037:-00030:001129.2062:06798
06799:+00012:-00037:-00032:001129.2062:06799
06800:+00015:-00032:-00021:001129.2062:06800
06801:+00015:-00046:-00036:001129.2062:06801
06802:+00013:-00050:-00033:001129.2062:06802
06803:+00018:-00029:+00003:001129.2062:06803
06804:+00042:-00028:+00002:001129.2062:06804
06805:+00022:-00023:-00012:001129.2062:06805
06806:+00040:-00019:-00026:001129.2062:06806
06807:+00042:-00018:-00024:001129.2062:06807
06808:+00019:+00002:-00037:000952.5672:06808
06809:+00029:-00006:-00024:000952.5672:06809
06810:+00012:+00006:-00031:000952.5672:06810
06811:+00010:+00019:-00024:000952.5672:06811
06812:-00013:+00017:-00054:000952.5672:06812
06813:-00003:+00009:-00046:000952.5672:06813
06814:-00003:+00020:-00023:000952.5672:06814
06815:-00027:+00017:-00045:000952.5672:06815
06816:-00003:+00019:-00023:000952.5672:06816
06817:-00026:+00007:-00021:000952.5672:06817
06818:-00006:-00010:-00001:000952.5672:06818
06819:-00010:+00005:+00041:000952.5672:06819
06820:-00003:-00013:+00031:000952.5672:06820
06821:-00026:-00024:+00005:000952.5672:06821
06822:-00003:-00028:+00006:000952.5672:06822
06823:-00001:-00047:-00029:000952.5672:06823
06824:-00026:-00038:+00015:000952.5672:06824
06825:-00030:-00061:+00053:000952.5672:06825
06826:-00018:-00043:+00039:000952.5672:06826
06827:-00033:-00060:-00012:000952.5672:06827
06828:-00031:-00049:-00024:000952.5672:06828
06829:-00049:-00052:-00050:000952.5672:06829
06830:-00051:-00025:-00009:000952.5672:06830
06831:-00070:-00045:+00012:000952.5672:06831
06832:-00052:-00027:+00084:000952.5672:06832
06833:-00073:-00025:+00018:000952.5672:06833
06834:-00081:-00024:+00001:000796.4617:06834
06835:-00081:-00037:-00004:000796.4617:06835
06836:-00119:-00025:+00013:000796.4617:06836
06837:-00116:-00051:-00019:000796.4617:06837
06838:-00096:-00040:+00008:000796.4617:06838
06839:-00094:-00043:+00035:000796.4617:06839
06840:-00119:-00061:+00028:000796.4617:06840
06841:-00116:-00063:+00022:000796.4617:06841
06842:-00095:-00027:+00037:000796.4617:06842
06843:-00092:-00027:+00030:000796.4617:06843
06844:-00079:-00012:+00031:000796.4617:06844
06845:-00072:+00002:+00049:000796.4617:06845
06846:-00053:-00004:+00003:000796.4617:06846
06847:-00056:+00010:-00032:000796.4617:06847
06848:-00057:+00027:-00018:000796.4617:06848
06849:-00035:+00029:+00019:000796.4617:06849
06850:-00033:+00040:+00033:000796.4617:06850
06851:-00034:+00068:+00040:000796.4617:06851
06852:-00040:+00081:+00021:000796.4617:06852
06853:-00060:+00059:+00020:000796.4617:06853
06854:-00051:+00060:+00056:000796.4617:06854
06855:-00053:+00069:+00062:000796.4617:06855
06856:-00051:+00047:+00036:000796.4617:06856
06857:-00047:+00069:+00015:000796.4617:06857
06858:-00051:+00040:+00009:000796.4617:06858
06859:-00069:+00031:-00003:000802.7238:06859
06860:-00055:+00014:-00007:000802.7238:06860
06861:-00037:+00018:+00028:000802.7238:06861
06862:-00056:-00006:+00045:000802.7238:06862
06863:-00049:-00007:+00042:000802.7238:06863
06864:-00057:-00031:+00012:000802.7238:06864
06865:-00056:-00013:-00013:000802.7238:06865
06866:-00033:-00047:-00031:000802.7238:06866
06867:-00039:-00038:-00013:000802.7238:06867
06868:-00005:-00044:+00024:000802.7238:06868
06869:-00029:-00044:+00050:000802.7238:06869
06870:-00021:-00064:+00049:000802.7238:06870
06871:-00044:-00044:+00082:000802.7238:06871
06872:-00039:-00044:+00030:000802.7238:06872
06873:-00043:-00051:+00035:000802.7238:06873
06874:-00026:-00035:+00016:000802.7238:06874
06875:-00001:-00030:-00020:000802.7238:06875
06876:-00004:-00034:+00019:000802.7238:06876
06877:-00017:-00018:+00065:000802.7238:06877
06878:-00043:-00030:+00114:000802.7238:06878
06879:-00048:-00032:+00073:000802.7238:06879
06880:-00056:-00008:-00002:000802.7238:06880
06881:-00074:-00016:-00066:000802.7238:06881
06882:-00065:-00021:-00033:000859.7515:06882
06883:-00102:-00021:+00071:000859.7515:06883
06884:-00095:-00021:+00077:000859.7515:06884
06885:-00084:-00006:+00065:000859.7515:06885
06886:-00066:+00010:-00013:000859.7515:06886
06887:-00051:+00036:-00005:000859.7515:06887
06888:-00032:+00046:-00081:000859.7515:06888
06889:-00117:+00065:+00117:000859.7515:06889
06890:+00039:+00072:+00027:000859.7515:06890
06891:+00054:+00070:+00036:000859.7515:06891
06892:+00025:+00067:+00007:000859.7515:06892
06893:-00041:+00065:+00021:000859.7515:06893
06894:-00149:-00017:-00009:000859.7515:06894
06895:-00016:+00053:+00045:000859.7515:06895
06896:-00061:-00001:+00036:000859.7515:06896
06897:-00043:+00085:-00012:000859.7515:06897
06898:-00051:+00034:+00019:000859.7515:06898
06899:+00031:+00071:+00012:000859.7515:06899
06900:+00039:+00052:-00020:000859.7515:06900
06901:+00042:+00078:-00015:000859.7515:06901
06902:+00032:+00031:+00004:000859.7515:06902
06903:+00045:+00028:+00012:000859.7515:06903
06904:+00021:+00022:+00020:000916.9097:06904
06905:+00008:-00002:-00030:000916.9097:06905
06906:+00034:+00018:-00025:000916.9097:06906
06907:+00031:-00015:-00008:000916.9097:06907
06908:+00056:-00021:-00032:000916.9097:06908
06909:+00019:-00014:+00009:000916.9097:06909
06910:+00044:-00049:+00009:000916.9097:06910
06911:+00018:-00038:+00013:000916.9097:06911
06912:+00011:-00041:-00006:000916.9097:06912
06913:-00001:-00042:-00020:000916.9097:06913
06914:-00004:-00045:-00008:000916.9097:06914
06915:-00028:-00052:-00026:000916.9097:06915
06916:-00039:-00039:-00025:000916.9097:06916
06917:-00004:-00040:-00022:000916.9097:06917
06918:-00013:-00027:-00043:000916.9097:06918
06919:+00010:-00025:-00033:000916.9097:06919
06920:+00011:-00032:-00011:000916.9097:06920
06921:+00006:+00008:-00033:000916.9097:06921
06922:+00024:+00006:-00025:000916.9097:06922
06923:+00044:+00014:-00060:000916.9097:06923
06924:+00017:+00051:-00060:000969.3993:06924
06925:+00020:+00063:-00042:000969.3993:06925
06926:+00016:+00056:-00025:000969.3993:06926
06927:+00039:+00079:-00018:000969.3993:06927
06928:+00039:+00080:-00011:000969.3993:06928
06929:+00029:+00057:-00034:000969.3993:06929
06930:+00022:+00068:-00061:000969.3993:06930
06931:+00032:+00079:-00027:000969.3993:06931
06932:+00033:+00057:-00046:000969.3993:06932
06933:+00045:+00069:-00033:000969.3993:06933
06934:+00033:+00057:-00007:000969.3993:06934
06935:+00021:+00078:-00014:000969.3993:06935
06936:+00027:+00058:-00026:000969.3993:06936
06937:+00003:+00079:-00006:000969.3993:06937
06938:+00012:+00053:-00032:000969.3993:06938
06939:-00018:+00044:+00006:000969.3993:06939
06940:-00018:+00040:-00011:000969.3993:06940
06941:-00040:+00050:-00030:000969.3993:06941
06942:-00053:+00035:-00042:000969.3993:06942
06943:-00036:+00013:-00012:000969.3993:06943
06944:-00040:+00021:-00020:001010.1995:06944
06945:-00034:-00003:-00020:001010.1995:06945
06946:-00035:+00002:-00004:001010.1995:06946
06947:-00032:+00003:-00018:001010.1995:06947
06948:-00043:-00010:-00011:001010.1995:06948
06949:-00020:-00022:-00018:001010.1995:06949
06950:-00004:-00013:+00011:001010.1995:06950
06951:-00018:-00019:+00006:001010.1995:06951
06952:-00028:+00008:+00008:001010.1995:06952
06953:-00023:-00016:-00023:001010.1995:06953
06954:-00015:-00022:-00005:001010.1995:06954
06955:+00011:-00011:+00009:001010.1995:06955
06956:+00002:-00010:+00017:001010.1995:06956
06957:+00002:-00015:-00012:001010.1995:06957
06958:+00024:+00003:-00024:001010.1995:06958
06959:+00035:+00000:-00013:001010.1995:06959
06960:+00039:-00003:+00019:001010.1995:06960
06961:+00034:+00006:+00000:001010.1995:06961
06962:+00028:+00000:-00011:001010.1995:06962
06963:+00031:+00016:-00014:001060.3756:06963
06964:-00011:+00012:-00030:001060.3756:06964
06965:-00004:+00033:-00005:001060.3756:06965
06966:-00018:+00013:+00049:001060.3756:06966
06967:-00055:+00022:+00023:001060.3756:06967
06968:-00061:+00021:-00019:001060.3756:06968
06969:-00059:+00023:+00008:001060.3756:06969
06970:-00067:-00006:+00000:001060.3756:06970
06971:-00066:-00021:-00018:001060.3756:06971
06972:-00071:+00008:+00022:001060.3756:06972
06973:-00048:+00001:-00007:001060.3756:06973
06974:-00058:-00016:-00051:001060.3756:06974
06975:-00032:+00002:-00027:001060.3756:06975
06976:-00042:-00021:+00007:001060.3756:06976
06977:-00054:-00030:+00020:001060.3756:06977
06978:-00043:-00015:+00006:001060.3756:06978
06979:-00040:+00004:-00014:001060.3756:06979
06980:-00044:+00017:-00006:001060.3756:06980
06981:-00044:+00012:+00015:001100.2961:06981
06982:-00016:+00037:+00011:001100.2961:06982
06983:-00041:+00030:-00004:001100.2961:06983
06984:-00030:+00040:-00011:001100.2961:06984
06985:-00036:+00043:+00000:001100.2961:06985
06986:-00050:+00062:+00008:001100.2961:06986
06987:-00062:+00057:+00012:001100.2961:06987
06988:-00068:+00083:+00002:001100.2961:06988
06989:-00050:+00095:-00002:001100.2961:06989
06990:-00048:+00071:+00010:001100.2961:06990
06991:-00047:+00095:+00015:001100.2961:06991
06992:-00042:+00094:-00003:001100.2961:06992
06993:-00054:+00070:+00006:001100.2961:06993
06994:-00018:+00062:-00006:001100.2961:06994
06995:-00018:+00068:-00032:001100.2961:06995
06996:-00017:+00047:-00018:001100.2961:06996
06997:-00021:+00043:+00009:001100.2961:06997
06998:-00002:+00053:+00010:001100.2961:06998
06999:-00020:+00026:+00006:001117.4046:06999
07000:-00021:+00016:+00000:001117.4046:07000
07001:-00022:+00012:-00019:001117.4046:07001
07002:-00038:+00018:+00006:001117.4046:07002
07003:-00055:-00005:+00018:001117.4046:07003
07004:-00054:+00032:+00027:001117.4046:07004
07005:-00034:+00020:+00030:001117.4046:07005
07006:-00060:+00024:+00041:001117.4046:07006
07007:-00021:+00010:+00040:001117.4046:07007
07008:-00044:+00010:+00006:001117.4046:07008
07009:-00022:+00022:+00005:001117.4046:07009
07010:-00007:-00003:+00021:001117.4046:07010
07011:+00009:+00018:+00020:001117.4046:07011
07012:-00013:-00002:+00021:001117.4046:07012
07013:+00026:+00020:+00048:001117.4046:07013
07014:+00007:+00017:+00030:001117.4046:07014
07015:+00041:+00008:+00053:001117.4046:07015
07016:+00021:-00003:+00023:001117.4046:07016
07017:+00019:-00004:+00013:001110.5620:07017
07018:+00018:+00005:-00008:001110.5620:07018
07019:+00019:-00001:+00011:001110.5620:07019
07020:+00023:+00006:+00000:001110.5620:07020
07021:+00026:-00007:+00007:001110.5620:07021
07022:+00024:-00006:+00017:001110.5620:07022
07023:+00014:-00003:+00036:001110.5620:07023
07024:-00013:+00022:+00014:001110.5620:07024
07025:-00014:+00021:+00025:001110.5620:07025
07026:-00027:+00021:+00032:001110.5620:07026
07027:-00022:+00032:-00003:001110.5620:07027
07028:-00042:+00034:-00001:001110.5620:07028
07029:-00030:+00035:+00005:001110.5620:07029
07030:-00037:+00038:+00025:001110.5620:07030
07031:-00053:+00009:+00005:001110.5620:07031
07032:-00031:+00035:+00050:001110.5620:07032
07033:-00044:+00013:-00003:001110.5620:07033
07034:-00021:+00015:-00029:001110.5620:07034
07035:-00022:+00019:-00010:001093.5297:07035
07036:-00015:+00036:-00012:001093.5297:07036
07037:-00007:+00000:+00004:001093.5297:07037
07038:+00010:+00009:+00002:001093.5297:07038
07039:+00000:+00019:+00017:001093.5297:07039
07040:+00005:+00009:-00009:001093.5297:07040
07041:+00012:+00009:-00009:001093.5297:07041
07042:+00025:+00010:-00021:001093.5297:07042
07043:+00025:+00039:-00046:001093.5297:07043
07044:+00055:+00039:-00035:001093.5297:07044
07045:+00051:+00013:+00001:001093.5297:07045
07046:+00026:+00000:-00048:001093.5297:07046
07047:+00027:+00036:-00015:001093.5297:07047
07048:+00024:+00000:-00050:001093.5297:07048
07049:-00012:+00033:-00038:001093.5297:07049
07050:+00023:+00023:-00059:001093.5297:07050
07051:+00038:+00039:-00029:001093.5297:07051
07052:+00004:+00020:+00009:001093.5297:07052
07053:+00024:+00035:+00005:001110.4733:07053
07054:-00002:+00004:-00034:001110.4733:07054
07055:-00010:+00018:-00043:001110.4733:07055
07056:-00017:-00009:-00025:001110.4733:07056
07057:-00020:+00003:-00001:001110.4733:07057
07058:-00031:-00031:-00032:001110.4733:07058
07059:-00031:-00014:-00028:001110.4733:07059
07060:-00041:-00034:-00080:001110.4733:07060
07061:-00044:-00026:-00037:001110.4733:07061
07062:-00029:-00035:-00048:001110.4733:07062
07063:-00017:-00032:-00011:001110.4733:07063
07064:-00011:-00008:-00022:001110.4733:07064
07065:-00011:-00019:-00005:001110.4733:07065
07066:+00029:-00017:+00008:001110.4733:07066
07067:-00011:-00017:-00013:001110.4733:07067
07068:+00003:-00017:-00051:001110.4733:07068
07069:+00002:-00015:-00035:001110.4733:07069
07070:+00001:+00002:-00054:001110.4733:07070
07071:-00010:-00018:-00025:001143.6276:07071
07072:+00007:-00018:-00019:001143.6276:07072
07073:+00006:+00007:-00031:001143.6276:07073
07074:+00011:-00004:-00030:001143.6276:07074
07075:+00015:+00019:-00028:001143.6276:07075
07076:+00012:-00001:-00001:001143.6276:07076
07077:-00001:-00002:-00003:001143.6276:07077
07078:-00005:+00017:+00046:001143.6276:07078
07079:-00024:+00020:-00011:001143.6276:07079
07080:-00022:+00021:-00028:001143.6276:07080
07081:-00044:+00032:-00062:001143.6276:07081
07082:-00034:+00010:-00045:001143.6276:07082
07083:-00054:+00010:-00043:001143.6276:07083
07084:-00055:+00033:-00019:001143.6276:07084
07085:-00022:+00015:-00030:001143.6276:07085
07086:-00060:+00034:-00020:001143.6276:07086
07087:-00037:+00014:-00013:001143.6276:07087
07088:-00059:+00027:+00007:001172.7512:07088
07089:-00036:+00038:-00005:001172.7512:07089
07090:-00054:+00037:-00020:001172.7512:07090
07091:-00021:+00024:+00009:001172.7512:07091
07092:-00037:+00038:-00004:001172.7512:07092
07093:-00034:+00038:-00004:001172.7512:07093
07094:-00044:+00048:+00005:001172.7512:07094
07095:-00044:+00015:-00030:001172.7512:07095
07096:-00022:+00033:-00026:001172.7512:07096
07097:-00015:+00021:+00013:001172.7512:07097
07098:-00023:+00018:+00047:001172.7512:07098
07099:-00017:-00004:+00070:001172.7512:07099
07100:+00000:+00002:+00028:001172.7512:07100
07101:-00005:-00008:+00017:001172.7512:07101
07102:-00005:-00024:+00019:001172.7512:07102
07103:-00014:-00029:+00017:001172.7512:07103
07104:-00006:-00046:+00038:001172.7512:07104
07105:-00007:-00066:+00026:001179.4783:07105
07106:+00010:-00064:+00036:001179.4783:07106
07107:-00007:-00062:+00024:001179.4783:07107
07108:+00003:-00067:+00071:001179.4783:07108
07109:+00006:-00055:+00112:001179.4783:07109
07110:+00020:-00056:+00105:001179.4783:07110
07111:+00020:-00055:+00082:001179.4783:07111
07112:+00023:-00067:+00071:001179.4783:07112
07113:+00046:-00040:+00024:001179.4783:07113
07114:+00044:-00046:+00018:001179.4783:07114
07115:+00049:-00048:+00026:001179.4783:07115
07116:+00055:-00010:+00071:001179.4783:07116
07117:+00055:-00012:+00048:001179.4783:07117
07118:+00046:+00002:+00053:001179.4783:07118
07119:+00091:+00009:+00073:001179.4783:07119
07120:+00058:+00013:-00017:001179.4783:07120
07121:+00055:+00027:+00005:001179.4783:07121
07122:+00010:+00015:+00010:001192.0566:07122
07123:+00024:+00067:+00023:001192.0566:07123
07124:-00004:+00050:+00001:001192.0566:07124
07125:+00011:+00079:+00033:001192.0566:07125
07126:-00038:+00068:+00037:001192.0566:07126
07127:-00030:+00081:+00025:001192.0566:07127
07128:-00056:+00064:+00025:001192.0566:07128
07129:-00033:+00062:+00001:001192.0566:07129
07130:-00059:+00065:-00047:001192.0566:07130
07131:-00044:+00068:-00030:001192.0566:07131
07132:-00017:+00044:-00026:001192.0566:07132
07133:-00039:+00027:-00075:001192.0566:07133
07134:+00030:+00029:+00038:001192.0566:07134
07135:+00079:+00000:+00260:001192.0566:07135
07136:+00051:-00016:-00077:001192.0566:07136
07137:+00030:+00020:-00088:001192.0566:07137
07138:+00094:+00007:+00046:001197.5509:07138
07139:+00048:-00036:-00048:001197.5509:07139
07140:+00032:-00024:+00000:001197.5509:07140
07141:+00053:-00027:+00123:001197.5509:07141
07142:+00054:-00020:+00043:001197.5509:07142
07143:+00038:-00040:-00105:001197.5509:07143
07144:+00074:-00042:+00089:001197.5509:07144
07145:+00042:-00044:+00119:001197.5509:07145
07146:+00031:-00047:-00013:001197.5509:07146
07147:+00033:-00043:+00030:001197.5509:07147
07148:+00019:-00054:+00055:001197.5509:07148
07149:-00013:-00054:+00004:001197.5509:07149
07150:-00019:-00040:+00008:001197.5509:07150
07151:-00001:-00069:+00054:001197.5509:07151
07152:+00013:-00078:+00025:001197.5509:07152
07153:-00023:-00069:-00019:001197.5509:07153
07154:+00029:-00075:+00015:001197.5509:07154
07155:+00012:-00109:+00031:001190.7124:07155
07156:+00037:-00078:-00015:001190.7124:07156
07157:+00017:-00081:+00004:001190.7124:07157
07158:+00030:-00078:+00037:001190.7124:07158
07159:+00044:-00075:+00033:001190.7124:07159
07160:+00076:-00041:+00020:001190.7124:07160
07161:+00053:-00049:-00018:001190.7124:07161
07162:+00035:-00025:-00017:001190.7124:07162
07163:+00050:-00049:+00082:001190.7124:07163
07164:+00034:-00024:+00080:001190.7124:07164
07165:+00033:-00036:+00024:001190.7124:07165
07166:+00058:-00033:+00021:001190.7124:07166
07167:+00039:-00020:+00012:001190.7124:07167
07168:+00043:-00016:+00012:001190.7124:07168
07169:+00030:+00018:+00021:001190.7124:07169
07170:+00039:+00014:-00020:001190.7124:07170
07171:+00035:+00029:-00009:001190.7124:07171
07172:+00074:+00054:-00033:001160.4025:07172
07173:+00072:+00065:-00010:001160.4025:07173
07174:+00070:+00068:+00016:001160.4025:07174
07175:+00054:+00067:+00019:001160.4025:07175
07176:+00057:+00044:-00021:001160.4025:07176
07177:+00060:+00054:-00042:001160.4025:07177
07178:+00022:+00070:-00046:001160.4025:07178
07179:+00027:+00065:-00041:001160.4025:07179
07180:+00030:+00056:-00056:001160.4025:07180
07181:+00029:+00046:-00040:001160.4025:07181
07182:+00027:+00041:-00058:001160.4025:07182
07183:+00011:+00028:-00064:001160.4025:07183
07184:+00013:+00034:-00009:001160.4025:07184
07185:+00004:+00012:-00017:001160.4025:07185
07186:+00007:+00008:-00021:001160.4025:07186
07187:+00014:-00018:-00041:001160.4025:07187
07188:+00027:+00001:-00056:001160.4025:07188
07189:+00028:-00013:-00075:001160.4025:07189
07190:+00019:-00024:-00002:001160.4025:07190
07191:+00043:-00027:+00032:001160.4025:07191
07192:+00017:-00029:+00004:001011.8887:07192
07193:+00005:-00023:-00080:001011.8887:07193
07194:+00020:-00024:-00053:001011.8887:07194
07195:+00030:-00036:-00044:001011.8887:07195
07196:+00031:-00045:-00035:001011.8887:07196
07197:+00027:-00036:-00048:001011.8887:07197
07198:+00008:-00029:-00026:001011.8887:07198
07199:+00014:-00032:-00065:001011.8887:07199
07200:-00024:-00013:-00060:001011.8887:07200
07201:-00023:-00010:+00020:001011.8887:07201
07202:-00026:-00037:-00002:001011.8887:07202
07203:-00021:-00012:-00018:001011.8887:07203
07204:-00038:-00010:-00056:001011.8887:07204
07205:-00007:-00050:-00072:001011.8887:07205
07206:-00016:-00028:-00036:001011.8887:07206
07207:-00028:-00046:-00012:001011.8887:07207
07208:-00006:-00044:-00001:001011.8887:07208
07209:-00013:-00044:-00005:001011.8887:07209
07210:+00012:-00051:-00029:001011.8887:07210
07211:+00013:-00040:-00007:001011.8887:07211
07212:-00010:-00048:+00034:001011.8887:07212
07213:+00011:-00024:+00065:001011.8887:07213
07214:+00008:-00025:+00020:001011.8887:07214
07215:-00024:-00010:+00000:001011.8887:07215
07216:-00003:+00006:-00011:000835.0852:07216
07217:-00033:+00017:-00006:000835.0852:07217
07218:-00055:+00024:+00007:000835.0852:07218
07219:-00047:+00014:+00068:000835.0852:07219
07220:-00073:+00038:+00039:000835.0852:07220
07221:-00090:+00035:+00016:000835.0852:07221
07222:-00104:+00009:+00042:000835.0852:07222
07223:-00116:+00033:+00053:000835.0852:07223
07224:-00126:+00018:+00016:000835.0852:07224
07225:-00149:+00018:+00055:000835.0852:07225
07226:-00142:+00006:+00031:000835.0852:07226
07227:-00152:-00020:-00005:000835.0852:07227
07228:-00147:-00008:-00007:000835.0852:07228
07229:-00121:-00021:-00018:000835.0852:07229
07230:-00098:-00011:+00026:000835.0852:07230
07231:-00101:-00009:+00085:000835.0852:07231
07232:-00088:-00012:+00091:000835.0852:07232
07233:-00050:-00005:+00021:000835.0852:07233
07234:-00053:+00004:+00002:000835.0852:07234
07235:-00031:-00003:-00008:000835.0852:07235
07236:-00059:-00005:+00001:000835.0852:07236
07237:-00042:-00006:+00043:000835.0852:07237
07238:-00036:+00002:+00112:000835.0852:07238
07239:-00054:+00006:+00047:000835.0852:07239
07240:-00064:+00008:+00015:000835.0852:07240
07241:-00076:-00003:+00045:000835.0852:07241
07242:-00104:-00001:+00038:000774.0728:07242
07243:-00094:+00000:+00018:000774.0728:07243
07244:-00100:+00006:+00012:000774.0728:07244
07245:-00099:+00016:+00025:000774.0728:07245
07246:-00100:+00018:+00021:000774.0728:07246
07247:-00101:+00011:+00019:000774.0728:07247
07248:-00090:+00035:+00002:000774.0728:07248
07249:-00066:+00024:+00040:000774.0728:07249
07250:-00059:+00020:+00027:000774.0728:07250
07251:-00054:+00021:+00052:000774.0728:07251
07252:-00022:+00007:+00015:000774.0728:07252
07253:-00029:-00018:+00004:000774.0728:07253
07254:-00003:-00007:-00032:000774.0728:07254
07255:-00005:-00033:+00020:000774.0728:07255
07256:-00024:-00024:+00064:000774.0728:07256
07257:-00010:-00022:+00086:000774.0728:07257
07258:-00002:-00029:+00048:000774.0728:07258
07259:+00011:-00013:+00070:000774.0728:07259
07260:-00005:-00007:+00041:000774.0728:07260
07261:-00014:-00010:-00002:000774.0728:07261
07262:-00006:+00006:-00011:000774.0728:07262
07263:-00029:-00016:+00009:000774.0728:07263
07264:-00054:+00002:+00002:000774.0728:07264
07265:-00053:-00011:+00042:000774.0728:07265
07266:-00062:-00009:+00069:000838.3525:07266
07267:-00085:-00026:+00016:000838.3525:07267
07268:-00100:-00007:-00062:000838.3525:07268
07269:-00079:-00008:+00003:000838.3525:07269
07270:-00110:-00033:+00045:000838.3525:07270
07271:-00114:+00002:+00078:000838.3525:07271
07272:-00076:+00009:+00099:000838.3525:07272
07273:-00068:+00020:+00055:000838.3525:07273
07274:-00047:+00029:-00002:000838.3525:07274
07275:-00045:+00048:-00009:000838.3525:07275
07276:+00042:+00095:-00059:000838.3525:07276
07277:-00040:+00083:+00049:000838.3525:07277
07278:+00113:+00097:+00105:000838.3525:07278
07279:-00055:-00003:+00032:000838.3525:07279
07280:+00089:+00053:+00059:000838.3525:07280
07281:-00156:-00035:-00056:000838.3525:07281
07282:-00085:+00030:-00057:000838.3525:07282
07283:-00185:-00010:-00072:000838.3525:07283
07284:+00025:+00061:+00036:000838.3525:07284
07285:-00133:+00048:+00057:000838.3525:07285
07286:+00027:+00099:-00012:000838.3525:07286
07287:-00066:+00038:+00020:000838.3525:07287
07288:+00000:+00074:+00005:000890.2813:07288
07289:-00033:+00001:+00007:000890.2813:07289
07290:-00018:+00021:+00031:000890.2813:07290
07291:-00038:-00008:+00022:000890.2813:07291
07292:+00002:+00035:+00001:000890.2813:07292
07293:+00004:-00006:-00063:000890.2813:07293
07294:+00022:+00021:-00037:000890.2813:07294
07295:+00028:-00022:-00077:000890.2813:07295
07296:+00035:-00008:+00005:000890.2813:07296
07297:+00015:-00052:-00002:000890.2813:07297
07298:+00014:-00024:+00003:000890.2813:07298
07299:+00011:-00028:-00014:000890.2813:07299
07300:-00014:-00033:+00018:000890.2813:07300
07301:-00013:-00026:-00035:000890.2813:07301
07302:-00001:-00022:+00021:000890.2813:07302
07303:-00001:-00047:-00020:000890.2813:07303
07304:-00025:-00045:+00003:000890.2813:07304
07305:-00008:-00026:-00027:000890.2813:07305
07306:-00014:-00032:-00042:000890.2813:07306
07307:+00000:-00037:-00078:000890.2813:07307
07308:+00012:+00000:-00039:000890.2813:07308
07309:+00022:-00003:-00022:000944.9417:07309
07310:+00025:+00021:-00025:000944.9417:07310
07311:+00038:+00039:-00061:000944.9417:07311
07312:+00038:+00041:-00048:000944.9417:07312
07313:+00060:+00030:-00047:000944.9417:07313
07314:+00060:+00046:-00032:000944.9417:07314
07315:+00052:+00046:-00016:000944.9417:07315
07316:+00058:+00045:-00019:000944.9417:07316
07317:+00055:+00057:-00008:000944.9417:07317
07318:+00035:+00044:-00008:000944.9417:07318
07319:+00029:+00045:-00065:000944.9417:07319
07320:+00008:+00051:-00037:000944.9417:07320
07321:+00002:+00041:-00024:000944.9417:07321
07322:-00026:+00026:-00030:000944.9417:07322
07323:-00004:+00028:-00026:000944.9417:07323
07324:-00027:+00035:+00010:000944.9417:07324
07325:-00004:+00038:-00030:000944.9417:07325
07326:-00028:+00037:-00030:000944.9417:07326
07327:-00007:+00027:+00008:000944.9417:07327
07328:-00016:+00015:+00012:000944.9417:07328
07329:-00018:+00011:+00041:001005.3531:07329
07330:-00040:+00024:-00001:001005.3531:07330
07331:-00038:+00036:-00005:001005.3531:07331
07332:-00026:+00047:-00015:001005.3531:07332
07333:-00006:+00051:+00009:001005.3531:07333
07334:-00003:+00031:-00010:001005.3531:07334
07335:-00023:+00029:-00006:001005.3531:07335
07336:-00013:+00028:-00046:001005.3531:07336
07337:-00024:+00037:-00041:001005.3531:07337
07338:+00010:+00035:-00034:001005.3531:07338
07339:+00012:+00051:+00013:001005.3531:07339
07340:+00010:+00036:+00020:001005.3531:07340
07341:-00013:+00037:-00010:001005.3531:07341
07342:-00014:+00016:-00010:001005.3531:07342
07343:-00016:+00010:-00009:001005.3531:07343
07344:-00027:+00004:+00011:001005.3531:07344
07345:-00003:-00005:+00054:001005.3531:07345
07346:-00026:-00007:+00034:001005.3531:07346
07347:-00030:-00030:-00014:001005.3531:07347
07348:-00006:-00036:+00007:001052.6264:07348
07349:-00027:-00025:-00022:001052.6264:07349
07350:-00039:-00051:-00023:001052.6264:07350
07351:-00006:-00048:+00022:001052.6264:07351
07352:-00021:-00049:-00005:001052.6264:07352
07353:-00032:-00042:-00033:001052.6264:07353
07354:-00040:-00036:-00028:001052.6264:07354
07355:-00043:-00035:+00022:001052.6264:07355
07356:-00041:-00014:-00004:001052.6264:07356
07357:-00038:-00011:+00002:001052.6264:07357
07358:-00029:-00010:+00024:001052.6264:07358
07359:-00016:-00031:+00034:001052.6264:07359
07360:-00013:-00002:+00028:001052.6264:07360
07361:-00002:-00018:+00017:001052.6264:07361
07362:-00028:-00015:+00021:001052.6264:07362
07363:-00030:+00004:-00030:001052.6264:07363
07364:-00021:+00007:-00012:001052.6264:07364
07365:-00021:-00007:-00051:001052.6264:07365
07366:-00015:+00014:-00002:001052.6264:07366
07367:-00038:-00005:+00019:001091.4420:07367
07368:-00045:+00027:+00010:001091.4420:07368
07369:-00041:+00029:+00010:001091.4420:07369
07370:-00032:+00044:-00001:001091.4420:07370
07371:-00047:+00085:+00016:001091.4420:07371
07372:-00046:+00076:-00001:001091.4420:07372
07373:-00074:+00099:+00008:001091.4420:07373
07374:-00088:+00093:-00008:001091.4420:07374
07375:-00066:+00115:-00016:001091.4420:07375
07376:-00068:+00130:-00007:001091.4420:07376
07377:-00088:+00104:+00000:001091.4420:07377
07378:-00069:+00103:+00024:001091.4420:07378
07379:-00073:+00112:+00030:001091.4420:07379
07380:-00073:+00086:+00036:001091.4420:07380
07381:-00051:+00076:+00030:001091.4420:07381
07382:-00033:+00084:+00021:001091.4420:07382
07383:-00071:+00056:-00033:001091.4420:07383
07384:-00032:+00049:+00005:001091.4420:07384
07385:-00033:+00017:+00002:001114.0703:07385
07386:-00036:+00017:+00017:001114.0703:07386
07387:-00029:-00020:-00001:001114.0703:07387
07388:-00017:-00022:-00010:001114.0703:07388
07389:-00023:-00010:-00031:001114.0703:07389
07390:-00006:-00022:+00022:001114.0703:07390
07391:-00004:-00020:+00039:001114.0703:07391
07392:-00020:-00009:+00041:001114.0703:07392
07393:-00016:-00021:+00009:001114.0703:07393
07394:-00034:+00005:-00003:001114.0703:07394
07395:-00060:-00008:+00011:001114.0703:07395
07396:-00060:-00007:+00019:001114.0703:07396
07397:-00038:-00002:+00040:001114.0703:07397
07398:-00020:+00023:+00021:001114.0703:07398
07399:-00025:+00011:+00022:001114.0703:07399
07400:-00004:+00033:-00002:001114.0703:07400
07401:-00007:+00015:+00020:001114.0703:07401
07402:-00008:+00013:+00039:001114.0703:07402
07403:+00011:+00016:+00019:001105.5770:07403
07404:+00009:+00024:+00025:001105.5770:07404
07405:-00010:+00011:+00001:001105.5770:07405
07406:+00015:+00021:+00019:001105.5770:07406
07407:-00015:+00016:+00010:001105.5770:07407
07408:+00014:+00009:+00010:001105.5770:07408
07409:-00009:+00014:+00026:001105.5770:07409
07410:+00012:+00033:+00021:001105.5770:07410
07411:-00013:+00033:+00035:001105.5770:07411
07412:-00003:+00027:+00042:001105.5770:07412
07413:-00024:+00033:+00049:001105.5770:07413
07414:-00040:+00013:-00014:001105.5770:07414
07415:-00024:+00026:-00005:001105.5770:07415
07416:-00040:+00014:+00035:001105.5770:07416
07417:-00044:+00010:+00000:001105.5770:07417
07418:-00035:+00011:+00017:001105.5770:07418
07419:-00053:+00021:-00017:001105.5770:07419
07420:-00035:+00008:-00001:001105.5770:07420
07421:-00042:-00018:-00032:001102.8269:07421
07422:-00017:-00019:-00017:001102.8269:07422
07423:-00041:-00013:+00026:001102.8269:07423
07424:-00011:-00010:-00008:001102.8269:07424
07425:-00002:-00030:-00003:001102.8269:07425
07426:+00012:-00012:-00009:001102.8269:07426
07427:+00014:-00021:+00006:001102.8269:07427
07428:+00024:-00017:-00031:001102.8269:07428
07429:+00012:-00019:-00005:001102.8269:07429
07430:+00043:+00005:-00035:001102.8269:07430
07431:+00043:+00019:-00019:001102.8269:07431
07432:+00035:-00007:-00033:001102.8269:07432
07433:+00042:+00000:-00028:001102.8269:07433
07434:+00035:+00023:-00012:001102.8269:07434
07435:+00044:+00039:-00042:001102.8269:07435
07436:+00040:+00038:-00031:001102.8269:07436
07437:+00033:+00051:-00016:001102.8269:07437
07438:+00029:+00037:+00025:001102.8269:07438
07439:+00002:+00025:-00012:001116.0581:07439
07440:-00014:+00049:-00007:001116.0581:07440
07441:-00024:+00027:-00066:001116.0581:07441
07442:-00020:+00015:-00051:001116.0581:07442
07443:-00026:+00025:-00038:001116.0581:07443
07444:-00054:+00011:-00007:001116.0581:07444
07445:+00015:+00022:+00019:001116.0581:07445
07446:-00058:+00006:-00064:001116.0581:07446
07447:-00017:+00013:-00018:001116.0581:07447
07448:-00053:-00015:-00096:001116.0581:07448
07449:+00007:+00021:-00007:001116.0581:07449
07450:-00040:-00020:-00031:001116.0581:07450
07451:-00006:+00020:-00026:001116.0581:07451
07452:-00021:+00007:-00009:001116.0581:07452
07453:+00005:+00012:-00040:001116.0581:07453
07454:-00010:+00002:-00054:001116.0581:07454
07455:+00008:+00012:-00043:001116.0581:07455
07456:+00006:+00005:-00049:001137.7178:07456
07457:+00021:+00019:-00015:001137.7178:07457
07458:+00026:-00017:-00014:001137.7178:07458
07459:+00008:-00005:+00023:001137.7178:07459
07460:-00013:-00031:-00030:001137.7178:07460
07461:-00005:-00008:-00030:001137.7178:07461
07462:-00002:-00013:-00023:001137.7178:07462
07463:-00016:-00009:-00025:001137.7178:07463
07464:-00024:-00036:-00051:001137.7178:07464
07465:-00016:-00007:-00010:001137.7178:07465
07466:-00007:-00015:-00014:001137.7178:07466
07467:-00036:-00017:-00011:001137.7178:07467
07468:-00026:+00006:+00006:001137.7178:07468
07469:-00022:+00006:+00003:001137.7178:07469
07470:-00044:+00005:+00035:001137.7178:07470
07471:-00059:+00003:-00003:001137.7178:07471
07472:-00045:-00006:-00064:001137.7178:07472
07473:-00055:+00018:-00091:001166.8162:07473
07474:-00059:+00009:-00040:001166.8162:07474
07475:-00033:+00021:-00035:001166.8162:07475
07476:-00054:+00032:-00008:001166.8162:07476
07477:-00035:+00039:+00025:001166.8162:07477
07478:-00019:+00028:+00015:001166.8162:07478
07479:-00044:+00036:+00018:001166.8162:07479
07480:-00019:+00030:+00026:001166.8162:07480
07481:-00040:+00037:+00041:001166.8162:07481
07482:-00039:+00048:+00003:001166.8162:07482
07483:-00043:+00026:-00006:001166.8162:07483
07484:-00018:+00042:+00005:001166.8162:07484
07485:-00033:+00031:-00008:001166.8162:07485
07486:-00035:+00052:-00015:001166.8162:07486
07487:-00032:+00054:+00005:001166.8162:07487
07488:-00031:+00054:+00004:001166.8162:07488
07489:-00035:+00028:-00001:001166.8162:07489
07490:-00022:+00032:+00061:001186.1550:07490
07491:-00038:+00020:+00081:001186.1550:07491
07492:-00032:-00006:+00059:001186.1550:07492
07493:-00031:+00004:+00018:001186.1550:07493
07494:-00033:-00011:+00035:001186.1550:07494
07495:-00041:-00048:+00013:001186.1550:07495
07496:-00032:-00038:+00050:001186.1550:07496
07497:-00020:-00057:+00052:001186.1550:07497
07498:-00018:-00057:-00034:001186.1550:07498
07499:-00025:-00067:-00001:001186.1550:07499
07500:+00010:-00055:+00049:001186.1550:07500
07501:+00014:-00077:+00105:001186.1550:07501
07502:+00029:-00060:+00148:001186.1550:07502
07503:+00038:-00044:+00122:001186.1550:07503
07504:+00033:-00051:+00057:001186.1550:07504
07505:+00051:-00049:+00055:001186.1550:07505
07506:+00071:-00020:+00016:001186.1550:07506
07507:+00056:-00009:-00006:001188.4582:07507
07508:+00089:+00006:-00004:001188.4582:07508
07509:+00072:+00023:+00072:001188.4582:07509
07510:+00122:+00014:+00064:001188.4582:07510
07511:+00044:+00017:+00067:001188.4582:07511
07512:+00047:+00037:+00049:001188.4582:07512
07513:+00026:+00021:+00044:001188.4582:07513
07514:+00041:+00041:-00048:001188.4582:07514
07515:+00010:+00070:+00022:001188.4582:07515
07516:-00009:+00057:-00002:001188.4582:07516
07517:-00005:+00069:+00016:001188.4582:07517
07518:-00024:+00061:+00056:001188.4582:07518
07519:-00045:+00047:+00054:001188.4582:07519
07520:-00070:+00050:+00035:001188.4582:07520
07521:-00073:+00040:+00005:001188.4582:07521
07522:-00069:+00026:-00017:001188.4582:07522
07523:-00074:+00036:-00043:001188.4582:07523
07524:-00032:+00032:+00007:001199.9550:07524
07525:-00005:+00018:-00103:001199.9550:07525
07526:+00000:+00006:+00027:001199.9550:07526
07527:+00117:+00007:+00262:001199.9550:07527
07528:+00067:-00037:+00156:001199.9550:07528
07529:+00005:-00030:-00144:001199.9550:07529
07530:+00079:+00000:-00145:001199.9550:07530
07531:+00128:-00062:+00162:001199.9550:07531
07532:+00042:-00061:+00151:001199.9550:07532
07533:+00019:-00052:+00019:001199.9550:07533
07534:+00068:-00034:-00066:001199.9550:07534
07535:+00052:-00039:-00030:001199.9550:07535
07536:+00035:-00076:-00022:001199.9550:07536
07537:-00002:-00064:+00099:001199.9550:07537
07538:+00022:-00059:+00080:001199.9550:07538
07539:-00014:-00080:+00010:001199.9550:07539
07540:+00013:-00074:-00061:001198.6936:07540
07541:-00019:-00071:-00001:001198.6936:07541
07542:-00043:-00094:+00043:001198.6936:07542
07543:-00059:-00084:+00037:001198.6936:07543
07544:-00038:-00088:+00036:001198.6936:07544
07545:+00009:-00091:+00025:001198.6936:07545
07546:-00018:-00069:+00021:001198.6936:07546
07547:+00004:-00078:+00029:001198.6936:07547
07548:+00027:-00069:+00039:001198.6936:07548
07549:+00058:-00061:-00021:001198.6936:07549
07550:+00061:-00039:+00065:001198.6936:07550
07551:+00056:-00046:+00048:001198.6936:07551
07552:+00055:-00033:+00005:001198.6936:07552
07553:+00051:+00003:-00037:001198.6936:07553
07554:+00052:-00006:-00013:001198.6936:07554
07555:+00060:-00002:+00036:001198.6936:07555
07556:+00059:+00018:+00062:001198.6936:07556
07557:+00073:+00021:+00039:001185.0595:07557
07558:+00038:+00033:-00012:001185.0595:07558
07559:+00048:+00038:-00008:001185.0595:07559
07560:+00056:+00028:+00026:001185.0595:07560
07561:+00055:+00040:+00053:001185.0595:07561
07562:+00055:+00045:+00011:001185.0595:07562
07563:+00064:+00068:-00004:001185.0595:07563
07564:+00062:+00064:-00050:001185.0595:07564
07565:+00036:+00063:-00046:001185.0595:07565
07566:+00045:+00051:-00072:001185.0595:07566
07567:+00044:+00064:-00051:001185.0595:07567
07568:+00019:+00048:-00082:001185.0595:07568
07569:+00004:+00026:-00052:001185.0595:07569
07570:+00026:+00039:-00026:001185.0595:07570
07571:+00004:+00009:-00007:001185.0595:07571
07572:+00003:+00021:-00045:001185.0595:07572
07573:+00013:+00002:-00066:001185.0595:07573
07574:+00005:-00017:-00046:001185.0595:07574
07575:+00015:-00009:-00003:001185.0595:07575
07576:+00019:-00014:-00003:001092.3730:07576
07577:+00045:-00012:-00035:001092.3730:07577
07578:+00045:-00017:-00037:001092.3730:07578
07579:+00045:-00020:-00093:001092.3730:07579
07580:+00059:-00010:-00053:001092.3730:07580
07581:+00072:-00013:-00038:001092.3730:07581
07582:+00051:-00010:-00030:001092.3730:07582
07583:+00050:-00018:-00040:001092.3730:07583
07584:+00043:-00017:-00076:001092.3730:07584
07585:+00033:-00006:-00025:001092.3730:07585
07586:+00042:-00001:-00019:001092.3730:07586
07587:+00042:+00011:+00021:001092.3730:07587
07588:+00027:+00034:-00011:001092.3730:07588
07589:+00029:+00048:-00045:001092.3730:07589
07590:-00012:+00033:-00072:001092.3730:07590
07591:-00027:+00011:-00050:001092.3730:07591
07592:-00034:-00004:-00044:001092.3730:07592
07593:-00054:+00001:+00004:001092.3730:07593
07594:-00040:-00016:-00014:001092.3730:07594
07595:-00047:-00007:-00011:001092.3730:07595
07596:-00021:-00014:-00032:001092.3730:07596
07597:-00041:-00037:-00047:001092.3730:07597
07598:-00019:-00049:-00016:000909.2882:07598
07599:-00006:-00041:+00036:000909.2882:07599
07600:-00010:-00054:+00024:000909.2882:07600
07601:-00001:-00060:+00024:000909.2882:07601
07602:+00015:-00066:+00013:000909.2882:07602
07603:-00001:-00039:+00054:000909.2882:07603
07604:+00024:-00044:-00017:000909.2882:07604
07605:+00003:-00034:-00031:000909.2882:07605
07606:+00008:-00033:+00028:000909.2882:07606
07607:-00007:-00022:+00018:000909.2882:07607
07608:-00040:+00001:+00035:000909.2882:07608
07609:-00054:-00020:+00025:000909.2882:07609
07610:-00089:+00019:+00021:000909.2882:07610
07611:-00069:-00008:+00001:000909.2882:07611
07612:-00118:+00017:+00034:000909.2882:07612
07613:-00097:+00016:+00036:000909.2882:07613
07614:-00108:+00000:+00055:000909.2882:07614
07615:-00108:-00006:+00017:000909.2882:07615
07616:-00145:-00021:+00021:000909.2882:07616
07617:-00113:-00021:+00041:000909.2882:07617
07618:-00135:-00019:+00002:000909.2882:07618
07619:-00131:-00012:+00005:000909.2882:07619
07620:-00117:-00018:+00040:000909.2882:07620
07621:-00117:+00005:+00016:000909.2882:07621
07622:-00104:+00008:+00019:000909.2882:07622
07623:-00063:-00002:+00011:000909.2882:07623
07624:-00070:-00002:+00025:000762.3909:07624
07625:-00064:+00015:+00025:000762.3909:07625
07626:-00071:+00018:+00022:000762.3909:07626
07627:-00073:+00034:-00004:000762.3909:07627
07628:-00070:+00014:+00013:000762.3909:07628
07629:-00051:+00013:+00058:000762.3909:07629
07630:-00058:+00000:+00086:000762.3909:07630
07631:-00046:+00019:+00030:000762.3909:07631
07632:-00047:+00019:+00050:000762.3909:07632
07633:-00068:+00024:+00035:000762.3909:07633
07634:-00103:-00006:+00030:000762.3909:07634
07635:-00100:+00017:+00051:000762.3909:07635
07636:-00091:-00001:+00042:000762.3909:07636
07637:-00100:+00000:+00037:000762.3909:07637
07638:-00100:+00002:+00024:000762.3909:07638
07639:-00085:-00018:+00023:000762.3909:07639
07640:-00086:-00019:+00041:000762.3909:07640
07641:-00071:-00020:+00037:000762.3909:07641
07642:-00055:-00011:+00037:000762.3909:07642
07643:-00045:-00020:+00028:000762.3909:07643
07644:-00020:-00011:+00049:000762.3909:07644
07645:-00007:-00013:+00016:000762.3909:07645
07646:+00012:-00031:+00005:000762.3909:07646
07647:+00009:-00029:-00001:000762.3909:07647
07648:+00007:-00052:+00031:000762.3909:07648
07649:+00011:-00045:+00052:000789.0169:07649
07650:-00013:-00050:+00056:000789.0169:07650
07651:+00012:-00029:+00042:000789.0169:07651
07652:-00016:-00024:+00051:000789.0169:07652
07653:-00031:-00035:+00014:000789.0169:07653
07654:-00031:-00037:+00072:000789.0169:07654
07655:-00037:-00013:+00037:000789.0169:07655
07656:-00059:-00020:+00025:000789.0169:07656
07657:-00058:-00006:+00031:000789.0169:07657
07658:-00089:+00004:+00058:000789.0169:07658
07659:-00104:-00017:+00062:000789.0169:07659
07660:-00091:+00003:+00043:000789.0169:07660
07661:-00113:+00003:-00007:000789.0169:07661
07662:-00135:+00001:-00022:000789.0169:07662
07663:-00133:-00015:+00040:000789.0169:07663
07664:-00133:-00003:+00039:000789.0169:07664
07665:-00116:+00016:+00034:000789.0169:07665
07666:-00061:+00024:+00019:000789.0169:07666
07667:-00055:+00049:+00003:000789.0169:07667
07668:-00028:+00054:-00021:000789.0169:07668
07669:+00021:+00083:-00010:000789.0169:07669
07670:-00044:+00061:-00078:000789.0169:07670
07671:+00050:+00064:+00111:000789.0169:07671
07672:-00051:-00007:+00049:000871.1736:07672
07673:+00020:+00061:+00040:000871.1736:07673
07674:-00162:-00034:+00022:000871.1736:07674
07675:-00001:+00040:-00079:000871.1736:07675
07676:-00092:-00032:+00069:000871.1736:07676
07677:-00026:+00048:-00061:000871.1736:07677
07678:-00019:-00017:-00032:000871.1736:07678
07679:-00010:+00047:-00078:000871.1736:07679
07680:-00062:+00029:+00028:000871.1736:07680
07681:+00011:+00052:+00017:000871.1736:07681
07682:-00012:+00010:+00022:000871.1736:07682
07683:+00015:-00016:+00011:000871.1736:07683
07684:+00003:+00002:-00017:000871.1736:07684
07685:+00016:+00007:-00041:000871.1736:07685
07686:+00022:-00016:-00049:000871.1736:07686
07687:+00043:-00019:-00027:000871.1736:07687
07688:+00041:-00031:-00035:000871.1736:07688
07689:+00027:-00013:-00003:000871.1736:07689
07690:-00013:-00048:-00014:000871.1736:07690
07691:-00026:-00035:-00047:000871.1736:07691
07692:-00001:-00033:-00027:000871.1736:07692
07693:-00010:-00031:-00007:000871.1736:07693
07694:-00013:-00037:-00017:000922.4029:07694
07695:+00015:-00014:+00011:000922.4029:07695
07696:+00010:-00010:-00010:000922.4029:07696
07697:+00015:-00010:-00030:000922.4029:07697
07698:+00008:-00016:-00057:000922.4029:07698
07699:-00005:+00004:-00022:000922.4029:07699
07700:+00010:+00006:-00027:000922.4029:07700
07701:+00007:-00004:-00019:000922.4029:07701
07702:+00003:+00007:-00030:000922.4029:07702
07703:+00015:+00012:-00035:000922.4029:07703
07704:+00018:+00012:-00052:000922.4029:07704
07705:+00030:+00028:-00065:000922.4029:07705
07706:+00045:+00038:-00048:000922.4029:07706
07707:+00042:+00031:-00013:000922.4029:07707
07708:+00026:+00050:+00003:000922.4029:07708
07709:+00026:+00039:-00012:000922.4029:07709
07710:+00022:+00030:-00038:000922.4029:07710
07711:+00027:+00051:-00062:000922.4029:07711
07712:+00017:+00050:-00048:000922.4029:07712
07713:+00020:+00027:-00010:000922.4029:07713
07714:+00007:+00030:+00007:000922.4029:07714
07715:+00025:+00026:-00030:000967.3051:07715
07716:+00008:+00050:-00005:000967.3051:07716
07717:+00005:+00045:-00049:000967.3051:07717
07718:+00015:+00040:-00010:000967.3051:07718
07719:+00002:+00041:+00006:000967.3051:07719
07720:+00001:+00046:+00025:000967.3051:07720
07721:+00010:+00027:-00003:000967.3051:07721
07722:-00001:+00050:+00004:000967.3051:07722
07723:-00029:+00039:+00021:000967.3051:07723
07724:-00017:+00027:-00015:000967.3051:07724
07725:-00018:+00035:-00010:000967.3051:07725
07726:-00028:+00031:-00035:000967.3051:07726
07727:-00038:+00039:-00018:000967.3051:07727
07728:-00019:+00032:-00017:000967.3051:07728
07729:-00015:+00012:+00003:000967.3051:07729
07730:-00016:+00018:+00006:000967.3051:07730
07731:-00022:+00022:-00012:000967.3051:07731
07732:-00017:+00022:-00010:000967.3051:07732
07733:-00030:+00000:+00010:000967.3051:07733
07734:-00035:+00008:+00036:001016.8502:07734
07735:-00033:+00003:+00040:001016.8502:07735
07736:-00036:+00006:+00037:001016.8502:07736
07737:-00057:-00021:+00007:001016.8502:07737
07738:-00030:-00019:-00019:001016.8502:07738
07739:-00013:-00018:-00001:001016.8502:07739
07740:-00014:-00012:-00018:001016.8502:07740
07741:+00011:-00033:-00032:001016.8502:07741
07742:+00003:-00026:-00033:001016.8502:07742
07743:+00010:-00025:-00036:001016.8502:07743
07744:-00005:-00037:-00010:001016.8502:07744
07745:-00027:-00028:+00033:001016.8502:07745
07746:-00032:-00033:+00034:001016.8502:07746
07747:-00039:-00036:+00025:001016.8502:07747
07748:-00020:-00014:-00013:001016.8502:07748
07749:-00016:-00007:+00006:001016.8502:07749
07750:-00028:-00020:+00009:001016.8502:07750
07751:-00002:+00008:+00012:001016.8502:07751
07752:-00029:+00006:+00001:001016.8502:07752
07753:-00015:+00019:-00009:001042.9974:07753
07754:-00005:+00010:-00010:001042.9974:07754
07755:-00021:+00019:+00009:001042.9974:07755
07756:-00043:+00018:+00003:001042.9974:07756
07757:-00057:-00002:-00003:001042.9974:07757
07758:-00060:+00010:-00031:001042.9974:07758
07759:-00071:+00014:-00006:001042.9974:07759
07760:-00070:+00035:+00003:001042.9974:07760
07761:-00072:+00047:+00015:001042.9974:07761
07762:-00063:+00030:-00003:001042.9974:07762
07763:-00083:+00063:-00018:001042.9974:07763
07764:-00090:+00078:+00003:001042.9974:07764
07765:-00081:+00082:-00005:001042.9974:07765
07766:-00090:+00075:+00003:001042.9974:07766
07767:-00090:+00101:+00007:001042.9974:07767
07768:-00086:+00074:-00013:001042.9974:07768
07769:-00050:+00097:-00019:001042.9974:07769
07770:-00056:+00073:+00014:001042.9974:07770
07771:-00058:+00097:+00036:001042.9974:07771
07772:-00044:+00094:+00013:001077.5130:07772
07773:-00025:+00098:+00023:001077.5130:07773
07774:-00039:+00081:+00002:001077.5130:07774
07775:-00018:+00068:-00002:001077.5130:07775
07776:-00024:+00047:+00020:001077.5130:07776
07777:-00006:+00038:+00004:001077.5130:07777
07778:-00018:+00036:+00025:001077.5130:07778
07779:+00000:+00021:+00000:001077.5130:07779
07780:-00019:-00003:-00020:001077.5130:07780
07781:-00018:+00007:-00005:001077.5130:07781
07782:-00022:+00002:+00040:001077.5130:07782
07783:-00032:+00006:+00039:001077.5130:07783
07784:-00057:-00006:+00014:001077.5130:07784
07785:-00036:-00006:+00014:001077.5130:07785
07786:-00036:-00003:-00008:001077.5130:07786
07787:-00053:-00004:-00007:001077.5130:07787
07788:-00068:+00008:+00012:001077.5130:07788
07789:-00070:-00004:+00040:001077.5130:07789
07790:-00052:+00020:-00001:001086.8383:07790
07791:-00035:+00013:+00026:001086.8383:07791
07792:-00016:+00015:-00003:001086.8383:07792
07793:-00024:+00031:+00008:001086.8383:07793
07794:-00015:+00038:+00020:001086.8383:07794
07795:+00006:+00041:+00033:001086.8383:07795
07796:+00001:+00030:+00021:001086.8383:07796
07797:+00007:+00053:+00017:001086.8383:07797
07798:+00005:+00053:+00055:001086.8383:07798
07799:+00016:+00031:+00011:001086.8383:07799
07800:+00002:+00026:+00011:001086.8383:07800
07801:+00028:+00026:+00015:001086.8383:07801
07802:+00014:+00034:+00026:001086.8383:07802
07803:+00003:+00035:+00010:001086.8383:07803
07804:+00005:+00015:+00014:001086.8383:07804
07805:+00003:+00015:+00011:001086.8383:07805
07806:+00011:+00014:+00035:001086.8383:07806
07807:+00010:+00014:+00033:001086.8383:07807
07808:+00011:+00032:+00000:001086.8383:07808
07809:+00013:+00022:-00026:001091.1271:07809
07810:+00015:+00017:-00002:001091.1271:07810
07811:+00010:+00017:+00002:001091.1271:07811
07812:+00008:+00001:+00023:001091.1271:07812
07813:+00005:-00005:+00007:001091.1271:07813
07814:+00009:-00003:+00007:001091.1271:07814
07815:-00013:-00019:-00020:001091.1271:07815
07816:-00010:+00004:-00009:001091.1271:07816
07817:+00010:+00006:+00007:001091.1271:07817
07818:-00005:+00007:-00009:001091.1271:07818
07819:-00015:+00002:+00009:001091.1271:07819
07820:-00011:+00004:-00033:001091.1271:07820
07821:-00012:+00008:-00008:001091.1271:07821
07822:-00002:+00008:-00030:001091.1271:07822
07823:-00013:-00001:-00005:001091.1271:07823
07824:-00010:+00023:-00010:001091.1271:07824
07825:+00003:+00014:-00042:001091.1271:07825
07826:+00047:+00011:+00025:001091.1271:07826
07827:+00047:+00027:-00058:001103.7829:07827
07828:+00027:+00034:-00034:001103.7829:07828
07829:-00013:+00018:-00047:001103.7829:07829
07830:+00014:+00038:+00008:001103.7829:07830
07831:+00005:+00025:-00053:001103.7829:07831
07832:+00009:+00064:-00035:001103.7829:07832
07833:+00005:+00039:-00026:001103.7829:07833
07834:+00039:+00045:-00032:001103.7829:07834
07835:+00002:+00039:-00048:001103.7829:07835
07836:+00002:+00052:-00019:001103.7829:07836
07837:-00003:-00003:-00050:001103.7829:07837
07838:+00015:+00013:-00028:001103.7829:07838
07839:-00001:+00002:-00023:001103.7829:07839
07840:-00024:+00017:-00013:001103.7829:07840
07841:-00028:+00002:-00014:001103.7829:07841
07842:-00028:+00005:-00019:001103.7829:07842
07843:-00024:-00008:-00021:001103.7829:07843
07844:-00038:-00010:-00033:001103.7829:07844
07845:-00013:-00030:-00032:001126.1372:07845
07846:-00023:-00013:-00024:001126.1372:07846
07847:-00007:-00033:-00061:001126.1372:07847
07848:+00013:-00033:-00025:001126.1372:07848
07849:+00025:-00036:-00047:001126.1372:07849
07850:+00026:-00037:-00011:001126.1372:07850
07851:+00017:-00046:-00013:001126.1372:07851
07852:+00027:-00037:-00008:001126.1372:07852
07853:+00006:-00029:+00007:001126.1372:07853
07854:+00026:-00034:+00002:001126.1372:07854
07855:-00005:-00037:+00020:001126.1372:07855
07856:-00015:-00023:-00010:001126.1372:07856
07857:-00029:-00010:-00018:001126.1372:07857
07858:-00018:-00008:-00041:001126.1372:07858
07859:-00034:-00018:-00043:001126.1372:07859
07860:-00021:-00022:+00000:001126.1372:07860
07861:-00029:-00015:-00002:001126.1372:07861
07862:-00020:-00022:-00015:001150.2535:07862
07863:-00024:-00004:-00007:001150.2535:07863
07864:-00023:+00018:+00015:001150.2535:07864
07865:-00024:-00016:-00018:001150.2535:07865
07866:-00024:+00015:-00004:001150.2535:07866
07867:-00002:+00015:-00030:001150.2535:07867
07868:-00024:+00037:-00040:001150.2535:07868
07869:-00030:+00038:-00039:001150.2535:07869
07870:-00025:+00026:-00031:001150.2535:07870
07871:-00016:+00037:-00003:001150.2535:07871
07872:-00028:+00027:+00019:001150.2535:07872
07873:-00024:+00031:+00019:001150.2535:07873
07874:-00020:+00064:+00005:001150.2535:07874
07875:-00038:+00052:+00034:001150.2535:07875
07876:-00040:+00066:+00027:001150.2535:07876
07877:-00056:+00046:+00035:001150.2535:07877
07878:-00034:+00068:-00009:001150.2535:07878
07879:-00050:+00057:-00018:001178.7552:07879
07880:-00051:+00065:-00038:001178.7552:07880
07881:-00065:+00065:+00004:001178.7552:07881
07882:-00054:+00043:+00019:001178.7552:07882
07883:-00059:+00042:-00037:001178.7552:07883
07884:-00035:+00046:-00035:001178.7552:07884
07885:-00044:+00039:+00015:001178.7552:07885
07886:-00044:+00051:+00068:001178.7552:07886
07887:-00044:+00026:+00024:001178.7552:07887
07888:-00023:+00037:-00001:001178.7552:07888
07889:-00029:+00034:-00015:001178.7552:07889
07890:-00015:+00017:-00016:001178.7552:07890
07891:-00005:+00023:+00019:001178.7552:07891
07892:-00005:+00020:+00000:001178.7552:07892
07893:-00025:-00005:-00040:001178.7552:07893
07894:-00013:+00016:-00025:001178.7552:07894
07895:-00002:-00021:-00005:001178.7552:07895
07896:-00015:-00011:+00056:001188.4205:07896
07897:-00026:-00037:+00070:001188.4205:07897
07898:-00022:-00024:+00020:001188.4205:07898
07899:-00026:-00049:-00015:001188.4205:07899
07900:-00020:-00046:+00052:001188.4205:07900
07901:-00016:-00041:+00075:001188.4205:07901
07902:-00022:-00039:+00040:001188.4205:07902
07903:-00016:-00041:+00023:001188.4205:07903
07904:-00023:-00052:+00000:001188.4205:07904
07905:-00041:-00055:+00047:001188.4205:07905
07906:-00014:-00057:+00062:001188.4205:07906
07907:-00009:-00064:+00056:001188.4205:07907
07908:-00013:-00056:+00015:001188.4205:07908
07909:-00007:-00064:-00001:001188.4205:07909
07910:+00006:-00061:+00033:001188.4205:07910
07911:+00016:-00039:+00033:001188.4205:07911
07912:+00032:-00032:+00006:001190.7376:07912
07913:+00079:-00017:+00097:001190.7376:07913
07914:+00077:-00004:+00042:001190.7376:07914
07915:+00037:+00024:+00028:001190.7376:07915
07916:+00061:-00003:+00070:001190.7376:07916
07917:+00060:+00039:+00061:001190.7376:07917
07918:+00006:+00032:-00003:001190.7376:07918
07919:+00025:+00064:+00021:001190.7376:07919
07920:+00040:+00057:+00036:001190.7376:07920
07921:+00001:+00075:+00013:001190.7376:07921
07922:+00009:+00083:+00050:001190.7376:07922
07923:+00009:+00076:+00069:001190.7376:07923
07924:-00004:+00061:+00022:001190.7376:07924
07925:-00017:+00079:+00020:001190.7376:07925
07926:-00035:+00064:+00035:001190.7376:07926
07927:-00046:+00047:-00010:001190.7376:07927
07928:-00044:+00048:-00063:001190.7376:07928
07929:+00015:+00013:+00017:001197.7132:07929
07930:+00058:+00041:+00339:001197.7132:07930
07931:+00044:-00032:+00225:001197.7132:07931
07932:+00014:-00002:-00176:001197.7132:07932
07933:+00051:-00004:-00162:001197.7132:07933
07934:+00095:-00008:-00010:001197.7132:07934
07935:+00075:-00043:+00112:001197.7132:07935
07936:+00020:-00034:+00093:001197.7132:07936
07937:+00054:-00048:+00003:001197.7132:07937
07938:+00052:-00035:-00079:001197.7132:07938
07939:+00007:-00057:-00063:001197.7132:07939
07940:+00010:-00058:+00114:001197.7132:07940
07941:+00025:-00059:+00145:001197.7132:07941
07942:+00026:-00059:+00076:001197.7132:07942
07943:-00009:-00093:-00024:001197.7132:07943
07944:+00007:-00093:-00022:001197.7132:07944
07945:-00014:-00091:+00063:001197.7132:07945
07946:-00027:-00102:-00019:001197.5560:07946
07947:-00019:-00099:-00006:001197.5560:07947
07948:+00015:-00085:+00049:001197.5560:07948
07949:-00008:-00102:+00009:001197.5560:07949
07950:-00006:-00106:-00016:001197.5560:07950
07951:+00018:-00089:+00021:001197.5560:07951
07952:+00030:-00093:-00015:001197.5560:07952
07953:+00033:-00070:-00019:001197.5560:07953
07954:+00074:-00054:-00011:001197.5560:07954
07955:+00063:-00067:+00017:001197.5560:07955
07956:+00088:-00025:+00043:001197.5560:07956
07957:+00069:-00029:+00052:001197.5560:07957
07958:+00082:+00003:+00028:001197.5560:07958
07959:+00071:-00003:-00012:001197.5560:07959
07960:+00076:+00017:-00016:001197.5560:07960
07961:+00060:+00032:-00016:001197.5560:07961
07962:+00061:+00028:+00037:001197.5560:07962
07963:+00058:+00024:-00002:001186.2294:07963
07964:+00043:+00026:-00016:001186.2294:07964
07965:+00059:+00028:+00027:001186.2294:07965
07966:+00031:+00041:+00035:001186.2294:07966
07967:+00029:+00052:-00045:001186.2294:07967
07968:+00006:+00050:+00010:001186.2294:07968
07969:+00046:+00052:-00016:001186.2294:07969
07970:+00021:+00066:-00030:001186.2294:07970
07971:+00032:+00047:-00026:001186.2294:07971
07972:+00055:+00067:-00015:001186.2294:07972
07973:+00059:+00051:-00066:001186.2294:07973
07974:+00050:+00042:-00091:001186.2294:07974
07975:+00064:+00025:-00070:001186.2294:07975
07976:+00052:+00048:-00076:001186.2294:07976
07977:+00075:+00024:-00052:001186.2294:07977
07978:+00091:+00032:-00048:001186.2294:07978
07979:+00103:+00023:-00028:001186.2294:07979
07980:+00096:+00018:-00033:001139.5510:07980
07981:+00078:+00005:-00013:001139.5510:07981
07982:+00108:-00010:+00023:001139.5510:07982
07983:+00079:-00007:-00027:001139.5510:07983
07984:+00087:-00020:-00057:001139.5510:07984
07985:+00075:-00033:-00064:001139.5510:07985
07986:+00060:-00039:-00034:001139.5510:07986
07987:+00045:-00055:-00040:001139.5510:07987
07988:+00039:-00072:-00059:001139.5510:07988
07989:+00014:-00058:-00054:001139.5510:07989
07990:+00013:-00054:-00066:001139.5510:07990
07991:-00014:-00063:-00046:001139.5510:07991
07992:+00014:-00048:-00005:001139.5510:07992
07993:+00003:-00027:-00001:001139.5510:07993
07994:+00007:-00037:-00050:001139.5510:07994
07995:+00002:-00034:-00059:001139.5510:07995
07996:+00026:-00018:-00010:001139.5510:07996
07997:-00001:-00014:-00005:001139.5510:07997
07998:-00005:+00001:+00017:001139.5510:07998
07999:+00000:+00003:-00004:001139.5510:07999
08000:-00006:+00004:-00022:000998.9349:08000
08001:-00015:+00004:-00053:000998.9349:08001
08002:-00012:+00004:-00023:000998.9349:08002
08003:-00008:+00001:-00027:000998.9349:08003
08004:+00007:-00021:-00008:000998.9349:08004
08005:+00018:+00006:-00017:000998.9349:08005
08006:+00027:-00016:-00001:000998.9349:08006
08007:+00029:-00019:+00022:000998.9349:08007
08008:+00005:-00015:+00055:000998.9349:08008
08009:+00002:+00004:+00028:000998.9349:08009
08010:-00008:+00017:-00002:000998.9349:08010
08011:-00013:+00023:+00022:000998.9349:08011
08012:-00027:+00036:-00004:000998.9349:08012
08013:-00020:+00034:+00025:000998.9349:08013
08014:-00020:+00034:+00053:000998.9349:08014
08015:-00046:+00036:+00054:000998.9349:08015
08016:-00081:+00034:+00056:000998.9349:08016
08017:-00087:+00010:+00004:000998.9349:08017
08018:-00113:+00033:+00024:000998.9349:08018
08019:-00116:-00003:+00013:000998.9349:08019
08020:-00145:+00009:+00037:000998.9349:08020
08021:-00151:-00020:+00031:000998.9349:08021
08022:-00147:-00010:+00039:000998.9349:08022
08023:-00128:-00027:+00050:000998.9349:08023
08024:-00136:-00030:+00000:000831.2169:08024
08025:-00136:-00025:+00011:000831.2169:08025
08026:-00116:-00033:+00027:000831.2169:08026
08027:-00099:-00010:+00034:000831.2169:08027
08028:-00066:-00017:+00023:000831.2169:08028
08029:-00086:-00018:+00025:000831.2169:08029
08030:-00061:+00003:+00032:000831.2169:08030
08031:-00055:+00008:+00002:000831.2169:08031
08032:-00030:-00004:+00001:000831.2169:08032
08033:-00039:+00007:+00035:000831.2169:08033
08034:-00029:+00003:+00031:000831.2169:08034
08035:-00028:+00003:+00010:000831.2169:08035
08036:-00023:+00003:+00023:000831.2169:08036
08037:-00041:-00018:+00051:000831.2169:08037
08038:-00045:-00021:+00041:000831.2169:08038
08039:-00049:-00018:+00019:000831.2169:08039
08040:-00071:-00005:+00033:000831.2169:08040
08041:-00067:+00002:+00041:000831.2169:08041
08042:-00092:+00007:+00035:000831.2169:08042
08043:-00093:+00005:+00049:000831.2169:08043
08044:-00119:+00002:+00051:000831.2169:08044
08045:-00112:-00020:+00056:000831.2169:08045
08046:-00112:-00018:+00031:000831.2169:08046
08047:-00109:-00021:+00039:000831.2169:08047
08048:-00096:-00021:+00023:000831.2169:08048
08049:-00083:-00012:+00048:000831.2169:08049
08050:-00069:-00013:+00039:000771.2467:08050
08051:-00036:-00014:-00015:000771.2467:08051
08052:-00020:-00014:+00037:000771.2467:08052
08053:-00025:-00047:+00043:000771.2467:08053
08054:+00009:-00060:-00003:000771.2467:08054
08055:+00014:-00030:+00014:000771.2467:08055
08056:+00022:-00048:+00058:000771.2467:08056
08057:+00003:-00047:+00063:000771.2467:08057
08058:+00006:-00037:+00068:000771.2467:08058
08059:+00001:-00034:+00093:000771.2467:08059
08060:+00013:-00032:+00065:000771.2467:08060
08061:-00001:-00011:+00037:000771.2467:08061
08062:-00026:-00019:-00004:000771.2467:08062
08063:-00043:-00018:-00001:000771.2467:08063
08064:-00046:-00015:+00025:000771.2467:08064
08065:-00070:+00024:+00039:000771.2467:08065
08066:-00068:+00001:+00036:000771.2467:08066
08067:-00102:+00000:+00034:000771.2467:08067
08068:-00094:+00018:+00044:000771.2467:08068
08069:-00134:+00012:+00023:000771.2467:08069
08070:-00133:+00034:-00013:000771.2467:08070
08071:-00132:+00031:+00014:000771.2467:08071
08072:-00093:+00044:+00043:000771.2467:08072
08073:-00081:+00078:+00049:000771.2467:08073
08074:-00065:+00060:+00032:000841.1920:08074
08075:-00049:+00079:-00008:000841.1920:08075
08076:-00036:+00072:-00074:000841.1920:08076
08077:-00050:+00084:-00095:000841.1920:08077
08078:-00045:+00077:-00045:000841.1920:08078
08079:-00163:+00048:+00078:000841.1920:08079
08080:+00006:+00083:+00062:000841.1920:08080
08081:-00039:+00033:+00085:000841.1920:08081
08082:+00038:+00075:-00096:000841.1920:08082
08083:-00125:+00017:-00034:000841.1920:08083
08084:-00064:+00022:-00126:000841.1920:08084
08085:-00062:+00005:+00001:000841.1920:08085
08086:-00049:+00024:-00054:000841.1920:08086
08087:-00039:+00085:+00018:000841.1920:08087
08088:-00044:+00033:-00065:000841.1920:08088
08089:+00013:+00042:-00001:000841.1920:08089
08090:+00009:+00015:-00029:000841.1920:08090
08091:+00041:+00033:-00050:000841.1920:08091
08092:-00004:-00035:+00006:000841.1920:08092
08093:+00022:-00035:+00008:000841.1920:08093
08094:+00012:-00051:-00013:000841.1920:08094
08095:-00006:-00065:-00025:000841.1920:08095
08096:-00025:-00056:-00006:000915.0141:08096
08097:-00030:-00053:-00024:000915.0141:08097
08098:-00043:-00078:-00013:000915.0141:08098
08099:-00022:-00074:-00001:000915.0141:08099
08100:-00010:-00056:-00030:000915.0141:08100
08101:-00025:-00060:-00010:000915.0141:08101
08102:+00026:-00044:-00031:000915.0141:08102
08103:+00006:-00045:-00008:000915.0141:08103
08104:+00029:-00048:-00012:000915.0141:08104
08105:+00017:-00029:+00015:000915.0141:08105
08106:+00045:-00037:-00002:000915.0141:08106
08107:+00021:-00031:-00023:000915.0141:08107
08108:+00033:+00008:-00050:000915.0141:08108
08109:+00070:+00021:-00037:000915.0141:08109
08110:+00046:+00038:-00041:000915.0141:08110
08111:+00056:+00050:-00019:000915.0141:08111
08112:+00062:+00040:-00005:000915.0141:08112
08113:+00057:+00062:-00046:000915.0141:08113
08114:+00034:+00072:-00045:000915.0141:08114
08115:+00056:+00077:+00006:000915.0141:08115
08116:+00043:+00100:-00034:000989.9915:08116
08117:+00020:+00088:-00010:000989.9915:08117
08118:+00020:+00111:-00018:000989.9915:08118
08119:+00002:+00102:-00051:000989.9915:08119
08120:-00002:+00110:-00070:000989.9915:08120
08121:-00004:+00108:-00046:000989.9915:08121
08122:-00026:+00086:-00018:000989.9915:08122
08123:-00037:+00075:-00035:000989.9915:08123
08124:-00022:+00095:+00007:000989.9915:08124
08125:-00016:+00075:-00024:000989.9915:08125
08126:-00020:+00070:-00036:000989.9915:08126
08127:-00014:+00081:-00020:000989.9915:08127
08128:-00014:+00058:+00022:000989.9915:08128
08129:-00002:+00051:-00019:000989.9915:08129
08130:-00005:+00038:-00013:000989.9915:08130
08131:-00001:+00015:-00032:000989.9915:08131
08132:-00040:+00001:-00052:000989.9915:08132
08133:-00018:-00015:-00030:000989.9915:08133
08134:-00023:+00007:+00022:000989.9915:08134
08135:+00000:+00001:+00007:001056.4885:08135
08136:-00023:-00008:-00012:001056.4885:08136
08137:+00010:-00007:-00002:001056.4885:08137
08138:+00009:-00009:-00020:001056.4885:08138
08139:+00003:-00014:-00017:001056.4885:08139
08140:+00022:-00034:+00039:001056.4885:08140
08141:+00041:-00023:+00018:001056.4885:08141
08142:+00018:-00033:+00019:001056.4885:08142
08143:+00018:-00031:-00016:001056.4885:08143
08144:+00017:-00011:-00031:001056.4885:08144
08145:+00003:-00012:-00016:001056.4885:08145
08146:+00017:-00011:+00025:001056.4885:08146
08147:+00026:-00013:-00029:001056.4885:08147
08148:+00007:-00021:-00021:001056.4885:08148
08149:+00025:-00001:-00008:001056.4885:08149
08150:+00029:+00000:-00016:001056.4885:08150
08151:+00005:-00018:-00002:001056.4885:08151
08152:+00010:+00023:+00013:001056.4885:08152
08153:-00023:+00000:-00035:001094.0164:08153
08154:-00022:+00009:+00009:001094.0164:08154
08155:-00029:+00023:+00017:001094.0164:08155
08156:-00043:+00010:+00032:001094.0164:08156
08157:-00022:+00023:+00006:001094.0164:08157
08158:-00019:+00022:-00014:001094.0164:08158
08159:-00020:+00010:-00027:001094.0164:08159
08160:-00042:+00013:-00021:001094.0164:08160
08161:-00018:+00021:-00018:001094.0164:08161
08162:-00022:+00017:+00015:001094.0164:08162
08163:-00046:-00001:+00021:001094.0164:08163
08164:-00059:+00000:-00004:001094.0164:08164
08165:-00047:-00005:+00009:001094.0164:08165
08166:-00060:-00004:-00009:001094.0164:08166
08167:-00072:+00007:+00025:001094.0164:08167
08168:-00062:+00008:+00025:001094.0164:08168
08169:-00085:-00002:-00003:001094.0164:08169
08170:-00083:+00023:+00004:001094.0164:08170
08171:-00075:+00032:+00001:001132.4155:08171
08172:-00071:+00037:+00020:001132.4155:08172
08173:-00056:+00041:+00026:001132.4155:08173
08174:-00037:+00063:+00000:001132.4155:08174
08175:-00030:+00078:-00002:001132.4155:08175
08176:-00038:+00085:+00019:001132.4155:08176
08177:-00029:+00095:+00015:001132.4155:08177
08178:-00031:+00080:+00039:001132.4155:08178
08179:-00039:+00084:+00001:001132.4155:08179
08180:-00042:+00098:+00019:001132.4155:08180
08181:-00020:+00071:+00004:001132.4155:08181
08182:-00056:+00060:+00018:001132.4155:08182
08183:-00055:+00043:+00027:001132.4155:08183
08184:-00053:+00047:+00034:001132.4155:08184
08185:-00068:+00035:+00007:001132.4155:08185
08186:-00072:+00025:+00006:001132.4155:08186
08187:-00047:+00011:+00022:001132.4155:08187
08188:-00050:+00022:+00024:001150.0397:08188
08189:-00032:+00008:+00041:001150.0397:08189
08190:-00030:-00001:+00021:001150.0397:08190
08191:-00054:-00015:+00009:001150.0397:08191
08192:-00034:+00003:+00001:001150.0397:08192
08193:-00059:-00018:+00020:001150.0397:08193
08194:-00037:-00004:+00002:001150.0397:08194
08195:-00043:-00002:+00034:001150.0397:08195
08196:-00017:-00004:+00014:001150.0397:08196
08197:-00043:+00023:-00019:001150.0397:08197
08198:-00020:+00011:+00011:001150.0397:08198
08199:-00019:+00010:+00030:001150.0397:08199
08200:-00023:+00019:+00023:001150.0397:08200
08201:-00025:+00012:+00020:001150.0397:08201
08202:+00009:+00037:+00015:001150.0397:08202
08203:+00002:+00015:-00008:001150.0397:08203
08204:+00005:+00014:+00003:001150.0397:08204
08205:+00027:+00013:+00021:001150.0397:08205
08206:+00023:+00020:+00020:001151.3186:08206
08207:+00029:+00009:-00033:001151.3186:08207
08208:+00024:+00015:-00004:001151.3186:08208
08209:+00002:+00004:+00037:001151.3186:08209
08210:-00012:+00009:+00031:001151.3186:08210
08211:-00008:+00000:+00015:001151.3186:08211
08212:+00014:+00022:-00017:001151.3186:08212
08213:-00010:-00001:-00006:001151.3186:08213
08214:-00005:+00003:+00009:001151.3186:08214
08215:-00027:+00007:+00022:001151.3186:08215
08216:-00016:-00003:+00000:001151.3186:08216
08217:-00015:-00001:-00043:001151.3186:08217
08218:-00028:+00012:-00007:001151.3186:08218
08219:-00019:+00007:+00003:001151.3186:08219
08220:-00027:+00022:+00003:001151.3186:08220
08221:-00005:+00001:+00001:001151.3186:08221
08222:-00009:+00022:-00062:001151.3186:08222
08223:-00014:+00017:-00045:001156.1688:08223
08224:-00003:+00013:+00010:001156.1688:08224
08225:-00027:+00014:+00040:001156.1688:08225
08226:-00008:+00015:+00015:001156.1688:08226
08227:+00012:+00021:-00013:001156.1688:08227
08228:-00014:+00033:-00008:001156.1688:08228
08229:+00010:+00022:-00009:001156.1688:08229
08230:+00011:+00010:+00000:001156.1688:08230
08231:+00010:+00023:-00044:001156.1688:08231
08232:+00014:+00000:-00059:001156.1688:08232
08233:-00008:+00000:-00027:001156.1688:08233
08234:-00004:-00005:-00035:001156.1688:08234
08235:+00011:+00000:-00005:001156.1688:08235
08236:+00010:+00022:-00017:001156.1688:08236
08237:+00006:+00018:-00007:001156.1688:08237
08238:+00013:+00012:-00020:001156.1688:08238
08239:+00004:+00018:+00002:001156.1688:08239
08240:+00001:+00035:-00004:001168.3969:08240
08241:-00002:+00021:-00046:001168.3969:08241
08242:+00025:+00023:+00013:001168.3969:08242
08243:-00004:+00000:-00090:001168.3969:08243
08244:-00032:+00013:-00052:001168.3969:08244
08245:+00004:+00019:-00080:001168.3969:08245
08246:+00003:+00000:-00032:001168.3969:08246
08247:+00007:-00004:-00007:001168.3969:08247
08248:-00029:+00020:+00005:001168.3969:08248
08249:-00034:-00008:-00011:001168.3969:08249
08250:-00038:-00007:-00019:001168.3969:08250
08251:-00042:-00022:-00018:001168.3969:08251
08252:-00016:+00003:+00019:001168.3969:08252
08253:-00056:-00032:-00026:001168.3969:08253
08254:-00017:-00010:-00005:001168.3969:08254
08255:-00027:-00026:-00061:001168.3969:08255
08256:-00018:-00024:-00023:001168.3969:08256
08257:-00039:-00043:-00023:001171.8262:08257
08258:-00013:-00029:-00028:001171.8262:08258
08259:-00012:-00035:-00037:001171.8262:08259
08260:+00012:-00032:-00005:001171.8262:08260
08261:+00008:-00008:+00000:001171.8262:08261
08262:+00011:-00022:+00022:001171.8262:08262
08263:+00005:-00015:+00008:001171.8262:08263
08264:+00013:-00007:+00026:001171.8262:08264
08265:+00012:+00008:-00025:001171.8262:08265
08266:-00003:-00006:-00009:001171.8262:08266
08267:-00012:+00000:+00005:001171.8262:08267
08268:-00029:+00020:-00032:001171.8262:08268
08269:-00016:+00016:-00047:001171.8262:08269
08270:-00042:+00020:-00024:001171.8262:08270
08271:-00041:-00003:+00007:001171.8262:08271
08272:-00046:-00001:-00011:001171.8262:08272
08273:-00031:+00022:-00016:001171.8262:08273
08274:-00031:+00016:-00021:001185.3989:08274
08275:-00037:+00015:-00026:001185.3989:08275
08276:-00036:+00033:-00024:001185.3989:08276
08277:-00035:+00025:-00013:001185.3989:08277
08278:-00054:+00038:-00029:001185.3989:08278
08279:-00047:+00034:-00013:001185.3989:08279
08280:-00054:+00033:+00006:001185.3989:08280
08281:-00063:+00009:+00013:001185.3989:08281
08282:-00071:+00006:+00012:001185.3989:08282
08283:-00074:+00018:+00037:001185.3989:08283
08284:-00071:-00020:+00036:001185.3989:08284
08285:-00053:-00017:+00019:001185.3989:08285
08286:-00032:+00008:-00005:001185.3989:08286
08287:-00029:+00005:+00004:001185.3989:08287
08288:-00025:-00020:-00002:001185.3989:08288
08289:+00014:-00020:-00001:001185.3989:08289
08290:+00005:-00010:+00050:001185.3989:08290
08291:+00023:-00008:+00073:001192.9759:08291
08292:+00041:-00011:+00148:001192.9759:08292
08293:+00022:-00031:+00116:001192.9759:08293
08294:+00020:-00011:+00099:001192.9759:08294
08295:+00040:-00009:+00018:001192.9759:08295
08296:+00045:-00010:-00020:001192.9759:08296
08297:+00037:-00012:+00013:001192.9759:08297
08298:+00058:-00007:+00054:001192.9759:08298
08299:+00047:-00022:+00071:001192.9759:08299
08300:+00059:-00008:+00026:001192.9759:08300
08301:+00033:-00018:+00046:001192.9759:08301
08302:+00022:-00015:+00066:001192.9759:08302
08303:+00044:-00003:+00039:001192.9759:08303
08304:+00021:+00021:+00053:001192.9759:08304
08305:+00063:+00018:+00107:001192.9759:08305
08306:-00018:-00015:+00032:001192.9759:08306
08307:-00017:+00010:+00080:001192.9759:08307
08308:-00095:-00030:+00013:001187.3529:08308
08309:-00037:+00034:+00007:001187.3529:08309
08310:-00089:-00013:-00007:001187.3529:08310
08311:-00036:+00024:+00023:001187.3529:08311
08312:-00101:-00020:+00044:001187.3529:08312
08313:-00035:+00025:+00037:001187.3529:08313
08314:-00033:+00024:+00037:001187.3529:08314
08315:-00021:+00029:-00001:001187.3529:08315
08316:-00025:+00014:-00015:001187.3529:08316
08317:+00007:+00032:+00071:001187.3529:08317
08318:+00024:-00003:+00033:001187.3529:08318
08319:+00062:+00014:+00031:001187.3529:08319
08320:+00075:-00015:+00031:001187.3529:08320
08321:+00105:+00008:+00120:001187.3529:08321
08322:+00062:-00023:-00029:001187.3529:08322
08323:+00038:-00027:-00010:001187.3529:08323
08324:+00067:-00024:-00055:001187.3529:08324
08325:+00067:+00007:+00058:001194.3513:08325
08326:+00106:-00017:+00002:001194.3513:08326
08327:+00048:-00010:-00031:001194.3513:08327
08328:+00088:-00046:+00039:001194.3513:08328
08329:+00051:-00032:+00084:001194.3513:08329
08330:+00018:-00078:-00007:001194.3513:08330
08331:+00011:-00055:+00081:001194.3513:08331
08332:-00019:-00097:+00064:001194.3513:08332
08333:-00037:-00081:-00010:001194.3513:08333
08334:-00060:-00084:-00081:001194.3513:08334
08335:-00037:-00081:+00023:001194.3513:08335
08336:-00073:-00111:+00020:001194.3513:08336
08337:-00074:-00097:-00001:001194.3513:08337
08338:-00044:-00083:+00026:001194.3513:08338
08339:-00038:-00078:+00034:001194.3513:08339
08340:-00021:-00070:-00002:001194.3513:08340
08341:-00004:-00081:+00046:001180.5635:08341
08342:+00005:-00059:+00017:001180.5635:08342
08343:+00025:-00060:-00014:001180.5635:08343
08344:+00043:-00039:-00012:001180.5635:08344
08345:+00057:-00036:+00009:001180.5635:08345
08346:+00058:-00007:-00015:001180.5635:08346
08347:+00056:+00021:-00017:001180.5635:08347
08348:+00076:+00012:+00007:001180.5635:08348
08349:+00066:+00038:-00018:001180.5635:08349
08350:+00066:+00036:-00004:001180.5635:08350
08351:+00069:+00030:+00011:001180.5635:08351
08352:+00067:+00053:+00013:001180.5635:08352
08353:+00070:+00039:+00016:001180.5635:08353
08354:+00063:+00043:+00015:001180.5635:08354
08355:+00072:+00064:+00021:001180.5635:08355
08356:+00055:+00063:+00003:001180.5635:08356
08357:+00059:+00044:-00008:001180.5635:08357
08358:+00059:+00044:-00019:001180.5635:08358
08359:+00022:+00052:-00023:001180.5635:08359
08360:+00006:+00026:-00046:001092.1162:08360
08361:+00008:+00033:-00032:001092.1162:08361
08362:-00006:+00001:-00036:001092.1162:08362
08363:-00017:+00007:-00065:001092.1162:08363
08364:-00039:+00001:-00039:001092.1162:08364
08365:-00022:-00015:-00060:001092.1162:08365
08366:-00053:-00017:-00034:001092.1162:08366
08367:-00044:-00011:+00006:001092.1162:08367
08368:-00058:-00007:+00010:001092.1162:08368
08369:-00038:-00033:-00023:001092.1162:08369
08370:-00054:-00018:-00035:001092.1162:08370
08371:-00045:+00001:-00009:001092.1162:08371
08372:-00034:+00003:-00016:001092.1162:08372
08373:-00026:-00006:-00003:001092.1162:08373
08374:+00000:-00006:-00001:001092.1162:08374
08375:-00010:+00007:-00011:001092.1162:08375
08376:+00006:+00021:-00056:001092.1162:08376
08377:+00026:+00020:-00042:001092.1162:08377
08378:+00024:+00021:-00053:001092.1162:08378
08379:+00038:+00014:-00026:001092.1162:08379
08380:+00049:+00019:-00025:001092.1162:08380
08381:+00033:-00002:-00027:000927.6438:08381
08382:+00036:+00008:-00023:000927.6438:08382
08383:+00034:-00018:+00004:000927.6438:08383
08384:+00059:-00007:+00017:000927.6438:08384
08385:+00044:-00046:+00001:000927.6438:08385
08386:+00023:-00026:+00010:000927.6438:08386
08387:+00041:-00041:+00034:000927.6438:08387
08388:+00022:-00060:+00012:000927.6438:08388
08389:+00030:-00056:-00001:000927.6438:08389
08390:+00021:-00058:+00002:000927.6438:08390
08391:+00028:-00054:+00005:000927.6438:08391
08392:+00025:-00076:+00011:000927.6438:08392
08393:-00006:-00051:-00045:000927.6438:08393
08394:-00016:-00029:+00034:000927.6438:08394
08395:-00025:-00050:-00060:000927.6438:08395
08396:-00037:+00002:-00023:000927.6438:08396
08397:-00022:-00018:-00050:000927.6438:08397
08398:-00070:+00010:+00027:000927.6438:08398
08399:-00049:-00006:+00032:000927.6438:08399
08400:-00074:+00048:+00043:000927.6438:08400
08401:-00050:+00039:-00050:000927.6438:08401
08402:-00063:+00031:-00007:000927.6438:08402
08403:-00063:+00028:-00024:000927.6438:08403
08404:-00077:+00037:-00022:000927.6438:08404
08405:-00064:+00012:-00030:000927.6438:08405
08406:-00077:+00020:+00027:000801.6953:08406
08407:-00082:+00004:+00022:000801.6953:08407
08408:-00097:+00004:+00015:000801.6953:08408
08409:-00116:-00017:+00025:000801.6953:08409
08410:-00109:-00015:+00024:000801.6953:08410
08411:-00107:-00018:+00002:000801.6953:08411
08412:-00132:+00018:+00022:000801.6953:08412
08413:-00122:-00002:+00021:000801.6953:08413
08414:-00126:+00017:-00016:000801.6953:08414
08415:-00132:+00006:+00024:000801.6953:08415
08416:-00110:-00005:+00002:000801.6953:08416
08417:-00125:-00006:+00015:000801.6953:08417
08418:-00122:+00005:+00047:000801.6953:08418
08419:-00133:+00005:+00074:000801.6953:08419
08420:-00122:+00001:+00030:000801.6953:08420
08421:-00134:+00002:+00047:000801.6953:08421
08422:-00101:-00002:+00032:000801.6953:08422
08423:-00082:+00018:+00005:000801.6953:08423
08424:-00086:+00019:-00005:000801.6953:08424
08425:-00061:+00019:+00082:000801.6953:08425
08426:-00036:-00004:+00051:000801.6953:08426
08427:-00018:+00000:+00031:000801.6953:08427
08428:-00001:+00017:+00054:000801.6953:08428
08429:-00003:-00005:+00055:000801.6953:08429
08430:-00004:-00018:+00003:000801.6953:08430
08431:-00001:-00020:+00066:000796.8419:08431
08432:-00014:-00011:+00080:000796.8419:08432
08433:-00016:-00035:+00052:000796.8419:08433
08434:-00029:-00035:+00015:000796.8419:08434
08435:-00045:-00024:+00017:000796.8419:08435
08436:-00047:-00037:+00011:000796.8419:08436
08437:-00069:-00029:+00013:000796.8419:08437
08438:-00064:-00063:+00054:000796.8419:08438
08439:-00062:-00065:+00032:000796.8419:08439
08440:-00064:-00045:+00058:000796.8419:08440
08441:-00051:-00051:+00061:000796.8419:08441
08442:-00063:-00029:+00068:000796.8419:08442
08443:-00050:-00032:+00063:000796.8419:08443
08444:-00055:-00015:+00081:000796.8419:08444
08445:-00045:+00024:-00029:000796.8419:08445
08446:-00017:+00033:-00044:000796.8419:08446
08447:-00026:+00025:+00020:000796.8419:08447
08448:-00027:+00039:+00029:000796.8419:08448
08449:-00017:+00034:+00039:000796.8419:08449
08450:-00029:+00031:+00039:000796.8419:08450
08451:-00026:+00055:+00014:000796.8419:08451
08452:-00041:+00048:-00015:000796.8419:08452
08453:-00039:+00028:+00036:000796.8419:08453
08454:-00049:+00053:+00027:000796.8419:08454
08455:-00072:+00039:+00020:000855.6102:08455
08456:-00062:+00039:-00014:000855.6102:08456
08457:-00015:+00068:-00032:000855.6102:08457
08458:-00104:+00047:-00018:000855.6102:08458
08459:+00036:+00060:+00043:000855.6102:08459
08460:-00065:+00005:+00035:000855.6102:08460
08461:+00069:+00012:-00096:000855.6102:08461
08462:-00144:-00024:-00041:000855.6102:08462
08463:-00005:+00024:-00042:000855.6102:08463
08464:-00153:+00027:+00052:000855.6102:08464
08465:-00025:+00045:-00078:000855.6102:08465
08466:-00009:+00030:+00031:000855.6102:08466
08467:+00001:+00068:-00017:000855.6102:08467
08468:-00035:+00036:-00050:000855.6102:08468
08469:-00045:-00011:+00006:000855.6102:08469
08470:+00009:+00020:-00012:000855.6102:08470
08471:-00044:+00004:-00074:000855.6102:08471
08472:-00003:-00001:+00023:000855.6102:08472
08473:+00016:+00003:+00035:000855.6102:08473
08474:+00042:-00008:-00032:000855.6102:08474
08475:+00038:-00017:-00023:000855.6102:08475
08476:+00086:-00019:+00008:000923.4382:08476
08477:+00078:-00010:-00031:000923.4382:08477
08478:+00090:-00014:+00005:000923.4382:08478
08479:+00093:-00022:+00037:000923.4382:08479
08480:+00086:-00022:-00015:000923.4382:08480
08481:+00054:+00004:-00034:000923.4382:08481
08482:+00061:-00020:+00006:000923.4382:08482
08483:+00039:-00009:-00021:000923.4382:08483
08484:+00023:-00031:-00045:000923.4382:08484
08485:+00018:+00005:-00019:000923.4382:08485
08486:+00027:+00003:-00024:000923.4382:08486
08487:+00013:+00001:-00037:000923.4382:08487
08488:+00013:+00018:-00033:000923.4382:08488
08489:+00004:+00020:-00012:000923.4382:08489
08490:-00005:+00023:-00022:000923.4382:08490
08491:-00014:+00033:-00011:000923.4382:08491
08492:-00003:+00027:+00002:000923.4382:08492
08493:-00027:+00031:-00020:000923.4382:08493
08494:+00000:+00030:-00019:000923.4382:08494
08495:-00007:+00045:-00016:000923.4382:08495
08496:-00025:+00065:-00030:000923.4382:08496
08497:-00014:+00053:-00012:000977.8615:08497
08498:+00011:+00051:-00048:000977.8615:08498
08499:+00011:+00029:-00033:000977.8615:08499
08500:+00013:+00036:-00021:000977.8615:08500
08501:+00004:+00015:+00018:000977.8615:08501
08502:+00003:+00011:-00012:000977.8615:08502
08503:+00013:+00021:-00005:000977.8615:08503
08504:+00003:+00033:-00014:000977.8615:08504
08505:+00016:+00036:+00006:000977.8615:08505
08506:+00015:+00012:-00030:000977.8615:08506
08507:+00006:+00031:+00022:000977.8615:08507
08508:+00003:+00029:-00002:000977.8615:08508
08509:+00017:+00043:-00007:000977.8615:08509
08510:+00022:+00047:-00001:000977.8615:08510
08511:+00018:+00063:-00004:000977.8615:08511
08512:+00006:+00051:+00019:000977.8615:08512
08513:+00007:+00055:-00004:000977.8615:08513
08514:-00009:+00030:+00024:000977.8615:08514
08515:-00002:+00031:-00005:000977.8615:08515
08516:+00000:+00031:-00015:001042.0810:08516
08517:-00002:+00053:-00030:001042.0810:08517
08518:-00028:+00042:-00034:001042.0810:08518
08519:-00003:+00054:-00029:001042.0810:08519
08520:-00029:+00049:-00017:001042.0810:08520
08521:-00039:+00049:-00029:001042.0810:08521
08522:-00054:+00036:-00031:001042.0810:08522
08523:-00038:+00013:-00013:001042.0810:08523
08524:-00037:+00021:-00034:001042.0810:08524
08525:-00043:-00004:-00010:001042.0810:08525
08526:-00006:-00009:+00023:001042.0810:08526
08527:-00006:-00008:+00015:001042.0810:08527
08528:-00005:-00031:-00022:001042.0810:08528
08529:-00001:-00036:-00034:001042.0810:08529
08530:+00011:-00050:-00024:001042.0810:08530
08531:+00002:-00035:+00036:001042.0810:08531
08532:+00005:-00023:+00004:001042.0810:08532
08533:+00012:-00037:+00055:001042.0810:08533
08534:+00007:-00039:-00009:001090.6820:08534
08535:+00010:-00045:-00009:001090.6820:08535
08536:+00005:-00026:-00022:001090.6820:08536
08537:-00010:-00008:+00008:001090.6820:08537
08538:+00010:-00010:+00000:001090.6820:08538
08539:+00010:+00004:+00018:001090.6820:08539
08540:-00001:-00020:-00019:001090.6820:08540
08541:-00018:+00006:+00005:001090.6820:08541
08542:-00039:-00009:-00001:001090.6820:08542
08543:-00035:-00016:+00000:001090.6820:08543
08544:-00046:+00002:+00002:001090.6820:08544
08545:-00049:+00004:+00002:001090.6820:08545
08546:-00073:+00007:+00008:001090.6820:08546
08547:-00064:+00017:-00044:001090.6820:08547
08548:-00065:+00013:-00010:001090.6820:08548
08549:-00065:+00038:-00033:001090.6820:08549
08550:-00063:+00047:-00013:001090.6820:08550
08551:-00049:+00040:-00004:001090.6820:08551
08552:-00053:+00045:+00021:001117.4300:08552
08553:-00048:+00061:-00003:001117.4300:08553
08554:-00050:+00071:-00001:001117.4300:08554
08555:-00071:+00097:+00011:001117.4300:08555
08556:-00063:+00098:+00004:001117.4300:08556
08557:-00070:+00093:-00017:001117.4300:08557
08558:-00052:+00088:+00010:001117.4300:08558
08559:-00048:+00094:+00012:001117.4300:08559
08560:-00035:+00095:+00035:001117.4300:08560
08561:-00045:+00085:+00031:001117.4300:08561
08562:-00043:+00059:+00018:001117.4300:08562
08563:-00030:+00066:+00024:001117.4300:08563
08564:-00022:+00052:+00012:001117.4300:08564
08565:-00043:+00025:+00016:001117.4300:08565
08566:-00018:+00039:+00051:001117.4300:08566
08567:-00017:+00022:+00014:001117.4300:08567
08568:-00027:+00023:-00002:001117.4300:08568
08569:-00027:+00023:-00001:001117.4300:08569
08570:-00011:+00017:+00022:001132.4088:08570
08571:-00018:+00019:+00006:001132.4088:08571
08572:-00038:-00003:-00004:001132.4088:08572
08573:-00028:+00008:+00015:001132.4088:08573
08574:-00035:-00005:+00012:001132.4088:08574
08575:-00055:+00007:+00034:001132.4088:08575
08576:-00057:+00002:+00033:001132.4088:08576
08577:-00034:+00006:+00039:001132.4088:08577
08578:-00055:+00004:+00015:001132.4088:08578
08579:-00029:+00002:+00016:001132.4088:08579
08580:-00027:+00002:+00038:001132.4088:08580
08581:-00023:+00002:-00014:001132.4088:08581
08582:+00000:-00015:+00001:001132.4088:08582
08583:-00006:-00012:+00016:001132.4088:08583
08584:-00002:-00008:+00009:001132.4088:08584
08585:+00002:+00003:+00009:001132.4088:08585
08586:+00025:-00019:+00016:001132.4088:08586
08587:+00014:-00008:+00011:001132.4088:08587
08588:+00029:+00001:+00026:001129.2086:08588
08589:+00018:+00017:+00026:001129.2086:08589
08590:+00041:+00035:-00029:001129.2086:08590
08591:+00044:+00025:+00014:001129.2086:08591
08592:+00044:+00029:+00036:001129.2086:08592
08593:+00014:+00027:+00051:001129.2086:08593
08594:+00003:+00034:+00054:001129.2086:08594
08595:-00001:+00037:+00002:001129.2086:08595
08596:-00026:+00036:+00007:001129.2086:08596
08597:-00045:+00039:+00006:001129.2086:08597
08598:-00022:+00033:+00032:001129.2086:08598
08599:-00035:-00003:-00018:001129.2086:08599
08600:-00041:-00002:-00017:001129.2086:08600
08601:-00042:+00018:-00029:001129.2086:08601
08602:-00038:+00014:-00020:001129.2086:08602
08603:-00039:+00008:-00009:001129.2086:08603
08604:-00017:-00001:+00001:001129.2086:08604
08605:-00019:+00000:+00007:001129.2086:08605
08606:-00021:+00000:-00032:001108.5192:08606
08607:-00024:+00035:-00011:001108.5192:08607
08608:-00025:+00011:-00018:001108.5192:08608
08609:-00001:+00036:-00010:001108.5192:08609
08610:-00006:+00035:-00009:001108.5192:08610
08611:+00002:+00025:-00046:001108.5192:08611
08612:+00014:+00037:-00060:001108.5192:08612
08613:+00022:+00050:-00021:001108.5192:08613
08614:+00042:+00037:-00011:001108.5192:08614
08615:+00037:+00030:-00013:001108.5192:08615
08616:+00058:+00035:-00006:001108.5192:08616
08617:+00049:+00040:-00031:001108.5192:08617
08618:+00057:+00026:-00015:001108.5192:08618
08619:+00090:+00026:-00002:001108.5192:08619
08620:+00022:+00039:-00005:001108.5192:08620
08621:+00042:+00033:-00021:001108.5192:08621
08622:+00014:+00024:-00046:001108.5192:08622
08623:+00017:+00036:-00052:001108.5192:08623
08624:-00010:+00017:-00047:001128.3696:08624
08625:-00011:+00019:-00044:001128.3696:08625
08626:-00002:+00005:-00029:001128.3696:08626
08627:-00005:+00004:-00054:001128.3696:08627
08628:-00001:+00006:-00031:001128.3696:08628
08629:-00038:-00033:+00011:001128.3696:08629
08630:-00044:-00013:+00015:001128.3696:08630
08631:-00040:-00028:+00012:001128.3696:08631
08632:-00015:-00035:-00030:001128.3696:08632
08633:-00038:-00049:-00043:001128.3696:08633
08634:-00015:-00027:-00040:001128.3696:08634
08635:-00027:-00050:-00027:001128.3696:08635
08636:-00005:-00049:-00037:001128.3696:08636
08637:+00012:-00042:-00047:001128.3696:08637
08638:+00024:-00047:-00043:001128.3696:08638
08639:-00008:-00029:-00009:001128.3696:08639
08640:+00009:-00038:+00009:001128.3696:08640
08641:+00016:-00047:+00037:001152.1781:08641
08642:+00003:-00036:+00010:001152.1781:08642
08643:-00015:-00030:-00012:001152.1781:08643
08644:+00003:-00019:+00002:001152.1781:08644
08645:-00005:+00001:-00018:001152.1781:08645
08646:-00025:+00001:-00014:001152.1781:08646
08647:-00003:+00000:-00009:001152.1781:08647
08648:-00027:+00024:-00023:001152.1781:08648
08649:-00018:+00012:-00052:001152.1781:08649
08650:-00044:+00032:-00008:001152.1781:08650
08651:-00044:+00033:+00009:001152.1781:08651
08652:-00037:+00013:-00017:001152.1781:08652
08653:-00041:+00037:-00044:001152.1781:08653
08654:-00040:+00048:-00024:001152.1781:08654
08655:-00031:+00031:-00045:001152.1781:08655
08656:-00043:+00045:-00006:001152.1781:08656
08657:-00037:+00063:-00003:001152.1781:08657
08658:-00037:+00063:-00020:001166.3354:08658
08659:-00035:+00067:-00017:001166.3354:08659
08660:-00057:+00060:+00020:001166.3354:08660
08661:-00048:+00041:+00005:001166.3354:08661
08662:-00059:+00069:-00009:001166.3354:08662
08663:-00055:+00052:-00007:001166.3354:08663
08664:-00034:+00040:-00050:001166.3354:08664
08665:-00045:+00028:-00018:001166.3354:08665
08666:-00004:+00047:+00001:001166.3354:08666
08667:-00016:+00032:+00039:001166.3354:08667
08668:-00011:+00020:+00032:001166.3354:08668
08669:-00023:-00017:+00031:001166.3354:08669
08670:-00005:-00016:+00053:001166.3354:08670
08671:-00030:-00050:+00031:001166.3354:08671
08672:-00023:-00039:+00051:001166.3354:08672
08673:-00016:-00065:+00007:001166.3354:08673
08674:-00027:-00065:-00017:001166.3354:08674
08675:-00003:-00054:-00024:001185.3791:08675
08676:+00009:-00064:-00015:001185.3791:08676
08677:+00028:-00077:+00055:001185.3791:08677
08678:+00023:-00065:+00142:001185.3791:08678
08679:+00035:-00058:+00143:001185.3791:08679
08680:+00058:-00060:+00133:001185.3791:08680
08681:+00047:-00061:+00072:001185.3791:08681
08682:+00036:-00040:+00035:001185.3791:08682
08683:+00039:-00024:-00014:001185.3791:08683
08684:+00038:-00010:-00007:001185.3791:08684
08685:+00043:-00033:-00011:001185.3791:08685
08686:+00041:-00015:+00039:001185.3791:08686
08687:+00057:+00001:+00069:001185.3791:08687
08688:+00061:+00006:+00112:001185.3791:08688
08689:+00059:-00001:+00048:001185.3791:08689
08690:+00019:+00022:+00047:001185.3791:08690
08691:+00014:+00023:+00057:001185.3791:08691
08692:+00028:+00033:+00040:001189.5646:08692
08693:-00024:+00047:+00013:001189.5646:08693
08694:-00013:+00065:+00040:001189.5646:08694
08695:-00044:+00046:-00019:001189.5646:08695
08696:-00003:+00082:+00038:001189.5646:08696
08697:-00015:+00068:+00032:001189.5646:08697
08698:-00040:+00057:+00011:001189.5646:08698
08699:-00040:+00064:-00032:001189.5646:08699
08700:-00026:+00065:-00049:001189.5646:08700
08701:-00005:+00048:-00150:001189.5646:08701
08702:+00016:+00026:+00111:001189.5646:08702
08703:+00065:+00013:+00244:001189.5646:08703
08704:+00007:+00000:+00057:001189.5646:08704
08705:+00012:+00019:-00240:001189.5646:08705
08706:+00084:-00004:-00066:001189.5646:08706
08707:+00106:-00025:+00254:001189.5646:08707
08708:+00038:-00062:+00050:001186.2369:08708
08709:+00015:-00042:-00042:001186.2369:08709
08710:+00077:-00044:-00027:001186.2369:08710
08711:+00033:-00070:+00009:001186.2369:08711
08712:+00012:-00082:+00027:001186.2369:08712
08713:-00040:-00070:+00004:001186.2369:08713
08714:+00018:-00077:-00011:001186.2369:08714
08715:+00007:-00069:+00050:001186.2369:08715
08716:+00028:-00082:+00042:001186.2369:08716
08717:-00024:-00074:+00065:001186.2369:08717
08718:+00005:-00082:+00068:001186.2369:08718
08719:+00011:-00077:+00068:001186.2369:08719
08720:-00013:-00070:-00006:001186.2369:08720
08721:+00000:-00044:+00022:001186.2369:08721
08722:-00009:-00056:+00065:001186.2369:08722
08723:-00011:-00062:+00056:001186.2369:08723
08724:-00012:-00042:-00051:001186.2369:08724
08725:+00045:-00023:-00007:001185.3898:08725
08726:+00036:-00029:+00025:001185.3898:08726
08727:+00032:-00022:-00030:001185.3898:08727
08728:+00058:-00013:-00007:001185.3898:08728
08729:+00073:-00017:+00049:001185.3898:08729
08730:+00062:+00001:+00032:001185.3898:08730
08731:+00034:+00006:+00036:001185.3898:08731
08732:+00025:+00001:+00039:001185.3898:08732
08733:+00018:+00004:+00015:001185.3898:08733
08734:+00016:-00003:-00010:001185.3898:08734
08735:+00026:+00006:+00005:001185.3898:08735
08736:+00010:-00006:+00022:001185.3898:08736
08737:+00008:+00010:+00011:001185.3898:08737
08738:+00029:+00023:+00000:001185.3898:08738
08739:+00038:+00025:+00006:001185.3898:08739
08740:+00048:+00016:-00017:001185.3898:08740
08741:+00048:+00027:-00018:001185.3898:08741
08742:+00077:+00026:+00003:001185.3898:08742
08743:+00076:+00016:-00009:001137.4509:08743
08744:+00075:+00013:-00023:001137.4509:08744
08745:+00052:+00010:-00037:001137.4509:08745
08746:+00072:+00010:-00005:001137.4509:08746
08747:+00034:+00018:-00035:001137.4509:08747
08748:+00034:+00022:-00013:001137.4509:08748
08749:+00059:+00035:+00001:001137.4509:08749
08750:+00032:+00014:-00004:001137.4509:08750
08751:+00032:+00036:-00042:001137.4509:08751
08752:+00019:+00026:-00058:001137.4509:08752
08753:+00003:+00030:-00092:001137.4509:08753
08754:+00011:+00033:-00010:001137.4509:08754
08755:+00028:+00034:-00017:001137.4509:08755
08756:+00012:+00033:-00005:001137.4509:08756
08757:+00005:+00015:-00059:001137.4509:08757
08758:+00012:+00011:-00021:001137.4509:08758
08759:+00013:+00022:-00005:001137.4509:08759
08760:-00008:+00018:-00029:001137.4509:08760
08761:+00003:-00006:+00006:001137.4509:08761
08762:+00006:+00005:-00038:001019.2211:08762
08763:+00007:-00016:-00057:001019.2211:08763
08764:+00025:-00017:-00045:001019.2211:08764
08765:+00016:-00012:-00027:001019.2211:08765
08766:+00009:-00049:-00052:001019.2211:08766
08767:+00013:-00060:-00010:001019.2211:08767
08768:+00005:-00076:-00012:001019.2211:08768
08769:-00014:-00059:-00010:001019.2211:08769
08770:+00010:-00068:-00028:001019.2211:08770
08771:-00013:-00057:-00025:001019.2211:08771
08772:+00023:-00080:-00004:001019.2211:08772
08773:+00028:-00096:+00014:001019.2211:08773
08774:+00023:-00054:+00040:001019.2211:08774
08775:+00046:-00060:-00014:001019.2211:08775
08776:+00023:-00066:-00033:001019.2211:08776
08777:+00043:-00039:-00031:001019.2211:08777
08778:+00049:-00034:+00004:001019.2211:08778
08779:+00038:-00031:-00025:001019.2211:08779
08780:+00049:+00007:-00014:001019.2211:08780
08781:+00064:+00018:-00010:001019.2211:08781
08782:+00058:-00001:+00026:001019.2211:08782
08783:+00032:+00039:-00047:001019.2211:08783
08784:+00004:+00029:+00040:001019.2211:08784
08785:-00013:+00052:-00043:000895.5363:08785
08786:-00060:+00066:+00014:000895.5363:08786
08787:-00060:+00059:-00029:000895.5363:08787
08788:-00110:+00067:+00001:000895.5363:08788
08789:-00136:+00030:-00061:000895.5363:08789
08790:-00150:+00083:-00060:000895.5363:08790
08791:-00156:+00026:-00038:000895.5363:08791
08792:-00182:+00043:+00040:000895.5363:08792
08793:-00170:+00022:+00034:000895.5363:08793
08794:-00198:+00012:+00044:000895.5363:08794
08795:-00174:+00018:+00055:000895.5363:08795
08796:-00156:+00020:-00001:000895.5363:08796
08797:-00157:-00004:-00032:000895.5363:08797
08798:-00123:-00002:-00016:000895.5363:08798
08799:-00098:-00004:+00022:000895.5363:08799
08800:-00100:+00002:+00025:000895.5363:08800
08801:-00091:-00005:+00015:000895.5363:08801
08802:-00071:+00005:+00026:000895.5363:08802
08803:-00069:+00005:+00004:000895.5363:08803
08804:-00032:-00018:-00019:000895.5363:08804
08805:-00032:-00035:+00020:000895.5363:08805
08806:-00036:-00022:+00029:000895.5363:08806
08807:-00058:-00029:+00025:000895.5363:08807
08808:-00054:-00051:+00040:000895.5363:08808
08809:-00050:-00060:+00036:000895.5363:08809
08810:-00072:-00045:+00040:000811.0925:08810
08811:-00084:-00060:+00036:000811.0925:08811
08812:-00073:-00063:+00043:000811.0925:08812
08813:-00089:-00055:+00052:000811.0925:08813
08814:-00079:-00056:+00071:000811.0925:08814
08815:-00101:-00066:+00035:000811.0925:08815
08816:-00108:-00060:+00034:000811.0925:08816
08817:-00113:-00059:+00030:000811.0925:08817
08818:-00129:-00056:+00010:000811.0925:08818
08819:-00131:-00076:+00039:000811.0925:08819
08820:-00083:-00063:+00043:000811.0925:08820
08821:-00065:-00041:+00086:000811.0925:08821
08822:-00070:-00041:+00065:000811.0925:08822
08823:-00037:-00024:+00063:000811.0925:08823
08824:-00016:-00033:+00049:000811.0925:08824
08825:-00042:-00016:+00051:000811.0925:08825
08826:+00003:-00004:+00031:000811.0925:08826
08827:+00024:+00033:+00056:000811.0925:08827
08828:+00018:+00010:+00068:000811.0925:08828
08829:+00043:+00030:+00067:000811.0925:08829
08830:+00046:+00029:+00037:000811.0925:08830
08831:+00026:+00045:+00016:000811.0925:08831
08832:+00010:+00052:+00031:000811.0925:08832
08833:+00012:+00046:+00014:000811.0925:08833
08834:-00016:+00040:+00035:000806.5847:08834
08835:-00041:+00054:+00037:000806.5847:08835
08836:-00051:+00054:+00033:000806.5847:08836
08837:-00086:+00025:+00023:000806.5847:08837
08838:-00102:+00036:+00042:000806.5847:08838
08839:-00107:+00010:+00057:000806.5847:08839
08840:-00138:+00009:-00002:000806.5847:08840
08841:-00142:+00000:+00019:000806.5847:08841
08842:-00141:+00020:+00014:000806.5847:08842
08843:-00125:+00001:+00016:000806.5847:08843
08844:-00112:-00001:-00006:000806.5847:08844
08845:-00090:+00023:+00014:000806.5847:08845
08846:-00062:+00022:+00001:000806.5847:08846
08847:-00058:+00009:-00034:000806.5847:08847
08848:+00009:+00024:-00065:000806.5847:08848
08849:+00000:+00039:+00023:000806.5847:08849
08850:+00060:-00001:+00088:000806.5847:08850
08851:-00033:-00042:+00053:000806.5847:08851
08852:+00033:+00009:-00003:000806.5847:08852
08853:-00116:-00050:-00035:000806.5847:08853
08854:-00011:-00004:-00083:000806.5847:08854
08855:-00049:-00028:-00015:000806.5847:08855
08856:+00001:+00015:-00024:000806.5847:08856
08857:+00011:+00011:+00002:000869.7001:08857
08858:+00024:+00070:-00031:000869.7001:08858
08859:+00061:+00051:-00014:000869.7001:08859
08860:+00056:+00070:+00009:000869.7001:08860
08861:+00043:+00041:-00023:000869.7001:08861
08862:+00017:+00025:-00004:000869.7001:08862
08863:+00021:+00053:+00000:000869.7001:08863
08864:+00007:+00034:+00004:000869.7001:08864
08865:-00009:+00016:-00041:000869.7001:08865
08866:-00025:+00013:-00066:000869.7001:08866
08867:-00024:+00037:-00077:000869.7001:08867
08868:-00021:+00012:-00077:000869.7001:08868
08869:-00041:+00020:-00011:000869.7001:08869
08870:-00031:+00013:+00005:000869.7001:08870
08871:-00032:+00017:+00010:000869.7001:08871
08872:-00045:+00011:-00016:000869.7001:08872
08873:-00035:+00013:-00022:000869.7001:08873
08874:-00019:+00013:-00031:000869.7001:08874
08875:-00006:+00021:-00017:000869.7001:08875
08876:-00013:+00023:+00006:000869.7001:08876
08877:-00016:-00003:-00005:000869.7001:08877
08878:-00024:+00002:-00027:000869.7001:08878
08879:-00003:+00000:-00037:000938.0546:08879
08880:-00005:-00006:-00050:000938.0546:08880
08881:-00009:-00006:-00034:000938.0546:08881
08882:+00008:-00003:-00015:000938.0546:08882
08883:+00020:+00020:+00010:000938.0546:08883
08884:+00025:+00000:+00003:000938.0546:08884
08885:+00026:+00001:-00006:000938.0546:08885
08886:+00007:-00003:-00006:000938.0546:08886
08887:+00025:+00002:-00026:000938.0546:08887
08888:+00026:+00023:-00006:000938.0546:08888
[truncated: 50,041 more chars]
