# Supplementary material for: Suboptimal Omnidirectional Wheel Design and Implementation
Source: Sensors (Basel). 2021 Jan 28;21(3):865. doi: 10.3390/s21030865 (PMC7865864; doi:10.3390/s21030865)
Supplement: Supplementary file 1 [file sensors-21-00865-s001.zip › 4.-Data 30 Files With Suspension/ACDATA10.TXT]

00001:-00171:-00102:-00218:003988.6577:00001
00002:-00126:-00088:-00145:003947.1730:00002
00003:-00094:-00153:+00070:003947.1730:00003
00004:-00066:-00172:-00010:003947.1730:00004
00005:-00036:-00127:+00007:003947.1730:00005
00006:+00036:-00151:+00029:003947.1730:00006
00007:+00024:-00116:+00048:003808.8181:00007
00008:+00053:-00127:+00108:003808.8181:00008
00009:+00075:-00089:+00217:003808.8181:00009
00010:+00042:-00108:+00094:003808.8181:00010
00011:+00034:-00088:+00007:003808.8181:00011
00012:+00043:-00069:-00144:003866.1049:00012
00013:+00050:-00084:-00214:003866.1049:00013
00014:+00055:-00079:-00245:003866.1049:00014
00015:+00050:-00092:-00103:003866.1049:00015
00016:+00068:-00073:-00013:003866.1049:00016
00017:+00082:-00094:+00086:003851.3242:00017
00018:+00093:-00067:+00127:003851.3242:00018
00019:+00030:-00062:+00146:003851.3242:00019
00020:+00021:-00026:+00053:003851.3242:00020
00021:-00031:+00002:+00109:003851.3242:00021
00022:-00038:+00030:+00009:003851.3242:00022
00023:-00066:+00040:-00049:003729.1049:00023
00024:-00090:+00105:-00050:003729.1049:00024
00025:-00125:+00075:-00073:003729.1049:00025
00026:-00131:+00131:-00113:003729.1049:00026
00027:-00102:+00116:-00134:003729.1049:00027
00028:-00098:+00105:-00106:003819.0905:00028
00029:-00085:+00141:-00111:003819.0905:00029
00030:+00000:+00108:+00042:003819.0905:00030
00031:+00005:+00110:+00116:003819.0905:00031
00032:+00053:+00135:+00045:003819.0905:00032
00033:+00048:+00132:-00001:003839.6203:00033
00034:+00021:+00130:-00017:003839.6203:00034
00035:+00007:+00090:-00050:003839.6203:00035
00036:+00035:+00085:-00049:003839.6203:00036
00037:+00009:+00028:-00011:003839.6203:00037
00038:-00002:+00023:-00109:003839.6203:00038
00039:-00007:-00031:-00125:003751.4311:00039
00040:-00038:-00040:-00053:003751.4311:00040
00041:-00009:-00053:-00048:003751.4311:00041
00042:-00022:-00078:+00013:003751.4311:00042
00043:+00001:-00071:+00068:003751.4311:00043
00044:-00014:-00082:+00025:003866.0783:00044
00045:+00004:-00068:-00021:003866.0783:00045
00046:-00038:-00075:-00056:003866.0783:00046
00047:-00016:-00072:-00029:003866.0783:00047
00048:-00023:-00034:-00068:003866.0783:00048
00049:-00015:-00038:-00104:003910.6406:00049
00050:-00023:-00007:-00103:003910.6406:00050
00051:+00026:-00019:-00170:003910.6406:00051
00052:+00023:-00015:-00116:003910.6406:00052
00053:+00049:-00011:-00035:003910.6406:00053
00054:+00042:+00001:+00046:003820.4382:00054
00055:+00049:+00000:+00030:003820.4382:00055
00056:-00008:+00017:+00055:003820.4382:00056
00057:+00000:+00031:-00005:003820.4382:00057
00058:-00017:+00051:-00013:003820.4382:00058
00059:-00094:+00013:+00061:003938.5886:00059
00060:-00093:+00049:-00027:003938.5886:00060
00061:-00088:+00035:-00034:003938.5886:00061
00062:-00102:+00000:-00194:003938.5886:00062
00063:-00100:+00048:-00116:003938.5886:00063
00064:-00064:+00005:+00019:003984.4692:00064
00065:-00057:-00001:+00030:003984.4692:00065
00066:-00043:+00006:+00024:003984.4692:00066
00067:+00025:+00043:+00094:003984.4692:00067
00068:+00009:+00044:+00128:003984.4692:00068
00069:+00035:+00067:+00107:003904.2663:00069
00070:+00039:+00091:+00067:003904.2663:00070
00071:+00027:+00109:-00073:003904.2663:00071
00072:+00064:+00116:-00136:003904.2663:00072
00073:+00063:+00125:-00171:003904.2663:00073
00074:+00054:+00077:-00046:004001.4821:00074
00075:+00063:+00067:-00084:004001.4821:00075
00076:+00067:+00067:-00054:004001.4821:00076
00077:+00067:+00045:+00063:004001.4821:00077
00078:+00027:-00004:-00046:004001.4821:00078
00079:-00006:-00004:+00006:004009.6450:00079
00080:+00006:+00018:+00115:004009.6450:00080
00081:-00039:+00000:+00078:004009.6450:00081
00082:-00070:+00033:+00065:004009.6450:00082
00083:-00068:+00030:+00201:004009.6450:00083
00084:-00100:+00048:+00111:003892.0766:00084
00085:-00111:+00050:-00054:003892.0766:00085
00086:-00088:+00039:+00035:003892.0766:00086
00087:-00106:+00009:-00093:003892.0766:00087
00088:-00130:+00019:-00120:003892.0766:00088
00089:-00058:+00021:-00066:003976.1416:00089
00090:-00050:+00007:-00038:003976.1416:00090
00091:-00027:-00017:-00088:003976.1416:00091
00092:-00038:-00015:+00059:003976.1416:00092
00093:-00016:-00036:+00102:003976.1416:00093
00094:-00007:-00031:+00097:003976.1416:00094
00095:-00002:-00033:+00079:003959.5517:00095
00096:+00003:-00040:+00151:003959.5517:00096
00097:-00053:-00096:+00126:003959.5517:00097
00098:-00029:-00053:-00030:003959.5517:00098
00099:-00013:-00076:-00097:003959.5517:00099
00100:+00016:-00072:-00160:003844.0261:00100
00101:-00018:-00095:+00007:003844.0261:00101
00102:+00028:-00084:+00079:003844.0261:00102
00103:+00041:-00087:+00295:003844.0261:00103
00104:+00092:-00106:+00172:003844.0261:00104
00105:+00057:-00058:-00027:003926.4482:00105
00106:+00040:-00038:-00113:003926.4482:00106
00107:+00013:-00009:-00039:003926.4482:00107
00108:-00016:-00005:-00055:003926.4482:00108
00109:-00028:+00053:-00070:003926.4482:00109
00110:+00002:+00047:+00103:003934.9992:00110
00111:-00044:+00046:+00148:003934.9992:00111
00112:-00095:+00057:-00070:003934.9992:00112
00113:-00044:+00077:-00108:003934.9992:00113
00114:+00038:+00116:-00202:003934.9992:00114
00115:+00049:+00109:-00285:003844.0703:00115
00116:+00064:+00135:+00125:003844.0703:00116
00117:+00101:+00080:+00407:003844.0703:00117
00118:+00029:+00045:+00058:003844.0703:00118
00119:+00035:+00126:-00405:003844.0703:00119
00120:+00077:+00060:-00108:003951.1757:00120
00121:-00067:+00031:+00006:003951.1757:00121
00122:-00066:+00041:+00078:003951.1757:00122
00123:+00006:+00007:+00066:003951.1757:00123
00124:+00008:+00042:-00008:003951.1757:00124
00125:+00025:+00035:-00011:003984.4692:00125
00126:+00027:-00007:+00072:003984.4692:00126
00127:-00017:-00011:+00028:003984.4692:00127
00128:-00002:-00002:+00000:003984.4692:00128
00129:+00012:-00025:+00055:003984.4692:00129
00130:+00029:-00032:-00010:003904.2851:00130
00131:+00034:-00050:-00004:003904.2851:00131
00132:+00012:-00079:-00008:003904.2851:00132
00133:+00004:-00077:-00101:003904.2851:00133
00134:-00006:-00055:+00037:003904.2851:00134
00135:-00033:-00078:+00097:004014.2929:00135
00136:-00069:-00079:+00104:004014.2929:00136
00137:-00048:-00057:+00133:004014.2929:00137
00138:-00027:-00067:+00070:004014.2929:00138
00139:-00025:-00065:+00037:004014.2929:00139
00140:-00025:-00057:+00028:004035.1987:00140
00141:-00037:-00038:+00069:004035.1987:00141
00142:-00007:-00038:+00043:004035.1987:00142
00143:+00014:-00042:+00064:004035.1987:00143
00144:-00078:-00079:+00011:004035.1987:00144
00145:-00063:-00072:+00007:003941.4006:00145
00146:-00030:-00085:+00033:003941.4006:00146
00147:+00006:-00059:-00095:003941.4006:00147
00148:+00023:-00051:-00138:003941.4006:00148
00149:+00024:-00041:+00066:003941.4006:00149
00150:+00009:-00079:+00340:004053.1342:00150
00151:+00045:-00067:+00367:004053.1342:00151
00152:+00029:-00049:+00107:004053.1342:00152
00153:+00019:-00031:+00049:004053.1342:00153
00154:-00008:-00018:-00017:004053.1342:00154
00155:+00001:-00005:-00101:004074.1364:00155
00156:+00005:-00006:-00098:004074.1364:00156
00157:+00010:+00003:-00045:004074.1364:00157
00158:+00006:-00013:+00034:004074.1364:00158
00159:-00035:-00051:+00051:004074.1364:00159
00160:-00028:-00052:-00018:003966.4631:00160
00161:-00032:-00048:-00113:003966.4631:00161
00162:-00014:-00009:-00174:003966.4631:00162
00163:+00000:-00008:-00025:003966.4631:00163
00164:-00008:-00009:+00037:003966.4631:00164
00165:+00006:-00003:+00083:004079.4094:00165
00166:+00022:+00038:+00067:004079.4094:00166
00167:+00038:+00016:+00040:004079.4094:00167
00168:+00047:+00060:-00075:004079.4094:00168
00169:+00041:+00061:-00014:004079.4094:00169
00170:+00046:+00059:+00051:004061.0800:00170
00171:+00057:+00039:+00020:004061.0800:00171
00172:+00087:+00044:+00082:004061.0800:00172
00173:+00102:+00065:-00001:004061.0800:00173
00174:+00091:+00054:-00021:004061.0800:00174
00175:+00062:+00015:-00049:003941.3352:00175
00176:+00055:+00013:+00032:003941.3352:00176
00177:+00066:-00003:+00005:003941.3352:00177
00178:+00064:+00007:-00033:003941.3352:00178
00179:+00021:-00030:+00041:003941.3352:00179
00180:+00036:-00047:-00010:004014.2160:00180
00181:-00003:-00076:-00020:004014.2160:00181
00182:-00017:-00067:+00017:004014.2160:00182
00183:-00036:-00076:-00008:004014.2160:00183
00184:-00067:-00074:-00023:004014.2160:00184
00185:-00060:-00075:+00007:003959.5793:00185
00186:-00074:-00084:+00052:003959.5793:00186
00187:-00082:-00055:-00031:003959.5793:00187
00188:-00097:-00067:-00032:003959.5793:00188
00189:-00097:-00057:+00021:003959.5793:00189
00190:-00076:-00074:+00076:003832.2355:00190
00191:-00083:-00054:+00095:003832.2355:00191
00192:-00101:-00028:+00040:003832.2355:00192
00193:-00073:-00038:-00073:003832.2355:00193
00194:-00081:+00003:-00085:003832.2355:00194
00195:-00045:-00046:-00058:003832.2355:00195
00196:-00012:-00014:-00028:003877.9550:00196
00197:-00012:-00008:+00018:003877.9550:00197
00198:+00010:+00007:-00052:003877.9550:00198
00199:+00004:+00002:+00046:003877.9550:00199
00200:+00003:-00006:+00043:003877.9550:00200
00201:-00030:+00007:+00006:003862.8349:00201
00202:-00039:+00012:+00011:003862.8349:00202
00203:-00051:-00001:+00031:003862.8349:00203
00204:-00041:+00023:+00023:003862.8349:00204
00205:-00062:-00004:-00051:003862.8349:00205
00206:-00011:+00048:+00054:003740.1088:00206
00207:-00017:+00048:-00005:003740.1088:00207
00208:-00079:+00042:-00110:003740.1088:00208
00209:-00046:+00101:-00064:003740.1088:00209
00210:-00002:+00058:-00041:003740.1088:00210
00211:-00036:+00093:-00143:003842.4008:00211
00212:-00005:+00114:+00072:003842.4008:00212
00213:+00050:+00089:+00294:003842.4008:00213
00214:-00052:+00067:+00091:003842.4008:00214
00215:-00083:+00081:-00149:003842.4008:00215
00216:+00020:+00083:+00049:003851.2014:00216
00217:-00070:+00046:-00070:003851.2014:00217
00218:-00080:+00041:-00118:003851.2014:00218
00219:-00061:+00017:-00008:003851.2014:00219
00220:-00025:-00021:-00029:003851.2014:00220
00221:-00030:-00006:-00015:003851.2014:00221
00222:-00002:-00042:-00040:003762.6525:00222
00223:-00027:-00049:-00007:003762.6525:00223
00224:+00014:-00079:+00033:003762.6525:00224
00225:+00033:-00026:+00052:003762.6525:00225
00226:+00043:-00042:+00093:003762.6525:00226
00227:+00022:-00051:+00037:003865.9716:00227
00228:+00020:-00011:+00034:003865.9716:00228
00229:+00017:-00023:+00019:003865.9716:00229
00230:+00003:-00025:-00039:003865.9716:00230
00231:-00011:-00037:-00139:003865.9716:00231
00232:-00020:-00062:-00122:003898.6464:00232
00233:-00008:-00038:-00001:003898.6464:00233
00234:-00009:-00080:+00009:003898.6464:00234
00235:-00003:-00064:+00013:003898.6464:00235
00236:-00005:-00056:+00079:003898.6464:00236
00237:-00001:-00064:-00045:003808.7832:00237
00238:-00038:-00064:+00007:003808.7832:00238
00239:-00013:-00037:+00113:003808.7832:00239
00240:-00083:-00049:-00016:003808.7832:00240
00241:-00077:-00049:+00055:003808.7832:00241
00242:-00096:-00014:+00097:003926.4023:00242
00243:-00088:-00021:-00055:003926.4023:00243
00244:-00072:+00006:-00052:003926.4023:00244
00245:-00066:+00050:-00035:003926.4023:00245
00246:-00041:+00038:-00017:003926.4023:00246
00247:-00046:+00020:+00052:003947.2280:00247
00248:-00023:+00069:+00068:003947.2280:00248
00249:-00001:+00047:-00096:003947.2280:00249
00250:-00029:+00079:-00145:003947.2280:00250
00251:-00008:+00096:+00006:003947.2280:00251
00252:+00019:+00094:-00047:003947.2280:00252
00253:-00016:+00061:+00037:003844.0434:00253
00254:+00002:+00068:+00138:003844.0434:00254
00255:-00012:+00036:+00135:003844.0434:00255
00256:-00052:+00022:+00029:003844.0434:00256
00257:-00051:+00032:-00021:003844.0434:00257
00258:-00039:+00013:-00045:003938.8193:00258
00259:-00031:+00038:-00126:003938.8193:00259
00260:-00015:+00015:-00140:003938.8193:00260
00261:+00007:+00031:-00079:003938.8193:00261
00262:+00017:+00033:-00054:003938.8193:00262
00263:+00019:+00031:+00067:003959.5517:00263
00264:+00019:+00033:+00143:003959.5517:00264
00265:+00023:+00069:+00115:003959.5517:00265
00266:-00008:+00085:+00043:003959.5517:00266
00267:+00029:+00083:+00076:003959.5517:00267
00268:-00018:+00062:+00013:003855.9426:00268
00269:-00024:+00058:+00012:003855.9426:00269
00270:-00036:+00027:-00034:003855.9426:00270
00271:-00052:+00030:-00111:003855.9426:00271
00272:-00053:+00014:-00212:003855.9426:00272
00273:-00031:-00014:-00159:003938.7546:00273
00274:-00027:-00048:-00032:003938.7546:00274
00275:-00020:-00028:-00048:003938.7546:00275
00276:+00005:-00053:+00117:003938.7546:00276
00277:+00014:-00063:+00106:003938.7546:00277
00278:-00001:-00053:+00058:003959.6352:00278
00279:-00008:-00061:+00040:003959.6352:00279
00280:-00025:-00028:+00008:003959.6352:00280
00281:-00025:-00046:-00097:003959.6352:00281
00282:-00012:-00022:-00081:003959.6352:00282
00283:-00002:-00012:-00023:003844.0791:00283
00284:-00024:-00011:-00032:003844.0791:00284
00285:-00019:-00009:-00047:003844.0791:00285
00286:+00008:+00005:-00024:003844.0791:00286
00287:+00051:-00020:-00024:003844.0791:00287
00288:+00057:-00003:+00039:003951.1386:00288
00289:+00073:+00021:+00078:003951.1386:00289
00290:+00094:+00023:+00058:003951.1386:00290
00291:+00080:+00015:+00007:003951.1386:00291
00292:+00064:+00042:-00015:003951.1386:00292
00293:+00046:+00048:-00020:003947.2097:00293
00294:+00007:+00041:+00053:003947.2097:00294
00295:-00002:+00025:+00049:003947.2097:00295
00296:-00005:+00049:-00035:003947.2097:00296
00297:+00019:+00049:-00001:003947.2097:00297
00298:-00009:+00037:+00065:003947.2097:00298
00299:-00018:+00039:-00034:003855.9426:00299
00300:-00024:+00020:+00101:003855.9426:00300
00301:+00014:+00041:+00014:003855.9426:00301
00302:-00011:+00054:-00066:003855.9426:00302
00303:-00010:+00047:+00082:003855.9426:00303
00304:+00000:+00076:+00053:003963.7316:00304
00305:+00004:+00047:+00036:003963.7316:00305
00306:+00016:+00080:+00117:003963.7316:00306
00307:+00018:+00072:+00009:003963.7316:00307
00308:+00020:+00059:-00060:003963.7316:00308
00309:+00012:+00056:+00023:003947.3569:00309
00310:+00048:+00044:-00079:003947.3569:00310
00311:+00002:+00050:-00051:003947.3569:00311
00312:+00018:+00015:-00043:003947.3569:00312
00313:+00031:+00032:-00073:003947.3569:00313
00314:+00035:+00007:-00112:003844.2036:00314
00315:+00035:+00012:+00057:003844.2036:00315
00316:+00016:-00035:+00042:003844.2036:00316
00317:-00010:-00045:+00022:003844.2036:00317
00318:-00021:-00026:+00018:003844.2036:00318
00319:-00016:-00048:+00105:003951.3522:00319
00320:-00056:-00039:+00048:003951.3522:00320
00321:-00070:-00046:+00025:003951.3522:00321
00322:-00098:-00065:-00005:003951.3522:00322
00323:-00111:-00028:-00127:003951.3522:00323
00324:-00102:-00056:-00163:003947.4211:00324
00325:-00101:-00044:-00035:003947.4211:00325
00326:-00071:-00053:-00015:003947.4211:00326
00327:-00046:-00020:+00017:003947.4211:00327
00328:+00004:-00050:-00041:003947.4211:00328
00329:+00005:+00023:+00095:003856.0678:00329
00330:+00059:+00019:+00000:003856.0678:00330
00331:+00028:+00058:+00050:003856.0678:00331
00332:+00095:+00060:+00078:003856.0678:00332
00333:+00078:+00090:-00019:003856.0678:00333
00334:+00062:+00094:-00051:003976.2546:00334
00335:+00041:+00094:+00107:003976.2546:00335
00336:+00041:+00087:-00061:003976.2546:00336
00337:+00033:+00081:+00015:003976.2546:00337
00338:+00021:+00096:+00042:003976.2546:00338
00339:-00003:+00115:+00005:003959.7001:00339
00340:-00023:+00082:+00106:003959.7001:00340
00341:-00009:+00065:+00215:003959.7001:00341
00342:-00020:+00067:+00031:003959.7001:00342
00343:-00052:+00033:+00029:003959.7001:00343
00344:-00061:+00013:+00024:003959.7001:00344
00345:-00099:+00018:-00144:003856.1037:00345
00346:-00105:-00004:-00101:003856.1037:00346
00347:-00145:-00029:+00037:003856.1037:00347
00348:-00119:-00012:+00004:003856.1037:00348
00349:-00107:-00048:+00015:003856.1037:00349
00350:-00088:-00048:+00028:003951.2502:00350
00351:-00070:-00061:+00013:003951.2502:00351
00352:-00034:-00022:+00073:003951.2502:00352
00353:+00004:-00029:+00069:003951.2502:00353
00354:-00008:-00007:-00057:003951.2502:00354
00355:-00005:-00002:-00037:003934.9716:00355
00356:+00022:+00001:-00024:003934.9716:00356
00357:+00021:+00000:-00126:003934.9716:00357
00358:-00003:-00002:+00000:003934.9716:00358
00359:+00026:+00019:+00043:003934.9716:00359
00360:+00012:+00022:-00032:003820.4819:00360
00361:+00010:-00005:+00107:003820.4819:00361
00362:+00010:+00006:+00185:003820.4819:00362
00363:-00010:+00004:+00016:003820.4819:00363
00364:-00036:-00009:-00013:003820.4819:00364
00365:-00035:-00015:+00017:003914.2094:00365
00366:-00054:-00014:-00197:003914.2094:00366
00367:-00095:-00009:-00093:003914.2094:00367
00368:-00029:-00046:+00026:003914.2094:00368
00369:-00017:+00008:+00021:003914.2094:00369
00370:-00025:-00031:-00006:003910.7670:00370
00371:-00023:+00017:+00030:003910.7670:00371
00372:+00000:-00007:-00002:003910.7670:00372
00373:+00029:+00016:+00095:003910.7670:00373
00374:+00032:+00048:+00122:003910.7670:00374
00375:+00039:+00040:+00099:003797.2941:00375
00376:+00031:+00055:+00028:003797.2941:00376
00377:+00006:+00030:-00028:003797.2941:00377
00378:-00040:+00016:-00047:003797.2941:00378
00379:-00018:+00019:-00025:003797.2941:00379
00380:-00037:-00003:-00021:003797.2941:00380
00381:-00044:+00003:+00011:003878.0800:00381
00382:-00032:-00007:+00030:003878.0800:00382
00383:-00051:+00008:+00043:003878.0800:00383
00384:-00050:-00012:-00009:003878.0800:00384
00385:-00026:+00017:+00019:003878.0800:00385
00386:-00016:+00022:+00041:003875.0625:00386
00387:-00036:+00000:+00085:003875.0625:00387
00388:-00017:+00030:+00087:003875.0625:00388
00389:-00034:+00016:+00028:003875.0625:00389
00390:-00053:+00019:-00043:003875.0625:00390
00391:-00034:+00043:+00003:003785.7968:00391
00392:-00045:-00021:-00073:003785.7968:00392
00393:-00027:+00036:+00018:003785.7968:00393
00394:+00004:+00012:-00039:003785.7968:00394
00395:-00005:+00034:-00032:003785.7968:00395
00396:-00008:+00025:-00039:003878.1247:00396
00397:+00010:+00031:-00082:003878.1247:00397
00398:+00018:+00025:-00017:003878.1247:00398
00399:+00003:+00031:+00008:003878.1247:00399
00400:-00023:+00017:-00022:003878.1247:00400
00401:-00035:+00010:+00019:003898.7534:00401
00402:-00041:+00018:+00016:003898.7534:00402
00403:-00045:-00005:-00070:003898.7534:00403
00404:-00043:-00006:-00078:003898.7534:00404
00405:-00069:-00017:-00097:003898.7534:00405
00406:-00031:+00003:-00111:003898.7534:00406
00407:-00038:-00007:-00031:003797.3374:00407
00408:-00026:-00009:+00004:003797.3374:00408
00409:-00005:-00018:-00034:003797.3374:00409
00410:+00004:+00019:+00042:003797.3374:00410
00411:+00005:+00002:-00003:003797.3374:00411
00412:-00009:+00014:+00003:003914.4008:00412
00413:+00034:+00011:-00033:003914.4008:00413
00414:+00003:+00015:-00003:003914.4008:00414
00415:-00007:+00036:+00036:003914.4008:00415
00416:+00037:+00030:+00013:003914.4008:00416
00417:+00026:+00025:-00039:003935.2551:00417
00418:+00037:+00019:-00088:003935.2551:00418
00419:+00041:-00005:-00063:003935.2551:00419
00420:+00046:-00020:-00004:003935.2551:00420
00421:+00038:-00047:-00014:003935.2551:00421
00422:+00051:-00008:-00093:003844.2119:00422
00423:+00025:-00025:-00048:003844.2119:00423
00424:+00037:-00040:+00020:003844.2119:00424
00425:+00020:-00036:-00031:003844.2119:00425
00426:+00014:-00024:+00039:003844.2119:00426
00427:+00010:-00012:+00000:003963.8154:00427
00428:+00002:+00023:-00071:003963.8154:00428
00429:-00009:+00012:-00061:003963.8154:00429
00430:-00020:-00005:+00027:003963.8154:00430
00431:+00007:+00042:-00052:003963.8154:00431
00432:+00018:+00033:+00024:003984.6098:00432
00433:+00006:+00030:-00021:003984.6098:00433
00434:+00006:+00046:-00084:003984.6098:00434
00435:+00003:+00028:-00104:003984.6098:00435
00436:-00024:+00051:-00009:003984.6098:00436
00437:+00015:+00051:-00106:003880.1711:00437
00438:-00017:+00051:-00158:003880.1711:00438
00439:-00016:+00011:-00086:003880.1711:00439
00440:-00023:+00033:-00116:003880.1711:00440
00441:-00016:+00011:-00055:003880.1711:00441
00442:-00011:+00019:+00047:003989.0556:00442
00443:-00020:+00000:+00085:003989.0556:00443
00444:-00022:+00009:+00014:003989.0556:00444
00445:-00024:+00000:+00080:003989.0556:00445
00446:-00012:+00003:-00009:003989.0556:00446
00447:-00012:+00006:-00078:004009.8066:00447
00448:-00035:+00002:-00046:004009.8066:00448
00449:-00019:-00016:-00096:004009.8066:00449
00450:-00007:+00006:-00058:004009.8066:00450
00451:+00017:+00004:-00001:004009.8066:00451
00452:+00007:-00003:+00013:003929.0895:00452
00453:+00006:+00000:+00010:003929.0895:00453
00454:+00042:-00005:+00054:003929.0895:00454
00455:+00061:-00003:+00014:003929.0895:00455
00456:+00040:+00021:+00031:003929.0895:00456
00457:+00042:+00010:+00099:004040.2106:00457
00458:+00036:+00001:-00023:004040.2106:00458
00459:+00040:+00022:-00016:004040.2106:00459
00460:+00031:+00009:+00036:004040.2106:00460
00461:+00033:+00002:-00037:004040.2106:00461
00462:+00016:-00012:-00003:004035.3525:00462
00463:+00025:-00021:+00002:004035.3525:00463
00464:+00029:-00048:+00036:004035.3525:00464
00465:+00043:-00035:+00031:004035.3525:00465
00466:+00026:-00024:+00177:004035.3525:00466
00467:+00043:-00040:+00101:003954.0139:00467
00468:+00036:-00048:+00087:003954.0139:00468
00469:+00032:-00028:+00041:003954.0139:00469
00470:+00012:-00023:+00051:003954.0139:00470
00471:-00022:-00046:-00015:003954.0139:00471
00472:-00023:-00035:-00088:004040.2304:00472
00473:+00016:-00024:-00075:004040.2304:00473
00474:+00025:-00037:-00113:004040.2304:00474
00475:+00030:-00031:+00033:004040.2304:00475
00476:-00022:-00052:+00182:004040.2304:00476
00477:-00043:-00077:+00197:004074.2734:00477
00478:-00073:-00056:+00024:004074.2734:00478
00479:-00073:-00025:-00231:004074.2734:00479
00480:-00054:-00022:-00099:004074.2734:00480
00481:-00037:+00007:+00081:004074.2734:00481
00482:+00010:-00058:+00298:003953.9387:00482
00483:+00001:-00063:+00165:003953.9387:00483
00484:-00054:-00058:+00125:003953.9387:00484
00485:-00003:-00043:-00072:003953.9387:00485
00486:-00010:-00075:-00242:003953.9387:00486
00487:+00008:-00005:-00436:004053.2514:00487
00488:+00078:-00030:-00192:004053.2514:00488
00489:+00121:+00000:+00031:004053.2514:00489
00490:+00155:-00067:+00390:004053.2514:00490
00491:+00153:-00033:+00485:004053.2514:00491
00492:+00062:-00056:+00341:004035.4101:00492
00493:-00006:-00030:+00208:004035.4101:00493
00494:-00013:-00023:-00029:004035.4101:00494
00495:-00041:+00033:-00014:004035.4101:00495
00496:-00016:+00023:-00142:004035.4101:00496
00497:-00033:+00052:-00087:003880.1079:00497
00498:-00023:+00016:-00189:003880.1079:00498
00499:-00037:+00022:-00170:003880.1079:00499
00500:-00073:-00016:-00116:003880.1079:00500
00501:-00058:-00014:+00055:003880.1079:00501
00502:-00052:-00040:+00175:003938.9301:00502
00503:-00038:-00048:+00267:003938.9301:00503
00504:-00032:-00094:+00296:003938.9301:00504
00505:-00045:-00043:+00270:003938.9301:00505
00506:-00074:-00047:+00067:003938.9301:00506
00507:-00074:-00034:-00026:003910.8576:00507
00508:-00106:-00023:-00102:003910.8576:00508
00509:-00160:-00031:-00165:003910.8576:00509
00510:-00119:-00057:-00096:003910.8576:00510
00511:-00105:-00053:-00029:003910.8576:00511
00512:-00045:-00082:-00040:003910.8576:00512
00513:-00052:-00067:+00016:003762.8906:00513
00514:+00003:-00081:+00130:003762.8906:00514
00515:+00033:-00052:+00103:003762.8906:00515
00516:+00022:-00030:+00086:003762.8906:00516
00517:+00027:-00002:+00079:003762.8906:00517
00518:+00030:+00013:-00063:003830.8544:00518
00519:-00013:+00046:-00102:003830.8544:00519
00520:-00049:+00009:-00007:003830.8544:00520
00521:-00028:+00038:-00064:003830.8544:00521
00522:-00029:+00029:-00110:003830.8544:00522
00523:-00013:+00034:+00007:003816.6228:00523
00524:-00035:+00014:+00022:003816.6228:00524
00525:-00004:+00013:+00001:003816.6228:00525
00526:+00001:+00018:+00069:003816.6228:00526
00527:+00011:+00015:+00053:003816.6228:00527
00528:-00004:+00041:+00036:003717.9416:00528
00529:+00014:+00057:+00070:003717.9416:00529
00530:-00006:+00070:+00012:003717.9416:00530
00531:+00000:+00074:-00024:003717.9416:00531
00532:+00005:+00113:+00077:003717.9416:00532
00533:-00001:+00068:+00151:003717.9416:00533
00534:-00050:+00033:+00094:003807.6225:00534
00535:-00069:+00031:-00107:003807.6225:00535
00536:+00009:+00013:-00036:003807.6225:00536
00537:+00011:+00007:+00006:003807.6225:00537
00538:-00022:+00005:-00072:003807.6225:00538
00539:+00030:-00035:+00109:003839.6203:00539
00540:+00050:-00022:+00101:003839.6203:00540
00541:-00003:-00026:-00032:003839.6203:00541
00542:+00004:-00078:-00021:003839.6203:00542
00543:-00021:-00079:+00067:003839.6203:00543
00544:-00044:-00103:-00063:003762.9501:00544
00545:-00042:-00105:-00030:003762.9501:00545
00546:-00028:-00115:-00031:003762.9501:00546
00547:-00012:-00111:-00090:003762.9501:00547
00548:-00022:-00115:-00054:003762.9501:00548
00549:+00006:-00097:-00061:003890.1389:00549
00550:+00020:-00092:-00090:003890.1389:00550
00551:+00024:-00071:-00044:003890.1389:00551
00552:+00033:-00064:+00017:003890.1389:00552
00553:+00039:-00010:-00013:003890.1389:00553
00554:+00034:-00014:-00024:003890.1389:00554
00555:+00009:+00019:-00039:003935.1362:00555
00556:+00020:+00034:+00001:003935.1362:00556
00557:-00020:+00052:-00013:003935.1362:00557
00558:-00035:+00062:-00018:003935.1362:00558
00559:-00011:+00056:-00060:003935.1362:00559
00560:-00067:+00077:-00131:003844.1591:00560
00561:-00029:+00109:-00037:003844.1591:00561
00562:-00035:+00100:+00005:003844.1591:00562
00563:-00073:+00085:-00041:003844.1591:00563
00564:-00071:+00083:-00063:003844.1591:00564
00565:-00048:+00058:-00086:003976.3769:00565
00566:-00030:+00074:-00162:003976.3769:00566
00567:-00050:+00084:-00124:003976.3769:00567
00568:-00009:+00081:-00113:003976.3769:00568
00569:+00051:+00059:-00039:003976.3769:00569
00570:+00076:+00060:-00012:003972.2043:00570
00571:+00086:+00079:+00006:003972.2043:00571
00572:+00114:+00072:-00014:003972.2043:00572
00573:+00086:+00084:+00013:003972.2043:00573
00574:+00095:+00091:+00038:003972.2043:00574
00575:+00092:+00101:+00018:003904.4584:00575
00576:+00043:+00100:-00088:003904.4584:00576
00577:+00028:+00089:-00124:003904.4584:00577
00578:+00025:+00100:-00088:003904.4584:00578
00579:-00018:+00045:-00106:003904.4584:00579
00580:-00017:+00033:-00014:003988.9040:00580
00581:-00051:+00036:+00020:003988.9040:00581
00582:-00076:-00035:+00080:003988.9040:00582
00583:-00078:-00063:-00004:003988.9040:00583
00584:-00109:-00056:-00098:003988.9040:00584
00585:-00100:-00077:-00126:003984.5529:00585
00586:-00103:-00072:-00059:003984.5529:00586
00587:-00100:-00071:-00114:003984.5529:00587
00588:-00058:-00092:-00010:003984.5529:00588
00589:-00031:-00070:+00025:003984.5529:00589
00590:-00032:-00073:-00021:003880.0629:00590
00591:-00017:-00106:+00018:003880.0629:00591
00592:-00026:-00093:+00047:003880.0629:00592
00593:+00003:-00069:-00080:003880.0629:00593
00594:-00005:-00090:-00051:003880.0629:00594
00595:+00003:-00057:+00014:003963.7038:00595
00596:+00012:-00022:-00097:003963.7038:00596
00597:+00008:-00026:-00049:003963.7038:00597
00598:+00035:-00016:+00011:003963.7038:00598
00599:+00025:+00024:-00011:003963.7038:00599
00600:+00037:+00019:+00041:003947.3198:00600
00601:+00031:+00011:+00044:003947.3198:00601
00602:+00033:+00030:-00014:003947.3198:00602
00603:-00003:+00026:+00011:003947.3198:00603
00604:-00004:+00051:+00008:003947.3198:00604
00605:+00000:+00012:+00004:003832.3852:00605
00606:+00005:+00026:-00004:003832.3852:00606
00607:+00005:+00055:-00014:003832.3852:00607
00608:+00005:+00028:-00013:003832.3852:00608
00609:-00023:+00040:-00009:003832.3852:00609
00610:+00004:+00047:+00045:003832.3852:00610
00611:-00001:+00050:+00020:003914.3005:00611
00612:-00013:+00034:+00077:003914.3005:00612
00613:-00019:+00050:+00048:003914.3005:00613
00614:-00001:+00026:+00022:003914.3005:00614
00615:+00008:+00054:+00021:003914.3005:00615
00616:+00023:+00048:-00001:003922.8823:00616
00617:+00019:+00027:-00083:003922.8823:00617
00618:+00030:+00053:-00083:003922.8823:00618
00619:+00030:+00050:-00131:003922.8823:00619
00620:+00018:+00038:-00094:003922.8823:00620
00621:+00030:+00055:+00000:003808.9309:00621
00622:+00036:+00047:-00005:003808.9309:00622
00623:+00037:+00013:+00126:003808.9309:00623
00624:+00048:+00052:+00092:003808.9309:00624
00625:+00040:+00026:+00059:003808.9309:00625
00626:+00045:+00001:+00084:003902.2004:00626
00627:+00029:+00013:+00023:003902.2004:00627
00628:+00005:-00002:-00107:003902.2004:00628
00629:-00020:-00049:-00013:003902.2004:00629
00630:-00052:-00035:-00044:003902.2004:00630
00631:-00063:-00031:-00146:003910.8210:00631
00632:-00061:-00045:-00091:003910.8210:00632
00633:-00082:-00047:-00050:003910.8210:00633
00634:-00064:-00033:-00003:003910.8210:00634
00635:-00065:-00031:+00078:003910.8210:00635
00636:-00050:-00005:+00135:003832.3061:00636
00637:-00033:+00034:+00161:003832.3061:00637
00638:-00041:+00048:+00153:003832.3061:00638
00639:-00017:+00053:+00127:003832.3061:00639
00640:+00001:+00080:+00078:003832.3061:00640
00641:-00016:+00065:+00084:003938.8471:00641
00642:-00022:+00074:-00099:003938.8471:00642
00643:-00008:+00064:-00204:003938.8471:00643
00644:+00020:+00058:-00132:003938.8471:00644
00645:+00013:+00058:-00064:003938.8471:00645
00646:+00041:+00070:-00004:003972.1201:00646
00647:+00027:+00032:+00072:003972.1201:00647
00648:+00042:+00050:+00069:003972.1201:00648
00649:+00045:+00047:+00141:003972.1201:00649
00650:+00007:+00048:+00121:003972.1201:00650
00651:-00020:+00067:+00083:003972.1201:00651
00652:-00001:+00056:+00100:003892.1950:00652
00653:-00028:+00040:+00047:003892.1950:00653
00654:-00056:+00027:+00000:003892.1950:00654
00655:-00060:+00053:-00005:003892.1950:00655
00656:-00055:-00004:-00003:003892.1950:00656
00657:-00027:+00007:-00019:004001.5773:00657
00658:+00004:-00001:-00053:004001.5773:00658
00659:-00006:-00003:-00014:004001.5773:00659
00660:-00007:-00029:+00001:004001.5773:00660
00661:+00014:-00015:+00072:004001.5773:00661
00662:-00005:-00019:+00123:004035.3525:00662
00663:-00006:-00032:+00210:004035.3525:00663
00664:+00005:-00025:+00096:004035.3525:00664
00665:-00023:-00011:+00036:004035.3525:00665
00666:-00023:-00030:+00022:004035.3525:00666
00667:-00011:-00010:+00022:003929.0895:00667
00668:-00026:-00007:-00065:003929.0895:00668
00669:+00019:-00011:-00083:003929.0895:00669
00670:+00034:-00013:-00079:003929.0895:00670
00671:+00014:-00027:-00035:003929.0895:00671
00672:+00016:-00051:+00078:004027.2148:00672
00673:+00018:-00047:+00062:004027.2148:00673
00674:+00015:-00014:-00036:004027.2148:00674
00675:-00023:-00004:-00004:004027.2148:00675
00676:-00012:-00004:+00009:004027.2148:00676
00677:-00030:+00022:+00009:004035.3427:00677
00678:-00053:+00012:+00031:004035.3427:00678
00679:-00049:+00033:-00024:004035.3427:00679
00680:-00050:+00049:+00021:004035.3427:00680
00681:-00054:-00001:-00031:004035.3427:00681
00682:-00025:+00001:+00023:003880.1079:00682
00683:+00019:+00023:-00036:003880.1079:00683
00684:+00015:+00005:-00045:003880.1079:00684
00685:+00009:-00015:+00059:003880.1079:00685
00686:-00009:-00021:+00042:003880.1079:00686
00687:-00016:-00001:+00017:003951.2502:00687
00688:-00030:+00003:-00062:003951.2502:00688
00689:-00056:+00011:-00052:003951.2502:00689
00690:-00065:+00012:-00029:003951.2502:00690
00691:-00053:+00038:+00117:003951.2502:00691
00692:-00055:+00032:+00105:003922.8913:00692
00693:-00041:+00025:+00005:003922.8913:00693
00694:-00040:+00016:-00073:003922.8913:00694
00695:-00055:+00016:-00032:003922.8913:00695
00696:-00031:-00030:-00002:003922.8913:00696
00697:-00013:-00017:-00060:003785.7277:00697
00698:+00018:-00020:+00003:003785.7277:00698
00699:+00012:-00050:+00168:003785.7277:00699
00700:-00002:-00062:+00161:003785.7277:00700
00701:-00020:-00026:-00016:003785.7277:00701
00702:-00007:-00075:-00070:003866.1579:00702
00703:+00006:-00064:-00113:003866.1579:00703
00704:-00002:-00062:-00096:003866.1579:00704
00705:+00012:-00059:+00049:003866.1579:00705
00706:+00005:-00076:+00019:003866.1579:00706
00707:+00028:-00065:-00104:003866.1579:00707
00708:+00021:-00065:-00069:003863.1435:00708
00709:+00009:-00054:-00017:003863.1435:00709
00710:+00029:-00036:+00050:003863.1435:00710
00711:-00005:-00029:+00089:003863.1435:00711
00712:+00005:-00007:-00002:003863.1435:00712
00713:+00012:+00015:-00079:003762.8056:00713
00714:-00015:+00000:-00037:003762.8056:00714
00715:-00045:+00035:-00049:003762.8056:00715
00716:-00027:+00012:-00041:003762.8056:00716
00717:-00011:+00052:+00001:003762.8056:00717
00718:-00029:+00040:-00057:003854.2561:00718
00719:-00036:+00051:-00077:003854.2561:00719
00720:-00022:+00068:-00015:003854.2561:00720
00721:-00023:+00043:-00027:003854.2561:00721
00722:-00003:+00048:-00031:003854.2561:00722
00723:+00024:+00042:+00034:003851.4028:00723
00724:+00007:+00050:+00032:003851.4028:00724
00725:-00004:+00051:-00006:003851.4028:00725
00726:-00006:+00053:+00043:003851.4028:00726
00727:-00002:+00045:-00031:003851.4028:00727
00728:-00029:+00025:-00102:003774.2231:00728
00729:+00011:+00042:-00020:003774.2231:00729
00730:-00003:+00029:-00008:003774.2231:00730
00731:+00005:+00019:+00011:003774.2231:00731
00732:-00008:+00009:+00127:003774.2231:00732
00733:+00010:-00022:+00094:003774.2231:00733
00734:-00022:-00025:-00028:003902.1821:00734
00735:-00022:-00014:-00048:003902.1821:00735
00736:-00023:-00050:-00049:003902.1821:00736
00737:-00026:-00057:-00094:003902.1821:00737
00738:-00034:-00062:-00139:003902.1821:00738
00739:-00036:-00066:-00054:003910.7670:00739
00740:-00038:-00080:-00005:003910.7670:00740
00741:-00016:-00053:+00048:003910.7670:00741
00742:-00023:-00054:+00072:003910.7670:00742
00743:+00001:-00067:+00067:003910.7670:00743
00744:-00002:-00041:+00012:003844.2741:00744
00745:-00021:-00048:-00051:003844.2741:00745
00746:+00003:-00033:-00053:003844.2741:00746
00747:+00007:+00001:-00066:003844.2741:00747
00748:-00003:+00010:-00039:003844.2741:00748
00749:+00006:+00015:-00039:003963.7595:00749
00750:+00028:+00044:-00074:003963.7595:00750
00751:+00048:+00056:-00069:003963.7595:00751
00752:+00050:+00059:-00081:003963.7595:00752
00753:+00058:+00074:-00093:003963.7595:00753
00754:+00066:+00104:+00003:003972.0368:00754
00755:+00069:+00114:+00010:003972.0368:00755
00756:+00055:+00119:-00055:003972.0368:00756
00757:+00037:+00147:-00025:003972.0368:00757
00758:+00044:+00140:+00025:003972.0368:00758
00759:+00030:+00146:-00088:003880.0629:00759
00760:-00039:+00136:-00043:003880.0629:00760
00761:-00011:+00120:+00038:003880.0629:00761
00762:-00054:+00115:+00009:003880.0629:00762
00763:-00074:+00091:+00053:003880.0629:00763
00764:-00094:+00074:+00044:003988.8376:00764
00765:-00098:+00080:-00003:003988.8376:00765
00766:-00109:+00075:-00096:003988.8376:00766
00767:-00077:+00050:-00069:003988.8376:00767
00768:-00074:+00032:-00038:003988.8376:00768
00769:-00080:+00025:+00050:003997.1306:00769
00770:-00061:+00001:+00075:003997.1306:00770
00771:-00068:-00018:-00025:003997.1306:00771
00772:-00047:-00014:-00041:003997.1306:00772
00773:-00054:-00032:-00051:003997.1306:00773
00774:-00051:-00049:-00033:003892.2043:00774
00775:-00004:-00042:-00051:003892.2043:00775
00776:-00003:-00061:-00004:003892.2043:00776
00777:+00011:-00069:+00019:003892.2043:00777
00778:+00035:-00065:+00051:003892.2043:00778
00779:+00036:-00093:+00064:003988.8757:00779
00780:+00022:-00054:+00033:003988.8757:00780
00781:+00028:-00040:-00015:003988.8757:00781
00782:+00031:-00046:-00024:003988.8757:00782
00783:+00006:-00026:-00110:003988.8757:00783
00784:+00022:+00019:-00007:003997.0270:00784
00785:+00013:-00001:+00054:003997.0270:00785
00786:+00019:+00016:-00055:003997.0270:00786
00787:+00015:+00045:+00048:003997.0270:00787
00788:+00012:+00043:+00036:003997.0270:00788
00789:-00018:+00037:-00006:003892.1406:00789
00790:-00033:+00064:+00057:003892.1406:00790
00791:-00033:+00043:+00107:003892.1406:00791
00792:-00049:+00028:-00052:003892.1406:00792
00793:-00058:+00045:-00069:003892.1406:00793
00794:-00083:+00027:-00054:003976.2639:00794
00795:-00078:+00038:+00007:003976.2639:00795
00796:-00042:+00014:+00000:003976.2639:00796
00797:-00025:+00052:+00082:003976.2639:00797
00798:+00001:-00001:+00082:003976.2639:00798
00799:+00005:+00011:+00026:003976.2639:00799
00800:+00006:+00003:+00077:003984.5063:00800
00801:-00022:-00010:+00056:003984.5063:00801
00802:+00001:-00028:-00019:003984.5063:00802
00803:+00018:-00034:-00029:003984.5063:00803
00804:-00010:-00046:-00014:003984.5063:00804
00805:-00002:-00056:+00003:003880.1618:00805
00806:-00024:-00057:+00079:003880.1618:00806
00807:-00009:-00079:+00067:003880.1618:00807
00808:-00033:-00075:+00051:003880.1618:00808
00809:-00012:-00078:+00035:003880.1618:00809
00810:-00037:-00066:+00133:003988.8286:00810
00811:-00017:-00059:-00010:003988.8286:00811
00812:-00036:-00075:-00123:003988.8286:00812
00813:-00011:-00091:-00018:003988.8286:00813
00814:-00005:-00039:+00015:003988.8286:00814
00815:-00018:-00095:+00100:003997.1682:00815
00816:+00004:-00075:+00038:003997.1682:00816
00817:+00004:-00044:+00006:003997.1682:00817
00818:-00021:-00038:-00141:003997.1682:00818
00819:-00037:-00064:-00117:003997.1682:00819
00820:+00047:+00004:-00032:003892.2678:00820
00821:+00026:-00001:+00009:003892.2678:00821
00822:+00046:-00004:+00033:003892.2678:00822
00823:+00059:+00024:+00151:003892.2678:00823
00824:+00063:+00029:+00129:003892.2678:00824
00825:-00009:+00053:+00078:004001.7009:00825
00826:+00050:+00061:+00069:004001.7009:00826
00827:+00048:+00061:+00004:004001.7009:00827
00828:+00010:+00044:-00081:004001.7009:00828
00829:+00022:+00093:-00083:004001.7009:00829
00830:+00028:+00087:-00031:004009.8537:00830
00831:-00024:+00080:-00109:004009.8537:00831
00832:-00049:+00090:+00021:004009.8537:00832
00833:-00031:+00067:+00019:004009.8537:00833
00834:-00083:+00025:-00020:004009.8537:00834
00835:-00080:+00028:-00123:003916.7719:00835
00836:-00045:-00017:-00078:003916.7719:00836
00837:-00042:-00062:+00123:003916.7719:00837
00838:-00081:-00025:+00366:003916.7719:00838
00839:-00072:-00114:+00302:003916.7719:00839
00840:-00100:-00126:-00096:004001.6816:00840
00841:-00081:-00100:-00373:004001.6816:00841
00842:-00014:-00099:-00519:004001.6816:00842
00843:+00001:-00102:-00231:004001.6816:00843
00844:+00063:-00100:+00046:004001.6816:00844
00845:+00057:-00130:+00327:003997.2343:00845
00846:+00094:-00140:+00483:003997.2343:00846
00847:+00054:-00130:+00421:003997.2343:00847
00848:-00010:-00125:+00007:003997.2343:00848
00849:-00054:-00115:+00057:003997.2343:00849
00850:-00005:-00066:+00101:003880.1528:00850
00851:-00035:+00006:-00115:003880.1528:00851
00852:+00012:-00022:-00212:003880.1528:00852
00853:+00063:+00000:-00072:003880.1528:00853
00854:+00061:-00002:-00057:003880.1528:00854
00855:-00001:-00010:-00041:003963.7783:00855
00856:+00019:-00012:+00051:003963.7783:00856
00857:-00006:-00046:+00079:003963.7783:00857
00858:-00006:-00016:+00123:003963.7783:00858
00859:+00001:+00020:+00149:003963.7783:00859
00860:+00001:-00002:+00070:003947.3017:00860
00861:-00047:+00028:-00047:003947.3017:00861
00862:-00042:+00081:-00148:003947.3017:00862
00863:-00060:+00057:-00121:003947.3017:00863
00864:-00079:+00069:+00036:003947.3017:00864
00865:-00094:+00065:+00069:003832.3061:00865
00866:-00061:+00027:+00011:003832.3061:00866
00867:-00061:+00034:+00069:003832.3061:00867
00868:-00046:+00010:+00054:003832.3061:00868
00869:-00044:+00032:-00023:003832.3061:00869
00870:-00047:+00036:-00080:003832.3061:00870
00871:-00014:+00031:-00111:003902.2458:00871
00872:-00001:+00013:-00079:003902.2458:00872
00873:+00016:+00034:+00065:003902.2458:00873
00874:+00008:+00021:+00065:003902.2458:00874
00875:-00018:-00045:+00081:003902.2458:00875
00876:-00004:-00047:+00157:003898.8522:00876
00877:+00000:-00027:+00004:003898.8522:00877
00878:-00051:-00045:-00194:003898.8522:00878
00879:+00032:-00063:-00144:003898.8522:00879
00880:+00018:-00095:-00049:003898.8522:00880
00881:+00012:-00084:+00005:003785.7968:00881
00882:+00027:-00108:+00059:003785.7968:00882
00883:+00091:-00073:+00052:003785.7968:00883
00884:+00058:-00057:+00044:003785.7968:00884
00885:+00037:-00070:+00109:003785.7968:00885
00886:+00005:-00028:+00007:003890.1928:00886
00887:-00013:-00026:-00028:003890.1928:00887
00888:+00002:+00009:-00032:003890.1928:00888
00889:-00024:+00027:-00076:003890.1928:00889
00890:-00014:+00021:-00067:003890.1928:00890
00891:-00017:+00011:-00043:003886.8764:00891
00892:-00027:+00013:-00083:003886.8764:00892
00893:-00033:+00014:-00107:003886.8764:00893
00894:-00011:+00013:-00030:003886.8764:00894
00895:-00035:+00012:+00015:003886.8764:00895
00896:-00015:+00024:+00034:003808.9748:00896
00897:-00013:+00014:+00001:003808.9748:00897
00898:-00053:+00029:-00062:003808.9748:00898
00899:-00052:+00042:-00089:003808.9748:00899
00900:-00068:+00041:+00006:003808.9748:00900
00901:-00051:+00063:+00029:003808.9748:00901
00902:-00036:+00043:+00008:003902.1459:00902
00903:-00013:+00069:-00024:003902.1459:00903
00904:-00011:+00026:-00001:003902.1459:00904
00905:-00012:+00063:+00081:003902.1459:00905
00906:-00015:+00022:+00006:003902.1459:00906
00907:+00000:+00015:+00081:003922.9362:00907
00908:+00003:+00027:+00020:003922.9362:00908
00909:+00030:+00018:-00088:003922.9362:00909
00910:+00021:+00000:+00031:003922.9362:00910
00911:+00026:+00028:+00067:003922.9362:00911
00912:+00033:+00017:-00093:003832.4384:00912
00913:+00022:+00038:+00048:003832.4384:00913
00914:+00031:+00037:+00033:003832.4384:00914
00915:-00010:+00006:+00009:003832.4384:00915
00916:-00042:-00036:+00041:003832.4384:00916
00917:-00064:+00002:+00042:003926.6318:00917
00918:-00072:-00065:-00016:003926.6318:00918
00919:-00089:-00051:+00063:003926.6318:00919
00920:-00096:-00043:+00029:003926.6318:00920
00921:-00100:-00094:-00078:003926.6318:00921
00922:-00086:-00078:+00003:003947.4765:00922
00923:-00082:-00076:-00064:003947.4765:00923
00924:-00101:-00079:-00098:003947.4765:00924
00925:-00080:-00073:-00040:003947.4765:00925
00926:-00035:-00007:-00018:003947.4765:00926
00927:-00011:-00056:+00038:003844.3098:00927
00928:+00016:-00018:+00087:003844.3098:00928
00929:+00012:+00007:+00157:003844.3098:00929
00930:+00028:-00002:+00052:003844.3098:00930
00931:+00023:+00011:+00051:003844.3098:00931
00932:+00077:+00063:+00002:003938.9853:00932
00933:+00061:+00063:-00025:003938.9853:00933
00934:+00042:+00074:-00038:003938.9853:00934
00935:+00039:+00075:-00129:003938.9853:00935
00936:+00038:+00113:-00067:003938.9853:00936
00937:+00060:+00074:-00034:003959.8850:00937
00938:+00043:+00074:-00077:003959.8850:00938
00939:+00012:+00064:+00043:003959.8850:00939
00940:+00027:+00041:+00176:003959.8850:00940
00941:+00007:+00013:+00050:003959.8850:00941
00942:-00036:+00025:+00021:003959.8850:00942
00943:-00010:+00034:+00044:003832.4470:00943
00944:-00057:+00015:-00061:003832.4470:00944
00945:-00093:+00022:-00053:003832.4470:00945
00946:-00066:+00055:+00047:003832.4470:00946
00947:-00064:-00004:-00030:003832.4470:00947
00948:-00057:+00010:+00020:003938.8654:00948
00949:-00053:+00011:-00014:003938.8654:00949
00950:-00036:-00017:+00026:003938.8654:00950
00951:-00027:-00014:+00039:003938.8654:00951
00952:-00020:+00002:-00068:003938.8654:00952
00953:+00004:-00035:+00008:003922.9819:00953
00954:-00021:-00019:-00055:003922.9819:00954
00955:+00008:-00020:-00129:003922.9819:00955
00956:+00030:-00010:-00080:003922.9819:00956
00957:+00018:-00018:-00007:003922.9819:00957
00958:-00001:-00049:+00030:003820.6923:00958
00959:-00019:-00080:+00128:003820.6923:00959
00960:-00024:-00079:+00143:003820.6923:00960
00961:-00039:-00054:+00010:003820.6923:00961
00962:-00051:-00080:-00100:003820.6923:00962
00963:-00054:-00067:-00050:003926.7145:00963
00964:-00032:-00052:-00080:003926.7145:00964
00965:-00032:-00037:-00073:003926.7145:00965
00966:-00035:-00016:-00063:003926.7145:00966
00967:-00038:-00004:-00113:003926.7145:00967
00968:-00011:+00016:+00009:003947.4301:00968
00969:+00033:+00042:+00094:003947.4301:00969
00970:+00010:+00070:-00063:003947.4301:00970
00971:+00021:+00100:-00004:003947.4301:00971
00972:+00049:+00111:-00021:003947.4301:00972
00973:+00052:+00092:-00129:003844.2119:00973
00974:+00062:+00137:-00032:003844.2119:00974
00975:+00076:+00161:-00068:003844.2119:00975
00976:+00079:+00146:-00044:003844.2119:00976
00977:+00069:+00146:+00032:003844.2119:00977
00978:+00091:+00119:+00062:003951.3898:00978
00979:+00059:+00072:+00054:003951.3898:00979
00980:+00036:+00086:+00082:003951.3898:00980
00981:+00024:+00076:+00041:003951.3898:00981
00982:+00001:+00066:+00063:003951.3898:00982
00983:-00014:+00045:-00050:003951.3898:00983
00984:-00040:+00059:-00064:003947.4211:00984
00985:-00064:-00004:-00058:003947.4211:00985
00986:-00070:+00001:-00042:003947.4211:00986
00987:-00057:+00023:-00064:003947.4211:00987
00988:-00015:-00047:+00042:003947.4211:00988
00989:-00040:-00054:+00221:003832.3945:00989
00990:+00017:-00058:+00215:003832.3945:00990
00991:-00039:-00112:+00044:003832.3945:00991
00992:-00025:-00097:-00019:003832.3945:00992
00993:-00002:-00103:+00028:003832.3945:00993
00994:-00059:-00118:-00024:003951.3803:00994
00995:-00074:-00118:-00097:003951.3803:00995
00996:-00015:-00114:-00128:003951.3803:00996
00997:-00011:-00115:-00169:003951.3803:00997
00998:-00025:-00126:-00097:003951.3803:00998
00999:+00048:-00140:+00197:003972.1394:00999
01000:+00023:-00141:+00198:003972.1394:01000
01001:+00053:-00108:+00095:003972.1394:01001
01002:+00127:-00059:+00019:003972.1394:01002
01003:+00102:-00064:+00033:003972.1394:01003
01004:+00137:+00003:-00113:003880.1801:01004
01005:+00117:+00014:-00013:003880.1801:01005
01006:+00112:+00025:+00062:003880.1801:01006
01007:+00009:+00070:-00123:003880.1801:01007
01008:+00002:+00046:-00122:003880.1801:01008
01009:-00079:+00030:+00110:003988.9797:01009
01010:-00077:+00081:+00068:003988.9797:01010
01011:-00114:+00052:+00043:003988.9797:01011
01012:-00084:+00056:+00135:003988.9797:01012
01013:-00035:+00121:+00036:003988.9797:01013
01014:-00041:+00098:-00063:003997.2343:01014
01015:-00073:+00092:+00027:003997.2343:01015
01016:-00079:+00129:+00015:003997.2343:01016
01017:-00063:+00127:-00195:003997.2343:01017
01018:-00096:+00115:-00182:003997.2343:01018
01019:-00052:+00124:-00084:003868.0864:01019
01020:-00042:+00114:-00026:003868.0864:01020
01021:-00038:+00080:+00091:003868.0864:01021
01022:-00001:+00097:+00156:003868.0864:01022
01023:+00024:+00082:+00009:003868.0864:01023
01024:+00008:+00081:+00012:003963.7875:01024
01025:+00042:+00064:+00003:003963.7875:01025
01026:+00054:+00030:+00080:003963.7875:01026
01027:+00053:+00011:+00026:003963.7875:01027
01028:+00017:+00007:+00009:003963.7875:01028
01029:-00023:-00055:+00021:003947.4394:01029
01030:-00055:-00077:+00018:003947.4394:01030
01031:-00059:-00099:-00066:003947.4394:01031
01032:-00074:-00125:-00082:003947.4394:01032
01033:-00068:-00139:-00054:003947.4394:01033
01034:-00049:-00142:-00019:003844.2475:01034
01035:-00024:-00133:+00035:003844.2475:01035
01036:-00018:-00140:+00157:003844.2475:01036
01037:-00007:-00117:+00163:003844.2475:01037
01038:-00006:-00103:+00062:003844.2475:01038
01039:-00051:-00092:+00115:003844.2475:01039
01040:-00048:-00058:+00085:003926.7604:01040
01041:-00058:-00040:+00063:003926.7604:01041
01042:-00050:-00033:+00009:003926.7604:01042
01043:-00030:-00004:-00036:003926.7604:01043
01044:+00005:+00023:-00097:003926.7604:01044
01045:+00028:+00063:-00039:003922.9636:01045
01046:+00072:+00046:+00044:003922.9636:01046
01047:+00093:+00061:+00055:003922.9636:01047
01048:+00123:+00092:+00081:003922.9636:01048
01049:+00099:+00092:+00067:003922.9636:01049
01050:+00053:+00092:-00019:003808.9140:01050
01051:-00009:+00128:-00009:003808.9140:01051
01052:-00003:+00103:-00030:003808.9140:01052
01053:-00032:+00101:+00010:003808.9140:01053
01054:-00036:+00090:+00035:003808.9140:01054
01055:-00052:+00099:+00097:003890.1479:01055
01056:-00056:+00077:+00015:003890.1479:01056
01057:-00051:+00074:-00050:003890.1479:01057
01058:-00033:+00062:-00033:003890.1479:01058
01059:-00026:+00056:-00091:003890.1479:01059
01060:-00016:+00072:-00056:003898.8972:01060
01061:-00027:+00034:+00088:003898.8972:01061
01062:-00015:+00015:-00039:003898.8972:01062
01063:-00049:+00015:-00102:003898.8972:01063
01064:-00021:+00023:-00095:003898.8972:01064
01065:-00030:-00003:-00008:003774.4287:01065
01066:-00044:-00015:-00064:003774.4287:01066
01067:-00010:-00030:+00008:003774.4287:01067
01068:+00000:-00023:+00074:003774.4287:01068
01069:-00011:-00023:+00000:003774.4287:01069
01070:-00033:-00043:+00012:003774.4287:01070
01071:-00026:-00043:-00059:003878.2236:01071
01072:-00053:-00043:-00003:003878.2236:01072
01073:-00014:-00073:+00075:003878.2236:01073
01074:-00065:-00058:-00011:003878.2236:01074
01075:-00051:-00039:-00085:003878.2236:01075
01076:-00041:-00053:-00032:003898.9599:01076
01077:-00013:-00017:-00112:003898.9599:01077
01078:-00027:-00002:-00072:003898.9599:01078
01079:-00004:+00020:+00023:003898.9599:01079
01080:+00000:+00027:+00077:003898.9599:01080
01081:+00007:+00067:+00088:003797.4589:01081
01082:+00008:+00067:+00174:003797.4589:01082
01083:+00013:+00081:+00022:003797.4589:01083
01084:+00016:+00069:-00105:003797.4589:01084
01085:+00050:+00099:-00058:003797.4589:01085
01086:+00000:+00086:-00078:003926.6779:01086
01087:-00018:+00060:-00114:003926.6779:01087
01088:+00001:+00060:-00062:003926.6779:01088
01089:+00003:+00046:-00058:003926.6779:01089
01090:-00002:+00041:-00105:003926.6779:01090
01091:-00002:+00026:-00052:003947.5039:01091
01092:-00009:+00039:-00024:003947.5039:01092
01093:-00009:+00027:-00031:003947.5039:01093
01094:+00015:+00056:+00023:003947.5039:01094
01095:-00001:+00056:+00033:003947.5039:01095
01096:-00040:+00082:+00021:003868.1940:01096
01097:-00030:+00096:-00047:003868.1940:01097
01098:-00032:+00079:+00049:003868.1940:01098
01099:-00041:+00076:-00058:003868.1940:01099
01100:-00066:+00060:-00141:003868.1940:01100
01101:-00039:+00026:-00018:003963.8718:01101
01102:-00034:+00027:-00010:003963.8718:01102
01103:-00020:-00005:-00122:003963.8718:01103
01104:+00020:-00005:-00025:003963.8718:01104
01105:+00010:-00007:+00007:003963.8718:01105
01106:+00007:-00033:-00174:003972.2414:01106
01107:+00028:-00028:+00035:003972.2414:01107
01108:+00042:-00076:+00150:003972.2414:01108
01109:+00017:-00066:+00006:003972.2414:01109
01110:+00003:-00062:-00019:003972.2414:01110
01111:-00008:-00073:+00020:003972.2414:01111
01112:-00001:-00045:-00055:003868.1762:01112
01113:-00022:-00082:-00067:003868.1762:01113
01114:-00019:-00067:-00020:003868.1762:01114
01115:+00001:-00059:-00052:003868.1762:01115
01116:-00007:-00059:-00027:003868.1762:01116
01117:+00004:-00042:+00016:003963.8813:01117
01118:-00012:-00038:+00000:003963.8813:01118
01119:-00035:-00027:+00014:003963.8813:01119
01120:-00035:-00035:+00023:003963.8813:01120
01121:-00002:+00000:-00030:003963.8813:01121
01122:-00019:+00008:+00109:003959.8850:01122
01123:+00000:+00028:+00138:003959.8850:01123
01124:-00034:+00037:-00032:003959.8850:01124
01125:+00003:+00041:-00069:003959.8850:01125
01126:-00007:+00038:-00155:003959.8850:01126
01127:-00002:+00059:-00157:003868.2390:01127
01128:+00001:+00020:-00017:003868.2390:01128
01129:+00028:+00047:+00113:003868.2390:01129
01130:+00023:-00003:+00051:003868.2390:01130
01131:+00047:+00027:+00094:003868.2390:01131
01132:+00018:+00033:+00136:003963.9091:01132
01133:+00032:+00038:+00025:003963.9091:01133
01134:+00003:+00035:-00025:003963.9091:01134
01135:+00016:+00070:-00002:003963.9091:01135
01136:+00006:+00068:-00106:003963.9091:01136
01137:+00000:+00054:+00006:003947.5686:01137
01138:-00013:+00038:+00009:003947.5686:01138
01139:-00021:+00025:-00092:003947.5686:01139
01140:+00004:+00018:+00023:003947.5686:01140
01141:-00004:+00017:-00001:003947.5686:01141
01142:-00039:-00008:-00032:003844.3542:01142
01143:+00002:-00082:+00030:003844.3542:01143
01144:-00035:-00059:+00101:003844.3542:01144
01145:-00031:-00077:+00027:003844.3542:01145
01146:-00046:-00113:-00016:003844.3542:01146
01147:-00029:-00072:-00036:003951.4641:01147
01148:-00085:-00104:-00077:003951.4641:01148
01149:-00069:-00113:+00039:003951.4641:01149
01150:-00069:-00141:+00099:003951.4641:01150
01151:-00019:-00104:+00091:003951.4641:01151
01152:-00036:-00137:+00099:003959.8759:01152
01153:-00029:-00093:+00057:003959.8759:01153
01154:-00037:-00074:-00073:003959.8759:01154
01155:-00012:-00079:-00081:003959.8759:01155
01156:+00004:-00039:+00068:003959.8759:01156
01157:+00012:+00004:+00112:003880.2524:01157
01158:+00048:-00010:+00165:003880.2524:01158
01159:+00051:-00006:+00095:003880.2524:01159
01160:+00067:+00025:+00003:003880.2524:01160
01161:+00053:+00063:-00038:003880.2524:01161
01162:+00040:+00048:-00002:004001.8344:01162
01163:+00066:+00071:-00013:004001.8344:01163
01164:+00096:+00094:+00030:004001.8344:01164
01165:+00069:+00030:-00035:004001.8344:01165
01166:+00038:+00089:-00014:004001.8344:01166
01167:+00079:+00067:+00022:004022.8496:01167
01168:+00047:+00043:+00082:004022.8496:01168
01169:+00035:+00039:+00049:004022.8496:01169
01170:+00048:+00038:+00026:004022.8496:01170
01171:+00010:+00026:+00035:004022.8496:01171
01172:-00038:+00001:-00014:004022.8496:01172
01173:-00034:+00039:+00121:003929.2841:01173
01174:-00042:+00019:+00069:003929.2841:01174
01175:-00140:+00026:+00045:003929.2841:01175
01176:-00128:-00015:+00132:003929.2841:01176
01177:-00094:-00023:-00006:004027.4655:01177
01178:-00114:-00023:-00246:004027.4655:01178
01179:-00083:-00027:-00033:004027.4655:01179
01180:-00008:-00053:+00077:004027.4655:01180
01181:-00029:-00085:+00040:004027.4655:01181
01182:-00020:-00100:+00185:004048.4560:01182
01183:+00025:-00125:+00222:004048.4560:01183
01184:+00034:-00129:-00314:004048.4560:01184
01185:+00032:-00143:-00414:004048.4560:01185
01186:+00118:-00097:-00242:004048.4560:01186
01187:+00154:-00140:+00075:004048.4560:01187
01188:+00127:-00125:+00268:003929.2749:01188
01189:+00100:-00159:+00458:003929.2749:01189
01190:+00110:-00149:+00402:003929.2749:01190
01191:+00079:-00124:+00211:003929.2749:01191
01192:+00037:-00082:+00115:003929.2749:01192
01193:-00030:-00102:-00005:004001.7773:01193
01194:-00035:-00038:-00107:004001.7773:01194
01195:-00003:-00028:-00097:004001.7773:01195
01196:+00044:+00003:-00159:004001.7773:01196
01197:-00001:+00029:-00049:004001.7773:01197
01198:-00012:+00015:+00064:003997.2907:01198
01199:-00028:+00034:-00047:003997.2907:01199
01200:-00033:+00061:+00017:003997.2907:01200
01201:+00001:+00078:+00038:003997.2907:01201
01202:-00023:+00060:+00063:003997.2907:01202
01203:-00038:+00091:+00091:003856.2729:01203
01204:-00007:+00090:+00106:003856.2729:01204
01205:-00021:+00091:-00031:003856.2729:01205
01206:-00016:+00113:-00074:003856.2729:01206
01207:-00068:+00085:-00010:003856.2729:01207
01208:-00072:+00027:-00010:003926.7788:01208
01209:-00077:+00028:-00074:003926.7788:01209
01210:-00054:+00006:-00021:003926.7788:01210
01211:-00058:-00021:+00038:003926.7788:01211
01212:-00048:-00034:+00018:003926.7788:01212
01213:-00038:-00038:+00019:003886.8942:01213
01214:-00035:-00023:+00084:003886.8942:01214
01215:-00021:-00052:-00003:003886.8942:01215
01216:-00063:-00086:-00030:003886.8942:01216
01217:-00063:-00081:+00055:003886.8942:01217
01218:-00066:-00107:+00023:003763.0268:01218
01219:-00095:-00088:-00145:003763.0268:01219
01220:-00049:-00103:-00009:003763.0268:01220
01221:+00001:-00112:+00023:003763.0268:01221
01222:-00027:-00174:-00004:003763.0268:01222
01223:-00012:-00156:+00087:003842.7084:01223
01224:+00007:-00154:-00014:003842.7084:01224
01225:+00021:-00140:-00060:003842.7084:01225
01226:+00060:-00124:+00102:003842.7084:01226
01227:+00048:-00071:+00030:003842.7084:01227
01228:+00048:-00073:-00023:003842.7084:01228
01229:+00063:-00035:+00026:003828.2470:01229
01230:+00053:+00019:-00056:003828.2470:01230
01231:-00018:+00016:-00064:003828.2470:01231
01232:-00005:+00029:+00137:003828.2470:01232
01233:-00005:+00053:+00042:003828.2470:01233
01234:+00030:+00111:-00036:003740.4028:01234
01235:+00011:+00073:-00025:003740.4028:01235
01236:+00009:+00095:-00033:003740.4028:01236
01237:-00038:+00083:-00093:003740.4028:01237
01238:-00033:+00097:+00022:003740.4028:01238
01239:-00037:+00063:+00047:003854.4511:01239
01240:-00060:+00054:-00057:003854.4511:01240
01241:-00075:+00054:-00072:003854.4511:01241
01242:-00100:+00018:-00050:003854.4511:01242
01243:-00075:-00001:-00050:003854.4511:01243
01244:-00062:+00012:-00001:003875.0266:01244
01245:-00049:+00003:+00033:003875.0266:01245
01246:-00017:-00015:-00009:003875.0266:01246
01247:-00014:-00003:-00031:003875.0266:01247
01248:+00001:+00019:-00046:003875.0266:01248
01249:-00007:+00001:-00053:003875.0266:01249
01250:+00012:+00036:-00008:003797.3896:01250
01251:+00006:+00009:-00021:003797.3896:01251
01252:+00025:+00010:+00021:003797.3896:01252
01253:+00021:+00024:+00032:003797.3896:01253
01254:+00032:+00020:-00021:003797.3896:01254
01255:+00036:+00035:-00039:003902.2280:01255
01256:-00006:-00006:-00078:003902.2280:01256
01257:-00022:+00024:-00030:003902.2280:01257
01258:-00020:-00002:+00003:003902.2280:01258
01259:-00012:-00021:+00033:003902.2280:01259
01260:-00041:-00034:+00009:003935.1362:01260
01261:-00053:-00023:-00037:003935.1362:01261
01262:-00058:-00032:+00018:003935.1362:01262
01263:-00063:-00037:-00033:003935.1362:01263
01264:-00055:-00048:-00044:003935.1362:01264
01265:-00045:-00010:+00015:003856.2639:01265
01266:-00038:-00012:-00022:003856.2639:01266
01267:-00024:-00020:-00016:003856.2639:01267
01268:-00022:-00009:-00041:003856.2639:01268
01269:+00033:+00039:-00041:003856.2639:01269
01270:+00031:+00022:-00034:003951.4919:01270
01271:+00015:+00065:+00018:003951.4919:01271
01272:+00034:+00078:+00040:003951.4919:01272
01273:+00045:+00063:-00042:003951.4919:01273
01274:+00017:+00086:-00097:003951.4919:01274
01275:+00016:+00094:-00008:003972.2878:01275
01276:-00007:+00063:-00033:003972.2878:01276
01277:-00013:+00101:-00051:003972.2878:01277
01278:+00002:+00096:+00024:003972.2878:01278
01279:+00007:+00069:-00093:003972.2878:01279
01280:-00037:+00085:-00102:003868.3286:01280
01281:-00021:+00047:+00053:003868.3286:01281
01282:+00004:+00049:+00119:003868.3286:01282
01283:-00012:+00054:+00030:003868.3286:01283
01284:-00012:+00036:+00083:003868.3286:01284
01285:-00013:+00001:+00096:003976.5275:01285
01286:-00059:+00034:+00034:003976.5275:01286
01287:-00055:+00018:-00062:003976.5275:01287
01288:-00054:+00023:+00000:003976.5275:01288
01289:-00028:+00022:-00108:003976.5275:01289
01290:-00047:+00008:-00114:003972.2973:01290
01291:-00005:+00033:-00014:003972.2973:01291
01292:-00005:+00012:-00049:003972.2973:01292
01293:+00021:+00033:-00127:003972.2973:01293
01294:+00017:+00002:+00121:003972.2973:01294
01295:+00034:+00007:+00100:003972.2973:01295
01296:+00026:+00001:-00008:003856.3266:01296
01297:+00052:-00001:-00015:003856.3266:01297
01298:+00027:+00019:+00013:003856.3266:01298
01299:-00021:+00013:-00036:003856.3266:01299
01300:-00018:+00005:-00008:003856.3266:01300
01301:-00022:+00001:+00011:003951.2502:01301
01302:-00026:+00005:-00082:003951.2502:01302
01303:-00054:-00028:-00046:003951.2502:01303
01304:-00052:-00014:+00044:003951.2502:01304
01305:-00066:-00034:-00018:003951.2502:01305
01306:-00041:-00023:-00049:003947.4948:01306
01307:-00050:+00006:-00014:003947.4948:01307
01308:-00064:+00001:-00002:003947.4948:01308
01309:-00047:+00003:+00008:003947.4948:01309
01310:-00026:+00026:-00016:003947.4948:01310
01311:-00040:+00044:-00033:003856.2282:01311
01312:-00033:+00041:-00010:003856.2282:01312
01313:-00014:+00063:+00004:003856.2282:01313
01314:-00011:+00031:-00001:003856.2282:01314
01315:+00018:+00031:-00002:003856.2282:01315
01316:+00038:+00060:+00009:003951.3991:01316
01317:+00037:+00027:-00031:003951.3991:01317
01318:+00057:+00046:+00026:003951.3991:01318
01319:+00092:+00057:+00000:003951.3991:01319
01320:+00071:+00053:-00034:003951.3991:01320
01321:+00108:+00041:+00001:003959.8571:01321
01322:+00089:+00060:+00087:003959.8571:01322
01323:+00063:+00033:+00034:003959.8571:01323
01324:+00057:+00048:+00084:003959.8571:01324
01325:+00027:+00026:+00075:003959.8571:01325
01326:+00013:+00018:-00053:003856.2194:01326
01327:-00040:-00032:+00022:003856.2194:01327
01328:-00022:+00009:-00083:003856.2194:01328
01329:-00065:+00001:-00024:003856.2194:01329
01330:-00047:-00027:+00008:003856.2194:01330
01331:-00060:-00007:+00026:003963.9091:01331
01332:-00046:-00046:+00041:003963.9091:01332
01333:-00082:-00031:+00050:003963.9091:01333
01334:-00066:-00030:+00044:003963.9091:01334
01335:-00050:-00033:-00030:003963.9091:01335
01336:-00048:-00014:-00022:003947.5136:01336
01337:-00037:+00002:-00014:003947.5136:01337
01338:-00009:-00025:+00017:003947.5136:01338
01339:+00012:-00032:+00016:003947.5136:01339
01340:+00044:-00009:+00004:003947.5136:01340
01341:+00062:-00032:+00036:003856.2106:01341
01342:+00061:-00020:+00079:003856.2106:01342
01343:+00049:-00002:+00012:003856.2106:01343
01344:+00043:+00022:-00070:003856.2106:01344
01345:+00048:+00012:+00016:003856.2106:01345
01346:+00006:+00036:+00047:003856.2106:01346
01347:-00009:+00033:+00123:003963.8906:01347
01348:+00000:+00024:+00159:003963.8906:01348
01349:-00052:+00014:+00146:003963.8906:01349
01350:-00047:-00004:+00083:003963.8906:01350
01351:-00093:+00023:+00047:003963.8906:01351
01352:-00098:-00022:-00063:003972.2785:01352
01353:-00101:+00005:-00041:003972.2785:01353
01354:-00047:-00005:-00125:003972.2785:01354
01355:-00032:-00002:-00124:003972.2785:01355
01356:-00020:-00006:-00048:003972.2785:01356
01357:-00004:+00068:-00007:003856.2551:01357
01358:+00055:+00050:-00030:003856.2551:01358
01359:+00069:+00067:+00198:003856.2551:01359
01360:+00060:+00081:+00233:003856.2551:01360
01361:+00071:+00077:+00131:003856.2551:01361
01362:+00038:+00053:+00160:003939.0224:01362
01363:+00012:+00086:+00009:003939.0224:01363
01364:-00036:+00078:-00109:003939.0224:01364
01365:-00070:+00013:-00050:003939.0224:01365
01366:-00074:+00030:-00144:003939.0224:01366
01367:-00048:+00020:-00213:003935.3095:01367
01368:-00069:-00024:-00146:003935.3095:01368
01369:-00030:-00030:-00080:003935.3095:01369
01370:-00024:-00065:-00002:003935.3095:01370
01371:-00014:-00038:+00098:003935.3095:01371
01372:-00017:-00025:+00084:003820.7622:01372
01373:-00055:-00043:-00019:003820.7622:01373
01374:-00063:-00017:+00068:003820.7622:01374
01375:-00097:-00011:+00049:003820.7622:01375
01376:-00086:-00033:+00027:003820.7622:01376
01377:-00086:-00020:+00106:003902.4091:01377
01378:-00100:+00008:+00003:003902.4091:01378
01379:-00114:-00012:-00203:003902.4091:01379
01380:-00043:+00000:-00122:003902.4091:01380
01381:-00023:+00016:-00169:003902.4091:01381
01382:-00002:-00002:-00067:003910.9748:01382
01383:+00057:+00028:-00016:003910.9748:01383
01384:+00078:+00064:-00054:003910.9748:01384
01385:+00068:+00042:-00056:003910.9748:01385
01386:+00041:+00095:+00120:003910.9748:01386
01387:+00040:+00100:+00010:003910.9748:01387
01388:+00015:+00097:-00031:003808.9836:01388
01389:+00026:+00113:+00156:003808.9836:01389
01390:+00036:+00074:-00047:003808.9836:01390
01391:-00012:+00111:-00125:003808.9836:01391
01392:+00046:+00092:-00091:003808.9836:01392
01393:+00039:+00061:-00024:003902.3725:01393
01394:-00035:+00068:-00048:003902.3725:01394
01395:-00017:+00053:+00030:003902.3725:01395
01396:-00006:+00040:+00024:003902.3725:01396
01397:-00023:+00038:-00030:003902.3725:01397
01398:-00022:+00030:-00020:003923.0456:01398
01399:-00014:+00019:+00077:003923.0456:01399
01400:-00017:+00005:+00115:003923.0456:01400
01401:-00012:+00015:+00049:003923.0456:01401
01402:-00043:-00033:-00020:003923.0456:01402
01403:-00057:-00023:-00065:003832.5266:01403
01404:-00082:-00011:-00131:003832.5266:01404
01405:-00072:-00040:-00046:003832.5266:01405
01406:-00084:-00045:-00037:003832.5266:01406
01407:-00031:-00077:+00009:003832.5266:01407
01408:-00013:-00121:-00078:003938.9853:01408
01409:-00012:-00106:-00013:003938.9853:01409
01410:+00006:-00122:+00009:003938.9853:01410
01411:+00019:-00080:+00017:003938.9853:01411
01412:-00018:-00075:+00004:003938.9853:01412
01413:+00049:-00024:+00013:003947.5410:01413
01414:+00039:-00033:+00025:003947.5410:01414
01415:+00022:-00015:+00013:003947.5410:01415
01416:+00023:+00000:+00069:003947.5410:01416
01417:+00049:+00013:+00025:003947.5410:01417
01418:-00005:+00038:-00104:003856.2910:01418
01419:-00004:+00042:-00048:003856.2910:01419
01420:-00003:+00042:-00013:003856.2910:01420
01421:-00027:+00042:-00154:003856.2910:01421
01422:-00034:+00024:-00114:003856.2910:01422
01423:+00003:+00065:-00083:003976.4240:01423
01424:-00013:+00062:-00153:003976.4240:01424
01425:+00002:+00046:-00023:003976.4240:01425
01426:+00009:+00059:+00186:003976.4240:01426
01427:+00009:+00076:+00048:003976.4240:01427
01428:+00002:+00057:+00177:003984.7690:01428
01429:-00023:+00112:+00043:003984.7690:01429
01430:-00044:+00112:-00160:003984.7690:01430
01431:-00066:+00083:-00112:003984.7690:01431
01432:-00076:+00082:-00022:003984.7690:01432
01433:-00072:+00077:-00072:003984.7690:01433
01434:-00078:+00009:-00078:003892.3952:01434
01435:-00047:+00017:+00064:003892.3952:01435
01436:-00050:-00024:+00020:003892.3952:01436
01437:-00052:-00038:-00021:003892.3952:01437
01438:-00032:-00047:+00024:003892.3952:01438
01439:-00040:-00040:+00032:003989.1315:01439
01440:+00005:-00059:-00038:003989.1315:01440
01441:-00003:-00050:+00026:003989.1315:01441
01442:+00034:-00059:-00021:003989.1315:01442
01443:+00026:-00062:-00073:003989.1315:01443
01444:+00036:-00039:+00080:003984.7504:01444
01445:+00075:-00082:+00107:003984.7504:01445
01446:+00049:-00068:-00043:003984.7504:01446
01447:+00067:-00046:+00027:003984.7504:01447
01448:+00092:-00056:+00029:003984.7504:01448
01449:+00063:-00049:-00119:003868.1850:01449
01450:+00052:-00031:-00031:003868.1850:01450
01451:+00052:+00006:+00027:003868.1850:01451
01452:+00011:-00025:-00047:003868.1850:01452
01453:+00003:+00017:+00044:003868.1850:01453
01454:-00021:+00008:-00016:003963.9279:01454
01455:-00041:+00002:-00083:003963.9279:01455
01456:-00094:+00004:+00012:003963.9279:01456
01457:-00062:+00000:+00035:003963.9279:01457
01458:-00063:-00019:+00010:003963.9279:01458
01459:-00056:-00014:+00033:003959.8293:01459
01460:-00055:-00015:+00072:003959.8293:01460
01461:-00058:-00050:+00090:003959.8293:01461
01462:-00058:-00035:+00056:003959.8293:01462
01463:-00028:-00030:-00054:003959.8293:01463
01464:-00035:-00007:-00137:003844.2653:01464
01465:-00030:-00003:-00095:003844.2653:01465
01466:-00019:-00004:-00057:003844.2653:01466
01467:-00009:+00017:-00020:003844.2653:01467
01468:-00002:+00028:+00029:003844.2653:01468
01469:+00022:+00039:-00018:003951.4641:01469
01470:+00030:+00046:+00044:003951.4641:01470
01471:+00013:+00044:+00104:003951.4641:01471
01472:+00013:+00048:+00065:003951.4641:01472
01473:+00027:+00055:-00076:003951.4641:01473
01474:+00034:+00069:-00069:003959.8666:01474
01475:-00014:-00002:-00074:003959.8666:01475
01476:-00050:+00001:-00159:003959.8666:01476
01477:-00055:+00021:-00100:003959.8666:01477
01478:-00031:-00018:-00103:003959.8666:01478
01479:-00052:+00021:-00096:003844.3007:01479
01480:-00013:+00017:+00001:003844.3007:01480
01481:-00024:-00020:+00111:003844.3007:01481
01482:-00002:+00007:+00039:003844.3007:01482
01483:+00024:+00029:+00029:003844.3007:01483
01484:+00035:+00008:+00140:003939.1149:01484
01485:+00008:+00004:+00245:003939.1149:01485
01486:+00014:+00034:+00201:003939.1149:01486
01487:-00023:-00028:+00010:003939.1149:01487
01488:+00017:-00047:-00054:003939.1149:01488
01489:-00035:-00020:-00163:003939.1149:01489
01490:-00040:-00073:-00158:003959.9592:01490
01491:-00065:-00090:-00077:003959.9592:01491
01492:-00040:-00072:-00057:003959.9592:01492
01493:-00013:-00122:+00018:003959.9592:01493
01494:-00031:-00120:+00241:003959.9592:01494
01495:+00021:-00085:+00287:003856.2639:01495
01496:-00002:-00138:+00242:003856.2639:01496
01497:-00010:-00111:+00078:003856.2639:01497
01498:+00005:-00058:+00043:003856.2639:01498
01499:-00006:-00071:+00005:003856.2639:01499
01500:-00050:-00068:-00138:003976.4523:01500
01501:+00001:-00037:-00106:003976.4523:01501
01502:+00037:-00063:-00144:003976.4523:01502
01503:+00023:-00037:+00033:003976.4523:01503
01504:+00054:-00023:+00062:003976.4523:01504
01505:+00037:-00045:+00128:003984.8254:01505
01506:+00037:-00047:+00042:003984.8254:01506
01507:+00060:+00008:+00016:003984.8254:01507
01508:+00035:+00043:-00047:003984.8254:01508
01509:-00004:+00058:-00088:003984.8254:01509
01510:-00004:+00126:-00072:003916.9655:01510
01511:-00034:+00106:+00078:003916.9655:01511
01512:-00052:+00115:+00103:003916.9655:01512
01513:-00089:+00110:+00081:003916.9655:01513
01514:-00119:+00075:-00045:003916.9655:01514
01515:-00119:+00070:-00206:004014.5136:01515
01516:-00112:+00076:-00353:004014.5136:01516
01517:-00098:+00037:-00271:004014.5136:01517
01518:-00068:+00041:-00195:004014.5136:01518
01519:-00041:+00040:+00208:004014.5136:01519
01520:-00013:+00014:+00414:004022.6865:01520
01521:-00040:+00003:+00322:004022.6865:01521
01522:-00034:+00020:-00006:004022.6865:01522
01523:-00052:-00018:-00017:004022.6865:01523
01524:-00038:-00002:-00115:004022.6865:01524
01525:-00001:-00004:-00115:003904.6235:01525
01526:+00040:+00004:-00048:003904.6235:01526
01527:+00054:-00043:+00079:003904.6235:01527
01528:+00054:-00062:+00074:003904.6235:01528
01529:+00058:-00096:+00104:003904.6235:01529
01530:+00060:-00099:+00055:003989.0556:01530
01531:+00047:-00114:-00009:003989.0556:01531
01532:+00067:-00107:+00010:003989.0556:01532
01533:+00079:-00124:+00058:003989.0556:01533
01534:+00052:-00095:-00006:003989.0556:01534
01535:+00055:-00071:-00013:003997.3566:01535
01536:+00028:-00078:+00006:003997.3566:01536
01537:-00001:-00069:-00071:003997.3566:01537
01538:-00036:-00044:-00077:003997.3566:01538
01539:-00002:-00044:+00027:003997.3566:01539
01540:-00018:-00055:+00108:003856.2465:01540
01541:-00020:-00091:+00073:003856.2465:01541
01542:-00049:-00092:+00105:003856.2465:01542
01543:-00028:-00054:-00041:003856.2465:01543
01544:-00042:-00039:-00068:003856.2465:01544
01545:-00042:-00049:+00022:003926.7329:01545
01546:-00056:-00021:-00007:003926.7329:01546
01547:-00066:-00007:+00096:003926.7329:01547
01548:-00053:-00015:+00192:003926.7329:01548
01549:-00053:+00015:+00010:003926.7329:01549
01550:-00044:+00032:-00004:003923.1000:01550
01551:-00048:+00023:+00087:003923.1000:01551
01552:-00044:+00025:-00104:003923.1000:01552
01553:-00050:+00049:-00057:003923.1000:01553
01554:+00017:+00068:+00030:003923.1000:01554
01555:-00020:+00014:-00029:003923.1000:01555
01556:+00021:+00059:-00008:003797.4758:01556
01557:+00029:+00065:+00073:003797.4758:01557
01558:+00047:+00051:+00002:003797.4758:01558
01559:-00021:+00082:+00005:003797.4758:01559
01560:-00003:+00064:+00091:003797.4758:01560
01561:-00052:+00050:+00037:003866.3447:01561
01562:-00053:+00070:-00050:003866.3447:01562
01563:-00051:+00038:+00024:003866.3447:01563
01564:-00065:+00018:+00017:003866.3447:01564
01565:-00083:+00005:-00038:003866.3447:01565
01566:-00068:+00007:-00003:003875.1154:01566
01567:-00031:-00029:-00058:003875.1154:01567
01568:-00002:-00012:+00052:003875.1154:01568
01569:+00018:-00051:+00014:003875.1154:01569
01570:-00030:-00076:-00066:003875.1154:01570
01571:+00000:-00049:-00081:003763.0776:01571
01572:+00013:-00047:+00003:003763.0776:01572
01573:+00016:-00040:-00069:003763.0776:01573
01574:+00025:-00012:+00017:003763.0776:01574
01575:+00112:-00045:+00190:003763.0776:01575
01576:+00067:-00050:+00171:003878.2951:01576
01577:+00029:-00046:+00029:003878.2951:01577
01578:+00067:-00011:+00047:003878.2951:01578
01579:+00039:-00048:-00042:003878.2951:01579
01580:-00010:-00019:-00160:003878.2951:01580
01581:+00035:-00019:+00013:003878.2951:01581
01582:+00021:-00028:-00063:003910.9841:01582
01583:-00024:-00052:-00231:003910.9841:01583
01584:+00011:-00031:+00005:003910.9841:01584
01585:+00004:-00035:+00090:003910.9841:01585
01586:-00050:-00050:-00109:003910.9841:01586
01587:-00032:-00036:+00059:003808.9487:01587
01588:-00040:+00005:+00014:003808.9487:01588
01589:-00072:-00006:-00015:003808.9487:01589
01590:-00056:+00021:+00036:003808.9487:01590
01591:-00087:+00048:-00035:003808.9487:01591
01592:-00058:+00037:-00115:003926.7421:01592
01593:-00083:+00052:-00067:003926.7421:01593
01594:-00078:+00032:-00027:003926.7421:01594
01595:-00069:+00021:-00047:003926.7421:01595
01596:-00051:+00010:-00063:003926.7421:01596
01597:-00039:-00015:-00113:003947.4948:01597
01598:-00033:-00008:-00080:003947.4948:01598
01599:-00003:-00016:-00016:003947.4948:01599
01600:+00017:-00018:-00001:003947.4948:01600
01601:+00004:-00034:+00074:003947.4948:01601
01602:+00046:+00011:+00051:003868.2211:01602
01603:+00000:+00015:-00006:003868.2211:01603
01604:-00008:+00028:-00036:003868.2211:01604
01605:-00009:+00032:+00013:003868.2211:01605
01606:+00025:+00031:+00003:003868.2211:01606
01607:+00009:+00025:+00025:003951.4453:01607
01608:+00025:+00026:-00027:003951.4453:01608
01609:+00023:+00033:-00022:003951.4453:01609
01610:+00008:+00019:+00077:003951.4453:01610
01611:-00008:+00050:-00056:003951.4453:01611
01612:-00010:+00026:-00082:003984.7504:01612
01613:+00007:+00051:+00046:003984.7504:01613
01614:-00006:+00109:-00044:003984.7504:01614
01615:+00016:+00074:-00009:003984.7504:01615
01616:-00004:+00126:+00113:003984.7504:01616
01617:+00015:+00119:+00035:003868.1669:01617
01618:-00024:+00131:+00072:003868.1669:01618
01619:-00016:+00086:+00028:003868.1669:01619
01620:-00030:+00115:-00087:003868.1669:01620
01621:-00023:+00074:-00089:003868.1669:01621
01622:-00040:+00057:-00107:003976.4052:01622
01623:-00031:+00053:-00151:003976.4052:01623
01624:-00015:+00052:-00152:003976.4052:01624
01625:-00025:+00001:+00034:003976.4052:01625
01626:+00002:+00002:+00064:003976.4052:01626
01627:-00018:-00032:+00111:003972.2136:01627
01628:+00000:-00032:+00124:003972.2136:01628
01629:-00012:-00062:+00067:003972.2136:01629
01630:-00040:-00046:-00022:003972.2136:01630
01631:-00029:-00029:-00044:003972.2136:01631
01632:-00012:-00053:-00078:003972.2136:01632
01633:-00034:-00059:-00042:003856.1838:01633
01634:-00013:-00066:-00028:003856.1838:01634
01635:-00021:-00065:+00004:003856.1838:01635
01636:-00019:-00093:-00019:003856.1838:01636
01637:-00002:-00055:+00068:003856.1838:01637
01638:+00031:-00034:-00025:003951.3803:01638
01639:+00031:-00037:-00065:003951.3803:01639
01640:+00039:-00003:+00064:003951.3803:01640
01641:+00062:+00049:+00034:003951.3803:01641
01642:+00075:+00027:+00040:003951.3803:01642
01643:+00046:+00052:+00117:003947.5039:01643
01644:+00028:+00072:-00045:003947.5039:01644
01645:+00002:+00055:-00072:003947.5039:01645
01646:-00024:+00049:+00061:003947.5039:01646
01647:-00013:+00036:+00051:003947.5039:01647
01648:-00020:+00040:-00040:003832.4560:01648
01649:-00013:+00030:+00087:003832.4560:01649
01650:+00002:+00055:-00002:003832.4560:01650
01651:+00017:+00053:-00002:003832.4560:01651
01652:+00019:+00030:+00095:003832.4560:01652
01653:-00003:+00041:+00002:003938.9853:01653
01654:-00014:+00069:-00054:003938.9853:01654
01655:-00053:+00060:-00019:003938.9853:01655
01656:-00042:+00049:-00014:003938.9853:01656
01657:-00043:+00038:-00036:003938.9853:01657
01658:-00048:+00040:+00090:003947.3845:01658
01659:-00055:-00018:+00084:003947.3845:01659
01660:+00002:-00016:+00177:003947.3845:01660
01661:+00015:-00030:+00154:003947.3845:01661
01662:-00038:-00023:+00005:003947.3845:01662
01663:-00011:-00023:-00118:003856.1210:01663
01664:+00031:-00026:-00076:003856.1210:01664
01665:+00027:-00060:-00133:003856.1210:01665
01666:+00042:-00038:-00031:003856.1210:01666
01667:+00026:-00067:+00057:003856.1210:01667
01668:+00007:-00039:-00053:003963.8813:01668
01669:+00047:-00027:-00016:003963.8813:01669
01670:+00056:-00025:+00111:003963.8813:01670
01671:+00023:-00007:+00070:003963.8813:01671
01672:+00028:+00007:+00160:003963.8813:01672
01673:+00079:+00000:+00023:003972.3068:01673
01674:+00045:+00017:-00112:003972.3068:01674
01675:+00031:+00012:-00036:003972.3068:01675
01676:-00014:-00005:+00008:003972.3068:01676
01677:-00065:-00014:-00014:003972.3068:01677
01678:-00041:+00007:-00063:003892.2954:01678
01679:-00026:-00006:-00063:003892.2954:01679
01680:-00057:-00024:+00006:003892.2954:01680
01681:-00032:-00065:+00145:003892.2954:01681
01682:-00015:-00035:+00109:003892.2954:01682
01683:-00034:-00036:+00065:004001.6533:01683
01684:-00030:-00015:+00091:004001.6533:01684
01685:-00040:-00025:+00048:004001.6533:01685
01686:-00041:-00020:+00023:004001.6533:01686
01687:-00023:+00040:+00030:004001.6533:01687
01688:-00006:+00029:+00020:004022.6394:01688
01689:-00022:+00004:-00082:004022.6394:01689
01690:+00020:+00048:-00183:004022.6394:01690
01691:+00069:+00056:-00163:004022.6394:01691
01692:+00098:+00029:-00018:004022.6394:01692
01693:+00112:+00043:+00148:004022.6394:01693
01694:+00123:+00026:+00211:003929.1264:01694
01695:+00107:+00037:+00070:003929.1264:01695
01696:+00081:+00018:+00081:003929.1264:01696
01697:+00015:+00032:+00040:003929.1264:01697
01698:-00038:-00017:+00126:004014.4753:01698
01699:-00070:-00023:+00125:004014.4753:01699
01700:-00082:-00044:-00046:004014.4753:01700
01701:-00083:-00064:-00115:004014.4753:01701
01702:-00044:-00080:-00135:004014.4753:01702
01703:-00084:-00089:-00042:004014.4753:01703
01704:-00013:-00099:-00038:004022.6967:01704
01705:+00033:-00083:+00015:004022.6967:01705
01706:+00073:-00059:+00072:004022.6967:01706
01707:+00065:-00078:+00087:004022.6967:01707
01708:+00063:-00044:+00190:004022.6967:01708
01709:+00045:-00013:+00184:003880.2255:01709
01710:-00037:-00037:+00164:003880.2255:01710
01711:-00067:-00007:+00061:003880.2255:01711
01712:-00072:-00001:-00020:003880.2255:01712
01713:-00043:+00005:-00151:003880.2255:01713
01714:-00060:+00028:-00171:003951.3803:01714
01715:-00029:+00028:-00164:003951.3803:01715
01716:-00038:-00003:-00084:003951.3803:01716
01717:-00024:-00003:-00024:003951.3803:01717
01718:-00003:+00022:+00032:003951.3803:01718
01719:+00013:+00003:+00206:003923.0456:01719
01720:-00022:-00004:+00185:003923.0456:01720
01721:-00048:+00019:+00150:003923.0456:01721
01722:-00078:+00022:+00116:003923.0456:01722
01723:-00099:+00010:+00012:003923.0456:01723
01724:-00112:+00042:-00152:003797.3896:01724
01725:-00116:+00011:-00237:003797.3896:01725
01726:-00092:+00027:-00121:003797.3896:01726
01727:-00055:+00017:-00081:003797.3896:01727
01728:-00019:+00022:-00019:003797.3896:01728
01729:+00055:+00028:+00005:003878.2502:01729
01730:+00075:+00044:+00019:003878.2502:01730
01731:+00091:+00047:+00173:003878.2502:01731
01732:+00113:+00064:+00214:003878.2502:01732
01733:+00091:+00045:+00012:003878.2502:01733
01734:+00079:+00078:+00004:003875.0180:01734
01735:+00041:+00051:-00088:003875.0180:01735
01736:+00021:+00055:-00363:003875.0180:01736
01737:-00035:+00051:-00325:003875.0180:01737
01738:+00033:+00054:+00171:003875.0180:01738
01739:-00004:-00033:-00102:003875.0180:01739
01740:-00070:+00006:-00184:003774.3945:01740
01741:+00045:-00063:-00055:003774.3945:01741
01742:+00015:-00028:+00067:003774.3945:01742
01743:-00040:-00047:+00173:003774.3945:01743
01744:-00023:-00032:+00117:003774.3945:01744
01745:-00023:-00027:+00079:003854.4155:01745
01746:-00013:+00032:-00007:003854.4155:01746
01747:-00016:+00022:+00010:003854.4155:01747
01748:-00070:+00011:+00050:003854.4155:01748
01749:-00059:+00036:-00094:003854.4155:01749
01750:-00043:+00049:-00077:003886.9570:01750
01751:-00015:+00012:-00083:003886.9570:01751
01752:-00018:+00012:-00098:003886.9570:01752
01753:-00007:-00014:-00091:003886.9570:01753
01754:+00065:-00017:+00016:003886.9570:01754
01755:+00079:-00002:+00019:003785.8825:01755
01756:+00046:-00018:+00022:003785.8825:01756
01757:+00010:-00022:+00087:003785.8825:01757
01758:+00014:-00034:+00063:003785.8825:01758
01759:-00052:-00047:+00013:003785.8825:01759
01760:-00097:-00058:+00041:003890.2290:01760
01761:-00097:-00043:+00044:003890.2290:01761
01762:-00120:-00075:-00017:003890.2290:01762
01763:-00127:-00077:-00010:003890.2290:01763
01764:-00087:-00065:-00013:003890.2290:01764
01765:-00056:-00048:-00054:003890.2290:01765
01766:-00047:-00066:-00076:003935.2641:01766
01767:-00013:-00022:+00013:003935.2641:01767
01768:+00032:+00024:+00014:003935.2641:01768
01769:+00036:+00034:-00009:003935.2641:01769
01770:+00034:+00044:+00044:003935.2641:01770
01771:+00048:+00097:+00112:003844.2475:01771
01772:+00037:+00099:+00031:003844.2475:01772
01773:+00032:+00104:-00035:003844.2475:01773
01774:+00022:+00131:-00075:003844.2475:01774
01775:+00010:+00121:-00101:003844.2475:01775
01776:+00015:+00108:-00075:003976.3957:01776
01777:+00000:+00119:-00050:003976.3957:01777
01778:+00001:+00088:-00091:003976.3957:01778
01779:-00039:+00084:+00006:003976.3957:01779
01780:-00044:+00097:+00022:003976.3957:01780
01781:-00061:+00059:+00065:003972.2136:01781
01782:-00091:+00033:+00079:003972.2136:01782
01783:-00094:+00081:+00054:003972.2136:01783
01784:-00099:+00053:-00009:003972.2136:01784
01785:-00076:+00029:-00067:003972.2136:01785
01786:-00078:+00052:-00074:003880.1618:01786
01787:-00052:+00016:-00107:003880.1618:01787
01788:-00028:+00016:-00097:003880.1618:01788
01789:-00018:+00035:-00149:003880.1618:01789
01790:+00013:+00008:-00155:003880.1618:01790
01791:+00029:+00017:-00036:003963.8530:01791
01792:+00061:+00023:-00033:003963.8530:01792
01793:+00045:-00032:+00024:003963.8530:01793
01794:+00074:+00033:+00140:003963.8530:01794
01795:+00054:-00002:+00080:003963.8530:01795
01796:+00042:-00018:+00102:003972.3439:01796
01797:+00017:-00021:+00136:003972.3439:01797
01798:-00003:-00014:-00054:003972.3439:01798
01799:-00049:-00051:-00237:003972.3439:01799
01800:-00053:-00072:-00172:003972.3439:01800
01801:-00051:-00083:-00073:003856.0944:01801
01802:-00063:-00112:-00112:003856.0944:01802
01803:-00027:-00137:-00016:003856.0944:01803
01804:-00021:-00108:+00102:003856.0944:01804
01805:-00035:-00112:+00056:003856.0944:01805
01806:-00052:-00073:+00133:003963.7595:01806
01807:-00043:-00056:+00113:003963.7595:01807
01808:-00057:-00037:-00006:003963.7595:01808
01809:-00062:-00008:-00054:003963.7595:01809
01810:-00052:+00047:+00021:003963.7595:01810
01811:-00054:+00030:+00086:003959.7458:01811
01812:-00076:+00071:-00063:003959.7458:01812
01813:-00001:+00074:-00055:003959.7458:01813
01814:+00049:+00090:-00211:003959.7458:01814
01815:+00059:+00077:-00099:003959.7458:01815
01816:+00085:+00115:-00021:003855.9873:01816
01817:+00085:+00099:+00036:003855.9873:01817
01818:+00085:+00112:+00053:003855.9873:01818
01819:+00106:+00061:-00031:003855.9873:01819
01820:+00073:+00098:+00083:003855.9873:01820
01821:+00027:+00063:+00067:003855.9873:01821
01822:-00011:+00067:-00018:003951.3898:01822
01823:-00014:+00057:+00050:003951.3898:01823
01824:-00002:+00064:+00042:003951.3898:01824
01825:-00060:+00039:+00009:003951.3898:01825
01826:-00052:+00036:+00060:003951.3898:01826
01827:-00060:+00022:+00015:003959.7927:01827
01828:-00082:+00016:-00090:003959.7927:01828
01829:-00060:-00007:-00102:003959.7927:01829
01830:-00032:+00006:+00051:003959.7927:01830
01831:-00032:-00051:+00013:003959.7927:01831
01832:+00001:-00032:+00080:003844.2475:01832
01833:-00006:-00041:+00146:003844.2475:01833
01834:+00013:-00042:+00023:003844.2475:01834
01835:-00009:-00097:+00140:003844.2475:01835
01836:-00009:-00075:+00163:003844.2475:01836
01837:+00015:-00097:+00000:003976.3581:01837
01838:+00035:-00053:-00059:003976.3581:01838
01839:+00028:-00078:+00066:003976.3581:01839
01840:+00078:-00079:+00039:003976.3581:01840
01841:+00067:-00094:-00062:003976.3581:01841
01842:+00113:-00039:-00021:003984.7407:01842
01843:+00092:-00087:+00017:003984.7407:01843
01844:+00083:-00055:+00231:003984.7407:01844
01845:+00012:-00071:+00272:003984.7407:01845
01846:-00016:-00065:+00022:003984.7407:01846
01847:-00053:-00021:-00180:003904.5139:01847
01848:+00006:+00018:-00089:003904.5139:01848
01849:-00050:+00005:+00165:003904.5139:01849
01850:-00027:+00011:+00249:003904.5139:01850
01851:-00096:+00000:+00185:003904.5139:01851
01852:-00062:+00010:-00019:004027.3593:01852
01853:-00082:+00014:-00030:004027.3593:01853
01854:-00081:-00019:-00279:004027.3593:01854
01855:-00112:+00049:-00352:004027.3593:01855
01856:+00113:+00042:-00341:004027.3593:01856
01857:+00143:+00049:-00030:004022.7058:01857
01858:+00156:+00016:+00368:004022.7058:01858
01859:+00090:-00028:+00477:004022.7058:01859
01860:+00062:-00049:+00263:004022.7058:01860
01861:+00032:-00054:+00137:004022.7058:01861
01862:+00037:+00002:+00016:003892.3498:01862
01863:-00051:-00006:+00007:003892.3498:01863
01864:-00021:-00007:-00131:003892.3498:01864
01865:+00009:+00019:-00263:003892.3498:01865
01866:+00046:+00016:-00144:003892.3498:01866
01867:+00002:-00017:-00175:003976.3769:01867
01868:-00069:-00008:-00037:003976.3769:01868
01869:-00039:+00000:+00043:003976.3769:01869
01870:-00032:-00045:+00114:003976.3769:01870
01871:-00063:-00051:+00045:003976.3769:01871
01872:-00079:-00014:+00030:003947.5039:01872
01873:-00111:-00017:+00045:003947.5039:01873
01874:-00109:+00022:+00021:003947.5039:01874
01875:-00118:+00039:-00051:003947.5039:01875
01876:-00141:+00037:+00004:003947.5039:01876
01877:-00138:+00007:-00075:003797.3896:01877
01878:-00120:+00035:-00077:003797.3896:01878
01879:-00079:-00017:-00051:003797.3896:01879
01880:-00032:-00033:+00059:003797.3896:01880
01881:-00035:-00011:+00016:003797.3896:01881
01882:-00028:-00035:+00003:003797.3896:01882
01883:+00015:-00027:+00023:003890.2199:01883
01884:-00019:-00021:-00014:003890.2199:01884
01885:-00025:-00008:+00010:003890.2199:01885
01886:-00027:+00000:+00051:003890.2199:01886
01887:-00013:+00011:+00009:003890.2199:01887
01888:-00021:+00051:+00018:003875.0976:01888
01889:-00002:+00039:+00006:003875.0976:01889
01890:+00016:+00046:+00031:003875.0976:01890
01891:+00014:+00026:+00091:003875.0976:01891
01892:+00032:+00050:+00025:003875.0976:01892
01893:+00014:+00030:-00123:003751.6508:01893
01894:-00003:+00016:-00057:003751.6508:01894
01895:+00019:+00036:-00157:003751.6508:01895
01896:+00012:+00026:-00136:003751.6508:01896
01897:+00057:+00042:-00023:003751.6508:01897
01898:+00053:+00065:+00039:003854.4155:01898
01899:+00057:+00083:+00003:003854.4155:01899
01900:+00048:+00049:+00167:003854.4155:01900
01901:+00035:+00043:+00165:003854.4155:01901
01902:+00000:+00055:+00077:003854.4155:01902
01903:-00026:+00057:-00060:003851.4821:01903
01904:-00059:+00012:-00163:003851.4821:01904
01905:-00079:+00036:-00204:003851.4821:01905
01906:-00045:+00001:-00034:003851.4821:01906
01907:-00041:-00030:+00011:003851.4821:01907
01908:-00103:-00078:-00020:003851.4821:01908
01909:-00063:-00065:+00024:003774.4628:01909
01910:-00086:-00091:+00037:003774.4628:01910
01911:-00089:-00108:+00010:003774.4628:01911
01912:-00090:-00086:+00011:003774.4628:01912
01913:-00045:-00094:-00003:003774.4628:01913
01914:-00053:-00088:-00025:003890.2561:01914
01915:-00023:-00055:+00066:003890.2561:01915
01916:-00001:-00063:-00002:003890.2561:01916
01917:-00014:-00072:-00040:003890.2561:01917
01918:+00011:-00028:-00009:003890.2561:01918
01919:+00066:-00042:-00022:003923.0910:01919
01920:+00064:-00062:-00020:003923.0910:01920
01921:+00091:-00047:+00015:003923.0910:01921
01922:+00101:-00013:-00004:003923.0910:01922
01923:+00080:-00052:+00013:003923.0910:01923
01924:+00086:-00002:+00007:003856.2639:01924
01925:+00061:+00048:-00001:003856.2639:01925
01926:+00037:+00052:-00043:003856.2639:01926
01927:+00024:+00096:-00014:003856.2639:01927
01928:+00046:+00104:+00025:003856.2639:01928
01929:-00015:+00078:-00029:003963.8251:01929
01930:-00023:+00117:-00001:003963.8251:01930
01931:-00016:+00129:+00007:003963.8251:01931
01932:-00082:+00127:-00095:003963.8251:01932
01933:-00071:+00129:-00071:003963.8251:01933
01934:-00062:+00147:-00062:003984.6657:01934
01935:-00108:+00117:-00092:003984.6657:01935
01936:-00098:+00112:-00097:003984.6657:01936
01937:-00067:+00106:-00064:003984.6657:01937
01938:-00095:+00090:+00018:003984.6657:01938
01939:-00075:+00042:-00017:003880.2885:01939
01940:-00062:+00062:+00077:003880.2885:01940
01941:-00047:+00036:+00159:003880.2885:01941
01942:-00052:+00019:+00021:003880.2885:01942
01943:-00060:-00017:-00021:003880.2885:01943
01944:-00014:-00033:-00018:003963.8530:01944
01945:-00035:-00054:-00034:003963.8530:01945
01946:-00030:-00080:-00116:003963.8530:01946
01947:-00022:-00086:-00074:003963.8530:01947
01948:+00005:-00122:-00023:003963.8530:01948
01949:+00019:-00119:+00101:003984.6657:01949
01950:+00008:-00121:+00144:003984.6657:01950
01951:+00062:-00144:+00059:003984.6657:01951
01952:+00063:-00090:+00118:003984.6657:01952
01953:+00058:-00097:+00152:003984.6657:01953
01954:+00082:-00080:+00060:003984.6657:01954
01955:+00041:-00041:+00025:003856.2465:01955
01956:+00054:-00032:-00029:003856.2465:01956
01957:+00033:-00036:-00076:003856.2465:01957
01958:+00036:+00005:-00067:003856.2465:01958
01959:+00001:+00003:-00082:003856.2465:01959
01960:+00001:-00031:-00043:003963.9279:01960
01961:-00001:-00003:-00010:003963.9279:01961
01962:-00022:-00016:+00025:003963.9279:01962
01963:+00001:+00005:-00013:003963.9279:01963
01964:-00037:+00040:+00041:003963.9279:01964
01965:-00025:+00041:+00017:003972.2602:01965
01966:-00050:+00070:-00074:003972.2602:01966
01967:-00044:+00091:+00027:003972.2602:01967
01968:-00030:+00110:+00013:003972.2602:01968
01969:-00045:+00089:-00001:003972.2602:01969
01970:-00030:+00088:+00044:003856.1660:01970
01971:-00014:+00092:+00092:003856.1660:01971
01972:-00034:+00055:-00074:003856.1660:01972
01973:-00029:+00057:-00096:003856.1660:01973
01974:-00009:+00045:-00040:003856.1660:01974
01975:-00017:+00020:-00007:003951.3803:01975
01976:-00013:+00024:-00106:003951.3803:01976
01977:-00008:-00016:+00012:003951.3803:01977
01978:+00018:-00038:+00004:003951.3803:01978
01979:-00016:-00046:-00026:003951.3803:01979
01980:-00018:-00061:+00077:003947.4672:01980
01981:+00003:-00053:+00141:003947.4672:01981
01982:-00039:-00041:-00082:003947.4672:01982
01983:-00014:-00062:-00010:003947.4672:01983
01984:+00020:-00055:-00009:003947.4672:01984
01985:+00003:-00042:-00084:003844.2568:01985
01986:+00006:-00076:-00023:003844.2568:01986
01987:+00025:-00064:+00131:003844.2568:01987
01988:+00023:-00063:-00054:003844.2568:01988
01989:+00047:-00013:-00114:003844.2568:01989
01990:+00064:-00009:+00083:003939.0688:01990
01991:+00041:+00008:+00027:003939.0688:01991
01992:+00022:+00009:-00049:003939.0688:01992
01993:+00035:+00013:-00088:003939.0688:01993
01994:+00045:+00066:-00140:003939.0688:01994
01995:+00048:+00059:-00051:003947.4028:01995
01996:+00031:+00027:+00049:003947.4028:01996
01997:+00019:+00027:-00065:003947.4028:01997
01998:+00031:+00050:+00078:003947.4028:01998
01999:+00035:+00035:+00370:003947.4028:01999
02000:+00004:-00003:+00247:003947.4028:02000
02001:-00030:-00009:-00166:003844.2302:02001
02002:-00035:+00026:-00185:003844.2302:02002
02003:-00073:+00016:-00244:003844.2302:02003
02004:-00101:+00023:-00132:003844.2302:02004
02005:-00079:+00013:+00048:003844.2302:02005
02006:-00058:+00021:+00174:003951.3154:02006
02007:-00060:-00014:+00180:003951.3154:02007
02008:-00001:+00013:+00214:003951.3154:02008
02009:+00019:+00013:+00094:003951.3154:02009
02010:+00009:+00017:-00103:003951.3154:02010
02011:+00011:+00042:-00069:003997.3100:02011
02012:+00047:+00054:-00023:003997.3100:02012
02013:+00053:+00048:-00084:003997.3100:02013
02014:+00074:+00049:-00058:003997.3100:02014
02015:+00067:+00027:-00125:003997.3100:02015
02016:+00044:-00004:-00106:003892.3137:02016
02017:+00046:-00033:+00125:003892.3137:02017
02018:+00022:-00026:+00084:003892.3137:02018
02019:-00005:-00039:-00035:003892.3137:02019
02020:+00010:-00044:-00032:003892.3137:02020
02021:+00018:-00037:-00005:004027.3786:02021
02022:-00051:-00064:-00020:004027.3786:02022
02023:-00041:-00072:+00107:004027.3786:02023
02024:-00072:-00085:+00096:004027.3786:02024
02025:-00123:-00079:+00034:004027.3786:02025
02026:-00134:-00074:+00066:004035.5351:02026
02027:-00170:-00092:+00033:004035.5351:02027
02028:-00187:-00053:-00158:004035.5351:02028
02029:-00137:-00041:-00157:004035.5351:02029
02030:-00096:-00031:-00073:004035.5351:02030
02031:-00083:-00015:+00065:003941.6057:02031
02032:-00014:+00003:+00108:003941.6057:02032
02033:+00066:+00028:+00168:003941.6057:02033
02034:+00084:+00068:+00079:003941.6057:02034
02035:+00107:+00069:-00018:003941.6057:02035
02036:+00131:+00076:-00150:004066.5151:02036
02037:+00132:+00111:-00091:004066.5151:02037
02038:+00156:+00078:-00043:004066.5151:02038
02039:+00118:+00072:-00033:004066.5151:02039
02040:+00121:+00079:+00019:004066.5151:02040
02041:+00092:+00049:+00087:004061.3723:02041
02042:+00077:+00039:+00107:004061.3723:02042
02043:+00049:+00006:+00079:004061.3723:02043
02044:+00008:-00006:+00095:004061.3723:02044
02045:+00002:-00013:-00042:004061.3723:02045
02046:-00050:+00008:-00044:003954.0798:02046
02047:-00078:-00010:-00088:003954.0798:02047
02048:-00099:-00021:-00154:003954.0798:02048
02049:-00131:-00014:-00025:003954.0798:02049
02050:-00120:-00036:+00114:003954.0798:02050
02051:-00099:-00036:+00054:004027.3886:02051
02052:-00064:-00016:+00051:004027.3886:02052
02053:-00066:-00033:+00123:004027.3886:02053
02054:-00014:-00031:+00086:004027.3886:02054
02055:-00023:+00007:-00095:004027.3886:02055
02056:+00017:-00002:-00108:003997.2817:02056
02057:+00029:+00020:-00085:003997.2817:02057
02058:+00020:+00019:-00087:003997.2817:02058
02059:-00019:-00004:-00051:003997.2817:02059
02060:+00015:-00004:+00016:003997.2817:02060
02061:+00015:-00004:+00013:003868.1940:02061
02062:+00008:-00016:+00074:003868.1940:02062
02063:+00016:-00031:+00180:003868.1940:02063
02064:+00017:-00028:+00176:003868.1940:02064
02065:-00036:-00027:+00092:003868.1940:02065
02066:-00031:+00005:+00018:003938.9487:02066
02067:-00048:+00006:-00027:003938.9487:02067
02068:-00100:-00023:-00005:003938.9487:02068
02069:-00099:-00035:-00017:003938.9487:02069
02070:-00076:-00024:-00078:003938.9487:02070
02071:-00069:-00031:-00098:003935.1909:02071
02072:-00048:-00012:-00071:003935.1909:02072
02073:-00020:+00005:-00094:003935.1909:02073
02074:+00062:-00004:+00063:003935.1909:02074
02075:+00106:+00020:+00296:003935.1909:02075
02076:+00074:+00036:+00163:003820.6750:02076
02077:+00060:+00037:+00053:003820.6750:02077
02078:+00109:+00023:+00022:003820.6750:02078
02079:+00027:+00053:-00142:003820.6750:02079
02080:+00031:+00031:-00122:003820.6750:02080
02081:+00045:+00038:+00043:003914.5192:02081
02082:-00004:+00005:-00025:003914.5192:02082
02083:-00031:+00017:-00118:003914.5192:02083
02084:+00041:+00009:-00034:003914.5192:02084
02085:+00018:+00022:+00011:003914.5192:02085
02086:+00007:+00008:+00056:003910.9565:02086
02087:+00009:+00010:+00196:003910.9565:02087
02088:+00025:+00012:+00122:003910.9565:02088
02089:-00007:+00032:+00071:003910.9565:02089
02090:-00032:+00016:-00060:003910.9565:02090
02091:-00046:+00034:-00055:003910.9565:02091
02092:-00074:+00015:-00028:003797.4326:02092
02093:-00089:+00023:-00101:003797.4326:02093
02094:-00078:+00015:-00077:003797.4326:02094
02095:-00011:+00017:-00133:003797.4326:02095
02096:-00049:+00001:-00080:003797.4326:02096
02097:-00019:-00033:+00035:003902.2910:02097
02098:+00062:-00010:+00126:003902.2910:02098
02099:+00061:-00060:+00113:003902.2910:02099
02100:+00095:-00033:+00180:003902.2910:02100
02101:+00042:-00048:+00114:003902.2910:02101
02102:+00020:-00080:-00020:003935.2006:02102
02103:-00051:-00087:-00033:003935.2006:02103
02104:-00081:-00056:-00101:003935.2006:02104
02105:-00126:-00103:-00184:003935.2006:02105
02106:-00119:-00124:-00155:003935.2006:02106
02107:-00093:-00082:-00045:003820.7448:02107
02108:-00081:-00108:-00080:003820.7448:02108
02109:-00042:-00093:-00016:003820.7448:02109
02110:-00010:-00050:+00209:003820.7448:02110
02111:-00019:-00037:+00196:003820.7448:02111
02112:-00014:-00001:+00141:003951.4731:02112
02113:+00002:+00044:+00145:003951.4731:02113
02114:-00008:+00083:+00031:003951.4731:02114
02115:-00037:+00098:-00154:003951.4731:02115
02116:-00026:+00100:-00171:003951.4731:02116
02117:+00016:+00128:-00104:003959.7646:02117
02118:-00005:+00098:-00129:003959.7646:02118
02119:+00066:+00099:-00150:003959.7646:02119
02120:+00108:+00073:-00015:003959.7646:02120
02121:+00101:+00061:-00045:003959.7646:02121
02122:+00089:+00046:-00021:003856.1838:02122
02123:+00121:+00079:+00062:003856.1838:02123
02124:+00061:+00074:-00014:003856.1838:02124
02125:+00006:+00075:-00025:003856.1838:02125
02126:-00035:+00099:+00020:003856.1838:02126
02127:-00064:+00124:-00096:003951.3803:02127
02128:-00109:+00095:-00059:003951.3803:02128
02129:-00109:+00114:-00006:003951.3803:02129
02130:-00086:+00079:+00084:003951.3803:02130
02131:-00097:+00010:+00021:003951.3803:02131
02132:-00086:+00012:-00039:003951.3803:02132
02133:-00071:+00008:-00077:003959.8759:02133
02134:-00060:-00047:-00094:003959.8759:02134
02135:-00063:-00031:-00144:003959.8759:02135
02136:-00054:-00052:-00109:003959.8759:02136
02137:-00054:-00055:-00133:003959.8759:02137
02138:-00043:-00067:-00099:003844.2302:02138
02139:-00050:-00078:+00022:003844.2302:02139
02140:-00039:-00086:+00047:003844.2302:02140
02141:-00020:-00076:+00073:003844.2302:02141
02142:-00008:-00079:-00010:003844.2302:02142
02143:+00035:-00068:-00050:003951.3522:02143
02144:+00040:-00076:-00032:003951.3522:02144
02145:+00041:-00078:+00003:003951.3522:02145
02146:+00060:-00067:+00015:003951.3522:02146
02147:+00066:-00035:+00082:003951.3522:02147
02148:+00024:-00023:-00018:003959.9033:02148
02149:+00013:+00008:+00029:003959.9033:02149
02150:-00018:+00049:+00034:003959.9033:02150
02151:-00032:+00052:-00070:003959.9033:02151
02152:-00051:+00061:-00003:003959.9033:02152
02153:-00029:+00115:+00012:003868.1762:02153
02154:-00053:+00091:-00070:003868.1762:02154
02155:-00054:+00126:+00020:003868.1762:02155
02156:-00018:+00149:+00037:003868.1762:02156
02157:-00002:+00144:-00109:003868.1762:02157
02158:+00001:+00139:+00076:003963.8718:02158
02159:+00012:+00176:+00074:003963.8718:02159
02160:-00039:+00110:+00034:003963.8718:02160
02161:-00032:+00098:-00037:003963.8718:02161
02162:+00004:+00146:-00088:003963.8718:02162
02163:-00014:+00066:-00180:003984.7031:02163
02164:-00046:+00088:-00060:003984.7031:02164
02165:+00029:+00071:-00085:003984.7031:02165
02166:+00017:+00049:-00047:003984.7031:02166
02167:+00005:+00051:+00049:003984.7031:02167
02168:-00007:+00051:+00065:003880.1984:02168
02169:-00030:-00032:-00002:003880.1984:02169
02170:-00030:-00013:-00007:003880.1984:02170
02171:-00034:-00030:-00141:003880.1984:02171
02172:-00033:-00039:-00028:003880.1984:02172
02173:-00023:-00077:+00003:004001.7678:02173
02174:-00018:-00072:+00074:004001.7678:02174
02175:+00008:-00086:+00056:004001.7678:02175
02176:+00028:-00104:+00063:004001.7678:02176
02177:+00065:-00103:-00025:004001.7678:02177
02178:+00062:-00117:-00025:004022.6582:02178
02179:+00094:-00126:-00008:004022.6582:02179
02180:+00094:-00112:+00011:004022.6582:02180
02181:+00132:-00068:-00003:004022.6582:02181
02182:+00100:-00095:-00068:004022.6582:02182
02183:+00103:-00064:+00047:003929.1450:02183
02184:+00079:-00045:+00146:003929.1450:02184
02185:-00008:-00035:+00142:003929.1450:02185
02186:-00023:-00032:+00020:003929.1450:02186
02187:-00039:+00047:-00118:003929.1450:02187
02188:-00049:+00011:+00071:004040.2011:02188
02189:-00064:+00055:+00228:004040.2011:02189
02190:-00044:+00036:+00174:004040.2011:02190
02191:-00045:+00047:+00062:004040.2011:02191
02192:-00069:+00068:-00019:004040.2011:02192
02193:-00111:+00085:-00073:004061.3332:02193
02194:-00100:+00037:-00099:004061.3332:02194
02195:-00039:+00085:-00241:004061.3332:02195
02196:+00008:+00091:-00250:004061.3332:02196
02197:+00052:+00109:-00070:004061.3332:02197
02198:+00064:+00010:+00381:003941.5874:02198
02199:+00043:-00003:+00372:003941.5874:02199
02200:+00017:+00007:+00331:003941.5874:02200
02201:-00005:+00010:+00147:003941.5874:02201
02202:-00051:+00017:+00052:003941.5874:02202
02203:-00053:+00023:-00010:004014.3696:02203
02204:-00008:+00043:-00163:004014.3696:02204
02205:+00041:+00043:-00134:004014.3696:02205
02206:+00005:+00025:-00124:004014.3696:02206
02207:+00005:-00034:+00013:004014.3696:02207
02208:-00039:-00053:+00043:003984.5815:02208
02209:-00024:-00057:+00046:003984.5815:02209
02210:-00024:-00070:-00020:003984.5815:02210
02211:-00030:-00097:+00045:003984.5815:02211
02212:-00053:-00100:+00189:003984.5815:02212
02213:-00028:-00125:+00196:003856.1037:02213
02214:-00017:-00075:+00086:003856.1037:02214
02215:-00053:-00093:+00003:003856.1037:02215
02216:-00073:-00071:-00048:003856.1037:02216
02217:-00089:-00074:-00105:003856.1037:02217
02218:-00077:-00082:-00087:003856.1037:02218
02219:-00053:-00072:-00023:003914.4736:02219
02220:-00016:-00072:+00029:003914.4736:02220
02221:-00011:-00075:+00111:003914.4736:02221
02222:+00014:-00066:+00160:003914.4736:02222
02223:+00010:-00013:+00121:003914.4736:02223
02224:-00005:-00026:+00108:003886.9570:02224
02225:-00001:+00008:+00187:003886.9570:02225
02226:-00037:+00034:+00063:003886.9570:02226
02227:-00041:+00015:+00004:003886.9570:02227
02228:-00025:+00044:-00111:003886.9570:02228
02229:-00033:+00048:-00141:003774.3261:02229
02230:-00052:+00051:-00098:003774.3261:02230
02231:-00034:+00015:+00020:003774.3261:02231
02232:+00006:+00000:+00021:003774.3261:02232
02233:+00008:-00003:+00037:003774.3261:02233
02234:+00048:-00005:+00049:003854.3889:02234
02235:+00012:+00014:+00090:003854.3889:02235
02236:+00030:+00019:+00060:003854.3889:02236
02237:+00010:+00001:-00006:003854.3889:02237
02238:+00017:+00070:-00067:003854.3889:02238
02239:-00039:+00066:-00033:003875.0883:02239
02240:-00037:+00067:+00038:003875.0883:02240
02241:-00053:+00068:+00013:003875.0883:02241
02242:-00054:+00059:+00022:003875.0883:02242
02243:-00039:+00015:+00044:003875.0883:02243
02244:+00014:+00027:-00021:003875.0883:02244
02245:+00020:+00032:-00184:003785.9946:02245
02246:+00027:+00006:-00106:003785.9946:02246
02247:+00065:-00007:+00081:003785.9946:02247
02248:+00049:-00011:+00026:003785.9946:02248
02249:+00006:-00026:+00066:003785.9946:02249
02250:-00022:-00025:+00056:003902.2910:02250
02251:-00053:-00035:-00063:003902.2910:02251
02252:-00085:-00037:-00015:003902.2910:02252
02253:-00097:-00064:+00019:003902.2910:02253
02254:-00047:-00007:-00098:003902.2910:02254
02255:-00050:-00025:-00024:003923.0278:02255
02256:-00015:+00008:+00047:003923.0278:02256
02257:-00035:-00034:-00022:003923.0278:02257
02258:+00014:-00035:-00007:003923.0278:02258
02259:-00003:-00004:-00095:003923.0278:02259
02260:+00004:+00035:-00168:003844.2924:02260
02261:+00007:-00018:-00061:003844.2924:02261
02262:+00013:+00038:-00018:003844.2924:02262
02263:-00036:+00012:-00077:003844.2924:02263
02264:-00023:+00025:+00079:003844.2924:02264
02265:+00005:+00015:+00083:003976.4240:02265
02266:-00012:+00032:+00008:003976.4240:02266
02267:-00013:+00016:+00009:003976.4240:02267
02268:-00013:+00028:+00011:003976.4240:02268
02269:-00037:+00014:-00108:003976.4240:02269
02270:-00016:+00037:-00100:003997.3002:02270
02271:-00035:-00005:-00071:003997.3002:02271
02272:-00011:+00000:-00130:003997.3002:02272
02273:-00035:-00015:-00104:003997.3002:02273
02274:-00023:+00002:+00006:003997.3002:02274
02275:-00022:-00021:+00073:003904.5317:02275
02276:+00015:+00006:+00070:003904.5317:02276
02277:-00010:-00006:-00047:003904.5317:02277
02278:+00030:+00033:-00063:003904.5317:02278
02279:+00013:+00048:-00099:003904.5317:02279
02280:+00012:+00030:-00089:004014.5036:02280
02281:+00035:+00048:-00054:004014.5036:02281
02282:+00041:+00053:+00033:004014.5036:02282
02283:+00066:+00035:-00022:004014.5036:02283
02284:+00049:+00036:-00003:004014.5036:02284
02285:+00025:+00020:+00013:003997.1777:02285
02286:+00048:+00022:+00011:003997.1777:02286
02287:+00036:+00000:-00048:003997.1777:02287
02288:+00031:+00039:-00056:003997.1777:02288
02289:+00008:+00019:-00027:003997.1777:02289
02290:-00013:+00023:-00034:003904.3579:02290
02291:-00050:+00019:-00025:003904.3579:02291
02292:-00067:+00001:-00004:003904.3579:02292
02293:-00100:+00001:-00016:003904.3579:02293
02294:-00102:-00006:-00028:003904.3579:02294
02295:-00093:+00005:+00053:003988.8569:02295
02296:-00105:+00002:-00028:003988.8569:02296
02297:-00126:+00021:-00110:003988.8569:02297
02298:-00086:-00007:-00020:003988.8569:02298
02299:-00097:-00005:-00062:003988.8569:02299
02300:-00078:-00017:-00083:003997.1494:02300
02301:-00035:+00003:+00022:003997.1494:02301
02302:-00016:+00004:-00081:003997.1494:02302
02303:-00036:+00024:-00124:003997.1494:02303
02304:-00010:-00013:-00010:003997.1494:02304
02305:+00015:+00017:-00036:003880.1528:02305
02306:-00009:-00005:-00001:003880.1528:02306
02307:+00032:-00002:+00131:003880.1528:02307
02308:+00060:-00003:+00157:003880.1528:02308
02309:+00062:+00021:+00091:003880.1528:02309
02310:+00057:-00020:+00026:003963.7407:02310
02311:+00027:+00005:-00037:003963.7407:02311
02312:-00009:-00019:-00082:003963.7407:02312
02313:-00004:-00031:-00167:003963.7407:02313
02314:-00021:-00032:-00072:003963.7407:02314
02315:-00021:-00012:+00017:003963.7407:02315
02316:+00008:+00006:-00037:003972.0734:02316
02317:+00009:-00019:+00061:003972.0734:02317
02318:+00006:+00014:+00132:003972.0734:02318
02319:+00028:+00037:+00126:003972.0734:02319
02320:+00010:+00027:+00046:003972.0734:02320
02321:-00005:+00062:-00045:003856.0588:02321
02322:-00005:+00067:-00085:003856.0588:02322
02323:-00035:+00046:-00122:003856.0588:02323
02324:-00055:+00078:-00137:003856.0588:02324
02325:-00025:+00031:-00091:003856.0588:02325
02326:-00032:+00038:-00055:003938.8747:02326
02327:-00011:+00052:-00075:003938.8747:02327
02328:-00010:+00001:+00030:003938.8747:02328
02329:-00004:+00003:+00193:003938.8747:02329
02330:-00002:+00008:+00128:003938.8747:02330
02331:-00015:-00014:-00049:003959.7001:02331
02332:-00001:-00018:-00028:003959.7001:02332
02333:-00011:-00007:-00083:003959.7001:02333
02334:-00036:-00014:-00079:003959.7001:02334
02335:-00027:-00030:-00042:003959.7001:02335
02336:-00010:-00030:-00115:003856.0588:02336
02337:-00028:-00024:+00092:003856.0588:02337
02338:+00036:-00054:+00349:003856.0588:02338
02339:+00064:-00043:+00317:003856.0588:02339
02340:+00043:-00062:+00167:003856.0588:02340
02341:+00066:-00047:+00005:003976.2832:02341
02342:+00032:-00036:-00085:003976.2832:02342
02343:+00008:-00047:-00007:003976.2832:02343
02344:+00032:-00045:+00078:003976.2832:02344
02345:+00014:+00018:-00029:003976.2832:02345
02346:-00033:-00020:-00028:003997.1401:02346
02347:+00022:-00005:+00129:003997.1401:02347
02348:+00037:-00016:+00042:003997.1401:02348
02349:+00051:-00021:-00012:003997.1401:02349
02350:+00058:+00022:+00091:003997.1401:02350
02351:+00104:+00037:+00198:003916.6337:02351
02352:+00125:-00002:+00145:003916.6337:02352
02353:+00107:+00040:-00031:003916.6337:02353
02354:+00082:+00046:+00007:003916.6337:02354
02355:+00017:+00024:+00084:003916.6337:02355
02356:-00043:+00028:+00220:004027.2441:02356
02357:-00048:+00013:+00104:004027.2441:02357
02358:-00077:+00014:-00075:004027.2441:02358
02359:-00084:+00033:-00097:004027.2441:02359
02360:-00070:+00022:-00122:004027.2441:02360
02361:-00097:-00036:-00025:004035.3715:02361
02362:-00070:-00045:+00044:004035.3715:02362
02363:-00049:-00048:+00047:004035.3715:02363
02364:-00041:-00079:+00009:004035.3715:02364
02365:-00053:-00072:+00124:004035.3715:02365
02366:-00058:-00112:+00091:003929.0153:02366
02367:-00084:-00126:+00054:003929.0153:02367
02368:-00058:-00117:+00034:003929.0153:02368
02369:-00047:-00103:-00019:003929.0153:02369
02370:-00049:-00115:-00036:003929.0153:02370
02371:-00022:-00125:+00016:004014.3315:02371
02372:+00012:-00072:-00040:004014.3315:02372
02373:+00055:-00083:-00001:004014.3315:02373
02374:+00094:-00077:+00083:004014.3315:02374
02375:+00104:-00058:+00101:004014.3315:02375
02376:+00095:-00060:+00108:003997.0930:02376
02377:+00069:-00030:+00138:003997.0930:02377
02378:+00054:+00002:+00006:003997.0930:02378
02379:+00009:+00039:-00140:003997.0930:02379
02380:-00004:-00001:-00061:003997.0930:02380
02381:-00032:+00042:-00093:003867.9963:02381
02382:-00033:+00046:+00023:003867.9963:02382
02383:-00029:+00038:+00023:003867.9963:02383
02384:-00041:+00067:+00035:003867.9963:02384
02385:-00044:+00015:-00064:003867.9963:02385
02386:-00084:+00027:+00006:003926.5676:02386
02387:-00057:+00017:-00015:003926.5676:02387
02388:-00057:+00008:-00021:003926.5676:02388
02389:-00046:+00004:-00020:003926.5676:02389
02390:-00094:-00002:-00050:003926.5676:02390
02391:-00062:+00021:+00004:003926.5676:02391
02392:-00084:+00033:+00048:003922.8457:02392
02393:-00062:+00025:+00039:003922.8457:02393
02394:-00077:+00036:+00056:003922.8457:02394
02395:-00046:+00048:+00074:003922.8457:02395
02396:-00047:+00055:-00028:003922.8457:02396
02397:-00065:+00035:-00067:003785.6848:02397
02398:-00011:+00031:-00076:003785.6848:02398
02399:-00038:+00022:-00092:003785.6848:02399
02400:-00009:+00001:-00084:003785.6848:02400
02401:+00007:-00021:+00043:003785.6848:02401
02402:+00041:-00012:-00061:003866.0068:02402
02403:+00044:-00033:-00027:003866.0068:02403
02404:+00062:-00034:+00020:003866.0068:02404
02405:+00047:-00039:-00182:003866.0068:02405
02406:+00042:-00007:-00152:003866.0068:02406
02407:+00097:-00018:+00194:003874.9113:02407
02408:+00071:-00063:+00173:003874.9113:02408
02409:-00048:-00012:-00114:003874.9113:02409
02410:-00007:-00035:+00024:003874.9113:02410
02411:-00009:-00034:-00049:003874.9113:02411
02412:-00043:-00021:-00211:003785.7368:02412
02413:-00034:+00024:+00001:003785.7368:02413
02414:+00012:-00046:+00090:003785.7368:02414
02415:-00011:-00018:+00071:003785.7368:02415
02416:+00000:+00017:+00034:003785.7368:02416
02417:-00049:+00009:-00014:003785.7368:02417
02418:-00042:+00004:-00166:003902.2004:02418
02419:-00032:+00033:-00169:003902.2004:02419
02420:-00054:+00010:+00050:003902.2004:02420
02421:-00050:+00036:+00025:003902.2004:02421
02422:-00016:+00034:+00007:003902.2004:02422
02423:-00014:-00012:+00069:003935.0725:02423
02424:-00014:+00006:-00050:003935.0725:02424
02425:-00017:+00018:-00159:003935.0725:02425
02426:+00045:-00003:-00056:003935.0725:02426
02427:+00060:+00020:-00049:003935.0725:02427
02428:+00061:+00010:-00043:003855.9516:02428
02429:+00060:-00010:+00130:003855.9516:02429
02430:+00075:+00003:+00121:003855.9516:02430
02431:+00027:-00005:-00029:003855.9516:02431
02432:+00045:+00018:+00000:003855.9516:02432
02433:+00032:+00015:-00005:003988.8569:02433
02434:+00035:+00063:-00038:003988.8569:02434
02435:+00046:+00051:-00101:003988.8569:02435
02436:+00060:+00066:-00088:003988.8569:02436
02437:+00037:+00050:-00072:003988.8569:02437
02438:+00031:+00049:-00038:003997.1682:02438
02439:+00012:+00033:-00019:003997.1682:02439
02440:-00005:+00020:-00053:003997.1682:02440
02441:-00023:+00039:-00033:003997.1682:02441
02442:-00044:-00001:-00002:003997.1682:02442
02443:-00043:+00007:-00052:003892.1772:02443
02444:-00064:+00034:-00080:003892.1772:02444
02445:-00059:+00006:-00068:003892.1772:02445
02446:-00074:+00005:-00050:003892.1772:02446
02447:-00097:-00006:+00078:003892.1772:02447
02448:-00082:+00006:+00079:003988.8569:02448
02449:-00087:-00048:-00032:003988.8569:02449
02450:-00070:+00002:-00038:003988.8569:02450
02451:-00076:-00026:-00002:003988.8569:02451
02452:-00078:-00033:-00043:003988.8569:02452
02453:-00047:-00006:-00049:003984.5905:02453
02454:-00021:-00002:-00038:003984.5905:02454
02455:-00049:+00002:-00023:003984.5905:02455
02456:-00011:+00011:+00033:003984.5905:02456
02457:-00022:+00013:+00072:003984.5905:02457
02458:+00030:+00054:-00011:003868.0239:02458
02459:+00019:+00060:-00074:003868.0239:02459
02460:+00058:+00082:+00019:003868.0239:02460
02461:+00042:+00064:+00028:003868.0239:02461
02462:+00043:+00083:+00006:003868.0239:02462
02463:+00067:+00096:-00007:003963.7504:02463
02464:+00054:+00062:-00032:003963.7504:02464
02465:+00038:+00085:-00032:003963.7504:02465
02466:+00062:+00086:-00004:003963.7504:02466
02467:+00052:+00094:+00047:003963.7504:02467
02468:+00046:+00082:+00070:003959.7927:02468
02469:+00033:+00064:+00029:003959.7927:02469
02470:+00013:+00069:+00018:003959.7927:02470
02471:-00037:+00026:+00104:003959.7927:02471
02472:-00066:+00053:-00013:003959.7927:02472
02473:-00061:+00014:-00016:003832.3679:02473
02474:-00074:+00027:-00042:003832.3679:02474
02475:-00110:+00022:+00007:003832.3679:02475
02476:-00096:-00004:+00016:003832.3679:02476
02477:-00095:+00004:+00054:003832.3679:02477
02478:-00043:-00030:-00004:003832.3679:02478
02479:-00084:-00052:+00082:003938.9487:02479
02480:-00078:-00058:+00122:003938.9487:02480
02481:-00083:-00077:+00053:003938.9487:02481
02482:-00068:-00076:-00014:003938.9487:02482
02483:-00045:-00058:-00046:003938.9487:02483
02484:-00030:-00094:-00040:003923.0095:02484
02485:-00048:-00090:-00016:003923.0095:02485
02486:-00022:-00075:-00038:003923.0095:02486
02487:+00003:-00073:-00075:003923.0095:02487
02488:+00017:-00075:-00055:003923.0095:02488
02489:-00003:-00075:+00009:003832.4470:02489
02490:-00004:-00058:+00161:003832.4470:02490
02491:+00019:-00034:+00018:003832.4470:02491
02492:-00009:+00003:+00035:003832.4470:02492
02493:+00004:-00006:+00043:003832.4470:02493
02494:-00035:+00057:-00062:003926.6501:02494
02495:-00025:+00065:-00055:003926.6501:02495
02496:+00007:+00106:-00044:003926.6501:02496
02497:+00036:+00104:-00096:003926.6501:02497
02498:+00012:+00124:-00211:003926.6501:02498
02499:+00043:+00113:+00124:003935.1086:02499
02500:+00069:+00093:+00197:003935.1086:02500
02501:+00061:+00117:+00191:003935.1086:02501
02502:+00096:+00107:+00236:003935.1086:02502
02503:+00106:+00112:+00196:003935.1086:02503
02504:+00009:+00125:-00225:003844.1057:02504
02505:+00015:+00131:-00279:003844.1057:02505
02506:+00020:+00131:-00272:003844.1057:02506
02507:-00066:+00096:-00240:003844.1057:02507
02508:-00068:+00079:+00047:003844.1057:02508
02509:-00063:+00055:+00357:003976.3769:02509
02510:-00111:-00015:+00248:003976.3769:02510
02511:-00106:+00006:-00175:003976.3769:02511
02512:-00012:+00032:+00107:003976.3769:02512
02513:+00039:-00008:+00113:003976.3769:02513
02514:-00107:+00007:-00201:003997.2343:02514
02515:+00061:+00014:-00254:003997.2343:02515
02516:+00129:-00049:-00133:003997.2343:02516
02517:+00019:-00032:-00072:003997.2343:02517
02518:+00048:-00081:+00242:003997.2343:02518
02519:+00037:-00157:+00263:003904.4677:02519
02520:-00023:-00089:-00030:003904.4677:02520
02521:+00079:-00074:-00076:003904.4677:02521
02522:+00125:-00102:+00066:003904.4677:02522
02523:+00097:-00113:-00108:003904.4677:02523
02524:+00138:-00103:+00071:004027.3593:02524
02525:+00158:-00088:+00218:004027.3593:02525
02526:+00077:-00078:+00152:004027.3593:02526
02527:+00023:-00056:+00070:004027.3593:02527
02528:-00067:-00042:-00100:004027.3593:02528
02529:-00098:-00047:-00035:004035.4389:02529
02530:-00108:-00027:+00065:004035.4389:02530
02531:-00183:-00032:+00025:004035.4389:02531
02532:-00184:+00011:+00046:004035.4389:02532
02533:-00173:+00018:+00094:004035.4389:02533
02534:-00134:+00049:-00033:003954.0422:02534
02535:-00112:+00086:-00096:003954.0422:02535
02536:-00024:+00063:-00060:003954.0422:02536
02537:-00036:+00085:-00074:003954.0422:02537
02538:-00010:+00079:-00036:003954.0422:02538
02539:+00010:+00047:+00103:004053.3005:02539
02540:+00030:+00025:-00055:004053.3005:02540
02541:+00036:+00053:-00117:004053.3005:02541
02542:+00060:-00015:-00030:004053.3005:02542
02543:+00042:-00020:+00202:004053.3005:02543
02544:+00060:-00037:+00315:004087.4833:02544
02545:+00079:-00026:+00327:004087.4833:02545
02546:+00060:-00041:+00194:004087.4833:02546
02547:+00013:-00034:+00038:004087.4833:02547
02548:+00008:-00041:+00029:004087.4833:02548
02549:-00033:-00066:-00147:003966.6613:02549
02550:-00069:-00034:-00365:003966.6613:02550
02551:-00027:-00042:-00105:003966.6613:02551
02552:-00052:-00075:+00002:003966.6613:02552
02553:-00017:-00046:+00105:003966.6613:02553
02554:+00006:-00059:+00267:004079.5678:02554
02555:+00037:-00046:+00148:004079.5678:02555
02556:+00023:-00011:-00123:004079.5678:02556
02557:+00070:-00022:-00112:004079.5678:02557
02558:+00066:+00004:-00082:004079.5678:02558
02559:+00053:+00006:-00061:004048.2526:02559
02560:+00111:+00048:+00023:004048.2526:02560
02561:+00040:+00019:+00017:004048.2526:02561
02562:+00043:+00015:-00112:004048.2526:02562
02563:+00060:+00017:+00050:004048.2526:02563
02564:+00061:+00007:+00125:003916.6804:02564
02565:+00047:-00027:+00120:003916.6804:02565
02566:+00049:+00007:+00087:003916.6804:02566
02567:+00034:+00000:+00018:003916.6804:02567
02568:+00021:+00002:-00105:003916.6804:02568
02569:-00037:+00007:-00097:003976.3393:02569
02570:-00022:+00024:-00026:003976.3393:02570
02571:-00041:-00008:-00066:003976.3393:02571
02572:-00078:+00006:-00015:003976.3393:02572
02573:-00057:+00003:+00097:003976.3393:02573
02574:-00060:-00046:+00119:003935.1542:02574
02575:-00063:-00052:+00163:003935.1542:02575
02576:-00053:-00062:+00129:003935.1542:02576
02577:-00042:-00039:-00030:003935.1542:02577
02578:-00049:-00079:+00034:003935.1542:02578
02579:-00035:-00091:+00020:003935.1542:02579
02580:+00003:-00058:-00034:003785.7539:02580
02581:-00009:-00093:+00013:003785.7539:02581
02582:+00021:-00090:+00005:003785.7539:02582
02583:+00031:-00081:-00024:003785.7539:02583
02584:+00037:-00075:-00036:003785.7539:02584
02585:+00013:-00049:+00045:003866.2114:02585
02586:+00031:-00046:-00006:003866.2114:02586
02587:+00012:-00001:-00033:003866.2114:02587
02588:+00008:+00009:+00045:003866.2114:02588
02589:+00030:+00013:+00097:003866.2114:02589
02590:-00012:+00039:+00134:003839.7163:02590
02591:-00013:+00041:+00083:003839.7163:02591
02592:-00069:+00037:-00243:003839.7163:02592
02593:-00091:+00058:-00136:003839.7163:02593
02594:-00059:+00036:+00079:003839.7163:02594
02595:-00087:+00028:+00001:003729.1552:02595
02596:-00091:+00044:-00213:003729.1552:02596
02597:+00005:+00051:+00006:003729.1552:02597
02598:-00031:+00031:+00053:003729.1552:02598
02599:-00031:+00055:+00027:003729.1552:02599
02600:-00011:+00010:+00114:003729.1552:02600
02601:+00004:+00029:-00015:003830.8193:02601
02602:-00039:+00045:-00121:003830.8193:02602
02603:-00003:+00030:-00064:003830.8193:02603
02604:-00045:+00016:+00005:003830.8193:02604
02605:-00031:+00013:-00114:003830.8193:02605
02606:-00050:+00008:-00024:003851.4289:02606
02607:-00024:+00013:-00032:003851.4289:02607
02608:-00042:-00010:-00063:003851.4289:02608
02609:-00022:+00009:+00028:003851.4289:02609
02610:-00014:-00014:+00060:003851.4289:02610
02611:+00014:+00003:+00003:003762.9333:02611
02612:-00040:-00015:+00011:003762.9333:02612
02613:-00013:-00021:-00015:003762.9333:02613
02614:-00059:-00034:-00048:003762.9333:02614
02615:-00055:-00032:-00039:003762.9333:02615
02616:-00068:-00033:-00039:003878.0085:02616
02617:-00059:-00026:-00049:003878.0085:02617
02618:-00045:-00047:-00036:003878.0085:02618
02619:-00039:-00045:-00029:003878.0085:02619
02620:-00008:-00027:-00054:003878.0085:02620
02621:+00033:-00042:+00037:003910.8486:02621
02622:+00032:-00048:+00019:003910.8486:02622
02623:+00013:-00022:-00012:003910.8486:02623
02624:+00048:-00021:-00014:003910.8486:02624
02625:+00009:-00011:-00003:003910.8486:02625
02626:+00030:-00004:-00003:003910.8486:02626
02627:+00029:-00006:+00004:003820.6660:02627
02628:-00003:+00024:+00014:003820.6660:02628
02629:-00007:+00024:-00016:003820.6660:02629
02630:-00018:+00038:-00107:003820.6660:02630
02631:+00016:+00054:+00020:003820.6660:02631
02632:-00003:+00052:+00016:003938.9301:02632
02633:-00024:+00052:-00038:003938.9301:02633
02634:+00005:+00046:+00017:003938.9301:02634
02635:-00020:+00072:+00013:003938.9301:02635
02636:-00048:+00059:-00037:003938.9301:02636
02637:-00036:+00078:+00007:003947.4672:02637
02638:-00034:+00076:+00046:003947.4672:02638
02639:-00050:+00056:-00123:003947.4672:02639
02640:-00065:+00069:-00038:003947.4672:02640
02641:-00055:+00069:+00012:003947.4672:02641
02642:-00070:+00029:-00083:003832.4294:02642
02643:-00072:+00040:-00010:003832.4294:02643
02644:-00046:+00025:-00019:003832.4294:02644
02645:-00063:+00022:-00091:003832.4294:02645
02646:-00077:+00035:-00085:003832.4294:02646
02647:-00046:+00005:-00037:003938.9580:02647
02648:-00051:+00003:-00094:003938.9580:02648
02649:-00028:+00010:-00065:003938.9580:02649
02650:-00005:+00018:-00036:003938.9580:02650
02651:+00004:+00040:-00045:003938.9580:02651
02652:+00031:+00012:-00048:003947.4118:02652
02653:+00050:+00026:+00066:003947.4118:02653
02654:+00045:+00010:+00043:003947.4118:02654
02655:+00030:+00041:+00089:003947.4118:02655
02656:+00036:-00003:+00067:003947.4118:02656
02657:+00017:+00032:-00143:003856.1037:02657
02658:+00005:+00036:-00070:003856.1037:02658
02659:-00022:+00035:-00066:003856.1037:02659
02660:-00021:-00004:+00010:003856.1037:02660
02661:-00018:+00018:-00029:003856.1037:02661
02662:+00001:-00006:-00037:003963.7971:02662
02663:-00025:-00013:-00004:003963.7971:02663
02664:-00037:+00023:-00021:003963.7971:02664
02665:-00039:+00004:+00034:003963.7971:02665
02666:-00029:-00016:+00045:003963.7971:02666
02667:-00064:+00023:+00119:003959.7646:02667
02668:-00032:+00018:+00052:003959.7646:02668
02669:-00052:-00001:+00022:003959.7646:02669
02670:-00026:+00022:+00129:003959.7646:02670
02671:-00021:+00004:+00091:003959.7646:02671
02672:-00048:-00004:-00023:003959.7646:02672
02673:-00013:+00019:+00004:003868.0952:02673
02674:+00046:-00020:-00024:003868.0952:02674
02675:+00010:-00011:-00095:003868.0952:02675
02676:+00023:-00016:-00085:003868.0952:02676
02677:+00047:-00036:+00041:003868.0952:02677
02678:+00029:-00024:-00030:003976.2922:02678
02679:+00024:-00020:-00022:003976.2922:02679
02680:+00046:-00046:+00040:003976.2922:02680
02681:+00009:-00036:+00029:003976.2922:02681
02682:+00015:-00028:+00027:003976.2922:02682
02683:-00007:-00025:+00037:003997.1494:02683
02684:-00006:-00023:-00045:003997.1494:02684
02685:+00008:-00009:+00023:003997.1494:02685
02686:+00017:-00020:+00095:003997.1494:02686
02687:+00008:-00012:+00091:003997.1494:02687
02688:+00019:+00003:+00030:003880.1984:02688
02689:+00030:-00008:-00015:003880.1984:02689
02690:+00029:-00016:+00038:003880.1984:02690
02691:+00012:-00019:-00007:003880.1984:02691
02692:+00008:-00024:-00020:003880.1984:02692
02693:+00023:-00022:+00043:003976.3864:02693
02694:+00030:-00003:+00041:003976.3864:02694
02695:+00017:-00034:+00001:003976.3864:02695
02696:-00010:-00015:+00067:003976.3864:02696
02697:-00020:+00019:+00055:003976.3864:02697
02698:-00013:-00002:+00077:003984.5905:02698
02699:-00012:+00020:+00204:003984.5905:02699
02700:-00022:+00027:+00095:003984.5905:02700
02701:-00018:+00028:+00068:003984.5905:02701
02702:-00007:+00013:+00007:003984.5905:02702
02703:-00024:+00033:-00051:003868.1135:02703
02704:-00011:+00020:-00040:003868.1135:02704
02705:+00016:+00004:-00001:003868.1135:02705
02706:+00008:+00000:-00026:003868.1135:02706
02707:+00031:+00019:+00039:003868.1135:02707
02708:+00013:-00010:+00145:003963.7504:02708
02709:-00005:+00001:+00105:003963.7504:02709
02710:+00005:-00017:+00026:003963.7504:02710
02711:-00006:-00004:-00048:003963.7504:02711
02712:-00005:+00025:+00006:003963.7504:02712
02713:+00004:-00034:-00009:003972.1298:02713
02714:-00035:-00028:+00062:003972.1298:02714
02715:+00004:-00036:-00008:003972.1298:02715
02716:-00024:-00064:+00034:003972.1298:02716
02717:+00005:-00070:+00036:003972.1298:02717
02718:-00038:-00071:+00050:003844.2119:02718
02719:-00018:-00092:+00046:003844.2119:02719
02720:-00021:-00110:+00050:003844.2119:02720
02721:-00022:-00064:-00179:003844.2119:02721
02722:-00034:-00056:-00074:003844.2119:02722
02723:+00002:-00066:+00069:003951.3339:02723
02724:-00014:-00020:+00018:003951.3339:02724
02725:-00001:-00035:+00089:003951.3339:02725
02726:-00013:+00005:+00169:003951.3339:02726
02727:-00012:+00013:+00054:003951.3339:02727
02728:-00051:+00017:+00166:003947.3935:02728
02729:-00054:+00003:+00089:003947.3935:02729
02730:-00012:+00019:-00211:003947.3935:02730
02731:-00037:+00015:-00175:003947.3935:02731
02732:-00026:+00034:-00049:003947.3935:02732
02733:-00028:+00018:-00053:003947.3935:02733
02734:+00018:+00012:+00047:003832.4294:02734
02735:+00013:+00012:+00154:003832.4294:02735
02736:+00045:+00020:+00115:003832.4294:02736
02737:+00020:+00012:+00057:003832.4294:02737
02738:+00019:+00069:+00143:003832.4294:02738
02739:-00003:+00007:-00021:003926.5859:02739
02740:-00024:+00053:+00024:003926.5859:02740
02741:-00034:+00030:-00043:003926.5859:02741
02742:-00013:+00041:-00053:003926.5859:02742
02743:-00048:-00002:-00084:003926.5859:02743
02744:-00031:+00026:-00034:003935.1362:02744
02745:-00041:+00004:-00019:003935.1362:02745
02746:-00046:+00006:-00025:003935.1362:02746
02747:-00043:-00019:+00010:003935.1362:02747
02748:-00008:+00001:-00027:003935.1362:02748
02749:+00013:-00014:+00022:003844.2036:02749
02750:+00006:+00020:+00032:003844.2036:02750
02751:-00022:-00031:-00055:003844.2036:02751
02752:-00001:+00018:-00073:003844.2036:02752
02753:-00017:-00005:-00113:003844.2036:02753
02754:-00011:+00006:-00105:003938.8837:02754
02755:-00023:+00000:-00144:003938.8837:02755
02756:-00022:+00005:-00109:003938.8837:02756
02757:+00014:+00007:-00067:003938.8837:02757
02758:+00024:-00005:-00033:003938.8837:02758
02759:+00031:+00009:-00008:003947.4301:02759
02760:+00033:+00018:+00110:003947.4301:02760
02761:+00037:+00026:+00038:003947.4301:02761
02762:+00034:+00040:-00016:003947.4301:02762
02763:+00029:+00050:-00023:003947.4301:02763
02764:+00004:+00056:-00021:003832.3061:02764
02765:-00021:+00050:-00106:003832.3061:02765
02766:-00072:+00032:-00059:003832.3061:02766
02767:-00059:+00033:-00107:003832.3061:02767
02768:-00080:+00023:-00157:003832.3061:02768
02769:-00093:+00003:-00028:003951.2595:02769
02770:-00079:-00016:-00044:003951.2595:02770
02771:-00042:-00003:+00029:003951.2595:02771
02772:-00034:-00027:+00036:003951.2595:02772
02773:-00001:+00014:+00103:003951.2595:02773
02774:+00017:-00007:+00172:003947.4028:02774
02775:-00024:-00001:+00056:003947.4028:02775
02776:-00021:+00035:-00024:003947.4028:02776
02777:-00009:+00036:-00114:003947.4028:02777
02778:-00039:+00011:-00096:003947.4028:02778
02779:-00009:+00030:-00081:003947.4028:02779
02780:+00003:+00012:-00084:003856.1037:02780
02781:-00019:+00013:-00094:003856.1037:02781
02782:+00039:+00025:-00033:003856.1037:02782
02783:+00045:+00034:+00022:003856.1037:02783
02784:+00012:+00005:+00050:003856.1037:02784
02785:+00025:+00034:+00101:003938.9396:02785
02786:+00010:+00069:+00079:003938.9396:02786
02787:-00009:+00051:-00014:003938.9396:02787
02788:+00017:+00049:-00098:003938.9396:02788
02789:-00039:+00053:-00031:003938.9396:02789
02790:-00018:+00043:-00036:003959.6630:02790
02791:-00053:+00047:-00106:003959.6630:02791
02792:-00023:+00069:-00044:003959.6630:02792
02793:+00003:+00047:-00035:003959.6630:02793
02794:-00012:+00027:-00109:003959.6630:02794
02795:-00002:+00068:-00004:003856.0322:02795
02796:-00022:+00018:+00083:003856.0322:02796
02797:-00011:+00031:+00020:003856.0322:02797
02798:-00041:+00033:+00052:003856.0322:02798
02799:-00055:+00026:+00054:003856.0322:02799
02800:-00096:+00029:-00044:003951.2873:02800
02801:-00082:+00020:-00004:003951.2873:02801
02802:-00073:+00039:-00023:003951.2873:02802
02803:-00093:-00031:-00086:003951.2873:02803
02804:-00065:-00018:-00092:003951.2873:02804
02805:-00026:-00034:+00024:003947.3295:02805
02806:-00007:-00041:+00002:003947.3295:02806
02807:+00003:-00042:+00004:003947.3295:02807
02808:+00027:-00040:+00069:003947.3295:02808
02809:+00010:-00064:+00053:003947.3295:02809
02810:+00051:-00047:-00006:003844.1767:02810
02811:+00047:-00045:+00079:003844.1767:02811
02812:+00022:-00036:+00024:003844.1767:02812
02813:+00007:-00015:-00097:003844.1767:02813
02814:+00013:+00010:-00020:003844.1767:02814
02815:+00028:+00018:-00079:003951.2873:02815
02816:+00036:+00025:+00002:003951.2873:02816
02817:+00067:+00043:-00017:003951.2873:02817
02818:+00028:+00042:+00036:003951.2873:02818
02819:+00052:+00049:+00022:003951.2873:02819
02820:+00026:+00067:+00021:003959.7458:02820
02821:+00010:+00049:+00061:003959.7458:02821
02822:+00006:+00041:+00048:003959.7458:02822
02823:+00001:+00066:-00015:003959.7458:02823
02824:-00040:+00053:-00057:003959.7458:02824
02825:-00037:+00054:-00012:003959.7458:02825
02826:-00053:+00041:-00008:003868.1940:02826
02827:-00043:+00036:-00070:003868.1940:02827
02828:-00054:+00031:-00044:003868.1940:02828
02829:-00025:+00032:-00046:003868.1940:02829
02830:-00026:+00000:-00004:003868.1940:02830
02831:-00029:+00034:+00006:003976.3486:02831
02832:-00034:+00052:-00019:003976.3486:02832
02833:-00023:-00001:+00024:003976.3486:02833
02834:-00031:+00012:+00013:003976.3486:02834
02835:-00014:+00049:+00007:003976.3486:02835
02836:-00012:+00003:+00073:003984.5815:02836
02837:-00055:-00001:-00046:003984.5815:02837
02838:-00012:+00024:-00048:003984.5815:02838
02839:-00021:-00022:-00022:003984.5815:02839
02840:-00011:-00052:-00034:003984.5815:02840
02841:+00029:-00026:+00025:003904.3579:02841
02842:+00048:-00063:+00031:003904.3579:02842
02843:+00022:-00053:+00074:003904.3579:02843
02844:+00046:-00040:+00038:003904.3579:02844
02845:+00045:-00052:+00035:003904.3579:02845
02846:+00012:-00025:-00016:004014.2546:02846
02847:+00021:+00002:-00063:004014.2546:02847
02848:+00020:-00010:+00039:004014.2546:02848
02849:-00007:-00018:+00038:004014.2546:02849
02850:+00002:-00003:+00000:004014.2546:02850
02851:-00006:+00012:-00018:004035.3237:02851
02852:-00018:+00024:-00050:004035.3237:02852
02853:-00002:+00037:-00048:004035.3237:02853
02854:-00003:+00055:+00054:004035.3237:02854
02855:+00006:+00042:+00000:004035.3237:02855
02856:-00007:+00068:-00031:003928.9782:02856
02857:+00012:+00040:-00003:003928.9782:02857
02858:+00002:+00052:-00001:003928.9782:02858
02859:+00016:+00049:-00022:003928.9782:02859
02860:-00006:+00026:+00013:003928.9782:02860
02861:+00022:+00036:-00054:004040.0651:02861
02862:+00066:+00054:-00055:004040.0651:02862
02863:+00089:+00054:-00067:004040.0651:02863
02864:+00093:+00026:-00034:004040.0651:02864
02865:+00110:+00025:+00114:004040.0651:02865
02866:+00123:+00010:+00120:004061.1386:02866
02867:+00080:+00018:+00059:004061.1386:02867
02868:+00041:+00019:+00244:004061.1386:02868
02869:-00025:+00001:+00260:004061.1386:02869
02870:-00137:-00008:+00010:004061.1386:02870
02871:-00137:+00007:-00127:003966.3967:02871
02872:-00130:-00013:-00169:003966.3967:02872
02873:-00117:-00029:-00068:003966.3967:02873
02874:-00083:-00052:-00049:003966.3967:02874
02875:-00097:-00093:+00214:003966.3967:02875
02876:-00101:-00083:+00051:004079.4987:02876
02877:-00104:-00089:-00138:004079.4987:02877
02878:-00055:-00087:-00238:004079.4987:02878
02879:+00034:-00054:-00326:004079.4987:02879
02880:+00056:-00023:-00343:004079.4987:02880
02881:+00149:-00094:+00046:004074.1657:02881
02882:+00159:-00085:+00343:004074.1657:02882
02883:+00092:-00065:+00350:004074.1657:02883
02884:+00069:-00077:+00338:004074.1657:02884
02885:+00124:-00060:+00339:004074.1657:02885
02886:+00029:-00007:-00027:003966.4443:02886
02887:+00027:-00004:-00172:003966.4443:02887
02888:+00105:+00038:-00084:003966.4443:02888
02889:+00102:+00070:-00307:003966.4443:02889
02890:+00096:+00044:-00434:004040.1430:02890
02891:+00027:+00041:-00124:004040.1430:02891
02892:-00001:+00012:+00083:004040.1430:02892
02893:-00046:+00010:+00043:004040.1430:02893
02894:-00096:+00016:+00135:004040.1430:02894
02895:-00125:+00016:+00217:004009.7304:02895
02896:-00121:+00037:+00098:004009.7304:02896
02897:-00134:+00051:+00160:004009.7304:02897
02898:-00126:+00067:+00161:004009.7304:02898
02899:-00149:+00051:-00010:004009.7304:02899
02900:-00130:+00055:-00241:004009.7304:02900
02901:-00124:+00049:-00310:003867.9335:02901
02902:-00092:+00033:-00236:003867.9335:02902
02903:-00069:+00003:-00073:003867.9335:02903
02904:+00036:-00019:-00004:003867.9335:02904
02905:+00078:-00047:+00119:003867.9335:02905
02906:+00084:-00063:+00211:003951.2041:02906
02907:+00098:-00064:+00163:003951.2041:02907
02908:+00082:-00066:+00154:003951.2041:02908
02909:+00071:-00053:+00123:003951.2041:02909
02910:+00001:-00026:+00020:003951.2041:02910
02911:-00016:-00024:-00211:003935.0083:02911
02912:-00056:-00032:-00142:003935.0083:02912
02913:-00047:-00022:-00233:003935.0083:02913
02914:-00080:-00025:-00128:003935.0083:02914
02915:-00038:-00044:-00008:003935.0083:02915
02916:-00017:-00024:+00105:003797.1037:02916
02917:+00022:-00051:+00113:003797.1037:02917
02918:+00024:+00006:+00141:003797.1037:02918
02919:+00066:+00032:+00038:003797.1037:02919
02920:+00027:+00040:-00020:003797.1037:02920
02921:+00034:+00084:-00088:003890.0129:02921
02922:+00021:+00124:+00092:003890.0129:02922
02923:+00019:+00103:-00002:003890.0129:02923
02924:-00068:+00113:-00074:003890.0129:02924
02925:-00076:+00124:-00064:003890.0129:02925
02926:-00068:+00080:-00107:003874.9113:02926
02927:-00093:+00033:-00114:003874.9113:02927
02928:-00046:+00048:-00072:003874.9113:02928
02929:-00041:+00004:-00081:003874.9113:02929
02930:-00016:+00016:+00195:003874.9113:02930
02931:+00027:+00016:+00287:003874.9113:02931
02932:-00054:-00030:+00146:003774.1635:02932
02933:-00082:+00020:+00064:003774.1635:02933
02934:-00070:-00048:-00013:003774.1635:02934
02935:-00126:+00004:-00060:003774.1635:02935
02936:-00125:-00023:+00046:003774.1635:02936
02937:-00094:-00025:+00065:003890.1210:02937
02938:-00109:-00060:-00176:003890.1210:02938
02939:-00016:-00066:-00141:003890.1210:02939
02940:+00064:-00036:+00007:003890.1210:02940
02941:+00039:-00013:+00029:003890.1210:02941
02942:+00110:-00040:+00060:003910.7578:02942
02943:+00117:-00018:+00208:003910.7578:02943
02944:+00142:-00014:+00204:003910.7578:02944
02945:+00100:-00008:+00093:003910.7578:02945
02946:+00062:-00015:+00039:003910.7578:02946
02947:+00063:-00006:-00059:003844.0703:02947
02948:+00021:-00006:-00163:003844.0703:02948
02949:-00009:-00002:-00168:003844.0703:02949
02950:-00037:+00035:-00086:003844.0703:02950
02951:-00039:+00003:-00087:003844.0703:02951
02952:-00063:-00006:-00040:003951.2041:02952
02953:-00034:+00022:+00010:003951.2041:02953
02954:-00029:+00014:+00018:003951.2041:02954
02955:-00064:+00015:+00138:003951.2041:02955
02956:-00075:+00064:+00087:003951.2041:02956
02957:-00096:+00068:-00001:003971.9804:02957
02958:-00131:+00060:+00079:003971.9804:02958
02959:-00119:+00116:-00044:003971.9804:02959
02960:-00128:+00140:-00156:003971.9804:02960
02961:-00113:+00092:-00123:003971.9804:02961
02962:-00070:+00106:-00047:003879.9448:02962
02963:-00029:+00076:-00035:003879.9448:02963
02964:+00003:+00099:+00015:003879.9448:02964
02965:-00002:+00096:+00046:003879.9448:02965
02966:+00019:+00072:+00020:003879.9448:02966
02967:+00047:+00058:+00013:003976.2172:02967
02968:+00061:+00094:-00012:003976.2172:02968
02969:+00028:+00084:-00050:003976.2172:02969
02970:+00022:+00049:-00014:003976.2172:02970
02971:+00030:+00045:-00019:003976.2172:02971
02972:+00014:+00043:+00023:003984.5627:02972
02973:-00005:-00016:-00039:003984.5627:02973
02974:+00014:-00002:-00054:003984.5627:02974
02975:-00004:-00012:-00091:003984.5627:02975
02976:-00018:-00063:-00062:003984.5627:02976
02977:+00001:-00044:-00043:003984.5627:02977
02978:+00016:-00052:-00011:003880.0900:02978
02979:+00034:-00026:+00028:003880.0900:02979
02980:-00003:-00029:-00001:003880.0900:02980
02981:+00012:-00032:+00058:003880.0900:02981
02982:+00012:-00007:+00137:003880.0900:02982
02983:+00017:-00035:+00027:003988.8286:02983
02984:-00019:-00005:-00110:003988.8286:02984
02985:+00014:+00021:-00064:003988.8286:02985
02986:-00009:+00008:-00077:003988.8286:02986
02987:-00007:+00007:-00150:003988.8286:02987
02988:+00033:-00006:-00020:003972.0085:02988
02989:+00041:+00012:-00002:003972.0085:02989
02990:+00037:+00004:-00018:003972.0085:02990
02991:+00031:+00023:+00135:003972.0085:02991
02992:+00007:+00020:+00180:003972.0085:02992
02993:-00018:-00003:+00041:003879.9724:02993
02994:-00054:+00021:+00054:003879.9724:02994
02995:-00042:+00013:+00100:003879.9724:02995
02996:-00096:-00015:-00029:003879.9724:02996
02997:-00115:-00005:+00028:003879.9724:02997
02998:-00085:+00003:+00048:003976.1137:02998
02999:-00075:+00002:-00081:003976.1137:02999
03000:-00063:-00013:-00034:003976.1137:03000
03001:-00048:-00017:-00001:003976.1137:03001
03002:-00036:-00036:-00091:003976.1137:03002
03003:+00005:-00013:-00037:003971.9714:03003
03004:+00010:-00014:+00018:003971.9714:03004
03005:+00018:-00008:-00057:003971.9714:03005
03006:+00018:-00033:-00001:003971.9714:03006
03007:+00008:-00007:+00098:003971.9714:03007
03008:+00025:-00018:-00066:003867.9606:03008
03009:+00029:-00015:+00018:003867.9606:03009
03010:+00023:-00013:-00084:003867.9606:03010
03011:+00006:-00024:-00074:003867.9606:03011
03012:+00009:-00017:-00032:003867.9606:03012
03013:+00011:-00032:+00083:003951.1853:03013
03014:+00021:-00053:-00003:003951.1853:03014
03015:+00017:-00031:+00066:003951.1853:03015
03016:+00031:-00039:-00084:003951.1853:03016
03017:-00005:-00061:-00101:003951.1853:03017
03018:-00008:-00042:+00126:003959.6813:03018
03019:-00020:-00035:+00168:003959.6813:03019
03020:-00014:-00073:+00157:003959.6813:03020
03021:-00022:-00014:-00092:003959.6813:03021
03022:-00045:+00004:-00167:003959.6813:03022
03023:-00078:-00039:-00099:003867.9514:03023
03024:-00027:+00004:+00007:003867.9514:03024
03025:-00035:+00019:+00075:003867.9514:03025
03026:-00001:-00049:+00130:003867.9514:03026
03027:-00004:-00006:+00098:003867.9514:03027
03028:+00014:-00008:-00121:003963.6567:03028
03029:-00001:-00020:-00140:003963.6567:03029
03030:+00030:+00035:-00059:003963.6567:03030
03031:+00029:+00013:-00080:003963.6567:03031
03032:+00019:+00013:-00036:003963.6567:03032
03033:+00051:+00024:-00001:003997.0270:03033
03034:+00041:+00012:-00031:003997.0270:03034
03035:-00036:-00030:-00015:003997.0270:03035
03036:-00040:+00017:-00018:003997.0270:03036
03037:-00056:-00035:-00051:003997.0270:03037
03038:-00029:-00028:-00132:003904.4499:03038
03039:-00052:-00010:-00088:003904.4499:03039
03040:-00043:-00050:-00017:003904.4499:03040
03041:-00077:-00044:+00047:003904.4499:03041
03042:-00041:-00045:+00060:003904.4499:03042
03043:-00032:-00058:+00096:004014.3122:03043
03044:-00042:-00059:+00114:004014.3122:03044
03045:-00057:-00075:+00155:004014.3122:03045
03046:-00013:-00073:+00096:004014.3122:03046
03047:-00054:-00071:-00096:004014.3122:03047
03048:+00016:-00066:-00141:004035.2851:03048
03049:+00007:-00042:-00054:004035.2851:03049
03050:+00036:-00066:-00064:004035.2851:03050
03051:+00077:-00048:+00000:004035.2851:03051
03052:+00089:-00058:+00146:004035.2851:03052
03053:+00112:-00052:+00174:003941.3164:03053
03054:+00110:-00058:+00155:003941.3164:03054
03055:+00113:-00044:+00197:003941.3164:03055
03056:+00110:-00062:+00210:003941.3164:03056
03057:+00052:-00028:+00170:003941.3164:03057
03058:+00039:-00063:+00106:004053.1342:03058
03059:+00035:-00013:+00064:004053.1342:03059
03060:+00014:-00051:-00018:004053.1342:03060
03061:-00039:-00024:-00048:004053.1342:03061
03062:-00068:-00053:+00037:004053.1342:03062
03063:-00079:-00037:-00003:004048.0695:03063
03064:-00058:-00064:-00027:004048.0695:03064
03065:-00040:-00027:-00057:004048.0695:03065
03066:-00016:-00051:-00030:004048.0695:03066
03067:-00029:-00025:+00005:004048.0695:03067
03068:-00028:-00061:+00072:003916.5512:03068
03069:-00035:-00034:+00157:003916.5512:03069
03070:-00017:-00029:+00116:003916.5512:03070
03071:-00010:-00007:+00027:003916.5512:03071
03072:-00013:-00009:+00026:003916.5512:03072
03073:-00025:-00017:-00035:003976.1791:03073
03074:+00002:-00009:-00104:003976.1791:03074
03075:+00014:+00018:+00015:003976.1791:03075
03076:-00005:-00031:+00103:003976.1791:03076
03077:+00002:-00006:+00039:003976.1791:03077
03078:+00004:+00003:+00012:003976.1791:03078
03079:-00018:+00020:-00035:003959.4965:03079
03080:-00012:+00001:-00097:003959.4965:03080
03081:-00026:+00024:-00063:003959.4965:03081
03082:-00021:+00027:+00156:003959.4965:03082
03083:-00020:+00037:+00109:003959.4965:03083
03084:-00017:+00073:-00010:003820.4560:03084
03085:-00039:+00063:+00107:003820.4560:03085
03086:-00056:+00025:+00054:003820.4560:03086
03087:-00083:+00068:-00036:003820.4560:03087
03088:-00047:+00045:-00001:003820.4560:03088
03089:-00016:-00001:+00007:003914.2001:03089
03090:-00036:+00009:-00042:003914.2001:03090
03091:+00011:-00018:-00099:003914.2001:03091
03092:+00019:-00049:-00020:003914.2001:03092
03093:+00044:-00045:-00083:003914.2001:03093
03094:+00036:-00037:-00035:003898.6281:03094
03095:+00026:-00053:+00007:003898.6281:03095
03096:+00032:-00050:-00127:003898.6281:03096
03097:+00048:-00028:-00029:003898.6281:03097
03098:+00042:-00010:+00096:003898.6281:03098
03099:+00014:-00034:+00074:003797.1643:03099
03100:+00004:-00010:-00026:003797.1643:03100
03101:-00010:-00010:+00069:003797.1643:03101
03102:-00006:+00023:+00047:003797.1643:03102
03103:-00032:+00008:+00042:003797.1643:03103
03104:-00063:+00017:+00025:003890.0756:03104
03105:-00083:+00021:-00105:003890.0756:03105
03106:-00065:-00001:-00091:003890.0756:03106
03107:-00062:+00036:-00069:003890.0756:03107
03108:-00046:+00048:-00102:003890.0756:03108
03109:-00017:+00026:-00040:003890.0756:03109
03110:-00004:+00050:-00038:003910.6860:03110
03111:+00010:+00064:-00049:003910.6860:03111
03112:+00044:+00067:-00007:003910.6860:03112
03113:+00035:+00044:+00016:003910.6860:03113
03114:+00029:+00067:+00025:003910.6860:03114
03115:+00043:+00050:+00036:003808.7221:03115
03116:+00003:+00070:-00015:003808.7221:03116
03117:-00001:+00051:-00022:003808.7221:03117
03118:-00001:+00013:+00038:003808.7221:03118
03119:-00033:+00022:+00007:003808.7221:03119
03120:-00030:-00046:-00005:003914.2094:03120
03121:-00045:-00025:-00009:003914.2094:03121
03122:-00081:-00039:+00010:003914.2094:03122
03123:-00059:-00097:-00033:003914.2094:03123
03124:-00075:-00055:-00067:003914.2094:03124
03125:-00085:-00087:-00013:003947.2553:03125
03126:-00095:-00106:-00025:003947.2553:03126
03127:-00096:-00083:+00017:003947.2553:03127
03128:-00060:-00092:+00096:003947.2553:03128
03129:-00096:-00109:+00024:003947.2553:03129
03130:-00075:-00070:-00038:003843.9995:03130
03131:-00068:-00052:+00030:003843.9995:03131
03132:-00034:-00038:-00055:003843.9995:03132
03133:+00009:-00016:-00123:003843.9995:03133
03134:+00063:+00021:-00038:003843.9995:03134
03135:+00080:+00026:-00032:003963.5632:03135
03136:+00087:+00057:-00069:003963.5632:03136
03137:+00124:+00077:+00000:003963.5632:03137
03138:+00152:+00092:+00016:003963.5632:03138
03139:+00155:+00105:+00000:003963.5632:03139
03140:+00134:+00121:-00031:003984.4880:03140
03141:+00082:+00177:+00053:003984.4880:03141
03142:+00086:+00162:-00062:003984.4880:03142
03143:+00034:+00150:-00032:003984.4880:03143
03144:+00017:+00139:+00043:003984.4880:03144
03145:-00028:+00119:-00057:003879.9362:03145
03146:-00091:+00145:-00114:003879.9362:03146
03147:-00086:+00064:-00086:003879.9362:03147
03148:-00133:+00084:-00123:003879.9362:03148
03149:-00119:+00026:-00142:003879.9362:03149
03150:-00122:+00027:-00004:003976.2172:03150
03151:-00077:+00003:+00002:003976.2172:03151
03152:-00075:-00036:+00089:003976.2172:03152
03153:-00071:-00051:+00193:003976.2172:03153
03154:-00095:-00046:+00050:003976.2172:03154
03155:-00087:-00043:-00137:003971.9992:03155
03156:-00052:-00031:-00147:003971.9992:03156
03157:-00043:-00039:-00191:003971.9992:03157
03158:-00027:-00038:-00086:003971.9992:03158
03159:+00020:-00076:+00091:003971.9992:03159
03160:+00063:-00062:+00072:003971.9992:03160
03161:+00043:-00067:+00014:003867.9606:03161
03162:+00047:-00067:+00113:003867.9606:03162
03163:+00034:-00045:+00013:003867.9606:03163
03164:-00001:-00051:-00054:003867.9606:03164
03165:+00021:-00036:+00063:003867.9606:03165
03166:+00019:-00019:-00027:003976.1228:03166
03167:+00002:+00001:-00121:003976.1228:03167
03168:-00017:+00019:+00032:003976.1228:03168
03169:-00017:+00020:-00034:003976.1228:03169
03170:-00040:+00037:-00090:003976.1228:03170
03171:+00007:+00042:+00000:003971.9902:03171
03172:-00002:+00055:+00007:003971.9902:03172
03173:+00020:+00060:-00079:003971.9902:03173
03174:+00027:+00069:+00120:003971.9902:03174
03175:+00049:+00088:+00034:003971.9902:03175
03176:-00001:+00088:+00018:003879.9091:03176
03177:-00033:+00140:+00070:003879.9091:03177
03178:-00029:+00102:+00032:003879.9091:03178
03179:-00071:+00085:-00012:003879.9091:03179
03180:-00087:+00092:+00004:003879.9091:03180
03181:-00090:+00068:-00055:003976.1416:03181
03182:-00127:+00019:-00023:003976.1416:03182
03183:-00075:+00035:-00011:003976.1416:03183
03184:-00047:+00022:+00081:003976.1416:03184
03185:-00027:-00020:+00071:003976.1416:03185
03186:-00035:-00012:+00084:003996.9704:03186
03187:+00033:-00010:+00039:003996.9704:03187
03188:+00026:-00051:-00096:003996.9704:03188
03189:+00027:-00010:-00028:003996.9704:03189
03190:+00038:-00009:+00039:003996.9704:03190
03191:+00049:-00022:+00009:003892.1132:03191
03192:+00030:-00033:+00047:003892.1132:03192
03193:+00037:+00005:+00020:003892.1132:03193
03194:+00047:+00004:-00139:003892.1132:03194
03195:+00022:-00004:+00033:003892.1132:03195
03196:+00095:-00006:+00194:004001.4821:03196
03197:+00060:-00003:+00026:004001.4821:03197
03198:+00053:+00018:-00075:004001.4821:03198
03199:+00068:+00020:-00011:004001.4821:03199
03200:-00005:+00000:+00009:004001.4821:03200
03201:-00017:-00013:-00072:004022.3908:03201
03202:-00055:-00035:-00016:004022.3908:03202
03203:-00048:-00033:-00096:004022.3908:03203
03204:-00079:-00047:-00046:004022.3908:03204
03205:-00040:-00061:-00023:004022.3908:03205
03206:-00016:-00067:+00113:003916.5971:03206
03207:+00002:-00049:+00022:003916.5971:03207
03208:-00017:-00033:+00146:003916.5971:03208
03209:-00004:-00006:+00122:003916.5971:03209
03210:-00023:+00025:+00031:003916.5971:03210
03211:+00001:+00042:-00047:004027.1955:03211
03212:-00018:+00025:-00013:004027.1955:03212
03213:-00020:+00058:-00023:004027.1955:03213
03214:+00002:+00064:-00016:004027.1955:03214
03215:+00007:+00054:-00023:004027.1955:03215
03216:-00019:+00029:-00001:004048.1464:03216
03217:+00064:+00031:-00054:004048.1464:03217
03218:+00045:+00035:+00032:004048.1464:03218
03219:+00092:+00040:-00100:004048.1464:03219
03220:+00065:+00066:-00010:004048.1464:03220
03221:+00137:+00041:+00053:003941.3071:03221
03222:+00092:+00065:+00043:003941.3071:03222
03223:+00094:+00041:-00078:003941.3071:03223
03224:+00011:+00082:+00018:003941.3071:03224
03225:-00027:+00044:+00097:003941.3071:03225
03226:-00066:+00025:+00069:004053.1049:03226
03227:-00094:+00038:-00198:004053.1049:03227
03228:-00100:+00044:-00145:004053.1049:03228
03229:-00048:+00009:-00072:004053.1049:03229
03230:-00083:-00035:+00178:004053.1049:03230
03231:-00062:-00034:+00296:004048.1171:03231
03232:-00045:-00060:+00188:004048.1171:03232
03233:-00074:-00099:-00221:004048.1171:03233
03234:-00063:-00066:-00324:004048.1171:03234
03235:-00015:-00054:-00277:004048.1171:03235
03236:-00014:-00054:-00054:003928.9782:03236
03237:-00023:-00073:+00186:003928.9782:03237
03238:+00030:-00077:+00329:003928.9782:03238
03239:+00002:-00124:+00272:003928.9782:03239
03240:-00017:-00085:+00240:003928.9782:03240
03241:-00036:-00074:+00128:004001.4916:03241
03242:-00025:-00079:+00139:004001.4916:03242
03243:+00032:-00058:+00101:004001.4916:03243
03244:+00056:-00002:-00152:004001.4916:03244
03245:+00074:+00023:-00207:004001.4916:03245
03246:+00054:+00017:-00105:004009.6262:03246
03247:+00048:+00011:-00079:004009.6262:03247
03248:+00006:+00012:-00004:004009.6262:03248
03249:+00019:+00011:+00104:004009.6262:03249
03250:+00024:+00026:+00133:004009.6262:03250
03251:+00016:+00050:+00061:003867.9250:03251
03252:-00015:+00028:+00108:003867.9250:03252
03253:+00004:+00063:+00073:003867.9250:03253
03254:-00036:+00054:-00018:003867.9250:03254
03255:-00041:+00030:-00063:003867.9250:03255
03256:-00100:+00052:-00041:003951.0273:03256
03257:-00093:+00009:-00110:003951.0273:03257
03258:-00111:+00008:-00043:003951.0273:03258
03259:-00062:-00017:-00056:003951.0273:03259
03260:-00058:-00048:-00049:003951.0273:03260
03261:-00055:-00032:+00028:003910.5327:03261
03262:-00012:-00020:+00030:003910.5327:03262
03263:+00001:+00002:-00019:003910.5327:03263
03264:+00015:+00015:+00118:003910.5327:03264
03265:-00019:-00004:+00103:003910.5327:03265
03266:-00040:+00058:+00001:003910.5327:03266
03267:-00042:+00051:-00005:003797.0690:03267
03268:-00033:+00041:-00114:003797.0690:03268
03269:-00030:+00026:-00198:003797.0690:03269
03270:-00036:+00022:-00052:003797.0690:03270
03271:-00008:+00003:+00071:003797.0690:03271
03272:+00004:-00013:+00053:003889.8774:03272
03273:+00011:-00031:-00028:003889.8774:03273
03274:+00025:-00008:+00051:003889.8774:03274
03275:+00028:-00029:+00097:003889.8774:03275
03276:+00018:-00033:-00012:003889.8774:03276
03277:+00031:+00003:+00124:003886.5107:03277
03278:+00007:-00024:+00078:003886.5107:03278
03279:-00069:+00001:-00167:003886.5107:03279
03280:-00045:+00019:-00154:003886.5107:03280
03281:-00061:+00002:-00007:003886.5107:03281
03282:-00102:+00016:-00070:003797.0517:03282
03283:-00056:+00036:+00028:003797.0517:03283
03284:-00015:+00000:+00053:003797.0517:03284
03285:-00042:+00036:-00002:003797.0517:03285
03286:+00033:+00009:+00009:003797.0517:03286
03287:+00003:+00013:-00044:003901.9101:03287
03288:-00021:+00037:-00112:003901.9101:03288
03289:-00004:+00042:-00065:003901.9101:03289
03290:-00028:+00032:-00013:003901.9101:03290
03291:-00053:+00043:+00001:003901.9101:03291
03292:-00009:+00017:+00080:003922.7092:03292
03293:-00037:+00001:+00065:003922.7092:03293
03294:-00050:-00014:+00023:003922.7092:03294
03295:-00055:+00011:+00079:003922.7092:03295
03296:-00027:+00000:-00073:003922.7092:03296
03297:+00000:+00018:-00139:003922.7092:03297
03298:+00033:+00055:+00002:003844.0346:03298
03299:+00044:+00054:-00103:003844.0346:03299
03300:+00012:-00005:+00030:003844.0346:03300
03301:+00066:+00054:+00185:003844.0346:03301
03302:+00042:+00073:+00030:003844.0346:03302
03303:+00019:+00043:+00119:003938.8010:03303
03304:+00005:+00071:+00192:003938.8010:03304
03305:-00021:+00074:-00006:003938.8010:03305
03306:-00050:+00050:-00073:003938.8010:03306
03307:-00032:+00069:-00155:003938.8010:03307
03308:-00060:+00015:-00160:003959.6169:03308
03309:-00092:-00027:-00142:003959.6169:03309
03310:-00100:-00026:-00103:003959.6169:03310
03311:-00076:-00064:-00020:003959.6169:03311
03312:-00076:-00105:+00048:003959.6169:03312
03313:-00098:-00073:+00142:003855.9609:03313
03314:-00085:-00085:+00151:003855.9609:03314
03315:-00074:-00103:+00077:003855.9609:03315
03316:-00072:-00069:-00005:003855.9609:03316
03317:-00077:-00066:-00006:003855.9609:03317
03318:-00074:-00058:-00040:003951.2690:03318
03319:-00076:-00009:-00142:003951.2690:03319
03320:-00047:-00018:-00139:003951.2690:03320
03321:-00018:+00002:-00119:003951.2690:03321
03322:+00035:+00011:-00083:003951.2690:03322
03323:+00041:+00037:+00025:003959.6442:03323
03324:+00070:+00028:+00071:003959.6442:03324
03325:+00121:+00087:+00029:003959.6442:03325
03326:+00133:+00088:-00015:003959.6442:03326
03327:+00128:+00092:+00028:003959.6442:03327
03328:+00103:+00120:-00006:003855.9609:03328
03329:+00095:+00146:-00013:003855.9609:03329
03330:+00047:+00090:+00009:003855.9609:03330
03331:-00005:+00128:+00001:003855.9609:03331
03332:+00015:+00098:-00031:003855.9609:03332
03333:-00051:+00050:+00007:003951.1105:03333
03334:-00058:+00041:-00085:003951.1105:03334
03335:-00038:+00032:-00114:003951.1105:03335
03336:-00028:-00016:-00010:003951.1105:03336
03337:-00053:+00011:-00071:003951.1105:03337
03338:-00025:+00017:-00032:003947.2375:03338
03339:-00012:-00007:+00047:003947.2375:03339
03340:-00036:+00024:-00062:003947.2375:03340
03341:-00047:-00017:+00027:003947.2375:03341
03342:-00046:+00001:+00110:003947.2375:03342
03343:-00074:-00003:+00032:003947.2375:03343
03344:-00060:+00002:-00113:003832.2883:03344
03345:-00070:-00015:-00133:003832.2883:03345
03346:-00050:-00010:-00141:003832.2883:03346
03347:-00038:-00025:-00030:003832.2883:03347
03348:+00021:-00028:-00014:003832.2883:03348
03349:+00048:-00038:-00061:003951.1574:03349
03350:+00066:-00052:-00025:003951.1574:03350
03351:+00055:-00060:+00022:003951.1574:03351
03352:+00028:-00075:+00043:003951.1574:03352
03353:+00026:-00064:+00032:003951.1574:03353
03354:+00035:-00044:+00040:003947.4028:03354
03355:+00015:-00063:+00018:003947.4028:03355
03356:-00028:-00023:-00046:003947.4028:03356
03357:-00047:-00017:-00045:003947.4028:03357
03358:-00044:-00008:-00056:003947.4028:03358
03359:-00039:+00015:-00081:003855.8623:03359
03360:-00033:+00049:-00078:003855.8623:03360
03361:-00019:+00033:+00010:003855.8623:03361
03362:-00008:+00057:+00046:003855.8623:03362
03363:+00006:+00086:+00084:003855.8623:03363
03364:+00014:+00083:+00019:003988.7900:03364
03365:+00013:+00124:+00010:003988.7900:03365
03366:+00024:+00157:+00067:003988.7900:03366
03367:+00048:+00130:+00035:003988.7900:03367
03368:+00066:+00134:+00034:003988.7900:03368
03369:+00078:+00154:+00013:003984.4692:03369
03370:+00069:+00105:-00067:003984.4692:03370
03371:+00076:+00101:-00064:003984.4692:03371
03372:+00079:+00125:-00038:003984.4692:03372
03373:+00078:+00062:+00003:003984.4692:03373
03374:+00042:+00028:+00023:003879.9179:03374
03375:+00061:+00045:+00037:003879.9179:03375
03376:+00054:+00002:+00047:003879.9179:03376
03377:+00045:+00005:+00057:003879.9179:03377
03378:+00014:-00037:+00126:003879.9179:03378
03379:-00034:-00097:+00108:003988.7714:03379
03380:-00046:-00054:+00046:003988.7714:03380
03381:-00090:-00081:-00015:003988.7714:03381
03382:-00102:-00115:-00031:003988.7714:03382
03383:-00119:-00117:-00046:003988.7714:03383
03384:-00073:-00140:-00013:004022.4384:03384
03385:-00080:-00168:+00101:004022.4384:03385
03386:-00044:-00154:+00131:004022.4384:03386
03387:-00018:-00158:+00130:004022.4384:03387
03388:+00020:-00148:+00100:004022.4384:03388
03389:+00061:-00121:-00060:003916.5788:03389
03390:+00055:-00127:-00147:003916.5788:03390
03391:+00059:-00122:-00099:003916.5788:03391
03392:+00099:-00081:-00011:003916.5788:03392
03393:+00139:-00023:+00057:003916.5788:03393
03394:+00101:-00052:+00105:004027.1181:03394
03395:+00099:-00014:+00117:004027.1181:03395
03396:+00107:+00018:+00107:004027.1181:03396
03397:+00049:+00028:+00019:004027.1181:03397
03398:+00045:+00057:+00029:004027.1181:03398
03399:+00013:+00110:+00008:004009.6450:03399
03400:-00050:+00087:+00007:004009.6450:03400
03401:-00047:+00131:-00129:004009.6450:03401
03402:-00103:+00159:-00152:004009.6450:03402
03403:-00156:+00105:-00162:004009.6450:03403
03404:-00162:+00091:-00093:003904.3029:03404
03405:-00152:+00078:+00064:003904.3029:03405
03406:-00106:+00084:+00102:003904.3029:03406
03407:-00091:+00060:+00156:003904.3029:03407
03408:-00077:+00082:+00026:003904.3029:03408
03409:-00083:+00062:+00024:003988.7526:03409
03410:-00056:+00071:-00009:003988.7526:03410
03411:-00042:+00082:-00003:003988.7526:03411
03412:-00011:+00070:-00006:003988.7526:03412
03413:+00001:+00049:+00014:003988.7526:03413
03414:+00023:+00017:-00048:003959.5056:03414
03415:+00006:-00016:+00037:003959.5056:03415
03416:+00051:-00050:+00063:003959.5056:03416
03417:+00055:-00047:+00051:003959.5056:03417
03418:+00056:-00079:+00086:003959.5056:03418
03419:+00071:-00090:+00162:003844.0434:03419
03420:+00094:-00066:+00166:003844.0434:03420
03421:+00094:-00106:+00171:003844.0434:03421
03422:+00051:-00069:+00034:003844.0434:03422
03423:+00061:-00066:-00025:003844.0434:03423
03424:-00018:-00087:-00043:003844.0434:03424
03425:-00081:-00113:+00063:003926.5122:03425
03426:-00062:-00086:-00030:003926.5122:03426
03427:-00089:-00120:-00084:003926.5122:03427
03428:-00074:-00144:+00003:003926.5122:03428
03429:-00099:-00116:+00002:003926.5122:03429
03430:-00051:-00119:+00040:003910.7492:03430
03431:-00027:-00121:+00023:003910.7492:03431
03432:+00020:-00055:-00049:003910.7492:03432
03433:+00041:-00019:+00090:003910.7492:03433
03434:+00060:-00021:+00137:003910.7492:03434
03435:+00012:+00046:-00058:003797.2246:03435
03436:+00025:+00057:+00015:003797.2246:03436
03437:+00063:+00060:+00008:003797.2246:03437
03438:+00003:+00075:-00025:003797.2246:03438
03439:+00017:+00059:+00003:003797.2246:03439
03440:-00004:+00074:+00003:003902.0192:03440
03441:-00002:+00061:-00117:003902.0192:03441
03442:+00001:+00084:+00031:003902.0192:03442
03443:-00003:+00067:+00087:003902.0192:03443
03444:-00025:+00057:-00016:003902.0192:03444
03445:-00017:+00058:+00019:003910.6499:03445
03446:-00026:+00070:+00040:003910.6499:03446
03447:-00056:+00016:-00001:003910.6499:03447
03448:-00071:+00028:-00019:003910.6499:03448
03449:-00094:+00019:-00020:003910.6499:03449
03450:-00080:+00019:-00069:003808.7568:03450
03451:-00032:+00001:-00033:003808.7568:03451
03452:-00013:-00009:-00108:003808.7568:03452
03453:+00003:-00031:-00072:003808.7568:03453
03454:+00064:+00008:+00015:003808.7568:03454
03455:+00051:-00017:+00095:003938.8654:03455
03456:+00078:-00015:+00135:003938.8654:03456
03457:+00092:+00017:+00136:003938.8654:03457
03458:+00079:-00018:+00051:003938.8654:03458
03459:+00077:-00007:+00077:003938.8654:03459
03460:+00052:+00002:-00037:003938.8654:03460
03461:+00014:-00033:-00109:003947.2553:03461
03462:-00018:-00020:-00097:003947.2553:03462
03463:-00036:-00015:-00169:003947.2553:03463
03464:-00073:-00025:-00170:003947.2553:03464
03465:-00060:-00038:-00002:003947.2553:03465
03466:-00060:-00059:+00050:003868.0056:03466
03467:-00094:-00056:-00025:003868.0056:03467
03468:-00063:-00064:+00002:003868.0056:03468
03469:-00041:-00025:-00015:003868.0056:03469
03470:-00058:-00034:-00026:003868.0056:03470
03471:-00053:-00017:-00036:003976.1791:03471
03472:-00014:+00019:-00028:003976.1791:03472
03473:+00002:+00039:-00079:003976.1791:03473
03474:+00004:+00034:+00005:003976.1791:03474
03475:+00015:+00043:-00043:003976.1791:03475
03476:+00035:+00051:-00108:003984.4880:03476
03477:+00040:+00066:-00180:003984.4880:03477
03478:+00084:+00096:-00088:003984.4880:03478
03479:+00111:+00078:-00054:003984.4880:03479
03480:+00067:+00084:-00068:003984.4880:03480
03481:+00106:+00072:-00039:003904.2392:03481
03482:+00094:+00077:+00018:003904.2392:03482
03483:+00006:+00073:+00024:003904.2392:03483
03484:-00013:+00084:+00019:003904.2392:03484
03485:-00069:+00068:-00020:003904.2392:03485
03486:-00060:+00044:-00017:004001.5393:03486
03487:-00063:+00051:-00042:004001.5393:03487
03488:-00060:+00023:-00056:004001.5393:03488
03489:-00094:+00008:-00008:004001.5393:03489
03490:-00039:+00006:-00002:004001.5393:03490
03491:-00045:-00050:-00032:004009.6828:03491
03492:+00000:-00048:+00049:004009.6828:03492
03493:-00009:-00042:+00037:004009.6828:03493
03494:-00023:-00055:-00087:004009.6828:03494
03495:-00023:-00056:-00045:004009.6828:03495
03496:+00035:-00036:-00051:003904.3400:03496
03497:-00004:-00040:-00027:003904.3400:03497
03498:+00051:-00035:+00022:003904.3400:03498
03499:+00060:+00005:+00070:003904.3400:03499
03500:+00055:+00002:+00105:003904.3400:03500
03501:+00052:-00004:+00065:003976.2172:03501
03502:+00046:+00032:-00002:003976.2172:03502
03503:+00031:+00001:-00034:003976.2172:03503
03504:+00019:+00017:-00032:003976.2172:03504
03505:+00005:+00052:-00088:003976.2172:03505
03506:-00007:+00037:-00073:003996.9892:03506
03507:+00005:+00031:-00035:003996.9892:03507
03508:-00037:+00012:-00023:003996.9892:03508
03509:-00026:-00015:+00130:003996.9892:03509
03510:-00027:-00031:+00184:003996.9892:03510
03511:-00049:+00002:+00027:003867.9335:03511
03512:-00043:-00034:+00049:003867.9335:03512
03513:-00040:-00013:+00084:003867.9335:03513
03514:-00075:+00002:-00114:003867.9335:03514
03515:-00080:-00020:-00116:003867.9335:03515
03516:-00068:+00005:-00022:003976.1979:03516
03517:-00040:+00033:-00129:003976.1979:03517
03518:-00014:-00001:-00079:003976.1979:03518
03519:+00011:+00025:+00094:003976.1979:03519
03520:+00049:+00044:+00059:003976.1979:03520
03521:+00073:+00010:+00096:003997.0930:03521
03522:+00091:+00038:+00217:003997.0930:03522
03523:+00110:+00041:+00159:003997.0930:03523
03524:+00110:+00037:+00078:003997.0930:03524
03525:+00021:+00018:+00013:003997.0930:03525
03526:+00008:+00029:-00070:003867.9335:03526
03527:+00009:+00008:-00049:003867.9335:03527
03528:-00037:-00026:-00140:003867.9335:03528
03529:-00042:-00015:-00186:003867.9335:03529
03530:-00007:-00040:-00103:003867.9335:03530
03531:-00040:-00040:-00062:003988.8852:03531
03532:-00023:-00044:+00043:003988.8852:03532
03533:+00035:-00080:+00234:003988.8852:03533
03534:+00003:-00059:+00151:003988.8852:03534
03535:+00020:-00024:+00202:003988.8852:03535
03536:-00007:-00022:+00201:004009.7968:03536
03537:-00042:-00019:+00144:004009.7968:03537
03538:-00057:+00004:+00038:004009.7968:03538
03539:-00068:+00034:-00081:004009.7968:03539
03540:-00059:+00000:-00118:004009.7968:03540
03541:-00055:+00026:-00112:004009.7968:03541
03542:-00013:+00026:+00036:003916.6337:03542
03543:+00022:-00017:-00015:003916.6337:03543
03544:+00022:+00023:-00055:003916.6337:03544
03545:+00090:+00055:-00089:003916.6337:03545
03546:+00109:-00006:+00087:004027.2148:03546
03547:+00106:+00000:+00113:004027.2148:03547
03548:+00087:+00036:+00096:004027.2148:03548
03549:+00077:-00007:+00122:004027.2148:03549
03550:+00012:-00015:+00129:004027.2148:03550
03551:-00005:-00011:+00057:004048.1950:03551
03552:-00056:-00048:+00035:004048.1950:03552
03553:-00044:-00036:-00002:004048.1950:03553
03554:-00067:-00040:-00006:004048.1950:03554
03555:-00065:-00065:-00120:004048.1950:03555
03556:-00031:-00025:-00163:004048.1950:03556
03557:+00015:-00020:+00001:003941.3813:03557
03558:+00005:-00018:+00176:003941.3813:03558
03559:-00054:+00005:+00231:003941.3813:03559
03560:-00040:-00033:+00162:003941.3813:03560
03561:-00025:+00007:-00059:004053.1442:03561
03562:-00026:-00018:-00155:004053.1442:03562
03563:-00046:+00005:+00009:004053.1442:03563
03564:-00055:-00010:+00165:004053.1442:03564
03565:-00044:-00048:+00082:004053.1442:03565
03566:-00028:-00060:+00021:004061.1679:03566
03567:-00034:-00079:+00012:004061.1679:03567
03568:-00049:-00110:-00197:004061.1679:03568
03569:-00011:-00072:-00162:004061.1679:03569
03570:+00071:-00111:-00139:004061.1679:03570
03571:+00067:-00074:+00162:003941.3813:03571
03572:+00072:-00081:+00260:003941.3813:03572
03573:+00052:-00073:+00398:003941.3813:03573
03574:+00049:-00071:+00116:003941.3813:03574
03575:-00016:-00048:+00003:003941.3813:03575
03576:-00056:-00019:+00108:004014.3696:03576
03577:-00066:+00006:+00102:004014.3696:03577
03578:-00045:+00020:-00157:004014.3696:03578
03579:+00009:+00047:-00284:004014.3696:03579
03580:+00046:+00072:-00079:004014.3696:03580
03581:+00023:+00017:-00069:003984.5063:03581
03582:+00034:+00038:-00062:003984.5063:03582
03583:+00076:+00050:-00029:003984.5063:03583
03584:+00080:+00052:-00060:003984.5063:03584
03585:+00059:-00003:+00120:003984.5063:03585
03586:+00039:+00039:+00295:003984.5063:03586
03587:-00024:+00011:+00147:003855.9965:03587
03588:-00026:+00034:-00051:003855.9965:03588
03589:-00045:+00037:-00082:003855.9965:03589
03590:-00129:+00037:-00077:003855.9965:03590
03591:-00137:+00004:-00108:003855.9965:03591
03592:-00156:-00015:-00081:003914.4008:03592
03593:-00136:-00013:-00053:003914.4008:03593
03594:-00092:-00051:-00032:003914.4008:03594
03595:-00095:-00045:+00050:003914.4008:03595
03596:-00095:-00063:+00096:003914.4008:03596
03597:-00070:-00062:+00066:003898.6638:03597
03598:-00065:-00038:-00005:003898.6638:03598
03599:-00069:-00058:-00081:003898.6638:03599
03600:-00060:-00042:-00089:003898.6638:03600
03601:-00070:-00038:-00106:003898.6638:03601
03602:-00031:-00037:-00103:003762.7631:03602
03603:-00021:-00043:-00045:003762.7631:03603
03604:+00030:-00082:+00056:003762.7631:03604
03605:-00007:-00074:+00099:003762.7631:03605
03606:+00030:-00075:+00090:003762.7631:03606
03607:+00048:-00073:-00041:003854.2294:03607
03608:+00081:-00037:-00002:003854.2294:03608
03609:+00079:-00023:-00040:003854.2294:03609
03610:+00069:-00034:-00077:003854.2294:03610
03611:+00060:+00018:-00011:003854.2294:03611
03612:+00054:+00065:-00035:003854.2294:03612
03613:+00064:+00064:+00013:003863.0026:03613
03614:+00006:+00064:+00204:003863.0026:03614
03615:-00010:+00071:+00066:003863.0026:03615
03616:-00011:+00089:-00009:003863.0026:03616
03617:+00004:+00090:-00026:003863.0026:03617
03618:-00027:+00105:-00172:003762.7292:03618
03619:-00030:+00127:-00105:003762.7292:03619
03620:-00035:+00089:-00009:003762.7292:03620
03621:-00047:+00129:-00112:003762.7292:03621
03622:-00038:+00075:-00092:003762.7292:03622
03623:-00038:+00050:+00010:003902.1733:03623
03624:-00072:+00031:-00073:003902.1733:03624
03625:-00085:-00005:+00018:003902.1733:03625
03626:-00067:+00015:-00094:003902.1733:03626
03627:-00043:-00006:-00186:003902.1733:03627
03628:-00052:-00022:-00018:003910.7221:03628
03629:-00039:-00020:-00006:003910.7221:03629
03630:-00042:-00046:-00075:003910.7221:03630
03631:-00011:-00062:-00004:003910.7221:03631
03632:+00016:-00040:+00008:003910.7221:03632
03633:-00014:-00055:-00039:003832.2795:03633
03634:-00013:-00082:-00042:003832.2795:03634
03635:-00008:-00067:+00053:003832.2795:03635
03636:-00009:-00082:-00068:003832.2795:03636
03637:-00025:-00077:-00046:003832.2795:03637
03638:-00020:-00067:+00030:003951.1015:03638
03639:+00005:-00025:-00018:003951.1015:03639
03640:+00004:-00047:-00038:003951.1015:03640
03641:+00033:-00021:+00011:003951.1015:03641
03642:+00030:+00007:+00019:003951.1015:03642
03643:+00035:+00020:+00029:003984.5346:03643
03644:-00003:-00019:+00061:003984.5346:03644
03645:+00018:+00015:+00009:003984.5346:03645
03646:+00000:+00039:-00024:003984.5346:03646
03647:-00016:+00039:-00048:003984.5346:03647
03648:-00034:+00042:-00013:003984.5346:03648
03649:-00027:+00099:-00113:003892.1406:03649
03650:-00027:+00067:-00094:003892.1406:03650
03651:-00038:+00096:-00014:003892.1406:03651
03652:-00025:+00108:+00009:003892.1406:03652
03653:-00033:+00098:+00075:003892.1406:03653
03654:-00002:+00110:+00208:004001.5773:03654
03655:+00006:+00175:+00106:004001.5773:03655
03656:-00005:+00105:+00001:004001.5773:03656
03657:+00001:+00126:+00027:004001.5773:03657
03658:-00040:+00132:+00129:004001.5773:03658
03659:-00035:+00092:-00001:003997.0551:03659
03660:-00053:+00061:-00046:003997.0551:03660
03661:-00040:+00094:-00080:003997.0551:03661
03662:-00025:+00048:-00092:003997.0551:03662
03663:-00048:+00004:+00003:003997.0551:03663
03664:-00069:-00019:-00047:003892.1772:03664
03665:-00036:-00050:-00009:003892.1772:03665
03666:-00018:-00082:+00069:003892.1772:03666
03667:-00035:-00080:-00036:003892.1772:03667
03668:-00021:-00085:+00053:003892.1772:03668
03669:+00001:-00084:+00199:003976.2355:03669
03670:+00005:-00071:+00067:003976.2355:03670
03671:-00036:-00082:+00011:003976.2355:03671
03672:-00033:-00078:+00058:003976.2355:03672
03673:-00049:-00075:-00031:003976.2355:03673
03674:-00013:-00059:-00139:003972.0175:03674
03675:-00002:-00061:-00056:003972.0175:03675
03676:+00030:-00024:-00091:003972.0175:03676
03677:+00019:-00024:+00004:003972.0175:03677
03678:+00048:-00010:+00113:003972.0175:03678
03679:+00068:-00002:+00072:003844.0524:03679
03680:+00064:+00020:+00041:003844.0524:03680
03681:+00061:+00024:+00160:003844.0524:03681
03682:+00049:+00032:+00124:003844.0524:03682
03683:+00026:+00044:-00025:003844.0524:03683
03684:+00022:+00067:+00036:003926.4023:03684
03685:-00015:+00048:-00007:003926.4023:03685
03686:-00048:+00054:-00058:003926.4023:03686
03687:-00043:+00011:+00030:003926.4023:03687
03688:-00062:+00016:-00026:003926.4023:03688
03689:-00061:-00001:-00118:003947.2004:03689
03690:-00063:-00006:-00041:003947.2004:03690
03691:-00052:+00023:+00068:003947.2004:03691
03692:-00041:+00002:+00068:003947.2004:03692
03693:-00040:+00007:+00042:003947.2004:03693
03694:-00016:+00037:+00047:003820.5173:03694
03695:-00023:+00001:+00132:003820.5173:03695
03696:-00064:+00033:+00072:003820.5173:03696
03697:-00061:+00045:+00011:003820.5173:03697
03698:-00054:+00012:-00147:003820.5173:03698
03699:-00040:+00049:-00104:003951.1943:03699
03700:-00018:+00038:-00048:003951.1943:03700
03701:+00035:+00022:-00003:003951.1943:03701
03702:+00040:-00014:+00036:003951.1943:03702
03703:+00057:+00011:-00012:003951.1943:03703
03704:+00091:+00019:+00037:003951.1943:03704
03705:+00060:+00010:+00062:003947.2832:03705
03706:+00029:-00016:+00013:003947.2832:03706
03707:+00023:+00022:-00075:003947.2832:03707
03708:+00030:+00022:-00119:003947.2832:03708
03709:+00014:+00014:-00144:003947.2832:03709
03710:+00000:+00010:-00079:003844.0168:03710
03711:-00050:+00022:-00017:003844.0168:03711
03712:-00015:-00015:-00093:003844.0168:03712
03713:-00002:-00002:+00021:003844.0168:03713
03714:-00021:+00004:+00069:003844.0168:03714
03715:-00021:-00019:+00060:003963.6008:03715
03716:-00014:-00024:+00102:003963.6008:03716
03717:+00032:+00014:+00013:003963.6008:03717
03718:-00003:-00022:-00108:003963.6008:03718
03719:-00037:+00022:+00020:003963.6008:03719
03720:-00014:+00029:-00106:003959.5888:03720
03721:-00035:+00002:-00021:003959.5888:03721
03722:-00006:-00002:+00003:003959.5888:03722
03723:+00000:+00052:+00001:003959.5888:03723
03724:-00011:-00009:-00008:003959.5888:03724
03725:-00020:+00019:+00120:003880.0173:03725
03726:+00005:+00021:+00197:003880.0173:03726
03727:-00013:-00015:+00156:003880.0173:03727
03728:-00006:+00002:+00004:003880.0173:03728
03729:-00002:+00014:-00097:003880.0173:03729
03730:-00053:-00036:-00184:003988.8188:03730
03731:-00096:-00022:+00049:003988.8188:03731
03732:-00075:-00031:-00003:003988.8188:03732
03733:-00113:-00040:-00086:003988.8188:03733
03734:-00089:-00039:-00065:003988.8188:03734
03735:-00041:-00036:-00123:004009.6069:03735
03736:+00016:-00045:-00111:004009.6069:03736
03737:+00042:-00009:-00019:004009.6069:03737
03738:+00086:-00005:+00131:004009.6069:03738
03739:+00075:-00013:+00169:004009.6069:03739
03740:+00078:-00001:+00183:003904.2297:03740
03741:+00064:+00012:-00005:003904.2297:03741
03742:+00022:+00025:-00072:003904.2297:03742
03743:-00018:+00028:-00064:003904.2297:03743
03744:-00033:+00058:-00200:003904.2297:03744
03745:-00021:+00048:-00197:004014.2258:03745
03746:+00034:+00056:-00152:004014.2258:03746
03747:+00020:+00065:-00120:004014.2258:03747
03748:+00015:+00016:+00035:004014.2258:03748
03749:+00015:+00011:+00173:004014.2258:03749
03750:+00011:+00046:+00012:003996.9794:03750
03751:+00015:-00005:+00036:003996.9794:03751
03752:-00052:+00028:+00133:003996.9794:03752
03753:-00053:+00049:+00092:003996.9794:03753
03754:-00090:+00013:+00028:003996.9794:03754
03755:-00106:+00015:-00094:003879.8908:03755
03756:-00103:+00030:-00098:003879.8908:03756
03757:-00131:+00006:-00158:003879.8908:03757
03758:-00126:-00025:-00017:003879.8908:03758
03759:-00083:+00006:-00006:003879.8908:03759
03760:-00034:-00062:+00038:003951.0832:03760
03761:-00002:-00043:+00036:003951.0832:03761
03762:-00021:-00053:+00066:003951.0832:03762
03763:-00007:-00080:+00188:003951.0832:03763
03764:-00016:-00078:+00078:003951.0832:03764
03765:-00034:-00054:-00013:003947.2004:03765
03766:-00044:-00058:-00127:003947.2004:03766
03767:-00063:-00045:-00134:003947.2004:03767
03768:-00054:-00037:-00186:003947.2004:03768
03769:-00024:-00060:-00187:003947.2004:03769
03770:+00011:-00049:-00050:003947.2004:03770
03771:+00044:-00048:+00094:003844.0703:03771
03772:+00040:-00029:+00132:003844.0703:03772
03773:+00056:-00045:+00164:003844.0703:03773
03774:+00083:+00000:+00138:003844.0703:03774
03775:+00094:+00003:-00037:003844.0703:03775
03776:+00028:+00041:-00032:003926.4482:03776
03777:+00037:+00101:-00172:003926.4482:03777
03778:+00025:+00087:-00092:003926.4482:03778
03779:+00017:+00113:-00082:003926.4482:03779
03780:-00007:+00161:-00058:003926.4482:03780
03781:+00010:+00103:-00017:003947.2465:03781
03782:+00016:+00122:+00020:003947.2465:03782
03783:-00020:+00115:+00053:003947.2465:03783
03784:+00027:+00108:+00139:003947.2465:03784
03785:+00012:+00086:+00126:003947.2465:03785
03786:+00010:+00088:-00006:003808.8181:03786
03787:+00005:+00070:+00139:003808.8181:03787
03788:-00064:+00025:+00058:003808.8181:03788
03789:-00089:+00033:-00096:003808.8181:03789
03790:-00095:-00009:-00047:003808.8181:03790
03791:-00110:-00063:-00043:003926.4848:03791
03792:-00125:-00062:-00106:003926.4848:03792
03793:-00077:-00106:+00015:003926.4848:03793
03794:-00063:-00074:+00082:003926.4848:03794
03795:-00034:-00082:-00002:003926.4848:03795
03796:-00007:-00118:+00132:003934.9992:03796
03797:+00007:-00096:+00091:003934.9992:03797
03798:+00032:-00077:+00095:003934.9992:03798
03799:+00049:-00056:+00101:003934.9992:03799
03800:-00009:-00048:+00002:003934.9992:03800
03801:+00024:-00032:+00023:003820.4733:03801
03802:+00024:-00050:-00005:003820.4733:03802
03803:-00012:-00047:-00033:003820.4733:03803
03804:+00064:-00061:-00067:003820.4733:03804
03805:+00067:-00047:+00001:003820.4733:03805
03806:+00045:-00065:-00081:003951.2041:03806
03807:+00044:-00049:+00108:003951.2041:03807
03808:+00075:-00048:+00076:003951.2041:03808
03809:+00031:-00048:-00035:003951.2041:03809
03810:+00030:-00037:-00025:003951.2041:03810
03811:+00012:+00013:-00036:003959.6071:03811
03812:-00043:-00005:-00025:003959.6071:03812
03813:-00072:+00013:+00003:003959.6071:03813
03814:-00075:+00078:-00048:003959.6071:03814
03815:-00110:+00075:-00188:003959.6071:03815
03816:-00109:+00098:-00056:003959.6071:03816
03817:-00054:+00145:-00021:003867.9963:03817
03818:-00052:+00139:+00010:003867.9963:03818
03819:-00034:+00102:+00094:003867.9963:03819
03820:+00012:+00171:+00120:003867.9963:03820
03821:+00043:+00112:+00091:003867.9963:03821
03822:-00001:+00121:+00046:003963.6567:03822
03823:-00019:+00105:-00040:003963.6567:03823
03824:-00010:+00097:-00045:003963.6567:03824
03825:-00025:+00050:-00116:003963.6567:03825
03826:-00049:+00045:-00133:003963.6567:03826
03827:-00010:+00000:-00161:003971.9992:03827
03828:+00002:-00031:-00154:003971.9992:03828
03829:+00003:-00033:-00043:003971.9992:03829
03830:+00048:-00051:-00001:003971.9992:03830
03831:+00025:-00094:+00157:003971.9992:03831
03832:+00025:-00054:+00185:003855.9609:03832
03833:+00008:-00113:+00178:003855.9609:03833
03834:-00050:-00069:+00109:003855.9609:03834
03835:-00084:-00072:-00061:003855.9609:03835
03836:-00058:-00054:-00110:003855.9609:03836
03837:-00057:-00062:-00170:003976.1887:03837
03838:-00060:-00018:-00316:003976.1887:03838
03839:-00044:-00078:-00173:003976.1887:03839
03840:+00001:-00014:-00004:003976.1887:03840
03841:+00044:-00036:-00110:003976.1887:03841
03842:+00056:-00038:+00036:003959.5610:03842
03843:+00076:-00033:+00136:003959.5610:03843
03844:+00091:+00021:-00030:003959.5610:03844
03845:+00065:-00015:-00041:003959.5610:03845
03846:+00082:+00040:+00076:003959.5610:03846
03847:+00027:+00042:-00092:003867.8708:03847
03848:-00009:+00016:-00019:003867.8708:03848
03849:-00034:+00022:+00046:003867.8708:03849
03850:-00048:+00043:-00137:003867.8708:03850
03851:-00064:+00018:-00175:003867.8708:03851
03852:-00045:+00035:-00039:003976.1513:03852
03853:-00038:+00043:-00013:003976.1513:03853
03854:-00040:+00032:+00009:003976.1513:03854
03855:+00003:+00036:+00115:003976.1513:03855
03856:-00009:+00079:-00010:003976.1513:03856
03857:-00033:+00053:+00088:003984.4692:03857
03858:-00052:+00027:+00115:003984.4692:03858
03859:-00066:+00040:-00094:003984.4692:03859
03860:-00053:+00032:-00102:003984.4692:03860
03861:-00065:+00038:-00138:003984.4692:03861
03862:-00029:+00010:-00179:003867.8886:03862
03863:-00029:+00019:-00099:003867.8886:03863
03864:-00016:-00029:+00021:003867.8886:03864
03865:+00013:-00020:-00045:003867.8886:03865
03866:+00047:-00027:-00056:003867.8886:03866
03867:+00057:-00029:-00035:003963.5910:03867
03868:+00097:-00039:+00000:003963.5910:03868
03869:+00074:-00047:+00117:003963.5910:03869
03870:+00070:-00010:+00294:003963.5910:03870
03871:+00077:-00063:+00193:003963.5910:03871
03872:+00039:-00012:-00061:003971.9624:03872
03873:+00007:-00002:-00159:003971.9624:03873
03874:-00065:-00025:-00230:003971.9624:03874
03875:-00081:-00022:-00128:003971.9624:03875
03876:-00074:+00001:-00087:003971.9624:03876
03877:-00089:-00051:-00052:003971.9624:03877
03878:-00097:-00025:+00169:003855.9965:03878
03879:-00065:-00068:+00238:003855.9965:03879
03880:-00074:-00038:+00042:003855.9965:03880
03881:-00065:-00065:+00054:003855.9965:03881
03882:-00025:-00052:-00003:003855.9965:03882
03883:-00052:+00008:-00047:003951.2407:03883
03884:+00005:-00010:-00007:003951.2407:03884
03885:-00023:-00012:-00051:003951.2407:03885
03886:-00015:-00048:-00142:003951.2407:03886
03887:+00034:+00004:-00027:003951.2407:03887
03888:+00011:-00027:+00068:003984.4973:03888
03889:+00033:-00034:+00046:003984.4973:03889
03890:+00082:-00033:+00072:003984.4973:03890
03891:+00102:-00031:+00126:003984.4973:03891
03892:+00090:-00024:+00115:003984.4973:03892
03893:+00093:+00023:+00058:003879.9541:03893
03894:+00047:+00014:-00002:003879.9541:03894
03895:+00026:+00050:-00085:003879.9541:03895
03896:-00022:+00070:-00149:003879.9541:03896
03897:-00023:+00082:-00088:003879.9541:03897
03898:-00036:+00055:+00012:004014.2160:03898
03899:-00056:+00078:+00070:004014.2160:03899
03900:-00094:+00041:+00040:004014.2160:03900
03901:-00089:+00028:-00008:004014.2160:03901
03902:-00076:+00051:-00100:004014.2160:03902
03903:-00069:+00014:-00206:004022.4482:03903
03904:-00026:+00015:-00124:004022.4482:03904
03905:-00012:+00037:-00045:004022.4482:03905
03906:-00017:+00020:+00055:004022.4482:03906
03907:+00015:-00007:+00263:004022.4482:03907
03908:-00001:-00022:+00281:003916.6245:03908
03909:-00027:-00047:+00057:003916.6245:03909
03910:-00053:-00036:-00231:003916.6245:03910
03911:-00025:-00015:-00265:003916.6245:03911
03912:+00042:-00035:-00050:003916.6245:03912
03913:+00042:-00025:+00087:004014.3405:03913
03914:+00066:-00041:+00137:004014.3405:03914
03915:+00089:-00060:+00210:004014.3405:03915
03916:+00088:-00058:+00246:004014.3405:03916
03917:+00028:-00081:+00077:004014.3405:03917
03918:-00010:-00083:+00046:004009.7304:03918
03919:-00006:-00108:+00068:004009.7304:03919
03920:-00020:-00077:-00080:004009.7304:03920
03921:+00019:-00064:-00012:004009.7304:03921
03922:-00006:-00058:-00064:004009.7304:03922
03923:+00005:-00069:-00066:003892.0861:03923
03924:+00014:-00053:+00024:003892.0861:03924
03925:+00014:-00076:+00064:003892.0861:03925
03926:+00049:-00046:+00029:003892.0861:03926
03927:+00024:-00061:+00208:003892.0861:03927
03928:+00026:-00052:+00186:003963.6196:03928
03929:+00020:-00036:+00070:003963.6196:03929
03930:+00029:-00011:+00052:003963.6196:03930
03931:-00035:-00018:-00041:003963.6196:03931
03932:-00016:+00020:-00076:003963.6196:03932
03933:-00055:+00016:-00027:003947.3386:03933
03934:-00028:+00048:-00027:003947.3386:03934
03935:-00016:+00030:-00027:003947.3386:03935
03936:-00013:+00069:-00024:003947.3386:03936
03937:-00016:+00030:+00026:003947.3386:03937
03938:-00022:+00053:+00085:003808.8701:03938
03939:-00020:+00043:+00070:003808.8701:03939
03940:+00003:+00038:+00051:003808.8701:03940
03941:-00016:+00064:+00081:003808.8701:03941
03942:-00056:+00058:+00028:003808.8701:03942
03943:-00063:+00053:-00041:003808.8701:03943
03944:-00043:+00056:-00080:003890.0129:03944
03945:-00049:+00045:+00026:003890.0129:03945
03946:-00055:+00016:+00097:003890.0129:03946
03947:-00041:+00003:+00074:003890.0129:03947
03948:-00049:-00033:+00024:003890.0129:03948
03949:-00032:-00040:+00085:003863.0644:03949
03950:-00016:-00048:-00054:003863.0644:03950
03951:-00001:-00040:-00078:003863.0644:03951
03952:+00030:-00042:-00010:003863.0644:03952
03953:+00031:-00030:-00036:003863.0644:03953
03954:+00037:-00011:-00072:003751.5070:03954
03955:+00060:-00034:+00026:003751.5070:03955
03956:+00033:+00007:+00060:003751.5070:03956
03957:+00024:+00004:+00113:003751.5070:03957
03958:+00034:+00004:+00071:003751.5070:03958
03959:-00004:-00007:-00005:003877.9995:03959
03960:+00039:-00005:+00063:003877.9995:03960
03961:+00005:-00017:+00085:003877.9995:03961
03962:-00039:-00004:+00064:003877.9995:03962
03963:+00016:+00003:-00062:003877.9995:03963
03964:-00019:+00021:-00187:003886.6892:03964
03965:-00012:-00002:-00251:003886.6892:03965
03966:+00000:+00002:-00049:003886.6892:03966
03967:+00004:-00016:+00003:003886.6892:03967
03968:-00015:-00012:+00007:003886.6892:03968
03969:+00035:-00030:+00160:003886.6892:03969
03970:+00008:+00001:+00171:003797.2246:03970
03971:-00010:-00016:+00102:003797.2246:03971
03972:-00008:+00052:+00135:003797.2246:03972
03973:+00018:+00029:-00077:003797.2246:03973
03974:-00021:+00042:-00063:003797.2246:03974
03975:-00002:+00056:+00030:003926.3840:03975
03976:-00013:+00065:-00098:003926.3840:03976
03977:-00026:+00009:-00063:003926.3840:03977
03978:-00033:+00040:-00036:003926.3840:03978
03979:-00003:+00018:-00132:003926.3840:03979
03980:-00035:-00007:-00111:003959.6630:03980
03981:-00015:+00007:-00063:003959.6630:03981
03982:+00030:-00037:-00028:003959.6630:03982
03983:-00010:-00064:-00060:003959.6630:03983
03984:-00001:-00026:-00032:003959.6630:03984
03985:-00015:-00049:+00000:003867.9423:03985
03986:-00046:-00040:-00009:003867.9423:03986
03987:-00082:-00023:+00001:003867.9423:03987
03988:-00043:-00031:+00008:003867.9423:03988
03989:-00081:-00012:-00011:003867.9423:03989
03990:-00071:-00019:-00052:003976.2451:03990
03991:-00046:-00031:-00101:003976.2451:03991
03992:-00028:-00017:-00101:003976.2451:03992
03993:-00022:-00021:-00125:003976.2451:03993
03994:-00013:+00022:-00071:003976.2451:03994
03995:+00034:+00036:-00010:003984.4790:03995
03996:+00035:+00055:+00011:003984.4790:03996
03997:+00025:+00064:-00061:003984.4790:03997
03998:+00003:+00076:+00011:003984.4790:03998
03999:+00009:+00078:+00054:003984.4790:03999
04000:-00009:+00079:+00093:003880.0085:04000
04001:+00011:+00108:+00155:003880.0085:04001
04002:+00021:+00114:+00109:003880.0085:04002
04003:+00012:+00075:+00131:003880.0085:04003
04004:-00020:+00057:+00028:003880.0085:04004
04005:-00021:+00067:-00083:003988.8188:04005
04006:-00026:+00064:-00174:003988.8188:04006
04007:-00045:+00067:-00128:003988.8188:04007
04008:-00008:+00059:-00264:003988.8188:04008
04009:+00001:+00070:-00016:003988.8188:04009
04010:+00031:+00063:+00168:003972.0273:04010
04011:+00015:+00080:+00136:003972.0273:04011
04012:+00020:+00079:+00158:003972.0273:04012
04013:-00008:+00076:+00099:003972.0273:04013
04014:-00015:+00079:+00021:003972.0273:04014
04015:-00023:+00059:+00019:003855.9965:04015
04016:-00036:+00031:-00082:003855.9965:04016
04017:-00037:+00014:-00176:003855.9965:04017
04018:-00013:-00032:-00147:003855.9965:04018
04019:-00021:-00046:-00198:003855.9965:04019
04020:-00011:-00073:-00075:003938.7729:04020
04021:+00007:-00108:+00016:003938.7729:04021
04022:+00030:-00056:+00130:003938.7729:04022
04023:+00006:-00123:+00060:003938.7729:04023
04024:+00004:-00073:+00021:003938.7729:04024
04025:-00002:-00054:+00088:003938.7729:04025
04026:-00051:-00042:+00011:003935.0266:04026
04027:-00070:-00038:+00026:003935.0266:04027
04028:-00081:-00020:+00028:003935.0266:04028
04029:-00101:-00012:-00013:003935.0266:04029
04030:-00090:-00032:-00154:003935.0266:04030
04031:-00027:+00018:-00063:003808.8181:04031
04032:-00039:+00003:+00017:003808.8181:04032
04033:-00043:+00004:-00024:003808.8181:04033
04034:+00046:+00024:+00105:003808.8181:04034
04035:+00077:+00021:+00140:003808.8181:04035
04036:+00079:+00027:+00156:003889.9768:04036
04037:+00055:+00068:+00140:003889.9768:04037
04038:+00048:+00043:+00055:003889.9768:04038
04039:-00005:+00060:-00032:003889.9768:04039
04040:-00003:+00079:-00104:003889.9768:04040
04041:-00010:+00073:-00174:003910.6860:04041
04042:+00005:+00030:-00104:003910.6860:04042
04043:-00010:+00069:-00055:003910.6860:04043
04044:+00036:+00052:-00004:003910.6860:04044
04045:+00060:+00035:+00130:003910.6860:04045
04046:+00037:+00050:+00139:003808.8181:04046
04047:+00038:+00027:+00091:003808.8181:04047
04048:+00047:+00050:+00017:003808.8181:04048
04049:+00007:+00058:-00107:003808.8181:04049
04050:+00010:+00061:-00077:003808.8181:04050
04051:+00020:+00047:+00215:003902.0827:04051
04052:-00033:+00054:+00193:003902.0827:04052
04053:-00038:+00052:+00086:003902.0827:04053
04054:+00014:+00013:-00092:003902.0827:04054
04055:-00038:+00015:-00153:003902.0827:04055
04056:-00010:+00023:-00168:003902.0827:04056
04057:-00013:+00006:-00070:003935.0266:04057
04058:+00035:-00016:-00079:003935.0266:04058
04059:+00025:-00018:+00126:003935.0266:04059
04060:+00039:-00030:+00121:003935.0266:04060
04061:-00027:-00040:+00043:003935.0266:04061
04062:+00013:-00031:+00019:003844.0524:04062
04063:-00001:-00030:+00025:003844.0524:04063
04064:-00032:-00014:-00005:003844.0524:04064
04065:-00038:+00008:+00042:003844.0524:04065
04066:+00012:-00022:+00036:003844.0524:04066
04067:+00006:-00008:+00024:003976.2546:04067
04068:-00012:-00010:+00078:003976.2546:04068
04069:-00044:-00027:+00028:003976.2546:04069
04070:-00097:-00067:-00090:003976.2546:04070
04071:-00076:-00015:-00058:003976.2546:04071
04072:-00058:-00007:+00082:003997.0834:04072
04073:-00068:-00026:+00056:003997.0834:04073
04074:-00032:-00022:+00041:003997.0834:04074
04075:-00010:+00000:+00109:003997.0834:04075
04076:-00026:-00033:+00095:003997.0834:04076
04077:+00006:-00013:+00097:003904.3125:04077
04078:+00029:-00016:+00025:003904.3125:04078
04079:+00030:-00011:-00042:003904.3125:04079
04080:+00054:+00004:-00096:003904.3125:04080
04081:+00070:+00006:-00034:003904.3125:04081
04082:+00081:-00018:-00023:004014.2451:04082
04083:+00053:-00033:+00096:004014.2451:04083
04084:+00052:-00020:+00087:004014.2451:04084
04085:+00077:+00001:+00115:004014.2451:04085
04086:+00067:-00006:+00051:004014.2451:04086
04087:+00057:+00016:-00067:004035.2370:04087
04088:+00072:+00026:-00079:004035.2370:04088
04089:+00093:+00055:+00027:004035.2370:04089
04090:+00065:+00031:+00028:004035.2370:04090
04091:+00023:+00018:+00029:004035.2370:04091
04092:+00010:+00036:+00048:003892.0766:04092
04093:-00018:+00027:-00111:003892.0766:04093
04094:-00026:-00034:-00106:003892.0766:04094
04095:-00048:-00020:-00043:003892.0766:04095
04096:-00052:-00033:-00002:003892.0766:04096
04097:-00061:-00041:-00010:003976.1699:04097
04098:-00032:-00051:+00059:003976.1699:04098
04099:-00053:-00040:+00023:003976.1699:04099
04100:-00071:-00053:+00067:003976.1699:04100
04101:-00086:-00079:+00033:003976.1699:04101
04102:-00109:-00063:-00007:003947.2375:04102
04103:-00087:-00077:+00011:003947.2375:04103
04104:-00101:-00076:-00047:003947.2375:04104
04105:-00091:-00040:-00051:003947.2375:04105
04106:-00116:-00054:+00008:003947.2375:04106
04107:-00067:-00037:-00036:003797.2246:04107
04108:-00067:-00027:-00032:003797.2246:04108
04109:-00007:-00033:+00020:003797.2246:04109
04110:+00014:-00006:-00015:003797.2246:04110
04111:+00024:+00012:-00027:003797.2246:04111
04112:+00049:+00036:-00034:003902.0915:04112
04113:+00045:+00043:-00020:003902.0915:04113
04114:+00049:+00053:-00062:003902.0915:04114
04115:+00059:+00064:+00056:003902.0915:04115
04116:+00077:+00054:-00022:003902.0915:04116
04117:+00062:+00067:-00062:003902.0915:04117
04118:+00032:+00024:+00075:003874.7878:04118
04119:+00033:+00011:-00046:003874.7878:04119
04120:+00018:-00003:-00143:003874.7878:04120
04121:+00025:+00016:-00088:003874.7878:04121
04122:+00030:-00015:-00037:003874.7878:04122
04123:+00019:+00026:-00115:003762.7631:04123
04124:+00000:+00009:+00021:003762.7631:04124
04125:-00008:+00037:+00058:003762.7631:04125
04126:-00049:+00011:+00017:003762.7631:04126
04127:-00064:+00048:+00056:003762.7631:04127
04128:-00054:-00001:+00028:003854.1765:04128
04129:-00044:+00020:+00059:003854.1765:04129
04130:-00054:+00021:+00027:003854.1765:04130
04131:-00080:+00008:-00175:003854.1765:04131
04132:-00063:-00005:-00083:003854.1765:04132
04133:-00026:-00014:-00064:003874.8496:04133
04134:-00038:+00000:-00093:003874.8496:04134
04135:-00021:-00049:-00070:003874.8496:04135
04136:+00032:-00022:-00057:003874.8496:04136
04137:+00030:-00067:+00030:003874.8496:04137
04138:+00021:-00075:+00054:003874.8496:04138
04139:+00022:-00064:-00016:003762.7971:04139
04140:+00021:-00097:-00009:003762.7971:04140
04141:+00013:-00059:+00001:003762.7971:04141
04142:-00037:-00066:-00017:003762.7971:04142
04143:-00017:-00071:-00013:003762.7971:04143
04144:-00031:-00078:-00009:003866.0690:04144
04145:-00064:-00050:-00109:003866.0690:04145
04146:-00053:-00054:+00114:003866.0690:04146
04147:-00063:-00075:+00121:003866.0690:04147
04148:-00044:-00022:+00036:003866.0690:04148
04149:-00028:-00051:-00005:003886.6447:04149
04150:-00039:+00004:-00009:003886.6447:04150
04151:-00042:-00020:-00045:003886.6447:04151
04152:-00049:+00021:-00097:003886.6447:04152
04153:-00053:+00013:-00043:003886.6447:04153
04154:-00018:+00069:-00029:003820.4470:04154
04155:-00053:+00053:-00048:003820.4470:04155
04156:-00038:+00080:-00049:003820.4470:04156
04157:-00048:+00061:-00046:003820.4470:04157
04158:+00003:+00077:-00065:003820.4470:04158
04159:-00010:+00076:-00156:003926.4848:04159
04160:+00010:+00101:+00077:003926.4848:04160
04161:+00032:+00130:+00053:003926.4848:04161
04162:+00014:+00088:-00009:003926.4848:04162
04163:+00009:+00088:+00099:003926.4848:04163
04164:+00023:+00124:-00022:003959.5705:04164
04165:+00030:+00085:-00159:003959.5705:04165
04166:+00021:+00108:-00023:003959.5705:04166
04167:+00019:+00143:-00135:003959.5705:04167
04168:+00006:+00100:-00018:003959.5705:04168
04169:-00021:+00092:+00018:003855.9516:04169
04170:-00020:+00127:+00001:003855.9516:04170
04171:-00036:+00040:+00064:003855.9516:04171
04172:-00029:+00052:+00031:003855.9516:04172
04173:-00054:+00027:-00057:003855.9516:04173
04174:-00045:-00005:-00017:003963.6286:04174
04175:-00043:-00021:-00046:003963.6286:04175
04176:-00041:-00021:-00078:003963.6286:04176
04177:-00067:-00066:+00004:003963.6286:04177
04178:-00053:-00049:-00054:003963.6286:04178
04179:-00049:-00058:-00101:003963.6286:04179
04180:-00022:-00089:-00024:003972.0085:04180
04181:-00006:-00073:-00003:003972.0085:04181
04182:+00010:-00100:-00066:003972.0085:04182
04183:+00031:-00102:+00111:003972.0085:04183
04184:+00023:-00111:+00100:003972.0085:04184
04185:+00016:-00091:-00032:003855.9873:04185
04186:+00005:-00097:-00063:003855.9873:04186
04187:-00024:-00067:+00031:003855.9873:04187
04188:-00036:-00036:-00054:003855.9873:04188
04189:-00041:-00029:-00048:003855.9873:04189
04190:-00013:-00031:+00086:003976.2172:04190
04191:+00002:+00009:-00039:003976.2172:04191
04192:-00019:+00017:-00039:003976.2172:04192
04193:+00008:+00013:+00054:003976.2172:04193
04194:+00032:+00064:-00036:003976.2172:04194
04195:+00020:+00037:+00019:003971.8784:04195
04196:+00049:+00067:+00091:003971.8784:04196
04197:+00024:+00074:-00009:003971.8784:04197
04198:-00007:+00081:-00035:003971.8784:04198
04199:-00054:+00031:+00081:003971.8784:04199
04200:-00030:+00077:+00005:003855.9694:04200
04201:-00062:+00025:+00007:003855.9694:04201
04202:-00026:+00063:+00040:003855.9694:04202
04203:-00051:+00030:-00039:003855.9694:04203
04204:-00046:+00031:-00063:003855.9694:04204
04205:-00056:+00046:+00056:003963.6474:04205
04206:-00054:+00029:+00052:003963.6474:04206
04207:-00033:+00058:-00055:003963.6474:04207
04208:-00040:+00067:-00002:003963.6474:04208
04209:-00012:+00041:-00043:003963.6474:04209
04210:-00052:+00041:-00061:003971.9252:04210
04211:-00037:+00060:-00009:003971.9252:04211
04212:-00001:+00039:-00046:003971.9252:04212
04213:-00007:+00037:+00053:003971.9252:04213
04214:+00009:+00001:+00153:003971.9252:04214
04215:+00006:+00006:+00073:003867.7807:04215
04216:-00039:-00022:-00147:003867.7807:04216
04217:+00051:-00020:-00224:003867.7807:04217
04218:+00048:-00024:-00081:003867.7807:04218
04219:+00029:-00036:+00078:003867.7807:04219
04220:+00012:-00064:+00086:003976.1604:04220
04221:+00060:-00075:+00033:003976.1604:04221
04222:+00045:-00063:+00012:003976.1604:04222
04223:-00008:-00065:-00011:003976.1604:04223
04224:+00000:-00079:+00078:003976.1604:04224
04225:-00010:-00059:+00028:003997.0742:04225
04226:-00036:-00046:+00034:003997.0742:04226
04227:+00023:-00035:+00084:003997.0742:04227
04228:+00057:-00009:+00047:003997.0742:04228
04229:+00048:-00006:-00075:003997.0742:04229
04230:+00071:-00015:-00045:003904.3029:04230
04231:+00103:+00050:+00072:003904.3029:04231
04232:+00079:+00011:+00034:003904.3029:04232
04233:+00052:+00055:-00002:003904.3029:04233
04234:+00048:+00054:+00204:003904.3029:04234
04235:+00047:+00031:+00076:004014.3022:04235
04236:-00064:+00033:-00059:004014.3022:04236
04237:-00047:+00044:-00051:004014.3022:04237
04238:-00066:+00023:+00058:004014.3022:04238
04239:-00067:+00011:+00083:004014.3022:04239
04240:-00014:-00025:+00041:004048.0788:04240
04241:-00051:-00011:+00063:004048.0788:04241
04242:-00107:-00039:+00018:004048.0788:04242
04243:-00096:-00079:-00100:004048.0788:04243
04244:-00088:-00076:-00212:004048.0788:04244
04245:+00011:-00019:-00306:003928.9594:04245
04246:+00067:-00007:-00094:003928.9594:04246
04247:+00053:-00036:+00071:003928.9594:04247
04248:+00092:-00063:+00280:003928.9594:04248
04249:+00088:-00047:+00331:003928.9594:04249
04250:+00074:-00032:+00379:004027.1086:04250
04251:+00021:-00038:+00150:004027.1086:04251
04252:-00006:-00019:+00134:004027.1086:04252
04253:+00053:+00017:-00056:004027.1086:04253
04254:+00058:+00014:-00441:004027.1086:04254
04255:+00024:+00009:-00261:004022.3908:04255
04256:+00025:-00008:-00031:004022.3908:04256
04257:-00027:-00042:+00033:004022.3908:04257
04258:+00001:-00080:+00103:004022.3908:04258
04259:-00024:-00066:+00079:004022.3908:04259
04260:-00032:-00038:-00008:003879.9362:04260
04261:-00061:-00075:+00194:003879.9362:04261
04262:-00068:-00036:+00382:003879.9362:04262
04263:-00063:+00003:+00275:003879.9362:04263
04264:-00075:+00016:+00124:003879.9362:04264
04265:-00105:-00001:-00070:003879.9362:04265
04266:-00167:+00020:-00195:003938.7729:04266
04267:-00165:+00011:-00233:003938.7729:04267
04268:-00135:+00017:-00083:003938.7729:04268
04269:-00096:-00005:-00049:003938.7729:04269
04270:-00051:-00012:+00071:003938.7729:04270
04271:-00037:+00008:+00121:003910.6677:04271
04272:+00023:-00026:+00019:003910.6677:04272
04273:+00012:+00036:+00007:003910.6677:04273
04274:+00040:+00009:+00062:003910.6677:04274
04275:+00036:+00011:+00106:003910.6677:04275
04276:+00007:+00033:+00071:003797.1210:04276
04277:+00029:+00043:+00127:003797.1210:04277
04278:+00003:+00020:-00076:003797.1210:04278
04279:-00031:+00053:-00104:003797.1210:04279
04280:-00026:-00016:-00112:003797.1210:04280
04281:-00058:-00021:-00062:003866.0512:04281
04282:-00014:-00021:-00114:003866.0512:04282
04283:+00035:+00006:-00044:003866.0512:04283
04284:+00062:-00013:+00008:003866.0512:04284
04285:+00035:+00006:+00022:003866.0512:04285
04286:+00043:+00018:+00063:003874.8051:04286
04287:+00050:+00020:+00091:003874.8051:04287
04288:-00004:+00010:+00053:003874.8051:04288
04289:-00043:+00084:+00075:003874.8051:04289
04290:-00060:+00016:+00124:003874.8051:04290
04291:-00120:+00048:-00109:003874.8051:04291
04292:-00103:+00013:-00145:003751.4228:04292
04293:-00072:+00022:-00118:003751.4228:04293
04294:-00085:-00018:-00060:003751.4228:04294
04295:-00032:+00001:+00141:003751.4228:04295
04296:-00018:-00063:+00101:003751.4228:04296
04297:-00001:-00031:-00101:003854.2475:04297
04298:-00023:-00046:-00021:003854.2475:04298
04299:+00025:-00051:+00232:003854.2475:04299
04300:-00055:-00039:-00036:003854.2475:04300
04301:-00018:-00013:-00105:003854.2475:04301
04302:-00001:-00024:-00011:003898.6821:04302
04303:-00034:-00025:-00180:003898.6821:04303
04304:-00054:-00024:-00124:003898.6821:04304
04305:+00048:-00030:+00117:003898.6821:04305
04306:+00032:-00047:+00045:003898.6821:04306
04307:+00067:+00002:-00114:003797.1989:04307
04308:+00060:-00015:+00052:003797.1989:04308
04309:+00040:+00009:-00021:003797.1989:04309
04310:+00010:+00034:-00009:003797.1989:04310
04311:+00025:+00014:-00051:003797.1989:04311
04312:-00021:+00050:-00016:003926.3840:04312
04313:+00022:+00080:-00102:003926.3840:04313
04314:-00023:+00060:-00052:003926.3840:04314
04315:-00038:+00076:-00005:003926.3840:04315
04316:-00013:+00090:+00025:003926.3840:04316
04317:-00036:+00076:+00030:003971.9252:04317
04318:-00050:+00072:-00026:003971.9252:04318
04319:-00041:+00059:-00071:003971.9252:04319
04320:-00042:+00043:-00050:003971.9252:04320
04321:-00056:+00027:-00004:003971.9252:04321
04322:-00068:+00028:-00013:003855.8444:04322
04323:-00097:+00048:-00023:003855.8444:04323
04324:-00084:+00016:+00067:003855.8444:04324
04325:-00083:+00054:+00052:003855.8444:04325
04326:-00059:+00030:-00053:003855.8444:04326
04327:-00065:+00015:+00033:003855.8444:04327
04328:-00049:+00028:+00026:003963.5354:04328
04329:-00013:+00029:-00040:003963.5354:04329
04330:-00015:+00018:-00084:003963.5354:04330
04331:+00011:+00027:-00014:003963.5354:04331
04332:+00022:+00017:-00033:003963.5354:04332
04333:+00008:+00003:-00031:003971.8967:04333
04334:+00028:-00016:-00014:003971.8967:04334
04335:+00022:-00017:-00017:003971.8967:04335
04336:+00024:-00034:-00007:003971.8967:04336
04337:-00005:-00026:-00004:003971.8967:04337
04338:-00005:-00025:-00047:003855.8444:04338
04339:+00005:-00028:+00023:003855.8444:04339
04340:-00004:-00044:+00003:003855.8444:04340
04341:-00036:-00038:-00022:003855.8444:04341
04342:+00004:-00037:+00059:003855.8444:04342
04343:-00034:-00029:+00017:003951.0456:04343
04344:-00030:-00036:-00095:003951.0456:04344
04345:-00023:-00018:-00027:003951.0456:04345
04346:-00038:+00007:+00031:003951.0456:04346
04347:-00040:+00008:-00033:003951.0456:04347
04348:+00001:+00012:+00080:003959.5244:04348
04349:-00020:+00038:+00057:003959.5244:04349
04350:-00001:+00051:-00075:003959.5244:04350
04351:-00027:+00025:+00076:003959.5244:04351
04352:-00014:+00082:-00012:003959.5244:04352
04353:-00038:+00042:-00125:003844.0434:04353
04354:-00021:+00056:-00002:003844.0434:04354
04355:+00004:+00073:-00023:003844.0434:04355
04356:-00013:+00055:-00024:003844.0434:04356
04357:-00010:+00052:+00051:003844.0434:04357
04358:-00008:+00044:+00040:003938.8381:04358
04359:-00009:+00009:-00052:003938.8381:04359
04360:+00000:+00051:-00013:003938.8381:04360
04361:-00008:-00002:-00037:003938.8381:04361
04362:-00004:-00033:-00081:003938.8381:04362
04363:-00019:-00002:-00039:003947.4489:04363
04364:+00019:-00020:+00023:003947.4489:04364
04365:-00024:-00040:-00060:003947.4489:04365
04366:-00025:-00010:-00003:003947.4489:04366
04367:-00001:-00040:+00030:003947.4489:04367
04368:-00039:-00058:-00007:003844.1506:04368
04369:-00025:-00029:-00025:003844.1506:04369
04370:-00010:-00050:-00003:003844.1506:04370
04371:+00001:-00029:-00091:003844.1506:04371
04372:-00024:-00015:-00058:003844.1506:04372
04373:+00014:-00010:+00016:003926.4938:04373
04374:-00015:-00018:+00062:003926.4938:04374
04375:+00020:-00002:-00014:003926.4938:04375
04376:+00020:+00018:-00002:003926.4938:04376
04377:+00016:+00008:+00078:003926.4938:04377
04378:-00020:+00016:+00023:003926.4938:04378
04379:-00001:+00018:-00029:003947.1638:04379
04380:+00005:+00017:-00019:003947.1638:04380
04381:+00011:+00045:-00097:003947.1638:04381
04382:+00023:+00037:-00140:003947.1638:04382
04383:+00030:+00032:-00007:003947.1638:04383
04384:+00046:+00046:-00001:003832.2089:04384
04385:+00051:+00044:+00068:003832.2089:04385
04386:+00064:+00050:+00381:003832.2089:04386
04387:+00055:+00026:+00227:003832.2089:04387
04388:+00028:+00021:+00031:003832.2089:04388
04389:+00009:+00054:-00077:003938.7456:04389
04390:-00020:+00025:-00208:003938.7456:04390
04391:-00055:+00048:-00010:003938.7456:04391
04392:-00064:-00001:+00137:003938.7456:04392
04393:-00073:+00006:+00063:003938.7456:04393
04394:-00109:-00029:-00082:003971.9804:04394
04395:-00080:+00001:+00005:003971.9804:04395
04396:-00015:+00001:-00014:003971.9804:04396
04397:-00030:-00029:-00145:003971.9804:04397
04398:-00018:-00007:+00023:003971.9804:04398
04399:+00069:-00033:+00063:003867.8886:04399
04400:+00093:-00013:+00044:003867.8886:04400
04401:+00073:+00004:+00126:003867.8886:04401
04402:+00064:-00033:+00074:003867.8886:04402
04403:+00010:-00033:+00075:003867.8886:04403
04404:-00009:-00022:+00132:004001.3869:04404
04405:+00008:-00027:+00087:004001.3869:04405
04406:+00009:-00026:-00107:004001.3869:04406
04407:-00006:-00043:-00129:004001.3869:04407
04408:+00015:-00054:-00025:004001.3869:04408
04409:-00001:-00074:+00034:004022.4001:04409
04410:-00042:-00106:+00075:004022.4001:04410
04411:-00066:-00075:+00016:004022.4001:04411
04412:-00066:-00081:+00021:004022.4001:04412
04413:-00081:-00055:-00012:004022.4001:04413
04414:-00095:-00059:+00022:003928.8112:04414
04415:-00085:-00041:+00036:003928.8112:04415
04416:-00063:-00030:+00092:003928.8112:04416
04417:-00054:-00011:+00114:003928.8112:04417
04418:-00025:+00009:+00115:003928.8112:04418
04419:+00036:+00026:+00079:004039.9973:04419
04420:+00023:+00015:+00009:004039.9973:04420
04421:+00074:+00041:+00038:004039.9973:04421
04422:+00086:+00029:+00070:004039.9973:04422
04423:+00083:+00029:-00029:004039.9973:04423
04424:+00077:+00035:-00066:004048.0109:04424
04425:+00078:+00031:-00056:004048.0109:04425
04426:+00043:+00032:-00133:004048.0109:04426
04427:-00009:+00050:-00055:004048.0109:04427
04428:+00006:+00030:+00085:004048.0109:04428
04429:-00022:+00040:+00090:003916.4497:04429
04430:-00012:+00023:+00167:003916.4497:04430
04431:+00000:+00019:+00197:003916.4497:04431
04432:-00047:-00017:-00022:003916.4497:04432
04433:-00094:+00003:-00045:003916.4497:04433
04434:-00111:-00047:-00061:004001.3007:04434
04435:-00117:-00064:-00171:004001.3007:04435
04436:-00112:-00055:-00094:004001.3007:04436
04437:-00078:-00073:-00052:004001.3007:04437
04438:-00084:-00078:-00083:004001.3007:04438
04439:-00011:-00068:-00010:003971.8129:04439
04440:+00034:-00038:+00185:003971.8129:04440
04441:+00045:-00069:+00194:003971.8129:04441
04442:+00062:-00009:+00126:003971.8129:04442
04443:+00059:-00003:+00053:003971.8129:04443
04444:+00065:-00004:-00011:003844.0261:04444
04445:+00011:+00007:-00093:003844.0261:04445
04446:+00014:+00013:-00043:003844.0261:04446
04447:-00023:-00016:-00064:003844.0261:04447
04448:-00033:+00013:-00097:003844.0261:04448
04449:-00052:-00020:-00104:003914.1179:04449
04450:-00010:-00006:-00040:003914.1179:04450
04451:-00023:-00040:+00119:003914.1179:04451
04452:+00014:-00010:+00206:003914.1179:04452
04453:+00013:-00031:+00225:003914.1179:04453
04454:+00027:-00021:+00177:003914.1179:04454
04455:+00013:-00009:+00112:003886.5642:04455
04456:-00036:-00019:-00033:003886.5642:04456
04457:-00055:-00054:-00062:003886.5642:04457
04458:-00095:-00032:-00056:003886.5642:04458
04459:-00093:-00055:-00144:003886.5642:04459
04460:-00111:-00044:-00042:003785.4782:04460
04461:-00074:-00094:+00025:003785.4782:04461
04462:-00033:-00068:+00092:003785.4782:04462
04463:+00001:-00092:+00119:003785.4782:04463
04464:+00076:-00044:+00093:003785.4782:04464
04465:+00078:-00027:+00073:003865.8378:04465
04466:+00073:-00023:+00081:003865.8378:04466
04467:+00079:-00033:+00061:003865.8378:04467
04468:+00079:-00037:-00035:003865.8378:04468
04469:+00048:-00010:-00091:003865.8378:04469
04470:+00021:-00021:-00161:003874.7075:04470
04471:+00015:-00022:-00220:003874.7075:04471
04472:+00000:-00051:-00118:003874.7075:04472
04473:+00032:-00049:-00036:003874.7075:04473
04474:+00038:-00023:+00046:003874.7075:04474
04475:+00039:-00046:+00160:003874.7075:04475
04476:+00076:+00002:+00073:003762.6271:04476
04477:+00026:-00003:+00085:003762.6271:04477
04478:+00045:+00025:+00004:003762.6271:04478
04479:+00024:+00045:+00013:003762.6271:04479
04480:-00012:+00056:+00021:003762.6271:04480
04481:-00087:+00099:-00035:003842.3049:04481
04482:-00100:+00086:-00050:003842.3049:04482
04483:-00120:+00084:-00158:003842.3049:04483
04484:-00147:+00068:-00180:003842.3049:04484
04485:-00146:+00066:-00136:003842.3049:04485
04486:-00105:+00037:-00082:003862.8969:04486
04487:-00091:+00009:-00053:003862.8969:04487
04488:-00038:+00000:-00042:003862.8969:04488
04489:-00020:+00034:+00044:003862.8969:04489
04490:-00027:-00016:+00055:003862.8969:04490
04491:-00046:+00021:-00020:003751.2792:04491
04492:-00027:+00034:-00058:003751.2792:04492
04493:-00042:+00019:-00119:003751.2792:04493
04494:-00055:+00019:-00170:003751.2792:04494
04495:-00016:-00001:-00085:003751.2792:04495
04496:+00002:-00009:-00024:003889.8867:04496
04497:+00013:-00026:+00008:003889.8867:04497
04498:+00063:-00036:-00004:003889.8867:04498
04499:+00063:-00044:+00002:003889.8867:04499
04500:+00038:-00045:+00035:003889.8867:04500
04501:+00059:-00029:+00063:003889.8867:04501
04502:+00052:-00020:-00029:003898.5476:04502
04503:+00006:-00025:-00087:003898.5476:04503
04504:+00033:-00006:-00112:003898.5476:04504
04505:-00038:+00006:-00066:003898.5476:04505
04506:-00030:+00001:-00013:003898.5476:04506
04507:+00015:+00008:+00018:003832.1032:04507
04508:+00001:+00012:-00032:003832.1032:04508
04509:-00020:-00020:-00082:003832.1032:04509
04510:+00036:+00007:-00007:003832.1032:04510
04511:+00001:+00010:+00031:003832.1032:04511
04512:+00019:+00003:-00070:003938.5886:04512
04513:-00007:+00034:-00036:003938.5886:04513
04514:+00004:+00082:-00037:003938.5886:04514
04515:-00025:+00042:-00047:003938.5886:04515
04516:-00037:+00072:-00020:003938.5886:04516
04517:-00030:+00087:+00027:003947.1638:04517
04518:-00037:+00101:-00012:003947.1638:04518
04519:-00053:+00130:-00028:003947.1638:04519
04520:-00034:+00133:-00088:003947.1638:04520
04521:-00035:+00132:-00096:003947.1638:04521
04522:-00012:+00126:-00054:003879.9091:04522
04523:-00037:+00142:-00047:003879.9091:04523
04524:-00028:+00092:-00006:003879.9091:04524
04525:-00048:+00112:-00038:003879.9091:04525
04526:-00055:+00107:-00028:003879.9091:04526
04527:-00042:+00094:-00024:003976.0661:04527
04528:-00057:+00085:+00039:003976.0661:04528
04529:-00045:+00071:-00028:003976.0661:04529
04530:-00035:+00048:+00004:003976.0661:04530
04531:-00033:+00042:-00026:003976.0661:04531
04532:-00033:+00038:-00028:003996.9511:04532
04533:-00004:+00009:+00009:003996.9511:04533
04534:+00019:-00018:+00007:003996.9511:04534
04535:+00049:+00038:-00061:003996.9511:04535
04536:+00025:-00017:+00032:003996.9511:04536
04537:+00028:-00014:+00065:003891.9951:04537
04538:+00014:-00003:+00005:003891.9951:04538
04539:+00035:+00003:+00046:003891.9951:04539
04540:+00003:+00017:+00043:003891.9951:04540
04541:+00002:+00033:+00038:003891.9951:04541
04542:+00006:-00017:+00010:003988.6765:04542
04543:+00015:+00009:+00100:003988.6765:04543
04544:+00029:+00009:+00039:003988.6765:04544
04545:+00029:-00003:-00026:003988.6765:04545
04546:+00033:+00024:+00038:003988.6765:04546
04547:+00023:+00015:+00028:003996.9892:04547
04548:+00025:+00016:+00097:003996.9892:04548
04549:+00028:+00030:+00038:003996.9892:04549
04550:+00025:+00052:-00049:003996.9892:04550
04551:+00024:+00040:-00035:003996.9892:04551
04552:+00034:+00066:-00025:003892.0500:04552
04553:-00021:+00044:-00032:003892.0500:04553
04554:+00008:+00031:+00082:003892.0500:04554
04555:-00004:+00051:+00053:003892.0500:04555
04556:-00016:+00030:-00005:003892.0500:04556
04557:+00001:+00016:+00093:003988.6862:04557
04558:-00028:+00010:+00093:003988.6862:04558
04559:-00054:+00032:+00037:003988.6862:04559
04560:-00031:+00038:-00034:003988.6862:04560
04561:-00049:+00052:-00035:003988.6862:04561
04562:-00012:-00001:-00045:003996.9045:04562
04563:-00029:+00000:+00053:003996.9045:04563
04564:-00019:+00019:+00077:003996.9045:04564
04565:-00007:-00014:+00043:003996.9045:04565
04566:+00033:+00006:+00030:003996.9045:04566
04567:+00000:-00015:+00048:003996.9045:04567
04568:-00006:+00002:+00038:003892.0224:04568
04569:+00042:-00016:+00052:003892.0224:04569
04570:+00077:-00005:+00036:003892.0224:04570
04571:+00079:-00002:+00063:003892.0224:04571
04572:+00040:+00021:-00018:004027.0317:04572
04573:+00049:+00037:+00230:004027.0317:04573
04574:+00028:+00015:+00198:004027.0317:04574
04575:-00038:+00048:-00127:004027.0317:04575
04576:-00019:+00040:-00083:004027.0317:04576
04577:+00032:+00041:-00034:004022.3337:04577
04578:-00015:+00012:-00023:004022.3337:04578
04579:-00016:+00013:+00213:004022.3337:04579
04580:+00009:-00006:+00314:004022.3337:04580
04581:-00050:+00006:+00145:004022.3337:04581
04582:-00028:-00030:-00187:004022.3337:04582
04583:-00014:+00019:-00224:003916.4960:04583
04584:-00008:-00008:-00147:003916.4960:04584
04585:+00035:-00031:-00029:003916.4960:04585
04586:+00031:-00052:+00263:003916.4960:04586
04587:-00008:-00094:+00427:003916.4960:04587
04588:-00027:-00094:+00384:004001.4248:04588
04589:-00072:-00058:+00121:004001.4248:04589
04590:-00115:-00081:+00019:004001.4248:04590
04591:-00066:-00039:+00002:004001.4248:04591
04592:-00052:-00052:-00101:004001.4248:04592
04593:+00017:-00051:-00120:003984.3845:04593
04594:+00037:-00040:-00111:003984.3845:04594
04595:+00028:-00055:-00081:003984.3845:04595
04596:-00025:-00112:-00064:003984.3845:04596
04597:+00017:-00088:+00018:003984.3845:04597
04598:+00012:-00128:+00039:003832.1032:04598
04599:+00033:-00141:+00101:003832.1032:04599
04600:+00014:-00130:+00291:003832.1032:04600
04601:+00018:-00105:+00192:003832.1032:04601
04602:-00007:-00124:+00083:003832.1032:04602
04603:-00037:-00059:-00114:003901.9194:04603
04604:-00002:-00062:-00233:003901.9194:04604
04605:-00060:-00029:-00089:003901.9194:04605
04606:-00068:-00042:-00084:003901.9194:04606
04607:-00028:+00003:-00042:003901.9194:04607
04608:-00019:-00021:+00005:003862.9233:04608
04609:-00010:+00013:+00114:003862.9233:04609
04610:-00016:+00033:+00038:003862.9233:04610
04611:-00020:+00097:+00027:003862.9233:04611
04612:+00005:+00073:+00109:003862.9233:04612
04613:-00015:+00113:+00045:003762.6354:04613
04614:-00049:+00111:-00029:003762.6354:04614
04615:-00043:+00090:+00036:003762.6354:04615
04616:-00032:+00087:-00094:003762.6354:04616
04617:-00070:+00092:-00145:003762.6354:04617
04618:-00051:+00042:-00086:003762.6354:04618
04619:-00063:+00034:-00072:003830.6269:04619
04620:-00081:+00000:-00033:003830.6269:04620
04621:-00027:+00006:+00057:003830.6269:04621
04622:-00034:-00018:+00025:003830.6269:04622
04623:-00037:+00023:-00122:003830.6269:04623
04624:-00023:+00015:-00034:003851.2102:04624
04625:+00007:+00010:-00013:003851.2102:04625
04626:-00001:+00051:-00203:003851.2102:04626
04627:+00022:+00045:-00070:003851.2102:04627
04628:+00047:+00050:+00088:003851.2102:04628
04629:+00013:+00053:+00001:003751.2961:04629
04630:+00014:+00009:-00129:003751.2961:04630
04631:+00023:+00016:+00020:003751.2961:04631
04632:+00032:-00013:-00080:003751.2961:04632
04633:+00008:+00003:-00101:003751.2961:04633
04634:+00042:-00032:-00014:003877.8024:04634
04635:+00064:-00050:-00064:003877.8024:04635
04636:+00045:-00042:-00082:003877.8024:04636
04637:+00059:-00044:+00054:003877.8024:04637
04638:+00013:-00077:+00020:003877.8024:04638
04639:-00019:-00075:+00024:003886.6091:04639
04640:-00035:-00069:-00034:003886.6091:04640
04641:-00065:-00056:-00131:003886.6091:04641
04642:-00082:-00079:-00109:003886.6091:04642
04643:-00065:-00055:-00103:003886.6091:04643
04644:-00069:-00057:-00047:003886.6091:04644
04645:-00012:-00078:+00072:003820.3332:04645
04646:-00035:-00067:+00016:003820.3332:04646
04647:+00003:-00067:+00016:003820.3332:04647
04648:-00008:-00050:+00098:003820.3332:04648
04649:-00024:+00019:+00058:003820.3332:04649
04650:-00020:+00004:+00012:003938.6257:04650
04651:+00013:+00029:-00033:003938.6257:04651
04652:-00003:+00043:-00086:003938.6257:04652
04653:-00006:+00067:-00110:003938.6257:04653
04654:+00016:+00054:-00136:003938.6257:04654
04655:-00002:+00046:-00076:003971.8688:04655
04656:+00018:+00040:-00047:003971.8688:04656
04657:+00007:+00046:-00015:003971.8688:04657
04658:-00003:+00040:-00108:003971.8688:04658
04659:-00008:+00047:-00060:003971.8688:04659
04660:-00003:+00029:-00018:003892.0041:04660
04661:-00038:+00044:-00030:003892.0041:04661
04662:-00013:+00055:-00038:003892.0041:04662
04663:-00019:+00063:+00014:003892.0041:04663
04664:-00066:+00029:-00037:003892.0041:04664
04665:-00053:+00042:-00055:003988.6674:04665
04666:-00016:+00031:-00068:003988.6674:04666
04667:-00017:+00027:-00120:003988.6674:04667
04668:+00013:-00005:-00082:003988.6674:04668
04669:+00049:+00025:-00016:003988.6674:04669
04670:+00026:-00002:+00021:003996.9328:04670
04671:+00064:+00003:+00034:003996.9328:04671
04672:+00037:+00025:-00017:003996.9328:04672
04673:+00051:+00041:+00023:003996.9328:04673
04674:+00023:+00052:+00005:003996.9328:04674
04675:-00009:+00080:-00059:003867.9785:04675
04676:-00003:+00079:-00011:003867.9785:04676
04677:+00015:+00061:+00096:003867.9785:04677
04678:-00053:+00083:-00018:003867.9785:04678
04679:-00057:+00049:+00023:003867.9785:04679
04680:-00064:+00035:+00060:003963.5256:04680
04681:-00108:+00030:-00035:003963.5256:04681
04682:-00114:-00004:-00057:003963.5256:04682
04683:-00091:-00005:+00034:003963.5256:04683
04684:-00079:-00001:+00031:003963.5256:04684
04685:-00059:-00031:+00001:003971.8688:04685
04686:-00063:-00018:+00062:003971.8688:04686
04687:-00046:-00031:+00032:003971.8688:04687
04688:-00051:+00003:+00008:003971.8688:04688
04689:-00068:-00047:+00053:003971.8688:04689
04690:-00028:-00030:-00071:003855.8537:04690
04691:-00013:-00011:-00045:003855.8537:04691
04692:+00005:-00022:+00003:003855.8537:04692
04693:+00009:-00047:+00002:003855.8537:04693
04694:+00030:-00010:+00006:003855.8537:04694
04695:+00061:-00009:+00115:003951.0183:04695
04696:+00059:-00021:+00084:003951.0183:04696
04697:+00049:-00014:-00016:003951.0183:04697
04698:+00061:-00015:+00083:003951.0183:04698
04699:+00064:-00015:+00002:003951.0183:04699
04700:+00036:+00002:-00059:003951.0183:04700
04701:+00049:-00005:-00030:003934.8623:04701
04702:+00049:-00005:+00027:003934.8623:04702
04703:+00032:-00006:-00005:003934.8623:04703
04704:+00008:+00003:+00059:003934.8623:04704
04705:+00030:+00012:-00002:003934.8623:04705
04706:-00007:+00024:+00030:003832.0588:04706
04707:-00020:-00016:+00144:003832.0588:04707
04708:-00031:+00018:+00141:003832.0588:04708
04709:-00056:+00009:+00098:003832.0588:04709
04710:-00069:+00003:+00087:003832.0588:04710
04711:-00081:+00017:-00052:003926.3383:04711
04712:-00071:+00018:-00078:003926.3383:04712
04713:-00077:-00014:+00002:003926.3383:04713
04714:-00085:-00003:-00023:003926.3383:04714
04715:-00046:-00005:-00077:003926.3383:04715
04716:-00040:+00004:+00024:003922.6186:04716
04717:-00013:-00011:+00050:003922.6186:04717
04718:+00001:-00025:+00006:003922.6186:04718
04719:+00014:-00030:+00083:003922.6186:04719
04720:+00048:-00011:+00071:003922.6186:04720
04721:+00034:-00008:-00042:003832.1032:04721
04722:+00020:-00024:+00042:003832.1032:04722
04723:+00021:-00020:+00080:003832.1032:04723
04724:+00036:-00035:-00013:003832.1032:04724
04725:+00031:+00009:-00084:003832.1032:04725
04726:+00037:+00003:-00039:003926.3566:04726
04727:+00045:-00023:+00183:003926.3566:04727
04728:+00024:-00051:+00364:003926.3566:04728
04729:+00067:-00046:+00279:003926.3566:04729
04730:+00039:-00036:-00233:003926.3566:04730
04731:+00010:+00018:-00012:003947.0163:04731
04732:+00036:-00027:+00022:003947.0163:04732
04733:-00026:+00017:-00143:003947.0163:04733
04734:-00001:+00022:-00124:003947.0163:04734
04735:+00036:+00009:+00105:003947.0163:04735
04736:-00015:+00007:+00231:003947.0163:04736
04737:-00053:-00006:+00120:003843.9284:04737
04738:+00017:-00009:+00101:003843.9284:04738
04739:+00043:+00023:+00026:003843.9284:04739
04740:+00009:+00029:-00013:003843.9284:04740
04741:+00020:+00022:-00004:003843.9284:04741
04742:+00037:+00015:-00140:003976.0097:04742
04743:+00037:+00053:-00292:003976.0097:04743
04744:+00056:-00006:-00031:003976.0097:04744
04745:+00008:+00022:+00123:003976.0097:04745
04746:-00017:+00004:+00101:003976.0097:04746
04747:-00045:-00064:-00142:003984.3378:04747
04748:-00014:-00010:-00087:003984.3378:04748
04749:-00035:-00021:-00013:003984.3378:04749
04750:-00047:-00077:+00055:003984.3378:04750
04751:-00091:-00031:-00004:003984.3378:04751
04752:-00063:-00043:+00048:003879.7192:04752
04753:-00028:-00078:-00001:003879.7192:04753
04754:-00091:-00085:+00094:003879.7192:04754
04755:-00085:-00128:+00093:003879.7192:04755
04756:-00091:-00114:+00059:003879.7192:04756
04757:-00062:-00122:-00025:003975.9536:04757
04758:-00049:-00117:-00068:003975.9536:04758
04759:-00049:-00112:-00012:003975.9536:04759
04760:+00006:-00082:-00023:003975.9536:04760
04761:+00037:-00073:-00060:003975.9536:04761
04762:+00082:-00039:-00030:003984.3378:04762
04763:+00107:-00016:+00114:003984.3378:04763
04764:+00059:-00029:+00084:003984.3378:04764
04765:+00068:-00008:+00144:003984.3378:04765
04766:+00085:+00009:+00131:003984.3378:04766
04767:+00063:+00020:-00112:003867.8525:04767
04768:+00018:+00001:-00091:003867.8525:04768
04769:+00021:+00058:-00068:003867.8525:04769
04770:-00022:+00023:-00148:003867.8525:04770
04771:-00017:-00002:-00128:003867.8525:04771
04772:-00011:+00029:-00038:003951.0549:04772
04773:-00013:+00025:-00076:003951.0549:04773
04774:-00085:-00002:+00021:003951.0549:04774
04775:-00030:+00016:+00076:003951.0549:04775
04776:-00066:-00001:+00000:003951.0549:04776
04777:-00060:+00001:+00031:003910.5866:04777
04778:-00110:-00004:-00051:003910.5866:04778
04779:-00100:+00009:-00027:003910.5866:04779
04780:-00116:+00021:-00009:003910.5866:04780
04781:-00095:+00010:+00017:003910.5866:04781
04782:-00082:+00006:-00053:003785.6506:04782
04783:-00081:+00020:-00012:003785.6506:04783
04784:-00078:-00019:-00029:003785.6506:04784
04785:-00066:-00019:-00098:003785.6506:04785
04786:-00034:-00001:-00067:003785.6506:04786
04787:-00002:+00001:-00038:003785.6506:04787
04788:+00016:+00014:-00057:003878.0263:04788
04789:+00006:+00039:-00015:003878.0263:04789
04790:+00050:+00033:+00060:003878.0263:04790
04791:+00052:+00040:+00086:003878.0263:04791
04792:+00056:+00046:+00018:003878.0263:04792
04793:+00047:+00048:+00016:003851.2541:04793
04794:+00037:+00023:+00005:003851.2541:04794
04795:+00038:+00045:-00111:003851.2541:04795
04796:+00040:+00013:-00105:003851.2541:04796
04797:+00061:+00017:+00028:003851.2541:04797
04798:+00060:-00032:+00110:003774.1635:04798
04799:+00010:-00029:+00055:003774.1635:04799
04800:+00012:-00077:+00064:003774.1635:04800
04801:-00008:-00033:-00112:003774.1635:04801
04802:-00024:-00039:+00045:003774.1635:04802
04803:-00057:-00093:+00035:003877.9458:04803
04804:-00111:-00064:-00169:003877.9458:04804
04805:-00033:-00039:-00054:003877.9458:04805
04806:-00047:-00049:-00060:003877.9458:04806
04807:-00116:-00037:-00097:003877.9458:04807
04808:-00063:-00049:+00171:003898.6821:04808
04809:-00042:-00012:+00174:003898.6821:04809
04810:-00019:-00006:+00036:003898.6821:04810
04811:+00040:-00014:-00011:003898.6821:04811
04812:+00045:+00049:-00144:003898.6821:04812
04813:+00049:+00052:-00188:003898.6821:04813
04814:+00098:+00045:-00160:003820.4560:04814
04815:+00084:+00073:-00123:003820.4560:04815
04816:+00098:+00068:+00083:003820.4560:04816
04817:+00068:+00040:+00219:003820.4560:04817
04818:+00051:+00068:+00191:003820.4560:04818
04819:+00048:+00051:+00168:003926.3840:04819
04820:+00025:+00028:-00048:003926.3840:04820
04821:-00021:+00045:-00069:003926.3840:04821
04822:+00015:+00051:-00052:003926.3840:04822
04823:-00023:+00053:-00105:003926.3840:04823
04824:-00022:+00083:-00154:003922.8913:04824
04825:-00048:+00038:-00049:003922.8913:04825
04826:-00044:+00069:-00016:003922.8913:04826
04827:-00059:+00030:-00018:003922.8913:04827
04828:-00065:+00040:+00081:003922.8913:04828
04829:-00042:+00051:+00003:003820.6750:04829
04830:-00055:+00046:-00014:003820.6750:04830
04831:-00028:+00031:+00108:003820.6750:04831
04832:-00050:+00070:+00114:003820.6750:04832
04833:-00046:+00063:-00048:003820.6750:04833
04834:-00037:+00059:-00027:003926.5214:04834
04835:-00079:+00030:-00077:003926.5214:04835
04836:-00071:+00020:-00050:003926.5214:04836
04837:-00111:-00013:+00058:003926.5214:04837
04838:-00062:-00023:-00020:003926.5214:04838
04839:-00073:-00057:-00174:003910.7131:04839
04840:-00049:-00058:-00098:003910.7131:04840
04841:-00047:-00078:+00110:003910.7131:04841
04842:-00051:-00104:+00160:003910.7131:04842
04843:-00045:-00066:+00191:003910.7131:04843
04844:-00040:-00039:-00024:003808.8352:04844
04845:-00070:-00041:+00017:003808.8352:04845
04846:-00050:-00024:+00018:003808.8352:04846
04847:-00057:-00005:+00038:003808.8352:04847
04848:-00049:-00031:+00039:003808.8352:04848
04849:-00009:+00014:+00027:003808.8352:04849
04850:+00019:+00037:+00023:003890.0485:04850
04851:+00007:+00023:-00017:003890.0485:04851
04852:+00058:+00049:-00021:003890.0485:04852
04853:+00085:+00053:-00041:003890.0485:04853
04854:+00103:+00064:-00087:003890.0485:04854
04855:+00123:+00084:-00019:003910.6589:04855
04856:+00099:+00082:+00054:003910.6589:04856
04857:+00096:+00082:+00044:003910.6589:04857
04858:+00077:+00061:-00024:003910.6589:04858
04859:+00030:+00057:-00033:003910.6589:04859
04860:+00001:+00047:+00045:003785.5817:04860
04861:-00050:+00065:+00035:003785.5817:04861
04862:-00063:+00025:+00068:003785.5817:04862
04863:-00084:+00046:+00038:003785.5817:04863
04864:-00083:+00031:-00052:003785.5817:04864
04865:-00099:+00022:-00027:003877.8923:04865
04866:-00106:+00014:-00021:003877.8923:04866
04867:-00106:-00017:-00045:003877.8923:04867
04868:-00093:-00026:-00049:003877.8923:04868
04869:-00098:-00012:-00009:003877.8923:04869
04870:-00101:-00064:-00052:003910.6406:04870
04871:-00087:-00080:+00037:003910.6406:04871
04872:-00096:-00061:-00055:003910.6406:04872
04873:-00085:-00039:-00111:003910.6406:04873
04874:-00050:-00072:-00032:003910.6406:04874
04875:-00040:-00063:+00018:003910.6406:04875
04876:+00003:-00065:+00021:003820.4296:04876
04877:+00013:-00070:-00020:003820.4296:04877
04878:-00006:-00064:+00002:003820.4296:04878
04879:+00019:-00045:-00062:003820.4296:04879
04880:+00015:-00043:-00004:003820.4296:04880
04881:+00017:-00034:+00065:003926.2834:04881
04882:+00034:-00002:-00042:003926.2834:04882
04883:+00037:+00024:-00013:003926.2834:04883
04884:+00022:+00037:+00067:003926.2834:04884
04885:+00046:+00069:-00113:003926.2834:04885
04886:+00062:+00109:-00111:003959.4594:04886
04887:+00075:+00119:-00144:003959.4594:04887
04888:+00055:+00136:-00089:003959.4594:04888
04889:+00057:+00135:-00063:003959.4594:04889
04890:+00063:+00147:+00115:003959.4594:04890
04891:+00060:+00152:+00000:003843.9902:04891
04892:+00028:+00167:-00038:003843.9902:04892
04893:+00020:+00127:+00114:003843.9902:04893
04894:-00007:+00105:+00174:003843.9902:04894
04895:+00046:+00114:+00220:003843.9902:04895
04896:+00065:+00078:+00039:003938.7456:04896
04897:+00022:+00098:-00116:003938.7456:04897
04898:-00038:+00027:-00269:003938.7456:04898
04899:-00052:+00051:-00262:003938.7456:04899
04900:-00097:-00034:-00101:003938.7456:04900
04901:-00074:-00029:+00155:003971.8598:04901
04902:-00080:-00068:+00242:003971.8598:04902
04903:-00089:-00110:+00306:003971.8598:04903
04904:-00111:-00106:+00170:003971.8598:04904
04905:-00083:-00089:+00104:003971.8598:04905
04906:-00097:-00092:-00540:003879.9995:04906
04907:-00076:-00044:-00615:003879.9995:04907
04908:+00120:-00067:+00508:003879.9995:04908
04909:+00060:-00127:+00041:003879.9995:04909
04910:-00128:-00038:-00172:003879.9995:04910
04911:+00091:-00138:-00190:003976.1320:04911
04912:+00001:-00153:-00460:003976.1320:04912
04913:-00052:-00061:-00162:003976.1320:04913
04914:+00082:-00160:+00339:003976.1320:04914
04915:+00038:-00142:+00098:003976.1320:04915
04916:+00187:-00054:+00147:004022.3813:04916
04917:+00238:-00028:+00108:004022.3813:04917
04918:+00057:-00005:-00070:004022.3813:04918
04919:+00126:-00017:-00165:004022.3813:04919
04920:+00100:+00054:+00089:004022.3813:04920
04921:+00017:+00040:+00026:003916.5512:04921
04922:-00051:+00061:+00095:003916.5512:04922
04923:-00075:+00070:-00121:003916.5512:04923
04924:-00145:+00072:-00154:003916.5512:04924
04925:-00046:+00136:-00055:003916.5512:04925
04926:-00072:+00158:+00024:004040.1137:04926
04927:-00073:+00163:+00156:004040.1137:04927
04928:-00014:+00174:+00171:004040.1137:04928
04929:-00044:+00206:+00081:004040.1137:04929
04930:+00016:+00188:-00008:004040.1137:04930
04931:-00020:+00187:-00064:004061.0507:04931
04932:-00050:+00161:-00024:004061.0507:04932
04933:+00001:+00088:-00109:004061.0507:04933
04934:-00035:+00073:-00125:004061.0507:04934
04935:-00032:+00048:-00046:004061.0507:04935
04936:-00032:-00025:+00043:003953.9387:04936
04937:-00012:-00029:+00111:003953.9387:04937
04938:-00005:-00075:+00026:003953.9387:04938
04939:+00019:-00082:+00033:003953.9387:04939
04940:+00023:-00130:+00076:003953.9387:04940
04941:+00060:-00185:+00078:004053.2221:04941
04942:+00047:-00177:+00040:004053.2221:04942
04943:-00004:-00200:+00082:004053.2221:04943
04944:-00028:-00218:+00074:004053.2221:04944
04945:-00066:-00209:+00068:004053.2221:04945
04946:-00023:-00202:+00062:004035.2082:04946
04947:-00023:-00205:+00065:004035.2082:04947
04948:+00002:-00199:+00001:004035.2082:04948
04949:+00032:-00132:+00017:004035.2082:04949
04950:+00081:-00132:+00035:004035.2082:04950
04951:+00063:-00109:-00079:003916.5512:04951
04952:+00102:-00044:-00017:003916.5512:04952
04953:+00140:-00023:+00052:003916.5512:04953
04954:+00089:-00009:+00116:003916.5512:04954
04955:+00091:+00030:+00163:003916.5512:04955
04956:+00091:+00050:+00188:003976.0661:04956
04957:+00029:+00054:+00025:003976.0661:04957
04958:-00009:+00086:-00013:003976.0661:04958
04959:-00009:+00082:-00007:003976.0661:04959
04960:-00032:+00097:-00170:003976.0661:04960
04961:-00026:+00104:-00151:003947.2097:04961
04962:-00025:+00109:-00009:003947.2097:04962
04963:-00038:+00103:+00071:003947.2097:04963
04964:-00029:+00089:+00091:003947.2097:04964
04965:+00001:+00125:+00203:003947.2097:04965
04966:-00031:+00100:+00117:003947.2097:04966
04967:-00080:+00105:+00054:003797.0864:04967
04968:-00072:+00124:+00048:003797.0864:04968
04969:-00072:+00099:-00050:003797.0864:04969
04970:-00079:+00103:-00116:003797.0864:04970
04971:-00063:+00062:+00009:003797.0864:04971
04972:-00027:+00031:-00035:003854.1765:04972
04973:-00066:+00014:+00013:003854.1765:04973
04974:-00026:-00041:+00019:003854.1765:04974
04975:-00014:-00056:+00021:003854.1765:04975
04976:+00002:-00070:-00050:003854.1765:04976
04977:+00014:-00086:+00008:003816.4333:04977
04978:+00046:-00072:+00034:003816.4333:04978
04979:+00021:-00111:-00061:003816.4333:04979
04980:+00020:-00086:+00033:003816.4333:04980
04981:-00023:-00121:+00045:003816.4333:04981
04982:-00055:-00092:-00044:003706.8364:04982
04983:-00067:-00088:+00015:003706.8364:04983
04984:-00063:-00110:+00097:003706.8364:04984
04985:-00101:-00111:-00079:003706.8364:04985
04986:-00078:-00075:+00014:003706.8364:04986
04987:-00029:-00063:+00047:003706.8364:04987
04988:-00037:-00025:-00007:003784.5173:04988
04989:-00025:+00008:-00017:003784.5173:04989
04990:-00013:+00033:+00077:003784.5173:04990
04991:-00021:+00017:-00039:003784.5173:04991
04992:+00011:+00087:-00091:003784.5173:04992
04993:+00048:+00048:+00083:003793.5339:04993
04994:+00008:+00066:-00032:003793.5339:04994
04995:+00033:+00095:-00067:003793.5339:04995
04996:+00072:+00077:+00030:003793.5339:04996
04997:+00030:+00058:+00034:003793.5339:04997
04998:+00031:+00075:-00092:003717.7504:04998
04999:+00019:+00079:+00039:003717.7504:04999
05000:+00004:+00054:+00034:003717.7504:05000
05001:-00018:+00071:-00048:003717.7504:05001
05002:-00033:+00079:+00002:003717.7504:05002
05003:-00061:+00050:-00048:003830.6269:05003
05004:-00093:+00064:-00100:003830.6269:05004
05005:-00048:+00084:-00071:003830.6269:05005
05006:-00072:+00034:-00052:003830.6269:05006
05007:-00059:+00054:-00046:003830.6269:05007
05008:-00045:+00025:+00009:003830.6269:05008
05009:-00041:+00016:+00071:003862.9409:05009
05010:-00053:+00010:+00052:003862.9409:05010
05011:-00014:+00039:+00017:003862.9409:05011
05012:-00018:-00015:-00129:003862.9409:05012
05013:-00048:+00003:-00093:003862.9409:05013
05014:-00006:-00030:-00099:003774.0866:05014
05015:-00012:-00032:-00073:003774.0866:05015
05016:-00014:-00053:-00124:003774.0866:05016
05017:+00001:-00052:-00002:003774.0866:05017
05018:+00003:-00056:-00037:003774.0866:05018
05019:-00010:-00056:+00017:003902.0827:05019
05020:+00009:-00065:+00039:003902.0827:05020
05021:+00048:-00051:+00000:003902.0827:05021
05022:+00038:-00038:-00017:003902.0827:05022
05023:+00060:-00022:-00024:003902.0827:05023
05024:+00011:-00031:-00032:003910.6860:05024
05025:-00009:+00021:-00062:003910.6860:05025
05026:-00035:+00006:-00011:003910.6860:05026
05027:-00031:+00027:-00043:003910.6860:05027
05028:-00082:+00049:-00081:003910.6860:05028
05029:-00054:+00054:-00027:003832.1474:05029
05030:-00028:+00064:-00013:003832.1474:05030
05031:-00029:+00061:-00030:003832.1474:05031
05032:-00012:+00094:-00036:003832.1474:05032
05033:-00002:+00077:+00063:003832.1474:05033
05034:-00015:+00090:+00015:003832.1474:05034
05035:-00034:+00115:-00076:003938.6806:05035
05036:-00011:+00111:-00087:003938.6806:05036
05037:-00040:+00127:-00098:003938.6806:05037
05038:-00047:+00111:-00108:003938.6806:05038
05039:-00031:+00093:-00060:003938.6806:05039
05040:-00016:+00096:+00004:003934.8710:05040
05041:-00003:+00101:-00019:003934.8710:05041
05042:+00002:+00097:-00006:003934.8710:05042
05043:+00007:+00075:+00005:003934.8710:05043
05044:+00014:+00062:+00011:003934.8710:05044
05045:+00035:+00083:-00040:003855.8710:05045
05046:+00004:+00061:+00031:003855.8710:05046
05047:+00016:+00025:-00011:003855.8710:05047
05048:-00010:+00056:+00013:003855.8710:05048
05049:-00022:+00035:-00066:003855.8710:05049
05050:-00001:+00024:-00076:003938.7363:05050
05051:-00021:+00005:+00000:003938.7363:05051
05052:+00013:+00002:+00039:003938.7363:05052
05053:-00007:-00043:+00014:003938.7363:05053
05054:+00033:-00026:+00005:003938.7363:05054
05055:+00033:-00053:+00054:003959.5793:05055
05056:+00008:-00068:-00011:003959.5793:05056
05057:-00018:-00071:+00016:003959.5793:05057
05058:+00012:-00075:+00116:003959.5793:05058
05059:-00010:-00102:+00087:003959.5793:05059
05060:-00013:-00091:+00007:003855.9250:05060
05061:-00029:-00096:-00031:003855.9250:05061
05062:-00015:-00100:-00005:003855.9250:05062
05063:-00049:-00081:+00029:003855.9250:05063
05064:-00027:-00053:+00035:003855.9250:05064
05065:-00010:-00082:-00049:003963.6008:05065
05066:-00034:-00061:-00026:003963.6008:05066
05067:-00005:-00048:+00049:003963.6008:05067
05068:+00004:-00027:+00039:003963.6008:05068
05069:-00005:-00008:-00039:003963.6008:05069
05070:-00009:+00011:-00026:003984.4692:05070
05071:+00009:+00039:-00035:003984.4692:05071
05072:-00003:+00051:-00018:003984.4692:05072
05073:+00032:+00075:-00016:003984.4692:05073
05074:+00028:+00063:+00031:003984.4692:05074
05075:+00061:+00082:-00021:003892.1223:05075
05076:+00051:+00057:+00011:003892.1223:05076
05077:+00052:+00062:+00134:003892.1223:05077
05078:+00044:+00027:+00169:003892.1223:05078
05079:+00025:+00012:+00141:003892.1223:05079
05080:+00045:+00021:+00097:003988.7526:05080
05081:+00032:-00004:-00109:003988.7526:05081
05082:+00007:-00017:-00189:003988.7526:05082
05083:-00023:-00015:-00133:003988.7526:05083
05084:-00001:-00019:+00087:003988.7526:05084
05085:-00007:-00014:+00093:003997.0270:05085
05086:+00004:-00014:+00129:003997.0270:05086
05087:+00035:-00018:+00059:003997.0270:05087
05088:+00009:-00032:+00063:003997.0270:05088
05089:+00031:-00011:+00076:003997.0270:05089
05090:+00007:-00031:+00211:003879.9270:05090
05091:+00015:-00033:+00140:003879.9270:05091
05092:-00009:-00037:+00032:003879.9270:05092
05093:-00004:-00041:+00014:003879.9270:05093
05094:-00036:-00042:-00041:003879.9270:05094
05095:-00067:-00060:-00097:003976.1320:05095
05096:-00031:-00059:-00083:003976.1320:05096
05097:-00037:-00080:-00070:003976.1320:05097
05098:-00023:-00099:-00028:003976.1320:05098
05099:-00022:-00086:+00032:003976.1320:05099
05100:+00021:-00137:+00197:003976.1320:05100
05101:-00008:-00134:+00238:003971.9155:05101
05102:-00003:-00141:+00218:003971.9155:05102
05103:+00007:-00117:+00135:003971.9155:05103
05104:-00010:-00155:+00099:003971.9155:05104
05105:-00054:-00113:+00066:003971.9155:05105
05106:-00066:-00103:-00101:003867.8618:05106
05107:-00057:-00121:-00176:003867.8618:05107
05108:-00038:-00092:-00186:003867.8618:05108
05109:+00005:-00070:-00070:003867.8618:05109
05110:-00008:-00062:-00022:003867.8618:05110
05111:+00042:-00046:+00057:003951.1105:05111
05112:+00074:+00002:+00016:003951.1105:05112
05113:+00073:+00022:+00238:003951.1105:05113
05114:+00086:+00044:+00280:003951.1105:05114
05115:+00062:+00055:+00003:003951.1105:05115
05116:+00043:+00087:+00003:003947.1455:05116
05117:+00030:+00105:+00011:003947.1455:05117
05118:+00005:+00130:-00050:003947.1455:05118
05119:-00073:+00074:+00004:003947.1455:05119
05120:-00084:+00084:-00114:003947.1455:05120
05121:-00041:+00078:-00253:003832.1032:05121
05122:-00048:+00045:-00139:003832.1032:05122
05123:-00019:+00039:+00063:003832.1032:05123
05124:-00039:-00006:+00118:003832.1032:05124
05125:+00004:-00009:+00315:003832.1032:05125
05126:-00005:-00013:+00240:003914.2094:05126
05127:-00002:+00004:+00105:003914.2094:05127
05128:-00016:-00023:+00029:003914.2094:05128
05129:-00087:-00036:-00039:003914.2094:05129
05130:-00114:-00062:-00041:003914.2094:05130
05131:-00114:-00045:-00119:003910.5959:05131
05132:-00107:-00054:-00086:003910.5959:05132
05133:-00026:-00075:-00170:003910.5959:05133
05134:-00033:-00053:-00082:003910.5959:05134
05135:+00039:-00104:+00003:003910.5959:05135
05136:+00054:-00146:+00147:003910.5959:05136
05137:+00085:-00118:+00144:003820.4296:05137
05138:+00106:-00121:+00160:003820.4296:05138
05139:+00084:-00102:+00041:003820.4296:05139
05140:+00064:-00081:-00023:003820.4296:05140
05141:+00009:-00083:-00080:003820.4296:05141
05142:-00009:-00091:-00095:003914.2456:05142
05143:-00040:-00043:-00160:003914.2456:05143
05144:-00037:-00067:-00096:003914.2456:05144
05145:-00039:-00014:-00132:003914.2456:05145
05146:-00024:-00037:-00115:003914.2456:05146
05147:+00018:+00002:-00031:003922.7641:05147
05148:+00027:+00019:+00006:003922.7641:05148
05149:+00095:+00068:+00068:003922.7641:05149
05150:+00072:+00046:+00095:003922.7641:05150
05151:+00042:+00125:+00091:003922.7641:05151
05152:+00011:+00142:+00009:003832.1650:05152
05153:+00000:+00148:-00045:003832.1650:05153
05154:-00049:+00139:-00118:003832.1650:05154
05155:-00079:+00157:-00109:003832.1650:05155
05156:-00083:+00117:-00172:003832.1650:05156
05157:-00072:+00105:-00189:003938.7729:05157
05158:-00043:+00060:-00123:003938.7729:05158
05159:-00033:+00061:-00092:003938.7729:05159
05160:-00044:+00013:-00068:003938.7729:05160
05161:+00002:+00034:+00025:003938.7729:05161
05162:-00016:-00004:+00079:003934.8710:05162
05163:+00000:-00005:-00028:003934.8710:05163
05164:-00013:-00013:-00017:003934.8710:05164
05165:-00016:-00005:-00006:003934.8710:05165
05166:-00042:-00031:+00002:003934.8710:05166
05167:-00066:-00013:-00011:003832.1474:05167
05168:-00044:-00013:-00034:003832.1474:05168
05169:-00029:-00051:-00114:003832.1474:05169
05170:-00047:-00022:-00142:003832.1474:05170
05171:-00009:-00035:-00115:003832.1474:05171
05172:+00011:-00029:-00024:003951.0644:05172
05173:+00007:-00051:-00052:003951.0644:05173
05174:+00013:-00036:+00026:003951.0644:05174
05175:+00019:-00037:+00039:003951.0644:05175
05176:-00004:-00009:+00057:003951.0644:05176
05177:+00004:+00013:+00014:003947.0810:05177
05178:-00035:+00015:-00029:003947.0810:05178
05179:-00049:+00024:-00065:003947.0810:05179
05180:-00015:+00064:-00065:003947.0810:05180
05181:-00030:+00030:-00140:003947.0810:05181
05182:-00029:+00015:-00026:003947.0810:05182
05183:-00001:+00031:-00045:003867.8796:05183
05184:+00005:+00034:-00028:003867.8796:05184
05185:+00001:+00013:-00022:003867.8796:05185
05186:-00020:+00049:+00016:003867.8796:05186
05187:+00001:+00046:-00049:003867.8796:05187
05188:-00031:+00029:-00057:003951.1203:05188
05189:-00016:+00099:-00068:003951.1203:05189
05190:-00024:+00114:-00103:003951.1203:05190
05191:-00013:+00089:+00022:003951.1203:05191
05192:-00010:+00104:+00039:003951.1203:05192
05193:-00005:+00125:+00017:003971.9060:05193
05194:-00016:+00087:+00015:003971.9060:05194
05195:-00006:+00103:-00037:003971.9060:05195
05196:-00005:+00083:-00025:003971.9060:05196
05197:+00020:+00058:+00018:003971.9060:05197
05198:-00005:+00067:-00023:003855.9338:05198
05199:+00031:+00011:+00039:003855.9338:05199
05200:-00024:+00005:+00027:003855.9338:05200
05201:-00021:+00001:+00014:003855.9338:05201
05202:+00000:-00027:+00033:003855.9338:05202
05203:-00039:-00045:+00094:003951.1386:05203
05204:-00038:-00064:-00024:003951.1386:05204
05205:-00035:-00056:-00001:003951.1386:05205
05206:-00017:-00097:+00021:003951.1386:05206
05207:-00030:-00094:-00020:003951.1386:05207
05208:-00013:-00078:-00082:003959.4965:05208
05209:-00017:-00059:+00018:003959.4965:05209
05210:-00037:-00071:-00032:003959.4965:05210
05211:-00001:-00039:-00038:003959.4965:05211
05212:-00005:-00036:+00100:003959.4965:05212
05213:-00005:-00009:+00064:003867.9423:05213
05214:-00008:-00002:+00033:003867.9423:05214
05215:+00018:+00004:+00071:003867.9423:05215
05216:+00017:+00012:+00007:003867.9423:05216
05217:+00001:+00039:+00037:003867.9423:05217
05218:-00003:+00047:+00067:003963.5727:05218
05219:-00019:+00070:-00039:003963.5727:05219
05220:-00020:+00054:-00118:003963.5727:05220
05221:-00001:+00082:-00010:003963.5727:05221
05222:-00051:+00057:-00031:003963.5727:05222
05223:-00031:+00041:-00018:003972.0734:05223
05224:-00042:+00056:+00065:003972.0734:05224
05225:-00040:+00057:+00047:003972.0734:05225
05226:-00017:+00064:-00006:003972.0734:05226
05227:+00000:+00073:+00066:003972.0734:05227
05228:-00010:+00057:+00079:003867.9514:05228
05229:+00001:+00055:+00055:003867.9514:05229
05230:-00011:+00058:+00069:003867.9514:05230
05231:+00005:+00071:+00063:003867.9514:05231
05232:-00012:+00047:-00063:003867.9514:05232
05233:-00018:+00058:-00052:003976.2075:05233
05234:+00018:+00058:-00050:003976.2075:05234
05235:+00000:+00052:-00126:003976.2075:05235
05236:+00012:+00030:-00036:003976.2075:05236
05237:+00028:+00016:+00028:003976.2075:05237
05238:+00050:+00020:-00048:003976.2075:05238
05239:+00044:-00022:+00062:003997.0551:05239
05240:+00052:-00030:+00049:003997.0551:05240
05241:+00026:-00032:+00064:003997.0551:05241
05242:+00033:-00029:+00046:003997.0551:05242
05243:-00005:-00051:-00030:003997.0551:05243
05244:+00009:-00029:+00038:003904.3491:05244
05245:+00016:-00045:-00015:003904.3491:05245
05246:-00017:-00025:-00094:003904.3491:05246
05247:+00000:-00040:-00006:003904.3491:05247
05248:-00001:-00031:-00029:003904.3491:05248
05249:-00037:-00026:+00025:004001.5200:05249
05250:-00012:-00016:+00077:004001.5200:05250
05251:+00016:+00019:+00049:004001.5200:05251
05252:+00021:+00038:-00065:004001.5200:05252
05253:+00034:+00039:-00035:004001.5200:05253
05254:+00061:+00063:-00041:004022.5053:05254
05255:+00076:+00061:-00082:004022.5053:05255
05256:+00067:+00056:-00119:004022.5053:05256
05257:+00105:+00092:-00066:004022.5053:05257
05258:+00117:+00077:+00014:004022.5053:05258
05259:+00089:+00085:+00038:003941.4096:05259
05260:+00053:+00080:+00230:003941.4096:05260
05261:+00022:+00045:+00362:003941.4096:05261
05262:-00063:+00018:+00225:003941.4096:05262
05263:-00144:+00012:-00066:003941.4096:05263
05264:-00130:+00035:-00236:004040.1137:05264
05265:-00139:+00026:-00238:004040.1137:05265
05266:-00076:+00006:-00126:004040.1137:05266
05267:-00075:-00037:+00003:004040.1137:05267
05268:-00047:-00004:+00173:004040.1137:05268
05269:-00084:-00056:+00108:004061.1872:05269
05270:-00059:-00041:+00034:004061.1872:05270
05271:+00020:-00020:-00334:004061.1872:05271
05272:+00052:+00035:-00297:004061.1872:05272
05273:+00110:-00014:-00105:004061.1872:05273
05274:+00102:+00001:+00362:003954.0239:05274
05275:+00078:-00011:+00427:003954.0239:05275
05276:+00093:-00011:+00403:003954.0239:05276
05277:+00077:-00038:+00201:003954.0239:05277
05278:+00002:+00025:+00032:003954.0239:05278
05279:-00034:+00038:-00242:004040.1621:05279
05280:+00012:+00063:-00422:004040.1621:05280
05281:+00084:+00013:-00323:004040.1621:05281
05282:+00124:+00045:-00241:004040.1621:05282
05283:+00069:-00031:-00096:004040.1621:05283
05284:+00026:-00025:+00121:004022.4289:05284
05285:-00037:-00022:+00153:004022.4289:05285
05286:-00068:-00045:+00015:004022.4289:05286
05287:-00113:-00008:+00030:004022.4289:05287
05288:-00096:-00013:+00186:004022.4289:05288
05289:-00086:-00009:+00174:003880.0263:05289
05290:-00109:+00019:+00148:003880.0263:05290
05291:-00085:-00004:+00109:003880.0263:05291
05292:-00118:+00019:-00038:003880.0263:05292
05293:-00118:+00008:-00225:003880.0263:05293
05294:-00100:-00002:-00225:003951.1481:05294
05295:-00030:-00018:-00217:003951.1481:05295
05296:-00010:-00067:-00064:003951.1481:05296
05297:+00039:-00067:+00056:003951.1481:05297
05298:+00075:-00079:+00135:003951.1481:05298
05299:+00052:-00056:+00146:003922.7731:05299
05300:+00059:-00076:+00168:003922.7731:05300
05301:+00014:-00045:+00079:003922.7731:05301
05302:-00034:-00043:+00048:003922.7731:05302
05303:-00016:-00043:-00011:003922.7731:05303
05304:-00031:-00045:-00157:003797.0427:05304
05305:-00067:-00029:-00139:003797.0427:05305
05306:-00062:-00055:-00060:003797.0427:05306
05307:-00079:-00061:-00054:003797.0427:05307
05308:-00044:-00052:+00019:003797.0427:05308
05309:-00014:-00049:+00092:003889.9313:05309
05310:-00019:-00011:+00069:003889.9313:05310
05311:+00008:-00003:+00011:003889.9313:05311
05312:+00025:+00052:-00033:003889.9313:05312
05313:+00060:+00068:+00024:003889.9313:05313
05314:+00046:+00114:-00006:003874.7607:05314
05315:+00027:+00121:+00038:003874.7607:05315
05316:+00015:+00089:+00019:003874.7607:05316
05317:-00003:+00126:-00040:003874.7607:05317
05318:+00015:+00097:-00030:003874.7607:05318
05319:-00040:+00063:-00013:003874.7607:05319
05320:-00053:+00052:-00002:003762.6867:05320
05321:-00034:+00012:+00045:003762.6867:05321
05322:-00025:-00021:+00129:003762.6867:05322
05323:-00013:-00013:+00082:003762.6867:05323
05324:-00026:-00040:+00091:003762.6867:05324
05325:-00079:-00055:+00063:003865.9804:05325
05326:-00105:-00058:-00104:003865.9804:05326
05327:-00107:-00082:-00128:003865.9804:05327
05328:-00155:-00087:-00104:003865.9804:05328
05329:-00132:-00070:-00106:003865.9804:05329
05330:-00128:-00071:-00126:003874.7695:05330
05331:-00057:-00064:-00066:003874.7695:05331
05332:-00033:-00031:-00112:003874.7695:05332
05333:+00076:-00013:+00113:003874.7695:05333
05334:+00070:-00014:+00134:003874.7695:05334
05335:+00057:+00050:+00105:003797.0949:05335
05336:+00136:+00043:+00141:003797.0949:05336
05337:+00117:+00041:-00085:003797.0949:05337
05338:+00046:+00074:-00144:003797.0949:05338
05339:+00045:+00062:-00124:003797.0949:05339
05340:-00006:+00048:-00177:003914.1818:05340
05341:-00044:+00043:-00133:003914.1818:05341
05342:-00028:+00013:+00004:003914.1818:05342
05343:-00063:+00009:+00053:003914.1818:05343
05344:-00058:+00000:+00093:003914.1818:05344
05345:-00031:+00015:+00109:003914.1818:05345
05346:-00031:+00033:+00061:003934.8435:05346
05347:-00017:+00046:+00026:003934.8435:05347
05348:-00028:+00059:+00010:003934.8435:05348
05349:-00055:+00084:+00035:003934.8435:05349
05350:-00078:+00061:-00054:003934.8435:05350
05351:-00075:+00089:-00125:003832.0944:05351
05352:-00097:+00071:-00092:003832.0944:05352
05353:-00088:+00045:-00008:003832.0944:05353
05354:-00079:+00079:+00010:003832.0944:05354
05355:-00012:+00042:+00053:003832.0944:05355
05356:-00020:+00041:-00002:003951.0737:05356
05357:+00008:+00054:-00011:003951.0737:05357
05358:-00009:+00036:+00064:003951.0737:05358
05359:-00014:+00012:+00009:003951.0737:05359
05360:+00032:+00054:+00019:003951.0737:05360
05361:+00007:+00029:-00037:003959.5244:05361
05362:-00036:+00013:-00066:003959.5244:05362
05363:-00028:+00026:-00126:003959.5244:05363
05364:-00026:+00033:-00046:003959.5244:05364
05365:-00026:+00002:-00050:003959.5244:05365
05366:+00001:+00021:-00080:003867.8435:05366
05367:+00021:+00002:-00021:003867.8435:05367
05368:+00036:-00034:+00092:003867.8435:05368
05369:+00015:+00009:+00079:003867.8435:05369
05370:+00011:-00002:+00023:003867.8435:05370
05371:+00010:+00022:-00021:003963.5632:05371
05372:-00011:+00051:-00131:003963.5632:05372
05373:-00024:+00047:-00088:003963.5632:05373
05374:+00005:+00065:-00059:003963.5632:05374
05375:-00023:+00032:-00054:003963.5632:05375
05376:+00003:+00030:-00008:003984.3845:05376
05377:+00029:+00024:+00024:003984.3845:05377
05378:-00019:+00006:+00004:003984.3845:05378
05379:+00028:+00003:+00074:003984.3845:05379
05380:+00040:+00006:+00140:003984.3845:05380
05381:+00035:-00033:+00036:003867.8796:05381
05382:+00027:-00007:+00066:003867.8796:05382
05383:+00035:-00016:+00112:003867.8796:05383
05384:+00015:-00007:-00005:003867.8796:05384
05385:-00016:-00011:-00034:003867.8796:05385
05386:-00022:+00002:-00005:003963.5256:05386
05387:-00043:-00037:-00106:003963.5256:05387
05388:-00066:-00048:-00073:003963.5256:05388
05389:-00030:-00028:+00037:003963.5256:05389
05390:-00020:-00042:-00034:003963.5256:05390
05391:-00023:-00048:+00027:003959.5146:05391
05392:+00007:-00050:+00142:003959.5146:05392
05393:-00024:-00039:+00083:003959.5146:05393
05394:-00035:-00028:+00026:003959.5146:05394
05395:-00031:+00006:+00051:003959.5146:05395
05396:-00054:+00012:-00087:003855.8803:05396
05397:-00043:+00012:-00082:003855.8803:05397
05398:-00029:+00039:-00006:003855.8803:05398
05399:-00015:+00012:-00042:003855.8803:05399
05400:-00004:+00040:-00050:003855.8803:05400
05401:+00029:+00054:+00066:003855.8803:05401
05402:+00035:+00031:-00036:003938.6901:05402
05403:+00025:+00054:-00007:003938.6901:05403
05404:+00050:+00055:-00004:003938.6901:05404
05405:+00039:+00028:-00054:003938.6901:05405
05406:+00034:+00042:+00036:003938.6901:05406
05407:+00011:+00037:+00183:003922.7458:05407
05408:-00005:-00001:+00084:003922.7458:05408
05409:-00027:-00003:+00010:003922.7458:05409
05410:+00000:+00011:+00022:003922.7458:05410
05411:-00066:-00027:-00043:003922.7458:05411
05412:-00081:-00011:+00054:003808.6787:05412
05413:-00056:-00035:+00173:003808.6787:05413
05414:-00067:-00036:+00156:003808.6787:05414
05415:-00063:-00012:-00041:003808.6787:05415
05416:-00082:+00001:-00047:003808.6787:05416
05417:-00091:-00048:-00186:003914.1728:05417
05418:-00142:-00012:+00011:003914.1728:05418
05419:-00016:-00007:+00185:003914.1728:05419
05420:-00033:-00041:+00146:003914.1728:05420
05421:-00013:-00008:-00008:003914.1728:05421
05422:+00054:+00006:+00222:003922.8364:05422
05423:+00057:-00066:-00066:003922.8364:05423
05424:+00003:-00010:-00133:003922.8364:05424
05425:+00111:-00045:-00036:003922.8364:05425
05426:+00054:+00008:-00072:003922.8364:05426
05427:+00048:-00012:-00105:003843.9816:05427
05428:+00093:-00048:-00112:003843.9816:05428
05429:+00047:-00069:-00112:003843.9816:05429
05430:+00007:-00061:+00007:003843.9816:05430
05431:+00032:-00108:+00108:003843.9816:05431
05432:-00004:-00085:+00247:003951.0922:05432
05433:-00022:-00089:+00123:003951.0922:05433
05434:-00008:-00054:+00154:003951.0922:05434
05435:-00025:-00095:+00154:003951.0922:05435
05436:-00061:-00062:+00013:003951.0922:05436
05437:-00058:-00067:-00081:003971.8967:05437
05438:-00058:-00056:-00055:003971.8967:05438
05439:-00077:-00076:-00234:003971.8967:05439
05440:-00069:-00061:-00161:003971.8967:05440
05441:-00059:-00091:+00031:003971.8967:05441
05442:-00053:-00082:+00002:003971.8967:05442
05443:-00001:-00097:+00104:003879.9270:05443
05444:+00039:-00070:+00192:003879.9270:05444
05445:+00024:-00095:+00184:003879.9270:05445
05446:+00067:-00062:+00163:003879.9270:05446
05447:+00056:-00021:+00185:003879.9270:05447
05448:+00092:-00015:+00079:004001.4536:05448
05449:+00077:+00033:+00019:004001.4536:05449
05450:+00059:+00025:-00022:004001.4536:05450
05451:+00047:+00010:-00105:004001.4536:05451
05452:+00039:+00039:-00083:004001.4536:05452
05453:+00026:+00016:-00065:003996.9418:05453
05454:+00035:+00022:-00085:003996.9418:05454
05455:+00031:+00014:+00025:003996.9418:05455
05456:+00034:+00039:+00153:003996.9418:05456
05457:+00019:+00016:+00101:003996.9418:05457
05458:+00005:+00015:+00015:003891.9401:05458
05459:-00028:+00039:+00014:003891.9401:05459
05460:-00083:+00014:-00064:003891.9401:05460
05461:-00110:+00015:-00083:003891.9401:05461
05462:-00112:+00019:-00049:003891.9401:05462
05463:-00096:+00022:-00128:003975.9160:05463
05464:-00074:+00018:-00095:003975.9160:05464
05465:-00052:-00012:-00002:003975.9160:05465
05466:-00022:-00034:-00035:003975.9160:05466
05467:-00004:-00037:-00032:003975.9160:05467
05468:+00010:-00024:+00133:003947.0717:05468
05469:+00007:-00043:+00092:003947.0717:05469
05470:-00009:-00019:-00003:003947.0717:05470
05471:-00018:-00014:-00004:003947.0717:05471
05472:-00024:-00020:-00073:003947.0717:05472
05473:-00035:+00024:-00112:003832.0239:05473
05474:-00015:+00035:-00036:003832.0239:05474
05475:-00014:-00003:+00075:003832.0239:05475
05476:+00015:+00035:+00079:003832.0239:05476
05477:+00018:+00022:+00034:003832.0239:05477
05478:+00032:+00004:+00051:003889.8234:05478
05479:+00018:-00025:+00061:003889.8234:05479
05480:-00008:-00024:-00013:003889.8234:05480
05481:+00014:-00060:+00015:003889.8234:05481
05482:+00044:-00075:+00023:003889.8234:05482
05483:+00020:-00064:+00029:003910.5505:05483
05484:-00020:-00090:+00058:003910.5505:05484
05485:-00034:-00098:+00028:003910.5505:05485
05486:-00042:-00095:-00097:003910.5505:05486
05487:-00043:-00075:-00179:003910.5505:05487
05488:-00017:-00056:-00080:003910.5505:05488
05489:+00020:-00042:-00013:003796.9653:05489
05490:+00023:-00047:+00019:003796.9653:05490
05491:+00044:-00015:+00053:003796.9653:05491
05492:+00057:+00004:+00135:003796.9653:05492
05493:+00038:-00005:+00119:003796.9653:05493
05494:-00006:+00018:+00098:003901.9016:05494
05495:-00009:+00026:-00029:003901.9016:05495
05496:-00011:+00054:-00123:003901.9016:05496
05497:-00039:+00040:-00192:003901.9016:05497
05498:-00015:+00054:-00220:003901.9016:05498
05499:-00039:+00048:+00064:003910.5415:05499
05500:-00001:-00002:+00097:003910.5415:05500
05501:+00005:+00003:+00060:003910.5415:05501
05502:+00020:-00016:+00035:003910.5415:05502
05503:+00020:-00002:-00109:003910.5415:05503
05504:-00002:-00007:-00126:003820.2719:05504
05505:-00022:-00015:-00013:003820.2719:05505
05506:-00019:+00006:-00018:003820.2719:05506
05507:+00002:+00003:+00021:003820.2719:05507
05508:-00015:-00005:+00091:003820.2719:05508
05509:-00038:+00033:+00002:003914.0268:05509
05510:-00035:+00037:-00061:003914.0268:05510
05511:-00024:+00038:-00034:003914.0268:05511
05512:+00007:+00061:-00090:003914.0268:05512
05513:+00023:+00040:-00054:003914.0268:05513
05514:+00032:+00028:-00037:003934.8256:05514
05515:+00035:+00028:-00040:003934.8256:05515
05516:+00018:+00025:-00049:003934.8256:05516
05517:-00054:+00021:-00155:003934.8256:05517
05518:-00057:-00003:-00134:003934.8256:05518
05519:-00079:-00026:-00098:003832.1120:05519
05520:-00062:-00033:+00080:003832.1120:05520
05521:-00070:-00080:+00109:003832.1120:05521
05522:-00067:-00061:+00072:003832.1120:05522
05523:-00050:-00042:+00018:003832.1120:05523
05524:-00027:-00058:-00003:003950.9624:05524
05525:-00014:-00058:+00067:003950.9624:05525
05526:-00006:-00053:-00016:003950.9624:05526
05527:-00003:-00082:-00035:003950.9624:05527
05528:+00034:-00038:-00061:003950.9624:05528
05529:+00024:-00052:-00039:003950.9624:05529
05530:+00042:-00013:-00051:003947.0163:05530
05531:+00011:+00021:+00020:003947.0163:05531
05532:+00045:+00027:-00065:003947.0163:05532
05533:+00070:+00073:+00046:003947.0163:05533
05534:+00084:+00118:+00072:003947.0163:05534
05535:+00092:+00144:-00041:003879.7736:05535
05536:+00079:+00117:+00038:003879.7736:05536
05537:+00081:+00170:-00006:003879.7736:05537
05538:+00063:+00157:-00054:003879.7736:05538
05539:+00028:+00140:-00033:003879.7736:05539
05540:+00017:+00158:-00095:003963.4323:05540
05541:-00025:+00103:-00108:003963.4323:05541
05542:-00055:+00057:-00069:003963.4323:05542
05543:-00028:+00089:-00048:003963.4323:05543
05544:-00039:+00055:-00018:003963.4323:05544
05545:-00029:+00027:+00206:003971.8129:05545
05546:-00029:-00005:+00213:003971.8129:05546
05547:-00062:+00007:+00060:003971.8129:05547
05548:-00072:-00031:+00015:003971.8129:05548
05549:-00071:+00004:-00126:003971.8129:05549
05550:-00103:-00015:-00161:003855.8266:05550
05551:-00130:-00011:-00074:003855.8266:05551
05552:-00112:-00040:+00031:003855.8266:05552
05553:-00087:-00056:-00037:003855.8266:05553
05554:-00075:-00092:+00015:003855.8266:05554
05555:-00041:-00094:+00069:003963.4697:05555
05556:-00046:-00105:+00055:003963.4697:05556
05557:-00025:-00099:+00046:003963.4697:05557
05558:+00031:-00093:+00009:003963.4697:05558
05559:+00022:-00071:-00061:003963.4697:05559
05560:+00042:-00053:-00056:003959.4685:05560
05561:+00039:-00050:+00010:003959.4685:05561
05562:+00064:-00055:-00044:003959.4685:05562
05563:+00064:-00025:+00004:003959.4685:05563
05564:+00058:-00015:+00083:003959.4685:05564
05565:+00054:-00006:+00038:003867.7719:05565
05566:+00039:+00010:+00053:003867.7719:05566
05567:+00042:+00030:-00001:003867.7719:05567
05568:+00029:+00044:-00061:003867.7719:05568
05569:-00009:+00066:+00003:003867.7719:05569
05570:-00003:+00128:-00054:003950.9897:05570
05571:-00051:+00114:-00066:003950.9897:05571
05572:-00047:+00131:-00018:003950.9897:05572
05573:-00074:+00141:-00021:003950.9897:05573
05574:-00081:+00131:-00051:003950.9897:05574
05575:-00083:+00130:-00024:003971.8876:05575
05576:-00073:+00135:-00037:003971.8876:05576
05577:-00041:+00105:-00070:003971.8876:05577
05578:-00044:+00117:-00041:003971.8876:05578
05579:+00003:+00114:+00035:003971.8876:05579
05580:+00006:+00100:-00003:003971.8876:05580
05581:+00036:+00095:+00023:003879.8007:05581
05582:+00035:+00076:+00082:003879.8007:05582
05583:+00030:+00052:+00039:003879.8007:05583
05584:+00006:+00050:+00004:003879.8007:05584
05585:-00007:+00025:+00004:003879.8007:05585
05586:+00028:+00010:-00051:003976.0097:05586
05587:-00020:-00004:-00036:003976.0097:05587
05588:+00012:-00009:+00023:003976.0097:05588
05589:+00034:-00027:+00024:003976.0097:05589
05590:+00053:-00046:+00087:003976.0097:05590
05591:+00064:-00062:+00079:003996.8193:05591
05592:+00023:-00078:+00066:003996.8193:05592
05593:-00003:-00038:-00026:003996.8193:05593
05594:+00005:-00075:-00095:003996.8193:05594
05595:+00000:-00053:-00039:003996.8193:05595
05596:-00015:-00041:-00020:003891.9768:05596
05597:-00033:-00067:-00037:003891.9768:05597
05598:-00016:-00056:+00078:003891.9768:05598
05599:-00021:-00035:+00055:003891.9768:05599
05600:-00005:-00046:-00037:003891.9768:05600
05601:-00019:-00048:+00108:004026.9062:05601
05602:-00018:+00008:+00207:004026.9062:05602
05603:-00005:-00005:+00005:004026.9062:05603
05604:-00004:+00016:-00027:004026.9062:05604
05605:+00002:+00071:-00159:004026.9062:05605
05606:-00056:+00079:-00055:004022.1811:05606
05607:-00041:+00034:+00045:004022.1811:05607
05608:-00031:+00072:-00011:004022.1811:05608
05609:-00028:+00062:-00033:004022.1811:05609
05610:-00011:+00060:+00049:004022.1811:05610
05611:-00023:+00096:+00032:003928.7094:05611
05612:+00021:+00076:+00032:003928.7094:05612
05613:-00004:+00085:+00098:003928.7094:05613
05614:+00048:+00095:-00026:003928.7094:05614
05615:+00016:+00079:-00043:003928.7094:05615
05616:+00076:+00074:-00029:004039.9873:05616
05617:+00038:+00095:-00004:004039.9873:05617
05618:+00042:+00070:-00028:004039.9873:05618
05619:+00031:+00071:+00041:004039.9873:05619
05620:+00044:+00070:+00068:004039.9873:05620
05621:+00018:+00013:-00001:004047.9628:05621
05622:-00033:+00031:-00013:004047.9628:05622
05623:-00017:-00004:-00023:004047.9628:05623
05624:-00033:-00015:-00205:004047.9628:05624
05625:-00063:-00046:+00068:004047.9628:05625
05626:-00063:-00079:+00294:003928.7187:05626
05627:-00105:-00081:+00059:003928.7187:05627
05628:-00099:-00085:-00247:003928.7187:05628
05629:-00048:-00078:-00334:003928.7187:05629
05630:-00040:-00024:-00267:003928.7187:05630
05631:+00009:-00069:-00065:004014.0434:05631
05632:+00014:-00078:+00165:004014.0434:05632
05633:-00006:-00072:+00305:004014.0434:05633
05634:+00000:-00075:+00324:004014.0434:05634
05635:-00050:-00074:+00212:004014.0434:05635
05636:-00082:-00036:+00109:004009.5405:05636
05637:-00071:-00068:-00081:004009.5405:05637
05638:-00004:+00051:+00024:004009.5405:05638
05639:+00055:+00018:-00136:004009.5405:05639
05640:+00036:+00050:-00164:004009.5405:05640
05641:+00067:+00008:-00183:003867.7272:05641
05642:+00060:+00013:-00086:003867.7272:05642
05643:+00044:-00008:-00106:003867.7272:05643
05644:+00073:+00065:+00039:003867.7272:05644
05645:+00072:+00019:+00120:003867.7272:05645
05646:+00049:+00040:+00180:003950.9897:05646
05647:+00022:+00046:+00121:003950.9897:05647
05648:-00020:+00079:+00076:003950.9897:05648
05649:-00028:+00031:-00061:003950.9897:05649
05650:-00100:+00057:+00134:003950.9897:05650
05651:-00098:+00014:+00007:003922.6276:05651
05652:-00109:+00043:-00160:003922.6276:05652
05653:-00063:+00018:-00052:003922.6276:05653
05654:-00054:+00021:+00021:003922.6276:05654
05655:-00085:-00026:+00019:003922.6276:05655
05656:-00038:-00006:-00012:003797.0949:05656
05657:-00012:-00021:-00067:003797.0949:05657
05658:-00017:-00047:+00032:003797.0949:05658
05659:-00031:-00032:+00134:003797.0949:05659
05660:-00045:-00007:+00135:003797.0949:05660
05661:-00081:-00046:-00179:003877.8830:05661
05662:-00035:+00004:-00118:003877.8830:05662
05663:+00014:+00019:+00206:003877.8830:05663
05664:+00001:-00062:+00031:003877.8830:05664
05665:-00080:-00007:+00013:003877.8830:05665
05666:+00064:-00061:-00228:003877.8830:05666
05667:+00013:-00058:-00149:003862.8530:05667
05668:+00034:-00087:+00149:003862.8530:05668
05669:+00013:-00092:+00114:003862.8530:05669
05670:+00059:-00088:+00010:003862.8530:05670
05671:+00093:-00057:+00093:003862.8530:05671
05672:+00088:-00067:+00071:003774.0610:05672
05673:-00003:-00039:+00074:003774.0610:05673
05674:+00008:-00047:-00019:003774.0610:05674
05675:+00005:-00019:+00032:003774.0610:05675
05676:+00012:-00003:+00021:003774.0610:05676
05677:-00049:-00016:+00073:003877.8208:05677
05678:-00062:-00022:+00039:003877.8208:05678
05679:-00036:-00020:+00024:003877.8208:05679
05680:-00023:-00008:-00015:003877.8208:05680
05681:-00016:-00007:-00014:003877.8208:05681
05682:-00009:-00063:+00095:003886.5019:05682
05683:+00014:-00042:+00097:003886.5019:05683
05684:-00014:-00065:+00059:003886.5019:05684
05685:-00019:-00063:-00049:003886.5019:05685
05686:-00036:-00045:-00064:003886.5019:05686
05687:-00054:-00058:-00031:003797.0605:05687
05688:-00054:-00050:+00018:003797.0605:05688
05689:-00029:-00047:+00084:003797.0605:05689
05690:+00016:-00029:+00092:003797.0605:05690
05691:+00019:-00036:+00098:003797.0605:05691
05692:+00006:-00035:+00062:003797.0605:05692
05693:+00046:-00010:+00144:003901.9284:05693
05694:+00039:-00029:+00062:003901.9284:05694
05695:+00037:-00036:+00081:003901.9284:05695
05696:+00048:-00011:+00020:003901.9284:05696
05697:+00020:-00020:-00050:003901.9284:05697
05698:-00023:-00025:-00049:003898.5292:05698
05699:-00035:-00007:-00142:003898.5292:05699
05700:-00050:-00018:-00177:003898.5292:05700
05701:-00012:-00002:-00029:003898.5292:05701
05702:-00039:+00021:+00066:003898.5292:05702
05703:-00023:+00008:+00100:003785.5388:05703
05704:+00000:-00002:+00234:003785.5388:05704
05705:-00038:+00020:+00172:003785.5388:05705
05706:-00062:+00010:+00004:003785.5388:05706
05707:-00076:+00015:-00057:003785.5388:05707
05708:-00119:+00029:-00140:003877.8566:05708
05709:-00138:+00012:-00269:003877.8566:05709
05710:-00119:+00030:-00218:003877.8566:05710
05711:-00118:-00006:-00174:003877.8566:05711
05712:-00101:-00004:-00141:003877.8566:05712
05713:-00084:-00002:+00005:003886.5642:05713
05714:-00037:-00022:+00140:003886.5642:05714
05715:-00026:+00001:+00014:003886.5642:05715
05716:-00025:-00004:-00017:003886.5642:05716
05717:-00013:-00021:+00039:003886.5642:05717
05718:-00030:-00018:-00150:003886.5642:05718
05719:-00025:+00012:-00220:003773.9924:05719
05720:-00021:+00018:-00068:003773.9924:05720
05721:-00025:-00004:-00082:003773.9924:05721
05722:-00018:-00003:-00139:003773.9924:05722
05723:+00034:-00009:+00006:003773.9924:05723
05724:+00038:-00008:-00014:003865.9094:05724
05725:+00078:-00030:-00058:003865.9094:05725
05726:+00093:-00037:+00048:003865.9094:05726
05727:+00070:-00028:+00029:003865.9094:05727
05728:+00066:-00033:-00100:003865.9094:05728
05729:+00026:-00031:-00020:003898.5205:05729
05730:+00009:-00007:+00015:003898.5205:05730
05731:-00040:+00007:+00008:003898.5205:05731
05732:-00055:+00000:-00031:003898.5205:05732
05733:-00045:-00016:+00023:003898.5205:05733
05734:-00043:-00019:-00146:003785.4782:05734
05735:-00075:-00004:-00135:003785.4782:05735
05736:-00046:-00007:-00054:003785.4782:05736
05737:-00045:-00026:-00056:003785.4782:05737
05738:-00032:+00019:-00031:003785.4782:05738
05739:-00024:+00023:+00032:003901.9467:05739
05740:-00020:+00014:+00085:003901.9467:05740
05741:-00050:+00061:+00013:003901.9467:05741
05742:-00052:+00078:+00067:003901.9467:05742
05743:-00030:+00076:+00043:003901.9467:05743
05744:-00049:+00127:-00084:003922.6914:05744
05745:-00027:+00110:-00135:003922.6914:05745
05746:-00011:+00089:-00097:003922.6914:05746
05747:-00015:+00075:-00077:003922.6914:05747
05748:-00035:+00081:-00084:003922.6914:05748
05749:-00009:+00057:-00044:003922.6914:05749
05750:+00007:+00049:-00089:003843.7861:05750
05751:-00005:+00042:-00084:003843.7861:05751
05752:+00015:+00045:-00043:003843.7861:05752
05753:+00021:+00045:+00009:003843.7861:05753
05754:-00021:+00030:+00013:003843.7861:05754
05755:-00018:+00042:-00022:003951.0273:05755
05756:-00009:+00031:-00006:003951.0273:05756
05757:-00054:+00039:+00051:003951.0273:05757
05758:-00038:+00032:-00064:003951.0273:05758
05759:-00050:+00047:-00171:003951.0273:05759
05760:-00018:+00025:-00194:003971.8129:05760
05761:-00002:+00039:-00112:003971.8129:05761
05762:-00003:+00027:-00096:003971.8129:05762
05763:+00029:+00036:-00060:003971.8129:05763
05764:+00034:+00055:-00048:003971.8129:05764
05765:+00056:+00063:-00013:003879.8547:05765
05766:+00064:+00067:-00011:003879.8547:05766
05767:+00060:+00067:-00005:003879.8547:05767
05768:+00041:+00055:+00078:003879.8547:05768
05769:+00026:+00046:+00130:003879.8547:05769
05770:+00016:+00055:+00048:003975.9536:05770
05771:+00024:+00053:-00097:003975.9536:05771
05772:+00007:+00012:-00135:003975.9536:05772
05773:+00015:+00010:-00101:003975.9536:05773
05774:+00004:+00008:-00106:003975.9536:05774
05775:+00005:+00020:+00003:004009.4362:05775
05776:+00048:+00013:+00061:004009.4362:05776
05777:+00013:+00016:-00027:004009.4362:05777
05778:-00006:+00038:-00069:004009.4362:05778
05779:+00051:+00052:+00058:004009.4362:05779
05780:+00056:+00069:+00083:003904.1569:05780
05781:+00032:+00076:-00046:003904.1569:05781
05782:+00013:+00086:+00032:003904.1569:05782
05783:+00038:+00098:-00078:003904.1569:05783
05784:+00015:+00113:-00117:003904.1569:05784
05785:+00029:+00102:-00128:004027.0124:05785
05786:+00030:+00090:+00007:004027.0124:05786
05787:+00013:+00082:+00057:004027.0124:05787
05788:+00000:+00079:+00167:004027.0124:05788
05789:+00015:+00083:+00156:004027.0124:05789
05790:-00065:+00058:+00141:004047.9335:05790
05791:-00063:+00041:-00027:004047.9335:05791
05792:-00078:+00080:-00153:004047.9335:05792
05793:-00013:+00082:-00176:004047.9335:05793
05794:-00043:+00071:-00189:004047.9335:05794
05795:-00030:+00111:+00059:003928.8020:05795
05796:-00073:+00044:+00116:003928.8020:05796
05797:-00090:+00073:+00132:003928.8020:05797
05798:-00044:+00049:+00084:003928.8020:05798
05799:-00071:+00060:+00043:003928.8020:05799
05800:-00056:+00033:+00096:004026.9638:05800
05801:-00034:+00080:+00054:004026.9638:05801
05802:-00024:+00051:+00061:004026.9638:05802
05803:-00013:+00075:-00048:004026.9638:05803
05804:-00023:+00042:-00001:004026.9638:05804
05805:-00006:+00089:+00009:004035.0161:05805
05806:-00018:+00070:+00043:004035.0161:05806
05807:+00036:+00042:+00083:004035.0161:05807
05808:+00012:+00042:+00139:004035.0161:05808
05809:+00033:+00046:+00175:004035.0161:05809
05810:-00001:+00016:+00149:003928.7460:05810
05811:-00003:+00067:+00193:003928.7460:05811
05812:-00015:+00063:+00098:003928.7460:05812
05813:-00036:+00044:+00053:003928.7460:05813
05814:-00054:+00044:-00014:003928.7460:05814
05815:-00067:+00030:+00108:004014.1201:05815
05816:-00067:+00016:+00060:004014.1201:05816
05817:-00082:+00018:+00043:004014.1201:05817
05818:-00059:+00008:+00052:004014.1201:05818
05819:-00044:-00016:+00103:004014.1201:05819
05820:-00068:-00062:+00092:003996.8852:05820
05821:-00068:-00065:+00005:003996.8852:05821
05822:+00005:-00043:-00038:003996.8852:05822
05823:+00019:-00060:-00027:003996.8852:05823
05824:+00017:-00055:+00013:003996.8852:05824
05825:+00012:-00056:+00096:003879.8369:05825
05826:+00022:-00091:+00126:003879.8369:05826
05827:+00025:-00078:+00071:003879.8369:05827
05828:+00024:-00069:+00023:003879.8369:05828
05829:+00061:-00056:+00049:003879.8369:05829
05830:+00035:-00077:+00067:003951.0085:05830
05831:+00047:-00066:-00033:003951.0085:05831
05832:+00065:-00050:-00031:003951.0085:05832
05833:+00062:-00067:-00036:003951.0085:05833
05834:+00064:-00048:-00096:003951.0085:05834
05835:+00041:-00052:+00018:003934.8068:05835
05836:+00066:-00061:+00115:003934.8068:05836
05837:+00050:-00066:+00048:003934.8068:05837
05838:+00026:-00039:+00081:003934.8068:05838
05839:+00046:-00040:+00138:003934.8068:05839
05840:+00010:-00063:+00097:003934.8068:05840
05841:-00027:-00044:+00005:003808.6091:05841
05842:-00015:-00025:-00036:003808.6091:05842
05843:-00040:-00028:-00102:003808.6091:05843
05844:-00053:-00032:-00024:003808.6091:05844
05845:-00037:-00030:+00024:003808.6091:05845
05846:-00032:-00031:-00044:003914.0358:05846
05847:-00018:-00018:-00053:003914.0358:05847
05848:-00002:+00005:+00095:003914.0358:05848
05849:-00010:+00006:-00017:003914.0358:05849
05850:+00029:+00034:+00011:003914.0358:05850
05851:+00027:+00042:+00043:003898.4843:05851
05852:+00046:+00040:-00002:003898.4843:05852
05853:+00051:+00071:+00037:003898.4843:05853
05854:+00032:+00096:+00060:003898.4843:05854
05855:+00001:+00058:+00018:003898.4843:05855
05856:-00021:+00080:-00069:003785.4008:05856
05857:-00006:+00061:-00008:003785.4008:05857
05858:-00045:+00013:-00018:003785.4008:05858
05859:-00063:+00019:-00009:003785.4008:05859
05860:-00053:+00033:-00035:003785.4008:05860
05861:-00055:+00023:-00078:003901.9284:05861
05862:-00064:+00001:-00076:003901.9284:05862
05863:-00029:+00036:-00018:003901.9284:05863
05864:-00051:+00006:-00082:003901.9284:05864
05865:-00025:+00000:-00043:003901.9284:05865
05866:-00005:+00020:+00111:003910.5144:05866
05867:-00034:-00004:+00089:003910.5144:05867
05868:-00081:-00012:-00016:003910.5144:05868
05869:-00050:-00038:-00090:003910.5144:05869
05870:-00066:-00041:-00090:003910.5144:05870
05871:-00054:-00043:-00050:003910.5144:05871
05872:-00054:-00072:-00083:003820.2629:05872
05873:-00057:-00074:-00069:003820.2629:05873
05874:-00039:-00125:-00063:003820.2629:05874
05875:-00015:-00106:-00038:003820.2629:05875
05876:-00051:-00103:-00067:003820.2629:05876
05877:-00051:-00140:+00015:003950.9436:05877
05878:-00026:-00129:-00009:003950.9436:05878
05879:-00032:-00118:-00028:003950.9436:05879
05880:-00034:-00126:-00019:003950.9436:05880
05881:-00038:-00113:-00006:003950.9436:05881
05882:-00024:-00121:-00045:003959.3208:05882
05883:+00020:-00108:-00067:003959.3208:05883
05884:+00040:-00095:-00085:003959.3208:05884
05885:+00050:-00080:-00118:003959.3208:05885
05886:+00066:-00091:-00137:003959.3208:05886
05887:+00074:-00042:-00068:003867.7451:05887
05888:+00057:-00024:-00076:003867.7451:05888
05889:+00056:-00008:-00107:003867.7451:05889
05890:+00077:-00005:-00046:003867.7451:05890
05891:+00065:+00036:-00058:003867.7451:05891
05892:+00030:+00045:-00066:003963.4042:05892
05893:+00033:+00082:-00054:003963.4042:05893
05894:+00004:+00075:-00071:003963.4042:05894
05895:-00012:+00097:-00066:003963.4042:05895
05896:-00016:+00091:-00009:003963.4042:05896
05897:-00051:+00074:-00092:003984.3288:05897
05898:-00042:+00089:-00108:003984.3288:05898
05899:-00052:+00090:-00063:003984.3288:05899
05900:-00057:+00071:-00082:003984.3288:05900
05901:-00053:+00083:-00011:003984.3288:05901
05902:-00035:+00058:+00017:003867.6730:05902
05903:-00025:+00081:-00018:003867.6730:05903
05904:-00037:+00085:-00111:003867.6730:05904
05905:-00038:+00075:-00091:003867.6730:05905
05906:-00023:+00080:-00066:003867.6730:05906
05907:-00031:+00079:-00047:003988.6293:05907
05908:-00051:+00072:+00003:003988.6293:05908
05909:-00019:+00078:+00001:003988.6293:05909
05910:+00000:+00082:-00028:003988.6293:05910
05911:-00009:+00071:-00045:003988.6293:05911
05912:+00007:+00067:-00120:004009.5122:05912
05913:+00033:+00066:-00089:004009.5122:05913
05914:+00030:+00052:-00079:004009.5122:05914
05915:+00016:+00026:-00042:004009.5122:05915
05916:+00009:+00037:-00083:004009.5122:05916
05917:+00013:+00019:-00005:003891.9130:05917
05918:-00007:+00018:+00006:003891.9130:05918
05919:+00005:+00008:-00007:003891.9130:05919
05920:+00020:-00030:-00016:003891.9130:05920
05921:+00015:-00019:+00027:003891.9130:05921
05922:+00017:-00034:+00027:004001.3393:05922
05923:-00018:-00063:+00012:004001.3393:05923
05924:+00005:-00026:+00056:004001.3393:05924
05925:-00023:-00063:+00023:004001.3393:05925
05926:-00014:-00067:-00052:004001.3393:05926
05927:-00037:-00051:+00024:004009.4838:05927
05928:-00020:-00080:+00064:004009.4838:05928
05929:+00005:-00070:+00019:004009.4838:05929
05930:+00018:-00064:+00013:004009.4838:05930
05931:+00030:-00082:+00159:004009.4838:05931
05932:+00011:-00077:+00106:003904.1293:05932
05933:+00008:-00064:+00109:003904.1293:05933
05934:+00012:-00040:+00072:003904.1293:05934
05935:+00044:-00048:+00009:003904.1293:05935
05936:+00032:-00048:+00082:003904.1293:05936
05937:+00030:-00046:+00030:004027.0510:05937
05938:+00028:-00034:+00067:004027.0510:05938
05939:+00087:-00011:+00048:004027.0510:05939
05940:+00096:-00032:+00101:004027.0510:05940
05941:+00108:-00046:+00195:004027.0510:05941
05942:+00105:-00037:+00234:004035.0161:05942
05943:+00108:-00031:+00249:004035.0161:05943
05944:+00074:-00013:+00080:004035.0161:05944
05945:+00059:-00019:-00111:004035.0161:05945
05946:+00044:-00015:-00108:004035.0161:05946
05947:-00041:-00004:+00062:003941.1672:05947
05948:-00084:+00009:+00054:003941.1672:05948
05949:-00061:+00021:+00018:003941.1672:05949
05950:-00068:-00005:+00068:003941.1672:05950
05951:-00062:-00005:+00165:003941.1672:05951
05952:-00074:-00018:+00265:004039.8999:05952
05953:-00093:-00003:+00181:004039.8999:05953
05954:-00033:-00016:+00142:004039.8999:05954
05955:-00069:+00021:-00078:004039.8999:05955
05956:-00088:-00005:-00245:004039.8999:05956
05957:-00077:-00011:-00216:004060.8859:05957
05958:-00005:-00018:-00187:004060.8859:05958
05959:+00033:-00032:-00247:004060.8859:05959
05960:+00033:-00012:-00024:004060.8859:05960
05961:+00045:-00084:+00391:004060.8859:05961
05962:+00065:-00092:+00403:003928.8112:05962
05963:+00071:-00061:+00306:003928.8112:05963
05964:+00107:-00039:+00166:003928.8112:05964
05965:+00022:-00038:+00114:003928.8112:05965
05966:+00011:-00022:-00036:003928.8112:05966
05967:+00030:-00010:-00115:004026.9062:05967
05968:+00018:-00004:-00130:004026.9062:05968
05969:-00035:-00004:-00181:004026.9062:05969
05970:-00053:-00021:-00133:004026.9062:05970
05971:-00057:-00037:-00011:004026.9062:05971
05972:-00063:-00063:+00021:003996.9045:05972
05973:+00003:-00050:+00030:003996.9045:05973
05974:+00011:-00065:+00054:003996.9045:05974
05975:+00029:-00040:+00189:003996.9045:05975
05976:+00046:-00048:+00281:003996.9045:05976
05977:+00012:-00026:+00144:003855.8537:05977
05978:-00019:-00027:+00061:003855.8537:05978
05979:-00027:-00036:-00061:003855.8537:05979
05980:-00080:-00060:-00083:003855.8537:05980
05981:-00131:-00074:-00092:003855.8537:05981
05982:-00096:-00086:-00047:003855.8537:05982
05983:-00083:-00100:-00062:003926.3566:05983
05984:-00045:-00127:-00064:003926.3566:05984
05985:-00022:-00125:+00016:003926.3566:05985
05986:+00008:-00104:+00132:003926.3566:05986
05987:+00037:-00121:+00157:003926.3566:05987
05988:+00051:-00073:+00199:003910.5683:05988
05989:+00050:-00078:+00208:003910.5683:05989
05990:-00051:-00079:+00025:003910.5683:05990
05991:-00060:-00039:-00009:003910.5683:05991
05992:-00094:-00067:-00045:003910.5683:05992
05993:-00122:-00058:-00156:003774.0693:05993
05994:-00114:-00054:-00107:003774.0693:05994
05995:-00091:-00079:-00070:003774.0693:05995
05996:-00042:-00081:-00069:003774.0693:05996
05997:-00038:-00061:-00030:003774.0693:05997
05998:+00048:-00043:+00045:003866.0161:05998
05999:+00026:-00026:+00034:003866.0161:05999
06000:+00054:-00010:+00016:003866.0161:06000
06001:+00056:-00002:+00127:003866.0161:06001
06002:+00040:+00017:+00041:003866.0161:06002
06003:+00000:+00050:+00006:003839.5595:06003
06004:-00011:+00047:+00023:003839.5595:06004
06005:-00028:+00046:-00021:003839.5595:06005
06006:-00040:+00045:-00095:003839.5595:06006
06007:-00025:+00042:-00048:003839.5595:06007
06008:-00013:+00030:-00042:003839.5595:06008
06009:-00013:+00036:-00045:003762.7036:06009
06010:-00023:+00022:-00040:003762.7036:06010
06011:-00022:+00032:-00053:003762.7036:06011
06012:+00002:+00014:+00056:003762.7036:06012
06013:-00034:+00010:+00007:003762.7036:06013
06014:-00059:+00016:-00067:003865.9538:06014
06015:-00055:+00021:-00057:003865.9538:06015
06016:-00065:+00037:-00118:003865.9538:06016
06017:-00060:+00024:-00094:003865.9538:06017
06018:-00068:-00019:-00034:003865.9538:06018
06019:-00067:-00004:-00113:003898.6281:06019
06020:-00039:-00018:-00122:003898.6281:06020
06021:-00024:-00017:-00082:003898.6281:06021
06022:+00026:+00001:-00107:003898.6281:06022
06023:+00050:-00051:-00114:003898.6281:06023
06024:+00042:-00028:-00086:003808.7133:06024
06025:+00073:-00011:-00112:003808.7133:06025
06026:+00096:-00025:-00013:003808.7133:06026
06027:+00063:-00034:+00038:003808.7133:06027
06028:+00066:-00006:-00021:003808.7133:06028
06029:+00033:-00008:-00066:003938.7177:06029
06030:+00019:-00019:-00023:003938.7177:06030
06031:+00001:+00022:-00059:003938.7177:06031
06032:-00010:+00002:-00108:003938.7177:06032
06033:-00027:+00005:-00115:003938.7177:06033
06034:-00029:+00005:-00149:003959.5427:06034
06035:-00035:+00005:-00127:003959.5427:06035
06036:-00041:-00018:-00042:003959.5427:06036
06037:-00048:-00005:-00038:003959.5427:06037
06038:-00051:+00023:+00015:003959.5427:06038
06039:-00063:-00003:-00010:003879.8730:06039
06040:-00078:+00011:-00101:003879.8730:06040
06041:-00052:+00052:-00009:003879.8730:06041
06042:-00028:+00043:-00012:003879.8730:06042
06043:-00030:+00059:-00020:003879.8730:06043
06044:-00014:+00098:-00009:003988.6765:06044
06045:-00018:+00082:-00012:003988.6765:06045
06046:-00020:+00082:-00042:003988.6765:06046
06047:+00036:+00095:+00111:003988.6765:06047
06048:+00037:+00063:+00042:003988.6765:06048
06049:-00034:+00051:-00038:003988.6765:06049
06050:+00027:+00044:+00081:003996.9704:06050
06051:+00033:+00055:+00059:003996.9704:06051
06052:+00000:+00041:-00093:003996.9704:06052
06053:-00039:+00041:+00102:003996.9704:06053
06054:-00001:+00067:+00094:003996.9704:06054
06055:-00016:+00045:-00053:003891.9858:06055
06056:-00037:+00043:+00005:003891.9858:06056
06057:-00012:+00042:+00065:003891.9858:06057
06058:-00068:+00035:+00052:003891.9858:06058
06059:-00065:+00039:+00038:003891.9858:06059
06060:-00047:+00013:+00060:003988.6391:06060
06061:-00025:+00020:-00034:003988.6391:06061
06062:-00068:+00019:-00071:003988.6391:06062
06063:-00048:-00013:+00009:003988.6391:06063
06064:-00064:-00031:+00025:003988.6391:06064
06065:-00063:+00007:+00028:003971.8598:06065
06066:-00066:-00011:+00093:003971.8598:06066
06067:-00069:-00012:-00002:003971.8598:06067
06068:-00081:-00017:-00035:003971.8598:06068
06069:-00044:-00020:+00021:003971.8598:06069
06070:-00065:-00008:-00059:003867.8435:06070
06071:-00026:+00006:+00020:003867.8435:06071
06072:-00037:-00012:+00070:003867.8435:06072
06073:-00035:-00008:+00093:003867.8435:06073
06074:-00013:-00013:+00038:003867.8435:06074
06075:+00005:-00010:+00057:003938.7177:06075
06076:-00019:-00046:+00027:003938.7177:06076
06077:-00013:-00028:+00035:003938.7177:06077
06078:+00002:-00016:-00022:003938.7177:06078
06079:+00009:-00016:-00031:003938.7177:06079
06080:+00007:+00006:+00024:003922.7092:06080
06081:+00009:+00019:+00090:003922.7092:06081
06082:+00051:+00001:+00013:003922.7092:06082
06083:+00033:+00024:-00004:003922.7092:06083
06084:+00036:+00015:+00054:003922.7092:06084
06085:+00035:+00026:+00027:003808.6872:06085
06086:+00010:+00045:+00061:003808.6872:06086
06087:-00019:+00037:+00129:003808.6872:06087
06088:-00020:+00053:+00039:003808.6872:06088
06089:-00022:+00057:-00034:003808.6872:06089
06090:-00028:+00050:+00016:003914.1086:06090
06091:-00053:+00070:-00001:003914.1086:06091
06092:-00050:+00084:+00000:003914.1086:06092
06093:-00001:+00059:+00032:003914.1086:06093
06094:-00011:+00085:-00013:003914.1086:06094
06095:-00018:+00076:-00017:003934.8435:06095
06096:-00015:+00065:+00107:003934.8435:06096
06097:-00021:+00053:+00116:003934.8435:06097
06098:-00039:+00059:+00020:003934.8435:06098
06099:-00049:+00026:-00076:003934.8435:06099
06100:-00029:+00027:-00046:003934.8435:06100
06101:-00020:+00032:-00077:003832.1384:06101
06102:-00017:-00015:-00052:003832.1384:06102
06103:+00015:+00007:-00033:003832.1384:06103
06104:+00013:+00005:+00001:003832.1384:06104
06105:+00036:-00022:+00057:003832.1384:06105
06106:+00030:-00013:+00035:003951.0366:06106
06107:+00044:+00005:-00182:003951.0366:06107
06108:+00034:-00033:-00048:003951.0366:06108
06109:+00065:-00021:+00061:003951.0366:06109
06110:+00058:+00008:+00063:003951.0366:06110
06111:+00094:-00016:+00124:003984.4504:06111
06112:+00040:+00003:+00085:003984.4504:06112
06113:+00037:-00004:+00003:003984.4504:06113
06114:+00032:-00026:+00107:003984.4504:06114
06115:-00008:-00037:+00024:003984.4504:06115
06116:-00015:-00054:-00108:003867.8525:06116
06117:-00012:-00031:-00008:003867.8525:06117
06118:-00044:-00025:-00049:003867.8525:06118
06119:-00050:-00034:-00082:003867.8525:06119
06120:-00039:-00011:+00051:003867.8525:06120
06121:-00034:+00008:+00127:003988.6577:06121
06122:+00005:+00003:+00005:003988.6577:06122
06123:+00028:+00052:-00004:003988.6577:06123
06124:+00041:+00054:+00043:003988.6577:06124
06125:+00051:+00079:+00056:003988.6577:06125
06126:+00054:+00069:+00045:004009.6069:06126
06127:+00028:+00082:+00073:004009.6069:06127
06128:+00025:+00062:-00106:004009.6069:06128
06129:-00033:+00060:-00125:004009.6069:06129
06130:-00032:+00031:-00031:004009.6069:06130
06131:-00019:+00071:-00022:003904.1655:06131
06132:-00015:+00039:-00038:003904.1655:06132
06133:-00005:+00025:+00015:003904.1655:06133
06134:+00010:+00011:+00013:003904.1655:06134
06135:+00013:+00000:+00033:003904.1655:06135
06136:+00019:+00022:+00048:004014.1970:06136
06137:-00008:+00013:-00043:004014.1970:06137
06138:-00011:+00000:-00066:004014.1970:06138
06139:-00038:+00026:-00015:004014.1970:06139
06140:-00054:-00001:-00097:004014.1970:06140
06141:-00060:+00015:+00027:004009.5881:06141
06142:-00031:+00036:-00020:004009.5881:06142
06143:-00069:-00002:-00056:004009.5881:06143
06144:-00041:+00034:+00050:004009.5881:06144
06145:-00011:+00049:+00101:004009.5881:06145
06146:-00010:+00014:-00039:003892.0134:06146
06147:-00001:+00048:+00074:003892.0134:06147
06148:+00013:+00013:+00078:003892.0134:06148
06149:+00005:+00023:-00069:003892.0134:06149
06150:-00023:-00020:-00063:003892.0134:06150
06151:+00002:+00011:-00003:003976.0097:06151
06152:-00044:-00011:-00083:003976.0097:06152
06153:-00043:+00003:-00079:003976.0097:06153
06154:-00080:+00003:-00020:003976.0097:06154
06155:-00051:-00047:-00055:003976.0097:06155
06156:-00026:-00044:-00008:003959.6169:06156
06157:-00019:-00034:+00008:003959.6169:06157
06158:+00003:-00023:+00012:003959.6169:06158
06159:+00006:-00007:+00036:003959.6169:06159
06160:+00001:-00014:+00071:003959.6169:06160
06161:+00020:+00020:-00049:003843.9816:06161
06162:-00019:+00022:-00143:003843.9816:06162
06163:-00035:-00002:-00089:003843.9816:06163
06164:-00012:+00009:-00242:003843.9816:06164
06165:-00021:+00009:-00157:003843.9816:06165
06166:-00020:+00037:-00097:003843.9816:06166
06167:-00024:+00050:-00053:003938.7546:06167
06168:+00018:+00031:+00086:003938.7546:06168
06169:+00034:+00053:+00127:003938.7546:06169
06170:+00013:+00016:-00038:003938.7546:06170
06171:+00033:+00069:-00037:003938.7546:06171
06172:+00031:+00096:-00030:003934.9350:06172
06173:+00001:+00064:-00175:003934.9350:06173
06174:-00015:+00101:+00002:003934.9350:06174
06175:-00036:+00076:-00005:003934.9350:06175
06176:-00052:+00050:-00044:003934.9350:06176
06177:-00053:+00081:-00065:003832.1999:06177
06178:-00054:+00073:+00097:003832.1999:06178
06179:-00038:+00031:+00099:003832.1999:06179
06180:-00022:+00069:+00086:003832.1999:06180
06181:-00002:+00059:+00060:003832.1999:06181
06182:-00009:+00013:+00014:003926.4116:06182
06183:-00014:+00028:-00057:003926.4116:06183
06184:-00019:+00044:-00105:003926.4116:06184
06185:-00037:-00003:-00017:003926.4116:06185
06186:-00012:+00037:+00001:003926.4116:06186
06187:+00003:+00014:+00016:003947.1730:06187
06188:-00019:-00012:+00022:003947.1730:06188
06189:-00024:+00019:-00024:003947.1730:06189
06190:+00024:-00031:-00039:003947.1730:06190
06191:+00029:-00052:+00068:003947.1730:06191
06192:+00013:-00041:+00043:003832.1560:06192
06193:+00033:-00021:+00023:003832.1560:06193
06194:+00004:-00055:-00018:003832.1560:06194
06195:-00002:-00035:-00023:003832.1560:06195
06196:+00000:-00019:-00067:003832.1560:06196
06197:-00022:-00049:+00032:003963.5537:06197
06198:-00051:-00034:-00002:003963.5537:06198
06199:-00014:-00016:+00024:003963.5537:06199
06200:+00000:-00013:+00091:003963.5537:06200
06201:-00024:-00002:-00017:003963.5537:06201
06202:-00038:+00019:+00005:003959.4685:06202
06203:-00016:+00026:+00041:003959.4685:06203
06204:-00039:+00037:-00051:003959.4685:06204
06205:-00039:+00034:-00053:003959.4685:06205
06206:-00048:+00053:+00027:003959.4685:06206
06207:-00044:+00067:-00030:003855.9067:06207
06208:-00046:+00054:-00053:003855.9067:06208
06209:-00042:+00043:+00061:003855.9067:06209
06210:-00039:+00072:-00015:003855.9067:06210
06211:-00034:+00030:+00036:003855.9067:06211
06212:-00017:+00042:+00102:003988.6481:06212
06213:-00009:+00094:-00020:003988.6481:06213
06214:-00004:+00040:-00017:003988.6481:06214
06215:+00006:+00052:+00045:003988.6481:06215
06216:+00014:+00031:+00011:003988.6481:06216
06217:+00011:+00039:-00008:003988.6481:06217
06218:-00025:+00016:+00095:003984.2912:06218
06219:-00019:+00022:+00011:003984.2912:06219
06220:-00030:+00013:-00017:003984.2912:06220
06221:-00038:-00011:+00067:003984.2912:06221
06222:-00052:-00008:+00031:003984.2912:06222
06223:-00015:-00021:-00004:003879.8730:06223
06224:-00013:-00050:+00030:003879.8730:06224
06225:+00003:-00012:-00025:003879.8730:06225
06226:-00001:-00028:-00060:003879.8730:06226
06227:+00005:-00023:+00008:003879.8730:06227
06228:-00018:-00025:-00111:003988.6765:06228
06229:+00004:-00047:-00027:003988.6765:06229
06230:+00009:-00025:-00021:003988.6765:06230
06231:-00004:-00020:-00109:003988.6765:06231
06232:+00035:-00012:+00022:003988.6765:06232
06233:+00024:+00006:+00085:003984.3190:06233
06234:+00033:+00001:-00032:003984.3190:06234
06235:+00026:+00024:+00023:003984.3190:06235
06236:+00053:+00025:+00129:003984.3190:06236
06237:+00003:+00023:-00048:003984.3190:06237
06238:+00001:-00006:+00020:003891.9223:06238
06239:-00007:+00036:+00062:003891.9223:06239
06240:-00038:+00014:-00070:003891.9223:06240
06241:-00014:+00005:-00117:003891.9223:06241
06242:-00026:-00003:-00019:003891.9223:06242
06243:-00038:-00040:+00042:003988.6010:06243
06244:-00056:-00051:+00049:003988.6010:06244
06245:+00002:-00022:+00073:003988.6010:06245
06246:-00022:-00038:+00017:003988.6010:06246
06247:-00050:-00052:+00023:003988.6010:06247
06248:-00050:-00012:+00068:003996.9233:06248
06249:-00030:-00022:+00007:003996.9233:06249
06250:-00053:-00030:-00077:003996.9233:06250
06251:-00031:+00007:+00030:003996.9233:06251
06252:-00012:+00002:+00054:003996.9233:06252
06253:-00008:-00013:-00045:003891.9768:06253
06254:-00005:-00005:-00082:003891.9768:06254
06255:+00038:+00017:-00099:003891.9768:06255
06256:+00052:-00012:-00101:003891.9768:06256
06257:+00048:+00000:-00027:003891.9768:06257
06258:+00048:-00029:+00109:004001.2626:06258
06259:+00044:-00012:+00001:004001.2626:06259
06260:+00028:+00002:+00029:004001.2626:06260
06261:+00062:-00007:-00038:004001.2626:06261
06262:+00036:-00019:-00068:004001.2626:06262
06263:+00010:-00019:-00014:003996.9418:06263
06264:+00032:-00018:-00032:003996.9418:06264
06265:+00019:-00012:+00014:003996.9418:06265
06266:+00006:-00010:+00081:003996.9418:06266
06267:-00008:-00018:-00048:003996.9418:06267
06268:-00030:-00036:+00004:003904.1477:06268
06269:-00016:-00036:+00028:003904.1477:06269
06270:-00040:+00007:-00015:003904.1477:06270
06271:-00028:-00029:-00015:003904.1477:06271
06272:-00048:-00010:+00050:003904.1477:06272
06273:-00038:-00050:-00040:003988.6674:06273
06274:-00049:-00007:-00080:003988.6674:06274
06275:-00052:-00011:+00063:003988.6674:06275
06276:-00037:-00007:+00014:003988.6674:06276
06277:-00039:-00060:+00063:003988.6674:06277
06278:-00001:-00075:+00064:004009.6069:06278
06279:-00001:-00075:+00037:004009.6069:06279
06280:+00014:-00094:+00053:004009.6069:06280
06281:+00009:-00058:+00022:004009.6069:06281
06282:+00037:-00092:-00016:004009.6069:06282
06283:+00062:-00097:-00116:003904.1936:06283
06284:+00062:-00078:-00010:003904.1936:06284
06285:+00059:-00062:+00007:003904.1936:06285
06286:+00052:-00049:-00055:003904.1936:06286
06287:+00037:-00008:+00103:003904.1936:06287
06288:+00014:-00021:+00342:004014.1777:06288
06289:-00029:-00035:+00068:004014.1777:06289
06290:-00064:+00009:-00144:004014.1777:06290
06291:-00004:+00039:-00469:004014.1777:06291
06292:+00029:+00034:-00019:004014.1777:06292
06293:+00045:+00035:+00093:004035.1025:06293
06294:-00041:-00020:+00365:004035.1025:06294
06295:-00021:-00063:+00494:004035.1025:06295
06296:-00047:-00054:+00156:004035.1025:06296
06297:-00050:-00082:-00263:004035.1025:06297
06298:-00042:-00124:-00428:003916.5417:06298
06299:-00077:-00081:-00462:003916.5417:06299
06300:-00016:-00110:+00014:003916.5417:06300
06301:+00068:-00096:+00227:003916.5417:06301
06302:+00062:-00107:+00457:003916.5417:06302
06303:+00052:-00115:+00410:003988.7145:06303
06304:-00003:-00089:+00395:003988.7145:06304
06305:-00012:-00078:+00057:003988.7145:06305
06306:-00057:-00071:-00069:003988.7145:06306
06307:-00039:-00019:-00144:003988.7145:06307
06308:-00039:+00024:-00135:003996.9987:06308
06309:+00020:+00048:-00093:003996.9987:06309
06310:+00017:+00021:-00111:003996.9987:06310
06311:-00020:+00033:-00130:003996.9987:06311
06312:-00001:+00037:-00057:003996.9987:06312
06313:+00015:+00023:+00052:003996.9987:06313
06314:-00005:+00019:+00031:003843.9545:06314
06315:+00005:-00021:-00020:003843.9545:06315
06316:+00016:-00015:+00106:003843.9545:06316
06317:-00009:-00008:+00134:003843.9545:06317
06318:-00044:-00025:-00005:003843.9545:06318
06319:-00053:-00023:+00084:003938.6623:06319
06320:-00089:-00043:+00051:003938.6623:06320
06321:-00137:-00039:-00083:003938.6623:06321
06322:-00150:-00072:-00152:003938.6623:06322
06323:-00109:-00043:-00107:003938.6623:06323
06324:-00107:-00055:-00078:003910.5595:06324
06325:-00043:-00033:-00051:003910.5595:06325
06326:-00006:-00025:+00043:003910.5595:06326
06327:+00016:+00001:+00135:003910.5595:06327
06328:+00060:+00011:+00143:003910.5595:06328
06329:+00028:+00046:+00176:003797.0949:06329
06330:+00049:+00054:+00008:003797.0949:06330
06331:+00001:+00067:+00000:003797.0949:06331
06332:+00017:+00039:+00035:003797.0949:06332
06333:-00013:+00024:-00017:003797.0949:06333
06334:+00016:+00012:-00186:003877.9101:06334
06335:+00029:+00025:-00076:003877.9101:06335
06336:+00008:-00016:-00049:003877.9101:06336
06337:-00003:-00015:+00011:003877.9101:06337
06338:+00028:-00015:+00047:003877.9101:06338
06339:+00052:-00036:+00079:003874.7075:06339
06340:+00040:+00003:+00070:003874.7075:06340
06341:+00041:+00019:+00044:003874.7075:06341
06342:+00018:-00004:+00007:003874.7075:06342
06343:-00013:+00034:-00031:003874.7075:06343
06344:-00031:+00030:-00035:003874.7075:06344
06345:-00078:+00040:+00016:003785.5388:06345
06346:-00094:+00028:+00101:003785.5388:06346
06347:-00063:+00039:+00069:003785.5388:06347
06348:-00081:+00035:+00017:003785.5388:06348
06349:-00042:+00030:-00077:003785.5388:06349
06350:-00065:+00036:-00047:003889.9228:06350
06351:-00036:+00012:-00048:003889.9228:06351
06352:-00027:+00029:-00102:003889.9228:06352
06353:-00018:-00003:-00041:003889.9228:06353
06354:-00007:+00002:+00037:003889.9228:06354
06355:-00012:-00050:+00002:003922.7915:06355
06356:-00021:-00060:+00037:003922.7915:06356
06357:-00019:-00067:+00032:003922.7915:06357
06358:+00048:-00066:-00087:003922.7915:06358
06359:+00048:-00065:-00025:003922.7915:06359
06360:+00041:-00047:-00091:003832.2265:06360
06361:+00057:-00010:+00032:003832.2265:06361
06362:+00068:-00021:+00061:003832.2265:06362
06363:+00064:+00028:+00015:003832.2265:06363
06364:+00081:+00014:+00015:003832.2265:06364
06365:+00062:+00045:+00024:003963.5632:06365
06366:+00018:+00046:-00009:003963.5632:06366
06367:+00016:+00066:-00052:003963.5632:06367
06368:-00022:+00081:-00035:003963.5632:06368
06369:-00013:+00092:-00116:003963.5632:06369
06370:-00039:+00062:-00093:003984.4130:06370
06371:-00050:+00097:-00020:003984.4130:06371
06372:-00049:+00062:-00024:003984.4130:06372
06373:-00048:+00049:+00002:003984.4130:06373
06374:-00077:+00042:-00001:003984.4130:06374
06375:-00067:+00040:-00059:003891.9858:06375
06376:-00085:+00037:-00098:003891.9858:06376
06377:-00071:+00012:-00062:003891.9858:06377
06378:-00063:+00001:-00043:003891.9858:06378
06379:-00025:-00004:-00096:003891.9858:06379
06380:-00049:-00016:-00064:004001.3583:06380
06381:+00001:-00008:+00023:004001.3583:06381
06382:+00002:-00018:+00071:004001.3583:06382
06383:+00014:-00016:+00042:004001.3583:06383
06384:+00011:-00018:-00041:004001.3583:06384
06385:+00061:-00001:-00001:004022.3144:06385
06386:+00041:+00048:-00026:004022.3144:06386
06387:+00062:-00002:-00046:004022.3144:06387
06388:+00046:+00037:+00004:004022.3144:06388
06389:+00049:+00039:+00021:004022.3144:06389
06390:+00032:+00023:-00070:003904.2663:06390
06391:+00008:+00010:-00047:003904.2663:06391
06392:+00007:+00015:+00044:003904.2663:06392
06393:+00013:+00005:-00010:003904.2663:06393
06394:-00006:-00017:-00048:003904.2663:06394
06395:+00030:+00024:+00041:004014.1872:06395
06396:+00019:-00008:+00007:004014.1872:06396
06397:-00009:-00035:-00009:004014.1872:06397
06398:-00033:+00008:+00089:004014.1872:06398
06399:-00015:-00020:+00014:004014.1872:06399
06400:-00050:-00027:-00114:003996.8947:06400
06401:-00063:+00002:-00030:003996.8947:06401
06402:-00031:+00003:-00077:003996.8947:06402
06403:-00045:-00033:-00062:003996.8947:06403
06404:-00027:+00008:+00055:003996.8947:06404
06405:-00006:+00001:+00069:003892.0134:06405
06406:+00020:+00016:+00080:003892.0134:06406
06407:+00002:+00022:+00107:003892.0134:06407
06408:+00017:+00013:+00012:003892.0134:06408
06409:+00020:+00030:+00037:003892.0134:06409
06410:+00013:+00030:+00005:003963.4885:06410
06411:+00013:+00015:-00107:003963.4885:06411
06412:+00020:+00029:-00060:003963.4885:06412
06413:+00011:+00031:+00061:003963.4885:06413
06414:-00005:-00018:-00014:003963.4885:06414
06415:+00020:+00013:-00006:003963.4885:06415
06416:+00031:-00004:+00091:003971.8876:06416
06417:+00021:-00014:+00068:003971.8876:06417
06418:+00001:-00007:-00014:003971.8876:06418
06419:+00008:-00008:+00075:003971.8876:06419
06420:+00001:-00039:-00035:003971.8876:06420
06421:-00012:+00019:-00075:003832.1738:06421
06422:-00016:-00009:+00004:003832.1738:06422
06423:-00053:+00012:+00045:003832.1738:06423
06424:-00039:-00030:+00001:003832.1738:06424
06425:-00039:+00018:-00032:003832.1738:06425
06426:-00054:-00002:+00000:003938.7177:06426
06427:-00039:-00004:+00024:003938.7177:06427
06428:-00017:+00017:+00062:003938.7177:06428
06429:-00015:+00022:-00030:003938.7177:06429
06430:-00020:+00001:+00065:003938.7177:06430
06431:+00028:+00032:+00020:003934.8894:06431
06432:-00018:+00029:-00031:003934.8894:06432
06433:+00020:+00033:-00051:003934.8894:06433
06434:+00024:+00029:+00008:003934.8894:06434
06435:+00007:+00015:-00017:003934.8894:06435
06436:+00003:+00022:-00012:003844.0083:06436
06437:-00004:+00019:-00008:003844.0083:06437
06438:+00005:+00012:-00043:003844.0083:06438
06439:-00030:+00005:-00047:003844.0083:06439
06440:-00017:+00026:+00125:003844.0083:06440
06441:-00040:-00001:+00023:003951.0456:06441
06442:-00030:+00029:-00076:003951.0456:06442
06443:+00001:+00027:-00027:003951.0456:06443
06444:-00009:+00060:-00023:003951.0456:06444
06445:-00051:+00027:-00029:003951.0456:06445
06446:-00010:+00070:-00105:003959.4685:06446
06447:+00001:+00084:-00111:003959.4685:06447
06448:+00008:+00047:+00034:003959.4685:06448
06449:+00026:+00041:+00096:003959.4685:06449
06450:+00031:+00026:+00107:003959.4685:06450
06451:+00063:+00044:-00080:003879.8908:06451
06452:+00049:+00048:-00112:003879.8908:06452
06453:+00051:+00035:-00006:003879.8908:06453
06454:+00035:+00045:+00112:003879.8908:06454
06455:-00034:+00048:+00007:003879.8908:06455
06456:-00018:+00009:+00097:003976.0944:06456
06457:-00022:+00025:+00038:003976.0944:06457
06458:-00011:+00024:-00032:003976.0944:06458
06459:+00004:-00004:+00004:003976.0944:06459
06460:+00015:+00034:+00027:003976.0944:06460
06461:+00027:+00017:-00019:004009.6450:06461
06462:+00034:-00017:+00061:004009.6450:06462
06463:+00011:+00009:+00115:004009.6450:06463
06464:-00020:-00028:+00098:004009.6450:06464
06465:-00047:-00055:+00004:004009.6450:06465
06466:-00077:-00031:-00138:003916.4680:06466
06467:-00083:-00034:-00116:003916.4680:06467
06468:-00046:-00026:-00011:003916.4680:06468
06469:-00063:-00022:+00063:003916.4680:06469
06470:-00030:-00045:+00114:003916.4680:06470
06471:-00026:-00055:+00073:004026.9831:06471
06472:+00006:-00018:+00016:004026.9831:06472
06473:+00041:-00003:-00065:004026.9831:06473
06474:+00003:-00014:-00125:004026.9831:06474
06475:+00009:-00020:+00008:004026.9831:06475
06476:+00056:-00003:+00085:004035.1506:06476
06477:+00041:-00030:+00028:004035.1506:06477
06478:-00018:+00012:+00127:004035.1506:06478
06479:-00002:+00017:+00127:004035.1506:06479
06480:-00053:+00021:+00060:004035.1506:06480
06481:-00003:+00030:-00149:004035.1506:06481
06482:+00016:+00062:-00213:003929.0336:06482
06483:+00034:+00031:-00082:003929.0336:06483
06484:+00039:+00041:+00097:003929.0336:06484
06485:+00043:+00067:-00037:003929.0336:06485
06486:+00042:+00072:-00015:004014.1108:06486
06487:+00055:+00112:-00013:004014.1108:06487
06488:-00009:+00105:-00078:004014.1108:06488
06489:+00004:+00087:+00024:004014.1108:06489
06490:-00004:+00115:+00163:004014.1108:06490
06491:-00035:+00110:+00046:004014.1108:06491
06492:-00054:+00083:+00108:003984.3566:06492
06493:-00053:+00066:+00132:003984.3566:06493
06494:-00075:+00032:-00036:003984.3566:06494
06495:-00061:+00037:-00008:003984.3566:06495
06496:-00046:-00035:+00011:003984.3566:06496
06497:-00045:-00019:-00124:003855.8266:06497
06498:-00047:-00062:-00021:003855.8266:06498
06499:-00043:-00078:+00055:003855.8266:06499
06500:-00053:-00078:+00030:003855.8266:06500
06501:-00030:-00085:+00063:003855.8266:06501
06502:-00030:-00107:+00146:003926.3566:06502
06503:-00063:-00107:+00070:003926.3566:06503
06504:-00070:-00096:+00039:003926.3566:06504
06505:-00067:-00089:+00024:003926.3566:06505
06506:-00029:-00069:-00201:003926.3566:06506
06507:-00029:-00047:-00220:003922.7092:06507
06508:+00007:-00067:-00113:003922.7092:06508
06509:+00031:-00042:-00080:003922.7092:06509
06510:+00055:-00037:-00008:003922.7092:06510
06511:+00064:-00043:+00106:003922.7092:06511
06512:+00074:-00037:+00061:003785.5473:06512
06513:+00077:-00016:-00079:003785.5473:06513
06514:+00076:+00005:+00002:003785.5473:06514
06515:+00075:+00038:-00022:003785.5473:06515
06516:+00081:+00074:-00031:003785.5473:06516
06517:+00081:+00072:+00173:003865.9982:06517
06518:+00027:+00094:+00014:003865.9982:06518
06519:-00029:+00088:-00108:003865.9982:06519
06520:-00035:+00093:-00037:003865.9982:06520
06521:-00047:+00072:-00082:003865.9982:06521
06522:-00080:+00095:-00053:003865.9982:06522
06523:-00068:+00080:+00012:003862.7824:06523
06524:-00056:+00075:-00047:003862.7824:06524
06525:-00061:+00085:+00021:003862.7824:06525
06526:-00045:+00063:+00047:003862.7824:06526
06527:-00100:+00041:-00079:003862.7824:06527
06528:-00063:+00067:-00063:003762.4567:06528
06529:-00068:+00035:-00010:003762.4567:06529
06530:-00071:+00013:+00017:003762.4567:06530
06531:-00056:-00005:+00019:003762.4567:06531
06532:-00029:+00005:+00018:003762.4567:06532
06533:-00043:-00060:+00004:003877.7761:06533
06534:-00023:-00050:-00014:003877.7761:06534
06535:+00001:-00060:+00065:003877.7761:06535
06536:-00022:-00103:+00090:003877.7761:06536
06537:+00012:-00068:+00030:003877.7761:06537
06538:+00011:-00074:-00032:003886.5463:06538
06539:+00020:-00089:-00021:003886.5463:06539
06540:-00005:-00095:-00034:003886.5463:06540
06541:+00001:-00066:-00010:003886.5463:06541
06542:-00015:-00090:+00042:003886.5463:06542
06543:+00000:-00050:-00011:003808.6525:06543
06544:-00013:-00038:-00018:003808.6525:06544
06545:+00002:-00007:-00019:003808.6525:06545
06546:-00001:-00003:-00004:003808.6525:06546
06547:+00006:+00009:-00005:003808.6525:06547
06548:-00001:+00027:+00006:003938.6069:06548
06549:+00005:+00040:-00027:003938.6069:06549
06550:-00017:+00061:-00036:003938.6069:06550
06551:-00027:+00064:-00058:003938.6069:06551
06552:-00032:+00084:-00092:003938.6069:06552
06553:-00031:+00092:+00008:003938.6069:06553
06554:-00044:+00088:+00001:003959.4685:06554
06555:-00067:+00087:+00025:003959.4685:06555
06556:-00027:+00105:-00010:003959.4685:06556
06557:-00030:+00086:+00006:003959.4685:06557
06558:-00036:+00073:-00044:003959.4685:06558
06559:-00006:+00108:-00112:003867.7990:06559
06560:+00004:+00095:-00065:003867.7990:06560
06561:+00017:+00078:-00007:003867.7990:06561
06562:-00009:+00072:-00005:003867.7990:06562
06563:+00032:+00066:+00083:003867.7990:06563
06564:-00009:+00016:+00057:003988.6198:06564
06565:-00010:+00051:-00094:003988.6198:06565
06566:-00013:+00016:-00038:003988.6198:06566
06567:+00002:-00005:+00003:003988.6198:06567
06568:-00036:+00002:-00067:003988.6198:06568
06569:+00004:-00017:-00010:003996.9611:06569
06570:+00017:-00061:+00013:003996.9611:06570
06571:-00005:-00040:-00081:003996.9611:06571
06572:+00013:-00066:-00128:003996.9611:06572
06573:+00034:-00101:-00129:003996.9611:06573
06574:+00034:-00063:-00164:003879.9362:06574
06575:+00042:-00112:-00072:003879.9362:06575
06576:+00041:-00112:+00087:003879.9362:06576
06577:+00029:-00095:+00106:003879.9362:06577
06578:+00032:-00092:+00071:003879.9362:06578
06579:-00006:-00082:-00066:003988.7333:06579
06580:-00020:-00033:-00065:003988.7333:06580
06581:-00024:-00011:-00070:003988.7333:06581
06582:-00030:-00011:+00100:003988.7333:06582
06583:-00029:+00033:+00036:003988.7333:06583
06584:+00004:+00031:-00032:003996.9704:06584
06585:-00054:+00018:-00006:003996.9704:06585
06586:-00025:+00041:-00053:003996.9704:06586
06587:-00026:+00053:-00011:003996.9704:06587
06588:-00053:+00016:-00020:003996.9704:06588
06589:-00039:+00051:-00003:003879.8547:06589
06590:-00020:+00049:+00072:003879.8547:06590
06591:-00034:+00025:-00015:003879.8547:06591
06592:-00046:+00043:+00024:003879.8547:06592
06593:-00015:+00048:+00039:003879.8547:06593
06594:-00056:+00036:+00015:003976.0854:06594
06595:-00042:+00043:-00050:003976.0854:06595
06596:-00050:+00032:+00026:003976.0854:06596
06597:-00030:-00003:-00006:003976.0854:06597
06598:-00031:+00051:-00049:003976.0854:06598
06599:-00013:-00020:-00030:003984.4038:06599
06600:+00000:+00011:-00091:003984.4038:06600
06601:-00025:+00012:-00145:003984.4038:06601
06602:+00006:+00007:-00028:003984.4038:06602
06603:+00000:-00019:+00061:003984.4038:06603
06604:+00028:+00024:+00033:003867.7807:06604
06605:+00009:-00007:-00005:003867.7807:06605
06606:+00016:+00002:+00068:003867.7807:06606
06607:-00010:-00028:+00092:003867.7807:06607
06608:-00018:-00007:-00007:003867.7807:06608
06609:-00029:-00043:-00109:003963.5632:06609
06610:-00025:-00009:-00108:003963.5632:06610
06611:-00036:-00064:-00117:003963.5632:06611
06612:-00037:-00080:+00040:003963.5632:06612
06613:-00023:-00064:+00049:003963.5632:06613
06614:+00016:-00059:+00046:003984.3288:06614
06615:+00031:-00087:+00120:003984.3288:06615
06616:-00004:-00067:+00119:003984.3288:06616
06617:+00032:-00076:+00176:003984.3288:06617
06618:+00006:-00075:+00232:003984.3288:06618
06619:-00038:-00044:+00015:003867.8078:06619
06620:-00021:-00043:-00120:003867.8078:06620
06621:-00032:-00068:-00108:003867.8078:06621
06622:-00038:-00035:-00014:003867.8078:06622
06623:-00002:-00050:-00034:003867.8078:06623
06624:+00008:-00027:+00024:003988.6765:06624
06625:+00011:-00023:+00090:003988.6765:06625
06626:+00089:-00019:+00071:003988.6765:06626
06627:+00110:+00003:-00064:003988.6765:06627
06628:+00118:+00028:-00107:003988.6765:06628
06629:+00130:+00053:-00057:003988.6765:06629
06630:+00102:+00062:+00162:004022.3144:06630
06631:+00011:+00065:+00288:004022.3144:06631
06632:-00055:+00072:+00093:004022.3144:06632
06633:-00107:+00084:-00246:004022.3144:06633
06634:-00142:+00074:-00367:004022.3144:06634
06635:-00117:+00083:-00032:003916.4589:06635
06636:-00087:+00085:+00271:003916.4589:06636
06637:-00089:+00019:+00296:003916.4589:06637
06638:-00082:-00022:+00116:003916.4589:06638
06639:-00095:-00034:+00023:003916.4589:06639
06640:-00082:-00031:-00294:004039.9873:06640
06641:-00098:+00019:-00463:004039.9873:06641
06642:-00005:+00038:-00399:004039.9873:06642
06643:+00023:-00020:-00054:004039.9873:06643
06644:+00078:-00008:+00451:004039.9873:06644
06645:+00108:-00041:+00572:004035.0930:06645
06646:+00068:-00042:+00400:004035.0930:06646
06647:+00066:-00080:+00192:004035.0930:06647
06648:+00007:-00042:+00149:004035.0930:06648
06649:+00013:-00017:-00124:004035.0930:06649
06650:+00038:+00007:-00207:003916.4497:06650
06651:+00134:-00026:-00151:003916.4497:06651
06652:+00114:+00009:-00068:003916.4497:06652
06653:+00139:-00008:-00143:003916.4497:06653
06654:+00023:-00069:+00061:003916.4497:06654
06655:+00010:-00068:+00129:004014.0725:06655
06656:-00041:-00079:+00097:004014.0725:06656
06657:-00073:-00125:+00083:004014.0725:06657
06658:-00075:-00085:+00119:004014.0725:06658
06659:-00071:-00078:+00085:004014.0725:06659
06660:-00095:-00062:+00027:003984.2724:06660
06661:-00081:-00027:+00030:003984.2724:06661
06662:-00075:-00010:+00040:003984.2724:06662
06663:-00106:-00047:+00045:003984.2724:06663
06664:-00140:-00016:+00045:003984.2724:06664
06665:-00093:-00008:-00097:003855.8176:06665
06666:-00077:+00003:-00188:003855.8176:06666
06667:-00048:+00024:-00105:003855.8176:06667
06668:+00005:+00011:-00065:003855.8176:06668
06669:+00042:+00027:+00000:003855.8176:06669
06670:+00098:+00043:+00185:003938.4960:06670
06671:+00113:+00062:+00268:003938.4960:06671
06672:+00079:+00070:+00190:003938.4960:06672
06673:+00009:+00074:+00008:003938.4960:06673
06674:+00019:+00097:-00117:003938.4960:06674
06675:-00028:+00077:-00268:003910.3972:06675
06676:-00053:+00065:-00135:003910.3972:06676
06677:-00029:+00051:-00092:003910.3972:06677
06678:-00045:+00014:+00034:003910.3972:06678
06679:-00067:+00000:+00110:003910.3972:06679
06680:-00057:-00022:+00079:003785.4096:06680
06681:-00046:-00022:-00027:003785.4096:06681
06682:-00046:-00009:+00010:003785.4096:06682
06683:+00005:-00018:-00004:003785.4096:06683
06684:-00035:-00034:+00094:003785.4096:06684
06685:-00028:-00013:-00037:003877.8117:06685
06686:-00045:+00012:+00117:003877.8117:06686
06687:-00041:-00046:+00131:003877.8117:06687
06688:-00080:+00006:-00051:003877.8117:06688
06689:-00052:-00013:-00145:003877.8117:06689
06690:+00009:+00020:+00067:003877.8117:06690
06691:+00007:-00037:+00048:003886.4482:06691
06692:+00049:-00033:-00061:003886.4482:06692
06693:+00092:-00048:+00019:003886.4482:06693
06694:+00108:-00010:+00011:003886.4482:06694
06695:+00053:-00043:+00022:003886.4482:06695
06696:+00052:-00013:+00079:003797.0517:06696
06697:+00006:-00042:-00037:003797.0517:06697
06698:-00021:-00065:-00197:003797.0517:06698
06699:-00036:-00034:-00146:003797.0517:06699
06700:-00012:-00047:-00084:003797.0517:06700
06701:-00017:-00067:-00024:003926.2651:06701
06702:+00006:-00037:-00030:003926.2651:06702
06703:+00033:+00008:+00044:003926.2651:06703
06704:+00063:+00007:+00072:003926.2651:06704
06705:+00032:+00012:+00030:003926.2651:06705
06706:+00048:+00033:+00012:003934.7524:06706
06707:+00049:+00054:+00052:003934.7524:06707
06708:-00008:+00067:-00142:003934.7524:06708
06709:+00000:+00078:-00165:003934.7524:06709
06710:-00033:+00058:-00101:003934.7524:06710
06711:-00069:+00076:-00127:003843.8044:06711
06712:-00058:+00071:-00032:003843.8044:06712
06713:-00063:+00084:-00052:003843.8044:06713
06714:-00070:+00066:-00022:003843.8044:06714
06715:-00062:+00053:+00082:003843.8044:06715
06716:-00043:+00055:+00061:003963.4602:06716
06717:-00043:+00020:-00067:003963.4602:06717
06718:-00067:+00012:+00034:003963.4602:06718
06719:-00070:+00027:+00019:003963.4602:06719
06720:-00072:+00004:-00048:003963.4602:06720
06721:-00107:+00005:-00083:003971.7663:06721
06722:-00090:+00024:-00076:003971.7663:06722
06723:-00076:-00008:-00128:003971.7663:06723
06724:-00030:+00003:-00052:003971.7663:06724
06725:-00012:+00019:+00065:003971.7663:06725
06726:+00046:-00018:+00102:003867.7089:06726
06727:+00080:-00015:+00098:003867.7089:06727
06728:+00107:+00010:+00100:003867.7089:06728
06729:+00069:+00022:+00028:003867.7089:06729
06730:+00052:+00000:-00073:003867.7089:06730
06731:+00050:+00037:-00107:003975.9438:06731
06732:+00045:-00006:-00063:003975.9438:06732
06733:+00010:-00022:-00103:003975.9438:06733
06734:+00005:+00005:-00111:003975.9438:06734
06735:-00001:-00028:-00042:003975.9438:06735
06736:+00000:-00033:-00027:003975.9438:06736
06737:-00006:-00024:-00044:003984.2912:06737
06738:+00008:-00035:+00003:003984.2912:06738
06739:+00019:-00010:+00094:003984.2912:06739
06740:+00016:+00020:+00029:003984.2912:06740
06741:+00015:-00015:-00007:003984.2912:06741
06742:-00021:+00015:+00055:003855.7016:06742
06743:-00031:+00053:-00018:003855.7016:06743
06744:-00041:+00007:-00114:003855.7016:06744
06745:-00079:+00066:+00027:003855.7016:06745
06746:-00042:+00043:-00061:003855.7016:06746
06747:-00047:+00016:-00035:003975.9536:06747
06748:-00050:+00032:+00003:003975.9536:06748
06749:-00020:+00053:-00035:003975.9536:06749
06750:-00005:+00008:-00008:003975.9536:06750
06751:+00017:+00037:+00057:003975.9536:06751
06752:+00016:-00015:+00011:003959.3020:06752
06753:+00008:+00022:-00006:003959.3020:06753
06754:-00009:+00024:-00007:003959.3020:06754
06755:-00008:+00035:+00026:003959.3020:06755
06756:-00013:-00010:+00016:003959.3020:06756
06757:-00037:+00003:-00045:003843.8840:06757
06758:-00038:-00020:-00061:003843.8840:06758
06759:-00019:-00012:+00017:003843.8840:06759
06760:-00037:-00007:-00070:003843.8840:06760
06761:-00037:-00020:-00051:003843.8840:06761
06762:-00006:-00015:+00022:003938.6440:06762
06763:-00006:-00003:-00055:003938.6440:06763
06764:-00010:+00016:-00107:003938.6440:06764
06765:-00015:+00030:+00054:003938.6440:06765
06766:-00025:+00046:+00047:003938.6440:06766
06767:-00062:+00042:-00030:003947.2553:06767
06768:-00046:+00080:-00023:003947.2553:06768
06769:-00041:+00098:-00004:003947.2553:06769
06770:-00063:+00066:-00039:003947.2553:06770
06771:-00067:+00081:-00018:003947.2553:06771
06772:-00033:+00058:+00066:003843.9372:06772
06773:-00001:+00047:-00139:003843.9372:06773
06774:+00004:+00042:-00022:003843.9372:06774
06775:+00024:+00029:+00002:003843.9372:06775
06776:+00029:+00013:-00045:003843.9372:06776
06777:+00045:+00009:-00010:003950.9436:06777
06778:+00040:+00038:-00017:003950.9436:06778
06779:+00065:+00010:+00085:003950.9436:06779
06780:+00062:+00036:+00231:003950.9436:06780
06781:+00096:+00039:+00181:003950.9436:06781
06782:+00089:+00023:+00027:003971.7292:06782
06783:+00109:+00022:+00143:003971.7292:06783
06784:+00023:+00067:-00018:003971.7292:06784
06785:+00034:+00019:-00011:003971.7292:06785
06786:-00008:+00010:-00018:003971.7292:06786
06787:-00030:-00002:-00086:003971.7292:06787
06788:-00055:-00031:-00102:003879.7280:06788
06789:-00064:-00050:+00002:003879.7280:06789
06790:-00028:-00029:-00131:003879.7280:06790
06791:-00013:-00045:-00149:003879.7280:06791
06792:-00004:-00040:+00089:003879.7280:06792
06793:-00006:-00045:+00156:004001.3295:06793
06794:+00012:-00041:+00155:004001.3295:06794
06795:+00011:-00041:+00141:004001.3295:06795
06796:+00005:-00026:+00074:004001.3295:06796
06797:-00050:-00027:+00015:004001.3295:06797
06798:-00041:-00045:-00002:004022.3049:06798
06799:-00067:-00043:-00051:004022.3049:06799
06800:-00027:-00046:-00106:004022.3049:06800
06801:-00014:-00027:-00090:004022.3049:06801
06802:-00015:-00023:-00003:004022.3049:06802
06803:+00002:-00040:+00096:003916.4589:06803
06804:+00030:-00036:+00083:003916.4589:06804
06805:+00048:+00003:+00126:003916.4589:06805
06806:+00046:-00002:+00095:003916.4589:06806
06807:+00011:+00039:+00097:003916.4589:06807
06808:+00035:+00081:+00134:004053.0170:06808
06809:+00008:+00060:+00127:004053.0170:06809
06810:-00016:+00074:+00113:004053.0170:06810
06811:-00050:+00078:+00053:004053.0170:06811
06812:-00032:+00078:-00023:004053.0170:06812
06813:-00033:+00060:-00086:004060.9443:06813
06814:-00022:+00061:-00073:004060.9443:06814
06815:+00012:+00057:-00071:004060.9443:06815
06816:+00027:+00069:+00020:004060.9443:06816
06817:+00064:+00035:+00043:004060.9443:06817
06818:+00057:+00067:-00012:003953.7702:06818
06819:+00048:+00025:+00073:003953.7702:06819
06820:+00039:+00045:+00140:003953.7702:06820
06821:-00020:+00049:+00048:003953.7702:06821
06822:-00017:+00054:+00017:003953.7702:06822
06823:-00054:+00013:+00050:004039.9777:06823
06824:-00074:-00001:-00018:004039.9777:06824
06825:-00089:+00002:+00025:004039.9777:06825
06826:-00080:-00025:-00012:004039.9777:06826
06827:-00069:-00045:-00076:004039.9777:06827
06828:-00056:-00081:-00143:004035.1313:06828
06829:-00012:-00078:+00003:004035.1313:06829
06830:-00036:-00087:+00006:004035.1313:06830
06831:+00005:-00085:+00002:004035.1313:06831
06832:+00030:-00096:+00188:004035.1313:06832
06833:+00011:-00114:+00062:003892.0678:06833
06834:-00010:-00107:+00042:003892.0678:06834
06835:+00013:-00086:+00096:003892.0678:06835
06836:-00009:-00102:-00018:003892.0678:06836
06837:-00015:-00075:-00075:003892.0678:06837
06838:+00030:-00049:-00055:003976.1320:06838
06839:+00034:-00066:-00041:003976.1320:06839
06840:+00051:-00024:+00039:003976.1320:06840
06841:+00062:-00011:+00160:003976.1320:06841
06842:+00072:+00002:+00059:003976.1320:06842
06843:+00076:-00012:+00069:003947.2553:06843
06844:+00085:+00018:+00062:003947.2553:06844
06845:+00075:+00022:-00011:003947.2553:06845
06846:+00057:+00012:+00053:003947.2553:06846
06847:+00053:+00026:+00056:003947.2553:06847
06848:+00036:+00053:-00096:003820.4560:06848
06849:-00006:+00038:-00045:003820.4560:06849
06850:-00033:+00048:-00008:003820.4560:06850
06851:-00048:+00025:-00076:003820.4560:06851
06852:-00058:+00014:-00011:003820.4560:06852
06853:-00066:+00002:+00015:003890.0307:06853
06854:-00080:+00018:-00089:003890.0307:06854
06855:-00075:-00007:-00066:003890.0307:06855
06856:-00067:+00004:-00004:003890.0307:06856
06857:-00084:+00006:-00089:003890.0307:06857
06858:-00062:+00011:-00050:003874.8674:06858
06859:-00082:+00002:+00115:003874.8674:06859
06860:-00072:+00020:-00106:003874.8674:06860
06861:-00058:+00017:-00111:003874.8674:06861
06862:-00039:+00031:-00035:003874.8674:06862
06863:-00047:+00026:-00147:003874.8674:06863
06864:-00022:+00060:-00136:003762.7971:06864
06865:+00014:+00069:-00138:003762.7971:06865
06866:+00034:+00078:-00083:003762.7971:06866
06867:+00025:+00114:+00002:003762.7971:06867
06868:+00049:+00100:-00010:003762.7971:06868
06869:+00009:+00078:-00037:003854.2561:06869
06870:+00078:+00088:+00010:003854.2561:06870
06871:+00075:+00077:+00074:003854.2561:06871
06872:+00015:+00081:+00015:003854.2561:06872
06873:-00022:+00062:+00030:003854.2561:06873
06874:+00001:+00047:+00016:003863.0732:06874
06875:-00081:+00055:-00031:003863.0732:06875
06876:-00098:+00051:-00091:003863.0732:06876
06877:-00096:+00023:+00000:003863.0732:06877
06878:-00116:-00049:-00045:003863.0732:06878
06879:-00126:-00029:-00102:003774.1975:06879
06880:-00080:-00039:-00046:003774.1975:06880
06881:-00094:-00057:-00037:003774.1975:06881
06882:-00086:-00074:-00071:003774.1975:06882
06883:-00031:-00064:+00051:003774.1975:06883
06884:+00013:-00062:+00061:003914.3183:06884
06885:-00008:-00050:+00057:003914.3183:06885
06886:+00048:-00046:+00033:003914.3183:06886
06887:+00040:+00004:-00003:003914.3183:06887
06888:+00065:-00015:+00004:003914.3183:06888
06889:+00076:+00016:-00062:003935.0449:06889
06890:+00067:+00036:-00039:003935.0449:06890
06891:+00067:+00038:-00043:003935.0449:06891
06892:+00061:+00039:-00129:003935.0449:06892
06893:+00046:+00054:-00136:003935.0449:06893
06894:+00010:+00027:-00085:003935.0449:06894
06895:+00007:+00053:-00057:003855.9873:06895
06896:-00025:+00055:-00032:003855.9873:06896
06897:+00016:+00069:+00128:003855.9873:06897
06898:-00001:+00047:+00072:003855.9873:06898
06899:-00052:+00062:+00019:003855.9873:06899
06900:-00049:+00061:-00036:003988.8852:06900
06901:-00041:+00075:-00098:003988.8852:06901
06902:-00054:+00067:-00066:003988.8852:06902
06903:-00066:+00079:-00098:003988.8852:06903
06904:-00058:+00096:-00136:003988.8852:06904
06905:-00032:+00064:-00026:004009.8066:06905
06906:-00051:+00080:-00048:004009.8066:06906
06907:-00020:+00081:-00038:004009.8066:06907
06908:-00007:+00064:+00061:004009.8066:06908
06909:+00021:+00065:+00119:004009.8066:06909
06910:-00006:+00077:+00059:003916.8364:06910
06911:+00017:+00082:+00043:003916.8364:06911
06912:-00006:+00078:+00066:003916.8364:06912
06913:-00033:+00062:-00057:003916.8364:06913
06914:-00031:+00046:-00021:003916.8364:06914
06915:-00043:+00025:+00013:004040.1328:06915
06916:-00065:+00019:-00052:004040.1328:06916
06917:-00053:+00003:-00003:004040.1328:06917
06918:-00012:-00036:+00010:004040.1328:06918
06919:-00005:-00046:+00004:004040.1328:06919
06920:+00007:-00055:+00009:004048.1657:06920
06921:+00056:-00054:+00093:004048.1657:06921
06922:+00053:-00039:+00059:004048.1657:06922
06923:+00078:-00044:+00038:004048.1657:06923
06924:+00066:-00038:+00039:004048.1657:06924
06925:+00064:-00032:-00027:003953.9296:06925
06926:+00035:-00029:-00038:003953.9296:06926
06927:+00055:-00014:+00016:003953.9296:06927
06928:+00062:-00015:+00100:003953.9296:06928
06929:+00063:-00014:-00015:003953.9296:06929
06930:+00067:+00009:-00010:004040.0944:06930
06931:+00060:+00034:+00006:004040.0944:06931
06932:+00009:+00037:-00070:004040.0944:06932
06933:+00007:+00039:-00070:004040.0944:06933
06934:+00020:+00085:+00063:004040.0944:06934
06935:-00018:+00061:+00042:004035.3139:06935
06936:-00036:+00047:-00056:004035.3139:06936
06937:-00050:+00060:+00097:004035.3139:06937
06938:-00066:+00045:+00114:004035.3139:06938
06939:-00112:+00010:+00023:004035.3139:06939
06940:-00095:+00054:-00140:003904.4311:06940
06941:-00083:+00024:-00096:003904.4311:06941
06942:-00048:+00003:-00044:003904.4311:06942
06943:-00032:-00014:+00098:003904.4311:06943
06944:-00032:-00038:+00041:003904.4311:06944
06945:-00010:-00046:+00010:003988.8286:06945
06946:+00000:-00057:+00126:003988.8286:06946
06947:-00014:-00063:+00168:003988.8286:06947
06948:-00052:-00082:+00089:003988.8286:06948
06949:-00036:-00074:+00058:003988.8286:06949
06950:-00026:-00074:-00032:003997.0834:06950
06951:-00010:-00102:-00036:003997.0834:06951
06952:+00015:-00098:-00027:003997.0834:06952
06953:-00003:-00125:+00049:003997.0834:06953
06954:+00040:-00127:+00017:003997.0834:06954
06955:+00063:-00115:+00059:003879.9724:06955
06956:+00094:-00136:+00067:003879.9724:06956
06957:+00056:-00116:+00093:003879.9724:06957
06958:+00043:-00105:+00075:003879.9724:06958
06959:+00096:-00095:+00051:003879.9724:06959
06960:+00094:-00082:+00119:004001.5200:06960
06961:+00070:-00054:+00075:004001.5200:06961
06962:+00032:-00009:+00136:004001.5200:06962
06963:-00008:-00022:+00103:004001.5200:06963
06964:-00015:-00005:-00037:004001.5200:06964
06965:-00035:+00022:-00192:004022.4482:06965
06966:-00012:+00017:-00190:004022.4482:06966
06967:+00019:-00004:+00016:004022.4482:06967
06968:-00005:-00029:+00293:004022.4482:06968
06969:-00017:-00027:+00256:004022.4482:06969
06970:-00055:-00035:+00115:003904.3217:06970
06971:-00054:-00052:-00062:003904.3217:06971
06972:-00061:-00048:-00111:003904.3217:06972
06973:-00008:-00008:-00293:003904.3217:06973
06974:+00010:-00036:-00095:003904.3217:06974
06975:+00068:-00013:-00010:004001.5581:06975
06976:+00033:-00026:+00204:004001.5581:06976
06977:+00034:-00046:+00241:004001.5581:06977
06978:-00022:-00091:+00212:004001.5581:06978
06979:+00000:-00070:+00101:004001.5581:06979
06980:-00040:-00075:+00080:003984.6188:06980
06981:+00001:-00063:-00047:003984.6188:06981
06982:-00007:-00067:-00138:003984.6188:06982
06983:+00016:-00051:-00158:003984.6188:06983
06984:-00023:-00041:-00132:003984.6188:06984
06985:-00035:-00039:-00122:003856.1660:06985
06986:-00066:-00054:-00014:003856.1660:06986
06987:-00070:-00077:+00000:003856.1660:06987
06988:-00014:-00057:-00013:003856.1660:06988
06989:+00009:-00053:+00037:003856.1660:06989
06990:+00029:-00082:-00089:003926.5031:06990
06991:-00004:-00036:-00064:003926.5031:06991
06992:+00023:-00026:-00012:003926.5031:06992
06993:+00019:-00033:+00064:003926.5031:06993
06994:-00034:-00008:+00116:003926.5031:06994
06995:-00064:-00033:+00142:003898.6281:06995
06996:-00075:-00022:+00064:003898.6281:06996
06997:-00090:-00029:-00102:003898.6281:06997
06998:-00078:-00012:-00071:003898.6281:06998
06999:-00116:-00022:-00056:003898.6281:06999
07000:-00095:-00036:-00003:003898.6281:07000
07001:-00054:-00022:-00031:003797.2504:07001
07002:-00035:+00004:-00079:003797.2504:07002
07003:+00016:+00026:-00098:003797.2504:07003
07004:+00031:+00052:-00025:003797.2504:07004
07005:+00021:+00047:+00056:003797.2504:07005
07006:+00018:+00063:-00020:003877.9819:07006
07007:+00030:+00082:-00063:003877.9819:07007
07008:-00004:+00069:-00001:003877.9819:07008
07009:-00019:+00067:+00035:003877.9819:07009
07010:-00032:+00030:-00002:003877.9819:07010
07011:-00036:+00041:+00005:003874.8142:07011
07012:-00019:+00026:+00021:003874.8142:07012
07013:-00008:+00035:-00001:003874.8142:07013
07014:+00034:-00005:-00008:003874.8142:07014
07015:+00051:-00017:+00000:003874.8142:07015
07016:+00077:-00014:-00189:003797.2685:07016
07017:+00063:+00003:-00205:003797.2685:07017
07018:+00061:-00050:-00133:003797.2685:07018
07019:-00005:-00027:-00028:003797.2685:07019
07020:+00036:-00029:+00067:003797.2685:07020
07021:+00011:-00049:+00072:003902.1005:07021
07022:-00009:-00046:+00089:003902.1005:07022
07023:-00021:-00045:+00103:003902.1005:07023
07024:+00000:-00048:+00108:003902.1005:07024
07025:-00037:-00034:+00061:003902.1005:07025
07026:-00053:-00024:-00036:003922.8186:07026
07027:-00056:-00019:-00101:003922.8186:07027
07028:-00082:-00014:-00132:003922.8186:07028
07029:-00052:-00008:-00160:003922.8186:07029
07030:-00055:-00048:-00088:003922.8186:07030
07031:-00034:-00037:-00047:003922.8186:07031
07032:+00001:-00044:-00079:003844.0434:07032
07033:+00031:-00048:+00044:003844.0434:07033
07034:+00012:-00033:+00071:003844.0434:07034
07035:+00030:-00017:+00075:003844.0434:07035
07036:+00009:-00009:+00086:003844.0434:07036
07037:-00006:+00038:+00082:003963.6752:07037
07038:-00019:+00049:-00058:003963.6752:07038
07039:+00001:+00044:-00060:003963.6752:07039
07040:+00001:+00078:-00073:003963.6752:07040
07041:-00011:+00078:-00098:003963.6752:07041
07042:+00002:+00071:+00005:003984.5251:07042
07043:+00008:+00090:+00045:003984.5251:07043
07044:-00022:+00110:+00022:003984.5251:07044
07045:-00012:+00097:+00016:003984.5251:07045
07046:-00014:+00101:+00019:003984.5251:07046
07047:-00028:+00071:-00054:003904.3125:07047
07048:-00064:+00095:-00110:003904.3125:07048
07049:-00082:+00109:-00056:003904.3125:07049
07050:-00072:+00069:-00108:003904.3125:07050
07051:-00097:+00060:-00042:003904.3125:07051
07052:-00094:+00049:-00052:004014.3215:07052
07053:-00073:+00049:-00025:004014.3215:07053
07054:-00054:+00015:-00018:004014.3215:07054
07055:-00012:+00013:+00019:004014.3215:07055
07056:+00014:+00003:+00033:004014.3215:07056
07057:+00064:+00010:+00038:004022.4482:07057
07058:+00043:+00023:-00058:004022.4482:07058
07059:+00066:+00011:-00158:004022.4482:07059
07060:+00039:-00002:-00062:004022.4482:07060
07061:+00042:+00021:-00042:004022.4482:07061
07062:+00019:-00004:-00078:003916.6433:07062
07063:+00018:-00002:+00097:003916.6433:07063
07064:-00002:-00004:+00117:003916.6433:07064
07065:-00019:+00000:-00018:003916.6433:07065
07066:-00040:+00020:+00026:003916.6433:07066
07067:-00024:-00003:+00031:003988.8188:07067
07068:-00070:-00011:-00055:003988.8188:07068
07069:-00057:-00020:-00021:003988.8188:07069
07070:-00072:-00027:+00028:003988.8188:07070
07071:-00071:-00056:-00048:003988.8188:07071
07072:-00104:-00078:+00008:003997.0270:07072
07073:-00094:-00072:-00003:003997.0270:07073
07074:-00084:-00054:+00017:003997.0270:07074
07075:-00065:-00071:+00081:003997.0270:07075
07076:-00035:-00058:+00092:003997.0270:07076
07077:+00000:-00065:+00098:003879.8908:07077
07078:-00002:-00062:+00024:003879.8908:07078
07079:+00020:-00052:+00015:003879.8908:07079
07080:+00010:-00029:+00057:003879.8908:07080
07081:-00010:-00031:+00033:003879.8908:07081
07082:-00005:+00006:+00077:003976.2546:07082
07083:+00020:-00019:+00170:003976.2546:07083
07084:-00006:+00007:+00036:003976.2546:07084
07085:-00018:-00002:-00034:003976.2546:07085
07086:+00024:-00007:+00039:003976.2546:07086
07087:+00032:+00008:+00025:003972.1481:07087
07088:+00048:+00019:-00065:003972.1481:07088
07089:+00036:+00014:-00011:003972.1481:07089
07090:+00065:+00014:+00067:003972.1481:07090
07091:+00034:+00028:+00042:003972.1481:07091
07092:+00004:+00031:+00023:003844.1506:07092
07093:-00019:+00040:+00002:003844.1506:07093
07094:-00079:+00036:+00022:003844.1506:07094
07095:-00084:+00057:-00063:003844.1506:07095
07096:-00093:+00044:-00007:003844.1506:07096
07097:-00091:+00063:+00030:003926.4206:07097
07098:-00110:+00053:+00009:003926.4206:07098
07099:-00090:+00029:+00009:003926.4206:07099
07100:-00098:+00026:-00047:003926.4206:07100
07101:-00085:+00009:-00081:003926.4206:07101
07102:-00053:+00019:-00057:003926.4206:07102
07103:-00048:+00007:+00033:003922.8823:07103
07104:-00017:-00050:+00070:003922.8823:07104
07105:-00001:-00045:+00054:003922.8823:07105
07106:+00000:-00039:-00038:003922.8823:07106
07107:-00019:-00056:-00025:003922.8823:07107
07108:-00024:-00042:+00004:003808.8352:07108
07109:-00021:-00038:+00002:003808.8352:07109
07110:+00006:-00058:+00024:003808.8352:07110
07111:+00063:-00058:+00000:003808.8352:07111
07112:+00062:-00058:+00124:003808.8352:07112
07113:+00078:-00088:+00178:003902.2004:07113
07114:+00077:-00088:+00297:003902.2004:07114
07115:+00073:-00109:-00002:003902.2004:07115
07116:+00069:-00075:-00125:003902.2004:07116
07117:+00056:-00092:-00085:003902.2004:07117
07118:+00037:-00094:-00007:003934.9809:07118
07119:+00007:-00105:+00014:003934.9809:07119
07120:+00017:-00063:-00013:003934.9809:07120
07121:-00003:-00081:+00019:003934.9809:07121
07122:+00001:-00038:+00094:003934.9809:07122
07123:-00016:-00051:-00311:003832.2619:07123
07124:+00030:+00003:-00006:003832.2619:07124
07125:+00090:+00028:+00487:003832.2619:07125
07126:-00036:+00013:+00236:003832.2619:07126
07127:-00022:+00069:-00036:003832.2619:07127
07128:+00063:+00094:-00129:003951.2407:07128
07129:+00002:+00087:-00264:003951.2407:07129
07130:-00011:+00062:+00010:003951.2407:07130
07131:-00019:+00090:+00115:003951.2407:07131
07132:-00016:+00083:-00070:003951.2407:07132
07133:+00013:+00048:-00266:003972.0175:07133
07134:-00004:+00083:-00235:003972.0175:07134
07135:-00056:+00041:-00037:003972.0175:07135
07136:-00051:+00040:+00019:003972.0175:07136
07137:-00053:+00060:-00033:003972.0175:07137
07138:-00036:+00066:-00063:003867.9335:07138
07139:-00026:+00047:+00106:003867.9335:07139
07140:-00076:+00056:+00111:003867.9335:07140
07141:-00093:+00068:+00000:003867.9335:07141
07142:-00081:+00099:-00123:003867.9335:07142
07143:-00080:+00073:-00209:004001.4724:07143
07144:-00079:+00052:-00220:004001.4724:07144
07145:-00047:+00072:-00148:004001.4724:07145
07146:+00005:+00031:-00044:004001.4724:07146
07147:+00011:+00038:+00027:004001.4724:07147
07148:+00054:+00051:+00096:004001.4724:07148
07149:+00077:+00023:+00146:003997.1113:07149
07150:+00066:+00021:+00078:003997.1113:07150
07151:+00076:+00031:+00045:003997.1113:07151
07152:+00053:+00029:-00020:003997.1113:07152
07153:+00028:+00021:+00046:003997.1113:07153
07154:+00016:+00025:+00033:003904.3857:07154
07155:-00033:-00001:-00003:003904.3857:07155
07156:-00029:-00041:+00001:003904.3857:07156
07157:-00013:-00008:+00041:003904.3857:07157
07158:-00012:-00035:+00092:003904.3857:07158
07159:-00035:-00057:-00015:004001.5297:07159
07160:-00016:-00053:+00107:004001.5297:07160
07161:+00017:-00048:+00151:004001.5297:07161
07162:-00020:-00038:+00005:004001.5297:07162
07163:-00046:-00011:+00030:004001.5297:07163
07164:-00050:-00001:+00008:003984.4316:07164
07165:-00066:+00022:-00049:003984.4316:07165
07166:-00073:+00035:-00074:003984.4316:07166
07167:-00082:+00046:-00042:003984.4316:07167
07168:-00078:+00016:-00100:003984.4316:07168
07169:-00079:+00068:-00045:003867.9335:07169
07170:-00023:+00042:-00093:003867.9335:07170
07171:+00015:+00055:+00028:003867.9335:07171
07172:+00012:+00057:+00018:003867.9335:07172
07173:+00035:+00077:+00083:003867.9335:07173
07174:+00017:+00070:+00103:003926.6135:07174
07175:-00010:+00101:+00043:003926.6135:07175
07176:-00028:+00093:-00095:003926.6135:07176
07177:-00064:+00082:-00156:003926.6135:07177
07178:-00059:+00110:-00125:003926.6135:07178
07179:-00067:+00102:-00137:003922.8730:07179
07180:-00047:+00074:-00047:003922.8730:07180
07181:-00026:+00097:+00024:003922.8730:07181
07182:+00019:+00087:+00035:003922.8730:07182
07183:-00005:+00070:+00077:003922.8730:07183
07184:+00018:+00068:+00121:003797.2685:07184
07185:+00004:+00097:+00004:003797.2685:07185
07186:+00006:+00067:-00024:003797.2685:07186
07187:+00001:+00037:-00018:003797.2685:07187
07188:-00005:+00064:-00009:003797.2685:07188
07189:+00032:+00020:+00032:003890.0485:07189
07190:+00010:-00021:+00045:003890.0485:07190
07191:+00013:-00017:-00083:003890.0485:07191
07192:+00050:-00061:-00034:003890.0485:07192
07193:+00031:-00071:-00036:003890.0485:07193
07194:+00036:-00072:-00108:003890.0485:07194
07195:+00072:-00059:+00100:003910.8032:07195
07196:+00078:-00054:+00164:003910.8032:07196
07197:-00012:-00080:+00007:003910.8032:07197
07198:-00039:-00043:-00095:003910.8032:07198
07199:-00039:-00009:-00108:003910.8032:07199
07200:-00068:-00033:-00105:003832.3852:07200
07201:-00029:+00009:+00103:003832.3852:07201
07202:-00011:+00011:+00211:003832.3852:07202
07203:-00013:+00058:+00102:003832.3852:07203
07204:+00007:+00060:-00027:003832.3852:07204
07205:+00058:+00112:-00043:003926.5493:07205
07206:+00075:+00118:-00198:003926.5493:07206
07207:+00058:+00132:-00137:003926.5493:07207
07208:+00108:+00103:-00064:003926.5493:07208
07209:+00080:+00106:+00015:003926.5493:07209
07210:+00047:+00098:+00082:003935.0358:07210
07211:-00017:+00056:+00139:003935.0358:07211
07212:-00070:+00054:+00095:003935.0358:07212
07213:-00076:+00041:+00000:003935.0358:07213
07214:-00045:+00079:-00030:003935.0358:07214
07215:-00048:+00060:-00038:003844.1235:07215
07216:-00070:+00025:+00002:003844.1235:07216
07217:-00039:+00015:+00023:003844.1235:07217
07218:-00028:+00002:-00060:003844.1235:07218
07219:-00041:+00022:-00057:003844.1235:07219
07220:-00072:-00014:-00025:003938.8564:07220
07221:-00112:-00008:+00109:003938.8564:07221
07222:-00087:-00035:+00041:003938.8564:07222
07223:-00076:-00027:+00003:003938.8564:07223
07224:-00053:-00028:+00078:003938.8564:07224
07225:-00030:-00034:+00042:003947.3198:07225
07226:-00036:-00075:+00024:003947.3198:07226
07227:-00011:-00058:+00094:003947.3198:07227
07228:+00030:-00065:+00062:003947.3198:07228
07229:+00015:-00084:-00034:003947.3198:07229
07230:-00002:-00085:-00001:003820.5258:07230
07231:+00001:-00085:+00029:003820.5258:07231
07232:-00022:-00112:+00024:003820.5258:07232
07233:-00034:-00089:+00039:003820.5258:07233
07234:-00021:-00080:+00057:003820.5258:07234
07235:-00017:-00090:+00015:003820.5258:07235
07236:-00025:-00044:+00112:003938.8747:07236
07237:-00039:-00007:+00028:003938.8747:07237
07238:-00015:+00016:-00075:003938.8747:07238
07239:+00016:+00055:-00024:003938.8747:07239
07240:-00006:+00086:-00009:003938.8747:07240
07241:-00032:+00084:-00037:003922.9184:07241
07242:-00033:+00113:-00032:003922.9184:07242
07243:-00022:+00105:-00030:003922.9184:07243
07244:-00021:+00119:-00065:003922.9184:07244
07245:-00018:+00127:-00033:003922.9184:07245
07246:+00009:+00130:-00064:003820.5522:07246
07247:+00009:+00131:+00003:003820.5522:07247
07248:+00065:+00144:-00047:003820.5522:07248
07249:+00061:+00136:-00097:003820.5522:07249
07250:+00043:+00106:-00066:003820.5522:07250
07251:+00031:+00114:+00004:003902.1643:07251
07252:-00007:+00073:-00039:003902.1643:07252
07253:-00011:+00066:+00043:003902.1643:07253
07254:-00017:+00016:+00022:003902.1643:07254
07255:-00082:-00004:-00118:003902.1643:07255
07256:-00072:-00008:-00106:003910.7221:07256
07257:-00094:-00048:-00048:003910.7221:07257
07258:-00080:-00024:-00139:003910.7221:07258
07259:-00110:-00067:-00014:003910.7221:07259
07260:-00057:-00091:-00020:003910.7221:07260
07261:-00081:-00056:-00050:003808.8005:07261
07262:-00066:-00100:+00010:003808.8005:07262
07263:-00061:-00100:+00041:003808.8005:07263
07264:-00083:-00142:-00064:003808.8005:07264
07265:-00056:-00105:-00031:003808.8005:07265
07266:-00026:-00110:-00014:003926.3933:07266
07267:-00014:-00101:-00049:003926.3933:07267
07268:-00005:-00089:-00114:003926.3933:07268
07269:+00018:-00096:-00045:003926.3933:07269
07270:+00016:-00110:-00061:003926.3933:07270
07271:+00021:-00043:-00108:003926.3933:07271
07272:+00065:-00025:-00033:003922.8730:07272
07273:+00077:-00020:-00009:003922.8730:07273
07274:+00054:+00013:-00027:003922.8730:07274
07275:+00052:+00033:+00006:003922.8730:07275
07276:+00079:+00078:-00004:003922.8730:07276
07277:+00044:+00102:-00065:003832.2355:07277
07278:+00028:+00121:-00113:003832.2355:07278
07279:+00029:+00132:+00007:003832.2355:07279
07280:+00021:+00137:-00049:003832.2355:07280
07281:+00009:+00160:-00060:003832.2355:07281
07282:+00029:+00161:+00098:003926.4482:07282
07283:+00030:+00132:+00126:003926.4482:07283
07284:+00029:+00125:+00256:003926.4482:07284
07285:+00028:+00085:+00201:003926.4482:07285
07286:+00036:+00101:+00020:003926.4482:07286
07287:-00020:+00027:-00286:003935.0358:07287
07288:-00026:+00015:-00331:003935.0358:07288
07289:-00063:+00021:-00377:003935.0358:07289
07290:-00063:-00039:-00070:003935.0358:07290
07291:-00067:-00047:+00224:003935.0358:07291
07292:-00063:-00085:+00168:003856.0053:07292
07293:-00053:-00130:+00274:003856.0053:07293
07294:-00016:-00124:+00411:003856.0053:07294
07295:-00083:-00141:-00145:003856.0053:07295
07296:-00082:-00085:-00232:003856.0053:07296
07297:+00066:-00085:-00010:003951.2314:07297
07298:-00027:-00080:-00145:003951.2314:07298
07299:-00052:-00071:-00027:003951.2314:07299
07300:+00047:-00128:+00092:003951.2314:07300
07301:-00042:-00124:-00059:003951.2314:07301
07302:-00052:-00101:-00072:003997.1682:07302
07303:+00009:-00140:+00103:003997.1682:07303
07304:-00006:-00104:+00079:003997.1682:07304
07305:+00055:-00108:+00011:003997.1682:07305
07306:+00136:-00054:+00116:003997.1682:07306
07307:+00130:-00076:+00052:003892.1772:07307
07308:+00098:-00025:+00033:003892.1772:07308
07309:+00121:+00004:+00070:003892.1772:07309
07310:+00125:+00017:-00062:003892.1772:07310
07311:+00037:+00025:-00070:003892.1772:07311
07312:+00022:+00079:-00047:004027.1662:07312
07313:-00002:+00069:+00048:004027.1662:07313
07314:-00030:+00080:-00002:004027.1662:07314
07315:-00048:+00089:+00052:004027.1662:07315
07316:-00021:+00093:+00074:004027.1662:07316
07317:-00063:+00115:+00086:004035.2951:07317
07318:-00054:+00117:+00070:004035.2951:07318
07319:-00056:+00127:+00029:004035.2951:07319
07320:-00082:+00136:+00095:004035.2951:07320
07321:-00095:+00101:+00078:004035.2951:07321
07322:-00108:+00101:+00003:003941.4189:07322
07323:-00127:+00049:-00016:003941.4189:07323
07324:-00108:+00031:-00013:003941.4189:07324
07325:-00125:-00016:-00089:003941.4189:07325
07326:-00099:-00035:-00012:003941.4189:07326
07327:-00070:-00068:+00029:004066.2690:07327
07328:+00010:-00106:+00012:004066.2690:07328
07329:+00037:-00119:+00078:004066.2690:07329
07330:+00048:-00158:+00153:004066.2690:07330
07331:+00037:-00179:+00155:004066.2690:07331
07332:+00041:-00176:+00122:004074.2536:07332
07333:+00065:-00184:+00058:004074.2536:07333
07334:+00063:-00182:-00169:004074.2536:07334
07335:+00063:-00144:-00174:004074.2536:07335
07336:+00055:-00146:-00069:004074.2536:07336
07337:+00091:-00141:-00042:003941.4565:07337
07338:+00094:-00132:+00000:003941.4565:07338
07339:+00153:-00072:+00027:003941.4565:07339
07340:+00136:-00096:+00044:003941.4565:07340
07341:+00152:-00057:+00072:003941.4565:07341
07342:+00174:-00037:+00068:004040.1818:07342
07343:+00118:-00033:-00032:004040.1818:07343
07344:+00107:-00012:+00058:004040.1818:07344
07345:+00080:-00004:+00086:004040.1818:07345
07346:-00005:+00030:+00039:004040.1818:07346
07347:-00032:+00028:-00018:004009.7402:07347
07348:-00062:+00079:+00015:004009.7402:07348
07349:-00085:+00089:-00089:004009.7402:07349
07350:-00093:+00112:-00095:004009.7402:07350
07351:-00058:+00089:+00040:004009.7402:07351
07352:-00028:+00102:+00093:003880.0629:07352
07353:-00033:+00077:+00194:003880.0629:07353
07354:-00042:+00083:+00199:003880.0629:07354
07355:-00044:+00085:+00155:003880.0629:07355
07356:-00063:+00064:+00064:003880.0629:07356
07357:-00081:+00045:+00018:003926.5676:07357
07358:-00084:+00049:-00091:003926.5676:07358
07359:-00061:+00027:-00081:003926.5676:07359
07360:-00047:+00018:-00082:003926.5676:07360
07361:-00043:-00046:-00032:003926.5676:07361
07362:-00011:-00061:+00050:003926.5676:07362
07363:+00005:-00111:+00211:003910.6860:07363
07364:+00020:-00138:+00144:003910.6860:07364
07365:+00015:-00138:+00099:003910.6860:07365
07366:+00021:-00161:+00036:003910.6860:07366
07367:+00008:-00169:-00110:003910.6860:07367
07368:+00005:-00158:-00148:003762.8310:07368
07369:-00006:-00174:+00004:003762.8310:07369
07370:-00022:-00168:-00013:003762.8310:07370
07371:-00006:-00134:-00006:003762.8310:07371
07372:-00008:-00135:+00161:003762.8310:07372
07373:+00016:-00137:+00076:003842.4980:07373
07374:-00036:-00108:-00034:003842.4980:07374
07375:-00021:-00069:+00007:003842.4980:07375
07376:-00003:-00059:+00141:003842.4980:07376
07377:-00009:-00002:-00097:003842.4980:07377
07378:-00037:+00001:-00069:003839.6984:07378
07379:+00008:+00027:-00088:003839.6984:07379
07380:-00020:+00072:-00181:003839.6984:07380
07381:-00023:+00094:-00142:003839.6984:07381
07382:+00014:+00058:+00000:003839.6984:07382
07383:-00021:+00057:-00011:003839.6984:07383
07384:+00008:+00059:-00001:003729.0466:07384
07385:+00009:+00063:+00108:003729.0466:07385
07386:+00015:+00065:+00090:003729.0466:07386
07387:-00040:+00073:-00056:003729.0466:07387
07388:-00026:+00040:+00010:003729.0466:07388
07389:-00067:+00055:-00056:003830.8020:07389
07390:-00084:+00061:-00161:003830.8020:07390
07391:-00061:+00057:-00128:003830.8020:07391
07392:-00073:+00029:-00150:003830.8020:07392
07393:-00074:+00067:-00152:003830.8020:07393
07394:-00065:+00051:-00083:003851.3327:07394
07395:+00006:+00027:+00127:003851.3327:07395
07396:-00009:+00010:+00062:003851.3327:07396
07397:+00022:+00032:+00095:003851.3327:07397
07398:+00067:+00013:+00103:003851.3327:07398
07399:+00067:+00007:-00072:003774.2231:07399
07400:+00061:+00022:-00155:003774.2231:07400
07401:+00025:-00032:-00145:003774.2231:07401
07402:+00010:-00048:-00262:003774.2231:07402
07403:-00027:-00059:-00204:003774.2231:07403
07404:+00002:-00071:-00147:003890.0395:07404
07405:-00015:-00109:-00056:003890.0395:07405
07406:-00003:-00112:-00057:003890.0395:07406
07407:+00015:-00110:+00092:003890.0395:07407
07408:+00024:-00090:+00131:003890.0395:07408
07409:+00019:-00040:+00126:003890.0395:07409
07410:+00022:-00044:+00052:003898.6638:07410
07411:-00002:+00024:+00065:003898.6638:07411
07412:-00010:+00035:-00129:003898.6638:07412
07413:-00027:+00046:-00121:003898.6638:07413
07414:-00047:+00058:-00137:003898.6638:07414
07415:-00064:+00074:-00133:003820.4560:07415
07416:-00096:+00085:-00127:003820.4560:07416
07417:-00058:+00094:-00069:003820.4560:07417
07418:-00048:+00073:-00035:003820.4560:07418
07419:-00016:+00099:+00007:003820.4560:07419
07420:-00017:+00101:+00113:003926.4572:07420
07421:+00003:+00090:+00121:003926.4572:07421
07422:-00044:+00116:+00206:003926.4572:07422
07423:-00066:+00125:+00171:003926.4572:07423
07424:-00103:+00116:+00024:003926.4572:07424
07425:-00086:+00110:-00119:003947.2375:07425
07426:-00109:+00074:-00275:003947.2375:07426
07427:-00087:+00069:-00342:003947.2375:07427
07428:-00015:+00049:-00096:003947.2375:07428
07429:+00016:+00014:+00075:003947.2375:07429
07430:+00070:+00014:+00009:003844.1057:07430
07431:+00109:+00008:+00044:003844.1057:07431
07432:+00128:+00009:+00120:003844.1057:07432
07433:+00086:+00026:+00054:003844.1057:07433
07434:+00067:+00058:+00072:003844.1057:07434
07435:+00070:+00079:+00085:003951.1574:07435
07436:+00034:+00071:-00022:003951.1574:07436
07437:+00033:+00063:-00003:003951.1574:07437
07438:-00025:+00066:-00029:003951.1574:07438
07439:-00040:+00034:-00141:003951.1574:07439
07440:-00036:+00027:-00051:003947.2651:07440
07441:+00000:-00017:+00021:003947.2651:07441
07442:-00010:-00022:+00043:003947.2651:07442
07443:-00021:-00066:+00097:003947.2651:07443
07444:+00004:-00064:+00088:003947.2651:07444
07445:-00025:-00059:-00065:003947.2651:07445
07446:-00042:-00050:-00042:003844.0883:07446
07447:-00068:-00043:+00016:003844.0883:07447
07448:-00062:-00024:+00005:003844.0883:07448
07449:-00066:-00009:+00026:003844.0883:07449
07450:-00044:-00006:+00113:003844.0883:07450
07451:-00042:-00013:+00103:003951.1203:07451
07452:-00015:+00014:+00020:003951.1203:07452
07453:-00038:+00008:-00008:003951.1203:07453
07454:-00001:+00009:-00043:003951.1203:07454
07455:-00036:+00023:-00024:003951.1203:07455
07456:+00009:+00026:+00014:003947.2741:07456
07457:-00006:+00017:+00004:003947.2741:07457
07458:-00009:+00026:-00054:003947.2741:07458
07459:-00019:+00029:-00068:003947.2741:07459
07460:+00017:+00039:-00052:003947.2741:07460
07461:+00018:+00054:-00005:003844.0703:07461
07462:+00028:+00046:+00061:003844.0703:07462
07463:+00051:+00036:+00128:003844.0703:07463
07464:+00031:+00021:+00047:003844.0703:07464
07465:+00047:+00048:+00004:003844.0703:07465
07466:+00080:+00033:-00013:003963.5820:07466
07467:+00066:+00012:-00054:003963.5820:07467
07468:+00058:+00020:-00018:003963.5820:07468
07469:+00066:+00023:+00072:003963.5820:07469
07470:+00037:+00019:+00042:003963.5820:07470
07471:+00042:+00026:-00016:003947.3198:07471
07472:+00032:+00049:+00059:003947.3198:07472
07473:+00025:+00028:+00070:003947.3198:07473
07474:+00022:+00064:+00062:003947.3198:07474
07475:+00053:+00079:+00074:003947.3198:07475
07476:+00024:+00046:+00061:003855.9426:07476
07477:+00009:+00069:-00035:003855.9426:07477
07478:+00014:+00066:-00002:003855.9426:07478
07479:-00010:+00027:-00012:003855.9426:07479
07480:-00056:+00019:+00012:003855.9426:07480
07481:-00063:-00004:+00128:003926.4206:07481
07482:-00045:-00027:+00126:003926.4206:07482
07483:-00079:-00050:-00010:003926.4206:07483
07484:-00025:-00052:+00039:003926.4206:07484
07485:-00034:-00072:+00169:003926.4206:07485
07486:-00013:-00068:+00105:003947.3386:07486
07487:-00016:-00068:-00085:003947.3386:07487
07488:-00002:-00073:-00132:003947.3386:07488
07489:-00034:-00074:-00048:003947.3386:07489
07490:-00039:-00082:+00058:003947.3386:07490
07491:-00053:-00111:+00010:003947.3386:07491
07492:-00027:-00104:-00007:003808.8959:07492
07493:-00020:-00098:+00091:003808.8959:07493
07494:+00005:-00119:+00071:003808.8959:07494
07495:-00012:-00086:+00069:003808.8959:07495
07496:+00008:-00100:+00048:003808.8959:07496
07497:+00033:-00076:-00031:003914.2277:07497
07498:+00029:-00074:-00062:003914.2277:07498
07499:+00023:-00060:-00009:003914.2277:07499
07500:+00004:-00050:+00050:003914.2277:07500
07501:+00007:-00022:-00035:003914.2277:07501
07502:+00010:-00008:-00096:003910.6948:07502
07503:+00005:+00012:-00010:003910.6948:07503
07504:-00004:+00037:+00009:003910.6948:07504
07505:+00004:+00067:-00005:003910.6948:07505
07506:+00011:+00047:+00108:003910.6948:07506
07507:+00016:+00104:+00110:003797.2336:07507
07508:+00020:+00092:+00045:003797.2336:07508
07509:+00004:+00114:-00015:003797.2336:07509
07510:-00015:+00119:-00066:003797.2336:07510
07511:-00049:+00113:-00023:003797.2336:07511
07512:-00047:+00075:-00017:003890.0217:07512
07513:-00062:+00099:-00124:003890.0217:07513
07514:-00080:+00043:-00138:003890.0217:07514
07515:-00049:+00011:-00027:003890.0217:07515
07516:-00013:+00054:-00016:003890.0217:07516
07517:+00001:-00015:+00058:003910.7670:07517
07518:-00004:-00030:+00156:003910.7670:07518
07519:+00004:-00018:+00110:003910.7670:07519
07520:+00018:-00031:-00016:003910.7670:07520
07521:-00003:-00017:-00065:003910.7670:07521
07522:-00018:-00022:-00046:003910.7670:07522
07523:-00002:-00041:-00082:003797.2075:07523
07524:-00009:-00034:+00001:003797.2075:07524
07525:+00006:-00076:-00062:003797.2075:07525
07526:-00019:-00078:-00071:003797.2075:07526
07527:-00013:-00081:-00083:003797.2075:07527
07528:-00033:-00068:+00029:003902.0100:07528
07529:+00001:-00059:-00004:003902.0100:07529
07530:-00008:-00064:-00062:003902.0100:07530
07531:+00020:-00046:-00043:003902.0100:07531
07532:-00003:-00031:-00038:003902.0100:07532
07533:-00017:-00030:-00104:003934.9260:07533
07534:-00012:-00015:-00045:003934.9260:07534
07535:+00018:+00013:-00109:003934.9260:07535
07536:-00014:+00038:-00169:003934.9260:07536
07537:+00007:+00013:-00077:003934.9260:07537
07538:+00046:+00061:-00009:003820.4296:07538
07539:+00075:+00087:-00038:003820.4296:07539
07540:+00041:+00086:-00031:003820.4296:07540
07541:+00055:+00132:+00082:003820.4296:07541
07542:+00029:+00140:-00091:003820.4296:07542
07543:+00016:+00105:+00079:003951.1203:07543
07544:-00033:+00148:-00012:003951.1203:07544
07545:-00032:+00156:-00078:003951.1203:07545
07546:-00099:+00115:+00000:003951.1203:07546
07547:-00101:+00117:-00011:003951.1203:07547
07548:-00090:+00110:-00112:003959.5705:07548
07549:-00131:+00045:+00017:003959.5705:07549
07550:-00097:+00080:+00042:003959.5705:07550
07551:-00066:+00013:-00005:003959.5705:07551
07552:-00052:-00002:-00003:003959.5705:07552
07553:-00021:+00034:+00010:003855.9782:07553
07554:+00007:+00005:-00099:003855.9782:07554
07555:+00017:+00003:+00036:003855.9782:07555
07556:+00028:-00031:+00055:003855.9782:07556
07557:+00020:-00007:+00025:003855.9782:07557
07558:+00014:-00045:-00081:003951.2407:07558
07559:+00017:-00018:-00122:003951.2407:07559
07560:+00036:-00026:-00097:003951.2407:07560
07561:+00028:-00017:-00049:003951.2407:07561
07562:+00027:-00034:+00067:003951.2407:07562
07563:+00042:-00005:-00011:003971.8227:07563
07564:+00021:-00032:+00011:003971.8227:07564
07565:+00022:-00017:-00030:003971.8227:07565
07566:-00012:-00017:-00014:003971.8227:07566
07567:-00039:+00020:+00083:003971.8227:07567
07568:-00055:+00017:+00007:003971.8227:07568
07569:-00098:+00037:-00150:003855.9516:07569
07570:-00089:+00027:-00070:003855.9516:07570
07571:-00097:+00019:-00041:003855.9516:07571
07572:-00105:+00024:-00074:003855.9516:07572
07573:-00088:-00002:-00062:003855.9516:07573
07574:-00044:+00027:+00019:003938.7456:07574
07575:-00049:+00049:-00062:003938.7456:07575
07576:-00015:+00051:+00079:003938.7456:07576
07577:-00007:+00043:+00095:003938.7456:07577
07578:+00011:+00064:-00057:003938.7456:07578
07579:+00007:+00070:+00068:003947.1730:07579
07580:+00033:+00106:+00098:003947.1730:07580
07581:+00005:+00047:+00093:003947.1730:07581
07582:+00005:+00094:+00079:003947.1730:07582
07583:-00017:+00096:+00039:003947.1730:07583
07584:-00010:+00064:-00030:003843.9902:07584
07585:-00053:+00043:-00030:003843.9902:07585
07586:-00038:+00026:+00021:003843.9902:07586
07587:-00031:-00021:-00063:003843.9902:07587
07588:-00034:+00018:-00029:003843.9902:07588
07589:-00014:-00016:+00048:003926.4482:07589
07590:-00024:-00037:+00003:003926.4482:07590
07591:+00001:-00017:+00051:003926.4482:07591
07592:+00003:+00003:+00065:003926.4482:07592
07593:-00022:-00009:+00024:003926.4482:07593
07594:-00001:-00009:+00021:003934.9443:07594
07595:-00034:-00006:+00024:003934.9443:07595
07596:-00024:-00009:-00034:003934.9443:07596
07597:-00022:+00019:+00006:003934.9443:07597
07598:-00024:-00001:+00024:003934.9443:07598
07599:-00036:+00021:-00034:003832.2265:07599
07600:-00017:+00034:-00042:003832.2265:07600
07601:-00033:-00001:-00074:003832.2265:07601
07602:-00021:+00004:-00042:003832.2265:07602
07603:-00038:+00015:+00004:003832.2265:07603
07604:-00023:+00002:+00046:003926.4206:07604
07605:-00015:+00008:+00052:003926.4206:07605
07606:-00012:+00020:-00050:003926.4206:07606
07607:-00052:-00003:+00001:003926.4206:07607
07608:-00040:-00001:+00048:003926.4206:07608
07609:-00057:+00036:-00074:003926.4206:07609
07610:-00045:+00001:-00040:003947.2187:07610
07611:-00064:+00015:-00012:003947.2187:07611
07612:-00054:+00040:-00068:003947.2187:07612
07613:-00035:+00026:-00029:003947.2187:07613
07614:-00034:+00038:+00035:003947.2187:07614
07615:+00005:+00081:-00008:003855.9609:07615
07616:-00005:+00029:+00063:003855.9609:07616
07617:+00012:+00030:+00098:003855.9609:07617
07618:+00019:+00084:+00026:003855.9609:07618
07619:+00028:+00051:+00001:003855.9609:07619
07620:-00009:+00047:-00015:003963.5910:07620
07621:+00007:+00063:-00026:003963.5910:07621
07622:+00019:+00015:-00012:003963.5910:07622
07623:+00005:-00004:-00004:003963.5910:07623
07624:+00013:+00021:+00033:003963.5910:07624
07625:+00024:-00008:-00019:003984.4504:07625
07626:+00006:-00012:+00032:003984.4504:07626
07627:+00012:-00017:+00027:003984.4504:07627
07628:+00015:-00011:+00030:003984.4504:07628
07629:+00005:-00026:-00030:003984.4504:07629
07630:-00005:-00006:-00075:003904.2663:07630
07631:-00007:-00015:-00047:003904.2663:07631
07632:-00023:-00003:-00003:003904.2663:07632
07633:-00025:+00017:+00022:003904.2663:07633
07634:+00002:-00003:+00084:003904.2663:07634
07635:+00000:-00004:+00061:004001.4916:07635
07636:-00004:+00019:-00005:004001.4916:07636
07637:+00002:-00002:+00000:004001.4916:07637
07638:+00002:-00005:-00031:004001.4916:07638
07639:-00022:+00000:-00102:004001.4916:07639
07640:+00005:+00008:-00031:004035.3139:07640
07641:+00007:+00007:-00031:004035.3139:07641
07642:+00012:-00009:-00051:004035.3139:07642
07643:+00044:+00008:+00014:004035.3139:07643
07644:+00047:-00024:+00025:004035.3139:07644
07645:+00037:-00020:-00010:003941.4467:07645
07646:+00049:-00048:+00037:003941.4467:07646
07647:+00076:+00000:+00050:003941.4467:07647
07648:+00067:-00001:-00036:003941.4467:07648
07649:+00072:+00024:-00026:003941.4467:07649
07650:+00064:+00013:-00089:004053.0656:07650
07651:+00058:+00034:-00022:004053.0656:07651
07652:+00036:+00038:-00002:004053.0656:07652
07653:+00003:+00045:+00014:004053.0656:07653
07654:-00025:+00029:+00124:004053.0656:07654
07655:-00098:+00022:+00122:004060.9926:07655
07656:-00137:+00013:-00014:004060.9926:07656
07657:-00124:+00039:-00103:004060.9926:07657
07658:-00102:+00020:-00193:004060.9926:07658
07659:-00141:+00015:-00060:004060.9926:07659
07660:-00092:-00002:+00036:003966.2929:07660
07661:-00086:-00021:+00219:003966.2929:07661
07662:-00094:-00009:+00004:003966.2929:07662
07663:-00092:-00041:-00218:003966.2929:07663
07664:-00051:+00022:-00264:003966.2929:07664
07665:-00004:+00009:-00216:004066.1210:07665
07666:+00059:+00037:-00282:004066.1210:07666
07667:+00073:+00022:+00159:004066.1210:07667
07668:+00199:+00022:+00327:004066.1210:07668
07669:+00132:-00003:+00262:004066.1210:07669
07670:+00140:+00001:+00376:004087.3154:07670
07671:+00164:-00005:+00304:004087.3154:07671
07672:+00094:+00023:+00002:004087.3154:07672
07673:+00096:-00003:-00150:004087.3154:07673
07674:+00110:-00001:-00280:004087.3154:07674
07675:+00076:-00034:-00297:003953.8261:07675
07676:+00045:-00043:-00284:003953.8261:07676
07677:-00008:-00093:-00047:003953.8261:07677
07678:-00010:-00070:+00150:003953.8261:07678
07679:-00069:-00113:+00222:003953.8261:07679
07680:-00083:-00078:+00238:004053.1342:07680
07681:-00092:-00081:+00167:004053.1342:07681
07682:-00086:-00058:+00121:004053.1342:07682
07683:-00120:-00068:+00107:004053.1342:07683
07684:-00080:-00024:+00095:004053.1342:07684
07685:-00132:-00045:-00020:004022.4482:07685
07686:-00126:-00038:-00083:004022.4482:07686
07687:-00110:-00057:-00141:004022.4482:07687
07688:-00075:-00075:-00105:004022.4482:07688
07689:-00045:-00059:-00052:004022.4482:07689
07690:+00021:-00076:-00019:003880.0173:07690
07691:+00077:-00081:+00009:003880.0173:07691
07692:+00084:-00057:+00105:003880.0173:07692
07693:+00108:-00065:+00207:003880.0173:07693
07694:+00077:-00046:+00213:003880.0173:07694
07695:+00045:-00039:+00166:003938.9396:07695
07696:+00004:+00000:+00067:003938.9396:07696
07697:-00051:-00020:+00029:003938.9396:07697
07698:-00066:-00003:-00081:003938.9396:07698
07699:-00082:+00025:-00172:003938.9396:07699
07700:-00041:+00018:-00108:003910.7670:07700
07701:-00061:-00015:-00081:003910.7670:07701
07702:-00012:+00002:+00006:003910.7670:07702
07703:-00022:-00020:+00113:003910.7670:07703
07704:-00024:-00032:+00178:003910.7670:07704
07705:-00018:+00054:+00080:003774.1806:07705
07706:-00035:+00052:+00081:003774.1806:07706
07707:-00026:+00055:+00009:003774.1806:07707
07708:-00041:+00081:-00019:003774.1806:07708
07709:-00048:+00078:-00068:003774.1806:07709
07710:-00075:+00045:-00076:003854.1416:07710
07711:-00081:+00082:-00112:003854.1416:07711
07712:-00077:+00065:-00049:003854.1416:07712
07713:-00063:-00021:+00061:003854.1416:07713
07714:-00034:+00007:+00018:003854.1416:07714
07715:+00006:-00029:-00001:003854.1416:07715
07716:+00029:-00025:+00089:003839.5681:07716
07717:+00011:-00054:+00009:003839.5681:07717
07718:+00001:-00043:-00004:003839.5681:07718
07719:-00016:-00060:+00055:003839.5681:07719
07720:-00048:-00059:+00015:003839.5681:07720
07721:-00046:-00076:-00002:003740.1171:07721
07722:-00064:-00079:-00001:003740.1171:07722
07723:-00043:-00089:+00004:003740.1171:07723
07724:-00026:-00070:-00047:003740.1171:07724
07725:-00037:-00126:+00002:003740.1171:07725
07726:+00035:-00089:-00046:003854.1943:07726
07727:+00016:-00123:-00097:003854.1943:07727
07728:+00046:-00079:-00123:003854.1943:07728
07729:+00025:-00073:-00028:003854.1943:07729
07730:+00079:-00039:-00005:003854.1943:07730
07731:+00031:-00056:+00035:003874.8408:07731
07732:+00046:-00052:+00126:003874.8408:07732
07733:+00025:-00036:+00089:003874.8408:07733
07734:+00006:-00015:+00021:003874.8408:07734
07735:-00019:-00015:-00043:003874.8408:07735
07736:-00021:+00019:-00013:003874.8408:07736
07737:-00034:+00031:-00038:003785.6848:07737
07738:-00050:+00033:-00012:003785.6848:07738
07739:-00041:+00053:-00010:003785.6848:07739
07740:-00050:+00051:-00021:003785.6848:07740
07741:-00042:+00055:-00034:003785.6848:07741
07742:-00080:+00070:+00002:003914.1452:07742
07743:-00059:+00059:+00024:003914.1452:07743
07744:-00045:+00095:+00025:003914.1452:07744
07745:-00050:+00125:+00020:003914.1452:07745
07746:-00024:+00102:-00023:003914.1452:07746
07747:-00034:+00103:-00049:003934.9533:07747
07748:+00005:+00110:-00028:003934.9533:07748
07749:+00004:+00094:-00039:003934.9533:07749
07750:+00003:+00074:-00050:003934.9533:07750
07751:-00009:+00073:-00043:003934.9533:07751
07752:-00004:+00046:-00080:003844.0261:07752
07753:-00021:+00031:-00079:003844.0261:07753
07754:+00005:+00020:-00007:003844.0261:07754
07755:+00001:-00016:+00018:003844.0261:07755
07756:-00034:-00011:-00016:003844.0261:07756
07757:+00002:-00011:-00018:003976.1699:07757
07758:+00004:-00025:-00017:003976.1699:07758
07759:-00011:-00027:-00051:003976.1699:07759
07760:-00036:-00028:-00032:003976.1699:07760
07761:-00038:-00055:-00072:003976.1699:07761
07762:-00054:-00056:-00152:003997.0270:07762
07763:+00004:-00079:-00069:003997.0270:07763
07764:+00008:-00072:-00013:003997.0270:07764
07765:-00014:-00091:-00066:003997.0270:07765
07766:+00013:-00075:-00014:003997.0270:07766
07767:+00059:-00040:+00004:003892.0224:07767
07768:+00025:-00027:-00098:003892.0224:07768
07769:+00061:-00018:-00014:003892.0224:07769
07770:+00054:+00034:-00052:003892.0224:07770
07771:+00039:+00034:-00091:003892.0224:07771
07772:+00061:+00054:-00129:003988.7617:07772
07773:+00043:+00080:-00088:003988.7617:07773
07774:+00009:+00071:-00125:003988.7617:07774
07775:+00020:+00070:-00095:003988.7617:07775
07776:+00018:+00112:-00013:003988.7617:07776
07777:-00012:+00094:-00053:003996.8947:07777
07778:-00035:+00086:-00018:003996.8947:07778
07779:-00048:+00091:+00067:003996.8947:07779
07780:-00023:+00115:-00022:003996.8947:07780
07781:-00043:+00085:-00063:003996.8947:07781
07782:-00048:+00099:+00017:003879.9270:07782
07783:-00062:+00062:-00051:003879.9270:07783
07784:-00072:+00061:-00083:003879.9270:07784
07785:-00063:+00062:-00097:003879.9270:07785
07786:-00078:+00054:-00048:003879.9270:07786
07787:-00047:+00027:-00084:003963.5910:07787
07788:-00065:+00030:-00110:003963.5910:07788
07789:-00028:+00037:-00003:003963.5910:07789
07790:-00013:+00018:+00003:003963.5910:07790
07791:-00009:+00021:+00012:003963.5910:07791
07792:-00007:+00005:+00033:003959.5146:07792
07793:-00011:-00036:+00031:003959.5146:07793
07794:-00002:-00033:-00043:003959.5146:07794
07795:-00003:-00035:-00116:003959.5146:07795
07796:+00029:-00051:-00056:003959.5146:07796
07797:+00005:-00056:+00074:003959.5146:07797
07798:+00013:-00064:+00036:003843.9106:07798
07799:-00005:-00084:+00064:003843.9106:07799
07800:+00037:-00067:-00110:003843.9106:07800
07801:+00017:-00054:-00172:003843.9106:07801
07802:+00017:-00122:-00028:003843.9106:07802
07803:-00020:-00071:+00126:003926.3933:07803
07804:+00013:-00090:+00122:003926.3933:07804
07805:+00016:-00055:-00052:003926.3933:07805
07806:-00023:-00038:-00088:003926.3933:07806
07807:-00016:-00039:+00028:003926.3933:07807
07808:-00068:-00047:+00117:003947.2187:07808
07809:-00017:-00017:+00063:003947.2187:07809
07810:-00022:+00010:+00078:003947.2187:07810
07811:-00018:+00020:+00030:003947.2187:07811
07812:+00005:+00037:-00140:003947.2187:07812
07813:+00020:+00055:-00051:003844.0168:07813
07814:+00097:+00047:+00042:003844.0168:07814
07815:+00050:+00047:+00078:003844.0168:07815
07816:+00063:+00080:+00181:003844.0168:07816
07817:+00100:+00048:+00268:003844.0168:07817
07818:+00122:+00062:+00155:003963.4135:07818
07819:+00074:+00055:+00006:003963.4135:07819
07820:+00063:+00071:+00003:003963.4135:07820
07821:-00007:+00063:-00041:003963.4135:07821
07822:-00021:+00056:-00091:003963.4135:07822
07823:-00036:+00038:-00078:003984.2817:07823
07824:-00019:-00019:+00130:003984.2817:07824
07825:-00048:-00014:+00174:003984.2817:07825
07826:-00068:-00043:+00238:003984.2817:07826
07827:-00053:-00064:+00213:003984.2817:07827
07828:-00025:-00057:+00207:003879.8908:07828
07829:-00048:-00056:+00084:003879.8908:07829
07830:-00053:-00073:+00098:003879.8908:07830
07831:-00047:-00076:+00050:003879.8908:07831
07832:-00066:-00093:-00051:003879.8908:07832
07833:-00033:-00097:-00010:003988.7526:07833
07834:-00015:-00100:+00052:003988.7526:07834
07835:-00017:-00124:+00069:003988.7526:07835
07836:+00017:-00136:+00068:003988.7526:07836
07837:+00043:-00118:+00021:003988.7526:07837
07838:+00064:-00118:+00018:003971.9436:07838
07839:+00044:-00130:+00011:003971.9436:07839
07840:+00046:-00136:+00110:003971.9436:07840
07841:+00035:-00125:+00102:003971.9436:07841
07842:+00016:-00116:+00098:003971.9436:07842
07843:-00019:-00128:+00026:003855.8803:07843
07844:-00031:-00090:+00011:003855.8803:07844
07845:-00076:-00126:+00019:003855.8803:07845
07846:-00071:-00103:-00113:003855.8803:07846
07847:-00072:-00112:-00096:003855.8803:07847
07848:-00049:-00092:-00017:003855.8803:07848
07849:-00033:-00093:+00025:003926.3750:07849
07850:+00007:-00024:+00086:003926.3750:07850
07851:+00024:-00025:+00134:003926.3750:07851
07852:+00065:-00004:+00095:003926.3750:07852
07853:+00041:+00019:+00019:003926.3750:07853
07854:+00040:+00010:+00064:003910.6860:07854
07855:+00036:+00016:+00087:003910.6860:07855
07856:+00019:+00067:-00067:003910.6860:07856
07857:-00006:+00045:-00151:003910.6860:07857
07858:-00013:+00062:+00023:003910.6860:07858
07859:-00050:+00065:+00058:003762.7631:07859
07860:-00051:+00084:+00078:003762.7631:07860
07861:+00003:+00027:+00157:003762.7631:07861
07862:+00005:+00079:+00058:003762.7631:07862
07863:-00029:+00042:-00028:003762.7631:07863
07864:-00051:+00050:+00011:003854.0620:07864
07865:-00043:+00039:+00041:003854.0620:07865
07866:-00073:-00005:-00013:003854.0620:07866
07867:-00084:+00019:-00037:003854.0620:07867
07868:-00097:-00004:+00023:003854.0620:07868
07869:-00129:-00037:+00000:003851.2014:07869
07870:-00118:-00011:+00033:003851.2014:07870
07871:-00084:-00008:+00064:003851.2014:07871
07872:-00062:-00065:+00085:003851.2014:07872
07873:-00070:-00043:+00113:003851.2014:07873
07874:-00013:-00070:+00126:003851.2014:07874
07875:-00023:-00068:-00001:003740.1005:07875
07876:-00021:-00054:-00077:003740.1005:07876
07877:+00012:-00045:+00064:003740.1005:07877
07878:+00034:-00074:-00057:003740.1005:07878
07879:-00032:-00082:-00189:003740.1005:07879
07880:+00042:-00068:-00088:003842.3569:07880
07881:+00052:-00079:-00079:003842.3569:07881
07882:+00039:-00092:-00058:003842.3569:07882
07883:+00084:-00076:+00049:003842.3569:07883
07884:+00110:-00078:+00020:003842.3569:07884
07885:+00123:-00025:-00031:003862.9321:07885
07886:+00142:-00012:+00064:003862.9321:07886
07887:+00116:-00005:+00038:003862.9321:07887
07888:+00054:-00001:-00080:003862.9321:07888
07889:+00053:+00013:-00087:003862.9321:07889
07890:+00020:+00013:-00101:003774.1206:07890
07891:+00002:+00043:-00067:003774.1206:07891
07892:-00049:+00031:-00069:003774.1206:07892
07893:-00069:+00028:-00074:003774.1206:07893
07894:-00029:+00050:-00045:003774.1206:07894
07895:-00044:+00048:-00030:003774.1206:07895
07896:-00078:+00033:+00007:003889.9228:07896
07897:-00075:+00016:-00051:003889.9228:07897
07898:-00109:+00016:-00064:003889.9228:07898
07899:-00086:+00024:-00100:003889.9228:07899
07900:-00124:+00022:-00115:003889.9228:07900
07901:-00143:+00011:-00092:003910.6228:07901
07902:-00126:+00004:-00029:003910.6228:07902
07903:-00126:+00008:-00109:003910.6228:07903
07904:-00084:-00008:-00084:003910.6228:07904
07905:-00016:-00028:-00070:003910.6228:07905
07906:-00013:-00011:-00078:003820.4560:07906
07907:+00027:-00032:+00009:003820.4560:07907
07908:+00055:-00011:-00020:003820.4560:07908
07909:+00085:+00007:-00067:003820.4560:07909
07910:+00128:+00019:-00075:003820.4560:07910
07911:+00103:-00003:-00076:003926.3933:07911
07912:+00093:+00029:-00113:003926.3933:07912
07913:+00096:+00055:-00082:003926.3933:07913
07914:+00086:+00057:-00065:003926.3933:07914
07915:+00040:+00061:-00076:003926.3933:07915
07916:+00051:+00072:-00042:003959.4868:07916
07917:+00010:+00096:-00015:003959.4868:07917
07918:+00003:+00086:-00059:003959.4868:07918
07919:-00035:+00091:-00086:003959.4868:07919
07920:-00027:+00102:-00060:003959.4868:07920
07921:-00081:+00105:-00047:003867.8168:07921
07922:-00085:+00114:-00062:003867.8168:07922
07923:-00090:+00124:-00012:003867.8168:07923
07924:-00090:+00143:-00026:003867.8168:07924
07925:-00092:+00140:-00095:003867.8168:07925
07926:-00105:+00118:-00018:003951.0366:07926
07927:-00077:+00133:+00001:003951.0366:07927
07928:-00069:+00114:-00049:003951.0366:07928
07929:-00011:+00120:-00039:003951.0366:07929
07930:-00007:+00116:-00051:003951.0366:07930
07931:+00008:+00099:-00006:003971.8784:07931
07932:+00009:+00058:+00008:003971.8784:07932
07933:+00028:+00096:-00026:003971.8784:07933
07934:+00027:+00063:-00041:003971.8784:07934
07935:+00049:+00027:+00131:003971.8784:07935
07936:-00009:-00002:+00097:003832.2883:07936
07937:-00013:+00007:+00081:003832.2883:07937
07938:-00055:+00005:+00046:003832.2883:07938
07939:-00015:-00008:+00034:003832.2883:07939
07940:-00064:-00052:-00007:003832.2883:07940
07941:-00027:-00033:+00018:003832.2883:07941
07942:-00025:-00059:+00015:003938.8381:07942
07943:-00017:-00077:-00034:003938.8381:07943
07944:-00021:-00069:+00027:003938.8381:07944
07945:-00026:-00071:+00115:003938.8381:07945
07946:-00033:-00105:-00032:003938.8381:07946
07947:-00026:-00068:-00006:003934.9077:07947
07948:+00017:-00066:+00012:003934.9077:07948
07949:+00014:-00059:-00034:003934.9077:07949
07950:+00029:-00022:+00031:003934.9077:07950
07951:+00029:-00021:+00095:003934.9077:07951
07952:+00011:+00005:+00093:003843.9902:07952
07953:+00011:+00024:+00057:003843.9902:07953
07954:+00016:+00045:+00078:003843.9902:07954
07955:+00013:+00050:+00025:003843.9902:07955
07956:-00002:+00080:+00007:003843.9902:07956
07957:-00006:+00082:+00051:003938.7177:07957
07958:-00001:+00082:-00013:003938.7177:07958
07959:-00034:+00111:-00040:003938.7177:07959
07960:+00000:+00112:-00009:003938.7177:07960
07961:-00009:+00120:-00010:003938.7177:07961
07962:-00016:+00162:-00030:003947.1730:07962
07963:-00009:+00148:+00063:003947.1730:07963
07964:+00001:+00156:+00063:003947.1730:07964
07965:-00036:+00182:+00005:003947.1730:07965
07966:-00011:+00166:+00049:003947.1730:07966
07967:-00014:+00177:+00012:003855.8444:07967
07968:-00048:+00167:-00014:003855.8444:07968
07969:-00026:+00187:-00003:003855.8444:07969
07970:-00042:+00143:-00027:003855.8444:07970
07971:-00050:+00150:-00056:003855.8444:07971
07972:-00032:+00105:-00027:003963.5166:07972
07973:-00032:+00085:+00007:003963.5166:07973
07974:-00051:+00060:-00050:003963.5166:07974
07975:-00039:+00063:-00004:003963.5166:07975
07976:-00022:+00028:-00007:003963.5166:07976
07977:+00016:+00027:-00061:003984.3471:07977
07978:+00014:+00024:+00023:003984.3471:07978
07979:+00013:+00019:+00050:003984.3471:07979
07980:+00031:+00006:+00051:003984.3471:07980
07981:+00033:+00002:+00105:003984.3471:07981
07982:+00028:+00003:+00106:003879.9631:07982
07983:-00006:-00010:+00021:003879.9631:07983
07984:+00014:-00020:+00016:003879.9631:07984
07985:+00022:-00048:+00021:003879.9631:07985
07986:-00005:-00016:-00143:003879.9631:07986
07987:+00014:-00032:-00032:004014.2451:07987
07988:+00046:-00037:+00162:004014.2451:07988
07989:+00009:-00045:+00044:004014.2451:07989
07990:+00032:-00032:+00057:004014.2451:07990
07991:+00033:-00011:+00178:004014.2451:07991
07992:+00001:-00036:+00035:004022.4289:07992
07993:+00005:-00008:+00011:004022.4289:07993
07994:+00033:+00006:-00018:004022.4289:07994
07995:+00020:+00002:-00060:004022.4289:07995
07996:+00015:-00019:+00004:004022.4289:07996
07997:+00039:-00016:+00080:003916.4868:07997
07998:+00044:-00014:+00015:003916.4868:07998
07999:+00077:-00002:+00028:003916.4868:07999
08000:+00071:+00037:+00043:003916.4868:08000
08001:+00094:+00051:+00074:003916.4868:08001
08002:+00092:+00053:+00275:004040.0263:08002
08003:+00070:+00069:+00131:004040.0263:08003
08004:-00011:+00072:-00063:004040.0263:08004
08005:-00038:+00031:-00137:004040.0263:08005
08006:-00038:+00064:-00199:004040.0263:08006
08007:-00071:+00070:-00096:004035.1413:08007
08008:-00114:+00000:+00253:004035.1413:08008
08009:-00044:+00003:+00219:004035.1413:08009
08010:-00083:-00044:-00121:004035.1413:08010
08011:-00028:-00039:-00290:004035.1413:08011
08012:-00021:-00031:-00166:004035.1413:08012
08013:+00006:-00073:-00054:003892.0585:08013
08014:+00004:-00093:+00084:003892.0585:08014
08015:-00009:-00072:+00187:003892.0585:08015
08016:-00012:-00091:+00317:003892.0585:08016
08017:-00051:-00102:+00228:003892.0585:08017
08018:-00076:-00092:+00075:003963.5354:08018
08019:-00067:-00075:+00039:003963.5354:08019
08020:-00057:-00076:+00019:003963.5354:08020
08021:+00011:-00028:-00160:003963.5354:08021
08022:+00037:-00012:-00265:003963.5354:08022
08023:+00058:-00020:-00250:003947.2097:08023
08024:+00065:+00014:-00125:003947.2097:08024
08025:+00058:+00024:-00070:003947.2097:08025
08026:+00074:+00014:+00074:003947.2097:08026
08027:+00076:+00041:+00030:003947.2097:08027
08028:+00039:+00072:+00006:003797.0605:08028
08029:+00061:+00091:-00001:003797.0605:08029
08030:+00002:+00098:+00111:003797.0605:08030
08031:-00079:+00056:+00034:003797.0605:08031
08032:-00074:+00083:+00079:003797.0605:08032
08033:-00082:+00066:-00075:003866.0251:08033
08034:-00098:+00066:-00195:003866.0251:08034
08035:-00078:+00048:-00244:003866.0251:08035
08036:-00085:+00031:-00163:003866.0251:08036
08037:-00044:+00021:-00139:003866.0251:08037
08038:-00037:+00006:-00083:003839.5249:08038
08039:+00003:+00020:-00001:003839.5249:08039
08040:+00036:+00003:-00002:003839.5249:08040
08041:+00044:+00018:-00040:003839.5249:08041
08042:-00003:+00020:+00040:003839.5249:08042
08043:-00023:+00012:-00122:003839.5249:08043
08044:-00040:+00068:-00075:003717.7836:08044
08045:+00058:+00051:+00276:003717.7836:08045
08046:+00034:+00044:+00084:003717.7836:08046
08047:-00043:+00044:-00169:003717.7836:08047
08048:-00013:+00013:-00220:003717.7836:08048
08049:-00019:-00021:-00263:003818.9951:08049
08050:-00078:-00009:-00311:003818.9951:08050
08051:-00033:-00043:+00041:003818.9951:08051
08052:-00021:-00059:+00147:003818.9951:08052
08053:-00035:-00038:-00029:003818.9951:08053
08054:+00015:-00013:+00050:003804.9489:08054
08055:+00016:-00049:+00087:003804.9489:08055
08056:-00041:-00019:-00038:003804.9489:08056
08057:-00029:-00020:+00027:003804.9489:08057
08058:-00014:-00005:+00085:003804.9489:08058
08059:-00062:+00022:-00023:003804.9489:08059
08060:-00064:-00003:+00004:003706.6633:08060
08061:-00093:+00007:+00113:003706.6633:08061
08062:-00063:-00006:-00126:003706.6633:08062
08063:-00067:+00010:-00138:003706.6633:08063
08064:+00019:+00017:-00013:003706.6633:08064
08065:+00029:+00012:+00000:003818.9602:08065
08066:+00026:+00023:+00052:003818.9602:08066
08067:+00038:+00034:+00097:003818.9602:08067
08068:+00009:+00004:+00026:003818.9602:08068
08069:+00034:+00028:+00017:003818.9602:08069
08070:-00020:+00024:+00089:003862.9672:08070
08071:-00013:+00013:+00067:003862.9672:08071
08072:-00036:+00010:-00026:003862.9672:08072
08073:-00046:+00008:-00086:003862.9672:08073
08074:-00062:-00004:-00094:003862.9672:08074
08075:-00030:-00005:-00097:003751.5158:08075
08076:-00032:-00007:-00027:003751.5158:08076
08077:-00014:+00003:+00012:003751.5158:08077
08078:+00027:+00029:+00056:003751.5158:08078
08079:+00044:+00013:-00024:003751.5158:08079
08080:-00010:+00068:-00036:003890.0039:08080
08081:+00006:+00084:-00012:003890.0039:08081
08082:+00033:+00104:-00018:003890.0039:08082
08083:-00033:+00142:-00053:003890.0039:08083
08084:+00000:+00145:-00043:003890.0039:08084
08085:+00000:+00154:-00028:003890.0039:08085
08086:-00054:+00157:-00036:003910.6228:08086
08087:-00052:+00129:-00051:003910.6228:08087
08088:-00037:+00139:-00060:003910.6228:08088
08089:-00049:+00122:+00019:003910.6228:08089
08090:-00032:+00101:-00010:003910.6228:08090
08091:-00041:+00116:-00061:003808.7568:08091
08092:-00055:+00099:+00002:003808.7568:08092
08093:-00050:+00082:-00013:003808.7568:08093
08094:-00027:+00066:-00039:003808.7568:08094
08095:-00016:+00053:+00058:003808.7568:08095
08096:-00019:+00012:+00089:003926.4299:08096
08097:+00020:+00001:+00024:003926.4299:08097
08098:+00020:+00000:+00100:003926.4299:08098
08099:+00032:-00042:+00060:003926.4299:08099
08100:-00003:-00038:+00036:003926.4299:08100
08101:+00003:-00029:+00028:003934.9533:08101
08102:+00012:-00078:+00026:003934.9533:08102
08103:+00007:-00071:-00005:003934.9533:08103
08104:+00014:-00062:-00011:003934.9533:08104
08105:-00022:-00088:+00021:003934.9533:08105
08106:+00018:-00073:+00015:003844.0434:08106
08107:+00016:-00073:+00086:003844.0434:08107
08108:+00044:-00073:+00094:003844.0434:08108
08109:+00038:-00074:+00155:003844.0434:08109
08110:+00064:-00076:+00187:003844.0434:08110
08111:+00040:-00053:+00082:003976.1416:08111
08112:+00066:-00056:+00006:003976.1416:08112
08113:+00056:-00054:-00013:003976.1416:08113
08114:+00058:-00059:-00084:003976.1416:08114
08115:+00043:-00049:-00123:003976.1416:08115
08116:+00055:-00051:-00049:003984.4316:08116
08117:+00053:-00027:-00013:003984.4316:08117
08118:+00040:-00009:-00018:003984.4316:08118
08119:+00030:-00001:+00053:003984.4316:08119
08120:-00009:+00001:+00188:003984.4316:08120
08121:-00033:+00034:+00070:003855.9067:08121
08122:-00050:+00060:+00041:003855.9067:08122
08123:-00063:+00046:+00115:003855.9067:08123
08124:-00087:+00074:+00013:003855.9067:08124
08125:-00089:+00082:-00014:003855.9067:08125
08126:-00115:+00098:-00012:003938.7363:08126
08127:-00125:+00100:-00100:003938.7363:08127
08128:-00107:+00090:-00173:003938.7363:08128
08129:-00103:+00085:-00058:003938.7363:08129
08130:-00116:+00074:-00111:003938.7363:08130
08131:-00067:+00078:-00067:003938.7363:08131
08132:-00007:+00058:+00011:003947.1821:08132
08133:+00003:+00067:+00082:003947.1821:08133
08134:+00030:+00054:+00068:003947.1821:08134
08135:+00044:-00003:+00162:003947.1821:08135
08136:+00062:-00002:+00021:003947.1821:08136
08137:+00024:+00001:-00055:003832.1650:08137
08138:+00017:-00040:-00044:003832.1650:08138
08139:+00003:-00078:-00025:003832.1650:08139
08140:-00021:-00090:-00069:003832.1650:08140
08141:-00025:-00126:-00043:003832.1650:08141
08142:+00018:-00119:-00056:003938.6992:08142
08143:+00018:-00152:+00007:003938.6992:08143
08144:+00013:-00145:+00108:003938.6992:08144
08145:+00023:-00157:+00025:003938.6992:08145
08146:+00051:-00129:+00029:003938.6992:08146
08147:+00045:-00121:+00019:003947.0900:08147
08148:+00029:-00127:-00051:003947.0900:08148
08149:+00022:-00101:-00082:003947.0900:08149
08150:+00010:-00088:-00004:003947.0900:08150
08151:+00008:-00085:-00080:003947.0900:08151
08152:+00017:-00086:-00122:003843.8928:08152
08153:+00031:-00097:-00038:003843.8928:08153
08154:+00043:-00075:+00008:003843.8928:08154
08155:+00022:-00085:-00002:003843.8928:08155
08156:+00042:-00082:+00010:003843.8928:08156
08157:+00061:-00077:+00053:003938.6901:08157
08158:+00022:-00078:+00047:003938.6901:08158
08159:+00010:-00064:+00082:003938.6901:08159
08160:+00011:-00056:+00122:003938.6901:08160
08161:-00042:-00071:+00132:003938.6901:08161
08162:-00056:-00068:+00036:003959.5334:08162
08163:-00071:-00064:-00092:003959.5334:08163
08164:-00113:-00062:-00123:003959.5334:08164
08165:-00093:-00049:-00154:003959.5334:08165
08166:-00072:-00033:-00132:003959.5334:08166
08167:-00048:-00052:-00027:003843.9902:08167
08168:-00039:-00047:+00153:003843.9902:08168
08169:+00005:-00036:+00162:003843.9902:08169
08170:+00023:-00047:+00082:003843.9902:08170
08171:+00024:+00005:+00020:003843.9902:08171
08172:+00028:-00013:+00013:003963.5166:08172
08173:+00022:-00037:-00053:003963.5166:08173
08174:+00010:-00013:-00014:003963.5166:08174
08175:+00034:-00032:-00015:003963.5166:08175
08176:-00002:-00027:-00014:003963.5166:08176
08177:-00002:-00059:-00038:003963.5166:08177
08178:-00007:-00081:+00061:003959.5146:08178
08179:+00002:-00082:+00050:003959.5146:08179
08180:-00009:-00068:-00048:003959.5146:08180
08181:+00034:-00057:+00049:003959.5146:08181
08182:+00037:-00050:+00083:003959.5146:08182
08183:-00005:-00041:-00033:003843.9816:08183
08184:-00023:-00035:-00046:003843.9816:08184
08185:-00013:-00020:+00009:003843.9816:08185
08186:-00048:-00017:-00068:003843.9816:08186
08187:-00073:-00016:-00064:003843.9816:08187
08188:-00045:-00003:-00043:003938.7363:08188
08189:-00031:+00006:-00021:003938.7363:08189
08190:-00017:+00000:+00037:003938.7363:08190
08191:+00004:+00018:-00031:003938.7363:08191
08192:+00029:+00020:-00064:003938.7363:08192
08193:+00036:-00005:-00033:003934.8710:08193
08194:+00024:+00010:-00108:003934.8710:08194
08195:+00012:+00020:+00010:003934.8710:08195
08196:+00022:+00004:+00043:003934.8710:08196
08197:+00014:+00021:+00031:003934.8710:08197
08198:-00006:-00004:+00021:003808.6525:08198
08199:+00020:-00007:+00021:003808.6525:08199
08200:-00005:-00007:-00051:003808.6525:08200
08201:+00000:-00009:-00049:003808.6525:08201
08202:+00017:-00030:+00058:003808.6525:08202
08203:+00003:-00063:+00009:003901.9921:08203
08204:-00024:-00064:-00021:003901.9921:08204
08205:-00038:-00068:-00048:003901.9921:08205
08206:-00018:-00095:-00026:003901.9921:08206
08207:-00051:-00075:-00002:003901.9921:08207
08208:-00056:-00075:+00053:003898.5922:08208
08209:-00036:-00087:+00069:003898.5922:08209
08210:-00029:-00071:+00021:003898.5922:08210
08211:-00048:-00053:+00007:003898.5922:08211
08212:-00030:-00075:+00035:003898.5922:08212
08213:-00019:-00064:-00054:003898.5922:08213
08214:-00040:-00029:-00003:003785.5214:08214
08215:+00004:-00075:+00016:003785.5214:08215
08216:-00015:-00022:+00034:003785.5214:08216
08217:-00017:-00029:+00023:003785.5214:08217
08218:+00005:-00048:+00014:003785.5214:08218
08219:-00015:-00048:+00008:003877.8745:08219
08220:+00004:+00005:+00004:003877.8745:08220
08221:-00020:-00046:+00078:003877.8745:08221
08222:-00006:-00003:+00097:003877.8745:08222
08223:+00000:+00004:-00025:003877.8745:08223
08224:-00004:+00044:-00048:003886.6091:08224
08225:+00002:+00039:-00060:003886.6091:08225
08226:+00015:+00075:-00126:003886.6091:08226
08227:-00023:+00031:+00032:003886.6091:08227
08228:+00036:+00094:+00096:003886.6091:08228
08229:-00029:+00042:+00119:003797.0605:08229
08230:-00009:+00082:+00089:003797.0605:08230
08231:-00044:+00055:+00155:003797.0605:08231
08232:-00035:+00080:-00030:003797.0605:08232
08233:-00058:+00084:-00050:003797.0605:08233
08234:-00036:+00044:-00028:003901.9650:08234
08235:-00030:+00063:-00103:003901.9650:08235
08236:-00016:+00057:-00029:003901.9650:08236
08237:-00008:+00033:-00027:003901.9650:08237
08238:-00004:+00010:-00021:003901.9650:08238
08239:+00034:+00033:-00009:003901.9650:08239
08240:+00019:+00003:+00041:003910.5683:08240
08241:+00003:-00034:+00068:003910.5683:08241
08242:-00035:+00006:+00099:003910.5683:08242
08243:+00004:-00021:+00037:003910.5683:08243
08244:-00037:-00052:-00006:003910.5683:08244
08245:+00002:-00031:-00094:003808.7221:08245
08246:-00040:-00035:-00089:003808.7221:08246
08247:-00019:-00040:-00021:003808.7221:08247
08248:-00047:-00040:-00005:003808.7221:08248
08249:-00024:-00081:-00031:003808.7221:08249
08250:-00013:-00053:+00034:003926.3750:08250
08251:-00034:-00072:-00007:003926.3750:08251
08252:-00015:-00067:+00017:003926.3750:08252
08253:+00002:-00081:+00084:003926.3750:08253
08254:+00003:-00050:+00011:003926.3750:08254
08255:-00025:-00080:+00024:003934.9260:08255
08256:+00003:-00047:+00054:003934.9260:08256
08257:-00018:-00020:-00010:003934.9260:08257
08258:-00017:-00029:-00114:003934.9260:08258
08259:-00002:-00018:-00076:003934.9260:08259
08260:+00012:+00023:-00058:003843.9372:08260
08261:+00002:+00008:-00054:003843.9372:08261
08262:+00017:-00003:-00002:003843.9372:08262
08263:+00010:+00014:-00013:003843.9372:08263
08264:+00031:+00014:-00037:003843.9372:08264
08265:-00004:+00026:-00013:003951.0456:08265
08266:+00014:+00047:-00056:003951.0456:08266
08267:-00016:+00051:-00005:003951.0456:08267
08268:-00011:+00046:+00048:003951.0456:08268
08269:-00013:+00046:+00009:003951.0456:08269
08270:-00030:+00070:-00052:003947.1730:08270
08271:-00030:+00052:+00016:003947.1730:08271
08272:-00064:+00029:-00066:003947.1730:08272
08273:-00051:+00025:+00005:003947.1730:08273
08274:-00039:+00036:-00012:003947.1730:08274
08275:-00012:+00018:-00102:003855.8981:08275
08276:-00002:+00023:-00095:003855.8981:08276
08277:+00022:+00018:+00007:003855.8981:08277
08278:+00011:+00022:-00027:003855.8981:08278
08279:+00018:-00002:-00005:003855.8981:08279
08280:+00035:-00003:+00078:003951.0549:08280
08281:-00005:-00005:+00020:003951.0549:08281
08282:-00024:-00007:-00052:003951.0549:08282
08283:+00004:-00016:+00021:003951.0549:08283
08284:-00021:-00022:-00049:003951.0549:08284
08285:-00033:-00031:-00099:003951.0549:08285
08286:-00020:-00022:+00004:003947.2004:08286
08287:+00000:-00038:-00081:003947.2004:08287
08288:-00032:-00049:-00025:003947.2004:08288
08289:+00003:-00043:+00060:003947.2004:08289
08290:-00027:-00059:+00092:003947.2004:08290
08291:-00055:-00060:+00001:003832.1120:08291
08292:-00057:-00066:+00083:003832.1120:08292
08293:-00067:-00074:+00076:003832.1120:08293
08294:-00097:-00054:-00027:003832.1120:08294
08295:-00076:-00065:-00019:003832.1120:08295
08296:-00048:-00043:+00020:003938.7272:08296
08297:-00070:-00048:-00120:003938.7272:08297
08298:-00069:-00034:-00088:003938.7272:08298
08299:-00004:-00032:-00058:003938.7272:08299
08300:-00004:-00004:-00096:003938.7272:08300
08301:+00010:+00015:-00072:003934.8710:08301
08302:+00068:+00036:+00033:003934.8710:08302
08303:+00095:+00055:+00150:003934.8710:08303
08304:+00069:+00041:+00061:003934.8710:08304
08305:+00074:+00057:+00222:003934.8710:08305
08306:+00071:+00095:+00083:003832.0678:08306
08307:+00027:+00113:-00054:003832.0678:08307
08308:+00008:+00072:-00107:003832.0678:08308
08309:-00009:+00089:+00005:003832.0678:08309
08310:-00054:+00085:-00072:003832.0678:08310
08311:-00016:+00062:-00110:003938.6530:08311
08312:-00037:+00072:-00105:003938.6530:08312
08313:-00017:+00054:-00174:003938.6530:08313
08314:-00010:+00034:-00021:003938.6530:08314
08315:+00000:+00030:+00062:003938.6530:08315
08316:-00001:+00018:+00088:003959.4685:08316
08317:-00010:-00017:+00106:003959.4685:08317
08318:-00044:+00017:+00061:003959.4685:08318
08319:-00082:-00010:+00048:003959.4685:08319
08320:-00075:-00022:+00023:003959.4685:08320
08321:-00091:-00041:-00035:003855.8354:08321
08322:-00068:-00037:-00095:003855.8354:08322
08323:-00032:-00058:-00006:003855.8354:08323
08324:-00014:-00097:+00075:003855.8354:08324
08325:-00033:-00075:+00045:003855.8354:08325
08326:+00037:-00104:+00024:003855.8354:08326
08327:+00062:-00105:-00064:003963.5256:08327
08328:+00049:-00087:-00014:003963.5256:08328
08329:+00071:-00095:+00018:003963.5256:08329
08330:+00076:-00076:+00128:003963.5256:08330
08331:+00082:-00062:+00161:003963.5256:08331
08332:+00076:-00044:+00150:003996.9233:08332
08333:+00007:-00051:+00086:003996.9233:08333
08334:-00002:+00002:-00050:003996.9233:08334
08335:+00045:+00022:-00153:003996.9233:08335
08336:+00032:+00028:-00092:003996.9233:08336
08337:+00005:+00057:-00003:003891.9675:08337
08338:-00020:+00067:+00091:003891.9675:08338
08339:+00001:+00057:-00079:003891.9675:08339
08340:-00038:+00110:-00030:003891.9675:08340
08341:-00051:+00090:+00048:003891.9675:08341
08342:-00053:+00091:+00007:004014.1777:08342
08343:-00005:+00101:+00070:004014.1777:08343
08344:-00006:+00123:+00225:004014.1777:08344
08345:-00015:+00122:+00242:004014.1777:08345
08346:-00064:+00088:+00128:004014.1777:08346
08347:-00061:+00097:-00125:004022.3337:08347
08348:-00049:+00073:-00372:004022.3337:08348
08349:-00001:+00126:-00288:004022.3337:08349
08350:+00027:+00084:-00127:004022.3337:08350
08351:-00001:+00038:+00259:004022.3337:08351
08352:+00046:+00014:+00151:003892.0317:08352
08353:+00026:+00035:+00112:003892.0317:08353
08354:+00020:-00005:+00176:003892.0317:08354
08355:-00027:+00019:+00135:003892.0317:08355
08356:-00016:+00017:+00042:003892.0317:08356
08357:+00011:+00049:-00082:003988.7333:08357
08358:+00034:+00033:-00150:003988.7333:08358
08359:-00018:+00016:-00089:003988.7333:08359
08360:-00016:-00020:+00021:003988.7333:08360
08361:-00004:-00020:-00074:003988.7333:08361
08362:-00023:-00016:-00090:003947.0717:08362
08363:+00016:-00010:+00020:003947.0717:08363
08364:+00017:-00026:+00068:003947.0717:08364
08365:+00033:-00064:+00069:003947.0717:08365
08366:+00024:-00046:+00127:003947.0717:08366
08367:+00061:-00025:+00083:003820.4296:08367
08368:+00035:+00006:+00025:003820.4296:08368
08369:-00009:-00008:-00006:003820.4296:08369
08370:-00017:+00021:-00017:003820.4296:08370
08371:-00050:+00012:-00024:003820.4296:08371
08372:-00042:+00037:-00016:003889.9228:08372
08373:-00059:+00030:-00053:003889.9228:08373
08374:-00085:+00046:+00054:003889.9228:08374
08375:-00087:+00015:+00029:003889.9228:08375
08376:-00066:+00067:-00037:003889.9228:08376
08377:-00070:+00072:+00025:003862.9409:08377
08378:-00012:+00079:+00115:003862.9409:08378
08379:-00035:+00096:+00119:003862.9409:08379
08380:-00021:+00103:+00063:003862.9409:08380
08381:-00022:+00089:+00003:003862.9409:08381
08382:-00022:+00093:-00168:003862.9409:08382
08383:-00017:+00120:-00229:003762.6440:08383
08384:-00017:+00058:+00020:003762.6440:08384
08385:-00017:+00069:+00074:003762.6440:08385
08386:-00010:+00071:-00018:003762.6440:08386
08387:+00044:+00064:+00028:003762.6440:08387
08388:+00042:+00063:+00070:003842.2871:08388
08389:+00034:+00060:+00078:003842.2871:08389
08390:+00051:+00069:+00040:003842.2871:08390
08391:+00011:+00067:-00003:003842.2871:08391
08392:+00047:+00073:-00123:003842.2871:08392
08393:+00004:+00045:-00091:003851.1313:08393
08394:+00002:+00045:-00080:003851.1313:08394
08395:-00033:+00034:-00115:003851.1313:08395
08396:-00013:+00036:-00143:003851.1313:08396
08397:-00014:+00010:-00003:003851.1313:08397
08398:-00023:+00001:+00040:003774.0354:08398
08399:-00013:+00011:+00011:003774.0354:08399
08400:+00030:-00005:-00013:003774.0354:08400
08401:+00022:-00001:-00016:003774.0354:08401
08402:+00030:+00016:-00035:003774.0354:08402
08403:-00020:-00002:+00007:003774.0354:08403
08404:-00020:+00000:-00049:003865.9804:08404
08405:-00010:+00032:-00158:003865.9804:08405
08406:-00070:+00003:-00185:003865.9804:08406
08407:-00030:+00023:-00144:003865.9804:08407
08408:-00029:+00033:-00142:003865.9804:08408
08409:-00010:+00009:-00080:003898.6015:08409
08410:+00012:+00026:-00006:003898.6015:08410
08411:+00066:+00058:-00010:003898.6015:08411
08412:+00022:+00026:+00076:003898.6015:08412
08413:+00013:+00079:+00124:003898.6015:08413
08414:-00019:+00091:-00018:003820.3154:08414
08415:-00015:+00058:-00049:003820.3154:08415
08416:-00062:+00099:-00102:003820.3154:08416
08417:-00074:+00083:-00149:003820.3154:08417
08418:-00100:+00046:-00134:003820.3154:08418
08419:-00096:+00048:-00037:003926.2463:08419
08420:-00044:+00050:-00075:003926.2463:08420
08421:-00083:-00005:-00136:003926.2463:08421
08422:-00035:+00026:-00031:003926.2463:08422
08423:+00005:+00013:-00098:003926.2463:08423
08424:+00018:+00053:-00072:003947.0810:08424
08425:+00022:+00035:-00010:003947.0810:08425
08426:+00032:+00064:+00062:003947.0810:08426
08427:-00005:+00059:-00003:003947.0810:08427
08428:-00004:+00078:-00013:003947.0810:08428
08429:+00015:+00085:-00035:003843.9995:08429
08430:+00001:+00087:-00037:003843.9995:08430
08431:+00016:+00055:+00043:003843.9995:08431
08432:-00006:+00047:+00097:003843.9995:08432
08433:+00012:+00062:-00001:003843.9995:08433
08434:+00028:+00053:-00009:003951.0832:08434
08435:+00013:+00048:-00107:003951.0832:08435
08436:-00007:+00078:+00027:003951.0832:08436
08437:+00022:+00028:-00059:003951.0832:08437
08438:-00026:+00029:-00034:003951.0832:08438
08439:+00016:+00047:+00036:003959.4501:08439
08440:+00015:+00035:-00031:003959.4501:08440
08441:-00055:-00031:+00114:003959.4501:08441
08442:-00065:-00004:+00038:003959.4501:08442
08443:-00045:-00009:+00036:003959.4501:08443
08444:-00041:-00009:-00079:003959.4501:08444
08445:-00071:+00005:-00052:003843.8750:08445
08446:-00030:-00011:-00052:003843.8750:08446
08447:-00068:-00039:+00023:003843.8750:08447
08448:-00049:-00037:-00004:003843.8750:08448
08449:-00028:-00046:+00006:003843.8750:08449
08450:-00033:-00051:+00034:003926.3107:08450
08451:-00038:-00033:+00030:003926.3107:08451
08452:-00011:-00052:+00025:003926.3107:08452
08453:-00006:-00022:+00082:003926.3107:08453
08454:+00019:-00018:-00049:003926.3107:08454
08455:+00016:-00033:+00002:003922.7365:08455
08456:+00010:-00027:+00010:003922.7365:08456
08457:-00007:-00007:-00053:003922.7365:08457
08458:-00009:-00028:+00004:003922.7365:08458
08459:+00019:-00029:+00051:003922.7365:08459
08460:-00012:-00020:-00024:003808.6872:08460
08461:-00022:-00036:-00003:003808.6872:08461
08462:-00010:-00031:+00043:003808.6872:08462
08463:-00001:+00007:-00065:003808.6872:08463
08464:+00005:-00002:-00023:003808.6872:08464
08465:+00013:+00024:+00024:003889.7968:08465
08466:-00008:+00049:+00038:003889.7968:08466
08467:+00002:+00051:+00048:003889.7968:08467
08468:-00013:+00049:+00056:003889.7968:08468
08469:+00001:+00045:+00002:003889.7968:08469
08470:-00041:+00042:+00066:003874.7695:08470
08471:-00044:+00033:+00125:003874.7695:08471
08472:-00067:+00038:+00015:003874.7695:08472
08473:-00067:+00034:-00007:003874.7695:08473
08474:-00080:-00020:+00042:003874.7695:08474
08475:-00080:-00010:-00022:003874.7695:08475
08476:-00046:-00017:-00087:003774.0354:08476
08477:-00046:-00024:+00090:003774.0354:08477
08478:+00005:-00036:+00080:003774.0354:08478
08479:-00004:-00027:+00022:003774.0354:08479
08480:+00031:-00026:+00068:003774.0354:08480
08481:+00033:-00057:+00086:003854.0971:08481
08482:+00033:-00051:+00065:003854.0971:08482
08483:+00051:-00048:+00172:003854.0971:08483
08484:-00003:-00095:+00119:003854.0971:08484
08485:-00019:-00056:-00069:003854.0971:08485
08486:+00047:-00060:-00014:003874.7163:08486
08487:+00021:-00093:+00029:003874.7163:08487
08488:+00015:-00073:-00109:003874.7163:08488
08489:+00046:-00058:-00037:003874.7163:08489
08490:+00029:-00106:-00004:003874.7163:08490
08491:+00011:-00065:+00015:003785.5300:08491
08492:+00031:-00085:+00015:003785.5300:08492
08493:+00015:-00111:+00053:003785.5300:08493
08494:-00033:-00090:+00015:003785.5300:08494
08495:-00024:-00078:+00010:003785.5300:08495
08496:-00041:-00091:+00038:003889.9135:08496
08497:-00070:-00039:+00008:003889.9135:08497
08498:-00066:-00029:-00069:003889.9135:08498
08499:-00070:-00011:-00022:003889.9135:08499
08500:-00039:+00005:-00107:003889.9135:08500
08501:+00001:+00037:-00086:003889.9135:08501
08502:-00006:+00027:-00047:003910.5866:08502
08503:+00048:+00027:+00237:003910.5866:08503
08504:+00055:+00053:+00202:003910.5866:08504
08505:+00052:+00047:+00067:003910.5866:08505
08506:+00070:+00072:-00114:003910.5866:08506
08507:+00061:+00083:-00243:003797.1123:08507
08508:-00024:+00085:-00267:003797.1123:08508
08509:-00018:+00086:-00069:003797.1123:08509
08510:-00033:+00078:-00041:003797.1123:08510
08511:-00082:+00047:-00003:003797.1123:08511
08512:-00060:+00025:+00198:003926.3474:08512
08513:-00061:+00029:+00280:003926.3474:08513
08514:-00076:+00020:+00112:003926.3474:08514
08515:-00061:+00021:-00091:003926.3474:08515
08516:-00026:+00003:-00096:003926.3474:08516
08517:-00049:-00037:-00204:003934.8344:08517
08518:-00054:-00041:-00154:003934.8344:08518
08519:-00045:-00061:-00112:003934.8344:08519
08520:-00069:-00058:-00056:003934.8344:08520
08521:-00068:-00072:-00099:003934.8344:08521
08522:-00015:-00067:-00088:003855.8623:08522
08523:+00019:-00061:-00008:003855.8623:08523
08524:+00051:-00068:+00022:003855.8623:08524
08525:+00056:-00062:+00093:003855.8623:08525
08526:+00074:-00035:+00128:003855.8623:08526
08527:+00098:-00021:+00119:003976.0756:08527
08528:+00087:+00000:+00004:003976.0756:08528
08529:+00072:+00018:-00056:003976.0756:08529
08530:+00043:-00004:-00056:003976.0756:08530
08531:+00063:-00002:-00078:003976.0756:08531
08532:-00025:+00008:-00072:003996.9328:08532
08533:+00018:+00000:-00095:003996.9328:08533
08534:-00008:-00002:-00110:003996.9328:08534
08535:-00035:-00020:-00168:003996.9328:08535
08536:-00010:-00008:-00101:003996.9328:08536
08537:+00005:+00030:-00122:003892.0585:08537
08538:+00049:+00048:+00014:003892.0585:08538
08539:+00026:+00031:+00165:003892.0585:08539
08540:+00036:+00061:+00176:003892.0585:08540
08541:-00003:+00071:+00088:003892.0585:08541
08542:-00039:+00067:-00005:004001.4536:08542
08543:-00066:+00067:-00049:004001.4536:08543
08544:-00080:+00053:-00145:004001.4536:08544
08545:-00071:+00034:+00008:004001.4536:08545
08546:-00083:+00019:-00038:004001.4536:08546
08547:-00027:-00001:-00057:003984.4692:08547
08548:-00054:-00033:-00013:003984.4692:08548
08549:-00025:-00034:-00014:003984.4692:08549
08550:-00038:-00027:-00092:003984.4692:08550
08551:-00001:-00028:+00032:003984.4692:08551
08552:-00006:-00061:+00150:003984.4692:08552
08553:+00004:-00053:+00150:003867.8347:08553
08554:-00053:-00063:+00137:003867.8347:08554
08555:-00047:-00045:+00094:003867.8347:08555
08556:-00059:-00043:-00075:003867.8347:08556
08557:-00071:-00023:-00147:003867.8347:08557
08558:-00060:-00038:-00020:003976.0568:08558
08559:-00051:-00061:-00035:003976.0568:08559
08560:-00024:-00049:-00162:003976.0568:08560
08561:+00045:-00023:-00155:003976.0568:08561
08562:+00094:-00052:-00168:003976.0568:08562
08563:+00084:-00013:+00073:003959.4318:08563
08564:+00110:-00022:+00124:003959.4318:08564
08565:+00110:+00020:+00070:003959.4318:08565
08566:+00083:+00033:+00058:003959.4318:08566
08567:+00085:+00071:-00005:003959.4318:08567
08568:+00040:+00072:-00092:003855.8444:08568
08569:+00051:+00084:-00161:003855.8444:08569
08570:+00017:+00120:-00172:003855.8444:08570
08571:-00004:+00099:-00139:003855.8444:08571
08572:-00022:+00083:+00002:003855.8444:08572
08573:-00021:+00058:+00031:003951.0456:08573
08574:-00002:+00037:+00032:003951.0456:08574
08575:-00038:+00019:+00027:003951.0456:08575
08576:-00052:+00036:+00045:003951.0456:08576
08577:-00034:+00020:+00100:003951.0456:08577
08578:-00032:+00023:+00063:003947.0627:08578
08579:-00041:+00037:+00018:003947.0627:08579
08580:-00034:+00012:+00006:003947.0627:08580
08581:-00079:+00012:-00019:003947.0627:08581
08582:-00068:-00006:+00049:003947.0627:08582
08583:-00041:-00024:+00052:003843.9106:08583
08584:-00037:-00027:+00030:003843.9106:08584
08585:-00024:-00068:+00094:003843.9106:08585
08586:+00017:-00081:+00074:003843.9106:08586
08587:+00030:-00072:+00008:003843.9106:08587
08588:+00050:-00090:+00033:003950.9624:08588
08589:+00074:-00087:+00047:003950.9624:08589
08590:+00081:-00080:+00060:003950.9624:08590
08591:+00074:-00073:+00047:003950.9624:08591
08592:+00058:-00067:+00101:003950.9624:08592
08593:+00035:-00067:+00111:003947.0998:08593
08594:-00004:-00075:+00001:003947.0998:08594
08595:-00009:-00057:+00060:003947.0998:08595
08596:-00020:-00064:+00110:003947.0998:08596
08597:-00011:-00077:-00017:003947.0998:08597
08598:-00005:-00071:+00055:003843.9106:08598
08599:+00005:-00040:+00082:003843.9106:08599
08600:-00022:-00050:-00029:003843.9106:08600
08601:-00040:-00028:+00003:003843.9106:08601
08602:-00040:+00026:+00017:003843.9106:08602
08603:-00046:+00034:-00037:003843.9106:08603
08604:-00066:+00029:+00022:003963.4978:08604
08605:-00070:+00076:+00064:003963.4978:08605
08606:-00066:+00072:+00048:003963.4978:08606
08607:-00060:+00099:+00023:003963.4978:08607
08608:-00041:+00119:+00013:003963.4978:08608
08609:-00044:+00115:+00005:003971.8410:08609
08610:-00053:+00113:-00020:003971.8410:08610
08611:-00035:+00108:-00036:003971.8410:08611
08612:-00019:+00074:-00012:003971.8410:08612
08613:-00010:+00067:-00020:003971.8410:08613
08614:-00020:+00066:+00061:003867.8618:08614
08615:+00015:-00001:+00094:003867.8618:08615
08616:-00021:-00001:+00018:003867.8618:08616
08617:+00017:+00013:+00060:003867.8618:08617
08618:+00022:-00006:+00035:003867.8618:08618
08619:+00009:+00004:+00018:003963.6008:08619
08620:+00019:-00008:+00084:003963.6008:08620
08621:+00022:-00025:+00016:003963.6008:08621
08622:-00002:-00040:-00015:003963.6008:08622
08623:-00001:-00039:-00052:003963.6008:08623
08624:-00022:-00068:-00082:003959.4318:08624
08625:-00039:-00079:-00083:003959.4318:08625
08626:-00050:-00068:-00119:003959.4318:08626
08627:-00012:-00071:-00183:003959.4318:08627
08628:-00035:-00109:+00019:003959.4318:08628
08629:-00001:-00082:-00063:003867.7807:08629
08630:+00020:-00074:-00030:003867.7807:08630
08631:+00027:-00063:+00060:003867.7807:08631
08632:+00033:-00022:+00041:003867.7807:08632
08633:+00010:-00037:-00015:003867.7807:08633
08634:-00003:-00001:+00015:003938.5886:08634
08635:-00003:+00023:-00042:003938.5886:08635
08636:+00000:+00016:-00216:003938.5886:08636
08637:-00015:+00041:-00157:003938.5886:08637
08638:-00017:+00044:-00151:003938.5886:08638
08639:-00054:+00067:-00144:003947.2187:08639
08640:-00016:+00084:-00082:003947.2187:08640
08641:-00001:+00075:-00015:003947.2187:08641
08642:-00037:+00058:+00081:003947.2187:08642
08643:-00016:+00112:-00009:003947.2187:08643
08644:-00029:+00115:+00011:003843.9545:08644
08645:-00016:+00116:+00114:003843.9545:08645
08646:-00063:+00093:+00078:003843.9545:08646
08647:-00095:+00099:-00147:003843.9545:08647
08648:-00074:+00083:-00132:003843.9545:08648
08649:-00059:+00069:-00136:003938.6164:08649
08650:-00062:+00050:-00164:003938.6164:08650
08651:-00048:-00001:-00071:003938.6164:08651
08652:-00002:+00002:+00026:003938.6164:08652
08653:+00016:-00035:+00085:003938.6164:08653
08654:+00039:-00019:+00061:003938.6164:08654
08655:+00032:-00025:-00043:003934.8984:08655
08656:+00044:-00019:-00105:003934.8984:08656
08657:+00061:-00020:-00049:003934.8984:08657
08658:+00044:-00007:+00096:003934.8984:08658
08659:+00028:-00023:+00099:003934.8984:08659
08660:+00016:-00035:+00102:003855.8088:08660
08661:-00009:-00062:+00042:003855.8088:08661
08662:+00016:-00066:+00010:003855.8088:08662
08663:+00017:-00063:-00017:003855.8088:08663
08664:-00009:-00064:-00129:003855.8088:08664
08665:+00027:-00074:+00015:003951.0456:08665
08666:+00062:-00056:+00017:003951.0456:08666
08667:+00077:-00081:-00072:003951.0456:08667
08668:+00082:-00094:+00161:003951.0456:08668
08669:+00026:-00059:+00101:003951.0456:08669
08670:+00015:-00054:+00007:003971.8784:08670
08671:+00029:-00070:-00021:003971.8784:08671
08672:+00017:-00022:-00045:003971.8784:08672
08673:+00064:-00006:-00103:003971.8784:08673
08674:+00031:-00036:-00106:003971.8784:08674
08675:+00026:+00023:-00111:003879.8276:08675
08676:+00084:+00033:+00010:003879.8276:08676
08677:+00062:+00029:+00138:003879.8276:08677
08678:+00017:+00046:+00249:003879.8276:08678
08679:-00050:-00004:+00193:003879.8276:08679
08680:-00076:+00006:-00094:004001.3771:08680
08681:-00089:+00036:-00150:004001.3771:08681
08682:-00058:+00053:-00087:004001.3771:08682
08683:-00068:+00030:+00028:004001.3771:08683
08684:-00074:-00012:+00070:004001.3771:08684
08685:-00100:-00036:+00122:004035.0256:08685
08686:-00100:+00006:+00080:004035.0256:08686
08687:-00101:-00064:-00342:004035.0256:08687
08688:-00062:-00041:-00637:004035.0256:08688
08689:+00054:+00021:-00433:004035.0256:08689
08690:+00153:+00019:+00155:003916.4040:08690
08691:+00130:-00010:+00467:003916.4040:08691
08692:+00141:-00040:+00591:003916.4040:08692
08693:+00112:-00021:+00237:003916.4040:08693
08694:+00012:+00007:+00025:003916.4040:08694
08695:-00026:+00000:+00054:003988.6293:08695
08696:-00026:+00061:-00225:003988.6293:08696
08697:+00039:+00085:-00379:003988.6293:08697
08698:+00139:+00098:-00221:003988.6293:08698
08699:+00142:+00084:+00010:003988.6293:08699
08700:+00066:+00037:+00078:003959.4594:08700
08701:+00029:+00001:+00099:003959.4594:08701
08702:+00018:+00034:+00067:003959.4594:08702
08703:-00035:+00037:-00224:003959.4594:08703
08704:-00050:+00037:+00035:003959.4594:08704
08705:-00034:-00003:+00182:003820.3593:08705
08706:-00079:+00019:+00240:003820.3593:08706
08707:-00047:+00012:+00245:003820.3593:08707
08708:-00105:-00017:+00240:003820.3593:08708
08709:-00205:-00012:-00110:003820.3593:08709
08710:-00222:-00017:-00120:003889.8686:08710
08711:-00190:-00043:-00100:003889.8686:08711
08712:-00170:-00042:-00095:003889.8686:08712
08713:-00119:-00111:+00031:003889.8686:08713
08714:-00058:-00092:+00055:003889.8686:08714
08715:-00096:-00110:+00003:003889.8686:08715
08716:-00024:-00091:+00024:003862.8793:08716
08717:+00017:-00075:+00226:003862.8793:08717
08718:+00011:-00075:+00192:003862.8793:08718
08719:-00004:-00063:+00148:003862.8793:08719
08720:+00039:-00044:+00067:003862.8793:08720
08721:+00048:-00025:-00003:003728.7709:08721
08722:+00041:-00012:-00033:003728.7709:08722
08723:+00031:-00033:-00016:003728.7709:08723
08724:+00039:-00021:-00009:003728.7709:08724
08725:+00045:-00026:+00030:003728.7709:08725
08726:+00052:-00017:+00129:003830.4787:08726
08727:+00065:+00008:+00092:003830.4787:08727
08728:+00065:+00050:+00064:003830.4787:08728
08729:+00076:+00028:+00120:003830.4787:08729
08730:+00050:+00067:+00050:003830.4787:08730
08731:+00023:+00094:-00008:003827.7712:08731
08732:-00036:+00071:+00047:003827.7712:08732
08733:-00083:+00060:+00116:003827.7712:08733
08734:-00097:+00073:+00046:003827.7712:08734
08735:-00110:+00071:+00084:003827.7712:08735
08736:-00117:+00068:+00054:003827.7712:08736
08737:-00141:+00063:-00072:003728.7626:08737
08738:-00093:+00030:-00107:003728.7626:08738
08739:-00096:+00049:-00049:003728.7626:08739
08740:-00043:+00048:-00055:003728.7626:08740
08741:-00024:+00043:-00032:003728.7626:08741
08742:-00015:+00049:+00124:003842.1992:08742
08743:-00002:+00033:+00120:003842.1992:08743
08744:-00027:+00027:+00089:003842.1992:08744
08745:-00035:+00035:+00079:003842.1992:08745
08746:-00054:+00019:-00031:003842.1992:08746
08747:-00048:+00006:-00107:003862.7558:08747
08748:-00053:+00005:-00098:003862.7558:08748
08749:-00024:-00050:-00083:003862.7558:08749
08750:-00018:-00048:-00083:003862.7558:08750
08751:-00009:-00059:-00074:003862.7558:08751
08752:+00034:-00067:+00047:003785.4438:08752
08753:+00039:-00064:-00010:003785.4438:08753
08754:+00030:-00071:-00052:003785.4438:08754
08755:+00047:-00026:-00086:003785.4438:08755
08756:+00068:-00012:-00040:003785.4438:08756
08757:-00002:-00008:+00035:003785.4438:08757
08758:-00006:+00015:+00053:003926.2097:08758
08759:+00033:+00031:+00048:003926.2097:08759
08760:+00015:+00069:+00044:003926.2097:08760
08761:-00004:+00058:-00020:003926.2097:08761
08762:+00013:+00094:+00020:003926.2097:08762
08763:-00001:+00064:-00109:003959.3388:08763
08764:-00009:+00068:-00188:003959.3388:08764
08765:+00006:+00059:-00223:003959.3388:08765
08766:+00019:+00051:-00218:003959.3388:08766
08767:-00019:+00044:-00128:003959.3388:08767
08768:-00027:+00014:-00028:003867.7089:08768
08769:-00048:+00021:-00056:003867.7089:08769
08770:-00052:+00017:+00012:003867.7089:08770
08771:-00051:+00003:+00053:003867.7089:08771
08772:-00060:-00004:+00029:003867.7089:08772
08773:-00074:+00008:+00071:003975.9250:08773
08774:-00100:+00019:+00033:003975.9250:08774
08775:-00123:+00009:-00067:003975.9250:08775
08776:-00102:+00015:-00172:003975.9250:08776
08777:-00115:+00045:-00133:003975.9250:08777
08778:-00126:+00021:-00162:003971.7202:08778
08779:-00060:+00027:-00180:003971.7202:08779
08780:-00050:+00032:-00105:003971.7202:08780
08781:+00021:+00064:-00098:003971.7202:08781
08782:+00048:+00028:+00068:003971.7202:08782
08783:+00093:+00050:+00041:003867.6730:08783
08784:+00041:+00045:+00191:003867.6730:08784
08785:+00054:+00049:+00179:003867.6730:08785
08786:+00034:+00038:+00037:003867.6730:08786
08787:-00002:+00035:-00019:003867.6730:08787
08788:+00001:+00022:-00056:003963.3759:08788
08789:-00070:+00001:-00237:003963.3759:08789
08790:-00070:+00008:-00173:003963.3759:08790
08791:-00044:-00009:-00157:003963.3759:08791
08792:-00053:+00002:-00147:003963.3759:08792
08793:-00042:-00047:+00010:003946.9890:08793
08794:-00020:-00013:+00152:003946.9890:08794
08795:-00040:-00029:+00106:003946.9890:08795
08796:-00054:+00019:+00075:003946.9890:08796
08797:-00029:+00017:+00094:003946.9890:08797
08798:-00028:+00010:-00056:003820.2541:08798
08799:-00080:+00049:-00066:003820.2541:08799
08800:-00054:+00025:-00120:003820.2541:08800
08801:-00060:+00018:-00252:003820.2541:08801
08802:-00053:+00029:-00268:003820.2541:08802
08803:-00006:+00003:-00080:003926.2006:08803
08804:+00017:-00035:+00113:003926.2006:08804
08805:+00046:-00034:+00142:003926.2006:08805
08806:+00096:-00026:+00176:003926.2006:08806
08807:+00088:-00042:-00015:003926.2006:08807
08808:+00053:+00006:-00063:003926.2006:08808
08809:+00045:-00021:+00008:003898.2692:08809
08810:+00045:+00009:-00012:003898.2692:08810
08811:-00009:+00028:-00160:003898.2692:08811
08812:+00031:+00058:-00037:003898.2692:08812
08813:+00000:+00030:+00034:003898.2692:08813
08814:-00023:+00086:-00035:003785.3750:08814
08815:-00015:+00066:+00082:003785.3750:08815
08816:+00029:+00066:+00093:003785.3750:08816
08817:+00000:+00098:+00000:003785.3750:08817
08818:+00014:+00071:-00022:003785.3750:08818
08819:-00005:+00069:+00141:003889.7067:08819
08820:+00003:+00077:-00028:003889.7067:08820
08821:-00031:+00080:-00165:003889.7067:08821
08822:-00027:+00081:-00113:003889.7067:08822
08823:-00042:+00049:-00113:003889.7067:08823
08824:-00062:+00032:-00103:003886.4663:08824
08825:-00027:+00024:+00033:003886.4663:08825
08826:-00021:-00005:+00014:003886.4663:08826
08827:-00019:-00009:+00005:003886.4663:08827
08828:+00021:+00007:+00114:003886.4663:08828
08829:+00011:+00000:+00108:003785.4179:08829
08830:+00002:+00021:+00013:003785.4179:08830
08831:+00000:+00026:+00066:003785.4179:08831
08832:-00027:+00029:+00009:003785.4179:08832
08833:-00084:+00054:-00074:003785.4179:08833
08834:-00071:+00065:-00064:003785.4179:08834
08835:-00077:+00054:-00061:003901.8833:08835
08836:-00067:+00049:-00096:003901.8833:08836
08837:-00029:+00043:-00069:003901.8833:08837
08838:+00021:+00045:+00036:003901.8833:08838
08839:+00025:+00065:+00093:003901.8833:08839
08840:+00079:+00069:+00078:003934.7702:08840
08841:+00099:+00074:+00020:003934.7702:08841
08842:+00102:+00076:+00101:003934.7702:08842
08843:+00112:+00077:+00156:003934.7702:08843
08844:+00094:+00081:+00225:003934.7702:08844
08845:+00083:+00064:+00084:003832.0412:08845
08846:+00027:+00041:-00081:003832.0412:08846
08847:-00018:+00014:-00024:003832.0412:08847
08848:-00027:-00001:-00083:003832.0412:08848
08849:-00053:-00002:-00058:003832.0412:08849
08850:-00042:+00004:+00041:003963.3669:08850
08851:-00069:+00017:+00108:003963.3669:08851
08852:-00051:-00019:+00172:003963.3669:08852
08853:-00047:+00007:+00100:003963.3669:08853
08854:-00017:+00022:-00028:003963.3669:08854
08855:-00038:+00033:+00022:003984.1972:08855
08856:-00014:+00022:+00143:003984.1972:08856
08857:-00034:+00002:+00229:003984.1972:08857
08858:-00049:-00025:+00102:003984.1972:08858
08859:-00012:-00007:+00063:003984.1972:08859
08860:-00051:-00075:-00086:003904.0837:08860
08861:-00050:-00055:+00028:003904.0837:08861
08862:-00024:-00086:+00140:003904.0837:08862
08863:+00036:-00082:+00123:003904.0837:08863
08864:+00024:-00086:+00091:003904.0837:08864
08865:+00062:-00090:+00073:004014.0815:08865
08866:+00037:-00098:+00065:004014.0815:08866
08867:+00038:-00096:+00041:004014.0815:08867
08868:+00075:-00097:+00085:004014.0815:08868
08869:+00093:-00072:+00042:004014.0815:08869
08870:+00075:-00062:+00037:004009.5122:08870
08871:+00044:-00042:+00095:004009.5122:08871
08872:+00010:-00060:+00110:004009.5122:08872
08873:-00008:-00023:+00094:004009.5122:08873
08874:-00013:-00044:+00056:004009.5122:08874
08875:+00001:-00011:+00012:003916.3759:08875
08876:-00049:-00024:-00043:003916.3759:08876
08877:-00036:-00036:-00068:003916.3759:08877
08878:-00036:-00007:-00092:003916.3759:08878
08879:-00001:-00019:-00093:003916.3759:08879
08880:+00016:+00009:+00016:003988.5158:08880
08881:+00009:+00016:-00011:003988.5158:08881
08882:+00033:+00012:-00013:003988.5158:08882
08883:+00042:+00037:+00060:003988.5158:08883
08884:+00012:+00049:-00015:003988.5158:08884
08885:-00005:+00012:+00050:003959.3486:08885
08886:-00018:+00035:+00201:003959.3486:08886
08887:-00043:+00009:+00082:003959.3486:08887
08888:-00063:+00017:-00075:003959.3486:08888
[truncated: 50,041 more chars]
