# Supplementary material for: Suboptimal Omnidirectional Wheel Design and Implementation
Source: Sensors (Basel). 2021 Jan 28;21(3):865. doi: 10.3390/s21030865 (PMC7865864; doi:10.3390/s21030865)
Supplement: Supplementary file 1 [file sensors-21-00865-s001.zip › 4.-Data 30 Files With Suspension/ACDATA02.TXT]

00001:+00032:-00038:-00015:000713.0046:00001
00002:+00018:-00062:-00006:000713.0046:00002
00003:+00012:-00042:+00017:000713.0046:00003
00004:+00014:-00041:+00036:000713.0046:00004
00005:+00017:-00023:+00047:000713.0046:00005
00006:-00012:-00032:+00064:000713.0046:00006
00007:-00003:-00008:+00059:000713.0046:00007
00008:-00019:-00014:+00005:000713.0046:00008
00009:+00005:+00006:-00068:000713.0046:00009
00010:+00005:+00001:-00029:000713.0046:00010
00011:+00009:+00001:+00014:000713.0046:00011
00012:+00012:+00020:+00008:000713.0046:00012
00013:+00049:+00014:+00019:000713.0046:00013
00014:+00050:+00034:+00024:000713.0046:00014
00015:+00037:+00036:+00034:000713.0046:00015
00016:+00049:+00034:+00026:000713.0046:00016
00017:+00065:+00030:+00054:000713.0046:00017
00018:+00027:+00047:+00022:000713.0046:00018
00019:+00032:+00047:-00004:000713.0046:00019
00020:+00033:+00079:-00016:000713.0046:00020
00021:+00014:+00042:+00005:000713.0046:00021
00022:+00004:+00050:+00017:000713.0046:00022
00023:+00004:+00031:+00024:000713.0046:00023
00024:-00017:+00033:+00009:000713.0046:00024
00025:-00032:+00013:+00007:000713.0046:00025
00026:-00049:+00019:-00009:000716.4633:00026
00027:-00032:-00001:-00007:000716.4633:00027
00028:-00050:-00019:+00003:000716.4633:00028
00029:-00028:-00005:+00028:000716.4633:00029
00030:-00034:-00017:+00032:000716.4633:00030
00031:-00040:-00009:+00018:000716.4633:00031
00032:-00035:-00009:-00022:000716.4633:00032
00033:-00035:-00033:+00012:000716.4633:00033
00034:-00023:-00025:+00019:000716.4633:00034
00035:-00019:-00024:-00001:000716.4633:00035
00036:+00017:-00022:-00019:000716.4633:00036
00037:+00015:-00035:-00010:000716.4633:00037
00038:+00020:-00037:-00018:000716.4633:00038
00039:+00017:-00011:-00015:000716.4633:00039
00040:+00019:-00013:+00019:000716.4633:00040
00041:-00005:-00018:+00024:000716.4633:00041
00042:+00018:-00017:+00048:000716.4633:00042
00043:+00016:-00018:+00009:000716.4633:00043
00044:+00001:+00004:-00019:000716.4633:00044
00045:-00009:+00022:-00021:000716.4633:00045
00046:-00014:+00022:+00007:000716.4633:00046
00047:-00033:+00010:-00017:000716.4633:00047
00048:-00037:+00013:-00012:000716.4633:00048
00049:-00039:+00016:-00011:000716.4633:00049
00050:-00050:+00022:-00015:000716.4633:00050
00051:-00056:+00022:-00020:000716.4633:00051
00052:-00046:+00012:+00005:000716.4633:00052
00053:-00042:+00018:-00015:000716.4633:00053
00054:-00041:+00024:-00015:000716.4633:00054
00055:-00028:+00022:-00020:000716.4633:00055
00056:-00030:-00005:-00019:000716.4633:00056
00057:-00027:-00004:-00010:000716.4633:00057
00058:-00036:-00005:-00012:000716.4633:00058
00059:-00015:+00000:-00014:000600.4398:00059
00060:-00031:+00004:-00006:000600.4398:00060
00061:-00036:+00006:+00019:000600.4398:00061
00062:-00039:+00008:-00004:000600.4398:00062
00063:-00035:-00015:-00019:000600.4398:00063
00064:-00036:-00017:-00022:000600.4398:00064
00065:-00011:-00007:-00007:000600.4398:00065
00066:-00012:-00019:-00002:000600.4398:00066
00067:-00011:-00007:+00023:000600.4398:00067
00068:-00023:-00019:+00020:000600.4398:00068
00069:-00014:-00021:+00006:000600.4398:00069
00070:-00017:-00020:-00005:000600.4398:00070
00071:-00024:-00010:+00012:000600.4398:00071
00072:-00015:-00010:+00000:000600.4398:00072
00073:-00036:-00031:+00018:000600.4398:00073
00074:-00016:-00020:+00004:000600.4398:00074
00075:-00027:+00004:-00005:000600.4398:00075
00076:-00040:-00018:-00012:000600.4398:00076
00077:-00038:+00004:-00005:000600.4398:00077
00078:-00015:-00003:+00037:000600.4398:00078
00079:-00030:-00006:+00013:000600.4398:00079
00080:-00051:+00019:-00018:000600.4398:00080
00081:-00026:+00009:+00007:000600.4398:00081
00082:-00035:+00009:+00004:000600.4398:00082
00083:-00027:+00010:+00002:000600.4398:00083
00084:-00017:+00024:+00024:000600.4398:00084
00085:-00033:+00000:+00011:000600.4398:00085
00086:-00016:+00021:-00004:000600.4398:00086
00087:-00013:+00000:+00006:000600.4398:00087
00088:-00024:+00001:+00006:000600.4398:00088
00089:-00013:+00021:+00005:000600.4398:00089
00090:-00013:+00006:-00005:000600.4398:00090
00091:-00021:+00020:-00004:000600.4398:00091
00092:-00010:+00001:+00003:000600.4398:00092
00093:-00014:+00005:-00005:000600.4398:00093
00094:-00024:-00006:+00024:000600.4398:00094
00095:-00033:+00005:-00003:000600.4398:00095
00096:-00013:+00006:-00007:000533.6366:00096
00097:-00017:-00002:-00006:000533.6366:00097
00098:-00025:-00015:-00007:000533.6366:00098
00099:-00038:+00007:-00018:000533.6366:00099
00100:-00038:+00003:+00000:000533.6366:00100
00101:-00025:+00006:-00035:000533.6366:00101
00102:-00055:-00005:-00036:000533.6366:00102
00103:-00012:-00001:-00037:000533.6366:00103
00104:-00015:+00008:-00016:000533.6366:00104
00105:-00019:-00001:-00026:000533.6366:00105
00106:-00010:+00000:+00004:000533.6366:00106
00107:+00000:+00018:+00001:000533.6366:00107
00108:+00004:+00023:-00015:000533.6366:00108
00109:-00003:+00010:-00004:000533.6366:00109
00110:+00014:+00012:+00018:000533.6366:00110
00111:+00017:+00001:-00002:000533.6366:00111
00112:+00015:+00023:+00002:000533.6366:00112
00113:+00016:+00014:-00001:000533.6366:00113
00114:-00001:+00021:+00004:000533.6366:00114
00115:-00018:+00001:-00015:000533.6366:00115
00116:-00020:+00010:+00006:000533.6366:00116
00117:-00011:+00021:-00004:000533.6366:00117
00118:-00033:+00019:-00030:000533.6366:00118
00119:-00017:+00001:-00021:000533.6366:00119
00120:-00037:+00001:-00029:000533.6366:00120
00121:-00037:+00000:-00021:000533.6366:00121
00122:-00020:-00003:+00053:000533.6366:00122
00123:-00015:+00018:-00023:000533.6366:00123
00124:-00033:-00001:-00079:000533.6366:00124
00125:-00008:-00006:+00006:000533.6366:00125
00126:-00003:+00009:+00034:000533.6366:00126
00127:-00022:+00001:+00008:000533.6366:00127
00128:-00001:-00003:-00018:000533.6366:00128
00129:-00006:+00019:+00000:000533.6366:00129
00130:-00005:-00006:-00016:000533.6366:00130
00131:-00018:-00005:-00006:000533.6366:00131
00132:-00004:-00016:+00020:000553.2644:00132
00133:+00015:-00004:+00027:000553.2644:00133
00134:-00006:-00017:-00001:000553.2644:00134
00135:+00004:+00006:-00007:000553.2644:00135
00136:+00003:+00002:+00002:000553.2644:00136
00137:-00017:+00002:-00016:000553.2644:00137
00138:-00023:+00003:-00003:000553.2644:00138
00139:-00012:+00002:+00019:000553.2644:00139
00140:-00017:-00009:+00004:000553.2644:00140
00141:-00016:+00008:+00017:000553.2644:00141
00142:-00018:+00006:+00005:000553.2644:00142
00143:-00034:+00007:-00005:000553.2644:00143
00144:-00024:+00004:-00002:000553.2644:00144
00145:-00009:+00004:+00005:000553.2644:00145
00146:+00001:-00005:-00007:000553.2644:00146
00147:+00002:-00004:+00004:000553.2644:00147
00148:-00005:+00000:+00036:000553.2644:00148
00149:+00016:-00001:+00012:000553.2644:00149
00150:-00001:+00006:+00018:000553.2644:00150
00151:+00007:+00019:-00004:000553.2644:00151
00152:+00033:-00001:-00001:000553.2644:00152
00153:+00033:-00006:-00021:000553.2644:00153
00154:+00030:+00019:+00011:000553.2644:00154
00155:+00027:+00017:-00003:000553.2644:00155
00156:+00013:+00020:-00008:000553.2644:00156
00157:+00035:+00017:-00010:000553.2644:00157
00158:+00031:+00001:+00022:000553.2644:00158
00159:+00012:+00003:+00023:000553.2644:00159
00160:+00021:+00006:+00033:000553.2644:00160
00161:+00030:+00003:-00001:000553.2644:00161
00162:-00004:-00014:+00008:000553.2644:00162
00163:-00006:-00017:+00019:000553.2644:00163
00164:+00017:+00001:+00039:000553.2644:00164
00165:+00000:-00012:+00020:000553.2644:00165
00166:-00001:-00020:-00019:000553.2644:00166
00167:+00001:-00018:+00007:000579.6025:00167
00168:-00020:-00009:-00004:000579.6025:00168
00169:+00000:-00029:+00023:000579.6025:00169
00170:-00006:-00021:+00020:000579.6025:00170
00171:+00015:-00010:-00021:000579.6025:00171
00172:+00007:-00012:-00019:000579.6025:00172
00173:+00010:-00010:-00006:000579.6025:00173
00174:+00019:-00008:+00036:000579.6025:00174
00175:+00015:-00018:-00006:000579.6025:00175
00176:+00009:+00006:-00021:000579.6025:00176
00177:+00011:-00016:-00008:000579.6025:00177
00178:+00007:+00007:+00000:000579.6025:00178
00179:+00006:+00003:+00015:000579.6025:00179
00180:+00006:-00002:+00009:000579.6025:00180
00181:-00008:+00018:+00013:000579.6025:00181
00182:-00004:+00024:-00003:000579.6025:00182
00183:+00016:+00017:-00019:000579.6025:00183
00184:+00005:+00012:+00010:000579.6025:00184
00185:+00002:+00010:+00000:000579.6025:00185
00186:-00001:+00010:-00020:000579.6025:00186
00187:+00000:+00036:-00022:000579.6025:00187
00188:-00021:+00021:-00018:000579.6025:00188
00189:-00002:+00015:+00002:000579.6025:00189
00190:+00005:+00015:+00007:000579.6025:00190
00191:+00003:+00011:-00013:000579.6025:00191
00192:-00007:+00038:-00008:000579.6025:00192
00193:-00009:+00012:+00023:000579.6025:00193
00194:-00025:+00032:+00023:000579.6025:00194
00195:-00003:+00013:+00005:000579.6025:00195
00196:+00015:+00037:-00025:000579.6025:00196
00197:+00006:+00023:-00010:000579.6025:00197
00198:+00020:+00011:-00006:000579.6025:00198
00199:+00008:+00020:+00022:000579.6025:00199
00200:+00007:+00023:+00007:000609.8348:00200
00201:-00002:+00020:-00011:000609.8348:00201
00202:+00016:+00015:-00007:000609.8348:00202
00203:-00019:+00017:-00018:000609.8348:00203
00204:-00019:+00003:-00015:000609.8348:00204
00205:-00009:+00006:-00034:000609.8348:00205
00206:+00000:-00006:-00031:000609.8348:00206
00207:-00024:-00017:+00004:000609.8348:00207
00208:-00019:-00018:+00016:000609.8348:00208
00209:+00000:+00004:-00005:000609.8348:00209
00210:-00018:-00019:-00020:000609.8348:00210
00211:+00006:+00003:-00007:000609.8348:00211
00212:+00003:-00009:+00018:000609.8348:00212
00213:-00023:-00029:+00007:000609.8348:00213
00214:-00007:-00009:+00004:000609.8348:00214
00215:-00003:-00014:-00015:000609.8348:00215
00216:+00016:-00017:-00009:000609.8348:00216
00217:-00003:-00014:+00019:000609.8348:00217
00218:+00009:-00015:+00019:000609.8348:00218
00219:-00007:-00016:-00009:000609.8348:00219
00220:+00005:+00008:-00012:000609.8348:00220
00221:+00004:+00023:-00014:000609.8348:00221
00222:-00024:-00005:+00023:000609.8348:00222
00223:-00034:-00001:+00021:000609.8348:00223
00224:-00025:+00019:-00020:000609.8348:00224
00225:-00002:+00013:-00018:000609.8348:00225
00226:-00023:+00009:+00001:000609.8348:00226
00227:-00023:+00015:+00021:000609.8348:00227
00228:-00020:+00014:+00023:000609.8348:00228
00229:-00025:+00013:-00008:000609.8348:00229
00230:-00001:+00035:-00013:000609.8348:00230
00231:-00018:+00014:-00021:000609.8348:00231
00232:-00022:+00010:+00017:000620.9921:00232
00233:+00000:+00032:-00006:000620.9921:00233
00234:+00005:+00010:-00018:000620.9921:00234
00235:-00007:+00024:-00009:000620.9921:00235
00236:-00010:+00021:-00004:000620.9921:00236
00237:+00005:+00022:+00009:000620.9921:00237
00238:+00001:+00023:+00039:000620.9921:00238
00239:-00002:+00019:+00003:000620.9921:00239
00240:-00021:+00010:-00011:000620.9921:00240
00241:-00012:+00001:-00020:000620.9921:00241
00242:-00026:-00006:-00002:000620.9921:00242
00243:-00016:+00009:+00003:000620.9921:00243
00244:-00012:+00007:+00005:000620.9921:00244
00245:-00020:-00005:-00020:000620.9921:00245
00246:-00015:+00003:-00003:000620.9921:00246
00247:-00023:+00006:+00005:000620.9921:00247
00248:-00020:+00004:-00005:000620.9921:00248
00249:-00009:-00022:-00008:000620.9921:00249
00250:-00005:-00021:-00019:000620.9921:00250
00251:+00009:+00001:-00014:000620.9921:00251
00252:-00002:-00012:+00003:000620.9921:00252
00253:-00003:-00021:-00002:000620.9921:00253
00254:+00010:-00021:+00002:000620.9921:00254
00255:+00012:-00012:-00022:000620.9921:00255
00256:+00007:-00012:+00018:000620.9921:00256
00257:+00034:-00007:+00036:000620.9921:00257
00258:-00005:-00021:+00008:000620.9921:00258
00259:-00004:-00015:-00006:000620.9921:00259
00260:-00007:-00004:-00020:000620.9921:00260
00261:+00004:+00001:+00008:000620.9921:00261
00262:-00010:+00003:-00018:000620.9921:00262
00263:-00033:-00005:+00010:000620.9921:00263
00264:-00014:+00006:-00022:000620.9921:00264
00265:-00037:-00001:-00010:000620.9921:00265
00266:-00016:+00007:+00019:000620.9921:00266
00267:-00016:+00008:+00000:000579.8552:00267
00268:-00014:+00000:-00015:000579.8552:00268
00269:-00022:+00023:+00008:000579.8552:00269
00270:-00001:+00022:+00004:000579.8552:00270
00271:+00000:+00021:-00010:000579.8552:00271
00272:-00006:-00002:+00014:000579.8552:00272
00273:-00006:+00001:+00013:000579.8552:00273
00274:-00002:-00003:+00023:000579.8552:00274
00275:-00005:+00000:-00019:000579.8552:00275
00276:-00003:-00002:-00005:000579.8552:00276
00277:-00008:+00000:+00018:000579.8552:00277
00278:+00001:+00000:+00019:000579.8552:00278
00279:-00001:+00019:+00000:000579.8552:00279
00280:-00015:+00021:-00004:000579.8552:00280
00281:-00011:+00019:+00018:000579.8552:00281
00282:-00014:+00023:-00005:000579.8552:00282
00283:-00026:+00000:+00032:000579.8552:00283
00284:-00050:-00005:+00012:000579.8552:00284
00285:-00032:-00003:-00019:000579.8552:00285
00286:-00040:-00002:-00014:000579.8552:00286
00287:-00028:-00014:-00016:000579.8552:00287
00288:-00034:+00008:+00022:000579.8552:00288
00289:-00024:+00006:+00008:000579.8552:00289
00290:+00001:+00005:-00029:000579.8552:00290
00291:+00018:+00002:+00059:000579.8552:00291
00292:+00030:+00007:+00041:000579.8552:00292
00293:-00003:+00007:-00014:000579.8552:00293
00294:+00023:-00005:-00005:000579.8552:00294
00295:+00045:-00005:+00003:000579.8552:00295
00296:+00036:+00001:-00026:000579.8552:00296
00297:+00023:+00001:-00036:000579.8552:00297
00298:+00023:+00001:+00032:000579.8552:00298
00299:+00008:+00001:-00007:000579.8552:00299
00300:+00021:+00018:-00002:000579.8552:00300
00301:+00016:+00014:-00016:000584.1287:00301
00302:+00001:+00018:-00002:000584.1287:00302
00303:-00009:+00015:+00014:000584.1287:00303
00304:+00001:+00015:+00032:000584.1287:00304
00305:+00004:+00013:+00005:000584.1287:00305
00306:-00022:+00038:-00022:000584.1287:00306
00307:-00018:+00039:-00011:000584.1287:00307
00308:-00016:+00036:+00005:000584.1287:00308
00309:+00002:+00033:+00003:000584.1287:00309
00310:+00001:+00036:-00020:000584.1287:00310
00311:-00004:+00034:-00010:000584.1287:00311
00312:+00019:+00034:-00016:000584.1287:00312
00313:+00033:+00015:-00002:000584.1287:00313
00314:+00011:+00016:+00003:000584.1287:00314
00315:+00009:+00010:+00008:000584.1287:00315
00316:+00030:+00033:-00007:000584.1287:00316
00317:+00007:+00010:-00015:000584.1287:00317
00318:+00017:+00013:+00005:000584.1287:00318
00319:+00019:+00011:+00032:000584.1287:00319
00320:+00014:+00010:+00002:000584.1287:00320
00321:-00008:+00001:-00015:000584.1287:00321
00322:+00016:+00023:+00007:000584.1287:00322
00323:+00004:+00018:-00004:000584.1287:00323
00324:-00003:+00019:-00036:000584.1287:00324
00325:-00004:+00023:-00008:000584.1287:00325
00326:-00006:+00011:-00007:000584.1287:00326
00327:+00005:+00011:-00016:000584.1287:00327
00328:+00006:+00017:+00008:000584.1287:00328
00329:+00006:+00023:-00021:000584.1287:00329
00330:+00019:+00019:-00008:000584.1287:00330
00331:-00002:-00001:-00011:000584.1287:00331
00332:+00032:-00002:-00019:000646.1900:00332
00333:+00017:+00001:-00036:000646.1900:00333
00334:+00015:-00006:-00005:000646.1900:00334
00335:+00010:-00001:-00005:000646.1900:00335
00336:+00007:+00009:+00016:000646.1900:00336
00337:+00017:-00002:+00022:000646.1900:00337
00338:+00017:+00020:+00033:000646.1900:00338
00339:+00015:-00006:+00004:000646.1900:00339
00340:+00005:+00000:-00002:000646.1900:00340
00341:+00015:+00007:+00009:000646.1900:00341
00342:-00004:-00001:-00015:000646.1900:00342
00343:-00005:-00003:-00024:000646.1900:00343
00344:+00017:+00020:-00012:000646.1900:00344
00345:+00021:+00020:-00019:000646.1900:00345
00346:+00002:+00018:-00015:000646.1900:00346
00347:+00014:-00005:+00000:000646.1900:00347
00348:+00014:-00004:+00002:000646.1900:00348
00349:-00005:-00016:+00002:000646.1900:00349
00350:+00017:+00005:-00006:000646.1900:00350
00351:+00013:+00007:-00017:000646.1900:00351
00352:+00015:-00018:-00050:000646.1900:00352
00353:+00020:+00004:-00019:000646.1900:00353
00354:+00011:+00004:-00005:000646.1900:00354
00355:+00016:-00007:+00011:000646.1900:00355
00356:+00019:-00007:+00011:000646.1900:00356
00357:+00019:+00002:+00013:000646.1900:00357
00358:+00006:-00018:-00010:000646.1900:00358
00359:-00009:-00007:-00006:000646.1900:00359
00360:-00006:-00017:-00003:000646.1900:00360
00361:+00001:-00022:+00004:000646.1900:00361
00362:+00005:-00007:-00009:000646.1900:00362
00363:-00019:+00002:-00018:000643.3746:00363
00364:-00013:+00007:+00008:000643.3746:00364
00365:-00034:+00004:-00011:000643.3746:00365
00366:-00012:+00004:-00015:000643.3746:00366
00367:-00024:+00000:-00017:000643.3746:00367
00368:-00015:-00014:+00008:000643.3746:00368
00369:+00000:+00008:-00004:000643.3746:00369
00370:+00000:+00008:+00002:000643.3746:00370
00371:+00001:-00015:-00031:000643.3746:00371
00372:-00006:-00004:-00017:000643.3746:00372
00373:+00019:+00004:-00015:000643.3746:00373
00374:+00003:-00017:+00002:000643.3746:00374
00375:-00009:+00004:-00006:000643.3746:00375
00376:-00007:-00005:-00004:000643.3746:00376
00377:+00014:-00021:+00000:000643.3746:00377
00378:+00005:-00009:+00011:000643.3746:00378
00379:-00004:-00017:+00033:000643.3746:00379
00380:-00022:-00016:-00014:000643.3746:00380
00381:-00001:-00006:-00010:000643.3746:00381
00382:+00000:+00005:-00022:000643.3746:00382
00383:-00013:-00016:-00001:000643.3746:00383
00384:-00013:+00006:-00011:000643.3746:00384
00385:-00035:+00003:-00002:000643.3746:00385
00386:-00016:+00006:-00003:000643.3746:00386
00387:-00029:-00021:+00013:000643.3746:00387
00388:-00035:+00009:-00006:000643.3746:00388
00389:-00026:+00008:+00006:000643.3746:00389
00390:-00020:-00006:-00016:000643.3746:00390
00391:-00015:-00001:+00007:000643.3746:00391
00392:-00020:+00021:+00006:000643.3746:00392
00393:-00023:-00006:+00000:000643.3746:00393
00394:-00001:-00002:+00000:000643.3746:00394
00395:-00001:+00000:-00017:000625.7407:00395
00396:-00001:+00009:-00005:000625.7407:00396
00397:-00020:-00003:+00008:000625.7407:00397
00398:-00022:+00018:+00016:000625.7407:00398
00399:+00000:+00020:-00009:000625.7407:00399
00400:+00003:+00019:+00003:000625.7407:00400
00401:+00002:+00020:+00018:000625.7407:00401
00402:-00012:-00002:+00010:000625.7407:00402
00403:-00024:+00022:+00017:000625.7407:00403
00404:+00003:-00001:-00006:000625.7407:00404
00405:+00002:+00018:+00007:000625.7407:00405
00406:-00021:-00003:+00022:000625.7407:00406
00407:-00018:-00002:+00022:000625.7407:00407
00408:-00022:-00004:-00010:000625.7407:00408
00409:-00005:+00023:-00021:000625.7407:00409
00410:-00010:-00002:-00004:000625.7407:00410
00411:-00020:-00001:+00015:000625.7407:00411
00412:+00004:-00005:+00025:000625.7407:00412
00413:-00006:-00001:+00024:000625.7407:00413
00414:-00004:+00000:-00017:000625.7407:00414
00415:-00001:-00005:-00002:000625.7407:00415
00416:+00004:-00003:+00019:000625.7407:00416
00417:+00000:-00005:+00018:000625.7407:00417
00418:+00005:+00019:-00011:000625.7407:00418
00419:+00000:+00011:-00017:000625.7407:00419
00420:+00001:+00024:+00020:000625.7407:00420
00421:-00012:-00005:-00004:000625.7407:00421
00422:+00002:+00020:+00001:000625.7407:00422
00423:+00002:+00015:-00006:000625.7407:00423
00424:+00004:+00023:-00003:000625.7407:00424
00425:+00005:+00023:-00001:000625.7407:00425
00426:-00005:+00009:+00023:000645.8453:00426
00427:+00014:+00012:+00003:000645.8453:00427
00428:-00003:+00022:+00003:000645.8453:00428
00429:-00002:+00022:-00017:000645.8453:00429
00430:-00020:+00020:+00005:000645.8453:00430
00431:+00001:+00009:-00003:000645.8453:00431
00432:-00008:+00021:+00005:000645.8453:00432
00433:-00009:+00020:-00019:000645.8453:00433
00434:-00011:-00002:+00007:000645.8453:00434
00435:+00002:-00003:-00001:000645.8453:00435
00436:-00024:+00017:-00022:000645.8453:00436
00437:-00014:-00002:-00008:000645.8453:00437
00438:-00022:+00024:-00046:000645.8453:00438
00439:-00037:-00004:+00011:000645.8453:00439
00440:-00036:-00003:+00028:000645.8453:00440
00441:-00055:+00021:+00021:000645.8453:00441
00442:-00031:+00004:-00052:000645.8453:00442
00443:-00053:+00004:-00059:000645.8453:00443
00444:-00015:-00006:-00030:000645.8453:00444
00445:-00025:-00015:-00047:000645.8453:00445
00446:-00033:-00019:+00023:000645.8453:00446
00447:-00006:-00015:+00119:000645.8453:00447
00448:+00019:+00003:+00053:000645.8453:00448
00449:+00010:-00022:-00052:000645.8453:00449
00450:+00049:-00022:-00089:000645.8453:00450
00451:+00037:-00016:-00065:000645.8453:00451
00452:+00051:-00019:+00004:000645.8453:00452
00453:+00037:-00019:+00084:000645.8453:00453
00454:+00036:+00004:+00067:000645.8453:00454
00455:+00018:-00010:-00002:000645.8453:00455
00456:+00004:-00009:-00007:000645.8453:00456
00457:-00019:-00012:-00020:000644.3508:00457
00458:-00052:-00021:+00009:000644.3508:00458
00459:-00030:-00017:+00023:000644.3508:00459
00460:-00036:+00009:-00011:000644.3508:00460
00461:-00013:+00003:-00067:000644.3508:00461
00462:-00022:+00004:-00009:000644.3508:00462
00463:-00037:-00019:-00003:000644.3508:00463
00464:-00033:-00017:-00019:000644.3508:00464
00465:-00011:-00015:-00007:000644.3508:00465
00466:+00005:-00009:+00023:000644.3508:00466
00467:-00013:-00007:+00039:000644.3508:00467
00468:-00002:-00009:+00067:000644.3508:00468
00469:-00001:-00013:-00002:000644.3508:00469
00470:-00009:-00032:-00040:000644.3508:00470
00471:-00005:-00013:-00050:000644.3508:00471
00472:+00005:-00035:+00043:000644.3508:00472
00473:-00002:-00032:+00052:000644.3508:00473
00474:-00010:-00037:+00016:000644.3508:00474
00475:+00001:-00019:-00039:000644.3508:00475
00476:-00018:-00030:-00043:000644.3508:00476
00477:-00014:-00009:+00039:000644.3508:00477
00478:-00012:-00009:+00060:000644.3508:00478
00479:-00040:-00007:+00027:000644.3508:00479
00480:-00027:-00005:-00047:000644.3508:00480
00481:-00010:+00008:-00010:000644.3508:00481
00482:-00053:-00002:-00007:000644.3508:00482
00483:-00030:-00003:+00002:000644.3508:00483
00484:-00038:+00018:-00018:000644.3508:00484
00485:-00011:-00003:-00023:000644.3508:00485
00486:-00016:+00019:-00001:000644.3508:00486
00487:-00024:-00006:+00052:000644.3508:00487
00488:-00001:+00007:+00030:000644.3508:00488
00489:-00022:+00007:-00018:000644.3508:00489
00490:+00015:+00010:-00014:000598.7031:00490
00491:+00020:+00001:-00005:000598.7031:00491
00492:+00007:+00017:+00003:000598.7031:00492
00493:+00031:+00015:-00002:000598.7031:00493
00494:+00027:+00010:-00010:000598.7031:00494
00495:+00007:+00010:-00050:000598.7031:00495
00496:-00008:+00023:-00031:000598.7031:00496
00497:+00006:+00022:+00017:000598.7031:00497
00498:+00005:+00000:+00021:000598.7031:00498
00499:+00004:+00020:+00001:000598.7031:00499
00500:+00005:+00017:+00000:000598.7031:00500
00501:-00023:+00007:-00002:000598.7031:00501
00502:-00019:+00001:-00006:000598.7031:00502
00503:-00018:-00003:-00002:000598.7031:00503
00504:-00016:-00018:-00019:000598.7031:00504
00505:-00013:-00021:-00001:000598.7031:00505
00506:-00036:-00021:+00036:000598.7031:00506
00507:-00039:-00025:+00023:000598.7031:00507
00508:-00049:-00034:+00000:000598.7031:00508
00509:-00016:-00035:+00009:000598.7031:00509
00510:-00033:-00035:-00001:000598.7031:00510
00511:-00034:-00027:+00017:000598.7031:00511
00512:-00024:-00020:-00015:000598.7031:00512
00513:-00023:-00020:-00020:000598.7031:00513
00514:-00021:-00020:-00032:000598.7031:00514
00515:+00000:+00008:+00013:000598.7031:00515
00516:-00019:+00007:+00023:000598.7031:00516
00517:-00013:+00001:-00005:000598.7031:00517
00518:-00020:+00012:-00003:000598.7031:00518
00519:-00018:+00034:-00003:000598.7031:00519
00520:+00000:+00038:-00021:000598.7031:00520
00521:+00000:+00031:-00006:000640.5876:00521
00522:-00002:+00049:+00006:000640.5876:00522
00523:+00004:+00041:-00007:000640.5876:00523
00524:+00004:+00053:+00000:000640.5876:00524
00525:+00002:+00043:+00035:000640.5876:00525
00526:-00023:+00055:-00004:000640.5876:00526
00527:-00033:+00044:+00002:000640.5876:00527
00528:+00001:+00040:-00016:000640.5876:00528
00529:-00028:+00048:+00018:000640.5876:00529
00530:-00025:+00051:-00016:000640.5876:00530
00531:-00049:+00044:-00004:000640.5876:00531
00532:-00038:+00049:-00018:000640.5876:00532
00533:-00053:+00029:-00030:000640.5876:00533
00534:-00036:+00038:+00008:000640.5876:00534
00535:-00017:+00016:-00001:000640.5876:00535
00536:-00010:-00001:-00016:000640.5876:00536
00537:+00004:+00020:-00020:000640.5876:00537
00538:+00017:+00019:-00003:000640.5876:00538
00539:-00010:+00007:-00021:000640.5876:00539
00540:+00017:+00002:-00020:000640.5876:00540
00541:+00029:+00003:-00005:000640.5876:00541
00542:+00009:-00017:+00004:000640.5876:00542
00543:+00011:-00011:+00002:000640.5876:00543
00544:+00007:-00034:+00039:000640.5876:00544
00545:+00016:-00033:-00002:000640.5876:00545
00546:-00002:-00046:-00016:000640.5876:00546
00547:+00007:-00023:+00003:000640.5876:00547
00548:-00001:-00027:+00023:000640.5876:00548
00549:-00019:-00045:-00030:000640.5876:00549
00550:-00012:-00035:-00018:000640.5876:00550
00551:-00022:-00031:+00001:000640.5876:00551
00552:-00032:-00009:-00017:000640.5876:00552
00553:-00038:-00012:+00008:000642.0725:00553
00554:-00037:-00007:-00001:000642.0725:00554
00555:-00015:-00020:+00002:000642.0725:00555
00556:-00017:+00005:+00001:000642.0725:00556
00557:-00002:+00006:-00005:000642.0725:00557
00558:-00021:+00019:-00007:000642.0725:00558
00559:+00003:+00019:-00021:000642.0725:00559
00560:-00005:+00022:-00018:000642.0725:00560
00561:-00003:+00012:-00017:000642.0725:00561
00562:+00004:+00016:+00001:000642.0725:00562
00563:+00019:+00025:+00011:000642.0725:00563
00564:+00020:+00039:+00001:000642.0725:00564
00565:+00018:+00030:-00003:000642.0725:00565
00566:-00004:+00014:+00021:000642.0725:00566
00567:-00010:+00036:+00016:000642.0725:00567
00568:+00003:+00013:-00035:000642.0725:00568
00569:-00021:+00036:+00001:000642.0725:00569
00570:-00033:+00013:-00016:000642.0725:00570
00571:-00051:+00015:-00006:000642.0725:00571
00572:-00040:+00019:-00018:000642.0725:00572
00573:-00029:-00001:-00008:000642.0725:00573
00574:-00039:-00004:-00012:000642.0725:00574
00575:-00051:-00020:+00023:000642.0725:00575
00576:-00037:-00011:-00006:000642.0725:00576
00577:-00016:-00018:-00031:000642.0725:00577
00578:-00019:-00036:+00007:000642.0725:00578
00579:-00009:-00032:-00002:000642.0725:00579
00580:-00023:-00047:+00014:000642.0725:00580
00581:+00000:-00046:+00017:000642.0725:00581
00582:-00002:-00025:+00013:000642.0725:00582
00583:+00007:-00026:+00003:000642.0725:00583
00584:+00015:-00046:+00035:000628.2650:00584
00585:+00007:-00045:+00027:000628.2650:00585
00586:+00019:-00028:+00006:000628.2650:00586
00587:+00014:-00029:-00021:000628.2650:00587
00588:+00015:-00029:-00018:000628.2650:00588
00589:-00008:-00013:+00014:000628.2650:00589
00590:-00022:-00034:+00019:000628.2650:00590
00591:-00002:-00015:-00002:000628.2650:00591
00592:-00020:+00003:+00001:000628.2650:00592
00593:-00010:-00003:+00007:000628.2650:00593
00594:-00035:-00001:-00003:000628.2650:00594
00595:-00016:+00001:+00006:000628.2650:00595
00596:-00011:+00022:-00014:000628.2650:00596
00597:-00002:+00033:+00002:000628.2650:00597
00598:+00003:+00012:-00003:000628.2650:00598
00599:-00011:+00014:+00021:000628.2650:00599
00600:-00002:+00026:+00005:000628.2650:00600
00601:-00010:+00052:-00009:000628.2650:00601
00602:-00009:+00039:-00008:000628.2650:00602
00603:-00006:+00036:-00004:000628.2650:00603
00604:-00001:+00027:+00014:000628.2650:00604
00605:+00003:+00036:+00002:000628.2650:00605
00606:-00009:+00027:+00001:000628.2650:00606
00607:+00005:+00028:+00006:000628.2650:00607
00608:-00012:+00036:-00006:000628.2650:00608
00609:-00011:+00032:+00033:000628.2650:00609
00610:-00013:+00029:+00024:000628.2650:00610
00611:-00015:+00022:-00009:000628.2650:00611
00612:-00012:+00017:+00007:000628.2650:00612
00613:-00034:+00015:-00002:000628.2650:00613
00614:-00015:+00010:+00003:000628.2650:00614
00615:-00033:-00001:-00015:000652.2156:00615
00616:-00025:+00006:-00003:000652.2156:00616
00617:-00022:+00008:-00002:000652.2156:00617
00618:-00025:-00018:+00022:000652.2156:00618
00619:-00002:+00009:+00007:000652.2156:00619
00620:+00004:-00018:-00016:000652.2156:00620
00621:-00007:+00001:-00006:000652.2156:00621
00622:+00004:-00021:+00000:000652.2156:00622
00623:+00002:-00015:+00018:000652.2156:00623
00624:-00006:-00007:-00010:000652.2156:00624
00625:-00009:+00002:+00002:000652.2156:00625
00626:-00019:-00019:+00002:000652.2156:00626
00627:-00023:+00004:+00000:000652.2156:00627
00628:-00024:+00006:-00006:000652.2156:00628
00629:-00024:-00004:+00003:000652.2156:00629
00630:-00035:+00008:-00016:000652.2156:00630
00631:-00024:+00021:+00007:000652.2156:00631
00632:-00016:+00012:+00000:000652.2156:00632
00633:-00015:+00033:-00014:000652.2156:00633
00634:-00021:+00035:-00010:000652.2156:00634
00635:-00011:+00037:+00003:000652.2156:00635
00636:-00034:+00025:+00005:000652.2156:00636
00637:-00013:+00034:+00000:000652.2156:00637
00638:-00024:+00039:-00003:000652.2156:00638
00639:-00021:+00035:-00006:000652.2156:00639
00640:-00023:+00035:+00003:000652.2156:00640
00641:-00019:+00033:+00016:000652.2156:00641
00642:-00010:+00014:-00010:000652.2156:00642
00643:-00011:+00014:+00001:000652.2156:00643
00644:-00001:+00025:-00013:000652.2156:00644
00645:-00014:+00013:+00001:000652.2156:00645
00646:-00015:+00021:+00021:000652.2156:00646
00647:-00035:+00022:+00037:000634.6884:00647
00648:-00033:-00002:-00002:000634.6884:00648
00649:-00026:+00000:+00004:000634.6884:00649
00650:-00024:-00001:+00012:000634.6884:00650
00651:-00024:-00015:-00005:000634.6884:00651
00652:-00023:+00004:-00006:000634.6884:00652
00653:-00002:+00002:-00018:000634.6884:00653
00654:-00021:-00011:-00004:000634.6884:00654
00655:-00017:-00012:-00017:000634.6884:00655
00656:-00009:-00036:+00031:000634.6884:00656
00657:+00005:-00032:-00015:000634.6884:00657
00658:-00019:-00037:-00017:000634.6884:00658
00659:+00016:-00023:-00003:000634.6884:00659
00660:+00013:-00036:+00009:000634.6884:00660
00661:+00002:-00036:+00007:000634.6884:00661
00662:-00009:-00012:+00004:000634.6884:00662
00663:+00016:-00033:+00002:000634.6884:00663
00664:-00001:-00008:-00007:000634.6884:00664
00665:-00021:-00011:+00021:000634.6884:00665
00666:-00020:-00015:-00002:000634.6884:00666
00667:-00011:+00005:+00007:000634.6884:00667
00668:+00001:-00002:-00021:000634.6884:00668
00669:+00000:+00008:+00023:000634.6884:00669
00670:-00019:+00009:-00003:000634.6884:00670
00671:-00021:-00006:+00008:000634.6884:00671
00672:-00003:+00015:-00012:000634.6884:00672
00673:-00001:+00024:-00009:000634.6884:00673
00674:-00009:+00012:-00004:000634.6884:00674
00675:-00008:+00013:+00032:000634.6884:00675
00676:-00005:+00012:+00002:000634.6884:00676
00677:+00000:+00015:-00021:000634.6884:00677
00678:-00004:+00011:-00001:000640.1952:00678
00679:-00003:+00020:+00000:000640.1952:00679
00680:-00006:-00002:+00019:000640.1952:00680
00681:-00003:+00019:-00016:000640.1952:00681
00682:+00002:+00001:+00004:000640.1952:00682
00683:+00006:-00002:-00011:000640.1952:00683
00684:+00004:-00004:+00021:000640.1952:00684
00685:-00008:+00005:+00021:000640.1952:00685
00686:-00005:+00008:+00002:000640.1952:00686
00687:+00004:+00003:+00006:000640.1952:00687
00688:-00008:+00003:+00010:000640.1952:00688
00689:+00002:-00007:-00001:000640.1952:00689
00690:-00001:-00008:-00005:000640.1952:00690
00691:+00017:-00016:+00002:000640.1952:00691
00692:-00007:-00008:+00001:000640.1952:00692
00693:-00005:-00008:+00004:000640.1952:00693
00694:+00014:-00019:+00018:000640.1952:00694
00695:+00015:-00014:-00007:000640.1952:00695
00696:+00018:-00015:-00015:000640.1952:00696
00697:-00005:-00016:+00023:000640.1952:00697
00698:+00002:+00002:+00016:000640.1952:00698
00699:+00002:-00017:+00005:000640.1952:00699
00700:-00009:-00001:-00013:000640.1952:00700
00701:-00002:+00019:-00009:000640.1952:00701
00702:-00025:+00018:-00020:000640.1952:00702
00703:-00020:+00014:-00001:000640.1952:00703
00704:+00002:+00012:-00004:000640.1952:00704
00705:+00004:+00019:-00010:000640.1952:00705
00706:-00005:+00016:+00002:000640.1952:00706
00707:+00013:+00037:+00007:000640.1952:00707
00708:+00006:+00038:-00012:000666.0101:00708
00709:-00007:+00037:+00002:000666.0101:00709
00710:+00019:+00039:+00009:000666.0101:00710
00711:-00018:+00039:+00004:000666.0101:00711
00712:+00014:+00033:+00017:000666.0101:00712
00713:+00013:+00036:-00016:000666.0101:00713
00714:+00004:+00011:-00017:000666.0101:00714
00715:-00003:+00014:-00018:000666.0101:00715
00716:-00019:+00023:-00002:000666.0101:00716
00717:+00001:+00019:-00011:000666.0101:00717
00718:-00009:+00000:+00002:000666.0101:00718
00719:-00018:-00004:+00005:000666.0101:00719
00720:-00014:+00006:-00017:000666.0101:00720
00721:-00018:-00015:+00017:000666.0101:00721
00722:-00002:-00017:-00016:000666.0101:00722
00723:-00024:-00007:+00006:000666.0101:00723
00724:+00004:-00021:+00008:000666.0101:00724
00725:-00008:-00019:+00007:000666.0101:00725
00726:-00020:-00011:-00025:000666.0101:00726
00727:-00021:-00010:+00005:000666.0101:00727
00728:-00003:-00019:+00035:000666.0101:00728
00729:+00003:-00030:+00008:000666.0101:00729
00730:+00003:-00007:-00005:000666.0101:00730
00731:-00005:-00021:+00015:000666.0101:00731
00732:+00002:-00020:+00018:000666.0101:00732
00733:+00000:-00020:-00002:000666.0101:00733
00734:-00008:-00021:+00010:000666.0101:00734
00735:-00010:+00006:+00002:000666.0101:00735
00736:+00002:-00016:-00015:000666.0101:00736
00737:-00008:-00001:-00003:000666.0101:00737
00738:+00004:+00007:+00017:000666.3330:00738
00739:-00021:+00000:-00030:000666.3330:00739
00740:-00008:+00000:+00009:000666.3330:00740
00741:+00000:+00014:+00003:000666.3330:00741
00742:-00014:+00011:+00000:000666.3330:00742
00743:+00002:+00014:+00002:000666.3330:00743
00744:-00008:+00016:+00007:000666.3330:00744
00745:-00009:+00016:-00022:000666.3330:00745
00746:+00001:+00012:-00003:000666.3330:00746
00747:+00005:+00013:+00006:000666.3330:00747
00748:-00020:+00016:+00007:000666.3330:00748
00749:-00009:+00013:-00019:000666.3330:00749
00750:-00019:+00013:-00015:000666.3330:00750
00751:-00010:+00009:+00000:000666.3330:00751
00752:-00008:+00023:-00001:000666.3330:00752
00753:-00001:+00020:-00005:000666.3330:00753
00754:-00001:-00004:+00002:000666.3330:00754
00755:-00020:-00005:+00017:000666.3330:00755
00756:-00022:+00001:+00001:000666.3330:00756
00757:-00010:+00004:-00018:000666.3330:00757
00758:-00020:-00006:+00019:000666.3330:00758
00759:+00004:+00008:-00019:000666.3330:00759
00760:-00013:-00020:+00005:000666.3330:00760
00761:-00004:-00008:+00004:000666.3330:00761
00762:+00001:-00031:+00023:000666.3330:00762
00763:+00002:-00032:-00001:000666.3330:00763
00764:-00010:-00033:+00010:000666.3330:00764
00765:-00005:-00012:-00002:000666.3330:00765
00766:+00001:-00013:+00019:000666.3330:00766
00767:-00006:-00026:+00016:000666.3330:00767
00768:+00003:-00016:+00012:000655.3221:00768
00769:-00005:-00013:+00000:000655.3221:00769
00770:-00009:+00003:-00008:000655.3221:00770
00771:+00019:+00003:-00005:000655.3221:00771
00772:-00019:+00003:-00015:000655.3221:00772
00773:-00021:+00006:-00006:000655.3221:00773
00774:-00008:+00018:+00002:000655.3221:00774
00775:+00005:+00020:-00011:000655.3221:00775
00776:-00019:+00017:+00005:000655.3221:00776
00777:-00002:+00014:+00036:000655.3221:00777
00778:-00002:+00009:-00004:000655.3221:00778
00779:-00001:+00015:-00021:000655.3221:00779
00780:-00008:+00016:+00002:000655.3221:00780
00781:-00001:+00016:+00034:000655.3221:00781
00782:-00002:+00024:+00013:000655.3221:00782
00783:+00000:+00037:-00022:000655.3221:00783
00784:-00005:+00016:-00007:000655.3221:00784
00785:-00002:+00021:-00031:000655.3221:00785
00786:-00008:+00016:+00016:000655.3221:00786
00787:+00014:+00022:-00010:000655.3221:00787
00788:+00014:+00019:-00011:000655.3221:00788
00789:+00014:+00010:-00002:000655.3221:00789
00790:-00009:+00001:+00014:000655.3221:00790
00791:+00002:+00007:+00020:000655.3221:00791
00792:+00002:-00004:-00004:000655.3221:00792
00793:-00006:+00008:-00007:000655.3221:00793
00794:-00014:+00002:-00005:000655.3221:00794
00795:-00022:-00016:+00011:000655.3221:00795
00796:-00019:-00016:+00010:000655.3221:00796
00797:-00004:-00019:-00024:000655.3221:00797
00798:+00005:-00009:-00016:000676.0236:00798
00799:+00009:-00020:+00054:000676.0236:00799
00800:-00001:-00012:+00021:000676.0236:00800
00801:+00005:+00003:+00006:000676.0236:00801
00802:+00007:-00021:-00014:000676.0236:00802
00803:+00007:-00020:-00006:000676.0236:00803
00804:+00005:+00002:-00016:000676.0236:00804
00805:+00015:+00006:+00018:000676.0236:00805
00806:+00008:+00002:-00010:000676.0236:00806
00807:-00002:-00003:-00015:000676.0236:00807
00808:+00015:+00006:+00022:000676.0236:00808
00809:+00005:+00019:+00004:000676.0236:00809
00810:-00006:+00008:-00033:000676.0236:00810
00811:-00009:+00018:-00020:000676.0236:00811
00812:-00008:+00000:+00005:000676.0236:00812
00813:-00021:+00021:+00005:000676.0236:00813
00814:-00018:+00015:+00007:000676.0236:00814
00815:+00004:+00012:+00003:000676.0236:00815
00816:-00006:+00009:-00013:000676.0236:00816
00817:-00008:+00013:+00000:000676.0236:00817
00818:+00002:+00014:+00015:000676.0236:00818
00819:+00001:+00023:+00008:000676.0236:00819
00820:-00002:+00014:-00008:000676.0236:00820
00821:-00002:+00013:+00005:000676.0236:00821
00822:-00010:-00001:+00005:000676.0236:00822
00823:-00006:+00021:-00019:000676.0236:00823
00824:-00003:+00021:+00012:000676.0236:00824
00825:+00015:-00002:-00006:000676.0236:00825
00826:-00006:-00005:+00005:000676.0236:00826
00827:-00004:-00006:-00002:000687.6344:00827
00828:-00005:-00004:-00007:000687.6344:00828
00829:-00005:+00008:-00012:000687.6344:00829
00830:-00003:+00005:-00003:000687.6344:00830
00831:+00002:-00016:+00000:000687.6344:00831
00832:-00009:-00017:-00017:000687.6344:00832
00833:+00013:-00019:-00005:000687.6344:00833
00834:-00007:-00007:-00006:000687.6344:00834
00835:-00006:-00016:+00017:000687.6344:00835
00836:+00017:-00014:+00005:000687.6344:00836
00837:+00015:-00007:+00007:000687.6344:00837
00838:+00018:-00020:-00010:000687.6344:00838
00839:+00014:-00016:+00004:000687.6344:00839
00840:+00016:-00009:+00002:000687.6344:00840
00841:-00009:-00017:-00015:000687.6344:00841
00842:-00003:+00005:-00002:000687.6344:00842
00843:-00004:+00003:-00003:000687.6344:00843
00844:-00002:-00015:+00007:000687.6344:00844
00845:+00001:-00002:-00007:000687.6344:00845
00846:-00009:+00009:-00005:000687.6344:00846
00847:+00004:+00007:-00022:000687.6344:00847
00848:+00000:-00004:-00019:000687.6344:00848
00849:+00002:+00018:-00015:000687.6344:00849
00850:-00017:+00023:-00010:000687.6344:00850
00851:-00018:+00023:+00008:000687.6344:00851
00852:-00022:+00024:+00020:000687.6344:00852
00853:-00018:+00015:+00001:000687.6344:00853
00854:-00021:+00009:-00020:000687.6344:00854
00855:-00010:+00022:-00005:000687.6344:00855
00856:-00019:+00010:+00011:000690.1348:00856
00857:-00009:+00022:+00006:000690.1348:00857
00858:-00018:+00010:-00014:000690.1348:00858
00859:-00009:+00016:-00012:000690.1348:00859
00860:-00021:+00023:+00006:000690.1348:00860
00861:-00001:+00009:+00008:000690.1348:00861
00862:-00001:+00021:+00007:000690.1348:00862
00863:-00025:-00001:-00032:000690.1348:00863
00864:-00021:+00019:-00014:000690.1348:00864
00865:+00001:+00022:-00015:000690.1348:00865
00866:+00000:-00001:+00005:000690.1348:00866
00867:-00017:-00006:-00021:000690.1348:00867
00868:+00002:+00000:-00019:000690.1348:00868
00869:-00033:+00018:+00002:000690.1348:00869
00870:-00018:+00023:+00004:000690.1348:00870
00871:-00025:+00022:+00017:000690.1348:00871
00872:-00023:+00000:+00006:000690.1348:00872
00873:-00016:-00001:-00021:000690.1348:00873
00874:+00003:+00019:+00003:000690.1348:00874
00875:-00021:-00006:-00014:000690.1348:00875
00876:+00019:-00006:-00063:000690.1348:00876
00877:+00018:+00004:-00037:000690.1348:00877
00878:+00033:+00003:+00161:000690.1348:00878
00879:+00007:-00014:+00214:000690.1348:00879
00880:+00049:-00020:+00217:000690.1348:00880
00881:+00034:-00035:-00078:000690.1348:00881
00882:-00008:-00035:-00265:000690.1348:00882
00883:-00011:-00006:-00258:000690.1348:00883
00884:-00051:+00000:-00064:000690.1348:00884
00885:-00053:+00002:+00041:000690.1348:00885
00886:-00080:+00006:+00177:000670.6118:00886
00887:-00066:-00008:+00079:000670.6118:00887
00888:-00065:-00021:+00048:000670.6118:00888
00889:-00020:-00009:+00081:000670.6118:00889
00890:-00028:+00010:-00156:000670.6118:00890
00891:-00016:+00038:-00167:000670.6118:00891
00892:+00008:+00048:-00056:000670.6118:00892
00893:+00019:+00051:-00055:000670.6118:00893
00894:-00008:+00063:-00058:000670.6118:00894
00895:-00019:+00035:-00044:000670.6118:00895
00896:+00005:+00040:-00021:000670.6118:00896
00897:-00008:+00017:+00069:000670.6118:00897
00898:+00021:-00001:+00057:000670.6118:00898
00899:-00021:-00005:+00016:000670.6118:00899
00900:+00015:+00002:-00051:000670.6118:00900
00901:-00003:+00008:+00012:000670.6118:00901
00902:-00004:-00005:+00038:000670.6118:00902
00903:-00022:+00005:-00027:000670.6118:00903
00904:-00011:-00017:-00029:000670.6118:00904
00905:-00012:+00001:+00022:000670.6118:00905
00906:-00013:-00004:-00002:000670.6118:00906
00907:-00041:-00006:-00045:000670.6118:00907
00908:-00026:+00001:+00026:000670.6118:00908
00909:-00013:+00000:+00050:000670.6118:00909
00910:+00004:+00019:+00032:000670.6118:00910
00911:+00033:+00009:-00012:000670.6118:00911
00912:+00027:+00016:-00018:000670.6118:00912
00913:+00026:+00013:-00007:000670.6118:00913
00914:+00051:+00022:+00016:000670.6118:00914
00915:+00038:-00001:+00047:000698.2261:00915
00916:+00030:-00005:-00004:000698.2261:00916
00917:+00021:-00015:+00005:000698.2261:00917
00918:+00017:-00018:-00021:000698.2261:00918
00919:-00005:-00035:+00023:000698.2261:00919
00920:+00019:-00033:+00062:000698.2261:00920
00921:+00014:-00047:+00095:000698.2261:00921
00922:-00005:-00043:+00042:000698.2261:00922
00923:-00019:-00067:+00036:000698.2261:00923
00924:-00034:-00067:-00009:000698.2261:00924
00925:-00054:-00058:-00011:000698.2261:00925
00926:-00042:-00059:+00002:000698.2261:00926
00927:-00080:-00058:+00035:000698.2261:00927
00928:-00085:-00066:+00013:000698.2261:00928
00929:-00076:-00044:+00017:000698.2261:00929
00930:-00048:-00032:+00025:000698.2261:00930
00931:-00043:-00018:+00052:000698.2261:00931
00932:-00029:+00005:+00053:000698.2261:00932
00933:-00020:+00023:+00002:000698.2261:00933
00934:+00005:+00033:-00007:000698.2261:00934
00935:+00019:+00054:-00011:000698.2261:00935
00936:+00010:+00065:+00005:000698.2261:00936
00937:+00013:+00069:+00001:000698.2261:00937
00938:+00049:+00058:-00012:000698.2261:00938
00939:+00063:+00085:-00015:000698.2261:00939
00940:+00060:+00081:-00004:000698.2261:00940
00941:+00065:+00059:+00009:000698.2261:00941
00942:+00075:+00083:+00000:000725.8894:00942
00943:+00056:+00085:+00027:000725.8894:00943
00944:+00062:+00071:+00015:000725.8894:00944
00945:+00061:+00079:+00009:000725.8894:00945
00946:+00045:+00058:-00004:000725.8894:00946
00947:+00010:+00066:+00023:000725.8894:00947
00948:+00004:+00049:-00006:000725.8894:00948
00949:-00018:+00012:+00016:000725.8894:00949
00950:-00013:+00001:-00023:000725.8894:00950
00951:-00011:-00015:-00023:000725.8894:00951
00952:-00014:-00007:-00023:000725.8894:00952
00953:-00026:-00010:-00009:000725.8894:00953
00954:-00001:-00025:-00015:000725.8894:00954
00955:+00000:-00048:+00030:000725.8894:00955
00956:-00019:-00062:+00034:000725.8894:00956
00957:-00011:-00062:-00002:000725.8894:00957
00958:+00002:-00065:-00018:000725.8894:00958
00959:-00034:-00043:-00031:000725.8894:00959
00960:-00013:-00065:-00014:000725.8894:00960
00961:-00002:-00044:+00009:000725.8894:00961
00962:+00014:-00065:-00019:000725.8894:00962
00963:+00005:-00043:+00006:000725.8894:00963
00964:+00009:-00064:+00003:000725.8894:00964
00965:+00031:-00027:+00007:000725.8894:00965
00966:+00009:-00052:+00006:000725.8894:00966
00967:+00021:-00030:+00018:000725.8894:00967
00968:+00031:-00015:+00027:000725.8894:00968
00969:+00032:-00003:+00009:000751.9857:00969
00970:+00009:+00009:-00018:000751.9857:00970
00971:-00003:+00025:-00011:000751.9857:00971
00972:-00006:+00035:-00020:000751.9857:00972
00973:-00001:+00040:+00004:000751.9857:00973
00974:-00020:+00055:+00005:000751.9857:00974
00975:+00000:+00064:+00005:000751.9857:00975
00976:-00019:+00046:-00009:000751.9857:00976
00977:-00010:+00066:-00001:000751.9857:00977
00978:-00013:+00051:+00002:000751.9857:00978
00979:-00029:+00051:-00022:000751.9857:00979
00980:-00050:+00053:+00006:000751.9857:00980
00981:-00036:+00048:-00008:000751.9857:00981
00982:-00045:+00033:-00020:000751.9857:00982
00983:-00049:+00039:+00035:000751.9857:00983
00984:-00042:+00019:+00002:000751.9857:00984
00985:-00028:+00015:-00042:000751.9857:00985
00986:-00011:+00023:-00052:000751.9857:00986
00987:+00005:+00020:-00033:000751.9857:00987
00988:-00024:+00002:-00048:000751.9857:00988
00989:-00003:+00022:+00024:000751.9857:00989
00990:-00006:-00016:+00068:000751.9857:00990
00991:+00016:-00004:-00018:000751.9857:00991
00992:-00007:+00001:-00059:000751.9857:00992
00993:+00015:-00009:-00004:000751.9857:00993
00994:-00004:-00037:+00025:000751.9857:00994
00995:+00032:-00011:-00003:000751.9857:00995
00996:+00028:-00035:-00035:000738.9027:00996
00997:+00007:-00031:-00033:000738.9027:00997
00998:-00004:-00022:-00002:000738.9027:00998
00999:-00005:-00030:+00000:000738.9027:00999
01000:-00023:-00028:+00005:000738.9027:01000
01001:-00018:-00025:-00020:000738.9027:01001
01002:-00029:-00009:+00011:000738.9027:01002
01003:-00039:-00036:+00050:000738.9027:01003
01004:-00055:-00028:+00048:000738.9027:01004
01005:-00037:-00032:+00011:000738.9027:01005
01006:-00055:-00010:-00014:000738.9027:01006
01007:-00041:-00014:-00025:000738.9027:01007
01008:-00054:-00032:-00016:000738.9027:01008
01009:-00041:-00010:+00021:000738.9027:01009
01010:-00067:-00011:+00019:000738.9027:01010
01011:-00059:-00035:+00015:000738.9027:01011
01012:-00058:-00032:-00032:000738.9027:01012
01013:-00085:-00024:-00045:000738.9027:01013
01014:-00078:-00006:-00007:000738.9027:01014
01015:-00078:-00032:+00034:000738.9027:01015
01016:-00061:-00012:-00003:000738.9027:01016
01017:-00064:-00008:+00004:000738.9027:01017
01018:-00029:+00003:-00009:000738.9027:01018
01019:-00052:-00020:-00009:000738.9027:01019
01020:-00050:+00006:-00007:000738.9027:01020
01021:-00030:-00002:+00038:000738.9027:01021
01022:-00034:-00006:-00002:000738.9027:01022
01023:-00040:+00018:-00016:000738.9027:01023
01024:-00021:+00017:+00004:000738.9027:01024
01025:-00019:+00022:-00005:000738.9027:01025
01026:-00002:+00020:-00010:000738.9027:01026
01027:+00003:+00022:-00021:000738.9027:01027
01028:+00000:+00015:-00007:000621.6875:01028
01029:-00020:+00036:-00034:000621.6875:01029
01030:+00001:+00037:+00004:000621.6875:01030
01031:-00023:+00027:+00007:000621.6875:01031
01032:-00025:+00033:-00019:000621.6875:01032
01033:-00016:+00031:-00014:000621.6875:01033
01034:-00036:+00039:-00003:000621.6875:01034
01035:-00016:+00029:-00009:000621.6875:01035
01036:-00033:+00030:-00020:000621.6875:01036
01037:-00034:+00027:-00010:000621.6875:01037
01038:-00039:+00025:+00005:000621.6875:01038
01039:-00036:+00009:+00008:000621.6875:01039
01040:-00027:+00015:+00010:000621.6875:01040
01041:-00026:+00024:-00006:000621.6875:01041
01042:-00031:-00003:-00005:000621.6875:01042
01043:-00013:+00007:+00004:000621.6875:01043
01044:-00040:-00006:-00003:000621.6875:01044
01045:-00030:-00009:+00023:000621.6875:01045
01046:-00015:-00009:-00015:000621.6875:01046
01047:-00012:-00021:-00021:000621.6875:01047
01048:-00013:-00020:-00031:000621.6875:01048
01049:-00024:-00012:+00016:000621.6875:01049
01050:-00001:-00033:+00021:000621.6875:01050
01051:-00019:-00037:+00008:000621.6875:01051
01052:-00007:-00021:-00013:000621.6875:01052
01053:+00016:-00015:-00019:000621.6875:01053
01054:-00004:-00007:-00012:000621.6875:01054
01055:+00005:-00018:+00004:000621.6875:01055
01056:+00015:+00005:+00008:000621.6875:01056
01057:+00006:+00005:+00028:000621.6875:01057
01058:+00017:+00019:+00008:000662.8784:01058
01059:+00001:+00019:-00017:000662.8784:01059
01060:+00008:+00011:+00036:000662.8784:01060
01061:-00002:+00024:+00053:000662.8784:01061
01062:+00014:+00048:+00023:000662.8784:01062
01063:+00005:+00048:+00033:000662.8784:01063
01064:+00005:+00039:+00017:000662.8784:01064
01065:-00023:+00051:-00008:000662.8784:01065
01066:-00006:+00054:+00007:000662.8784:01066
01067:-00012:+00042:-00020:000662.8784:01067
01068:-00025:+00042:-00003:000662.8784:01068
01069:-00001:+00053:-00016:000662.8784:01069
01070:-00021:+00030:+00017:000662.8784:01070
01071:+00001:+00025:+00026:000662.8784:01071
01072:-00023:+00028:+00037:000662.8784:01072
01073:-00020:+00028:-00020:000662.8784:01073
01074:-00005:+00038:-00032:000662.8784:01074
01075:+00013:+00037:-00033:000662.8784:01075
01076:+00016:+00014:+00019:000662.8784:01076
01077:+00019:+00023:+00068:000662.8784:01077
01078:+00019:+00022:+00075:000662.8784:01078
01079:+00030:+00017:-00034:000662.8784:01079
01080:+00022:+00020:-00005:000662.8784:01080
01081:+00047:-00004:+00011:000662.8784:01081
01082:+00023:-00002:+00017:000662.8784:01082
01083:+00049:+00003:+00007:000662.8784:01083
01084:+00039:-00003:-00020:000662.8784:01084
01085:+00047:+00002:+00001:000662.8784:01085
01086:+00025:+00004:+00003:000710.7843:01086
01087:+00013:-00014:+00028:000710.7843:01087
01088:+00007:+00004:+00017:000710.7843:01088
01089:+00014:-00014:-00006:000710.7843:01089
01090:+00006:-00002:+00003:000710.7843:01090
01091:-00006:-00003:+00001:000710.7843:01091
01092:-00003:-00016:+00005:000710.7843:01092
01093:+00005:-00015:+00022:000710.7843:01093
01094:+00014:-00016:-00005:000710.7843:01094
01095:-00015:-00008:-00011:000710.7843:01095
01096:-00023:-00010:-00021:000710.7843:01096
01097:-00022:-00010:+00007:000710.7843:01097
01098:-00024:-00032:+00017:000710.7843:01098
01099:+00003:-00011:-00002:000710.7843:01099
01100:-00018:-00011:-00008:000710.7843:01100
01101:-00020:-00013:-00033:000710.7843:01101
01102:-00018:-00032:-00011:000710.7843:01102
01103:-00012:-00031:-00019:000710.7843:01103
01104:-00016:-00014:-00021:000710.7843:01104
01105:-00022:-00014:-00019:000710.7843:01105
01106:-00020:-00009:-00021:000710.7843:01106
01107:-00013:-00036:-00009:000710.7843:01107
01108:-00009:-00013:+00001:000710.7843:01108
01109:+00005:-00020:+00001:000710.7843:01109
01110:-00004:-00030:-00017:000710.7843:01110
01111:+00018:-00021:-00016:000710.7843:01111
01112:+00026:-00016:-00019:000710.7843:01112
01113:+00019:-00015:-00019:000710.7843:01113
01114:+00008:-00021:+00000:000710.7843:01114
01115:+00019:+00006:+00001:000710.7843:01115
01116:+00013:+00002:-00010:000710.7843:01116
01117:-00004:+00007:-00033:000710.7843:01117
01118:+00018:-00004:-00005:000624.5033:01118
01119:+00003:+00004:-00015:000624.5033:01119
01120:-00018:+00003:-00003:000624.5033:01120
01121:-00007:-00001:-00006:000624.5033:01121
01122:-00035:+00007:-00014:000624.5033:01122
01123:-00012:-00005:-00002:000624.5033:01123
01124:-00035:+00020:+00033:000624.5033:01124
01125:-00034:-00003:+00006:000624.5033:01125
01126:-00016:+00001:-00011:000624.5033:01126
01127:-00023:+00000:+00004:000624.5033:01127
01128:-00014:+00020:-00005:000624.5033:01128
01129:-00012:-00017:+00018:000624.5033:01129
01130:-00010:+00008:+00016:000624.5033:01130
01131:-00020:-00005:+00000:000624.5033:01131
01132:-00019:+00003:-00014:000624.5033:01132
01133:+00001:-00019:+00020:000624.5033:01133
01134:+00002:-00018:+00006:000624.5033:01134
01135:+00003:-00034:-00006:000624.5033:01135
01136:+00016:-00013:+00011:000624.5033:01136
01137:+00016:-00035:+00016:000624.5033:01137
01138:+00018:-00052:-00022:000624.5033:01138
01139:+00017:-00027:+00009:000624.5033:01139
01140:-00007:-00024:+00000:000624.5033:01140
01141:+00001:-00038:+00009:000624.5033:01141
01142:+00003:-00028:-00011:000624.5033:01142
01143:-00002:-00028:-00022:000624.5033:01143
01144:-00022:-00027:+00004:000624.5033:01144
01145:-00012:-00034:+00019:000624.5033:01145
01146:-00020:-00013:+00033:000624.5033:01146
01147:-00018:-00015:-00009:000624.5033:01147
01148:+00001:-00006:-00005:000624.5033:01148
01149:+00003:+00018:+00008:000624.5033:01149
01150:-00019:+00019:-00001:000624.5033:01150
01151:+00003:+00012:+00015:000612.2474:01151
01152:+00002:+00035:-00019:000612.2474:01152
01153:-00023:+00033:-00012:000612.2474:01153
01154:-00022:+00039:-00034:000612.2474:01154
01155:-00016:+00040:-00001:000612.2474:01155
01156:-00034:+00049:+00018:000612.2474:01156
01157:-00027:+00029:+00023:000612.2474:01157
01158:-00030:+00053:-00013:000612.2474:01158
01159:-00032:+00049:-00022:000612.2474:01159
01160:-00044:+00030:-00031:000612.2474:01160
01161:-00047:+00049:+00019:000612.2474:01161
01162:-00041:+00026:+00014:000612.2474:01162
01163:-00041:+00027:+00011:000612.2474:01163
01164:-00037:+00027:-00026:000612.2474:01164
01165:-00015:+00024:-00025:000612.2474:01165
01166:-00019:+00034:-00028:000612.2474:01166
01167:-00021:+00026:-00021:000612.2474:01167
01168:-00002:+00034:-00003:000612.2474:01168
01169:+00001:+00014:+00035:000612.2474:01169
01170:+00000:+00009:+00042:000612.2474:01170
01171:+00004:+00011:-00005:000612.2474:01171
01172:-00033:+00023:+00019:000612.2474:01172
01173:+00001:-00006:+00008:000612.2474:01173
01174:-00007:-00002:-00009:000612.2474:01174
01175:+00019:+00004:-00041:000612.2474:01175
01176:-00005:+00005:-00018:000612.2474:01176
01177:+00005:-00012:-00021:000612.2474:01177
01178:-00035:-00009:+00001:000612.2474:01178
01179:+00000:-00031:-00006:000612.2474:01179
01180:-00019:-00010:-00020:000612.2474:01180
01181:+00001:-00031:-00021:000612.2474:01181
01182:-00024:-00012:+00027:000612.2474:01182
01183:-00019:-00010:+00023:000612.2474:01183
01184:-00024:-00021:+00017:000608.5179:01184
01185:-00001:-00018:+00002:000608.5179:01185
01186:-00007:+00004:-00004:000608.5179:01186
01187:-00011:-00016:+00006:000608.5179:01187
01188:-00022:-00016:+00012:000608.5179:01188
01189:-00012:-00015:+00025:000608.5179:01189
01190:-00025:+00009:+00007:000608.5179:01190
01191:-00011:+00007:+00002:000608.5179:01191
01192:-00002:+00002:-00005:000608.5179:01192
01193:-00024:+00009:+00015:000608.5179:01193
01194:-00018:+00006:-00005:000608.5179:01194
01195:-00023:+00000:+00003:000608.5179:01195
01196:-00022:+00022:-00016:000608.5179:01196
01197:-00015:+00011:-00017:000608.5179:01197
01198:-00010:+00023:+00022:000608.5179:01198
01199:-00011:+00020:+00023:000608.5179:01199
01200:-00036:+00009:-00024:000608.5179:01200
01201:-00023:+00017:-00005:000608.5179:01201
01202:+00020:-00004:+00100:000608.5179:01202
01203:-00035:+00000:+00025:000608.5179:01203
01204:-00022:-00005:-00043:000608.5179:01204
01205:+00031:+00024:+00011:000608.5179:01205
01206:-00001:+00019:+00009:000608.5179:01206
01207:-00025:+00024:-00010:000608.5179:01207
01208:+00009:+00023:+00019:000608.5179:01208
01209:-00009:+00021:-00036:000608.5179:01209
01210:-00024:-00003:+00004:000608.5179:01210
01211:+00006:+00001:+00035:000608.5179:01211
01212:-00007:+00003:+00025:000608.5179:01212
01213:-00010:-00031:-00007:000608.5179:01213
01214:+00013:+00001:+00028:000608.5179:01214
01215:-00007:-00009:-00011:000608.5179:01215
01216:-00018:-00021:-00050:000608.5179:01216
01217:-00009:-00010:+00008:000608.5179:01217
01218:-00007:-00035:+00011:000608.5179:01218
01219:-00010:-00032:+00017:000571.2994:01219
01220:+00004:-00035:+00032:000571.2994:01220
01221:-00009:-00036:+00033:000571.2994:01221
01222:+00003:-00027:+00018:000571.2994:01222
01223:-00006:-00028:+00001:000571.2994:01223
01224:+00031:-00024:-00016:000571.2994:01224
01225:+00009:-00027:+00002:000571.2994:01225
01226:+00011:-00025:+00003:000571.2994:01226
01227:+00036:-00013:+00025:000571.2994:01227
01228:+00025:-00033:-00005:000571.2994:01228
01229:+00010:-00026:-00022:000571.2994:01229
01230:+00044:-00012:-00020:000571.2994:01230
01231:+00025:-00012:-00007:000571.2994:01231
01232:+00036:-00032:-00006:000571.2994:01232
01233:+00029:-00019:+00014:000571.2994:01233
01234:+00032:-00016:-00017:000571.2994:01234
01235:+00008:-00007:-00024:000571.2994:01235
01236:+00031:-00017:-00019:000571.2994:01236
01237:+00007:+00005:+00023:000571.2994:01237
01238:+00015:-00018:+00022:000571.2994:01238
01239:+00014:+00006:+00022:000571.2994:01239
01240:+00021:-00003:+00005:000571.2994:01240
01241:+00004:-00001:-00029:000571.2994:01241
01242:-00001:-00004:-00005:000571.2994:01242
01243:-00007:-00001:+00021:000571.2994:01243
01244:-00002:+00017:-00006:000571.2994:01244
01245:-00020:+00020:-00017:000571.2994:01245
01246:-00018:+00022:+00017:000571.2994:01246
01247:+00002:+00024:+00002:000571.2994:01247
01248:-00025:+00014:+00007:000571.2994:01248
01249:+00000:+00018:+00022:000571.2994:01249
01250:+00005:+00010:+00004:000571.2994:01250
01251:-00006:+00000:-00020:000610.7506:01251
01252:+00002:+00009:+00008:000610.7506:01252
01253:-00006:+00024:+00017:000610.7506:01253
01254:-00024:+00019:-00031:000610.7506:01254
01255:-00008:+00012:-00031:000610.7506:01255
01256:-00005:+00020:-00017:000610.7506:01256
01257:+00004:+00000:-00002:000610.7506:01257
01258:+00004:+00010:-00005:000610.7506:01258
01259:+00003:+00021:+00017:000610.7506:01259
01260:+00001:+00023:-00012:000610.7506:01260
01261:+00000:+00017:-00020:000610.7506:01261
01262:+00000:+00012:-00021:000610.7506:01262
01263:-00021:+00017:+00000:000610.7506:01263
01264:-00021:+00017:-00013:000610.7506:01264
01265:+00001:+00016:-00022:000610.7506:01265
01266:+00000:+00023:-00023:000610.7506:01266
01267:+00003:+00014:-00018:000610.7506:01267
01268:+00019:+00011:-00004:000610.7506:01268
01269:+00007:+00013:+00004:000610.7506:01269
01270:+00030:+00022:-00016:000610.7506:01270
01271:+00032:+00010:-00016:000610.7506:01271
01272:+00022:+00019:+00002:000610.7506:01272
01273:+00013:+00019:-00019:000610.7506:01273
01274:+00033:-00002:+00011:000610.7506:01274
01275:+00010:+00009:-00032:000610.7506:01275
01276:+00009:+00012:-00033:000610.7506:01276
01277:+00010:+00010:+00003:000610.7506:01277
01278:+00008:+00020:-00005:000610.7506:01278
01279:-00005:-00005:-00008:000610.7506:01279
01280:-00007:+00004:-00030:000610.7506:01280
01281:-00005:-00015:-00009:000610.7506:01281
01282:-00022:-00016:-00010:000610.7506:01282
01283:-00011:-00007:+00020:000610.7506:01283
01284:-00013:-00019:+00013:000610.7506:01284
01285:-00033:-00012:-00010:000598.1865:01285
01286:-00014:-00008:-00029:000598.1865:01286
01287:-00024:-00021:+00004:000598.1865:01287
01288:-00012:-00007:-00013:000598.1865:01288
01289:-00024:-00010:+00008:000598.1865:01289
01290:-00004:+00003:-00004:000598.1865:01290
01291:-00009:+00004:-00014:000598.1865:01291
01292:+00019:+00006:+00004:000598.1865:01292
01293:+00008:+00001:+00031:000598.1865:01293
01294:+00030:+00004:-00004:000598.1865:01294
01295:+00031:+00007:+00005:000598.1865:01295
01296:+00024:-00003:-00002:000598.1865:01296
01297:+00034:+00021:-00017:000598.1865:01297
01298:+00008:+00018:-00003:000598.1865:01298
01299:+00021:+00023:-00001:000598.1865:01299
01300:-00008:+00015:+00006:000598.1865:01300
01301:-00018:+00012:-00013:000598.1865:01301
01302:-00002:+00021:+00015:000598.1865:01302
01303:-00011:+00011:+00017:000598.1865:01303
01304:-00039:+00013:-00016:000598.1865:01304
01305:-00027:+00010:-00016:000598.1865:01305
01306:-00027:+00024:+00010:000598.1865:01306
01307:-00052:+00018:-00022:000598.1865:01307
01308:-00032:+00019:+00021:000598.1865:01308
01309:-00039:+00017:+00019:000598.1865:01309
01310:-00041:+00003:+00000:000598.1865:01310
01311:-00049:+00003:-00003:000598.1865:01311
01312:-00040:-00016:+00027:000598.1865:01312
01313:-00024:-00009:-00004:000598.1865:01313
01314:-00022:-00008:+00009:000598.1865:01314
01315:+00015:-00021:+00015:000598.1865:01315
01316:+00014:-00011:+00023:000598.1865:01316
01317:+00017:-00023:+00018:000618.0174:01317
01318:+00019:-00009:-00015:000618.0174:01318
01319:+00008:-00011:+00002:000618.0174:01319
01320:+00006:-00007:-00031:000618.0174:01320
01321:-00003:-00033:+00038:000618.0174:01321
01322:+00016:-00035:+00013:000618.0174:01322
01323:+00002:-00022:-00021:000618.0174:01323
01324:+00014:-00009:+00007:000618.0174:01324
01325:+00003:-00013:+00014:000618.0174:01325
01326:-00012:-00007:+00010:000618.0174:01326
01327:-00023:-00018:+00012:000618.0174:01327
01328:-00010:-00010:-00015:000618.0174:01328
01329:-00012:+00001:-00009:000618.0174:01329
01330:-00015:-00016:-00017:000618.0174:01330
01331:-00022:-00020:+00009:000618.0174:01331
01332:-00025:+00004:-00015:000618.0174:01332
01333:-00008:-00001:-00014:000618.0174:01333
01334:+00005:+00000:-00006:000618.0174:01334
01335:-00007:+00018:-00016:000618.0174:01335
01336:-00007:+00020:+00033:000618.0174:01336
01337:-00003:+00010:-00003:000618.0174:01337
01338:-00022:+00014:-00015:000618.0174:01338
01339:-00007:+00034:+00003:000618.0174:01339
01340:+00002:+00038:+00009:000618.0174:01340
01341:-00021:+00024:+00019:000618.0174:01341
01342:-00018:+00025:-00012:000618.0174:01342
01343:+00004:+00035:-00031:000618.0174:01343
01344:-00021:+00016:-00012:000618.0174:01344
01345:-00011:+00016:+00004:000618.0174:01345
01346:-00001:+00033:-00005:000618.0174:01346
01347:+00004:+00010:+00008:000618.0174:01347
01348:+00000:+00016:-00010:000618.0174:01348
01349:-00009:+00016:-00006:000617.6710:01349
01350:+00002:-00002:+00017:000617.6710:01350
01351:-00022:-00003:+00007:000617.6710:01351
01352:+00020:+00017:-00019:000617.6710:01352
01353:+00018:-00004:-00014:000617.6710:01353
01354:-00003:+00000:-00031:000617.6710:01354
01355:+00014:+00006:-00004:000617.6710:01355
01356:+00015:+00005:+00007:000617.6710:01356
01357:-00009:-00004:-00008:000617.6710:01357
01358:+00016:+00000:-00030:000617.6710:01358
01359:-00003:+00021:-00007:000617.6710:01359
01360:-00022:+00000:-00003:000617.6710:01360
01361:+00001:+00020:+00002:000617.6710:01361
01362:+00005:+00012:-00031:000617.6710:01362
01363:-00018:+00022:-00047:000617.6710:01363
01364:-00021:+00013:+00000:000617.6710:01364
01365:-00003:+00009:+00016:000617.6710:01365
01366:-00019:+00024:+00023:000617.6710:01366
01367:+00000:+00016:-00037:000617.6710:01367
01368:+00005:+00012:+00002:000617.6710:01368
01369:+00005:+00009:+00001:000617.6710:01369
01370:+00002:+00011:+00019:000617.6710:01370
01371:+00020:+00013:+00019:000617.6710:01371
01372:-00005:+00009:-00019:000617.6710:01372
01373:-00003:+00024:+00008:000617.6710:01373
01374:+00005:+00010:+00024:000617.6710:01374
01375:+00001:+00019:+00005:000617.6710:01375
01376:+00000:+00020:-00051:000617.6710:01376
01377:-00006:+00019:+00008:000617.6710:01377
01378:-00003:+00003:+00009:000617.6710:01378
01379:-00013:-00003:+00019:000617.6710:01379
01380:+00005:+00008:-00002:000617.6710:01380
01381:+00003:+00008:-00012:000632.5061:01381
01382:+00005:+00004:-00012:000632.5061:01382
01383:+00003:+00005:+00010:000632.5061:01383
01384:-00020:-00018:+00015:000632.5061:01384
01385:+00005:+00007:-00019:000632.5061:01385
01386:+00014:+00002:-00011:000632.5061:01386
01387:+00020:-00006:-00024:000632.5061:01387
01388:-00003:+00003:+00004:000632.5061:01388
01389:+00008:+00003:+00000:000632.5061:01389
01390:+00008:+00007:+00008:000632.5061:01390
01391:+00029:+00008:-00019:000632.5061:01391
01392:+00030:-00003:-00001:000632.5061:01392
01393:+00007:-00003:+00016:000632.5061:01393
01394:+00016:-00006:+00006:000632.5061:01394
01395:+00017:+00021:+00006:000632.5061:01395
01396:-00003:+00013:+00009:000632.5061:01396
01397:+00002:-00002:-00016:000632.5061:01397
01398:-00009:+00020:-00019:000632.5061:01398
01399:+00003:+00022:+00006:000632.5061:01399
01400:-00005:+00019:+00005:000632.5061:01400
01401:-00001:-00003:+00021:000632.5061:01401
01402:+00001:+00021:+00023:000632.5061:01402
01403:-00025:-00005:+00008:000632.5061:01403
01404:+00004:-00003:-00006:000632.5061:01404
01405:-00007:-00002:+00005:000632.5061:01405
01406:+00001:+00017:-00018:000632.5061:01406
01407:+00002:+00018:+00007:000632.5061:01407
01408:+00017:+00019:+00008:000632.5061:01408
01409:-00005:+00001:+00002:000632.5061:01409
01410:+00005:+00001:+00021:000632.5061:01410
01411:-00009:+00021:+00022:000632.5061:01411
01412:+00002:+00018:+00008:000656.4148:01412
01413:-00010:-00002:-00007:000656.4148:01413
01414:+00003:+00018:-00001:000656.4148:01414
01415:-00002:+00007:+00004:000656.4148:01415
01416:-00024:+00004:+00005:000656.4148:01416
01417:-00011:+00018:-00018:000656.4148:01417
01418:-00018:-00002:-00005:000656.4148:01418
01419:-00012:+00005:-00019:000656.4148:01419
01420:-00024:-00002:+00008:000656.4148:01420
01421:-00020:-00004:+00007:000656.4148:01421
01422:-00014:-00003:-00004:000656.4148:01422
01423:-00024:+00001:+00005:000656.4148:01423
01424:+00001:+00018:+00005:000656.4148:01424
01425:+00004:+00023:-00001:000656.4148:01425
01426:-00010:+00019:+00006:000656.4148:01426
01427:-00003:+00019:+00000:000656.4148:01427
01428:-00005:+00020:+00000:000656.4148:01428
01429:-00010:+00001:+00017:000656.4148:01429
01430:+00003:+00015:+00004:000656.4148:01430
01431:-00008:+00022:+00008:000656.4148:01431
01432:-00018:+00022:+00001:000656.4148:01432
01433:-00011:+00019:-00006:000656.4148:01433
01434:-00023:+00021:+00002:000656.4148:01434
01435:-00026:+00000:-00021:000656.4148:01435
01436:-00015:-00005:-00018:000656.4148:01436
01437:-00039:+00006:+00004:000656.4148:01437
01438:-00037:-00001:+00008:000656.4148:01438
01439:-00034:+00002:+00010:000656.4148:01439
01440:-00015:+00005:-00004:000656.4148:01440
01441:-00017:+00002:-00003:000656.4148:01441
01442:-00034:+00003:+00022:000650.9044:01442
01443:-00010:-00007:+00012:000650.9044:01443
01444:-00025:+00003:+00008:000650.9044:01444
01445:-00021:-00022:+00003:000650.9044:01445
01446:-00006:-00020:-00002:000650.9044:01446
01447:-00002:-00008:+00018:000650.9044:01447
01448:-00019:-00021:+00021:000650.9044:01448
01449:-00002:-00016:+00019:000650.9044:01449
01450:-00019:-00016:+00003:000650.9044:01450
01451:-00016:-00017:+00007:000650.9044:01451
01452:-00012:-00017:-00005:000650.9044:01452
01453:-00015:-00016:+00006:000650.9044:01453
01454:-00014:-00021:-00022:000650.9044:01454
01455:-00012:+00008:-00018:000650.9044:01455
01456:-00036:-00005:+00023:000650.9044:01456
01457:-00038:+00009:-00001:000650.9044:01457
01458:-00034:+00006:-00001:000650.9044:01458
01459:-00016:+00019:-00020:000650.9044:01459
01460:-00025:+00019:-00013:000650.9044:01460
01461:-00034:-00002:+00004:000650.9044:01461
01462:-00034:-00004:+00023:000650.9044:01462
01463:-00024:-00002:+00006:000650.9044:01463
01464:-00020:+00018:-00019:000650.9044:01464
01465:-00019:+00018:+00007:000650.9044:01465
01466:-00018:-00002:+00016:000650.9044:01466
01467:-00018:+00000:+00017:000650.9044:01467
01468:-00001:+00017:+00004:000650.9044:01468
01469:+00000:+00021:-00018:000650.9044:01469
01470:-00013:+00020:+00000:000650.9044:01470
01471:-00022:-00003:+00010:000650.9044:01471
01472:-00013:-00005:-00001:000650.9044:01472
01473:-00010:-00001:-00009:000650.9044:01473
01474:-00015:+00000:-00021:000635.6795:01474
01475:-00034:+00000:+00004:000635.6795:01475
01476:-00038:-00002:-00003:000635.6795:01476
01477:-00017:+00005:-00022:000635.6795:01477
01478:-00017:-00001:-00020:000635.6795:01478
01479:-00033:-00004:-00011:000635.6795:01479
01480:-00017:+00004:-00012:000635.6795:01480
01481:-00017:+00005:-00015:000635.6795:01481
01482:-00019:+00008:+00005:000635.6795:01482
01483:-00008:-00015:-00016:000635.6795:01483
01484:-00004:+00007:-00016:000635.6795:01484
01485:-00001:+00003:+00022:000635.6795:01485
01486:-00005:-00019:-00003:000635.6795:01486
01487:-00004:-00018:+00018:000635.6795:01487
01488:-00004:+00002:-00007:000635.6795:01488
01489:-00012:-00020:+00015:000635.6795:01489
01490:-00016:-00018:+00025:000635.6795:01490
01491:-00010:+00002:+00008:000635.6795:01491
01492:-00013:-00012:-00052:000635.6795:01492
01493:-00011:-00002:-00041:000635.6795:01493
01494:-00034:+00008:-00003:000635.6795:01494
01495:-00011:-00003:+00033:000635.6795:01495
01496:-00012:+00000:+00023:000635.6795:01496
01497:-00020:+00020:-00022:000635.6795:01497
01498:-00018:+00001:-00021:000635.6795:01498
01499:-00020:+00017:-00020:000635.6795:01499
01500:-00018:+00009:+00004:000635.6795:01500
01501:-00017:+00012:-00022:000635.6795:01501
01502:-00020:+00018:-00009:000635.6795:01502
01503:+00015:-00002:+00007:000635.6795:01503
01504:-00001:-00002:-00005:000635.6795:01504
01505:-00002:-00001:+00000:000635.6795:01505
01506:+00000:+00021:-00002:000621.4171:01506
01507:-00002:-00002:-00019:000621.4171:01507
01508:-00025:-00004:+00013:000621.4171:01508
01509:-00021:+00000:+00040:000621.4171:01509
01510:-00024:-00005:-00005:000621.4171:01510
01511:-00037:+00005:-00008:000621.4171:01511
01512:+00000:-00005:-00012:000621.4171:01512
01513:-00012:+00000:-00001:000621.4171:01513
01514:-00012:+00004:+00020:000621.4171:01514
01515:-00023:+00007:+00007:000621.4171:01515
01516:-00003:-00003:-00010:000621.4171:01516
01517:-00013:-00001:-00033:000621.4171:01517
01518:-00022:+00005:+00021:000621.4171:01518
01519:+00000:+00005:+00010:000621.4171:01519
01520:+00000:+00003:+00019:000621.4171:01520
01521:-00002:-00018:-00001:000621.4171:01521
01522:-00003:-00017:+00007:000621.4171:01522
01523:-00006:-00007:-00003:000621.4171:01523
01524:-00008:+00008:+00018:000621.4171:01524
01525:+00016:+00005:-00004:000621.4171:01525
01526:+00016:-00018:+00003:000621.4171:01526
01527:-00007:-00015:+00019:000621.4171:01527
01528:+00004:+00006:+00037:000621.4171:01528
01529:-00009:-00015:-00004:000621.4171:01529
01530:+00015:-00003:+00001:000621.4171:01530
01531:-00005:-00001:+00019:000621.4171:01531
01532:+00004:-00001:+00022:000621.4171:01532
01533:+00005:-00004:+00014:000621.4171:01533
01534:+00005:+00009:-00022:000621.4171:01534
01535:+00005:+00021:-00034:000621.4171:01535
01536:-00009:+00017:-00025:000621.4171:01536
01537:-00022:+00010:+00010:000645.5578:01537
01538:+00000:+00022:-00006:000645.5578:01538
01539:-00023:+00000:+00003:000645.5578:01539
01540:-00004:+00019:+00022:000645.5578:01540
01541:+00004:-00003:+00023:000645.5578:01541
01542:+00001:+00008:+00014:000645.5578:01542
01543:+00002:-00002:-00002:000645.5578:01543
01544:+00002:+00007:-00004:000645.5578:01544
01545:-00022:+00005:-00021:000645.5578:01545
01546:-00014:-00015:+00002:000645.5578:01546
01547:-00011:+00005:-00015:000645.5578:01547
01548:-00037:+00003:-00018:000645.5578:01548
01549:-00023:+00004:-00019:000645.5578:01549
01550:-00034:+00004:-00004:000645.5578:01550
01551:-00035:+00005:+00000:000645.5578:01551
01552:-00036:-00005:-00004:000645.5578:01552
01553:-00017:+00005:+00007:000645.5578:01553
01554:-00015:-00004:-00008:000645.5578:01554
01555:-00013:+00008:-00017:000645.5578:01555
01556:+00001:-00003:-00020:000645.5578:01556
01557:-00013:+00005:-00018:000645.5578:01557
01558:+00014:-00001:-00005:000645.5578:01558
01559:-00009:+00000:-00001:000645.5578:01559
01560:-00004:-00001:-00031:000645.5578:01560
01561:-00009:+00004:+00004:000645.5578:01561
01562:-00007:+00019:+00002:000645.5578:01562
01563:-00021:+00000:-00017:000645.5578:01563
01564:-00018:+00000:+00008:000645.5578:01564
01565:-00019:+00018:-00003:000645.5578:01565
01566:-00020:-00001:+00003:000645.5578:01566
01567:-00015:+00021:-00019:000645.5578:01567
01568:-00018:+00012:+00005:000652.3422:01568
01569:-00017:+00022:-00012:000652.3422:01569
01570:-00036:+00011:-00015:000652.3422:01570
01571:-00023:+00033:-00017:000652.3422:01571
01572:-00013:+00023:-00018:000652.3422:01572
01573:-00014:+00010:-00019:000652.3422:01573
01574:-00016:+00016:-00004:000652.3422:01574
01575:-00020:+00018:+00008:000652.3422:01575
01576:-00020:+00018:-00004:000652.3422:01576
01577:-00007:+00019:+00003:000652.3422:01577
01578:-00006:-00006:+00002:000652.3422:01578
01579:-00007:+00004:+00002:000652.3422:01579
01580:+00006:-00004:+00007:000652.3422:01580
01581:+00002:-00003:+00002:000652.3422:01581
01582:+00000:+00005:-00010:000652.3422:01582
01583:+00002:-00003:+00004:000652.3422:01583
01584:+00003:-00016:+00004:000652.3422:01584
01585:-00023:-00016:-00017:000652.3422:01585
01586:-00011:+00003:+00006:000652.3422:01586
01587:-00017:-00014:+00010:000652.3422:01587
01588:-00024:-00014:-00020:000652.3422:01588
01589:-00015:+00007:+00002:000652.3422:01589
01590:+00001:-00006:+00004:000652.3422:01590
01591:-00038:+00006:+00005:000652.3422:01591
01592:-00013:+00008:-00006:000652.3422:01592
01593:-00013:+00007:-00001:000652.3422:01593
01594:-00021:+00008:+00006:000652.3422:01594
01595:+00006:+00000:+00000:000652.3422:01595
01596:+00004:-00001:+00016:000652.3422:01596
01597:-00007:+00018:-00005:000652.3422:01597
01598:-00005:-00002:-00006:000655.7256:01598
01599:+00018:+00013:-00016:000655.7256:01599
01600:-00008:+00019:+00008:000655.7256:01600
01601:-00006:+00022:-00018:000655.7256:01601
01602:+00001:+00012:+00023:000655.7256:01602
01603:+00000:+00037:-00017:000655.7256:01603
01604:-00021:+00015:+00005:000655.7256:01604
01605:-00020:+00036:-00002:000655.7256:01605
01606:-00022:+00013:+00003:000655.7256:01606
01607:-00018:+00012:-00033:000655.7256:01607
01608:-00020:+00035:+00006:000655.7256:01608
01609:-00025:+00034:+00006:000655.7256:01609
01610:-00021:+00014:-00011:000655.7256:01610
01611:+00001:+00012:+00004:000655.7256:01611
01612:-00005:+00013:-00015:000655.7256:01612
01613:-00006:+00019:-00016:000655.7256:01613
01614:+00017:+00024:+00000:000655.7256:01614
01615:+00030:-00006:+00011:000655.7256:01615
01616:+00007:+00007:+00007:000655.7256:01616
01617:+00007:+00008:+00003:000655.7256:01617
01618:+00008:+00006:-00005:000655.7256:01618
01619:+00008:-00015:-00001:000655.7256:01619
01620:+00014:+00002:-00031:000655.7256:01620
01621:-00003:-00004:-00019:000655.7256:01621
01622:-00008:-00013:-00002:000655.7256:01622
01623:+00001:+00004:+00019:000655.7256:01623
01624:+00000:-00016:+00005:000655.7256:01624
01625:+00003:+00006:-00022:000655.7256:01625
01626:+00002:-00015:-00017:000655.7256:01626
01627:-00002:-00015:-00005:000655.7256:01627
01628:+00000:-00017:+00018:000679.7327:01628
01629:+00004:-00003:+00002:000679.7327:01629
01630:-00005:+00006:+00016:000679.7327:01630
01631:-00003:+00008:-00003:000679.7327:01631
01632:-00006:-00015:+00020:000679.7327:01632
01633:+00015:+00004:-00005:000679.7327:01633
01634:+00016:-00006:+00007:000679.7327:01634
01635:+00014:-00001:+00002:000679.7327:01635
01636:+00014:+00000:-00001:000679.7327:01636
01637:+00013:+00018:-00018:000679.7327:01637
01638:-00001:+00012:+00008:000679.7327:01638
01639:-00002:+00024:-00016:000679.7327:01639
01640:+00000:+00012:+00023:000679.7327:01640
01641:-00001:-00002:-00002:000679.7327:01641
01642:+00001:+00014:+00007:000679.7327:01642
01643:-00018:+00024:+00003:000679.7327:01643
01644:-00018:+00012:-00004:000679.7327:01644
01645:-00024:+00033:-00001:000679.7327:01645
01646:-00002:+00009:+00002:000679.7327:01646
01647:-00013:+00010:-00018:000679.7327:01647
01648:+00003:+00009:-00015:000679.7327:01648
01649:+00002:+00000:+00017:000679.7327:01649
01650:-00010:-00003:+00020:000679.7327:01650
01651:+00004:+00000:-00003:000679.7327:01651
01652:+00019:-00005:+00018:000679.7327:01652
01653:-00009:+00009:-00006:000679.7327:01653
01654:-00018:+00002:+00000:000679.7327:01654
01655:+00018:+00008:-00002:000679.7327:01655
01656:-00002:-00015:+00006:000679.7327:01656
01657:+00004:+00003:-00015:000679.7327:01657
01658:-00002:+00004:+00047:000672.0433:01658
01659:-00021:-00015:-00003:000672.0433:01659
01660:-00015:-00021:+00006:000672.0433:01660
01661:+00005:-00015:-00008:000672.0433:01661
01662:-00002:+00003:+00005:000672.0433:01662
01663:-00018:-00006:-00016:000672.0433:01663
01664:+00003:+00008:+00017:000672.0433:01664
01665:+00005:-00003:-00006:000672.0433:01665
01666:-00021:-00003:-00010:000672.0433:01666
01667:+00005:-00003:+00000:000672.0433:01667
01668:+00003:+00007:+00000:000672.0433:01668
01669:+00002:-00016:+00018:000672.0433:01669
01670:-00005:-00002:+00008:000672.0433:01670
01671:+00019:+00017:+00022:000672.0433:01671
01672:-00007:+00017:-00016:000672.0433:01672
01673:-00018:-00001:-00005:000672.0433:01673
01674:-00005:+00019:+00002:000672.0433:01674
01675:-00020:+00019:-00011:000672.0433:01675
01676:-00020:+00021:-00003:000672.0433:01676
01677:-00021:+00010:+00036:000672.0433:01677
01678:-00020:+00014:+00005:000672.0433:01678
01679:-00017:+00012:-00008:000672.0433:01679
01680:-00012:+00010:-00015:000672.0433:01680
01681:-00017:+00012:-00007:000672.0433:01681
01682:-00013:+00019:-00022:000672.0433:01682
01683:-00016:+00016:-00010:000672.0433:01683
01684:-00022:+00015:-00021:000672.0433:01684
01685:-00023:+00012:-00025:000672.0433:01685
01686:-00019:+00001:+00019:000672.0433:01686
01687:+00002:+00021:-00005:000672.0433:01687
01688:-00021:-00003:+00003:000655.7266:01688
01689:+00001:+00001:-00010:000655.7266:01689
01690:+00005:-00003:-00003:000655.7266:01690
01691:-00008:+00006:+00008:000655.7266:01691
01692:+00000:-00006:+00000:000655.7266:01692
01693:-00007:-00004:-00010:000655.7266:01693
01694:-00022:+00002:-00006:000655.7266:01694
01695:-00018:+00002:+00001:000655.7266:01695
01696:-00024:+00020:+00018:000655.7266:01696
01697:-00002:+00008:+00004:000655.7266:01697
01698:-00021:+00007:-00015:000655.7266:01698
01699:+00004:-00004:+00018:000655.7266:01699
01700:-00002:-00005:-00010:000655.7266:01700
01701:-00019:+00008:-00009:000655.7266:01701
01702:+00003:+00020:-00008:000655.7266:01702
01703:+00003:+00001:-00020:000655.7266:01703
01704:-00008:+00021:-00030:000655.7266:01704
01705:+00016:+00000:+00037:000655.7266:01705
01706:+00015:+00018:+00000:000655.7266:01706
01707:+00004:+00018:-00004:000655.7266:01707
01708:+00019:-00004:+00007:000655.7266:01708
01709:+00006:-00006:-00007:000655.7266:01709
01710:+00019:-00005:-00031:000655.7266:01710
01711:+00015:-00002:+00001:000655.7266:01711
01712:+00010:+00000:+00007:000655.7266:01712
01713:-00005:+00004:+00019:000655.7266:01713
01714:-00008:-00004:-00018:000655.7266:01714
01715:-00006:+00001:+00017:000655.7266:01715
01716:-00020:+00001:-00017:000655.7266:01716
01717:-00011:+00000:-00006:000679.7264:01717
01718:-00009:-00014:+00023:000679.7264:01718
01719:-00001:+00007:+00027:000679.7264:01719
01720:-00023:+00005:+00024:000679.7264:01720
01721:-00002:-00005:+00009:000679.7264:01721
01722:+00002:-00017:+00000:000679.7264:01722
01723:-00033:-00008:-00010:000679.7264:01723
01724:-00021:-00021:+00021:000679.7264:01724
01725:-00023:-00012:-00002:000679.7264:01725
01726:-00011:-00012:+00009:000679.7264:01726
01727:-00002:-00013:-00002:000679.7264:01727
01728:+00001:-00009:+00018:000679.7264:01728
01729:+00002:-00029:-00016:000679.7264:01729
01730:-00019:-00008:+00013:000679.7264:01730
01731:-00007:-00015:+00007:000679.7264:01731
01732:-00018:+00004:-00015:000679.7264:01732
01733:+00001:-00018:+00001:000679.7264:01733
01734:+00001:-00003:+00032:000679.7264:01734
01735:-00008:-00005:-00015:000679.7264:01735
01736:-00002:-00001:-00017:000679.7264:01736
01737:+00020:+00000:+00006:000679.7264:01737
01738:-00004:+00023:+00019:000679.7264:01738
01739:+00014:-00003:+00018:000679.7264:01739
01740:-00007:+00024:+00002:000679.7264:01740
01741:+00015:-00001:-00005:000679.7264:01741
01742:+00002:+00019:-00018:000679.7264:01742
01743:-00018:-00002:+00032:000679.7264:01743
01744:+00001:+00017:-00004:000679.7264:01744
01745:-00012:-00004:-00020:000679.7264:01745
01746:-00021:-00002:-00010:000679.7264:01746
01747:-00010:-00004:+00004:000679.7264:01747
01748:-00012:+00006:-00032:000679.7264:01748
01749:-00017:+00005:+00008:000640.1562:01749
01750:-00013:+00007:+00007:000640.1562:01750
01751:-00033:+00008:-00023:000640.1562:01751
01752:-00038:-00021:-00002:000640.1562:01752
01753:-00015:+00003:+00023:000640.1562:01753
01754:-00014:-00007:+00007:000640.1562:01754
01755:-00016:-00009:-00020:000640.1562:01755
01756:-00020:-00019:+00024:000640.1562:01756
01757:-00018:-00016:-00002:000640.1562:01757
01758:-00019:-00009:+00019:000640.1562:01758
01759:+00006:+00007:-00021:000640.1562:01759
01760:-00008:-00016:+00005:000640.1562:01760
01761:-00002:-00017:-00031:000640.1562:01761
01762:+00003:-00018:-00002:000640.1562:01762
01763:+00004:-00020:-00015:000640.1562:01763
01764:-00010:-00008:+00008:000640.1562:01764
01765:-00004:+00001:+00002:000640.1562:01765
01766:+00005:-00007:-00004:000640.1562:01766
01767:+00002:+00005:-00014:000640.1562:01767
01768:+00000:-00006:-00016:000640.1562:01768
01769:-00009:-00002:+00007:000640.1562:01769
01770:-00025:+00021:-00031:000640.1562:01770
01771:-00012:+00019:-00015:000640.1562:01771
01772:-00023:+00012:-00002:000640.1562:01772
01773:-00017:+00010:+00001:000640.1562:01773
01774:-00018:+00010:-00017:000640.1562:01774
01775:-00008:+00012:+00011:000640.1562:01775
01776:-00022:+00013:+00012:000640.1562:01776
01777:+00000:+00024:+00023:000640.1562:01777
01778:+00002:+00038:-00015:000640.1562:01778
01779:+00001:+00034:+00008:000640.1562:01779
01780:+00004:+00010:+00005:000635.3340:01780
01781:-00021:+00033:+00009:000635.3340:01781
01782:+00001:+00013:-00004:000635.3340:01782
01783:-00010:+00024:-00018:000635.3340:01783
01784:-00002:+00024:+00004:000635.3340:01784
01785:+00002:+00017:-00015:000635.3340:01785
01786:-00020:-00002:+00017:000635.3340:01786
01787:+00001:+00018:+00007:000635.3340:01787
01788:-00021:-00006:-00018:000635.3340:01788
01789:-00021:-00001:-00011:000635.3340:01789
01790:+00002:+00008:+00006:000635.3340:01790
01791:+00002:+00000:-00019:000635.3340:01791
01792:-00010:+00007:+00003:000635.3340:01792
01793:+00006:-00004:+00018:000635.3340:01793
01794:-00007:+00006:-00003:000635.3340:01794
01795:-00006:+00008:-00020:000635.3340:01795
01796:+00014:-00002:+00007:000635.3340:01796
01797:+00018:-00006:+00007:000635.3340:01797
01798:+00000:-00018:+00006:000635.3340:01798
01799:+00014:+00008:-00004:000635.3340:01799
01800:+00018:+00003:+00007:000635.3340:01800
01801:+00005:+00004:+00005:000635.3340:01801
01802:-00006:+00006:-00009:000635.3340:01802
01803:+00003:-00006:-00006:000635.3340:01803
01804:-00010:-00002:-00010:000635.3340:01804
01805:+00003:+00001:+00008:000635.3340:01805
01806:-00005:+00021:-00018:000635.3340:01806
01807:-00001:+00019:+00003:000635.3340:01807
01808:-00009:+00033:+00006:000635.3340:01808
01809:+00004:+00036:-00003:000676.8079:01809
01810:+00004:+00016:+00007:000676.8079:01810
01811:+00005:+00036:-00001:000676.8079:01811
01812:-00004:+00035:-00001:000676.8079:01812
01813:+00002:+00014:+00002:000676.8079:01813
01814:-00004:+00033:+00007:000676.8079:01814
01815:+00008:+00037:-00004:000676.8079:01815
01816:+00016:+00022:-00003:000676.8079:01816
01817:+00014:+00020:+00017:000676.8079:01817
01818:-00005:+00011:+00015:000676.8079:01818
01819:-00007:-00002:+00019:000676.8079:01819
01820:-00018:+00019:-00003:000676.8079:01820
01821:+00004:-00002:-00015:000676.8079:01821
01822:+00004:-00006:-00021:000676.8079:01822
01823:-00024:+00003:-00032:000676.8079:01823
01824:+00000:+00007:-00009:000676.8079:01824
01825:+00000:+00004:+00007:000676.8079:01825
01826:-00023:-00016:-00013:000676.8079:01826
01827:+00003:-00018:+00035:000676.8079:01827
01828:-00009:-00016:+00003:000676.8079:01828
01829:+00002:-00010:+00002:000676.8079:01829
01830:+00017:+00002:+00022:000676.8079:01830
01831:-00004:-00010:+00001:000676.8079:01831
01832:-00005:+00002:-00037:000676.8079:01832
01833:+00017:-00021:-00004:000676.8079:01833
01834:+00011:-00015:-00005:000676.8079:01834
01835:+00001:-00019:+00007:000676.8079:01835
01836:-00006:+00002:+00032:000676.8079:01836
01837:-00008:+00007:+00011:000676.8079:01837
01838:+00005:-00019:-00014:000676.8079:01838
01839:+00005:+00017:-00016:000676.8079:01839
01840:+00001:+00002:+00013:000654.3532:01840
01841:-00019:-00004:+00018:000654.3532:01841
01842:-00023:+00006:-00006:000654.3532:01842
01843:+00003:+00010:-00009:000654.3532:01843
01844:-00019:+00018:+00004:000654.3532:01844
01845:-00020:+00017:+00007:000654.3532:01845
01846:-00018:+00024:+00011:000654.3532:01846
01847:-00022:+00018:-00035:000654.3532:01847
01848:+00003:+00019:-00011:000654.3532:01848
01849:+00014:-00001:+00022:000654.3532:01849
01850:+00016:-00002:+00033:000654.3532:01850
01851:+00017:-00003:-00020:000654.3532:01851
01852:+00012:+00019:-00017:000654.3532:01852
01853:+00013:-00003:-00017:000654.3532:01853
01854:-00005:-00001:+00031:000654.3532:01854
01855:+00018:+00003:+00021:000654.3532:01855
01856:-00008:-00001:-00002:000654.3532:01856
01857:-00003:-00005:-00034:000654.3532:01857
01858:+00014:+00005:-00018:000654.3532:01858
01859:-00017:+00005:+00011:000654.3532:01859
01860:-00025:+00002:+00017:000654.3532:01860
01861:+00000:-00018:+00005:000654.3532:01861
01862:-00020:-00014:+00020:000654.3532:01862
01863:-00021:+00004:+00033:000654.3532:01863
01864:-00029:-00008:+00000:000654.3532:01864
01865:-00020:-00007:-00007:000654.3532:01865
01866:-00019:-00004:-00016:000654.3532:01866
01867:-00018:+00004:+00023:000654.3532:01867
01868:-00002:+00002:+00036:000654.3532:01868
01869:+00005:-00004:+00014:000654.3532:01869
01870:+00016:-00017:-00033:000654.3532:01870
01871:-00007:+00000:-00014:000653.3126:01871
01872:+00015:+00020:+00002:000653.3126:01872
01873:-00007:+00018:+00015:000653.3126:01873
01874:-00005:+00021:+00009:000653.3126:01874
01875:+00017:+00015:+00010:000653.3126:01875
01876:-00003:+00012:-00018:000653.3126:01876
01877:-00009:+00032:-00004:000653.3126:01877
01878:-00008:+00015:+00021:000653.3126:01878
01879:+00000:+00035:-00001:000653.3126:01879
01880:+00000:+00011:-00005:000653.3126:01880
01881:+00003:+00013:+00006:000653.3126:01881
01882:+00002:+00034:-00002:000653.3126:01882
01883:+00000:+00012:-00011:000653.3126:01883
01884:-00020:+00033:+00012:000653.3126:01884
01885:+00001:+00016:-00016:000653.3126:01885
01886:-00001:+00011:+00000:000653.3126:01886
01887:-00010:+00001:+00020:000653.3126:01887
01888:-00004:+00001:-00018:000653.3126:01888
01889:+00005:+00000:-00037:000653.3126:01889
01890:+00000:-00001:+00005:000653.3126:01890
01891:+00003:+00000:-00017:000653.3126:01891
01892:-00002:+00017:-00031:000653.3126:01892
01893:+00001:-00003:+00005:000653.3126:01893
01894:-00001:-00003:-00019:000653.3126:01894
01895:+00000:+00009:-00005:000653.3126:01895
01896:+00005:-00002:+00005:000653.3126:01896
01897:-00025:+00004:-00003:000653.3126:01897
01898:-00024:-00006:-00011:000653.3126:01898
01899:+00000:-00003:-00007:000653.3126:01899
01900:-00006:+00000:-00016:000653.3126:01900
01901:+00002:-00006:+00004:000666.0504:01901
01902:-00020:-00005:-00005:000666.0504:01902
01903:+00004:+00005:+00000:000666.0504:01903
01904:+00005:+00002:+00002:000666.0504:01904
01905:+00015:-00006:-00019:000666.0504:01905
01906:+00001:+00002:-00001:000666.0504:01906
01907:-00001:+00008:-00003:000666.0504:01907
01908:-00009:-00001:+00001:000666.0504:01908
01909:+00003:-00003:-00018:000666.0504:01909
01910:+00005:+00007:+00007:000666.0504:01910
01911:-00022:-00001:+00005:000666.0504:01911
01912:-00013:-00001:-00020:000666.0504:01912
01913:-00013:+00010:-00013:000666.0504:01913
01914:-00023:+00023:-00031:000666.0504:01914
01915:+00003:+00024:+00011:000666.0504:01915
01916:-00017:+00009:+00018:000666.0504:01916
01917:-00015:+00011:-00046:000666.0504:01917
01918:-00011:+00036:-00062:000666.0504:01918
01919:-00018:+00034:+00004:000666.0504:01919
01920:-00015:+00016:+00048:000666.0504:01920
01921:-00010:+00014:+00045:000666.0504:01921
01922:+00005:+00014:-00043:000666.0504:01922
01923:-00001:+00012:-00021:000666.0504:01923
01924:+00018:+00011:+00021:000666.0504:01924
01925:+00005:+00020:+00000:000666.0504:01925
01926:-00005:+00000:+00004:000666.0504:01926
01927:+00021:-00002:-00014:000666.0504:01927
01928:+00012:-00001:+00006:000666.0504:01928
01929:+00003:+00006:+00002:000666.0504:01929
01930:-00023:+00004:+00023:000666.0504:01930
01931:-00021:-00004:-00013:000666.0504:01931
01932:-00023:-00021:-00013:000651.9989:01932
01933:-00025:-00017:-00003:000651.9989:01933
01934:-00013:-00018:-00001:000651.9989:01934
01935:-00022:-00011:-00020:000651.9989:01935
01936:-00020:+00004:-00032:000651.9989:01936
01937:+00017:+00002:-00035:000651.9989:01937
01938:-00018:+00003:+00009:000651.9989:01938
01939:+00001:-00012:+00029:000651.9989:01939
01940:-00022:-00019:+00040:000651.9989:01940
01941:+00015:-00021:+00008:000651.9989:01941
01942:+00018:+00004:-00012:000651.9989:01942
01943:+00016:-00016:+00019:000651.9989:01943
01944:-00002:+00003:+00011:000651.9989:01944
01945:+00017:-00016:+00018:000651.9989:01945
01946:+00020:+00001:-00007:000651.9989:01946
01947:+00009:+00008:-00030:000651.9989:01947
01948:-00006:+00000:-00037:000651.9989:01948
01949:-00002:+00000:+00022:000651.9989:01949
01950:-00004:+00002:-00019:000651.9989:01950
01951:-00004:+00023:-00031:000651.9989:01951
01952:+00016:+00009:+00012:000651.9989:01952
01953:+00017:+00024:+00025:000651.9989:01953
01954:-00003:+00019:+00052:000651.9989:01954
01955:+00013:+00018:+00032:000651.9989:01955
01956:+00011:-00003:+00039:000651.9989:01956
01957:-00003:-00002:-00033:000651.9989:01957
01958:-00004:-00004:-00020:000651.9989:01958
01959:+00006:+00006:-00013:000651.9989:01959
01960:-00008:-00014:-00002:000651.9989:01960
01961:+00013:-00015:+00014:000675.6136:01961
01962:-00024:-00018:+00033:000675.6136:01962
01963:+00001:-00008:-00029:000675.6136:01963
01964:-00009:+00009:-00052:000675.6136:01964
01965:-00010:-00005:+00003:000675.6136:01965
01966:-00002:-00003:+00028:000675.6136:01966
01967:+00005:-00005:+00027:000675.6136:01967
01968:-00006:+00012:-00011:000675.6136:01968
01969:-00022:+00021:-00018:000675.6136:01969
01970:-00008:+00021:+00002:000675.6136:01970
01971:-00024:+00001:+00011:000675.6136:01971
01972:+00002:-00003:-00004:000675.6136:01972
01973:+00004:-00003:-00019:000675.6136:01973
01974:-00007:-00004:-00010:000675.6136:01974
01975:+00003:+00005:+00001:000675.6136:01975
01976:+00006:+00004:+00000:000675.6136:01976
01977:+00010:+00004:+00018:000675.6136:01977
01978:+00034:+00006:-00006:000675.6136:01978
01979:+00034:+00006:+00014:000675.6136:01979
01980:+00044:+00007:+00038:000675.6136:01980
01981:+00031:+00007:+00022:000675.6136:01981
01982:+00011:+00000:+00007:000675.6136:01982
01983:+00011:-00001:-00015:000675.6136:01983
01984:+00021:-00003:-00013:000675.6136:01984
01985:-00006:-00003:-00013:000675.6136:01985
01986:+00014:+00018:-00010:000675.6136:01986
01987:+00017:+00021:-00010:000675.6136:01987
01988:-00008:-00004:+00002:000727.2610:01988
01989:+00015:+00001:+00003:000727.2610:01989
01990:+00008:+00000:+00010:000727.2610:01990
01991:+00007:+00018:-00005:000727.2610:01991
01992:+00007:+00000:+00014:000727.2610:01992
01993:+00018:+00007:+00021:000727.2610:01993
01994:-00006:+00018:+00000:000727.2610:01994
01995:-00008:+00003:+00013:000727.2610:01995
01996:-00004:+00006:+00000:000727.2610:01996
01997:-00008:-00019:-00019:000727.2610:01997
01998:+00014:+00004:-00013:000727.2610:01998
01999:-00005:-00008:+00023:000727.2610:01999
02000:+00005:+00003:+00007:000727.2610:02000
02001:-00006:-00010:+00006:000727.2610:02001
02002:+00019:+00006:+00005:000727.2610:02002
02003:+00005:-00017:+00023:000727.2610:02003
02004:-00009:-00020:+00012:000727.2610:02004
02005:+00013:-00016:+00040:000727.2610:02005
02006:+00014:-00006:+00023:000727.2610:02006
02007:+00005:+00003:+00020:000727.2610:02007
02008:-00003:-00005:+00032:000727.2610:02008
02009:+00016:+00008:-00003:000727.2610:02009
02010:+00014:-00002:+00019:000727.2610:02010
02011:+00009:-00003:-00003:000727.2610:02011
02012:+00017:+00006:+00032:000727.2610:02012
02013:+00013:+00001:+00004:000727.2610:02013
02014:+00015:+00005:+00023:000727.2610:02014
02015:+00010:+00006:+00003:000727.2610:02015
02016:-00009:+00003:+00016:000727.2610:02016
02017:+00020:+00007:+00017:000727.2610:02017
02018:-00007:+00008:+00018:000691.4200:02018
02019:+00005:+00009:-00008:000691.4200:02019
02020:-00025:+00002:-00005:000691.4200:02020
02021:-00021:+00001:+00001:000691.4200:02021
02022:-00038:+00004:+00005:000691.4200:02022
02023:-00012:-00006:-00001:000691.4200:02023
02024:-00037:-00006:-00021:000691.4200:02024
02025:-00037:+00003:-00021:000691.4200:02025
02026:-00037:-00017:+00008:000691.4200:02026
02027:-00011:+00006:+00020:000691.4200:02027
02028:-00024:-00010:+00002:000691.4200:02028
02029:-00021:-00007:+00010:000691.4200:02029
02030:+00003:-00008:-00004:000691.4200:02030
02031:-00011:-00008:+00002:000691.4200:02031
02032:-00009:-00020:+00003:000691.4200:02032
02033:-00001:-00018:+00020:000691.4200:02033
02034:-00019:-00032:-00006:000691.4200:02034
02035:+00001:-00022:+00004:000691.4200:02035
02036:+00003:-00021:-00014:000691.4200:02036
02037:-00002:-00008:-00015:000691.4200:02037
02038:-00024:-00030:-00002:000691.4200:02038
02039:-00012:-00021:+00000:000691.4200:02039
02040:-00025:-00010:+00004:000691.4200:02040
02041:-00012:-00017:-00007:000691.4200:02041
02042:-00001:-00011:-00003:000691.4200:02042
02043:-00016:-00008:+00000:000691.4200:02043
02044:-00012:-00035:+00020:000691.4200:02044
02045:-00025:-00012:+00018:000691.4200:02045
02046:-00013:-00019:+00019:000691.4200:02046
02047:-00016:-00010:-00013:000691.4200:02047
02048:-00012:-00009:-00001:000691.4200:02048
02049:-00024:-00009:+00028:000691.4200:02049
02050:-00029:-00008:+00037:000691.4200:02050
02051:-00039:-00018:-00015:000691.4200:02051
02052:-00050:-00005:-00055:000581.9575:02052
02053:-00029:-00014:-00020:000581.9575:02053
02054:-00030:-00012:+00020:000581.9575:02054
02055:-00038:+00005:+00033:000581.9575:02055
02056:-00010:-00016:+00032:000581.9575:02056
02057:-00026:-00016:+00030:000581.9575:02057
02058:-00032:-00006:+00027:000581.9575:02058
02059:-00046:+00003:+00008:000581.9575:02059
02060:-00066:+00018:-00038:000581.9575:02060
02061:-00044:+00010:-00046:000581.9575:02061
02062:-00011:+00013:-00077:000581.9575:02062
02063:-00025:+00018:-00029:000581.9575:02063
02064:+00006:+00001:+00043:000581.9575:02064
02065:-00019:+00006:+00067:000581.9575:02065
02066:-00019:+00019:-00004:000581.9575:02066
02067:-00023:+00020:-00015:000581.9575:02067
02068:-00002:+00023:-00031:000581.9575:02068
02069:-00038:+00000:-00004:000581.9575:02069
02070:-00020:+00007:+00018:000581.9575:02070
02071:-00014:+00002:+00048:000581.9575:02071
02072:-00026:+00003:+00006:000581.9575:02072
02073:-00031:+00008:-00032:000581.9575:02073
02074:-00049:+00005:-00009:000581.9575:02074
02075:-00052:+00005:-00010:000581.9575:02075
02076:-00051:-00015:+00008:000581.9575:02076
02077:-00028:-00015:+00016:000581.9575:02077
02078:-00027:-00015:+00011:000581.9575:02078
02079:-00030:-00019:+00022:000581.9575:02079
02080:-00035:-00019:+00012:000581.9575:02080
02081:-00033:-00014:+00025:000581.9575:02081
02082:-00033:-00021:+00021:000581.9575:02082
02083:-00014:-00016:+00017:000581.9575:02083
02084:-00001:-00017:-00006:000581.9575:02084
02085:+00004:-00004:+00006:000581.9575:02085
02086:-00004:+00003:+00005:000581.9575:02086
02087:+00018:-00019:-00017:000581.9575:02087
02088:-00004:-00016:-00030:000581.9575:02088
02089:+00017:+00002:+00021:000581.9575:02089
02090:+00015:-00017:+00010:000581.9575:02090
02091:-00009:+00004:+00035:000511.0264:02091
02092:+00003:-00021:+00039:000511.0264:02092
02093:-00014:-00020:+00021:000511.0264:02093
02094:-00035:-00017:+00017:000511.0264:02094
02095:-00054:+00003:+00017:000511.0264:02095
02096:-00049:+00002:+00002:000511.0264:02096
02097:-00066:+00005:-00033:000511.0264:02097
02098:-00047:+00002:+00020:000511.0264:02098
02099:-00066:-00015:+00006:000511.0264:02099
02100:-00059:+00003:-00015:000511.0264:02100
02101:-00065:-00017:+00001:000511.0264:02101
02102:-00044:+00006:-00009:000511.0264:02102
02103:-00055:-00002:-00048:000511.0264:02103
02104:-00026:+00017:-00020:000511.0264:02104
02105:-00015:+00023:+00006:000511.0264:02105
02106:-00037:+00014:-00032:000511.0264:02106
02107:-00020:+00015:-00017:000511.0264:02107
02108:+00004:+00016:-00036:000511.0264:02108
02109:+00005:+00027:-00045:000511.0264:02109
02110:-00006:+00026:-00016:000511.0264:02110
02111:+00009:+00031:+00006:000511.0264:02111
02112:+00011:+00030:-00032:000511.0264:02112
02113:+00012:+00030:+00009:000511.0264:02113
02114:+00013:+00036:+00000:000511.0264:02114
02115:+00016:+00035:-00062:000511.0264:02115
02116:+00018:+00025:-00054:000511.0264:02116
02117:+00012:+00034:+00058:000511.0264:02117
02118:+00018:+00023:-00007:000511.0264:02118
02119:-00036:+00010:-00082:000511.0264:02119
02120:+00004:+00022:-00031:000511.0264:02120
02121:-00018:+00019:+00012:000511.0264:02121
02122:-00029:+00021:+00011:000511.0264:02122
02123:-00049:-00001:+00011:000511.0264:02123
02124:-00044:+00007:+00007:000511.0264:02124
02125:-00051:-00002:-00047:000511.0264:02125
02126:-00037:-00004:-00010:000511.0264:02126
02127:-00038:-00005:-00005:000511.0264:02127
02128:-00038:-00009:+00016:000511.0264:02128
02129:+00001:-00011:+00020:000535.1213:02129
02130:-00018:-00007:-00009:000535.1213:02130
02131:-00020:-00014:-00051:000535.1213:02131
02132:+00001:-00007:-00012:000535.1213:02132
02133:+00019:-00012:+00011:000535.1213:02133
02134:+00016:-00009:+00005:000535.1213:02134
02135:+00011:-00008:+00020:000535.1213:02135
02136:+00026:-00009:+00011:000535.1213:02136
02137:+00013:-00032:+00021:000535.1213:02137
02138:+00013:-00019:+00039:000535.1213:02138
02139:+00030:-00008:+00010:000535.1213:02139
02140:+00010:-00018:-00026:000535.1213:02140
02141:-00003:+00006:-00015:000535.1213:02141
02142:-00006:-00005:+00020:000535.1213:02142
02143:-00019:-00001:+00020:000535.1213:02143
02144:+00002:+00020:+00009:000535.1213:02144
02145:+00003:+00022:+00017:000535.1213:02145
02146:-00018:+00024:-00005:000535.1213:02146
02147:+00001:+00025:+00002:000535.1213:02147
02148:-00007:+00036:+00032:000535.1213:02148
02149:-00023:+00026:+00005:000535.1213:02149
02150:-00001:+00051:-00011:000535.1213:02150
02151:-00004:+00041:-00011:000535.1213:02151
02152:-00003:+00051:+00001:000535.1213:02152
02153:+00005:+00051:+00012:000535.1213:02153
02154:-00004:+00044:+00026:000535.1213:02154
02155:-00006:+00050:+00018:000535.1213:02155
02156:+00001:+00051:-00017:000535.1213:02156
02157:+00018:+00050:-00007:000535.1213:02157
02158:-00003:+00027:+00024:000535.1213:02158
02159:-00004:+00016:+00034:000535.1213:02159
02160:-00007:+00037:-00002:000535.1213:02160
02161:+00004:+00012:-00018:000601.6030:02161
02162:+00002:+00011:-00011:000601.6030:02162
02163:-00018:+00023:+00032:000601.6030:02163
02164:-00021:-00001:+00038:000601.6030:02164
02165:-00018:+00005:+00035:000601.6030:02165
02166:+00003:-00004:-00031:000601.6030:02166
02167:+00005:-00005:+00003:000601.6030:02167
02168:-00001:-00020:-00018:000601.6030:02168
02169:+00001:-00017:-00008:000601.6030:02169
02170:+00013:+00003:-00009:000601.6030:02170
02171:-00008:-00015:-00026:000601.6030:02171
02172:+00016:-00018:-00018:000601.6030:02172
02173:+00006:-00019:+00007:000601.6030:02173
02174:-00008:-00017:+00034:000601.6030:02174
02175:+00007:-00017:+00010:000601.6030:02175
02176:+00014:+00003:+00019:000601.6030:02176
02177:+00017:-00003:-00025:000601.6030:02177
02178:-00004:-00002:-00032:000601.6030:02178
02179:+00008:+00013:-00005:000601.6030:02179
02180:-00007:+00023:+00007:000601.6030:02180
02181:+00019:+00013:-00018:000601.6030:02181
02182:-00003:+00034:+00002:000601.6030:02182
02183:-00004:+00036:-00020:000601.6030:02183
02184:-00009:+00039:-00002:000601.6030:02184
02185:-00009:+00030:+00025:000601.6030:02185
02186:-00024:+00028:+00003:000601.6030:02186
02187:-00012:+00028:-00019:000601.6030:02187
02188:-00033:+00028:-00016:000601.6030:02188
02189:-00017:+00027:-00016:000601.6030:02189
02190:-00027:+00049:-00052:000601.6030:02190
02191:-00033:+00025:+00002:000601.6030:02191
02192:-00037:+00025:-00002:000601.6030:02192
02193:-00034:+00011:-00001:000601.6030:02193
02194:-00016:+00015:+00018:000620.3694:02194
02195:-00014:+00019:+00007:000620.3694:02195
02196:-00017:-00002:-00030:000620.3694:02196
02197:-00034:+00017:-00012:000620.3694:02197
02198:-00034:+00007:-00001:000620.3694:02198
02199:-00031:-00018:+00022:000620.3694:02199
02200:-00012:-00017:+00016:000620.3694:02200
02201:-00013:-00014:-00002:000620.3694:02201
02202:-00012:-00009:-00002:000620.3694:02202
02203:-00034:-00008:+00019:000620.3694:02203
02204:-00025:-00010:+00020:000620.3694:02204
02205:-00025:-00021:+00004:000620.3694:02205
02206:-00016:-00008:-00017:000620.3694:02206
02207:-00017:-00008:+00004:000620.3694:02207
02208:-00028:-00007:-00004:000620.3694:02208
02209:-00036:-00009:-00021:000620.3694:02209
02210:-00024:-00016:-00021:000620.3694:02210
02211:-00012:-00021:-00018:000620.3694:02211
02212:-00013:-00016:-00001:000620.3694:02212
02213:-00035:-00021:+00023:000620.3694:02213
02214:-00013:-00015:+00001:000620.3694:02214
02215:-00024:+00001:-00010:000620.3694:02215
02216:-00022:+00006:-00009:000620.3694:02216
02217:+00002:+00001:-00015:000620.3694:02217
02218:-00024:+00021:-00005:000620.3694:02218
02219:+00000:+00019:-00004:000620.3694:02219
02220:+00002:+00033:-00016:000620.3694:02220
02221:+00002:+00019:+00003:000620.3694:02221
02222:-00020:+00016:+00018:000620.3694:02222
02223:-00002:+00035:+00036:000620.3694:02223
02224:-00010:+00033:-00021:000620.3694:02224
02225:-00018:+00026:-00035:000620.3694:02225
02226:-00014:+00035:-00019:000629.3393:02226
02227:-00025:+00033:+00007:000629.3393:02227
02228:-00035:+00012:-00009:000629.3393:02228
02229:-00033:+00011:-00016:000629.3393:02229
02230:-00024:+00010:-00037:000629.3393:02230
02231:-00022:+00011:-00013:000629.3393:02231
02232:-00001:+00005:+00009:000629.3393:02232
02233:+00001:-00004:-00002:000629.3393:02233
02234:+00000:+00002:-00032:000629.3393:02234
02235:-00009:+00007:-00031:000629.3393:02235
02236:+00001:-00016:+00023:000629.3393:02236
02237:-00022:-00019:-00003:000629.3393:02237
02238:-00008:-00021:+00000:000629.3393:02238
02239:-00005:-00009:-00020:000629.3393:02239
02240:-00008:-00019:-00022:000629.3393:02240
02241:-00009:-00018:+00004:000629.3393:02241
02242:+00014:-00003:+00004:000629.3393:02242
02243:+00002:+00007:-00009:000629.3393:02243
02244:+00014:+00007:-00025:000629.3393:02244
02245:-00023:-00006:+00017:000629.3393:02245
02246:-00021:+00006:+00023:000629.3393:02246
02247:-00023:+00006:+00007:000629.3393:02247
02248:-00022:+00019:-00021:000629.3393:02248
02249:+00004:-00005:-00010:000629.3393:02249
02250:-00019:+00020:-00011:000629.3393:02250
02251:-00004:+00017:-00015:000629.3393:02251
02252:-00018:+00024:-00022:000629.3393:02252
02253:-00001:+00024:-00045:000629.3393:02253
02254:+00005:+00036:-00024:000629.3393:02254
02255:+00014:-00002:+00047:000629.3393:02255
02256:-00001:+00001:-00019:000629.3393:02256
02257:-00001:+00020:-00031:000629.3393:02257
02258:+00015:+00018:-00016:000614.9505:02258
02259:+00002:-00004:+00006:000614.9505:02259
02260:-00018:+00007:+00019:000614.9505:02260
02261:+00002:+00017:-00001:000614.9505:02261
02262:+00001:+00020:-00013:000614.9505:02262
02263:+00004:+00018:-00008:000614.9505:02263
02264:+00004:+00010:-00016:000614.9505:02264
02265:-00008:+00010:+00002:000614.9505:02265
02266:+00005:+00021:-00014:000614.9505:02266
02267:+00013:+00011:-00021:000614.9505:02267
02268:+00020:+00020:-00020:000614.9505:02268
02269:+00008:-00002:+00017:000614.9505:02269
02270:+00033:-00006:+00021:000614.9505:02270
02271:+00031:+00008:-00005:000614.9505:02271
02272:+00021:+00009:-00019:000614.9505:02272
02273:+00029:-00001:+00007:000614.9505:02273
02274:+00031:-00019:+00021:000614.9505:02274
02275:-00004:-00016:-00004:000614.9505:02275
02276:+00020:-00018:-00006:000614.9505:02276
02277:-00003:-00020:-00016:000614.9505:02277
02278:-00006:-00009:-00005:000614.9505:02278
02279:-00001:-00019:+00019:000614.9505:02279
02280:-00009:-00009:+00032:000614.9505:02280
02281:+00004:-00017:-00004:000614.9505:02281
02282:-00001:+00004:-00006:000614.9505:02282
02283:-00001:-00016:+00017:000614.9505:02283
02284:-00023:-00017:+00018:000614.9505:02284
02285:-00002:+00006:+00004:000614.9505:02285
02286:+00005:-00006:-00001:000614.9505:02286
02287:-00008:-00004:+00018:000614.9505:02287
02288:+00015:+00007:-00001:000614.9505:02288
02289:+00010:-00004:+00021:000651.5586:02289
02290:+00007:+00000:+00009:000651.5586:02290
02291:+00011:-00003:-00002:000651.5586:02291
02292:+00030:-00002:+00017:000651.5586:02292
02293:+00011:-00001:+00000:000651.5586:02293
02294:+00015:+00000:+00008:000651.5586:02294
02295:+00011:+00019:+00019:000651.5586:02295
02296:+00019:+00021:-00001:000651.5586:02296
02297:-00009:+00019:+00017:000651.5586:02297
02298:-00005:-00002:+00008:000651.5586:02298
02299:+00003:+00017:+00000:000651.5586:02299
02300:+00004:-00002:-00022:000651.5586:02300
02301:-00016:+00017:+00022:000651.5586:02301
02302:-00025:+00018:+00005:000651.5586:02302
02303:-00036:+00023:-00008:000651.5586:02303
02304:-00022:+00019:+00002:000651.5586:02304
02305:-00019:+00020:+00013:000651.5586:02305
02306:-00024:-00005:+00021:000651.5586:02306
02307:-00020:+00000:+00006:000651.5586:02307
02308:-00004:-00002:+00006:000651.5586:02308
02309:-00009:+00008:+00003:000651.5586:02309
02310:-00009:-00018:+00018:000651.5586:02310
02311:-00006:+00007:+00013:000651.5586:02311
02312:-00005:-00018:+00003:000651.5586:02312
02313:+00000:-00019:-00009:000651.5586:02313
02314:+00015:-00007:+00004:000651.5586:02314
02315:+00005:-00019:-00009:000651.5586:02315
02316:-00024:-00008:+00020:000651.5586:02316
02317:+00000:-00008:+00036:000651.5586:02317
02318:+00001:-00016:+00009:000651.5586:02318
02319:-00001:-00012:+00008:000651.5586:02319
02320:-00022:-00015:-00007:000653.6583:02320
02321:-00024:+00005:-00033:000653.6583:02321
02322:-00022:-00014:-00042:000653.6583:02322
02323:-00020:-00016:-00009:000653.6583:02323
02324:+00000:+00005:+00019:000653.6583:02324
02325:+00001:-00021:+00021:000653.6583:02325
02326:+00002:+00009:+00004:000653.6583:02326
02327:-00003:-00005:-00017:000653.6583:02327
02328:+00002:+00007:-00013:000653.6583:02328
02329:+00003:+00001:-00007:000653.6583:02329
02330:-00004:+00019:+00007:000653.6583:02330
02331:-00006:+00001:+00009:000653.6583:02331
02332:-00009:+00018:+00005:000653.6583:02332
02333:+00004:+00021:+00009:000653.6583:02333
02334:-00018:+00011:-00009:000653.6583:02334
02335:-00033:+00009:-00014:000653.6583:02335
02336:+00005:+00009:-00035:000653.6583:02336
02337:-00011:+00018:-00008:000653.6583:02337
02338:-00025:+00000:-00030:000653.6583:02338
02339:-00035:+00021:-00019:000653.6583:02339
02340:-00024:+00023:-00021:000653.6583:02340
02341:-00029:+00020:+00008:000653.6583:02341
02342:-00011:+00018:+00018:000653.6583:02342
02343:-00024:+00001:+00022:000653.6583:02343
02344:-00011:-00004:+00019:000653.6583:02344
02345:-00020:+00017:+00000:000653.6583:02345
02346:-00002:+00019:-00005:000653.6583:02346
02347:+00003:+00009:-00018:000653.6583:02347
02348:-00007:-00005:-00020:000653.6583:02348
02349:+00017:+00004:+00001:000653.6583:02349
02350:+00014:+00008:+00000:000653.6583:02350
02351:-00007:-00017:+00017:000637.2757:02351
02352:-00004:-00021:+00031:000637.2757:02352
02353:-00008:+00004:+00008:000637.2757:02353
02354:-00012:+00003:-00008:000637.2757:02354
02355:-00019:-00016:+00002:000637.2757:02355
02356:-00024:-00004:+00009:000637.2757:02356
02357:-00011:-00018:-00009:000637.2757:02357
02358:-00025:+00007:+00001:000637.2757:02358
02359:-00034:-00006:+00001:000637.2757:02359
02360:-00037:-00004:+00022:000637.2757:02360
02361:-00015:-00006:+00028:000637.2757:02361
02362:-00014:-00002:+00017:000637.2757:02362
02363:-00024:+00005:+00002:000637.2757:02363
02364:-00001:+00020:-00019:000637.2757:02364
02365:-00018:+00008:+00022:000637.2757:02365
02366:+00003:-00005:+00013:000637.2757:02366
02367:+00002:+00009:+00000:000637.2757:02367
02368:+00017:+00018:-00005:000637.2757:02368
02369:+00004:-00002:+00007:000637.2757:02369
02370:+00004:-00006:-00003:000637.2757:02370
02371:+00003:-00003:+00033:000637.2757:02371
02372:+00001:-00001:-00002:000637.2757:02372
02373:-00001:-00006:-00006:000637.2757:02373
02374:-00006:-00003:+00017:000637.2757:02374
02375:+00002:+00008:+00021:000637.2757:02375
02376:+00001:+00007:-00031:000637.2757:02376
02377:+00004:+00017:-00022:000637.2757:02377
02378:+00001:+00009:-00009:000637.2757:02378
02379:-00022:-00006:-00034:000637.2757:02379
02380:+00000:+00008:+00020:000637.2757:02380
02381:+00004:+00008:+00004:000637.2757:02381
02382:+00001:+00009:+00008:000634.7813:02382
02383:+00014:-00002:+00008:000634.7813:02383
02384:-00005:-00004:+00017:000634.7813:02384
02385:-00008:-00005:+00005:000634.7813:02385
02386:-00007:+00019:+00006:000634.7813:02386
02387:+00019:+00017:+00003:000634.7813:02387
02388:+00002:+00018:-00012:000634.7813:02388
02389:-00009:-00005:+00018:000634.7813:02389
02390:+00000:-00001:+00005:000634.7813:02390
02391:+00000:-00002:-00009:000634.7813:02391
02392:+00000:-00001:+00005:000634.7813:02392
02393:-00007:+00001:+00016:000634.7813:02393
02394:-00023:+00019:-00018:000634.7813:02394
02395:-00001:+00000:-00018:000634.7813:02395
02396:-00005:+00001:-00011:000634.7813:02396
02397:-00004:-00003:-00020:000634.7813:02397
02398:+00002:+00000:-00010:000634.7813:02398
02399:-00007:+00020:+00015:000634.7813:02399
02400:-00007:+00019:-00015:000634.7813:02400
02401:-00008:+00021:-00018:000634.7813:02401
02402:+00013:+00001:+00009:000634.7813:02402
02403:+00014:-00002:-00005:000634.7813:02403
02404:+00014:-00006:+00000:000634.7813:02404
02405:+00019:+00018:+00002:000634.7813:02405
02406:+00013:-00001:+00007:000634.7813:02406
02407:+00015:+00008:+00005:000634.7813:02407
02408:-00005:+00005:-00002:000634.7813:02408
02409:-00007:+00008:-00006:000634.7813:02409
02410:+00000:-00003:+00005:000634.7813:02410
02411:+00001:-00002:+00008:000634.7813:02411
02412:-00001:+00000:+00000:000634.7813:02412
02413:-00019:-00002:+00008:000634.7813:02413
02414:-00020:-00004:-00017:000636.2836:02414
02415:+00005:-00002:-00015:000636.2836:02415
02416:-00020:+00008:+00005:000636.2836:02416
02417:+00004:-00002:+00012:000636.2836:02417
02418:-00004:-00005:+00023:000636.2836:02418
02419:-00005:+00005:+00002:000636.2836:02419
02420:+00008:+00005:+00002:000636.2836:02420
02421:+00008:+00007:+00005:000636.2836:02421
02422:+00007:+00002:-00011:000636.2836:02422
02423:+00020:+00007:-00015:000636.2836:02423
02424:+00012:-00005:+00003:000636.2836:02424
02425:+00019:-00004:-00020:000636.2836:02425
02426:+00019:+00006:+00034:000636.2836:02426
02427:+00019:+00004:+00038:000636.2836:02427
02428:+00016:-00017:+00037:000636.2836:02428
02429:-00008:+00007:+00017:000636.2836:02429
02430:-00003:+00007:+00000:000636.2836:02430
02431:-00010:+00009:+00010:000636.2836:02431
02432:-00016:+00008:+00004:000636.2836:02432
02433:-00022:+00001:-00019:000636.2836:02433
02434:-00012:-00005:-00018:000636.2836:02434
02435:-00013:-00004:-00020:000636.2836:02435
02436:-00011:-00005:+00016:000636.2836:02436
02437:-00025:+00009:+00019:000636.2836:02437
02438:-00011:-00006:-00004:000636.2836:02438
02439:-00006:+00006:-00001:000636.2836:02439
02440:+00003:+00000:+00011:000636.2836:02440
02441:+00004:+00002:-00021:000636.2836:02441
02442:+00016:+00018:-00004:000636.2836:02442
02443:+00021:+00005:+00004:000636.2836:02443
02444:-00009:+00001:-00014:000636.2836:02444
02445:-00004:+00017:+00023:000636.2836:02445
02446:+00014:+00020:+00007:000619.8519:02446
02447:-00009:+00002:-00019:000619.8519:02447
02448:+00010:+00019:-00016:000619.8519:02448
02449:+00018:+00018:+00002:000619.8519:02449
02450:+00014:+00000:-00016:000619.8519:02450
02451:+00016:+00009:-00006:000619.8519:02451
02452:+00013:+00033:-00020:000619.8519:02452
02453:-00003:+00009:-00031:000619.8519:02453
02454:+00020:+00014:+00005:000619.8519:02454
02455:-00003:+00021:+00008:000619.8519:02455
02456:+00016:+00017:-00002:000619.8519:02456
02457:-00007:+00021:-00020:000619.8519:02457
02458:-00003:+00011:-00009:000619.8519:02458
02459:-00006:+00018:-00007:000619.8519:02459
02460:-00009:-00005:+00004:000619.8519:02460
02461:-00006:+00019:-00015:000619.8519:02461
02462:+00001:-00004:-00019:000619.8519:02462
02463:-00008:-00001:-00013:000619.8519:02463
02464:-00019:-00003:-00006:000619.8519:02464
02465:-00012:-00019:+00018:000619.8519:02465
02466:-00023:+00003:-00006:000619.8519:02466
02467:-00016:-00004:+00004:000619.8519:02467
02468:-00019:+00003:-00026:000619.8519:02468
02469:-00039:+00004:+00005:000619.8519:02469
02470:-00013:-00003:+00007:000619.8519:02470
02471:-00040:+00008:-00011:000619.8519:02471
02472:-00012:+00006:-00033:000619.8519:02472
02473:-00024:-00004:-00008:000619.8519:02473
02474:-00021:-00016:-00017:000619.8519:02474
02475:-00010:+00003:+00022:000619.8519:02475
02476:-00002:+00004:+00011:000619.8519:02476
02477:-00004:-00006:+00005:000638.6482:02477
02478:-00005:-00017:+00007:000638.6482:02478
02479:-00002:-00006:+00003:000638.6482:02479
02480:-00003:-00004:+00004:000638.6482:02480
02481:+00017:-00006:-00009:000638.6482:02481
02482:+00018:+00018:-00001:000638.6482:02482
02483:+00014:+00008:+00023:000638.6482:02483
02484:+00005:+00000:+00020:000638.6482:02484
02485:-00009:-00001:+00033:000638.6482:02485
02486:-00023:+00019:-00031:000638.6482:02486
02487:-00011:+00015:-00031:000638.6482:02487
02488:-00033:+00035:+00000:000638.6482:02488
02489:-00039:+00011:+00000:000638.6482:02489
02490:-00038:+00015:-00003:000638.6482:02490
02491:-00035:+00034:+00005:000638.6482:02491
02492:-00040:+00012:+00002:000638.6482:02492
02493:-00028:+00039:-00006:000638.6482:02493
02494:-00038:+00012:+00010:000638.6482:02494
02495:-00038:+00016:+00004:000638.6482:02495
02496:-00014:+00012:+00002:000638.6482:02496
02497:-00011:-00001:+00017:000638.6482:02497
02498:-00034:-00004:+00020:000638.6482:02498
02499:+00002:-00006:-00020:000638.6482:02499
02500:+00005:+00007:+00004:000638.6482:02500
02501:-00003:-00015:+00009:000638.6482:02501
02502:-00009:-00017:+00032:000638.6482:02502
02503:+00016:-00021:+00035:000638.6482:02503
02504:+00002:-00031:+00033:000638.6482:02504
02505:+00001:-00031:+00017:000638.6482:02505
02506:-00008:-00018:+00000:000638.6482:02506
02507:-00023:-00030:+00010:000638.6482:02507
02508:-00012:-00035:+00018:000638.6482:02508
02509:-00023:-00008:+00011:000638.6482:02509
02510:+00000:-00013:-00010:000612.0317:02510
02511:-00012:-00013:-00006:000612.0317:02511
02512:-00002:-00009:+00023:000612.0317:02512
02513:-00018:-00030:+00020:000612.0317:02513
02514:-00018:-00030:-00004:000612.0317:02514
02515:-00001:+00004:+00007:000612.0317:02515
02516:-00001:-00020:-00004:000612.0317:02516
02517:-00024:+00003:-00007:000612.0317:02517
02518:+00002:+00007:+00000:000612.0317:02518
02519:+00004:+00021:-00045:000612.0317:02519
02520:-00009:+00022:-00010:000612.0317:02520
02521:+00015:+00010:+00004:000612.0317:02521
02522:-00003:+00012:+00032:000612.0317:02522
02523:+00015:+00010:+00006:000612.0317:02523
02524:+00005:+00012:+00020:000612.0317:02524
02525:+00015:+00025:-00006:000612.0317:02525
02526:-00019:+00035:-00003:000612.0317:02526
02527:-00002:+00048:+00019:000612.0317:02527
02528:-00001:+00029:-00018:000612.0317:02528
02529:-00010:+00032:-00036:000612.0317:02529
02530:+00004:+00025:+00005:000612.0317:02530
02531:-00005:+00031:+00002:000612.0317:02531
02532:-00020:+00032:+00004:000612.0317:02532
02533:-00006:+00030:-00020:000612.0317:02533
02534:+00000:+00012:-00021:000612.0317:02534
02535:-00001:+00010:-00010:000612.0317:02535
02536:-00002:+00022:+00018:000612.0317:02536
02537:-00008:-00004:-00015:000612.0317:02537
02538:-00021:+00018:-00019:000612.0317:02538
02539:-00003:-00006:-00033:000612.0317:02539
02540:-00018:+00007:+00011:000612.0317:02540
02541:-00002:-00017:-00002:000612.0317:02541
02542:-00025:-00015:+00007:000620.1472:02542
02543:+00005:-00020:-00013:000620.1472:02543
02544:-00023:-00009:-00014:000620.1472:02544
02545:-00023:-00021:+00033:000620.1472:02545
02546:-00014:-00008:-00001:000620.1472:02546
02547:-00024:-00008:+00005:000620.1472:02547
02548:+00000:+00003:-00029:000620.1472:02548
02549:-00018:-00015:-00006:000620.1472:02549
02550:-00009:+00007:+00021:000620.1472:02550
02551:-00009:+00005:+00019:000620.1472:02551
02552:+00018:+00001:-00030:000620.1472:02552
02553:+00021:+00018:-00014:000620.1472:02553
02554:+00020:+00017:+00009:000620.1472:02554
02555:-00005:+00017:-00001:000620.1472:02555
02556:+00012:+00000:+00022:000620.1472:02556
02557:+00017:+00019:-00012:000620.1472:02557
02558:+00009:+00015:-00004:000620.1472:02558
02559:+00017:+00020:-00005:000620.1472:02559
02560:-00003:+00015:+00022:000620.1472:02560
02561:-00008:+00037:+00002:000620.1472:02561
02562:+00000:+00034:-00015:000620.1472:02562
02563:+00003:+00016:+00006:000620.1472:02563
02564:-00012:+00035:+00033:000620.1472:02564
02565:-00011:+00036:+00007:000620.1472:02565
02566:-00016:+00038:-00018:000620.1472:02566
02567:-00020:+00034:+00006:000620.1472:02567
02568:-00033:+00034:+00018:000620.1472:02568
02569:-00013:+00012:-00001:000620.1472:02569
02570:-00021:+00013:-00014:000620.1472:02570
02571:+00004:+00010:-00007:000620.1472:02571
02572:+00000:+00020:-00013:000620.1472:02572
02573:-00018:-00001:+00019:000654.2498:02573
02574:+00001:+00009:-00003:000654.2498:02574
02575:-00009:+00008:-00008:000654.2498:02575
02576:-00003:+00006:-00002:000654.2498:02576
02577:-00003:-00021:+00010:000654.2498:02577
02578:+00004:-00021:+00021:000654.2498:02578
02579:-00009:-00017:+00037:000654.2498:02579
02580:+00001:-00010:+00021:000654.2498:02580
02581:+00004:-00021:-00019:000654.2498:02581
02582:-00018:-00022:-00018:000654.2498:02582
02583:-00024:-00014:+00002:000654.2498:02583
02584:-00033:-00036:-00018:000654.2498:02584
02585:-00009:-00011:-00020:000654.2498:02585
02586:-00025:-00015:+00019:000654.2498:02586
02587:-00022:-00020:-00019:000654.2498:02587
02588:-00020:-00016:+00022:000654.2498:02588
02589:-00018:+00008:+00008:000654.2498:02589
02590:-00012:-00005:+00006:000654.2498:02590
02591:+00003:+00000:+00020:000654.2498:02591
02592:+00002:+00023:-00005:000654.2498:02592
02593:-00023:+00020:+00003:000654.2498:02593
02594:-00005:+00022:-00021:000654.2498:02594
02595:+00005:+00023:-00008:000654.2498:02595
02596:+00000:+00022:-00008:000654.2498:02596
02597:+00002:+00009:+00006:000654.2498:02597
02598:+00016:+00012:-00015:000654.2498:02598
02599:-00001:+00014:-00022:000654.2498:02599
02600:+00003:+00013:+00023:000654.2498:02600
02601:-00023:+00032:+00000:000654.2498:02601
02602:-00012:+00014:-00010:000654.2498:02602
02603:-00012:+00037:-00020:000654.2498:02603
02604:-00025:+00017:+00012:000643.0481:02604
02605:-00037:+00020:-00019:000643.0481:02605
02606:-00027:+00022:-00007:000643.0481:02606
02607:-00016:+00017:-00015:000643.0481:02607
02608:-00040:+00022:-00027:000643.0481:02608
02609:-00024:+00000:-00036:000643.0481:02609
02610:-00011:-00005:+00012:000643.0481:02610
02611:-00015:-00018:+00021:000643.0481:02611
02612:+00001:+00005:-00020:000643.0481:02612
02613:-00002:+00002:-00019:000643.0481:02613
02614:-00004:-00010:-00011:000643.0481:02614
02615:-00021:-00032:+00020:000643.0481:02615
02616:-00009:-00031:+00017:000643.0481:02616
02617:-00024:-00011:-00012:000643.0481:02617
02618:-00018:-00008:-00009:000643.0481:02618
02619:-00023:-00012:-00006:000643.0481:02619
02620:-00036:-00035:+00023:000643.0481:02620
02621:-00012:-00007:+00017:000643.0481:02621
02622:-00021:-00009:-00016:000643.0481:02622
02623:-00021:-00019:-00030:000643.0481:02623
02624:-00011:+00003:+00023:000643.0481:02624
02625:-00009:+00002:-00002:000643.0481:02625
02626:-00013:+00000:+00006:000643.0481:02626
02627:-00020:+00017:+00003:000643.0481:02627
02628:+00001:+00024:-00005:000643.0481:02628
02629:-00001:+00020:+00011:000643.0481:02629
02630:+00000:+00012:-00004:000643.0481:02630
02631:-00008:+00034:+00036:000643.0481:02631
02632:-00006:+00033:-00020:000643.0481:02632
02633:-00007:+00037:+00003:000643.0481:02633
02634:-00002:+00036:+00018:000643.0481:02634
02635:-00002:+00015:+00035:000643.0481:02635
02636:-00007:+00038:+00011:000627.3182:02636
02637:+00002:+00038:+00008:000627.3182:02637
02638:-00019:+00015:+00018:000627.3182:02638
02639:-00016:+00035:-00002:000627.3182:02639
02640:-00013:+00014:+00018:000627.3182:02640
02641:-00017:+00033:+00008:000627.3182:02641
02642:-00028:+00021:-00006:000627.3182:02642
02643:-00026:+00020:+00023:000627.3182:02643
02644:-00048:-00002:+00019:000627.3182:02644
02645:-00037:-00003:+00002:000627.3182:02645
02646:-00033:+00004:+00003:000627.3182:02646
02647:-00021:-00005:-00018:000627.3182:02647
02648:-00014:-00015:+00011:000627.3182:02648
02649:+00002:-00020:+00007:000627.3182:02649
02650:+00000:-00017:+00007:000627.3182:02650
02651:-00009:-00031:-00020:000627.3182:02651
02652:+00013:-00008:-00006:000627.3182:02652
02653:-00008:-00033:+00011:000627.3182:02653
02654:-00009:-00012:-00002:000627.3182:02654
02655:-00003:-00007:+00010:000627.3182:02655
02656:-00006:-00020:-00009:000627.3182:02656
02657:+00002:-00019:+00018:000627.3182:02657
02658:+00000:-00018:+00035:000627.3182:02658
02659:-00021:+00009:+00001:000627.3182:02659
02660:-00019:+00009:-00024:000627.3182:02660
02661:+00003:-00001:-00037:000627.3182:02661
02662:-00024:+00020:-00004:000627.3182:02662
02663:-00016:+00001:+00008:000627.3182:02663
02664:-00015:+00011:-00006:000627.3182:02664
02665:-00033:+00032:-00017:000627.3182:02665
02666:-00036:+00037:-00019:000627.3182:02666
02667:-00015:+00036:+00022:000629.0650:02667
02668:-00012:+00034:+00005:000629.0650:02668
02669:-00023:+00039:-00022:000629.0650:02669
02670:+00005:+00039:+00002:000629.0650:02670
02671:-00006:+00037:-00016:000629.0650:02671
02672:+00002:+00037:-00022:000629.0650:02672
02673:-00001:+00011:+00000:000629.0650:02673
02674:+00002:+00016:-00017:000629.0650:02674
02675:+00003:+00013:-00009:000629.0650:02675
02676:+00015:+00011:-00001:000629.0650:02676
02677:-00019:+00021:+00019:000629.0650:02677
02678:-00011:+00006:-00007:000629.0650:02678
02679:-00022:+00018:-00033:000629.0650:02679
02680:-00019:+00009:-00013:000629.0650:02680
02681:-00025:-00019:-00020:000629.0650:02681
02682:-00020:-00014:+00021:000629.0650:02682
02683:-00025:-00020:-00001:000629.0650:02683
02684:-00013:-00034:-00008:000629.0650:02684
02685:+00005:-00007:-00007:000629.0650:02685
02686:+00002:-00033:-00006:000629.0650:02686
02687:+00005:-00027:+00003:000629.0650:02687
02688:-00003:-00018:-00020:000629.0650:02688
02689:+00006:-00032:-00017:000629.0650:02689
02690:-00003:-00014:-00014:000629.0650:02690
02691:+00015:-00011:+00023:000629.0650:02691
02692:-00003:-00010:+00018:000629.0650:02692
02693:+00005:-00010:+00007:000629.0650:02693
02694:-00007:-00017:+00004:000629.0650:02694
02695:+00002:+00004:+00014:000629.0650:02695
02696:-00024:+00002:-00015:000629.0650:02696
02697:-00013:-00003:+00005:000629.0650:02697
02698:-00020:+00000:-00022:000629.0650:02698
02699:-00010:+00001:+00005:000629.0650:02699
02700:-00011:+00019:+00005:000627.7780:02700
02701:-00017:+00010:+00034:000627.7780:02701
02702:-00015:+00010:+00005:000627.7780:02702
02703:-00035:+00015:-00017:000627.7780:02703
02704:+00001:+00032:+00017:000627.7780:02704
02705:-00023:+00021:+00033:000627.7780:02705
02706:+00001:+00010:-00002:000627.7780:02706
02707:-00008:+00014:+00002:000627.7780:02707
02708:+00016:+00019:+00000:000627.7780:02708
02709:+00015:-00001:+00019:000627.7780:02709
02710:+00017:-00001:+00025:000627.7780:02710
02711:-00002:-00002:+00034:000627.7780:02711
02712:+00014:-00002:+00018:000627.7780:02712
02713:+00018:+00000:-00008:000627.7780:02713
02714:+00016:-00004:+00010:000627.7780:02714
02715:+00004:-00017:+00014:000627.7780:02715
02716:-00019:+00005:-00005:000627.7780:02716
02717:-00023:+00002:+00002:000627.7780:02717
02718:-00012:-00019:+00005:000627.7780:02718
02719:-00012:+00005:+00024:000627.7780:02719
02720:-00035:+00003:+00022:000627.7780:02720
02721:-00025:+00005:-00006:000627.7780:02721
02722:-00029:+00003:-00009:000627.7780:02722
02723:-00014:-00002:-00020:000627.7780:02723
02724:-00040:-00018:+00032:000627.7780:02724
02725:-00033:-00017:+00012:000627.7780:02725
02726:-00013:+00006:-00008:000627.7780:02726
02727:-00015:-00016:-00012:000627.7780:02727
02728:-00013:+00003:-00001:000627.7780:02728
02729:-00014:+00009:-00001:000627.7780:02729
02730:-00017:-00017:+00010:000627.7780:02730
02731:-00019:-00005:+00001:000627.7780:02731
02732:-00025:+00000:-00016:000608.9389:02732
02733:-00021:+00020:-00005:000608.9389:02733
02734:-00033:-00001:+00012:000608.9389:02734
02735:-00016:+00021:-00018:000608.9389:02735
02736:-00040:+00015:-00031:000608.9389:02736
02737:+00002:+00013:-00016:000608.9389:02737
02738:-00001:+00038:+00020:000608.9389:02738
02739:-00011:+00009:+00000:000608.9389:02739
02740:-00010:+00036:-00003:000608.9389:02740
02741:-00007:+00015:-00014:000608.9389:02741
02742:-00020:+00025:-00033:000608.9389:02742
02743:-00002:+00011:-00006:000608.9389:02743
02744:-00019:+00034:+00021:000608.9389:02744
02745:-00009:+00032:-00015:000608.9389:02745
02746:+00005:+00013:-00030:000608.9389:02746
02747:-00007:+00023:+00023:000608.9389:02747
02748:+00001:+00017:-00002:000608.9389:02748
02749:-00023:+00008:+00023:000608.9389:02749
02750:-00002:+00021:-00004:000608.9389:02750
02751:-00018:-00001:-00016:000608.9389:02751
02752:-00022:+00004:-00033:000608.9389:02752
02753:-00015:+00001:+00022:000608.9389:02753
02754:-00013:-00004:+00005:000608.9389:02754
02755:-00017:+00005:-00031:000608.9389:02755
02756:-00021:+00005:-00011:000608.9389:02756
02757:-00014:+00004:+00016:000608.9389:02757
02758:-00036:+00007:+00008:000608.9389:02758
02759:-00036:+00006:+00004:000608.9389:02759
02760:-00016:+00002:+00006:000608.9389:02760
02761:-00011:+00004:-00033:000608.9389:02761
02762:-00025:+00007:+00000:000608.9389:02762
02763:+00002:+00006:+00018:000642.2220:02763
02764:+00001:-00002:+00004:000642.2220:02764
02765:-00009:-00005:-00017:000642.2220:02765
02766:+00004:-00003:+00007:000642.2220:02766
02767:+00017:+00005:-00005:000642.2220:02767
02768:+00006:+00006:-00001:000642.2220:02768
02769:+00018:+00018:-00005:000642.2220:02769
02770:-00006:+00009:-00021:000642.2220:02770
02771:-00005:+00000:-00016:000642.2220:02771
02772:-00005:+00001:+00001:000642.2220:02772
02773:+00002:+00023:-00001:000642.2220:02773
02774:+00000:+00021:-00009:000642.2220:02774
02775:-00009:+00021:+00022:000642.2220:02775
02776:+00002:-00003:+00022:000642.2220:02776
02777:-00018:+00011:+00023:000642.2220:02777
02778:-00018:+00032:-00018:000642.2220:02778
02779:-00019:+00038:-00019:000642.2220:02779
02780:-00021:+00036:+00004:000642.2220:02780
02781:-00009:+00036:+00002:000642.2220:02781
02782:-00007:+00009:+00006:000642.2220:02782
02783:-00009:+00015:+00002:000642.2220:02783
02784:-00004:+00033:+00022:000642.2220:02784
02785:-00003:+00019:-00002:000642.2220:02785
02786:-00005:+00021:-00019:000642.2220:02786
02787:+00019:+00017:-00022:000642.2220:02787
02788:+00016:-00001:+00003:000642.2220:02788
02789:+00020:+00018:+00006:000642.2220:02789
02790:+00031:+00020:-00018:000642.2220:02790
02791:+00015:-00002:+00008:000642.2220:02791
02792:+00020:-00003:+00003:000642.2220:02792
02793:+00016:-00002:+00033:000642.2220:02793
02794:+00006:-00005:+00005:000666.7003:02794
02795:-00007:+00004:+00021:000666.7003:02795
02796:+00006:-00016:+00011:000666.7003:02796
02797:+00019:+00006:-00018:000666.7003:02797
02798:+00008:+00008:-00021:000666.7003:02798
02799:+00015:-00004:-00004:000666.7003:02799
02800:+00002:+00003:+00007:000666.7003:02800
02801:-00004:+00002:-00032:000666.7003:02801
02802:-00003:+00003:-00005:000666.7003:02802
02803:-00003:-00014:+00008:000666.7003:02803
02804:+00001:-00015:+00004:000666.7003:02804
02805:-00007:+00003:-00001:000666.7003:02805
02806:-00009:-00017:-00015:000666.7003:02806
02807:-00007:+00002:+00001:000666.7003:02807
02808:+00004:-00003:-00015:000666.7003:02808
02809:-00007:+00009:-00010:000666.7003:02809
02810:-00007:+00019:-00020:000666.7003:02810
02811:-00003:+00010:+00006:000666.7003:02811
02812:-00004:+00018:-00002:000666.7003:02812
02813:+00014:+00000:+00000:000666.7003:02813
02814:+00021:+00010:-00001:000666.7003:02814
02815:+00018:+00011:-00019:000666.7003:02815
02816:-00004:+00033:-00004:000666.7003:02816
02817:+00030:+00035:+00003:000666.7003:02817
02818:+00017:+00014:-00020:000666.7003:02818
02819:+00016:+00013:-00031:000666.7003:02819
02820:+00007:+00029:-00006:000666.7003:02820
02821:+00018:+00016:-00015:000666.7003:02821
02822:-00008:+00015:+00006:000666.7003:02822
02823:+00006:+00012:+00022:000671.5795:02823
02824:+00006:+00012:+00008:000671.5795:02824
02825:-00002:+00018:+00005:000671.5795:02825
02826:+00015:-00004:+00034:000671.5795:02826
02827:-00009:-00004:+00002:000671.5795:02827
02828:+00004:+00004:-00046:000671.5795:02828
02829:-00001:-00005:-00005:000671.5795:02829
02830:+00003:-00020:+00014:000671.5795:02830
02831:-00023:-00014:+00019:000671.5795:02831
02832:-00010:-00022:+00020:000671.5795:02832
02833:+00005:-00008:-00005:000671.5795:02833
02834:+00001:-00008:-00006:000671.5795:02834
02835:+00005:-00021:+00006:000671.5795:02835
02836:-00008:-00021:+00000:000671.5795:02836
02837:+00003:-00010:-00019:000671.5795:02837
02838:-00008:-00012:+00019:000671.5795:02838
02839:+00004:-00008:-00001:000671.5795:02839
02840:+00002:-00007:-00003:000671.5795:02840
02841:+00021:-00007:-00004:000671.5795:02841
02842:-00007:-00017:+00021:000671.5795:02842
02843:-00009:-00019:-00004:000671.5795:02843
02844:+00006:-00005:+00022:000671.5795:02844
02845:-00008:+00000:-00022:000671.5795:02845
02846:-00009:-00002:-00016:000671.5795:02846
02847:+00005:+00012:+00038:000671.5795:02847
02848:-00021:+00001:+00012:000671.5795:02848
02849:-00011:+00024:+00002:000671.5795:02849
02850:-00009:+00013:+00010:000671.5795:02850
02851:-00019:+00014:+00007:000671.5795:02851
02852:-00018:+00016:+00007:000682.2970:02852
02853:+00005:+00025:+00008:000682.2970:02853
02854:+00004:+00038:+00006:000682.2970:02854
02855:-00001:+00039:-00017:000682.2970:02855
02856:+00000:+00033:+00022:000682.2970:02856
02857:-00023:+00013:+00017:000682.2970:02857
02858:-00016:+00012:+00008:000682.2970:02858
02859:-00011:+00010:+00005:000682.2970:02859
02860:-00025:+00012:+00006:000682.2970:02860
02861:-00011:+00019:+00003:000682.2970:02861
02862:-00024:-00001:+00002:000682.2970:02862
02863:-00012:-00001:-00017:000682.2970:02863
02864:-00015:+00007:-00012:000682.2970:02864
02865:-00016:+00004:+00004:000682.2970:02865
02866:-00013:+00008:-00005:000682.2970:02866
02867:-00017:-00017:-00017:000682.2970:02867
02868:-00010:-00015:+00006:000682.2970:02868
02869:-00012:-00019:+00005:000682.2970:02869
02870:-00023:-00021:-00022:000682.2970:02870
02871:-00025:-00008:-00019:000682.2970:02871
02872:+00004:-00015:+00007:000682.2970:02872
02873:-00019:-00015:+00007:000682.2970:02873
02874:-00022:-00014:+00005:000682.2970:02874
02875:-00001:-00022:-00016:000682.2970:02875
02876:-00018:-00010:-00002:000682.2970:02876
02877:+00004:+00003:-00018:000682.2970:02877
02878:-00018:-00016:-00005:000682.2970:02878
02879:+00000:+00008:-00017:000682.2970:02879
02880:-00021:-00006:+00004:000682.2970:02880
02881:+00003:-00002:-00007:000682.2970:02881
02882:-00012:-00003:+00002:000682.2970:02882
02883:-00019:+00018:+00005:000656.7066:02883
02884:-00015:+00012:+00006:000656.7066:02884
02885:-00013:+00012:+00002:000656.7066:02885
02886:-00022:+00012:-00012:000656.7066:02886
02887:-00013:+00013:+00007:000656.7066:02887
02888:-00013:+00013:-00032:000656.7066:02888
02889:-00012:+00030:-00022:000656.7066:02889
02890:+00005:+00030:-00013:000656.7066:02890
02891:-00011:+00010:-00006:000656.7066:02891
02892:-00002:+00011:+00022:000656.7066:02892
02893:+00000:+00033:+00016:000656.7066:02893
02894:+00001:+00020:-00005:000656.7066:02894
02895:+00000:+00024:-00017:000656.7066:02895
02896:-00005:-00001:+00036:000656.7066:02896
02897:-00007:+00020:-00032:000656.7066:02897
02898:-00007:+00018:-00022:000656.7066:02898
02899:+00015:-00004:-00009:000656.7066:02899
02900:-00003:-00003:+00009:000656.7066:02900
02901:-00004:+00008:+00015:000656.7066:02901
02902:+00005:-00014:-00003:000656.7066:02902
02903:+00002:+00008:-00010:000656.7066:02903
02904:+00014:+00007:-00022:000656.7066:02904
02905:+00005:+00002:+00011:000656.7066:02905
02906:+00005:+00007:+00016:000656.7066:02906
02907:+00004:-00018:+00021:000656.7066:02907
02908:-00004:-00015:-00008:000656.7066:02908
02909:-00005:+00004:-00007:000656.7066:02909
02910:-00008:+00003:-00017:000656.7066:02910
02911:-00001:+00003:+00004:000656.7066:02911
02912:-00004:+00003:-00002:000656.7066:02912
02913:+00015:+00008:+00005:000658.1161:02913
02914:+00009:+00006:+00007:000658.1161:02914
02915:-00004:-00001:+00015:000658.1161:02915
02916:-00004:-00004:-00019:000658.1161:02916
02917:+00000:-00002:+00005:000658.1161:02917
02918:+00009:-00004:+00006:000658.1161:02918
02919:-00008:+00000:+00000:000658.1161:02919
02920:-00006:-00001:-00002:000658.1161:02920
02921:+00004:+00023:-00004:000658.1161:02921
02922:-00020:+00024:+00006:000658.1161:02922
02923:+00015:+00011:-00015:000658.1161:02923
02924:-00002:+00013:+00000:000658.1161:02924
02925:-00005:+00024:+00003:000658.1161:02925
02926:-00003:+00035:-00009:000658.1161:02926
02927:-00003:+00010:-00006:000658.1161:02927
02928:-00008:+00011:-00021:000658.1161:02928
02929:+00016:+00011:-00010:000658.1161:02929
02930:-00002:+00021:-00002:000658.1161:02930
02931:+00007:+00012:+00000:000658.1161:02931
02932:+00020:+00024:-00016:000658.1161:02932
02933:+00006:+00020:-00014:000658.1161:02933
02934:+00020:+00022:-00021:000658.1161:02934
02935:+00020:+00023:-00002:000658.1161:02935
02936:+00006:-00006:+00019:000658.1161:02936
02937:+00005:+00019:-00021:000658.1161:02937
02938:-00008:+00018:+00022:000658.1161:02938
02939:-00003:+00009:+00002:000658.1161:02939
02940:-00023:-00020:+00007:000658.1161:02940
02941:+00014:+00006:-00006:000658.1161:02941
02942:-00009:-00016:-00013:000702.0872:02942
02943:+00013:-00015:-00031:000702.0872:02943
02944:+00018:-00020:-00012:000702.0872:02944
02945:+00004:-00019:+00016:000702.0872:02945
02946:+00003:+00003:+00008:000702.0872:02946
02947:+00004:+00006:+00010:000702.0872:02947
02948:-00009:+00007:-00016:000702.0872:02948
02949:-00020:-00030:-00006:000702.0872:02949
02950:+00018:+00005:-00009:000702.0872:02950
02951:+00004:+00005:-00001:000702.0872:02951
02952:+00018:-00021:-00015:000702.0872:02952
02953:+00003:+00002:-00004:000702.0872:02953
02954:+00007:+00006:-00010:000702.0872:02954
02955:+00001:+00002:+00005:000702.0872:02955
02956:+00013:+00001:-00012:000702.0872:02956
02957:-00005:+00000:+00008:000702.0872:02957
02958:+00020:+00007:+00016:000702.0872:02958
02959:-00008:+00011:+00023:000702.0872:02959
02960:+00017:+00019:+00008:000702.0872:02960
02961:-00005:+00011:+00002:000702.0872:02961
02962:-00004:+00020:-00002:000702.0872:02962
02963:-00002:+00033:+00006:000702.0872:02963
02964:-00002:+00021:-00006:000702.0872:02964
02965:-00007:+00022:+00002:000702.0872:02965
02966:+00001:+00012:+00013:000702.0872:02966
02967:+00005:+00019:-00018:000702.0872:02967
02968:+00001:+00024:-00004:000702.0872:02968
02969:-00005:+00018:+00035:000702.0872:02969
02970:-00019:+00018:+00003:000708.3991:02970
02971:+00001:+00024:+00005:000708.3991:02971
02972:-00007:+00018:-00016:000708.3991:02972
02973:-00010:+00020:+00006:000708.3991:02973
02974:-00018:+00001:+00018:000708.3991:02974
02975:+00002:+00017:+00019:000708.3991:02975
02976:-00019:-00002:-00007:000708.3991:02976
02977:+00002:+00018:-00011:000708.3991:02977
02978:-00005:-00006:+00022:000708.3991:02978
02979:+00005:-00006:-00005:000708.3991:02979
02980:+00001:-00005:-00021:000708.3991:02980
02981:-00009:+00009:+00002:000708.3991:02981
02982:-00008:+00007:-00017:000708.3991:02982
02983:+00005:+00008:+00018:000708.3991:02983
02984:-00010:-00016:+00021:000708.3991:02984
02985:-00018:-00017:-00004:000708.3991:02985
02986:-00019:-00016:+00003:000708.3991:02986
02987:-00005:-00018:-00016:000708.3991:02987
02988:-00022:-00018:-00009:000708.3991:02988
02989:-00018:-00019:+00000:000708.3991:02989
02990:+00004:+00002:-00017:000708.3991:02990
02991:-00010:-00004:-00020:000708.3991:02991
02992:-00013:-00003:-00017:000708.3991:02992
02993:-00013:+00018:+00020:000708.3991:02993
02994:-00011:+00001:+00006:000708.3991:02994
02995:-00036:+00000:+00005:000708.3991:02995
02996:+00001:+00020:-00006:000708.3991:02996
02997:-00019:+00037:-00020:000708.3991:02997
02998:-00002:+00023:-00014:000708.3991:02998
02999:+00001:+00016:-00004:000701.0250:02999
03000:+00000:+00015:+00023:000701.0250:03000
03001:-00024:+00012:-00016:000701.0250:03001
03002:+00003:+00011:-00006:000701.0250:03002
03003:+00002:+00010:-00007:000701.0250:03003
03004:-00018:+00019:-00012:000701.0250:03004
03005:+00005:+00021:-00006:000701.0250:03005
03006:-00008:+00009:-00015:000701.0250:03006
03007:+00003:+00001:-00013:000701.0250:03007
03008:-00006:+00017:-00011:000701.0250:03008
03009:-00018:-00004:+00001:000701.0250:03009
03010:-00019:-00002:+00018:000701.0250:03010
03011:-00022:+00007:+00017:000701.0250:03011
03012:-00023:+00008:-00017:000701.0250:03012
03013:-00014:+00006:+00005:000701.0250:03013
03014:-00015:-00002:+00002:000701.0250:03014
03015:-00017:+00008:+00010:000701.0250:03015
03016:-00010:+00004:-00021:000701.0250:03016
03017:-00011:+00004:-00002:000701.0250:03017
03018:-00011:+00003:+00018:000701.0250:03018
03019:-00016:+00004:-00015:000701.0250:03019
03020:-00023:+00003:-00018:000701.0250:03020
03021:-00012:+00006:+00008:000701.0250:03021
03022:-00014:+00008:-00002:000701.0250:03022
03023:-00021:-00014:-00002:000701.0250:03023
03024:+00001:-00004:+00011:000701.0250:03024
03025:-00019:+00007:-00014:000701.0250:03025
03026:-00001:-00006:+00007:000716.8846:03026
03027:-00009:+00007:-00002:000716.8846:03027
03028:-00014:+00007:+00007:000716.8846:03028
03029:-00009:+00000:-00004:000716.8846:03029
03030:-00008:+00004:+00010:000716.8846:03030
03031:-00002:+00008:-00005:000716.8846:03031
03032:-00005:-00006:+00020:000716.8846:03032
03033:+00010:-00006:-00009:000716.8846:03033
03034:-00008:+00017:-00009:000716.8846:03034
03035:+00021:-00003:+00018:000716.8846:03035
03036:-00004:-00004:+00020:000716.8846:03036
03037:-00006:+00023:-00003:000716.8846:03037
03038:-00004:-00006:+00004:000716.8846:03038
03039:-00009:+00018:+00018:000716.8846:03039
03040:+00004:-00002:+00004:000716.8846:03040
03041:-00022:-00005:+00002:000716.8846:03041
03042:+00003:-00001:-00005:000716.8846:03042
03043:-00019:+00003:+00008:000716.8846:03043
03044:+00005:+00009:+00004:000716.8846:03044
03045:+00003:-00006:+00000:000716.8846:03045
03046:-00006:+00006:-00002:000716.8846:03046
03047:-00025:+00004:-00001:000716.8846:03047
03048:-00021:-00019:+00016:000716.8846:03048
03049:+00000:-00015:+00008:000716.8846:03049
03050:-00021:-00017:+00008:000716.8846:03050
03051:-00019:-00017:+00000:000716.8846:03051
03052:-00013:-00020:-00005:000716.8846:03052
03053:-00021:-00021:+00017:000716.8846:03053
03054:-00019:-00007:-00002:000716.8846:03054
03055:-00015:-00020:+00002:000697.1106:03055
03056:-00021:-00010:-00015:000697.1106:03056
03057:-00019:-00008:-00002:000697.1106:03057
03058:-00010:-00011:-00005:000697.1106:03058
03059:-00020:-00020:-00017:000697.1106:03059
03060:-00006:-00021:-00018:000697.1106:03060
03061:+00000:-00019:-00007:000697.1106:03061
03062:+00004:+00007:-00004:000697.1106:03062
03063:+00005:+00006:+00001:000697.1106:03063
03064:+00005:-00002:+00008:000697.1106:03064
03065:-00023:-00004:-00002:000697.1106:03065
03066:+00004:+00000:+00008:000697.1106:03066
03067:+00000:+00019:+00001:000697.1106:03067
03068:+00001:+00017:-00001:000697.1106:03068
03069:-00001:+00021:+00007:000697.1106:03069
03070:+00003:+00012:+00003:000697.1106:03070
03071:-00009:+00021:-00036:000697.1106:03071
03072:-00001:+00010:+00010:000697.1106:03072
03073:-00025:+00013:-00020:000697.1106:03073
03074:-00035:+00015:-00038:000697.1106:03074
03075:-00011:+00014:+00005:000697.1106:03075
03076:-00013:+00034:+00014:000697.1106:03076
03077:-00011:+00012:-00017:000697.1106:03077
03078:-00014:+00034:-00014:000697.1106:03078
03079:-00020:+00010:+00018:000697.1106:03079
03080:-00012:+00021:-00022:000697.1106:03080
03081:-00012:+00020:-00031:000697.1106:03081
03082:-00009:+00010:-00020:000697.1106:03082
03083:-00025:-00003:-00034:000697.1106:03083
03084:-00022:-00006:-00002:000687.1199:03084
03085:+00004:+00024:+00024:000687.1199:03085
03086:-00002:+00004:-00012:000687.1199:03086
03087:-00019:-00015:+00005:000687.1199:03087
03088:+00016:-00007:+00024:000687.1199:03088
03089:+00002:-00015:-00009:000687.1199:03089
03090:-00003:-00020:-00034:000687.1199:03090
03091:-00006:-00020:-00005:000687.1199:03091
03092:-00004:-00016:+00016:000687.1199:03092
03093:-00009:-00014:+00010:000687.1199:03093
03094:+00004:-00014:+00008:000687.1199:03094
03095:-00018:+00006:-00020:000687.1199:03095
03096:-00001:-00019:-00021:000687.1199:03096
03097:-00010:-00002:+00011:000687.1199:03097
03098:-00019:+00006:-00020:000687.1199:03098
03099:-00018:+00017:-00016:000687.1199:03099
03100:+00006:+00012:-00032:000687.1199:03100
03101:-00021:+00032:-00005:000687.1199:03101
03102:+00003:+00011:-00007:000687.1199:03102
03103:+00002:+00015:-00021:000687.1199:03103
03104:-00007:+00011:-00030:000687.1199:03104
03105:+00004:+00025:-00003:000687.1199:03105
03106:+00003:+00029:+00002:000687.1199:03106
03107:-00009:+00031:-00004:000687.1199:03107
03108:+00001:+00038:-00033:000687.1199:03108
03109:+00005:+00049:+00005:000687.1199:03109
03110:+00000:+00039:+00020:000687.1199:03110
03111:-00018:+00033:-00003:000687.1199:03111
03112:-00011:+00035:-00016:000727.6708:03112
03113:-00024:+00015:+00003:000727.6708:03113
03114:-00017:+00024:-00007:000727.6708:03114
03115:-00037:+00019:-00003:000727.6708:03115
03116:-00014:+00000:+00013:000727.6708:03116
03117:-00033:+00006:+00017:000727.6708:03117
03118:-00016:+00009:-00006:000727.6708:03118
03119:-00012:-00005:+00004:000727.6708:03119
03120:-00036:-00014:-00004:000727.6708:03120
03121:-00014:-00007:+00023:000727.6708:03121
03122:-00019:-00032:-00001:000727.6708:03122
03123:-00022:-00012:+00008:000727.6708:03123
03124:+00003:-00026:-00004:000727.6708:03124
03125:-00005:-00035:+00019:000727.6708:03125
03126:-00007:-00027:+00022:000727.6708:03126
03127:-00008:-00026:+00024:000727.6708:03127
03128:-00003:-00033:-00002:000727.6708:03128
03129:+00015:-00031:-00014:000727.6708:03129
03130:-00003:-00035:-00007:000727.6708:03130
03131:+00020:-00036:+00020:000727.6708:03131
03132:+00006:-00031:-00004:000727.6708:03132
03133:+00005:-00034:+00017:000727.6708:03133
03134:+00031:-00008:+00021:000727.6708:03134
03135:+00021:+00002:+00000:000727.6708:03135
03136:+00007:-00007:-00019:000727.6708:03136
03137:+00020:+00007:-00015:000727.6708:03137
03138:+00025:+00024:-00015:000727.6708:03138
03139:+00019:+00024:+00003:000740.6602:03139
03140:+00029:+00009:+00012:000740.6602:03140
03141:+00013:+00030:+00054:000740.6602:03141
03142:+00017:+00013:+00029:000740.6602:03142
03143:-00008:+00038:-00024:000740.6602:03143
03144:-00020:+00039:-00056:000740.6602:03144
03145:-00024:+00033:-00068:000740.6602:03145
03146:-00021:+00026:+00017:000740.6602:03146
03147:+00003:+00024:+00026:000740.6602:03147
03148:-00023:+00011:+00028:000740.6602:03148
03149:-00022:+00001:+00013:000740.6602:03149
03150:-00012:+00022:-00001:000740.6602:03150
03151:-00021:+00007:-00021:000740.6602:03151
03152:-00001:+00009:-00043:000740.6602:03152
03153:+00016:-00005:-00046:000740.6602:03153
03154:+00019:-00015:-00022:000740.6602:03154
03155:+00008:-00021:+00017:000740.6602:03155
03156:+00033:-00009:+00033:000740.6602:03156
03157:+00015:-00032:+00019:000740.6602:03157
03158:+00016:-00032:+00036:000740.6602:03158
03159:-00005:-00032:+00044:000740.6602:03159
03160:+00005:-00023:+00029:000740.6602:03160
03161:-00005:-00031:+00032:000740.6602:03161
03162:-00008:-00008:-00033:000740.6602:03162
03163:-00001:-00009:-00081:000740.6602:03163
03164:-00018:-00029:-00048:000740.6602:03164
03165:-00020:-00031:-00008:000740.6602:03165
03166:-00035:-00033:+00002:000734.8904:03166
03167:+00001:-00029:-00018:000734.8904:03167
03168:-00008:+00002:-00021:000734.8904:03168
03169:+00008:-00019:-00018:000734.8904:03169
03170:+00010:-00016:+00043:000734.8904:03170
03171:+00047:+00004:+00039:000734.8904:03171
03172:+00031:-00004:+00007:000734.8904:03172
03173:+00024:+00035:-00017:000734.8904:03173
03174:+00040:+00050:-00051:000734.8904:03174
03175:+00033:+00030:-00045:000734.8904:03175
03176:+00036:+00054:+00000:000734.8904:03176
03177:+00046:+00045:+00012:000734.8904:03177
03178:+00023:+00042:+00001:000734.8904:03178
03179:+00024:+00054:-00004:000734.8904:03179
03180:+00008:+00052:+00011:000734.8904:03180
03181:+00002:+00028:-00011:000734.8904:03181
03182:-00007:+00049:-00011:000734.8904:03182
03183:-00006:+00032:+00025:000734.8904:03183
03184:-00007:+00015:+00065:000734.8904:03184
03185:-00022:+00011:+00019:000734.8904:03185
03186:-00022:+00014:+00021:000734.8904:03186
03187:-00025:-00004:-00019:000734.8904:03187
03188:-00040:+00005:-00008:000734.8904:03188
03189:-00037:-00010:+00009:000734.8904:03189
03190:-00015:-00010:+00036:000734.8904:03190
03191:-00016:-00022:+00015:000734.8904:03191
03192:-00015:-00033:+00032:000734.8904:03192
03193:-00033:-00029:+00034:000734.8904:03193
03194:-00036:-00036:+00006:000710.7954:03194
03195:-00032:-00026:+00022:000710.7954:03195
03196:-00039:-00027:-00007:000710.7954:03196
03197:-00052:-00027:-00034:000710.7954:03197
03198:-00026:-00033:-00018:000710.7954:03198
03199:-00055:-00034:+00021:000710.7954:03199
03200:-00041:-00028:-00021:000710.7954:03200
03201:-00030:-00033:-00021:000710.7954:03201
03202:-00040:-00027:-00009:000710.7954:03202
03203:-00031:-00035:-00006:000710.7954:03203
03204:-00035:-00030:+00027:000710.7954:03204
03205:-00015:-00010:+00026:000710.7954:03205
03206:-00035:-00020:+00010:000710.7954:03206
03207:-00001:-00004:+00032:000710.7954:03207
03208:-00014:+00014:+00025:000710.7954:03208
03209:-00015:+00014:+00031:000710.7954:03209
03210:+00000:+00026:+00005:000710.7954:03210
03211:+00002:+00049:-00051:000710.7954:03211
03212:-00024:+00048:-00067:000710.7954:03212
03213:-00020:+00049:-00030:000710.7954:03213
03214:-00025:+00053:-00019:000710.7954:03214
03215:-00011:+00026:-00035:000710.7954:03215
03216:-00010:+00042:-00018:000710.7954:03216
03217:-00023:+00052:+00019:000710.7954:03217
03218:-00036:+00026:+00017:000710.7954:03218
03219:-00025:+00039:+00029:000710.7954:03219
03220:-00014:+00039:+00024:000710.7954:03220
03221:-00037:+00039:-00014:000710.7954:03221
03222:-00038:+00010:-00031:000710.7954:03222
03223:-00035:+00018:-00018:000710.7954:03223
03224:-00022:+00006:-00019:000710.7954:03224
03225:-00018:-00016:+00003:000710.7954:03225
03226:-00006:-00014:+00013:000710.7954:03226
03227:-00005:-00036:-00022:000710.7954:03227
03228:+00005:-00048:+00017:000710.7954:03228
03229:-00006:-00044:+00036:000580.9298:03229
03230:-00021:-00045:+00017:000580.9298:03230
03231:-00001:-00066:+00004:000580.9298:03231
03232:-00016:-00041:-00019:000580.9298:03232
03233:-00028:-00053:-00006:000580.9298:03233
03234:-00031:-00064:+00018:000580.9298:03234
03235:-00028:-00066:+00017:000580.9298:03235
03236:-00030:-00059:-00031:000580.9298:03236
03237:-00027:-00053:-00007:000580.9298:03237
03238:-00038:-00065:+00019:000580.9298:03238
03239:-00049:-00062:+00033:000580.9298:03239
03240:-00048:-00040:+00010:000580.9298:03240
03241:-00027:-00050:+00019:000580.9298:03241
03242:-00025:-00046:-00022:000580.9298:03242
03243:-00017:-00020:-00018:000580.9298:03243
03244:-00011:+00003:-00004:000580.9298:03244
03245:-00016:+00022:+00003:000580.9298:03245
03246:-00024:+00036:+00008:000580.9298:03246
03247:-00019:+00030:+00001:000580.9298:03247
03248:-00013:+00046:+00002:000580.9298:03248
03249:-00011:+00045:+00000:000580.9298:03249
03250:-00035:+00069:+00038:000580.9298:03250
03251:-00040:+00067:+00012:000580.9298:03251
03252:-00038:+00070:-00008:000580.9298:03252
03253:-00016:+00057:-00016:000580.9298:03253
03254:-00028:+00045:+00013:000580.9298:03254
03255:-00027:+00040:+00024:000580.9298:03255
03256:-00027:+00040:+00020:000580.9298:03256
03257:-00027:+00036:-00015:000580.9298:03257
03258:-00050:+00035:-00010:000580.9298:03258
03259:-00030:+00013:+00014:000580.9298:03259
03260:-00032:+00001:+00026:000580.9298:03260
03261:-00052:-00003:+00026:000580.9298:03261
03262:-00033:+00009:+00023:000580.9298:03262
03263:-00035:-00016:-00011:000580.9298:03263
03264:-00014:-00014:-00017:000580.9298:03264
03265:-00012:-00009:+00017:000550.3770:03265
03266:-00017:-00032:-00003:000550.3770:03266
03267:-00010:-00032:+00002:000550.3770:03267
03268:-00013:-00032:-00020:000550.3770:03268
03269:-00023:-00035:-00014:000550.3770:03269
03270:+00003:-00033:+00003:000550.3770:03270
03271:+00005:-00024:+00035:000550.3770:03271
03272:-00008:-00034:+00009:000550.3770:03272
03273:-00005:-00014:-00023:000550.3770:03273
03274:+00019:-00031:-00046:000550.3770:03274
03275:+00008:-00013:+00031:000550.3770:03275
03276:+00006:-00015:+00012:000550.3770:03276
03277:-00019:+00003:-00013:000550.3770:03277
03278:+00014:-00016:-00033:000550.3770:03278
03279:+00014:-00019:+00021:000550.3770:03279
03280:-00007:-00004:-00017:000550.3770:03280
03281:-00023:-00002:-00009:000550.3770:03281
03282:-00019:-00004:-00013:000550.3770:03282
03283:-00021:+00013:-00011:000550.3770:03283
03284:-00018:+00036:-00035:000550.3770:03284
03285:-00016:+00026:-00047:000550.3770:03285
03286:-00033:+00054:-00003:000550.3770:03286
03287:-00015:+00051:-00004:000550.3770:03287
03288:-00026:+00041:+00002:000550.3770:03288
03289:-00037:+00063:-00036:000550.3770:03289
03290:-00017:+00045:-00037:000550.3770:03290
03291:-00022:+00063:-00034:000550.3770:03291
03292:-00020:+00064:-00001:000550.3770:03292
03293:+00004:+00041:+00006:000550.3770:03293
03294:+00016:+00054:-00049:000550.3770:03294
03295:+00006:+00049:-00031:000550.3770:03295
03296:+00029:+00031:-00033:000550.3770:03296
03297:+00031:+00039:-00003:000550.3770:03297
03298:+00023:+00023:+00001:000550.3770:03298
03299:+00029:+00012:-00018:000587.6472:03299
03300:+00020:+00000:+00006:000587.6472:03300
03301:+00009:+00018:-00019:000587.6472:03301
03302:-00008:+00004:-00001:000587.6472:03302
03303:-00024:-00015:+00005:000587.6472:03303
03304:+00002:-00020:+00019:000587.6472:03304
03305:-00006:-00021:-00034:000587.6472:03305
03306:-00015:-00035:-00007:000587.6472:03306
03307:-00025:-00032:+00011:000587.6472:03307
03308:-00011:-00047:+00039:000587.6472:03308
03309:-00010:-00044:-00018:000587.6472:03309
03310:-00021:-00023:-00003:000587.6472:03310
03311:-00009:-00050:-00007:000587.6472:03311
03312:-00019:-00027:-00020:000587.6472:03312
03313:+00004:-00047:+00016:000587.6472:03313
03314:+00018:-00024:+00005:000587.6472:03314
03315:+00012:-00025:-00032:000587.6472:03315
03316:+00024:-00032:-00001:000587.6472:03316
03317:+00048:-00008:+00026:000587.6472:03317
03318:+00044:-00006:+00013:000587.6472:03318
03319:+00027:+00007:+00020:000587.6472:03319
03320:+00051:-00003:+00011:000587.6472:03320
03321:+00024:+00001:-00004:000587.6472:03321
03322:+00032:+00035:+00015:000587.6472:03322
03323:+00013:+00033:+00051:000587.6472:03323
03324:+00007:+00013:+00023:000587.6472:03324
03325:+00014:+00038:+00004:000587.6472:03325
03326:+00018:+00029:+00024:000587.6472:03326
03327:-00019:+00027:+00039:000587.6472:03327
03328:-00011:+00016:+00024:000587.6472:03328
03329:-00013:+00036:+00018:000587.6472:03329
03330:-00016:+00038:-00015:000587.6472:03330
03331:-00036:+00036:-00033:000629.3297:03331
03332:-00026:+00024:+00024:000629.3297:03332
03333:-00038:+00021:+00000:000629.3297:03333
03334:-00033:+00000:+00000:000629.3297:03334
03335:-00019:-00005:+00022:000629.3297:03335
03336:+00000:-00003:-00003:000629.3297:03336
03337:-00008:-00021:+00020:000629.3297:03337
03338:+00016:-00020:+00001:000629.3297:03338
03339:+00019:-00021:+00023:000629.3297:03339
03340:+00008:-00020:-00021:000629.3297:03340
03341:+00020:-00011:-00004:000629.3297:03341
03342:+00018:-00021:+00016:000629.3297:03342
03343:+00017:-00010:+00017:000629.3297:03343
03344:+00011:-00014:-00004:000629.3297:03344
03345:+00019:-00029:-00006:000629.3297:03345
03346:+00016:-00019:+00019:000629.3297:03346
03347:+00007:-00021:+00018:000629.3297:03347
03348:+00013:-00018:-00022:000629.3297:03348
03349:+00004:+00006:+00003:000629.3297:03349
03350:+00003:+00007:+00010:000629.3297:03350
03351:-00022:+00005:+00003:000629.3297:03351
03352:-00015:+00008:-00012:000629.3297:03352
03353:+00001:+00018:-00015:000629.3297:03353
03354:-00010:+00010:-00020:000629.3297:03354
03355:-00017:+00020:-00034:000629.3297:03355
03356:-00012:+00034:-00017:000629.3297:03356
03357:-00011:+00013:-00023:000629.3297:03357
03358:-00016:+00037:-00049:000629.3297:03358
03359:-00022:+00015:-00013:000629.3297:03359
03360:-00020:+00016:-00018:000629.3297:03360
03361:-00022:+00010:-00019:000629.3297:03361
03362:-00003:+00014:-00009:000637.9187:03362
03363:-00007:+00015:+00008:000637.9187:03363
03364:-00004:+00023:-00019:000637.9187:03364
03365:-00006:+00013:+00008:000637.9187:03365
03366:+00011:+00021:-00016:000637.9187:03366
03367:+00014:+00011:-00035:000637.9187:03367
03368:+00014:+00010:-00009:000637.9187:03368
03369:-00004:+00024:+00023:000637.9187:03369
03370:+00005:+00010:-00018:000637.9187:03370
03371:-00018:-00001:-00014:000637.9187:03371
03372:-00004:+00021:+00017:000637.9187:03372
03373:-00013:+00017:+00005:000637.9187:03373
03374:-00011:-00002:+00017:000637.9187:03374
03375:-00010:+00000:-00004:000637.9187:03375
03376:-00023:-00006:-00022:000637.9187:03376
03377:-00011:-00006:-00034:000637.9187:03377
03378:-00024:-00003:+00013:000637.9187:03378
03379:-00010:+00001:-00001:000637.9187:03379
03380:-00019:+00003:+00001:000637.9187:03380
03381:+00004:+00001:-00017:000637.9187:03381
03382:+00002:+00004:-00001:000637.9187:03382
03383:+00000:-00010:+00017:000637.9187:03383
03384:-00002:+00007:-00004:000637.9187:03384
03385:-00001:-00016:-00007:000637.9187:03385
03386:+00001:-00003:-00021:000637.9187:03386
03387:-00021:-00015:+00033:000637.9187:03387
03388:+00002:+00007:+00020:000637.9187:03388
03389:+00000:+00007:+00005:000637.9187:03389
03390:-00004:-00001:-00005:000637.9187:03390
03391:+00001:+00020:+00003:000637.9187:03391
03392:-00019:+00020:-00015:000637.9187:03392
03393:-00022:+00022:+00007:000650.8881:03393
03394:-00009:-00001:+00001:000650.8881:03394
03395:-00001:-00005:+00007:000650.8881:03395
03396:-00007:-00001:+00010:000650.8881:03396
03397:+00014:-00004:+00009:000650.8881:03397
03398:-00008:+00007:-00002:000650.8881:03398
03399:+00008:+00006:-00004:000650.8881:03399
03400:+00020:-00004:+00023:000650.8881:03400
03401:-00002:-00015:+00007:000650.8881:03401
03402:-00008:-00016:+00000:000650.8881:03402
03403:+00005:+00007:-00021:000650.8881:03403
03404:-00019:-00015:-00008:000650.8881:03404
03405:-00021:-00016:+00004:000650.8881:03405
03406:-00002:+00002:+00010:000650.8881:03406
03407:+00005:-00007:-00006:000650.8881:03407
03408:-00008:-00017:-00003:000650.8881:03408
03409:+00014:+00003:+00004:000650.8881:03409
03410:+00001:+00007:+00023:000650.8881:03410
03411:-00008:+00008:+00000:000650.8881:03411
03412:-00002:-00002:-00003:000650.8881:03412
03413:+00013:+00000:-00011:000650.8881:03413
03414:-00003:-00004:+00003:000650.8881:03414
03415:+00015:+00022:+00021:000650.8881:03415
03416:-00008:+00021:+00006:000650.8881:03416
03417:-00003:+00019:-00012:000650.8881:03417
03418:+00031:+00018:-00018:000650.8881:03418
03419:+00016:+00017:-00016:000650.8881:03419
03420:-00002:-00015:-00005:000650.8881:03420
03421:+00005:+00019:+00017:000650.8881:03421
03422:-00009:+00018:-00019:000650.8881:03422
03423:-00013:+00020:-00037:000650.8881:03423
03424:-00012:-00001:+00019:000645.6779:03424
03425:-00013:+00019:-00015:000645.6779:03425
03426:-00036:+00020:-00010:000645.6779:03426
03427:-00010:+00021:-00023:000645.6779:03427
03428:-00025:+00019:+00001:000645.6779:03428
03429:-00019:+00020:-00022:000645.6779:03429
03430:-00009:+00001:+00006:000645.6779:03430
03431:-00005:+00019:+00005:000645.6779:03431
03432:+00017:+00020:+00019:000645.6779:03432
03433:+00019:-00002:-00015:000645.6779:03433
03434:+00017:+00012:+00002:000645.6779:03434
03435:+00010:-00003:+00023:000645.6779:03435
03436:+00031:+00009:-00022:000645.6779:03436
03437:+00013:-00003:-00010:000645.6779:03437
03438:+00019:+00003:-00020:000645.6779:03438
03439:+00017:+00002:-00006:000645.6779:03439
03440:+00017:-00004:-00007:000645.6779:03440
03441:+00017:+00006:+00002:000645.6779:03441
03442:-00009:+00003:-00007:000645.6779:03442
03443:+00005:+00006:+00021:000645.6779:03443
03444:-00010:+00006:+00003:000645.6779:03444
03445:-00013:+00008:+00004:000645.6779:03445
03446:+00001:-00005:+00016:000645.6779:03446
03447:-00022:+00007:-00003:000645.6779:03447
03448:-00020:+00003:+00001:000645.6779:03448
03449:+00002:-00003:+00001:000645.6779:03449
03450:-00002:-00006:+00007:000645.6779:03450
03451:+00000:+00007:-00022:000645.6779:03451
03452:+00002:+00005:+00003:000645.6779:03452
03453:+00018:+00004:-00009:000645.6779:03453
03454:+00016:+00006:-00003:000645.6779:03454
03455:+00013:+00007:+00014:000646.8546:03455
03456:+00014:+00002:+00020:000646.8546:03456
03457:+00019:+00004:+00004:000646.8546:03457
03458:+00015:+00001:+00006:000646.8546:03458
03459:-00006:-00001:+00007:000646.8546:03459
03460:+00004:-00005:-00003:000646.8546:03460
03461:-00008:+00017:+00035:000646.8546:03461
03462:+00001:+00023:-00031:000646.8546:03462
03463:-00023:-00003:-00022:000646.8546:03463
03464:+00013:+00009:+00012:000646.8546:03464
03465:-00018:+00024:+00016:000646.8546:03465
03466:+00002:+00010:-00008:000646.8546:03466
03467:-00009:+00016:+00016:000646.8546:03467
03468:-00003:+00013:+00001:000646.8546:03468
03469:+00001:+00023:-00031:000646.8546:03469
03470:+00017:+00014:+00019:000646.8546:03470
03471:+00014:+00035:+00006:000646.8546:03471
03472:-00007:+00014:-00017:000646.8546:03472
03473:+00014:+00013:-00006:000646.8546:03473
03474:-00007:+00033:+00021:000646.8546:03474
03475:-00007:+00022:-00009:000646.8546:03475
03476:-00006:+00034:-00018:000646.8546:03476
03477:+00018:+00026:-00010:000646.8546:03477
03478:+00001:+00037:+00008:000646.8546:03478
03479:-00008:+00016:-00004:000646.8546:03479
03480:+00001:+00048:-00017:000646.8546:03480
03481:-00006:+00010:-00014:000646.8546:03481
03482:-00018:+00036:-00003:000646.8546:03482
03483:+00004:+00016:+00020:000646.8546:03483
03484:+00000:+00012:-00009:000669.2182:03484
03485:+00002:+00021:-00021:000669.2182:03485
03486:-00006:+00032:+00006:000669.2182:03486
03487:-00022:-00002:+00018:000669.2182:03487
03488:-00006:+00001:+00013:000669.2182:03488
03489:+00015:+00017:-00020:000669.2182:03489
03490:+00017:+00008:-00019:000669.2182:03490
03491:+00019:+00003:-00001:000669.2182:03491
03492:-00005:-00018:+00039:000669.2182:03492
03493:+00003:-00010:-00004:000669.2182:03493
03494:+00003:-00030:+00000:000669.2182:03494
03495:+00003:-00021:-00017:000669.2182:03495
03496:-00020:-00013:+00005:000669.2182:03496
03497:-00020:-00010:-00019:000669.2182:03497
03498:-00010:-00008:-00005:000669.2182:03498
03499:-00001:-00012:-00019:000669.2182:03499
03500:-00011:-00018:+00004:000669.2182:03500
03501:+00003:+00003:+00033:000669.2182:03501
03502:-00014:-00007:+00018:000669.2182:03502
03503:-00020:-00018:-00005:000669.2182:03503
03504:-00022:+00018:+00004:000669.2182:03504
03505:-00013:+00004:+00019:000669.2182:03505
03506:-00023:+00000:-00011:000669.2182:03506
03507:-00025:-00004:-00007:000669.2182:03507
03508:+00001:-00002:-00001:000669.2182:03508
03509:-00013:+00005:-00021:000669.2182:03509
03510:-00007:+00010:-00008:000669.2182:03510
03511:+00003:+00000:-00005:000669.2182:03511
03512:-00003:+00001:-00012:000669.2182:03512
03513:-00009:+00001:+00009:000669.2182:03513
03514:-00003:+00001:+00005:000678.8235:03514
03515:-00011:+00018:-00006:000678.8235:03515
03516:-00017:+00015:-00030:000678.8235:03516
03517:-00020:+00010:-00017:000678.8235:03517
03518:-00010:+00017:-00017:000678.8235:03518
03519:-00022:+00013:+00018:000678.8235:03519
03520:+00005:+00024:-00005:000678.8235:03520
03521:-00024:+00023:-00016:000678.8235:03521
03522:-00011:+00008:+00015:000678.8235:03522
03523:-00002:-00001:+00009:000678.8235:03523
03524:-00023:+00005:-00020:000678.8235:03524
03525:-00025:+00007:-00008:000678.8235:03525
03526:+00001:-00018:-00005:000678.8235:03526
03527:-00011:-00009:+00022:000678.8235:03527
03528:-00010:-00033:+00037:000678.8235:03528
03529:-00008:-00018:+00018:000678.8235:03529
03530:-00020:-00012:-00013:000678.8235:03530
03531:-00023:-00035:-00026:000678.8235:03531
03532:-00021:-00013:-00016:000678.8235:03532
03533:-00006:-00030:+00005:000678.8235:03533
03534:-00022:-00014:-00034:000678.8235:03534
03535:-00020:-00019:-00003:000678.8235:03535
03536:-00022:-00008:+00022:000678.8235:03536
03537:-00010:-00034:+00000:000678.8235:03537
03538:-00011:+00002:+00002:000678.8235:03538
03539:+00001:-00015:+00018:000678.8235:03539
03540:-00020:-00018:-00006:000678.8235:03540
03541:-00018:+00005:+00017:000678.8235:03541
03542:-00001:-00002:-00015:000678.8235:03542
03543:-00010:-00006:-00022:000678.8235:03543
03544:-00020:+00007:+00007:000654.6253:03544
03545:-00019:+00018:+00017:000654.6253:03545
03546:-00021:+00018:-00008:000654.6253:03546
03547:-00011:+00019:+00005:000654.6253:03547
03548:-00008:+00023:+00033:000654.6253:03548
03549:-00020:+00011:+00009:000654.6253:03549
03550:-00020:+00035:+00009:000654.6253:03550
03551:-00020:+00034:+00008:000654.6253:03551
03552:-00022:+00033:-00021:000654.6253:03552
03553:-00021:+00035:+00001:000654.6253:03553
03554:-00015:+00038:+00014:000654.6253:03554
03555:-00014:+00010:+00003:000654.6253:03555
03556:-00036:+00036:-00014:000654.6253:03556
03557:-00019:+00032:+00003:000654.6253:03557
03558:-00022:+00024:+00020:000654.6253:03558
03559:-00018:+00017:+00020:000654.6253:03559
03560:-00019:+00020:+00006:000654.6253:03560
03561:+00001:-00005:+00005:000654.6253:03561
03562:-00002:+00002:-00005:000654.6253:03562
03563:-00024:-00021:+00033:000654.6253:03563
03564:-00024:-00015:+00023:000654.6253:03564
03565:-00014:-00021:+00007:000654.6253:03565
03566:+00000:-00010:-00001:000654.6253:03566
03567:-00023:-00010:-00005:000654.6253:03567
03568:-00017:-00023:-00003:000654.6253:03568
03569:-00015:-00032:+00007:000654.6253:03569
03570:-00017:-00031:+00004:000654.6253:03570
03571:-00038:-00011:-00015:000654.6253:03571
03572:-00035:-00031:+00034:000654.6253:03572
03573:-00010:-00008:+00011:000654.6253:03573
03574:-00034:-00008:+00008:000654.6253:03574
03575:-00015:-00020:-00013:000654.6253:03575
03576:-00024:+00003:+00021:000641.2487:03576
03577:-00011:-00007:+00004:000641.2487:03577
03578:-00023:+00002:+00018:000641.2487:03578
03579:+00005:+00017:-00008:000641.2487:03579
03580:-00024:-00002:-00020:000641.2487:03580
03581:+00000:+00017:+00016:000641.2487:03581
03582:-00002:+00023:+00016:000641.2487:03582
03583:-00002:+00001:+00011:000641.2487:03583
03584:-00002:+00023:+00004:000641.2487:03584
03585:-00005:+00018:-00001:000641.2487:03585
03586:-00021:+00020:-00020:000641.2487:03586
03587:-00034:+00009:-00001:000641.2487:03587
03588:-00024:+00013:+00018:000641.2487:03588
03589:-00015:+00022:-00007:000641.2487:03589
03590:-00033:+00012:-00030:000641.2487:03590
03591:-00035:+00011:+00033:000641.2487:03591
03592:-00037:+00021:+00008:000641.2487:03592
03593:-00029:+00021:-00007:000641.2487:03593
03594:-00018:+00020:-00002:000641.2487:03594
03595:-00022:-00005:-00005:000641.2487:03595
03596:-00019:+00006:-00002:000641.2487:03596
03597:-00020:+00006:+00016:000641.2487:03597
03598:+00001:+00005:-00008:000641.2487:03598
03599:-00009:+00002:-00011:000641.2487:03599
03600:-00006:+00004:-00006:000641.2487:03600
03601:-00006:-00021:-00001:000641.2487:03601
03602:+00002:-00013:+00022:000641.2487:03602
03603:+00013:-00022:-00004:000641.2487:03603
03604:+00004:-00007:-00008:000641.2487:03604
03605:+00001:-00007:-00010:000641.2487:03605
03606:-00011:-00030:+00013:000641.2487:03606
03607:-00019:-00007:-00006:000641.2487:03607
03608:-00040:-00020:-00027:000628.7141:03608
03609:-00013:-00014:-00017:000628.7141:03609
03610:-00038:+00008:+00002:000628.7141:03610
03611:-00029:+00004:-00002:000628.7141:03611
03612:-00029:-00018:-00002:000628.7141:03612
03613:-00015:+00007:+00020:000628.7141:03613
03614:-00034:+00009:-00009:000628.7141:03614
03615:-00033:-00005:+00004:000628.7141:03615
03616:-00011:+00017:+00000:000628.7141:03616
03617:-00033:+00001:+00005:000628.7141:03617
03618:-00021:+00000:-00020:000628.7141:03618
03619:+00005:+00001:-00007:000628.7141:03619
03620:+00002:+00019:+00004:000628.7141:03620
03621:-00011:+00000:+00009:000628.7141:03621
03622:+00001:+00022:+00006:000628.7141:03622
03623:+00000:-00002:+00001:000628.7141:03623
03624:-00001:+00018:-00017:000628.7141:03624
03625:-00011:-00002:+00012:000628.7141:03625
03626:-00012:-00001:+00005:000628.7141:03626
03627:-00015:+00009:-00032:000628.7141:03627
03628:-00024:+00020:-00019:000628.7141:03628
03629:-00014:-00001:+00004:000628.7141:03629
03630:-00038:+00001:+00020:000628.7141:03630
03631:-00011:-00001:+00003:000628.7141:03631
03632:-00015:+00000:-00018:000628.7141:03632
03633:-00015:+00017:-00023:000628.7141:03633
03634:-00012:+00008:-00016:000628.7141:03634
03635:-00015:-00005:+00021:000628.7141:03635
03636:-00015:+00001:-00021:000628.7141:03636
03637:-00001:+00002:+00007:000628.7141:03637
03638:+00014:-00019:+00000:000628.7141:03638
03639:-00008:-00009:-00001:000628.7141:03639
03640:-00006:-00008:+00021:000622.9434:03640
03641:+00016:-00007:-00017:000622.9434:03641
03642:-00008:-00015:-00011:000622.9434:03642
03643:+00016:-00020:-00023:000622.9434:03643
03644:+00002:-00018:-00004:000622.9434:03644
03645:+00000:-00019:+00008:000622.9434:03645
03646:-00009:-00014:-00037:000622.9434:03646
03647:-00009:-00005:-00010:000622.9434:03647
03648:+00004:+00018:-00022:000622.9434:03648
03649:+00000:+00000:-00001:000622.9434:03649
03650:+00005:+00023:+00006:000622.9434:03650
03651:-00005:+00009:-00003:000622.9434:03651
03652:-00009:+00015:-00019:000622.9434:03652
03653:-00018:+00023:-00015:000622.9434:03653
03654:-00009:+00015:+00002:000622.9434:03654
03655:-00001:+00024:-00004:000622.9434:03655
03656:+00005:+00011:-00008:000622.9434:03656
03657:-00009:+00013:+00004:000622.9434:03657
03658:-00006:+00022:-00003:000622.9434:03658
03659:+00002:+00020:-00007:000622.9434:03659
03660:-00006:+00023:+00006:000622.9434:03660
03661:+00015:-00001:-00006:000622.9434:03661
03662:+00004:+00017:-00011:000622.9434:03662
03663:-00009:-00002:-00013:000622.9434:03663
03664:-00006:-00003:-00015:000622.9434:03664
03665:-00004:+00023:+00007:000622.9434:03665
03666:+00015:-00001:+00017:000622.9434:03666
03667:-00008:+00019:+00005:000622.9434:03667
03668:+00000:+00023:+00005:000622.9434:03668
03669:+00016:-00001:-00015:000686.3795:03669
03670:-00019:+00020:+00005:000686.3795:03670
03671:-00006:-00004:+00019:000686.3795:03671
03672:+00004:+00019:+00019:000686.3795:03672
03673:-00001:-00002:+00007:000686.3795:03673
03674:+00003:-00006:-00015:000686.3795:03674
03675:-00001:-00019:-00021:000686.3795:03675
03676:-00018:+00005:-00001:000686.3795:03676
03677:-00011:-00021:+00007:000686.3795:03677
03678:+00005:+00007:-00036:000686.3795:03678
03679:+00004:+00008:-00019:000686.3795:03679
03680:-00005:+00002:-00014:000686.3795:03680
03681:-00004:+00006:-00002:000686.3795:03681
03682:+00016:-00002:+00018:000686.3795:03682
03683:-00005:+00009:+00016:000686.3795:03683
03684:+00011:-00001:-00017:000686.3795:03684
03685:+00012:+00022:-00014:000686.3795:03685
03686:+00011:-00002:-00020:000686.3795:03686
03687:+00012:+00013:+00010:000686.3795:03687
03688:+00025:+00014:+00018:000686.3795:03688
03689:+00025:+00036:+00004:000686.3795:03689
03690:+00051:+00038:-00003:000686.3795:03690
03691:+00038:+00027:+00021:000686.3795:03691
03692:+00033:+00037:+00012:000686.3795:03692
03693:+00023:+00012:+00002:000686.3795:03693
03694:+00031:+00035:+00010:000686.3795:03694
03695:+00020:+00019:-00001:000686.3795:03695
03696:-00009:+00032:-00001:000686.3795:03696
03697:+00017:+00017:+00020:000710.7810:03697
03698:+00004:+00018:-00018:000710.7810:03698
03699:-00018:+00024:-00018:000710.7810:03699
03700:-00010:+00019:-00006:000710.7810:03700
03701:-00024:+00008:+00015:000710.7810:03701
03702:-00033:-00004:+00022:000710.7810:03702
03703:-00012:+00007:+00035:000710.7810:03703
03704:-00010:+00006:+00018:000710.7810:03704
03705:-00017:+00003:+00000:000710.7810:03705
03706:-00020:-00015:+00020:000710.7810:03706
03707:-00021:-00007:+00004:000710.7810:03707
03708:+00000:-00010:+00017:000710.7810:03708
03709:-00009:-00009:+00028:000710.7810:03709
03710:-00001:-00010:+00021:000710.7810:03710
03711:+00003:-00013:-00016:000710.7810:03711
03712:-00009:-00030:+00024:000710.7810:03712
03713:-00023:-00030:+00013:000710.7810:03713
03714:+00003:-00008:+00021:000710.7810:03714
03715:-00004:-00007:+00014:000710.7810:03715
03716:-00021:-00009:-00003:000710.7810:03716
03717:-00023:-00018:-00006:000710.7810:03717
03718:-00024:+00006:+00020:000710.7810:03718
03719:-00012:+00007:+00020:000710.7810:03719
03720:-00030:+00005:+00007:000710.7810:03720
03721:-00015:+00008:+00034:000710.7810:03721
03722:-00014:+00009:+00033:000710.7810:03722
03723:-00038:-00003:+00021:000710.7810:03723
03724:-00014:+00001:+00008:000710.7810:03724
03725:-00024:+00019:+00008:000710.7810:03725
03726:-00016:+00006:-00015:000710.7810:03726
03727:-00034:+00019:+00023:000710.7810:03727
03728:-00017:+00020:+00019:000710.7810:03728
03729:-00052:+00024:+00007:000615.5594:03729
03730:-00027:+00019:+00020:000615.5594:03730
03731:-00027:-00004:+00032:000615.5594:03731
03732:-00031:+00006:+00032:000615.5594:03732
03733:-00028:-00001:-00016:000615.5594:03733
03734:-00039:-00003:-00022:000615.5594:03734
03735:-00025:-00004:-00021:000615.5594:03735
03736:-00032:+00004:-00004:000615.5594:03736
03737:-00013:-00004:-00001:000615.5594:03737
03738:-00037:+00004:+00000:000615.5594:03738
03739:-00034:+00003:-00011:000615.5594:03739
03740:-00033:+00007:+00000:000615.5594:03740
03741:-00024:-00007:-00007:000615.5594:03741
03742:-00034:-00011:+00024:000615.5594:03742
03743:+00001:+00001:+00018:000615.5594:03743
03744:+00000:+00006:-00032:000615.5594:03744
03745:+00003:-00020:-00038:000615.5594:03745
03746:+00002:-00014:-00030:000615.5594:03746
03747:+00014:+00002:-00003:000615.5594:03747
03748:-00001:+00004:+00002:000615.5594:03748
03749:-00004:-00017:-00018:000615.5594:03749
03750:-00002:-00006:-00015:000615.5594:03750
03751:-00003:+00002:-00016:000615.5594:03751
03752:-00019:+00004:+00020:000615.5594:03752
03753:-00007:-00004:-00003:000615.5594:03753
03754:-00023:+00000:-00021:000615.5594:03754
03755:-00002:+00017:-00035:000615.5594:03755
03756:-00009:+00011:-00035:000615.5594:03756
03757:-00011:+00020:-00003:000615.5594:03757
03758:-00033:+00016:+00008:000615.5594:03758
03759:-00033:+00013:+00001:000615.5594:03759
03760:-00033:+00034:-00034:000615.5594:03760
03761:-00031:+00013:-00011:000615.5594:03761
03762:-00011:+00033:-00013:000615.5594:03762
03763:-00037:+00033:-00001:000615.5594:03763
03764:-00024:+00011:-00011:000582.7348:03764
03765:-00018:+00029:-00016:000582.7348:03765
03766:-00009:+00039:-00019:000582.7348:03766
03767:-00012:+00027:-00013:000582.7348:03767
03768:-00006:+00029:+00019:000582.7348:03768
03769:+00007:+00038:+00050:000582.7348:03769
03770:+00018:+00033:+00003:000582.7348:03770
03771:+00020:+00027:-00038:000582.7348:03771
03772:+00046:+00038:+00014:000582.7348:03772
03773:+00017:+00016:+00033:000582.7348:03773
03774:-00007:+00014:+00005:000582.7348:03774
03775:+00014:+00016:-00019:000582.7348:03775
03776:-00005:+00033:-00051:000582.7348:03776
03777:-00002:+00011:-00045:000582.7348:03777
03778:+00004:+00012:-00003:000582.7348:03778
03779:-00020:+00020:-00003:000582.7348:03779
03780:-00010:+00019:-00031:000582.7348:03780
03781:-00001:+00013:-00014:000582.7348:03781
03782:-00003:+00013:-00021:000582.7348:03782
03783:-00009:+00009:-00019:000582.7348:03783
03784:+00015:+00024:+00021:000582.7348:03784
03785:+00006:+00013:-00019:000582.7348:03785
03786:+00019:+00020:-00011:000582.7348:03786
03787:+00010:+00019:+00002:000582.7348:03787
03788:+00006:+00001:+00017:000582.7348:03788
03789:+00007:+00005:+00007:000582.7348:03789
03790:+00006:-00006:-00032:000582.7348:03790
03791:+00026:-00003:-00048:000582.7348:03791
03792:+00010:+00005:+00001:000582.7348:03792
03793:+00017:+00002:-00001:000582.7348:03793
03794:+00017:+00007:+00009:000582.7348:03794
03795:+00015:-00016:+00008:000582.7348:03795
03796:-00008:+00004:-00032:000626.8589:03796
03797:-00008:-00015:-00019:000626.8589:03797
03798:-00006:-00006:+00008:000626.8589:03798
03799:-00005:+00002:+00001:000626.8589:03799
03800:+00018:+00009:-00020:000626.8589:03800
03801:+00016:+00005:+00002:000626.8589:03801
03802:-00006:+00004:-00006:000626.8589:03802
03803:-00002:-00018:-00003:000626.8589:03803
03804:+00004:+00004:+00009:000626.8589:03804
03805:-00003:-00019:+00008:000626.8589:03805
03806:+00014:+00005:-00032:000626.8589:03806
03807:-00005:+00002:+00015:000626.8589:03807
03808:+00006:-00018:+00034:000626.8589:03808
03809:+00008:+00004:-00003:000626.8589:03809
03810:+00022:+00000:+00006:000626.8589:03810
03811:+00010:+00005:-00003:000626.8589:03811
03812:+00017:-00015:-00008:000626.8589:03812
03813:+00011:+00008:-00019:000626.8589:03813
03814:+00032:+00008:+00008:000626.8589:03814
03815:+00016:+00001:-00033:000626.8589:03815
03816:+00006:+00001:-00005:000626.8589:03816
03817:+00011:-00005:+00034:000626.8589:03817
03818:+00030:+00008:+00006:000626.8589:03818
03819:+00013:-00004:-00019:000626.8589:03819
03820:+00029:-00003:+00038:000626.8589:03820
03821:+00018:+00000:+00007:000626.8589:03821
03822:+00007:-00006:-00019:000626.8589:03822
03823:+00007:+00009:+00008:000626.8589:03823
03824:+00015:-00004:-00006:000626.8589:03824
03825:+00006:-00004:-00008:000626.8589:03825
03826:-00005:+00003:+00035:000626.8589:03826
03827:-00006:-00005:+00023:000626.8589:03827
03828:-00008:+00005:-00020:000625.4442:03828
03829:+00035:-00015:+00018:000625.4442:03829
03830:+00004:-00020:+00015:000625.4442:03830
03831:+00005:-00012:+00019:000625.4442:03831
03832:+00004:-00020:+00017:000625.4442:03832
03833:-00007:-00008:+00002:000625.4442:03833
03834:-00001:-00010:-00019:000625.4442:03834
03835:+00002:-00036:+00033:000625.4442:03835
03836:-00018:-00023:+00022:000625.4442:03836
03837:-00025:-00013:-00018:000625.4442:03837
03838:-00003:-00010:-00020:000625.4442:03838
03839:-00010:-00012:+00048:000625.4442:03839
03840:-00008:-00036:+00023:000625.4442:03840
03841:-00004:-00021:+00010:000625.4442:03841
03842:+00016:-00021:+00005:000625.4442:03842
03843:-00006:-00019:-00008:000625.4442:03843
03844:-00003:+00001:-00002:000625.4442:03844
03845:-00002:-00015:+00012:000625.4442:03845
03846:-00010:-00007:+00017:000625.4442:03846
03847:-00002:+00004:-00004:000625.4442:03847
03848:+00013:+00004:+00012:000625.4442:03848
03849:-00025:-00009:+00005:000625.4442:03849
03850:-00022:+00005:+00004:000625.4442:03850
03851:-00018:+00003:+00002:000625.4442:03851
03852:-00012:+00000:+00004:000625.4442:03852
03853:-00033:+00001:+00004:000625.4442:03853
03854:-00034:+00019:+00021:000625.4442:03854
03855:-00017:-00003:-00019:000625.4442:03855
03856:-00017:+00017:-00017:000625.4442:03856
03857:+00003:+00021:+00010:000625.4442:03857
03858:-00015:-00001:+00020:000652.2306:03858
03859:-00024:+00018:+00024:000652.2306:03859
03860:+00005:+00024:+00017:000652.2306:03860
03861:-00005:+00019:-00014:000652.2306:03861
03862:-00004:+00000:-00009:000652.2306:03862
03863:-00008:+00017:-00001:000652.2306:03863
03864:-00009:+00008:-00002:000652.2306:03864
03865:+00001:-00001:+00009:000652.2306:03865
03866:-00008:+00022:+00018:000652.2306:03866
03867:-00020:+00019:+00005:000652.2306:03867
03868:-00023:+00009:+00004:000652.2306:03868
03869:-00014:+00012:-00014:000652.2306:03869
03870:-00020:+00010:-00013:000652.2306:03870
03871:-00034:+00015:-00035:000652.2306:03871
03872:-00017:+00011:+00017:000652.2306:03872
03873:-00010:+00032:-00003:000652.2306:03873
03874:-00034:+00022:-00017:000652.2306:03874
03875:-00022:+00037:-00034:000652.2306:03875
03876:-00021:+00014:+00003:000652.2306:03876
03877:-00022:+00012:-00028:000652.2306:03877
03878:-00002:+00036:-00007:000652.2306:03878
03879:+00021:+00032:-00008:000652.2306:03879
03880:-00006:+00035:-00017:000652.2306:03880
03881:+00016:+00039:+00005:000652.2306:03881
03882:-00003:+00024:-00001:000652.2306:03882
03883:+00016:+00024:-00021:000652.2306:03883
03884:+00019:+00022:-00015:000652.2306:03884
03885:+00001:+00023:+00005:000652.2306:03885
03886:+00000:+00013:-00007:000652.2306:03886
03887:-00021:-00002:+00006:000652.2306:03887
03888:-00020:+00011:-00036:000652.2306:03888
03889:-00016:+00010:-00020:000663.2297:03889
03890:-00037:-00002:-00013:000663.2297:03890
03891:-00027:+00022:-00007:000663.2297:03891
03892:-00025:+00022:-00010:000663.2297:03892
03893:-00038:+00020:-00012:000663.2297:03893
03894:-00035:+00024:-00010:000663.2297:03894
03895:-00034:+00018:+00008:000663.2297:03895
03896:-00024:+00019:-00022:000663.2297:03896
03897:-00018:+00011:-00018:000663.2297:03897
03898:-00003:+00009:-00009:000663.2297:03898
03899:+00000:+00021:-00019:000663.2297:03899
03900:+00018:+00019:+00002:000663.2297:03900
03901:+00020:+00011:-00022:000663.2297:03901
03902:+00009:-00002:-00008:000663.2297:03902
03903:+00010:+00009:-00020:000663.2297:03903
03904:+00033:+00011:+00007:000663.2297:03904
03905:+00009:+00013:-00008:000663.2297:03905
03906:+00009:+00010:-00016:000663.2297:03906
03907:+00014:+00024:-00017:000663.2297:03907
03908:-00020:+00021:-00004:000663.2297:03908
03909:-00009:+00019:+00000:000663.2297:03909
03910:-00020:+00020:+00020:000663.2297:03910
03911:-00011:+00007:+00000:000663.2297:03911
03912:-00025:+00001:+00005:000663.2297:03912
03913:-00022:-00003:-00014:000663.2297:03913
03914:-00016:+00017:+00007:000663.2297:03914
03915:-00025:-00020:-00015:000663.2297:03915
03916:+00002:+00005:+00008:000663.2297:03916
03917:-00020:-00009:+00012:000663.2297:03917
03918:+00004:-00030:+00018:000664.0681:03918
03919:-00009:-00013:+00021:000664.0681:03919
03920:-00006:-00023:-00003:000664.0681:03920
03921:+00005:-00022:+00010:000664.0681:03921
03922:+00009:-00014:+00022:000664.0681:03922
03923:+00006:-00031:-00002:000664.0681:03923
03924:+00030:-00034:+00005:000664.0681:03924
03925:+00008:-00032:+00009:000664.0681:03925
03926:+00009:-00009:+00000:000664.0681:03926
03927:-00004:-00020:-00012:000664.0681:03927
03928:+00007:-00009:+00007:000664.0681:03928
03929:+00014:+00004:-00002:000664.0681:03929
03930:-00008:-00006:+00011:000664.0681:03930
03931:+00014:+00008:-00015:000664.0681:03931
03932:-00003:-00004:+00021:000664.0681:03932
03933:-00003:-00006:+00002:000664.0681:03933
03934:+00002:+00021:+00023:000664.0681:03934
03935:+00004:+00019:+00008:000664.0681:03935
03936:-00024:+00022:-00001:000664.0681:03936
03937:+00001:+00024:-00002:000664.0681:03937
03938:-00020:+00019:-00006:000664.0681:03938
03939:+00000:+00009:-00004:000664.0681:03939
03940:-00009:-00001:-00007:000664.0681:03940
03941:-00001:-00001:-00008:000664.0681:03941
03942:-00019:-00005:+00007:000664.0681:03942
03943:-00002:-00005:+00008:000664.0681:03943
03944:-00005:-00003:+00008:000664.0681:03944
03945:-00020:+00019:-00022:000664.0681:03945
03946:+00003:+00022:-00019:000664.0681:03946
03947:+00013:+00018:-00007:000664.0681:03947
03948:+00013:-00003:+00003:000687.4836:03948
03949:+00018:+00000:-00015:000687.4836:03949
03950:+00009:+00005:+00009:000687.4836:03950
03951:+00015:+00009:+00001:000687.4836:03951
03952:+00018:-00003:+00020:000687.4836:03952
03953:+00020:-00006:+00001:000687.4836:03953
03954:+00011:+00007:+00007:000687.4836:03954
03955:+00015:+00005:-00006:000687.4836:03955
03956:+00016:+00006:+00013:000687.4836:03956
03957:+00016:-00014:+00018:000687.4836:03957
03958:-00004:-00014:+00003:000687.4836:03958
03959:+00007:-00019:-00002:000687.4836:03959
03960:+00000:-00016:-00002:000687.4836:03960
03961:-00023:-00008:-00001:000687.4836:03961
03962:-00013:-00001:-00003:000687.4836:03962
03963:-00025:+00008:-00013:000687.4836:03963
03964:-00030:+00003:+00007:000687.4836:03964
03965:-00035:-00006:+00022:000687.4836:03965
03966:-00017:+00006:+00007:000687.4836:03966
03967:-00039:+00006:+00002:000687.4836:03967
03968:-00013:-00005:-00016:000687.4836:03968
03969:-00024:-00001:+00033:000687.4836:03969
03970:-00023:+00007:-00005:000687.4836:03970
03971:-00020:+00021:+00022:000687.4836:03971
03972:+00001:+00020:-00018:000687.4836:03972
03973:-00021:+00014:-00004:000687.4836:03973
03974:-00003:+00009:+00019:000687.4836:03974
03975:-00007:+00036:+00019:000687.4836:03975
03976:+00018:+00036:-00002:000687.4836:03976
03977:-00002:+00025:+00000:000687.4836:03977
03978:+00009:+00030:+00007:000670.5828:03978
03979:-00006:+00028:+00004:000670.5828:03979
03980:-00008:+00038:-00005:000670.5828:03980
03981:+00002:+00031:+00000:000670.5828:03981
03982:-00001:+00036:+00000:000670.5828:03982
03983:-00034:+00038:-00002:000670.5828:03983
03984:-00016:+00035:+00011:000670.5828:03984
03985:-00036:+00033:+00004:000670.5828:03985
03986:-00052:+00021:-00002:000670.5828:03986
03987:-00032:+00017:+00008:000670.5828:03987
03988:-00029:-00005:+00017:000670.5828:03988
03989:-00026:+00002:-00037:000670.5828:03989
03990:-00014:-00006:-00031:000670.5828:03990
03991:-00024:+00007:-00001:000670.5828:03991
03992:-00016:+00006:+00000:000670.5828:03992
03993:-00002:+00007:-00004:000670.5828:03993
03994:+00000:-00018:-00004:000670.5828:03994
03995:-00007:-00006:-00006:000670.5828:03995
03996:+00002:+00007:-00005:000670.5828:03996
03997:-00004:+00003:-00005:000670.5828:03997
03998:+00002:+00005:+00002:000670.5828:03998
03999:-00002:+00002:-00033:000670.5828:03999
04000:-00001:-00005:-00015:000670.5828:04000
04001:-00020:-00018:+00004:000670.5828:04001
04002:-00034:+00005:-00015:000670.5828:04002
04003:-00024:-00018:+00009:000670.5828:04003
04004:-00024:-00020:+00001:000670.5828:04004
04005:-00033:-00021:-00006:000670.5828:04005
04006:-00017:+00008:+00021:000670.5828:04006
04007:-00034:-00006:-00004:000670.5828:04007
04008:-00011:-00017:-00034:000651.9189:04008
04009:-00016:+00004:+00002:000651.9189:04009
04010:-00033:-00003:-00016:000651.9189:04010
04011:-00032:+00018:-00007:000651.9189:04011
04012:-00012:-00002:-00007:000651.9189:04012
04013:-00025:+00017:-00009:000651.9189:04013
04014:-00011:+00018:-00008:000651.9189:04014
04015:-00012:+00021:-00016:000651.9189:04015
04016:-00023:+00035:-00012:000651.9189:04016
04017:-00034:+00013:-00034:000651.9189:04017
04018:-00013:+00013:-00007:000651.9189:04018
04019:-00002:+00014:+00005:000651.9189:04019
04020:-00036:+00016:-00017:000651.9189:04020
04021:-00034:+00009:-00012:000651.9189:04021
04022:-00014:+00009:+00017:000651.9189:04022
04023:-00039:+00000:-00017:000651.9189:04023
04024:-00034:+00001:-00004:000651.9189:04024
04025:-00017:+00004:+00020:000651.9189:04025
04026:-00014:-00015:+00005:000651.9189:04026
04027:-00014:-00007:-00022:000651.9189:04027
04028:-00016:-00012:-00009:000651.9189:04028
04029:-00040:-00034:-00010:000651.9189:04029
04030:-00027:-00013:-00048:000651.9189:04030
04031:-00012:-00023:-00020:000651.9189:04031
04032:-00010:-00030:-00013:000651.9189:04032
04033:-00024:-00046:-00011:000651.9189:04033
04034:-00001:-00032:-00009:000651.9189:04034
04035:-00009:-00014:+00009:000651.9189:04035
04036:-00008:-00012:-00015:000651.9189:04036
04037:+00003:-00017:-00022:000651.9189:04037
04038:+00021:+00007:+00003:000676.7852:04038
04039:-00005:+00003:+00022:000676.7852:04039
04040:-00003:+00005:-00015:000676.7852:04040
04041:+00018:-00002:+00019:000676.7852:04041
04042:+00018:+00006:+00017:000676.7852:04042
04043:+00003:+00004:+00023:000676.7852:04043
04044:+00014:-00006:+00019:000676.7852:04044
04045:-00009:+00003:-00001:000676.7852:04045
04046:+00003:+00005:-00033:000676.7852:04046
04047:-00020:-00005:-00005:000676.7852:04047
04048:+00004:+00007:+00014:000676.7852:04048
04049:-00034:-00006:+00000:000676.7852:04049
04050:-00012:+00002:+00030:000676.7852:04050
04051:-00012:-00005:+00024:000676.7852:04051
04052:-00026:-00015:+00037:000676.7852:04052
04053:-00037:-00004:-00018:000676.7852:04053
04054:-00034:-00016:-00008:000676.7852:04054
04055:-00017:+00007:-00037:000676.7852:04055
04056:-00015:+00004:-00002:000676.7852:04056
04057:-00001:+00004:+00022:000676.7852:04057
04058:-00020:+00002:+00032:000676.7852:04058
04059:-00021:-00008:+00032:000676.7852:04059
04060:-00019:+00005:+00025:000676.7852:04060
04061:-00002:-00015:+00024:000676.7852:04061
04062:-00019:-00021:+00010:000676.7852:04062
04063:-00005:-00013:+00011:000676.7852:04063
04064:-00018:-00008:+00001:000676.7852:04064
04065:+00000:-00007:+00004:000676.7852:04065
04066:+00000:-00018:+00003:000676.7852:04066
04067:+00001:-00016:+00018:000676.7852:04067
04068:-00028:-00019:+00018:000668.4668:04068
04069:-00015:+00007:-00015:000668.4668:04069
04070:-00033:-00006:-00028:000668.4668:04070
04071:-00035:+00008:-00034:000668.4668:04071
04072:-00033:+00023:+00007:000668.4668:04072
04073:-00033:+00023:+00006:000668.4668:04073
04074:-00014:+00036:-00027:000668.4668:04074
04075:-00021:+00027:-00009:000668.4668:04075
04076:+00004:+00029:-00007:000668.4668:04076
04077:-00011:+00029:-00001:000668.4668:04077
04078:-00022:+00054:-00033:000668.4668:04078
04079:-00021:+00043:+00003:000668.4668:04079
04080:-00018:+00041:-00051:000668.4668:04080
04081:-00009:+00041:-00047:000668.4668:04081
04082:-00008:+00048:-00031:000668.4668:04082
04083:-00005:+00051:-00011:000668.4668:04083
04084:-00003:+00031:+00008:000668.4668:04084
04085:+00008:+00038:+00058:000668.4668:04085
04086:+00007:+00019:+00045:000668.4668:04086
04087:+00018:+00021:-00016:000668.4668:04087
04088:+00021:+00006:-00019:000668.4668:04088
04089:+00006:-00011:-00027:000668.4668:04089
04090:-00020:-00034:-00016:000668.4668:04090
04091:-00001:-00047:+00189:000668.4668:04091
04092:+00000:-00059:+00087:000668.4668:04092
04093:-00039:-00076:-00080:000668.4668:04093
04094:-00052:-00056:-00165:000668.4668:04094
04095:-00028:-00068:-00093:000668.4668:04095
04096:-00061:-00069:+00023:000668.4668:04096
04097:-00070:-00065:+00017:000668.4668:04097
04098:-00031:-00063:+00045:000668.4668:04098
04099:-00020:-00043:+00107:000643.8450:04099
04100:-00010:-00045:+00036:000643.8450:04100
04101:+00017:-00009:-00024:000643.8450:04101
04102:+00008:-00018:-00063:000643.8450:04102
04103:+00035:-00017:-00026:000643.8450:04103
04104:+00045:+00035:+00016:000643.8450:04104
04105:+00049:+00033:-00036:000643.8450:04105
04106:+00025:+00028:-00040:000643.8450:04106
04107:+00033:+00029:-00041:000643.8450:04107
04108:+00008:+00019:-00047:000643.8450:04108
04109:+00001:+00010:+00004:000643.8450:04109
04110:+00015:-00002:+00030:000643.8450:04110
04111:+00005:+00018:+00052:000643.8450:04111
04112:-00035:+00000:+00029:000643.8450:04112
04113:-00040:+00019:+00033:000643.8450:04113
04114:-00033:+00022:-00004:000643.8450:04114
04115:-00063:+00014:-00018:000643.8450:04115
04116:-00047:+00015:+00016:000643.8450:04116
04117:-00081:+00033:+00017:000643.8450:04117
04118:-00084:+00033:-00046:000643.8450:04118
04119:-00063:+00034:-00032:000643.8450:04119
04120:-00080:+00015:-00032:000643.8450:04120
04121:-00048:+00016:-00038:000643.8450:04121
04122:-00031:+00035:-00050:000643.8450:04122
04123:-00025:+00016:-00011:000643.8450:04123
04124:-00001:+00015:+00021:000643.8450:04124
04125:+00006:+00012:+00026:000643.8450:04125
04126:+00008:+00010:+00026:000643.8450:04126
04127:+00017:-00002:-00006:000706.8167:04127
04128:+00020:+00018:-00023:000706.8167:04128
04129:+00011:-00017:-00022:000706.8167:04129
04130:+00034:-00009:-00027:000706.8167:04130
04131:+00013:-00035:+00019:000706.8167:04131
04132:+00029:-00044:+00037:000706.8167:04132
04133:+00018:-00056:+00012:000706.8167:04133
04134:+00020:-00078:-00005:000706.8167:04134
04135:+00015:-00069:-00018:000706.8167:04135
04136:-00008:-00075:-00020:000706.8167:04136
04137:-00001:-00069:+00006:000706.8167:04137
04138:+00014:-00077:+00012:000706.8167:04138
04139:-00033:-00055:+00007:000706.8167:04139
04140:-00040:-00039:-00004:000706.8167:04140
04141:-00038:-00045:+00007:000706.8167:04141
04142:-00025:-00031:-00034:000706.8167:04142
04143:-00028:+00004:-00029:000706.8167:04143
04144:-00015:+00021:-00020:000706.8167:04144
04145:+00000:+00014:-00021:000706.8167:04145
04146:+00004:+00015:-00005:000706.8167:04146
04147:+00023:+00051:+00001:000706.8167:04147
04148:+00028:+00066:-00032:000706.8167:04148
04149:+00045:+00069:-00046:000706.8167:04149
04150:+00050:+00085:-00016:000706.8167:04150
04151:+00052:+00073:+00020:000706.8167:04151
04152:+00045:+00096:-00009:000706.8167:04152
04153:+00051:+00087:+00005:000706.8167:04153
04154:+00026:+00091:+00001:000735.9270:04154
04155:+00012:+00097:+00004:000735.9270:04155
04156:+00017:+00096:+00021:000735.9270:04156
04157:-00002:+00097:+00013:000735.9270:04157
04158:-00018:+00080:+00000:000735.9270:04158
04159:-00017:+00079:-00016:000735.9270:04159
04160:-00016:+00043:-00010:000735.9270:04160
04161:-00025:+00051:-00036:000735.9270:04161
04162:-00040:+00036:-00020:000735.9270:04162
04163:-00015:+00035:+00009:000735.9270:04163
04164:-00012:+00000:+00021:000735.9270:04164
04165:-00022:+00009:+00008:000735.9270:04165
04166:+00004:-00017:+00011:000735.9270:04166
04167:+00017:-00012:-00037:000735.9270:04167
04168:+00020:-00032:-00020:000735.9270:04168
04169:+00025:-00036:+00001:000735.9270:04169
04170:+00033:-00050:-00010:000735.9270:04170
04171:+00048:-00047:+00006:000735.9270:04171
04172:+00039:-00052:+00012:000735.9270:04172
04173:+00067:-00051:+00014:000735.9270:04173
04174:+00039:-00041:+00012:000735.9270:04174
04175:+00067:-00024:+00035:000735.9270:04175
04176:+00060:-00033:+00035:000735.9270:04176
04177:+00040:-00033:+00010:000735.9270:04177
04178:+00027:+00006:-00004:000735.9270:04178
04179:+00026:+00017:+00029:000735.9270:04179
04180:+00017:-00006:+00009:000735.9270:04180
04181:+00001:+00009:+00018:000734.4714:04181
04182:-00010:+00012:+00014:000734.4714:04182
04183:-00043:+00016:-00029:000734.4714:04183
04184:-00050:+00010:+00002:000734.4714:04184
04185:-00049:+00015:-00013:000734.4714:04185
04186:-00047:+00031:-00035:000734.4714:04186
04187:-00029:+00052:-00008:000734.4714:04187
04188:-00051:+00034:+00032:000734.4714:04188
04189:-00053:+00029:-00001:000734.4714:04189
04190:-00025:+00038:+00010:000734.4714:04190
04191:-00034:+00027:+00005:000734.4714:04191
04192:-00040:+00029:-00001:000734.4714:04192
04193:-00009:+00011:+00021:000734.4714:04193
04194:-00018:+00020:+00007:000734.4714:04194
04195:-00006:+00019:-00033:000734.4714:04195
04196:-00003:+00019:-00002:000734.4714:04196
04197:-00009:+00017:-00015:000734.4714:04197
04198:-00019:+00006:+00004:000734.4714:04198
04199:+00002:-00006:-00001:000734.4714:04199
04200:-00019:+00004:+00018:000734.4714:04200
04201:-00021:+00001:-00003:000734.4714:04201
04202:-00022:-00020:-00021:000734.4714:04202
04203:-00020:-00018:-00009:000734.4714:04203
04204:-00021:+00002:-00010:000734.4714:04204
04205:+00002:-00018:+00024:000734.4714:04205
04206:-00003:-00002:+00022:000734.4714:04206
04207:+00002:-00016:+00001:000734.4714:04207
04208:-00010:+00003:-00018:000749.3426:04208
04209:-00002:+00007:+00022:000749.3426:04209
04210:+00020:+00008:-00008:000749.3426:04210
04211:+00017:-00004:-00001:000749.3426:04211
04212:+00032:-00001:+00037:000749.3426:04212
04213:+00019:+00007:-00006:000749.3426:04213
04214:+00020:-00002:-00017:000749.3426:04214
04215:-00007:+00019:-00002:000749.3426:04215
04216:+00001:+00017:+00032:000749.3426:04216
04217:-00025:+00020:+00008:000749.3426:04217
04218:-00011:-00004:+00021:000749.3426:04218
04219:-00017:-00003:+00024:000749.3426:04219
04220:-00027:+00008:+00017:000749.3426:04220
04221:-00055:-00006:+00020:000749.3426:04221
04222:-00052:+00006:+00002:000749.3426:04222
04223:-00041:+00002:-00046:000749.3426:04223
04224:-00051:-00016:-00034:000749.3426:04224
04225:-00028:+00001:-00017:000749.3426:04225
04226:-00029:-00037:+00022:000749.3426:04226
04227:-00028:-00032:+00021:000749.3426:04227
04228:-00039:-00011:+00024:000749.3426:04228
04229:-00015:-00035:-00003:000749.3426:04229
04230:-00016:-00022:+00000:000749.3426:04230
04231:-00011:-00025:+00014:000749.3426:04231
04232:-00020:-00012:+00002:000749.3426:04232
04233:+00001:-00030:+00004:000749.3426:04233
04234:+00015:-00007:-00007:000749.3426:04234
04235:+00003:-00021:+00009:000749.3426:04235
04236:+00002:-00020:+00023:000749.3426:04236
04237:-00007:+00007:+00012:000749.3426:04237
04238:+00000:+00009:-00026:000677.0236:04238
04239:-00023:+00010:-00067:000677.0236:04239
04240:-00024:+00024:+00009:000677.0236:04240
04241:+00002:+00032:+00004:000677.0236:04241
04242:-00013:+00013:-00007:000677.0236:04242
04243:-00021:+00055:+00001:000677.0236:04243
04244:-00036:+00053:+00022:000677.0236:04244
04245:-00027:+00054:+00003:000677.0236:04245
04246:-00050:+00040:+00023:000677.0236:04246
04247:-00030:+00047:-00003:000677.0236:04247
04248:-00038:+00050:-00021:000677.0236:04248
04249:-00048:+00048:-00032:000677.0236:04249
04250:-00028:+00026:-00005:000677.0236:04250
04251:-00013:+00009:-00012:000677.0236:04251
04252:-00019:+00010:-00021:000677.0236:04252
04253:+00005:+00019:+00005:000677.0236:04253
04254:-00012:+00008:+00013:000677.0236:04254
04255:+00005:-00016:+00009:000677.0236:04255
04256:-00009:+00003:+00007:000677.0236:04256
04257:+00014:-00007:-00015:000677.0236:04257
04258:-00003:-00022:+00007:000677.0236:04258
04259:+00020:-00018:+00004:000677.0236:04259
04260:+00015:-00007:-00008:000677.0236:04260
04261:+00020:-00007:-00036:000677.0236:04261
04262:+00017:-00031:+00002:000677.0236:04262
04263:+00021:-00036:+00032:000677.0236:04263
04264:+00001:-00035:-00018:000677.0236:04264
04265:-00018:-00013:-00026:000677.0236:04265
04266:+00006:-00023:-00011:000677.0236:04266
04267:+00001:-00037:+00033:000677.0236:04267
04268:-00006:-00010:+00014:000649.2000:04268
04269:+00000:-00012:+00023:000649.2000:04269
04270:+00001:-00021:-00007:000649.2000:04270
04271:+00005:+00006:-00017:000649.2000:04271
04272:-00011:-00003:+00006:000649.2000:04272
04273:-00036:+00020:+00002:000649.2000:04273
04274:-00010:+00020:+00000:000649.2000:04274
04275:+00003:+00011:-00031:000649.2000:04275
04276:-00021:+00022:-00006:000649.2000:04276
04277:+00004:+00036:-00002:000649.2000:04277
04278:+00001:+00015:+00007:000649.2000:04278
04279:+00004:+00016:-00013:000649.2000:04279
04280:-00010:+00033:+00007:000649.2000:04280
04281:+00004:+00036:+00035:000649.2000:04281
04282:-00001:+00035:+00025:000649.2000:04282
04283:+00005:+00035:+00021:000649.2000:04283
04284:-00007:+00036:-00019:000649.2000:04284
04285:+00000:+00034:+00008:000649.2000:04285
04286:-00022:+00016:+00014:000649.2000:04286
04287:-00019:+00010:-00003:000649.2000:04287
04288:-00025:+00001:-00002:000649.2000:04288
04289:-00019:+00001:+00004:000649.2000:04289
04290:+00004:+00024:-00006:000649.2000:04290
04291:-00019:-00004:+00016:000649.2000:04291
04292:-00033:-00015:+00009:000649.2000:04292
04293:+00001:+00002:+00024:000649.2000:04293
04294:+00002:-00018:+00018:000649.2000:04294
04295:-00025:-00008:-00003:000649.2000:04295
04296:-00001:-00019:-00002:000649.2000:04296
04297:+00000:-00014:-00016:000649.2000:04297
04298:+00003:-00030:-00031:000649.2000:04298
04299:-00010:-00033:+00005:000649.2000:04299
04300:-00004:-00032:+00007:000638.3258:04300
04301:+00001:-00027:+00021:000638.3258:04301
04302:-00006:-00022:+00018:000638.3258:04302
04303:+00018:-00049:-00001:000638.3258:04303
04304:+00007:-00037:+00017:000638.3258:04304
04305:+00016:-00052:+00013:000638.3258:04305
04306:+00009:-00040:-00002:000638.3258:04306
04307:+00015:-00049:-00006:000638.3258:04307
04308:-00007:-00040:-00003:000638.3258:04308
04309:+00017:-00022:-00017:000638.3258:04309
04310:-00020:-00025:+00006:000638.3258:04310
04311:-00024:-00026:+00006:000638.3258:04311
04312:-00009:-00035:+00016:000638.3258:04312
04313:+00003:-00014:-00020:000638.3258:04313
04314:-00020:-00012:-00003:000638.3258:04314
04315:-00009:+00003:+00022:000638.3258:04315
04316:+00004:-00006:+00004:000638.3258:04316
04317:-00008:+00005:-00029:000638.3258:04317
04318:-00003:+00021:-00032:000638.3258:04318
04319:-00003:+00016:-00007:000638.3258:04319
04320:-00006:+00013:-00002:000638.3258:04320
04321:+00016:+00034:+00015:000638.3258:04321
04322:+00008:+00039:-00003:000638.3258:04322
04323:+00009:+00037:-00015:000638.3258:04323
04324:+00010:+00033:+00001:000638.3258:04324
04325:+00035:+00025:+00011:000638.3258:04325
04326:+00019:+00016:+00006:000638.3258:04326
04327:+00018:+00036:-00034:000638.3258:04327
04328:+00017:+00025:-00012:000638.3258:04328
04329:-00009:+00032:-00006:000638.3258:04329
04330:-00022:+00024:-00001:000638.3258:04330
04331:+00000:+00023:+00016:000638.3258:04331
04332:-00021:+00019:-00016:000638.3258:04332
04333:-00017:-00006:-00036:000638.3258:04333
04334:-00012:-00002:-00022:000587.9265:04334
04335:-00012:+00005:+00024:000587.9265:04335
04336:-00013:-00015:+00009:000587.9265:04336
04337:-00013:-00018:+00003:000587.9265:04337
04338:-00011:-00022:-00010:000587.9265:04338
04339:-00001:-00033:-00020:000587.9265:04339
04340:-00021:-00033:-00021:000587.9265:04340
04341:+00000:-00027:+00000:000587.9265:04341
04342:-00006:-00029:+00008:000587.9265:04342
04343:+00014:-00046:+00005:000587.9265:04343
04344:+00017:-00025:+00019:000587.9265:04344
04345:-00006:-00047:+00023:000587.9265:04345
04346:+00014:-00050:+00023:000587.9265:04346
04347:-00007:-00050:+00007:000587.9265:04347
04348:+00014:-00026:-00011:000587.9265:04348
04349:+00001:-00035:+00017:000587.9265:04349
04350:-00017:-00037:+00009:000587.9265:04350
04351:-00023:-00031:+00025:000587.9265:04351
04352:-00017:-00031:-00004:000587.9265:04352
04353:-00021:+00005:-00012:000587.9265:04353
04354:-00015:-00006:+00001:000587.9265:04354
04355:-00034:-00003:+00000:000587.9265:04355
04356:-00039:+00007:+00010:000587.9265:04356
04357:-00011:+00019:-00018:000587.9265:04357
04358:-00022:+00018:-00011:000587.9265:04358
04359:-00022:+00034:-00014:000587.9265:04359
04360:-00024:+00011:+00004:000587.9265:04360
04361:-00019:+00014:+00007:000587.9265:04361
04362:+00005:+00033:-00017:000587.9265:04362
04363:-00006:+00014:-00012:000587.9265:04363
04364:+00015:+00016:-00005:000587.9265:04364
04365:+00000:+00015:-00019:000587.9265:04365
04366:+00000:+00016:+00012:000587.9265:04366
04367:-00007:+00036:+00006:000587.9265:04367
04368:-00020:+00036:-00034:000577.6438:04368
04369:-00019:+00012:-00031:000577.6438:04369
04370:-00011:+00037:-00003:000577.6438:04370
04371:-00015:+00032:-00004:000577.6438:04371
04372:-00022:+00016:-00009:000577.6438:04372
04373:-00025:+00014:-00009:000577.6438:04373
04374:-00014:+00013:-00018:000577.6438:04374
04375:-00040:+00000:-00001:000577.6438:04375
04376:-00034:-00004:+00011:000577.6438:04376
04377:-00035:+00006:-00015:000577.6438:04377
04378:-00010:+00003:-00053:000577.6438:04378
04379:-00025:-00007:-00016:000577.6438:04379
04380:+00004:-00018:+00007:000577.6438:04380
04381:-00023:-00013:-00015:000577.6438:04381
04382:+00005:-00030:-00020:000577.6438:04382
04383:+00018:-00031:-00034:000577.6438:04383
04384:+00020:-00033:-00037:000577.6438:04384
04385:+00019:-00034:-00006:000577.6438:04385
04386:+00012:-00013:+00011:000577.6438:04386
04387:+00016:-00033:-00021:000577.6438:04387
04388:+00020:-00007:-00017:000577.6438:04388
04389:+00013:-00021:+00007:000577.6438:04389
04390:-00006:-00017:+00000:000577.6438:04390
04391:-00022:-00018:+00020:000577.6438:04391
04392:-00021:+00007:-00005:000577.6438:04392
04393:-00021:-00001:-00013:000577.6438:04393
04394:-00020:+00018:-00024:000577.6438:04394
04395:-00014:+00001:+00007:000577.6438:04395
04396:-00033:+00017:+00019:000577.6438:04396
04397:-00018:+00017:-00033:000577.6438:04397
04398:+00001:+00024:-00007:000577.6438:04398
04399:-00010:-00002:+00002:000577.6438:04399
04400:-00006:+00000:-00002:000577.6438:04400
04401:+00008:+00023:+00000:000610.7573:04401
04402:+00015:+00011:+00022:000610.7573:04402
04403:+00010:+00022:+00002:000610.7573:04403
04404:+00007:+00033:+00001:000610.7573:04404
04405:+00008:+00023:+00035:000610.7573:04405
04406:+00006:+00012:+00022:000610.7573:04406
04407:+00010:+00015:-00006:000610.7573:04407
04408:+00020:+00019:-00002:000610.7573:04408
04409:+00018:+00004:+00006:000610.7573:04409
04410:-00010:+00000:+00000:000610.7573:04410
04411:-00006:+00008:+00028:000610.7573:04411
04412:-00019:-00001:+00014:000610.7573:04412
04413:-00024:+00004:+00008:000610.7573:04413
04414:-00025:-00014:-00015:000610.7573:04414
04415:-00015:-00015:+00000:000610.7573:04415
04416:-00013:-00009:+00018:000610.7573:04416
04417:-00023:-00019:+00016:000610.7573:04417
04418:+00004:-00007:+00023:000610.7573:04418
04419:+00002:-00033:+00010:000610.7573:04419
04420:-00005:-00014:+00022:000610.7573:04420
04421:+00020:-00032:+00015:000610.7573:04421
04422:+00011:-00010:+00001:000610.7573:04422
04423:+00012:-00007:+00009:000610.7573:04423
04424:+00035:-00007:-00001:000610.7573:04424
04425:+00020:-00008:+00015:000610.7573:04425
04426:+00029:-00017:+00027:000610.7573:04426
04427:+00011:-00005:+00022:000610.7573:04427
04428:+00019:-00021:-00032:000610.7573:04428
04429:+00017:-00004:-00004:000610.7573:04429
04430:-00005:-00001:+00053:000610.7573:04430
04431:-00019:+00001:+00021:000610.7573:04431
04432:-00019:-00001:+00002:000610.7573:04432
04433:-00018:+00012:-00018:000610.7573:04433
04434:-00021:+00016:-00012:000610.7573:04434
04435:-00038:+00036:-00009:000592.3309:04435
04436:-00036:+00034:-00015:000592.3309:04436
04437:-00022:+00034:-00021:000592.3309:04437
04438:-00022:+00033:-00012:000592.3309:04438
04439:+00004:+00036:+00012:000592.3309:04439
04440:-00008:+00032:+00047:000592.3309:04440
04441:-00009:+00012:+00000:000592.3309:04441
04442:+00007:+00039:-00008:000592.3309:04442
04443:+00031:+00035:+00003:000592.3309:04443
04444:+00010:+00036:+00008:000592.3309:04444
04445:+00020:+00016:+00015:000592.3309:04445
04446:+00010:+00023:+00001:000592.3309:04446
04447:+00016:+00021:-00024:000592.3309:04447
04448:+00030:+00013:-00049:000592.3309:04448
04449:+00016:+00024:+00006:000592.3309:04449
04450:+00008:+00022:-00006:000592.3309:04450
04451:+00001:-00001:+00039:000592.3309:04451
04452:+00001:-00001:+00002:000592.3309:04452
04453:-00024:+00006:-00021:000592.3309:04453
04454:-00021:-00002:+00002:000592.3309:04454
04455:-00033:+00002:+00013:000592.3309:04455
04456:-00035:-00018:+00008:000592.3309:04456
04457:-00012:-00006:-00037:000592.3309:04457
04458:-00025:-00016:-00008:000592.3309:04458
04459:-00013:-00007:-00036:000592.3309:04459
04460:-00021:-00008:+00008:000592.3309:04460
04461:+00006:-00019:+00020:000592.3309:04461
04462:-00009:+00004:-00025:000592.3309:04462
04463:+00013:+00007:+00003:000592.3309:04463
04464:+00019:+00007:+00010:000592.3309:04464
04465:-00009:+00007:+00011:000592.3309:04465
04466:+00002:-00005:-00009:000592.3309:04466
04467:+00010:+00016:-00015:000592.3309:04467
04468:+00019:+00018:-00021:000597.0143:04468
04469:-00005:+00012:+00006:000597.0143:04469
04470:+00002:+00038:+00005:000597.0143:04470
04471:+00003:+00040:-00021:000597.0143:04471
04472:-00018:+00034:-00006:000597.0143:04472
04473:-00018:+00032:+00006:000597.0143:04473
04474:-00024:+00028:+00007:000597.0143:04474
04475:-00014:+00038:+00022:000597.0143:04475
04476:+00004:+00031:-00006:000597.0143:04476
04477:+00003:+00029:-00047:000597.0143:04477
04478:+00005:+00028:-00050:000597.0143:04478
04479:-00007:+00028:+00013:000597.0143:04479
04480:+00006:+00039:+00020:000597.0143:04480
04481:-00005:+00038:-00021:000597.0143:04481
04482:+00015:+00010:-00002:000597.0143:04482
04483:+00015:+00036:-00008:000597.0143:04483
04484:-00007:+00021:+00002:000597.0143:04484
04485:+00016:+00011:-00001:000597.0143:04485
04486:+00008:-00001:+00001:000597.0143:04486
04487:+00011:+00009:-00037:000597.0143:04487
04488:+00008:+00001:-00020:000597.0143:04488
04489:-00003:-00002:+00003:000597.0143:04489
04490:+00001:-00005:+00004:000597.0143:04490
04491:+00002:-00006:-00016:000597.0143:04491
04492:-00006:+00000:-00033:000597.0143:04492
04493:-00020:+00002:-00015:000597.0143:04493
04494:-00005:+00003:-00015:000597.0143:04494
04495:-00009:+00009:-00003:000597.0143:04495
04496:+00014:-00007:-00031:000597.0143:04496
04497:+00016:+00007:+00008:000597.0143:04497
04498:+00010:+00003:+00007:000597.0143:04498
04499:-00005:-00020:+00005:000654.2750:04499
04500:+00033:+00006:-00006:000654.2750:04500
04501:+00029:+00008:-00006:000654.2750:04501
04502:+00032:+00002:+00002:000654.2750:04502
04503:+00010:-00017:-00003:000654.2750:04503
04504:+00028:+00005:+00002:000654.2750:04504
04505:+00008:-00002:-00010:000654.2750:04505
04506:+00010:+00019:-00014:000654.2750:04506
04507:+00013:+00023:+00004:000654.2750:04507
04508:-00003:+00017:+00016:000654.2750:04508
04509:-00003:+00013:-00003:000654.2750:04509
04510:-00009:+00025:-00003:000654.2750:04510
04511:-00001:+00038:-00015:000654.2750:04511
04512:-00001:+00036:+00009:000654.2750:04512
04513:-00023:+00011:+00037:000654.2750:04513
04514:-00023:+00013:-00015:000654.2750:04514
04515:-00022:+00010:-00018:000654.2750:04515
04516:+00000:+00025:+00002:000654.2750:04516
04517:-00023:+00013:-00001:000654.2750:04517
04518:-00018:+00024:-00015:000654.2750:04518
04519:+00003:+00020:+00019:000654.2750:04519
04520:-00008:+00000:+00019:000654.2750:04520
04521:-00002:+00007:+00021:000654.2750:04521
04522:-00002:-00020:+00011:000654.2750:04522
04523:-00019:-00020:-00003:000654.2750:04523
04524:-00017:-00010:-00013:000654.2750:04524
04525:-00018:-00020:-00001:000654.2750:04525
04526:+00000:-00013:+00032:000654.2750:04526
04527:-00011:-00011:+00001:000654.2750:04527
04528:-00011:-00015:+00008:000654.2750:04528
04529:+00002:-00017:+00001:000654.2750:04529
04530:-00001:-00009:+00005:000637.8944:04530
04531:+00001:-00019:+00000:000637.8944:04531
04532:-00007:-00017:+00018:000637.8944:04532
04533:-00007:-00007:-00018:000637.8944:04533
04534:-00007:-00015:+00002:000637.8944:04534
04535:+00015:+00002:+00016:000637.8944:04535
04536:-00007:-00016:+00011:000637.8944:04536
04537:-00008:+00009:-00003:000637.8944:04537
04538:+00015:+00017:+00006:000637.8944:04538
04539:-00003:+00009:-00019:000637.8944:04539
04540:-00005:-00004:-00005:000637.8944:04540
04541:+00014:+00017:+00034:000637.8944:04541
04542:-00003:+00018:+00002:000637.8944:04542
04543:+00003:+00021:+00004:000637.8944:04543
04544:-00019:+00011:+00022:000637.8944:04544
04545:-00011:+00012:+00016:000637.8944:04545
04546:-00013:+00018:-00004:000637.8944:04546
04547:-00016:+00013:-00019:000637.8944:04547
04548:-00035:+00013:-00021:000637.8944:04548
04549:-00027:+00024:+00006:000637.8944:04549
04550:-00029:+00024:-00003:000637.8944:04550
04551:-00050:+00019:-00008:000637.8944:04551
04552:-00025:-00003:-00032:000637.8944:04552
04553:-00039:+00018:-00018:000637.8944:04553
04554:-00017:+00018:+00020:000637.8944:04554
04555:-00026:+00005:+00022:000637.8944:04555
04556:-00010:-00017:+00014:000637.8944:04556
04557:-00010:+00000:-00022:000637.8944:04557
04558:-00023:+00003:-00005:000637.8944:04558
04559:+00004:+00002:-00002:000637.8944:04559
04560:-00009:-00016:+00018:000637.8944:04560
04561:-00007:+00008:-00014:000637.8944:04561
04562:+00004:+00006:-00020:000637.8944:04562
04563:-00001:+00006:+00003:000610.1545:04563
04564:-00021:+00000:-00018:000610.1545:04564
04565:-00018:+00023:-00001:000610.1545:04565
04566:-00020:+00016:-00007:000610.1545:04566
04567:-00016:+00021:-00022:000610.1545:04567
04568:-00011:+00015:-00015:000610.1545:04568
04569:-00025:+00010:+00008:000610.1545:04569
04570:-00017:+00025:-00010:000610.1545:04570
04571:-00017:+00038:-00032:000610.1545:04571
04572:-00024:+00029:-00037:000610.1545:04572
04573:-00033:+00033:-00013:000610.1545:04573
04574:-00015:+00016:+00005:000610.1545:04574
04575:-00020:+00025:+00015:000610.1545:04575
04576:+00000:+00013:+00003:000610.1545:04576
04577:-00002:+00020:+00006:000610.1545:04577
04578:+00005:+00018:+00014:000610.1545:04578
04579:-00020:-00005:-00003:000610.1545:04579
04580:+00003:+00004:-00005:000610.1545:04580
04581:-00009:-00003:-00007:000610.1545:04581
04582:-00018:-00019:-00019:000610.1545:04582
04583:-00013:-00017:-00019:000610.1545:04583
04584:-00024:-00009:+00033:000610.1545:04584
04585:-00023:-00009:+00002:000610.1545:04585
04586:-00035:-00022:-00011:000610.1545:04586
04587:-00017:-00010:-00032:000610.1545:04587
04588:-00013:-00032:+00007:000610.1545:04588
04589:-00025:-00036:-00028:000610.1545:04589
04590:-00010:-00010:+00003:000610.1545:04590
04591:-00001:-00020:-00015:000610.1545:04591
04592:-00022:-00019:+00008:000610.1545:04592
04593:-00001:-00008:-00016:000610.1545:04593
04594:-00009:-00021:-00005:000647.5361:04594
04595:+00014:-00015:-00018:000647.5361:04595
04596:+00004:-00019:-00003:000647.5361:04596
04597:+00020:-00015:+00024:000647.5361:04597
04598:+00007:+00001:+00001:000647.5361:04598
04599:+00009:-00017:-00020:000647.5361:04599
04600:+00006:+00005:-00018:000647.5361:04600
04601:+00005:-00005:-00001:000647.5361:04601
04602:-00018:+00000:+00002:000647.5361:04602
04603:-00018:-00002:+00009:000647.5361:04603
04604:-00025:+00016:-00007:000647.5361:04604
04605:-00025:+00017:-00010:000647.5361:04605
04606:-00026:+00015:+00004:000647.5361:04606
04607:-00026:+00038:-00018:000647.5361:04607
04608:-00025:+00038:-00024:000647.5361:04608
04609:-00013:+00033:+00007:000647.5361:04609
04610:-00025:+00025:-00001:000647.5361:04610
04611:-00026:+00013:-00001:000647.5361:04611
04612:-00033:+00012:+00014:000647.5361:04612
04613:-00010:+00012:+00033:000647.5361:04613
04614:-00014:-00004:+00005:000647.5361:04614
04615:-00014:-00001:+00010:000647.5361:04615
04616:-00023:-00016:+00028:000647.5361:04616
04617:-00023:-00019:-00004:000647.5361:04617
04618:-00002:-00017:-00001:000647.5361:04618
04619:+00002:-00008:+00017:000647.5361:04619
04620:-00008:-00031:+00021:000647.5361:04620
04621:+00003:-00023:-00015:000647.5361:04621
04622:+00005:-00032:+00009:000647.5361:04622
04623:-00019:-00022:-00017:000647.5361:04623
04624:+00002:-00027:+00008:000647.5361:04624
04625:+00000:-00037:+00017:000647.5361:04625
04626:-00021:-00023:+00019:000626.8719:04626
04627:-00023:-00036:-00019:000626.8719:04627
04628:-00021:-00034:+00000:000626.8719:04628
04629:-00012:-00009:-00002:000626.8719:04629
04630:-00033:-00021:-00016:000626.8719:04630
04631:-00015:-00020:+00005:000626.8719:04631
04632:-00011:-00006:+00003:000626.8719:04632
04633:-00018:+00007:-00020:000626.8719:04633
04634:-00021:-00003:+00010:000626.8719:04634
04635:-00007:+00008:+00011:000626.8719:04635
04636:-00006:-00002:-00016:000626.8719:04636
04637:-00004:+00021:-00019:000626.8719:04637
04638:-00006:+00021:+00006:000626.8719:04638
04639:+00001:+00011:+00011:000626.8719:04639
04640:-00018:+00015:+00019:000626.8719:04640
04641:-00009:+00014:+00037:000626.8719:04641
04642:-00001:+00015:-00009:000626.8719:04642
04643:-00025:+00032:-00046:000626.8719:04643
04644:-00035:+00024:-00021:000626.8719:04644
04645:-00038:+00021:-00018:000626.8719:04645
04646:-00026:+00015:-00032:000626.8719:04646
04647:-00036:+00023:-00012:000626.8719:04647
04648:-00040:+00024:-00030:000626.8719:04648
04649:-00029:+00023:-00014:000626.8719:04649
04650:-00028:+00019:+00018:000626.8719:04650
04651:-00035:+00014:+00023:000626.8719:04651
04652:-00017:+00000:+00018:000626.8719:04652
04653:-00010:+00020:+00011:000626.8719:04653
04654:-00015:+00004:+00024:000626.8719:04654
04655:-00022:+00003:-00015:000626.8719:04655
04656:-00020:+00004:-00015:000626.8719:04656
04657:-00019:-00007:-00010:000626.8719:04657
04658:-00010:-00009:-00016:000626.8719:04658
04659:-00021:-00034:-00028:000606.5902:04659
04660:-00018:-00026:+00000:000606.5902:04660
04661:+00005:-00035:-00003:000606.5902:04661
04662:-00025:-00024:-00016:000606.5902:04662
04663:-00011:-00024:+00011:000606.5902:04663
04664:-00017:-00034:-00001:000606.5902:04664
04665:-00018:-00008:-00012:000606.5902:04665
04666:-00022:-00015:-00030:000606.5902:04666
04667:+00002:+00007:-00019:000606.5902:04667
04668:-00016:-00003:+00006:000606.5902:04668
04669:-00010:+00008:+00023:000606.5902:04669
04670:-00023:+00023:+00022:000606.5902:04670
04671:-00022:-00004:-00015:000606.5902:04671
04672:-00020:+00019:+00006:000606.5902:04672
04673:+00005:+00020:+00009:000606.5902:04673
04674:-00005:+00033:+00017:000606.5902:04674
04675:-00009:+00016:-00016:000606.5902:04675
04676:-00009:+00037:-00019:000606.5902:04676
04677:-00004:+00036:+00020:000606.5902:04677
04678:-00016:+00026:+00019:000606.5902:04678
04679:-00023:+00034:+00005:000606.5902:04679
04680:-00017:+00033:-00036:000606.5902:04680
04681:-00037:+00025:-00026:000606.5902:04681
04682:-00030:+00035:-00026:000606.5902:04682
04683:-00037:+00038:-00013:000606.5902:04683
04684:-00037:+00011:-00008:000606.5902:04684
04685:-00023:+00013:-00005:000606.5902:04685
04686:-00001:+00013:+00023:000606.5902:04686
04687:-00034:+00013:+00017:000606.5902:04687
04688:-00020:+00022:+00003:000606.5902:04688
04689:+00005:+00021:+00020:000666.0422:04689
04690:-00005:+00021:-00017:000666.0422:04690
04691:-00002:-00006:-00001:000666.0422:04691
04692:+00007:-00004:+00015:000666.0422:04692
04693:+00016:+00009:+00014:000666.0422:04693
04694:+00006:+00002:-00002:000666.0422:04694
04695:+00019:+00001:+00004:000666.0422:04695
04696:+00015:+00007:+00007:000666.0422:04696
04697:+00029:+00004:+00003:000666.0422:04697
04698:+00020:+00009:+00004:000666.0422:04698
04699:+00010:+00002:+00000:000666.0422:04699
04700:+00001:-00018:-00007:000666.0422:04700
04701:+00004:-00005:-00018:000666.0422:04701
04702:+00002:+00000:-00009:000666.0422:04702
04703:-00001:+00008:-00008:000666.0422:04703
04704:-00012:+00020:+00017:000666.0422:04704
04705:-00017:+00018:+00020:000666.0422:04705
04706:-00038:+00012:-00013:000666.0422:04706
04707:-00033:+00009:-00010:000666.0422:04707
04708:-00021:+00010:-00020:000666.0422:04708
04709:-00025:+00021:-00018:000666.0422:04709
04710:-00018:+00010:+00007:000666.0422:04710
04711:-00007:+00011:+00021:000666.0422:04711
04712:-00003:+00013:-00017:000666.0422:04712
04713:-00002:+00033:+00018:000666.0422:04713
04714:-00003:+00010:+00000:000666.0422:04714
04715:+00006:+00020:-00020:000666.0422:04715
04716:-00004:+00021:+00007:000666.0422:04716
04717:+00017:+00014:+00023:000666.0422:04717
04718:+00014:+00020:+00019:000666.0422:04718
04719:-00006:+00012:+00001:000656.7147:04719
04720:+00003:+00010:-00016:000656.7147:04720
04721:+00004:+00012:-00008:000656.7147:04721
04722:-00010:+00009:-00018:000656.7147:04722
04723:+00013:+00021:+00001:000656.7147:04723
04724:+00001:-00006:+00000:000656.7147:04724
04725:-00005:+00008:-00031:000656.7147:04725
04726:+00014:+00006:-00016:000656.7147:04726
04727:+00015:+00003:+00017:000656.7147:04727
04728:-00005:-00008:+00014:000656.7147:04728
04729:+00020:-00008:+00016:000656.7147:04729
04730:+00018:-00008:-00003:000656.7147:04730
04731:+00019:-00020:-00021:000656.7147:04731
04732:+00014:-00017:+00007:000656.7147:04732
04733:-00008:-00007:+00010:000656.7147:04733
04734:-00008:-00008:-00013:000656.7147:04734
04735:+00016:-00031:-00035:000656.7147:04735
04736:+00014:-00008:+00003:000656.7147:04736
04737:-00018:-00030:+00021:000656.7147:04737
04738:+00004:-00014:+00007:000656.7147:04738
04739:+00001:-00019:-00014:000656.7147:04739
04740:+00005:-00016:-00035:000656.7147:04740
04741:-00002:+00003:+00017:000656.7147:04741
04742:-00024:+00005:+00013:000656.7147:04742
04743:-00013:+00005:-00014:000656.7147:04743
04744:-00020:-00001:+00003:000656.7147:04744
04745:+00001:-00003:-00006:000656.7147:04745
04746:-00022:+00004:+00023:000656.7147:04746
04747:-00007:+00018:+00006:000656.7147:04747
04748:-00006:-00006:-00006:000656.7147:04748
04749:+00020:+00019:-00007:000663.3801:04749
04750:-00006:+00005:+00022:000663.3801:04750
04751:+00030:-00002:+00011:000663.3801:04751
04752:+00001:+00008:+00017:000663.3801:04752
04753:+00002:+00019:-00001:000663.3801:04753
04754:-00006:+00020:-00002:000663.3801:04754
04755:-00019:+00010:+00019:000663.3801:04755
04756:+00004:+00021:+00005:000663.3801:04756
04757:+00000:+00019:+00000:000663.3801:04757
04758:-00011:+00021:+00003:000663.3801:04758
04759:-00035:+00020:+00005:000663.3801:04759
04760:-00025:+00022:-00003:000663.3801:04760
04761:-00035:-00002:+00007:000663.3801:04761
04762:-00014:+00001:-00034:000663.3801:04762
04763:-00014:+00004:+00035:000663.3801:04763
04764:-00020:+00020:+00001:000663.3801:04764
04765:-00035:-00018:-00005:000663.3801:04765
04766:-00009:+00004:+00008:000663.3801:04766
04767:+00000:+00002:-00001:000663.3801:04767
04768:+00004:-00015:+00007:000663.3801:04768
04769:+00003:-00018:+00002:000663.3801:04769
04770:-00020:+00005:-00005:000663.3801:04770
04771:+00001:+00000:-00013:000663.3801:04771
04772:-00002:+00002:+00008:000663.3801:04772
04773:-00018:+00001:+00002:000663.3801:04773
04774:-00019:-00001:+00005:000663.3801:04774
04775:+00003:+00007:-00008:000663.3801:04775
04776:-00001:+00004:+00003:000663.3801:04776
04777:-00022:-00001:-00001:000663.3801:04777
04778:-00021:+00007:+00023:000663.3801:04778
04779:-00020:+00021:+00005:000663.9326:04779
04780:-00023:+00000:+00006:000663.9326:04780
04781:-00012:+00007:-00015:000663.9326:04781
04782:-00020:+00021:-00002:000663.9326:04782
04783:-00022:-00003:+00016:000663.9326:04783
04784:-00022:+00008:-00015:000663.9326:04784
04785:-00021:+00019:+00003:000663.9326:04785
04786:-00001:+00017:+00000:000663.9326:04786
04787:-00023:-00006:+00009:000663.9326:04787
04788:-00024:+00018:-00003:000663.9326:04788
04789:+00003:+00001:-00018:000663.9326:04789
04790:-00026:+00018:-00031:000663.9326:04790
04791:-00035:+00001:-00021:000663.9326:04791
04792:-00034:+00015:+00006:000663.9326:04792
04793:-00033:-00001:-00021:000663.9326:04793
04794:-00017:-00002:-00010:000663.9326:04794
04795:-00036:+00017:-00001:000663.9326:04795
04796:-00011:-00003:-00018:000663.9326:04796
04797:-00038:-00006:+00004:000663.9326:04797
04798:-00021:+00020:-00007:000663.9326:04798
04799:-00015:+00018:+00004:000663.9326:04799
04800:-00011:-00001:-00032:000663.9326:04800
04801:+00003:+00022:+00019:000663.9326:04801
04802:-00008:+00007:-00001:000663.9326:04802
04803:-00018:+00006:-00006:000663.9326:04803
04804:-00003:+00009:+00038:000663.9326:04804
04805:-00004:-00002:+00000:000663.9326:04805
04806:-00008:+00003:-00035:000663.9326:04806
04807:-00007:+00017:-00021:000663.9326:04807
04808:+00003:-00004:-00016:000663.9326:04808
04809:-00019:-00001:-00008:000663.9326:04809
04810:-00020:+00022:-00019:000650.6369:04810
04811:-00018:+00001:-00007:000650.6369:04811
04812:-00024:-00001:+00003:000650.6369:04812
04813:-00010:+00018:+00010:000650.6369:04813
04814:-00024:+00000:+00032:000650.6369:04814
04815:-00002:+00018:-00015:000650.6369:04815
04816:-00019:+00022:-00018:000650.6369:04816
04817:+00000:+00019:+00033:000650.6369:04817
04818:-00012:-00003:+00017:000650.6369:04818
04819:+00002:-00003:+00000:000650.6369:04819
04820:-00004:+00001:+00003:000650.6369:04820
04821:+00003:+00002:-00005:000650.6369:04821
04822:-00005:+00007:+00006:000650.6369:04822
04823:+00014:-00021:+00032:000650.6369:04823
04824:+00015:-00016:+00009:000650.6369:04824
04825:-00007:-00009:+00005:000650.6369:04825
04826:-00008:-00021:+00034:000650.6369:04826
04827:-00006:-00008:+00011:000650.6369:04827
04828:-00018:-00008:-00003:000650.6369:04828
04829:-00001:-00015:-00014:000650.6369:04829
04830:-00021:-00018:+00008:000650.6369:04830
04831:-00010:-00008:+00006:000650.6369:04831
04832:-00021:-00013:+00034:000650.6369:04832
04833:-00025:-00018:-00018:000650.6369:04833
04834:-00014:-00019:+00002:000650.6369:04834
04835:-00003:-00003:-00031:000650.6369:04835
04836:-00022:-00020:+00034:000650.6369:04836
04837:-00018:-00019:+00006:000650.6369:04837
04838:-00019:-00004:+00010:000650.6369:04838
04839:+00019:-00004:-00021:000650.6369:04839
04840:-00005:+00008:+00008:000650.6369:04840
04841:+00016:-00005:+00013:000643.1837:04841
04842:-00005:+00000:-00006:000643.1837:04842
04843:+00016:-00006:+00004:000643.1837:04843
04844:+00016:+00011:-00002:000643.1837:04844
04845:-00005:+00019:-00001:000643.1837:04845
04846:+00003:+00010:+00003:000643.1837:04846
04847:+00003:+00018:-00017:000643.1837:04847
04848:-00005:+00013:+00000:000643.1837:04848
04849:-00020:+00020:+00019:000643.1837:04849
04850:-00018:+00009:-00004:000643.1837:04850
04851:-00018:+00021:+00004:000643.1837:04851
04852:-00005:+00022:-00036:000643.1837:04852
04853:-00010:+00001:-00002:000643.1837:04853
04854:-00001:+00013:-00015:000643.1837:04854
04855:-00021:+00018:+00001:000643.1837:04855
04856:-00020:-00002:-00021:000643.1837:04856
04857:+00002:-00002:+00021:000643.1837:04857
04858:+00003:+00002:+00006:000643.1837:04858
04859:+00002:-00016:+00022:000643.1837:04859
04860:-00004:+00003:+00009:000643.1837:04860
04861:+00003:-00010:-00010:000643.1837:04861
04862:-00007:+00002:-00020:000643.1837:04862
04863:+00001:-00007:+00007:000643.1837:04863
04864:-00008:-00020:-00009:000643.1837:04864
04865:+00004:-00019:-00013:000643.1837:04865
04866:+00004:+00004:+00019:000643.1837:04866
04867:+00005:-00017:-00005:000643.1837:04867
04868:+00001:-00009:+00017:000643.1837:04868
04869:+00006:-00016:-00002:000643.1837:04869
04870:-00009:-00018:+00003:000643.1837:04870
04871:+00003:+00004:-00015:000670.6412:04871
04872:+00004:+00003:-00015:000670.6412:04872
04873:+00002:+00004:-00001:000670.6412:04873
04874:-00008:+00008:-00011:000670.6412:04874
04875:+00005:+00008:+00019:000670.6412:04875
04876:-00007:+00007:+00013:000670.6412:04876
04877:-00018:-00004:+00016:000670.6412:04877
04878:+00014:+00000:-00009:000670.6412:04878
04879:-00007:+00009:-00020:000670.6412:04879
04880:-00019:+00021:+00021:000670.6412:04880
04881:-00022:+00011:+00037:000670.6412:04881
04882:-00011:+00019:+00013:000670.6412:04882
04883:-00013:+00023:-00024:000670.6412:04883
04884:+00001:+00037:-00052:000670.6412:04884
04885:-00024:+00033:+00003:000670.6412:04885
04886:-00033:+00013:+00021:000670.6412:04886
04887:-00033:+00039:+00000:000670.6412:04887
04888:-00001:+00014:-00011:000670.6412:04888
04889:-00020:+00009:-00024:000670.6412:04889
04890:-00022:+00011:+00012:000670.6412:04890
04891:-00022:+00022:+00010:000670.6412:04891
04892:-00027:+00012:-00019:000670.6412:04892
04893:-00021:+00023:-00033:000670.6412:04893
04894:-00020:+00019:+00007:000670.6412:04894
04895:-00021:-00003:+00008:000670.6412:04895
04896:-00001:-00001:+00016:000670.6412:04896
04897:-00018:-00002:-00005:000670.6412:04897
04898:+00002:+00004:-00048:000670.6412:04898
04899:+00002:+00005:-00004:000670.6412:04899
04900:-00006:+00003:+00017:000670.6412:04900
04901:-00001:+00005:+00002:000670.6412:04901
04902:+00005:+00008:-00021:000653.3206:04902
04903:-00006:-00004:+00007:000653.3206:04903
04904:+00002:+00005:-00001:000653.3206:04904
04905:+00002:+00003:+00001:000653.3206:04905
04906:-00007:-00003:-00015:000653.3206:04906
04907:-00003:+00005:-00031:000653.3206:04907
04908:+00017:+00008:+00008:000653.3206:04908
04909:-00006:+00006:+00019:000653.3206:04909
04910:+00002:+00009:-00015:000653.3206:04910
04911:+00017:+00008:-00016:000653.3206:04911
04912:+00021:+00000:+00003:000653.3206:04912
04913:+00015:+00000:-00005:000653.3206:04913
04914:-00004:+00023:+00023:000653.3206:04914
04915:-00005:+00020:-00001:000653.3206:04915
04916:-00007:+00023:-00017:000653.3206:04916
04917:+00005:+00012:+00006:000653.3206:04917
04918:-00020:+00010:+00009:000653.3206:04918
04919:-00010:+00017:-00016:000653.3206:04919
04920:-00021:+00024:-00020:000653.3206:04920
04921:-00021:+00022:+00004:000653.3206:04921
04922:-00013:+00021:+00008:000653.3206:04922
04923:-00012:+00001:-00002:000653.3206:04923
04924:-00025:-00003:-00007:000653.3206:04924
04925:-00001:+00022:-00016:000653.3206:04925
04926:-00001:+00023:+00000:000653.3206:04926
04927:+00003:+00021:-00005:000653.3206:04927
04928:+00003:+00023:-00001:000653.3206:04928
04929:+00005:-00001:-00016:000653.3206:04929
04930:-00003:+00019:+00017:000653.3206:04930
04931:-00007:-00006:+00007:000653.3206:04931
04932:-00002:+00001:+00021:000660.1989:04932
04933:+00016:+00006:-00005:000660.1989:04933
04934:+00014:-00006:-00015:000660.1989:04934
04935:-00006:-00009:-00017:000660.1989:04935
04936:+00005:+00007:+00018:000660.1989:04936
04937:+00017:-00006:+00002:000660.1989:04937
04938:-00018:+00008:-00034:000660.1989:04938
04939:+00002:-00002:+00005:000660.1989:04939
04940:-00018:+00007:-00006:000660.1989:04940
04941:-00021:-00018:+00003:000660.1989:04941
04942:-00019:-00001:+00018:000660.1989:04942
04943:-00009:-00004:+00005:000660.1989:04943
04944:+00000:-00015:-00008:000660.1989:04944
04945:-00008:+00000:+00008:000660.1989:04945
04946:-00009:+00006:+00022:000660.1989:04946
04947:-00009:-00005:-00032:000660.1989:04947
04948:-00003:+00019:-00006:000660.1989:04948
04949:+00019:+00020:-00003:000660.1989:04949
04950:-00008:+00007:+00021:000660.1989:04950
04951:+00019:+00019:-00019:000660.1989:04951
04952:+00016:+00019:+00018:000660.1989:04952
04953:+00015:-00006:-00005:000660.1989:04953
04954:-00006:+00008:-00015:000660.1989:04954
04955:+00007:+00019:-00007:000660.1989:04955
04956:+00015:+00023:-00021:000660.1989:04956
04957:+00016:+00022:+00006:000660.1989:04957
04958:+00015:+00023:+00032:000660.1989:04958
04959:+00002:+00018:-00001:000660.1989:04959
04960:+00003:+00009:-00016:000660.1989:04960
04961:-00008:+00000:+00002:000660.1989:04961
04962:-00008:-00001:-00037:000674.9571:04962
04963:+00001:+00018:-00002:000674.9571:04963
04964:-00001:-00005:+00007:000674.9571:04964
04965:-00024:+00000:-00024:000674.9571:04965
04966:-00005:-00002:-00012:000674.9571:04966
04967:-00008:+00006:+00021:000674.9571:04967
04968:+00002:-00014:+00019:000674.9571:04968
04969:+00000:+00004:+00002:000674.9571:04969
04970:-00005:+00005:+00018:000674.9571:04970
04971:+00002:+00001:+00022:000674.9571:04971
04972:+00002:-00006:-00006:000674.9571:04972
04973:-00005:+00017:-00001:000674.9571:04973
04974:+00002:+00007:-00020:000674.9571:04974
04975:+00000:-00005:-00005:000674.9571:04975
04976:-00001:-00003:+00021:000674.9571:04976
04977:-00018:-00005:+00002:000674.9571:04977
04978:+00004:-00002:-00008:000674.9571:04978
04979:-00006:-00001:+00014:000674.9571:04979
04980:-00008:+00000:+00001:000674.9571:04980
04981:+00002:+00020:-00017:000674.9571:04981
04982:-00007:+00024:-00004:000674.9571:04982
04983:-00008:+00010:+00002:000674.9571:04983
04984:-00010:+00010:-00008:000674.9571:04984
04985:-00006:+00024:+00017:000674.9571:04985
04986:+00000:+00009:-00003:000674.9571:04986
04987:-00002:+00012:-00019:000674.9571:04987
04988:-00002:+00021:+00009:000674.9571:04988
04989:-00007:+00009:-00016:000674.9571:04989
04990:+00000:+00010:-00007:000674.9571:04990
04991:-00005:+00039:-00031:000679.9161:04991
04992:+00002:+00016:-00008:000679.9161:04992
04993:-00019:+00023:+00002:000679.9161:04993
04994:-00001:+00010:+00006:000679.9161:04994
04995:-00025:+00024:+00002:000679.9161:04995
04996:-00001:+00001:-00003:000679.9161:04996
04997:+00005:-00005:-00022:000679.9161:04997
04998:-00023:+00018:-00013:000679.9161:04998
04999:-00018:-00004:+00003:000679.9161:04999
05000:+00005:-00005:-00022:000679.9161:05000
05001:+00004:+00009:-00022:000679.9161:05001
05002:+00005:+00007:+00000:000679.9161:05002
05003:-00006:+00007:+00004:000679.9161:05003
05004:-00005:+00004:+00023:000679.9161:05004
05005:-00001:-00011:-00003:000679.9161:05005
05006:-00007:-00015:-00014:000679.9161:05006
05007:-00008:-00017:-00018:000679.9161:05007
05008:-00008:-00009:+00006:000679.9161:05008
05009:+00000:+00008:-00020:000679.9161:05009
05010:-00006:+00007:+00006:000679.9161:05010
05011:-00024:+00003:-00016:000679.9161:05011
05012:-00022:-00006:+00023:000679.9161:05012
05013:+00003:-00003:-00015:000679.9161:05013
05014:-00013:+00003:-00019:000679.9161:05014
05015:-00018:+00018:+00017:000679.9161:05015
05016:+00005:+00001:+00021:000679.9161:05016
05017:-00008:+00021:-00033:000679.9161:05017
05018:+00003:+00024:-00022:000679.9161:05018
05019:+00015:+00034:+00004:000679.9161:05019
05020:+00000:+00033:-00007:000686.7252:05020
05021:+00003:+00012:+00005:000686.7252:05021
05022:-00009:+00014:+00020:000686.7252:05022
05023:-00002:+00032:+00004:000686.7252:05023
05024:-00001:+00016:-00018:000686.7252:05024
05025:-00007:+00010:+00019:000686.7252:05025
05026:+00001:+00033:+00005:000686.7252:05026
05027:+00000:+00014:+00018:000686.7252:05027
05028:-00001:+00010:-00006:000686.7252:05028
05029:-00011:+00021:+00034:000686.7252:05029
05030:+00002:-00004:+00039:000686.7252:05030
05031:-00017:-00002:-00003:000686.7252:05031
05032:-00017:+00000:+00004:000686.7252:05032
05033:+00003:-00016:+00007:000686.7252:05033
05034:-00018:+00008:-00002:000686.7252:05034
05035:-00009:-00005:+00000:000686.7252:05035
05036:-00002:-00014:+00013:000686.7252:05036
05037:+00005:+00005:+00007:000686.7252:05037
05038:+00004:-00011:+00038:000686.7252:05038
05039:-00009:+00005:+00001:000686.7252:05039
05040:+00001:-00015:-00003:000686.7252:05040
05041:-00008:-00020:+00019:000686.7252:05041
05042:-00004:-00009:+00001:000686.7252:05042
05043:-00005:-00010:+00001:000686.7252:05043
05044:-00009:-00008:+00022:000686.7252:05044
05045:+00001:-00009:+00007:000686.7252:05045
05046:-00018:-00021:-00003:000686.7252:05046
05047:+00004:-00015:+00004:000686.7252:05047
05048:-00010:-00015:-00018:000686.7252:05048
05049:-00019:+00006:-00003:000704.8254:05049
05050:-00023:-00015:-00016:000704.8254:05050
05051:-00014:+00005:+00003:000704.8254:05051
05052:-00020:-00005:+00004:000704.8254:05052
05053:-00019:+00019:-00006:000704.8254:05053
05054:-00023:-00004:-00016:000704.8254:05054
05055:-00002:+00010:+00007:000704.8254:05055
05056:+00018:+00021:+00021:000704.8254:05056
05057:-00023:+00021:-00003:000704.8254:05057
05058:-00005:+00022:+00036:000704.8254:05058
05059:-00007:+00026:-00016:000704.8254:05059
05060:-00009:+00018:-00009:000704.8254:05060
05061:+00001:+00035:+00010:000704.8254:05061
05062:-00007:+00039:+00009:000704.8254:05062
05063:-00021:+00016:-00016:000704.8254:05063
05064:-00023:+00013:-00020:000704.8254:05064
05065:+00000:+00027:-00009:000704.8254:05065
05066:-00015:+00021:-00005:000704.8254:05066
05067:-00010:+00021:-00009:000704.8254:05067
05068:-00017:+00014:+00015:000704.8254:05068
05069:-00021:-00003:+00004:000704.8254:05069
05070:-00015:+00004:+00019:000704.8254:05070
05071:+00001:+00004:-00005:000704.8254:05071
05072:-00021:-00016:-00003:000704.8254:05072
05073:-00009:-00012:-00021:000704.8254:05073
05074:-00004:-00013:-00001:000704.8254:05074
05075:+00002:-00017:+00000:000704.8254:05075
05076:-00004:-00009:-00032:000704.8254:05076
05077:+00015:-00013:+00002:000697.8746:05077
05078:+00019:-00030:+00002:000697.8746:05078
05079:+00002:-00035:+00003:000697.8746:05079
05080:+00015:-00008:+00004:000697.8746:05080
05081:+00020:-00018:-00016:000697.8746:05081
05082:+00020:-00016:-00027:000697.8746:05082
05083:-00003:-00006:+00021:000697.8746:05083
05084:+00007:-00004:+00023:000697.8746:05084
05085:+00005:+00005:-00001:000697.8746:05085
05086:+00005:+00000:+00003:000697.8746:05086
05087:-00001:+00018:+00010:000697.8746:05087
05088:-00024:+00018:+00000:000697.8746:05088
05089:-00022:+00001:+00023:000697.8746:05089
05090:-00023:-00005:-00002:000697.8746:05090
05091:-00014:-00006:+00001:000697.8746:05091
05092:-00034:+00008:-00006:000697.8746:05092
05093:-00025:+00023:+00005:000697.8746:05093
05094:-00012:-00004:-00006:000697.8746:05094
05095:-00035:+00000:-00015:000697.8746:05095
05096:-00011:-00004:+00024:000697.8746:05096
05097:-00020:+00000:-00015:000697.8746:05097
05098:-00022:+00017:-00019:000697.8746:05098
05099:+00001:+00015:-00033:000697.8746:05099
05100:+00001:+00014:+00021:000697.8746:05100
05101:-00007:-00005:-00033:000697.8746:05101
05102:+00001:+00024:+00022:000697.8746:05102
05103:+00000:+00018:+00008:000697.8746:05103
05104:-00018:+00020:-00008:000697.8746:05104
05105:+00004:+00010:-00017:000697.8746:05105
05106:-00008:+00015:+00003:000703.0001:05106
05107:-00001:+00000:-00031:000703.0001:05107
05108:+00005:-00001:-00005:000703.0001:05108
05109:-00003:+00000:+00011:000703.0001:05109
05110:+00003:+00019:-00022:000703.0001:05110
05111:+00001:-00003:+00006:000703.0001:05111
05112:+00014:+00001:-00003:000703.0001:05112
05113:-00012:+00004:+00005:000703.0001:05113
05114:+00000:+00003:-00004:000703.0001:05114
05115:+00000:+00006:+00022:000703.0001:05115
05116:+00004:-00017:-00012:000703.0001:05116
05117:-00001:-00016:+00001:000703.0001:05117
05118:-00008:-00015:-00006:000703.0001:05118
05119:+00003:-00017:-00018:000703.0001:05119
05120:+00015:-00018:-00020:000703.0001:05120
05121:+00019:-00020:-00022:000703.0001:05121
05122:+00016:-00019:+00002:000703.0001:05122
05123:+00014:-00018:-00016:000703.0001:05123
05124:+00017:+00008:+00017:000703.0001:05124
05125:+00017:-00014:+00000:000703.0001:05125
05126:+00019:-00018:+00023:000703.0001:05126
05127:+00009:+00002:+00001:000703.0001:05127
05128:+00016:+00005:+00017:000703.0001:05128
05129:-00006:+00008:-00019:000703.0001:05129
05130:-00007:+00005:-00003:000703.0001:05130
05131:+00002:+00008:-00019:000703.0001:05131
05132:-00016:-00015:-00008:000703.0001:05132
05133:+00000:+00006:-00015:000725.1452:05133
05134:-00021:-00015:+00017:000725.1452:05134
05135:-00034:-00022:+00020:000725.1452:05135
05136:-00021:+00005:+00023:000725.1452:05136
05137:-00021:+00008:-00003:000725.1452:05137
05138:-00024:+00009:+00022:000725.1452:05138
05139:-00020:-00004:+00020:000725.1452:05139
05140:-00020:-00004:-00005:000725.1452:05140
05141:-00024:-00003:-00005:000725.1452:05141
05142:-00023:+00017:+00021:000725.1452:05142
05143:-00022:-00005:-00002:000725.1452:05143
05144:+00002:+00001:+00005:000725.1452:05144
05145:-00024:+00020:-00012:000725.1452:05145
05146:-00006:+00000:-00002:000725.1452:05146
05147:-00007:+00022:+00017:000725.1452:05147
05148:+00005:+00023:-00011:000725.1452:05148
05149:+00014:+00022:+00004:000725.1452:05149
05150:-00018:+00020:+00005:000725.1452:05150
05151:-00011:+00020:-00022:000725.1452:05151
05152:+00001:-00004:-00005:000725.1452:05152
05153:+00000:+00009:+00017:000725.1452:05153
05154:-00035:+00003:+00010:000725.1452:05154
05155:-00018:-00005:+00034:000725.1452:05155
05156:-00011:+00004:-00004:000725.1452:05156
05157:-00010:+00008:+00004:000725.1452:05157
05158:-00015:+00005:+00016:000725.1452:05158
05159:-00013:-00015:-00017:000725.1452:05159
05160:-00027:-00009:+00021:000725.1452:05160
05161:-00002:-00008:+00007:000725.1452:05161
05162:-00018:-00008:-00010:000694.8157:05162
05163:+00004:-00033:+00017:000694.8157:05163
05164:-00001:-00035:+00028:000694.8157:05164
05165:+00015:-00020:+00013:000694.8157:05165
05166:+00004:-00009:-00002:000694.8157:05166
05167:-00002:-00022:-00030:000694.8157:05167
05168:-00009:-00014:-00064:000694.8157:05168
05169:-00024:-00020:-00064:000694.8157:05169
05170:-00023:-00002:+00059:000694.8157:05170
05171:-00021:+00006:+00077:000694.8157:05171
05172:-00014:-00018:+00039:000694.8157:05172
05173:-00038:-00015:+00019:000694.8157:05173
05174:-00021:-00016:+00019:000694.8157:05174
05175:+00002:-00021:-00040:000694.8157:05175
05176:-00009:+00007:-00062:000694.8157:05176
05177:-00001:-00001:-00008:000694.8157:05177
05178:-00023:+00001:+00045:000694.8157:05178
05179:-00012:+00006:+00025:000694.8157:05179
05180:-00011:+00007:-00020:000694.8157:05180
05181:-00017:+00001:-00001:000694.8157:05181
05182:-00056:-00003:+00048:000694.8157:05182
05183:-00040:-00003:+00038:000694.8157:05183
05184:-00012:+00006:+00005:000694.8157:05184
05185:+00001:+00019:-00014:000694.8157:05185
05186:-00022:+00021:-00009:000694.8157:05186
05187:-00037:+00018:-00012:000694.8157:05187
05188:-00039:+00017:-00020:000694.8157:05188
05189:-00035:+00024:+00003:000694.8157:05189
05190:-00015:+00009:-00021:000694.8157:05190
05191:-00035:+00018:+00033:000694.8157:05191
05192:-00027:+00018:+00006:000663.3611:05192
05193:-00016:+00000:+00018:000663.3611:05193
05194:-00023:+00007:-00034:000663.3611:05194
05195:-00022:+00001:-00037:000663.3611:05195
05196:+00001:-00005:+00024:000663.3611:05196
05197:-00021:+00003:+00022:000663.3611:05197
05198:-00011:+00008:+00015:000663.3611:05198
05199:-00009:+00006:-00006:000663.3611:05199
05200:-00021:-00021:-00052:000663.3611:05200
05201:+00003:+00007:-00020:000663.3611:05201
05202:+00001:-00017:+00034:000663.3611:05202
05203:-00005:+00004:+00018:000663.3611:05203
05204:-00018:-00007:+00012:000663.3611:05204
05205:-00008:+00007:-00018:000663.3611:05205
05206:+00001:+00004:+00003:000663.3611:05206
05207:-00005:-00016:+00009:000663.3611:05207
05208:+00004:-00005:-00005:000663.3611:05208
05209:-00008:-00014:+00017:000663.3611:05209
05210:-00020:-00004:-00006:000663.3611:05210
05211:-00021:+00006:+00005:000663.3611:05211
05212:-00025:+00019:+00004:000663.3611:05212
05213:-00010:+00008:-00021:000663.3611:05213
05214:+00002:+00020:+00004:000663.3611:05214
05215:-00012:+00008:-00017:000663.3611:05215
05216:-00021:-00005:-00021:000663.3611:05216
05217:-00024:+00008:+00020:000663.3611:05217
05218:-00022:+00007:+00006:000663.3611:05218
05219:-00016:+00005:-00020:000663.3611:05219
05220:-00023:+00007:-00002:000663.3611:05220
05221:-00025:+00001:-00037:000663.3611:05221
05222:-00024:+00007:-00038:000663.3611:05222
05223:-00010:+00022:+00012:000653.5636:05223
05224:-00021:-00002:+00036:000653.5636:05224
05225:-00016:-00005:-00007:000653.5636:05225
05226:+00004:-00006:+00020:000653.5636:05226
05227:+00000:+00001:-00018:000653.5636:05227
05228:-00001:-00005:-00033:000653.5636:05228
05229:+00005:-00006:-00006:000653.5636:05229
05230:+00000:-00002:+00022:000653.5636:05230
05231:-00002:-00003:-00016:000653.5636:05231
05232:+00001:+00009:+00005:000653.5636:05232
05233:-00009:-00006:-00016:000653.5636:05233
05234:-00014:+00002:-00019:000653.5636:05234
05235:-00015:-00015:-00005:000653.5636:05235
05236:-00016:-00005:-00015:000653.5636:05236
05237:-00013:+00004:-00017:000653.5636:05237
05238:-00015:+00008:-00017:000653.5636:05238
05239:-00014:+00004:+00024:000653.5636:05239
05240:-00013:-00016:+00003:000653.5636:05240
05241:-00011:+00007:-00022:000653.5636:05241
05242:-00001:+00008:-00018:000653.5636:05242
05243:-00012:+00002:+00001:000653.5636:05243
05244:-00013:+00008:+00022:000653.5636:05244
05245:-00021:+00007:+00009:000653.5636:05245
05246:-00022:-00014:-00016:000653.5636:05246
05247:-00018:+00008:+00007:000653.5636:05247
05248:-00009:+00008:-00006:000653.5636:05248
05249:-00018:+00006:+00002:000653.5636:05249
05250:-00019:-00002:+00011:000653.5636:05250
05251:+00000:+00001:+00017:000653.5636:05251
05252:-00012:-00003:-00013:000653.5636:05252
05253:-00013:-00003:-00008:000653.5636:05253
05254:-00012:+00000:+00022:000653.5636:05254
05255:-00015:+00005:+00021:000653.5636:05255
05256:-00014:-00002:-00004:000607.6293:05256
05257:-00018:-00001:-00015:000607.6293:05257
05258:-00010:-00002:-00029:000607.6293:05258
05259:-00013:-00004:+00007:000607.6293:05259
05260:-00021:+00018:+00007:000607.6293:05260
05261:-00023:+00001:-00003:000607.6293:05261
05262:-00012:+00000:+00002:000607.6293:05262
05263:-00024:-00001:+00021:000607.6293:05263
05264:-00018:-00001:+00022:000607.6293:05264
05265:-00021:+00008:-00003:000607.6293:05265
05266:-00004:+00018:+00013:000607.6293:05266
05267:+00005:+00018:-00019:000607.6293:05267
05268:+00014:-00001:-00014:000607.6293:05268
05269:+00015:+00022:+00006:000607.6293:05269
05270:+00005:+00010:+00017:000607.6293:05270
05271:-00005:+00014:+00002:000607.6293:05271
05272:-00008:+00015:-00015:000607.6293:05272
05273:-00003:+00012:+00004:000607.6293:05273
05274:-00001:+00010:-00006:000607.6293:05274
05275:-00019:+00023:+00000:000607.6293:05275
05276:-00018:+00021:-00007:000607.6293:05276
05277:-00019:+00020:-00009:000607.6293:05277
05278:-00020:+00013:-00018:000607.6293:05278
05279:-00033:+00024:-00005:000607.6293:05279
05280:-00010:-00003:+00003:000607.6293:05280
05281:-00022:+00021:-00015:000607.6293:05281
05282:-00024:+00019:-00020:000607.6293:05282
05283:-00022:-00002:-00004:000607.6293:05283
05284:-00021:+00007:+00024:000607.6293:05284
05285:-00022:-00005:-00003:000607.6293:05285
05286:+00002:+00000:-00003:000607.6293:05286
05287:+00003:+00019:+00018:000607.6293:05287
05288:-00020:-00002:-00007:000610.7307:05288
05289:-00012:+00018:-00007:000610.7307:05289
05290:-00005:-00003:+00005:000610.7307:05290
05291:-00002:+00018:+00015:000610.7307:05291
05292:+00000:-00002:+00014:000610.7307:05292
05293:+00004:+00001:+00017:000610.7307:05293
05294:+00018:-00001:-00014:000610.7307:05294
05295:+00019:-00002:-00041:000610.7307:05295
05296:+00035:+00017:-00013:000610.7307:05296
05297:+00023:+00001:+00021:000610.7307:05297
05298:+00020:+00018:-00004:000610.7307:05298
05299:+00032:+00020:+00034:000610.7307:05299
05300:+00033:+00013:+00003:000610.7307:05300
05301:+00009:+00022:-00021:000610.7307:05301
05302:+00013:+00013:+00021:000610.7307:05302
05303:+00011:+00034:+00012:000610.7307:05303
05304:+00018:+00015:-00010:000610.7307:05304
05305:+00007:+00037:+00003:000610.7307:05305
05306:+00033:+00028:+00003:000610.7307:05306
05307:-00038:+00025:-00035:000610.7307:05307
05308:-00012:+00015:-00035:000610.7307:05308
05309:-00017:+00037:-00049:000610.7307:05309
05310:-00035:+00032:-00028:000610.7307:05310
05311:-00034:+00033:+00010:000610.7307:05311
05312:-00034:+00016:+00045:000610.7307:05312
05313:-00013:+00013:-00008:000610.7307:05313
05314:-00013:+00009:-00025:000610.7307:05314
05315:+00001:+00033:+00002:000610.7307:05315
05316:-00021:+00013:+00035:000610.7307:05316
05317:+00001:+00001:+00022:000610.7307:05317
05318:-00004:+00022:+00032:000610.7307:05318
05319:+00008:-00004:-00025:000658.3548:05319
05320:+00030:-00004:-00033:000658.3548:05320
05321:+00033:-00004:+00001:000658.3548:05321
05322:+00012:+00004:+00047:000658.3548:05322
05323:+00010:+00004:+00045:000658.3548:05323
05324:+00008:+00005:+00038:000658.3548:05324
05325:-00006:-00020:+00012:000658.3548:05325
05326:-00008:-00017:-00011:000658.3548:05326
05327:-00009:-00015:-00018:000658.3548:05327
05328:+00018:+00003:-00009:000658.3548:05328
05329:-00003:-00016:-00030:000658.3548:05329
05330:+00029:-00018:-00018:000658.3548:05330
05331:+00012:-00007:-00032:000658.3548:05331
05332:+00030:-00011:-00015:000658.3548:05332
05333:+00036:-00010:+00002:000658.3548:05333
05334:+00018:-00010:+00008:000658.3548:05334
05335:+00020:-00011:-00007:000658.3548:05335
05336:+00034:+00006:+00019:000658.3548:05336
05337:+00023:-00008:+00025:000658.3548:05337
05338:+00030:-00018:+00031:000658.3548:05338
05339:+00028:+00004:+00041:000658.3548:05339
05340:+00030:-00001:+00009:000658.3548:05340
05341:+00010:-00003:-00006:000658.3548:05341
05342:+00021:+00022:-00019:000658.3548:05342
05343:-00003:+00000:+00003:000658.3548:05343
05344:-00015:-00005:-00022:000658.3548:05344
05345:-00026:+00017:-00010:000658.3548:05345
05346:-00031:+00022:-00030:000658.3548:05346
05347:-00044:+00018:-00005:000658.3548:05347
05348:-00042:-00001:+00013:000658.3548:05348
05349:-00054:+00000:+00038:000658.3548:05349
05350:-00032:+00020:-00002:000658.3548:05350
05351:-00037:+00019:+00005:000633.7246:05351
05352:-00033:+00022:-00013:000633.7246:05352
05353:-00037:-00005:-00009:000633.7246:05353
05354:-00024:+00008:-00021:000633.7246:05354
05355:-00007:+00023:-00014:000633.7246:05355
05356:+00020:+00003:+00002:000633.7246:05356
05357:+00033:+00007:+00011:000633.7246:05357
05358:+00024:-00018:+00036:000633.7246:05358
05359:+00049:+00002:-00002:000633.7246:05359
05360:+00039:-00015:-00016:000633.7246:05360
05361:+00040:+00006:-00001:000633.7246:05361
05362:+00046:-00009:+00036:000633.7246:05362
05363:+00032:-00019:+00015:000633.7246:05363
05364:+00015:-00021:+00012:000633.7246:05364
05365:+00002:-00021:-00018:000633.7246:05365
05366:-00015:-00031:+00006:000633.7246:05366
05367:-00030:-00011:+00023:000633.7246:05367
05368:-00043:-00036:-00002:000633.7246:05368
05369:-00043:-00035:+00002:000633.7246:05369
05370:-00046:-00023:-00016:000633.7246:05370
05371:-00054:-00033:-00021:000633.7246:05371
05372:-00045:-00028:+00000:000633.7246:05372
05373:-00051:-00036:+00013:000633.7246:05373
05374:-00039:-00027:+00023:000633.7246:05374
05375:-00012:-00032:-00021:000633.7246:05375
05376:-00025:-00033:-00016:000633.7246:05376
05377:-00022:-00014:-00005:000633.7246:05377
05378:-00008:+00005:+00008:000633.7246:05378
05379:-00006:-00001:+00006:000633.7246:05379
05380:+00015:+00024:+00007:000633.7246:05380
05381:-00005:+00022:-00015:000633.7246:05381
05382:+00015:+00016:-00021:000633.7246:05382
05383:-00007:+00014:+00032:000633.7246:05383
05384:-00001:+00013:-00022:000633.7246:05384
05385:-00001:+00034:-00034:000570.2421:05385
05386:-00001:+00032:-00015:000570.2421:05386
05387:-00014:+00011:-00008:000570.2421:05387
05388:-00037:+00035:-00001:000570.2421:05388
05389:-00030:+00011:+00005:000570.2421:05389
05390:-00054:+00020:+00001:000570.2421:05390
05391:-00049:+00023:-00010:000570.2421:05391
05392:-00033:+00001:-00017:000570.2421:05392
05393:-00032:+00003:+00008:000570.2421:05393
05394:-00037:+00007:+00023:000570.2421:05394
05395:-00015:-00015:-00032:000570.2421:05395
05396:-00015:-00021:-00028:000570.2421:05396
05397:-00022:-00017:+00005:000570.2421:05397
05398:+00003:-00017:+00001:000570.2421:05398
05399:-00021:-00007:+00018:000570.2421:05399
05400:-00019:-00007:-00005:000570.2421:05400
05401:-00009:+00003:+00008:000570.2421:05401
05402:-00003:+00002:+00006:000570.2421:05402
05403:+00000:-00017:-00002:000570.2421:05403
05404:-00006:-00006:+00026:000570.2421:05404
05405:-00003:+00009:-00020:000570.2421:05405
05406:+00020:+00000:-00039:000570.2421:05406
05407:-00002:+00024:-00032:000570.2421:05407
05408:+00016:+00011:-00005:000570.2421:05408
05409:+00004:+00024:+00002:000570.2421:05409
05410:-00007:+00020:+00006:000570.2421:05410
05411:+00004:+00032:-00011:000570.2421:05411
05412:-00020:+00036:-00007:000570.2421:05412
05413:+00002:+00014:-00019:000570.2421:05413
05414:+00002:+00017:+00043:000570.2421:05414
05415:-00022:+00023:-00004:000570.2421:05415
05416:-00013:+00036:-00067:000570.2421:05416
05417:+00003:+00014:-00052:000570.2421:05417
05418:-00022:+00019:+00017:000570.2421:05418
05419:-00011:+00001:+00022:000592.6205:05419
05420:-00013:+00021:+00000:000592.6205:05420
05421:-00020:-00002:-00036:000592.6205:05421
05422:-00018:-00004:-00025:000592.6205:05422
05423:-00006:+00020:-00022:000592.6205:05423
05424:+00001:-00003:+00013:000592.6205:05424
05425:+00000:-00005:+00039:000592.6205:05425
05426:+00014:+00018:-00005:000592.6205:05426
05427:-00005:+00020:-00036:000592.6205:05427
05428:-00009:-00003:-00023:000592.6205:05428
05429:-00009:+00020:+00010:000592.6205:05429
05430:-00008:-00004:+00023:000592.6205:05430
05431:+00000:+00020:+00004:000592.6205:05431
05432:-00007:+00019:-00016:000592.6205:05432
05433:-00006:-00005:+00004:000592.6205:05433
05434:+00002:+00007:+00006:000592.6205:05434
05435:-00001:-00006:+00001:000592.6205:05435
05436:-00009:-00005:-00020:000592.6205:05436
05437:+00015:-00003:-00052:000592.6205:05437
05438:+00007:-00004:+00017:000592.6205:05438
05439:-00002:+00008:+00033:000592.6205:05439
05440:-00002:-00016:+00037:000592.6205:05440
05441:-00005:-00016:-00007:000592.6205:05441
05442:-00009:+00003:+00002:000592.6205:05442
05443:+00005:-00017:+00003:000592.6205:05443
05444:+00000:-00021:+00010:000592.6205:05444
05445:-00020:-00007:+00017:000592.6205:05445
05446:-00014:-00017:-00017:000592.6205:05446
05447:-00002:-00019:-00016:000592.6205:05447
05448:-00009:+00002:+00008:000592.6205:05448
05449:-00008:-00015:+00034:000592.6205:05449
05450:-00004:-00017:+00015:000592.6205:05450
05451:-00008:-00002:+00008:000592.6205:05451
05452:+00014:+00000:-00021:000613.2115:05452
05453:+00015:+00003:+00003:000613.2115:05453
05454:+00006:-00016:+00007:000613.2115:05454
05455:+00010:+00006:+00017:000613.2115:05455
05456:+00007:+00005:-00018:000613.2115:05456
05457:+00013:-00017:+00002:000613.2115:05457
05458:+00006:-00018:-00021:000613.2115:05458
05459:+00018:-00018:-00002:000613.2115:05459
05460:+00018:-00017:+00001:000613.2115:05460
05461:-00002:-00009:-00006:000613.2115:05461
05462:+00018:-00006:+00001:000613.2115:05462
05463:+00014:-00018:-00004:000613.2115:05463
05464:+00019:-00019:-00005:000613.2115:05464
05465:-00005:+00003:+00002:000613.2115:05465
05466:+00010:+00003:+00007:000613.2115:05466
05467:+00016:+00005:+00021:000613.2115:05467
05468:-00006:-00019:+00005:000613.2115:05468
05469:+00013:+00007:-00002:000613.2115:05469
05470:-00006:+00005:+00008:000613.2115:05470
05471:+00005:+00007:-00034:000613.2115:05471
05472:-00006:+00001:-00015:000613.2115:05472
05473:-00010:-00004:-00001:000613.2115:05473
05474:+00004:-00004:+00000:000613.2115:05474
05475:-00004:-00001:-00009:000613.2115:05475
05476:-00005:-00004:-00002:000613.2115:05476
05477:+00005:+00001:-00005:000613.2115:05477
05478:+00003:+00007:+00022:000613.2115:05478
05479:-00009:+00017:+00022:000613.2115:05479
05480:-00005:+00018:+00000:000613.2115:05480
05481:-00003:+00019:-00001:000613.2115:05481
05482:-00009:-00005:+00023:000613.2115:05482
05483:-00004:+00000:+00013:000613.2115:05483
05484:-00002:-00001:-00005:000627.9803:05484
05485:+00002:+00021:+00005:000627.9803:05485
05486:+00000:+00009:+00015:000627.9803:05486
05487:-00018:+00018:+00018:000627.9803:05487
05488:+00000:+00011:-00004:000627.9803:05488
05489:-00001:+00022:+00002:000627.9803:05489
05490:-00001:+00009:+00007:000627.9803:05490
05491:-00017:+00021:+00020:000627.9803:05491
05492:-00020:+00022:+00022:000627.9803:05492
05493:-00021:+00020:+00005:000627.9803:05493
05494:-00002:-00004:-00014:000627.9803:05494
05495:+00004:+00020:+00018:000627.9803:05495
05496:-00009:-00002:-00002:000627.9803:05496
05497:+00001:+00007:+00010:000627.9803:05497
05498:+00014:+00008:+00020:000627.9803:05498
05499:+00014:+00008:+00005:000627.9803:05499
05500:+00018:+00004:-00016:000627.9803:05500
05501:-00004:+00007:+00018:000627.9803:05501
05502:-00002:+00008:+00018:000627.9803:05502
05503:+00004:+00008:-00017:000627.9803:05503
05504:-00006:-00001:+00002:000627.9803:05504
05505:-00009:-00002:+00028:000627.9803:05505
05506:-00018:-00006:+00000:000627.9803:05506
05507:-00021:+00000:+00004:000627.9803:05507
05508:-00018:+00017:+00008:000627.9803:05508
05509:-00020:+00001:-00004:000627.9803:05509
05510:-00014:-00002:-00004:000627.9803:05510
05511:-00017:+00018:-00018:000627.9803:05511
05512:-00023:+00017:-00021:000627.9803:05512
05513:+00001:+00018:-00023:000627.9803:05513
05514:-00020:+00009:+00018:000627.9803:05514
05515:-00001:+00021:+00018:000639.9494:05515
05516:+00002:+00019:+00018:000639.9494:05516
05517:+00018:+00021:-00021:000639.9494:05517
05518:+00016:+00011:-00030:000639.9494:05518
05519:-00007:-00001:+00001:000639.9494:05519
05520:+00002:+00023:+00018:000639.9494:05520
05521:-00007:+00020:-00003:000639.9494:05521
05522:-00012:+00020:-00035:000639.9494:05522
05523:-00024:+00021:-00031:000639.9494:05523
05524:-00014:+00015:-00002:000639.9494:05524
05525:-00029:+00017:+00000:000639.9494:05525
05526:-00037:+00014:-00017:000639.9494:05526
05527:-00037:+00023:-00022:000639.9494:05527
05528:-00017:+00024:+00022:000639.9494:05528
05529:-00039:+00022:+00022:000639.9494:05529
05530:-00031:+00000:+00005:000639.9494:05530
05531:-00037:+00022:-00007:000639.9494:05531
05532:-00033:-00002:-00014:000639.9494:05532
05533:-00034:+00020:+00006:000639.9494:05533
05534:-00014:-00001:+00002:000639.9494:05534
05535:-00023:+00020:+00008:000639.9494:05535
05536:+00016:+00010:+00002:000639.9494:05536
05537:-00004:+00000:+00006:000639.9494:05537
05538:+00015:+00020:+00006:000639.9494:05538
05539:-00006:+00019:+00018:000639.9494:05539
05540:+00020:+00018:+00007:000639.9494:05540
05541:-00009:+00000:-00022:000639.9494:05541
05542:+00015:+00001:+00008:000639.9494:05542
05543:-00004:+00021:+00019:000639.9494:05543
05544:-00002:-00004:-00003:000639.9494:05544
05545:-00021:-00004:-00015:000639.9494:05545
05546:+00003:-00002:-00013:000639.9494:05546
05547:-00001:-00004:-00023:000634.3892:05547
05548:-00017:-00005:-00005:000634.3892:05548
05549:-00024:-00005:-00012:000634.3892:05549
05550:-00017:-00006:-00014:000634.3892:05550
05551:-00002:+00007:-00022:000634.3892:05551
05552:-00001:+00007:+00018:000634.3892:05552
05553:-00022:-00017:+00000:000634.3892:05553
05554:+00002:-00007:+00036:000634.3892:05554
05555:+00018:-00018:+00009:000634.3892:05555
05556:-00002:-00018:-00003:000634.3892:05556
05557:-00004:-00013:-00004:000634.3892:05557
05558:+00016:-00018:+00009:000634.3892:05558
05559:+00020:-00014:-00006:000634.3892:05559
05560:+00015:-00007:-00019:000634.3892:05560
05561:+00018:-00007:+00022:000634.3892:05561
05562:-00005:-00012:+00020:000634.3892:05562
05563:-00020:-00010:+00019:000634.3892:05563
05564:-00001:-00030:+00005:000634.3892:05564
05565:-00018:-00017:-00012:000634.3892:05565
05566:-00022:-00008:-00007:000634.3892:05566
05567:-00014:-00016:+00017:000634.3892:05567
05568:-00013:-00020:+00009:000634.3892:05568
05569:-00025:+00005:-00005:000634.3892:05569
05570:-00017:-00015:-00002:000634.3892:05570
05571:-00012:+00003:+00018:000634.3892:05571
05572:-00016:+00002:+00022:000634.3892:05572
05573:-00024:+00001:-00005:000634.3892:05573
05574:-00008:+00000:-00001:000634.3892:05574
05575:+00004:+00001:+00002:000634.3892:05575
05576:-00020:+00001:+00001:000634.3892:05576
05577:-00001:+00009:+00016:000634.3892:05577
05578:+00004:+00010:-00015:000634.3892:05578
05579:-00002:+00019:-00014:000608.9603:05579
05580:-00006:+00015:+00006:000608.9603:05580
05581:+00005:+00009:+00019:000608.9603:05581
05582:-00018:+00018:+00023:000608.9603:05582
05583:-00018:+00010:-00005:000608.9603:05583
05584:+00005:+00016:+00002:000608.9603:05584
05585:+00000:+00022:-00040:000608.9603:05585
05586:-00014:+00011:+00007:000608.9603:05586
05587:-00016:+00012:-00021:000608.9603:05587
05588:-00013:+00011:-00038:000608.9603:05588
05589:-00017:+00022:-00036:000608.9603:05589
05590:-00021:+00013:+00017:000608.9603:05590
05591:-00020:-00003:-00004:000608.9603:05591
05592:-00006:+00011:+00017:000608.9603:05592
05593:+00016:+00009:+00016:000608.9603:05593
05594:+00017:+00020:-00033:000608.9603:05594
05595:-00002:+00006:+00006:000608.9603:05595
05596:+00020:-00006:-00005:000608.9603:05596
05597:+00006:+00008:+00009:000608.9603:05597
05598:+00021:+00001:-00013:000608.9603:05598
05599:+00021:+00008:-00020:000608.9603:05599
05600:-00006:-00021:-00004:000608.9603:05600
05601:-00018:-00011:-00006:000608.9603:05601
05602:-00005:-00021:+00019:000608.9603:05602
05603:-00009:-00008:-00007:000608.9603:05603
05604:+00005:-00011:-00052:000608.9603:05604
05605:-00022:-00018:+00007:000608.9603:05605
05606:-00006:+00003:+00005:000608.9603:05606
05607:-00022:+00008:+00003:000608.9603:05607
05608:+00005:+00020:-00013:000608.9603:05608
05609:-00025:+00018:-00016:000608.9603:05609
05610:-00020:-00006:+00006:000608.9603:05610
05611:-00011:-00001:+00013:000627.8214:05611
05612:-00006:+00024:+00001:000627.8214:05612
05613:-00023:+00001:-00024:000627.8214:05613
05614:-00002:+00014:+00007:000627.8214:05614
05615:-00018:+00014:+00016:000627.8214:05615
05616:+00003:+00015:+00011:000627.8214:05616
05617:+00002:+00035:-00013:000627.8214:05617
05618:-00008:+00027:-00017:000627.8214:05618
05619:-00018:+00038:+00004:000627.8214:05619
05620:-00012:+00028:+00015:000627.8214:05620
05621:+00002:+00027:-00019:000627.8214:05621
05622:-00020:+00030:-00018:000627.8214:05622
05623:-00019:+00033:-00021:000627.8214:05623
05624:-00017:+00048:+00000:000627.8214:05624
05625:-00015:+00034:+00021:000627.8214:05625
05626:-00036:+00027:-00003:000627.8214:05626
05627:-00019:+00036:-00021:000627.8214:05627
05628:-00012:+00027:-00004:000627.8214:05628
05629:-00019:+00015:+00020:000627.8214:05629
05630:+00001:+00016:+00020:000627.8214:05630
05631:+00001:+00011:-00007:000627.8214:05631
05632:+00015:+00022:-00031:000627.8214:05632
05633:+00014:-00005:+00008:000627.8214:05633
05634:+00006:-00006:+00004:000627.8214:05634
05635:-00007:+00005:+00002:000627.8214:05635
05636:-00006:-00011:+00019:000627.8214:05636
05637:+00015:-00014:+00005:000627.8214:05637
05638:-00002:-00018:-00003:000627.8214:05638
05639:-00009:-00010:+00024:000627.8214:05639
05640:+00018:-00017:+00036:000627.8214:05640
05641:-00010:-00019:-00013:000627.8214:05641
05642:+00004:-00020:-00008:000653.3248:05642
05643:+00002:+00002:+00002:000653.3248:05643
05644:-00002:-00021:+00005:000653.3248:05644
05645:+00005:-00019:-00008:000653.3248:05645
05646:-00005:+00001:+00020:000653.3248:05646
05647:-00008:-00002:-00004:000653.3248:05647
05648:-00002:+00005:+00003:000653.3248:05648
05649:+00016:+00009:-00002:000653.3248:05649
05650:+00015:+00007:-00003:000653.3248:05650
05651:+00017:-00006:-00009:000653.3248:05651
05652:-00004:+00017:+00005:000653.3248:05652
05653:+00029:-00003:-00004:000653.3248:05653
05654:+00015:+00018:-00010:000653.3248:05654
05655:+00019:+00010:+00002:000653.3248:05655
05656:-00002:+00009:+00017:000653.3248:05656
05657:+00000:+00019:+00001:000653.3248:05657
05658:-00009:+00019:-00005:000653.3248:05658
05659:-00004:+00022:-00001:000653.3248:05659
05660:+00002:+00022:-00009:000653.3248:05660
05661:+00000:+00012:-00006:000653.3248:05661
05662:-00019:+00011:-00006:000653.3248:05662
05663:-00021:+00011:-00004:000653.3248:05663
05664:+00003:+00017:-00014:000653.3248:05664
05665:-00014:+00020:-00001:000653.3248:05665
05666:-00011:+00016:-00003:000653.3248:05666
05667:-00013:-00005:+00017:000653.3248:05667
05668:-00019:+00008:-00011:000653.3248:05668
05669:-00002:+00002:+00006:000653.3248:05669
05670:-00018:-00020:-00033:000653.3248:05670
05671:-00020:-00015:-00006:000653.3248:05671
05672:-00020:-00019:+00008:000663.7282:05672
05673:-00020:-00010:-00006:000663.7282:05673
05674:-00020:-00031:-00002:000663.7282:05674
05675:-00020:-00009:+00018:000663.7282:05675
05676:-00019:-00011:-00015:000663.7282:05676
05677:-00018:-00012:+00002:000663.7282:05677
05678:-00018:-00007:+00013:000663.7282:05678
05679:-00018:-00008:-00003:000663.7282:05679
05680:-00002:-00012:-00006:000663.7282:05680
05681:-00007:-00015:+00002:000663.7282:05681
05682:-00008:+00003:-00002:000663.7282:05682
05683:+00003:+00005:+00006:000663.7282:05683
05684:-00007:+00004:+00009:000663.7282:05684
05685:-00008:+00000:-00020:000663.7282:05685
05686:+00002:-00005:-00016:000663.7282:05686
05687:-00005:+00019:+00004:000663.7282:05687
05688:-00009:+00000:+00022:000663.7282:05688
05689:+00001:+00018:+00002:000663.7282:05689
05690:+00005:-00003:+00003:000663.7282:05690
05691:-00004:+00020:+00004:000663.7282:05691
05692:-00020:-00002:+00006:000663.7282:05692
05693:-00001:+00001:+00023:000663.7282:05693
05694:-00024:+00001:+00000:000663.7282:05694
05695:-00022:+00019:-00020:000663.7282:05695
05696:-00034:+00019:-00002:000663.7282:05696
05697:+00004:+00001:+00038:000663.7282:05697
05698:-00036:-00003:+00004:000663.7282:05698
05699:-00039:-00005:-00019:000663.7282:05699
05700:-00013:+00018:-00021:000663.7282:05700
05701:-00039:+00001:+00002:000663.7282:05701
05702:-00017:+00020:-00021:000657.0020:05702
05703:-00025:+00007:+00038:000657.0020:05703
05704:-00021:+00013:-00017:000657.0020:05704
05705:-00016:+00007:-00001:000657.0020:05705
05706:-00002:+00007:+00006:000657.0020:05706
05707:-00021:+00007:+00005:000657.0020:05707
05708:+00001:-00005:-00018:000657.0020:05708
05709:-00020:+00006:-00017:000657.0020:05709
05710:-00001:+00006:+00008:000657.0020:05710
05711:-00022:+00004:-00017:000657.0020:05711
05712:-00022:+00008:+00005:000657.0020:05712
05713:-00018:-00006:+00002:000657.0020:05713
05714:-00023:-00015:+00005:000657.0020:05714
05715:-00013:+00002:-00001:000657.0020:05715
05716:-00010:+00008:+00013:000657.0020:05716
05717:-00014:-00001:-00013:000657.0020:05717
05718:-00013:+00018:-00018:000657.0020:05718
05719:-00022:-00001:-00007:000657.0020:05719
05720:-00027:+00020:-00017:000657.0020:05720
05721:-00010:+00021:+00003:000657.0020:05721
05722:-00016:+00010:-00001:000657.0020:05722
05723:-00023:+00001:-00007:000657.0020:05723
05724:-00022:+00017:+00003:000657.0020:05724
05725:-00018:+00019:-00003:000657.0020:05725
05726:+00000:-00001:-00019:000657.0020:05726
05727:+00004:+00011:-00017:000657.0020:05727
05728:-00007:+00013:-00018:000657.0020:05728
05729:+00018:+00020:+00000:000657.0020:05729
05730:-00022:+00017:-00018:000657.0020:05730
05731:-00022:+00012:-00019:000657.0020:05731
05732:+00000:+00020:-00020:000657.0020:05732
05733:-00020:+00020:+00005:000654.6786:05733
05734:-00018:+00017:+00000:000654.6786:05734
05735:-00022:+00001:+00007:000654.6786:05735
05736:-00022:-00001:-00009:000654.6786:05736
05737:-00010:+00020:-00020:000654.6786:05737
05738:-00019:-00003:+00004:000654.6786:05738
05739:-00017:-00003:-00019:000654.6786:05739
05740:-00018:-00006:+00011:000654.6786:05740
05741:+00002:-00005:+00004:000654.6786:05741
05742:-00011:-00005:+00002:000654.6786:05742
05743:+00002:+00004:-00006:000654.6786:05743
05744:-00004:-00004:-00003:000654.6786:05744
05745:+00015:-00015:-00030:000654.6786:05745
05746:+00013:-00002:+00005:000654.6786:05746
05747:+00013:+00007:+00013:000654.6786:05747
05748:+00004:+00005:+00018:000654.6786:05748
05749:-00008:+00007:+00000:000654.6786:05749
05750:-00008:+00008:+00003:000654.6786:05750
05751:+00004:+00005:-00001:000654.6786:05751
05752:-00018:-00004:+00003:000654.6786:05752
05753:-00004:+00000:+00006:000654.6786:05753
05754:-00018:+00000:-00009:000654.6786:05754
05755:-00022:-00004:-00002:000654.6786:05755
05756:+00002:+00001:-00003:000654.6786:05756
05757:-00012:-00002:+00003:000654.6786:05757
05758:-00013:+00020:+00004:000654.6786:05758
05759:-00024:+00018:-00001:000654.6786:05759
05760:-00011:+00017:-00002:000654.6786:05760
05761:-00017:-00006:+00017:000654.6786:05761
05762:+00004:-00003:+00018:000654.6786:05762
05763:-00009:+00018:-00002:000658.8185:05763
05764:-00010:-00016:-00013:000658.8185:05764
05765:+00003:+00006:+00019:000658.8185:05765
05766:+00004:+00006:+00021:000658.8185:05766
05767:+00005:+00003:-00001:000658.8185:05767
05768:-00007:+00002:+00005:000658.8185:05768
05769:-00006:-00005:+00022:000658.8185:05769
05770:-00005:+00002:-00005:000658.8185:05770
05771:-00007:+00007:+00006:000658.8185:05771
05772:+00015:+00004:-00004:000658.8185:05772
05773:+00005:+00004:-00004:000658.8185:05773
05774:+00006:+00002:+00019:000658.8185:05774
05775:+00014:+00007:+00018:000658.8185:05775
05776:+00000:+00004:-00004:000658.8185:05776
05777:+00001:-00010:+00003:000658.8185:05777
05778:+00003:+00002:+00018:000658.8185:05778
05779:+00005:-00019:+00002:000658.8185:05779
05780:+00000:-00008:+00003:000658.8185:05780
05781:+00019:-00018:-00001:000658.8185:05781
05782:-00005:-00007:+00021:000658.8185:05782
05783:-00008:-00030:+00021:000658.8185:05783
05784:-00008:+00007:-00001:000658.8185:05784
05785:+00005:-00006:+00008:000658.8185:05785
05786:-00022:+00008:-00009:000658.8185:05786
05787:+00005:+00018:-00005:000658.8185:05787
05788:+00002:+00001:+00007:000658.8185:05788
05789:-00025:-00004:+00005:000658.8185:05789
05790:-00002:+00010:-00006:000658.8185:05790
05791:-00020:+00022:-00015:000658.8185:05791
05792:-00010:-00002:-00010:000658.8185:05792
05793:-00002:+00013:-00021:000667.0913:05793
05794:-00022:+00021:-00020:000667.0913:05794
05795:-00011:+00022:-00015:000667.0913:05795
05796:-00013:+00021:+00017:000667.0913:05796
05797:-00022:+00011:+00018:000667.0913:05797
05798:-00011:-00003:-00003:000667.0913:05798
05799:-00025:+00019:+00018:000667.0913:05799
05800:-00023:-00001:+00015:000667.0913:05800
05801:-00013:+00000:-00005:000667.0913:05801
05802:-00012:+00000:+00003:000667.0913:05802
05803:-00012:-00002:+00003:000667.0913:05803
05804:-00037:+00003:+00017:000667.0913:05804
05805:-00014:+00008:+00022:000667.0913:05805
05806:-00016:+00017:+00003:000667.0913:05806
05807:-00016:-00002:-00024:000667.0913:05807
05808:-00013:+00008:-00022:000667.0913:05808
05809:-00019:-00005:-00002:000667.0913:05809
05810:-00021:+00007:+00000:000667.0913:05810
05811:-00001:+00009:-00002:000667.0913:05811
05812:+00004:+00000:+00004:000667.0913:05812
05813:+00004:+00020:-00007:000667.0913:05813
05814:-00019:+00008:-00019:000667.0913:05814
05815:-00019:-00001:-00007:000667.0913:05815
05816:+00004:+00001:-00018:000667.0913:05816
05817:+00002:+00022:-00020:000667.0913:05817
05818:-00005:+00021:-00006:000667.0913:05818
05819:-00020:+00021:+00018:000667.0913:05819
05820:-00015:+00008:+00005:000667.0913:05820
05821:-00015:+00016:-00018:000667.0913:05821
05822:-00040:+00021:-00013:000667.0913:05822
05823:-00027:+00022:-00005:000667.0913:05823
05824:-00032:+00023:-00016:000667.0913:05824
05825:-00032:+00012:-00008:000631.8411:05825
05826:-00045:-00002:-00031:000631.8411:05826
05827:-00026:+00013:-00008:000631.8411:05827
05828:-00026:+00012:-00006:000631.8411:05828
05829:-00029:+00014:-00024:000631.8411:05829
05830:-00026:+00010:+00017:000631.8411:05830
05831:-00014:+00022:+00004:000631.8411:05831
05832:-00013:+00022:-00018:000631.8411:05832
05833:+00000:-00004:-00004:000631.8411:05833
05834:+00002:+00019:+00019:000631.8411:05834
05835:-00006:-00016:-00004:000631.8411:05835
05836:+00006:+00008:+00005:000631.8411:05836
05837:+00007:+00007:+00020:000631.8411:05837
05838:-00004:-00004:+00024:000631.8411:05838
05839:+00000:-00017:-00003:000631.8411:05839
05840:-00006:+00020:-00017:000631.8411:05840
05841:-00019:-00006:-00013:000631.8411:05841
05842:-00024:+00002:-00018:000631.8411:05842
05843:-00017:+00007:+00020:000631.8411:05843
05844:-00036:+00003:-00018:000631.8411:05844
05845:-00027:+00005:-00011:000631.8411:05845
05846:-00034:-00003:-00003:000631.8411:05846
05847:-00033:+00017:+00022:000631.8411:05847
05848:-00038:+00003:+00021:000631.8411:05848
05849:-00017:+00021:+00000:000631.8411:05849
05850:-00015:-00004:-00013:000631.8411:05850
05851:-00039:+00001:-00048:000631.8411:05851
05852:-00019:+00017:+00036:000631.8411:05852
05853:+00003:+00019:-00001:000631.8411:05853
05854:+00005:+00019:+00007:000631.8411:05854
05855:+00020:+00015:-00016:000631.8411:05855
05856:+00009:+00012:-00001:000640.8679:05856
05857:+00017:+00015:-00018:000640.8679:05857
05858:+00020:+00013:+00016:000640.8679:05858
05859:+00012:+00015:+00020:000640.8679:05859
05860:+00016:+00027:+00002:000640.8679:05860
05861:-00007:+00014:-00016:000640.8679:05861
05862:+00005:+00036:-00015:000640.8679:05862
05863:+00000:+00015:-00003:000640.8679:05863
05864:+00000:+00033:+00001:000640.8679:05864
05865:-00023:+00013:+00013:000640.8679:05865
05866:-00025:+00011:-00001:000640.8679:05866
05867:-00010:+00024:-00005:000640.8679:05867
05868:+00004:+00010:+00008:000640.8679:05868
05869:-00025:-00004:-00005:000640.8679:05869
05870:-00006:-00006:-00002:000640.8679:05870
05871:-00004:-00016:+00021:000640.8679:05871
05872:-00003:+00003:+00000:000640.8679:05872
05873:-00002:+00004:+00008:000640.8679:05873
05874:+00013:-00017:+00017:000640.8679:05874
05875:+00009:-00007:-00006:000640.8679:05875
05876:+00013:-00020:-00002:000640.8679:05876
05877:+00008:-00007:+00006:000640.8679:05877
05878:+00010:-00019:-00005:000640.8679:05878
05879:+00006:+00004:-00016:000640.8679:05879
05880:+00017:-00016:+00007:000640.8679:05880
05881:-00006:+00005:-00001:000640.8679:05881
05882:+00020:+00007:-00005:000640.8679:05882
05883:+00010:-00006:-00004:000640.8679:05883
05884:-00009:-00004:+00017:000640.8679:05884
05885:-00005:+00019:-00015:000683.0220:05885
05886:+00014:+00020:-00005:000683.0220:05886
05887:-00008:+00000:-00001:000683.0220:05887
05888:+00004:+00019:+00000:000683.0220:05888
05889:+00015:-00002:-00002:000683.0220:05889
05890:+00015:+00023:-00022:000683.0220:05890
05891:+00005:+00000:-00003:000683.0220:05891
05892:+00018:+00020:+00007:000683.0220:05892
05893:+00006:+00010:+00021:000683.0220:05893
05894:+00006:+00022:-00031:000683.0220:05894
05895:+00006:+00020:-00004:000683.0220:05895
05896:+00019:+00019:-00004:000683.0220:05896
05897:-00007:+00019:-00001:000683.0220:05897
05898:+00015:+00019:-00006:000683.0220:05898
05899:-00006:+00018:+00004:000683.0220:05899
05900:-00005:+00018:+00007:000683.0220:05900
05901:+00000:+00017:+00019:000683.0220:05901
05902:-00008:-00004:-00001:000683.0220:05902
05903:-00006:-00006:-00003:000683.0220:05903
05904:-00005:+00009:-00003:000683.0220:05904
05905:-00009:-00002:+00011:000683.0220:05905
05906:-00009:+00002:-00002:000683.0220:05906
05907:-00023:+00002:+00008:000683.0220:05907
05908:+00016:+00003:+00023:000683.0220:05908
05909:-00008:-00021:+00002:000683.0220:05909
05910:+00000:-00008:+00023:000683.0220:05910
05911:+00001:-00010:+00020:000683.0220:05911
05912:+00004:-00014:-00015:000683.0220:05912
05913:-00007:-00012:+00007:000683.0220:05913
05914:-00006:-00015:+00007:000683.0220:05914
05915:-00019:+00002:-00012:000679.5638:05915
05916:+00003:-00016:-00017:000679.5638:05916
05917:+00000:+00006:-00033:000679.5638:05917
05918:+00000:+00004:-00003:000679.5638:05918
05919:-00001:-00020:+00016:000679.5638:05919
05920:-00002:-00004:-00018:000679.5638:05920
05921:-00006:-00003:-00008:000679.5638:05921
05922:+00002:+00000:-00009:000679.5638:05922
05923:-00021:+00021:+00021:000679.5638:05923
05924:+00016:+00018:-00004:000679.5638:05924
05925:-00008:-00001:-00010:000679.5638:05925
05926:-00004:+00024:-00010:000679.5638:05926
05927:-00009:+00014:+00004:000679.5638:05927
05928:-00001:+00018:+00001:000679.5638:05928
05929:-00010:+00021:-00007:000679.5638:05929
05930:-00004:+00018:+00004:000679.5638:05930
05931:-00022:+00009:-00003:000679.5638:05931
05932:-00021:+00007:+00008:000679.5638:05932
05933:-00015:+00020:-00019:000679.5638:05933
05934:-00015:-00005:-00035:000679.5638:05934
05935:-00027:+00018:-00025:000679.5638:05935
05936:-00013:+00000:-00016:000679.5638:05936
05937:-00013:+00004:-00009:000679.5638:05937
05938:-00036:+00005:+00004:000679.5638:05938
05939:-00011:-00003:+00008:000679.5638:05939
05940:-00022:+00001:+00005:000679.5638:05940
05941:-00011:-00020:-00028:000679.5638:05941
05942:-00023:-00018:-00001:000679.5638:05942
05943:-00006:-00009:-00012:000679.5638:05943
05944:-00019:-00017:-00014:000679.5638:05944
05945:+00005:-00007:-00004:000661.6003:05945
05946:-00006:+00004:+00007:000661.6003:05946
05947:+00002:-00012:-00007:000661.6003:05947
05948:+00016:+00006:-00006:000661.6003:05948
05949:+00006:-00018:+00017:000661.6003:05949
05950:-00006:+00006:-00007:000661.6003:05950
05951:-00020:-00006:+00003:000661.6003:05951
05952:-00022:+00007:-00037:000661.6003:05952
05953:+00000:+00006:-00019:000661.6003:05953
05954:-00011:+00001:-00025:000661.6003:05954
05955:-00013:+00001:+00011:000661.6003:05955
05956:-00012:-00004:-00001:000661.6003:05956
05957:-00023:+00019:-00002:000661.6003:05957
05958:-00012:+00012:+00000:000661.6003:05958
05959:-00023:+00021:-00007:000661.6003:05959
05960:-00012:-00001:-00016:000661.6003:05960
05961:-00008:+00010:+00020:000661.6003:05961
05962:+00005:+00017:-00005:000661.6003:05962
05963:-00001:+00020:-00015:000661.6003:05963
05964:-00007:-00001:+00007:000661.6003:05964
05965:-00021:+00017:+00000:000661.6003:05965
05966:+00005:+00017:-00003:000661.6003:05966
05967:+00014:+00000:+00004:000661.6003:05967
05968:-00001:+00023:-00007:000661.6003:05968
05969:+00004:-00002:-00015:000661.6003:05969
05970:-00005:+00001:-00003:000661.6003:05970
05971:-00019:+00009:+00000:000661.6003:05971
05972:-00015:+00006:-00003:000661.6003:05972
05973:-00021:+00018:+00018:000661.6003:05973
05974:-00018:+00007:-00014:000682.2809:05974
05975:-00018:-00018:-00032:000682.2809:05975
05976:-00021:+00008:-00003:000682.2809:05976
05977:-00007:-00017:+00012:000682.2809:05977
05978:-00007:-00008:-00015:000682.2809:05978
05979:+00018:+00005:-00005:000682.2809:05979
05980:-00005:-00018:+00020:000682.2809:05980
05981:+00001:-00020:+00010:000682.2809:05981
05982:+00004:-00019:+00023:000682.2809:05982
05983:-00007:+00001:-00014:000682.2809:05983
05984:-00008:-00015:-00009:000682.2809:05984
05985:+00019:-00004:-00006:000682.2809:05985
05986:+00010:+00000:-00006:000682.2809:05986
05987:+00019:+00000:-00011:000682.2809:05987
05988:+00029:+00012:+00027:000682.2809:05988
05989:+00013:+00016:+00013:000682.2809:05989
05990:-00008:+00014:-00013:000682.2809:05990
05991:-00005:+00010:+00019:000682.2809:05991
05992:+00014:+00013:+00014:000682.2809:05992
05993:+00002:+00010:+00000:000682.2809:05993
05994:-00022:+00023:+00008:000682.2809:05994
05995:-00009:+00019:+00012:000682.2809:05995
05996:+00005:+00010:-00006:000682.2809:05996
05997:+00002:-00005:-00002:000682.2809:05997
05998:-00018:+00019:+00016:000682.2809:05998
05999:-00009:+00006:+00024:000682.2809:05999
06000:-00022:-00001:-00018:000682.2809:06000
06001:-00018:-00002:+00002:000682.2809:06001
06002:-00018:+00007:+00024:000682.2809:06002
06003:-00021:-00020:+00018:000682.2809:06003
06004:-00017:+00005:-00030:000685.8102:06004
06005:+00005:-00006:-00001:000685.8102:06005
06006:-00009:-00005:+00007:000685.8102:06006
06007:-00020:+00004:+00007:000685.8102:06007
06008:+00016:+00006:-00016:000685.8102:06008
06009:-00009:-00015:+00002:000685.8102:06009
06010:+00005:+00007:+00005:000685.8102:06010
06011:-00008:-00005:+00013:000685.8102:06011
06012:-00003:+00002:+00007:000685.8102:06012
06013:-00007:+00009:-00006:000685.8102:06013
06014:+00013:-00017:+00032:000685.8102:06014
06015:-00005:+00006:-00015:000685.8102:06015
06016:+00018:+00007:-00019:000685.8102:06016
06017:+00019:+00007:+00009:000685.8102:06017
06018:-00006:-00004:+00004:000685.8102:06018
06019:-00004:+00009:-00021:000685.8102:06019
06020:+00016:-00002:+00015:000685.8102:06020
06021:-00008:+00023:-00031:000685.8102:06021
06022:+00002:-00004:-00008:000685.8102:06022
06023:+00005:+00018:+00024:000685.8102:06023
06024:-00018:-00002:-00002:000685.8102:06024
06025:+00003:+00000:-00046:000685.8102:06025
06026:+00003:+00011:-00008:000685.8102:06026
06027:+00017:+00018:-00021:000685.8102:06027
06028:+00000:-00002:-00004:000685.8102:06028
06029:+00002:-00001:-00009:000685.8102:06029
06030:-00001:+00012:+00002:000685.8102:06030
06031:+00019:+00001:+00003:000685.8102:06031
06032:-00009:-00005:+00023:000685.8102:06032
06033:+00016:-00004:+00029:000684.8533:06033
06034:-00005:-00003:+00009:000684.8533:06034
06035:+00015:+00008:-00007:000684.8533:06035
06036:+00015:+00001:+00008:000684.8533:06036
06037:-00002:-00006:-00005:000684.8533:06037
06038:+00005:+00006:-00034:000684.8533:06038
06039:-00009:+00002:+00018:000684.8533:06039
06040:-00007:+00003:-00006:000684.8533:06040
06041:-00023:-00015:-00005:000684.8533:06041
06042:+00001:-00014:-00021:000684.8533:06042
06043:-00021:+00002:-00009:000684.8533:06043
06044:-00020:-00018:-00032:000684.8533:06044
06045:+00001:-00003:+00006:000684.8533:06045
06046:+00004:-00015:+00005:000684.8533:06046
06047:-00019:-00005:-00017:000684.8533:06047
06048:+00003:+00007:+00005:000684.8533:06048
06049:-00021:-00005:-00004:000684.8533:06049
06050:-00003:+00002:+00001:000684.8533:06050
06051:+00018:+00006:+00007:000684.8533:06051
06052:+00007:+00018:-00001:000684.8533:06052
06053:+00005:+00018:+00017:000684.8533:06053
06054:-00004:+00019:+00009:000684.8533:06054
06055:+00015:+00014:+00003:000684.8533:06055
06056:+00003:+00021:-00010:000684.8533:06056
06057:-00009:+00023:-00013:000684.8533:06057
06058:-00018:+00013:+00016:000684.8533:06058
06059:-00018:+00012:-00016:000684.8533:06059
06060:-00015:+00015:-00015:000684.8533:06060
06061:-00013:+00011:+00004:000714.0379:06061
06062:-00017:+00011:-00005:000714.0379:06062
06063:-00034:+00023:+00003:000714.0379:06063
06064:-00035:+00010:+00005:000714.0379:06064
06065:-00040:+00023:+00005:000714.0379:06065
06066:-00038:+00017:-00002:000714.0379:06066
06067:-00017:-00004:-00005:000714.0379:06067
06068:-00013:+00019:-00008:000714.0379:06068
06069:-00011:-00015:-00017:000714.0379:06069
06070:+00003:-00018:+00011:000714.0379:06070
06071:+00000:-00009:-00006:000714.0379:06071
06072:-00018:-00009:-00024:000714.0379:06072
06073:-00007:-00013:-00031:000714.0379:06073
06074:+00016:-00008:-00006:000714.0379:06074
06075:+00001:-00021:+00002:000714.0379:06075
06076:-00004:-00030:+00018:000714.0379:06076
06077:-00004:+00007:-00006:000714.0379:06077
06078:-00021:-00017:-00018:000714.0379:06078
06079:+00003:+00007:+00002:000714.0379:06079
06080:+00000:+00008:+00009:000714.0379:06080
06081:-00021:+00003:+00002:000714.0379:06081
06082:-00010:+00009:-00010:000714.0379:06082
06083:-00021:+00022:-00014:000714.0379:06083
06084:-00039:-00006:+00006:000714.0379:06084
06085:-00023:+00017:+00009:000714.0379:06085
06086:-00034:+00001:-00005:000714.0379:06086
06087:-00014:+00008:-00017:000714.0379:06087
06088:-00010:-00001:-00003:000714.0379:06088
06089:-00023:+00001:+00008:000714.0379:06089
06090:-00012:+00017:-00034:000691.0413:06090
06091:-00013:-00002:+00002:000691.0413:06091
06092:-00016:+00012:-00002:000691.0413:06092
06093:-00016:+00021:+00007:000691.0413:06093
06094:-00016:+00013:-00007:000691.0413:06094
06095:-00012:+00012:+00018:000691.0413:06095
06096:-00038:+00022:-00005:000691.0413:06096
06097:-00028:+00015:-00005:000691.0413:06097
06098:-00001:+00022:+00016:000691.0413:06098
06099:-00023:+00034:+00005:000691.0413:06099
06100:-00019:+00022:+00004:000691.0413:06100
06101:-00010:+00013:+00016:000691.0413:06101
06102:-00010:+00017:+00008:000691.0413:06102
06103:-00029:+00019:-00014:000691.0413:06103
06104:-00024:+00000:+00009:000691.0413:06104
06105:-00012:+00005:+00049:000691.0413:06105
06106:-00037:-00019:+00048:000691.0413:06106
06107:-00012:-00018:+00000:000691.0413:06107
06108:-00019:-00021:+00000:000691.0413:06108
06109:-00021:-00014:-00015:000691.0413:06109
06110:-00012:-00032:+00034:000691.0413:06110
06111:+00004:-00030:+00019:000691.0413:06111
06112:-00016:-00035:+00002:000691.0413:06112
06113:-00012:-00007:+00003:000691.0413:06113
06114:-00015:-00009:-00015:000691.0413:06114
06115:-00023:-00035:+00022:000691.0413:06115
06116:-00025:-00009:+00011:000691.0413:06116
06117:-00011:-00008:+00033:000691.0413:06117
06118:-00011:-00020:-00017:000691.0413:06118
06119:-00015:+00009:+00005:000691.0413:06119
06120:-00011:+00009:-00003:000691.0413:06120
06121:-00037:+00005:+00009:000632.7340:06121
06122:-00012:-00006:-00001:000632.7340:06122
06123:-00017:-00005:+00010:000632.7340:06123
06124:-00038:-00003:+00024:000632.7340:06124
06125:-00037:-00002:+00037:000632.7340:06125
06126:-00033:+00018:-00005:000632.7340:06126
06127:-00036:+00019:+00002:000632.7340:06127
06128:-00015:+00022:-00035:000632.7340:06128
06129:-00034:+00021:-00017:000632.7340:06129
06130:-00023:+00013:-00020:000632.7340:06130
06131:-00010:+00013:-00034:000632.7340:06131
06132:-00018:+00016:-00036:000632.7340:06132
06133:-00014:+00009:+00001:000632.7340:06133
06134:-00013:+00014:+00021:000632.7340:06134
06135:-00011:+00024:+00011:000632.7340:06135
06136:-00002:+00016:+00008:000632.7340:06136
06137:-00024:+00036:-00035:000632.7340:06137
06138:-00001:+00039:+00004:000632.7340:06138
06139:-00001:+00015:-00005:000632.7340:06139
06140:-00017:+00022:-00005:000632.7340:06140
06141:+00002:+00022:+00000:000632.7340:06141
06142:-00011:-00002:-00008:000632.7340:06142
06143:-00016:+00006:-00021:000632.7340:06143
06144:-00017:+00005:+00005:000632.7340:06144
06145:-00024:-00003:-00011:000632.7340:06145
06146:-00023:+00001:-00049:000632.7340:06146
06147:-00023:-00006:-00025:000632.7340:06147
06148:-00017:-00002:-00033:000632.7340:06148
06149:-00011:+00017:-00046:000632.7340:06149
06150:-00001:+00021:+00008:000632.7340:06150
06151:-00001:+00024:+00002:000664.6293:06151
06152:-00021:+00001:-00031:000664.6293:06152
06153:+00002:+00033:-00032:000664.6293:06153
06154:+00014:+00016:-00037:000664.6293:06154
06155:+00019:+00033:-00052:000664.6293:06155
06156:+00014:+00034:-00021:000664.6293:06156
06157:+00025:+00037:+00001:000664.6293:06157
06158:+00017:+00011:-00008:000664.6293:06158
06159:+00016:+00038:-00031:000664.6293:06159
06160:+00006:+00012:+00032:000664.6293:06160
06161:+00014:+00011:+00025:000664.6293:06161
06162:-00019:+00021:+00006:000664.6293:06162
06163:+00006:+00013:+00007:000664.6293:06163
06164:+00001:+00000:-00008:000664.6293:06164
06165:-00007:-00005:-00023:000664.6293:06165
06166:-00009:+00021:-00003:000664.6293:06166
06167:-00018:-00002:+00127:000664.6293:06167
06168:-00018:-00020:+00150:000664.6293:06168
06169:-00022:-00012:+00000:000664.6293:06169
06170:-00012:-00016:-00175:000664.6293:06170
06171:-00012:-00011:-00054:000664.6293:06171
06172:-00038:-00026:+00041:000664.6293:06172
06173:-00055:-00025:-00010:000664.6293:06173
06174:-00032:-00032:-00044:000664.6293:06174
06175:-00038:-00028:+00041:000664.6293:06175
06176:-00017:-00022:+00100:000664.6293:06176
06177:-00039:-00009:+00011:000664.6293:06177
06178:-00030:+00007:-00059:000664.6293:06178
06179:+00015:+00006:-00033:000664.6293:06179
06180:+00007:-00003:-00019:000664.6293:06180
06181:+00006:+00033:-00009:000664.6293:06181
06182:+00040:+00036:-00004:000664.6293:06182
06183:+00023:+00033:+00006:000645.0183:06183
06184:+00015:+00017:+00005:000645.0183:06184
06185:+00019:-00005:+00013:000645.0183:06185
06186:+00016:-00017:-00013:000645.0183:06186
06187:+00005:-00018:-00012:000645.0183:06187
06188:-00009:-00015:+00053:000645.0183:06188
06189:-00015:-00010:+00031:000645.0183:06189
06190:-00016:+00002:-00021:000645.0183:06190
06191:-00020:-00003:-00008:000645.0183:06191
06192:-00020:-00002:-00028:000645.0183:06192
06193:-00025:-00002:+00005:000645.0183:06193
06194:-00037:+00009:+00012:000645.0183:06194
06195:-00053:+00004:+00050:000645.0183:06195
06196:-00015:+00018:-00009:000645.0183:06196
06197:-00034:+00017:-00029:000645.0183:06197
06198:-00019:-00003:-00040:000645.0183:06198
06199:-00003:+00009:-00040:000645.0183:06199
06200:+00025:+00012:-00019:000645.0183:06200
06201:+00050:+00016:+00017:000645.0183:06201
06202:+00038:+00023:+00021:000645.0183:06202
06203:+00060:+00014:-00003:000645.0183:06203
06204:+00025:+00022:-00001:000645.0183:06204
06205:+00028:+00017:+00003:000645.0183:06205
06206:+00034:+00023:+00012:000645.0183:06206
06207:+00013:+00008:-00037:000645.0183:06207
06208:+00014:+00007:-00030:000645.0183:06208
06209:+00019:-00009:+00002:000645.0183:06209
06210:-00019:-00027:+00006:000645.0183:06210
06211:-00019:-00052:+00000:000645.0183:06211
06212:+00000:-00051:+00038:000682.2409:06212
06213:+00002:-00051:+00008:000682.2409:06213
06214:-00023:-00061:-00010:000682.2409:06214
06215:-00004:-00049:+00021:000682.2409:06215
06216:-00001:-00029:+00007:000682.2409:06216
06217:+00005:-00024:-00018:000682.2409:06217
06218:+00016:-00032:+00018:000682.2409:06218
06219:+00017:-00031:+00027:000682.2409:06219
06220:+00007:-00032:+00017:000682.2409:06220
06221:+00012:-00015:-00006:000682.2409:06221
06222:+00034:+00006:-00013:000682.2409:06222
06223:+00031:+00001:-00020:000682.2409:06223
06224:+00026:+00020:+00024:000682.2409:06224
06225:+00046:+00022:+00026:000682.2409:06225
06226:+00049:+00012:-00001:000682.2409:06226
06227:+00033:+00012:+00019:000682.2409:06227
06228:+00036:+00016:+00037:000682.2409:06228
06229:-00005:+00016:+00014:000682.2409:06229
06230:+00013:+00029:+00015:000682.2409:06230
06231:-00009:+00051:+00036:000682.2409:06231
06232:-00022:+00050:+00012:000682.2409:06232
06233:-00012:+00042:+00011:000682.2409:06233
06234:-00016:+00050:+00036:000682.2409:06234
06235:-00039:+00051:+00049:000682.2409:06235
06236:-00053:+00037:+00029:000682.2409:06236
06237:-00029:+00010:+00036:000682.2409:06237
06238:-00030:+00012:-00008:000682.2409:06238
06239:-00037:+00020:-00021:000682.2409:06239
06240:-00037:+00000:-00005:000682.2409:06240
06241:-00012:+00008:-00016:000676.4250:06241
06242:+00003:+00005:-00036:000676.4250:06242
06243:+00018:-00017:-00005:000676.4250:06243
06244:+00012:+00003:+00019:000676.4250:06244
06245:+00031:-00007:+00049:000676.4250:06245
06246:+00048:-00021:+00041:000676.4250:06246
06247:+00025:-00020:+00033:000676.4250:06247
06248:+00034:-00010:+00007:000676.4250:06248
06249:+00031:-00033:+00022:000676.4250:06249
06250:+00020:-00012:+00032:000676.4250:06250
06251:-00007:-00011:-00004:000676.4250:06251
06252:+00003:-00013:-00020:000676.4250:06252
06253:-00018:-00020:+00003:000676.4250:06253
06254:-00030:-00007:+00008:000676.4250:06254
06255:-00016:-00011:+00023:000676.4250:06255
06256:-00037:-00008:+00001:000676.4250:06256
06257:-00017:-00007:-00020:000676.4250:06257
06258:-00037:+00007:-00010:000676.4250:06258
06259:-00035:+00008:-00002:000676.4250:06259
06260:-00048:+00005:+00000:000676.4250:06260
06261:-00023:-00001:-00037:000676.4250:06261
06262:-00018:+00023:-00043:000676.4250:06262
06263:+00002:+00005:-00047:000676.4250:06263
06264:-00001:+00021:-00023:000676.4250:06264
06265:+00014:+00021:-00007:000676.4250:06265
06266:+00015:+00019:-00015:000676.4250:06266
06267:+00020:+00014:+00023:000676.4250:06267
06268:+00031:+00032:+00016:000676.4250:06268
06269:+00012:+00014:-00005:000676.4250:06269
06270:+00020:+00016:+00000:000676.4250:06270
06271:+00019:+00039:+00039:000676.4250:06271
06272:-00003:+00029:-00021:000676.4250:06272
06273:-00023:+00036:+00003:000676.4250:06273
06274:-00024:+00013:+00020:000676.4250:06274
06275:-00025:+00009:-00009:000676.4250:06275
06276:-00028:-00001:-00007:000580.9390:06276
06277:-00053:+00000:-00010:000580.9390:06277
06278:-00041:+00007:-00019:000580.9390:06278
06279:-00043:+00008:-00014:000580.9390:06279
06280:-00050:-00009:+00021:000580.9390:06280
06281:-00053:-00011:+00008:000580.9390:06281
06282:-00016:-00014:-00022:000580.9390:06282
06283:-00013:-00012:-00018:000580.9390:06283
06284:-00002:-00009:+00020:000580.9390:06284
06285:-00018:-00034:-00010:000580.9390:06285
06286:-00009:-00031:-00016:000580.9390:06286
06287:-00007:-00035:+00004:000580.9390:06287
06288:+00008:-00012:-00013:000580.9390:06288
06289:+00011:-00031:+00007:000580.9390:06289
06290:+00029:-00018:+00010:000580.9390:06290
06291:+00009:-00032:+00049:000580.9390:06291
06292:+00030:-00007:+00000:000580.9390:06292
06293:+00017:+00005:+00015:000580.9390:06293
06294:-00008:-00017:+00007:000580.9390:06294
06295:+00000:-00019:+00000:000580.9390:06295
06296:-00015:+00002:+00019:000580.9390:06296
06297:-00051:-00020:+00015:000580.9390:06297
06298:-00051:-00020:-00006:000580.9390:06298
06299:-00055:-00004:+00008:000580.9390:06299
06300:-00049:-00016:+00003:000580.9390:06300
06301:-00031:-00002:+00018:000580.9390:06301
06302:-00033:+00007:-00005:000580.9390:06302
06303:-00035:+00008:-00027:000580.9390:06303
06304:-00023:-00006:-00010:000580.9390:06304
06305:-00008:+00000:+00018:000580.9390:06305
06306:-00021:-00002:+00002:000580.9390:06306
06307:+00014:+00020:-00001:000580.9390:06307
06308:+00015:+00020:+00005:000580.9390:06308
06309:+00011:+00011:-00009:000580.9390:06309
06310:+00031:+00019:-00020:000580.9390:06310
06311:+00026:+00012:+00018:000568.6943:06311
06312:+00008:+00017:+00015:000568.6943:06312
06313:+00013:+00019:-00032:000568.6943:06313
06314:+00007:+00039:-00020:000568.6943:06314
06315:+00009:+00022:-00022:000568.6943:06315
06316:-00008:+00011:-00022:000568.6943:06316
06317:+00004:-00002:+00036:000568.6943:06317
06318:-00007:-00006:+00037:000568.6943:06318
06319:-00026:+00003:-00039:000568.6943:06319
06320:-00012:-00001:-00041:000568.6943:06320
06321:-00022:-00015:+00049:000568.6943:06321
06322:-00014:-00021:+00022:000568.6943:06322
06323:-00022:-00016:-00013:000568.6943:06323
06324:+00003:-00015:-00034:000568.6943:06324
06325:-00019:-00007:-00045:000568.6943:06325
06326:-00008:-00011:-00021:000568.6943:06326
06327:+00015:-00018:-00005:000568.6943:06327
06328:-00008:-00021:+00005:000568.6943:06328
06329:+00016:-00019:-00034:000568.6943:06329
06330:+00032:+00005:-00012:000568.6943:06330
06331:+00019:+00002:-00007:000568.6943:06331
06332:+00015:+00004:-00003:000568.6943:06332
06333:+00019:-00001:-00006:000568.6943:06333
06334:+00021:+00017:+00002:000568.6943:06334
06335:+00006:+00021:-00009:000568.6943:06335
06336:+00014:+00010:+00020:000568.6943:06336
06337:-00009:-00002:+00015:000568.6943:06337
06338:+00003:+00019:-00007:000568.6943:06338
06339:-00004:+00023:-00009:000568.6943:06339
06340:+00004:+00016:-00009:000568.6943:06340
06341:-00001:+00018:-00016:000568.6943:06341
06342:-00018:+00022:+00000:000568.6943:06342
06343:-00008:+00015:-00005:000614.6337:06343
06344:-00001:+00020:-00037:000614.6337:06344
06345:-00004:+00010:+00009:000614.6337:06345
06346:-00003:+00020:+00014:000614.6337:06346
06347:+00004:-00001:+00017:000614.6337:06347
06348:+00016:-00001:-00006:000614.6337:06348
06349:+00016:+00019:+00004:000614.6337:06349
06350:+00017:-00005:-00021:000614.6337:06350
06351:-00009:-00004:+00001:000614.6337:06351
06352:+00017:+00001:-00005:000614.6337:06352
06353:-00007:-00002:+00002:000614.6337:06353
06354:-00006:+00000:+00004:000614.6337:06354
06355:-00002:+00017:+00033:000614.6337:06355
06356:-00008:+00006:+00013:000614.6337:06356
06357:-00019:+00008:-00004:000614.6337:06357
06358:+00015:-00015:+00009:000614.6337:06358
06359:+00014:+00002:+00011:000614.6337:06359
06360:-00007:-00018:+00011:000614.6337:06360
06361:-00005:-00015:-00001:000614.6337:06361
06362:+00016:-00017:-00003:000614.6337:06362
06363:-00003:-00014:-00012:000614.6337:06363
06364:-00003:-00020:+00015:000614.6337:06364
06365:+00006:-00021:+00039:000614.6337:06365
06366:+00004:-00032:+00015:000614.6337:06366
06367:+00020:-00016:+00003:000614.6337:06367
06368:+00014:-00018:-00003:000614.6337:06368
06369:+00017:-00018:+00005:000614.6337:06369
06370:-00018:-00015:+00009:000614.6337:06370
06371:+00020:+00002:+00013:000614.6337:06371
06372:-00005:+00005:-00021:000614.6337:06372
06373:+00017:+00008:+00002:000614.6337:06373
06374:-00005:-00004:+00011:000614.6337:06374
06375:+00014:+00008:+00037:000614.6337:06375
06376:-00009:-00001:+00007:000616.5053:06376
06377:-00002:-00002:+00012:000616.5053:06377
06378:-00003:+00019:-00009:000616.5053:06378
06379:+00004:+00019:-00005:000616.5053:06379
06380:+00005:+00017:+00009:000616.5053:06380
06381:+00001:+00010:+00007:000616.5053:06381
06382:+00002:+00001:-00014:000616.5053:06382
06383:+00000:+00001:-00003:000616.5053:06383
06384:-00021:+00013:+00020:000616.5053:06384
06385:-00010:+00017:+00009:000616.5053:06385
06386:+00002:-00001:+00016:000616.5053:06386
06387:-00006:+00001:+00000:000616.5053:06387
06388:+00004:-00004:-00037:000616.5053:06388
06389:-00012:+00004:-00003:000616.5053:06389
06390:+00002:+00002:+00002:000616.5053:06390
06391:-00025:+00007:-00012:000616.5053:06391
06392:-00020:-00002:-00016:000616.5053:06392
06393:-00010:+00022:-00005:000616.5053:06393
06394:-00011:-00006:-00006:000616.5053:06394
06395:-00014:-00002:-00016:000616.5053:06395
06396:-00021:-00005:-00001:000616.5053:06396
06397:-00023:-00004:-00035:000616.5053:06397
06398:-00011:+00001:-00010:000616.5053:06398
06399:+00001:+00009:-00005:000616.5053:06399
06400:+00002:-00003:-00022:000616.5053:06400
06401:+00003:+00005:-00028:000616.5053:06401
06402:+00004:-00001:+00002:000616.5053:06402
06403:+00000:-00003:+00003:000616.5053:06403
06404:+00003:+00006:+00006:000616.5053:06404
06405:+00004:-00005:+00008:000616.5053:06405
06406:-00007:+00018:-00005:000616.5053:06406
06407:-00001:-00006:+00002:000616.5053:06407
06408:-00024:+00019:+00003:000619.2334:06408
06409:-00002:+00018:+00004:000619.2334:06409
06410:-00014:+00020:-00023:000619.2334:06410
06411:-00010:+00019:-00008:000619.2334:06411
06412:-00035:+00022:-00008:000619.2334:06412
06413:-00026:+00009:-00019:000619.2334:06413
06414:-00029:+00010:-00012:000619.2334:06414
06415:-00034:+00012:-00007:000619.2334:06415
06416:-00039:+00023:-00013:000619.2334:06416
06417:-00036:+00024:+00004:000619.2334:06417
06418:-00034:+00013:-00007:000619.2334:06418
06419:-00016:+00009:+00007:000619.2334:06419
06420:-00001:+00024:-00030:000619.2334:06420
06421:+00001:+00019:+00009:000619.2334:06421
06422:-00008:+00018:-00006:000619.2334:06422
06423:-00005:-00002:-00003:000619.2334:06423
06424:+00014:+00017:+00020:000619.2334:06424
06425:+00015:-00003:+00004:000619.2334:06425
06426:-00010:-00004:-00015:000619.2334:06426
06427:+00002:+00005:-00002:000619.2334:06427
06428:+00005:+00004:-00004:000619.2334:06428
06429:-00019:+00007:-00019:000619.2334:06429
06430:-00024:-00006:+00006:000619.2334:06430
06431:-00016:+00003:-00003:000619.2334:06431
06432:-00036:-00017:+00019:000619.2334:06432
06433:-00025:-00020:+00006:000619.2334:06433
06434:-00036:+00002:-00009:000619.2334:06434
06435:-00017:-00015:-00030:000619.2334:06435
06436:-00038:+00003:+00006:000619.2334:06436
06437:-00025:+00002:-00005:000619.2334:06437
06438:-00033:+00004:+00006:000619.2334:06438
06439:-00009:+00003:-00019:000619.2334:06439
06440:-00005:-00003:-00006:000630.3241:06440
06441:-00003:+00004:-00003:000630.3241:06441
06442:+00017:-00004:+00020:000630.3241:06442
06443:+00012:+00021:+00016:000630.3241:06443
06444:+00010:+00001:-00005:000630.3241:06444
06445:+00029:+00017:-00005:000630.3241:06445
06446:+00019:+00018:-00003:000630.3241:06446
06447:+00019:+00019:-00003:000630.3241:06447
06448:-00005:+00015:-00019:000630.3241:06448
06449:-00006:+00013:-00003:000630.3241:06449
06450:-00020:+00023:+00007:000630.3241:06450
06451:-00011:+00021:+00008:000630.3241:06451
06452:-00024:+00023:-00017:000630.3241:06452
06453:-00015:+00020:-00006:000630.3241:06453
06454:-00016:+00020:-00009:000630.3241:06454
06455:-00011:+00023:+00005:000630.3241:06455
06456:-00024:+00001:+00003:000630.3241:06456
06457:-00033:+00000:-00015:000630.3241:06457
06458:+00005:-00001:+00002:000630.3241:06458
06459:-00004:+00019:+00018:000630.3241:06459
06460:-00006:-00006:-00005:000630.3241:06460
06461:+00030:+00018:+00000:000630.3241:06461
06462:+00031:-00005:+00023:000630.3241:06462
06463:+00031:+00007:-00002:000630.3241:06463
06464:+00033:+00003:-00005:000630.3241:06464
06465:+00013:-00005:+00017:000630.3241:06465
06466:+00017:+00002:-00006:000630.3241:06466
06467:+00016:-00006:-00037:000630.3241:06467
06468:-00003:-00016:-00004:000630.3241:06468
06469:-00007:-00014:-00001:000630.3241:06469
06470:-00012:-00018:+00001:000630.3241:06470
06471:-00018:-00017:+00006:000630.3241:06471
06472:-00016:+00002:-00008:000631.5247:06472
06473:-00015:+00009:-00005:000631.5247:06473
06474:-00013:+00009:-00003:000631.5247:06474
06475:-00014:+00007:+00021:000631.5247:06475
06476:-00017:+00008:+00006:000631.5247:06476
06477:-00021:+00004:+00005:000631.5247:06477
06478:+00000:-00002:-00015:000631.5247:06478
06479:-00018:-00018:+00000:000631.5247:06479
06480:-00004:+00001:+00009:000631.5247:06480
06481:+00021:+00008:+00018:000631.5247:06481
06482:+00020:-00002:-00008:000631.5247:06482
06483:+00007:+00008:-00015:000631.5247:06483
06484:+00014:-00004:+00013:000631.5247:06484
06485:+00014:-00006:-00001:000631.5247:06485
06486:+00014:+00024:-00012:000631.5247:06486
06487:-00002:+00021:+00017:000631.5247:06487
06488:+00002:+00000:+00005:000631.5247:06488
06489:-00013:+00022:+00004:000631.5247:06489
06490:+00001:+00019:+00003:000631.5247:06490
06491:-00011:+00014:+00002:000631.5247:06491
06492:-00022:+00022:+00005:000631.5247:06492
06493:-00011:+00022:+00000:000631.5247:06493
06494:-00016:+00017:+00018:000631.5247:06494
06495:-00039:+00018:-00017:000631.5247:06495
06496:-00022:+00023:-00016:000631.5247:06496
06497:-00019:+00021:-00010:000631.5247:06497
06498:-00022:-00001:+00021:000631.5247:06498
06499:-00002:-00006:+00011:000631.5247:06499
06500:-00006:+00007:-00001:000631.5247:06500
06501:-00006:+00008:-00009:000631.5247:06501
06502:-00009:-00003:-00009:000631.5247:06502
06503:+00001:+00008:+00000:000631.5247:06503
06504:-00022:-00005:-00005:000624.1627:06504
06505:+00002:-00003:+00005:000624.1627:06505
06506:+00005:-00004:-00004:000624.1627:06506
06507:+00002:-00004:+00008:000624.1627:06507
06508:-00021:+00004:+00000:000624.1627:06508
06509:+00003:+00008:-00018:000624.1627:06509
06510:-00011:+00018:-00032:000624.1627:06510
06511:-00023:+00017:-00014:000624.1627:06511
06512:-00018:+00017:+00003:000624.1627:06512
06513:-00012:+00018:-00005:000624.1627:06513
06514:-00011:+00021:+00005:000624.1627:06514
06515:-00019:+00013:+00017:000624.1627:06515
06516:-00020:+00010:-00004:000624.1627:06516
06517:-00015:+00023:+00035:000624.1627:06517
06518:-00009:+00017:+00023:000624.1627:06518
06519:-00009:+00024:+00004:000624.1627:06519
06520:-00007:+00018:+00004:000624.1627:06520
06521:+00001:+00013:+00002:000624.1627:06521
06522:+00005:+00009:-00002:000624.1627:06522
06523:-00017:+00021:-00012:000624.1627:06523
06524:+00003:+00011:-00016:000624.1627:06524
06525:+00001:+00019:-00001:000624.1627:06525
06526:-00021:-00005:-00004:000624.1627:06526
06527:-00001:+00022:-00012:000624.1627:06527
06528:+00002:+00012:-00009:000624.1627:06528
06529:-00002:+00018:+00004:000624.1627:06529
06530:-00013:+00019:+00031:000624.1627:06530
06531:+00000:+00008:+00033:000624.1627:06531
06532:-00019:+00018:-00044:000624.1627:06532
06533:-00011:+00024:-00030:000624.1627:06533
06534:-00011:+00019:+00025:000646.5071:06534
06535:-00014:-00001:+00042:000646.5071:06535
06536:-00013:-00001:-00002:000646.5071:06536
06537:+00002:-00015:-00021:000646.5071:06537
06538:-00006:-00018:-00039:000646.5071:06538
06539:+00007:-00013:-00061:000646.5071:06539
06540:+00018:-00021:-00009:000646.5071:06540
06541:+00020:-00018:+00047:000646.5071:06541
06542:-00005:-00007:+00029:000646.5071:06542
06543:-00010:-00016:+00053:000646.5071:06543
06544:-00001:-00017:+00018:000646.5071:06544
06545:-00026:-00031:+00004:000646.5071:06545
06546:-00028:+00005:-00001:000646.5071:06546
06547:-00040:-00006:+00007:000646.5071:06547
06548:-00015:+00002:-00048:000646.5071:06548
06549:-00026:+00007:-00035:000646.5071:06549
06550:-00017:+00004:-00014:000646.5071:06550
06551:-00030:-00018:-00034:000646.5071:06551
06552:-00040:+00005:-00030:000646.5071:06552
06553:-00020:+00008:+00024:000646.5071:06553
06554:-00023:+00005:+00025:000646.5071:06554
06555:-00019:-00019:+00051:000646.5071:06555
06556:-00005:-00015:+00013:000646.5071:06556
06557:-00004:-00004:-00018:000646.5071:06557
06558:+00014:-00005:-00032:000646.5071:06558
06559:-00002:+00005:+00002:000646.5071:06559
06560:+00018:-00003:-00006:000646.5071:06560
06561:+00015:-00004:-00022:000646.5071:06561
06562:-00003:+00008:+00017:000646.5071:06562
06563:-00009:+00000:-00004:000646.5071:06563
06564:-00033:+00004:-00004:000646.5071:06564
06565:-00010:-00003:-00001:000646.5071:06565
06566:-00035:-00003:+00020:000638.1896:06566
06567:-00025:+00007:-00003:000638.1896:06567
06568:-00047:+00008:+00022:000638.1896:06568
06569:-00040:+00021:-00019:000638.1896:06569
06570:-00054:+00000:-00041:000638.1896:06570
06571:-00027:+00019:-00013:000638.1896:06571
06572:-00031:-00004:-00017:000638.1896:06572
06573:-00037:+00007:+00000:000638.1896:06573
06574:-00038:+00002:-00003:000638.1896:06574
06575:-00018:+00004:+00001:000638.1896:06575
06576:-00018:-00017:-00003:000638.1896:06576
06577:+00005:-00019:+00021:000638.1896:06577
06578:+00016:+00003:+00018:000638.1896:06578
06579:+00013:+00002:-00006:000638.1896:06579
06580:+00030:+00009:+00005:000638.1896:06580
06581:+00029:+00009:+00022:000638.1896:06581
06582:+00008:+00004:+00010:000638.1896:06582
06583:-00004:+00005:+00032:000638.1896:06583
06584:+00016:-00006:-00031:000638.1896:06584
06585:+00005:+00006:+00002:000638.1896:06585
06586:+00002:+00005:+00013:000638.1896:06586
06587:-00017:+00004:+00024:000638.1896:06587
06588:-00026:+00007:-00020:000638.1896:06588
06589:-00013:+00008:-00049:000638.1896:06589
06590:-00011:+00003:-00003:000638.1896:06590
06591:-00036:+00005:+00038:000638.1896:06591
06592:-00031:-00019:+00033:000638.1896:06592
06593:-00034:-00018:-00020:000638.1896:06593
06594:-00013:-00016:-00010:000638.1896:06594
06595:-00016:+00005:+00002:000638.1896:06595
06596:-00015:-00004:+00021:000638.1896:06596
06597:-00013:-00016:-00002:000639.2064:06597
06598:-00015:+00008:-00013:000639.2064:06598
06599:-00007:+00009:-00013:000639.2064:06599
06600:-00006:+00018:-00006:000639.2064:06600
06601:-00020:-00003:+00022:000639.2064:06601
06602:+00003:+00023:-00002:000639.2064:06602
06603:-00007:+00023:+00017:000639.2064:06603
06604:-00004:+00035:+00023:000639.2064:06604
06605:+00003:+00010:+00035:000639.2064:06605
06606:-00021:+00035:+00007:000639.2064:06606
06607:-00012:+00034:-00033:000639.2064:06607
06608:-00007:+00037:-00032:000639.2064:06608
06609:-00007:+00039:+00021:000639.2064:06609
06610:+00003:+00038:+00011:000639.2064:06610
06611:-00019:+00024:+00022:000639.2064:06611
06612:+00018:+00032:-00021:000639.2064:06612
06613:-00004:+00021:-00010:000639.2064:06613
06614:+00003:+00020:+00007:000639.2064:06614
06615:+00003:+00017:-00002:000639.2064:06615
06616:-00008:+00001:+00018:000639.2064:06616
06617:+00004:+00003:+00003:000639.2064:06617
06618:+00002:+00007:+00020:000639.2064:06618
06619:-00024:+00008:+00017:000639.2064:06619
06620:-00035:-00016:+00003:000639.2064:06620
06621:-00010:-00004:-00018:000639.2064:06621
06622:+00003:-00005:-00009:000639.2064:06622
06623:-00001:+00005:-00013:000639.2064:06623
06624:-00022:-00005:+00002:000639.2064:06624
06625:+00000:+00003:-00006:000639.2064:06625
06626:+00001:+00000:-00022:000639.2064:06626
06627:+00004:+00007:-00005:000668.4890:06627
06628:+00000:-00004:-00002:000668.4890:06628
06629:+00001:+00003:+00018:000668.4890:06629
06630:-00008:+00003:+00003:000668.4890:06630
06631:+00009:-00002:+00003:000668.4890:06631
06632:-00003:+00006:+00008:000668.4890:06632
06633:-00003:-00016:+00003:000668.4890:06633
06634:-00006:+00009:+00005:000668.4890:06634
06635:-00009:-00017:-00004:000668.4890:06635
06636:-00019:+00002:-00004:000668.4890:06636
06637:-00019:-00005:+00012:000668.4890:06637
06638:-00022:+00005:-00017:000668.4890:06638
06639:-00021:+00006:-00015:000668.4890:06639
06640:-00022:+00008:-00020:000668.4890:06640
06641:-00024:+00018:+00024:000668.4890:06641
06642:-00020:+00009:-00014:000668.4890:06642
06643:-00001:+00009:+00005:000668.4890:06643
06644:-00019:+00018:-00017:000668.4890:06644
06645:-00012:+00021:-00020:000668.4890:06645
06646:-00019:+00018:-00003:000668.4890:06646
06647:-00019:+00000:+00009:000668.4890:06647
06648:-00001:+00017:-00003:000668.4890:06648
06649:-00009:+00020:+00003:000668.4890:06649
06650:-00004:-00002:-00002:000668.4890:06650
06651:-00020:+00001:-00018:000668.4890:06651
06652:-00024:-00006:+00007:000668.4890:06652
06653:-00019:-00003:+00004:000668.4890:06653
06654:-00012:-00006:-00008:000668.4890:06654
06655:-00024:+00009:+00008:000668.4890:06655
06656:-00035:-00002:+00022:000668.4890:06656
06657:-00013:-00004:+00006:000666.6854:06657
06658:-00039:+00002:-00010:000666.6854:06658
06659:-00016:+00007:-00011:000666.6854:06659
06660:-00013:+00008:-00006:000666.6854:06660
06661:-00020:-00009:-00017:000666.6854:06661
06662:-00022:+00006:-00015:000666.6854:06662
06663:-00009:-00005:-00013:000666.6854:06663
06664:-00018:-00003:-00023:000666.6854:06664
06665:-00003:+00003:+00018:000666.6854:06665
06666:+00020:+00005:-00018:000666.6854:06666
06667:-00003:+00002:-00006:000666.6854:06667
06668:+00012:+00003:+00005:000666.6854:06668
06669:+00011:+00002:+00019:000666.6854:06669
06670:+00020:+00002:-00009:000666.6854:06670
06671:+00014:-00018:+00003:000666.6854:06671
06672:+00017:+00006:-00009:000666.6854:06672
06673:+00003:-00016:+00019:000666.6854:06673
06674:-00001:-00004:+00008:000666.6854:06674
06675:-00019:-00004:+00014:000666.6854:06675
06676:-00024:+00005:+00002:000666.6854:06676
06677:-00014:+00006:-00002:000666.6854:06677
06678:-00035:+00009:+00023:000666.6854:06678
06679:-00037:-00003:-00012:000666.6854:06679
06680:-00040:+00024:-00022:000666.6854:06680
06681:-00013:+00024:+00007:000666.6854:06681
06682:-00014:+00021:+00019:000666.6854:06682
06683:-00019:+00014:-00013:000666.6854:06683
06684:-00005:+00037:+00009:000666.6854:06684
06685:+00019:+00010:+00006:000666.6854:06685
06686:-00009:+00020:-00005:000666.6854:06686
06687:+00010:+00019:+00002:000664.7747:06687
06688:+00008:+00013:-00010:000664.7747:06688
06689:+00010:+00018:+00007:000664.7747:06689
06690:+00019:+00021:+00009:000664.7747:06690
06691:+00014:+00009:+00011:000664.7747:06691
06692:-00007:+00024:-00007:000664.7747:06692
06693:-00007:+00019:-00003:000664.7747:06693
06694:-00006:+00022:+00016:000664.7747:06694
06695:-00019:+00023:+00000:000664.7747:06695
06696:+00000:+00010:-00015:000664.7747:06696
06697:+00001:+00024:+00000:000664.7747:06697
06698:-00021:+00001:+00004:000664.7747:06698
06699:-00020:+00018:+00023:000664.7747:06699
06700:+00003:-00003:-00003:000664.7747:06700
06701:-00021:+00001:+00005:000664.7747:06701
06702:-00007:+00000:+00002:000664.7747:06702
06703:-00009:-00002:+00023:000664.7747:06703
06704:+00004:-00002:-00004:000664.7747:06704
06705:+00018:+00005:-00005:000664.7747:06705
06706:+00020:-00006:+00002:000664.7747:06706
06707:+00018:-00005:+00018:000664.7747:06707
06708:+00019:+00004:+00023:000664.7747:06708
06709:+00014:-00006:-00005:000664.7747:06709
06710:+00008:+00000:-00017:000664.7747:06710
06711:+00008:+00017:-00037:000664.7747:06711
06712:+00015:+00017:+00023:000664.7747:06712
06713:-00008:-00003:+00002:000664.7747:06713
06714:+00004:+00022:-00009:000664.7747:06714
06715:-00003:+00009:+00003:000664.7747:06715
06716:-00008:+00024:+00004:000664.7747:06716
06717:+00001:+00020:-00015:000674.9663:06717
06718:+00003:+00021:+00017:000674.9663:06718
06719:+00002:+00022:-00006:000674.9663:06719
06720:+00002:+00024:-00007:000674.9663:06720
06721:+00001:+00023:-00003:000674.9663:06721
06722:-00001:+00023:-00004:000674.9663:06722
06723:-00020:-00006:-00006:000674.9663:06723
06724:+00000:+00009:-00020:000674.9663:06724
06725:+00002:+00022:-00003:000674.9663:06725
06726:+00000:-00006:-00006:000674.9663:06726
06727:+00001:-00002:+00024:000674.9663:06727
06728:+00003:+00024:+00007:000674.9663:06728
06729:-00020:+00000:-00008:000674.9663:06729
06730:-00024:+00020:+00007:000674.9663:06730
06731:-00021:+00007:-00003:000674.9663:06731
06732:-00023:+00008:-00017:000674.9663:06732
06733:-00001:+00008:-00015:000674.9663:06733
06734:-00005:-00004:+00018:000674.9663:06734
06735:+00005:+00008:-00006:000674.9663:06735
06736:+00004:-00005:+00000:000674.9663:06736
06737:+00005:+00018:-00002:000674.9663:06737
06738:-00002:+00000:+00004:000674.9663:06738
06739:-00020:-00015:+00006:000674.9663:06739
06740:-00003:+00005:+00011:000674.9663:06740
06741:-00005:+00002:+00006:000674.9663:06741
06742:+00005:-00017:+00003:000674.9663:06742
06743:-00009:+00003:+00013:000674.9663:06743
06744:-00002:+00005:+00018:000674.9663:06744
06745:-00021:-00007:+00008:000674.9663:06745
06746:-00022:+00008:-00003:000674.9663:06746
06747:+00000:-00001:-00018:000674.9663:06747
06748:-00015:+00006:-00015:000641.7587:06748
06749:-00016:+00007:-00004:000641.7587:06749
06750:-00014:-00004:-00021:000641.7587:06750
06751:-00021:-00004:-00034:000641.7587:06751
06752:-00014:+00008:+00007:000641.7587:06752
06753:+00004:+00001:-00002:000641.7587:06753
06754:-00025:-00006:-00003:000641.7587:06754
06755:+00002:-00001:-00007:000641.7587:06755
06756:-00003:+00010:+00006:000641.7587:06756
06757:-00006:+00020:+00007:000641.7587:06757
06758:-00008:+00021:-00001:000641.7587:06758
06759:-00007:+00011:+00018:000641.7587:06759
06760:-00007:+00024:+00006:000641.7587:06760
06761:+00004:-00002:-00021:000641.7587:06761
06762:-00007:+00001:-00006:000641.7587:06762
06763:-00021:-00005:+00009:000641.7587:06763
06764:-00013:-00015:+00022:000641.7587:06764
06765:-00011:+00008:-00016:000641.7587:06765
06766:-00022:+00005:-00008:000641.7587:06766
06767:-00032:+00006:-00011:000641.7587:06767
06768:-00048:-00015:+00027:000641.7587:06768
06769:-00028:+00004:-00021:000641.7587:06769
06770:-00028:-00020:-00036:000641.7587:06770
06771:-00036:-00020:+00004:000641.7587:06771
06772:-00039:-00016:+00010:000641.7587:06772
06773:-00016:-00021:+00003:000641.7587:06773
06774:-00016:-00015:-00019:000641.7587:06774
06775:-00020:+00002:-00007:000641.7587:06775
06776:-00020:-00004:-00014:000641.7587:06776
06777:-00019:+00002:-00001:000641.7587:06777
06778:+00005:+00019:+00015:000641.7587:06778
06779:-00006:-00005:-00002:000641.7587:06779
06780:-00006:-00001:+00002:000616.1939:06780
06781:-00002:-00002:+00036:000616.1939:06781
06782:-00018:-00002:+00018:000616.1939:06782
06783:-00020:-00003:+00018:000616.1939:06783
06784:-00020:+00011:-00020:000616.1939:06784
06785:-00013:+00024:-00034:000616.1939:06785
06786:-00014:+00022:-00034:000616.1939:06786
06787:-00034:+00017:+00015:000616.1939:06787
06788:-00034:+00013:-00008:000616.1939:06788
06789:-00034:+00009:-00017:000616.1939:06789
06790:-00011:+00020:-00030:000616.1939:06790
06791:-00015:+00019:-00005:000616.1939:06791
06792:-00001:+00010:+00004:000616.1939:06792
06793:+00004:+00013:-00019:000616.1939:06793
06794:+00015:+00024:+00005:000616.1939:06794
06795:+00015:+00011:-00032:000616.1939:06795
06796:-00003:+00017:-00018:000616.1939:06796
06797:+00006:+00013:+00005:000616.1939:06797
06798:+00007:+00020:-00015:000616.1939:06798
06799:+00015:+00009:-00008:000616.1939:06799
06800:+00035:+00018:-00004:000616.1939:06800
06801:+00017:+00019:-00005:000616.1939:06801
06802:+00018:+00000:+00019:000616.1939:06802
06803:-00002:+00009:-00016:000616.1939:06803
06804:+00017:+00009:-00013:000616.1939:06804
06805:-00006:+00022:-00035:000616.1939:06805
06806:+00005:+00009:+00013:000616.1939:06806
06807:+00002:-00003:-00017:000616.1939:06807
06808:+00004:-00001:+00001:000616.1939:06808
06809:-00002:-00003:-00004:000616.1939:06809
06810:-00017:-00003:-00001:000664.9786:06810
06811:-00018:+00009:-00003:000664.9786:06811
06812:+00000:+00006:-00003:000664.9786:06812
06813:+00000:-00016:+00004:000664.9786:06813
06814:-00022:+00008:-00030:000664.9786:06814
06815:-00010:-00019:+00008:000664.9786:06815
06816:-00021:+00002:-00005:000664.9786:06816
06817:-00001:-00007:+00007:000664.9786:06817
06818:-00002:-00015:-00005:000664.9786:06818
06819:+00001:-00021:+00024:000664.9786:06819
06820:+00001:-00008:-00006:000664.9786:06820
06821:+00001:+00003:+00004:000664.9786:06821
06822:-00003:+00009:-00008:000664.9786:06822
06823:-00022:+00004:+00010:000664.9786:06823
06824:-00004:-00002:+00013:000664.9786:06824
06825:-00007:-00002:+00016:000664.9786:06825
06826:-00003:+00000:+00000:000664.9786:06826
06827:+00016:+00023:+00006:000664.9786:06827
06828:+00015:+00020:+00014:000664.9786:06828
06829:+00018:+00022:+00023:000664.9786:06829
06830:+00020:+00018:-00003:000664.9786:06830
06831:+00018:+00020:-00012:000664.9786:06831
06832:+00019:+00017:-00006:000664.9786:06832
06833:+00020:-00002:-00018:000664.9786:06833
06834:+00014:-00002:+00016:000664.9786:06834
06835:+00018:+00008:+00004:000664.9786:06835
06836:-00009:-00003:+00008:000664.9786:06836
06837:+00032:+00019:+00012:000664.9786:06837
06838:+00001:-00016:+00032:000664.9786:06838
06839:+00001:+00000:-00009:000664.9786:06839
06840:+00001:+00005:+00003:000664.9786:06840
06841:+00003:+00019:-00032:000663.9303:06841
06842:-00015:+00000:-00005:000663.9303:06842
06843:-00021:+00000:+00022:000663.9303:06843
06844:-00025:+00000:-00003:000663.9303:06844
06845:-00021:-00003:-00019:000663.9303:06845
06846:-00009:-00002:+00007:000663.9303:06846
06847:+00005:+00007:+00016:000663.9303:06847
06848:-00001:-00004:+00007:000663.9303:06848
06849:+00005:-00015:-00002:000663.9303:06849
06850:-00003:-00019:-00020:000663.9303:06850
06851:-00006:-00017:+00007:000663.9303:06851
06852:+00005:-00012:+00005:000663.9303:06852
06853:+00001:-00007:-00019:000663.9303:06853
06854:+00002:-00014:-00013:000663.9303:06854
06855:-00017:-00011:+00007:000663.9303:06855
06856:+00001:-00019:-00002:000663.9303:06856
06857:+00003:-00019:+00017:000663.9303:06857
06858:-00003:-00016:-00012:000663.9303:06858
06859:-00005:-00021:+00005:000663.9303:06859
06860:+00016:-00014:-00004:000663.9303:06860
06861:+00003:+00003:-00005:000663.9303:06861
06862:+00000:+00004:-00011:000663.9303:06862
06863:+00019:+00000:-00012:000663.9303:06863
06864:-00004:+00007:+00021:000663.9303:06864
06865:+00014:-00002:-00001:000663.9303:06865
06866:-00003:+00000:-00002:000663.9303:06866
06867:-00002:+00021:-00015:000663.9303:06867
06868:+00016:+00010:-00021:000663.9303:06868
06869:-00008:+00024:-00006:000663.9303:06869
06870:-00008:+00021:+00000:000677.0647:06870
06871:+00004:+00019:-00007:000677.0647:06871
06872:-00007:+00009:-00005:000677.0647:06872
06873:+00003:+00017:+00023:000677.0647:06873
06874:+00000:-00001:+00018:000677.0647:06874
06875:-00007:+00018:-00013:000677.0647:06875
06876:-00020:+00018:-00034:000677.0647:06876
06877:-00013:+00019:-00021:000677.0647:06877
06878:-00011:+00019:+00018:000677.0647:06878
06879:+00000:+00018:+00000:000677.0647:06879
06880:-00025:+00019:-00008:000677.0647:06880
06881:-00022:-00002:-00012:000677.0647:06881
06882:-00011:+00020:+00006:000677.0647:06882
06883:-00036:-00002:+00010:000677.0647:06883
06884:-00024:-00004:+00017:000677.0647:06884
06885:-00021:-00002:+00003:000677.0647:06885
06886:-00021:+00008:-00015:000677.0647:06886
06887:-00006:+00006:-00001:000677.0647:06887
06888:-00009:-00019:-00006:000677.0647:06888
06889:-00018:+00002:+00002:000677.0647:06889
06890:-00008:-00014:+00021:000677.0647:06890
06891:+00015:-00014:+00005:000677.0647:06891
06892:+00020:-00018:-00022:000677.0647:06892
06893:+00016:+00006:-00011:000677.0647:06893
06894:+00011:+00007:-00001:000677.0647:06894
06895:+00014:+00007:-00007:000677.0647:06895
06896:+00015:+00021:+00001:000677.0647:06896
06897:+00016:+00018:+00001:000677.0647:06897
06898:+00005:+00010:+00005:000711.2232:06898
06899:+00003:+00011:+00021:000711.2232:06899
06900:+00002:+00014:+00010:000711.2232:06900
06901:+00003:+00013:-00018:000711.2232:06901
06902:+00003:+00015:-00015:000711.2232:06902
06903:-00007:+00020:+00019:000711.2232:06903
06904:-00008:+00013:-00001:000711.2232:06904
06905:+00004:+00001:+00004:000711.2232:06905
06906:-00009:+00014:-00009:000711.2232:06906
06907:+00001:+00000:-00003:000711.2232:06907
06908:+00004:+00022:-00020:000711.2232:06908
06909:+00002:+00019:-00015:000711.2232:06909
06910:-00001:-00001:+00004:000711.2232:06910
06911:-00012:+00002:-00001:000711.2232:06911
06912:-00018:+00006:+00021:000711.2232:06912
06913:-00002:+00009:+00006:000711.2232:06913
06914:-00018:+00005:+00006:000711.2232:06914
06915:-00021:-00003:+00000:000711.2232:06915
06916:-00019:-00005:-00002:000711.2232:06916
06917:-00018:+00006:-00032:000711.2232:06917
06918:-00012:-00014:+00002:000711.2232:06918
06919:-00024:+00006:+00008:000711.2232:06919
06920:-00024:-00019:-00003:000711.2232:06920
06921:+00004:-00018:+00005:000711.2232:06921
06922:+00002:-00017:-00006:000711.2232:06922
06923:+00000:-00007:+00008:000711.2232:06923
06924:-00001:-00008:+00020:000711.2232:06924
06925:+00002:-00008:+00007:000711.2232:06925
06926:-00013:-00007:-00011:000711.2232:06926
06927:+00003:-00011:-00016:000711.2232:06927
06928:-00008:+00004:+00020:000681.0454:06928
06929:-00009:-00015:+00004:000681.0454:06929
06930:+00002:-00004:-00015:000681.0454:06930
06931:-00009:-00006:-00002:000681.0454:06931
06932:+00001:+00001:+00010:000681.0454:06932
06933:+00003:+00007:+00019:000681.0454:06933
06934:-00018:-00002:+00010:000681.0454:06934
06935:-00018:+00018:+00000:000681.0454:06935
06936:+00001:+00001:+00022:000681.0454:06936
06937:-00020:+00009:+00012:000681.0454:06937
06938:-00018:+00007:+00005:000681.0454:06938
06939:-00012:+00006:-00021:000681.0454:06939
06940:+00000:-00001:-00015:000681.0454:06940
06941:-00013:+00005:+00005:000681.0454:06941
06942:-00023:+00003:+00007:000681.0454:06942
06943:-00011:+00007:+00020:000681.0454:06943
06944:-00002:+00003:+00020:000681.0454:06944
06945:-00026:-00007:+00021:000681.0454:06945
06946:-00024:-00016:+00021:000681.0454:06946
06947:-00023:+00004:-00016:000681.0454:06947
06948:-00014:-00010:-00015:000681.0454:06948
06949:-00020:-00015:-00001:000681.0454:06949
06950:-00002:-00019:+00022:000681.0454:06950
06951:-00020:-00007:+00006:000681.0454:06951
06952:-00019:-00007:-00018:000681.0454:06952
06953:-00009:+00006:+00003:000681.0454:06953
06954:+00002:-00017:+00005:000681.0454:06954
06955:-00005:-00006:-00008:000681.0454:06955
06956:-00006:+00003:-00002:000681.0454:06956
06957:+00016:+00005:-00002:000681.0454:06957
06958:+00014:+00018:+00019:000653.6402:06958
06959:+00016:-00005:+00029:000653.6402:06959
06960:-00005:-00003:+00022:000653.6402:06960
06961:-00020:-00002:+00009:000653.6402:06961
06962:+00004:+00013:-00032:000653.6402:06962
06963:-00023:-00003:-00010:000653.6402:06963
06964:-00016:+00022:-00009:000653.6402:06964
06965:-00018:+00022:-00018:000653.6402:06965
06966:-00002:+00024:-00007:000653.6402:06966
06967:-00011:+00020:-00008:000653.6402:06967
06968:-00013:+00012:-00015:000653.6402:06968
06969:-00002:+00013:+00038:000653.6402:06969
06970:-00010:+00012:-00001:000653.6402:06970
06971:-00023:+00039:-00021:000653.6402:06971
06972:-00011:+00010:-00015:000653.6402:06972
06973:-00024:+00032:+00024:000653.6402:06973
06974:-00021:+00011:+00003:000653.6402:06974
06975:-00024:+00009:-00011:000653.6402:06975
06976:+00004:+00013:+00005:000653.6402:06976
06977:+00002:+00033:-00005:000653.6402:06977
06978:+00020:+00022:+00002:000653.6402:06978
06979:-00009:-00003:+00004:000653.6402:06979
06980:-00006:+00000:+00005:000653.6402:06980
06981:+00005:+00017:-00016:000653.6402:06981
06982:-00006:-00001:+00007:000653.6402:06982
06983:-00002:+00009:+00003:000653.6402:06983
06984:+00002:+00005:-00001:000653.6402:06984
06985:-00008:-00006:+00003:000653.6402:06985
06986:-00020:+00006:-00020:000653.6402:06986
06987:-00007:+00007:-00036:000692.0562:06987
06988:-00006:+00008:-00015:000692.0562:06988
06989:-00006:+00002:-00032:000692.0562:06989
06990:-00005:-00016:+00004:000692.0562:06990
06991:-00004:-00018:-00010:000692.0562:06991
06992:-00010:+00004:-00018:000692.0562:06992
06993:-00005:+00004:+00013:000692.0562:06993
06994:-00006:+00008:+00009:000692.0562:06994
06995:-00008:-00016:+00017:000692.0562:06995
06996:+00001:+00007:+00018:000692.0562:06996
06997:+00016:-00003:-00019:000692.0562:06997
06998:-00021:-00001:-00026:000692.0562:06998
06999:-00019:+00017:-00019:000692.0562:06999
07000:-00020:+00021:-00006:000692.0562:07000
07001:+00001:+00022:-00019:000692.0562:07001
07002:-00021:+00024:-00016:000692.0562:07002
07003:-00018:+00037:+00018:000692.0562:07003
07004:-00023:+00009:+00004:000692.0562:07004
07005:-00020:+00011:+00005:000692.0562:07005
07006:-00004:+00010:+00005:000692.0562:07006
07007:+00001:+00001:+00023:000692.0562:07007
07008:+00005:+00008:+00011:000692.0562:07008
07009:-00009:+00001:+00017:000692.0562:07009
07010:-00008:-00005:-00006:000692.0562:07010
07011:+00003:+00004:-00003:000692.0562:07011
07012:-00006:+00004:+00011:000692.0562:07012
07013:+00005:+00001:+00017:000692.0562:07013
07014:+00003:-00007:+00021:000692.0562:07014
07015:+00016:-00016:-00005:000692.0562:07015
07016:+00015:+00003:+00001:000694.8298:07016
07017:-00003:-00017:+00002:000694.8298:07017
07018:-00004:-00006:-00017:000694.8298:07018
07019:+00007:-00003:-00018:000694.8298:07019
07020:-00003:-00003:-00016:000694.8298:07020
07021:+00014:-00003:+00021:000694.8298:07021
07022:-00007:+00024:+00006:000694.8298:07022
07023:-00004:-00001:-00015:000694.8298:07023
07024:-00007:+00017:+00003:000694.8298:07024
07025:-00004:+00005:+00034:000694.8298:07025
07026:-00004:+00005:+00010:000694.8298:07026
07027:-00008:+00004:+00023:000694.8298:07027
07028:-00008:+00009:-00019:000694.8298:07028
07029:-00002:-00014:-00004:000694.8298:07029
07030:+00004:-00016:-00006:000694.8298:07030
07031:-00024:-00016:+00009:000694.8298:07031
07032:-00019:-00016:-00017:000694.8298:07032
07033:-00020:-00020:-00012:000694.8298:07033
07034:+00000:+00005:+00024:000694.8298:07034
07035:+00004:-00017:+00003:000694.8298:07035
07036:-00010:-00020:-00011:000694.8298:07036
07037:+00003:+00004:+00005:000694.8298:07037
07038:+00002:+00002:-00005:000694.8298:07038
07039:+00001:+00002:-00022:000694.8298:07039
07040:+00001:+00003:+00021:000694.8298:07040
07041:+00004:-00019:-00004:000694.8298:07041
07042:+00002:-00019:+00003:000694.8298:07042
07043:+00010:-00021:-00005:000694.8298:07043
07044:-00009:+00003:-00022:000694.8298:07044
07045:-00008:+00003:+00006:000681.1184:07045
07046:-00006:-00016:+00007:000681.1184:07046
07047:+00004:+00004:-00018:000681.1184:07047
07048:-00019:-00004:-00015:000681.1184:07048
07049:-00001:+00009:+00017:000681.1184:07049
07050:-00025:+00008:+00004:000681.1184:07050
07051:-00014:+00001:+00022:000681.1184:07051
07052:-00019:-00001:-00003:000681.1184:07052
07053:-00014:+00000:-00010:000681.1184:07053
07054:-00010:+00018:-00006:000681.1184:07054
07055:-00024:+00022:+00023:000681.1184:07055
07056:-00015:+00022:-00017:000681.1184:07056
07057:-00035:+00010:-00012:000681.1184:07057
07058:-00011:+00012:-00007:000681.1184:07058
07059:-00024:+00010:+00007:000681.1184:07059
07060:-00019:+00023:+00023:000681.1184:07060
07061:+00004:+00015:-00019:000681.1184:07061
07062:-00004:+00010:-00021:000681.1184:07062
07063:-00004:+00013:+00006:000681.1184:07063
07064:+00000:+00000:+00012:000681.1184:07064
07065:+00018:+00036:-00001:000681.1184:07065
07066:+00003:+00009:+00008:000681.1184:07066
07067:-00006:+00020:-00012:000681.1184:07067
07068:-00019:+00015:-00005:000681.1184:07068
07069:-00001:+00000:+00014:000681.1184:07069
07070:-00001:-00001:-00048:000681.1184:07070
07071:+00002:+00017:-00051:000681.1184:07071
07072:+00005:+00001:-00004:000681.1184:07072
07073:+00004:-00020:+00010:000681.1184:07073
07074:-00019:-00003:+00004:000704.8522:07074
07075:+00002:-00001:-00013:000704.8522:07075
07076:-00021:-00001:-00034:000704.8522:07076
07077:+00004:+00021:+00024:000704.8522:07077
07078:-00005:+00018:-00011:000704.8522:07078
07079:-00007:-00004:-00010:000704.8522:07079
07080:+00013:-00001:-00002:000704.8522:07080
07081:+00031:-00004:+00044:000704.8522:07081
07082:+00030:+00008:+00063:000704.8522:07082
07083:+00033:+00007:+00024:000704.8522:07083
07084:+00022:+00017:-00032:000704.8522:07084
07085:+00007:+00022:-00056:000704.8522:07085
07086:+00030:+00001:-00022:000704.8522:07086
07087:+00014:+00010:+00000:000704.8522:07087
07088:-00020:+00020:+00010:000704.8522:07088
07089:-00024:-00001:+00019:000704.8522:07089
07090:-00037:+00020:+00008:000704.8522:07090
07091:-00051:+00000:-00003:000704.8522:07091
07092:-00029:+00018:-00007:000704.8522:07092
07093:-00029:+00023:-00037:000704.8522:07093
07094:-00036:+00010:-00015:000704.8522:07094
07095:-00014:+00019:-00014:000704.8522:07095
07096:-00021:+00019:+00011:000704.8522:07096
07097:-00025:+00006:+00004:000704.8522:07097
07098:-00014:+00021:+00001:000704.8522:07098
07099:-00022:+00006:+00011:000704.8522:07099
07100:+00003:+00024:+00006:000704.8522:07100
07101:-00008:+00003:+00003:000704.8522:07101
07102:+00020:+00000:+00021:000708.8092:07102
07103:+00007:-00006:-00007:000708.8092:07103
07104:+00019:+00001:-00061:000708.8092:07104
07105:+00010:-00001:+00002:000708.8092:07105
07106:+00018:+00001:+00014:000708.8092:07106
07107:-00004:+00001:-00021:000708.8092:07107
07108:+00017:+00024:-00009:000708.8092:07108
07109:-00007:+00024:+00005:000708.8092:07109
07110:-00010:+00012:+00000:000708.8092:07110
07111:-00020:+00022:+00005:000708.8092:07111
07112:-00025:+00032:-00015:000708.8092:07112
07113:-00025:+00010:-00017:000708.8092:07113
07114:-00019:+00024:+00006:000708.8092:07114
07115:+00005:+00021:+00007:000708.8092:07115
07116:+00000:-00001:-00006:000708.8092:07116
07117:-00007:+00017:-00012:000708.8092:07117
07118:-00003:+00007:+00008:000708.8092:07118
07119:+00015:+00007:+00006:000708.8092:07119
07120:-00018:-00018:+00011:000708.8092:07120
07121:-00004:-00018:+00015:000708.8092:07121
07122:-00008:-00032:+00019:000708.8092:07122
07123:+00018:-00013:+00003:000708.8092:07123
07124:+00016:-00045:+00024:000708.8092:07124
07125:+00004:-00025:-00016:000708.8092:07125
07126:+00005:-00027:+00007:000708.8092:07126
07127:+00011:-00022:-00014:000708.8092:07127
07128:-00008:-00025:-00010:000708.8092:07128
07129:-00003:-00023:+00019:000708.8092:07129
07130:-00009:-00028:+00014:000706.9894:07130
07131:-00021:-00036:+00036:000706.9894:07131
07132:-00002:-00037:+00010:000706.9894:07132
07133:-00013:-00034:+00019:000706.9894:07133
07134:+00001:-00015:+00022:000706.9894:07134
07135:+00000:-00009:+00019:000706.9894:07135
07136:+00017:+00004:-00009:000706.9894:07136
07137:+00017:+00022:+00001:000706.9894:07137
07138:+00031:+00015:-00001:000706.9894:07138
07139:-00005:+00015:-00006:000706.9894:07139
07140:-00004:+00014:-00001:000706.9894:07140
07141:+00001:+00032:+00016:000706.9894:07141
07142:+00002:+00037:-00009:000706.9894:07142
07143:-00018:+00048:+00021:000706.9894:07143
07144:+00016:+00035:-00018:000706.9894:07144
07145:-00002:+00050:+00006:000706.9894:07145
07146:+00015:+00030:+00019:000706.9894:07146
07147:-00022:+00027:-00004:000706.9894:07147
07148:-00001:+00029:-00013:000706.9894:07148
07149:-00024:+00031:-00006:000706.9894:07149
07150:-00021:+00033:-00016:000706.9894:07150
07151:-00029:+00013:+00035:000706.9894:07151
07152:-00023:+00019:+00015:000706.9894:07152
07153:-00033:+00010:-00006:000706.9894:07153
07154:-00035:+00007:-00002:000706.9894:07154
07155:-00011:+00005:+00018:000706.9894:07155
07156:-00019:-00014:+00009:000706.9894:07156
07157:-00002:+00006:+00007:000706.9894:07157
07158:-00001:-00018:-00009:000714.4447:07158
07159:-00011:-00009:+00017:000714.4447:07159
07160:-00019:-00008:+00036:000714.4447:07160
07161:-00019:-00035:-00015:000714.4447:07161
07162:-00021:-00021:-00004:000714.4447:07162
07163:-00008:-00011:-00001:000714.4447:07163
07164:-00020:-00031:+00009:000714.4447:07164
07165:-00008:-00021:+00004:000714.4447:07165
07166:+00000:-00022:+00023:000714.4447:07166
07167:-00009:+00004:-00011:000714.4447:07167
07168:-00018:-00014:+00017:000714.4447:07168
07169:+00017:+00005:+00001:000714.4447:07169
07170:-00019:+00000:+00004:000714.4447:07170
07171:+00004:-00003:-00018:000714.4447:07171
07172:-00012:+00019:+00015:000714.4447:07172
07173:-00014:+00011:+00018:000714.4447:07173
07174:-00038:+00016:+00003:000714.4447:07174
07175:-00033:+00034:-00017:000714.4447:07175
07176:-00036:+00036:-00003:000714.4447:07176
07177:-00037:+00014:-00020:000714.4447:07177
07178:-00039:+00031:-00017:000714.4447:07178
07179:-00039:+00030:-00016:000714.4447:07179
07180:-00040:+00030:-00018:000714.4447:07180
07181:-00037:+00039:+00016:000714.4447:07181
07182:-00035:+00033:+00000:000714.4447:07182
07183:-00026:+00025:+00007:000714.4447:07183
07184:-00029:+00036:-00017:000714.4447:07184
07185:-00038:+00015:+00010:000714.4447:07185
07186:-00035:+00025:-00019:000714.4447:07186
07187:-00035:+00033:-00015:000695.2114:07187
07188:-00014:+00010:-00008:000695.2114:07188
07189:-00039:+00018:+00003:000695.2114:07189
07190:-00015:+00018:-00019:000695.2114:07190
07191:-00014:-00002:-00021:000695.2114:07191
07192:-00010:+00008:-00022:000695.2114:07192
07193:+00001:+00002:+00000:000695.2114:07193
07194:+00000:+00004:+00018:000695.2114:07194
07195:+00000:+00003:-00008:000695.2114:07195
07196:+00003:-00018:-00018:000695.2114:07196
07197:-00005:+00001:+00002:000695.2114:07197
07198:-00010:-00019:+00009:000695.2114:07198
07199:+00003:-00008:+00000:000695.2114:07199
07200:+00002:-00017:-00003:000695.2114:07200
07201:-00007:-00013:-00011:000695.2114:07201
07202:-00019:-00015:+00003:000695.2114:07202
07203:-00003:-00009:+00020:000695.2114:07203
07204:-00024:-00008:+00011:000695.2114:07204
07205:-00025:-00011:-00022:000695.2114:07205
07206:-00012:-00020:-00034:000695.2114:07206
07207:-00023:-00020:-00022:000695.2114:07207
07208:-00040:-00014:-00015:000695.2114:07208
07209:-00035:-00015:+00000:000695.2114:07209
07210:-00022:+00006:+00021:000695.2114:07210
07211:-00036:+00005:+00000:000695.2114:07211
07212:-00036:-00004:-00003:000695.2114:07212
07213:-00014:+00005:+00018:000695.2114:07213
07214:-00014:-00001:+00003:000695.2114:07214
07215:-00036:+00018:+00005:000695.2114:07215
07216:-00014:+00019:-00015:000695.2114:07216
07217:-00037:+00017:+00006:000669.7697:07217
07218:-00019:+00022:-00016:000669.7697:07218
07219:+00005:+00020:+00000:000669.7697:07219
07220:-00021:+00020:-00007:000669.7697:07220
07221:-00001:+00024:+00025:000669.7697:07221
07222:-00004:+00021:-00033:000669.7697:07222
07223:-00010:+00024:-00054:000669.7697:07223
07224:+00003:+00012:-00019:000669.7697:07224
07225:-00006:+00019:+00018:000669.7697:07225
07226:-00022:+00023:+00011:000669.7697:07226
07227:-00020:-00002:+00002:000669.7697:07227
07228:-00009:+00019:+00022:000669.7697:07228
07229:+00002:-00005:-00031:000669.7697:07229
07230:-00016:+00003:+00037:000669.7697:07230
07231:+00014:-00018:+00013:000669.7697:07231
07232:-00009:-00017:-00009:000669.7697:07232
07233:+00021:-00007:-00048:000669.7697:07233
07234:-00006:+00002:+00017:000669.7697:07234
07235:+00000:-00007:+00010:000669.7697:07235
07236:+00004:-00007:-00002:000669.7697:07236
07237:+00018:-00017:-00018:000669.7697:07237
07238:+00019:+00005:+00009:000669.7697:07238
07239:-00008:-00021:+00017:000669.7697:07239
07240:-00002:-00017:+00034:000669.7697:07240
07241:+00004:+00005:+00008:000669.7697:07241
07242:+00016:+00008:-00019:000669.7697:07242
07243:-00006:-00014:-00006:000669.7697:07243
07244:+00017:+00004:+00004:000669.7697:07244
07245:-00001:-00015:+00001:000710.3992:07245
07246:-00008:-00016:+00016:000710.3992:07246
07247:+00003:-00003:+00016:000710.3992:07247
07248:-00005:-00019:+00011:000710.3992:07248
07249:-00001:-00020:+00011:000710.3992:07249
07250:+00015:-00019:+00011:000710.3992:07250
07251:-00006:-00018:-00002:000710.3992:07251
07252:+00019:-00009:+00001:000710.3992:07252
07253:-00002:-00015:+00024:000710.3992:07253
07254:+00015:-00015:+00008:000710.3992:07254
07255:-00004:+00004:-00017:000710.3992:07255
07256:+00007:-00016:+00011:000710.3992:07256
07257:+00019:+00004:+00000:000710.3992:07257
07258:-00007:+00005:-00003:000710.3992:07258
07259:+00015:+00000:+00004:000710.3992:07259
07260:+00019:+00018:-00007:000710.3992:07260
07261:+00007:-00002:-00006:000710.3992:07261
07262:+00020:+00017:+00019:000710.3992:07262
07263:+00013:+00012:+00017:000710.3992:07263
07264:+00007:+00012:+00005:000710.3992:07264
07265:+00007:+00014:-00048:000710.3992:07265
07266:+00007:+00037:-00028:000710.3992:07266
07267:+00013:+00010:+00020:000710.3992:07267
07268:-00005:+00013:+00010:000710.3992:07268
07269:+00013:+00011:+00016:000710.3992:07269
07270:+00034:+00020:+00007:000710.3992:07270
07271:+00029:+00012:-00013:000710.3992:07271
07272:+00011:+00009:+00015:000731.6793:07272
07273:+00006:+00018:+00009:000731.6793:07273
07274:-00005:+00023:-00021:000731.6793:07274
07275:+00029:-00003:-00013:000731.6793:07275
07276:+00009:+00022:+00007:000731.6793:07276
07277:+00008:-00002:+00020:000731.6793:07277
07278:+00019:-00006:+00001:000731.6793:07278
07279:+00009:+00021:-00007:000731.6793:07279
07280:+00020:-00002:-00014:000731.6793:07280
07281:+00018:-00003:-00005:000731.6793:07281
07282:+00031:+00008:-00007:000731.6793:07282
07283:+00003:-00010:+00004:000731.6793:07283
07284:+00014:-00007:+00004:000731.6793:07284
07285:+00002:-00016:+00023:000731.6793:07285
07286:+00004:-00034:+00020:000731.6793:07286
07287:-00021:-00013:-00020:000731.6793:07287
07288:+00004:-00013:-00018:000731.6793:07288
07289:-00020:-00032:-00015:000731.6793:07289
07290:-00018:-00031:+00007:000731.6793:07290
07291:-00018:-00033:-00016:000731.6793:07291
07292:-00012:-00032:-00018:000731.6793:07292
07293:+00005:-00037:-00017:000731.6793:07293
07294:+00004:-00025:+00013:000731.6793:07294
07295:-00018:-00045:-00003:000731.6793:07295
07296:+00001:-00031:-00016:000731.6793:07296
07297:+00002:-00013:-00002:000731.6793:07297
07298:+00003:-00020:+00017:000731.6793:07298
07299:-00024:-00011:-00004:000731.6793:07299
07300:-00012:-00015:+00018:000731.6793:07300
07301:-00021:+00004:-00002:000685.9677:07301
07302:-00015:-00003:-00029:000685.9677:07302
07303:-00034:-00006:+00002:000685.9677:07303
07304:-00017:+00008:+00019:000685.9677:07304
07305:-00039:+00007:-00016:000685.9677:07305
07306:-00024:+00017:-00012:000685.9677:07306
07307:-00011:-00001:-00005:000685.9677:07307
07308:-00014:-00002:-00022:000685.9677:07308
07309:-00036:-00001:+00020:000685.9677:07309
07310:-00017:-00001:-00003:000685.9677:07310
07311:-00029:+00001:-00031:000685.9677:07311
07312:-00016:+00001:+00020:000685.9677:07312
07313:-00036:+00018:+00002:000685.9677:07313
07314:-00028:+00018:-00021:000685.9677:07314
07315:+00001:+00022:-00016:000685.9677:07315
07316:-00011:+00018:+00001:000685.9677:07316
07317:-00013:-00005:-00021:000685.9677:07317
07318:-00024:+00004:+00020:000685.9677:07318
07319:-00012:+00017:-00016:000685.9677:07319
07320:-00010:+00019:-00036:000685.9677:07320
07321:-00002:+00005:+00007:000685.9677:07321
07322:-00024:+00008:+00017:000685.9677:07322
07323:-00006:+00002:+00004:000685.9677:07323
07324:+00015:+00000:-00036:000685.9677:07324
07325:+00009:-00004:-00030:000685.9677:07325
07326:-00007:-00014:-00008:000685.9677:07326
07327:+00005:+00003:+00023:000685.9677:07327
07328:-00003:+00002:+00005:000685.9677:07328
07329:-00004:-00016:-00018:000685.9677:07329
07330:+00005:+00003:+00006:000685.9677:07330
07331:+00001:-00020:+00025:000685.9677:07331
07332:+00000:+00002:+00002:000650.5274:07332
07333:-00024:-00014:-00034:000650.5274:07333
07334:-00008:+00005:-00030:000650.5274:07334
07335:-00001:+00008:-00019:000650.5274:07335
07336:-00023:-00019:-00020:000650.5274:07336
07337:-00021:-00017:+00007:000650.5274:07337
07338:-00012:-00006:-00010:000650.5274:07338
07339:-00040:+00008:-00048:000650.5274:07339
07340:-00034:+00003:+00041:000650.5274:07340
07341:-00038:-00002:+00034:000650.5274:07341
07342:-00016:+00003:+00004:000650.5274:07342
07343:-00017:+00007:-00046:000650.5274:07343
07344:+00016:+00017:-00046:000650.5274:07344
07345:+00004:+00000:-00040:000650.5274:07345
07346:-00001:+00007:+00016:000650.5274:07346
07347:-00003:-00001:+00016:000650.5274:07347
07348:-00008:+00003:+00038:000650.5274:07348
07349:+00002:-00006:+00038:000650.5274:07349
07350:+00003:+00000:+00047:000650.5274:07350
07351:-00003:+00020:-00003:000650.5274:07351
07352:+00014:+00021:-00021:000650.5274:07352
07353:+00026:+00019:+00004:000650.5274:07353
07354:+00034:+00013:+00005:000650.5274:07354
07355:+00012:-00002:-00002:000650.5274:07355
07356:+00006:+00010:-00006:000650.5274:07356
07357:+00008:+00000:-00032:000650.5274:07357
07358:-00009:+00018:-00025:000650.5274:07358
07359:-00012:+00003:-00004:000650.5274:07359
07360:-00010:-00005:+00010:000650.5274:07360
07361:-00038:+00003:+00033:000650.5274:07361
07362:-00010:-00015:+00035:000650.5274:07362
07363:-00039:+00005:+00038:000646.9761:07363
07364:-00030:+00008:-00015:000646.9761:07364
07365:-00031:+00005:+00022:000646.9761:07365
07366:-00034:+00017:+00007:000646.9761:07366
07367:-00027:-00002:-00013:000646.9761:07367
07368:-00028:+00002:+00008:000646.9761:07368
07369:-00036:+00008:+00022:000646.9761:07369
07370:-00013:+00006:+00003:000646.9761:07370
07371:-00021:+00003:+00034:000646.9761:07371
07372:+00001:+00003:+00029:000646.9761:07372
07373:-00023:-00007:+00037:000646.9761:07373
07374:-00020:-00009:+00014:000646.9761:07374
07375:+00002:-00004:+00003:000646.9761:07375
07376:-00010:-00002:-00031:000646.9761:07376
07377:-00009:-00004:-00023:000646.9761:07377
07378:+00003:+00005:+00021:000646.9761:07378
07379:+00000:+00017:+00024:000646.9761:07379
07380:+00001:+00005:+00036:000646.9761:07380
07381:+00000:-00004:-00010:000646.9761:07381
07382:-00021:+00009:-00018:000646.9761:07382
07383:+00001:+00002:+00021:000646.9761:07383
07384:-00009:+00008:+00014:000646.9761:07384
07385:+00017:-00005:-00007:000646.9761:07385
07386:-00004:+00006:-00034:000646.9761:07386
07387:-00003:+00006:-00004:000646.9761:07387
07388:-00018:+00003:-00002:000646.9761:07388
07389:-00023:-00017:-00018:000646.9761:07389
07390:-00002:-00016:-00021:000646.9761:07390
07391:-00019:-00020:+00015:000646.9761:07391
07392:-00022:-00020:+00019:000646.9761:07392
07393:-00019:-00009:+00022:000646.9761:07393
07394:-00020:-00016:+00021:000646.9761:07394
07395:-00023:-00019:-00001:000646.9761:07395
07396:-00019:-00016:+00019:000596.9812:07396
07397:-00015:-00021:+00021:000596.9812:07397
07398:-00017:-00011:+00021:000596.9812:07398
07399:-00036:-00018:-00010:000596.9812:07399
07400:-00015:-00014:-00031:000596.9812:07400
07401:-00013:+00008:-00009:000596.9812:07401
07402:-00013:-00006:-00013:000596.9812:07402
07403:-00019:-00001:+00018:000596.9812:07403
07404:-00019:+00018:+00022:000596.9812:07404
07405:-00009:+00009:-00024:000596.9812:07405
07406:-00008:+00016:-00012:000596.9812:07406
07407:+00014:+00038:-00019:000596.9812:07407
07408:+00016:+00012:+00013:000596.9812:07408
07409:+00007:+00016:-00013:000596.9812:07409
07410:+00019:+00010:-00003:000596.9812:07410
07411:+00018:+00022:-00022:000596.9812:07411
07412:-00004:+00020:-00009:000596.9812:07412
07413:-00008:+00014:+00009:000596.9812:07413
07414:-00018:+00019:+00008:000596.9812:07414
07415:+00003:+00010:+00008:000596.9812:07415
07416:-00001:+00012:-00005:000596.9812:07416
07417:-00001:+00001:+00024:000596.9812:07417
07418:-00033:-00002:+00015:000596.9812:07418
07419:-00022:+00023:+00008:000596.9812:07419
07420:-00012:+00010:-00013:000596.9812:07420
07421:-00035:+00000:-00023:000596.9812:07421
07422:-00032:+00017:-00019:000596.9812:07422
07423:-00039:+00001:+00005:000596.9812:07423
07424:-00029:+00022:-00022:000596.9812:07424
07425:-00036:+00014:-00021:000596.9812:07425
07426:-00015:+00019:-00018:000596.9812:07426
07427:-00023:+00010:+00014:000596.9812:07427
07428:-00018:+00013:-00020:000596.9812:07428
07429:-00004:+00034:-00005:000623.1333:07429
07430:+00017:+00013:-00001:000623.1333:07430
07431:+00007:+00033:-00001:000623.1333:07431
07432:+00019:+00016:-00006:000623.1333:07432
07433:+00014:+00020:+00017:000623.1333:07433
07434:+00020:+00019:-00007:000623.1333:07434
07435:+00018:+00013:-00009:000623.1333:07435
07436:-00009:+00005:-00003:000623.1333:07436
07437:-00005:-00001:+00018:000623.1333:07437
07438:-00009:-00003:+00009:000623.1333:07438
07439:-00005:-00005:-00011:000623.1333:07439
07440:-00011:+00000:+00007:000623.1333:07440
07441:-00024:-00001:+00018:000623.1333:07441
07442:-00038:+00001:+00023:000623.1333:07442
07443:-00039:-00006:-00004:000623.1333:07443
07444:-00027:+00020:-00015:000623.1333:07444
07445:-00040:+00000:-00013:000623.1333:07445
07446:-00027:-00005:-00002:000623.1333:07446
07447:-00025:+00018:-00017:000623.1333:07447
07448:-00016:+00018:-00012:000623.1333:07448
07449:+00001:-00006:-00009:000623.1333:07449
07450:+00015:+00020:-00021:000623.1333:07450
07451:-00018:-00001:+00007:000623.1333:07451
07452:+00005:+00020:+00017:000623.1333:07452
07453:+00002:-00002:+00012:000623.1333:07453
07454:+00001:+00011:-00017:000623.1333:07454
07455:-00013:+00017:-00016:000623.1333:07455
07456:+00002:+00012:+00008:000623.1333:07456
07457:+00000:+00033:-00021:000623.1333:07457
07458:+00005:+00032:-00022:000623.1333:07458
07459:-00021:+00014:-00014:000623.1333:07459
07460:+00002:+00037:+00000:000623.1333:07460
07461:-00013:+00012:+00003:000625.5936:07461
07462:-00020:+00015:-00004:000625.5936:07462
07463:-00020:+00033:-00017:000625.5936:07463
07464:+00000:+00014:-00021:000625.5936:07464
07465:-00010:+00023:+00016:000625.5936:07465
07466:-00002:+00010:-00006:000625.5936:07466
07467:-00018:+00019:-00029:000625.5936:07467
07468:+00003:-00005:-00007:000625.5936:07468
07469:-00004:+00001:+00004:000625.5936:07469
07470:+00000:-00017:+00017:000625.5936:07470
07471:+00003:+00002:+00008:000625.5936:07471
07472:-00008:-00015:+00024:000625.5936:07472
07473:+00016:-00020:+00008:000625.5936:07473
07474:-00006:-00025:+00024:000625.5936:07474
07475:+00002:-00024:+00029:000625.5936:07475
07476:-00010:-00033:+00006:000625.5936:07476
07477:-00022:-00026:-00016:000625.5936:07477
07478:-00018:-00033:+00018:000625.5936:07478
07479:-00021:-00032:+00022:000625.5936:07479
07480:-00012:-00034:-00006:000625.5936:07480
07481:-00012:-00030:+00014:000625.5936:07481
07482:-00020:-00021:-00015:000625.5936:07482
07483:-00024:-00011:+00009:000625.5936:07483
07484:+00005:-00017:+00032:000625.5936:07484
07485:-00002:+00003:+00006:000625.5936:07485
07486:+00015:-00002:-00037:000625.5936:07486
07487:+00017:+00018:-00018:000625.5936:07487
07488:+00033:+00001:-00016:000625.5936:07488
07489:+00016:-00003:+00032:000625.5936:07489
07490:+00020:+00019:+00012:000625.5936:07490
07491:+00017:+00021:+00034:000625.5936:07491
07492:+00008:+00022:+00012:000625.5936:07492
07493:-00007:+00018:-00002:000620.4406:07493
07494:+00018:+00009:+00010:000620.4406:07494
07495:+00004:+00012:-00004:000620.4406:07495
07496:-00004:+00011:-00019:000620.4406:07496
07497:-00021:+00015:+00005:000620.4406:07497
07498:-00011:+00012:+00022:000620.4406:07498
07499:-00037:+00022:-00017:000620.4406:07499
07500:-00016:+00011:+00032:000620.4406:07500
07501:-00015:+00013:-00005:000620.4406:07501
07502:-00037:+00022:+00019:000620.4406:07502
07503:-00014:+00012:+00001:000620.4406:07503
07504:+00002:+00032:+00006:000620.4406:07504
07505:-00008:+00021:-00031:000620.4406:07505
07506:+00016:-00005:-00005:000620.4406:07506
07507:+00018:-00002:+00015:000620.4406:07507
07508:+00017:-00017:+00016:000620.4406:07508
07509:+00006:+00009:-00020:000620.4406:07509
07510:+00035:+00007:-00015:000620.4406:07510
07511:+00013:-00018:-00002:000620.4406:07511
07512:+00023:-00010:+00004:000620.4406:07512
07513:+00011:-00015:+00007:000620.4406:07513
07514:+00011:-00022:-00017:000620.4406:07514
07515:+00007:-00017:+00006:000620.4406:07515
07516:+00014:-00018:+00008:000620.4406:07516
07517:-00001:-00016:+00017:000620.4406:07517
07518:-00006:+00005:+00007:000620.4406:07518
07519:-00007:+00005:-00006:000620.4406:07519
07520:-00006:+00007:-00004:000620.4406:07520
07521:-00022:-00005:+00010:000620.4406:07521
07522:+00002:-00004:+00005:000620.4406:07522
07523:+00004:+00000:-00015:000652.5372:07523
07524:-00005:+00001:-00009:000652.5372:07524
07525:+00004:+00017:-00019:000652.5372:07525
07526:-00001:-00001:-00017:000652.5372:07526
07527:+00001:-00003:-00008:000652.5372:07527
07528:+00001:-00002:+00006:000652.5372:07528
07529:+00004:+00023:-00015:000652.5372:07529
07530:-00021:-00001:+00008:000652.5372:07530
07531:+00004:-00001:+00002:000652.5372:07531
07532:-00017:+00024:-00001:000652.5372:07532
07533:-00007:+00013:-00022:000652.5372:07533
07534:+00002:+00034:+00006:000652.5372:07534
07535:-00020:+00035:-00004:000652.5372:07535
07536:-00023:+00013:-00017:000652.5372:07536
07537:+00005:+00038:-00031:000652.5372:07537
07538:-00006:+00036:-00030:000652.5372:07538
07539:-00009:+00024:+00005:000652.5372:07539
07540:+00004:+00034:-00019:000652.5372:07540
07541:+00019:+00013:+00000:000652.5372:07541
07542:+00021:+00009:+00007:000652.5372:07542
07543:+00014:+00022:-00004:000652.5372:07543
07544:+00018:+00018:+00023:000652.5372:07544
07545:-00004:+00019:-00001:000652.5372:07545
07546:+00014:-00004:+00003:000652.5372:07546
07547:-00008:+00005:+00001:000652.5372:07547
07548:+00003:+00003:-00015:000652.5372:07548
07549:-00011:+00004:-00010:000652.5372:07549
07550:+00001:-00020:+00003:000652.5372:07550
07551:-00011:-00021:-00016:000652.5372:07551
07552:-00016:-00009:+00001:000652.5372:07552
07553:-00033:-00008:-00006:000652.5372:07553
07554:-00017:-00009:+00018:000652.5372:07554
07555:-00027:-00031:-00020:000648.2893:07555
07556:-00014:-00011:-00005:000648.2893:07556
07557:-00017:-00019:-00020:000648.2893:07557
07558:-00039:-00023:-00017:000648.2893:07558
07559:-00019:-00020:-00018:000648.2893:07559
07560:+00002:-00016:+00001:000648.2893:07560
07561:-00004:-00018:-00031:000648.2893:07561
07562:+00014:+00001:+00008:000648.2893:07562
07563:+00006:+00004:-00004:000648.2893:07563
07564:+00017:-00019:-00003:000648.2893:07564
07565:+00031:-00006:+00008:000648.2893:07565
07566:+00030:+00008:+00001:000648.2893:07566
07567:+00012:+00005:+00003:000648.2893:07567
07568:+00008:+00019:-00007:000648.2893:07568
07569:+00028:+00000:+00019:000648.2893:07569
07570:+00019:+00020:-00007:000648.2893:07570
07571:+00005:+00018:-00001:000648.2893:07571
07572:-00007:+00023:-00016:000648.2893:07572
07573:-00021:+00021:+00008:000648.2893:07573
07574:-00025:+00020:-00009:000648.2893:07574
07575:-00022:+00016:-00002:000648.2893:07575
07576:-00012:+00000:+00007:000648.2893:07576
07577:-00028:+00000:+00020:000648.2893:07577
07578:-00014:+00000:+00017:000648.2893:07578
07579:-00021:-00002:-00005:000648.2893:07579
07580:-00010:+00002:-00032:000648.2893:07580
07581:-00013:-00018:+00018:000648.2893:07581
07582:-00021:+00001:+00020:000648.2893:07582
07583:-00023:+00008:-00013:000648.2893:07583
07584:-00002:-00015:-00021:000648.2893:07584
07585:+00001:-00008:-00015:000646.1542:07585
07586:+00004:-00032:-00007:000646.1542:07586
07587:-00003:-00009:+00017:000646.1542:07587
07588:+00020:-00013:-00001:000646.1542:07588
07589:-00003:-00032:+00006:000646.1542:07589
07590:-00006:-00033:-00004:000646.1542:07590
07591:+00009:-00020:+00011:000646.1542:07591
07592:-00005:-00011:+00008:000646.1542:07592
07593:+00017:-00020:+00007:000646.1542:07593
07594:+00014:-00009:+00035:000646.1542:07594
07595:-00007:-00021:+00006:000646.1542:07595
07596:+00003:-00018:-00018:000646.1542:07596
07597:+00019:-00019:-00005:000646.1542:07597
07598:+00017:+00004:-00005:000646.1542:07598
07599:-00008:-00021:-00001:000646.1542:07599
07600:-00005:+00006:+00023:000646.1542:07600
07601:-00007:-00006:-00003:000646.1542:07601
07602:-00018:+00000:-00020:000646.1542:07602
07603:+00001:+00021:+00019:000646.1542:07603
07604:+00000:+00019:+00004:000646.1542:07604
07605:-00019:+00023:+00019:000646.1542:07605
07606:+00001:+00010:+00007:000646.1542:07606
07607:-00002:+00015:-00001:000646.1542:07607
07608:-00018:+00011:+00008:000646.1542:07608
07609:-00010:+00012:-00006:000646.1542:07609
07610:+00000:+00010:-00009:000646.1542:07610
07611:-00020:+00013:+00007:000646.1542:07611
07612:-00001:+00035:+00018:000646.1542:07612
07613:-00023:+00015:+00034:000646.1542:07613
07614:-00019:+00011:+00000:000646.1542:07614
07615:-00002:+00022:+00006:000646.1542:07615
07616:-00009:+00020:+00016:000658.3474:07616
07617:-00018:+00021:+00012:000658.3474:07617
07618:-00020:-00002:+00013:000658.3474:07618
07619:+00003:+00008:+00003:000658.3474:07619
07620:-00001:+00003:-00010:000658.3474:07620
07621:+00002:+00005:-00021:000658.3474:07621
07622:+00005:-00021:+00034:000658.3474:07622
07623:-00010:-00007:+00005:000658.3474:07623
07624:-00002:-00035:-00021:000658.3474:07624
07625:-00007:-00032:+00008:000658.3474:07625
07626:+00004:-00037:+00016:000658.3474:07626
07627:-00018:-00022:+00017:000658.3474:07627
07628:+00000:-00036:+00020:000658.3474:07628
07629:+00014:-00031:+00018:000658.3474:07629
07630:-00021:-00031:-00033:000658.3474:07630
07631:-00002:-00013:-00004:000658.3474:07631
07632:-00019:-00017:+00018:000658.3474:07632
07633:-00009:+00002:-00019:000658.3474:07633
07634:+00016:-00016:-00021:000658.3474:07634
07635:+00015:+00008:+00010:000658.3474:07635
07636:+00015:+00018:-00004:000658.3474:07636
07637:+00016:+00022:-00002:000658.3474:07637
07638:+00021:+00014:-00005:000658.3474:07638
07639:+00018:+00039:+00003:000658.3474:07639
07640:-00006:+00016:+00006:000658.3474:07640
07641:-00008:+00048:+00036:000658.3474:07641
07642:-00007:+00025:-00006:000658.3474:07642
07643:+00002:+00051:-00015:000658.3474:07643
07644:-00021:+00031:-00003:000658.3474:07644
07645:-00010:+00029:+00005:000658.3474:07645
07646:-00015:+00026:-00005:000658.3474:07646
07647:-00013:+00040:-00021:000658.3474:07647
07648:-00015:+00033:-00018:000627.7587:07648
07649:-00014:+00034:-00017:000627.7587:07649
07650:-00014:+00017:+00036:000627.7587:07650
07651:-00014:-00001:+00023:000627.7587:07651
07652:-00013:-00001:-00018:000627.7587:07652
07653:-00013:-00014:-00015:000627.7587:07653
07654:-00015:+00004:+00023:000627.7587:07654
07655:-00011:-00011:-00005:000627.7587:07655
07656:-00012:-00033:+00001:000627.7587:07656
07657:-00018:-00031:+00001:000627.7587:07657
07658:-00012:-00028:-00010:000627.7587:07658
07659:-00023:-00027:-00019:000627.7587:07659
07660:-00012:-00046:+00015:000627.7587:07660
07661:-00011:-00050:-00036:000627.7587:07661
07662:+00000:-00048:-00031:000627.7587:07662
07663:+00005:-00051:+00001:000627.7587:07663
07664:-00023:-00049:+00032:000627.7587:07664
07665:-00012:-00038:+00015:000627.7587:07665
07666:-00010:-00034:+00000:000627.7587:07666
07667:-00019:-00013:-00031:000627.7587:07667
07668:-00015:-00018:-00040:000627.7587:07668
07669:-00025:+00001:+00017:000627.7587:07669
07670:-00013:+00002:+00014:000627.7587:07670
07671:-00013:+00007:+00003:000627.7587:07671
07672:+00003:+00019:-00052:000627.7587:07672
07673:+00005:+00012:-00052:000627.7587:07673
07674:-00020:+00015:+00001:000627.7587:07674
07675:-00018:+00016:+00021:000627.7587:07675
07676:+00005:+00039:+00011:000627.7587:07676
07677:-00010:+00050:-00011:000627.7587:07677
07678:-00019:+00028:+00006:000627.7587:07678
07679:-00017:+00048:-00021:000627.7587:07679
07680:-00015:+00015:+00008:000627.7587:07680
07681:-00012:+00036:-00018:000588.5263:07681
07682:-00024:+00036:-00032:000588.5263:07682
07683:-00010:+00016:-00026:000588.5263:07683
07684:-00033:+00022:+00019:000588.5263:07684
07685:-00016:-00003:+00001:000588.5263:07685
07686:-00032:+00004:+00010:000588.5263:07686
07687:-00013:-00006:-00020:000588.5263:07687
07688:-00015:-00016:-00020:000588.5263:07688
07689:-00016:-00022:+00008:000588.5263:07689
07690:-00035:-00012:+00020:000588.5263:07690
07691:+00004:-00031:-00018:000588.5263:07691
07692:-00002:-00011:-00023:000588.5263:07692
07693:+00005:-00033:-00014:000588.5263:07693
07694:+00002:-00008:-00001:000588.5263:07694
07695:+00004:-00036:+00015:000588.5263:07695
07696:-00019:-00023:-00008:000588.5263:07696
07697:-00003:-00034:+00017:000588.5263:07697
07698:+00013:-00014:-00008:000588.5263:07698
07699:-00018:-00011:-00004:000588.5263:07699
07700:-00007:-00010:-00003:000588.5263:07700
07701:-00006:-00016:+00000:000588.5263:07701
07702:-00003:-00020:-00009:000588.5263:07702
07703:+00004:-00021:+00004:000588.5263:07703
07704:+00003:+00000:-00003:000588.5263:07704
07705:-00021:-00003:+00007:000588.5263:07705
07706:-00001:+00010:+00004:000588.5263:07706
07707:+00004:+00034:-00001:000588.5263:07707
07708:-00006:+00025:+00020:000588.5263:07708
07709:+00006:+00032:+00009:000588.5263:07709
07710:+00029:+00052:+00001:000588.5263:07710
07711:+00008:+00044:+00007:000588.5263:07711
07712:+00012:+00043:-00002:000645.1834:07712
07713:+00010:+00064:-00004:000645.1834:07713
07714:+00017:+00040:+00019:000645.1834:07714
07715:+00019:+00040:-00001:000645.1834:07715
07716:+00016:+00050:+00032:000645.1834:07716
07717:-00006:+00025:+00020:000645.1834:07717
07718:-00021:+00034:+00018:000645.1834:07718
07719:-00009:+00009:+00019:000645.1834:07719
07720:+00002:+00019:-00003:000645.1834:07720
07721:-00019:-00004:-00009:000645.1834:07721
07722:-00024:-00001:-00002:000645.1834:07722
07723:-00020:+00004:+00009:000645.1834:07723
07724:-00017:-00014:-00009:000645.1834:07724
07725:-00001:-00018:+00002:000645.1834:07725
07726:-00023:-00009:+00000:000645.1834:07726
07727:-00013:-00031:+00018:000645.1834:07727
07728:-00001:-00032:+00006:000645.1834:07728
07729:-00005:-00007:-00015:000645.1834:07729
07730:-00006:-00034:-00024:000645.1834:07730
07731:+00014:-00013:-00001:000645.1834:07731
07732:+00011:-00036:+00021:000645.1834:07732
07733:+00016:-00007:+00000:000645.1834:07733
07734:+00021:-00008:-00004:000645.1834:07734
07735:+00009:+00004:-00015:000645.1834:07735
07736:+00015:-00021:-00004:000645.1834:07736
07737:+00008:-00017:-00005:000645.1834:07737
07738:+00020:+00003:+00022:000645.1834:07738
07739:+00018:-00006:-00020:000645.1834:07739
07740:+00014:+00008:-00017:000645.1834:07740
07741:-00002:+00011:+00000:000645.1834:07741
07742:-00020:+00021:-00004:000645.1834:07742
07743:+00000:+00022:+00003:000645.1834:07743
07744:-00001:+00038:-00002:000641.0909:07744
07745:-00021:+00038:+00017:000641.0909:07745
07746:-00017:+00038:+00008:000641.0909:07746
07747:+00002:+00029:+00000:000641.0909:07747
07748:+00003:+00030:-00012:000641.0909:07748
07749:+00001:+00030:-00022:000641.0909:07749
07750:+00001:+00030:-00018:000641.0909:07750
07751:-00007:+00027:-00004:000641.0909:07751
07752:-00006:+00032:-00031:000641.0909:07752
07753:-00003:+00033:+00007:000641.0909:07753
07754:-00002:+00013:+00002:000641.0909:07754
07755:-00007:+00021:-00004:000641.0909:07755
07756:+00014:+00000:+00024:000641.0909:07756
07757:-00006:-00005:+00024:000641.0909:07757
07758:-00008:+00003:+00005:000641.0909:07758
07759:+00003:-00006:+00003:000641.0909:07759
07760:-00016:-00008:-00004:000641.0909:07760
07761:-00037:-00013:-00004:000641.0909:07761
07762:-00013:-00007:-00015:000641.0909:07762
07763:-00011:-00014:+00002:000641.0909:07763
07764:-00039:-00025:+00022:000641.0909:07764
07765:-00034:-00024:-00003:000641.0909:07765
07766:-00015:-00023:+00017:000641.0909:07766
07767:-00022:-00023:-00017:000641.0909:07767
07768:-00016:-00026:-00001:000641.0909:07768
07769:-00011:-00022:+00020:000641.0909:07769
07770:-00030:-00036:+00010:000641.0909:07770
07771:-00024:-00013:-00004:000641.0909:07771
07772:-00024:-00009:-00019:000641.0909:07772
07773:-00022:-00017:-00008:000641.0909:07773
07774:-00023:-00014:-00001:000641.0909:07774
07775:-00006:+00006:-00006:000641.0909:07775
07776:+00005:+00007:+00017:000624.1761:07776
07777:+00003:+00007:+00007:000624.1761:07777
07778:-00006:+00020:+00018:000624.1761:07778
07779:-00001:+00012:+00020:000624.1761:07779
07780:-00025:+00010:-00020:000624.1761:07780
07781:-00021:+00012:-00004:000624.1761:07781
07782:-00024:+00039:-00013:000624.1761:07782
07783:-00016:+00039:+00009:000624.1761:07783
07784:-00016:+00038:-00007:000624.1761:07784
07785:-00017:+00039:-00021:000624.1761:07785
07786:-00015:+00037:-00036:000624.1761:07786
07787:-00023:+00047:-00020:000624.1761:07787
07788:-00025:+00038:-00016:000624.1761:07788
07789:-00016:+00017:-00002:000624.1761:07789
07790:-00002:+00032:-00011:000624.1761:07790
07791:+00002:+00037:-00019:000624.1761:07791
07792:+00004:+00010:+00006:000624.1761:07792
07793:-00025:+00019:+00001:000624.1761:07793
07794:-00001:+00001:+00008:000624.1761:07794
07795:-00001:-00003:+00002:000624.1761:07795
07796:-00013:-00014:-00012:000624.1761:07796
07797:-00013:-00006:-00018:000624.1761:07797
07798:-00037:-00019:-00004:000624.1761:07798
07799:-00038:-00016:-00031:000624.1761:07799
07800:-00025:-00011:-00020:000624.1761:07800
07801:-00023:-00007:-00014:000624.1761:07801
07802:-00038:-00024:+00007:000624.1761:07802
07803:-00023:-00032:-00015:000624.1761:07803
07804:-00022:-00011:-00016:000624.1761:07804
07805:+00003:-00030:-00023:000624.1761:07805
07806:+00000:+00002:-00009:000624.1761:07806
07807:+00005:-00018:+00008:000640.9203:07807
07808:-00001:-00021:+00023:000640.9203:07808
07809:-00003:-00017:-00005:000640.9203:07809
07810:+00014:-00002:-00021:000640.9203:07810
07811:+00019:+00005:-00006:000640.9203:07811
07812:-00003:+00019:+00018:000640.9203:07812
07813:+00010:-00005:-00007:000640.9203:07813
07814:-00005:+00020:-00012:000640.9203:07814
07815:-00019:+00020:+00003:000640.9203:07815
07816:+00003:+00033:-00004:000640.9203:07816
07817:-00035:+00024:+00000:000640.9203:07817
07818:-00015:+00014:-00008:000640.9203:07818
07819:-00017:+00039:+00003:000640.9203:07819
07820:-00035:+00025:-00002:000640.9203:07820
07821:-00033:+00033:-00003:000640.9203:07821
07822:-00013:+00033:-00006:000640.9203:07822
07823:-00023:+00038:-00027:000640.9203:07823
07824:-00011:+00034:-00023:000640.9203:07824
07825:-00020:+00034:-00004:000640.9203:07825
07826:-00025:+00000:+00038:000640.9203:07826
07827:+00000:-00006:+00015:000640.9203:07827
07828:-00002:+00003:-00001:000640.9203:07828
07829:-00009:-00014:-00018:000640.9203:07829
07830:-00001:-00018:+00007:000640.9203:07830
07831:+00002:-00017:+00021:000640.9203:07831
07832:-00006:-00031:+00000:000640.9203:07832
07833:-00003:-00013:-00009:000640.9203:07833
07834:+00003:-00025:+00017:000640.9203:07834
07835:-00006:-00035:+00011:000640.9203:07835
07836:-00017:-00025:+00016:000640.9203:07836
07837:-00012:-00029:+00024:000640.9203:07837
07838:-00010:-00023:+00032:000640.9203:07838
07839:-00016:-00036:-00019:000640.9203:07839
07840:-00016:-00025:+00009:000612.0265:07840
07841:-00022:-00022:+00032:000612.0265:07841
07842:-00014:-00032:-00016:000612.0265:07842
07843:-00021:-00012:-00029:000612.0265:07843
07844:-00024:-00019:-00019:000612.0265:07844
07845:-00015:-00011:+00022:000612.0265:07845
07846:-00034:-00016:+00006:000612.0265:07846
07847:-00001:-00021:+00013:000612.0265:07847
07848:-00005:+00003:-00002:000612.0265:07848
07849:-00009:-00020:-00001:000612.0265:07849
07850:-00004:+00008:+00014:000612.0265:07850
07851:+00021:+00007:+00038:000612.0265:07851
07852:-00002:+00020:-00009:000612.0265:07852
07853:+00003:-00001:+00002:000612.0265:07853
07854:+00004:+00010:+00005:000612.0265:07854
07855:-00022:+00017:+00018:000612.0265:07855
07856:-00014:+00010:-00001:000612.0265:07856
07857:-00015:+00033:+00037:000612.0265:07857
07858:-00015:+00015:+00009:000612.0265:07858
07859:-00027:+00023:+00006:000612.0265:07859
07860:-00021:+00032:-00005:000612.0265:07860
07861:-00016:+00000:+00000:000612.0265:07861
07862:-00016:+00019:-00004:000612.0265:07862
07863:-00010:+00019:-00032:000612.0265:07863
07864:-00022:-00005:-00019:000612.0265:07864
07865:-00027:-00005:-00021:000612.0265:07865
07866:-00023:+00007:+00011:000612.0265:07866
07867:-00025:+00003:+00011:000612.0265:07867
07868:-00011:-00019:+00002:000612.0265:07868
07869:-00019:-00022:-00006:000612.0265:07869
07870:+00004:-00017:+00016:000612.0265:07870
07871:+00002:-00013:-00002:000612.0265:07871
07872:-00017:-00012:+00021:000612.0265:07872
07873:+00020:-00020:-00021:000612.0265:07873
07874:-00018:-00008:-00033:000572.3204:07874
07875:-00019:-00012:-00004:000572.3204:07875
07876:-00024:+00002:+00022:000572.3204:07876
07877:-00021:-00020:+00000:000572.3204:07877
07878:-00015:-00019:-00006:000572.3204:07878
07879:-00018:+00004:-00001:000572.3204:07879
07880:-00016:+00007:-00009:000572.3204:07880
07881:-00035:+00007:-00006:000572.3204:07881
07882:-00011:+00000:+00020:000572.3204:07882
07883:-00014:-00001:-00013:000572.3204:07883
07884:-00023:+00018:-00032:000572.3204:07884
07885:-00011:+00000:+00016:000572.3204:07885
07886:-00018:+00018:+00005:000572.3204:07886
07887:-00033:-00003:-00002:000572.3204:07887
07888:+00005:+00021:+00018:000572.3204:07888
07889:-00009:+00019:-00018:000572.3204:07889
07890:-00009:+00019:+00003:000572.3204:07890
07891:-00008:-00004:+00013:000572.3204:07891
07892:-00003:+00000:+00022:000572.3204:07892
07893:-00009:+00020:-00046:000572.3204:07893
07894:+00016:-00001:-00013:000572.3204:07894
07895:+00003:+00000:+00004:000572.3204:07895
07896:-00002:+00001:+00026:000572.3204:07896
07897:+00000:+00000:-00017:000572.3204:07897
07898:-00021:+00018:-00019:000572.3204:07898
07899:+00000:+00019:-00035:000572.3204:07899
07900:-00011:+00022:-00002:000572.3204:07900
07901:-00027:-00003:+00008:000572.3204:07901
07902:-00037:-00002:+00001:000572.3204:07902
07903:-00017:-00002:-00012:000572.3204:07903
07904:+00001:-00004:-00009:000572.3204:07904
07905:-00002:+00008:+00007:000572.3204:07905
07906:+00000:+00005:+00018:000572.3204:07906
07907:+00020:+00006:-00002:000622.8187:07907
07908:+00019:+00004:-00030:000622.8187:07908
07909:+00018:-00006:-00014:000622.8187:07909
07910:+00016:-00018:+00022:000622.8187:07910
07911:-00003:+00005:-00002:000622.8187:07911
07912:+00008:+00005:-00016:000622.8187:07912
07913:+00009:+00004:+00007:000622.8187:07913
07914:+00011:+00002:+00018:000622.8187:07914
07915:-00006:-00003:+00009:000622.8187:07915
07916:+00007:-00006:-00003:000622.8187:07916
07917:-00009:+00001:+00007:000622.8187:07917
07918:+00005:+00017:-00027:000622.8187:07918
07919:+00020:+00023:-00031:000622.8187:07919
07920:-00020:+00020:+00005:000622.8187:07920
07921:+00002:+00018:-00021:000622.8187:07921
07922:+00003:+00016:+00001:000622.8187:07922
07923:+00001:+00019:-00015:000622.8187:07923
07924:-00024:+00021:+00019:000622.8187:07924
07925:-00005:+00019:+00017:000622.8187:07925
07926:-00008:+00023:-00018:000622.8187:07926
07927:+00005:+00022:-00012:000622.8187:07927
07928:-00005:+00022:-00020:000622.8187:07928
07929:-00006:+00004:-00006:000622.8187:07929
07930:-00009:-00003:-00010:000622.8187:07930
07931:+00016:-00015:-00018:000622.8187:07931
07932:+00016:+00005:+00002:000622.8187:07932
07933:-00007:-00020:+00008:000622.8187:07933
07934:+00015:-00009:+00018:000622.8187:07934
07935:+00015:-00021:-00006:000622.8187:07935
07936:+00007:-00016:-00020:000622.8187:07936
07937:+00008:-00016:-00019:000622.8187:07937
07938:+00034:+00007:+00003:000633.7250:07938
07939:-00005:-00017:+00000:000633.7250:07939
07940:-00003:+00001:-00002:000633.7250:07940
07941:+00020:+00004:+00011:000633.7250:07941
07942:+00018:-00020:-00018:000633.7250:07942
07943:+00020:+00004:-00003:000633.7250:07943
07944:+00020:-00019:+00015:000633.7250:07944
07945:+00021:-00020:+00004:000633.7250:07945
07946:+00006:-00010:+00004:000633.7250:07946
07947:+00009:-00017:+00001:000633.7250:07947
07948:-00003:-00008:+00017:000633.7250:07948
07949:+00016:-00011:+00007:000633.7250:07949
07950:+00019:-00021:+00007:000633.7250:07950
07951:-00005:-00020:+00005:000633.7250:07951
07952:-00018:-00019:+00000:000633.7250:07952
07953:-00023:-00008:+00021:000633.7250:07953
07954:-00021:-00022:+00018:000633.7250:07954
07955:-00018:-00018:-00013:000633.7250:07955
07956:-00020:+00003:-00009:000633.7250:07956
07957:-00001:-00018:+00003:000633.7250:07957
07958:-00016:+00002:+00002:000633.7250:07958
07959:-00011:+00004:+00000:000633.7250:07959
07960:+00004:-00015:+00003:000633.7250:07960
07961:-00019:+00003:-00032:000633.7250:07961
07962:-00018:-00005:-00001:000633.7250:07962
07963:+00005:+00004:+00011:000633.7250:07963
07964:-00003:-00005:+00003:000633.7250:07964
07965:-00003:-00005:-00015:000633.7250:07965
07966:+00009:-00005:-00019:000633.7250:07966
07967:+00014:+00007:+00020:000633.7250:07967
07968:+00017:+00002:+00018:000633.7250:07968
07969:+00012:+00008:+00020:000633.7250:07969
07970:+00012:-00007:-00008:000633.7250:07970
07971:+00012:+00006:-00020:000608.9282:07971
07972:+00021:+00003:+00012:000608.9282:07972
07973:+00015:-00020:+00019:000608.9282:07973
07974:+00014:+00004:+00007:000608.9282:07974
07975:-00007:-00004:-00007:000608.9282:07975
07976:+00000:-00003:-00013:000608.9282:07976
07977:-00020:-00006:+00000:000608.9282:07977
07978:-00001:-00004:+00019:000608.9282:07978
07979:+00000:+00017:-00001:000608.9282:07979
07980:+00001:+00019:-00022:000608.9282:07980
07981:+00016:-00004:+00000:000608.9282:07981
07982:-00018:+00000:+00011:000608.9282:07982
07983:-00001:-00002:-00001:000608.9282:07983
07984:-00003:+00022:-00007:000608.9282:07984
07985:+00004:+00019:-00017:000608.9282:07985
07986:+00003:+00018:-00007:000608.9282:07986
07987:-00008:+00020:+00010:000608.9282:07987
07988:+00001:-00002:+00018:000608.9282:07988
07989:-00022:+00007:+00003:000608.9282:07989
07990:-00005:+00001:-00018:000608.9282:07990
07991:+00003:-00004:+00002:000608.9282:07991
07992:+00002:+00001:-00018:000608.9282:07992
07993:-00002:+00017:+00012:000608.9282:07993
07994:+00004:+00021:-00001:000608.9282:07994
07995:-00017:+00012:-00022:000608.9282:07995
07996:-00013:+00024:-00022:000608.9282:07996
07997:-00012:+00023:+00017:000608.9282:07997
07998:-00036:-00001:-00003:000608.9282:07998
07999:-00023:+00033:-00018:000608.9282:07999
08000:-00025:+00035:-00007:000608.9282:08000
08001:-00013:+00023:-00015:000608.9282:08001
08002:-00014:+00020:-00004:000608.9282:08002
08003:-00021:+00012:-00006:000608.9282:08003
08004:-00001:+00016:-00015:000611.9185:08004
08005:+00000:+00015:-00013:000611.9185:08005
08006:-00018:+00035:+00010:000611.9185:08006
08007:-00023:+00024:+00021:000611.9185:08007
08008:-00019:+00013:+00002:000611.9185:08008
08009:-00009:+00039:+00006:000611.9185:08009
08010:+00001:+00014:+00002:000611.9185:08010
08011:-00023:+00009:+00006:000611.9185:08011
08012:-00020:+00034:+00000:000611.9185:08012
08013:-00013:+00015:-00004:000611.9185:08013
08014:-00013:+00032:-00022:000611.9185:08014
08015:-00012:+00032:+00001:000611.9185:08015
08016:-00012:+00019:+00016:000611.9185:08016
08017:-00029:+00010:+00010:000611.9185:08017
08018:-00033:+00012:+00007:000611.9185:08018
08019:-00014:+00014:-00013:000611.9185:08019
08020:-00016:+00010:-00047:000611.9185:08020
08021:-00024:+00023:+00004:000611.9185:08021
08022:-00013:-00002:-00006:000611.9185:08022
08023:-00024:+00018:+00005:000611.9185:08023
08024:+00002:+00017:+00002:000611.9185:08024
08025:-00019:+00018:-00022:000611.9185:08025
08026:-00018:+00005:-00019:000611.9185:08026
08027:+00000:-00005:-00005:000611.9185:08027
08028:-00001:-00014:+00015:000611.9185:08028
08029:-00001:-00003:-00013:000611.9185:08029
08030:-00001:+00007:-00008:000611.9185:08030
08031:+00002:+00007:-00002:000611.9185:08031
08032:-00011:-00003:-00003:000611.9185:08032
08033:-00018:+00007:+00009:000611.9185:08033
08034:+00005:-00003:+00018:000611.9185:08034
08035:+00002:+00019:-00030:000611.9185:08035
08036:+00004:+00017:-00046:000611.9185:08036
08037:+00020:+00000:+00048:000611.9185:08037
08038:+00014:+00018:-00003:000584.1138:08038
08039:+00002:-00006:-00045:000584.1138:08039
08040:+00007:+00018:-00047:000584.1138:08040
08041:+00009:+00020:-00014:000584.1138:08041
08042:+00013:+00000:-00016:000584.1138:08042
08043:-00003:+00022:+00012:000584.1138:08043
08044:+00016:+00014:-00006:000584.1138:08044
08045:+00014:+00013:+00003:000584.1138:08045
08046:+00021:+00016:-00017:000584.1138:08046
08047:-00002:+00034:+00016:000584.1138:08047
08048:+00004:+00010:-00001:000584.1138:08048
08049:-00006:+00014:-00004:000584.1138:08049
08050:+00015:+00030:-00033:000584.1138:08050
08051:-00008:+00037:+00000:000584.1138:08051
08052:+00000:+00015:+00017:000584.1138:08052
08053:-00002:+00035:+00028:000584.1138:08053
08054:-00021:+00022:+00000:000584.1138:08054
08055:-00022:+00015:-00021:000584.1138:08055
08056:-00001:+00011:-00032:000584.1138:08056
08057:-00001:+00012:+00016:000584.1138:08057
08058:-00023:-00002:+00005:000584.1138:08058
08059:+00005:+00022:+00003:000584.1138:08059
08060:-00003:+00011:-00022:000584.1138:08060
08061:+00001:-00004:-00009:000584.1138:08061
08062:+00002:+00006:+00001:000584.1138:08062
08063:+00004:+00019:+00019:000584.1138:08063
08064:+00005:+00008:+00017:000584.1138:08064
08065:+00005:-00005:-00017:000584.1138:08065
08066:+00018:+00003:+00013:000584.1138:08066
08067:-00004:-00014:+00017:000584.1138:08067
08068:+00016:-00008:+00020:000584.1138:08068
08069:+00013:-00005:-00022:000584.1138:08069
08070:+00008:-00003:-00009:000584.1138:08070
08071:+00010:-00001:-00014:000598.6942:08071
08072:+00019:-00005:+00012:000598.6942:08072
08073:+00009:-00004:+00009:000598.6942:08073
08074:-00006:+00006:+00005:000598.6942:08074
08075:+00009:+00019:-00015:000598.6942:08075
08076:+00019:+00024:+00017:000598.6942:08076
08077:+00014:+00023:-00017:000598.6942:08077
08078:+00014:+00016:+00001:000598.6942:08078
08079:+00018:+00025:-00011:000598.6942:08079
08080:+00001:+00015:-00009:000598.6942:08080
08081:-00004:+00025:-00019:000598.6942:08081
08082:+00014:+00027:+00023:000598.6942:08082
08083:-00006:+00025:+00005:000598.6942:08083
08084:+00015:+00037:-00004:000598.6942:08084
08085:+00020:+00030:+00019:000598.6942:08085
08086:-00006:+00030:+00006:000598.6942:08086
08087:-00005:+00037:+00006:000598.6942:08087
08088:-00003:+00026:-00018:000598.6942:08088
08089:-00009:+00036:-00008:000598.6942:08089
08090:-00023:+00015:-00030:000598.6942:08090
08091:-00001:+00024:+00017:000598.6942:08091
08092:-00024:+00022:+00001:000598.6942:08092
08093:-00012:+00000:-00017:000598.6942:08093
08094:-00002:+00017:-00014:000598.6942:08094
08095:-00020:+00020:+00003:000598.6942:08095
08096:+00000:-00002:-00019:000598.6942:08096
08097:+00001:-00002:+00005:000598.6942:08097
08098:-00009:+00017:-00009:000598.6942:08098
08099:+00001:-00003:-00009:000598.6942:08099
08100:+00003:-00003:+00004:000598.6942:08100
08101:+00003:+00020:+00015:000598.6942:08101
08102:-00018:+00005:-00007:000598.6942:08102
08103:-00022:+00000:-00030:000598.6942:08103
08104:+00014:+00001:-00010:000612.2161:08104
08105:+00000:-00002:+00002:000612.2161:08105
08106:-00019:+00006:-00008:000612.2161:08106
08107:+00005:+00009:-00017:000612.2161:08107
08108:-00009:+00020:-00048:000612.2161:08108
08109:+00003:+00020:-00061:000612.2161:08109
08110:-00004:+00011:+00032:000612.2161:08110
08111:+00015:+00000:+00099:000612.2161:08111
08112:+00005:-00005:+00099:000612.2161:08112
08113:-00004:+00019:+00038:000612.2161:08113
08114:+00011:+00010:-00098:000612.2161:08114
08115:-00020:+00019:-00102:000612.2161:08115
08116:-00014:+00023:-00011:000612.2161:08116
08117:-00001:+00013:-00003:000612.2161:08117
08118:-00025:+00010:+00050:000612.2161:08118
08119:-00037:+00001:+00035:000612.2161:08119
08120:-00048:-00001:+00036:000612.2161:08120
08121:-00033:+00008:-00025:000612.2161:08121
08122:-00035:+00005:-00052:000612.2161:08122
08123:+00006:+00011:-00018:000612.2161:08123
08124:+00017:+00019:+00002:000612.2161:08124
08125:+00010:-00004:-00008:000612.2161:08125
08126:+00015:+00018:+00005:000612.2161:08126
08127:-00008:+00007:+00003:000612.2161:08127
08128:-00021:-00015:-00004:000612.2161:08128
08129:+00000:-00008:+00042:000612.2161:08129
08130:-00006:-00007:+00016:000612.2161:08130
08131:+00014:-00032:+00019:000612.2161:08131
08132:+00019:-00020:-00046:000612.2161:08132
08133:+00020:-00035:-00012:000612.2161:08133
08134:-00003:-00015:-00007:000612.2161:08134
08135:-00002:-00010:+00033:000612.2161:08135
08136:+00010:-00016:+00023:000628.6941:08136
08137:+00002:-00020:+00009:000628.6941:08137
08138:-00019:+00004:+00004:000628.6941:08138
08139:-00036:+00003:+00035:000628.6941:08139
08140:-00028:+00003:+00008:000628.6941:08140
08141:-00029:-00016:-00048:000628.6941:08141
08142:-00019:+00023:-00011:000628.6941:08142
08143:-00018:+00022:-00011:000628.6941:08143
08144:-00001:+00008:-00020:000628.6941:08144
08145:-00008:+00021:-00020:000628.6941:08145
08146:+00018:+00010:-00008:000628.6941:08146
08147:+00019:+00022:-00036:000628.6941:08147
08148:+00006:+00018:+00034:000628.6941:08148
08149:+00018:+00001:+00050:000628.6941:08149
08150:+00018:+00004:+00013:000628.6941:08150
08151:-00003:-00015:+00006:000628.6941:08151
08152:+00010:+00007:-00018:000628.6941:08152
08153:-00007:+00007:-00037:000628.6941:08153
08154:-00002:-00015:-00003:000628.6941:08154
08155:+00019:+00005:-00004:000628.6941:08155
08156:+00014:+00002:-00010:000628.6941:08156
08157:-00003:-00016:-00033:000628.6941:08157
08158:-00004:-00019:+00001:000628.6941:08158
08159:-00008:-00020:+00022:000628.6941:08159
08160:-00020:-00019:+00009:000628.6941:08160
08161:-00003:-00016:+00017:000628.6941:08161
08162:-00013:-00015:+00017:000628.6941:08162
08163:-00011:-00007:-00017:000628.6941:08163
08164:-00024:+00009:+00001:000628.6941:08164
08165:-00020:+00005:+00008:000628.6941:08165
08166:-00011:+00002:-00011:000628.6941:08166
08167:+00005:-00002:+00006:000646.8317:08167
08168:-00004:-00002:-00021:000646.8317:08168
08169:+00015:-00004:+00005:000646.8317:08169
08170:+00029:+00000:+00004:000646.8317:08170
08171:+00012:+00019:+00024:000646.8317:08171
08172:+00013:+00000:-00020:000646.8317:08172
08173:+00012:+00020:+00003:000646.8317:08173
08174:+00024:+00009:-00015:000646.8317:08174
08175:+00007:+00010:-00005:000646.8317:08175
08176:+00009:+00010:+00006:000646.8317:08176
08177:+00019:+00024:+00020:000646.8317:08177
08178:+00019:+00013:-00020:000646.8317:08178
08179:-00004:+00020:-00002:000646.8317:08179
08180:+00007:+00017:+00029:000646.8317:08180
08181:-00002:-00002:+00013:000646.8317:08181
08182:-00019:+00008:+00017:000646.8317:08182
08183:+00001:-00004:-00019:000646.8317:08183
08184:-00001:+00005:-00005:000646.8317:08184
08185:-00020:+00004:-00019:000646.8317:08185
08186:-00010:-00017:+00037:000646.8317:08186
08187:-00022:-00018:+00008:000646.8317:08187
08188:-00014:-00013:-00005:000646.8317:08188
08189:-00013:-00017:-00020:000646.8317:08189
08190:-00034:-00022:-00013:000646.8317:08190
08191:-00021:-00031:-00027:000646.8317:08191
08192:-00022:-00017:-00032:000646.8317:08192
08193:-00024:-00021:-00022:000646.8317:08193
08194:+00004:-00006:+00006:000646.8317:08194
08195:-00008:-00019:+00010:000646.8317:08195
08196:+00017:-00006:+00022:000646.8317:08196
08197:+00008:-00016:-00003:000646.8317:08197
08198:+00011:+00001:-00003:000647.8358:08198
08199:+00010:+00008:+00034:000647.8358:08199
08200:+00020:+00006:-00004:000647.8358:08200
08201:-00002:-00004:+00000:000647.8358:08201
08202:+00020:+00001:-00018:000647.8358:08202
08203:-00001:-00006:+00019:000647.8358:08203
08204:+00001:+00008:+00034:000647.8358:08204
08205:-00023:+00020:+00032:000647.8358:08205
08206:-00010:+00009:-00006:000647.8358:08206
08207:-00016:+00004:-00010:000647.8358:08207
08208:-00036:+00002:-00005:000647.8358:08208
08209:-00027:-00004:+00005:000647.8358:08209
08210:-00048:-00018:-00013:000647.8358:08210
08211:-00049:+00000:-00009:000647.8358:08211
08212:-00031:-00002:-00016:000647.8358:08212
08213:-00031:+00003:-00006:000647.8358:08213
08214:-00027:+00003:+00010:000647.8358:08214
08215:-00025:+00002:-00004:000647.8358:08215
08216:-00024:+00004:-00018:000647.8358:08216
08217:+00001:-00005:-00006:000647.8358:08217
08218:+00000:+00008:+00008:000647.8358:08218
08219:+00003:-00005:+00006:000647.8358:08219
08220:-00010:+00002:+00003:000647.8358:08220
08221:+00006:-00004:-00010:000647.8358:08221
08222:+00005:-00017:-00021:000647.8358:08222
08223:+00015:+00006:-00015:000647.8358:08223
08224:+00005:+00005:+00002:000647.8358:08224
08225:-00006:-00016:+00003:000647.8358:08225
08226:-00007:+00002:-00018:000647.8358:08226
08227:-00019:+00001:-00007:000647.8358:08227
08228:-00012:-00006:-00001:000659.7415:08228
08229:-00019:-00015:-00015:000659.7415:08229
08230:-00022:+00006:-00034:000659.7415:08230
08231:-00034:+00007:-00009:000659.7415:08231
08232:-00033:-00006:+00004:000659.7415:08232
08233:-00010:-00001:-00009:000659.7415:08233
08234:-00024:+00019:+00002:000659.7415:08234
08235:-00021:+00001:-00015:000659.7415:08235
08236:+00003:-00006:+00016:000659.7415:08236
08237:-00020:+00010:+00000:000659.7415:08237
08238:+00002:+00021:+00008:000659.7415:08238
08239:-00005:+00024:-00014:000659.7415:08239
08240:+00004:+00022:-00020:000659.7415:08240
08241:+00001:+00011:+00004:000659.7415:08241
08242:-00019:+00013:+00033:000659.7415:08242
08243:-00018:+00013:-00022:000659.7415:08243
08244:-00024:+00010:-00004:000659.7415:08244
08245:-00021:+00015:+00017:000659.7415:08245
08246:-00015:+00013:+00018:000659.7415:08246
08247:-00014:+00011:-00008:000659.7415:08247
08248:-00015:+00014:+00003:000659.7415:08248
08249:-00012:+00033:-00017:000659.7415:08249
08250:-00039:+00020:-00020:000659.7415:08250
08251:-00023:+00023:+00003:000659.7415:08251
08252:-00001:+00021:-00020:000659.7415:08252
08253:-00011:-00005:-00007:000659.7415:08253
08254:-00022:+00008:+00001:000659.7415:08254
08255:-00002:-00003:+00006:000659.7415:08255
08256:+00001:+00004:+00001:000659.7415:08256
08257:+00004:-00015:+00018:000659.7415:08257
08258:-00008:+00005:+00004:000660.1851:08258
08259:-00022:-00011:+00009:000660.1851:08259
08260:+00003:-00015:-00003:000660.1851:08260
08261:+00000:-00019:-00005:000660.1851:08261
08262:-00021:-00009:+00018:000660.1851:08262
08263:-00014:-00016:+00033:000660.1851:08263
08264:+00002:-00009:-00018:000660.1851:08264
08265:-00020:+00003:-00032:000660.1851:08265
08266:-00001:+00003:-00020:000660.1851:08266
08267:-00012:-00004:+00000:000660.1851:08267
08268:-00016:+00000:-00003:000660.1851:08268
08269:-00011:+00020:-00018:000660.1851:08269
08270:+00001:+00033:+00002:000660.1851:08270
08271:+00001:+00012:+00006:000660.1851:08271
08272:-00018:+00024:-00007:000660.1851:08272
08273:-00018:+00014:+00008:000660.1851:08273
08274:+00014:+00014:+00001:000660.1851:08274
08275:-00005:+00017:+00006:000660.1851:08275
08276:-00009:+00013:-00001:000660.1851:08276
08277:+00013:+00032:+00004:000660.1851:08277
08278:+00001:+00015:+00019:000660.1851:08278
08279:+00005:+00034:+00020:000660.1851:08279
08280:+00002:+00032:+00036:000660.1851:08280
08281:+00005:+00016:+00004:000660.1851:08281
08282:+00002:+00015:-00006:000660.1851:08282
08283:-00009:+00022:-00007:000660.1851:08283
08284:+00003:+00022:+00023:000660.1851:08284
08285:+00000:-00006:+00005:000660.1851:08285
08286:-00001:+00018:-00019:000660.1851:08286
08287:-00024:-00002:+00003:000660.1851:08287
08288:-00019:+00001:-00032:000680.0513:08288
08289:-00018:+00003:-00001:000680.0513:08289
08290:+00000:+00001:-00002:000680.0513:08290
08291:-00009:-00018:-00007:000680.0513:08291
08292:-00007:+00005:+00004:000680.0513:08292
08293:+00009:+00005:-00005:000680.0513:08293
08294:-00008:-00020:+00019:000680.0513:08294
08295:+00005:-00017:-00017:000680.0513:08295
08296:-00007:-00008:+00022:000680.0513:08296
08297:-00006:+00001:+00010:000680.0513:08297
08298:-00019:+00004:-00016:000680.0513:08298
08299:-00009:+00005:-00016:000680.0513:08299
08300:+00000:-00006:-00018:000680.0513:08300
08301:-00020:+00006:+00012:000680.0513:08301
08302:-00001:+00006:-00002:000680.0513:08302
08303:+00001:-00003:+00020:000680.0513:08303
08304:+00000:-00001:-00047:000680.0513:08304
08305:-00018:+00009:+00004:000680.0513:08305
08306:-00023:+00021:-00019:000680.0513:08306
08307:-00038:+00014:+00002:000680.0513:08307
08308:+00000:+00016:-00019:000680.0513:08308
08309:-00001:+00033:+00016:000680.0513:08309
08310:+00002:+00036:+00005:000680.0513:08310
08311:-00019:+00012:-00006:000680.0513:08311
08312:-00005:+00033:-00033:000680.0513:08312
08313:-00021:+00038:-00017:000680.0513:08313
08314:+00000:+00034:-00020:000680.0513:08314
08315:-00021:+00034:+00021:000680.0513:08315
08316:-00004:+00026:+00002:000680.0513:08316
08317:-00011:+00012:-00015:000693.2753:08317
08318:-00025:+00034:-00007:000693.2753:08318
08319:-00012:+00024:-00004:000693.2753:08319
08320:-00036:-00001:-00015:000693.2753:08320
08321:-00001:+00022:-00035:000693.2753:08321
08322:-00024:+00017:+00007:000693.2753:08322
08323:+00000:+00020:-00051:000693.2753:08323
08324:-00011:-00001:+00020:000693.2753:08324
08325:+00003:-00004:-00012:000693.2753:08325
08326:-00012:-00006:+00007:000693.2753:08326
08327:-00006:+00008:-00019:000693.2753:08327
08328:-00001:-00017:-00001:000693.2753:08328
08329:-00008:+00004:-00007:000693.2753:08329
08330:-00019:+00004:+00006:000693.2753:08330
08331:+00005:-00019:-00019:000693.2753:08331
08332:-00001:-00015:-00002:000693.2753:08332
08333:+00014:+00009:+00004:000693.2753:08333
08334:+00014:+00004:-00020:000693.2753:08334
08335:+00003:-00016:-00016:000693.2753:08335
08336:+00000:+00006:-00003:000693.2753:08336
08337:-00020:+00006:+00006:000693.2753:08337
08338:-00021:+00019:-00015:000693.2753:08338
08339:-00026:+00005:-00013:000693.2753:08339
08340:-00024:+00023:-00030:000693.2753:08340
08341:-00013:+00020:+00048:000693.2753:08341
08342:-00021:+00018:-00010:000693.2753:08342
08343:-00035:+00014:-00021:000693.2753:08343
08344:+00000:+00011:+00004:000693.2753:08344
08345:-00026:+00023:-00002:000699.8202:08345
08346:-00002:+00012:-00016:000699.8202:08346
08347:-00010:+00011:-00005:000699.8202:08347
08348:+00000:+00015:-00034:000699.8202:08348
08349:-00012:+00023:+00023:000699.8202:08349
08350:-00006:+00021:-00016:000699.8202:08350
08351:-00019:+00020:-00017:000699.8202:08351
08352:-00009:+00024:-00015:000699.8202:08352
08353:-00010:+00023:-00001:000699.8202:08353
08354:+00001:+00019:-00005:000699.8202:08354
08355:+00003:+00000:-00009:000699.8202:08355
08356:-00020:+00018:+00006:000699.8202:08356
08357:-00020:-00003:+00008:000699.8202:08357
08358:-00023:+00006:+00017:000699.8202:08358
08359:-00003:+00005:+00003:000699.8202:08359
08360:-00020:-00006:-00018:000699.8202:08360
08361:+00003:+00006:-00030:000699.8202:08361
08362:-00011:+00008:+00008:000699.8202:08362
08363:-00003:-00015:+00003:000699.8202:08363
08364:-00034:+00006:-00030:000699.8202:08364
08365:+00005:+00007:+00001:000699.8202:08365
08366:-00009:+00007:+00022:000699.8202:08366
08367:+00013:-00017:+00007:000699.8202:08367
08368:-00008:+00017:+00004:000699.8202:08368
08369:+00015:-00006:-00006:000699.8202:08369
08370:-00009:-00002:-00011:000699.8202:08370
08371:+00020:-00006:-00017:000699.8202:08371
08372:+00020:+00020:-00019:000728.0523:08372
08373:+00018:+00024:-00007:000728.0523:08373
08374:+00016:+00018:+00013:000728.0523:08374
08375:-00004:+00023:+00029:000728.0523:08375
08376:-00002:+00019:+00001:000728.0523:08376
08377:+00018:+00022:-00007:000728.0523:08377
08378:-00008:+00018:+00007:000728.0523:08378
08379:-00008:+00024:+00005:000728.0523:08379
08380:+00014:+00018:+00000:000728.0523:08380
08381:+00004:+00017:+00018:000728.0523:08381
08382:-00018:+00001:+00006:000728.0523:08382
08383:+00002:+00019:-00021:000728.0523:08383
08384:-00001:+00001:+00022:000728.0523:08384
08385:-00018:-00003:+00017:000728.0523:08385
08386:-00001:+00007:+00023:000728.0523:08386
08387:+00002:+00000:+00008:000728.0523:08387
08388:+00004:+00005:-00017:000728.0523:08388
08389:+00003:+00008:-00035:000728.0523:08389
08390:-00018:-00004:-00015:000728.0523:08390
08391:-00025:+00008:-00001:000728.0523:08391
08392:-00024:-00005:-00018:000728.0523:08392
08393:+00000:-00005:-00004:000728.0523:08393
08394:-00007:-00003:+00005:000728.0523:08394
08395:-00023:+00005:+00022:000728.0523:08395
08396:-00025:+00002:+00019:000728.0523:08396
08397:-00001:+00006:+00015:000728.0523:08397
08398:+00002:+00006:-00004:000728.0523:08398
08399:-00020:+00003:-00003:000728.0523:08399
08400:+00001:-00005:+00017:000728.0523:08400
08401:-00023:-00017:+00005:000715.9741:08401
08402:-00021:-00018:-00008:000715.9741:08402
08403:+00002:-00004:+00020:000715.9741:08403
08404:-00018:-00013:+00012:000715.9741:08404
08405:-00023:+00004:+00037:000715.9741:08405
08406:-00008:-00014:+00021:000715.9741:08406
08407:-00010:-00017:-00016:000715.9741:08407
08408:-00001:-00005:-00033:000715.9741:08408
08409:-00009:+00003:-00005:000715.9741:08409
08410:-00005:+00007:-00003:000715.9741:08410
08411:-00008:+00009:+00002:000715.9741:08411
08412:-00005:-00016:+00037:000715.9741:08412
08413:+00001:-00003:+00025:000715.9741:08413
08414:-00002:+00005:+00011:000715.9741:08414
08415:-00023:+00005:+00019:000715.9741:08415
08416:-00020:+00002:+00020:000715.9741:08416
08417:-00011:-00014:+00002:000715.9741:08417
08418:+00000:+00009:-00019:000715.9741:08418
08419:+00000:+00008:+00002:000715.9741:08419
08420:-00010:-00016:+00000:000715.9741:08420
08421:-00018:-00019:+00010:000715.9741:08421
08422:+00000:+00003:-00003:000715.9741:08422
08423:-00010:+00003:+00020:000715.9741:08423
08424:-00019:-00019:+00022:000715.9741:08424
08425:-00018:-00014:+00014:000715.9741:08425
08426:-00020:+00007:+00017:000715.9741:08426
08427:-00019:-00017:+00005:000715.9741:08427
08428:-00009:+00009:-00019:000715.9741:08428
08429:+00002:+00004:+00008:000715.9741:08429
08430:-00001:-00017:-00017:000715.9741:08430
08431:+00000:-00019:+00004:000661.5842:08431
08432:+00004:-00015:+00002:000661.5842:08432
08433:-00020:-00009:+00035:000661.5842:08433
08434:-00019:-00018:+00020:000661.5842:08434
08435:-00020:-00014:+00001:000661.5842:08435
08436:-00025:-00016:-00015:000661.5842:08436
08437:-00011:-00017:+00006:000661.5842:08437
08438:-00014:-00014:+00022:000661.5842:08438
08439:-00038:+00005:-00019:000661.5842:08439
08440:-00036:+00001:-00009:000661.5842:08440
08441:-00024:-00004:-00021:000661.5842:08441
08442:-00011:+00006:+00020:000661.5842:08442
08443:-00039:+00007:+00001:000661.5842:08443
08444:-00013:+00005:+00009:000661.5842:08444
08445:-00024:+00008:-00016:000661.5842:08445
08446:-00018:+00007:-00003:000661.5842:08446
08447:+00002:-00001:+00005:000661.5842:08447
08448:+00004:+00008:+00009:000661.5842:08448
08449:+00002:-00003:+00005:000661.5842:08449
08450:+00003:-00003:-00005:000661.5842:08450
08451:+00002:-00004:+00008:000661.5842:08451
08452:-00023:+00005:-00005:000661.5842:08452
08453:+00000:+00009:+00003:000661.5842:08453
08454:-00025:-00006:+00001:000661.5842:08454
08455:-00019:+00005:-00021:000661.5842:08455
08456:-00011:+00017:+00018:000661.5842:08456
08457:-00035:+00004:-00001:000661.5842:08457
08458:-00027:+00004:-00001:000661.5842:08458
08459:-00011:+00004:-00001:000661.5842:08459
08460:-00023:+00004:-00015:000661.5842:08460
08461:-00034:-00019:+00013:000661.5842:08461
08462:-00010:-00009:+00009:000638.2971:08462
08463:-00036:-00017:-00005:000638.2971:08463
08464:-00011:-00016:+00004:000638.2971:08464
08465:-00024:-00015:+00005:000638.2971:08465
08466:-00021:-00007:+00009:000638.2971:08466
08467:+00001:-00021:-00003:000638.2971:08467
08468:-00001:+00007:-00013:000638.2971:08468
08469:+00002:-00016:+00008:000638.2971:08469
08470:-00018:+00003:+00001:000638.2971:08470
08471:-00022:+00003:-00006:000638.2971:08471
08472:+00001:+00002:+00006:000638.2971:08472
08473:+00000:+00004:-00020:000638.2971:08473
08474:+00001:-00005:+00003:000638.2971:08474
08475:-00022:-00006:+00000:000638.2971:08475
08476:-00015:-00003:+00003:000638.2971:08476
08477:-00022:+00000:-00029:000638.2971:08477
08478:-00021:-00004:+00021:000638.2971:08478
08479:-00020:+00020:-00015:000638.2971:08479
08480:-00010:+00007:-00005:000638.2971:08480
08481:+00000:-00003:-00003:000638.2971:08481
08482:-00009:+00019:-00011:000638.2971:08482
08483:+00003:+00006:-00029:000638.2971:08483
08484:-00008:-00002:-00004:000638.2971:08484
08485:-00009:+00000:+00013:000638.2971:08485
08486:-00022:-00005:+00002:000638.2971:08486
08487:-00006:+00000:-00008:000638.2971:08487
08488:-00009:-00005:+00003:000638.2971:08488
08489:-00018:-00006:-00006:000638.2971:08489
08490:-00010:+00005:+00012:000638.2971:08490
08491:-00020:+00003:-00019:000638.2971:08491
08492:+00001:+00009:-00051:000638.2971:08492
08493:-00007:+00003:-00031:000638.2971:08493
08494:-00001:-00015:-00018:000638.2971:08494
08495:-00019:+00002:+00018:000617.6694:08495
08496:-00020:-00017:-00012:000617.6694:08496
08497:+00002:+00007:-00018:000617.6694:08497
08498:-00006:-00016:+00002:000617.6694:08498
08499:+00014:-00018:+00014:000617.6694:08499
08500:+00005:-00022:+00012:000617.6694:08500
08501:+00016:-00017:+00016:000617.6694:08501
08502:+00007:-00010:+00004:000617.6694:08502
08503:+00009:-00018:-00007:000617.6694:08503
08504:-00004:-00014:+00010:000617.6694:08504
08505:+00016:-00012:+00003:000617.6694:08505
08506:+00020:-00016:+00005:000617.6694:08506
08507:+00021:-00020:+00008:000617.6694:08507
08508:-00004:-00008:-00004:000617.6694:08508
08509:+00003:-00017:+00023:000617.6694:08509
08510:+00003:-00015:-00001:000617.6694:08510
08511:+00004:-00018:+00001:000617.6694:08511
08512:+00001:+00006:-00011:000617.6694:08512
08513:-00023:+00006:-00003:000617.6694:08513
08514:-00025:-00006:+00019:000617.6694:08514
08515:-00023:+00005:-00019:000617.6694:08515
08516:-00001:+00006:-00013:000617.6694:08516
08517:+00000:+00004:+00001:000617.6694:08517
08518:-00008:+00008:+00024:000617.6694:08518
08519:-00001:-00005:-00001:000617.6694:08519
08520:-00008:+00000:-00004:000617.6694:08520
08521:-00004:+00019:-00009:000617.6694:08521
08522:-00004:+00001:-00008:000617.6694:08522
08523:-00009:+00004:+00021:000617.6694:08523
08524:-00003:+00007:+00035:000617.6694:08524
08525:+00015:+00000:-00017:000617.6694:08525
08526:-00007:+00007:+00001:000617.6694:08526
08527:-00006:-00003:-00006:000621.0595:08527
08528:+00002:+00005:+00021:000621.0595:08528
08529:-00019:+00005:-00006:000621.0595:08529
08530:-00020:-00015:-00010:000621.0595:08530
08531:-00021:+00006:-00019:000621.0595:08531
08532:-00002:+00006:+00000:000621.0595:08532
08533:-00014:-00019:+00007:000621.0595:08533
08534:-00024:+00005:-00008:000621.0595:08534
08535:+00002:-00018:+00004:000621.0595:08535
08536:-00018:+00004:+00003:000621.0595:08536
08537:-00005:-00017:+00018:000621.0595:08537
08538:-00008:-00010:+00009:000621.0595:08538
08539:-00003:-00017:-00031:000621.0595:08539
08540:+00017:-00015:-00020:000621.0595:08540
08541:+00007:+00003:-00006:000621.0595:08541
08542:+00015:-00018:+00020:000621.0595:08542
08543:+00019:-00016:+00012:000621.0595:08543
08544:+00009:+00003:-00001:000621.0595:08544
08545:-00003:-00020:-00014:000621.0595:08545
08546:+00010:+00008:+00006:000621.0595:08546
08547:+00013:+00006:+00010:000621.0595:08547
08548:-00004:+00003:-00003:000621.0595:08548
08549:-00010:+00003:-00016:000621.0595:08549
08550:-00009:+00018:-00010:000621.0595:08550
08551:+00000:-00001:-00005:000621.0595:08551
08552:-00021:-00003:-00018:000621.0595:08552
08553:-00012:+00018:+00002:000621.0595:08553
08554:+00003:+00020:-00015:000621.0595:08554
08555:-00002:+00000:+00002:000621.0595:08555
08556:-00004:+00020:-00002:000621.0595:08556
08557:-00024:+00018:+00018:000621.0595:08557
08558:+00003:+00018:+00003:000640.8968:08558
08559:-00006:+00012:+00004:000640.8968:08559
08560:-00007:-00002:-00015:000640.8968:08560
08561:+00001:+00022:+00020:000640.8968:08561
08562:-00009:+00019:+00012:000640.8968:08562
08563:-00006:+00017:+00005:000640.8968:08563
08564:+00001:+00017:-00008:000640.8968:08564
08565:-00018:+00020:+00007:000640.8968:08565
08566:-00024:-00002:+00019:000640.8968:08566
08567:-00022:+00001:-00031:000640.8968:08567
08568:-00001:+00022:+00003:000640.8968:08568
08569:-00012:+00019:-00016:000640.8968:08569
08570:-00015:+00021:-00014:000640.8968:08570
08571:-00035:-00002:+00018:000640.8968:08571
08572:-00034:+00021:-00007:000640.8968:08572
08573:-00015:+00019:-00036:000640.8968:08573
08574:-00011:+00001:-00021:000640.8968:08574
08575:-00021:+00013:+00008:000640.8968:08575
08576:-00018:+00018:-00017:000640.8968:08576
08577:-00007:+00020:+00005:000640.8968:08577
08578:+00017:+00009:+00003:000640.8968:08578
08579:-00008:+00020:-00015:000640.8968:08579
08580:-00006:+00018:-00002:000640.8968:08580
08581:-00004:+00017:+00034:000640.8968:08581
08582:-00006:+00009:-00006:000640.8968:08582
08583:-00020:+00010:+00002:000640.8968:08583
08584:+00015:+00001:+00007:000640.8968:08584
08585:-00018:-00002:+00004:000640.8968:08585
08586:-00024:-00005:-00019:000640.8968:08586
08587:-00023:+00000:-00020:000640.8968:08587
08588:-00022:-00002:-00021:000640.8968:08588
08589:-00039:-00001:-00022:000640.8968:08589
08590:-00015:+00000:+00024:000627.7546:08590
08591:-00017:+00000:+00002:000627.7546:08591
08592:-00039:+00006:+00005:000627.7546:08592
08593:-00010:+00017:-00015:000627.7546:08593
08594:-00013:+00005:-00015:000627.7546:08594
08595:-00021:+00008:-00010:000627.7546:08595
08596:+00000:-00004:-00007:000627.7546:08596
08597:-00004:+00017:-00021:000627.7546:08597
08598:+00004:-00005:+00007:000627.7546:08598
08599:+00002:+00004:+00023:000627.7546:08599
08600:-00009:-00003:+00031:000627.7546:08600
08601:+00005:+00007:-00004:000627.7546:08601
08602:-00006:-00006:-00016:000627.7546:08602
08603:+00001:-00006:+00006:000627.7546:08603
08604:-00021:+00009:+00013:000627.7546:08604
08605:-00011:-00020:+00016:000627.7546:08605
08606:-00023:+00000:-00019:000627.7546:08606
08607:-00012:+00009:-00007:000627.7546:08607
08608:-00010:-00006:-00034:000627.7546:08608
08609:-00027:+00006:+00028:000627.7546:08609
08610:-00035:+00002:-00003:000627.7546:08610
08611:-00016:-00006:-00021:000627.7546:08611
08612:-00011:-00005:+00002:000627.7546:08612
08613:+00001:+00007:+00013:000627.7546:08613
08614:-00011:+00006:+00017:000627.7546:08614
08615:-00008:-00004:+00005:000627.7546:08615
08616:+00000:-00002:-00016:000627.7546:08616
08617:-00004:+00021:-00034:000627.7546:08617
08618:-00005:-00004:+00003:000627.7546:08618
08619:+00004:+00022:-00005:000627.7546:08619
08620:-00006:+00000:+00008:000627.7546:08620
08621:-00006:+00020:-00011:000627.7546:08621
08622:+00016:+00010:+00008:000619.2064:08622
08623:+00004:+00023:-00016:000619.2064:08623
08624:-00007:+00022:+00022:000619.2064:08624
08625:-00006:+00034:+00034:000619.2064:08625
08626:+00001:+00032:-00046:000619.2064:08626
08627:+00000:+00034:-00045:000619.2064:08627
08628:+00004:+00033:+00012:000619.2064:08628
08629:+00002:+00013:+00013:000619.2064:08629
08630:-00014:+00015:-00017:000619.2064:08630
08631:+00005:+00021:-00047:000619.2064:08631
08632:-00008:+00010:-00006:000619.2064:08632
08633:+00005:+00021:+00005:000619.2064:08633
08634:-00009:+00020:+00038:000619.2064:08634
08635:-00010:-00001:+00019:000619.2064:08635
08636:-00002:-00003:-00031:000619.2064:08636
08637:+00020:-00001:-00016:000619.2064:08637
08638:+00020:-00003:-00005:000619.2064:08638
08639:+00018:-00003:-00006:000619.2064:08639
08640:+00007:-00002:+00005:000619.2064:08640
08641:+00029:+00000:+00008:000619.2064:08641
08642:+00017:+00017:-00013:000619.2064:08642
08643:-00004:+00018:-00016:000619.2064:08643
08644:-00005:+00001:+00015:000619.2064:08644
08645:-00018:-00002:-00021:000619.2064:08645
08646:-00008:-00005:-00007:000619.2064:08646
08647:-00005:+00023:+00036:000619.2064:08647
08648:+00004:+00020:+00016:000619.2064:08648
08649:-00012:+00018:-00006:000619.2064:08649
08650:+00002:+00009:-00020:000619.2064:08650
08651:+00004:+00001:-00019:000619.2064:08651
08652:+00004:+00021:-00021:000661.8082:08652
08653:-00023:+00023:+00033:000661.8082:08653
08654:-00006:+00017:+00050:000661.8082:08654
08655:+00001:-00001:-00016:000661.8082:08655
08656:-00001:+00024:-00051:000661.8082:08656
08657:-00008:+00020:-00027:000661.8082:08657
08658:+00019:+00000:+00004:000661.8082:08658
08659:+00018:+00021:+00037:000661.8082:08659
08660:+00016:+00023:+00052:000661.8082:08660
08661:+00015:+00024:-00003:000661.8082:08661
08662:-00006:+00021:-00001:000661.8082:08662
08663:+00014:+00015:-00006:000661.8082:08663
08664:-00020:+00010:+00016:000661.8082:08664
08665:-00020:+00011:+00011:000661.8082:08665
08666:+00001:+00021:+00034:000661.8082:08666
08667:-00008:+00013:-00032:000661.8082:08667
08668:+00003:+00022:-00024:000661.8082:08668
08669:-00005:+00011:+00000:000661.8082:08669
08670:-00004:+00020:-00006:000661.8082:08670
08671:-00003:+00007:-00022:000661.8082:08671
08672:+00021:+00000:-00004:000661.8082:08672
08673:-00003:+00018:+00019:000661.8082:08673
08674:-00005:-00005:-00001:000661.8082:08674
08675:+00017:+00008:+00014:000661.8082:08675
08676:+00015:-00003:+00000:000661.8082:08676
08677:-00007:-00017:-00001:000661.8082:08677
08678:+00012:-00004:-00006:000661.8082:08678
08679:-00007:+00003:-00011:000661.8082:08679
08680:-00003:-00020:-00005:000661.8082:08680
08681:-00004:-00007:-00006:000661.8082:08681
08682:+00015:-00018:+00000:000672.6882:08682
08683:+00000:+00001:-00007:000672.6882:08683
08684:-00009:+00002:+00009:000672.6882:08684
08685:-00010:+00005:-00005:000672.6882:08685
08686:-00022:-00009:+00000:000672.6882:08686
08687:+00002:+00003:-00005:000672.6882:08687
08688:+00001:-00005:+00003:000672.6882:08688
08689:-00009:+00008:+00011:000672.6882:08689
08690:-00014:+00007:+00024:000672.6882:08690
08691:-00024:+00001:+00036:000672.6882:08691
08692:-00036:+00003:-00016:000672.6882:08692
08693:-00015:+00007:-00071:000672.6882:08693
08694:-00014:+00004:-00003:000672.6882:08694
08695:-00011:-00015:+00041:000672.6882:08695
08696:-00023:-00020:+00073:000672.6882:08696
08697:+00004:-00008:-00003:000672.6882:08697
08698:-00020:+00002:-00036:000672.6882:08698
08699:-00019:-00021:-00034:000672.6882:08699
08700:-00005:-00001:+00001:000672.6882:08700
08701:+00005:+00006:+00021:000672.6882:08701
08702:-00019:-00004:-00008:000672.6882:08702
08703:+00003:+00000:+00007:000672.6882:08703
08704:-00006:+00018:+00005:000672.6882:08704
08705:-00020:+00005:-00003:000672.6882:08705
08706:-00024:+00021:+00023:000672.6882:08706
08707:-00011:+00020:+00020:000672.6882:08707
08708:-00013:+00021:-00015:000672.6882:08708
08709:+00004:+00001:+00001:000672.6882:08709
08710:+00001:-00001:-00021:000672.6882:08710
08711:-00021:+00022:-00014:000672.6882:08711
08712:-00018:-00002:-00014:000672.6882:08712
08713:-00024:-00001:-00036:000643.8327:08713
08714:-00023:-00006:-00008:000643.8327:08714
08715:-00012:+00004:+00013:000643.8327:08715
08716:+00004:+00002:+00022:000643.8327:08716
08717:-00013:-00018:-00001:000643.8327:08717
08718:-00024:-00016:-00007:000643.8327:08718
08719:-00010:-00016:+00008:000643.8327:08719
08720:-00018:-00009:+00001:000643.8327:08720
08721:-00001:-00020:+00003:000643.8327:08721
08722:-00020:-00007:+00010:000643.8327:08722
08723:-00001:-00022:-00007:000643.8327:08723
08724:-00013:-00012:-00002:000643.8327:08724
08725:-00007:-00021:+00000:000643.8327:08725
08726:-00019:-00021:+00016:000643.8327:08726
08727:+00003:-00018:-00033:000643.8327:08727
08728:+00003:-00016:+00000:000643.8327:08728
08729:-00007:-00016:-00005:000643.8327:08729
08730:-00019:+00003:-00006:000643.8327:08730
08731:-00009:+00006:+00000:000643.8327:08731
08732:+00001:+00006:-00006:000643.8327:08732
08733:-00009:-00017:-00005:000643.8327:08733
08734:+00000:-00016:+00006:000643.8327:08734
08735:+00001:+00009:-00007:000643.8327:08735
08736:-00014:+00008:+00017:000643.8327:08736
08737:-00033:+00007:-00005:000643.8327:08737
08738:-00020:-00006:-00003:000643.8327:08738
08739:-00010:-00005:+00006:000643.8327:08739
08740:-00012:-00003:-00022:000643.8327:08740
08741:-00022:-00004:+00011:000643.8327:08741
08742:-00019:-00003:+00001:000643.8327:08742
08743:-00022:+00006:+00002:000643.8327:08743
08744:+00005:-00003:+00004:000644.8521:08744
08745:+00001:-00005:+00009:000644.8521:08745
08746:-00018:-00003:+00004:000644.8521:08746
08747:-00002:-00002:+00010:000644.8521:08747
08748:-00018:+00008:-00006:000644.8521:08748
08749:-00033:-00006:+00007:000644.8521:08749
08750:-00020:+00004:-00002:000644.8521:08750
08751:-00023:+00007:-00001:000644.8521:08751
08752:-00018:+00002:+00006:000644.8521:08752
08753:-00024:+00007:+00004:000644.8521:08753
08754:-00001:-00002:-00003:000644.8521:08754
08755:-00037:+00003:-00015:000644.8521:08755
08756:-00035:-00015:+00000:000644.8521:08756
08757:-00025:-00003:-00002:000644.8521:08757
08758:-00038:+00006:+00003:000644.8521:08758
08759:-00025:+00008:-00023:000644.8521:08759
08760:-00035:-00006:+00007:000644.8521:08760
08761:-00015:-00006:+00005:000644.8521:08761
08762:-00015:+00004:-00015:000644.8521:08762
08763:-00009:-00002:-00019:000644.8521:08763
08764:-00005:-00001:+00015:000644.8521:08764
08765:-00005:+00006:-00003:000644.8521:08765
08766:+00015:+00005:+00000:000644.8521:08766
08767:-00001:-00001:-00007:000644.8521:08767
08768:-00019:-00005:-00012:000644.8521:08768
08769:-00006:+00006:-00019:000644.8521:08769
08770:+00003:-00004:+00007:000644.8521:08770
08771:-00024:+00002:+00008:000644.8521:08771
08772:-00018:+00017:-00012:000644.8521:08772
08773:+00000:-00004:+00004:000644.8521:08773
08774:-00025:-00017:+00018:000644.8521:08774
08775:-00014:+00007:+00017:000644.8521:08775
08776:-00020:+00006:+00020:000644.8521:08776
08777:-00037:-00015:-00019:000602.1429:08777
08778:-00027:+00005:+00003:000602.1429:08778
08779:-00011:+00005:+00018:000602.1429:08779
08780:-00034:-00014:+00003:000602.1429:08780
08781:-00027:+00007:-00010:000602.1429:08781
08782:+00001:+00004:+00005:000602.1429:08782
08783:-00007:-00004:-00010:000602.1429:08783
08784:+00004:+00007:+00007:000602.1429:08784
08785:+00016:+00009:+00024:000602.1429:08785
08786:+00017:+00004:+00018:000602.1429:08786
08787:+00021:+00003:-00034:000602.1429:08787
08788:+00006:-00001:+00021:000602.1429:08788
08789:+00021:+00005:-00004:000602.1429:08789
08790:+00002:-00015:+00018:000602.1429:08790
08791:-00007:-00005:+00020:000602.1429:08791
08792:+00002:+00009:-00016:000602.1429:08792
08793:-00021:+00006:-00026:000602.1429:08793
08794:-00013:+00006:+00009:000602.1429:08794
08795:-00025:-00002:+00012:000602.1429:08795
08796:-00040:+00004:-00030:000602.1429:08796
08797:-00038:-00003:-00022:000602.1429:08797
08798:-00011:-00001:+00001:000602.1429:08798
08799:-00013:-00006:+00019:000602.1429:08799
08800:-00014:+00006:+00034:000602.1429:08800
08801:-00021:+00005:+00024:000602.1429:08801
08802:+00000:-00002:-00014:000602.1429:08802
08803:+00000:-00004:-00014:000602.1429:08803
08804:-00004:+00008:+00021:000602.1429:08804
08805:-00004:+00008:+00014:000602.1429:08805
08806:-00008:+00005:-00006:000602.1429:08806
08807:-00006:-00003:+00020:000602.1429:08807
08808:+00017:+00005:+00008:000602.1429:08808
08809:-00005:+00006:-00003:000602.1429:08809
08810:+00015:-00005:+00021:000603.3411:08810
08811:-00008:-00002:+00013:000603.3411:08811
08812:-00003:+00007:+00008:000603.3411:08812
08813:+00005:+00000:-00006:000603.3411:08813
08814:+00002:+00017:+00001:000603.3411:08814
08815:-00022:+00009:+00000:000603.3411:08815
08816:-00019:+00018:+00003:000603.3411:08816
08817:-00019:-00005:+00004:000603.3411:08817
08818:-00020:+00007:+00007:000603.3411:08818
08819:-00014:-00004:+00000:000603.3411:08819
08820:-00024:-00002:+00027:000603.3411:08820
08821:+00002:+00000:-00009:000603.3411:08821
08822:+00005:+00018:-00013:000603.3411:08822
08823:-00008:+00009:-00004:000603.3411:08823
08824:-00018:+00009:+00035:000603.3411:08824
08825:+00003:+00007:+00021:000603.3411:08825
08826:-00009:+00019:+00004:000603.3411:08826
08827:+00014:-00005:-00020:000603.3411:08827
08828:+00015:+00000:-00021:000603.3411:08828
08829:-00005:+00020:+00017:000603.3411:08829
08830:+00014:+00018:+00004:000603.3411:08830
08831:+00015:+00019:-00018:000603.3411:08831
08832:-00004:+00017:+00001:000603.3411:08832
08833:-00008:+00021:+00010:000603.3411:08833
08834:+00001:+00019:+00017:000603.3411:08834
08835:+00000:+00023:-00021:000603.3411:08835
08836:-00007:-00001:-00017:000603.3411:08836
08837:-00019:+00012:-00018:000603.3411:08837
08838:+00002:+00009:-00002:000603.3411:08838
08839:-00002:+00017:+00017:000603.3411:08839
08840:+00005:+00023:-00031:000603.3411:08840
08841:+00003:+00036:-00049:000645.5197:08841
08842:-00011:+00022:+00021:000645.5197:08842
08843:-00013:+00017:+00020:000645.5197:08843
08844:+00000:+00023:+00009:000645.5197:08844
08845:+00002:+00024:-00010:000645.5197:08845
08846:-00022:+00017:-00008:000645.5197:08846
08847:+00005:+00001:-00003:000645.5197:08847
08848:+00000:+00019:-00003:000645.5197:08848
08849:-00019:+00017:-00011:000645.5197:08849
08850:-00006:-00006:-00036:000645.5197:08850
08851:-00004:+00009:-00006:000645.5197:08851
08852:-00012:+00022:-00013:000645.5197:08852
08853:+00002:+00019:-00002:000645.5197:08853
08854:-00008:+00012:-00018:000645.5197:08854
08855:-00004:+00023:-00019:000645.5197:08855
08856:-00007:+00021:-00006:000645.5197:08856
08857:-00008:+00024:+00023:000645.5197:08857
08858:+00018:+00014:-00019:000645.5197:08858
08859:+00018:+00035:-00036:000645.5197:08859
08860:+00029:+00036:-00014:000645.5197:08860
08861:-00005:+00020:+00008:000645.5197:08861
08862:-00006:-00002:+00011:000645.5197:08862
08863:+00018:+00011:+00019:000645.5197:08863
08864:+00016:+00001:-00015:000645.5197:08864
08865:+00005:+00018:-00005:000645.5197:08865
08866:+00014:+00019:-00003:000645.5197:08866
08867:+00004:+00001:+00007:000645.5197:08867
08868:-00007:-00017:+00005:000645.5197:08868
08869:+00005:-00006:+00005:000645.5197:08869
08870:+00003:+00003:+00002:000645.5197:08870
08871:-00014:+00002:-00010:000645.5197:08871
08872:+00002:+00008:-00002:000654.6425:08872
08873:-00008:+00005:-00019:000654.6425:08873
08874:-00021:+00003:+00002:000654.6425:08874
08875:+00003:-00007:-00005:000654.6425:08875
08876:-00010:-00019:+00005:000654.6425:08876
08877:-00004:-00016:-00035:000654.6425:08877
08878:+00016:+00005:-00001:000654.6425:08878
08879:-00003:+00006:+00010:000654.6425:08879
08880:-00009:+00002:+00011:000654.6425:08880
08881:-00005:+00004:-00005:000654.6425:08881
08882:-00008:+00000:+00007:000654.6425:08882
08883:+00001:-00014:+00008:000654.6425:08883
08884:-00022:+00004:-00016:000654.6425:08884
08885:-00002:+00006:+00016:000654.6425:08885
08886:+00002:+00006:-00007:000654.6425:08886
08887:-00001:-00004:-00006:000654.6425:08887
08888:+00001:+00004:+00010:000654.6425:08888
[truncated: 50,041 more chars]
