# Supplementary material for: Suboptimal Omnidirectional Wheel Design and Implementation
Source: Sensors (Basel). 2021 Jan 28;21(3):865. doi: 10.3390/s21030865 (PMC7865864; doi:10.3390/s21030865)
Supplement: Supplementary file 1 [file sensors-21-00865-s001.zip › 4.-Data 30 Files With Suspension/ACDATA05.TXT]

00001:+00035:+00063:-00108:001945.8395:00001
00002:+00032:+00061:-00081:001945.8395:00002
00003:+00031:+00095:-00063:001945.8395:00003
00004:+00012:+00072:-00005:001945.8395:00004
00005:-00002:+00066:+00083:001945.8395:00005
00006:-00035:+00031:+00022:001945.8395:00006
00007:-00016:+00040:+00008:001945.8395:00007
00008:-00027:+00010:+00020:001945.8395:00008
00009:-00026:+00020:-00042:001945.8395:00009
00010:-00012:+00017:-00026:001945.8395:00010
00011:-00012:-00006:-00023:001945.8395:00011
00012:-00010:-00013:-00057:001912.7420:00012
00013:-00007:-00010:-00009:001912.7420:00013
00014:-00013:-00047:+00049:001912.7420:00014
00015:-00005:-00025:+00005:001912.7420:00015
00016:+00018:-00050:+00031:001912.7420:00016
00017:+00008:-00033:+00103:001912.7420:00017
00018:+00021:-00044:+00063:001912.7420:00018
00019:-00003:-00039:+00047:001912.7420:00019
00020:+00013:-00036:-00052:001912.7420:00020
00021:+00032:-00026:-00090:001912.7420:00021
00022:+00019:-00015:-00016:001971.9776:00022
00023:-00003:-00017:-00060:001971.9776:00023
00024:+00015:-00021:-00008:001971.9776:00024
00025:-00004:+00017:+00018:001971.9776:00025
00026:+00020:+00008:-00001:001971.9776:00026
00027:+00004:-00031:-00008:001971.9776:00027
00028:-00024:+00021:-00006:001971.9776:00028
00029:-00021:-00014:+00015:001971.9776:00029
00030:-00029:-00020:-00019:001971.9776:00030
00031:-00033:-00005:+00017:001971.9776:00031
00032:-00022:-00004:-00046:001970.1075:00032
00033:-00049:-00012:-00009:001970.1075:00033
00034:-00012:+00018:-00041:001970.1075:00034
00035:-00013:+00019:-00045:001970.1075:00035
00036:-00016:-00017:-00002:001970.1075:00036
00037:-00038:+00014:+00028:001970.1075:00037
00038:-00015:+00006:+00052:001970.1075:00038
00039:-00038:-00005:+00075:001970.1075:00039
00040:-00009:+00034:+00016:001970.1075:00040
00041:-00005:+00033:+00000:001970.1075:00041
00042:+00017:+00020:+00060:001903.9755:00042
00043:+00018:+00052:+00064:001903.9755:00043
00044:+00006:-00002:+00018:001903.9755:00044
00045:+00006:+00024:-00004:001903.9755:00045
00046:-00007:+00019:-00044:001903.9755:00046
00047:-00003:-00019:-00023:001903.9755:00047
00048:-00021:-00031:+00029:001903.9755:00048
00049:-00005:-00031:+00044:001903.9755:00049
00050:+00000:-00065:+00050:001903.9755:00050
00051:-00021:-00053:+00082:001903.9755:00051
00052:+00000:-00079:+00023:001903.9755:00052
00053:+00001:-00075:+00036:001950.5678:00053
00054:+00000:-00074:+00047:001950.5678:00054
00055:+00003:-00079:+00041:001950.5678:00055
00056:+00003:-00078:+00009:001950.5678:00056
00057:-00024:-00060:+00022:001950.5678:00057
00058:+00001:-00059:-00056:001950.5678:00058
00059:-00001:-00025:-00012:001950.5678:00059
00060:-00020:-00062:+00088:001950.5678:00060
00061:-00023:-00061:+00042:001950.5678:00061
00062:+00013:-00028:+00060:001950.5678:00062
00063:-00008:-00036:-00049:001939.9825:00063
00064:-00013:-00035:-00068:001939.9825:00064
00065:-00034:-00011:+00005:001939.9825:00065
00066:-00017:+00008:-00029:001939.9825:00066
00067:-00038:-00014:-00006:001939.9825:00067
00068:-00001:+00003:-00027:001939.9825:00068
00069:-00021:-00030:-00093:001939.9825:00069
00070:+00005:-00016:-00059:001939.9825:00070
00071:-00017:-00019:-00001:001939.9825:00071
00072:-00007:-00005:+00002:001939.9825:00072
00073:+00005:+00007:+00056:001906.9099:00073
00074:-00017:+00009:+00056:001906.9099:00074
00075:-00018:+00014:+00013:001906.9099:00075
00076:-00004:+00028:+00062:001906.9099:00076
00077:-00052:+00050:+00016:001906.9099:00077
00078:-00026:+00083:-00073:001906.9099:00078
00079:-00025:+00069:-00118:001906.9099:00079
00080:-00037:+00077:-00082:001906.9099:00080
00081:-00024:+00079:-00067:001906.9099:00081
00082:-00036:+00081:+00049:001906.9099:00082
00083:-00031:+00042:+00001:001906.9099:00083
00084:-00036:+00038:-00084:001975.1026:00084
00085:-00016:+00022:+00005:001975.1026:00085
00086:-00037:+00010:+00044:001975.1026:00086
00087:-00017:-00030:+00031:001975.1026:00087
00088:-00025:-00030:+00099:001975.1026:00088
00089:-00001:-00015:-00078:001975.1026:00089
00090:-00002:-00024:-00047:001975.1026:00090
00091:+00005:-00050:+00069:001975.1026:00091
00092:+00004:-00012:+00044:001975.1026:00092
00093:-00005:-00039:+00048:001975.1026:00093
00094:+00020:-00039:+00039:001985.4993:00094
00095:+00023:-00031:-00047:001985.4993:00095
00096:+00010:-00054:-00003:001985.4993:00096
00097:+00032:-00033:+00068:001985.4993:00097
00098:+00032:-00051:+00031:001985.4993:00098
00099:+00029:-00028:+00019:001985.4993:00099
00100:+00020:+00007:+00009:001985.4993:00100
00101:+00010:+00000:-00011:001985.4993:00101
00102:+00001:+00003:-00002:001985.4993:00102
00103:-00018:+00023:-00006:001985.4993:00103
00104:-00005:-00001:+00003:001948.5976:00104
00105:+00003:-00006:+00006:001948.5976:00105
00106:+00005:+00022:+00053:001948.5976:00106
00107:+00010:-00005:+00026:001948.5976:00107
00108:-00006:-00017:+00052:001948.5976:00108
00109:-00009:+00001:+00022:001948.5976:00109
00110:+00005:+00002:+00006:001948.5976:00110
00111:+00001:-00009:-00005:001948.5976:00111
00112:-00018:+00001:-00024:001948.5976:00112
00113:-00020:-00015:+00004:001948.5976:00113
00114:-00014:+00012:-00033:002003.3723:00114
00115:-00030:+00033:-00024:002003.3723:00115
00116:-00017:+00010:-00045:002003.3723:00116
00117:-00040:+00030:-00001:002003.3723:00117
00118:-00037:+00027:+00023:002003.3723:00118
00119:-00040:+00030:+00019:002003.3723:00119
00120:-00048:+00053:+00002:002003.3723:00120
00121:-00013:+00063:-00031:002003.3723:00121
00122:-00017:+00067:-00064:002003.3723:00122
00123:-00016:+00070:-00010:002003.3723:00123
00124:-00013:+00029:-00007:001998.0019:00124
00125:-00021:+00010:-00080:001998.0019:00125
00126:-00021:+00031:-00029:001998.0019:00126
00127:-00007:+00009:-00011:001998.0019:00127
00128:-00002:+00004:-00046:001998.0019:00128
00129:-00003:+00000:+00009:001998.0019:00129
00130:+00012:-00002:+00035:001998.0019:00130
00131:+00021:+00004:-00008:001998.0019:00131
00132:+00018:-00006:-00006:001998.0019:00132
00133:+00015:+00020:+00051:001998.0019:00133
00134:-00018:-00021:-00048:001945.6065:00134
00135:-00018:-00005:-00081:001945.6065:00135
00136:-00021:+00020:-00057:001945.6065:00136
00137:-00024:+00020:-00095:001945.6065:00137
00138:-00036:+00006:+00001:001945.6065:00138
00139:-00025:+00019:+00070:001945.6065:00139
00140:-00054:+00024:-00041:001945.6065:00140
00141:-00028:+00000:-00057:001945.6065:00141
00142:-00039:-00006:-00036:001945.6065:00142
00143:-00025:+00015:-00014:001945.6065:00143
00144:-00039:-00009:-00048:001997.0313:00144
00145:+00003:-00003:-00004:001997.0313:00145
00146:+00000:-00018:-00030:001997.0313:00146
00147:-00001:-00026:-00034:001997.0313:00147
00148:-00019:-00031:-00033:001997.0313:00148
00149:-00006:-00015:-00049:001997.0313:00149
00150:-00003:-00043:+00006:001997.0313:00150
00151:+00010:-00012:+00063:001997.0313:00151
00152:+00009:-00039:-00005:001997.0313:00152
00153:+00006:-00029:+00066:001997.0313:00153
00154:+00019:+00002:-00002:002004.3101:00154
00155:+00020:+00004:-00004:002004.3101:00155
00156:+00014:+00006:+00045:002004.3101:00156
00157:+00005:+00020:+00031:002004.3101:00157
00158:-00017:+00005:+00040:002004.3101:00158
00159:-00019:+00021:+00027:002004.3101:00159
00160:-00037:+00026:+00006:002004.3101:00160
00161:-00011:+00014:+00005:002004.3101:00161
00162:-00013:+00004:+00016:002004.3101:00162
00163:-00025:+00014:-00008:002004.3101:00163
00164:-00010:+00005:+00009:001948.6683:00164
00165:-00018:-00015:+00072:001948.6683:00165
00166:-00033:-00004:+00020:001948.6683:00166
00167:-00013:-00010:+00096:001948.6683:00167
00168:-00013:-00032:+00043:001948.6683:00168
00169:-00029:+00005:+00001:001948.6683:00169
00170:-00037:-00046:+00002:001948.6683:00170
00171:-00012:+00004:-00015:001948.6683:00171
00172:-00021:-00023:-00099:001948.6683:00172
00173:+00020:-00013:+00027:001948.6683:00173
00174:+00031:-00020:+00093:002000.2242:00174
00175:+00048:+00002:+00012:002000.2242:00175
00176:+00061:-00031:-00047:002000.2242:00176
00177:+00052:-00006:-00017:002000.2242:00177
00178:+00039:+00018:-00035:002000.2242:00178
00179:+00051:-00001:+00063:002000.2242:00179
00180:+00036:+00011:+00097:002000.2242:00180
00181:-00016:+00037:+00087:002000.2242:00181
00182:-00037:-00016:+00044:002000.2242:00182
00183:-00025:+00011:-00017:002000.2242:00183
00184:-00054:+00012:-00058:002000.2242:00184
00185:-00028:+00004:-00063:002001.1335:00185
00186:-00035:-00001:-00049:002001.1335:00186
00187:-00033:-00001:-00005:002001.1335:00187
00188:+00005:-00016:-00052:002001.1335:00188
00189:-00039:+00008:+00057:002001.1335:00189
00190:-00025:+00008:+00035:002001.1335:00190
00191:-00052:-00033:+00093:002001.1335:00191
00192:-00041:-00010:+00085:002001.1335:00192
00193:-00068:-00005:+00080:002001.1335:00193
00194:-00046:-00021:+00023:002001.1335:00194
00195:-00060:-00015:+00004:001948.6411:00195
00196:-00038:+00000:-00011:001948.6411:00196
00197:-00021:+00021:-00075:001948.6411:00197
00198:-00007:+00014:-00053:001948.6411:00198
00199:+00012:+00023:-00004:001948.6411:00199
00200:+00046:+00004:+00033:001948.6411:00200
00201:+00064:+00000:+00039:001948.6411:00201
00202:+00058:+00023:+00071:001948.6411:00202
00203:+00056:+00015:+00044:001948.6411:00203
00204:+00058:+00011:+00080:001948.6411:00204
00205:+00065:+00013:+00089:001990.7514:00205
00206:+00062:-00001:+00011:001990.7514:00206
00207:+00063:+00023:+00027:001990.7514:00207
00208:+00034:+00018:+00033:001990.7514:00208
00209:+00017:-00006:-00109:001990.7514:00209
00210:+00006:+00002:-00098:001990.7514:00210
00211:+00003:-00011:+00008:001990.7514:00211
00212:+00016:-00014:-00057:001990.7514:00212
00213:-00003:-00036:+00032:001990.7514:00213
00214:-00002:+00006:+00097:001990.7514:00214
00215:-00008:-00011:+00032:001979.2879:00215
00216:-00015:-00027:+00106:001979.2879:00216
00217:-00037:+00006:+00099:001979.2879:00217
00218:-00046:-00002:-00027:001979.2879:00218
00219:-00068:+00011:-00102:001979.2879:00219
00220:-00070:+00050:-00099:001979.2879:00220
00221:-00063:+00029:-00067:001979.2879:00221
00222:-00067:-00002:+00000:001979.2879:00222
00223:-00026:+00050:-00023:001979.2879:00223
00224:-00008:+00015:+00043:001979.2879:00224
00225:+00021:+00009:+00011:001924.5426:00225
00226:+00022:+00044:-00083:001924.5426:00226
00227:+00061:+00040:-00093:001924.5426:00227
00228:+00057:+00067:-00028:001924.5426:00228
00229:+00030:+00064:+00006:001924.5426:00229
00230:+00011:+00035:+00034:001924.5426:00230
00231:-00009:+00016:+00066:001924.5426:00231
00232:-00031:-00003:-00032:001924.5426:00232
00233:-00057:-00008:+00012:001924.5426:00233
00234:-00035:-00031:+00054:001924.5426:00234
00235:-00038:-00033:-00074:001971.9753:00235
00236:+00016:-00044:-00028:001971.9753:00236
00237:+00061:-00066:-00076:001971.9753:00237
00238:+00091:-00047:-00115:001971.9753:00238
00239:+00097:-00066:-00093:001971.9753:00239
00240:+00061:-00052:+00120:001971.9753:00240
00241:+00036:-00058:+00189:001971.9753:00241
00242:-00022:-00079:+00175:001971.9753:00242
00243:-00011:-00056:+00056:001971.9753:00243
00244:-00021:-00065:-00028:001971.9753:00244
00245:-00015:-00062:+00028:001971.9753:00245
00246:+00021:-00025:+00030:001939.9580:00246
00247:+00035:-00047:-00073:001939.9580:00247
00248:+00027:-00019:-00141:001939.9580:00248
00249:+00064:-00027:-00016:001939.9580:00249
00250:+00036:-00039:-00017:001939.9580:00250
00251:+00030:-00042:+00004:001939.9580:00251
00252:+00023:-00043:+00053:001939.9580:00252
00253:+00034:-00025:+00030:001939.9580:00253
00254:-00018:-00050:+00082:001939.9580:00254
00255:-00002:-00028:+00110:001939.9580:00255
00256:-00046:-00024:+00060:001939.9580:00256
00257:-00070:-00018:-00066:001842.1042:00257
00258:-00059:+00003:-00080:001842.1042:00258
00259:-00083:-00007:-00044:001842.1042:00259
00260:-00095:-00019:-00018:001842.1042:00260
00261:-00077:-00007:+00014:001842.1042:00261
00262:-00075:-00020:-00052:001842.1042:00262
00263:-00091:-00009:-00076:001842.1042:00263
00264:-00098:-00018:-00025:001842.1042:00264
00265:-00073:+00004:+00017:001842.1042:00265
00266:-00074:-00003:+00002:001842.1042:00266
00267:-00041:+00000:+00083:001831.3408:00267
00268:-00050:+00037:+00069:001831.3408:00268
00269:-00033:+00014:+00026:001831.3408:00269
00270:-00011:+00066:-00047:001831.3408:00270
00271:-00022:+00066:-00048:001831.3408:00271
00272:-00021:+00068:-00090:001831.3408:00272
00273:-00031:+00068:-00044:001831.3408:00273
00274:-00018:+00070:-00055:001831.3408:00274
00275:-00027:+00039:-00017:001831.3408:00275
00276:-00015:+00038:+00068:001831.3408:00276
00277:-00033:+00039:+00074:001831.3408:00277
00278:-00035:+00036:+00024:001831.3408:00278
00279:-00015:+00054:-00047:001812.4641:00279
00280:+00008:+00051:-00001:001812.4641:00280
00281:+00015:+00041:+00041:001812.4641:00281
00282:-00008:+00031:+00027:001812.4641:00282
00283:-00017:+00030:-00014:001812.4641:00283
00284:-00039:+00017:-00058:001812.4641:00284
00285:-00063:-00001:-00126:001812.4641:00285
00286:-00045:+00004:-00048:001812.4641:00286
00287:-00053:-00025:+00044:001812.4641:00287
00288:-00032:-00050:+00084:001812.4641:00288
00289:-00015:-00039:+00001:001812.4641:00289
00290:+00000:-00043:-00051:001768.9714:00290
00291:+00001:-00058:-00026:001768.9714:00291
00292:-00011:-00065:-00019:001768.9714:00292
00293:+00001:-00063:-00015:001768.9714:00293
00294:-00011:-00055:+00009:001768.9714:00294
00295:-00011:-00064:-00008:001768.9714:00295
00296:-00033:-00041:-00008:001768.9714:00296
00297:-00039:-00061:-00026:001768.9714:00297
00298:-00036:-00047:-00046:001768.9714:00298
00299:-00023:-00037:-00031:001768.9714:00299
00300:-00024:-00015:-00016:001768.9714:00300
00301:+00003:-00002:+00009:001866.6696:00301
00302:+00003:+00011:+00020:001866.6696:00302
00303:-00024:+00048:-00029:001866.6696:00303
00304:+00001:+00043:-00045:001866.6696:00304
00305:+00001:+00056:-00060:001866.6696:00305
00306:-00001:+00095:-00035:001866.6696:00306
00307:+00003:+00109:-00011:001866.6696:00307
00308:+00000:+00103:+00013:001866.6696:00308
00309:-00022:+00107:+00003:001866.6696:00309
00310:-00010:+00122:-00064:001866.6696:00310
00311:-00022:+00127:-00024:001928.1932:00311
00312:+00002:+00122:-00027:001928.1932:00312
00313:+00003:+00130:-00035:001928.1932:00313
00314:-00009:+00095:+00032:001928.1932:00314
00315:-00013:+00099:-00009:001928.1932:00315
00316:-00029:+00100:-00059:001928.1932:00316
00317:-00033:+00057:-00037:001928.1932:00317
00318:-00028:+00061:-00033:001928.1932:00318
00319:-00026:+00063:-00050:001928.1932:00319
00320:-00011:+00050:+00060:001928.1932:00320
00321:-00017:+00016:+00105:001927.5609:00321
00322:-00028:+00026:-00008:001927.5609:00322
00323:-00018:-00006:-00002:001927.5609:00323
00324:-00022:+00007:+00074:001927.5609:00324
00325:-00010:-00017:-00026:001927.5609:00325
00326:-00033:-00007:-00009:001927.5609:00326
00327:-00006:-00030:+00025:001927.5609:00327
00328:+00014:-00013:-00027:001927.5609:00328
00329:+00032:-00020:-00079:001927.5609:00329
00330:+00021:-00011:-00012:001927.5609:00330
00331:+00012:-00035:+00003:001997.1022:00331
00332:+00051:-00016:+00021:001997.1022:00332
00333:+00037:-00024:+00047:001997.1022:00333
00334:+00061:-00022:+00079:001997.1022:00334
00335:+00027:-00030:+00017:001997.1022:00335
00336:+00050:-00008:+00054:001997.1022:00336
00337:+00014:-00036:+00024:001997.1022:00337
00338:+00029:-00016:+00003:001997.1022:00338
00339:+00029:-00021:-00049:001997.1022:00339
00340:+00002:-00035:-00002:001997.1022:00340
00341:+00004:-00037:+00017:002001.1688:00341
00342:-00020:-00023:-00008:002001.1688:00342
00343:-00023:-00045:+00004:002001.1688:00343
00344:-00037:-00022:+00027:002001.1688:00344
00345:-00036:-00034:+00000:002001.1688:00345
00346:-00033:-00032:+00022:002001.1688:00346
00347:-00015:-00017:+00039:002001.1688:00347
00348:-00029:-00014:+00005:002001.1688:00348
00349:-00042:-00016:-00005:002001.1688:00349
00350:-00028:+00020:+00017:002001.1688:00350
00351:-00037:+00000:-00010:002001.1688:00351
00352:-00034:+00032:-00031:001927.5384:00352
00353:+00001:+00027:-00021:001927.5384:00353
00354:+00033:+00039:+00019:001927.5384:00354
00355:+00032:+00028:+00006:001927.5384:00355
00356:+00036:+00033:+00002:001927.5384:00356
00357:+00048:+00021:-00022:001927.5384:00357
00358:+00027:+00020:+00009:001927.5384:00358
00359:+00026:+00010:-00013:001927.5384:00359
00360:+00048:+00010:+00017:001927.5384:00360
00361:+00028:-00003:+00063:001927.5384:00361
00362:+00013:+00011:+00033:001962.7745:00362
00363:+00036:-00009:+00012:001962.7745:00363
00364:-00009:-00017:+00054:001962.7745:00364
00365:+00004:-00004:-00051:001962.7745:00365
00366:-00005:-00020:-00024:001962.7745:00366
00367:-00008:+00002:-00033:001962.7745:00367
00368:-00009:+00017:-00004:001962.7745:00368
00369:+00014:-00037:+00038:001962.7745:00369
00370:-00023:-00012:+00064:001962.7745:00370
00371:+00014:-00009:-00021:001962.7745:00371
00372:-00008:-00025:-00080:001961.0053:00372
00373:-00005:-00016:-00015:001961.0053:00373
00374:-00006:-00019:-00033:001961.0053:00374
00375:+00020:-00033:+00005:001961.0053:00375
00376:+00016:-00030:-00001:001961.0053:00376
00377:+00008:+00003:-00020:001961.0053:00377
00378:+00019:-00025:-00024:001961.0053:00378
00379:+00012:-00022:-00012:001961.0053:00379
00380:+00044:-00032:+00022:001961.0053:00380
00381:+00031:-00024:-00018:001961.0053:00381
00382:+00028:-00035:-00028:001921.6359:00382
00383:+00024:-00007:-00004:001921.6359:00383
00384:+00013:-00027:-00019:001921.6359:00384
00385:+00034:-00016:+00070:001921.6359:00385
00386:+00009:-00017:+00059:001921.6359:00386
00387:-00003:+00022:+00033:001921.6359:00387
00388:-00003:-00016:+00030:001921.6359:00388
00389:-00003:+00018:+00023:001921.6359:00389
00390:-00008:-00006:+00035:001921.6359:00390
00391:+00006:+00009:+00029:001921.6359:00391
00392:-00009:+00008:+00021:001990.7373:00392
00393:+00001:+00014:-00072:001990.7373:00393
00394:+00018:-00002:-00017:001990.7373:00394
00395:+00017:+00018:-00013:001990.7373:00395
00396:-00017:+00039:-00060:001990.7373:00396
00397:+00019:-00001:+00022:001990.7373:00397
00398:+00004:+00008:-00032:001990.7373:00398
00399:+00001:+00026:+00006:001990.7373:00399
00400:+00019:+00004:+00016:001990.7373:00400
00401:+00002:+00013:-00011:001990.7373:00401
00402:+00005:+00034:+00021:001990.7373:00402
00403:-00007:+00014:+00008:002007.5090:00403
00404:+00003:+00012:+00032:002007.5090:00404
00405:-00023:+00027:+00052:002007.5090:00405
00406:-00012:+00012:-00001:002007.5090:00406
00407:-00033:+00015:+00050:002007.5090:00407
00408:-00024:+00013:+00035:002007.5090:00408
00409:-00016:+00018:+00015:002007.5090:00409
00410:-00010:+00011:+00052:002007.5090:00410
00411:-00014:+00026:+00016:002007.5090:00411
00412:-00034:+00001:-00011:002007.5090:00412
00413:-00037:+00023:-00030:001951.6252:00413
00414:-00024:+00015:-00004:001951.6252:00414
00415:-00014:+00004:-00039:001951.6252:00415
00416:-00036:-00019:+00018:001951.6252:00416
00417:-00033:+00001:+00054:001951.6252:00417
00418:-00012:-00012:-00067:001951.6252:00418
00419:-00010:-00035:-00032:001951.6252:00419
00420:-00018:-00006:+00040:001951.6252:00420
00421:+00004:-00017:-00048:001951.6252:00421
00422:-00008:-00025:-00026:001951.6252:00422
00423:+00006:+00019:-00010:001987.5863:00423
00424:+00001:+00004:-00078:001987.5863:00424
00425:-00010:-00017:-00092:001987.5863:00425
00426:-00022:+00021:-00018:001987.5863:00426
00427:-00003:+00017:-00017:001987.5863:00427
00428:-00002:+00000:-00045:001987.5863:00428
00429:+00004:+00022:+00030:001987.5863:00429
00430:-00022:+00022:-00026:001987.5863:00430
00431:-00024:+00008:-00002:001987.5863:00431
00432:-00001:+00020:-00051:001987.5863:00432
00433:-00025:+00039:-00066:001960.9732:00433
00434:-00014:-00004:+00019:001960.9732:00434
00435:-00034:+00015:-00008:001960.9732:00435
00436:-00017:+00017:-00046:001960.9732:00436
00437:-00017:+00000:-00012:001960.9732:00437
00438:-00017:+00014:-00033:001960.9732:00438
00439:-00024:+00023:+00000:001960.9732:00439
00440:-00015:-00003:-00020:001960.9732:00440
00441:-00015:+00032:-00010:001960.9732:00441
00442:-00002:+00027:+00023:001960.9732:00442
00443:-00011:-00004:-00017:001960.9732:00443
00444:-00033:+00028:-00016:001889.6059:00444
00445:-00002:+00034:+00019:001889.6059:00445
00446:-00039:-00003:-00027:001889.6059:00446
00447:-00024:+00023:-00028:001889.6059:00447
00448:+00001:+00020:-00009:001889.6059:00448
00449:-00039:-00017:-00014:001889.6059:00449
00450:-00019:+00018:+00012:001889.6059:00450
00451:-00005:-00005:-00033:001889.6059:00451
00452:-00004:+00007:-00050:001889.6059:00452
00453:-00011:+00003:+00011:001889.6059:00453
00454:-00020:+00006:+00056:001935.5935:00454
00455:-00025:-00007:+00018:001935.5935:00455
00456:-00008:+00003:+00004:001935.5935:00456
00457:-00006:+00018:+00021:001935.5935:00457
00458:+00014:+00007:+00005:001935.5935:00458
00459:-00020:-00009:+00018:001935.5935:00459
00460:+00004:-00005:+00011:001935.5935:00460
00461:-00006:+00001:-00036:001935.5935:00461
00462:-00006:-00020:+00005:001935.5935:00462
00463:+00012:+00002:-00008:001935.5935:00463
00464:-00006:-00019:-00016:001942.9635:00464
00465:+00014:-00019:-00006:001942.9635:00465
00466:+00015:-00020:+00024:001942.9635:00466
00467:+00018:+00007:-00012:001942.9635:00467
00468:+00001:-00016:+00004:001942.9635:00468
00469:-00007:-00005:+00046:001942.9635:00469
00470:-00025:-00015:+00032:001942.9635:00470
00471:-00015:-00006:-00038:001942.9635:00471
00472:-00035:-00015:-00040:001942.9635:00472
00473:-00033:+00004:-00048:001942.9635:00473
00474:-00040:-00007:-00027:001942.9635:00474
00475:-00023:+00006:-00011:001909.8532:00475
00476:+00005:-00001:-00051:001909.8532:00476
00477:-00008:+00020:+00047:001909.8532:00477
00478:-00002:+00012:+00036:001909.8532:00478
00479:+00002:+00023:+00046:001909.8532:00479
00480:+00007:+00012:+00110:001909.8532:00480
00481:+00016:+00054:+00013:001909.8532:00481
00482:+00020:+00020:-00049:001909.8532:00482
00483:+00019:+00022:+00001:001909.8532:00483
00484:+00003:+00013:-00011:001909.8532:00484
00485:-00008:-00015:-00019:001987.6308:00485
00486:-00006:+00002:-00015:001987.6308:00486
00487:+00017:-00002:-00088:001987.6308:00487
00488:-00008:-00012:-00096:001987.6308:00488
00489:+00036:-00016:+00037:001987.6308:00489
00490:+00049:-00015:+00000:001987.6308:00490
00491:+00025:-00023:+00067:001987.6308:00491
00492:+00045:-00017:+00113:001987.6308:00492
00493:+00028:-00012:+00012:001987.6308:00493
00494:+00019:-00017:+00009:001987.6308:00494
00495:+00003:+00017:+00012:002004.3885:00495
00496:+00006:-00016:-00018:002004.3885:00496
00497:-00027:-00005:-00018:002004.3885:00497
00498:-00016:+00001:-00021:002004.3885:00498
00499:-00023:+00000:-00072:002004.3885:00499
00500:-00002:+00004:-00063:002004.3885:00500
00501:+00003:+00012:+00017:002004.3885:00501
00502:+00003:-00005:+00035:002004.3885:00502
00503:-00003:-00004:+00069:002004.3885:00503
00504:-00005:+00033:+00081:002004.3885:00504
00505:+00001:+00024:+00022:001954.7819:00505
00506:-00025:+00021:-00012:001954.7819:00506
00507:-00049:+00037:-00017:001954.7819:00507
00508:-00063:+00010:+00018:001954.7819:00508
00509:-00066:+00036:-00061:001954.7819:00509
00510:-00068:+00011:-00032:001954.7819:00510
00511:-00033:+00010:-00007:001954.7819:00511
00512:-00033:+00024:-00069:001954.7819:00512
00513:-00018:+00016:-00013:001954.7819:00513
00514:+00011:+00037:+00052:001954.7819:00514
00515:+00035:+00012:+00047:001990.7279:00515
00516:+00033:+00025:+00101:001990.7279:00516
00517:+00022:+00032:+00086:001990.7279:00517
00518:+00008:+00028:-00005:001990.7279:00518
00519:-00006:+00032:-00027:001990.7279:00519
00520:+00010:+00029:-00051:001990.7279:00520
00521:-00011:+00021:-00069:001990.7279:00521
00522:+00002:+00019:+00012:001990.7279:00522
00523:+00007:+00004:+00017:001990.7279:00523
00524:+00001:+00003:-00053:001990.7279:00524
00525:-00011:-00007:-00013:001970.1169:00525
00526:+00015:-00017:+00029:001970.1169:00526
00527:-00001:-00026:+00025:001970.1169:00527
00528:-00015:-00030:+00080:001970.1169:00528
00529:+00002:-00023:+00051:001970.1169:00529
00530:-00036:-00023:+00003:001970.1169:00530
00531:-00041:-00022:-00002:001970.1169:00531
00532:-00049:-00018:+00002:001970.1169:00532
00533:-00070:-00014:-00011:001970.1169:00533
00534:-00044:-00011:+00002:001970.1169:00534
00535:-00050:+00002:-00011:001970.1169:00535
00536:-00035:-00004:-00045:001909.8183:00536
00537:+00001:+00003:-00063:001909.8183:00537
00538:-00006:+00013:-00034:001909.8183:00538
00539:-00002:+00022:-00026:001909.8183:00539
00540:+00016:+00030:-00051:001909.8183:00540
00541:+00012:+00040:+00030:001909.8183:00541
00542:+00020:+00051:+00095:001909.8183:00542
00543:-00001:+00055:+00002:001909.8183:00543
00544:-00024:+00065:-00026:001909.8183:00544
00545:-00012:+00026:-00014:001909.8183:00545
00546:-00037:+00044:-00040:001953.6137:00546
00547:-00017:+00012:-00045:001953.6137:00547
00548:-00010:+00019:-00003:001953.6137:00548
00549:-00015:-00019:-00048:001953.6137:00549
00550:-00014:-00028:+00019:001953.6137:00550
00551:-00027:-00038:+00005:001953.6137:00551
00552:-00053:-00046:+00060:001953.6137:00552
00553:-00039:-00058:+00123:001953.6137:00553
00554:-00052:-00045:+00009:001953.6137:00554
00555:-00045:-00041:-00068:001953.6137:00555
00556:-00046:-00032:-00030:001957.9255:00556
00557:-00061:+00003:-00026:001957.9255:00557
00558:-00046:-00017:-00064:001957.9255:00558
00559:-00051:+00014:-00022:001957.9255:00559
00560:-00032:+00014:+00063:001957.9255:00560
00561:-00040:+00000:+00034:001957.9255:00561
00562:-00003:+00036:-00073:001957.9255:00562
00563:+00032:+00028:-00048:001957.9255:00563
00564:+00029:+00023:-00032:001957.9255:00564
00565:+00024:+00039:+00041:001957.9255:00565
00566:+00049:+00014:-00005:001945.6065:00566
00567:+00023:+00016:-00061:001945.6065:00567
00568:-00003:+00023:-00024:001945.6065:00568
00569:+00019:+00001:-00007:001945.6065:00569
00570:-00024:+00006:+00037:001945.6065:00570
00571:+00002:-00003:+00012:001945.6065:00571
00572:+00015:-00016:+00011:001945.6065:00572
00573:+00019:+00007:-00004:001945.6065:00573
00574:+00015:-00009:+00038:001945.6065:00574
00575:-00002:-00020:+00026:001945.6065:00575
00576:-00021:-00001:+00006:002022.7122:00576
00577:-00022:+00001:-00014:002022.7122:00577
00578:-00038:-00004:-00016:002022.7122:00578
00579:-00038:+00021:-00059:002022.7122:00579
00580:-00049:+00023:-00090:002022.7122:00580
00581:-00016:+00029:-00077:002022.7122:00581
00582:-00013:+00030:+00009:002022.7122:00582
00583:-00019:+00037:+00076:002022.7122:00583
00584:+00021:+00026:+00046:002022.7122:00584
00585:+00046:+00032:-00062:002022.7122:00585
00586:+00075:+00008:-00023:002033.1937:00586
00587:+00092:+00003:-00054:002033.1937:00587
00588:+00076:-00035:-00053:002033.1937:00588
00589:+00076:-00029:+00105:002033.1937:00589
00590:+00075:-00048:+00146:002033.1937:00590
00591:+00041:-00048:+00042:002033.1937:00591
00592:+00018:-00081:+00057:002033.1937:00592
00593:+00008:-00041:+00040:002033.1937:00593
00594:-00034:-00060:-00010:002033.1937:00594
00595:-00002:-00044:-00019:002033.1937:00595
00596:+00001:-00012:+00032:001948.6228:00596
00597:-00010:+00008:-00016:001948.6228:00597
00598:-00031:-00008:-00006:001948.6228:00598
00599:-00041:+00017:+00054:001948.6228:00599
00600:-00055:+00017:-00022:001948.6228:00600
00601:-00065:+00007:-00012:001948.6228:00601
00602:-00041:+00011:-00015:001948.6228:00602
00603:-00047:+00021:-00020:001948.6228:00603
00604:-00042:+00003:+00015:001948.6228:00604
00605:-00028:+00000:+00021:001948.6228:00605
00606:-00009:+00022:-00058:001948.6228:00606
00607:-00010:-00004:-00055:001950.5566:00607
00608:+00009:+00008:+00013:001950.5566:00608
00609:+00024:-00001:+00083:001950.5566:00609
00610:+00028:-00009:+00089:001950.5566:00610
00611:+00027:-00018:+00125:001950.5566:00611
00612:+00025:-00007:+00037:001950.5566:00612
00613:+00019:-00031:+00037:001950.5566:00613
00614:-00023:+00005:-00033:001950.5566:00614
00615:-00002:-00005:-00014:001950.5566:00615
00616:-00025:+00001:+00010:001950.5566:00616
00617:-00015:+00032:+00043:001902.1072:00617
00618:-00014:+00016:+00055:001902.1072:00618
00619:-00014:+00050:+00028:001902.1072:00619
00620:-00027:+00048:-00031:001902.1072:00620
00621:-00011:+00052:-00040:001902.1072:00621
00622:-00006:+00051:-00036:001902.1072:00622
00623:-00006:+00040:+00019:001902.1072:00623
00624:+00014:+00014:+00039:001902.1072:00624
00625:+00006:+00033:+00022:001902.1072:00625
00626:+00016:-00002:-00016:001902.1072:00626
00627:+00011:+00005:-00035:001902.1072:00627
00628:+00036:-00005:-00012:001834.0004:00628
00629:+00037:+00004:+00023:001834.0004:00629
00630:+00038:-00026:+00064:001834.0004:00630
00631:+00060:-00009:+00035:001834.0004:00631
00632:+00025:-00024:-00013:001834.0004:00632
00633:-00003:-00029:+00008:001834.0004:00633
00634:+00001:-00047:+00001:001834.0004:00634
00635:-00014:-00012:+00019:001834.0004:00635
00636:-00048:-00048:+00042:001834.0004:00636
00637:-00035:-00012:+00064:001834.0004:00637
00638:-00055:-00024:+00032:001834.0004:00638
00639:-00030:-00034:-00019:001894.8004:00639
00640:-00045:-00048:+00011:001894.8004:00640
00641:-00029:-00028:+00023:001894.8004:00641
00642:-00030:-00046:-00011:001894.8004:00642
00643:-00009:-00015:-00033:001894.8004:00643
00644:+00014:-00010:-00017:001894.8004:00644
00645:+00031:-00014:-00027:001894.8004:00645
00646:+00024:+00005:-00002:001894.8004:00646
00647:+00055:-00002:-00017:001894.8004:00647
00648:+00043:+00004:+00047:001894.8004:00648
00649:+00057:+00010:+00061:001910.7452:00649
00650:+00065:+00016:+00027:001910.7452:00650
00651:+00045:+00010:+00057:001910.7452:00651
00652:+00006:+00030:+00032:001910.7452:00652
00653:-00005:+00039:-00001:001910.7452:00653
00654:-00036:+00032:+00005:001910.7452:00654
00655:-00051:+00035:+00021:001910.7452:00655
00656:-00063:+00014:-00037:001910.7452:00656
00657:-00079:+00011:-00008:001910.7452:00657
00658:-00062:+00034:+00018:001910.7452:00658
00659:-00096:+00024:-00036:001910.7452:00659
00660:-00095:+00006:+00011:001872.5627:00660
00661:-00076:+00001:+00022:001872.5627:00661
00662:-00083:-00019:+00039:001872.5627:00662
00663:-00093:-00020:+00018:001872.5627:00663
00664:-00069:-00013:-00019:001872.5627:00664
00665:-00054:-00017:-00036:001872.5627:00665
00666:-00054:-00020:-00038:001872.5627:00666
00667:-00019:-00008:-00071:001872.5627:00667
00668:+00011:+00002:-00038:001872.5627:00668
00669:+00028:-00016:-00076:001872.5627:00669
00670:+00051:-00016:-00028:001914.9752:00670
00671:+00063:-00007:+00054:001914.9752:00671
00672:+00048:+00005:+00019:001914.9752:00672
00673:+00048:+00004:+00013:001914.9752:00673
00674:+00046:-00019:+00039:001914.9752:00674
00675:+00019:+00017:+00018:001914.9752:00675
00676:-00011:+00007:-00019:001914.9752:00676
00677:-00010:+00010:+00017:001914.9752:00677
00678:-00052:-00003:-00053:001914.9752:00678
00679:-00064:+00001:-00035:001914.9752:00679
00680:-00047:+00000:-00059:001914.9752:00680
00681:-00069:+00005:-00031:001907.8707:00681
00682:-00063:-00032:+00006:001907.8707:00682
00683:-00042:-00004:-00002:001907.8707:00683
00684:-00055:-00012:-00027:001907.8707:00684
00685:-00030:-00015:-00026:001907.8707:00685
00686:-00011:-00018:-00016:001907.8707:00686
00687:-00021:-00009:+00006:001907.8707:00687
00688:+00005:+00006:-00002:001907.8707:00688
00689:-00006:-00002:-00052:001907.8707:00689
00690:+00014:+00000:-00046:001907.8707:00690
00691:+00010:+00018:-00053:001864.1998:00691
00692:+00032:+00034:+00019:001864.1998:00692
00693:+00035:+00010:+00015:001864.1998:00693
00694:+00034:+00033:+00005:001864.1998:00694
00695:+00022:-00001:+00019:001864.1998:00695
00696:+00023:+00039:-00017:001864.1998:00696
00697:+00018:+00009:-00038:001864.1998:00697
00698:-00003:+00018:-00067:001864.1998:00698
00699:-00006:+00021:-00062:001864.1998:00699
00700:-00038:+00019:+00006:001864.1998:00700
00701:-00049:-00003:-00015:001864.1998:00701
00702:-00026:+00010:+00002:001929.7221:00702
00703:-00027:+00008:-00002:001929.7221:00703
00704:-00013:+00007:-00022:001929.7221:00704
00705:-00033:-00021:-00038:001929.7221:00705
00706:-00013:-00015:-00006:001929.7221:00706
00707:-00025:+00003:-00020:001929.7221:00707
00708:+00000:+00006:+00012:001929.7221:00708
00709:-00022:-00013:-00017:001929.7221:00709
00710:+00002:-00019:-00026:001929.7221:00710
00711:-00024:-00019:-00008:001929.7221:00711
00712:+00000:-00011:+00037:001951.9436:00712
00713:-00003:-00007:-00019:001951.9436:00713
00714:-00005:+00004:-00023:001951.9436:00714
00715:+00015:+00003:+00001:001951.9436:00715
00716:+00036:-00007:-00017:001951.9436:00716
00717:+00013:-00011:+00036:001951.9436:00717
00718:+00017:-00008:-00001:001951.9436:00718
00719:-00007:-00036:+00047:001951.9436:00719
00720:+00011:-00030:-00015:001951.9436:00720
00721:-00008:-00032:+00048:001951.9436:00721
00722:+00009:-00046:-00016:001906.9820:00722
00723:+00016:-00050:+00023:001906.9820:00723
00724:+00006:-00062:-00021:001906.9820:00724
00725:-00008:-00045:-00011:001906.9820:00725
00726:+00030:-00065:+00015:001906.9820:00726
00727:+00004:-00023:+00056:001906.9820:00727
00728:+00018:-00023:-00012:001906.9820:00728
00729:+00014:-00035:+00064:001906.9820:00729
00730:+00002:-00029:+00041:001906.9820:00730
00731:+00003:-00027:+00051:001906.9820:00731
00732:-00011:-00014:+00078:001906.9820:00732
00733:-00013:-00014:+00030:001950.6381:00733
00734:-00022:-00002:-00048:001950.6381:00734
00735:-00019:-00002:-00052:001950.6381:00735
00736:-00015:-00015:-00004:001950.6381:00736
00737:-00001:+00019:+00017:001950.6381:00737
00738:+00000:-00020:+00066:001950.6381:00738
00739:-00013:+00001:+00044:001950.6381:00739
00740:+00000:-00003:+00031:001950.6381:00740
00741:-00025:-00018:+00066:001950.6381:00741
00742:-00036:+00006:+00017:001950.6381:00742
00743:-00034:+00007:+00016:001939.9980:00743
00744:-00032:-00009:+00015:001939.9980:00744
00745:-00050:+00019:-00053:001939.9980:00745
00746:-00035:+00018:-00026:001939.9980:00746
00747:-00039:+00006:+00038:001939.9980:00747
00748:-00050:-00006:+00033:001939.9980:00748
00749:-00017:+00001:+00043:001939.9980:00749
00750:-00039:+00007:+00069:001939.9980:00750
00751:-00001:+00007:-00023:001939.9980:00751
00752:+00002:+00001:-00012:001939.9980:00752
00753:-00003:+00006:-00018:001939.9980:00753
00754:-00006:-00020:+00024:001875.3967:00754
00755:-00003:-00030:+00035:001875.3967:00755
00756:+00015:-00018:+00010:001875.3967:00756
00757:+00014:-00037:-00028:001875.3967:00757
00758:-00009:-00036:-00061:001875.3967:00758
00759:+00007:-00036:+00004:001875.3967:00759
00760:+00022:-00037:-00050:001875.3967:00760
00761:+00032:-00022:-00006:001875.3967:00761
00762:+00048:-00022:+00085:001875.3967:00762
00763:+00033:-00010:+00046:001875.3967:00763
00764:+00013:-00014:+00080:001920.8710:00764
00765:+00024:+00009:+00042:001920.8710:00765
00766:-00007:-00010:+00036:001920.8710:00766
00767:-00002:+00019:+00012:001920.8710:00767
00768:-00034:+00032:+00049:001920.8710:00768
00769:-00011:+00014:-00045:001920.8710:00769
00770:-00016:+00038:-00075:001920.8710:00770
00771:-00001:+00026:-00062:001920.8710:00771
00772:-00037:+00038:+00011:001920.8710:00772
00773:-00035:+00014:-00021:001920.8710:00773
00774:-00036:+00013:-00006:001920.8710:00774
00775:-00001:+00020:-00026:001928.2062:00775
00776:-00017:+00009:-00049:001928.2062:00776
00777:-00018:+00032:+00026:001928.2062:00777
00778:-00017:-00003:+00019:001928.2062:00778
00779:-00038:+00009:+00017:001928.2062:00779
00780:+00002:+00023:-00005:001928.2062:00780
00781:-00031:-00006:+00005:001928.2062:00781
00782:-00031:-00021:-00035:001928.2062:00782
00783:-00029:+00018:+00002:001928.2062:00783
00784:-00027:+00008:-00044:001928.2062:00784
00785:-00045:+00003:-00054:001889.6210:00785
00786:-00009:+00018:-00010:001889.6210:00786
00787:-00014:+00012:-00007:001889.6210:00787
00788:-00025:-00004:-00037:001889.6210:00788
00789:-00023:+00029:+00019:001889.6210:00789
00790:-00018:+00010:-00004:001889.6210:00790
00791:-00026:+00034:-00007:001889.6210:00791
00792:-00020:+00030:+00017:001889.6210:00792
00793:+00014:+00049:+00017:001889.6210:00793
00794:-00011:+00010:-00004:001889.6210:00794
00795:-00008:+00054:-00045:001959.7458:00795
00796:+00007:+00026:-00041:001959.7458:00796
00797:-00007:+00012:+00008:001959.7458:00797
00798:+00009:+00015:+00000:001959.7458:00798
00799:+00028:+00019:+00020:001959.7458:00799
00800:+00007:+00006:+00010:001959.7458:00800
00801:-00003:+00020:+00007:001959.7458:00801
00802:+00015:+00004:+00069:001959.7458:00802
00803:-00021:+00004:+00008:001959.7458:00803
00804:-00017:+00018:+00009:001959.7458:00804
00805:-00023:+00002:-00020:001976.2912:00805
00806:-00039:-00004:+00020:001976.2912:00806
00807:-00037:-00005:-00068:001976.2912:00807
00808:-00039:+00008:+00012:001976.2912:00808
00809:-00037:+00005:+00004:001976.2912:00809
00810:-00041:+00019:-00052:001976.2912:00810
00811:-00035:-00021:-00003:001976.2912:00811
00812:-00038:+00002:+00046:001976.2912:00812
00813:-00025:-00035:-00008:001976.2912:00813
00814:-00021:-00012:-00003:001976.2912:00814
00815:-00007:-00015:+00032:001976.2912:00815
00816:+00004:-00022:-00029:001933.5761:00816
00817:-00006:-00048:-00038:001933.5761:00817
00818:+00006:-00016:-00040:001933.5761:00818
00819:-00005:-00027:-00042:001933.5761:00819
00820:+00004:-00028:+00007:001933.5761:00820
00821:+00018:-00008:+00001:001933.5761:00821
00822:+00019:-00007:-00009:001933.5761:00822
00823:-00019:+00001:-00023:001933.5761:00823
00824:+00018:-00002:+00016:001933.5761:00824
00825:-00005:+00022:-00079:001933.5761:00825
00826:-00007:+00035:-00030:001987.6308:00826
00827:-00008:+00027:+00049:001987.6308:00827
00828:-00022:+00043:+00029:001987.6308:00828
00829:-00034:+00043:-00032:001987.6308:00829
00830:-00011:+00069:+00042:001987.6308:00830
00831:-00025:+00061:-00030:001987.6308:00831
00832:-00040:+00058:-00055:001987.6308:00832
00833:-00019:+00059:+00022:001987.6308:00833
00834:-00019:+00044:+00048:001987.6308:00834
00835:-00013:+00066:-00049:001987.6308:00835
00836:+00001:+00070:-00029:001973.2026:00836
00837:-00018:+00040:-00042:001973.2026:00837
00838:-00048:+00028:-00007:001973.2026:00838
00839:-00035:+00039:+00028:001973.2026:00839
00840:-00056:+00013:+00065:001973.2026:00840
00841:-00028:-00002:+00037:001973.2026:00841
00842:-00053:-00006:-00007:001973.2026:00842
00843:-00040:+00007:+00023:001973.2026:00843
00844:-00030:-00009:-00011:001973.2026:00844
00845:-00016:-00016:-00006:001973.2026:00845
00846:-00020:-00022:+00038:001909.8948:00846
00847:-00010:-00026:-00019:001909.8948:00847
00848:+00003:-00028:-00017:001909.8948:00848
00849:+00018:-00027:-00002:001909.8948:00849
00850:+00006:-00043:-00007:001909.8948:00850
00851:+00026:-00011:-00050:001909.8948:00851
00852:+00008:-00038:+00010:001909.8948:00852
00853:+00026:-00013:+00013:001909.8948:00853
00854:+00032:-00036:+00013:001909.8948:00854
00855:+00024:-00031:-00034:001909.8948:00855
00856:+00007:-00014:-00033:001909.8948:00856
00857:+00035:-00021:+00051:001950.6492:00857
00858:+00011:-00020:+00041:001950.6492:00858
00859:+00015:-00016:+00043:001950.6492:00859
00860:+00005:-00018:+00020:001950.6492:00860
00861:+00003:+00002:-00009:001950.6492:00861
00862:-00022:-00016:-00036:001950.6492:00862
00863:-00020:-00003:-00024:001950.6492:00863
00864:+00005:+00001:-00051:001950.6492:00864
00865:+00003:+00014:-00021:001950.6492:00865
00866:+00015:+00035:+00019:001950.6492:00866
00867:+00003:+00050:-00004:001948.9775:00867
00868:-00004:+00066:+00002:001948.9775:00868
00869:-00020:+00042:+00082:001948.9775:00869
00870:+00005:+00055:+00030:001948.9775:00870
00871:-00014:+00083:+00013:001948.9775:00871
00872:-00018:+00079:-00004:001948.9775:00872
00873:-00025:+00060:+00014:001948.9775:00873
00874:-00012:+00069:-00066:001948.9775:00874
00875:-00055:+00030:-00074:001948.9775:00875
00876:-00036:+00049:-00060:001948.9775:00876
00877:-00052:+00032:-00043:001906.9559:00877
00878:-00051:+00018:-00049:001906.9559:00878
00879:-00050:-00014:+00036:001906.9559:00879
00880:-00032:-00013:+00066:001906.9559:00880
00881:-00030:-00036:+00060:001906.9559:00881
00882:-00034:-00012:+00083:001906.9559:00882
00883:-00013:-00062:+00058:001906.9559:00883
00884:-00026:-00021:+00066:001906.9559:00884
00885:-00017:-00016:+00021:001906.9559:00885
00886:-00017:-00018:-00045:001906.9559:00886
00887:-00012:-00034:-00052:001906.9559:00887
00888:+00015:+00008:-00024:001965.8681:00888
00889:+00004:-00027:-00006:001965.8681:00889
00890:+00020:-00013:-00021:001965.8681:00890
00891:+00012:-00007:+00020:001965.8681:00891
00892:+00027:+00007:+00013:001965.8681:00892
00893:+00011:+00021:+00021:001965.8681:00893
00894:+00039:+00048:+00051:001965.8681:00894
00895:+00045:+00035:+00054:001965.8681:00895
00896:+00025:+00068:+00022:001965.8681:00896
00897:+00024:+00060:+00003:001965.8681:00897
00898:-00008:+00044:-00067:001982.5417:00898
00899:-00001:+00057:-00038:001982.5417:00899
00900:-00018:+00042:-00034:001982.5417:00900
00901:-00026:+00036:-00064:001982.5417:00901
00902:-00027:+00016:-00027:001982.5417:00902
00903:-00001:+00013:-00034:001982.5417:00903
00904:+00000:-00001:-00031:001982.5417:00904
00905:-00010:+00014:-00010:001982.5417:00905
00906:+00004:+00020:+00019:001982.5417:00906
00907:-00008:-00002:-00016:001982.5417:00907
00908:-00036:+00027:+00019:001936.6069:00908
00909:-00038:+00033:-00083:001936.6069:00909
00910:-00048:+00012:-00009:001936.6069:00910
00911:-00055:+00036:+00032:001936.6069:00911
00912:-00051:+00036:+00007:001936.6069:00912
00913:-00034:+00022:+00019:001936.6069:00913
00914:+00001:+00032:-00053:001936.6069:00914
00915:-00010:-00004:-00123:001936.6069:00915
00916:+00045:+00011:-00061:001936.6069:00916
00917:+00067:+00014:+00017:001936.6069:00917
00918:+00052:-00016:+00038:002000.2692:00918
00919:+00047:+00005:+00131:002000.2692:00919
00920:+00012:+00005:+00081:002000.2692:00920
00921:+00005:-00016:-00021:002000.2692:00921
00922:-00036:+00005:-00059:002000.2692:00922
00923:-00035:+00015:-00040:002000.2692:00923
00924:-00035:-00034:+00004:002000.2692:00924
00925:-00023:+00004:+00029:002000.2692:00925
00926:+00001:+00005:+00000:002000.2692:00926
00927:+00016:+00002:-00046:002000.2692:00927
00928:-00021:-00014:-00017:002007.6326:00928
00929:-00021:+00024:-00004:002007.6326:00929
00930:-00020:-00017:+00037:002007.6326:00930
00931:-00024:+00001:-00019:002007.6326:00931
00932:+00000:+00012:-00048:002007.6326:00932
00933:-00008:+00020:-00048:002007.6326:00933
00934:+00016:+00025:+00018:002007.6326:00934
00935:+00026:+00049:-00052:002007.6326:00935
00936:+00060:+00026:+00003:002007.6326:00936
00937:+00076:+00067:+00013:002007.6326:00937
00938:+00070:+00037:+00063:001973.3598:00938
00939:+00079:+00034:-00002:001973.3598:00939
00940:+00091:+00038:-00031:001973.3598:00940
00941:+00054:+00030:-00028:001973.3598:00941
00942:+00024:+00016:-00037:001973.3598:00942
00943:+00013:+00035:-00006:001973.3598:00943
00944:-00011:-00006:+00016:001973.3598:00944
00945:-00026:+00017:-00035:001973.3598:00945
00946:-00040:-00005:-00082:001973.3598:00946
00947:-00051:+00007:-00041:001973.3598:00947
00948:-00030:+00004:+00039:002035.8641:00948
00949:-00051:-00008:+00092:002035.8641:00949
00950:-00042:-00021:-00040:002035.8641:00950
00951:-00037:-00007:-00012:002035.8641:00951
00952:-00037:-00050:+00024:002035.8641:00952
00953:-00030:-00029:+00045:002035.8641:00953
00954:-00034:-00064:+00029:002035.8641:00954
00955:-00027:-00044:-00122:002035.8641:00955
00956:-00036:-00050:-00180:002035.8641:00956
00957:+00020:-00061:-00065:002035.8641:00957
00958:+00019:-00063:+00135:002039.8393:00958
00959:+00026:-00048:+00200:002039.8393:00959
00960:+00046:-00070:+00092:002039.8393:00960
00961:+00027:-00067:-00051:002039.8393:00961
00962:+00092:-00065:-00091:002039.8393:00962
00963:+00061:-00050:-00038:002039.8393:00963
00964:+00052:-00052:+00003:002039.8393:00964
00965:+00028:-00041:+00088:002039.8393:00965
00966:+00031:-00048:+00130:002039.8393:00966
00967:-00002:-00039:+00093:002039.8393:00967
00968:+00003:-00049:+00054:001960.9617:00968
00969:-00026:-00024:+00023:001960.9617:00969
00970:-00023:-00040:-00024:001960.9617:00970
00971:-00008:-00007:-00018:001960.9617:00971
00972:+00009:+00008:+00010:001960.9617:00972
00973:+00044:+00006:-00019:001960.9617:00973
00974:+00032:+00006:-00006:001960.9617:00974
00975:+00011:+00017:-00030:001960.9617:00975
00976:-00008:+00009:-00011:001960.9617:00976
00977:-00019:-00017:+00014:001960.9617:00977
00978:-00034:+00006:+00065:001956.6945:00978
00979:-00043:-00030:+00047:001956.6945:00979
00980:-00058:-00020:-00018:001956.6945:00980
00981:-00052:-00034:+00014:001956.6945:00981
00982:-00059:-00009:+00023:001956.6945:00982
00983:-00060:-00014:+00034:001956.6945:00983
00984:-00065:-00012:+00012:001956.6945:00984
00985:-00080:-00032:+00041:001956.6945:00985
00986:-00076:-00026:+00017:001956.6945:00986
00987:-00084:+00002:-00025:001956.6945:00987
00988:-00084:-00036:+00019:001956.6945:00988
00989:-00073:-00035:+00053:001902.2268:00989
00990:-00047:-00028:+00053:001902.2268:00990
00991:-00047:-00047:+00029:001902.2268:00991
00992:-00041:-00043:+00040:001902.2268:00992
00993:-00037:-00021:-00036:001902.2268:00993
00994:-00010:-00024:+00004:001902.2268:00994
00995:-00004:-00011:-00060:001902.2268:00995
00996:+00018:+00000:+00002:001902.2268:00996
00997:+00062:+00017:+00031:001902.2268:00997
00998:+00058:-00001:+00036:001902.2268:00998
00999:+00063:-00002:+00000:001902.2268:00999
01000:+00082:+00035:-00009:001823.3389:01000
01001:+00039:+00034:-00036:001823.3389:01001
01002:+00041:+00050:-00003:001823.3389:01002
01003:+00045:+00052:+00038:001823.3389:01003
01004:+00021:+00052:+00017:001823.3389:01004
01005:-00003:+00030:+00027:001823.3389:01005
01006:-00001:+00048:-00006:001823.3389:01006
01007:-00041:+00015:-00037:001823.3389:01007
01008:-00041:+00012:-00066:001823.3389:01008
01009:-00084:-00002:-00068:001823.3389:01009
01010:-00082:-00003:-00072:001889.1779:01010
01011:-00063:-00018:-00013:001889.1779:01011
01012:-00062:-00033:+00007:001889.1779:01012
01013:-00076:-00008:-00008:001889.1779:01013
01014:-00049:-00032:-00020:001889.1779:01014
01015:-00040:-00010:-00023:001889.1779:01015
01016:-00034:-00030:-00006:001889.1779:01016
01017:+00019:-00026:+00064:001889.1779:01017
01018:+00020:-00034:-00016:001889.1779:01018
01019:+00024:-00011:-00052:001889.1779:01019
01020:+00040:+00003:-00062:001889.1779:01020
01021:+00059:-00003:-00015:001925.3819:01021
01022:+00063:+00021:-00032:001925.3819:01022
01023:+00059:+00022:-00053:001925.3819:01023
01024:+00049:+00038:-00056:001925.3819:01024
01025:+00026:+00051:-00108:001925.3819:01025
01026:+00046:+00039:-00072:001925.3819:01026
01027:+00019:+00067:-00013:001925.3819:01027
01028:+00019:+00028:+00038:001925.3819:01028
01029:+00001:+00037:+00088:001925.3819:01029
01030:-00055:+00025:+00023:001925.3819:01030
01031:-00060:+00018:-00046:001909.9365:01031
01032:-00075:+00000:-00019:001909.9365:01032
01033:-00099:+00022:-00038:001909.9365:01033
01034:-00075:-00006:-00067:001909.9365:01034
01035:-00060:-00006:+00085:001909.9365:01035
01036:-00048:-00018:-00004:001909.9365:01036
01037:-00059:-00037:-00106:001909.9365:01037
01038:-00050:-00031:+00035:001909.9365:01038
01039:-00038:-00005:-00040:001909.9365:01039
01040:-00034:-00024:-00057:001909.9365:01040
01041:-00009:+00004:+00012:001978.3421:01041
01042:-00005:+00035:+00081:001978.3421:01042
01043:+00008:-00030:+00098:001978.3421:01043
01044:+00027:+00032:+00115:001978.3421:01044
01045:+00038:+00010:+00063:001978.3421:01045
01046:+00023:+00033:+00017:001978.3421:01046
01047:+00016:+00025:+00047:001978.3421:01047
01048:+00026:+00051:-00027:001978.3421:01048
01049:+00030:+00004:+00036:001978.3421:01049
01050:+00012:+00010:+00020:001978.3421:01050
01051:+00006:+00022:-00106:001976.3328:01051
01052:+00008:+00005:-00107:001976.3328:01052
01053:-00018:+00012:+00022:001976.3328:01053
01054:+00007:+00003:+00024:001976.3328:01054
01055:-00001:-00029:+00061:001976.3328:01055
01056:-00022:+00006:+00062:001976.3328:01056
01057:-00020:-00007:+00053:001976.3328:01057
01058:-00028:-00011:+00014:001976.3328:01058
01059:-00032:+00005:-00041:001976.3328:01059
01060:-00052:-00020:+00010:001976.3328:01060
01061:-00055:-00025:-00032:001976.3328:01061
01062:-00063:-00031:-00071:001895.4167:01062
01063:-00029:-00025:-00092:001895.4167:01063
01064:-00050:-00049:-00055:001895.4167:01064
01065:-00034:-00035:-00117:001895.4167:01065
01066:-00022:-00045:-00048:001895.4167:01066
01067:+00005:-00046:-00004:001895.4167:01067
01068:+00018:-00033:+00052:001895.4167:01068
01069:+00026:-00050:+00047:001895.4167:01069
01070:+00007:-00035:+00077:001895.4167:01070
01071:+00035:-00022:+00019:001895.4167:01071
01072:+00010:-00023:-00009:001926.8209:01072
01073:+00031:-00020:+00020:001926.8209:01073
01074:+00006:-00017:-00041:001926.8209:01074
01075:+00020:+00004:-00023:001926.8209:01075
01076:+00015:-00019:-00040:001926.8209:01076
01077:-00006:+00002:-00090:001926.8209:01077
01078:+00016:-00004:-00053:001926.8209:01078
01079:+00034:+00023:+00053:001926.8209:01079
01080:+00030:-00003:+00039:001926.8209:01080
01081:+00028:+00049:+00094:001926.8209:01081
01082:+00045:+00063:+00141:001926.8209:01082
01083:+00008:+00047:+00017:001922.4437:01083
01084:+00020:+00075:-00011:001922.4437:01084
01085:-00002:+00073:+00041:001922.4437:01085
01086:-00017:+00061:+00017:001922.4437:01086
01087:-00001:+00084:-00056:001922.4437:01087
01088:-00010:+00067:-00061:001922.4437:01088
01089:-00019:+00030:-00069:001922.4437:01089
01090:+00017:+00031:-00045:001922.4437:01090
01091:-00006:+00038:+00081:001922.4437:01091
01092:+00009:-00016:+00043:001922.4437:01092
01093:+00035:+00010:+00015:001883.9929:01093
01094:+00035:+00011:+00061:001883.9929:01094
01095:-00007:-00015:+00071:001883.9929:01095
01096:-00011:+00005:+00048:001883.9929:01096
01097:-00028:+00006:+00076:001883.9929:01097
01098:-00028:-00019:-00024:001883.9929:01098
01099:-00059:-00013:-00036:001883.9929:01099
01100:-00034:-00012:-00009:001883.9929:01100
01101:-00041:-00024:+00022:001883.9929:01101
01102:-00029:-00047:+00005:001883.9929:01102
01103:+00003:-00066:-00002:001938.6730:01103
01104:+00020:-00034:-00037:001938.6730:01104
01105:-00002:-00052:-00005:001938.6730:01105
01106:+00036:-00047:+00058:001938.6730:01106
01107:+00013:-00011:+00042:001938.6730:01107
01108:+00025:-00032:+00016:001938.6730:01108
01109:+00014:-00030:+00017:001938.6730:01109
01110:+00018:+00017:+00020:001938.6730:01110
01111:+00015:+00003:-00017:001938.6730:01111
01112:-00003:+00019:+00026:001938.6730:01112
01113:+00017:+00011:+00023:001938.6730:01113
01114:+00004:+00011:+00035:001937.1146:01114
01115:-00024:+00000:-00006:001937.1146:01115
01116:-00027:+00030:-00004:001937.1146:01116
01117:-00050:+00029:+00003:001937.1146:01117
01118:-00056:+00043:-00015:001937.1146:01118
01119:-00066:+00067:-00011:001937.1146:01119
01120:-00069:+00076:+00009:001937.1146:01120
01121:-00072:+00086:+00017:001937.1146:01121
01122:-00071:+00093:+00027:001937.1146:01122
01123:-00079:+00086:+00036:001937.1146:01123
01124:-00071:+00110:-00008:001878.2858:01124
01125:-00067:+00112:-00026:001878.2858:01125
01126:-00050:+00096:-00033:001878.2858:01126
01127:-00038:+00092:-00010:001878.2858:01127
01128:-00002:+00056:+00022:001878.2858:01128
01129:+00002:+00082:+00035:001878.2858:01129
01130:-00021:+00049:-00047:001878.2858:01130
01131:-00021:+00012:-00054:001878.2858:01131
01132:-00036:+00033:-00101:001878.2858:01132
01133:-00013:+00013:-00081:001878.2858:01133
01134:-00033:-00031:+00019:001878.2858:01134
01135:-00025:-00017:-00001:001929.7487:01135
01136:-00034:-00022:+00035:001929.7487:01136
01137:-00024:-00023:+00027:001929.7487:01137
01138:-00026:-00031:-00037:001929.7487:01138
01139:-00036:-00034:-00058:001929.7487:01139
01140:-00035:-00011:-00021:001929.7487:01140
01141:-00016:-00007:+00018:001929.7487:01141
01142:-00026:-00022:-00025:001929.7487:01142
01143:-00015:-00023:-00018:001929.7487:01143
01144:+00003:-00008:-00046:001929.7487:01144
01145:-00024:-00026:-00065:001943.0393:01145
01146:+00005:-00015:-00084:001943.0393:01146
01147:+00019:+00000:-00026:001943.0393:01147
01148:+00031:-00017:-00021:001943.0393:01148
01149:+00022:+00019:-00011:001943.0393:01149
01150:+00048:+00034:-00028:001943.0393:01150
01151:+00008:+00024:-00023:001943.0393:01151
01152:+00032:+00040:-00078:001943.0393:01152
01153:+00011:+00055:-00007:001943.0393:01153
01154:+00015:+00039:+00005:001943.0393:01154
01155:-00010:+00055:-00059:001943.0393:01155
01156:+00004:+00063:+00008:001907.0126:01156
01157:-00014:+00030:-00029:001907.0126:01157
01158:-00051:+00055:-00054:001907.0126:01158
01159:-00040:+00065:+00022:001907.0126:01159
01160:-00026:+00043:+00034:001907.0126:01160
01161:-00046:+00027:-00013:001907.0126:01161
01162:-00036:+00053:+00011:001907.0126:01162
01163:-00041:+00043:-00060:001907.0126:01163
01164:-00069:+00040:-00032:001907.0126:01164
01165:-00037:+00017:-00024:001907.0126:01165
01166:-00010:+00060:-00048:001969.0175:01166
01167:+00000:+00027:-00044:001969.0175:01167
01168:+00010:+00029:-00036:001969.0175:01168
01169:+00013:+00014:-00039:001969.0175:01169
01170:+00027:+00035:-00067:001969.0175:01170
01171:+00049:+00002:+00079:001969.0175:01171
01172:+00040:+00021:+00099:001969.0175:01172
01173:+00061:-00018:+00040:001969.0175:01173
01174:+00043:+00004:+00031:001969.0175:01174
01175:+00045:+00001:-00001:001969.0175:01175
01176:+00023:-00022:-00050:001970.1899:01176
01177:-00008:-00023:-00023:001970.1899:01177
01178:+00017:-00017:-00059:001970.1899:01178
01179:-00001:-00050:-00024:001970.1899:01179
01180:-00024:-00042:+00008:001970.1899:01180
01181:+00002:-00030:+00003:001970.1899:01181
01182:-00020:-00063:+00030:001970.1899:01182
01183:+00002:-00028:+00085:001970.1899:01183
01184:-00021:-00022:+00058:001970.1899:01184
01185:-00008:-00050:+00050:001970.1899:01185
01186:+00000:-00025:+00058:001918.7246:01186
01187:+00001:-00018:-00048:001918.7246:01187
01188:+00005:-00030:-00051:001918.7246:01188
01189:+00001:-00021:-00035:001918.7246:01189
01190:+00001:-00021:-00043:001918.7246:01190
01191:-00009:-00035:-00025:001918.7246:01191
01192:+00014:-00021:+00023:001918.7246:01192
01193:+00025:-00003:-00020:001918.7246:01193
01194:+00025:-00035:-00003:001918.7246:01194
01195:+00026:-00005:+00064:001918.7246:01195
01196:+00011:+00000:+00039:001918.7246:01196
01197:+00013:-00007:+00071:001956.7513:01197
01198:+00015:+00021:+00044:001956.7513:01198
01199:-00007:+00030:-00023:001956.7513:01199
01200:-00014:-00002:-00046:001956.7513:01200
01201:-00038:+00035:+00008:001956.7513:01201
01202:-00012:+00005:-00010:001956.7513:01202
01203:-00037:+00020:-00015:001956.7513:01203
01204:+00000:+00024:+00022:001956.7513:01204
01205:+00003:+00012:+00019:001956.7513:01205
01206:+00017:+00010:-00012:001956.7513:01206
01207:+00017:+00039:+00049:001940.0822:01207
01208:+00006:+00009:-00004:001940.0822:01208
01209:+00017:+00054:+00032:001940.0822:01209
01210:+00011:+00053:+00066:001940.0822:01210
01211:-00010:+00038:+00032:001940.0822:01211
01212:-00037:+00032:-00029:001940.0822:01212
01213:-00034:+00029:-00032:001940.0822:01213
01214:-00031:-00004:-00028:001940.0822:01214
01215:-00034:-00003:-00008:001940.0822:01215
01216:-00012:+00006:-00015:001940.0822:01216
01217:-00037:-00024:+00094:001940.0822:01217
01218:-00018:-00025:+00031:001869.8359:01218
01219:-00008:-00036:-00034:001869.8359:01219
01220:-00039:-00040:+00017:001869.8359:01220
01221:-00005:-00049:+00069:001869.8359:01221
01222:-00029:-00047:+00069:001869.8359:01222
01223:-00035:-00050:+00000:001869.8359:01223
01224:-00036:-00047:+00018:001869.8359:01224
01225:-00014:-00030:-00021:001869.8359:01225
01226:-00038:-00036:+00026:001869.8359:01226
01227:-00020:-00046:+00069:001869.8359:01227
01228:+00019:-00016:+00013:001915.0756:01228
01229:+00033:-00016:-00010:001915.0756:01229
01230:+00050:-00016:-00007:001915.0756:01230
01231:+00041:+00020:-00005:001915.0756:01231
01232:+00044:+00000:-00027:001915.0756:01232
01233:+00007:-00003:+00034:001915.0756:01233
01234:+00020:+00012:+00033:001915.0756:01234
01235:-00009:+00033:+00011:001915.0756:01235
01236:-00024:+00011:-00017:001915.0756:01236
01237:-00022:+00010:+00007:001915.0756:01237
01238:-00034:+00036:+00007:001931.2106:01238
01239:-00012:+00010:-00012:001931.2106:01239
01240:-00019:+00015:-00018:001931.2106:01240
01241:-00033:+00037:-00020:001931.2106:01241
01242:-00048:+00016:+00009:001931.2106:01242
01243:-00028:+00030:-00005:001931.2106:01243
01244:-00046:+00029:-00035:001931.2106:01244
01245:-00066:+00034:+00009:001931.2106:01245
01246:-00064:+00035:+00017:001931.2106:01246
01247:-00041:+00035:-00035:001931.2106:01247
01248:-00042:+00014:-00038:001931.2106:01248
01249:-00050:+00025:-00039:001898.3029:01249
01250:+00005:+00013:-00022:001898.3029:01250
01251:+00001:+00023:-00041:001898.3029:01251
01252:-00003:+00048:-00067:001898.3029:01252
01253:+00029:+00018:-00002:001898.3029:01253
01254:+00019:+00035:-00049:001898.3029:01254
01255:+00012:+00033:-00011:001898.3029:01255
01256:+00023:+00003:+00127:001898.3029:01256
01257:+00011:-00019:+00102:001898.3029:01257
01258:+00028:+00008:-00024:001898.3029:01258
01259:+00038:-00007:-00132:001969.0518:01259
01260:+00016:+00003:-00130:001969.0518:01260
01261:+00003:-00010:-00068:001969.0518:01261
01262:-00008:-00017:-00028:001969.0518:01262
01263:-00051:-00021:+00001:001969.0518:01263
01264:-00049:-00022:+00066:001969.0518:01264
01265:-00056:-00036:+00070:001969.0518:01265
01266:-00039:+00006:-00051:001969.0518:01266
01267:-00026:-00027:-00093:001969.0518:01267
01268:-00036:+00021:-00011:001969.0518:01268
01269:-00024:+00015:+00027:001988.7131:01269
01270:-00009:+00007:+00034:001988.7131:01270
01271:-00025:+00014:+00007:001988.7131:01271
01272:-00002:+00028:-00014:001988.7131:01272
01273:-00037:-00003:-00055:001988.7131:01273
01274:-00015:+00014:-00054:001988.7131:01274
01275:+00003:+00032:-00049:001988.7131:01275
01276:-00020:-00003:-00041:001988.7131:01276
01277:+00016:+00018:-00005:001988.7131:01277
01278:+00023:+00007:+00011:001988.7131:01278
01279:+00017:+00003:-00064:001954.8552:01279
01280:+00032:+00009:+00003:001954.8552:01280
01281:+00026:+00015:-00005:001954.8552:01281
01282:-00024:+00024:+00015:001954.8552:01282
01283:-00016:-00004:-00006:001954.8552:01283
01284:-00027:+00033:+00007:001954.8552:01284
01285:-00049:-00003:-00029:001954.8552:01285
01286:-00042:+00014:-00077:001954.8552:01286
01287:-00039:+00010:-00100:001954.8552:01287
01288:-00019:+00018:-00087:001954.8552:01288
01289:+00002:+00015:-00059:002026.0931:01289
01290:+00016:+00033:+00013:002026.0931:01290
01291:+00015:+00000:+00020:002026.0931:01291
01292:+00033:+00030:+00007:002026.0931:01292
01293:+00045:+00012:-00051:002026.0931:01293
01294:+00046:+00010:-00018:002026.0931:01294
01295:+00012:+00020:+00030:002026.0931:01295
01296:+00044:+00001:+00082:002026.0931:01296
01297:+00030:-00012:+00016:002026.0931:01297
01298:+00044:-00014:-00010:002026.0931:01298
01299:+00026:-00033:-00046:002046.4793:01299
01300:+00038:-00032:-00050:002046.4793:01300
01301:+00036:-00038:-00032:002046.4793:01301
01302:+00045:-00049:+00053:002046.4793:01302
01303:+00025:-00067:+00069:002046.4793:01303
01304:+00050:-00050:-00015:002046.4793:01304
01305:+00032:-00064:-00011:002046.4793:01305
01306:+00021:-00025:+00035:002046.4793:01306
01307:-00003:-00025:+00087:002046.4793:01307
01308:+00018:-00012:+00126:002046.4793:01308
01309:+00010:-00012:+00078:001998.6971:01309
01310:+00009:-00017:-00037:001998.6971:01310
01311:+00019:-00018:-00109:001998.6971:01311
01312:+00024:-00003:-00126:001998.6971:01312
01313:+00037:+00009:-00095:001998.6971:01313
01314:+00054:-00003:-00020:001998.6971:01314
01315:+00074:-00002:+00048:001998.6971:01315
01316:+00070:-00004:+00097:001998.6971:01316
01317:+00052:-00018:+00105:001998.6971:01317
01318:+00022:-00005:+00075:001998.6971:01318
01319:+00010:-00018:+00078:002032.5686:01319
01320:-00019:+00004:+00091:002032.5686:01320
01321:-00017:+00021:+00038:002032.5686:01321
01322:-00033:-00002:-00005:002032.5686:01322
01323:-00050:-00005:-00014:002032.5686:01323
01324:-00041:-00006:-00056:002032.5686:01324
01325:-00049:-00010:-00073:002032.5686:01325
01326:-00031:-00021:-00042:002032.5686:01326
01327:-00028:-00016:-00017:002032.5686:01327
01328:-00023:-00017:+00057:002032.5686:01328
01329:-00008:-00016:+00072:001988.6967:01329
01330:+00010:+00012:+00064:001988.6967:01330
01331:+00008:+00000:+00031:001988.6967:01331
01332:+00010:-00003:+00048:001988.6967:01332
01333:+00006:+00017:+00035:001988.6967:01333
01334:+00033:+00019:-00006:001988.6967:01334
01335:+00019:+00017:+00022:001988.6967:01335
01336:+00013:-00001:+00000:001988.6967:01336
01337:+00025:-00021:-00032:001988.6967:01337
01338:+00012:-00032:+00032:001988.6967:01338
01339:+00013:-00047:-00001:001904.0301:01339
01340:+00032:-00043:+00080:001904.0301:01340
01341:+00007:-00077:+00108:001904.0301:01341
01342:+00014:-00041:+00109:001904.0301:01342
01343:-00001:-00077:+00065:001904.0301:01343
01344:-00033:-00056:+00040:001904.0301:01344
01345:-00057:-00045:-00022:001904.0301:01345
01346:-00048:-00055:-00015:001904.0301:01346
01347:-00057:-00043:+00003:001904.0301:01347
01348:-00082:-00066:+00022:001904.0301:01348
01349:-00066:-00068:-00006:001904.0301:01349
01350:-00053:-00050:+00003:001929.6999:01350
01351:-00037:-00034:+00016:001929.6999:01351
01352:+00016:-00032:+00046:001929.6999:01352
01353:+00037:-00018:+00088:001929.6999:01353
01354:+00042:+00003:+00060:001929.6999:01354
01355:+00054:-00004:+00040:001929.6999:01355
01356:+00066:+00010:+00000:001929.6999:01356
01357:+00039:+00016:-00039:001929.6999:01357
01358:+00031:+00026:-00078:001929.6999:01358
01359:+00012:+00013:+00021:001929.6999:01359
01360:+00000:+00021:+00000:001905.0759:01360
01361:-00017:+00000:+00018:001905.0759:01361
01362:-00026:+00003:+00017:001905.0759:01362
01363:-00069:-00015:-00034:001905.0759:01363
01364:-00071:-00004:-00037:001905.0759:01364
01365:-00080:+00001:-00003:001905.0759:01365
01366:-00075:-00007:+00097:001905.0759:01366
01367:-00115:-00014:+00080:001905.0759:01367
01368:-00109:-00003:+00036:001905.0759:01368
01369:-00127:-00018:-00002:001905.0759:01369
01370:-00104:+00003:-00030:001905.0759:01370
01371:-00087:+00013:-00059:001842.1939:01371
01372:-00066:+00000:-00027:001842.1939:01372
01373:-00044:+00018:-00017:001842.1939:01373
01374:+00015:+00035:-00015:001842.1939:01374
01375:+00025:+00016:+00021:001842.1939:01375
01376:+00067:+00034:+00011:001842.1939:01376
01377:+00066:+00029:-00004:001842.1939:01377
01378:+00079:+00031:+00032:001842.1939:01378
01379:+00077:+00049:+00033:001842.1939:01379
01380:+00064:+00041:-00003:001842.1939:01380
01381:+00037:+00041:-00053:001842.1939:01381
01382:+00007:+00046:-00071:001877.8542:01382
01383:-00010:+00038:-00098:001877.8542:01383
01384:-00015:+00032:-00068:001877.8542:01384
01385:-00049:+00022:-00068:001877.8542:01385
01386:-00066:+00019:-00009:001877.8542:01386
01387:-00055:+00021:-00005:001877.8542:01387
01388:-00067:-00001:+00047:001877.8542:01388
01389:-00068:+00004:+00069:001877.8542:01389
01390:-00069:-00004:+00047:001877.8542:01390
01391:-00080:+00020:-00051:001877.8542:01391
01392:-00082:+00017:-00041:001885.2498:01392
01393:-00058:-00001:-00043:001885.2498:01393
01394:-00069:-00003:-00081:001885.2498:01394
01395:-00044:-00015:-00086:001885.2498:01395
01396:-00034:-00018:-00096:001885.2498:01396
01397:+00004:-00032:-00097:001885.2498:01397
01398:+00031:-00031:-00050:001885.2498:01398
01399:+00040:-00027:+00058:001885.2498:01399
01400:+00062:-00036:+00060:001885.2498:01400
01401:+00064:-00008:+00064:001885.2498:01401
01402:+00051:-00005:+00051:001885.2498:01402
01403:+00044:+00034:+00008:001853.1192:01403
01404:-00009:+00049:-00062:001853.1192:01404
01405:-00013:+00049:-00021:001853.1192:01405
01406:-00027:+00053:-00017:001853.1192:01406
01407:-00045:+00046:-00064:001853.1192:01407
01408:-00048:+00040:-00071:001853.1192:01408
01409:-00064:+00027:-00095:001853.1192:01409
01410:-00048:+00037:-00053:001853.1192:01410
01411:-00041:+00035:+00020:001853.1192:01411
01412:-00037:+00011:+00049:001853.1192:01412
01413:-00011:+00032:+00064:001853.1192:01413
01414:-00022:+00035:+00051:001926.7105:01414
01415:-00021:+00032:-00026:001926.7105:01415
01416:-00022:+00041:-00029:001926.7105:01416
01417:+00002:+00027:-00079:001926.7105:01417
01418:+00001:+00052:-00059:001926.7105:01418
01419:-00002:+00039:-00041:001926.7105:01419
01420:+00009:+00014:-00061:001926.7105:01420
01421:+00031:+00022:-00077:001926.7105:01421
01422:+00034:+00016:-00079:001926.7105:01422
01423:+00036:+00007:+00002:001926.7105:01423
01424:+00017:-00016:+00099:001937.0371:01424
01425:+00019:+00006:+00024:001937.0371:01425
01426:-00025:-00006:+00030:001937.0371:01426
01427:-00027:+00001:+00036:001937.0371:01427
01428:-00066:+00001:+00008:001937.0371:01428
01429:-00073:-00033:-00009:001937.0371:01429
01430:-00091:-00019:-00052:001937.0371:01430
01431:-00100:-00035:-00083:001937.0371:01431
01432:-00095:-00038:-00040:001937.0371:01432
01433:-00073:-00034:-00055:001937.0371:01433
01434:-00040:-00040:-00062:001889.5996:01434
01435:-00015:-00052:+00006:001889.5996:01435
01436:+00019:-00027:+00008:001889.5996:01436
01437:+00049:-00031:+00031:001889.5996:01437
01438:+00039:-00023:+00083:001889.5996:01438
01439:+00045:+00008:+00022:001889.5996:01439
01440:+00047:-00002:+00003:001889.5996:01440
01441:+00045:+00014:+00015:001889.5996:01441
01442:+00018:+00024:-00026:001889.5996:01442
01443:-00003:+00021:-00039:001889.5996:01443
01444:+00011:-00004:-00001:001889.5996:01444
01445:+00007:+00024:-00040:001938.6171:01445
01446:-00009:-00020:-00009:001938.6171:01446
01447:+00010:+00003:+00017:001938.6171:01447
01448:+00004:+00006:-00017:001938.6171:01448
01449:+00002:-00021:+00018:001938.6171:01449
01450:-00014:+00007:+00059:001938.6171:01450
01451:-00016:+00000:+00062:001938.6171:01451
01452:-00044:+00004:+00011:001938.6171:01452
01453:-00043:+00020:+00009:001938.6171:01453
01454:-00053:+00009:-00016:001938.6171:01454
01455:-00065:+00006:+00007:001948.9484:01455
01456:-00025:+00001:-00004:001948.9484:01456
01457:-00033:-00004:-00011:001948.9484:01457
01458:-00006:+00000:-00036:001948.9484:01458
01459:+00035:+00019:-00022:001948.9484:01459
01460:+00048:+00001:+00038:001948.9484:01460
01461:+00045:-00001:+00062:001948.9484:01461
01462:+00051:+00017:+00079:001948.9484:01462
01463:+00045:+00037:+00094:001948.9484:01463
01464:+00032:+00013:+00028:001948.9484:01464
01465:+00018:+00023:-00021:001906.9492:01465
01466:+00018:+00027:+00037:001906.9492:01466
01467:-00018:+00013:+00014:001906.9492:01467
01468:-00023:+00007:+00020:001906.9492:01468
01469:+00014:+00008:+00014:001906.9492:01469
01470:+00015:-00030:+00059:001906.9492:01470
01471:-00020:-00048:+00028:001906.9492:01471
01472:-00024:-00052:+00099:001906.9492:01472
01473:-00021:-00058:+00057:001906.9492:01473
01474:-00053:-00069:+00038:001906.9492:01474
01475:-00033:-00065:-00020:001906.9492:01475
01476:-00016:-00056:-00015:001968.9113:01476
01477:-00018:-00081:-00046:001968.9113:01477
01478:-00008:-00050:+00046:001968.9113:01478
01479:+00013:-00043:+00031:001968.9113:01479
01480:+00017:-00042:+00062:001968.9113:01480
01481:+00033:-00024:+00024:001968.9113:01481
01482:+00029:-00032:+00018:001968.9113:01482
01483:+00051:-00034:+00046:001968.9113:01483
01484:+00028:-00010:+00024:001968.9113:01484
01485:+00060:+00003:+00015:001968.9113:01485
01486:+00042:+00009:+00030:001973.1566:01486
01487:+00041:+00014:-00003:001973.1566:01487
01488:+00026:+00049:-00035:001973.1566:01488
01489:+00025:+00025:-00018:001973.1566:01489
01490:+00018:+00046:+00002:001973.1566:01490
01491:-00005:+00055:+00019:001973.1566:01491
01492:-00008:+00043:+00060:001973.1566:01492
01493:-00034:+00031:+00052:001973.1566:01493
01494:-00031:+00055:+00033:001973.1566:01494
01495:-00053:+00052:-00032:001973.1566:01495
01496:-00056:+00039:-00049:001909.8270:01496
01497:-00062:+00039:-00029:001909.8270:01497
01498:-00073:+00015:+00011:001909.8270:01498
01499:-00075:+00012:-00020:001909.8270:01499
01500:-00079:+00039:-00050:001909.8270:01500
01501:-00063:+00023:-00010:001909.8270:01501
01502:-00046:+00020:-00021:001909.8270:01502
01503:-00032:-00001:+00014:001909.8270:01503
01504:-00015:+00007:+00036:001909.8270:01504
01505:-00011:+00017:+00037:001909.8270:01505
01506:-00001:+00003:+00026:001909.8270:01506
01507:-00023:+00002:-00008:001947.5877:01507
01508:-00015:+00008:-00072:001947.5877:01508
01509:-00019:-00011:-00018:001947.5877:01509
01510:-00020:-00030:+00004:001947.5877:01510
01511:-00015:-00008:-00016:001947.5877:01511
01512:-00021:-00041:+00007:001947.5877:01512
01513:-00011:-00026:+00008:001947.5877:01513
01514:-00019:-00023:-00062:001947.5877:01514
01515:-00021:-00045:+00022:001947.5877:01515
01516:-00011:-00039:+00023:001947.5877:01516
01517:-00024:-00012:-00015:001942.9368:01517
01518:-00022:-00028:+00000:001942.9368:01518
01519:-00033:-00009:-00024:001942.9368:01519
01520:-00013:-00019:-00037:001942.9368:01520
01521:-00037:-00008:-00049:001942.9368:01521
01522:-00012:+00010:-00024:001942.9368:01522
01523:-00013:+00019:-00060:001942.9368:01523
01524:+00001:+00021:-00021:001942.9368:01524
01525:+00013:+00035:-00037:001942.9368:01525
01526:+00020:+00016:-00034:001942.9368:01526
01527:-00005:+00010:-00031:001898.1666:01527
01528:-00002:+00055:-00037:001898.1666:01528
01529:-00021:+00010:-00031:001898.1666:01529
01530:-00037:+00038:-00038:001898.1666:01530
01531:-00011:+00023:-00020:001898.1666:01531
01532:-00036:+00018:-00068:001898.1666:01532
01533:-00051:-00014:-00036:001898.1666:01533
01534:-00042:+00020:-00008:001898.1666:01534
01535:-00063:+00017:-00021:001898.1666:01535
01536:-00043:+00008:-00010:001898.1666:01536
01537:-00032:-00002:-00004:001898.1666:01537
01538:-00048:+00017:-00034:001962.7700:01538
01539:-00026:+00009:-00007:001962.7700:01539
01540:-00024:-00001:-00011:001962.7700:01540
01541:-00004:+00024:-00048:001962.7700:01541
01542:-00018:+00000:-00058:001962.7700:01542
01543:+00005:+00014:-00042:001962.7700:01543
01544:-00019:+00014:-00020:001962.7700:01544
01545:-00004:+00033:-00042:001962.7700:01545
01546:-00003:+00036:-00054:001962.7700:01546
01547:+00029:+00031:-00093:001962.7700:01547
01548:+00029:+00038:-00011:001985.5109:01548
01549:+00029:+00030:-00008:001985.5109:01549
01550:+00031:+00054:-00045:001985.5109:01550
01551:+00011:+00024:-00047:001985.5109:01551
01552:+00019:+00033:+00037:001985.5109:01552
01553:-00008:+00039:-00052:001985.5109:01553
01554:-00012:+00024:-00029:001985.5109:01554
01555:-00024:-00002:-00005:001985.5109:01555
01556:-00040:+00034:-00022:001985.5109:01556
01557:-00034:-00020:-00035:001985.5109:01557
01558:-00031:+00006:+00065:001948.6525:01558
01559:-00014:+00017:+00006:001948.6525:01559
01560:-00033:-00009:-00017:001948.6525:01560
01561:-00009:-00009:+00041:001948.6525:01561
01562:-00008:+00021:-00007:001948.6525:01562
01563:+00015:-00011:-00001:001948.6525:01563
01564:+00006:-00019:+00014:001948.6525:01564
01565:+00008:+00019:-00015:001948.6525:01565
01566:+00031:-00036:+00004:001948.6525:01566
01567:+00010:-00007:+00029:001948.6525:01567
01568:+00029:-00006:+00059:002012.9971:01568
01569:+00028:-00013:+00040:002012.9971:01569
01570:+00027:-00008:+00000:002012.9971:01570
01571:+00060:+00013:-00085:002012.9971:01571
01572:+00043:-00033:-00017:002012.9971:01572
01573:+00026:-00026:+00022:002012.9971:01573
01574:+00020:+00016:-00037:002012.9971:01574
01575:+00004:-00024:-00025:002012.9971:01575
01576:-00034:-00001:-00006:002012.9971:01576
01577:-00017:+00011:-00034:002012.9971:01577
01578:-00037:-00017:-00011:002013.8559:01578
01579:-00030:+00017:+00040:002013.8559:01579
01580:-00026:+00039:+00051:002013.8559:01580
01581:-00036:+00009:-00053:002013.8559:01581
01582:-00044:+00024:-00008:002013.8559:01582
01583:-00013:+00040:+00037:002013.8559:01583
01584:-00025:+00037:+00009:002013.8559:01584
01585:-00063:+00013:+00016:002013.8559:01585
01586:-00040:+00025:-00020:002013.8559:01586
01587:-00035:+00018:-00013:002013.8559:01587
01588:-00013:+00024:-00003:001960.8487:01588
01589:+00002:+00037:+00023:001960.8487:01589
01590:+00019:-00002:+00003:001960.8487:01590
01591:+00035:+00020:+00037:001960.8487:01591
01592:+00037:+00029:+00065:001960.8487:01592
01593:+00022:+00024:+00059:001960.8487:01593
01594:+00045:+00004:+00046:001960.8487:01594
01595:+00034:+00021:+00064:001960.8487:01595
01596:+00048:-00020:+00017:001960.8487:01596
01597:+00010:-00025:-00006:001960.8487:01597
01598:+00029:-00017:-00005:002016.2221:01598
01599:+00020:-00035:+00057:002016.2221:01599
01600:+00014:-00037:-00009:002016.2221:01600
01601:-00022:-00016:-00069:002016.2221:01601
01602:-00003:-00013:-00077:002016.2221:01602
01603:-00009:-00033:+00043:002016.2221:01603
01604:-00006:-00018:+00093:002016.2221:01604
01605:+00019:-00020:+00081:002016.2221:01605
01606:+00013:-00013:+00068:002016.2221:01606
01607:+00013:-00021:+00083:002016.2221:01607
01608:+00022:+00007:-00035:002013.9063:01608
01609:+00039:+00002:-00040:002013.9063:01609
01610:+00075:+00019:+00017:002013.9063:01610
01611:+00067:+00022:+00032:002013.9063:01611
01612:+00058:+00007:-00005:002013.9063:01612
01613:+00080:-00001:-00020:002013.9063:01613
01614:+00066:-00002:+00005:002013.9063:01614
01615:+00057:+00000:+00011:002013.9063:01615
01616:+00047:+00009:+00062:002013.9063:01616
01617:+00049:+00023:+00061:002013.9063:01617
01618:+00035:-00001:+00096:001967.0924:01618
01619:+00009:-00001:+00003:001967.0924:01619
01620:-00012:+00015:-00034:001967.0924:01620
01621:-00041:-00006:+00062:001967.0924:01621
01622:-00071:-00001:-00007:001967.0924:01622
01623:-00092:-00006:-00085:001967.0924:01623
01624:-00097:-00019:-00098:001967.0924:01624
01625:-00073:-00005:-00014:001967.0924:01625
01626:-00081:-00035:+00035:001967.0924:01626
01627:-00046:-00041:+00070:001967.0924:01627
01628:-00051:+00007:+00093:002013.0622:01628
01629:+00017:-00028:-00001:002013.0622:01629
01630:+00047:-00013:-00032:002013.0622:01630
01631:+00055:-00019:-00015:002013.0622:01631
01632:+00068:+00002:+00006:002013.0622:01632
01633:+00069:-00033:+00082:002013.0622:01633
01634:+00067:-00008:+00160:002013.0622:01634
01635:+00064:+00003:+00129:002013.0622:01635
01636:+00028:-00030:+00070:002013.0622:01636
01637:+00008:-00011:+00006:002013.0622:01637
01638:+00003:+00001:-00003:001979.3227:01638
01639:+00019:-00021:-00024:001979.3227:01639
01640:+00018:-00003:-00027:001979.3227:01640
01641:+00010:-00003:-00022:001979.3227:01641
01642:-00006:-00022:-00021:001979.3227:01642
01643:-00024:+00001:-00014:001979.3227:01643
01644:-00040:-00014:+00017:001979.3227:01644
01645:-00016:+00004:+00009:001979.3227:01645
01646:-00040:-00001:+00026:001979.3227:01646
01647:-00027:-00005:+00043:001979.3227:01647
01648:-00027:-00021:+00024:001979.3227:01648
01649:-00053:+00003:-00034:001869.7836:01649
01650:-00063:+00003:-00043:001869.7836:01650
01651:-00068:-00013:-00028:001869.7836:01651
01652:-00060:-00009:-00023:001869.7836:01652
01653:-00056:-00019:-00019:001869.7836:01653
01654:-00043:-00023:-00010:001869.7836:01654
01655:-00046:-00033:+00016:001869.7836:01655
01656:-00066:-00024:+00007:001869.7836:01656
01657:-00084:-00036:-00019:001869.7836:01657
01658:-00069:-00021:-00025:001869.7836:01658
01659:-00069:+00007:+00024:001861.1879:01659
01660:-00066:+00004:+00063:001861.1879:01660
01661:-00064:+00006:+00070:001861.1879:01661
01662:-00038:+00022:-00037:001861.1879:01662
01663:-00028:+00011:-00058:001861.1879:01663
01664:+00000:+00016:-00063:001861.1879:01664
01665:-00010:+00028:-00035:001861.1879:01665
01666:+00014:+00053:-00049:001861.1879:01666
01667:-00006:+00031:-00031:001861.1879:01667
01668:+00014:+00016:-00024:001861.1879:01668
01669:+00015:+00051:-00095:001861.1879:01669
01670:-00004:+00031:-00032:001833.4814:01670
01671:+00026:+00031:-00003:001833.4814:01671
01672:+00021:+00047:-00013:001833.4814:01672
01673:+00034:+00067:-00022:001833.4814:01673
01674:+00018:+00053:+00023:001833.4814:01674
01675:-00002:+00060:-00053:001833.4814:01675
01676:-00036:+00030:-00082:001833.4814:01676
01677:-00032:+00027:-00063:001833.4814:01677
01678:-00063:+00017:-00008:001833.4814:01678
01679:-00076:+00007:-00048:001833.4814:01679
01680:-00062:-00018:-00005:001833.4814:01680
01681:-00064:-00027:+00034:001799.6702:01681
01682:-00067:-00045:-00036:001799.6702:01682
01683:-00043:-00029:-00036:001799.6702:01683
01684:-00048:-00038:-00018:001799.6702:01684
01685:-00042:-00044:-00013:001799.6702:01685
01686:-00049:-00046:-00022:001799.6702:01686
01687:-00029:-00048:+00038:001799.6702:01687
01688:-00017:-00067:+00034:001799.6702:01688
01689:-00036:-00047:-00058:001799.6702:01689
01690:+00001:-00037:-00079:001799.6702:01690
01691:+00015:-00013:-00040:001799.6702:01691
01692:+00018:-00011:-00035:001892.0179:01692
01693:+00033:+00004:+00039:001892.0179:01693
01694:+00043:+00022:-00031:001892.0179:01694
01695:+00063:+00012:-00028:001892.0179:01695
01696:+00046:+00019:-00002:001892.0179:01696
01697:+00028:+00065:-00036:001892.0179:01697
01698:+00036:+00026:+00004:001892.0179:01698
01699:+00045:+00059:+00004:001892.0179:01699
01700:+00019:+00085:-00030:001892.0179:01700
01701:+00006:+00061:-00039:001892.0179:01701
01702:-00033:+00059:+00013:001943.0192:01702
01703:-00015:+00064:-00011:001943.0192:01703
01704:-00064:+00041:-00050:001943.0192:01704
01705:-00069:+00049:+00022:001943.0192:01705
01706:-00070:+00039:-00001:001943.0192:01706
01707:-00071:-00003:+00051:001943.0192:01707
01708:-00057:+00010:+00017:001943.0192:01708
01709:-00057:+00019:-00050:001943.0192:01709
01710:-00048:+00013:-00041:001943.0192:01710
01711:-00052:+00015:-00021:001943.0192:01711
01712:-00015:+00021:+00018:001943.0192:01712
01713:-00018:+00012:+00015:001927.6142:01713
01714:+00011:+00012:+00022:001927.6142:01714
01715:+00031:+00006:-00005:001927.6142:01715
01716:+00034:+00020:+00003:001927.6142:01716
01717:+00027:-00005:+00026:001927.6142:01717
01718:+00039:+00003:+00064:001927.6142:01718
01719:+00038:+00000:+00033:001927.6142:01719
01720:+00052:+00009:-00014:001927.6142:01720
01721:+00062:+00002:-00005:001927.6142:01721
01722:+00051:+00004:+00006:001927.6142:01722
01723:+00052:-00006:-00048:001990.7655:01723
01724:+00046:-00011:+00028:001990.7655:01724
01725:+00046:-00016:+00083:001990.7655:01725
01726:+00036:+00003:-00036:001990.7655:01726
01727:+00022:-00010:-00042:001990.7655:01727
01728:+00033:+00019:-00036:001990.7655:01728
01729:+00017:+00007:-00031:001990.7655:01729
01730:+00014:-00012:+00019:001990.7655:01730
01731:-00008:-00015:+00030:001990.7655:01731
01732:-00012:-00002:-00010:001990.7655:01732
01733:-00027:+00004:-00003:001976.2912:01733
01734:-00044:-00005:+00050:001976.2912:01734
01735:-00045:+00021:+00023:001976.2912:01735
01736:-00054:-00003:+00016:001976.2912:01736
01737:-00064:+00018:+00002:001976.2912:01737
01738:-00054:+00012:-00064:001976.2912:01738
01739:-00067:-00005:-00034:001976.2912:01739
01740:-00052:+00019:+00005:001976.2912:01740
01741:-00029:+00013:+00019:001976.2912:01741
01742:-00022:+00008:+00023:001976.2912:01742
01743:-00019:+00005:+00038:001904.0628:01743
01744:-00005:-00018:+00024:001904.0628:01744
01745:+00010:-00034:-00002:001904.0628:01745
01746:+00034:-00017:-00018:001904.0628:01746
01747:+00026:-00037:-00069:001904.0628:01747
01748:+00022:-00033:-00003:001904.0628:01748
01749:+00033:-00022:+00050:001904.0628:01749
01750:+00008:-00031:+00040:001904.0628:01750
01751:+00013:-00029:+00039:001904.0628:01751
01752:+00010:-00031:-00022:001904.0628:01752
01753:+00017:-00025:-00081:001904.0628:01753
01754:+00018:-00010:+00009:001938.6262:01754
01755:+00007:+00007:+00038:001938.6262:01755
01756:-00005:-00002:+00037:001938.6262:01756
01757:-00003:-00021:+00068:001938.6262:01757
01758:+00021:+00035:+00027:001938.6262:01758
01759:+00000:-00001:+00008:001938.6262:01759
01760:-00008:-00004:+00067:001938.6262:01760
01761:+00004:+00021:+00030:001938.6262:01761
01762:+00002:+00012:+00007:001938.6262:01762
01763:+00015:+00010:-00043:001938.6262:01763
01764:+00014:+00034:-00064:001940.0603:01764
01765:+00013:+00000:+00005:001940.0603:01765
01766:+00025:-00006:-00001:001940.0603:01766
01767:+00044:+00021:+00007:001940.0603:01767
01768:+00035:+00020:+00061:001940.0603:01768
01769:+00045:+00021:+00084:001940.0603:01769
01770:+00031:+00023:+00069:001940.0603:01770
01771:+00012:+00020:+00035:001940.0603:01771
01772:-00005:+00019:+00030:001940.0603:01772
01773:-00025:+00000:+00036:001940.0603:01773
01774:-00040:-00015:+00014:001904.0520:01774
01775:-00027:-00015:+00000:001904.0520:01775
01776:-00063:-00020:-00032:001904.0520:01776
01777:-00046:-00009:-00030:001904.0520:01777
01778:-00048:-00048:-00030:001904.0520:01778
01779:-00064:-00039:+00014:001904.0520:01779
01780:-00049:-00055:+00035:001904.0520:01780
01781:-00025:-00057:+00040:001904.0520:01781
01782:-00020:-00081:+00040:001904.0520:01782
01783:-00018:-00057:+00051:001904.0520:01783
01784:-00019:-00067:+00025:001904.0520:01784
01785:-00019:-00040:+00034:001978.2351:01785
01786:-00003:-00067:+00034:001978.2351:01786
01787:-00018:-00049:-00015:001978.2351:01787
01788:+00030:-00023:-00033:001978.2351:01788
01789:+00029:-00046:-00048:001978.2351:01789
01790:+00012:-00031:-00051:001978.2351:01790
01791:+00048:+00005:+00005:001978.2351:01791
01792:+00061:+00019:+00005:001978.2351:01792
01793:+00051:+00016:-00023:001978.2351:01793
01794:+00061:+00052:+00018:001978.2351:01794
01795:+00029:+00068:-00015:001998.0704:01795
01796:+00011:+00079:-00027:001998.0704:01796
01797:+00031:+00081:+00027:001998.0704:01797
01798:+00016:+00076:+00020:001998.0704:01798
01799:-00033:+00084:+00007:001998.0704:01799
01800:-00036:+00085:-00039:001998.0704:01800
01801:-00031:+00063:-00056:001998.0704:01801
01802:-00040:+00061:-00109:001998.0704:01802
01803:-00049:+00069:-00010:001998.0704:01803
01804:-00010:+00069:-00030:001998.0704:01804
01805:-00030:+00029:-00076:001945.6384:01805
01806:-00038:+00037:-00028:001945.6384:01806
01807:-00055:+00030:-00050:001945.6384:01807
01808:-00045:+00018:-00038:001945.6384:01808
01809:-00056:+00019:-00023:001945.6384:01809
01810:-00069:+00038:+00005:001945.6384:01810
01811:-00069:+00010:-00104:001945.6384:01811
01812:-00052:+00033:+00038:001945.6384:01812
01813:-00017:+00032:-00017:001945.6384:01813
01814:-00014:+00020:-00086:001945.6384:01814
01815:-00004:-00018:-00031:001975.1071:01815
01816:+00032:+00019:+00002:001975.1071:01816
01817:+00028:-00025:-00041:001975.1071:01817
01818:+00049:-00012:+00045:001975.1071:01818
01819:+00038:-00012:+00054:001975.1071:01819
01820:+00048:-00052:-00040:001975.1071:01820
01821:+00015:-00051:-00026:001975.1071:01821
01822:-00006:-00032:+00005:001975.1071:01822
01823:-00020:-00062:-00003:001975.1071:01823
01824:-00011:-00036:+00016:001975.1071:01824
01825:-00037:-00020:-00027:001951.9145:01825
01826:-00026:-00009:-00010:001951.9145:01826
01827:-00063:-00032:-00019:001951.9145:01827
01828:-00042:-00001:+00010:001951.9145:01828
01829:-00055:-00013:+00037:001951.9145:01829
01830:-00044:+00022:+00017:001951.9145:01830
01831:-00066:+00023:-00013:001951.9145:01831
01832:-00052:+00020:+00009:001951.9145:01832
01833:-00056:+00034:+00015:001951.9145:01833
01834:-00047:+00029:+00048:001951.9145:01834
01835:-00052:+00034:-00004:001951.9145:01835
01836:-00070:+00040:-00016:001889.5910:01836
01837:-00028:+00026:-00045:001889.5910:01837
01838:-00035:+00027:-00061:001889.5910:01838
01839:-00020:+00048:-00072:001889.5910:01839
01840:-00002:+00024:+00019:001889.5910:01840
01841:+00010:+00008:+00023:001889.5910:01841
01842:+00015:+00018:+00022:001889.5910:01842
01843:+00008:-00021:+00051:001889.5910:01843
01844:+00010:+00006:+00058:001889.5910:01844
01845:+00008:+00002:+00052:001889.5910:01845
01846:+00017:-00012:+00043:001950.6154:01846
01847:-00006:-00007:+00044:001950.6154:01847
01848:-00002:-00027:+00020:001950.6154:01848
01849:-00020:-00029:-00023:001950.6154:01849
01850:-00018:-00037:-00043:001950.6154:01850
01851:+00005:-00039:-00014:001950.6154:01851
01852:-00019:-00061:-00002:001950.6154:01852
01853:+00006:-00050:-00001:001950.6154:01853
01854:+00011:-00066:+00005:001950.6154:01854
01855:+00033:-00031:+00033:001950.6154:01855
01856:+00047:-00048:+00054:001964.0054:01856
01857:+00048:-00023:+00013:001964.0054:01857
01858:+00023:-00014:+00017:001964.0054:01858
01859:+00050:-00001:+00053:001964.0054:01859
01860:+00007:+00002:+00000:001964.0054:01860
01861:+00020:+00022:-00052:001964.0054:01861
01862:-00005:-00015:+00038:001964.0054:01862
01863:+00005:+00018:-00023:001964.0054:01863
01864:-00010:+00018:-00092:001964.0054:01864
01865:+00016:-00001:-00018:001964.0054:01865
01866:+00014:+00019:+00037:001964.0054:01866
01867:+00016:+00024:-00008:001927.5429:01867
01868:+00014:+00011:+00057:001927.5429:01868
01869:+00012:+00014:+00076:001927.5429:01869
01870:+00005:+00012:-00002:001927.5429:01870
01871:-00023:+00048:-00002:001927.5429:01871
01872:-00009:+00049:+00011:001927.5429:01872
01873:-00010:+00014:-00016:001927.5429:01873
01874:-00012:+00024:-00042:001927.5429:01874
01875:+00014:+00038:-00013:001927.5429:01875
01876:+00005:-00001:-00038:001927.5429:01876
01877:+00014:+00011:-00037:001981.3073:01877
01878:+00027:+00019:+00015:001981.3073:01878
01879:+00034:-00002:+00046:001981.3073:01879
01880:+00046:-00006:+00007:001981.3073:01880
01881:+00048:+00019:+00056:001981.3073:01881
01882:+00033:-00017:+00058:001981.3073:01882
01883:+00018:+00023:-00006:001981.3073:01883
01884:-00011:-00019:+00027:001981.3073:01884
01885:-00039:-00003:+00023:001981.3073:01885
01886:-00032:-00002:-00099:001981.3073:01886
01887:-00039:+00004:-00047:001963.9989:01887
01888:-00026:-00004:+00008:001963.9989:01888
01889:-00035:-00020:-00008:001963.9989:01889
01890:-00030:-00035:-00001:001963.9989:01890
01891:-00020:-00031:+00021:001963.9989:01891
01892:+00001:-00009:-00024:001963.9989:01892
01893:-00019:-00023:+00018:001963.9989:01893
01894:-00015:-00008:+00017:001963.9989:01894
01895:-00054:-00014:-00014:001963.9989:01895
01896:-00031:-00017:+00036:001963.9989:01896
01897:-00046:+00004:-00066:001898.1904:01897
01898:-00043:+00021:-00057:001898.1904:01898
01899:-00031:+00020:-00002:001898.1904:01899
01900:-00023:+00029:+00018:001898.1904:01900
01901:-00024:+00001:+00010:001898.1904:01901
01902:+00032:+00027:+00094:001898.1904:01902
01903:+00031:+00051:+00070:001898.1904:01903
01904:+00024:+00037:+00042:001898.1904:01904
01905:+00032:+00042:-00031:001898.1904:01905
01906:+00036:+00045:-00055:001898.1904:01906
01907:+00007:+00035:-00103:001898.1904:01907
01908:+00003:+00027:-00022:001947.5225:01908
01909:+00003:+00035:+00001:001947.5225:01909
01910:-00014:-00005:-00010:001947.5225:01910
01911:-00021:+00019:-00004:001947.5225:01911
01912:-00035:+00022:+00038:001947.5225:01912
01913:-00010:-00001:-00017:001947.5225:01913
01914:-00016:+00019:+00069:001947.5225:01914
01915:-00020:+00023:+00030:001947.5225:01915
01916:-00010:+00009:-00018:001947.5225:01916
01917:+00002:+00012:-00050:001947.5225:01917
01918:-00020:+00016:-00091:001973.1749:01918
01919:-00017:+00038:-00096:001973.1749:01919
01920:-00007:+00016:-00016:001973.1749:01920
01921:-00001:+00009:-00035:001973.1749:01921
01922:+00015:+00014:-00019:001973.1749:01922
01923:+00008:+00016:+00003:001973.1749:01923
01924:+00010:+00034:-00021:001973.1749:01924
01925:+00014:+00017:+00036:001973.1749:01925
01926:+00032:+00014:+00064:001973.1749:01926
01927:+00001:+00032:+00023:001973.1749:01927
01928:+00001:+00002:-00059:001951.6801:01928
01929:-00001:+00000:-00064:001951.6801:01929
01930:+00003:+00013:-00076:001951.6801:01930
01931:-00015:-00033:-00025:001951.6801:01931
01932:-00033:-00008:-00013:001951.6801:01932
01933:+00005:+00002:+00045:001951.6801:01933
01934:+00018:-00052:+00048:001951.6801:01934
01935:-00005:-00013:-00014:001951.6801:01935
01936:+00010:+00009:+00005:001951.6801:01936
01937:+00033:-00011:+00011:001951.6801:01937
01938:+00016:+00018:+00007:002019.4887:01938
01939:+00032:+00034:+00003:002019.4887:01939
01940:+00014:+00039:+00005:002019.4887:01940
01941:-00001:+00031:-00053:002019.4887:01941
01942:+00001:+00030:-00010:002019.4887:01942
01943:+00000:+00048:-00031:002019.4887:01943
01944:-00015:+00048:-00061:002019.4887:01944
01945:+00003:+00024:+00012:002019.4887:01945
01946:-00009:+00035:-00005:002019.4887:01946
01947:-00008:-00001:+00003:002019.4887:01947
01948:-00003:+00008:+00015:002010.6822:01948
01949:-00009:+00022:+00075:002010.6822:01949
01950:+00001:-00019:+00007:002010.6822:01950
01951:-00017:-00008:+00058:002010.6822:01951
01952:-00035:-00016:+00087:002010.6822:01952
01953:-00030:-00016:-00012:002010.6822:01953
01954:-00043:-00023:-00004:002010.6822:01954
01955:-00029:-00030:+00018:002010.6822:01955
01956:-00051:-00024:-00028:002010.6822:01956
01957:-00012:-00024:-00008:002010.6822:01957
01958:+00001:-00011:+00043:001930.5347:01958
01959:+00001:-00020:-00028:001930.5347:01959
01960:+00005:-00029:+00048:001930.5347:01960
01961:+00016:+00021:-00009:001930.5347:01961
01962:-00001:-00018:+00053:001930.5347:01962
01963:-00004:-00034:+00011:001930.5347:01963
01964:+00003:+00021:-00013:001930.5347:01964
01965:-00009:+00024:-00042:001930.5347:01965
01966:+00002:-00014:-00021:001930.5347:01966
01967:-00004:+00012:+00023:001930.5347:01967
01968:+00002:+00006:+00038:001930.5347:01968
01969:-00022:-00034:+00071:001950.5701:01969
01970:-00016:-00008:-00024:001950.5701:01970
01971:-00037:-00012:-00066:001950.5701:01971
01972:-00016:-00042:-00064:001950.5701:01972
01973:-00038:-00045:+00018:001950.5701:01973
01974:-00033:-00037:+00052:001950.5701:01974
01975:-00031:-00049:+00065:001950.5701:01975
01976:-00026:-00028:+00025:001950.5701:01976
01977:-00053:-00029:+00017:001950.5701:01977
01978:-00066:-00011:-00007:001950.5701:01978
01979:-00055:-00002:+00024:001934.0810:01979
01980:-00045:-00008:+00008:001934.0810:01980
01981:-00055:+00016:-00036:001934.0810:01981
01982:-00015:+00022:-00007:001934.0810:01982
01983:-00040:-00002:-00014:001934.0810:01983
01984:-00011:+00039:-00049:001934.0810:01984
01985:+00004:+00053:-00068:001934.0810:01985
01986:+00016:+00030:-00010:001934.0810:01986
01987:+00012:+00051:+00097:001934.0810:01987
01988:+00037:+00032:+00066:001934.0810:01988
01989:+00016:+00049:-00009:001934.0810:01989
01990:+00020:+00049:-00015:001875.3778:01990
01991:+00011:+00029:-00008:001875.3778:01991
01992:+00002:+00040:+00025:001875.3778:01992
01993:-00038:+00001:+00063:001875.3778:01993
01994:-00023:+00023:+00051:001875.3778:01994
01995:-00039:+00021:+00034:001875.3778:01995
01996:-00053:-00015:-00018:001875.3778:01996
01997:-00050:-00013:-00042:001875.3778:01997
01998:-00037:-00021:-00078:001875.3778:01998
01999:-00042:-00033:-00067:001875.3778:01999
02000:-00033:-00023:+00058:001926.6883:02000
02001:-00014:-00048:+00143:001926.6883:02001
02002:-00040:-00066:+00130:001926.6883:02002
02003:-00019:-00041:+00000:001926.6883:02003
02004:-00011:-00065:-00076:001926.6883:02004
02005:+00014:-00042:-00089:001926.6883:02005
02006:+00018:-00034:-00043:001926.6883:02006
02007:+00051:-00026:+00003:001926.6883:02007
02008:+00012:-00027:+00112:001926.6883:02008
02009:+00027:-00022:+00056:001926.6883:02009
02010:+00050:-00012:+00029:001922.3302:02010
02011:+00039:-00036:+00044:001922.3302:02011
02012:+00022:-00035:+00017:001922.3302:02012
02013:+00029:+00004:+00007:001922.3302:02013
02014:+00064:+00007:+00000:001922.3302:02014
02015:+00053:+00009:+00008:001922.3302:02015
02016:+00065:+00016:-00080:001922.3302:02016
02017:+00035:+00035:+00018:001922.3302:02017
02018:+00025:+00038:+00032:001922.3302:02018
02019:-00007:+00026:+00029:001922.3302:02019
02020:+00019:+00025:+00131:001922.3302:02020
02021:-00023:+00034:+00088:001850.3192:02021
02022:-00049:+00028:+00057:001850.3192:02022
02023:-00063:+00036:+00064:001850.3192:02023
02024:-00064:+00016:+00002:001850.3192:02024
02025:-00059:+00050:-00066:001850.3192:02025
02026:-00083:+00028:-00040:001850.3192:02026
02027:-00064:+00032:-00005:001850.3192:02027
02028:-00066:+00011:-00040:001850.3192:02028
02029:-00056:+00023:-00077:001850.3192:02029
02030:-00052:-00006:+00030:001850.3192:02030
02031:-00028:-00016:+00036:001850.3192:02031
02032:-00031:-00004:+00004:001869.4903:02032
02033:-00016:-00008:+00025:001869.4903:02033
02034:-00023:-00015:+00008:001869.4903:02034
02035:-00035:+00006:-00047:001869.4903:02035
02036:-00002:-00019:+00003:001869.4903:02036
02037:+00002:-00006:-00016:001869.4903:02037
02038:+00015:-00005:-00065:001869.4903:02038
02039:+00013:-00003:+00032:001869.4903:02039
02040:+00011:-00002:+00053:001869.4903:02040
02041:+00018:-00005:-00029:001869.4903:02041
02042:+00018:+00014:-00024:001869.4903:02042
02043:+00036:+00014:-00021:001860.3076:02043
02044:+00012:+00023:-00022:001860.3076:02044
02045:+00015:+00038:-00006:001860.3076:02045
02046:+00005:+00027:+00010:001860.3076:02046
02047:+00001:+00026:-00063:001860.3076:02047
02048:-00024:+00053:-00074:001860.3076:02048
02049:-00012:+00038:-00004:001860.3076:02049
02050:-00016:+00012:+00024:001860.3076:02050
02051:-00051:+00018:+00000:001860.3076:02051
02052:-00030:+00007:-00036:001860.3076:02052
02053:-00042:-00007:-00077:001860.3076:02053
02054:-00050:-00009:-00057:001820.6201:02054
02055:-00053:-00010:+00005:001820.6201:02055
02056:-00029:-00046:-00014:001820.6201:02056
02057:-00030:-00024:-00017:001820.6201:02057
02058:-00021:-00014:+00015:001820.6201:02058
02059:-00037:-00038:+00002:001820.6201:02059
02060:-00032:-00028:-00023:001820.6201:02060
02061:-00029:-00012:-00064:001820.6201:02061
02062:-00029:-00029:-00060:001820.6201:02062
02063:-00039:-00030:-00013:001820.6201:02063
02064:-00017:-00012:+00027:001894.7768:02064
02065:-00013:-00033:+00024:001894.7768:02065
02066:-00014:-00012:-00037:001894.7768:02066
02067:-00005:+00007:+00021:001894.7768:02067
02068:-00009:-00022:+00010:001894.7768:02068
02069:-00021:-00015:-00039:001894.7768:02069
02070:-00009:+00020:+00028:001894.7768:02070
02071:+00014:+00006:-00005:001894.7768:02071
02072:-00032:+00004:-00057:001894.7768:02072
02073:+00002:+00013:-00034:001894.7768:02073
02074:-00013:+00037:+00016:001894.7768:02074
02075:-00014:+00020:+00016:001928.1557:02075
02076:-00019:+00033:+00016:001928.1557:02076
02077:-00020:+00031:-00005:001928.1557:02077
02078:-00013:+00010:+00002:001928.1557:02078
02079:-00014:+00015:-00016:001928.1557:02079
02080:-00024:+00033:-00012:001928.1557:02080
02081:-00016:+00024:-00014:001928.1557:02081
02082:-00010:+00025:+00017:001928.1557:02082
02083:-00015:+00027:+00023:001928.1557:02083
02084:-00014:+00022:+00013:001928.1557:02084
02085:-00002:+00011:-00021:001892.3843:02085
02086:-00022:+00036:-00049:001892.3843:02086
02087:+00006:+00021:-00018:001892.3843:02087
02088:-00006:+00047:-00016:001892.3843:02088
02089:+00034:+00014:-00033:001892.3843:02089
02090:+00011:+00009:+00016:001892.3843:02090
02091:+00027:+00017:+00079:001892.3843:02091
02092:+00021:-00002:-00004:001892.3843:02092
02093:+00021:-00007:+00033:001892.3843:02093
02094:+00024:-00003:+00014:001892.3843:02094
02095:+00012:-00021:-00040:001941.5339:02095
02096:+00015:-00020:-00013:001941.5339:02096
02097:+00015:-00007:+00000:001941.5339:02097
02098:-00008:-00021:+00001:001941.5339:02098
02099:-00001:-00013:-00031:001941.5339:02099
02100:+00000:-00020:+00007:001941.5339:02100
02101:-00017:-00034:+00002:001941.5339:02101
02102:-00038:-00010:+00018:001941.5339:02102
02103:-00013:-00014:-00003:001941.5339:02103
02104:-00010:-00007:-00041:001941.5339:02104
02105:-00024:-00018:-00097:001941.5339:02105
02106:-00009:+00007:-00007:001931.0961:02106
02107:+00001:-00021:+00018:001931.0961:02107
02108:+00003:+00000:-00021:001931.0961:02108
02109:+00018:-00003:-00018:001931.0961:02109
02110:+00004:-00004:+00014:001931.0961:02110
02111:+00002:-00002:-00063:001931.0961:02111
02112:-00005:-00007:-00048:001931.0961:02112
02113:+00001:+00017:+00003:001931.0961:02113
02114:+00007:+00014:+00012:001931.0961:02114
02115:+00024:+00019:+00099:001931.0961:02115
02116:-00010:+00010:+00044:001875.3608:02116
02117:-00021:+00036:-00066:001875.3608:02117
02118:-00009:+00012:-00026:001875.3608:02118
02119:-00006:+00039:-00018:001875.3608:02119
02120:+00000:+00010:+00002:001875.3608:02120
02121:-00020:+00038:+00019:001875.3608:02121
02122:-00025:+00012:+00012:001875.3608:02122
02123:-00003:+00009:-00007:001875.3608:02123
02124:-00009:+00010:+00028:001875.3608:02124
02125:-00039:+00006:-00014:001875.3608:02125
02126:-00030:+00008:+00023:001875.3608:02126
02127:-00024:-00020:+00016:001920.8360:02127
02128:-00001:+00004:-00013:001920.8360:02128
02129:-00010:-00020:+00010:001920.8360:02129
02130:-00022:-00010:+00059:001920.8360:02130
02131:+00005:-00034:-00001:001920.8360:02131
02132:-00009:-00009:-00006:001920.8360:02132
02133:+00016:-00018:+00009:001920.8360:02133
02134:+00006:-00020:-00050:001920.8360:02134
02135:+00018:-00014:+00068:001920.8360:02135
02136:+00012:-00007:+00046:001920.8360:02136
02137:-00004:-00008:-00030:001922.3673:02137
02138:+00006:-00020:-00042:001922.3673:02138
02139:+00010:-00018:+00099:001922.3673:02139
02140:+00019:-00010:+00036:001922.3673:02140
02141:-00004:-00021:-00028:001922.3673:02141
02142:+00023:+00006:+00016:001922.3673:02142
02143:-00006:-00035:+00001:001922.3673:02143
02144:+00000:-00011:+00005:001922.3673:02144
02145:-00018:-00013:-00019:001922.3673:02145
02146:+00000:-00007:+00063:001922.3673:02146
02147:-00024:-00032:+00048:001922.3673:02147
02148:+00002:+00003:+00009:001875.3713:02148
02149:-00030:-00012:+00053:001875.3713:02149
02150:-00030:+00007:+00057:001875.3713:02150
02151:-00023:-00017:-00007:001875.3713:02151
02152:-00024:+00008:+00010:001875.3713:02152
02153:-00019:-00004:-00066:001875.3713:02153
02154:-00022:+00009:-00019:001875.3713:02154
02155:+00003:-00009:+00014:001875.3713:02155
02156:-00024:+00015:-00064:001875.3713:02156
02157:-00007:+00000:+00007:001875.3713:02157
02158:-00001:+00020:+00024:001935.5756:02158
02159:-00003:+00010:-00024:001935.5756:02159
02160:-00005:+00023:+00013:001935.5756:02160
02161:-00003:+00014:+00012:001935.5756:02161
02162:+00006:+00013:-00028:001935.5756:02162
02163:-00021:-00004:+00029:001935.5756:02163
02164:+00003:+00019:+00001:001935.5756:02164
02165:-00007:+00014:-00003:001935.5756:02165
02166:-00021:+00007:-00017:001935.5756:02166
02167:-00010:+00032:-00062:001935.5756:02167
02168:-00021:+00006:-00040:001935.5756:02168
02169:-00020:+00018:-00018:001945.9379:02169
02170:-00017:-00005:-00001:001945.9379:02170
02171:-00023:-00004:+00013:001945.9379:02171
02172:-00018:-00001:-00002:001945.9379:02172
02173:-00019:+00038:-00051:001945.9379:02173
02174:-00006:+00013:-00049:001945.9379:02174
02175:-00003:+00022:-00005:001945.9379:02175
02176:+00006:+00036:-00018:001945.9379:02176
02177:+00031:+00024:-00034:001945.9379:02177
02178:+00022:+00025:-00012:001945.9379:02178
02179:+00010:+00051:-00025:001909.7832:02179
02180:+00011:+00030:-00011:001909.7832:02180
02181:+00010:+00014:+00046:001909.7832:02181
02182:+00013:+00011:-00004:001909.7832:02182
02183:+00010:+00024:+00001:001909.7832:02183
02184:+00009:-00015:-00028:001909.7832:02184
02185:-00004:-00003:-00061:001909.7832:02185
02186:+00035:+00001:-00057:001909.7832:02186
02187:+00018:+00022:-00020:001909.7832:02187
02188:-00004:+00010:-00023:001909.7832:02188
02189:-00020:+00005:+00002:001968.8420:02189
02190:-00011:+00005:-00063:001968.8420:02190
02191:-00029:+00016:-00070:001968.8420:02191
02192:-00001:+00009:-00031:001968.8420:02192
02193:-00034:-00002:-00011:001968.8420:02193
02194:-00018:+00011:+00032:001968.8420:02194
02195:-00003:-00005:+00028:001968.8420:02195
02196:-00005:+00005:-00050:001968.8420:02196
02197:+00008:-00003:-00049:001968.8420:02197
02198:+00010:+00005:+00028:001968.8420:02198
02199:-00008:-00020:-00042:001979.3156:02199
02200:+00033:+00008:+00020:001979.3156:02200
02201:+00013:+00007:+00048:001979.3156:02201
02202:+00009:-00014:-00018:001979.3156:02202
02203:+00003:-00022:+00024:001979.3156:02203
02204:+00001:+00022:+00014:001979.3156:02204
02205:-00008:-00014:-00030:001979.3156:02205
02206:+00000:-00002:+00033:001979.3156:02206
02207:-00012:+00013:-00042:001979.3156:02207
02208:-00038:+00020:-00016:001979.3156:02208
02209:-00037:-00015:-00022:001979.3156:02209
02210:-00043:+00048:-00061:001915.7055:02210
02211:-00051:+00020:-00083:001915.7055:02211
02212:-00064:+00022:+00025:001915.7055:02212
02213:-00052:+00012:+00009:001915.7055:02213
02214:-00048:+00024:-00033:001915.7055:02214
02215:-00051:+00009:-00019:001915.7055:02215
02216:-00030:+00025:-00012:001915.7055:02216
02217:-00035:+00000:-00024:001915.7055:02217
02218:-00029:-00005:+00048:001915.7055:02218
02219:+00004:+00022:-00008:001915.7055:02219
02220:+00003:+00022:-00011:001956.6556:02220
02221:+00004:-00014:+00021:001956.6556:02221
02222:+00002:+00021:+00004:001956.6556:02222
02223:+00008:-00019:-00038:001956.6556:02223
02224:+00014:+00007:-00034:001956.6556:02224
02225:+00018:-00005:+00010:001956.6556:02225
02226:+00011:-00021:+00041:001956.6556:02226
02227:+00004:-00016:+00034:001956.6556:02227
02228:-00005:+00021:-00005:001956.6556:02228
02229:-00004:-00004:+00030:001956.6556:02229
02230:-00014:+00008:+00019:001957.9639:02230
02231:-00014:+00008:+00018:001957.9639:02231
02232:-00034:-00015:+00051:001957.9639:02232
02233:-00017:-00005:-00046:001957.9639:02233
02234:-00034:-00018:-00094:001957.9639:02234
02235:-00021:+00009:-00082:001957.9639:02235
02236:-00010:+00021:-00021:001957.9639:02236
02237:+00003:-00004:-00002:001957.9639:02237
02238:+00007:+00012:+00027:001957.9639:02238
02239:+00020:+00036:+00021:001957.9639:02239
02240:+00019:+00036:+00012:001957.9639:02240
02241:+00019:+00031:-00003:001904.0388:02241
02242:+00018:+00031:-00035:001904.0388:02242
02243:-00002:+00055:-00028:001904.0388:02243
02244:+00017:+00068:-00063:001904.0388:02244
02245:+00003:+00052:-00031:001904.0388:02245
02246:-00003:+00041:-00035:001904.0388:02246
02247:+00003:+00050:-00010:001904.0388:02247
02248:+00010:+00025:-00079:001904.0388:02248
02249:-00003:+00007:+00044:001904.0388:02249
02250:+00021:-00003:+00144:001904.0388:02250
02251:+00029:+00003:+00156:001932.6076:02251
02252:+00059:-00017:+00145:001932.6076:02252
02253:+00064:-00051:+00086:001932.6076:02253
02254:+00008:-00016:-00114:001932.6076:02254
02255:-00027:-00027:-00132:001932.6076:02255
02256:-00025:-00036:-00103:001932.6076:02256
02257:-00101:-00026:-00025:001932.6076:02257
02258:-00070:-00036:+00043:001932.6076:02258
02259:-00092:-00065:+00096:001932.6076:02259
02260:-00048:-00039:+00140:001932.6076:02260
02261:-00042:-00067:+00051:001951.8942:02261
02262:+00008:-00040:+00089:001951.8942:02262
02263:+00063:+00008:+00094:001951.8942:02263
02264:+00041:+00015:-00083:001951.8942:02264
02265:+00059:+00051:-00194:001951.8942:02265
02266:+00101:+00023:-00162:001951.8942:02266
02267:+00039:+00053:-00202:001951.8942:02267
02268:+00045:+00018:+00145:001951.8942:02268
02269:+00063:-00018:+00229:001951.8942:02269
02270:-00019:+00008:+00131:001951.8942:02270
02271:+00017:-00004:-00245:001951.8942:02271
02272:-00019:+00011:-00145:001936.5415:02272
02273:+00019:+00023:+00085:001936.5415:02273
02274:-00023:-00015:+00077:001936.5415:02274
02275:-00029:+00020:+00039:001936.5415:02275
02276:-00021:+00017:+00004:001936.5415:02276
02277:-00019:-00022:-00053:001936.5415:02277
02278:-00090:-00009:+00056:001936.5415:02278
02279:-00095:-00033:+00089:001936.5415:02279
02280:-00113:-00052:-00064:001936.5415:02280
02281:-00061:-00018:-00081:002016.2413:02281
02282:+00016:-00002:+00039:002016.2413:02282
02283:+00006:-00018:+00071:002016.2413:02283
02284:+00011:-00006:-00004:002016.2413:02284
02285:+00061:+00017:-00028:002016.2413:02285
02286:+00095:+00035:+00022:002016.2413:02286
02287:+00097:+00009:-00008:002016.2413:02287
02288:+00092:+00018:+00002:002016.2413:02288
02289:+00074:-00003:+00007:002016.2413:02289
02290:+00064:+00001:+00005:002016.2413:02290
02291:+00037:+00001:-00001:002039.7557:02291
02292:+00033:-00006:+00100:002039.7557:02292
02293:+00010:-00019:+00060:002039.7557:02293
02294:+00019:+00002:+00039:002039.7557:02294
02295:+00019:-00009:-00049:002039.7557:02295
02296:+00005:-00020:-00087:002039.7557:02296
02297:-00011:-00020:-00096:002039.7557:02297
02298:-00012:-00033:+00066:002039.7557:02298
02299:-00035:-00027:+00082:002039.7557:02299
02300:-00040:-00025:+00044:002039.7557:02300
02301:-00056:-00065:-00031:001976.3875:02301
02302:-00046:-00047:-00040:001976.3875:02302
02303:-00028:-00049:+00023:001976.3875:02303
02304:-00039:-00048:+00098:001976.3875:02304
02305:+00005:-00047:+00096:001976.3875:02305
02306:+00006:-00035:+00001:001976.3875:02306
02307:+00035:-00020:-00121:001976.3875:02307
02308:+00045:-00005:-00154:001976.3875:02308
02309:+00037:-00021:-00060:001976.3875:02309
02310:+00055:+00013:+00000:001976.3875:02310
02311:+00057:-00006:+00124:001976.3875:02311
02312:+00068:+00012:+00128:001968.9182:02312
02313:+00069:+00026:+00146:001968.9182:02313
02314:+00054:+00018:+00041:001968.9182:02314
02315:+00041:+00011:+00017:001968.9182:02315
02316:+00060:+00016:+00011:001968.9182:02316
02317:+00050:+00036:-00005:001968.9182:02317
02318:+00038:+00025:-00016:001968.9182:02318
02319:+00008:+00022:-00017:001968.9182:02319
02320:-00001:-00008:+00046:001968.9182:02320
02321:-00052:-00033:+00033:001968.9182:02321
02322:-00058:-00035:+00047:001896.4865:02322
02323:-00084:-00040:+00031:001896.4865:02323
02324:-00074:-00037:+00011:001896.4865:02324
02325:-00077:-00036:-00012:001896.4865:02325
02326:-00083:-00024:-00064:001896.4865:02326
02327:-00056:-00049:-00035:001896.4865:02327
02328:-00031:-00029:-00038:001896.4865:02328
02329:-00026:-00041:+00002:001896.4865:02329
02330:-00023:-00066:+00041:001896.4865:02330
02331:-00012:-00068:+00069:001896.4865:02331
02332:-00002:-00064:+00037:001896.4865:02332
02333:-00014:-00057:+00024:001771.5285:02333
02334:-00021:-00066:-00075:001771.5285:02334
02335:-00011:-00024:-00138:001771.5285:02335
02336:+00018:-00010:-00048:001771.5285:02336
02337:+00008:+00008:-00030:001771.5285:02337
02338:+00016:+00019:-00032:001771.5285:02338
02339:-00004:-00002:+00080:001771.5285:02339
02340:+00002:+00014:+00088:001771.5285:02340
02341:-00041:+00024:+00000:001771.5285:02341
02342:-00063:+00041:-00051:001771.5285:02342
02343:-00058:+00064:-00067:001771.5285:02343
02344:-00047:+00100:-00080:001771.5285:02344
02345:-00044:+00079:-00034:001774.5244:02345
02346:-00067:+00064:+00001:001774.5244:02346
02347:-00059:+00057:-00065:001774.5244:02347
02348:-00069:+00061:-00138:001774.5244:02348
02349:-00056:+00041:-00075:001774.5244:02349
02350:-00065:+00015:-00016:001774.5244:02350
02351:-00042:+00014:-00014:001774.5244:02351
02352:-00038:+00023:-00017:001774.5244:02352
02353:-00024:-00006:+00016:001774.5244:02353
02354:-00010:-00021:+00004:001774.5244:02354
02355:-00031:-00022:+00008:001774.5244:02355
02356:-00038:-00052:-00011:001776.8670:02356
02357:-00043:-00044:-00049:001776.8670:02357
02358:-00047:-00066:-00025:001776.8670:02358
02359:-00054:-00058:-00031:001776.8670:02359
02360:-00029:-00071:+00020:001776.8670:02360
02361:-00031:-00073:+00007:001776.8670:02361
02362:-00015:-00091:+00002:001776.8670:02362
02363:-00039:-00091:-00030:001776.8670:02363
02364:-00035:-00058:-00029:001776.8670:02364
02365:-00020:-00038:-00006:001776.8670:02365
02366:-00027:-00024:+00011:001776.8670:02366
02367:+00015:-00021:-00031:001773.9267:02367
02368:-00023:+00000:-00066:001773.9267:02368
02369:-00009:+00021:+00010:001773.9267:02369
02370:-00006:+00014:+00040:001773.9267:02370
02371:+00015:+00048:-00034:001773.9267:02371
02372:-00006:+00055:-00051:001773.9267:02372
02373:+00005:+00042:-00048:001773.9267:02373
02374:-00007:+00080:-00023:001773.9267:02374
02375:-00009:+00080:-00037:001773.9267:02375
02376:-00009:+00083:-00020:001773.9267:02376
02377:+00003:+00099:+00017:001773.9267:02377
02378:+00001:+00085:-00024:001872.1274:02378
02379:-00050:+00072:+00008:001872.1274:02379
02380:-00032:+00073:-00001:001872.1274:02380
02381:-00056:+00086:-00017:001872.1274:02381
02382:-00079:+00060:+00019:001872.1274:02382
02383:-00059:+00062:-00007:001872.1274:02383
02384:-00094:+00070:-00026:001872.1274:02384
02385:-00081:+00046:-00008:001872.1274:02385
02386:-00083:+00050:+00015:001872.1274:02386
02387:-00078:+00053:+00000:001872.1274:02387
02388:-00063:+00031:-00019:001931.0192:02388
02389:-00053:+00039:+00000:001931.0192:02389
02390:-00049:+00036:-00008:001931.0192:02390
02391:-00011:+00033:-00034:001931.0192:02391
02392:-00010:+00024:+00008:001931.0192:02392
02393:+00026:+00013:+00001:001931.0192:02393
02394:+00006:+00020:-00001:001931.0192:02394
02395:+00049:+00032:-00050:001931.0192:02395
02396:+00037:+00007:-00050:001931.0192:02396
02397:+00043:+00020:-00033:001931.0192:02397
02398:+00038:+00019:-00010:001931.0192:02398
02399:+00040:-00001:-00030:001918.5832:02399
02400:+00035:+00007:+00027:001918.5832:02400
02401:+00027:+00000:+00000:001918.5832:02401
02402:+00021:-00020:-00014:001918.5832:02402
02403:+00014:-00003:+00028:001918.5832:02403
02404:+00008:-00003:+00065:001918.5832:02404
02405:+00004:-00005:-00007:001918.5832:02405
02406:+00005:-00005:+00004:001918.5832:02406
02407:-00018:+00016:+00038:001918.5832:02407
02408:-00004:+00013:-00041:001918.5832:02408
02409:-00010:+00012:-00051:001990.6523:02409
02410:+00004:+00050:-00007:001990.6523:02410
02411:-00024:+00027:-00049:001990.6523:02411
02412:-00018:+00032:-00038:001990.6523:02412
02413:-00011:+00029:+00024:001990.6523:02413
02414:+00003:+00049:-00010:001990.6523:02414
02415:-00035:+00038:-00023:001990.6523:02415
02416:-00013:+00050:+00039:001990.6523:02416
02417:-00013:+00012:+00026:001990.6523:02417
02418:-00016:+00023:-00048:001990.6523:02418
02419:-00024:+00020:+00019:001991.6701:02419
02420:+00006:+00017:+00003:001991.6701:02420
02421:+00005:-00009:-00003:001991.6701:02421
02422:+00014:+00007:+00033:001991.6701:02422
02423:+00009:-00015:+00048:001991.6701:02423
02424:+00021:-00010:+00012:001991.6701:02424
02425:-00003:-00036:-00003:001991.6701:02425
02426:+00034:-00010:+00000:001991.6701:02426
02427:+00020:-00050:+00018:001991.6701:02427
02428:+00030:-00034:+00014:001991.6701:02428
02429:+00031:-00028:+00023:001924.4892:02429
02430:+00030:-00035:+00009:001924.4892:02430
02431:+00017:-00035:+00026:001924.4892:02431
02432:+00014:-00026:+00023:001924.4892:02432
02433:-00004:-00031:-00033:001924.4892:02433
02434:+00002:-00031:+00019:001924.4892:02434
02435:-00006:-00025:+00017:001924.4892:02435
02436:-00007:-00036:+00038:001924.4892:02436
02437:-00008:-00036:+00013:001924.4892:02437
02438:+00001:-00031:+00008:001924.4892:02438
02439:+00007:-00019:-00003:001959.6633:02439
02440:-00008:-00020:-00002:001959.6633:02440
02441:+00004:-00009:+00037:001959.6633:02441
02442:-00004:-00015:+00027:001959.6633:02442
02443:+00015:+00009:+00001:001959.6633:02443
02444:+00009:-00001:-00010:001959.6633:02444
02445:+00010:+00005:+00034:001959.6633:02445
02446:+00011:-00005:+00094:001959.6633:02446
02447:-00006:+00007:+00048:001959.6633:02447
02448:+00015:-00005:+00035:001959.6633:02448
02449:+00034:+00009:-00036:001959.6633:02449
02450:+00015:+00015:-00011:001960.8712:02450
02451:+00019:+00001:+00010:001960.8712:02451
02452:+00026:+00023:-00002:001960.8712:02452
02453:+00033:-00004:-00011:001960.8712:02453
02454:+00035:+00021:+00000:001960.8712:02454
02455:+00023:-00019:+00018:001960.8712:02455
02456:+00036:-00015:+00051:001960.8712:02456
02457:+00006:-00023:+00060:001960.8712:02457
02458:+00019:-00035:+00024:001960.8712:02458
02459:+00014:-00007:+00015:001960.8712:02459
02460:-00021:-00052:+00022:001918.5302:02460
02461:+00001:-00046:+00033:001918.5302:02461
02462:-00014:-00023:+00021:001918.5302:02462
02463:-00015:-00041:-00018:001918.5302:02463
02464:-00019:-00043:-00041:001918.5302:02464
02465:-00017:-00025:-00003:001918.5302:02465
02466:-00020:-00050:+00026:001918.5302:02466
02467:+00001:-00043:+00059:001918.5302:02467
02468:-00017:-00028:+00024:001918.5302:02468
02469:-00018:-00023:+00003:001918.5302:02469
02470:-00035:-00037:+00044:001971.8504:02470
02471:-00023:-00036:+00041:001971.8504:02471
02472:-00012:-00038:+00038:001971.8504:02472
02473:-00005:-00018:-00005:001971.8504:02473
02474:-00022:+00006:+00029:001971.8504:02474
02475:-00009:-00015:-00028:001971.8504:02475
02476:-00007:+00009:-00009:001971.8504:02476
02477:-00009:+00010:-00004:001971.8504:02477
02478:+00019:+00015:-00014:001971.8504:02478
02479:+00029:+00032:+00018:001971.8504:02479
02480:+00006:+00036:-00008:001979.1862:02480
02481:+00016:+00048:+00005:001979.1862:02481
02482:+00015:+00038:+00017:001979.1862:02482
02483:-00004:+00069:-00021:001979.1862:02483
02484:-00025:+00042:-00041:001979.1862:02484
02485:-00038:+00041:+00016:001979.1862:02485
02486:-00026:+00063:-00023:001979.1862:02486
02487:-00055:+00057:-00082:001979.1862:02487
02488:-00049:+00029:-00015:001979.1862:02488
02489:-00059:+00055:+00013:001979.1862:02489
02490:-00082:+00029:-00049:001979.1862:02490
02491:-00060:+00048:-00058:001930.4047:02491
02492:-00042:+00050:-00026:001930.4047:02492
02493:-00045:+00048:-00048:001930.4047:02493
02494:-00046:+00015:-00025:001930.4047:02494
02495:-00033:+00040:-00008:001930.4047:02495
02496:-00026:+00014:-00037:001930.4047:02496
02497:-00011:+00038:-00041:001930.4047:02497
02498:-00001:+00033:-00050:001930.4047:02498
02499:+00015:+00001:-00036:001930.4047:02499
02500:+00029:+00011:-00002:001930.4047:02500
02501:+00045:+00035:+00004:001978.0579:02501
02502:+00032:+00008:+00005:001978.0579:02502
02503:+00011:-00004:+00010:001978.0579:02503
02504:-00002:+00014:-00048:001978.0579:02504
02505:-00006:+00024:-00069:001978.0579:02505
02506:-00004:-00002:-00083:001978.0579:02506
02507:-00008:+00009:-00006:001978.0579:02507
02508:-00016:+00000:-00066:001978.0579:02508
02509:-00013:+00000:-00012:001978.0579:02509
02510:-00024:+00013:-00012:001978.0579:02510
02511:-00026:+00010:-00033:001979.1723:02511
02512:-00053:-00003:-00024:001979.1723:02512
02513:-00043:+00031:-00036:001979.1723:02513
02514:-00048:+00022:-00012:001979.1723:02514
02515:-00046:+00033:-00016:001979.1723:02515
02516:-00050:+00037:-00041:001979.1723:02516
02517:-00029:+00027:-00048:001979.1723:02517
02518:-00050:+00012:-00038:001979.1723:02518
02519:-00017:+00042:-00037:001979.1723:02519
02520:-00025:+00034:+00002:001979.1723:02520
02521:-00015:+00015:+00054:001915.5249:02521
02522:+00005:+00036:+00001:001915.5249:02522
02523:+00014:+00031:+00006:001915.5249:02523
02524:+00005:+00017:+00011:001915.5249:02524
02525:-00003:+00032:-00032:001915.5249:02525
02526:+00004:+00014:+00023:001915.5249:02526
02527:+00003:+00022:+00030:001915.5249:02527
02528:-00010:+00023:-00012:001915.5249:02528
02529:-00023:+00009:+00002:001915.5249:02529
02530:-00013:-00004:+00001:001915.5249:02530
02531:-00038:+00004:-00004:001959.5766:02531
02532:-00012:+00003:-00005:001959.5766:02532
02533:-00017:-00030:+00024:001959.5766:02533
02534:-00023:-00029:+00005:001959.5766:02534
02535:-00016:-00007:+00029:001959.5766:02535
02536:+00000:-00031:-00013:001959.5766:02536
02537:-00011:-00022:+00017:001959.5766:02537
02538:+00015:-00033:+00031:001959.5766:02538
02539:-00011:-00037:+00050:001959.5766:02539
02540:+00005:-00030:+00009:001959.5766:02540
02541:-00009:-00036:+00063:001959.5766:02541
02542:-00009:-00009:+00049:001951.7479:02542
02543:+00016:-00009:-00024:001951.7479:02543
02544:+00014:-00016:+00042:001951.7479:02544
02545:+00015:-00029:+00045:001951.7479:02545
02546:-00023:-00019:+00035:001951.7479:02546
02547:-00023:+00005:-00059:001951.7479:02547
02548:-00018:-00003:+00003:001951.7479:02548
02549:-00002:-00014:-00005:001951.7479:02549
02550:-00014:+00021:+00002:001951.7479:02550
02551:-00034:+00019:-00048:001951.7479:02551
02552:-00001:+00019:+00054:001895.1687:02552
02553:+00004:-00003:+00082:001895.1687:02553
02554:-00025:+00023:+00056:001895.1687:02554
02555:+00003:-00007:+00074:001895.1687:02555
02556:-00020:+00003:+00051:001895.1687:02556
02557:+00004:-00008:-00019:001895.1687:02557
02558:-00023:-00032:-00078:001895.1687:02558
02559:+00002:-00019:-00095:001895.1687:02559
02560:-00006:-00013:-00060:001895.1687:02560
02561:+00016:-00032:+00028:001895.1687:02561
02562:+00047:-00034:+00098:001956.5122:02562
02563:+00063:-00011:+00059:001956.5122:02563
02564:+00023:-00029:+00038:001956.5122:02564
02565:+00054:-00020:+00011:001956.5122:02565
02566:+00049:+00007:+00005:001956.5122:02566
02567:+00050:+00006:-00007:001956.5122:02567
02568:+00032:-00003:+00075:001956.5122:02568
02569:+00018:+00008:+00067:001956.5122:02569
02570:-00020:+00007:-00015:001956.5122:02570
02571:-00001:+00005:-00077:001956.5122:02571
02572:-00013:-00021:-00091:001956.5122:02572
02573:-00040:-00015:-00061:001976.1301:02573
02574:-00015:-00025:-00003:001976.1301:02574
02575:-00020:-00024:-00001:001976.1301:02575
02576:-00009:-00050:+00025:001976.1301:02576
02577:+00015:-00039:+00036:001976.1301:02577
02578:-00008:-00066:+00053:001976.1301:02578
02579:+00000:-00039:+00058:001976.1301:02579
02580:-00003:-00065:+00040:001976.1301:02580
02581:-00024:-00064:+00059:001976.1301:02581
02582:-00025:-00038:+00023:001976.1301:02582
02583:-00012:-00050:-00042:001930.4027:02583
02584:-00020:-00022:-00009:001930.4027:02584
02585:-00018:+00003:-00004:001930.4027:02585
02586:+00015:-00017:-00017:001930.4027:02586
02587:+00021:+00006:+00057:001930.4027:02587
02588:+00030:+00016:+00043:001930.4027:02588
02589:+00023:+00011:+00018:001930.4027:02589
02590:+00045:+00036:-00013:001930.4027:02590
02591:+00020:+00033:-00006:001930.4027:02591
02592:+00031:+00028:-00027:001930.4027:02592
02593:-00004:+00035:+00045:001978.0812:02593
02594:-00008:+00048:+00048:001978.0812:02594
02595:+00005:+00012:+00000:001978.0812:02595
02596:-00011:-00005:-00032:001978.0812:02596
02597:-00037:+00024:-00058:001978.0812:02597
02598:-00020:-00014:-00020:001978.0812:02598
02599:-00013:-00007:+00022:001978.0812:02599
02600:-00018:-00015:-00003:001978.0812:02600
02601:+00005:-00021:+00005:001978.0812:02601
02602:-00017:-00003:+00003:001978.0812:02602
02603:-00038:-00003:-00086:001969.9953:02603
02604:-00027:+00017:-00033:001969.9953:02604
02605:-00026:+00010:-00031:001969.9953:02605
02606:-00038:+00032:+00027:001969.9953:02606
02607:-00026:+00000:+00064:001969.9953:02607
02608:-00013:+00038:-00017:001969.9953:02608
02609:-00012:+00023:-00128:001969.9953:02609
02610:-00002:+00016:-00032:001969.9953:02610
02611:+00031:+00018:+00015:001969.9953:02611
02612:+00021:+00007:-00031:001969.9953:02612
02613:+00035:-00008:-00029:001969.9953:02613
02614:+00063:-00012:+00019:001915.5535:02614
02615:+00045:-00046:+00053:001915.5535:02615
02616:+00031:-00028:+00030:001915.5535:02616
02617:+00011:-00027:+00002:001915.5535:02617
02618:+00015:-00051:-00010:001915.5535:02618
02619:+00005:-00048:-00046:001915.5535:02619
02620:+00001:-00047:-00010:001915.5535:02620
02621:-00015:-00048:-00016:001915.5535:02621
02622:-00039:-00037:-00005:001915.5535:02622
02623:-00021:-00008:-00061:001915.5535:02623
02624:-00021:-00021:-00030:001971.8690:02624
02625:+00000:-00015:-00026:001971.8690:02625
02626:+00000:+00022:-00046:001971.8690:02626
02627:+00014:+00022:-00048:001971.8690:02627
02628:+00036:+00026:-00097:001971.8690:02628
02629:+00046:+00029:-00031:001971.8690:02629
02630:+00026:+00027:+00039:001971.8690:02630
02631:+00008:+00025:-00029:001971.8690:02631
02632:+00047:+00034:-00012:001971.8690:02632
02633:+00026:+00033:-00044:001971.8690:02633
02634:+00012:+00036:-00093:001982.2799:02634
02635:+00030:+00034:-00015:001982.2799:02635
02636:+00008:-00004:-00020:001982.2799:02636
02637:-00004:+00000:-00007:001982.2799:02637
02638:+00010:+00006:+00002:001982.2799:02638
02639:+00002:+00005:-00018:001982.2799:02639
02640:-00016:-00017:-00004:001982.2799:02640
02641:-00015:+00002:+00016:001982.2799:02641
02642:-00027:+00007:-00028:001982.2799:02642
02643:-00031:-00002:-00010:001982.2799:02643
02644:-00044:-00013:+00048:001903.8710:02644
02645:-00045:+00005:-00033:001903.8710:02645
02646:-00069:-00013:-00023:001903.8710:02646
02647:-00032:-00035:+00001:001903.8710:02647
02648:-00042:-00023:+00027:001903.8710:02648
02649:-00026:-00045:+00021:001903.8710:02649
02650:-00037:-00042:-00006:001903.8710:02650
02651:-00007:-00045:+00008:001903.8710:02651
02652:-00021:-00054:+00017:001903.8710:02652
02653:-00006:-00067:+00023:001903.8710:02653
02654:-00009:-00067:+00054:001903.8710:02654
02655:+00016:-00065:+00068:001897.4987:02655
02656:+00000:-00057:-00001:001897.4987:02656
02657:-00006:-00044:+00046:001897.4987:02657
02658:-00015:-00057:+00024:001897.4987:02658
02659:-00020:-00042:+00050:001897.4987:02659
02660:-00038:-00042:+00070:001897.4987:02660
02661:-00051:-00022:+00058:001897.4987:02661
02662:-00042:-00026:+00037:001897.4987:02662
02663:-00065:-00012:+00007:001897.4987:02663
02664:-00056:-00011:-00021:001897.4987:02664
02665:-00079:+00018:-00036:001897.4987:02665
02666:-00045:+00036:+00001:001852.0518:02666
02667:-00046:+00030:+00001:001852.0518:02667
02668:-00031:+00042:+00054:001852.0518:02668
02669:-00018:+00064:+00039:001852.0518:02669
02670:-00023:+00046:+00010:001852.0518:02670
02671:+00003:+00066:+00012:001852.0518:02671
02672:-00007:+00076:+00008:001852.0518:02672
02673:-00007:+00078:-00012:001852.0518:02673
02674:-00010:+00066:+00019:001852.0518:02674
02675:+00018:+00064:+00020:001852.0518:02675
02676:-00022:+00047:-00026:001852.0518:02676
02677:-00012:+00029:-00022:001771.3646:02677
02678:-00024:+00043:+00008:001771.3646:02678
02679:-00038:+00037:-00015:001771.3646:02679
02680:-00017:+00009:+00036:001771.3646:02680
02681:-00039:+00023:+00084:001771.3646:02681
02682:-00040:+00020:+00049:001771.3646:02682
02683:-00049:-00002:-00025:001771.3646:02683
02684:-00034:-00002:-00035:001771.3646:02684
02685:-00017:-00002:-00033:001771.3646:02685
02686:-00017:+00006:-00011:001771.3646:02686
02687:-00017:+00007:-00003:001771.3646:02687
02688:+00003:+00006:+00033:001833.8753:02688
02689:+00003:-00017:+00032:001833.8753:02689
02690:+00006:-00018:-00002:001833.8753:02690
02691:+00012:+00005:+00020:001833.8753:02691
02692:+00022:-00010:+00003:001833.8753:02692
02693:+00048:-00003:-00020:001833.8753:02693
02694:+00051:-00002:+00006:001833.8753:02694
02695:+00038:+00001:-00031:001833.8753:02695
02696:+00050:+00019:+00022:001833.8753:02696
02697:+00062:+00033:-00031:001833.8753:02697
02698:+00012:+00016:-00014:001833.8753:02698
02699:+00023:+00039:+00009:001879.4760:02699
02700:-00006:+00054:+00037:001879.4760:02700
02701:+00002:+00030:+00049:001879.4760:02701
02702:-00019:+00052:-00016:001879.4760:02702
02703:+00004:+00059:+00000:001879.4760:02703
02704:-00012:+00061:-00023:001879.4760:02704
02705:-00012:+00073:-00008:001879.4760:02705
02706:-00017:+00083:+00005:001879.4760:02706
02707:-00017:+00058:+00024:001879.4760:02707
02708:-00037:+00059:+00015:001879.4760:02708
02709:-00036:+00070:+00009:001875.2447:02709
02710:-00026:+00044:-00010:001875.2447:02710
02711:-00031:+00040:+00010:001875.2447:02711
02712:-00035:+00030:+00065:001875.2447:02712
02713:-00027:+00015:+00012:001875.2447:02713
02714:-00026:+00014:+00025:001875.2447:02714
02715:-00036:+00016:+00021:001875.2447:02715
02716:-00025:+00001:-00023:001875.2447:02716
02717:-00015:+00021:-00062:001875.2447:02717
02718:-00020:+00007:-00020:001875.2447:02718
02719:-00025:+00005:-00064:001953.4776:02719
02720:+00020:+00006:-00031:001953.4776:02720
02721:+00030:-00019:-00011:001953.4776:02721
02722:+00029:-00019:-00052:001953.4776:02722
02723:+00035:-00014:-00018:001953.4776:02723
02724:+00035:+00008:-00015:001953.4776:02724
02725:+00020:-00020:+00023:001953.4776:02725
02726:-00003:+00020:+00034:001953.4776:02726
02727:+00029:+00018:+00006:001953.4776:02727
02728:+00012:+00000:-00049:001953.4776:02728
02729:+00006:+00024:-00094:001953.4776:02729
02730:+00033:+00032:-00127:001973.0280:02730
02731:+00016:-00005:-00035:001973.0280:02731
02732:+00005:+00022:+00019:001973.0280:02732
02733:-00024:+00021:-00051:001973.0280:02733
02734:-00018:+00002:-00068:001973.0280:02734
02735:-00024:+00000:-00041:001973.0280:02735
02736:-00016:+00019:-00064:001973.0280:02736
02737:-00012:-00016:+00000:001973.0280:02737
02738:-00033:+00019:+00044:001973.0280:02738
02739:-00050:-00003:-00016:001973.0280:02739
02740:-00050:-00009:-00024:001909.6889:02740
02741:-00041:+00017:-00009:001909.6889:02741
02742:-00044:-00002:-00098:001909.6889:02742
02743:-00048:-00013:-00026:001909.6889:02743
02744:-00014:-00004:-00026:001909.6889:02744
02745:-00011:-00019:-00044:001909.6889:02745
02746:+00006:-00032:-00007:001909.6889:02746
02747:+00028:-00006:-00024:001909.6889:02747
02748:+00035:-00025:+00021:001909.6889:02748
02749:+00048:-00030:+00069:001909.6889:02749
02750:+00028:+00004:+00019:001932.4921:02750
02751:+00027:-00007:-00002:001932.4921:02751
02752:+00006:-00011:-00021:001932.4921:02752
02753:+00020:+00020:-00079:001932.4921:02753
02754:-00019:+00002:-00061:001932.4921:02754
02755:+00009:+00000:+00005:001932.4921:02755
02756:+00014:+00001:-00051:001932.4921:02756
02757:+00007:+00008:-00028:001932.4921:02757
02758:-00003:-00009:+00031:001932.4921:02758
02759:+00015:-00014:-00035:001932.4921:02759
02760:-00012:-00009:-00045:001932.4921:02760
02761:-00022:+00023:-00035:001916.3989:02761
02762:-00028:+00002:+00006:001916.3989:02762
02763:-00033:+00021:-00021:001916.3989:02763
02764:-00039:+00020:-00002:001916.3989:02764
02765:-00045:+00020:-00007:001916.3989:02765
02766:-00051:-00006:-00012:001916.3989:02766
02767:-00050:+00013:-00010:001916.3989:02767
02768:-00013:+00022:+00032:001916.3989:02768
02769:+00003:+00009:+00064:001916.3989:02769
02770:+00007:+00039:-00002:001916.3989:02770
02771:+00008:+00038:-00010:001916.3989:02771
02772:+00035:-00005:+00000:001855.7144:02772
02773:+00011:+00016:-00005:001855.7144:02773
02774:+00031:+00001:+00111:001855.7144:02774
02775:+00017:+00006:+00079:001855.7144:02775
02776:-00003:+00016:+00043:001855.7144:02776
02777:+00015:+00004:-00002:001855.7144:02777
02778:+00003:+00001:+00006:001855.7144:02778
02779:-00009:-00001:-00013:001855.7144:02779
02780:+00015:+00005:-00020:001855.7144:02780
02781:+00020:-00018:-00031:001855.7144:02781
02782:+00013:-00001:-00001:001920.6756:02782
02783:+00006:-00021:+00050:001920.6756:02783
02784:-00010:-00018:+00023:001920.6756:02784
02785:-00004:+00005:+00020:001920.6756:02785
02786:+00008:-00021:+00046:001920.6756:02786
02787:-00021:-00022:+00009:001920.6756:02787
02788:-00001:+00008:+00024:001920.6756:02788
02789:-00004:+00005:+00025:001920.6756:02789
02790:-00024:+00007:+00003:001920.6756:02790
02791:-00018:+00002:-00018:001920.6756:02791
02792:+00005:+00008:-00019:001939.8269:02792
02793:-00022:-00002:-00009:001939.8269:02793
02794:+00001:+00020:+00017:001939.8269:02794
02795:-00021:+00022:+00019:001939.8269:02795
02796:-00001:+00011:+00008:001939.8269:02796
02797:-00002:+00030:-00017:001939.8269:02797
02798:-00015:+00027:-00003:001939.8269:02798
02799:-00014:+00028:+00062:001939.8269:02799
02800:-00015:+00042:+00020:001939.8269:02800
02801:-00016:+00066:+00014:001939.8269:02801
02802:-00023:+00026:+00056:001939.8269:02802
02803:-00039:+00066:+00024:001900.9246:02803
02804:-00039:+00046:-00036:001900.9246:02804
02805:-00036:+00054:+00029:001900.9246:02805
02806:-00025:+00027:+00025:001900.9246:02806
02807:-00027:+00036:+00017:001900.9246:02807
02808:-00039:+00019:+00011:001900.9246:02808
02809:-00030:+00024:+00000:001900.9246:02809
02810:-00050:+00018:-00037:001900.9246:02810
02811:-00027:+00018:-00049:001900.9246:02811
02812:-00029:+00000:-00003:001900.9246:02812
02813:-00029:-00009:+00065:001941.4039:02813
02814:-00038:+00001:+00037:001941.4039:02814
02815:-00013:+00013:-00002:001941.4039:02815
02816:-00022:+00017:+00008:001941.4039:02816
02817:-00002:+00013:+00002:001941.4039:02817
02818:-00008:+00032:-00011:001941.4039:02818
02819:-00003:+00022:+00002:001941.4039:02819
02820:+00014:+00036:+00020:001941.4039:02820
02821:+00011:+00023:+00012:001941.4039:02821
02822:+00015:-00004:+00031:001941.4039:02822
02823:+00016:+00000:-00005:001941.4039:02823
02824:+00019:-00021:-00013:001933.8668:02824
02825:+00001:-00019:-00021:001933.8668:02825
02826:+00005:-00002:-00031:001933.8668:02826
02827:-00002:-00012:-00015:001933.8668:02827
02828:-00022:-00021:-00012:001933.8668:02828
02829:-00021:-00005:-00029:001933.8668:02829
02830:-00023:-00006:-00032:001933.8668:02830
02831:-00016:-00006:-00021:001933.8668:02831
02832:-00033:+00020:+00010:001933.8668:02832
02833:-00010:+00000:+00031:001933.8668:02833
02834:-00050:+00012:+00044:001872.4027:02834
02835:-00034:+00025:-00018:001872.4027:02835
02836:-00039:+00039:-00003:001872.4027:02836
02837:-00048:+00025:+00005:001872.4027:02837
02838:-00054:+00030:-00020:001872.4027:02838
02839:-00015:+00052:-00028:001872.4027:02839
02840:-00027:+00048:-00036:001872.4027:02840
02841:-00017:+00054:-00039:001872.4027:02841
02842:-00017:+00036:-00022:001872.4027:02842
02843:-00023:+00011:-00027:001872.4027:02843
02844:-00012:-00006:-00012:001872.4027:02844
02845:+00005:+00017:-00036:001926.5711:02845
02846:-00021:-00011:-00013:001926.5711:02846
02847:-00005:+00003:-00018:001926.5711:02847
02848:-00008:-00013:+00054:001926.5711:02848
02849:-00008:-00031:+00067:001926.5711:02849
02850:-00008:-00035:+00021:001926.5711:02850
02851:+00014:-00012:+00021:001926.5711:02851
02852:-00010:-00039:+00041:001926.5711:02852
02853:+00008:-00030:+00031:001926.5711:02853
02854:+00018:-00049:-00062:001926.5711:02854
02855:+00003:-00024:-00080:001948.7983:02855
02856:-00007:-00027:-00086:001948.7983:02856
02857:-00004:-00022:+00005:001948.7983:02857
02858:+00005:-00025:-00062:001948.7983:02858
02859:+00000:+00002:-00010:001948.7983:02859
02860:+00010:-00012:+00007:001948.7983:02860
02861:+00003:+00003:+00007:001948.7983:02861
02862:+00031:-00005:+00039:001948.7983:02862
02863:+00019:+00007:+00050:001948.7983:02863
02864:-00002:+00007:+00003:001948.7983:02864
02865:-00009:-00002:-00052:001918.5302:02865
02866:-00005:+00007:-00005:001918.5302:02866
02867:-00011:+00002:-00005:001918.5302:02867
02868:-00027:+00019:-00025:001918.5302:02868
02869:-00015:-00007:-00013:001918.5302:02869
02870:-00034:-00016:-00007:001918.5302:02870
02871:-00036:+00002:-00039:001918.5302:02871
02872:-00023:-00009:+00020:001918.5302:02872
02873:-00033:-00009:+00038:001918.5302:02873
02874:-00002:+00023:-00016:001918.5302:02874
02875:-00020:+00005:+00007:001981.1904:02875
02876:-00024:+00024:+00029:001981.1904:02876
02877:+00001:+00018:+00005:001981.1904:02877
02878:+00005:+00015:-00050:001981.1904:02878
02879:+00003:-00002:+00022:001981.1904:02879
02880:+00018:+00022:-00007:001981.1904:02880
02881:-00007:+00005:-00011:001981.1904:02881
02882:+00013:-00014:+00014:001981.1904:02882
02883:+00021:-00005:-00032:001981.1904:02883
02884:+00023:-00021:-00052:001981.1904:02884
02885:+00046:-00014:+00008:001988.4960:02885
02886:+00037:-00020:+00042:001988.4960:02886
02887:+00045:-00012:+00016:001988.4960:02887
02888:+00025:-00008:+00014:001988.4960:02888
02889:+00023:-00012:+00016:001988.4960:02889
02890:-00008:-00013:+00039:001988.4960:02890
02891:-00002:+00004:-00007:001988.4960:02891
02892:-00022:-00019:+00007:001988.4960:02892
02893:-00010:+00002:-00027:001988.4960:02893
02894:-00051:+00010:-00019:001988.4960:02894
02895:-00038:+00019:-00011:001988.4960:02895
02896:-00016:+00016:-00022:001927.4359:02896
02897:-00021:+00038:-00018:001927.4359:02897
02898:-00015:+00035:+00001:001927.4359:02898
02899:-00016:+00036:+00022:001927.4359:02899
02900:-00030:+00048:+00023:001927.4359:02900
02901:+00000:+00030:-00021:001927.4359:02901
02902:-00002:+00047:-00018:001927.4359:02902
02903:-00013:+00052:-00029:001927.4359:02903
02904:-00014:+00049:+00003:001927.4359:02904
02905:-00014:+00038:-00017:001927.4359:02905
02906:+00002:+00037:-00020:001968.7729:02906
02907:+00017:+00014:+00000:001968.7729:02907
02908:-00008:+00014:-00003:001968.7729:02908
02909:-00005:+00023:-00005:001968.7729:02909
02910:-00006:+00019:+00033:001968.7729:02910
02911:+00019:+00024:+00014:001968.7729:02911
02912:+00003:-00003:-00017:001968.7729:02912
02913:+00001:-00009:+00025:001968.7729:02913
02914:-00036:-00014:+00049:001968.7729:02914
02915:-00017:-00019:-00029:001968.7729:02915
02916:-00026:-00031:-00051:001960.8078:02916
02917:-00013:-00033:-00017:001960.8078:02917
02918:-00034:-00012:+00012:001960.8078:02918
02919:-00038:-00040:+00061:001960.8078:02919
02920:+00001:-00014:-00003:001960.8078:02920
02921:-00006:-00020:-00038:001960.8078:02921
02922:-00002:-00022:-00005:001960.8078:02922
02923:-00005:-00032:+00046:001960.8078:02923
02924:-00007:-00021:+00011:001960.8078:02924
02925:+00003:-00022:-00006:001960.8078:02925
02926:-00008:+00004:-00025:001960.8078:02926
02927:-00007:-00001:-00014:001909.7109:02927
02928:-00011:-00034:-00016:001909.7109:02928
02929:-00002:+00018:+00015:001909.7109:02929
02930:-00005:-00002:-00037:001909.7109:02930
02931:-00013:-00001:+00002:001909.7109:02931
02932:-00013:+00023:+00050:001909.7109:02932
02933:-00012:+00026:+00012:001909.7109:02933
02934:-00037:+00001:-00013:001909.7109:02934
02935:-00033:+00048:+00031:001909.7109:02935
02936:-00036:+00016:+00065:001909.7109:02936
02937:-00053:+00015:+00012:001971.8504:02937
02938:-00051:+00032:-00022:001971.8504:02938
02939:-00017:+00041:-00047:001971.8504:02939
02940:-00032:-00002:-00062:001971.8504:02940
02941:-00032:+00049:-00063:001971.8504:02941
02942:-00015:-00001:+00009:001971.8504:02942
02943:-00040:+00016:+00021:001971.8504:02943
02944:-00023:+00034:-00021:001971.8504:02944
02945:-00010:+00034:-00022:001971.8504:02945
02946:-00010:+00032:-00007:001971.8504:02946
02947:+00005:+00015:+00010:001982.2819:02947
02948:+00005:+00000:+00032:001982.2819:02948
02949:-00002:+00022:+00047:001982.2819:02949
02950:+00003:+00018:-00030:001982.2819:02950
02951:+00001:+00022:-00027:001982.2819:02951
02952:+00001:+00021:-00051:001982.2819:02952
02953:-00020:+00008:-00029:001982.2819:02953
02954:-00006:+00006:-00038:001982.2819:02954
02955:-00013:+00004:-00012:001982.2819:02955
02956:+00004:-00008:+00051:001982.2819:02956
02957:-00016:-00027:+00009:001945.4495:02957
02958:-00018:-00019:+00008:001945.4495:02958
02959:-00034:-00012:+00025:001945.4495:02959
02960:-00014:-00009:-00006:001945.4495:02960
02961:-00016:+00005:+00011:001945.4495:02961
02962:+00014:+00007:-00008:001945.4495:02962
02963:-00037:+00004:-00035:001945.4495:02963
02964:+00003:+00009:-00049:001945.4495:02964
02965:-00010:+00001:-00050:001945.4495:02965
02966:+00004:+00007:-00002:001945.4495:02966
02967:-00006:+00011:+00014:002009.6505:02967
02968:+00016:+00019:-00021:002009.6505:02968
02969:+00016:+00015:-00008:002009.6505:02969
02970:+00030:+00021:+00032:002009.6505:02970
02971:-00002:+00012:+00002:002009.6505:02971
02972:+00020:+00009:+00027:002009.6505:02972
02973:+00008:+00014:+00025:002009.6505:02973
02974:+00019:+00036:-00049:002009.6505:02974
02975:-00002:+00012:-00030:002009.6505:02975
02976:-00006:+00032:-00062:002009.6505:02976
02977:+00001:+00032:-00044:002016.9365:02977
02978:-00018:-00007:-00022:002016.9365:02978
02979:-00002:+00034:-00025:002016.9365:02979
02980:+00000:+00004:-00065:002016.9365:02980
02981:-00023:-00006:-00065:002016.9365:02981
02982:-00018:+00017:+00014:002016.9365:02982
02983:+00000:+00000:-00007:002016.9365:02983
02984:-00013:-00007:-00024:002016.9365:02984
02985:-00012:+00009:+00050:002016.9365:02985
02986:-00010:+00036:-00066:002016.9365:02986
02987:-00034:+00002:-00006:001957.6540:02987
02988:-00015:+00021:+00039:001957.6540:02988
02989:-00012:+00025:+00005:001957.6540:02989
02990:-00018:-00007:+00026:001957.6540:02990
02991:+00000:+00017:-00006:001957.6540:02991
02992:+00014:-00017:+00022:001957.6540:02992
02993:-00009:-00032:+00033:001957.6540:02993
02994:-00009:+00008:+00032:001957.6540:02994
02995:+00007:-00016:-00047:001957.6540:02995
02996:+00019:-00033:+00012:001957.6540:02996
02997:-00009:-00021:+00009:002009.6408:02997
02998:-00003:-00016:-00007:002009.6408:02998
02999:+00015:-00025:-00009:002009.6408:02999
03000:+00002:+00000:+00005:002009.6408:03000
03001:+00020:-00019:-00030:002009.6408:03001
03002:+00029:-00032:+00011:002009.6408:03002
03003:+00009:-00019:+00008:002009.6408:03003
03004:+00030:-00006:+00042:002009.6408:03004
03005:+00026:-00015:+00061:002009.6408:03005
03006:+00016:+00020:+00055:002009.6408:03006
03007:+00015:+00001:+00000:002020.0987:03007
03008:+00000:+00014:-00107:002020.0987:03008
03009:+00018:+00020:-00110:002020.0987:03009
03010:+00026:+00034:-00002:002020.0987:03010
03011:+00025:+00014:+00097:002020.0987:03011
03012:+00052:+00050:+00085:002020.0987:03012
03013:+00052:+00020:+00072:002020.0987:03013
03014:+00068:+00053:-00002:002020.0987:03014
03015:+00078:+00016:-00093:002020.0987:03015
03016:+00087:+00037:+00041:002020.0987:03016
03017:+00083:+00018:+00084:001979.3873:03017
03018:+00060:+00035:+00044:001979.3873:03018
03019:+00026:+00002:+00017:001979.3873:03019
03020:+00015:-00002:-00034:001979.3873:03020
03021:-00063:-00028:+00054:001979.3873:03021
03022:-00086:-00029:+00105:001979.3873:03022
03023:-00120:-00061:+00010:001979.3873:03023
03024:-00104:-00054:-00098:001979.3873:03024
03025:-00089:-00097:-00057:001979.3873:03025
03026:-00098:-00065:+00099:001979.3873:03026
03027:-00086:-00083:+00030:002048.9006:03027
03028:-00068:-00094:-00003:002048.9006:03028
03029:-00040:-00089:-00083:002048.9006:03029
03030:+00002:-00080:-00064:002048.9006:03030
03031:+00016:-00090:-00085:002048.9006:03031
03032:+00051:-00078:-00051:002048.9006:03032
03033:+00081:-00057:-00017:002048.9006:03033
03034:+00073:-00014:+00161:002048.9006:03034
03035:+00073:-00047:+00285:002048.9006:03035
03036:+00099:-00046:+00279:002048.9006:03036
03037:+00112:-00002:+00061:002046.1827:03037
03038:+00087:+00006:-00097:002046.1827:03038
03039:+00068:+00001:-00188:002046.1827:03039
03040:+00066:+00033:-00056:002046.1827:03040
03041:+00058:+00000:-00074:002046.1827:03041
03042:+00044:+00039:-00049:002046.1827:03042
03043:+00034:+00032:-00030:002046.1827:03043
03044:+00010:+00031:+00003:002046.1827:03044
03045:-00020:+00006:+00053:002046.1827:03045
03046:-00023:+00018:+00065:002046.1827:03046
03047:-00021:-00005:+00046:001951.5224:03047
03048:-00023:+00023:+00009:001951.5224:03048
03049:-00039:+00016:-00033:001951.5224:03049
03050:-00051:+00026:+00019:001951.5224:03050
03051:-00046:+00001:+00011:001951.5224:03051
03052:-00058:+00019:+00021:001951.5224:03052
03053:-00098:-00012:+00033:001951.5224:03053
03054:-00101:-00049:+00042:001951.5224:03054
03055:-00093:-00065:+00014:001951.5224:03055
03056:-00084:-00056:+00023:001951.5224:03056
03057:-00082:-00097:+00008:001929.5205:03057
03058:-00066:-00082:-00047:001929.5205:03058
03059:-00057:-00057:+00022:001929.5205:03059
03060:-00032:-00091:+00034:001929.5205:03060
03061:-00036:-00082:+00032:001929.5205:03061
03062:-00011:-00062:+00046:001929.5205:03062
03063:-00039:-00077:+00048:001929.5205:03063
03064:-00040:-00065:-00043:001929.5205:03064
03065:-00039:-00026:-00106:001929.5205:03065
03066:-00001:-00048:-00043:001929.5205:03066
03067:+00018:-00047:+00016:001929.5205:03067
03068:+00031:-00026:+00063:001876.6469:03068
03069:+00024:-00021:+00070:001876.6469:03069
03070:+00027:-00005:+00027:001876.6469:03070
03071:+00051:+00037:-00026:001876.6469:03071
03072:+00045:+00050:-00007:001876.6469:03072
03073:+00060:+00063:-00021:001876.6469:03073
03074:+00038:+00084:+00005:001876.6469:03074
03075:+00063:+00099:+00009:001876.6469:03075
03076:+00015:+00072:-00094:001876.6469:03076
03077:-00021:+00089:-00071:001876.6469:03077
03078:-00033:+00082:-00036:001876.6469:03078
03079:-00038:+00062:+00000:001809.8809:03079
03080:-00040:+00059:+00049:001809.8809:03080
03081:-00037:+00051:-00007:001809.8809:03081
03082:-00059:+00014:-00064:001809.8809:03082
03083:-00071:+00000:-00028:001809.8809:03083
03084:-00074:+00008:-00015:001809.8809:03084
03085:-00102:-00021:-00030:001809.8809:03085
03086:-00088:-00024:-00044:001809.8809:03086
03087:-00092:-00028:-00032:001809.8809:03087
03088:-00062:-00064:-00028:001809.8809:03088
03089:-00047:-00067:-00024:001809.8809:03089
03090:-00015:-00064:-00034:001891.7583:03090
03091:-00002:-00053:-00030:001891.7583:03091
03092:+00016:-00041:-00079:001891.7583:03092
03093:+00037:-00046:+00017:001891.7583:03093
03094:+00078:-00049:+00036:001891.7583:03094
03095:+00058:-00046:-00046:001891.7583:03095
03096:+00074:-00019:-00005:001891.7583:03096
03097:+00080:-00013:-00022:001891.7583:03097
03098:+00079:+00006:-00006:001891.7583:03098
03099:+00043:-00002:-00014:001891.7583:03099
03100:+00054:+00024:-00061:001942.8453:03100
03101:+00024:-00002:-00043:001942.8453:03101
03102:+00038:+00030:+00006:001942.8453:03102
03103:+00026:+00016:+00038:001942.8453:03103
03104:+00030:+00012:+00034:001942.8453:03104
03105:-00005:+00034:+00010:001942.8453:03105
03106:+00004:+00036:-00015:001942.8453:03106
03107:-00027:+00027:-00029:001942.8453:03107
03108:-00051:+00054:-00053:001942.8453:03108
03109:-00044:+00053:+00015:001942.8453:03109
03110:-00066:+00042:-00017:001933.3538:03110
03111:-00064:+00040:-00051:001933.3538:03111
03112:-00066:+00055:+00034:001933.3538:03112
03113:-00048:+00053:+00025:001933.3538:03113
03114:-00045:+00035:-00047:001933.3538:03114
03115:-00026:+00031:+00045:001933.3538:03115
03116:-00011:+00051:+00049:001933.3538:03116
03117:-00024:+00028:-00078:001933.3538:03117
03118:+00016:+00024:-00034:001933.3538:03118
03119:+00013:+00052:+00053:001933.3538:03119
03120:+00035:+00016:-00088:001993.6972:03120
03121:+00046:+00023:+00000:001993.6972:03121
03122:+00061:+00037:+00083:001993.6972:03122
03123:+00028:-00016:-00032:001993.6972:03123
03124:+00023:-00025:-00020:001993.6972:03124
03125:+00023:-00005:+00027:001993.6972:03125
03126:+00032:-00036:-00054:001993.6972:03126
03127:+00008:-00025:-00024:001993.6972:03127
03128:-00006:-00009:-00005:001993.6972:03128
03129:+00020:+00004:+00005:001993.6972:03129
03130:+00004:-00023:+00017:001979.1723:03130
03131:+00020:+00009:-00005:001979.1723:03131
03132:-00005:+00005:-00053:001979.1723:03132
03133:+00005:-00003:+00032:001979.1723:03133
03134:-00002:+00007:+00039:001979.1723:03134
03135:-00018:+00039:+00018:001979.1723:03135
03136:-00014:+00020:+00014:001979.1723:03136
03137:-00027:+00034:+00039:001979.1723:03137
03138:-00067:+00009:-00048:001979.1723:03138
03139:-00066:+00009:-00014:001979.1723:03139
03140:-00064:+00012:-00008:001979.1723:03140
03141:-00069:-00015:+00022:001889.4346:03141
03142:-00043:+00007:+00008:001889.4346:03142
03143:-00048:+00020:+00030:001889.4346:03143
03144:-00039:-00008:+00019:001889.4346:03144
03145:-00052:-00004:-00049:001889.4346:03145
03146:-00025:+00001:+00007:001889.4346:03146
03147:-00036:-00011:+00026:001889.4346:03147
03148:-00002:-00006:-00007:001889.4346:03148
03149:-00024:+00001:+00033:001889.4346:03149
03150:-00006:-00035:+00060:001889.4346:03150
03151:-00022:-00031:-00010:001917.7597:03151
03152:-00006:-00020:+00000:001917.7597:03152
03153:+00015:-00024:+00033:001917.7597:03153
03154:-00010:-00031:+00007:001917.7597:03154
03155:+00007:-00009:-00021:001917.7597:03155
03156:+00031:-00009:+00015:001917.7597:03156
03157:+00031:-00008:-00009:001917.7597:03157
03158:+00033:+00004:-00010:001917.7597:03158
03159:+00051:+00004:+00021:001917.7597:03159
03160:+00024:-00006:+00030:001917.7597:03160
03161:+00065:-00003:+00033:001917.7597:03161
03162:+00038:+00012:+00077:001919.3078:03162
03163:+00026:+00006:+00038:001919.3078:03163
03164:+00019:+00013:+00041:001919.3078:03164
03165:+00019:+00019:+00054:001919.3078:03165
03166:-00037:+00021:-00015:001919.3078:03166
03167:-00032:+00021:-00050:001919.3078:03167
03168:-00043:+00013:-00042:001919.3078:03168
03169:-00044:+00000:-00083:001919.3078:03169
03170:-00047:+00021:-00036:001919.3078:03170
03171:-00044:+00012:+00038:001919.3078:03171
03172:-00045:+00018:+00028:001892.3305:03172
03173:-00030:+00015:+00010:001892.3305:03173
03174:-00025:+00016:+00043:001892.3305:03174
03175:-00024:+00015:+00100:001892.3305:03175
03176:-00023:+00030:+00075:001892.3305:03176
03177:+00015:+00052:+00076:001892.3305:03177
03178:+00019:+00020:+00042:001892.3305:03178
03179:+00030:+00049:-00003:001892.3305:03179
03180:+00049:+00010:-00011:001892.3305:03180
03181:+00030:+00019:-00076:001892.3305:03181
03182:+00021:+00013:-00119:001962.5935:03182
03183:+00062:-00004:-00056:001962.5935:03183
03184:+00045:-00012:+00016:001962.5935:03184
03185:+00024:+00009:+00042:001962.5935:03185
03186:+00031:-00033:+00067:001962.5935:03186
03187:-00009:-00007:+00057:001962.5935:03187
03188:-00013:-00015:+00032:001962.5935:03188
03189:-00027:-00011:+00003:001962.5935:03189
03190:-00056:-00010:-00005:001962.5935:03190
03191:-00059:-00014:+00023:001962.5935:03191
03192:-00070:-00016:-00068:001962.5935:03192
03193:-00063:-00030:-00016:001973.0440:03193
03194:-00063:-00016:-00062:001973.0440:03194
03195:-00069:+00008:-00037:001973.0440:03195
03196:-00039:+00008:+00018:001973.0440:03196
03197:-00014:+00017:+00000:001973.0440:03197
03198:+00007:-00006:+00011:001973.0440:03198
03199:-00003:+00014:+00081:001973.0440:03199
03200:+00016:+00049:-00016:001973.0440:03200
03201:+00016:+00016:+00022:001973.0440:03201
03202:+00018:+00041:-00003:001973.0440:03202
03203:-00022:+00073:+00002:001903.8908:03203
03204:+00005:+00070:-00006:001903.8908:03204
03205:-00024:+00061:-00023:001903.8908:03205
03206:-00020:+00043:-00081:001903.8908:03206
03207:+00002:+00043:-00068:001903.8908:03207
03208:-00003:+00047:-00014:001903.8908:03208
03209:-00007:+00030:+00024:001903.8908:03209
03210:+00014:+00032:+00052:001903.8908:03210
03211:-00023:+00044:+00005:001903.8908:03211
03212:-00011:+00044:+00007:001903.8908:03212
03213:-00023:+00029:-00021:001947.4436:03213
03214:-00034:+00045:-00050:001947.4436:03214
03215:-00053:+00027:+00000:001947.4436:03215
03216:-00041:+00034:-00019:001947.4436:03216
03217:-00054:+00039:-00072:001947.4436:03217
03218:-00030:+00036:-00042:001947.4436:03218
03219:-00054:+00015:-00055:001947.4436:03219
03220:-00039:+00034:-00047:001947.4436:03220
03221:-00002:+00007:-00002:001947.4436:03221
03222:-00007:+00001:+00020:001947.4436:03222
03223:+00019:+00024:+00021:001947.4436:03223
03224:-00004:-00005:-00005:001948.7692:03224
03225:-00004:+00011:-00015:001948.7692:03225
03226:-00005:+00001:-00022:001948.7692:03226
03227:+00000:+00001:-00053:001948.7692:03227
03228:+00005:+00023:-00008:001948.7692:03228
03229:-00009:-00004:-00010:001948.7692:03229
03230:-00011:+00001:-00060:001948.7692:03230
03231:-00024:+00019:-00015:001948.7692:03231
03232:+00005:-00015:+00014:001948.7692:03232
03233:-00002:+00018:-00013:001948.7692:03233
03234:-00013:-00010:+00057:001915.5776:03234
03235:-00002:+00002:+00045:001915.5776:03235
03236:-00013:-00004:-00040:001915.5776:03236
03237:-00025:+00003:-00025:001915.5776:03237
03238:-00026:-00002:+00015:001915.5776:03238
03239:-00017:+00037:-00072:001915.5776:03239
03240:-00038:+00007:-00092:001915.5776:03240
03241:-00013:-00001:-00021:001915.5776:03241
03242:-00018:+00051:-00073:001915.5776:03242
03243:+00005:+00018:-00075:001915.5776:03243
03244:-00005:+00050:+00012:001981.1693:03244
03245:+00012:+00030:+00024:001981.1693:03245
03246:+00010:+00037:-00073:001981.1693:03246
03247:+00020:+00051:-00001:001981.1693:03247
03248:+00032:+00042:+00036:001981.1693:03248
03249:+00002:+00029:-00025:001981.1693:03249
03250:-00018:+00051:+00018:001981.1693:03250
03251:+00002:+00030:+00071:001981.1693:03251
03252:-00015:+00026:-00025:001981.1693:03252
03253:-00049:+00012:-00032:001981.1693:03253
03254:-00017:+00023:+00047:001994.7557:03254
03255:-00035:-00020:+00038:001994.7557:03255
03256:-00037:-00021:-00005:001994.7557:03256
03257:-00017:+00018:+00037:001994.7557:03257
03258:-00020:-00007:-00010:001994.7557:03258
03259:-00034:-00007:-00006:001994.7557:03259
03260:-00021:-00016:+00064:001994.7557:03260
03261:-00006:-00018:+00039:001994.7557:03261
03262:-00021:-00024:+00048:001994.7557:03262
03263:-00021:-00015:+00060:001994.7557:03263
03264:-00007:-00024:+00013:001994.7557:03264
03265:-00008:-00027:-00024:001942.4205:03265
03266:+00017:-00010:-00034:001942.4205:03266
03267:+00012:-00025:-00018:001942.4205:03267
03268:+00015:-00062:-00020:001942.4205:03268
03269:+00032:-00033:+00016:001942.4205:03269
03270:+00031:-00062:+00046:001942.4205:03270
03271:-00009:-00039:+00038:001942.4205:03271
03272:+00015:-00046:+00037:001942.4205:03272
03273:+00013:-00025:+00020:001942.4205:03273
03274:-00019:-00047:+00027:001942.4205:03274
03275:-00001:-00029:+00078:001974.9818:03275
03276:-00010:-00025:+00058:001974.9818:03276
03277:-00038:-00047:+00081:001974.9818:03277
03278:-00053:-00015:-00030:001974.9818:03278
03279:-00052:+00007:-00065:001974.9818:03279
03280:-00051:+00004:-00006:001974.9818:03280
03281:-00052:+00020:+00019:001974.9818:03281
03282:-00016:-00017:+00021:001974.9818:03282
03283:-00013:-00006:+00051:001974.9818:03283
03284:-00014:+00016:+00022:001974.9818:03284
03285:-00010:+00020:+00015:001973.0440:03285
03286:-00001:+00017:+00019:001973.0440:03286
03287:-00020:+00041:+00016:001973.0440:03287
03288:+00017:+00035:+00024:001973.0440:03288
03289:+00014:+00016:-00004:001973.0440:03289
03290:-00007:+00026:-00005:001973.0440:03290
03291:+00008:+00016:-00016:001973.0440:03291
03292:+00002:+00008:-00023:001973.0440:03292
03293:-00001:+00020:+00001:001973.0440:03293
03294:+00001:-00003:-00004:001973.0440:03294
03295:-00021:+00004:+00005:001909.7218:03295
03296:-00036:+00024:-00011:001909.7218:03296
03297:-00017:-00002:-00026:001909.7218:03297
03298:-00034:-00003:-00033:001909.7218:03298
03299:-00026:-00003:+00034:001909.7218:03299
03300:-00040:-00014:+00033:001909.7218:03300
03301:-00029:+00009:+00016:001909.7218:03301
03302:-00013:-00004:-00008:001909.7218:03302
03303:-00043:-00010:+00000:001909.7218:03303
03304:-00040:+00000:-00083:001909.7218:03304
03305:-00034:-00012:-00027:001971.9197:03305
03306:-00035:-00045:+00008:001971.9197:03306
03307:-00026:-00015:+00006:001971.9197:03307
03308:+00003:-00023:-00028:001971.9197:03308
03309:-00021:-00030:-00067:001971.9197:03309
03310:-00020:-00014:-00032:001971.9197:03310
03311:-00006:-00052:-00082:001971.9197:03311
03312:-00009:-00027:+00032:001971.9197:03312
03313:+00014:-00022:+00039:001971.9197:03313
03314:-00006:-00032:-00009:001971.9197:03314
03315:-00008:-00033:+00036:001971.9197:03315
03316:-00007:+00012:+00004:001976.1391:03316
03317:-00007:+00020:-00036:001976.1391:03317
03318:-00015:+00034:+00042:001976.1391:03318
03319:-00008:+00035:+00004:001976.1391:03319
03320:+00003:+00014:-00014:001976.1391:03320
03321:-00005:+00036:+00050:001976.1391:03321
03322:-00008:+00035:+00035:001976.1391:03322
03323:+00019:+00014:-00037:001976.1391:03323
03324:+00033:+00038:-00076:001976.1391:03324
03325:+00028:+00021:-00014:001976.1391:03325
03326:+00016:+00007:+00049:001906.8337:03326
03327:+00029:-00035:+00270:001906.8337:03327
03328:+00023:-00038:+00111:001906.8337:03328
03329:-00034:-00025:-00039:001906.8337:03329
03330:-00065:-00039:-00127:001906.8337:03330
03331:-00085:-00066:-00069:001906.8337:03331
03332:-00126:-00067:-00043:001906.8337:03332
03333:-00102:-00064:+00039:001906.8337:03333
03334:-00060:-00081:+00044:001906.8337:03334
03335:-00060:-00066:-00104:001906.8337:03335
03336:-00052:-00067:+00045:001965.7115:03336
03337:+00072:-00040:+00305:001965.7115:03337
03338:-00017:-00027:+00099:001965.7115:03338
03339:-00053:+00009:-00021:001965.7115:03339
03340:+00102:-00012:-00102:001965.7115:03340
03341:+00048:+00051:-00215:001965.7115:03341
03342:+00066:+00028:-00054:001965.7115:03342
03343:+00061:-00003:+00143:001965.7115:03343
03344:+00003:+00011:-00154:001965.7115:03344
03345:+00055:+00036:-00177:001965.7115:03345
03346:+00041:+00021:-00070:002001.0413:03346
03347:+00019:+00032:+00031:002001.0413:03347
03348:+00023:-00007:+00079:002001.0413:03348
03349:+00032:+00022:+00026:002001.0413:03349
03350:+00046:+00012:-00014:002001.0413:03350
03351:+00044:+00030:-00016:002001.0413:03351
03352:-00002:+00039:+00009:002001.0413:03352
03353:-00054:+00053:-00019:002001.0413:03353
03354:-00066:+00059:-00055:002001.0413:03354
03355:-00079:+00088:-00120:002001.0413:03355
03356:-00085:+00062:-00119:001963.8613:03356
03357:-00070:+00062:-00083:001963.8613:03357
03358:-00081:+00070:-00066:001963.8613:03358
03359:+00001:+00069:-00030:001963.8613:03359
03360:+00003:+00068:+00007:001963.8613:03360
03361:+00019:+00030:+00011:001963.8613:03361
03362:+00009:+00035:+00088:001963.8613:03362
03363:+00033:+00012:+00059:001963.8613:03363
03364:+00025:-00016:-00022:001963.8613:03364
03365:+00025:+00002:-00031:001963.8613:03365
03366:+00031:-00013:+00054:001996.9244:03366
03367:+00035:-00062:-00017:001996.9244:03367
03368:+00007:-00087:+00032:001996.9244:03368
03369:+00041:-00096:+00004:001996.9244:03369
03370:+00026:-00138:+00027:001996.9244:03370
03371:+00026:-00129:+00021:001996.9244:03371
03372:+00046:-00135:+00005:001996.9244:03372
03373:+00053:-00144:+00059:001996.9244:03373
03374:+00021:-00145:+00117:001996.9244:03374
03375:+00004:-00140:+00036:001996.9244:03375
03376:-00042:-00117:+00034:001996.9244:03376
03377:-00065:-00113:+00035:001966.9105:03377
03378:-00078:-00095:+00054:001966.9105:03378
03379:-00072:-00053:+00041:001966.9105:03379
03380:-00090:-00057:+00061:001966.9105:03380
03381:-00081:-00014:-00044:001966.9105:03381
03382:-00068:-00005:-00028:001966.9105:03382
03383:-00030:+00015:-00013:001966.9105:03383
03384:-00015:+00054:+00064:001966.9105:03384
03385:+00016:+00055:+00024:001966.9105:03385
03386:+00004:+00081:+00011:001966.9105:03386
03387:+00030:+00093:+00004:001869.6240:03387
03388:+00012:+00111:-00006:001869.6240:03388
03389:-00003:+00107:+00030:001869.6240:03389
03390:+00010:+00130:-00003:001869.6240:03390
03391:+00012:+00131:+00034:001869.6240:03391
03392:+00032:+00120:+00023:001869.6240:03392
03393:-00004:+00128:+00010:001869.6240:03393
03394:+00016:+00118:+00033:001869.6240:03394
03395:-00004:+00113:+00026:001869.6240:03395
03396:+00004:+00093:-00019:001869.6240:03396
03397:-00001:+00097:-00020:001869.6240:03397
03398:-00022:+00056:+00009:001888.9591:03398
03399:-00027:+00040:+00042:001888.9591:03399
03400:-00036:+00015:+00063:001888.9591:03400
03401:-00030:-00006:-00002:001888.9591:03401
03402:-00028:-00014:-00018:001888.9591:03402
03403:-00012:-00033:-00038:001888.9591:03403
03404:-00006:-00049:-00065:001888.9591:03404
03405:-00009:-00053:-00017:001888.9591:03405
03406:+00022:-00080:+00042:001888.9591:03406
03407:+00048:-00097:+00044:001888.9591:03407
03408:+00035:-00089:+00016:001888.9591:03408
03409:+00036:-00106:-00010:001871.1942:03409
03410:+00009:-00096:-00004:001871.1942:03410
03411:+00013:-00099:+00063:001871.1942:03411
03412:+00014:-00098:+00069:001871.1942:03412
03413:+00024:-00072:+00044:001871.1942:03413
03414:+00032:-00055:+00009:001871.1942:03414
03415:+00010:-00067:-00016:001871.1942:03415
03416:+00030:-00011:-00001:001871.1942:03416
03417:-00003:-00012:+00023:001871.1942:03417
03418:+00003:-00006:-00016:001871.1942:03418
03419:+00002:+00018:-00032:001825.8436:03419
03420:-00004:+00029:-00078:001825.8436:03420
03421:-00012:+00027:-00028:001825.8436:03421
03422:+00000:+00064:+00021:001825.8436:03422
03423:+00000:+00044:+00052:001825.8436:03423
03424:-00033:+00072:+00024:001825.8436:03424
03425:-00012:+00072:+00038:001825.8436:03425
03426:-00019:+00091:+00019:001825.8436:03426
03427:-00026:+00097:-00032:001825.8436:03427
03428:-00036:+00115:-00018:001825.8436:03428
03429:-00029:+00111:+00045:001825.8436:03429
03430:-00027:+00098:+00012:001883.3143:03430
03431:-00051:+00088:-00022:001883.3143:03431
03432:-00030:+00073:-00017:001883.3143:03432
03433:-00068:+00078:-00026:001883.3143:03433
03434:-00067:+00069:-00032:001883.3143:03434
03435:-00050:+00067:-00065:001883.3143:03435
03436:-00055:+00043:-00047:001883.3143:03436
03437:-00050:+00031:-00014:001883.3143:03437
03438:-00030:+00018:+00069:001883.3143:03438
03439:-00025:+00008:+00009:001883.3143:03439
03440:-00043:+00002:+00003:001883.3143:03440
03441:-00038:-00011:-00010:001899.1542:03441
03442:-00027:-00037:-00036:001899.1542:03442
03443:-00027:-00029:-00012:001899.1542:03443
03444:-00014:-00041:-00013:001899.1542:03444
03445:+00003:-00054:-00026:001899.1542:03445
03446:-00003:-00066:-00080:001899.1542:03446
03447:+00017:-00062:-00049:001899.1542:03447
03448:+00010:-00059:-00026:001899.1542:03448
03449:+00005:-00081:+00064:001899.1542:03449
03450:+00010:-00076:+00010:001899.1542:03450
03451:-00004:-00058:+00034:001850.2124:03451
03452:-00009:-00039:-00044:001850.2124:03452
03453:-00024:-00051:-00024:001850.2124:03453
03454:+00005:-00014:-00025:001850.2124:03454
03455:-00038:-00017:-00028:001850.2124:03455
03456:+00001:+00006:-00046:001850.2124:03456
03457:-00013:-00015:+00021:001850.2124:03457
03458:-00009:+00004:-00009:001850.2124:03458
03459:-00016:-00009:+00032:001850.2124:03459
03460:+00000:-00005:-00023:001850.2124:03460
03461:-00024:+00006:-00081:001850.2124:03461
03462:-00011:-00001:-00050:001900.3725:03462
03463:-00013:+00033:-00024:001900.3725:03463
03464:-00017:+00022:-00003:001900.3725:03464
03465:-00012:+00016:-00034:001900.3725:03465
03466:-00015:+00050:-00027:001900.3725:03466
03467:-00010:+00032:-00048:001900.3725:03467
03468:-00023:+00030:-00039:001900.3725:03468
03469:-00006:+00030:-00018:001900.3725:03469
03470:-00011:+00048:-00010:001900.3725:03470
03471:+00000:+00043:-00089:001900.3725:03471
03472:-00018:+00048:-00083:001900.3725:03472
03473:+00008:+00045:-00063:001907.7913:03473
03474:-00019:+00041:-00076:001907.7913:03474
03475:+00036:+00049:-00020:001907.7913:03475
03476:+00046:+00053:+00001:001907.7913:03476
03477:+00026:+00026:-00042:001907.7913:03477
03478:+00031:+00052:-00040:001907.7913:03478
03479:+00024:+00039:+00007:001907.7913:03479
03480:+00031:+00022:-00018:001907.7913:03480
03481:-00003:+00039:-00017:001907.7913:03481
03482:+00004:+00021:-00046:001907.7913:03482
03483:-00034:-00002:-00037:001858.4893:03483
03484:-00011:+00018:-00040:001858.4893:03484
03485:-00015:+00008:-00031:001858.4893:03485
03486:-00040:-00021:-00010:001858.4893:03486
03487:-00051:-00010:-00044:001858.4893:03487
03488:-00034:-00007:-00027:001858.4893:03488
03489:-00026:-00031:-00030:001858.4893:03489
03490:-00028:-00014:-00051:001858.4893:03490
03491:-00017:-00007:+00003:001858.4893:03491
03492:-00026:-00023:+00041:001858.4893:03492
03493:-00039:-00027:+00012:001858.4893:03493
03494:-00013:-00036:+00042:001920.7086:03494
03495:+00003:-00051:+00015:001920.7086:03495
03496:-00022:-00041:-00018:001920.7086:03496
03497:+00032:-00043:+00007:001920.7086:03497
03498:+00045:-00027:+00016:001920.7086:03498
03499:+00039:-00062:+00039:001920.7086:03499
03500:+00065:-00051:+00057:001920.7086:03500
03501:+00076:-00043:+00056:001920.7086:03501
03502:+00082:-00027:+00063:001920.7086:03502
03503:+00072:-00036:+00011:001920.7086:03503
03504:+00055:-00004:+00053:001931.0126:03504
03505:+00052:-00008:+00088:001931.0126:03505
03506:+00039:+00013:+00047:001931.0126:03506
03507:+00043:+00037:+00020:001931.0126:03507
03508:+00036:+00035:+00013:001931.0126:03508
03509:+00020:+00031:-00014:001931.0126:03509
03510:-00005:+00049:-00049:001931.0126:03510
03511:-00002:+00031:+00038:001931.0126:03511
03512:-00022:+00053:+00063:001931.0126:03512
03513:+00000:+00032:-00001:001931.0126:03513
03514:-00036:+00035:+00056:001931.0126:03514
03515:-00015:+00049:+00020:001878.0972:03515
03516:-00039:+00016:-00007:001878.0972:03516
03517:-00039:+00001:+00045:001878.0972:03517
03518:-00033:+00024:+00037:001878.0972:03518
03519:-00050:+00002:+00073:001878.0972:03519
03520:-00065:-00035:+00056:001878.0972:03520
03521:-00061:-00008:-00012:001878.0972:03521
03522:-00079:-00034:-00013:001878.0972:03522
03523:-00081:-00020:-00006:001878.0972:03523
03524:-00063:-00013:+00009:001878.0972:03524
03525:-00042:-00034:+00068:001917.7817:03525
03526:-00044:-00010:+00068:001917.7817:03526
03527:-00029:+00004:+00026:001917.7817:03527
03528:-00014:-00029:+00001:001917.7817:03528
03529:-00002:+00008:+00022:001917.7817:03529
03530:-00007:-00018:+00049:001917.7817:03530
03531:+00005:-00020:+00081:001917.7817:03531
03532:+00027:+00018:+00031:001917.7817:03532
03533:+00031:-00018:+00012:001917.7817:03533
03534:+00038:-00006:-00012:001917.7817:03534
03535:+00027:-00004:-00044:001917.7817:03535
03536:+00041:-00005:-00002:001919.3511:03536
03537:+00049:+00021:+00007:001919.3511:03537
03538:+00055:+00017:+00009:001919.3511:03538
03539:+00064:+00010:+00012:001919.3511:03539
03540:+00050:+00036:+00045:001919.3511:03540
03541:+00009:+00037:-00012:001919.3511:03541
03542:-00021:+00025:+00008:001919.3511:03542
03543:-00021:+00027:-00004:001919.3511:03543
03544:-00015:+00065:-00008:001919.3511:03544
03545:-00054:+00030:-00032:001919.3511:03545
03546:-00057:+00055:-00013:001869.6450:03546
03547:-00063:+00027:-00052:001869.6450:03547
03548:-00076:+00048:-00082:001869.6450:03548
03549:-00064:+00014:-00062:001869.6450:03549
03550:-00064:+00033:-00014:001869.6450:03550
03551:-00030:-00006:-00001:001869.6450:03551
03552:-00012:-00005:-00025:001869.6450:03552
03553:-00005:+00001:-00019:001869.6450:03553
03554:+00014:-00015:+00007:001869.6450:03554
03555:+00009:-00014:+00053:001869.6450:03555
03556:+00034:-00009:+00027:001869.6450:03556
03557:+00035:+00003:-00009:001929.5759:03557
03558:+00021:-00018:-00015:001929.5759:03558
03559:+00027:-00002:-00047:001929.5759:03559
03560:+00021:+00007:-00042:001929.5759:03560
03561:+00032:+00000:+00010:001929.5759:03561
03562:+00017:-00017:-00009:001929.5759:03562
03563:+00018:+00018:-00036:001929.5759:03563
03564:+00009:+00018:-00014:001929.5759:03564
03565:-00005:+00021:-00001:001929.5759:03565
03566:-00035:+00005:-00020:001929.5759:03566
03567:-00015:+00023:+00010:001948.8411:03567
03568:-00050:+00022:-00031:001948.8411:03568
03569:-00044:+00016:-00009:001948.8411:03569
03570:-00044:+00018:-00003:001948.8411:03570
03571:-00044:+00034:-00070:001948.8411:03571
03572:-00053:+00010:-00093:001948.8411:03572
03573:-00037:+00007:-00051:001948.8411:03573
03574:-00027:+00022:-00034:001948.8411:03574
03575:-00024:+00004:+00036:001948.8411:03575
03576:-00023:+00019:+00021:001948.8411:03576
03577:-00006:+00036:-00009:001906.8510:03577
03578:+00015:+00015:+00020:001906.8510:03578
03579:-00004:+00015:+00007:001906.8510:03579
03580:-00006:+00021:-00020:001906.8510:03580
03581:+00015:+00000:+00037:001906.8510:03581
03582:+00020:+00029:-00058:001906.8510:03582
03583:-00006:+00023:-00062:001906.8510:03583
03584:+00016:+00016:-00045:001906.8510:03584
03585:+00015:+00012:-00007:001906.8510:03585
03586:-00009:-00003:-00006:001906.8510:03586
03587:-00004:-00017:+00046:001906.8510:03587
03588:-00004:+00001:-00016:001947.4705:03588
03589:-00021:-00025:+00038:001947.4705:03589
03590:+00016:-00033:+00006:001947.4705:03590
03591:+00003:-00008:-00052:001947.4705:03591
03592:+00005:-00049:-00028:001947.4705:03592
03593:-00004:-00047:-00022:001947.4705:03593
03594:-00006:-00023:-00021:001947.4705:03594
03595:+00003:-00079:+00009:001947.4705:03595
03596:-00019:-00064:-00017:001947.4705:03596
03597:-00019:-00053:-00043:001947.4705:03597
03598:-00017:-00078:-00002:001942.8563:03598
03599:-00039:-00046:+00034:001942.8563:03599
03600:-00024:-00046:-00011:001942.8563:03600
03601:-00038:-00063:+00000:001942.8563:03601
03602:-00023:-00015:-00027:001942.8563:03602
03603:-00024:-00014:-00028:001942.8563:03603
03604:-00016:+00018:-00079:001942.8563:03604
03605:-00015:+00021:-00067:001942.8563:03605
03606:-00002:+00025:-00027:001942.8563:03606
03607:-00012:+00025:-00040:001942.8563:03607
03608:+00002:+00042:-00049:001886.6199:03608
03609:+00010:+00068:-00009:001886.6199:03609
03610:+00008:+00068:-00049:001886.6199:03610
03611:+00015:+00070:-00004:001886.6199:03611
03612:-00009:+00060:+00024:001886.6199:03612
03613:-00019:+00068:+00018:001886.6199:03613
03614:-00010:+00065:-00061:001886.6199:03614
03615:-00020:+00065:-00006:001886.6199:03615
03616:-00038:+00050:-00045:001886.6199:03616
03617:-00048:+00053:-00095:001886.6199:03617
03618:-00010:+00030:-00047:001886.6199:03618
03619:-00001:+00038:-00008:001947.4775:03619
03620:-00012:+00018:+00042:001947.4775:03620
03621:+00018:+00012:+00094:001947.4775:03621
03622:-00034:+00009:+00005:001947.4775:03622
03623:-00024:-00003:-00035:001947.4775:03623
03624:-00003:+00005:+00011:001947.4775:03624
03625:-00018:-00015:+00030:001947.4775:03625
03626:-00021:-00017:-00031:001947.4775:03626
03627:+00026:+00004:-00027:001947.4775:03627
03628:+00009:-00036:-00048:001947.4775:03628
03629:+00027:-00008:-00010:001960.8643:03629
03630:+00026:-00031:+00009:001960.8643:03630
03631:+00050:-00037:-00002:001960.8643:03631
03632:+00024:-00025:+00024:001960.8643:03632
03633:+00049:-00011:+00047:001960.8643:03633
03634:+00038:-00043:+00012:001960.8643:03634
03635:+00008:-00039:+00053:001960.8643:03635
03636:-00005:-00030:+00030:001960.8643:03636
03637:+00013:-00037:+00020:001960.8643:03637
03638:-00019:-00035:+00028:001960.8643:03638
03639:-00015:-00017:+00028:001921.4962:03639
03640:-00001:-00013:+00054:001921.4962:03640
03641:-00039:-00036:+00063:001921.4962:03641
03642:-00056:+00002:+00025:001921.4962:03642
03643:-00014:-00033:+00020:001921.4962:03643
03644:-00035:+00007:+00056:001921.4962:03644
03645:-00029:-00017:+00054:001921.4962:03645
03646:-00024:-00003:+00023:001921.4962:03646
03647:-00022:-00003:+00073:001921.4962:03647
03648:+00001:+00014:+00064:001921.4962:03648
03649:-00005:+00019:+00041:001984.3187:03649
03650:+00007:+00014:+00081:001984.3187:03650
03651:+00016:+00033:-00019:001984.3187:03651
03652:+00013:+00027:-00013:001984.3187:03652
03653:+00020:+00034:+00070:001984.3187:03653
03654:+00034:+00046:+00020:001984.3187:03654
03655:+00021:+00013:+00048:001984.3187:03655
03656:+00019:+00065:+00037:001984.3187:03656
03657:+00019:+00050:+00015:001984.3187:03657
03658:+00011:+00039:+00038:001984.3187:03658
03659:-00009:+00040:+00052:001984.3187:03659
03660:-00006:+00052:+00021:001985.3736:03660
03661:-00021:+00020:-00017:001985.3736:03661
03662:-00023:+00052:-00028:001985.3736:03662
03663:-00014:+00011:-00012:001985.3736:03663
03664:-00012:+00008:-00024:001985.3736:03664
03665:-00036:+00024:-00046:001985.3736:03665
03666:+00005:+00015:-00009:001985.3736:03666
03667:-00018:+00005:-00002:001985.3736:03667
03668:+00005:+00006:-00001:001985.3736:03668
03669:-00006:-00017:+00018:001985.3736:03669
03670:+00007:+00005:-00019:001936.4222:03670
03671:-00002:-00020:+00006:001936.4222:03671
03672:-00003:-00008:+00046:001936.4222:03672
03673:-00019:-00030:+00066:001936.4222:03673
03674:-00019:-00017:-00043:001936.4222:03674
03675:-00006:-00036:-00049:001936.4222:03675
03676:+00004:-00011:-00009:001936.4222:03676
03677:-00016:-00008:-00021:001936.4222:03677
03678:-00013:-00036:+00071:001936.4222:03678
03679:-00021:-00034:-00022:001936.4222:03679
03680:-00039:+00002:-00089:001981.2325:03680
03681:-00011:-00014:-00081:001981.2325:03681
03682:-00034:-00021:+00034:001981.2325:03682
03683:-00010:-00005:+00093:001981.2325:03683
03684:+00002:-00008:+00075:001981.2325:03684
03685:+00016:-00003:+00050:001981.2325:03685
03686:-00007:-00003:+00028:001981.2325:03686
03687:+00034:-00018:-00074:001981.2325:03687
03688:+00006:+00053:-00065:001981.2325:03688
03689:+00025:+00039:-00071:001981.2325:03689
03690:+00018:-00003:+00029:001988.5635:03690
03691:-00004:+00039:-00009:001988.5635:03691
03692:+00015:+00039:-00069:001988.5635:03692
03693:-00008:+00012:-00092:001988.5635:03693
03694:-00011:+00045:+00021:001988.5635:03694
03695:+00024:+00068:+00000:001988.5635:03695
03696:+00004:+00032:+00009:001988.5635:03696
03697:+00005:+00060:+00029:001988.5635:03697
03698:+00003:+00059:-00079:001988.5635:03698
03699:-00024:+00026:-00085:001988.5635:03699
03700:-00056:+00053:-00066:001936.4088:03700
03701:-00041:+00064:-00038:001936.4088:03701
03702:-00042:+00034:-00065:001936.4088:03702
03703:-00062:+00034:-00020:001936.4088:03703
03704:-00044:+00016:-00012:001936.4088:03704
03705:-00045:+00003:-00023:001936.4088:03705
03706:-00038:-00004:-00041:001936.4088:03706
03707:-00018:-00005:-00034:001936.4088:03707
03708:-00003:-00030:+00032:001936.4088:03708
03709:-00024:-00021:+00012:001936.4088:03709
03710:+00004:-00036:-00009:001984.3093:03710
03711:-00005:-00052:+00034:001984.3093:03711
03712:+00020:-00025:-00045:001984.3093:03712
03713:+00016:-00041:-00035:001984.3093:03713
03714:+00033:-00080:+00055:001984.3093:03714
03715:+00029:-00060:+00059:001984.3093:03715
03716:+00024:-00080:+00027:001984.3093:03716
03717:+00033:-00056:+00066:001984.3093:03717
03718:+00022:-00041:-00011:001984.3093:03718
03719:+00032:-00049:-00040:001984.3093:03719
03720:+00024:-00052:+00022:001985.3807:03720
03721:+00023:-00012:+00032:001985.3807:03721
03722:+00044:-00033:+00004:001985.3807:03722
03723:+00029:-00007:+00002:001985.3807:03723
03724:+00011:+00019:-00031:001985.3807:03724
03725:+00031:-00002:-00059:001985.3807:03725
03726:+00030:+00017:-00013:001985.3807:03726
03727:+00013:+00029:+00020:001985.3807:03727
03728:-00002:+00034:+00025:001985.3807:03728
03729:+00015:+00037:+00021:001985.3807:03729
03730:-00004:+00042:-00005:001985.3807:03730
03731:-00020:+00064:-00064:001933.3808:03731
03732:-00028:+00079:-00025:001933.3808:03732
03733:-00034:+00068:-00018:001933.3808:03733
03734:-00042:+00054:-00055:001933.3808:03734
03735:-00033:+00059:+00010:001933.3808:03735
03736:-00037:+00043:-00022:001933.3808:03736
03737:-00058:+00066:-00089:001933.3808:03737
03738:-00058:+00043:-00077:001933.3808:03738
03739:-00063:+00070:-00067:001933.3808:03739
03740:-00080:+00040:-00015:001933.3808:03740
03741:-00078:+00034:+00071:001996.9006:03741
03742:-00063:+00038:-00003:001996.9006:03742
03743:-00065:+00020:-00029:001996.9006:03743
03744:-00025:-00007:-00049:001996.9006:03744
03745:-00054:-00001:+00047:001996.9006:03745
03746:-00028:-00027:+00096:001996.9006:03746
03747:-00002:-00041:+00129:001996.9006:03747
03748:+00009:-00047:-00046:001996.9006:03748
03749:+00062:-00053:-00120:001996.9006:03749
03750:+00071:-00055:-00125:001996.9006:03750
03751:+00090:-00061:+00023:001988.4981:03751
03752:+00109:-00082:+00088:001988.4981:03752
03753:+00079:-00072:+00200:001988.4981:03753
03754:+00056:-00044:+00170:001988.4981:03754
03755:+00040:-00037:-00007:001988.4981:03755
03756:+00023:-00061:+00008:001988.4981:03756
03757:+00017:-00024:+00011:001988.4981:03757
03758:-00004:-00020:-00033:001988.4981:03758
03759:+00007:+00005:+00033:001988.4981:03759
03760:+00013:+00008:+00038:001988.4981:03760
03761:-00006:-00005:-00040:001903.8604:03761
03762:+00002:+00011:-00028:001903.8604:03762
03763:-00021:-00021:-00004:001903.8604:03763
03764:-00012:-00006:-00008:001903.8604:03764
03765:-00001:+00007:+00052:001903.8604:03765
03766:-00036:+00004:+00159:001903.8604:03766
03767:-00035:+00005:+00072:001903.8604:03767
03768:-00067:+00017:+00061:001903.8604:03768
03769:-00078:+00008:+00025:001903.8604:03769
03770:-00076:+00004:+00003:001903.8604:03770
03771:-00073:+00010:-00002:001903.8604:03771
03772:-00073:-00005:+00094:001911.9094:03772
03773:-00084:-00016:+00015:001911.9094:03773
03774:-00076:+00014:-00066:001911.9094:03774
03775:-00065:-00003:-00007:001911.9094:03775
03776:-00098:+00006:+00017:001911.9094:03776
03777:-00048:+00012:-00003:001911.9094:03777
03778:-00033:+00011:+00082:001911.9094:03778
03779:-00001:+00024:+00100:001911.9094:03779
03780:+00004:+00026:+00069:001911.9094:03780
03781:+00012:+00026:+00077:001911.9094:03781
03782:-00019:+00020:+00064:001911.9094:03782
03783:+00006:+00049:-00050:001879.5093:03783
03784:+00032:+00028:-00043:001879.5093:03784
03785:+00012:+00034:-00032:001879.5093:03785
03786:+00013:+00034:+00002:001879.5093:03786
03787:+00031:+00019:+00028:001879.5093:03787
03788:+00022:+00012:+00037:001879.5093:03788
03789:+00025:+00002:+00085:001879.5093:03789
03790:+00063:+00024:+00070:001879.5093:03790
03791:+00047:+00011:+00033:001879.5093:03791
03792:+00049:+00036:+00017:001879.5093:03792
03793:+00026:+00018:-00004:001820.4689:03793
03794:+00014:+00013:+00004:001820.4689:03794
03795:-00036:+00003:+00009:001820.4689:03795
03796:-00032:-00006:-00035:001820.4689:03796
03797:-00063:-00018:-00067:001820.4689:03797
03798:-00045:-00012:-00078:001820.4689:03798
03799:-00069:-00037:-00037:001820.4689:03799
03800:-00041:-00051:+00007:001820.4689:03800
03801:-00033:-00077:+00012:001820.4689:03801
03802:-00020:-00061:+00001:001820.4689:03802
03803:-00018:-00068:+00013:001820.4689:03803
03804:-00008:-00056:+00021:001886.1008:03804
03805:-00015:-00057:+00054:001886.1008:03805
03806:-00024:-00060:+00019:001886.1008:03806
03807:-00037:-00044:-00030:001886.1008:03807
03808:-00034:-00043:-00031:001886.1008:03808
03809:-00034:-00063:-00047:001886.1008:03809
03810:-00015:-00036:-00047:001886.1008:03810
03811:-00020:-00023:-00022:001886.1008:03811
03812:-00025:+00002:-00033:001886.1008:03812
03813:-00018:-00004:-00009:001886.1008:03813
03814:+00000:+00007:+00024:001886.1008:03814
03815:-00012:+00015:-00018:001899.1883:03815
03816:-00038:+00035:+00015:001899.1883:03816
03817:-00033:+00037:-00020:001899.1883:03817
03818:-00045:+00051:-00056:001899.1883:03818
03819:-00052:+00040:-00036:001899.1883:03819
03820:-00064:+00045:-00019:001899.1883:03820
03821:-00054:+00041:-00052:001899.1883:03821
03822:-00054:+00054:-00013:001899.1883:03822
03823:-00039:+00054:-00064:001899.1883:03823
03824:-00026:+00055:-00050:001899.1883:03824
03825:-00017:+00027:-00030:001869.6282:03825
03826:-00036:+00029:+00039:001869.6282:03826
03827:-00027:+00015:+00010:001869.6282:03827
03828:-00026:+00053:-00024:001869.6282:03828
03829:-00028:+00041:-00095:001869.6282:03829
03830:-00033:+00051:-00080:001869.6282:03830
03831:-00026:+00050:-00032:001869.6282:03831
03832:+00004:+00050:-00015:001869.6282:03832
03833:-00021:+00035:+00014:001869.6282:03833
03834:+00006:+00029:-00071:001869.6282:03834
03835:+00018:+00024:-00054:001869.6282:03835
03836:+00034:+00019:-00008:001926.5581:03836
03837:+00029:-00005:-00034:001926.5581:03837
03838:+00045:+00004:-00025:001926.5581:03838
03839:+00026:-00011:-00004:001926.5581:03839
03840:+00027:-00031:-00044:001926.5581:03840
03841:+00022:-00039:-00019:001926.5581:03841
03842:+00029:-00029:-00063:001926.5581:03842
03843:+00019:-00027:-00082:001926.5581:03843
03844:+00030:-00041:+00001:001926.5581:03844
03845:+00014:-00048:+00037:001926.5581:03845
03846:-00004:-00068:+00040:001928.0241:03846
03847:-00002:-00061:+00044:001928.0241:03847
03848:-00023:-00041:-00025:001928.0241:03848
03849:-00034:-00053:-00098:001928.0241:03849
03850:-00049:-00064:-00043:001928.0241:03850
03851:-00051:-00025:-00081:001928.0241:03851
03852:-00051:-00043:-00035:001928.0241:03852
03853:-00030:-00032:-00049:001928.0241:03853
03854:-00027:-00011:+00005:001928.0241:03854
03855:-00010:-00013:+00035:001928.0241:03855
03856:-00029:+00007:+00004:001928.0241:03856
03857:-00024:-00001:-00010:001886.6135:03857
03858:-00009:+00000:+00036:001886.6135:03858
03859:+00020:+00052:-00030:001886.6135:03859
03860:+00008:+00030:-00019:001886.6135:03860
03861:+00035:+00064:-00014:001886.6135:03861
03862:+00007:+00063:-00055:001886.6135:03862
03863:+00011:+00042:-00006:001886.6135:03863
03864:+00021:+00052:+00014:001886.6135:03864
03865:-00002:+00044:+00001:001886.6135:03865
03866:-00006:+00031:+00019:001886.6135:03866
03867:+00015:+00051:+00016:001938.4382:03867
03868:-00008:+00028:+00039:001938.4382:03868
03869:+00004:+00032:+00058:001938.4382:03869
03870:-00027:+00037:+00000:001938.4382:03870
03871:-00017:+00038:-00017:001938.4382:03871
03872:-00029:+00012:-00034:001938.4382:03872
03873:-00041:+00035:-00054:001938.4382:03873
03874:-00050:+00012:-00030:001938.4382:03874
03875:-00055:-00004:+00002:001938.4382:03875
03876:-00054:+00002:-00049:001938.4382:03876
03877:-00024:+00002:+00048:001951.7640:03877
03878:+00001:-00009:+00060:001951.7640:03878
03879:-00001:-00011:+00048:001951.7640:03879
03880:+00032:-00020:+00044:001951.7640:03880
03881:+00007:-00032:+00072:001951.7640:03881
03882:+00032:-00032:+00016:001951.7640:03882
03883:+00031:-00025:+00047:001951.7640:03883
03884:+00019:-00022:+00038:001951.7640:03884
03885:+00019:-00046:-00040:001951.7640:03885
03886:+00018:-00047:+00022:001951.7640:03886
03887:+00014:-00047:+00047:001951.7640:03887
03888:+00005:-00063:-00008:001900.9832:03888
03889:+00018:-00078:+00063:001900.9832:03889
03890:+00002:-00066:+00026:001900.9832:03890
03891:-00005:-00066:+00001:001900.9832:03891
03892:+00001:-00044:+00052:001900.9832:03892
03893:-00024:-00029:+00012:001900.9832:03893
03894:-00011:-00046:-00018:001900.9832:03894
03895:-00029:-00011:-00003:001900.9832:03895
03896:-00021:-00015:-00021:001900.9832:03896
03897:-00040:-00030:-00054:001900.9832:03897
03898:-00012:-00001:+00021:001956.5258:03898
03899:+00015:+00001:-00005:001956.5258:03899
03900:+00018:+00011:-00020:001956.5258:03900
03901:+00034:+00014:+00028:001956.5258:03901
03902:+00047:+00053:+00036:001956.5258:03902
03903:+00028:+00018:+00026:001956.5258:03903
03904:+00013:+00049:+00040:001956.5258:03904
03905:+00008:+00045:+00010:001956.5258:03905
03906:-00005:+00035:-00005:001956.5258:03906
03907:-00017:+00066:+00009:001956.5258:03907
03908:-00040:+00069:-00019:001954.7722:03908
03909:-00017:+00049:+00014:001954.7722:03909
03910:-00055:+00066:-00019:001954.7722:03910
03911:-00030:+00046:+00018:001954.7722:03911
03912:-00053:+00037:+00057:001954.7722:03912
03913:-00054:+00053:+00023:001954.7722:03913
03914:-00050:+00024:-00013:001954.7722:03914
03915:-00038:+00032:+00057:001954.7722:03915
03916:-00030:+00050:-00003:001954.7722:03916
03917:-00027:+00020:+00012:001954.7722:03917
03918:-00036:+00013:+00054:001954.7722:03918
03919:-00026:+00033:+00034:001898.1018:03919
03920:-00037:+00007:-00032:001898.1018:03920
03921:-00023:+00007:+00011:001898.1018:03921
03922:-00001:-00002:-00051:001898.1018:03922
03923:+00003:-00016:-00045:001898.1018:03923
03924:+00009:-00021:-00008:001898.1018:03924
03925:+00030:-00014:-00026:001898.1018:03925
03926:+00033:-00033:-00053:001898.1018:03926
03927:+00050:-00007:+00004:001898.1018:03927
03928:+00023:-00011:+00013:001898.1018:03928
03929:+00031:-00010:-00010:001950.4094:03929
03930:+00008:-00032:-00008:001950.4094:03930
03931:+00002:-00018:+00030:001950.4094:03931
03932:+00003:-00021:-00018:001950.4094:03932
03933:-00019:-00006:-00040:001950.4094:03933
03934:-00018:-00017:+00020:001950.4094:03934
03935:+00001:+00019:-00031:001950.4094:03935
03936:-00018:-00004:-00013:001950.4094:03936
03937:-00020:+00024:-00009:001950.4094:03937
03938:-00018:+00022:-00013:001950.4094:03938
03939:-00011:+00037:-00023:001960.8167:03939
03940:+00005:+00016:-00023:001960.8167:03940
03941:+00002:+00026:-00026:001960.8167:03941
03942:+00004:+00034:-00048:001960.8167:03942
03943:+00003:+00012:+00021:001960.8167:03943
03944:+00017:+00039:-00015:001960.8167:03944
03945:+00003:+00013:-00023:001960.8167:03945
03946:+00017:+00020:-00023:001960.8167:03946
03947:+00007:+00025:-00069:001960.8167:03947
03948:+00013:+00033:-00036:001960.8167:03948
03949:+00009:-00018:+00002:001960.8167:03949
03950:+00000:+00032:-00023:001921.4785:03950
03951:-00023:+00002:-00062:001921.4785:03951
03952:-00016:+00001:-00054:001921.4785:03952
03953:-00013:+00020:-00074:001921.4785:03953
03954:-00022:+00020:-00019:001921.4785:03954
03955:-00010:+00005:-00021:001921.4785:03955
03956:-00016:+00023:-00057:001921.4785:03956
03957:-00012:-00015:-00068:001921.4785:03957
03958:-00019:+00006:+00048:001921.4785:03958
03959:-00038:+00013:-00079:001921.4785:03959
03960:-00013:+00014:-00098:001974.9052:03960
03961:-00009:-00002:+00011:001974.9052:03961
03962:-00020:+00038:-00028:001974.9052:03962
03963:+00016:-00029:-00092:001974.9052:03963
03964:+00003:+00017:-00019:001974.9052:03964
03965:+00003:+00033:-00043:001974.9052:03965
03966:-00005:+00004:-00002:001974.9052:03966
03967:+00014:+00020:+00010:001974.9052:03967
03968:-00020:+00040:-00030:001974.9052:03968
03969:+00018:-00006:+00049:001974.9052:03969
03970:+00019:+00051:+00041:001973.0349:03970
03971:+00015:+00010:-00062:001973.0349:03971
03972:+00014:+00037:+00018:001973.0349:03972
03973:+00016:+00025:+00015:001973.0349:03973
03974:+00001:+00011:-00018:001973.0349:03974
03975:-00021:+00020:+00033:001973.0349:03975
03976:-00010:+00038:+00005:001973.0349:03976
03977:-00015:+00001:-00046:001973.0349:03977
03978:-00034:-00003:-00038:001973.0349:03978
03979:-00036:+00018:-00007:001973.0349:03979
03980:-00028:-00018:-00003:001918.5191:03980
03981:-00037:-00030:+00019:001918.5191:03981
03982:-00031:+00002:-00022:001918.5191:03982
03983:-00011:-00013:-00021:001918.5191:03983
03984:-00023:-00018:+00001:001918.5191:03984
03985:-00010:+00006:+00006:001918.5191:03985
03986:-00007:-00032:+00056:001918.5191:03986
03987:-00013:-00017:+00008:001918.5191:03987
03988:+00002:-00016:-00040:001918.5191:03988
03989:-00004:-00016:-00043:001918.5191:03989
03990:-00008:+00018:-00060:001968.7497:03990
03991:+00018:+00001:-00060:001968.7497:03991
03992:+00031:+00001:-00052:001968.7497:03992
03993:+00031:+00037:-00008:001968.7497:03993
03994:+00047:+00039:+00035:001968.7497:03994
03995:+00039:+00028:+00015:001968.7497:03995
03996:+00045:+00065:+00011:001968.7497:03996
03997:+00041:+00046:+00003:001968.7497:03997
03998:+00063:+00032:+00004:001968.7497:03998
03999:+00026:+00064:+00011:001968.7497:03999
04000:+00004:+00028:-00019:001968.7497:04000
04001:+00004:+00053:+00103:001966.8852:04001
04002:-00040:+00009:+00096:001966.8852:04002
04003:-00048:+00035:-00080:001966.8852:04003
04004:-00054:+00010:-00137:001966.8852:04004
04005:-00041:+00018:-00099:001966.8852:04005
04006:-00058:+00020:-00096:001966.8852:04006
04007:-00041:+00026:-00065:001966.8852:04007
04008:-00040:+00021:+00110:001966.8852:04008
04009:-00064:+00013:+00147:001966.8852:04009
04010:-00055:+00034:+00134:001966.8852:04010
04011:-00052:-00004:+00022:001939.3851:04011
04012:-00052:+00025:-00134:001939.3851:04012
04013:-00017:+00048:-00115:001939.3851:04013
04014:-00008:+00015:-00062:001939.3851:04014
04015:+00002:+00026:+00029:001939.3851:04015
04016:+00048:+00015:-00037:001939.3851:04016
04017:+00025:+00004:+00027:001939.3851:04017
04018:+00066:+00024:+00100:001939.3851:04018
04019:+00048:-00032:+00081:001939.3851:04019
04020:+00038:-00031:-00016:001939.3851:04020
04021:+00041:-00028:+00068:002019.3211:04021
04022:+00060:-00025:+00113:002019.3211:04022
04023:+00007:-00041:+00126:002019.3211:04023
04024:-00019:-00024:-00004:002019.3211:04024
04025:-00037:-00011:-00027:002019.3211:04025
04026:-00039:-00018:-00038:002019.3211:04026
04027:-00067:-00023:+00019:002019.3211:04027
04028:-00061:-00010:+00019:002019.3211:04028
04029:-00051:-00008:+00022:002019.3211:04029
04030:-00020:+00007:+00008:002019.3211:04030
04031:-00008:-00006:-00024:002042.9530:04031
04032:+00008:+00032:+00001:002042.9530:04032
04033:+00021:+00030:+00087:002042.9530:04033
04034:+00033:+00030:+00129:002042.9530:04034
04035:+00051:+00034:+00113:002042.9530:04035
04036:+00028:+00014:-00007:002042.9530:04036
04037:+00006:+00025:-00024:002042.9530:04037
04038:+00013:+00021:-00081:002042.9530:04038
04039:-00009:-00002:-00055:002042.9530:04039
04040:-00010:-00006:-00016:002042.9530:04040
04041:-00008:-00021:+00073:001998.4641:04041
04042:+00015:-00013:+00077:001998.4641:04042
04043:-00003:-00023:+00065:001998.4641:04043
04044:+00019:-00034:-00036:001998.4641:04044
04045:-00005:-00010:-00017:001998.4641:04045
04046:+00005:-00034:+00085:001998.4641:04046
04047:-00012:-00032:+00128:001998.4641:04047
04048:-00022:-00014:+00083:001998.4641:04048
04049:-00015:-00016:+00026:001998.4641:04049
04050:-00014:-00015:-00048:002055.5986:04050
04051:-00027:-00015:-00035:002055.5986:04051
04052:+00016:+00003:-00006:002055.5986:04052
04053:+00006:-00004:-00013:002055.5986:04053
04054:+00055:+00017:-00070:002055.5986:04054
04055:+00078:+00019:-00033:002055.5986:04055
04056:+00108:+00011:-00014:002055.5986:04056
04057:+00084:-00003:+00069:002055.5986:04057
04058:+00104:-00005:+00077:002055.5986:04058
04059:+00111:+00013:+00088:002055.5986:04059
04060:+00091:-00001:+00116:002013.7340:04060
04061:+00058:+00009:+00062:002013.7340:04061
04062:+00027:+00023:-00010:002013.7340:04062
04063:+00007:+00007:-00015:002013.7340:04063
04064:-00007:+00006:+00018:002013.7340:04064
04065:-00008:+00001:-00045:002013.7340:04065
04066:-00002:-00006:-00043:002013.7340:04066
04067:-00018:-00007:+00013:002013.7340:04067
04068:-00012:+00005:+00047:002013.7340:04068
04069:-00026:-00016:+00079:002013.7340:04069
04070:-00070:-00025:+00059:002013.7340:04070
04071:-00098:-00030:+00010:001895.1923:04071
04072:-00077:-00030:-00016:001895.1923:04072
04073:-00105:-00050:-00066:001895.1923:04073
04074:-00093:-00018:-00082:001895.1923:04074
04075:-00106:-00049:+00010:001895.1923:04075
04076:-00088:-00042:+00038:001895.1923:04076
04077:-00088:-00042:-00018:001895.1923:04077
04078:-00064:-00059:-00005:001895.1923:04078
04079:-00037:-00054:+00035:001895.1923:04079
04080:-00022:-00077:-00063:001895.1923:04080
04081:+00016:-00043:-00010:001891.7966:04081
04082:+00018:-00041:+00060:001891.7966:04082
04083:+00045:-00046:+00063:001891.7966:04083
04084:+00056:+00007:+00036:001891.7966:04084
04085:+00075:-00011:+00010:001891.7966:04085
04086:+00060:+00020:+00002:001891.7966:04086
04087:+00049:+00039:-00055:001891.7966:04087
04088:+00047:+00050:-00033:001891.7966:04088
04089:-00005:+00039:+00033:001891.7966:04089
04090:+00011:+00062:-00063:001891.7966:04090
04091:-00005:+00045:+00000:001891.7966:04091
04092:+00001:+00041:+00039:001865.6478:04092
04093:-00035:+00045:-00014:001865.6478:04093
04094:-00049:+00041:-00082:001865.6478:04094
04095:-00060:+00039:-00054:001865.6478:04095
04096:-00062:+00016:-00025:001865.6478:04096
04097:-00060:+00019:-00046:001865.6478:04097
04098:-00069:+00004:-00056:001865.6478:04098
04099:-00070:-00030:-00014:001865.6478:04099
04100:-00064:-00022:+00005:001865.6478:04100
04101:-00069:-00044:-00022:001865.6478:04101
04102:-00080:-00059:-00043:001865.6478:04102
04103:-00043:-00043:-00025:001815.2028:04103
04104:-00031:-00079:-00057:001815.2028:04104
04105:-00031:-00059:-00064:001815.2028:04105
04106:-00022:-00065:-00002:001815.2028:04106
04107:+00000:-00059:+00024:001815.2028:04107
04108:-00004:-00056:+00024:001815.2028:04108
04109:+00009:-00037:+00014:001815.2028:04109
04110:+00017:-00038:+00007:001815.2028:04110
04111:-00003:-00031:-00048:001815.2028:04111
04112:+00019:-00008:-00012:001815.2028:04112
04113:+00013:-00015:-00052:001815.2028:04113
04114:+00018:+00005:-00035:001894.6335:04114
04115:+00012:+00008:-00031:001894.6335:04115
04116:-00003:+00017:-00026:001894.6335:04116
04117:+00004:-00003:-00046:001894.6335:04117
04118:+00003:+00034:-00047:001894.6335:04118
04119:-00014:-00006:-00017:001894.6335:04119
04120:-00033:+00005:+00012:001894.6335:04120
04121:-00028:-00003:+00008:001894.6335:04121
04122:-00017:+00024:-00029:001894.6335:04122
04123:-00037:-00001:-00044:001894.6335:04123
04124:-00015:+00036:-00068:001928.0197:04124
04125:-00017:+00047:-00018:001928.0197:04125
04126:+00004:+00031:+00055:001928.0197:04126
04127:-00008:+00040:+00043:001928.0197:04127
04128:+00019:+00059:+00009:001928.0197:04128
04129:-00006:+00060:-00034:001928.0197:04129
04130:-00003:+00085:-00090:001928.0197:04130
04131:+00015:+00085:-00095:001928.0197:04131
04132:+00018:+00072:-00038:001928.0197:04132
04133:+00013:+00068:+00004:001928.0197:04133
04134:-00002:+00064:+00012:001928.0197:04134
04135:-00016:+00047:+00011:001880.8991:04135
04136:-00052:+00027:+00006:001880.8991:04136
04137:-00053:+00037:-00005:001880.8991:04137
04138:-00043:+00020:+00064:001880.8991:04138
04139:-00068:-00004:+00043:001880.8991:04139
04140:-00043:-00016:+00028:001880.8991:04140
04141:-00066:-00031:-00001:001880.8991:04141
04142:-00057:-00044:+00007:001880.8991:04142
04143:-00078:-00062:-00027:001880.8991:04143
04144:-00067:-00050:-00097:001880.8991:04144
04145:-00043:-00044:-00008:001923.5893:04145
04146:-00028:-00067:+00050:001923.5893:04146
04147:-00025:-00066:+00049:001923.5893:04147
04148:-00006:-00041:+00044:001923.5893:04148
04149:-00020:-00065:+00018:001923.5893:04149
04150:-00004:-00026:+00020:001923.5893:04150
04151:-00004:-00039:+00026:001923.5893:04151
04152:+00012:-00036:+00103:001923.5893:04152
04153:+00022:-00031:+00004:001923.5893:04153
04154:+00036:+00009:-00065:001923.5893:04154
04155:+00009:+00004:-00095:001923.5893:04155
04156:+00035:+00024:-00080:001919.2862:04156
04157:+00019:+00007:+00020:001919.2862:04157
04158:+00013:-00002:+00075:001919.2862:04158
04159:+00010:-00018:+00065:001919.2862:04159
04160:+00013:+00009:+00053:001919.2862:04160
04161:+00014:-00018:+00041:001919.2862:04161
04162:-00019:-00016:+00091:001919.2862:04162
04163:-00035:-00006:+00027:001919.2862:04163
04164:-00053:+00008:-00014:001919.2862:04164
04165:-00065:-00006:-00029:001919.2862:04165
04166:-00060:-00002:-00056:001866.7867:04166
04167:-00057:+00020:-00028:001866.7867:04167
04168:-00078:+00017:-00023:001866.7867:04168
04169:-00042:+00034:-00033:001866.7867:04169
04170:-00014:+00013:+00014:001866.7867:04170
04171:+00004:+00015:+00050:001866.7867:04171
04172:+00021:+00015:+00055:001866.7867:04172
04173:+00030:+00049:+00029:001866.7867:04173
04174:+00015:+00031:-00037:001866.7867:04174
04175:+00007:+00032:-00034:001866.7867:04175
04176:+00006:+00016:+00030:001866.7867:04176
04177:+00018:-00001:+00036:001926.5203:04177
04178:-00008:-00019:+00014:001926.5203:04178
04179:+00021:+00003:-00046:001926.5203:04179
04180:+00018:-00034:-00085:001926.5203:04180
04181:+00019:-00026:-00063:001926.5203:04181
04182:+00031:-00049:+00059:001926.5203:04182
04183:+00024:-00054:+00071:001926.5203:04183
04184:+00032:-00055:+00084:001926.5203:04184
04185:+00010:-00051:+00067:001926.5203:04185
04186:+00019:-00065:+00039:001926.5203:04186
04187:-00021:-00062:+00036:001945.7613:04187
04188:-00020:-00064:+00049:001945.7613:04188
04189:-00036:-00061:+00033:001945.7613:04189
04190:-00034:-00048:-00017:001945.7613:04190
04191:-00023:-00028:-00025:001945.7613:04191
04192:-00004:-00036:-00071:001945.7613:04192
04193:+00019:-00012:-00025:001945.7613:04193
04194:+00046:-00005:-00026:001945.7613:04194
04195:+00051:+00006:+00044:001945.7613:04195
04196:+00065:-00006:+00086:001945.7613:04196
04197:+00060:+00019:+00106:001906.7592:04197
04198:+00053:+00026:-00003:001906.7592:04198
04199:+00028:+00015:+00007:001906.7592:04199
04200:+00028:+00051:-00006:001906.7592:04200
04201:-00005:+00022:+00053:001906.7592:04201
04202:-00004:+00015:+00068:001906.7592:04202
04203:-00001:+00003:+00021:001906.7592:04203
04204:-00007:-00018:-00046:001906.7592:04204
04205:-00049:-00013:-00040:001906.7592:04205
04206:-00021:-00018:-00051:001906.7592:04206
04207:-00018:-00034:-00010:001906.7592:04207
04208:+00001:-00012:+00096:001956.5007:04208
04209:-00018:-00039:+00073:001956.5007:04209
04210:-00020:-00025:+00031:001956.5007:04210
04211:-00027:-00026:-00001:001956.5007:04211
04212:-00026:-00016:-00081:001956.5007:04212
04213:-00029:-00014:-00054:001956.5007:04213
04214:-00052:+00003:+00011:001956.5007:04214
04215:-00035:-00030:+00067:001956.5007:04215
04216:-00013:+00006:+00092:001956.5007:04216
04217:-00022:-00030:+00004:001956.5007:04217
04218:-00019:-00015:-00085:001933.9372:04218
04219:-00021:-00031:-00049:001933.9372:04219
04220:-00010:+00006:+00026:001933.9372:04220
04221:-00022:-00029:+00054:001933.9372:04221
04222:-00024:-00006:+00047:001933.9372:04222
04223:-00013:-00017:-00027:001933.9372:04223
04224:-00042:-00018:-00023:001933.9372:04224
04225:-00049:-00006:-00036:001933.9372:04225
04226:-00044:+00017:-00037:001933.9372:04226
04227:-00058:+00008:-00019:001933.9372:04227
04228:-00053:+00019:-00014:001933.9372:04228
04229:-00027:+00022:-00014:001872.4428:04229
04230:-00028:+00009:+00002:001872.4428:04230
04231:-00012:+00014:-00025:001872.4428:04231
04232:-00006:+00039:-00027:001872.4428:04232
04233:-00020:+00031:-00018:001872.4428:04233
04234:-00004:+00031:+00000:001872.4428:04234
04235:+00004:+00065:+00024:001872.4428:04235
04236:+00013:+00043:-00063:001872.4428:04236
04237:-00005:+00045:-00059:001872.4428:04237
04238:+00030:+00070:-00065:001872.4428:04238
04239:+00007:+00068:-00046:001935.4886:04239
04240:+00019:+00031:+00024:001935.4886:04240
04241:-00002:+00052:-00008:001935.4886:04241
04242:+00020:+00025:-00089:001935.4886:04242
04243:-00009:+00039:-00110:001935.4886:04243
04244:-00021:+00035:-00047:001935.4886:04244
04245:-00023:+00037:-00050:001935.4886:04245
04246:-00020:+00001:-00015:001935.4886:04246
04247:-00010:+00012:-00030:001935.4886:04247
04248:-00021:+00020:-00044:001935.4886:04248
04249:-00010:+00024:-00078:001957.8032:04249
04250:-00034:+00017:+00006:001957.8032:04250
04251:-00011:+00000:-00009:001957.8032:04251
04252:-00015:+00019:-00046:001957.8032:04252
04253:-00024:+00010:-00067:001957.8032:04253
04254:-00024:+00018:-00027:001957.8032:04254
04255:-00002:+00001:-00046:001957.8032:04255
04256:+00002:+00017:-00033:001957.8032:04256
04257:-00020:+00019:-00008:001957.8032:04257
04258:+00000:+00017:+00007:001957.8032:04258
04259:-00013:-00006:-00032:001927.4425:04259
04260:-00001:+00012:-00050:001927.4425:04260
04261:+00004:-00001:-00031:001927.4425:04261
04262:+00001:+00011:-00042:001927.4425:04262
04263:-00001:+00023:-00004:001927.4425:04263
04264:-00003:+00038:+00031:001927.4425:04264
04265:-00002:+00011:+00049:001927.4425:04265
04266:+00014:+00050:+00002:001927.4425:04266
04267:+00004:+00055:+00021:001927.4425:04267
04268:-00006:+00064:-00017:001927.4425:04268
04269:-00036:+00045:-00022:001996.9218:04269
04270:-00018:+00076:+00022:001996.9218:04270
04271:-00034:+00063:-00014:001996.9218:04271
04272:-00013:+00070:-00067:001996.9218:04272
04273:-00023:+00071:-00041:001996.9218:04273
04274:+00004:+00075:+00001:001996.9218:04274
04275:-00006:+00040:+00020:001996.9218:04275
04276:-00004:+00094:+00082:001996.9218:04276
04277:-00005:+00069:-00003:001996.9218:04277
04278:+00004:+00027:+00074:001996.9218:04278
04279:+00015:+00057:+00027:001996.9218:04279
04280:+00003:+00070:+00000:001997.8983:04280
04281:-00024:+00018:+00055:001997.8983:04281
04282:-00001:+00015:+00103:001997.8983:04282
04283:+00002:+00022:-00018:001997.8983:04283
04284:-00012:-00013:-00001:001997.8983:04284
04285:-00008:-00016:+00006:001997.8983:04285
04286:-00010:-00036:+00001:001997.8983:04286
04287:-00007:-00040:+00010:001997.8983:04287
04288:-00003:-00012:+00061:001997.8983:04288
04289:+00008:-00045:+00037:001997.8983:04289
04290:-00020:-00047:+00027:001936.4018:04290
04291:-00006:-00031:+00027:001936.4018:04291
04292:-00023:-00031:+00025:001936.4018:04292
04293:-00013:-00048:+00051:001936.4018:04293
04294:-00017:-00014:+00064:001936.4018:04294
04295:-00021:-00022:+00005:001936.4018:04295
04296:-00012:-00025:-00004:001936.4018:04296
04297:-00024:-00014:-00048:001936.4018:04297
04298:-00021:-00035:-00061:001936.4018:04298
04299:-00023:-00039:-00032:001936.4018:04299
04300:-00024:+00003:-00056:001968.8074:04300
04301:-00005:-00011:-00024:001968.8074:04301
04302:-00007:-00011:+00024:001968.8074:04302
04303:+00020:+00019:+00039:001968.8074:04303
04304:-00002:+00021:+00035:001968.8074:04304
04305:+00017:+00012:+00027:001968.8074:04305
04306:-00008:+00039:+00023:001968.8074:04306
04307:+00002:+00035:+00017:001968.8074:04307
04308:+00001:+00014:+00008:001968.8074:04308
04309:-00024:+00051:-00024:001968.8074:04309
04310:-00010:+00027:-00013:001963.9031:04310
04311:-00012:+00027:-00001:001963.9031:04311
04312:-00024:+00038:+00000:001963.9031:04312
04313:+00001:+00034:-00020:001963.9031:04313
04314:+00005:+00037:+00022:001963.9031:04314
04315:-00005:+00016:+00075:001963.9031:04315
04316:+00016:+00019:-00034:001963.9031:04316
04317:-00006:+00049:-00005:001963.9031:04317
04318:+00010:+00025:+00113:001963.9031:04318
04319:+00001:+00050:-00001:001963.9031:04319
04320:-00019:+00041:-00053:001963.9031:04320
04321:-00010:+00034:+00015:001918.5567:04321
04322:-00012:+00045:-00044:001918.5567:04322
04323:-00015:+00052:-00106:001918.5567:04323
04324:-00019:+00036:-00112:001918.5567:04324
04325:-00011:+00027:-00066:001918.5567:04325
04326:+00016:+00036:-00069:001918.5567:04326
04327:+00008:+00007:-00027:001918.5567:04327
04328:-00003:+00012:-00025:001918.5567:04328
04329:+00007:-00004:+00050:001918.5567:04329
04330:+00019:-00033:+00056:001918.5567:04330
04331:+00030:-00014:+00206:001981.2092:04331
04332:+00022:-00050:+00184:001981.2092:04332
04333:+00030:-00047:+00047:001981.2092:04333
04334:-00007:-00031:-00045:001981.2092:04334
04335:+00014:-00039:-00089:001981.2092:04335
04336:-00011:-00046:-00053:001981.2092:04336
04337:-00022:-00050:+00047:001981.2092:04337
04338:-00002:-00063:-00013:001981.2092:04338
04339:-00033:-00061:-00052:001981.2092:04339
04340:-00025:-00063:-00034:001981.2092:04340
04341:-00005:-00044:-00010:001997.9500:04341
04342:+00008:-00022:+00028:001997.9500:04342
04343:+00035:+00003:+00107:001997.9500:04343
04344:+00027:+00009:+00060:001997.9500:04344
04345:+00021:+00022:-00036:001997.9500:04345
04346:+00026:+00029:+00036:001997.9500:04346
04347:+00019:+00040:-00050:001997.9500:04347
04348:-00021:+00025:-00113:001997.9500:04348
04349:-00012:+00049:-00060:001997.9500:04349
04350:+00016:+00048:-00061:001997.9500:04350
04351:+00017:-00002:-00008:001957.7277:04351
04352:+00012:+00022:+00043:001957.7277:04352
04353:+00015:+00033:+00069:001957.7277:04353
04354:+00007:+00002:+00035:001957.7277:04354
04355:-00008:+00023:+00031:001957.7277:04355
04356:-00019:+00031:+00081:001957.7277:04356
04357:-00029:-00005:+00007:001957.7277:04357
04358:-00044:+00036:+00003:001957.7277:04358
04359:-00048:+00063:-00008:001957.7277:04359
04360:-00063:+00015:-00055:001957.7277:04360
04361:-00057:+00036:-00021:002006.5278:04361
04362:-00069:+00048:+00009:002006.5278:04362
04363:-00043:+00016:-00026:002006.5278:04363
04364:-00040:+00015:-00007:002006.5278:04364
04365:+00002:+00027:-00009:002006.5278:04365
04366:+00005:+00034:-00065:002006.5278:04366
04367:-00009:+00015:-00029:002006.5278:04367
04368:+00035:+00052:-00010:002006.5278:04368
04369:+00028:+00038:-00046:002006.5278:04369
04370:+00035:+00026:-00035:002006.5278:04370
04371:+00023:+00035:-00020:002010.5916:04371
04372:+00037:+00033:-00035:002010.5916:04372
04373:+00030:+00001:-00056:002010.5916:04373
04374:+00013:+00000:+00019:002010.5916:04374
04375:+00012:-00019:+00044:002010.5916:04375
04376:-00038:-00032:-00073:002010.5916:04376
04377:+00004:-00032:-00123:002010.5916:04377
04378:+00017:-00050:+00019:002010.5916:04378
04379:-00048:-00051:-00089:002010.5916:04379
04380:-00063:-00028:+00063:002010.5916:04380
04381:-00001:-00023:+00140:001960.7814:04381
04382:-00059:-00036:-00063:001960.7814:04382
04383:-00048:-00035:-00038:001960.7814:04383
04384:+00019:-00019:+00131:001960.7814:04384
04385:-00047:-00017:-00188:001960.7814:04385
04386:-00046:+00005:-00084:001960.7814:04386
04387:+00039:-00018:+00086:001960.7814:04387
04388:-00038:+00019:-00040:001960.7814:04388
04389:-00007:-00050:-00064:001960.7814:04389
04390:+00038:-00032:+00113:001960.7814:04390
04391:+00014:+00022:+00054:002029.1665:04391
04392:+00030:-00065:+00031:002029.1665:04392
04393:+00042:-00031:+00080:002029.1665:04393
04394:+00060:+00021:+00011:002029.1665:04394
04395:+00055:-00048:-00014:002029.1665:04395
04396:+00026:-00014:-00021:002029.1665:04396
04397:+00046:+00001:+00021:002029.1665:04397
04398:+00054:-00025:+00040:002029.1665:04398
04399:+00010:-00013:-00019:002029.1665:04399
04400:+00038:-00003:-00008:002029.1665:04400
04401:+00010:-00036:+00099:002029.9245:04401
04402:-00020:-00025:+00034:002029.9245:04402
04403:-00008:-00007:+00009:002029.9245:04403
04404:+00016:-00008:+00058:002029.9245:04404
04405:-00005:-00005:+00052:002029.9245:04405
04406:-00007:-00017:+00043:002029.9245:04406
04407:+00000:-00030:+00159:002029.9245:04407
04408:+00004:-00021:+00069:002029.9245:04408
04409:-00029:-00038:-00032:002029.9245:04409
04410:-00012:-00025:-00088:002029.9245:04410
04411:-00017:-00031:-00109:001963.8450:04411
04412:-00035:-00042:-00065:001963.8450:04412
04413:-00056:-00053:-00050:001963.8450:04413
04414:-00019:-00011:+00007:001963.8450:04414
04415:+00001:-00054:+00025:001963.8450:04415
04416:-00011:-00048:+00002:001963.8450:04416
04417:-00012:-00014:+00070:001963.8450:04417
04418:-00010:-00047:+00031:001963.8450:04418
04419:-00046:-00035:-00012:001963.8450:04419
04420:-00033:+00006:-00034:001963.8450:04420
04421:-00070:-00011:-00003:001996.8839:04421
04422:-00069:-00018:+00092:001996.8839:04422
04423:-00071:-00008:+00103:001996.8839:04423
04424:-00058:-00031:-00080:001996.8839:04424
04425:-00029:-00027:-00054:001996.8839:04425
04426:+00020:-00008:-00174:001996.8839:04426
04427:+00017:-00023:-00081:001996.8839:04427
04428:+00076:+00002:+00077:001996.8839:04428
04429:+00043:+00005:+00130:001996.8839:04429
04430:+00042:+00004:+00114:001996.8839:04430
04431:+00053:+00000:+00104:001960.8461:04431
04432:+00066:-00004:+00109:001960.8461:04432
04433:+00029:-00016:+00052:001960.8461:04433
04434:+00006:+00001:+00103:001960.8461:04434
04435:+00032:-00003:+00055:001960.8461:04435
04436:+00023:-00011:-00032:001960.8461:04436
04437:+00045:-00032:+00004:001960.8461:04437
04438:+00033:-00023:+00027:001960.8461:04438
04439:+00024:-00054:-00062:001960.8461:04439
04440:+00021:-00073:-00053:001960.8461:04440
04441:+00051:-00078:-00046:001960.8461:04441
04442:+00031:-00107:+00017:001869.6472:04442
04443:-00009:-00084:+00111:001869.6472:04443
04444:-00016:-00085:+00141:001869.6472:04444
04445:-00056:-00074:+00016:001869.6472:04445
04446:-00063:-00043:-00036:001869.6472:04446
04447:-00084:-00075:+00024:001869.6472:04447
04448:-00075:-00026:-00014:001869.6472:04448
04449:-00087:-00047:+00037:001869.6472:04449
04450:-00068:-00046:+00005:001869.6472:04450
04451:-00044:-00007:-00034:001869.6472:04451
04452:-00053:-00029:-00017:001891.8370:04452
04453:-00041:-00012:-00021:001891.8370:04453
04454:-00050:+00005:-00047:001891.8370:04454
04455:+00019:-00016:-00064:001891.8370:04455
04456:+00008:+00020:-00021:001891.8370:04456
04457:+00031:+00022:+00012:001891.8370:04457
04458:+00013:+00018:-00020:001891.8370:04458
04459:+00006:+00035:+00070:001891.8370:04459
04460:+00019:+00035:+00035:001891.8370:04460
04461:+00002:+00081:-00066:001891.8370:04461
04462:+00002:+00070:-00009:001891.8370:04462
04463:-00002:+00063:+00016:001876.7760:04463
04464:-00022:+00078:-00048:001876.7760:04464
04465:+00000:+00060:-00005:001876.7760:04465
04466:-00025:+00057:-00025:001876.7760:04466
04467:-00017:+00084:-00086:001876.7760:04467
04468:+00015:+00085:-00103:001876.7760:04468
04469:-00010:+00062:-00015:001876.7760:04469
04470:+00001:+00081:+00028:001876.7760:04470
04471:+00001:+00062:+00034:001876.7760:04471
04472:-00005:+00047:+00024:001876.7760:04472
04473:-00020:+00036:-00052:001876.7760:04473
04474:-00023:+00028:-00044:001836.6275:04474
04475:-00026:-00006:+00020:001836.6275:04475
04476:-00026:-00020:+00003:001836.6275:04476
04477:-00031:-00035:-00076:001836.6275:04477
04478:-00014:-00058:-00025:001836.6275:04478
04479:-00019:-00058:-00077:001836.6275:04479
04480:-00016:-00092:-00018:001836.6275:04480
04481:+00005:-00106:+00069:001836.6275:04481
04482:-00001:-00096:+00056:001836.6275:04482
04483:-00024:-00094:+00056:001836.6275:04483
04484:-00028:-00087:+00052:001906.1743:04484
04485:-00021:-00068:+00009:001906.1743:04485
04486:-00016:-00076:-00039:001906.1743:04486
04487:-00019:-00052:-00074:001906.1743:04487
04488:-00021:-00024:-00012:001906.1743:04488
04489:+00007:-00021:-00032:001906.1743:04489
04490:-00003:-00015:-00025:001906.1743:04490
04491:+00036:+00008:+00028:001906.1743:04491
04492:+00033:-00003:+00030:001906.1743:04492
04493:+00034:+00012:+00013:001906.1743:04493
04494:+00012:+00014:+00020:001906.1743:04494
04495:+00030:+00053:+00015:001931.0522:04495
04496:-00005:+00051:+00014:001931.0522:04496
04497:-00018:+00042:+00010:001931.0522:04497
04498:-00024:+00081:-00010:001931.0522:04498
04499:-00040:+00084:-00071:001931.0522:04499
04500:-00054:+00080:-00074:001931.0522:04500
04501:-00054:+00085:-00042:001931.0522:04501
04502:-00045:+00059:+00025:001931.0522:04502
04503:-00048:+00085:+00047:001931.0522:04503
04504:-00032:+00079:-00015:001931.0522:04504
04505:-00045:+00070:+00032:001903.9736:04505
04506:-00063:+00080:+00032:001903.9736:04506
04507:-00058:+00055:+00017:001903.9736:04507
04508:-00067:+00046:+00017:001903.9736:04508
04509:-00066:+00054:-00052:001903.9736:04509
04510:-00046:+00031:-00109:001903.9736:04510
04511:-00046:+00033:-00082:001903.9736:04511
04512:-00014:+00033:-00068:001903.9736:04512
04513:+00000:+00008:+00002:001903.9736:04513
04514:+00033:-00002:+00050:001903.9736:04514
04515:+00029:-00006:+00019:001903.9736:04515
04516:+00043:-00007:+00011:001953.5389:04516
04517:+00036:-00033:+00001:001953.5389:04517
04518:+00058:-00019:-00022:001953.5389:04518
04519:+00033:-00049:+00016:001953.5389:04519
04520:+00029:-00031:+00031:001953.5389:04520
04521:-00008:-00023:+00008:001953.5389:04521
04522:-00008:-00047:-00017:001953.5389:04522
04523:-00012:-00050:-00031:001953.5389:04523
04524:-00023:-00024:-00053:001953.5389:04524
04525:-00039:-00050:+00019:001953.5389:04525
04526:+00003:-00046:+00026:001931.0169:04526
04527:-00006:-00009:+00017:001931.0169:04527
04528:+00016:-00031:+00034:001931.0169:04528
04529:-00007:-00007:+00014:001931.0169:04529
04530:+00005:+00009:-00025:001931.0169:04530
04531:-00037:+00000:+00003:001931.0169:04531
04532:-00028:+00007:+00033:001931.0169:04532
04533:-00013:+00009:-00013:001931.0169:04533
04534:-00029:+00013:-00026:001931.0169:04534
04535:-00027:+00016:-00034:001931.0169:04535
04536:-00037:+00019:-00027:001931.0169:04536
04537:+00004:+00048:-00018:001866.8807:04537
04538:+00001:+00037:-00018:001866.8807:04538
04539:+00017:+00030:+00042:001866.8807:04539
04540:+00008:+00025:+00095:001866.8807:04540
04541:-00008:+00014:+00033:001866.8807:04541
04542:-00001:+00040:+00007:001866.8807:04542
04543:+00005:+00064:-00030:001866.8807:04543
04544:-00024:+00028:-00057:001866.8807:04544
04545:-00036:+00049:+00020:001866.8807:04545
04546:-00024:+00036:+00009:001866.8807:04546
04547:-00001:+00025:+00028:001920.7086:04547
04548:-00021:+00031:+00008:001920.7086:04548
04549:-00006:+00046:+00022:001920.7086:04549
04550:-00004:+00033:+00033:001920.7086:04550
04551:+00016:+00048:+00047:001920.7086:04551
04552:+00023:+00031:+00054:001920.7086:04552
04553:+00031:+00031:+00044:001920.7086:04553
04554:+00021:+00025:-00001:001920.7086:04554
04555:+00014:+00031:+00014:001920.7086:04555
04556:-00001:+00015:-00020:001920.7086:04556
04557:+00000:+00035:-00077:001928.1186:04557
04558:+00000:+00000:-00046:001928.1186:04558
04559:+00017:+00011:-00037:001928.1186:04559
04560:+00004:-00003:+00031:001928.1186:04560
04561:+00017:-00004:+00083:001928.1186:04561
04562:+00012:+00036:+00081:001928.1186:04562
04563:+00030:+00033:+00011:001928.1186:04563
04564:+00019:+00015:+00042:001928.1186:04564
04565:-00005:+00028:+00043:001928.1186:04565
04566:-00010:+00024:+00041:001928.1186:04566
04567:-00020:+00022:-00018:001928.1186:04567
04568:-00010:+00032:+00006:001898.1083:04568
04569:-00024:+00002:-00021:001898.1083:04569
04570:-00034:+00002:+00002:001898.1083:04570
04571:-00001:-00004:+00013:001898.1083:04571
04572:+00002:-00034:-00003:001898.1083:04572
04573:+00004:-00011:+00012:001898.1083:04573
04574:+00006:+00006:+00009:001898.1083:04574
04575:-00008:-00025:+00038:001898.1083:04575
04576:+00003:-00017:+00011:001898.1083:04576
04577:+00018:+00008:+00021:001898.1083:04577
04578:+00002:-00020:+00010:001962.7104:04578
04579:-00018:+00012:+00026:001962.7104:04579
04580:-00006:+00001:+00054:001962.7104:04580
04581:+00001:+00005:-00049:001962.7104:04581
04582:-00018:+00023:-00065:001962.7104:04582
04583:+00019:+00011:-00011:001962.7104:04583
04584:+00016:+00000:-00037:001962.7104:04584
04585:-00008:+00039:-00047:001962.7104:04585
04586:+00033:+00038:-00029:001962.7104:04586
04587:+00034:+00016:+00004:001962.7104:04587
04588:+00017:+00032:+00024:001976.1921:04588
04589:+00015:+00045:-00007:001976.1921:04589
04590:+00016:+00043:-00003:001976.1921:04590
04591:-00024:+00048:-00043:001976.1921:04591
04592:-00038:+00032:-00066:001976.1921:04592
04593:-00017:+00028:+00042:001976.1921:04593
04594:-00054:+00016:-00047:001976.1921:04594
04595:-00069:+00032:-00086:001976.1921:04595
04596:-00028:+00018:-00018:001976.1921:04596
04597:-00051:-00002:-00008:001976.1921:04597
04598:-00051:-00030:-00018:001976.1921:04598
04599:-00040:-00032:+00131:001915.6636:04599
04600:-00029:-00020:-00010:001915.6636:04600
04601:-00050:-00037:+00000:001915.6636:04601
04602:-00025:-00034:+00018:001915.6636:04602
04603:-00030:+00004:+00003:001915.6636:04603
04604:-00034:-00050:-00002:001915.6636:04604
04605:+00014:-00023:+00013:001915.6636:04605
04606:-00007:-00021:-00034:001915.6636:04606
04607:+00020:-00028:+00015:001915.6636:04607
04608:+00018:-00027:-00022:001915.6636:04608
04609:+00030:-00010:-00022:001965.7298:04609
04610:+00044:-00038:+00000:001965.7298:04610
04611:+00032:-00031:+00046:001965.7298:04611
04612:+00010:-00031:+00007:001965.7298:04612
04613:+00021:-00039:+00053:001965.7298:04613
04614:-00006:-00026:-00017:001965.7298:04614
04615:-00007:-00010:-00029:001965.7298:04615
04616:-00001:-00046:+00022:001965.7298:04616
04617:+00000:-00015:+00048:001965.7298:04617
04618:+00000:-00028:+00053:001965.7298:04618
04619:-00007:-00048:+00066:001951.8247:04619
04620:-00010:-00017:-00015:001951.8247:04620
04621:-00021:-00031:-00034:001951.8247:04621
04622:-00016:-00047:+00039:001951.8247:04622
04623:-00036:+00002:-00048:001951.8247:04623
04624:-00011:-00007:+00003:001951.8247:04624
04625:-00022:-00011:+00020:001951.8247:04625
04626:-00015:-00022:-00003:001951.8247:04626
04627:-00022:-00008:+00016:001951.8247:04627
04628:-00019:-00003:-00001:001951.8247:04628
04629:-00006:-00001:-00038:001951.8247:04629
04630:+00011:+00006:+00025:001889.5610:04630
04631:+00007:+00013:+00023:001889.5610:04631
04632:-00001:+00003:+00068:001889.5610:04632
04633:-00009:-00034:+00032:001889.5610:04633
04634:-00023:+00023:-00019:001889.5610:04634
04635:-00017:-00012:-00078:001889.5610:04635
04636:-00039:-00016:-00047:001889.5610:04636
04637:-00035:-00014:-00003:001889.5610:04637
04638:-00025:-00037:+00024:001889.5610:04638
04639:-00031:-00029:+00037:001889.5610:04639
04640:-00036:-00020:-00052:001932.5855:04640
04641:-00014:-00049:+00006:001932.5855:04641
04642:-00035:-00030:+00033:001932.5855:04642
04643:-00039:-00014:+00011:001932.5855:04643
04644:-00011:-00020:+00032:001932.5855:04644
04645:-00020:-00033:+00066:001932.5855:04645
04646:+00001:+00003:+00051:001932.5855:04646
04647:+00000:+00005:-00023:001932.5855:04647
04648:-00001:+00004:-00043:001932.5855:04648
04649:-00018:+00008:-00021:001932.5855:04649
04650:+00019:-00018:-00009:001928.0921:04650
04651:+00005:-00002:-00027:001928.0921:04651
04652:-00003:-00016:-00019:001928.0921:04652
04653:+00008:+00017:-00037:001928.0921:04653
04654:+00015:+00005:-00031:001928.0921:04654
04655:+00033:-00018:+00026:001928.0921:04655
04656:+00014:+00004:+00073:001928.0921:04656
04657:+00015:+00006:+00062:001928.0921:04657
04658:-00009:-00012:+00028:001928.0921:04658
04659:+00004:-00003:-00007:001928.0921:04659
04660:-00021:-00011:+00008:001928.0921:04660
04661:-00031:-00008:-00002:001866.9185:04661
04662:-00016:-00012:+00020:001866.9185:04662
04663:-00021:+00007:-00015:001866.9185:04663
04664:-00033:-00028:+00036:001866.9185:04664
04665:-00022:-00021:-00036:001866.9185:04665
04666:-00002:-00009:-00068:001866.9185:04666
04667:+00000:-00033:-00015:001866.9185:04667
04668:-00012:-00018:+00013:001866.9185:04668
04669:-00009:-00021:+00046:001866.9185:04669
04670:-00021:-00017:+00100:001866.9185:04670
04671:-00017:+00003:+00022:001866.9185:04671
04672:-00011:-00005:-00016:001897.5823:04672
04673:-00051:-00014:-00018:001897.5823:04673
04674:-00034:+00006:-00028:001897.5823:04674
04675:-00026:+00003:-00081:001897.5823:04675
04676:-00016:-00021:+00002:001897.5823:04676
04677:-00033:-00007:-00004:001897.5823:04677
04678:-00033:+00004:-00027:001897.5823:04678
04679:-00014:-00017:-00032:001897.5823:04679
04680:-00024:-00021:+00017:001897.5823:04680
04681:-00027:-00016:+00048:001897.5823:04681
04682:-00028:-00004:+00038:001887.9409:04682
04683:-00049:-00031:+00080:001887.9409:04683
04684:-00047:+00017:+00022:001887.9409:04684
04685:-00047:+00010:-00052:001887.9409:04685
04686:-00066:-00003:-00007:001887.9409:04686
04687:-00045:+00013:-00013:001887.9409:04687
04688:-00032:+00010:-00008:001887.9409:04688
04689:-00034:+00014:+00008:001887.9409:04689
04690:-00024:+00039:-00036:001887.9409:04690
04691:-00003:+00027:+00000:001887.9409:04691
04692:+00008:+00037:+00039:001887.9409:04692
04693:+00008:+00039:-00025:001844.7629:04693
04694:+00023:+00055:-00021:001844.7629:04694
04695:+00026:+00052:-00032:001844.7629:04695
04696:+00046:+00028:-00009:001844.7629:04696
04697:+00023:+00035:-00026:001844.7629:04697
04698:+00045:+00013:+00015:001844.7629:04698
04699:+00036:+00020:+00090:001844.7629:04699
04700:+00032:-00005:+00081:001844.7629:04700
04701:-00003:+00003:-00105:001844.7629:04701
04702:-00005:+00002:-00057:001844.7629:04702
04703:+00001:-00018:+00027:001917.8081:04703
04704:-00039:-00012:-00003:001917.8081:04704
04705:-00064:-00013:+00004:001917.8081:04705
04706:-00047:-00034:+00018:001917.8081:04706
04707:-00047:-00028:-00029:001917.8081:04707
04708:-00031:-00033:-00090:001917.8081:04708
04709:-00015:-00009:-00094:001917.8081:04709
04710:-00028:-00008:-00041:001917.8081:04710
04711:+00004:-00018:+00018:001917.8081:04711
04712:+00030:-00009:+00007:001917.8081:04712
04713:+00018:-00016:+00013:001917.8081:04713
04714:+00023:-00005:+00043:001954.8240:04714
04715:+00009:-00018:+00076:001954.8240:04715
04716:+00009:-00005:+00019:001954.8240:04716
04717:+00009:+00020:-00029:001954.8240:04717
04718:+00012:+00008:-00021:001954.8240:04718
04719:+00006:+00022:-00041:001954.8240:04719
04720:+00007:-00001:-00050:001954.8240:04720
04721:-00002:+00009:-00028:001954.8240:04721
04722:-00004:+00022:-00028:001954.8240:04722
04723:-00009:+00021:+00024:001954.8240:04723
04724:-00024:+00005:+00082:001945.4793:04724
04725:-00033:+00027:+00085:001945.4793:04725
04726:-00028:+00016:+00084:001945.4793:04726
04727:-00048:+00048:+00046:001945.4793:04727
04728:-00028:+00058:+00039:001945.4793:04728
04729:-00041:+00063:-00039:001945.4793:04729
04730:-00055:+00043:+00011:001945.4793:04730
04731:-00038:+00085:-00016:001945.4793:04731
04732:-00013:+00045:-00128:001945.4793:04732
04733:+00000:+00062:-00096:001945.4793:04733
04734:+00007:+00075:-00053:002006.4943:04734
04735:+00026:+00078:-00081:002006.4943:04735
04736:+00031:+00031:-00005:002006.4943:04736
04737:+00078:+00081:-00016:002006.4943:04737
04738:+00046:+00043:+00008:002006.4943:04738
04739:+00049:+00039:-00013:002006.4943:04739
04740:+00018:+00064:+00019:002006.4943:04740
04741:-00009:+00050:-00046:002006.4943:04741
04742:-00035:+00015:-00031:002006.4943:04742
04743:-00031:+00037:+00004:002006.4943:04743
04744:-00050:+00011:-00023:002010.5749:04744
04745:-00025:-00007:+00049:002010.5749:04745
04746:-00055:+00002:+00002:002010.5749:04746
04747:-00056:-00009:-00018:002010.5749:04747
04748:-00040:-00013:+00027:002010.5749:04748
04749:-00053:-00014:-00006:002010.5749:04749
04750:-00034:-00035:+00000:002010.5749:04750
04751:-00022:-00030:+00042:002010.5749:04751
04752:-00017:+00036:+00014:002010.5749:04752
04753:+00001:-00018:+00020:002010.5749:04753
04754:-00022:+00011:+00027:001954.5915:04754
04755:-00020:+00035:+00025:001954.5915:04755
04756:-00007:+00020:-00007:001954.5915:04756
04757:+00013:+00011:+00027:001954.5915:04757
04758:+00027:+00039:+00001:001954.5915:04758
04759:+00048:+00010:-00028:001954.5915:04759
04760:+00056:+00024:-00043:001954.5915:04760
04761:+00052:+00049:-00014:001954.5915:04761
04762:+00091:+00023:-00048:001954.5915:04762
04763:+00075:+00021:+00030:001954.5915:04763
04764:+00095:+00031:+00009:002012.8692:04764
04765:+00075:+00024:+00084:002012.8692:04765
04766:+00040:+00009:+00144:002012.8692:04766
04767:+00046:+00048:+00095:002012.8692:04767
04768:+00018:+00049:+00021:002012.8692:04768
04769:+00018:+00047:+00036:002012.8692:04769
04770:+00014:+00016:-00049:002012.8692:04770
04771:-00012:+00040:-00094:002012.8692:04771
04772:+00002:+00039:-00081:002012.8692:04772
04773:-00023:+00027:-00040:002012.8692:04773
04774:-00033:+00016:-00041:002001.0364:04774
04775:-00014:+00014:+00007:002001.0364:04775
04776:-00009:+00010:+00046:002001.0364:04776
04777:-00021:+00038:+00026:002001.0364:04777
04778:+00005:+00014:+00000:002001.0364:04778
04779:+00004:+00027:+00054:002001.0364:04779
04780:+00001:+00033:+00020:002001.0364:04780
04781:+00016:+00027:+00035:002001.0364:04781
04782:-00002:+00016:+00034:002001.0364:04782
04783:-00005:+00012:-00020:002001.0364:04783
04784:+00000:-00006:+00000:001930.3713:04784
04785:-00021:+00004:+00049:001930.3713:04785
04786:-00002:-00008:-00053:001930.3713:04786
04787:-00023:-00026:-00022:001930.3713:04787
04788:-00004:-00047:+00036:001930.3713:04788
04789:-00024:-00023:+00032:001930.3713:04789
04790:-00003:-00050:-00002:001930.3713:04790
04791:-00025:-00048:+00047:001930.3713:04791
04792:-00003:-00034:+00046:001930.3713:04792
04793:-00015:-00036:+00049:001930.3713:04793
04794:-00025:-00011:+00055:001930.3713:04794
04795:-00011:-00013:+00043:001959.6315:04795
04796:-00017:-00018:-00025:001959.6315:04796
04797:-00010:-00008:-00036:001959.6315:04797
04798:+00015:-00015:-00042:001959.6315:04798
04799:-00009:-00030:+00036:001959.6315:04799
04800:+00041:+00005:+00069:001959.6315:04800
04801:+00050:+00005:+00054:001959.6315:04801
04802:+00055:-00004:+00016:001959.6315:04802
04803:+00060:+00007:+00006:001959.6315:04803
04804:+00058:+00010:-00007:001959.6315:04804
04805:+00011:+00001:+00019:001939.8625:04805
04806:+00013:+00012:+00078:001939.8625:04806
04807:+00019:+00001:+00028:001939.8625:04807
04808:-00036:+00018:+00034:001939.8625:04808
04809:-00057:-00002:+00026:001939.8625:04809
04810:-00066:+00013:-00011:001939.8625:04810
04811:-00095:-00004:-00010:001939.8625:04811
04812:-00098:+00009:+00005:001939.8625:04812
04813:-00093:-00002:-00027:001939.8625:04813
04814:-00083:+00008:+00022:001939.8625:04814
04815:-00080:-00021:+00003:001939.8625:04815
04816:-00059:+00004:-00037:001878.1014:04816
04817:-00064:-00011:-00024:001878.1014:04817
04818:-00048:-00014:-00019:001878.1014:04818
04819:-00013:-00008:-00027:001878.1014:04819
04820:-00006:-00020:+00018:001878.1014:04820
04821:+00010:+00005:-00013:001878.1014:04821
04822:+00027:+00007:+00000:001878.1014:04822
04823:+00049:-00012:+00050:001878.1014:04823
04824:+00042:-00017:+00024:001878.1014:04824
04825:+00062:-00009:+00008:001878.1014:04825
04826:+00058:+00007:-00013:001920.7130:04826
04827:+00038:-00007:-00011:001920.7130:04827
04828:+00032:-00012:-00039:001920.7130:04828
04829:+00029:-00016:-00044:001920.7130:04829
04830:+00009:-00020:-00031:001920.7130:04830
04831:+00000:-00021:-00018:001920.7130:04831
04832:-00013:+00008:-00025:001920.7130:04832
04833:-00017:+00000:+00023:001920.7130:04833
04834:-00027:-00006:+00019:001920.7130:04834
04835:-00032:+00033:-00088:001920.7130:04835
04836:-00033:+00016:+00023:001942.8654:04836
04837:-00023:+00049:+00024:001942.8654:04837
04838:-00057:+00030:-00074:001942.8654:04838
04839:+00000:+00045:-00150:001942.8654:04839
04840:+00019:+00029:-00131:001942.8654:04840
04841:-00025:+00065:-00050:001942.8654:04841
04842:-00014:+00043:+00027:001942.8654:04842
04843:+00003:+00051:+00068:001942.8654:04843
04844:+00013:+00035:-00003:001942.8654:04844
04845:+00008:+00049:-00028:001942.8654:04845
04846:+00027:+00022:-00021:001942.8654:04846
04847:+00021:+00037:-00027:001906.8050:04847
04848:+00027:+00018:-00082:001906.8050:04848
04849:+00013:+00021:-00006:001906.8050:04849
04850:+00031:+00033:-00017:001906.8050:04850
04851:-00017:+00014:-00053:001906.8050:04851
04852:-00025:-00012:-00015:001906.8050:04852
04853:-00017:+00007:+00016:001906.8050:04853
04854:+00005:+00008:-00080:001906.8050:04854
04855:+00005:+00004:-00053:001906.8050:04855
04856:+00012:+00012:+00008:001906.8050:04856
04857:+00013:+00018:-00038:001978.0766:04857
04858:+00024:+00017:-00041:001978.0766:04858
04859:+00023:+00013:+00005:001978.0766:04859
04860:+00027:+00023:-00050:001978.0766:04860
04861:+00019:-00001:-00061:001978.0766:04861
04862:+00034:+00010:+00014:001978.0766:04862
04863:+00030:+00024:-00009:001978.0766:04863
04864:+00016:-00009:-00027:001978.0766:04864
04865:+00019:-00018:+00064:001978.0766:04865
04866:+00012:+00007:-00035:001978.0766:04866
04867:+00029:-00029:+00003:001988.4796:04867
04868:+00032:-00016:+00055:001988.4796:04868
04869:+00030:+00020:+00020:001988.4796:04869
04870:-00024:-00026:+00018:001988.4796:04870
04871:-00010:-00014:+00058:001988.4796:04871
04872:-00011:+00005:+00012:001988.4796:04872
04873:-00052:-00027:+00021:001988.4796:04873
04874:-00046:-00012:+00052:001988.4796:04874
04875:-00030:-00014:+00004:001988.4796:04875
04876:-00055:-00037:-00017:001988.4796:04876
04877:-00028:-00010:+00038:001933.4527:04877
04878:-00010:-00021:-00013:001933.4527:04878
04879:-00035:-00026:+00006:001933.4527:04879
04880:-00021:-00033:+00029:001933.4527:04880
04881:+00000:-00018:-00003:001933.4527:04881
04882:-00006:-00024:+00019:001933.4527:04882
04883:-00005:+00000:+00062:001933.4527:04883
04884:+00030:-00031:+00026:001933.4527:04884
04885:+00020:-00046:+00024:001933.4527:04885
04886:+00019:-00018:+00036:001933.4527:04886
04887:+00035:-00010:-00001:001968.8859:04887
04888:+00006:-00022:+00007:001968.8859:04888
04889:-00005:-00018:+00024:001968.8859:04889
04890:+00021:-00013:+00033:001968.8859:04890
04891:+00000:-00049:+00008:001968.8859:04891
04892:-00018:-00022:-00036:001968.8859:04892
04893:-00035:-00032:-00089:001968.8859:04893
04894:-00023:-00024:-00009:001968.8859:04894
04895:-00040:-00027:+00086:001968.8859:04895
04896:-00024:-00027:+00070:001968.8859:04896
04897:-00011:-00042:+00067:001968.8859:04897
04898:-00017:-00033:-00014:001957.8577:04898
04899:-00012:-00025:-00051:001957.8577:04899
04900:-00023:-00046:+00011:001957.8577:04900
04901:-00024:-00014:-00004:001957.8577:04901
04902:-00017:-00038:+00039:001957.8577:04902
04903:+00003:-00043:+00029:001957.8577:04903
04904:-00017:-00029:+00025:001957.8577:04904
04905:-00009:-00040:-00036:001957.8577:04905
04906:-00015:-00042:+00026:001957.8577:04906
04907:-00016:-00022:-00006:001957.8577:04907
04908:+00000:-00024:-00056:001903.8908:04908
04909:+00021:-00028:+00022:001903.8908:04909
04910:+00017:-00036:+00016:001903.8908:04910
04911:+00017:-00030:-00025:001903.8908:04911
04912:-00009:-00032:+00015:001903.8908:04912
04913:-00009:-00008:+00043:001903.8908:04913
04914:-00010:-00020:+00070:001903.8908:04914
04915:-00011:-00019:+00039:001903.8908:04915
04916:-00035:-00004:-00035:001903.8908:04916
04917:-00025:+00023:+00001:001903.8908:04917
04918:-00034:-00015:+00033:001965.7738:04918
04919:-00023:+00033:-00028:001965.7738:04919
04920:+00001:+00037:-00046:001965.7738:04920
04921:-00008:+00031:+00011:001965.7738:04921
04922:+00006:+00015:-00049:001965.7738:04922
04923:+00021:+00028:+00008:001965.7738:04923
04924:-00005:+00039:-00018:001965.7738:04924
04925:-00020:+00031:-00018:001965.7738:04925
04926:-00001:+00038:-00049:001965.7738:04926
04927:-00024:+00055:-00045:001965.7738:04927
04928:-00008:+00035:-00041:001965.7738:04928
04929:-00023:+00011:-00018:001976.1829:04929
04930:-00018:+00022:-00014:001976.1829:04930
04931:+00000:+00020:-00009:001976.1829:04931
04932:-00018:-00002:-00010:001976.1829:04932
04933:-00028:-00004:-00020:001976.1829:04933
04934:-00034:-00015:-00020:001976.1829:04934
04935:-00040:+00005:+00003:001976.1829:04935
04936:-00033:-00014:-00034:001976.1829:04936
04937:-00011:+00002:+00023:001976.1829:04937
04938:-00036:+00002:+00026:001976.1829:04938
04939:-00010:-00014:-00007:001921.5383:04939
04940:+00004:-00018:-00004:001921.5383:04940
04941:-00002:-00019:+00050:001921.5383:04941
04942:-00006:+00008:-00046:001921.5383:04942
04943:-00004:-00010:+00004:001921.5383:04943
04944:-00007:+00002:+00045:001921.5383:04944
04945:-00006:+00002:-00006:001921.5383:04945
04946:-00010:-00010:-00012:001921.5383:04946
04947:-00001:+00008:-00045:001921.5383:04947
04948:-00019:-00017:-00050:001921.5383:04948
04949:-00025:-00036:-00020:001974.9957:04949
04950:-00017:-00005:+00026:001974.9957:04950
04951:+00004:-00007:+00051:001974.9957:04951
04952:+00001:-00008:+00079:001974.9957:04952
04953:+00002:+00020:+00045:001974.9957:04953
04954:+00019:+00005:+00084:001974.9957:04954
04955:-00016:+00006:+00076:001974.9957:04955
04956:-00012:+00013:+00022:001974.9957:04956
04957:-00035:+00008:-00015:001974.9957:04957
04958:-00011:+00023:-00044:001974.9957:04958
04959:-00022:+00033:-00070:001976.1252:04959
04960:+00018:+00020:-00082:001976.1252:04960
04961:-00022:+00006:-00050:001976.1252:04961
04962:-00008:+00023:-00009:001976.1252:04962
04963:+00004:-00005:+00046:001976.1252:04963
04964:-00018:+00011:+00058:001976.1252:04964
04965:-00016:+00013:+00049:001976.1252:04965
04966:-00006:+00025:-00001:001976.1252:04966
04967:-00025:-00003:-00052:001976.1252:04967
04968:-00037:+00051:-00044:001976.1252:04968
04969:-00052:+00010:-00054:001976.1252:04969
04970:-00052:+00027:-00112:001918.5281:04970
04971:-00048:+00014:-00114:001918.5281:04971
04972:-00036:+00024:-00075:001918.5281:04972
04973:-00015:-00004:-00059:001918.5281:04973
04974:-00027:+00016:-00021:001918.5281:04974
04975:-00011:-00018:+00035:001918.5281:04975
04976:-00016:+00013:+00062:001918.5281:04976
04977:-00038:+00008:-00009:001918.5281:04977
04978:-00037:+00021:-00048:001918.5281:04978
04979:-00035:+00018:+00011:001918.5281:04979
04980:-00041:+00039:-00065:001965.7047:04980
04981:-00063:-00005:-00052:001965.7047:04981
04982:-00042:+00022:-00038:001965.7047:04982
04983:-00046:+00018:-00091:001965.7047:04983
04984:-00055:-00005:-00085:001965.7047:04984
04985:-00035:-00017:-00041:001965.7047:04985
04986:-00013:-00017:+00038:001965.7047:04986
04987:-00001:-00043:+00030:001965.7047:04987
04988:+00006:-00034:+00033:001965.7047:04988
04989:+00013:-00023:-00017:001965.7047:04989
04990:+00013:-00010:+00019:001976.1115:04990
04991:+00011:-00014:-00001:001976.1115:04991
04992:+00011:-00015:+00006:001976.1115:04992
04993:+00009:+00002:-00015:001976.1115:04993
04994:+00015:-00004:-00021:001976.1115:04994
04995:+00016:+00007:-00002:001976.1115:04995
04996:+00007:-00011:+00015:001976.1115:04996
04997:+00006:-00014:+00019:001976.1115:04997
04998:+00013:+00008:+00029:001976.1115:04998
04999:+00035:-00008:+00045:001976.1115:04999
05000:+00009:-00021:+00012:001936.3975:05000
05001:+00021:-00015:+00046:001936.3975:05001
05002:-00009:-00018:+00049:001936.3975:05002
05003:-00011:+00007:-00014:001936.3975:05003
05004:-00035:-00035:-00002:001936.3975:05004
05005:-00030:-00022:+00084:001936.3975:05005
05006:-00067:-00047:+00033:001936.3975:05006
05007:-00041:-00051:+00000:001936.3975:05007
05008:-00037:-00032:+00053:001936.3975:05008
05009:-00030:-00028:+00002:001936.3975:05009
05010:-00040:-00038:+00029:001990.5791:05010
05011:-00022:-00011:+00024:001990.5791:05011
05012:-00037:-00037:-00032:001990.5791:05012
05013:-00021:-00036:-00028:001990.5791:05013
05014:-00025:-00015:-00014:001990.5791:05014
05015:-00010:-00016:-00003:001990.5791:05015
05016:-00017:-00033:+00082:001990.5791:05016
05017:+00014:+00000:+00147:001990.5791:05017
05018:+00010:-00005:+00026:001990.5791:05018
05019:+00013:-00020:+00033:001990.5791:05019
05020:+00025:+00022:-00036:001988.4702:05020
05021:+00035:+00034:-00047:001988.4702:05021
05022:+00036:-00002:+00019:001988.4702:05022
05023:+00030:+00037:+00041:001988.4702:05023
05024:-00005:+00035:+00028:001988.4702:05024
05025:-00038:-00006:+00081:001988.4702:05025
05026:-00038:+00014:+00035:001988.4702:05026
05027:-00021:+00018:-00007:001988.4702:05027
05028:-00026:+00018:+00007:001988.4702:05028
05029:-00021:+00065:+00043:001988.4702:05029
05030:+00004:+00032:-00003:001988.4702:05030
05031:+00020:+00063:-00063:001933.3920:05031
05032:+00007:+00070:-00021:001933.3920:05032
05033:-00007:+00067:-00017:001933.3920:05033
05034:+00003:+00052:+00002:001933.3920:05034
05035:+00003:+00060:+00068:001933.3920:05035
05036:+00019:+00029:+00034:001933.3920:05036
05037:+00021:+00029:-00013:001933.3920:05037
05038:+00014:+00052:-00028:001933.3920:05038
05039:+00009:+00038:-00003:001933.3920:05039
05040:+00015:-00004:-00038:001933.3920:05040
05041:+00016:+00036:-00065:001984.2954:05041
05042:+00020:+00002:-00029:001984.2954:05042
05043:-00008:-00017:-00025:001984.2954:05043
05044:+00005:+00003:-00035:001984.2954:05044
05045:+00002:-00009:-00061:001984.2954:05045
05046:-00008:-00034:-00047:001984.2954:05046
05047:-00010:-00034:+00043:001984.2954:05047
05048:-00021:-00049:-00019:001984.2954:05048
05049:-00010:-00038:+00067:001984.2954:05049
05050:+00020:-00008:+00032:001984.2954:05050
05051:+00006:-00016:-00010:001985.3642:05051
05052:+00032:-00046:+00040:001985.3642:05052
05053:+00023:-00021:+00028:001985.3642:05053
05054:+00036:-00024:-00019:001985.3642:05054
05055:+00012:-00023:+00039:001985.3642:05055
05056:+00026:+00006:+00041:001985.3642:05056
05057:+00029:-00022:+00027:001985.3642:05057
05058:+00007:-00010:+00024:001985.3642:05058
05059:+00031:+00036:-00064:001985.3642:05059
05060:+00027:+00035:-00125:001985.3642:05060
05061:+00008:+00036:-00059:001942.4274:05061
05062:+00025:+00060:+00015:001942.4274:05062
05063:+00035:+00028:+00045:001942.4274:05063
05064:+00025:+00053:+00045:001942.4274:05064
05065:+00007:+00069:+00069:001942.4274:05065
05066:-00008:+00067:+00048:001942.4274:05066
05067:-00034:+00051:-00074:001942.4274:05067
05068:-00001:+00095:-00107:001942.4274:05068
05069:-00021:+00063:+00116:001942.4274:05069
05070:-00041:+00025:+00060:001942.4274:05070
05071:-00080:+00024:-00063:002000.0621:05071
05072:-00067:+00020:-00098:002000.0621:05072
05073:-00062:-00014:-00054:002000.0621:05073
05074:-00098:-00006:-00024:002000.0621:05074
05075:-00063:-00047:+00059:002000.0621:05075
05076:-00050:-00035:+00091:002000.0621:05076
05077:+00002:-00037:+00029:002000.0621:05077
05078:+00031:-00065:-00097:002000.0621:05078
05079:+00046:-00044:-00126:002000.0621:05079
05080:+00065:-00040:-00104:002000.0621:05080
05081:+00077:-00035:+00006:001997.8511:05081
05082:+00092:-00013:+00173:001997.8511:05082
05083:+00065:-00040:+00267:001997.8511:05083
05084:+00061:-00042:+00122:001997.8511:05084
05085:+00048:-00049:+00078:001997.8511:05085
05086:+00028:-00047:-00055:001997.8511:05086
05087:+00027:-00050:-00076:001997.8511:05087
05088:+00024:-00037:-00016:001997.8511:05088
05089:+00048:-00045:+00014:001997.8511:05089
05090:+00075:-00026:-00003:001997.8511:05090
05091:+00060:-00027:-00021:001997.8511:05091
05092:+00025:-00067:+00038:001900.9484:05092
05093:+00033:-00053:-00018:001900.9484:05093
05094:+00018:-00065:+00013:001900.9484:05094
05095:+00015:-00054:+00090:001900.9484:05095
05096:-00021:-00068:+00101:001900.9484:05096
05097:-00056:-00059:+00050:001900.9484:05097
05098:-00057:-00056:-00020:001900.9484:05098
05099:-00097:-00046:-00113:001900.9484:05099
05100:-00112:-00045:-00096:001900.9484:05100
05101:-00091:-00026:-00082:001900.9484:05101
05102:-00072:-00012:-00013:001888.9613:05102
05103:-00078:-00008:+00053:001888.9613:05103
05104:-00082:-00012:+00061:001888.9613:05104
05105:-00080:-00015:-00008:001888.9613:05105
05106:-00083:-00019:-00014:001888.9613:05106
05107:-00068:+00001:+00047:001888.9613:05107
05108:-00080:+00030:+00014:001888.9613:05108
05109:-00063:+00055:+00018:001888.9613:05109
05110:-00028:+00053:+00041:001888.9613:05110
05111:-00035:+00044:-00024:001888.9613:05111
05112:-00013:+00073:-00042:001888.9613:05112
05113:-00023:+00057:-00048:001828.0257:05113
05114:-00038:+00057:-00050:001828.0257:05114
05115:-00016:+00063:-00027:001828.0257:05115
05116:-00036:+00064:+00005:001828.0257:05116
05117:-00033:+00045:-00001:001828.0257:05117
05118:-00036:+00041:+00029:001828.0257:05118
05119:-00014:+00043:+00068:001828.0257:05119
05120:-00035:+00041:+00047:001828.0257:05120
05121:-00015:+00055:-00031:001828.0257:05121
05122:-00035:+00058:-00059:001828.0257:05122
05123:-00030:+00041:-00008:001828.0257:05123
05124:-00027:+00027:+00008:001756.3902:05124
05125:-00029:+00038:-00039:001756.3902:05125
05126:-00032:+00018:-00080:001756.3902:05126
05127:-00054:-00033:+00035:001756.3902:05127
05128:-00053:-00028:+00036:001756.3902:05128
05129:-00048:-00050:-00002:001756.3902:05129
05130:-00028:-00057:+00015:001756.3902:05130
05131:-00036:-00070:+00011:001756.3902:05131
05132:-00036:-00074:+00022:001756.3902:05132
05133:-00029:-00097:+00038:001756.3902:05133
05134:-00053:-00097:+00049:001756.3902:05134
05135:-00050:-00072:-00048:001823.2425:05135
05136:-00050:-00082:-00072:001823.2425:05136
05137:-00043:-00072:-00065:001823.2425:05137
05138:-00025:-00041:-00032:001823.2425:05138
05139:-00015:-00041:-00015:001823.2425:05139
05140:-00005:-00024:+00012:001823.2425:05140
05141:-00004:-00020:+00009:001823.2425:05141
05142:+00009:+00025:-00001:001823.2425:05142
05143:+00009:+00051:-00025:001823.2425:05143
05144:+00013:+00062:-00016:001823.2425:05144
05145:+00034:+00098:-00015:001823.2425:05145
05146:+00006:+00114:-00026:001887.8905:05146
05147:+00010:+00107:-00035:001887.8905:05147
05148:+00015:+00126:-00015:001887.8905:05148
05149:-00006:+00125:-00013:001887.8905:05149
05150:-00018:+00124:-00083:001887.8905:05150
05151:-00020:+00112:-00045:001887.8905:05151
05152:-00011:+00093:-00013:001887.8905:05152
05153:-00012:+00088:-00043:001887.8905:05153
05154:-00040:+00061:+00049:001887.8905:05154
05155:-00031:+00065:+00060:001887.8905:05155
05156:-00056:+00040:+00002:001887.8905:05156
05157:-00070:+00029:-00016:001895.1966:05157
05158:-00061:+00037:-00010:001895.1966:05158
05159:-00081:+00037:+00030:001895.1966:05159
05160:-00046:+00023:+00032:001895.1966:05160
05161:-00058:-00003:+00065:001895.1966:05161
05162:-00039:+00024:-00027:001895.1966:05162
05163:-00034:-00021:-00010:001895.1966:05163
05164:-00006:+00008:-00032:001895.1966:05164
05165:+00000:-00018:-00029:001895.1966:05165
05166:+00033:-00010:-00038:001895.1966:05166
05167:+00045:+00006:-00017:001993.7420:05167
05168:+00066:-00007:+00037:001993.7420:05168
05169:+00041:-00030:+00011:001993.7420:05169
05170:+00067:-00006:+00039:001993.7420:05170
05171:+00076:-00020:+00049:001993.7420:05171
05172:+00054:+00020:-00003:001993.7420:05172
05173:+00043:+00014:-00018:001993.7420:05173
05174:+00079:+00023:+00032:001993.7420:05174
05175:+00048:+00038:+00003:001993.7420:05175
05176:+00048:+00022:-00006:001993.7420:05176
05177:+00022:-00001:+00036:002001.0507:05177
05178:-00009:-00003:+00012:002001.0507:05178
05179:+00014:-00006:-00026:002001.0507:05179
05180:-00022:+00005:-00021:002001.0507:05180
05181:-00013:-00003:-00039:002001.0507:05181
05182:-00010:-00002:-00042:002001.0507:05182
05183:-00028:-00018:+00082:002001.0507:05183
05184:-00031:-00010:+00073:002001.0507:05184
05185:-00046:-00007:+00048:002001.0507:05185
05186:-00060:-00030:+00026:002001.0507:05186
05187:-00063:-00008:-00039:001927.4425:05187
05188:-00079:-00020:-00093:001927.4425:05188
05189:-00056:-00024:-00034:001927.4425:05189
05190:-00030:-00017:-00001:001927.4425:05190
05191:-00025:-00025:-00059:001927.4425:05191
05192:+00004:-00061:-00008:001927.4425:05192
05193:-00004:-00028:-00036:001927.4425:05193
05194:+00010:-00029:-00031:001927.4425:05194
05195:+00022:-00059:+00053:001927.4425:05195
05196:+00052:-00022:+00042:001927.4425:05196
05197:+00047:-00048:+00036:001953.5366:05197
05198:+00037:-00050:+00057:001953.5366:05198
05199:+00049:-00052:+00041:001953.5366:05199
05200:+00036:-00022:-00033:001953.5366:05200
05201:+00035:-00027:+00007:001953.5366:05201
05202:+00017:-00007:+00006:001953.5366:05202
05203:+00004:-00012:-00035:001953.5366:05203
05204:+00010:-00032:+00004:001953.5366:05204
05205:+00036:+00004:+00017:001953.5366:05205
05206:+00012:-00033:+00002:001953.5366:05206
05207:-00005:-00010:+00024:001953.5366:05207
05208:+00004:+00006:+00047:001936.8776:05208
05209:-00009:-00019:-00067:001936.8776:05209
05210:-00007:-00001:+00041:001936.8776:05210
05211:+00013:+00023:+00081:001936.8776:05211
05212:-00017:-00007:+00033:001936.8776:05212
05213:-00017:+00014:-00056:001936.8776:05213
05214:+00005:-00001:+00013:001936.8776:05214
05215:-00039:-00002:+00002:001936.8776:05215
05216:-00045:+00002:-00025:001936.8776:05216
05217:-00031:+00007:-00010:001936.8776:05217
05218:-00030:-00018:-00022:001886.6647:05218
05219:+00000:+00003:-00025:001886.6647:05219
05220:+00005:-00017:+00007:001886.6647:05220
05221:+00018:+00006:+00025:001886.6647:05221
05222:+00019:+00008:+00065:001886.6647:05222
05223:+00049:+00019:+00072:001886.6647:05223
05224:+00045:-00006:+00097:001886.6647:05224
05225:+00027:-00001:+00013:001886.6647:05225
05226:+00010:+00019:+00051:001886.6647:05226
05227:+00047:-00005:-00010:001886.6647:05227
05228:+00036:-00004:-00044:001956.6032:05228
05229:+00036:-00032:-00047:001956.6032:05229
05230:+00006:-00032:-00024:001956.6032:05230
05231:+00011:-00011:-00025:001956.6032:05231
05232:+00029:-00039:-00033:001956.6032:05232
05233:+00020:-00012:+00009:001956.6032:05233
05234:+00006:-00017:+00043:001956.6032:05234
05235:+00014:-00028:+00095:001956.6032:05235
05236:-00019:-00030:+00058:001956.6032:05236
05237:+00014:+00004:+00081:001956.6032:05237
05238:-00039:-00022:+00019:001956.6032:05238
05239:-00055:+00003:-00064:001976.1208:05239
05240:-00036:-00002:-00014:001976.1208:05240
05241:-00030:+00002:-00018:001976.1208:05241
05242:-00037:-00006:-00077:001976.1208:05242
05243:-00018:-00005:-00005:001976.1208:05243
05244:-00007:-00014:+00052:001976.1208:05244
05245:+00004:-00017:+00024:001976.1208:05245
05246:+00036:-00017:+00019:001976.1208:05246
05247:+00013:+00011:+00081:001976.1208:05247
05248:+00034:-00005:+00001:001976.1208:05248
05249:+00007:+00023:-00004:001939.4597:05249
05250:+00018:+00031:+00017:001939.4597:05250
05251:+00005:+00012:+00001:001939.4597:05251
05252:+00002:+00010:-00061:001939.4597:05252
05253:-00025:+00030:-00028:001939.4597:05253
05254:+00004:+00020:-00072:001939.4597:05254
05255:-00010:+00010:-00049:001939.4597:05255
05256:-00019:+00030:-00035:001939.4597:05256
05257:-00011:+00028:-00023:001939.4597:05257
05258:-00012:+00032:+00005:001939.4597:05258
05259:-00004:+00056:-00009:001990.6171:05259
05260:-00008:+00058:-00032:001990.6171:05260
05261:-00024:+00070:-00017:001990.6171:05261
05262:+00002:+00075:-00040:001990.6171:05262
05263:+00002:+00100:-00032:001990.6171:05263
05264:-00021:+00070:-00022:001990.6171:05264
05265:-00020:+00073:-00032:001990.6171:05265
05266:-00023:+00031:-00053:001990.6171:05266
05267:+00004:+00053:-00092:001990.6171:05267
05268:-00019:+00048:-00079:001990.6171:05268
05269:+00016:+00011:-00040:001982.3170:05269
05270:-00014:+00003:+00012:001982.3170:05270
05271:-00013:+00024:-00019:001982.3170:05271
05272:-00015:-00020:-00023:001982.3170:05272
05273:-00026:-00018:-00030:001982.3170:05273
05274:-00066:-00007:-00002:001982.3170:05274
05275:-00056:-00023:-00009:001982.3170:05275
05276:-00067:-00009:-00025:001982.3170:05276
05277:-00046:-00016:-00038:001982.3170:05277
05278:-00041:-00010:-00014:001982.3170:05278
05279:-00043:+00005:+00002:001924.4892:05279
05280:-00047:+00003:+00017:001924.4892:05280
05281:-00039:-00008:-00007:001924.4892:05281
05282:-00026:+00020:+00022:001924.4892:05282
05283:-00002:-00004:+00023:001924.4892:05283
05284:+00000:-00017:-00018:001924.4892:05284
05285:-00002:+00020:-00012:001924.4892:05285
05286:+00025:+00010:+00007:001924.4892:05286
05287:+00031:-00014:-00039:001924.4892:05287
05288:+00009:+00012:-00020:001924.4892:05288
05289:+00038:+00004:+00063:001924.4892:05289
05290:+00019:-00006:+00036:001965.7347:05290
05291:+00011:+00001:+00020:001965.7347:05291
05292:+00012:+00006:-00005:001965.7347:05292
05293:-00005:-00015:+00023:001965.7347:05293
05294:+00003:-00005:+00041:001965.7347:05294
05295:-00006:-00017:-00045:001965.7347:05295
05296:-00036:+00001:-00011:001965.7347:05296
05297:+00004:+00008:+00008:001965.7347:05297
05298:-00031:+00009:+00012:001965.7347:05298
05299:-00052:+00008:+00020:001965.7347:05299
05300:-00027:-00002:+00037:001960.8712:05300
05301:-00027:+00000:+00039:001960.8712:05301
05302:-00040:+00004:+00011:001960.8712:05302
05303:-00011:+00002:+00037:001960.8712:05303
05304:-00024:+00001:-00018:001960.8712:05304
05305:-00005:+00023:+00023:001960.8712:05305
05306:+00015:+00021:-00012:001960.8712:05306
05307:+00015:+00037:-00023:001960.8712:05307
05308:+00036:+00011:+00007:001960.8712:05308
05309:+00019:+00021:+00026:001960.8712:05309
05310:+00035:+00035:-00046:001898.0585:05310
05311:+00033:+00018:+00045:001898.0585:05311
05312:+00011:+00000:+00075:001898.0585:05312
05313:+00017:+00012:+00083:001898.0585:05313
05314:+00012:+00002:+00053:001898.0585:05314
05315:+00015:+00013:-00033:001898.0585:05315
05316:-00005:+00021:-00015:001898.0585:05316
05317:-00021:+00005:+00001:001898.0585:05317
05318:-00013:+00002:-00036:001898.0585:05318
05319:-00010:+00023:-00023:001898.0585:05319
05320:-00015:-00016:-00007:001898.0585:05320
05321:-00001:+00019:-00048:001950.4978:05321
05322:+00003:-00022:+00066:001950.4978:05322
05323:-00005:-00006:+00095:001950.4978:05323
05324:+00030:-00017:+00057:001950.4978:05324
05325:+00027:-00020:+00094:001950.4978:05325
05326:+00022:-00020:+00033:001950.4978:05326
05327:+00049:-00006:-00032:001950.4978:05327
05328:+00045:-00023:+00005:001950.4978:05328
05329:+00036:-00017:-00048:001950.4978:05329
05330:+00037:-00007:-00046:001950.4978:05330
05331:+00048:-00012:-00030:001966.9354:05331
05332:+00029:-00031:-00009:001966.9354:05332
05333:+00046:-00008:+00040:001966.9354:05333
05334:+00022:-00018:+00037:001966.9354:05334
05335:+00012:-00006:+00003:001966.9354:05335
05336:-00003:-00006:+00094:001966.9354:05336
05337:+00017:+00013:+00024:001966.9354:05337
05338:-00034:+00034:-00002:001966.9354:05338
05339:-00040:+00036:+00038:001966.9354:05339
05340:-00046:+00042:-00026:001966.9354:05340
05341:-00067:+00042:-00099:001930.4362:05341
05342:-00044:+00064:-00081:001930.4362:05342
05343:-00048:+00056:-00052:001930.4362:05343
05344:-00027:+00050:-00065:001930.4362:05344
05345:-00017:+00028:+00010:001930.4362:05345
05346:+00015:+00064:+00033:001930.4362:05346
05347:-00008:+00044:+00003:001930.4362:05347
05348:+00014:+00029:-00007:001930.4362:05348
05349:+00012:+00045:+00018:001930.4362:05349
05350:-00003:+00038:-00004:001930.4362:05350
05351:-00015:+00036:+00026:001993.8155:05351
05352:-00012:+00025:-00049:001993.8155:05352
05353:-00010:+00001:-00038:001993.8155:05353
05354:-00050:+00006:-00039:001993.8155:05354
05355:-00032:+00022:-00030:001993.8155:05355
05356:-00019:-00002:-00019:001993.8155:05356
05357:-00015:-00014:+00017:001993.8155:05357
05358:-00018:+00008:+00031:001993.8155:05358
05359:-00002:+00001:+00051:001993.8155:05359
05360:-00001:-00032:+00045:001993.8155:05360
05361:+00001:-00017:+00027:001991.6585:05361
05362:-00024:+00003:-00018:001991.6585:05362
05363:-00036:-00010:-00057:001991.6585:05363
05364:-00017:+00001:-00082:001991.6585:05364
05365:-00001:-00021:-00041:001991.6585:05365
05366:-00012:-00010:-00035:001991.6585:05366
05367:+00005:+00004:-00077:001991.6585:05367
05368:+00009:-00018:-00052:001991.6585:05368
05369:+00036:+00004:-00010:001991.6585:05369
05370:+00006:+00018:+00040:001991.6585:05370
05371:+00029:-00003:-00010:001933.4122:05371
05372:+00019:+00033:-00032:001933.4122:05372
05373:+00017:+00038:-00030:001933.4122:05373
05374:-00015:+00046:-00051:001933.4122:05374
05375:-00021:+00051:+00022:001933.4122:05375
05376:-00028:+00080:-00013:001933.4122:05376
05377:-00036:+00063:-00072:001933.4122:05377
05378:-00036:+00058:+00048:001933.4122:05378
05379:-00038:+00056:-00033:001933.4122:05379
05380:-00022:+00048:+00000:001933.4122:05380
05381:-00011:+00028:+00067:001933.4122:05381
05382:+00001:+00066:-00024:001971.9060:05382
05383:-00008:-00002:+00002:001971.9060:05383
05384:-00017:+00025:+00111:001971.9060:05384
05385:-00020:+00020:+00067:001971.9060:05385
05386:-00009:-00014:-00022:001971.9060:05386
05387:-00001:-00017:-00100:001971.9060:05387
05388:-00006:+00024:-00003:001971.9060:05388
05389:-00037:-00028:+00034:001971.9060:05389
05390:-00037:+00001:-00038:001971.9060:05390
05391:+00001:-00021:+00018:001971.9060:05391
05392:+00002:-00034:+00079:001985.4272:05392
05393:-00013:-00052:+00055:001985.4272:05393
05394:+00003:-00035:+00013:001985.4272:05394
05395:-00002:-00007:-00060:001985.4272:05395
05396:-00006:-00005:-00060:001985.4272:05396
05397:+00016:-00005:-00042:001985.4272:05397
05398:+00001:-00015:-00022:001985.4272:05398
05399:-00004:+00001:+00026:001985.4272:05399
05400:+00035:-00004:+00026:001985.4272:05400
05401:+00014:+00018:-00006:001985.4272:05401
05402:-00005:-00015:+00007:001957.6700:05402
05403:+00004:-00005:+00042:001957.6700:05403
05404:-00025:-00018:-00009:001957.6700:05404
05405:-00033:-00005:-00092:001957.6700:05405
05406:-00020:-00015:-00029:001957.6700:05406
05407:-00013:-00015:+00017:001957.6700:05407
05408:-00055:-00031:+00012:001957.6700:05408
05409:-00053:-00014:-00006:001957.6700:05409
05410:-00038:-00021:-00045:001957.6700:05410
05411:-00049:-00004:-00070:001957.6700:05411
05412:-00032:+00022:-00018:002035.6988:05412
05413:-00021:+00036:+00030:002035.6988:05413
05414:+00000:+00017:+00084:002035.6988:05414
05415:+00002:+00035:+00035:002035.6988:05415
05416:+00006:+00048:-00004:002035.6988:05416
05417:+00034:+00046:-00078:002035.6988:05417
05418:+00031:+00041:-00012:002035.6988:05418
05419:+00060:+00046:+00065:002035.6988:05419
05420:+00038:+00016:+00135:002035.6988:05420
05421:+00046:+00021:+00092:002035.6988:05421
05422:+00022:+00004:-00071:002049.5637:05422
05423:+00010:-00017:-00158:002049.5637:05423
05424:+00020:-00012:-00126:002049.5637:05424
05425:+00016:-00024:+00021:002049.5637:05425
05426:-00003:-00046:+00142:002049.5637:05426
05427:+00047:-00049:+00155:002049.5637:05427
05428:+00044:-00054:+00078:002049.5637:05428
05429:+00051:-00039:-00042:002049.5637:05429
05430:+00030:-00065:-00057:002049.5637:05430
05431:+00006:-00067:-00059:002001.6826:05431
05432:-00003:-00041:+00008:002001.6826:05432
05433:+00011:-00022:+00085:002001.6826:05433
05434:-00005:-00025:+00083:002001.6826:05434
05435:+00020:-00046:+00081:002001.6826:05435
05436:+00014:-00022:+00110:002001.6826:05436
05437:-00008:-00038:+00060:002001.6826:05437
05438:+00005:-00029:-00013:002001.6826:05438
05439:+00027:+00023:+00001:002001.6826:05439
05440:+00037:+00036:+00030:002001.6826:05440
05441:+00048:+00049:-00047:002019.3551:05441
05442:+00022:+00065:+00032:002019.3551:05442
05443:+00022:+00068:+00079:002019.3551:05443
05444:-00002:+00044:+00015:002019.3551:05444
05445:-00024:+00043:-00021:002019.3551:05445
05446:-00015:+00069:+00028:002019.3551:05446
05447:-00042:+00049:+00065:002019.3551:05447
05448:-00053:+00045:-00033:002019.3551:05448
05449:-00029:+00042:-00031:002019.3551:05449
05450:-00026:+00034:+00029:002019.3551:05450
05451:-00026:+00022:+00042:002019.3551:05451
05452:-00039:-00003:+00059:001960.8872:05452
05453:-00029:-00013:+00028:001960.8872:05453
05454:-00031:-00012:+00036:001960.8872:05454
05455:-00049:-00041:+00002:001960.8872:05455
05456:-00026:-00054:-00031:001960.8872:05456
05457:-00049:-00066:-00047:001960.8872:05457
05458:-00037:-00062:-00035:001960.8872:05458
05459:-00012:-00060:-00008:001960.8872:05459
05460:+00002:-00063:+00000:001960.8872:05460
05461:+00004:-00063:+00075:001960.8872:05461
05462:-00003:-00054:+00127:001855.7539:05462
05463:-00005:-00053:+00044:001855.7539:05463
05464:+00019:-00042:+00036:001855.7539:05464
05465:-00006:-00040:+00028:001855.7539:05465
05466:+00000:-00050:-00011:001855.7539:05466
05467:+00015:-00028:-00049:001855.7539:05467
05468:-00004:-00035:-00023:001855.7539:05468
05469:-00020:-00034:-00055:001855.7539:05469
05470:+00002:-00018:-00083:001855.7539:05470
05471:-00003:-00016:+00034:001855.7539:05471
05472:+00017:+00008:+00041:001855.7539:05472
05473:-00006:+00020:+00063:001891.8392:05473
05474:+00011:+00025:+00029:001891.8392:05474
05475:-00009:+00013:-00001:001891.8392:05475
05476:+00015:+00042:-00005:001891.8392:05476
05477:-00010:+00047:+00004:001891.8392:05477
05478:+00001:+00041:-00048:001891.8392:05478
05479:-00027:+00069:-00019:001891.8392:05479
05480:-00002:+00025:-00017:001891.8392:05480
05481:-00048:+00001:-00025:001891.8392:05481
05482:-00017:+00011:-00093:001891.8392:05482
05483:-00011:+00018:-00001:001904.9064:05483
05484:+00004:-00008:-00004:001904.9064:05484
05485:-00017:+00004:+00051:001904.9064:05485
05486:+00016:-00018:+00042:001904.9064:05486
05487:-00035:-00049:+00085:001904.9064:05487
05488:-00024:-00035:+00025:001904.9064:05488
05489:-00024:-00033:+00038:001904.9064:05489
05490:-00052:-00051:+00010:001904.9064:05490
05491:-00042:-00046:+00018:001904.9064:05491
05492:-00030:-00046:+00049:001904.9064:05492
05493:-00037:-00061:+00007:001904.9064:05493
05494:-00028:-00061:-00031:001875.2679:05494
05495:-00009:-00043:-00016:001875.2679:05495
05496:-00004:-00029:+00000:001875.2679:05496
05497:+00009:-00063:-00046:001875.2679:05497
05498:+00035:-00011:-00017:001875.2679:05498
05499:+00025:-00020:+00053:001875.2679:05499
05500:-00005:+00002:-00005:001875.2679:05500
05501:+00010:+00007:-00003:001875.2679:05501
05502:+00019:+00024:+00015:001875.2679:05502
05503:-00005:+00000:+00002:001875.2679:05503
05504:-00017:+00000:-00027:001923.6289:05504
05505:-00018:+00038:+00004:001923.6289:05505
05506:-00033:-00020:-00007:001923.6289:05506
05507:-00033:+00006:-00011:001923.6289:05507
05508:-00026:+00021:-00031:001923.6289:05508
05509:-00039:-00020:+00018:001923.6289:05509
05510:-00032:-00018:-00013:001923.6289:05510
05511:-00052:+00014:+00008:001923.6289:05511
05512:-00032:-00021:+00030:001923.6289:05512
05513:-00069:-00001:+00026:001923.6289:05513
05514:-00044:+00032:+00022:001923.6289:05514
05515:-00058:+00020:+00021:001902.0455:05515
05516:-00045:+00034:-00066:001902.0455:05516
05517:-00057:+00026:-00037:001902.0455:05517
05518:-00054:+00011:-00011:001902.0455:05518
05519:-00044:+00033:-00076:001902.0455:05519
05520:-00012:+00023:-00034:001902.0455:05520
05521:-00016:+00019:+00003:001902.0455:05521
05522:-00019:+00017:-00016:001902.0455:05522
05523:-00007:+00006:-00033:001902.0455:05523
05524:-00009:+00023:-00022:001902.0455:05524
05525:-00008:+00006:+00005:001902.0455:05525
05526:+00015:-00002:-00008:001839.3112:05526
05527:+00020:+00019:+00003:001839.3112:05527
05528:+00016:+00003:-00003:001839.3112:05528
05529:-00004:-00017:-00011:001839.3112:05529
05530:-00007:-00004:-00014:001839.3112:05530
05531:-00004:-00011:-00019:001839.3112:05531
05532:-00011:-00015:-00004:001839.3112:05532
05533:+00004:-00009:+00008:001839.3112:05533
05534:-00014:-00030:+00011:001839.3112:05534
05535:-00012:-00011:-00029:001839.3112:05535
05536:-00010:+00002:-00031:001891.8455:05536
05537:-00016:+00003:-00050:001891.8455:05537
05538:-00038:+00007:-00044:001891.8455:05538
05539:-00010:+00002:-00007:001891.8455:05539
05540:-00014:+00036:-00038:001891.8455:05540
05541:-00011:+00001:-00052:001891.8455:05541
05542:-00001:+00018:-00013:001891.8455:05542
05543:+00014:+00039:+00033:001891.8455:05543
05544:+00016:+00018:+00042:001891.8455:05544
05545:-00002:-00004:+00004:001891.8455:05545
05546:+00017:+00032:-00043:001891.8455:05546
05547:+00007:+00007:-00021:001907.7677:05547
05548:+00018:-00018:+00008:001907.7677:05548
05549:-00019:+00006:+00036:001907.7677:05549
05550:-00012:-00016:+00001:001907.7677:05550
05551:-00027:-00014:-00036:001907.7677:05551
05552:-00014:+00005:-00018:001907.7677:05552
05553:-00033:-00007:+00056:001907.7677:05553
05554:-00027:-00030:-00001:001907.7677:05554
05555:-00026:-00025:+00039:001907.7677:05555
05556:-00034:-00010:+00056:001907.7677:05556
05557:-00025:-00011:-00005:001907.7677:05557
05558:-00011:+00007:-00005:001872.4575:05558
05559:-00010:-00031:-00002:001872.4575:05559
05560:-00023:-00012:+00003:001872.4575:05560
05561:-00021:-00021:-00023:001872.4575:05561
05562:+00017:-00013:-00031:001872.4575:05562
05563:-00003:-00023:-00024:001872.4575:05563
05564:+00012:-00030:+00068:001872.4575:05564
05565:+00022:-00042:-00003:001872.4575:05565
05566:+00010:-00029:-00047:001872.4575:05566
05567:+00012:-00041:+00023:001872.4575:05567
05568:+00032:-00051:+00042:001929.5338:05568
05569:-00004:-00066:+00081:001929.5338:05569
05570:-00021:-00038:+00068:001929.5338:05570
05571:-00024:-00051:+00009:001929.5338:05571
05572:-00039:-00029:-00046:001929.5338:05572
05573:-00026:-00032:-00052:001929.5338:05573
05574:-00039:-00013:-00037:001929.5338:05574
05575:-00013:-00030:+00032:001929.5338:05575
05576:-00010:+00008:+00059:001929.5338:05576
05577:+00000:+00020:-00029:001929.5338:05577
05578:-00023:+00022:+00009:001939.8515:05578
05579:-00008:+00039:+00063:001939.8515:05579
05580:+00002:+00048:+00033:001939.8515:05580
05581:+00004:+00024:+00064:001939.8515:05581
05582:-00008:+00052:+00058:001939.8515:05582
05583:+00003:+00040:+00020:001939.8515:05583
05584:+00000:+00036:-00015:001939.8515:05584
05585:+00004:+00031:-00008:001939.8515:05585
05586:+00005:+00014:-00043:001939.8515:05586
05587:-00008:+00019:-00046:001939.8515:05587
05588:+00032:+00007:+00015:001939.8515:05588
05589:+00009:-00009:+00015:001880.8843:05589
05590:+00031:-00011:+00013:001880.8843:05590
05591:+00030:-00022:+00021:001880.8843:05591
05592:+00019:-00032:+00029:001880.8843:05592
05593:-00005:-00022:+00047:001880.8843:05593
05594:-00011:-00030:+00030:001880.8843:05594
05595:-00034:-00036:+00060:001880.8843:05595
05596:-00051:-00035:-00030:001880.8843:05596
05597:-00043:-00019:-00058:001880.8843:05597
05598:-00068:-00012:+00005:001880.8843:05598
05599:-00065:-00007:-00026:001932.4854:05599
05600:-00048:-00027:-00007:001932.4854:05600
05601:-00052:-00046:+00016:001932.4854:05601
05602:-00051:-00049:-00047:001932.4854:05602
05603:-00026:-00052:-00041:001932.4854:05603
05604:-00001:-00047:+00019:001932.4854:05604
05605:+00001:-00021:+00033:001932.4854:05605
05606:+00008:-00010:+00033:001932.4854:05606
05607:+00033:-00019:+00076:001932.4854:05607
05608:+00035:+00014:+00007:001932.4854:05608
05609:+00007:-00003:+00051:001932.4854:05609
05610:+00028:+00036:+00040:001933.9484:05610
05611:+00018:-00003:-00059:001933.9484:05611
05612:+00024:+00051:-00038:001933.9484:05612
05613:+00031:+00050:-00021:001933.9484:05613
05614:+00019:+00048:-00041:001933.9484:05614
05615:+00008:+00041:-00031:001933.9484:05615
05616:+00015:+00061:+00012:001933.9484:05616
05617:-00002:+00056:-00006:001933.9484:05617
05618:-00009:+00062:+00013:001933.9484:05618
05619:-00011:+00063:+00034:001933.9484:05619
05620:-00034:+00079:+00015:001889.4753:05620
05621:-00038:+00066:-00044:001889.4753:05621
05622:-00055:+00062:-00060:001889.4753:05622
05623:-00037:+00058:-00058:001889.4753:05623
05624:-00029:+00028:-00005:001889.4753:05624
05625:-00054:+00026:-00046:001889.4753:05625
05626:-00025:+00022:-00004:001889.4753:05626
05627:-00036:+00005:+00005:001889.4753:05627
05628:-00048:-00018:-00063:001889.4753:05628
05629:-00019:-00032:-00034:001889.4753:05629
05630:-00017:-00046:+00011:001953.5524:05630
05631:-00025:-00024:+00014:001953.5524:05631
05632:+00002:-00048:+00039:001953.5524:05632
05633:-00002:-00034:+00017:001953.5524:05633
05634:+00001:-00049:-00024:001953.5524:05634
05635:-00024:-00035:-00031:001953.5524:05635
05636:-00022:-00009:-00078:001953.5524:05636
05637:-00019:-00050:-00018:001953.5524:05637
05638:-00009:-00024:+00020:001953.5524:05638
05639:+00013:-00020:-00015:001953.5524:05639
05640:+00017:-00048:+00005:001953.5524:05640
05641:-00003:-00016:-00031:001960.8688:05641
05642:+00013:-00015:+00022:001960.8688:05642
05643:+00015:+00006:+00039:001960.8688:05643
05644:+00019:+00019:-00024:001960.8688:05644
05645:+00007:+00016:+00019:001960.8688:05645
05646:+00010:+00036:-00010:001960.8688:05646
05647:-00006:+00054:-00039:001960.8688:05647
05648:+00016:+00031:-00011:001960.8688:05648
05649:-00001:+00049:+00011:001960.8688:05649
05650:-00004:+00041:-00033:001960.8688:05650
05651:-00010:+00054:+00026:001915.6042:05651
05652:-00010:+00065:+00001:001915.6042:05652
05653:-00036:+00070:-00064:001915.6042:05653
05654:-00017:+00043:-00034:001915.6042:05654
05655:-00031:+00068:-00013:001915.6042:05655
05656:-00031:+00046:-00012:001915.6042:05656
05657:-00027:+00027:-00001:001915.6042:05657
05658:-00031:+00047:-00030:001915.6042:05658
05659:-00048:+00054:-00079:001915.6042:05659
05660:-00026:+00030:-00036:001915.6042:05660
05661:-00038:+00029:+00007:001971.9012:05661
05662:-00025:+00019:+00013:001971.9012:05662
05663:-00038:+00006:+00038:001971.9012:05663
05664:-00007:+00009:-00012:001971.9012:05664
05665:-00019:-00034:-00042:001971.9012:05665
05666:-00005:+00007:-00016:001971.9012:05666
05667:+00017:+00003:+00036:001971.9012:05667
05668:+00030:-00012:-00027:001971.9012:05668
05669:+00019:-00030:-00020:001971.9012:05669
05670:+00026:-00007:+00015:001971.9012:05670
05671:+00008:-00026:-00029:001969.9724:05671
05672:+00016:-00009:-00035:001969.9724:05672
05673:+00007:-00020:+00051:001969.9724:05673
05674:-00019:-00010:-00036:001969.9724:05674
05675:-00011:-00019:-00027:001969.9724:05675
05676:+00013:-00006:+00026:001969.9724:05676
05677:-00036:-00021:-00038:001969.9724:05677
05678:-00014:+00005:-00023:001969.9724:05678
05679:-00007:+00011:-00051:001969.9724:05679
05680:-00036:+00006:-00030:001969.9724:05680
05681:-00014:+00007:+00003:001969.9724:05681
05682:-00034:+00001:+00023:001918.5589:05682
05683:-00023:+00024:-00038:001918.5589:05683
05684:-00016:-00003:+00005:001918.5589:05684
05685:-00006:+00030:-00002:001918.5589:05685
05686:-00022:+00010:+00050:001918.5589:05686
05687:-00004:+00037:-00016:001918.5589:05687
05688:-00001:+00030:-00002:001918.5589:05688
05689:+00007:+00035:-00023:001918.5589:05689
05690:+00015:+00026:-00021:001918.5589:05690
05691:+00009:+00048:-00010:001918.5589:05691
05692:+00019:+00031:+00001:001974.9934:05692
05693:+00016:+00029:+00006:001974.9934:05693
05694:-00008:+00029:-00031:001974.9934:05694
05695:+00019:+00034:-00042:001974.9934:05695
05696:-00002:+00038:+00009:001974.9934:05696
05697:+00014:+00024:-00007:001974.9934:05697
05698:-00003:+00019:+00053:001974.9934:05698
05699:+00014:+00023:+00005:001974.9934:05699
05700:+00001:+00011:+00017:001974.9934:05700
05701:-00008:+00002:+00048:001974.9934:05701
05702:-00001:+00024:+00012:001985.4039:05702
05703:+00004:-00019:-00012:001985.4039:05703
05704:+00001:+00005:+00036:001985.4039:05704
05705:+00005:-00001:+00005:001985.4039:05705
05706:-00005:-00021:-00058:001985.4039:05706
05707:+00005:+00005:+00000:001985.4039:05707
05708:-00003:+00015:+00015:001985.4039:05708
05709:+00018:-00016:+00058:001985.4039:05709
05710:-00003:-00001:+00039:001985.4039:05710
05711:-00004:+00032:+00011:001985.4039:05711
05712:-00005:+00008:+00020:001942.5000:05712
05713:-00008:+00021:+00029:001942.5000:05713
05714:+00018:+00013:+00034:001942.5000:05714
05715:-00012:+00017:+00053:001942.5000:05715
05716:+00003:+00023:+00006:001942.5000:05716
05717:-00006:+00024:+00001:001942.5000:05717
05718:+00001:+00001:+00008:001942.5000:05718
05719:-00038:+00036:+00043:001942.5000:05719
05720:-00003:+00022:-00016:001942.5000:05720
05721:+00003:+00015:+00005:001942.5000:05721
05722:-00007:+00026:+00050:002003.2912:05722
05723:+00004:+00034:+00030:002003.2912:05723
05724:+00000:+00001:+00024:002003.2912:05724
05725:+00000:+00033:+00015:002003.2912:05725
05726:+00015:+00016:-00060:002003.2912:05726
05727:+00015:+00014:+00019:002003.2912:05727
05728:-00004:+00015:+00028:002003.2912:05728
05729:+00005:+00014:-00002:002003.2912:05729
05730:-00002:+00000:-00012:002003.2912:05730
05731:+00018:+00012:+00017:002003.2912:05731
05732:+00016:+00013:-00041:002004.1774:05732
05733:+00017:-00001:+00025:002004.1774:05733
05734:-00005:-00001:+00068:002004.1774:05734
05735:-00019:+00026:-00004:002004.1774:05735
05736:-00008:+00023:-00013:002004.1774:05736
05737:+00000:+00014:-00047:002004.1774:05737
05738:-00024:+00010:-00008:002004.1774:05738
05739:-00007:+00011:+00006:002004.1774:05739
05740:+00004:+00022:+00021:002004.1774:05740
05741:-00020:+00000:+00039:002004.1774:05741
05742:-00009:-00004:-00015:001957.7277:05742
05743:+00002:+00013:+00007:001957.7277:05743
05744:-00001:+00015:-00020:001957.7277:05744
05745:-00006:+00016:-00004:001957.7277:05745
05746:+00002:-00014:+00010:001957.7277:05746
05747:-00010:+00011:-00037:001957.7277:05747
05748:-00010:+00001:-00025:001957.7277:05748
05749:+00020:-00006:-00021:001957.7277:05749
05750:-00025:+00020:-00063:001957.7277:05750
05751:+00000:+00011:-00063:001957.7277:05751
05752:+00001:-00002:-00018:002009.7031:05752
05753:-00034:+00027:+00019:002009.7031:05753
05754:-00036:+00003:+00026:002009.7031:05754
05755:-00023:+00027:+00019:002009.7031:05755
05756:-00036:+00024:-00057:002009.7031:05756
05757:-00021:+00021:-00061:002009.7031:05757
05758:-00014:-00006:-00015:002009.7031:05758
05759:-00003:+00015:-00004:002009.7031:05759
05760:-00004:-00030:+00003:002009.7031:05760
05761:-00008:+00023:+00019:002009.7031:05761
05762:+00008:+00012:-00061:002016.9916:05762
05763:+00010:-00032:-00015:002016.9916:05763
05764:-00009:-00004:+00007:002016.9916:05764
05765:+00007:+00024:+00021:002016.9916:05765
05766:+00016:-00014:+00038:002016.9916:05766
05767:+00007:+00018:-00001:002016.9916:05767
05768:+00029:+00033:-00032:002016.9916:05768
05769:+00024:-00021:+00036:002016.9916:05769
05770:+00019:+00000:+00004:002016.9916:05770
05771:+00007:+00006:+00051:002016.9916:05771
05772:+00005:-00030:+00022:001970.0919:05772
05773:-00001:-00003:+00018:001970.0919:05773
05774:+00033:-00006:-00036:001970.0919:05774
05775:-00019:-00030:-00005:001970.0919:05775
05776:+00000:-00034:+00039:001970.0919:05776
05777:+00019:-00031:+00014:001970.0919:05777
05778:+00020:-00026:-00033:001970.0919:05778
05779:+00029:+00002:+00033:001970.0919:05779
05780:+00043:-00012:+00003:001970.0919:05780
05781:+00034:-00015:+00008:001970.0919:05781
05782:+00023:+00006:-00008:002035.6569:05782
05783:+00012:+00020:-00020:002035.6569:05783
05784:+00020:-00020:+00002:002035.6569:05784
05785:-00006:+00017:-00001:002035.6569:05785
05786:-00021:-00002:-00012:002035.6569:05786
05787:-00019:-00003:+00023:002035.6569:05787
05788:+00003:+00009:+00019:002035.6569:05788
05789:-00040:+00011:-00032:002035.6569:05789
05790:-00010:+00007:-00023:002035.6569:05790
05791:-00027:+00000:-00035:002035.6569:05791
05792:-00051:+00008:-00027:002042.9777:05792
05793:-00028:-00016:+00029:002042.9777:05793
05794:-00068:-00034:+00001:002042.9777:05794
05795:-00067:-00017:-00072:002042.9777:05795
05796:-00051:-00045:-00075:002042.9777:05796
05797:-00026:-00017:+00024:002042.9777:05797
05798:-00049:-00048:+00190:002042.9777:05798
05799:+00018:-00035:+00203:002042.9777:05799
05800:+00018:-00045:+00067:002042.9777:05800
05801:+00027:-00033:-00109:002042.9777:05801
05802:+00053:-00011:-00178:001985.7593:05802
05803:+00073:-00002:-00091:001985.7593:05803
05804:+00062:-00010:+00037:001985.7593:05804
05805:+00056:+00007:+00231:001985.7593:05805
05806:+00053:-00015:+00106:001985.7593:05806
05807:+00066:-00015:+00041:001985.7593:05807
05808:+00030:-00017:+00009:001985.7593:05808
05809:+00016:-00011:-00006:001985.7593:05809
05810:-00014:-00020:-00013:001985.7593:05810
05811:+00012:+00004:-00052:001985.7593:05811
05812:+00025:+00005:-00067:001996.9315:05812
05813:-00005:-00008:-00015:001996.9315:05813
05814:-00008:-00029:+00030:001996.9315:05814
05815:-00020:-00042:-00001:001996.9315:05815
05816:-00019:-00043:-00034:001996.9315:05816
05817:-00033:-00054:+00121:001996.9315:05817
05818:-00036:-00091:+00139:001996.9315:05818
05819:-00055:-00091:+00088:001996.9315:05819
05820:-00045:-00071:+00033:001996.9315:05820
05821:-00048:-00057:-00076:001996.9315:05821
05822:-00073:-00058:-00088:001996.9315:05822
05823:-00078:-00064:-00040:001933.9816:05823
05824:-00056:-00064:+00109:001933.9816:05824
05825:-00059:-00036:+00072:001933.9816:05825
05826:-00046:-00028:+00043:001933.9816:05826
05827:-00068:-00032:+00015:001933.9816:05827
05828:-00047:-00022:-00057:001933.9816:05828
05829:-00063:+00009:-00049:001933.9816:05829
05830:-00033:-00002:+00069:001933.9816:05830
05831:-00010:+00038:+00086:001933.9816:05831
05832:+00005:+00050:+00018:001933.9816:05832
05833:-00020:+00029:+00004:001828.5378:05833
05834:-00020:+00027:-00015:001828.5378:05834
05835:-00021:+00045:-00096:001828.5378:05835
05836:-00021:+00029:-00004:001828.5378:05836
05837:-00005:+00050:+00040:001828.5378:05837
05838:+00017:+00041:+00038:001828.5378:05838
05839:+00017:+00048:-00003:001828.5378:05839
05840:-00003:+00053:+00017:001828.5378:05840
05841:-00010:+00040:-00080:001828.5378:05841
05842:-00016:+00054:-00082:001828.5378:05842
05843:+00007:+00054:+00023:001828.5378:05843
05844:-00007:+00052:+00100:001855.5683:05844
05845:+00019:+00034:+00057:001855.5683:05845
05846:-00038:+00000:+00007:001855.5683:05846
05847:-00022:+00024:-00048:001855.5683:05847
05848:-00046:-00021:-00026:001855.5683:05848
05849:-00070:-00047:+00033:001855.5683:05849
05850:-00085:-00050:+00033:001855.5683:05850
05851:-00043:-00054:-00005:001855.5683:05851
05852:-00061:-00079:-00058:001855.5683:05852
05853:-00037:-00076:-00035:001855.5683:05853
05854:-00012:-00111:+00050:001855.5683:05854
05855:-00035:-00084:-00049:001879.5240:05855
05856:-00008:-00070:-00059:001879.5240:05856
05857:+00034:-00084:-00003:001879.5240:05857
05858:+00020:-00078:+00038:001879.5240:05858
05859:+00009:-00058:+00078:001879.5240:05859
05860:+00032:-00051:+00010:001879.5240:05860
05861:+00047:-00032:-00005:001879.5240:05861
05862:+00040:-00001:-00045:001879.5240:05862
05863:+00040:+00015:-00016:001879.5240:05863
05864:+00027:+00028:-00013:001879.5240:05864
05865:+00033:+00048:+00005:001879.5240:05865
05866:+00025:+00045:-00045:001872.4681:05866
05867:+00016:+00060:-00055:001872.4681:05867
05868:+00000:+00070:-00032:001872.4681:05868
05869:-00013:+00054:-00031:001872.4681:05869
05870:-00017:+00068:-00015:001872.4681:05870
05871:-00052:+00031:-00042:001872.4681:05871
05872:-00041:+00051:-00048:001872.4681:05872
05873:-00065:+00012:-00046:001872.4681:05873
05874:-00080:+00020:+00003:001872.4681:05874
05875:-00059:+00017:-00037:001872.4681:05875
05876:-00058:+00001:+00015:001956.5645:05876
05877:-00081:-00019:+00059:001956.5645:05877
05878:-00080:+00002:-00043:001956.5645:05878
05879:-00068:-00013:-00040:001956.5645:05879
05880:-00048:+00007:-00068:001956.5645:05880
05881:-00050:-00012:-00086:001956.5645:05881
05882:-00026:-00012:-00076:001956.5645:05882
05883:-00002:+00018:-00081:001956.5645:05883
05884:+00044:+00008:-00062:001956.5645:05884
05885:+00044:+00022:+00000:001956.5645:05885
05886:+00047:+00040:+00032:001966.9514:05886
05887:+00044:+00037:-00027:001966.9514:05887
05888:+00022:+00050:+00027:001966.9514:05888
05889:+00052:+00047:+00021:001966.9514:05889
05890:+00017:+00051:-00077:001966.9514:05890
05891:-00004:+00043:-00015:001966.9514:05891
05892:-00004:+00045:-00021:001966.9514:05892
05893:-00018:+00009:-00094:001966.9514:05893
05894:-00011:+00016:-00009:001966.9514:05894
05895:+00014:+00035:+00033:001966.9514:05895
05896:-00012:-00008:-00035:001906.8510:05896
05897:-00036:+00006:-00034:001906.8510:05897
05898:-00029:-00008:-00021:001906.8510:05898
05899:-00032:-00045:+00059:001906.8510:05899
05900:-00063:-00023:+00022:001906.8510:05900
05901:-00064:-00012:-00025:001906.8510:05901
05902:-00060:-00022:+00021:001906.8510:05902
05903:-00080:-00036:-00012:001906.8510:05903
05904:-00066:-00046:-00051:001906.8510:05904
05905:-00055:-00026:+00039:001906.8510:05905
05906:-00012:-00027:+00006:001906.8510:05906
05907:-00012:-00029:-00008:001938.5122:05907
05908:+00008:-00030:-00032:001938.5122:05908
05909:+00015:-00017:-00025:001938.5122:05909
05910:+00050:-00008:-00037:001938.5122:05910
05911:+00061:-00006:+00057:001938.5122:05911
05912:+00079:-00002:+00041:001938.5122:05912
05913:+00042:+00001:+00030:001938.5122:05913
05914:+00066:-00001:+00014:001938.5122:05914
05915:+00062:+00019:-00016:001938.5122:05915
05916:+00037:-00004:-00042:001938.5122:05916
05917:+00021:+00022:+00039:001939.9003:05917
05918:+00014:-00006:+00028:001939.9003:05918
05919:+00000:-00015:+00022:001939.9003:05919
05920:+00000:-00001:-00042:001939.9003:05920
05921:-00011:+00006:-00056:001939.9003:05921
05922:-00021:+00000:+00018:001939.9003:05922
05923:-00015:+00021:+00028:001939.9003:05923
05924:-00013:+00016:+00035:001939.9003:05924
05925:-00010:+00011:+00035:001939.9003:05925
05926:-00021:+00031:-00014:001939.9003:05926
05927:-00017:+00028:-00048:001939.9003:05927
05928:-00033:+00049:+00003:001903.9669:05928
05929:+00000:+00051:-00013:001903.9669:05929
05930:-00004:+00066:-00026:001903.9669:05930
05931:+00020:+00029:-00015:001903.9669:05931
05932:+00016:+00055:-00013:001903.9669:05932
05933:+00018:+00028:-00024:001903.9669:05933
05934:+00031:+00041:-00024:001903.9669:05934
05935:+00023:+00038:+00039:001903.9669:05935
05936:+00038:+00028:+00052:001903.9669:05936
05937:+00025:+00024:+00062:001903.9669:05937
05938:+00013:+00013:+00059:001965.8150:05938
05939:+00032:-00002:-00015:001965.8150:05939
05940:-00006:+00018:-00037:001965.8150:05940
05941:-00017:-00021:-00002:001965.8150:05941
05942:-00015:-00007:+00022:001965.8150:05942
05943:-00033:-00012:+00044:001965.8150:05943
05944:-00012:-00031:+00004:001965.8150:05944
05945:-00001:-00033:+00016:001965.8150:05945
05946:-00006:+00006:-00038:001965.8150:05946
05947:-00022:-00012:-00008:001965.8150:05947
05948:-00006:-00011:+00090:001979.2879:05948
05949:+00017:+00004:+00115:001979.2879:05949
05950:+00019:-00021:+00033:001979.2879:05950
05951:+00019:+00006:+00079:001979.2879:05951
05952:+00015:+00024:+00032:001979.2879:05952
05953:+00005:-00004:-00052:001979.2879:05953
05954:+00005:+00019:+00022:001979.2879:05954
05955:+00015:+00012:+00056:001979.2879:05955
05956:+00006:+00021:+00035:001979.2879:05956
05957:-00018:+00008:+00041:001979.2879:05957
05958:-00001:+00021:+00049:001921.5739:05958
05959:-00011:+00008:+00001:001921.5739:05959
05960:-00025:+00004:+00053:001921.5739:05960
05961:-00026:+00038:+00066:001921.5739:05961
05962:-00031:+00022:+00054:001921.5739:05962
05963:-00063:+00018:+00090:001921.5739:05963
05964:-00066:+00030:-00010:001921.5739:05964
05965:-00048:+00034:-00012:001921.5739:05965
05966:-00062:+00022:+00024:001921.5739:05966
05967:-00067:+00043:-00025:001921.5739:05967
05968:-00048:+00025:+00032:001965.7967:05968
05969:-00027:+00064:+00078:001965.7967:05969
05970:+00004:+00031:-00050:001965.7967:05970
05971:+00000:+00032:-00009:001965.7967:05971
05972:-00001:+00063:+00039:001965.7967:05972
05973:-00005:+00031:-00034:001965.7967:05973
05974:+00016:+00038:-00020:001965.7967:05974
05975:+00014:+00068:-00020:001965.7967:05975
05976:+00013:+00054:-00110:001965.7967:05976
05977:-00003:+00035:-00039:001965.7967:05977
05978:+00004:+00040:-00003:001965.7967:05978
05979:-00015:+00049:+00016:001964.0009:05979
05980:-00027:+00022:-00034:001964.0009:05980
05981:-00011:+00027:-00004:001964.0009:05981
05982:-00035:+00025:-00020:001964.0009:05982
05983:-00032:+00018:-00012:001964.0009:05983
05984:-00026:+00033:-00006:001964.0009:05984
05985:-00026:+00024:+00029:001964.0009:05985
05986:-00054:-00015:-00021:001964.0009:05986
05987:-00052:+00001:-00014:001964.0009:05987
05988:-00040:-00001:-00037:001964.0009:05988
05989:-00030:-00031:-00023:001915.6723:05989
05990:-00010:-00017:-00021:001915.6723:05990
05991:-00008:+00020:+00020:001915.6723:05991
05992:+00020:-00007:-00040:001915.6723:05992
05993:+00018:+00007:-00030:001915.6723:05993
05994:+00026:+00016:-00015:001915.6723:05994
05995:+00030:-00006:-00047:001915.6723:05995
05996:+00013:+00004:-00028:001915.6723:05996
05997:+00023:+00013:-00009:001915.6723:05997
05998:+00036:+00001:-00053:001915.6723:05998
05999:-00008:-00004:-00023:001975.0142:05999
06000:+00007:+00007:+00024:001975.0142:06000
06001:-00003:+00014:+00009:001975.0142:06001
06002:-00009:+00023:+00002:001975.0142:06002
06003:-00017:-00002:+00002:001975.0142:06003
06004:-00019:+00026:-00016:001975.0142:06004
06005:-00034:+00012:+00015:001975.0142:06005
06006:-00023:+00011:+00035:001975.0142:06006
06007:-00016:+00040:-00032:001975.0142:06007
06008:-00024:+00035:-00048:001975.0142:06008
06009:-00037:+00032:-00022:001991.6748:06009
06010:-00020:+00040:-00021:001991.6748:06010
06011:-00017:+00037:-00082:001991.6748:06011
06012:-00020:+00027:+00008:001991.6748:06012
06013:-00009:+00044:-00038:001991.6748:06013
06014:+00020:+00039:-00054:001991.6748:06014
06015:+00006:+00020:+00007:001991.6748:06015
06016:+00006:+00050:+00002:001991.6748:06016
06017:-00004:+00036:-00025:001991.6748:06017
06018:-00007:+00025:-00021:001991.6748:06018
06019:+00016:+00049:-00038:001945.5473:06019
06020:+00007:+00021:-00036:001945.5473:06020
06021:+00014:+00020:+00025:001945.5473:06021
06022:-00018:+00034:-00032:001945.5473:06022
06023:+00000:-00011:-00053:001945.5473:06023
06024:-00015:-00003:+00026:001945.5473:06024
06025:-00022:+00004:-00024:001945.5473:06025
06026:-00021:-00018:-00038:001945.5473:06026
06027:+00001:-00023:+00048:001945.5473:06027
06028:-00004:+00003:+00007:001945.5473:06028
06029:+00017:-00062:-00025:001945.5473:06029
06030:-00019:-00037:+00095:001987.4757:06030
06031:-00005:-00011:+00013:001987.4757:06031
06032:+00020:-00039:+00033:001987.4757:06032
06033:+00017:-00025:+00017:001987.4757:06033
06034:+00019:-00004:+00020:001987.4757:06034
06035:+00020:-00051:+00021:001987.4757:06035
06036:+00016:-00037:+00068:001987.4757:06036
06037:+00006:-00046:-00015:001987.4757:06037
06038:+00036:-00027:-00011:001987.4757:06038
06039:+00011:-00026:+00035:001987.4757:06039
06040:+00012:-00009:-00032:001970.0159:06040
06041:+00030:-00030:+00019:001970.0159:06041
06042:+00014:-00021:+00069:001970.0159:06042
06043:-00005:-00004:+00004:001970.0159:06043
06044:-00001:-00002:+00009:001970.0159:06044
06045:-00020:-00019:+00019:001970.0159:06045
06046:-00015:+00011:+00007:001970.0159:06046
06047:-00037:+00024:+00015:001970.0159:06047
06048:-00034:+00036:+00021:001970.0159:06048
06049:-00035:+00037:-00013:001970.0159:06049
06050:-00013:+00048:+00015:001895.2526:06050
06051:-00001:+00028:+00020:001895.2526:06051
06052:-00015:+00037:+00021:001895.2526:06052
06053:-00040:+00011:-00003:001895.2526:06053
06054:-00040:+00016:+00024:001895.2526:06054
06055:-00037:+00025:-00031:001895.2526:06055
06056:-00041:+00011:-00044:001895.2526:06056
06057:-00024:+00016:-00012:001895.2526:06057
06058:-00021:+00009:+00035:001895.2526:06058
06059:-00014:+00017:+00032:001895.2526:06059
06060:-00010:+00024:-00046:001895.2526:06060
06061:+00001:+00008:-00010:001929.5892:06061
06062:-00017:+00005:+00014:001929.5892:06062
06063:-00001:+00003:+00084:001929.5892:06063
06064:-00021:-00013:+00067:001929.5892:06064
06065:+00002:-00012:-00002:001929.5892:06065
06066:-00024:-00014:-00038:001929.5892:06066
06067:-00025:-00030:-00049:001929.5892:06067
06068:-00014:-00007:-00074:001929.5892:06068
06069:-00013:-00007:-00029:001929.5892:06069
06070:-00023:-00001:+00000:001929.5892:06070
06071:-00013:-00021:+00024:001925.1828:06071
06072:-00004:+00007:+00026:001925.1828:06072
06073:+00000:+00007:+00092:001925.1828:06073
06074:-00007:+00024:+00053:001925.1828:06074
06075:+00003:+00007:+00002:001925.1828:06075
06076:+00010:+00035:-00013:001925.1828:06076
06077:-00005:+00050:-00004:001925.1828:06077
06078:+00020:+00013:+00002:001925.1828:06078
06079:-00002:+00017:-00021:001925.1828:06079
06080:-00007:+00037:-00039:001925.1828:06080
06081:-00020:+00019:-00007:001925.1828:06081
06082:-00009:+00023:+00022:001892.4101:06082
06083:-00021:+00004:-00010:001892.4101:06083
06084:-00014:-00001:-00002:001892.4101:06084
06085:-00014:-00006:+00009:001892.4101:06085
06086:-00024:+00000:+00001:001892.4101:06086
06087:-00036:+00005:+00047:001892.4101:06087
06088:-00037:+00007:+00052:001892.4101:06088
06089:-00028:-00002:+00000:001892.4101:06089
06090:-00026:+00019:+00000:001892.4101:06090
06091:-00039:-00005:-00079:001892.4101:06091
06092:-00013:+00022:-00045:001959.6519:06092
06093:+00005:+00008:+00073:001959.6519:06093
06094:+00005:+00004:+00157:001959.6519:06094
06095:+00023:-00007:+00112:001959.6519:06095
06096:+00079:-00014:-00056:001959.6519:06096
06097:+00055:+00003:-00139:001959.6519:06097
06098:+00048:+00004:-00080:001959.6519:06098
06099:+00011:-00008:+00088:001959.6519:06099
06100:-00007:+00008:+00067:001959.6519:06100
06101:-00017:-00022:+00015:001959.6519:06101
06102:-00026:-00007:+00063:001979.2576:06102
06103:-00050:-00014:-00015:001979.2576:06103
06104:-00028:-00012:-00052:001979.2576:06104
06105:-00021:+00002:-00010:001979.2576:06105
06106:-00042:+00002:-00033:001979.2576:06106
06107:-00013:-00015:+00070:001979.2576:06107
06108:-00040:+00003:+00044:001979.2576:06108
06109:-00043:+00001:-00007:001979.2576:06109
06110:-00063:+00003:-00017:001979.2576:06110
06111:-00074:+00018:-00013:001979.2576:06111
06112:-00081:-00004:-00020:001945.5338:06112
06113:-00047:+00013:-00006:001945.5338:06113
06114:-00055:+00023:-00086:001945.5338:06114
06115:-00015:+00023:+00010:001945.5338:06115
06116:+00005:+00034:+00065:001945.5338:06116
06117:-00018:+00036:-00010:001945.5338:06117
06118:+00039:+00035:+00018:001945.5338:06118
06119:+00048:+00051:+00011:001945.5338:06119
06120:-00004:+00053:-00072:001945.5338:06120
06121:+00013:+00038:+00003:001945.5338:06121
06122:+00033:+00049:+00018:002016.1809:06122
06123:-00006:+00050:-00086:002016.1809:06123
06124:+00010:+00012:-00060:002016.1809:06124
06125:+00009:-00001:-00008:002016.1809:06125
06126:+00006:+00039:-00049:002016.1809:06126
06127:+00008:-00003:-00011:002016.1809:06127
06128:+00009:+00023:-00016:002016.1809:06128
06129:+00015:+00011:+00016:002016.1809:06129
06130:+00034:+00004:+00008:002016.1809:06130
06131:-00003:-00002:+00057:002016.1809:06131
06132:+00015:+00002:+00051:002026.6905:06132
06133:+00005:-00037:+00014:002026.6905:06133
06134:-00015:-00037:-00034:002026.6905:06134
06135:-00013:-00007:-00011:002026.6905:06135
06136:-00017:-00059:-00056:002026.6905:06136
06137:-00017:-00027:-00055:002026.6905:06137
06138:-00009:-00050:-00045:002026.6905:06138
06139:-00008:-00051:+00016:002026.6905:06139
06140:+00015:-00057:+00032:002026.6905:06140
06141:+00033:-00028:+00072:002026.6905:06141
06142:+00044:-00054:+00055:001992.0986:06142
06143:+00029:-00029:+00064:001992.0986:06143
06144:+00036:-00065:+00043:001992.0986:06144
06145:+00035:-00035:+00002:001992.0986:06145
06146:+00032:-00039:-00080:001992.0986:06146
06147:+00032:-00009:-00087:001992.0986:06147
06148:+00035:-00037:-00028:001992.0986:06148
06149:+00008:-00010:+00007:001992.0986:06149
06150:+00037:-00022:+00095:001992.0986:06150
06151:+00052:-00012:+00062:001992.0986:06151
06152:+00052:-00046:+00012:002052.3139:06152
06153:+00058:-00036:-00026:002052.3139:06153
06154:+00055:-00026:-00048:002052.3139:06154
06155:+00067:-00021:-00065:002052.3139:06155
06156:+00061:+00001:+00034:002052.3139:06156
06157:+00043:+00023:+00012:002052.3139:06157
06158:+00018:+00000:+00021:002052.3139:06158
06159:-00002:+00019:-00019:002052.3139:06159
06160:-00018:+00028:-00015:002052.3139:06160
06161:-00035:+00022:+00015:002052.3139:06161
06162:-00033:+00013:+00064:002039.6896:06162
06163:-00012:+00014:+00065:002039.6896:06163
06164:-00038:+00021:+00030:002039.6896:06164
06165:-00038:+00001:+00016:002039.6896:06165
06166:-00050:+00034:-00029:002039.6896:06166
06167:-00063:+00019:-00010:002039.6896:06167
06168:-00080:-00005:+00032:002039.6896:06168
06169:-00068:+00007:+00029:002039.6896:06169
06170:-00070:-00015:+00023:002039.6896:06170
06171:-00031:-00034:-00003:002039.6896:06171
06172:-00027:-00013:+00023:001948.4768:06172
06173:-00006:-00024:-00011:001948.4768:06173
06174:+00010:-00048:+00018:001948.4768:06174
06175:+00026:-00041:+00027:001948.4768:06175
06176:+00051:-00039:+00060:001948.4768:06176
06177:+00062:-00062:+00045:001948.4768:06177
06178:+00042:-00053:+00031:001948.4768:06178
06179:+00048:-00054:+00058:001948.4768:06179
06180:+00036:-00076:+00042:001948.4768:06180
06181:+00021:-00069:+00016:001948.4768:06181
06182:+00021:-00074:+00030:001947.4525:06182
06183:+00012:-00071:+00020:001947.4525:06183
06184:+00006:-00072:+00011:001947.4525:06184
06185:-00009:-00059:+00014:001947.4525:06185
06186:+00001:-00075:+00029:001947.4525:06186
06187:-00037:-00067:+00014:001947.4525:06187
06188:-00028:-00064:+00006:001947.4525:06188
06189:-00029:-00029:+00019:001947.4525:06189
06190:-00081:-00049:+00044:001947.4525:06190
06191:-00056:-00013:+00042:001947.4525:06191
06192:-00059:-00014:-00007:001947.4525:06192
06193:-00067:-00003:-00010:001896.3677:06193
06194:-00049:+00018:+00018:001896.3677:06194
06195:-00015:+00037:+00011:001896.3677:06195
06196:-00019:+00051:-00034:001896.3677:06196
06197:-00004:+00040:+00002:001896.3677:06197
06198:+00029:+00046:+00000:001896.3677:06198
06199:+00020:+00056:-00016:001896.3677:06199
06200:+00015:+00040:+00006:001896.3677:06200
06201:+00014:+00066:-00006:001896.3677:06201
06202:+00016:+00045:-00048:001896.3677:06202
06203:-00020:+00048:+00015:001896.3677:06203
06204:-00021:+00053:+00033:001817.8540:06204
06205:-00030:+00037:-00050:001817.8540:06205
06206:-00053:+00036:-00004:001817.8540:06206
06207:-00028:-00001:+00024:001817.8540:06207
06208:-00050:+00023:-00048:001817.8540:06208
06209:-00065:-00036:-00046:001817.8540:06209
06210:-00049:-00021:-00014:001817.8540:06210
06211:-00053:-00049:+00005:001817.8540:06211
06212:-00069:-00023:-00037:001817.8540:06212
06213:-00062:-00040:-00031:001817.8540:06213
06214:-00063:-00025:-00014:001866.5307:06214
06215:-00039:-00039:-00037:001866.5307:06215
06216:-00025:-00024:+00002:001866.5307:06216
06217:-00022:-00030:-00006:001866.5307:06217
06218:+00017:-00017:+00016:001866.5307:06218
06219:-00007:-00013:+00000:001866.5307:06219
06220:+00010:+00019:-00022:001866.5307:06220
06221:+00035:+00011:+00018:001866.5307:06221
06222:+00006:+00016:-00042:001866.5307:06222
06223:+00021:+00026:-00038:001866.5307:06223
06224:+00014:+00051:-00059:001866.5307:06224
06225:-00002:+00064:-00045:001899.1778:06225
06226:-00008:+00064:-00024:001899.1778:06226
06227:+00015:+00056:-00017:001899.1778:06227
06228:+00003:+00066:-00002:001899.1778:06228
06229:+00005:+00061:+00000:001899.1778:06229
06230:-00009:+00061:+00036:001899.1778:06230
06231:-00037:+00069:+00010:001899.1778:06231
06232:-00055:+00059:-00008:001899.1778:06232
06233:-00047:+00058:-00030:001899.1778:06233
06234:-00060:+00068:-00058:001899.1778:06234
06235:-00075:+00043:-00092:001883.7351:06235
06236:-00073:+00055:-00053:001883.7351:06236
06237:-00059:+00011:-00054:001883.7351:06237
06238:-00067:-00003:-00045:001883.7351:06238
06239:-00036:+00018:-00037:001883.7351:06239
06240:-00019:-00006:+00023:001883.7351:06240
06241:-00001:-00012:+00030:001883.7351:06241
06242:-00005:+00007:+00034:001883.7351:06242
06243:+00012:+00006:+00007:001883.7351:06243
06244:+00036:-00006:-00012:001883.7351:06244
06245:+00033:+00005:-00063:001883.7351:06245
06246:+00021:+00039:-00012:001971.9151:06246
06247:+00045:+00017:-00053:001971.9151:06247
06248:+00066:+00016:-00057:001971.9151:06248
06249:+00037:+00016:-00061:001971.9151:06249
06250:+00058:+00027:-00045:001971.9151:06250
06251:+00043:+00022:-00025:001971.9151:06251
06252:+00075:+00031:-00005:001971.9151:06252
06253:+00055:+00013:+00040:001971.9151:06253
06254:+00048:+00033:-00004:001971.9151:06254
06255:+00007:+00036:-00006:001971.9151:06255
06256:+00000:+00040:+00033:001994.7935:06256
06257:-00014:+00037:-00058:001994.7935:06257
06258:-00043:+00040:+00011:001994.7935:06258
06259:-00030:+00001:-00005:001994.7935:06259
06260:-00067:+00006:-00040:001994.7935:06260
06261:-00054:-00009:-00021:001994.7935:06261
06262:-00055:+00002:+00007:001994.7935:06262
06263:-00027:-00024:-00084:001994.7935:06263
06264:-00049:-00014:-00007:001994.7935:06264
06265:-00034:-00015:+00044:001994.7935:06265
06266:-00037:-00031:-00057:001942.4681:06266
06267:+00001:-00013:-00004:001942.4681:06267
06268:+00004:-00017:+00085:001942.4681:06268
06269:-00008:-00017:-00014:001942.4681:06269
06270:+00013:-00005:+00018:001942.4681:06270
06271:+00007:+00014:+00002:001942.4681:06271
06272:+00032:+00024:-00034:001942.4681:06272
06273:+00030:-00006:-00008:001942.4681:06273
06274:+00006:+00014:-00038:001942.4681:06274
06275:+00029:-00004:-00050:001942.4681:06275
06276:+00014:-00010:-00026:001975.0467:06276
06277:+00004:-00006:-00027:001975.0467:06277
06278:-00020:-00008:-00024:001975.0467:06278
06279:-00014:-00013:-00021:001975.0467:06279
06280:-00028:-00010:-00011:001975.0467:06280
06281:-00016:-00031:+00001:001975.0467:06281
06282:-00036:-00035:+00020:001975.0467:06282
06283:-00036:+00004:-00035:001975.0467:06283
06284:+00003:+00006:+00016:001975.0467:06284
06285:-00001:-00008:+00066:001975.0467:06285
06286:-00008:+00008:+00037:001948.9039:06286
06287:+00004:-00022:+00009:001948.9039:06287
06288:+00007:+00008:-00020:001948.9039:06288
06289:-00001:+00024:+00008:001948.9039:06289
06290:+00005:+00002:-00003:001948.9039:06290
06291:-00023:+00022:-00032:001948.9039:06291
06292:+00006:+00023:-00009:001948.9039:06292
06293:+00014:+00001:-00008:001948.9039:06293
06294:-00004:+00014:+00003:001948.9039:06294
06295:+00010:+00012:+00078:001948.9039:06295
06296:+00021:+00008:+00076:001948.9039:06296
06297:+00003:-00003:+00037:001889.5117:06297
06298:-00009:-00005:+00018:001889.5117:06298
06299:-00032:-00020:+00009:001889.5117:06299
06300:-00056:-00015:-00013:001889.5117:06300
06301:-00043:-00011:-00010:001889.5117:06301
06302:-00052:-00024:+00021:001889.5117:06302
06303:-00045:-00049:+00014:001889.5117:06303
06304:-00037:-00067:+00045:001889.5117:06304
06305:-00020:-00068:+00066:001889.5117:06305
06306:+00001:-00065:+00038:001889.5117:06306
06307:+00009:-00041:-00001:001953.5275:06307
06308:+00036:-00013:+00033:001953.5275:06308
06309:+00026:-00026:-00025:001953.5275:06309
06310:+00044:-00022:+00024:001953.5275:06310
06311:+00039:+00001:+00059:001953.5275:06311
06312:+00027:-00006:+00010:001953.5275:06312
06313:+00035:+00007:+00000:001953.5275:06313
06314:+00031:+00037:+00033:001953.5275:06314
06315:+00006:+00020:+00001:001953.5275:06315
06316:+00018:+00010:-00030:001953.5275:06316
06317:+00018:+00015:+00034:001963.9167:06317
06318:+00017:+00023:-00002:001963.9167:06318
06319:-00010:-00005:+00009:001963.9167:06319
06320:-00023:+00012:+00011:001963.9167:06320
06321:-00063:-00016:+00000:001963.9167:06321
06322:-00069:+00007:+00033:001963.9167:06322
06323:-00063:-00001:+00014:001963.9167:06323
06324:-00060:-00004:+00014:001963.9167:06324
06325:-00058:-00003:+00048:001963.9167:06325
06326:-00029:+00024:+00036:001963.9167:06326
06327:-00028:+00018:-00006:001963.9167:06327
06328:-00019:+00049:-00001:001924.5004:06328
06329:+00003:+00010:+00004:001924.5004:06329
06330:+00020:+00025:-00003:001924.5004:06330
06331:+00013:+00048:+00027:001924.5004:06331
06332:+00013:+00032:-00012:001924.5004:06332
06333:+00017:+00029:-00049:001924.5004:06333
06334:+00018:+00064:-00008:001924.5004:06334
06335:+00016:+00031:-00049:001924.5004:06335
06336:+00031:+00025:-00026:001924.5004:06336
06337:+00020:+00053:+00036:001924.5004:06337
06338:+00016:+00046:+00013:001978.1208:06338
06339:+00005:+00024:+00064:001978.1208:06339
06340:-00005:+00037:+00039:001978.1208:06340
06341:-00011:+00053:-00036:001978.1208:06341
06342:-00037:+00022:-00010:001978.1208:06342
06343:-00048:+00013:+00000:001978.1208:06343
06344:-00028:+00035:+00015:001978.1208:06344
06345:-00058:+00005:+00028:001978.1208:06345
06346:-00063:+00002:+00051:001978.1208:06346
06347:-00063:+00022:+00000:001978.1208:06347
06348:-00052:-00013:+00016:001966.9582:06348
06349:-00026:+00009:-00001:001966.9582:06349
06350:-00011:+00001:-00038:001966.9582:06350
06351:-00007:-00016:-00018:001966.9582:06351
06352:+00004:+00001:-00005:001966.9582:06352
06353:+00017:+00012:-00052:001966.9582:06353
06354:-00006:-00030:-00018:001966.9582:06354
06355:+00005:+00013:-00023:001966.9582:06355
06356:+00020:-00004:-00049:001966.9582:06356
06357:+00017:-00020:-00018:001966.9582:06357
06358:+00016:-00006:-00015:001918.5899:06358
06359:-00006:-00017:+00037:001918.5899:06359
06360:-00011:-00023:+00032:001918.5899:06360
06361:-00024:+00008:-00015:001918.5899:06361
06362:-00027:-00017:-00038:001918.5899:06362
06363:-00053:-00015:-00023:001918.5899:06363
06364:-00058:-00021:-00046:001918.5899:06364
06365:-00046:+00008:-00022:001918.5899:06365
06366:-00045:+00002:-00057:001918.5899:06366
06367:-00051:+00009:-00070:001918.5899:06367
06368:-00032:+00012:-00059:001918.5899:06368
06369:-00030:+00014:-00049:001975.0074:06369
06370:-00034:+00035:-00032:001975.0074:06370
06371:+00005:+00054:+00031:001975.0074:06371
06372:+00016:+00030:+00019:001975.0074:06372
06373:+00016:+00055:-00002:001975.0074:06373
06374:+00009:+00051:-00023:001975.0074:06374
06375:+00007:+00067:-00027:001975.0074:06375
06376:-00007:+00026:-00074:001975.0074:06376
06377:+00015:+00053:-00055:001975.0074:06377
06378:-00007:+00051:-00066:001975.0074:06378
06379:-00019:+00029:-00049:001994.7770:06379
06380:+00014:+00036:-00053:001994.7770:06380
06381:-00023:+00026:+00008:001994.7770:06381
06382:-00023:+00017:+00049:001994.7770:06382
06383:-00021:+00020:+00053:001994.7770:06383
06384:-00029:-00001:-00029:001994.7770:06384
06385:-00037:-00005:-00011:001994.7770:06385
06386:-00049:+00005:+00021:001994.7770:06386
06387:-00051:+00008:+00015:001994.7770:06387
06388:-00042:-00017:+00037:001994.7770:06388
06389:-00038:+00002:-00004:001951.5957:06389
06390:-00051:-00030:+00005:001951.5957:06390
06391:-00015:-00022:-00037:001951.5957:06391
06392:+00002:-00025:-00016:001951.5957:06392
06393:+00016:-00026:+00068:001951.5957:06393
06394:+00023:-00049:+00035:001951.5957:06394
06395:+00048:-00064:+00019:001951.5957:06395
06396:+00038:-00029:-00041:001951.5957:06396
06397:+00065:-00039:+00003:001951.5957:06397
06398:+00047:-00041:-00015:001951.5957:06398
06399:+00046:-00036:-00024:002006.5089:06399
06400:+00028:-00025:-00038:002006.5089:06400
06401:+00012:-00022:-00045:002006.5089:06401
06402:-00006:-00007:-00047:002006.5089:06402
06403:+00009:-00009:-00014:002006.5089:06403
06404:-00006:+00007:-00005:002006.5089:06404
06405:-00011:-00019:+00054:002006.5089:06405
06406:-00024:+00009:+00026:002006.5089:06406
06407:-00036:-00005:+00044:002006.5089:06407
06408:-00032:+00035:-00024:002006.5089:06408
06409:-00036:+00045:-00051:002004.1871:06409
06410:-00023:+00031:+00045:002004.1871:06410
06411:-00013:+00047:+00052:002004.1871:06411
06412:-00010:+00030:+00000:002004.1871:06412
06413:-00033:+00048:+00064:002004.1871:06413
06414:-00036:+00069:+00022:002004.1871:06414
06415:-00030:+00037:-00002:002004.1871:06415
06416:-00014:+00032:+00010:002004.1871:06416
06417:-00034:+00044:+00021:002004.1871:06417
06418:-00008:+00020:+00020:002004.1871:06418
06419:-00020:+00011:+00042:001945.4908:06419
06420:-00002:+00008:+00000:001945.4908:06420
06421:-00022:-00021:+00002:001945.4908:06421
06422:-00022:-00033:+00016:001945.4908:06422
06423:-00024:-00018:+00084:001945.4908:06423
06424:-00036:-00047:+00083:001945.4908:06424
06425:-00036:-00029:+00047:001945.4908:06425
06426:-00010:-00014:+00003:001945.4908:06426
06427:-00014:-00022:-00051:001945.4908:06427
06428:-00022:-00063:+00033:001945.4908:06428
06429:-00010:-00031:+00033:002006.4967:06429
06430:+00005:-00042:+00024:002006.4967:06430
06431:+00001:-00026:+00004:002006.4967:06431
06432:+00012:-00036:-00020:002006.4967:06432
06433:+00011:-00026:-00031:002006.4967:06433
06434:+00009:-00012:+00014:002006.4967:06434
06435:+00013:-00022:+00019:002006.4967:06435
06436:+00033:-00029:-00016:002006.4967:06436
06437:+00032:-00010:-00001:002006.4967:06437
06438:+00030:-00016:+00070:002006.4967:06438
06439:+00018:+00002:+00023:002010.6131:06439
06440:-00005:-00018:+00052:002010.6131:06440
06441:+00007:+00021:+00002:002010.6131:06441
06442:-00005:-00010:-00093:002010.6131:06442
06443:+00004:+00008:-00053:002010.6131:06443
06444:+00003:+00013:+00017:002010.6131:06444
06445:+00003:+00001:+00024:002010.6131:06445
06446:+00002:+00036:+00061:002010.6131:06446
06447:-00001:+00044:+00058:002010.6131:06447
06448:-00019:+00027:+00054:002010.6131:06448
06449:+00018:+00064:+00010:001957.6700:06449
06450:+00007:+00083:-00055:001957.6700:06450
06451:+00024:+00073:-00091:001957.6700:06451
06452:+00028:+00070:+00046:001957.6700:06452
06453:+00048:+00099:+00099:001957.6700:06453
06454:+00016:+00065:-00020:001957.6700:06454
06455:+00014:+00047:-00078:001957.6700:06455
06456:+00008:+00059:-00054:001957.6700:06456
06457:+00001:+00031:-00024:001957.6700:06457
06458:-00022:+00022:+00024:001957.6700:06458
06459:-00003:+00035:+00010:002009.7056:06459
06460:+00005:+00016:-00072:002009.7056:06460
06461:+00016:+00017:-00005:002009.7056:06461
06462:+00002:+00022:+00052:002009.7056:06462
06463:-00032:+00023:+00004:002009.7056:06463
06464:-00032:+00004:+00041:002009.7056:06464
06465:-00037:+00006:+00029:002009.7056:06465
06466:-00056:-00008:-00040:002009.7056:06466
06467:-00054:-00047:+00004:002009.7056:06467
06468:-00030:-00025:+00031:002009.7056:06468
06469:-00034:-00039:+00058:002001.0838:06469
06470:-00018:-00056:+00073:002001.0838:06470
06471:-00009:-00040:+00061:002001.0838:06471
06472:+00007:-00056:+00032:002001.0838:06472
06473:+00049:-00082:-00030:002001.0838:06473
06474:+00048:-00052:-00097:002001.0838:06474
06475:+00037:-00042:-00092:002001.0838:06475
06476:+00023:-00059:+00164:002001.0838:06476
06477:+00019:-00042:+00175:002001.0838:06477
06478:-00005:-00039:+00092:002001.0838:06478
06479:-00009:-00060:+00018:002001.0838:06479
06480:-00014:-00009:-00005:001915.6108:06480
06481:-00025:-00033:-00018:001915.6108:06481
06482:-00002:+00003:+00021:001915.6108:06482
06483:-00006:+00010:-00043:001915.6108:06483
06484:+00004:+00015:-00040:001915.6108:06484
06485:-00022:+00007:-00008:001915.6108:06485
06486:-00026:+00032:-00033:001915.6108:06486
06487:-00053:+00005:-00021:001915.6108:06487
06488:-00048:-00002:+00031:001915.6108:06488
06489:-00030:+00005:+00036:001915.6108:06489
06490:-00043:+00001:+00048:001917.8059:06490
06491:-00029:-00017:+00056:001917.8059:06491
06492:-00036:-00002:-00012:001917.8059:06492
06493:-00018:+00003:-00053:001917.8059:06493
06494:-00034:-00016:-00024:001917.8059:06494
06495:+00001:-00016:+00002:001917.8059:06495
06496:-00025:-00013:+00031:001917.8059:06496
06497:-00025:-00034:+00048:001917.8059:06497
06498:-00045:-00008:-00037:001917.8059:06498
06499:-00052:-00011:-00068:001917.8059:06499
06500:-00063:-00022:-00070:001917.8059:06500
06501:-00030:+00008:-00052:001871.1922:06501
06502:-00036:+00021:-00022:001871.1922:06502
06503:-00034:+00034:+00053:001871.1922:06503
06504:-00034:+00039:-00005:001871.1922:06504
06505:-00033:+00067:+00008:001871.1922:06505
06506:-00038:+00050:-00086:001871.1922:06506
06507:-00053:+00054:-00126:001871.1922:06507
06508:+00000:+00058:-00032:001871.1922:06508
06509:-00002:+00047:-00008:001871.1922:06509
06510:+00005:+00048:+00000:001871.1922:06510
06511:-00020:+00064:-00034:001871.1922:06511
06512:-00006:+00030:-00017:001796.9150:06512
06513:-00020:+00013:-00037:001796.9150:06513
06514:+00020:+00016:-00049:001796.9150:06514
06515:+00017:+00024:+00006:001796.9150:06515
06516:+00008:-00006:-00031:001796.9150:06516
06517:-00024:+00009:-00032:001796.9150:06517
06518:-00024:+00008:-00001:001796.9150:06518
06519:-00027:-00012:-00026:001796.9150:06519
06520:-00054:-00007:-00035:001796.9150:06520
06521:-00032:-00008:-00039:001796.9150:06521
06522:-00030:-00048:-00021:001796.9150:06522
06523:-00027:-00052:+00007:001858.2939:06523
06524:-00034:-00024:+00032:001858.2939:06524
06525:-00021:-00039:+00028:001858.2939:06525
06526:-00012:-00043:+00019:001858.2939:06526
06527:-00005:-00027:-00005:001858.2939:06527
06528:-00008:-00023:-00029:001858.2939:06528
06529:+00019:-00014:-00040:001858.2939:06529
06530:+00021:-00032:+00099:001858.2939:06530
06531:+00016:-00011:+00017:001858.2939:06531
06532:-00007:-00015:-00059:001858.2939:06532
06533:+00048:-00004:-00025:001902.0432:06533
06534:+00038:-00006:-00031:001902.0432:06534
06535:+00036:+00015:+00000:001902.0432:06535
06536:+00012:+00023:+00046:001902.0432:06536
06537:+00010:+00034:+00004:001902.0432:06537
06538:+00010:+00050:-00034:001902.0432:06538
06539:-00004:+00044:-00001:001902.0432:06539
06540:+00001:+00045:+00037:001902.0432:06540
06541:-00016:+00070:+00010:001902.0432:06541
06542:-00036:+00059:-00018:001902.0432:06542
06543:-00016:+00070:-00011:001902.0432:06543
06544:-00014:+00059:+00018:001892.3305:06544
06545:-00050:+00040:+00011:001892.3305:06545
06546:-00029:+00050:+00002:001892.3305:06546
06547:-00031:+00036:-00007:001892.3305:06547
06548:-00028:+00016:-00048:001892.3305:06548
06549:-00067:+00009:-00003:001892.3305:06549
06550:-00048:-00004:+00012:001892.3305:06550
06551:-00045:+00002:-00018:001892.3305:06551
06552:-00039:-00017:-00030:001892.3305:06552
06553:-00038:-00009:+00004:001892.3305:06553
06554:-00017:+00002:+00002:001981.1998:06554
06555:-00001:-00036:+00050:001981.1998:06555
06556:+00020:-00016:+00067:001981.1998:06556
06557:+00024:-00020:-00031:001981.1998:06557
06558:+00046:+00002:-00051:001981.1998:06558
06559:+00037:+00020:-00060:001981.1998:06559
06560:+00062:+00018:-00020:001981.1998:06560
06561:+00066:+00003:+00001:001981.1998:06561
06562:+00061:+00015:+00019:001981.1998:06562
06563:+00066:+00012:-00063:001981.1998:06563
06564:+00051:+00013:-00021:001994.7677:06564
06565:+00063:+00043:+00004:001994.7677:06565
06566:+00038:+00063:-00022:001994.7677:06566
06567:+00026:+00039:+00000:001994.7677:06567
06568:+00023:+00050:+00036:001994.7677:06568
06569:+00009:+00049:-00016:001994.7677:06569
06570:-00020:+00024:+00008:001994.7677:06570
06571:+00003:+00013:+00022:001994.7677:06571
06572:-00025:+00011:-00014:001994.7677:06572
06573:-00016:+00005:-00044:001994.7677:06573
06574:-00039:+00006:+00006:001942.4796:06574
06575:-00009:-00007:-00017:001942.4796:06575
06576:-00018:-00031:+00004:001942.4796:06576
06577:-00013:-00012:+00035:001942.4796:06577
06578:-00020:-00008:+00019:001942.4796:06578
06579:-00035:-00023:+00004:001942.4796:06579
06580:-00030:-00037:-00012:001942.4796:06580
06581:-00037:-00008:+00009:001942.4796:06581
06582:-00013:-00014:+00008:001942.4796:06582
06583:-00035:-00020:+00000:001942.4796:06583
06584:-00010:-00012:+00005:001975.0028:06584
06585:-00008:-00009:+00021:001975.0028:06585
06586:-00006:-00011:-00001:001975.0028:06586
06587:+00006:-00003:-00025:001975.0028:06587
06588:+00012:-00031:-00002:001975.0028:06588
06589:+00021:-00018:+00054:001975.0028:06589
06590:-00003:-00010:+00018:001975.0028:06590
06591:+00018:-00032:-00003:001975.0028:06591
06592:-00009:-00051:+00016:001975.0028:06592
06593:-00025:-00007:-00016:001975.0028:06593
06594:-00022:-00046:+00001:001957.8261:06594
06595:-00014:-00012:-00001:001957.8261:06595
06596:-00040:-00008:-00015:001957.8261:06596
06597:-00015:-00011:+00036:001957.8261:06597
06598:-00016:-00026:+00013:001957.8261:06598
06599:-00024:+00008:-00039:001957.8261:06599
06600:+00003:+00002:-00010:001957.8261:06600
06601:+00006:+00023:-00007:001957.8261:06601
06602:+00014:+00007:+00102:001957.8261:06602
06603:+00012:-00001:+00133:001957.8261:06603
06604:+00018:+00017:+00033:001957.8261:06604
06605:+00019:-00003:-00056:001903.8842:06605
06606:+00012:+00013:-00055:001903.8842:06606
06607:+00029:+00023:+00021:001903.8842:06607
06608:-00009:+00001:+00018:001903.8842:06608
06609:-00007:+00003:+00045:001903.8842:06609
06610:-00007:+00001:+00024:001903.8842:06610
06611:-00018:-00027:-00007:001903.8842:06611
06612:-00011:-00008:+00027:001903.8842:06612
06613:-00016:-00011:+00028:001903.8842:06613
06614:-00039:-00032:-00005:001903.8842:06614
06615:-00022:-00047:+00038:001956.5347:06615
06616:-00004:-00032:+00053:001956.5347:06616
06617:-00025:-00026:+00063:001956.5347:06617
06618:-00022:-00037:+00018:001956.5347:06618
06619:+00001:-00031:+00005:001956.5347:06619
06620:-00004:-00032:-00004:001956.5347:06620
06621:-00009:-00028:+00052:001956.5347:06621
06622:+00018:-00028:+00078:001956.5347:06622
06623:+00030:-00029:+00017:001956.5347:06623
06624:+00021:-00034:-00031:001956.5347:06624
06625:+00027:-00030:-00039:001969.9770:06625
06626:+00039:-00015:+00003:001969.9770:06626
06627:+00033:+00004:-00015:001969.9770:06627
06628:+00025:+00005:+00035:001969.9770:06628
06629:+00044:+00009:-00007:001969.9770:06629
06630:+00013:+00018:+00030:001969.9770:06630
06631:+00019:+00010:+00000:001969.9770:06631
06632:-00009:-00003:+00025:001969.9770:06632
06633:-00011:-00006:+00010:001969.9770:06633
06634:-00026:+00022:+00011:001969.9770:06634
06635:-00027:-00001:-00031:001969.9770:06635
06636:-00064:-00015:-00026:001939.3851:06636
06637:-00057:+00005:-00064:001939.3851:06637
06638:-00060:+00006:-00050:001939.3851:06638
06639:-00045:+00004:-00045:001939.3851:06639
06640:-00046:+00015:-00001:001939.3851:06640
06641:-00023:+00035:+00006:001939.3851:06641
06642:-00008:+00067:-00031:001939.3851:06642
06643:+00017:+00056:+00014:001939.3851:06643
06644:+00049:+00062:+00063:001939.3851:06644
06645:+00027:+00085:-00050:001939.3851:06645
06646:+00025:+00089:-00008:001993.7491:06646
06647:+00039:+00085:+00023:001993.7491:06647
06648:+00036:+00093:-00081:001993.7491:06648
06649:+00060:+00071:-00095:001993.7491:06649
06650:+00061:+00060:+00051:001993.7491:06650
06651:+00037:+00051:-00003:001993.7491:06651
06652:+00023:+00053:-00027:001993.7491:06652
06653:+00020:+00010:+00037:001993.7491:06653
06654:+00005:+00020:-00035:001993.7491:06654
06655:-00018:-00016:-00032:001993.7491:06655
06656:-00035:-00036:+00036:001982.3076:06656
06657:-00052:-00024:+00003:001982.3076:06657
06658:-00057:-00080:+00016:001982.3076:06658
06659:-00074:-00055:+00027:001982.3076:06659
06660:-00094:-00075:-00052:001982.3076:06660
06661:-00070:-00095:-00044:001982.3076:06661
06662:-00072:-00075:-00013:001982.3076:06662
06663:-00045:-00075:-00082:001982.3076:06663
06664:-00051:-00091:+00054:001982.3076:06664
06665:-00037:-00039:+00026:001982.3076:06665
06666:+00016:-00041:+00023:001915.5931:06666
06667:+00021:-00035:+00068:001915.5931:06667
06668:+00050:-00008:+00031:001915.5931:06668
06669:+00051:+00010:+00004:001915.5931:06669
06670:+00042:+00007:+00050:001915.5931:06670
06671:+00037:+00027:-00003:001915.5931:06671
06672:+00020:+00035:-00051:001915.5931:06672
06673:+00030:+00026:-00054:001915.5931:06673
06674:+00005:+00009:-00105:001915.5931:06674
06675:+00003:+00010:-00073:001915.5931:06675
06676:+00004:+00008:+00005:001962.6990:06676
06677:+00000:+00019:+00084:001962.6990:06677
06678:-00011:-00023:+00045:001962.6990:06678
06679:+00000:+00036:+00023:001962.6990:06679
06680:-00036:+00026:-00027:001962.6990:06680
06681:-00029:+00039:-00016:001962.6990:06681
06682:-00042:+00029:+00049:001962.6990:06682
06683:-00043:+00050:+00033:001962.6990:06683
06684:-00065:+00016:+00015:001962.6990:06684
06685:-00059:+00050:-00056:001962.6990:06685
06686:-00052:+00037:-00096:001962.6990:06686
06687:-00049:+00010:-00029:001963.8942:06687
06688:-00034:-00005:-00014:001963.8942:06688
06689:-00020:+00006:-00030:001963.8942:06689
06690:+00033:-00013:+00034:001963.8942:06690
06691:+00025:-00030:+00057:001963.8942:06691
06692:+00028:-00051:+00084:001963.8942:06692
06693:+00012:-00030:+00044:001963.8942:06693
06694:+00030:-00042:+00000:001963.8942:06694
06695:+00005:-00046:+00003:001963.8942:06695
06696:+00002:-00041:-00020:001963.8942:06696
06697:-00001:-00033:-00064:001921.4805:06697
06698:-00007:-00063:-00039:001921.4805:06698
06699:+00033:-00028:+00008:001921.4805:06699
06700:+00025:-00042:+00009:001921.4805:06700
06701:+00032:-00049:+00017:001921.4805:06701
06702:+00022:-00050:+00042:001921.4805:06702
06703:+00022:-00023:+00044:001921.4805:06703
06704:+00026:-00011:+00042:001921.4805:06704
06705:+00023:+00007:-00004:001921.4805:06705
06706:+00032:+00005:+00003:001921.4805:06706
06707:+00007:+00001:-00018:001981.1693:06707
06708:+00009:+00021:-00044:001981.1693:06708
06709:+00017:+00024:-00096:001981.1693:06709
06710:-00005:+00006:-00073:001981.1693:06710
06711:+00008:+00008:-00032:001981.1693:06711
06712:+00018:+00007:+00024:001981.1693:06712
06713:+00008:-00006:+00050:001981.1693:06713
06714:+00006:+00003:+00065:001981.1693:06714
06715:+00018:+00021:+00043:001981.1693:06715
06716:-00009:+00019:+00022:001981.1693:06716
06717:-00011:+00034:+00052:001969.9885:06717
06718:-00040:+00026:+00041:001969.9885:06718
06719:-00032:+00051:-00013:001969.9885:06719
06720:-00054:+00050:-00018:001969.9885:06720
06721:-00065:+00049:-00041:001969.9885:06721
06722:-00064:+00024:-00020:001969.9885:06722
06723:-00044:+00027:+00005:001969.9885:06723
06724:-00054:+00031:-00031:001969.9885:06724
06725:-00034:+00036:+00022:001969.9885:06725
06726:-00013:+00010:+00057:001969.9885:06726
06727:-00036:-00004:+00030:001969.9885:06727
06728:-00018:+00019:+00054:001903.8757:06728
06729:-00008:+00018:+00012:001903.8757:06729
06730:+00003:+00005:-00021:001903.8757:06730
06731:+00014:+00003:+00007:001903.8757:06731
06732:+00020:-00005:+00011:001903.8757:06732
06733:+00002:-00010:+00017:001903.8757:06733
06734:+00013:-00009:+00010:001903.8757:06734
06735:-00003:-00013:-00019:001903.8757:06735
06736:+00005:-00029:+00033:001903.8757:06736
06737:-00001:-00063:+00026:001903.8757:06737
06738:+00003:-00015:-00006:001947.4637:06738
06739:-00013:-00047:-00019:001947.4637:06739
06740:-00012:-00032:+00007:001947.4637:06740
06741:-00015:-00002:-00022:001947.4637:06741
06742:-00042:-00007:+00011:001947.4637:06742
06743:-00044:+00003:-00027:001947.4637:06743
06744:-00049:+00024:-00027:001947.4637:06744
06745:-00035:+00018:-00011:001947.4637:06745
06746:-00048:+00015:-00003:001947.4637:06746
06747:-00003:+00040:-00051:001947.4637:06747
06748:-00008:+00026:-00022:001948.7739:06748
06749:+00030:+00065:-00028:001948.7739:06749
06750:+00032:+00081:-00020:001948.7739:06750
06751:+00042:+00067:-00012:001948.7739:06751
06752:+00017:+00070:+00034:001948.7739:06752
06753:+00023:+00077:-00033:001948.7739:06753
06754:+00016:+00071:+00007:001948.7739:06754
06755:-00008:+00058:+00039:001948.7739:06755
06756:-00041:+00064:+00018:001948.7739:06756
06757:-00027:+00056:-00043:001948.7739:06757
06758:-00045:+00052:-00032:001948.7739:06758
06759:-00042:+00042:-00055:001921.4765:06759
06760:-00067:+00039:-00020:001921.4765:06760
06761:-00041:-00001:+00035:001921.4765:06761
06762:-00064:-00003:-00019:001921.4765:06762
06763:-00054:+00006:+00015:001921.4765:06763
06764:-00031:-00022:+00005:001921.4765:06764
06765:-00042:-00020:-00022:001921.4765:06765
06766:+00001:-00036:+00030:001921.4765:06766
06767:+00011:-00025:-00001:001921.4765:06767
06768:+00033:-00013:-00091:001921.4765:06768
06769:+00066:-00010:-00039:001993.7468:06769
06770:+00056:-00007:-00020:001993.7468:06770
06771:+00053:+00015:-00062:001993.7468:06771
06772:+00074:-00018:+00021:001993.7468:06772
06773:+00069:+00020:-00007:001993.7468:06773
06774:+00057:+00023:-00006:001993.7468:06774
06775:+00054:+00019:+00049:001993.7468:06775
06776:+00051:+00006:+00008:001993.7468:06776
06777:+00031:+00038:-00015:001993.7468:06777
06778:-00005:+00036:-00001:001993.7468:06778
06779:-00004:+00015:+00021:002013.7387:06779
06780:-00048:+00037:-00006:002013.7387:06780
06781:-00051:+00025:+00031:002013.7387:06781
06782:-00054:+00014:+00037:002013.7387:06782
06783:-00064:+00033:-00006:002013.7387:06783
06784:-00069:+00028:+00017:002013.7387:06784
06785:-00028:+00012:+00004:002013.7387:06785
06786:-00050:+00013:+00030:002013.7387:06786
06787:-00038:+00039:-00016:002013.7387:06787
06788:-00007:+00033:-00022:002013.7387:06788
06789:+00020:+00000:+00060:001954.6145:06789
06790:+00034:+00033:-00005:001954.6145:06790
06791:+00035:+00001:-00001:001954.6145:06791
06792:+00024:-00025:-00034:001954.6145:06792
06793:+00034:-00004:-00070:001954.6145:06793
06794:+00011:-00017:-00090:001954.6145:06794
06795:+00030:+00004:+00030:001954.6145:06795
06796:+00031:+00009:-00002:001954.6145:06796
06797:-00006:-00014:+00022:001954.6145:06797
06798:+00025:-00015:+00065:001954.6145:06798
06799:+00031:+00014:-00007:002000.0932:06799
06800:+00032:+00010:-00065:002000.0932:06800
06801:+00034:-00004:+00019:002000.0932:06801
06802:+00032:+00038:-00031:002000.0932:06802
06803:+00012:-00010:-00020:002000.0932:06803
06804:+00006:-00005:+00053:002000.0932:06804
06805:-00010:+00015:+00061:002000.0932:06805
06806:-00011:-00030:-00005:002000.0932:06806
06807:-00028:-00021:-00027:002000.0932:06807
06808:-00040:-00005:+00020:002000.0932:06808
06809:-00034:-00033:-00066:002001.0341:06809
06810:-00029:-00012:+00039:002001.0341:06810
06811:-00033:+00006:+00127:002001.0341:06811
06812:-00035:-00013:+00052:002001.0341:06812
06813:-00032:-00015:-00037:002001.0341:06813
06814:-00053:-00005:+00004:002001.0341:06814
06815:-00055:-00011:-00049:002001.0341:06815
06816:-00083:-00034:-00049:002001.0341:06816
06817:-00042:-00017:-00028:002001.0341:06817
06818:-00053:+00005:-00022:002001.0341:06818
06819:-00054:+00019:+00037:001939.3989:06819
06820:-00015:-00001:+00060:001939.3989:06820
06821:-00009:+00015:+00058:001939.3989:06821
06822:-00003:+00038:+00042:001939.3989:06822
06823:+00035:+00025:+00017:001939.3989:06823
06824:+00032:+00013:+00067:001939.3989:06824
06825:+00035:+00010:-00035:001939.3989:06825
06826:+00022:+00021:-00013:001939.3989:06826
06827:+00024:+00019:+00004:001939.3989:06827
06828:+00031:+00002:-00079:001939.3989:06828
06829:+00036:-00020:-00035:001978.0789:06829
06830:+00007:-00025:+00008:001978.0789:06830
06831:+00024:-00033:-00039:001978.0789:06831
06832:+00028:-00047:-00004:001978.0789:06832
06833:+00048:-00045:+00056:001978.0789:06833
06834:+00007:-00047:+00051:001978.0789:06834
06835:-00005:-00044:+00100:001978.0789:06835
06836:-00009:-00044:+00089:001978.0789:06836
06837:-00032:-00037:-00002:001978.0789:06837
06838:-00051:-00032:-00034:001978.0789:06838
06839:-00068:-00024:-00017:001978.0789:06839
06840:-00062:-00026:-00007:001948.7961:06840
06841:-00068:-00036:+00004:001948.7961:06841
06842:-00054:-00034:+00028:001948.7961:06842
06843:-00055:-00017:-00014:001948.7961:06843
06844:-00053:+00001:-00051:001948.7961:06844
06845:-00019:+00008:+00032:001948.7961:06845
06846:+00000:+00024:+00037:001948.7961:06846
06847:+00016:+00034:-00002:001948.7961:06847
06848:+00030:+00039:+00095:001948.7961:06848
06849:+00006:+00015:+00053:001948.7961:06849
06850:+00005:+00033:-00018:001866.8367:06850
06851:+00011:+00027:+00036:001866.8367:06851
06852:+00018:+00032:+00044:001866.8367:06852
06853:-00007:+00011:+00035:001866.8367:06853
06854:+00018:+00023:+00049:001866.8367:06854
06855:+00015:+00018:+00038:001866.8367:06855
06856:+00019:+00019:-00028:001866.8367:06856
06857:+00020:+00007:+00008:001866.8367:06857
06858:-00005:+00000:+00001:001866.8367:06858
06859:-00001:+00000:+00037:001866.8367:06859
06860:-00018:+00019:+00033:001866.8367:06860
06861:-00022:+00032:-00008:001888.9550:06861
06862:-00036:+00013:-00036:001888.9550:06862
06863:-00027:+00028:-00046:001888.9550:06863
06864:-00029:+00032:+00011:001888.9550:06864
06865:-00032:+00037:+00014:001888.9550:06865
06866:-00013:+00016:+00011:001888.9550:06866
06867:+00001:+00012:-00015:001888.9550:06867
06868:-00020:+00000:-00046:001888.9550:06868
06869:+00006:+00009:-00079:001888.9550:06869
06870:-00005:+00007:-00036:001888.9550:06870
06871:+00000:-00018:+00016:001888.9550:06871
06872:+00004:+00003:+00063:001868.4539:06872
06873:-00022:-00007:+00031:001868.4539:06873
06874:-00020:-00020:-00019:001868.4539:06874
06875:-00052:-00008:-00023:001868.4539:06875
06876:-00052:+00005:+00038:001868.4539:06876
06877:-00045:+00002:-00035:001868.4539:06877
06878:-00067:-00006:+00035:001868.4539:06878
06879:-00054:-00002:+00015:001868.4539:06879
06880:-00067:-00002:-00002:001868.4539:06880
06881:-00080:-00009:-00045:001868.4539:06881
06882:-00078:+00001:-00065:001833.8309:06882
06883:-00068:-00003:-00069:001833.8309:06883
06884:-00064:-00007:-00099:001833.8309:06884
06885:-00027:-00014:-00066:001833.8309:06885
06886:+00005:-00019:+00051:001833.8309:06886
06887:-00021:-00023:+00050:001833.8309:06887
06888:-00010:-00016:-00002:001833.8309:06888
06889:+00012:-00015:-00022:001833.8309:06889
06890:+00010:-00019:+00023:001833.8309:06890
06891:-00004:-00017:-00011:001833.8309:06891
06892:-00005:-00004:-00015:001833.8309:06892
06893:-00022:+00007:-00048:001906.1635:06893
06894:-00002:-00004:-00051:001906.1635:06894
06895:-00016:-00003:+00003:001906.1635:06895
06896:-00050:-00015:-00064:001906.1635:06896
06897:-00061:+00019:-00040:001906.1635:06897
06898:-00055:+00010:+00023:001906.1635:06898
06899:-00056:+00000:+00024:001906.1635:06899
06900:-00062:+00040:+00021:001906.1635:06900
06901:-00062:+00013:+00028:001906.1635:06901
06902:-00066:+00048:-00008:001906.1635:06902
06903:-00074:+00046:-00007:001933.9903:06903
06904:-00049:+00049:-00021:001933.9903:06904
06905:-00064:+00031:+00013:001933.9903:06905
06906:-00039:+00050:+00006:001933.9903:06906
06907:-00027:+00010:-00036:001933.9903:06907
06908:-00007:+00014:-00035:001933.9903:06908
06909:+00015:+00032:+00003:001933.9903:06909
06910:+00021:-00003:-00036:001933.9903:06910
06911:+00006:-00002:-00010:001933.9903:06911
06912:+00046:+00024:+00003:001933.9903:06912
06913:+00021:+00009:-00002:001933.9903:06913
06914:+00031:+00000:+00034:001912.6782:06914
06915:+00010:-00005:+00027:001912.6782:06915
06916:-00002:+00008:+00058:001912.6782:06916
06917:-00008:+00001:+00032:001912.6782:06917
06918:+00019:-00004:-00032:001912.6782:06918
06919:-00007:+00001:-00052:001912.6782:06919
06920:-00002:-00006:-00031:001912.6782:06920
06921:-00003:+00002:-00099:001912.6782:06921
06922:+00020:-00017:-00062:001912.6782:06922
06923:+00016:-00030:-00030:001912.6782:06923
06924:+00008:+00009:-00025:001959.6430:06924
06925:-00003:-00013:-00026:001959.6430:06925
06926:+00018:-00021:+00052:001959.6430:06926
06927:+00004:-00016:+00038:001959.6430:06927
06928:-00021:-00009:+00048:001959.6430:06928
06929:-00019:-00032:+00055:001959.6430:06929
06930:-00019:-00003:+00016:001959.6430:06930
06931:-00025:-00021:+00010:001959.6430:06931
06932:-00027:-00015:+00002:001959.6430:06932
06933:-00036:-00032:-00061:001959.6430:06933
06934:-00029:-00024:-00012:001957.8215:06934
06935:-00014:-00036:-00014:001957.8215:06935
06936:-00038:-00045:-00063:001957.8215:06936
06937:-00007:-00037:+00004:001957.8215:06937
06938:+00015:-00013:-00004:001957.8215:06938
06939:+00015:-00050:+00039:001957.8215:06939
06940:-00019:-00023:+00057:001957.8215:06940
06941:+00004:-00009:+00111:001957.8215:06941
06942:-00002:-00024:+00068:001957.8215:06942
06943:-00012:-00021:+00025:001957.8215:06943
06944:+00005:-00008:-00011:001957.8215:06944
06945:-00018:-00035:-00006:001903.9190:06945
06946:+00002:-00035:-00019:001903.9190:06946
06947:-00004:-00023:-00016:001903.9190:06947
06948:+00029:-00047:-00051:001903.9190:06948
06949:+00029:-00018:-00035:001903.9190:06949
06950:+00061:-00020:-00046:001903.9190:06950
06951:+00026:-00010:+00046:001903.9190:06951
06952:+00041:+00004:+00075:001903.9190:06952
06953:+00045:+00022:+00100:001903.9190:06953
06954:+00023:+00024:+00064:001903.9190:06954
06955:+00018:+00031:-00008:001947.3825:06955
06956:+00033:+00053:-00028:001947.3825:06956
06957:-00009:+00032:-00037:001947.3825:06957
06958:+00017:+00041:-00055:001947.3825:06958
06959:-00003:+00048:+00089:001947.3825:06959
06960:+00003:+00008:+00099:001947.3825:06960
06961:-00052:+00021:-00048:001947.3825:06961
06962:+00003:-00006:-00114:001947.3825:06962
06963:+00015:-00017:-00002:001947.3825:06963
06964:-00001:-00009:+00013:001947.3825:06964
06965:+00000:-00022:+00053:001942.7696:06965
06966:+00018:-00036:+00064:001942.7696:06966
06967:+00003:-00034:-00005:001942.7696:06967
06968:-00002:-00050:+00009:001942.7696:06968
06969:-00021:-00013:+00030:001942.7696:06969
06970:-00054:-00048:+00023:001942.7696:06970
06971:-00040:-00048:+00052:001942.7696:06971
06972:-00020:-00047:+00074:001942.7696:06972
06973:-00022:-00040:-00015:001942.7696:06973
06974:-00012:-00056:-00050:001942.7696:06974
06975:-00018:-00050:-00049:001942.7696:06975
06976:+00003:-00024:-00016:001892.2984:06976
06977:-00020:-00041:+00019:001892.2984:06977
06978:-00002:-00031:+00005:001892.2984:06978
06979:-00006:-00034:-00013:001892.2984:06979
06980:+00003:-00010:+00036:001892.2984:06980
06981:+00014:-00021:-00021:001892.2984:06981
06982:-00003:+00013:-00027:001892.2984:06982
06983:+00002:+00005:+00012:001892.2984:06983
06984:-00009:+00013:-00003:001892.2984:06984
06985:+00018:+00014:-00018:001892.2984:06985
06986:-00009:+00028:+00028:001944.3739:06986
06987:-00013:+00025:-00014:001944.3739:06987
06988:-00012:+00034:+00007:001944.3739:06988
06989:-00037:+00049:+00035:001944.3739:06989
06990:-00038:+00066:-00014:001944.3739:06990
06991:-00053:+00027:+00050:001944.3739:06991
06992:-00041:+00044:+00005:001944.3739:06992
06993:-00054:+00032:-00046:001944.3739:06993
06994:-00045:+00038:+00008:001944.3739:06994
06995:-00048:+00041:+00000:001944.3739:06995
06996:-00051:+00027:-00027:001954.7429:06996
06997:-00026:+00014:+00009:001954.7429:06997
06998:-00036:+00029:-00021:001954.7429:06998
06999:-00018:+00022:+00015:001954.7429:06999
07000:-00021:+00007:-00002:001954.7429:07000
07001:-00018:+00022:+00023:001954.7429:07001
07002:-00006:+00002:+00031:001954.7429:07002
07003:+00016:-00018:+00032:001954.7429:07003
07004:+00032:-00020:-00015:001954.7429:07004
07005:+00030:-00033:+00004:001954.7429:07005
07006:+00006:-00030:-00027:001954.7429:07006
07007:+00019:-00009:-00062:001924.4135:07007
07008:+00007:-00011:-00033:001924.4135:07008
07009:-00003:+00003:+00003:001924.4135:07009
07010:+00030:-00015:-00014:001924.4135:07010
07011:+00036:+00001:+00004:001924.4135:07011
07012:+00035:-00018:-00015:001924.4135:07012
07013:+00013:-00001:-00013:001924.4135:07013
07014:+00015:+00005:-00029:001924.4135:07014
07015:+00005:+00017:-00017:001924.4135:07015
07016:+00002:+00007:+00018:001924.4135:07016
07017:-00009:+00022:+00017:001993.7065:07017
07018:-00019:-00018:-00015:001993.7065:07018
07019:-00026:-00006:-00049:001993.7065:07019
07020:-00014:-00010:-00026:001993.7065:07020
07021:-00019:+00001:-00028:001993.7065:07021
07022:+00001:-00032:-00027:001993.7065:07022
07023:+00005:+00005:-00020:001993.7065:07023
07024:-00018:-00007:-00007:001993.7065:07024
07025:-00012:-00015:-00038:001993.7065:07025
07026:-00001:+00009:-00039:001993.7065:07026
07027:-00001:+00022:-00011:002013.6838:07027
07028:-00022:+00038:-00046:002013.6838:07028
07029:-00018:+00049:+00010:002013.6838:07029
07030:+00019:+00029:+00028:002013.6838:07030
07031:+00002:+00051:-00045:002013.6838:07031
07032:+00017:+00079:-00023:002013.6838:07032
07033:+00016:+00046:-00013:002013.6838:07033
07034:-00010:+00054:-00107:002013.6838:07034
07035:+00015:+00065:-00001:002013.6838:07035
07036:+00023:+00065:+00035:002013.6838:07036
07037:+00019:+00024:-00008:001963.7962:07037
07038:+00007:+00029:+00013:001963.7962:07038
07039:+00030:+00050:+00090:001963.7962:07039
07040:+00006:+00000:-00037:001963.7962:07040
07041:+00004:+00020:+00063:001963.7962:07041
07042:+00031:+00030:+00099:001963.7962:07042
07043:-00024:-00009:-00029:001963.7962:07043
07044:-00014:-00035:-00026:001963.7962:07044
07045:-00014:+00003:-00053:001963.7962:07045
07046:-00036:-00026:-00073:001963.7962:07046
07047:-00069:-00076:+00035:001990.5461:07047
07048:-00041:-00039:+00021:001990.5461:07048
07049:-00058:-00057:-00067:001990.5461:07049
07050:-00066:-00064:-00017:001990.5461:07050
07051:-00044:-00059:-00009:001990.5461:07051
07052:-00051:-00068:-00005:001990.5461:07052
07053:-00034:-00056:+00021:001990.5461:07053
07054:-00022:-00050:-00020:001990.5461:07054
07055:-00001:-00031:+00008:001990.5461:07055
07056:-00009:-00035:+00045:001990.5461:07056
07057:-00006:+00003:-00029:001969.9106:07057
07058:+00019:+00019:-00036:001969.9106:07058
07059:+00008:-00001:+00000:001969.9106:07059
07060:+00029:+00015:+00006:001969.9106:07060
07061:+00006:+00005:-00016:001969.9106:07061
07062:+00035:+00001:+00068:001969.9106:07062
07063:+00006:+00051:+00023:001969.9106:07063
07064:+00020:+00015:+00024:001969.9106:07064
07065:+00014:+00039:+00002:001969.9106:07065
07066:-00023:+00054:+00014:001969.9106:07066
07067:-00027:+00034:+00038:001903.8494:07067
07068:-00054:+00040:-00041:001903.8494:07068
07069:-00045:+00049:-00052:001903.8494:07069
07070:-00047:+00029:-00015:001903.8494:07070
07071:-00079:+00031:-00033:001903.8494:07071
07072:-00069:+00032:-00006:001903.8494:07072
07073:-00051:-00003:+00067:001903.8494:07073
07074:-00049:+00028:+00005:001903.8494:07074
07075:-00031:+00019:+00012:001903.8494:07075
07076:-00017:+00015:-00009:001903.8494:07076
07077:-00036:+00015:-00083:001903.8494:07077
07078:-00003:+00033:-00056:001947.4187:07078
07079:+00008:+00020:-00012:001947.4187:07079
07080:+00041:+00024:+00005:001947.4187:07080
07081:+00060:+00005:-00030:001947.4187:07081
07082:+00056:+00001:+00044:001947.4187:07082
07083:+00066:-00035:+00148:001947.4187:07083
07084:+00095:-00019:+00187:001947.4187:07084
07085:+00067:-00012:+00133:001947.4187:07085
07086:+00142:-00048:+00159:001947.4187:07086
07087:+00059:-00029:+00022:001947.4187:07087
07088:+00048:-00021:-00135:001942.7785:07088
07089:+00005:-00062:-00186:001942.7785:07089
07090:-00044:-00009:-00155:001942.7785:07090
07091:-00074:-00026:+00025:001942.7785:07091
07092:-00093:-00043:+00052:001942.7785:07092
07093:-00130:-00050:+00069:001942.7785:07093
07094:-00071:-00047:+00068:001942.7785:07094
07095:-00010:-00049:+00263:001942.7785:07095
07096:-00010:-00027:+00033:001942.7785:07096
07097:-00047:+00011:-00197:001942.7785:07097
07098:+00023:+00051:-00201:001927.3801:07098
07099:+00080:+00069:-00008:001927.3801:07099
07100:+00023:+00015:+00051:001927.3801:07100
07101:+00009:+00065:+00079:001927.3801:07101
07102:+00012:+00023:+00000:001927.3801:07102
07103:+00013:+00039:-00098:001927.3801:07103
07104:+00032:+00017:-00004:001927.3801:07104
07105:+00006:+00039:+00046:001927.3801:07105
07106:+00019:+00012:-00051:001927.3801:07106
07107:+00030:+00015:+00039:001927.3801:07107
07108:+00071:+00020:+00096:002006.4106:07108
07109:+00033:+00024:+00085:002006.4106:07109
07110:-00018:+00006:-00018:002006.4106:07110
07111:-00049:+00019:-00013:002006.4106:07111
07112:-00042:+00000:-00012:002006.4106:07112
07113:-00053:+00014:+00009:002006.4106:07113
07114:-00060:-00003:+00019:002006.4106:07114
07115:-00057:-00004:-00016:002006.4106:07115
07116:-00038:-00020:-00043:002006.4106:07116
07117:+00025:+00040:-00019:002006.4106:07117
07118:+00053:+00024:+00005:002036.3605:07118
07119:+00046:+00027:+00043:002036.3605:07119
07120:+00093:+00033:+00100:002036.3605:07120
07121:+00095:+00027:+00058:002036.3605:07121
07122:+00082:+00025:-00001:002036.3605:07122
07123:+00048:+00036:+00050:002036.3605:07123
07124:+00008:+00022:-00020:002036.3605:07124
07125:+00000:+00024:-00032:002036.3605:07125
07126:+00001:+00008:+00017:002036.3605:07126
07127:-00011:-00019:-00016:002036.3605:07127
07128:-00030:-00049:-00054:001998.4763:07128
07129:-00039:-00063:-00050:001998.4763:07129
07130:-00038:-00056:+00013:001998.4763:07130
07131:-00051:-00072:+00041:001998.4763:07131
07132:-00053:-00070:+00064:001998.4763:07132
07133:-00057:-00084:+00016:001998.4763:07133
07134:-00061:-00072:-00097:001998.4763:07134
07135:-00062:-00057:-00058:001998.4763:07135
07136:-00054:-00066:+00070:001998.4763:07136
07137:-00014:-00064:+00153:001998.4763:07137
07138:+00002:-00052:+00169:002052.3117:07138
07139:+00023:-00036:+00007:002052.3117:07139
07140:+00043:-00028:-00092:002052.3117:07140
07141:+00109:+00023:-00218:002052.3117:07141
07142:+00095:+00035:-00092:002052.3117:07142
07143:+00114:+00027:+00025:002052.3117:07143
07144:+00117:+00054:+00107:002052.3117:07144
07145:+00134:+00057:+00098:002052.3117:07145
07146:+00132:+00045:+00095:002052.3117:07146
07147:+00103:+00082:+00042:002052.3117:07147
07148:+00095:+00073:+00016:002010.5701:07148
07149:+00081:+00109:-00007:002010.5701:07149
07150:+00082:+00102:-00011:002010.5701:07150
07151:+00054:+00108:+00008:002010.5701:07151
07152:+00046:+00098:+00023:002010.5701:07152
07153:+00009:+00055:+00004:002010.5701:07153
07154:-00027:+00036:+00006:002010.5701:07154
07155:-00061:+00020:-00044:002010.5701:07155
07156:-00063:-00005:+00053:002010.5701:07156
07157:-00093:-00039:+00083:002010.5701:07157
07158:-00092:-00051:-00003:002010.5701:07158
07159:-00101:-00022:-00019:001869.6262:07159
07160:-00091:-00065:+00018:001869.6262:07160
07161:-00111:-00077:+00003:001869.6262:07161
07162:-00088:-00060:+00022:001869.6262:07162
07163:-00092:-00112:+00095:001869.6262:07163
07164:-00112:-00123:-00051:001869.6262:07164
07165:-00097:-00102:-00109:001869.6262:07165
07166:-00080:-00128:-00039:001869.6262:07166
07167:-00059:-00138:-00066:001869.6262:07167
07168:-00055:-00111:-00008:001869.6262:07168
07169:+00015:-00107:+00062:001833.9093:07169
07170:+00012:-00074:+00040:001833.9093:07170
07171:+00022:-00078:+00007:001833.9093:07171
07172:+00049:-00031:+00053:001833.9093:07172
07173:+00062:-00027:+00095:001833.9093:07173
07174:+00039:+00002:-00017:001833.9093:07174
07175:+00066:+00024:-00035:001833.9093:07175
07176:+00046:+00025:+00016:001833.9093:07176
07177:-00023:+00032:+00026:001833.9093:07177
07178:-00016:+00062:-00011:001833.9093:07178
07179:-00043:+00046:-00014:001833.9093:07179
07180:-00070:+00079:-00024:001833.9093:07180
07181:-00083:+00079:-00046:001781.8303:07181
07182:-00064:+00090:-00059:001781.8303:07182
07183:-00047:+00075:+00027:001781.8303:07183
07184:-00046:+00077:+00042:001781.8303:07184
07185:-00047:+00075:+00044:001781.8303:07185
07186:-00054:+00094:+00009:001781.8303:07186
07187:-00046:+00057:-00015:001781.8303:07187
07188:-00032:+00082:-00084:001781.8303:07188
07189:-00055:+00066:-00109:001781.8303:07189
07190:-00041:+00013:-00044:001781.8303:07190
07191:-00064:-00021:-00057:001781.8303:07191
07192:-00043:-00013:-00077:001751.4825:07192
07193:-00051:-00067:-00068:001751.4825:07193
07194:-00047:-00057:+00002:001751.4825:07194
07195:-00048:-00075:+00006:001751.4825:07195
07196:-00053:-00083:+00029:001751.4825:07196
07197:-00020:-00091:+00029:001751.4825:07197
07198:-00025:-00081:+00007:001751.4825:07198
07199:-00033:-00060:-00049:001751.4825:07199
07200:-00022:-00058:-00005:001751.4825:07200
07201:-00018:-00047:-00098:001751.4825:07201
07202:-00025:-00048:-00010:001751.4825:07202
07203:+00027:-00034:-00002:001839.2495:07203
07204:+00006:-00016:-00020:001839.2495:07204
07205:+00022:-00017:-00062:001839.2495:07205
07206:+00046:-00003:-00053:001839.2495:07206
07207:+00048:+00034:-00068:001839.2495:07207
07208:+00031:+00038:-00087:001839.2495:07208
07209:+00030:+00040:+00005:001839.2495:07209
07210:+00011:+00057:+00038:001839.2495:07210
07211:+00017:+00047:+00009:001839.2495:07211
07212:-00010:+00070:-00006:001839.2495:07212
07213:-00011:+00061:+00005:001839.2495:07213
07214:-00063:+00069:-00014:001899.1713:07214
07215:-00086:+00069:-00019:001899.1713:07215
07216:-00083:+00052:-00031:001899.1713:07216
07217:-00102:+00024:-00010:001899.1713:07217
07218:-00106:+00037:-00053:001899.1713:07218
07219:-00102:+00026:-00024:001899.1713:07219
07220:-00087:+00022:+00007:001899.1713:07220
07221:-00097:+00037:+00007:001899.1713:07221
07222:-00057:+00025:+00051:001899.1713:07222
07223:-00048:+00034:+00115:001899.1713:07223
07224:-00052:+00034:+00059:001906.7614:07224
07225:-00039:+00044:+00024:001906.7614:07225
07226:-00025:+00040:-00018:001906.7614:07226
07227:-00015:+00070:-00027:001906.7614:07227
07228:-00005:+00045:-00039:001906.7614:07228
07229:+00008:+00035:-00047:001906.7614:07229
07230:+00033:+00050:+00010:001906.7614:07230
07231:+00051:+00036:-00046:001906.7614:07231
07232:+00047:+00024:-00085:001906.7614:07232
07233:+00043:+00015:+00021:001906.7614:07233
07234:+00054:+00014:+00064:001984.2601:07234
07235:+00052:+00018:+00066:001984.2601:07235
07236:+00023:+00012:+00116:001984.2601:07236
07237:+00024:+00022:+00044:001984.2601:07237
07238:+00001:+00021:-00024:001984.2601:07238
07239:-00040:+00021:-00020:001984.2601:07239
07240:-00026:+00014:+00005:001984.2601:07240
07241:-00052:+00013:-00008:001984.2601:07241
07242:-00054:-00002:-00016:001984.2601:07242
07243:-00028:+00016:-00010:001984.2601:07243
07244:-00016:+00039:-00069:001997.8537:07244
07245:-00013:-00006:-00005:001997.8537:07245
07246:-00024:+00009:+00025:001997.8537:07246
07247:+00005:+00034:+00001:001997.8537:07247
07248:+00005:+00018:-00028:001997.8537:07248
07249:+00003:+00029:+00014:001997.8537:07249
07250:+00006:+00029:+00007:001997.8537:07250
07251:-00021:+00015:-00025:001997.8537:07251
07252:-00001:+00039:+00002:001997.8537:07252
07253:-00025:+00014:+00031:001997.8537:07253
07254:-00037:+00009:+00030:001933.3472:07254
07255:-00039:-00006:-00010:001933.3472:07255
07256:-00021:-00014:+00003:001933.3472:07256
07257:+00000:-00034:-00003:001933.3472:07257
07258:-00003:-00012:+00007:001933.3472:07258
07259:+00019:-00035:+00040:001933.3472:07259
07260:+00023:-00032:+00044:001933.3472:07260
07261:+00022:-00030:+00011:001933.3472:07261
07262:+00025:-00012:-00064:001933.3472:07262
07263:+00029:-00010:-00017:001933.3472:07263
07264:+00011:-00020:+00054:001933.3472:07264
07265:+00009:-00019:+00021:001962.5841:07265
07266:+00032:-00003:+00005:001962.5841:07266
07267:+00009:+00018:+00020:001962.5841:07267
07268:+00008:-00005:-00036:001962.5841:07268
07269:+00006:+00024:-00004:001962.5841:07269
07270:+00019:+00009:+00053:001962.5841:07270
07271:-00003:-00001:+00016:001962.5841:07271
07272:-00001:-00018:+00022:001962.5841:07272
07273:-00025:+00005:+00022:001962.5841:07273
07274:-00021:-00008:-00022:001962.5841:07274
07275:-00011:+00004:+00005:001954.7586:07275
07276:-00023:-00007:-00003:001954.7586:07276
07277:-00022:-00009:+00003:001954.7586:07277
07278:-00008:-00030:+00000:001954.7586:07278
07279:-00022:-00032:+00034:001954.7586:07279
07280:+00005:-00010:-00020:001954.7586:07280
07281:+00000:-00009:+00028:001954.7586:07281
07282:+00020:+00001:-00007:001954.7586:07282
07283:+00000:-00001:+00020:001954.7586:07283
07284:+00021:+00006:+00084:001954.7586:07284
07285:+00012:+00020:+00022:001898.0520:07285
07286:+00022:+00018:-00016:001898.0520:07286
07287:+00023:+00037:+00022:001898.0520:07287
07288:+00039:+00037:+00053:001898.0520:07288
07289:+00044:+00040:+00018:001898.0520:07289
07290:+00036:+00020:+00034:001898.0520:07290
07291:+00034:+00006:-00007:001898.0520:07291
07292:+00020:+00019:-00047:001898.0520:07292
07293:-00003:+00008:-00012:001898.0520:07293
07294:-00009:-00010:+00048:001898.0520:07294
07295:-00028:-00009:+00065:001898.0520:07295
07296:-00028:-00022:+00039:001962.6990:07296
07297:-00036:-00050:+00048:001962.6990:07297
07298:-00025:-00027:+00010:001962.6990:07298
07299:-00039:-00026:+00025:001962.6990:07299
07300:-00016:-00048:+00050:001962.6990:07300
07301:-00026:-00038:-00021:001962.6990:07301
07302:-00038:-00030:+00001:001962.6990:07302
07303:-00017:-00037:+00036:001962.6990:07303
07304:-00016:-00026:-00051:001962.6990:07304
07305:-00028:-00037:-00032:001962.6990:07305
07306:+00010:-00033:-00001:001979.1840:07306
07307:+00000:-00010:+00020:001979.1840:07307
07308:-00019:-00009:-00011:001979.1840:07308
07309:+00021:+00007:+00050:001979.1840:07309
07310:+00006:+00018:-00003:001979.1840:07310
07311:+00016:+00039:+00005:001979.1840:07311
07312:+00031:+00022:+00052:001979.1840:07312
07313:+00016:+00036:-00006:001979.1840:07313
07314:+00003:+00021:-00025:001979.1840:07314
07315:+00014:+00021:+00019:001979.1840:07315
07316:+00001:+00019:-00048:001933.3989:07316
07317:-00036:+00016:-00126:001933.3989:07317
07318:-00039:-00001:-00040:001933.3989:07318
07319:-00016:+00035:-00044:001933.3989:07319
07320:-00037:+00012:-00039:001933.3989:07320
07321:-00036:-00003:+00069:001933.3989:07321
07322:-00056:+00020:+00108:001933.3989:07322
07323:-00031:+00025:-00020:001933.3989:07323
07324:-00044:+00032:-00077:001933.3989:07324
07325:-00021:+00069:-00055:001933.3989:07325
07326:-00025:+00066:+00010:001984.2857:07326
07327:-00035:+00068:-00020:001984.2857:07327
07328:-00015:+00040:-00038:001984.2857:07328
07329:-00009:+00039:-00088:001984.2857:07329
07330:-00035:+00032:-00105:001984.2857:07330
07331:+00000:+00039:-00080:001984.2857:07331
07332:-00001:+00035:-00031:001984.2857:07332
07333:-00003:+00013:+00021:001984.2857:07333
07334:+00012:+00014:-00002:001984.2857:07334
07335:+00032:+00019:+00023:001984.2857:07335
07336:-00003:+00021:+00050:001985.3759:07336
07337:-00012:-00004:+00041:001985.3759:07337
07338:-00014:+00004:-00016:001985.3759:07338
07339:-00026:-00001:-00047:001985.3759:07339
07340:-00026:-00016:-00040:001985.3759:07340
07341:-00051:-00007:-00053:001985.3759:07341
07342:-00027:-00036:-00042:001985.3759:07342
07343:-00038:-00034:-00043:001985.3759:07343
07344:-00013:-00046:-00062:001985.3759:07344
07345:-00021:-00025:-00010:001985.3759:07345
07346:-00016:-00034:+00039:001985.3759:07346
07347:-00004:-00009:+00007:001921.4742:07347
07348:+00000:+00022:+00018:001921.4742:07348
07349:-00006:+00038:-00016:001921.4742:07349
07350:-00006:+00049:-00020:001921.4742:07350
07351:+00016:+00066:-00060:001921.4742:07351
07352:+00020:+00057:-00044:001921.4742:07352
07353:+00030:+00059:-00112:001921.4742:07353
07354:+00021:+00062:-00037:001921.4742:07354
07355:+00008:+00042:-00034:001921.4742:07355
07356:-00008:+00031:-00001:001921.4742:07356
07357:-00008:+00026:+00008:001953.4753:07357
07358:+00003:+00013:-00034:001953.4753:07358
07359:-00014:-00005:+00002:001953.4753:07359
07360:-00031:+00000:+00037:001953.4753:07360
07361:-00031:+00002:+00030:001953.4753:07361
07362:-00069:-00021:+00007:001953.4753:07362
07363:-00082:+00021:-00028:001953.4753:07363
07364:-00080:-00019:-00038:001953.4753:07364
07365:-00074:-00009:-00071:001953.4753:07365
07366:-00052:-00021:-00082:001953.4753:07366
07367:-00018:-00019:+00041:001942.8029:07367
07368:-00017:-00011:+00050:001942.8029:07368
07369:-00009:-00021:+00058:001942.8029:07369
07370:+00025:-00012:+00047:001942.8029:07370
07371:+00016:-00031:+00028:001942.8029:07371
07372:+00037:-00001:+00036:001942.8029:07372
07373:+00062:+00006:+00063:001942.8029:07373
07374:+00024:+00002:+00001:001942.8029:07374
07375:+00018:+00004:+00004:001942.8029:07375
07376:+00046:+00003:+00023:001942.8029:07376
07377:-00022:-00022:-00020:001942.8029:07377
07378:-00022:-00036:-00041:001895.1794:07378
07379:-00022:-00046:+00031:001895.1794:07379
07380:-00010:-00061:+00052:001895.1794:07380
07381:-00027:-00065:+00040:001895.1794:07381
07382:-00001:-00061:+00072:001895.1794:07382
07383:-00031:-00067:+00051:001895.1794:07383
07384:-00040:-00051:+00012:001895.1794:07384
07385:-00010:-00023:+00029:001895.1794:07385
07386:-00011:-00017:-00010:001895.1794:07386
07387:-00015:+00003:-00021:001895.1794:07387
07388:-00003:+00007:+00053:001956.5190:07388
07389:-00005:-00006:+00002:001956.5190:07389
07390:+00020:+00005:-00033:001956.5190:07390
07391:+00046:+00007:-00026:001956.5190:07391
07392:+00049:-00002:-00002:001956.5190:07392
07393:+00043:+00002:+00008:001956.5190:07393
07394:+00038:-00007:+00047:001956.5190:07394
07395:+00042:-00015:+00011:001956.5190:07395
07396:+00050:-00030:-00019:001956.5190:07396
07397:+00027:-00032:-00036:001956.5190:07397
07398:+00024:-00015:-00019:001966.8898:07398
07399:+00021:-00026:+00030:001966.8898:07399
07400:+00003:-00031:+00041:001966.8898:07400
07401:+00018:-00010:+00056:001966.8898:07401
07402:+00003:-00027:+00039:001966.8898:07402
07403:-00022:-00013:-00002:001966.8898:07403
07404:+00001:-00022:+00006:001966.8898:07404
07405:-00018:-00013:-00004:001966.8898:07405
07406:-00017:-00010:-00035:001966.8898:07406
07407:-00012:+00004:+00033:001966.8898:07407
07408:-00015:-00020:-00017:001927.3935:07408
07409:-00022:+00000:-00024:001927.3935:07409
07410:+00000:-00006:-00048:001927.3935:07410
07411:+00001:+00012:-00017:001927.3935:07411
07412:+00003:+00009:-00062:001927.3935:07412
07413:+00015:+00024:+00032:001927.3935:07413
07414:+00031:+00021:+00038:001927.3935:07414
07415:+00032:+00014:-00025:001927.3935:07415
07416:+00026:+00009:-00019:001927.3935:07416
07417:+00028:+00001:+00065:001927.3935:07417
07418:+00035:+00002:+00018:001927.3935:07418
07419:+00051:+00005:+00003:001987.4194:07419
07420:+00034:-00022:+00030:001987.4194:07420
07421:+00021:+00003:+00006:001987.4194:07421
07422:+00010:-00032:-00001:001987.4194:07422
07423:+00008:-00015:+00025:001987.4194:07423
07424:-00023:-00019:+00048:001987.4194:07424
07425:-00004:-00012:+00033:001987.4194:07425
07426:-00012:+00004:+00047:001987.4194:07426
07427:-00021:+00002:+00045:001987.4194:07427
07428:-00020:+00002:+00014:001987.4194:07428
07429:-00016:-00002:+00015:001985.4016:07429
07430:-00020:+00024:+00000:001985.4016:07430
07431:-00019:+00007:+00008:001985.4016:07431
07432:-00009:+00022:+00013:001985.4016:07432
07433:+00016:-00004:-00026:001985.4016:07433
07434:+00013:+00009:-00011:001985.4016:07434
07435:+00015:-00015:+00047:001985.4016:07435
07436:+00015:-00014:-00012:001985.4016:07436
07437:+00003:-00045:+00032:001985.4016:07437
07438:-00005:-00014:+00012:001985.4016:07438
07439:-00023:-00049:-00046:001930.3847:07439
07440:-00022:-00055:-00008:001930.3847:07440
07441:-00020:-00047:-00004:001930.3847:07441
07442:-00023:-00062:+00048:001930.3847:07442
07443:-00028:-00065:+00035:001930.3847:07443
07444:+00001:-00047:+00035:001930.3847:07444
07445:-00006:-00047:-00010:001930.3847:07445
07446:-00005:-00035:+00005:001930.3847:07446
07447:+00019:-00017:+00006:001930.3847:07447
07448:+00031:-00017:+00023:001930.3847:07448
07449:+00010:-00014:-00020:001981.1508:07449
07450:+00014:+00023:-00049:001981.1508:07450
07451:+00009:-00005:-00046:001981.1508:07451
07452:+00016:+00012:-00063:001981.1508:07452
07453:+00017:+00016:-00094:001981.1508:07453
07454:-00003:+00022:-00046:001981.1508:07454
07455:+00017:+00021:-00047:001981.1508:07455
07456:+00010:+00036:-00036:001981.1508:07456
07457:+00022:+00022:+00033:001981.1508:07457
07458:-00003:+00011:-00021:001981.1508:07458
07459:-00006:-00002:-00009:001985.3713:07459
07460:+00014:-00002:+00037:001985.3713:07460
07461:+00003:+00017:-00036:001985.3713:07461
07462:-00020:+00019:-00043:001985.3713:07462
07463:+00004:+00020:-00008:001985.3713:07463
07464:-00019:+00011:-00056:001985.3713:07464
07465:-00006:+00000:-00042:001985.3713:07465
07466:-00006:+00000:+00030:001985.3713:07466
07467:-00022:+00020:-00019:001985.3713:07467
07468:-00022:-00001:-00010:001985.3713:07468
07469:-00004:+00018:-00041:001930.3713:07469
07470:+00016:+00035:-00063:001930.3713:07470
07471:-00007:+00009:-00039:001930.3713:07471
07472:+00016:+00007:+00012:001930.3713:07472
07473:+00034:+00032:-00013:001930.3713:07473
07474:+00014:-00029:+00023:001930.3713:07474
07475:+00032:-00011:-00040:001930.3713:07475
07476:+00011:-00036:-00024:001930.3713:07476
07477:+00023:-00042:+00002:001930.3713:07477
07478:-00009:-00062:+00037:001930.3713:07478
07479:+00030:-00044:+00025:001930.3713:07479
07480:-00009:-00081:+00067:001947.4412:07480
07481:-00008:-00053:+00018:001947.4412:07481
07482:+00015:-00061:-00007:001947.4412:07482
07483:-00008:-00057:-00034:001947.4412:07483
07484:-00006:-00064:-00016:001947.4412:07484
07485:-00007:-00026:+00025:001947.4412:07485
07486:-00021:-00029:+00043:001947.4412:07486
07487:-00002:-00036:+00080:001947.4412:07487
07488:-00035:-00011:+00026:001947.4412:07488
07489:-00026:+00017:-00013:001947.4412:07489
07490:-00027:-00004:-00006:001899.1672:07490
07491:-00025:+00021:+00032:001899.1672:07491
07492:-00032:+00032:+00006:001899.1672:07492
07493:-00049:+00024:+00056:001899.1672:07493
07494:-00044:+00032:+00020:001899.1672:07494
07495:-00053:+00037:-00065:001899.1672:07495
07496:-00050:+00024:-00037:001899.1672:07496
07497:-00042:+00013:+00050:001899.1672:07497
07498:-00035:+00018:+00043:001899.1672:07498
07499:-00052:+00015:+00051:001899.1672:07499
07500:-00038:+00034:+00036:001899.1672:07500
07501:-00051:+00033:+00041:001802.0847:07501
07502:-00044:+00048:-00016:001802.0847:07502
07503:-00080:+00035:+00050:001802.0847:07503
07504:-00046:+00015:+00101:001802.0847:07504
07505:-00063:+00044:+00016:001802.0847:07505
07506:-00058:+00028:+00002:001802.0847:07506
07507:-00079:+00031:+00017:001802.0847:07507
07508:-00084:+00048:-00008:001802.0847:07508
07509:-00063:+00021:-00039:001802.0847:07509
07510:-00043:+00038:+00025:001802.0847:07510
07511:-00063:+00018:+00016:001802.0847:07511
07512:-00027:+00018:-00004:001833.8833:07512
07513:-00036:+00005:+00012:001833.8833:07513
07514:-00012:-00005:-00014:001833.8833:07514
07515:-00006:+00009:-00042:001833.8833:07515
07516:-00002:-00014:+00004:001833.8833:07516
07517:+00020:+00006:+00000:001833.8833:07517
07518:+00006:+00006:-00001:001833.8833:07518
07519:+00031:+00004:-00019:001833.8833:07519
07520:+00008:-00002:-00005:001833.8833:07520
07521:+00033:+00017:-00002:001833.8833:07521
07522:+00013:+00024:+00063:001833.8833:07522
07523:+00046:+00000:+00071:001857.4951:07523
07524:+00010:+00023:+00052:001857.4951:07524
07525:+00032:+00033:+00023:001857.4951:07525
07526:+00010:+00051:-00052:001857.4951:07526
07527:+00013:+00033:-00066:001857.4951:07527
07528:+00008:+00050:-00098:001857.4951:07528
07529:+00014:+00049:-00002:001857.4951:07529
07530:+00018:+00015:+00049:001857.4951:07530
07531:+00004:+00022:-00001:001857.4951:07531
07532:+00017:+00037:+00031:001857.4951:07532
07533:+00003:+00011:+00094:001857.4951:07533
07534:-00021:+00024:-00028:001841.9801:07534
07535:+00002:+00029:+00023:001841.9801:07535
07536:-00006:+00030:+00006:001841.9801:07536
07537:-00035:+00049:-00010:001841.9801:07537
07538:-00021:+00050:-00025:001841.9801:07538
07539:-00022:+00040:-00034:001841.9801:07539
07540:-00035:+00065:-00041:001841.9801:07540
07541:-00036:+00042:-00040:001841.9801:07541
07542:-00022:+00063:-00004:001841.9801:07542
07543:-00015:+00052:+00026:001841.9801:07543
07544:-00024:+00052:+00011:001932.4678:07544
07545:-00002:+00065:+00054:001932.4678:07545
07546:-00008:+00064:+00023:001932.4678:07546
07547:-00019:+00045:-00020:001932.4678:07547
07548:-00023:+00066:+00066:001932.4678:07548
07549:-00019:+00040:-00002:001932.4678:07549
07550:-00039:+00032:-00053:001932.4678:07550
07551:-00012:+00051:-00011:001932.4678:07551
07552:-00013:+00036:-00026:001932.4678:07552
07553:-00023:+00034:-00038:001932.4678:07553
07554:-00004:+00018:+00026:001932.4678:07554
07555:+00030:+00012:+00017:001954.7722:07555
07556:+00020:+00023:-00027:001954.7722:07556
07557:+00024:+00010:+00024:001954.7722:07557
07558:+00047:+00026:-00010:001954.7722:07558
07559:+00022:+00028:-00022:001954.7722:07559
07560:+00036:+00043:+00095:001954.7722:07560
07561:+00035:+00026:+00076:001954.7722:07561
07562:-00009:+00028:-00077:001954.7722:07562
07563:-00017:+00053:-00095:001954.7722:07563
07564:+00002:+00030:-00075:001954.7722:07564
07565:-00037:+00009:-00038:001900.9550:07565
07566:-00019:+00013:-00008:001900.9550:07566
07567:-00005:+00009:-00033:001900.9550:07567
07568:-00003:+00009:-00013:001900.9550:07568
07569:+00015:-00003:-00033:001900.9550:07569
07570:-00007:-00019:-00023:001900.9550:07570
07571:+00006:-00023:+00017:001900.9550:07571
07572:-00024:-00010:+00009:001900.9550:07572
07573:-00037:-00032:+00054:001900.9550:07573
07574:-00031:-00046:+00078:001900.9550:07574
07575:-00063:-00025:-00036:001935.4619:07575
07576:-00063:-00039:-00056:001935.4619:07576
07577:-00044:-00040:-00065:001935.4619:07577
07578:-00031:-00043:-00094:001935.4619:07578
07579:-00021:-00054:-00029:001935.4619:07579
07580:+00004:-00067:+00019:001935.4619:07580
07581:+00014:-00046:-00021:001935.4619:07581
07582:+00031:-00050:+00012:001935.4619:07582
07583:+00035:-00030:-00011:001935.4619:07583
07584:+00011:+00000:-00024:001935.4619:07584
07585:+00026:+00001:+00027:001935.4619:07585
07586:+00045:+00029:+00064:001916.3968:07586
07587:+00036:+00013:+00049:001916.3968:07587
07588:+00051:+00051:+00037:001916.3968:07588
07589:+00003:+00048:-00051:001916.3968:07589
07590:+00013:+00053:-00111:001916.3968:07590
07591:-00020:+00023:-00042:001916.3968:07591
07592:+00004:+00040:-00067:001916.3968:07592
07593:-00016:+00021:-00050:001916.3968:07593
07594:-00013:+00036:-00070:001916.3968:07594
07595:-00028:+00012:-00031:001916.3968:07595
07596:-00044:+00024:-00010:001916.3968:07596
07597:-00067:+00023:+00017:001858.4665:07597
07598:-00066:+00023:+00025:001858.4665:07598
07599:-00054:+00024:+00084:001858.4665:07599
07600:-00050:+00028:-00019:001858.4665:07600
07601:-00032:+00012:-00012:001858.4665:07601
07602:-00030:+00016:-00079:001858.4665:07602
07603:-00040:+00048:-00097:001858.4665:07603
07604:-00023:+00016:-00017:001858.4665:07604
07605:+00014:+00001:+00051:001858.4665:07605
07606:+00006:+00022:+00014:001858.4665:07606
07607:+00024:-00020:+00060:001906.1267:07607
07608:+00035:-00010:+00053:001906.1267:07608
07609:+00027:-00016:-00020:001906.1267:07609
07610:+00050:-00020:+00017:001906.1267:07610
07611:+00034:-00029:+00064:001906.1267:07611
07612:+00025:-00021:+00024:001906.1267:07612
07613:+00007:-00029:-00014:001906.1267:07613
07614:+00000:-00026:-00051:001906.1267:07614
07615:-00015:-00034:-00052:001906.1267:07615
07616:-00037:-00052:-00025:001906.1267:07616
07617:-00035:-00042:-00008:001933.9176:07617
07618:-00019:-00051:+00035:001933.9176:07618
07619:-00001:-00039:+00048:001933.9176:07619
07620:-00022:-00025:+00051:001933.9176:07620
07621:-00007:-00033:+00065:001933.9176:07621
07622:-00006:+00008:+00053:001933.9176:07622
07623:+00014:+00007:+00054:001933.9176:07623
07624:+00031:+00009:+00025:001933.9176:07624
07625:+00020:+00014:-00006:001933.9176:07625
07626:+00014:+00035:-00030:001933.9176:07626
07627:+00020:+00048:-00025:001933.9176:07627
07628:-00002:+00040:-00058:001900.9289:07628
07629:+00009:+00048:-00036:001900.9289:07629
07630:+00012:+00048:+00014:001900.9289:07630
07631:-00003:+00031:+00023:001900.9289:07631
07632:-00005:+00015:+00051:001900.9289:07632
07633:-00004:+00029:+00014:001900.9289:07633
07634:-00021:+00038:+00014:001900.9289:07634
07635:-00032:+00010:+00015:001900.9289:07635
07636:-00050:+00052:+00049:001900.9289:07636
07637:-00047:+00033:-00005:001900.9289:07637
07638:-00084:+00011:+00016:001950.4365:07638
07639:-00080:+00040:+00037:001950.4365:07639
07640:-00080:+00038:-00005:001950.4365:07640
07641:-00066:+00009:-00021:001950.4365:07641
07642:-00055:+00031:-00003:001950.4365:07642
07643:-00017:+00039:-00018:001950.4365:07643
07644:-00040:+00011:-00020:001950.4365:07644
07645:-00003:+00030:-00034:001950.4365:07645
07646:+00004:+00050:-00046:001950.4365:07646
07647:+00017:+00025:-00028:001950.4365:07647
07648:+00018:+00030:-00010:001948.7647:07648
07649:+00021:+00038:+00025:001948.7647:07649
07650:-00007:+00011:+00044:001948.7647:07650
07651:-00010:+00038:+00023:001948.7647:07651
07652:-00021:+00011:-00049:001948.7647:07652
07653:+00003:+00020:+00011:001948.7647:07653
07654:-00017:-00014:+00043:001948.7647:07654
07655:-00037:-00032:-00026:001948.7647:07655
07656:-00034:-00033:-00055:001948.7647:07656
07657:-00012:-00019:-00043:001948.7647:07657
07658:-00013:-00027:-00031:001948.7647:07658
07659:-00052:-00008:+00019:001892.2897:07659
07660:-00035:-00008:+00022:001892.2897:07660
07661:-00049:-00031:+00046:001892.2897:07661
07662:-00015:+00003:+00022:001892.2897:07662
07663:-00019:+00018:+00026:001892.2897:07663
07664:-00021:+00006:+00055:001892.2897:07664
07665:-00016:+00013:+00041:001892.2897:07665
07666:-00010:-00002:+00029:001892.2897:07666
07667:-00019:+00008:-00039:001892.2897:07667
07668:-00018:+00000:-00111:001892.2897:07668
07669:+00001:+00009:-00105:001944.4278:07669
07670:-00003:-00020:-00039:001944.4278:07670
07671:+00034:+00006:-00079:001944.4278:07671
07672:+00051:-00010:-00022:001944.4278:07672
07673:+00068:+00009:+00031:001944.4278:07673
07674:+00078:+00003:+00062:001944.4278:07674
07675:+00053:+00004:+00044:001944.4278:07675
07676:+00062:+00022:+00068:001944.4278:07676
07677:+00038:+00022:+00029:001944.4278:07677
07678:+00009:+00012:+00026:001944.4278:07678
07679:-00019:+00009:+00017:001944.4278:07679
07680:-00039:+00034:-00046:001945.7860:07680
07681:-00066:-00005:-00057:001945.7860:07681
07682:-00058:+00000:-00088:001945.7860:07682
07683:-00069:+00017:-00107:001945.7860:07683
07684:-00064:+00019:-00037:001945.7860:07684
07685:-00069:+00000:+00012:001945.7860:07685
07686:-00038:+00017:+00104:001945.7860:07686
07687:-00025:+00016:+00047:001945.7860:07687
07688:-00027:-00003:+00023:001945.7860:07688
07689:-00034:+00021:+00050:001945.7860:07689
07690:-00042:+00009:-00011:001895.2010:07690
07691:-00043:-00006:-00043:001895.2010:07691
07692:-00039:+00020:-00009:001895.2010:07692
07693:-00016:+00007:+00004:001895.2010:07693
07694:-00013:-00033:-00045:001895.2010:07694
07695:+00019:-00007:-00010:001895.2010:07695
07696:+00034:-00022:-00035:001895.2010:07696
07697:+00036:-00037:-00015:001895.2010:07697
07698:+00029:-00027:+00085:001895.2010:07698
07699:+00028:-00023:+00056:001895.2010:07699
07700:+00028:-00033:-00017:001959.6633:07700
07701:+00045:+00004:+00009:001959.6633:07701
07702:+00010:-00010:-00010:001959.6633:07702
07703:+00003:-00019:-00045:001959.6633:07703
07704:-00011:-00008:-00007:001959.6633:07704
07705:-00013:+00002:+00005:001959.6633:07705
07706:-00011:-00008:-00048:001959.6633:07706
07707:-00012:-00018:-00030:001959.6633:07707
07708:-00013:-00011:-00013:001959.6633:07708
07709:-00023:-00017:-00007:001959.6633:07709
07710:+00016:-00018:-00010:001976.1414:07710
07711:+00036:+00021:-00010:001976.1414:07711
07712:+00009:+00007:-00005:001976.1414:07712
07713:+00016:+00022:+00006:001976.1414:07713
07714:-00005:+00012:-00027:001976.1414:07714
07715:+00006:+00016:-00018:001976.1414:07715
07716:-00009:+00028:-00036:001976.1414:07716
07717:-00018:+00024:-00035:001976.1414:07717
07718:-00035:+00013:+00010:001976.1414:07718
07719:-00034:+00014:-00007:001976.1414:07719
07720:-00011:+00014:-00055:001976.1414:07720
07721:-00018:-00006:-00018:001933.4122:07721
07722:-00033:+00022:+00008:001933.4122:07722
07723:-00034:-00008:+00013:001933.4122:07723
07724:-00021:-00017:+00040:001933.4122:07724
07725:-00023:-00004:-00016:001933.4122:07725
07726:-00010:+00003:-00023:001933.4122:07726
07727:-00021:-00014:-00002:001933.4122:07727
07728:+00001:-00014:-00019:001933.4122:07728
07729:+00016:-00011:+00009:001933.4122:07729
07730:+00009:-00020:-00032:001933.4122:07730
07731:+00024:-00012:-00061:001996.9361:07731
07732:+00012:-00008:-00020:001996.9361:07732
07733:+00023:-00018:+00020:001996.9361:07733
07734:+00032:-00014:-00019:001996.9361:07734
07735:+00018:-00020:+00001:001996.9361:07735
07736:-00021:-00021:+00023:001996.9361:07736
07737:-00021:+00008:-00017:001996.9361:07737
07738:-00013:+00006:-00011:001996.9361:07738
07739:-00027:+00020:+00025:001996.9361:07739
07740:-00016:+00026:+00008:001996.9361:07740
07741:-00031:+00036:-00037:002007.3854:07741
07742:-00037:+00040:-00004:002007.3854:07742
07743:-00039:+00041:-00021:002007.3854:07743
07744:-00023:+00054:-00073:002007.3854:07744
07745:-00036:+00044:+00027:002007.3854:07745
07746:+00003:+00082:+00002:002007.3854:07746
07747:-00024:+00062:-00026:002007.3854:07747
07748:+00017:+00072:-00015:002007.3854:07748
07749:+00000:+00076:+00020:002007.3854:07749
07750:+00006:+00061:+00020:002007.3854:07750
07751:+00000:+00068:+00026:001957.6723:07751
07752:+00019:+00067:+00005:001957.6723:07752
07753:+00018:+00049:+00022:001957.6723:07753
07754:-00018:+00034:+00005:001957.6723:07754
07755:-00013:+00051:-00006:001957.6723:07755
07756:-00003:+00007:+00034:001957.6723:07756
07757:-00011:-00007:+00026:001957.6723:07757
07758:-00036:-00021:+00001:001957.6723:07758
07759:-00015:-00050:+00001:001957.6723:07759
07760:-00037:-00060:+00053:001957.6723:07760
07761:-00026:-00041:+00032:001996.9006:07761
07762:-00017:-00076:+00005:001996.9006:07762
07763:-00038:-00075:+00034:001996.9006:07763
07764:-00015:-00041:-00003:001996.9006:07764
07765:-00022:-00066:+00017:001996.9006:07765
07766:-00017:-00070:+00008:001996.9006:07766
07767:-00020:-00034:-00035:001996.9006:07767
07768:-00001:-00060:+00011:001996.9006:07768
07769:+00001:-00046:+00000:001996.9006:07769
07770:-00007:-00019:-00011:001996.9006:07770
07771:+00013:-00010:-00047:002010.5628:07771
07772:+00012:+00020:-00023:002010.5628:07772
07773:+00009:+00012:-00015:002010.5628:07773
07774:+00010:+00006:+00048:002010.5628:07774
07775:+00018:+00011:+00047:002010.5628:07775
07776:+00020:+00048:+00012:002010.5628:07776
07777:-00001:+00018:-00002:002010.5628:07777
07778:-00018:+00029:+00024:002010.5628:07778
07779:-00023:+00044:+00003:002010.5628:07779
07780:-00024:+00049:-00046:002010.5628:07780
07781:-00017:+00043:+00001:001957.6862:07781
07782:-00013:+00059:-00010:001957.6862:07782
07783:-00037:+00050:-00001:001957.6862:07783
07784:-00013:+00053:+00031:001957.6862:07784
07785:-00036:+00045:+00035:001957.6862:07785
07786:-00034:+00045:-00005:001957.6862:07786
07787:-00031:+00055:+00034:001957.6862:07787
07788:-00028:+00055:+00038:001957.6862:07788
07789:-00031:+00013:+00052:001957.6862:07789
07790:-00016:+00016:-00035:001957.6862:07790
07791:-00015:+00014:-00042:002009.6743:07791
07792:-00033:-00003:-00036:002009.6743:07792
07793:-00028:+00004:-00010:002009.6743:07793
07794:+00005:-00008:-00031:002009.6743:07794
07795:-00004:-00025:-00007:002009.6743:07795
07796:+00017:-00061:+00039:002009.6743:07796
07797:+00015:-00045:+00026:002009.6743:07797
07798:+00017:-00075:+00032:002009.6743:07798
07799:+00014:-00054:+00002:002009.6743:07799
07800:+00006:-00063:-00036:002009.6743:07800
07801:-00006:-00067:-00051:002013.7364:07801
07802:+00020:-00058:+00029:002013.7364:07802
07803:-00003:-00040:-00025:002013.7364:07803
07804:+00018:-00039:-00074:002013.7364:07804
07805:+00016:-00064:+00027:002013.7364:07805
07806:-00004:-00035:+00011:002013.7364:07806
07807:+00003:-00053:-00046:002013.7364:07807
07808:+00006:-00027:+00052:002013.7364:07808
07809:+00030:+00003:+00046:002013.7364:07809
07810:+00017:-00022:-00002:002013.7364:07810
07811:+00003:-00030:+00095:001963.8681:07811
07812:-00007:+00022:+00061:001963.8681:07812
07813:-00014:+00007:-00078:001963.8681:07813
07814:-00014:+00001:-00008:001963.8681:07814
07815:-00017:+00023:+00063:001963.8681:07815
07816:-00030:-00001:-00028:001963.8681:07816
07817:-00051:+00005:-00024:001963.8681:07817
07818:-00013:+00053:+00014:001963.8681:07818
07819:-00035:+00019:-00057:001963.8681:07819
07820:-00033:+00005:+00038:001963.8681:07820
07821:-00015:+00044:+00009:002009.6986:07821
07822:-00036:+00012:-00022:002009.6986:07822
07823:-00029:-00014:-00036:002009.6986:07823
07824:-00016:+00054:+00008:002009.6986:07824
07825:-00023:+00034:-00013:002009.6986:07825
07826:-00029:+00019:-00037:002009.6986:07826
07827:-00001:+00039:-00014:002009.6986:07827
07828:+00021:+00038:+00039:002009.6986:07828
07829:+00015:+00002:+00022:002009.6986:07829
07830:+00006:+00037:+00030:002009.6986:07830
07831:+00033:+00001:-00030:002016.9605:07831
07832:+00012:+00002:-00007:002016.9605:07832
07833:+00022:+00002:-00072:002016.9605:07833
07834:+00023:-00005:-00011:002016.9605:07834
07835:+00032:-00023:+00035:002016.9605:07835
07836:+00022:-00010:+00015:002016.9605:07836
07837:+00037:-00026:-00014:002016.9605:07837
07838:+00024:-00031:+00028:002016.9605:07838
07839:+00047:-00009:-00026:002016.9605:07839
07840:+00045:-00013:-00036:002016.9605:07840
07841:+00070:-00007:-00068:001979.4248:07841
07842:+00081:+00006:-00012:001979.4248:07842
07843:+00061:+00005:-00023:001979.4248:07843
07844:+00046:+00005:+00015:001979.4248:07844
07845:+00028:-00021:+00014:001979.4248:07845
07846:+00020:-00005:+00075:001979.4248:07846
07847:-00023:+00004:+00069:001979.4248:07847
07848:-00051:+00003:-00007:001979.4248:07848
07849:-00042:+00002:-00003:001979.4248:07849
07850:-00065:+00018:+00011:001979.4248:07850
07851:-00063:-00002:-00049:002045.6524:07851
07852:-00064:-00008:-00050:002045.6524:07852
07853:-00057:-00024:-00042:002045.6524:07853
07854:-00080:-00009:-00064:002045.6524:07854
07855:-00052:-00011:-00032:002045.6524:07855
07856:-00020:-00007:-00055:002045.6524:07856
07857:+00002:-00031:-00041:002045.6524:07857
07858:+00034:-00045:-00015:002045.6524:07858
07859:+00021:-00025:+00024:002045.6524:07859
07860:+00058:-00034:+00059:002045.6524:07860
07861:+00078:-00023:+00066:002056.2099:07861
07862:+00092:-00021:+00013:002056.2099:07862
07863:+00052:-00030:+00030:002056.2099:07863
07864:+00052:-00037:+00130:002056.2099:07864
07865:+00056:-00007:+00110:002056.2099:07865
07866:+00057:-00036:-00025:002056.2099:07866
07867:+00043:-00007:-00058:002056.2099:07867
07868:+00041:+00006:-00080:002056.2099:07868
07869:+00026:-00019:-00015:002056.2099:07869
07870:+00025:-00021:+00094:002056.2099:07870
07871:+00045:-00007:+00056:001970.0709:07871
07872:+00023:+00001:-00031:001970.0709:07872
07873:+00018:-00007:+00023:001970.0709:07873
07874:-00008:+00003:-00021:001970.0709:07874
07875:-00007:-00009:+00023:001970.0709:07875
07876:-00035:-00007:+00012:001970.0709:07876
07877:-00048:-00017:+00021:001970.0709:07877
07878:-00055:-00011:+00017:001970.0709:07878
07879:-00041:-00024:+00014:001970.0709:07879
07880:-00057:-00050:-00010:001970.0709:07880
07881:-00094:-00062:+00001:001959.5789:07881
07882:-00098:-00041:+00021:001959.5789:07882
07883:-00116:-00044:-00012:001959.5789:07883
07884:-00076:-00052:+00023:001959.5789:07884
07885:-00078:-00078:+00056:001959.5789:07885
07886:-00072:-00053:+00031:001959.5789:07886
07887:-00093:-00054:-00014:001959.5789:07887
07888:-00084:-00055:+00003:001959.5789:07888
07889:-00088:-00055:-00012:001959.5789:07889
07890:-00054:-00037:+00013:001959.5789:07890
07891:-00029:-00067:+00058:001959.5789:07891
07892:-00037:-00042:+00052:001902.0455:07892
07893:+00018:-00032:-00061:001902.0455:07893
07894:+00019:-00035:-00013:001902.0455:07894
07895:+00025:-00020:-00010:001902.0455:07895
07896:+00040:-00006:+00050:001902.0455:07896
07897:+00069:+00033:+00039:001902.0455:07897
07898:+00042:+00034:-00013:001902.0455:07898
07899:+00063:+00026:-00003:001902.0455:07899
07900:+00043:+00047:+00060:001902.0455:07900
07901:+00042:+00048:+00094:001902.0455:07901
07902:+00034:+00025:-00021:001902.0455:07902
07903:+00040:+00045:-00061:001820.4908:07903
07904:+00034:+00054:-00026:001820.4908:07904
07905:-00003:+00039:-00044:001820.4908:07905
07906:-00035:+00039:-00019:001820.4908:07906
07907:-00029:+00012:+00033:001820.4908:07907
07908:-00057:+00018:-00020:001820.4908:07908
07909:-00069:+00020:+00008:001820.4908:07909
07910:-00083:-00015:-00007:001820.4908:07910
07911:-00091:-00007:+00015:001820.4908:07911
07912:-00091:-00012:+00017:001820.4908:07912
07913:-00097:-00007:-00001:001877.7116:07913
07914:-00073:-00027:+00007:001877.7116:07914
07915:-00080:-00025:-00055:001877.7116:07915
07916:-00048:-00009:-00044:001877.7116:07916
07917:-00040:-00049:-00055:001877.7116:07917
07918:-00021:-00027:-00069:001877.7116:07918
07919:+00000:-00034:-00048:001877.7116:07919
07920:+00026:-00023:+00052:001877.7116:07920
07921:+00031:-00027:+00031:001877.7116:07921
07922:+00075:-00008:+00036:001877.7116:07922
07923:+00079:-00017:+00001:001877.7116:07923
07924:+00076:+00006:-00052:001916.4337:07924
07925:+00065:+00011:-00038:001916.4337:07925
07926:+00058:+00033:+00010:001916.4337:07926
07927:+00031:+00010:-00025:001916.4337:07927
07928:+00021:+00031:+00006:001916.4337:07928
07929:+00019:+00031:+00005:001916.4337:07929
07930:-00023:+00035:-00010:001916.4337:07930
07931:-00034:+00026:+00036:001916.4337:07931
07932:-00037:+00028:+00082:001916.4337:07932
07933:-00045:+00012:+00047:001916.4337:07933
07934:-00045:+00026:+00028:001906.8095:07934
07935:-00068:+00031:-00020:001906.8095:07935
07936:-00057:+00036:-00053:001906.8095:07936
07937:-00069:+00026:-00041:001906.8095:07937
07938:-00046:+00039:-00086:001906.8095:07938
07939:-00050:+00036:-00011:001906.8095:07939
07940:-00015:+00030:-00020:001906.8095:07940
07941:-00002:+00031:-00065:001906.8095:07941
07942:+00029:+00049:-00038:001906.8095:07942
07943:+00026:+00060:+00013:001906.8095:07943
07944:+00060:+00073:+00009:001978.0601:07944
07945:+00039:+00065:+00011:001978.0601:07945
07946:+00054:+00101:+00028:001978.0601:07946
07947:+00052:+00099:-00028:001978.0601:07947
07948:+00042:+00086:-00093:001978.0601:07948
07949:+00016:+00084:-00035:001978.0601:07949
07950:+00007:+00066:-00041:001978.0601:07950
07951:+00004:+00026:-00022:001978.0601:07951
07952:-00011:+00022:-00002:001978.0601:07952
07953:-00016:+00023:-00047:001978.0601:07953
07954:-00010:-00011:+00019:001976.1229:07954
07955:-00030:-00011:-00025:001976.1229:07955
07956:-00040:-00030:-00014:001976.1229:07956
07957:-00037:-00065:+00095:001976.1229:07957
07958:-00051:-00038:+00101:001976.1229:07958
07959:-00030:-00056:+00020:001976.1229:07959
07960:-00042:-00056:+00043:001976.1229:07960
07961:-00043:-00048:-00026:001976.1229:07961
07962:-00041:-00065:-00047:001976.1229:07962
07963:-00039:-00028:-00017:001976.1229:07963
07964:-00027:-00011:+00007:001976.1229:07964
07965:-00003:-00012:+00023:001906.8227:07965
07966:+00036:+00002:+00047:001906.8227:07966
07967:+00022:+00023:+00035:001906.8227:07967
07968:+00026:+00000:+00049:001906.8227:07968
07969:+00036:+00016:+00058:001906.8227:07969
07970:+00012:+00055:+00033:001906.8227:07970
07971:+00020:+00037:+00063:001906.8227:07971
07972:-00019:+00009:+00007:001906.8227:07972
07973:-00039:+00037:-00050:001906.8227:07973
07974:-00027:-00005:-00050:001906.8227:07974
07975:-00050:+00005:-00013:001944.4482:07975
07976:-00048:+00007:-00057:001944.4482:07976
07977:-00045:-00016:-00008:001944.4482:07977
07978:-00028:+00002:+00032:001944.4482:07978
07979:-00031:-00017:-00001:001944.4482:07979
07980:-00026:-00010:+00048:001944.4482:07980
07981:-00036:-00001:+00030:001944.4482:07981
07982:-00034:+00005:+00020:001944.4482:07982
07983:-00013:+00023:-00003:001944.4482:07983
07984:-00018:+00014:-00004:001944.4482:07984
07985:-00007:+00037:-00034:001945.8395:07985
07986:-00002:+00010:-00026:001945.8395:07986
07987:+00051:+00052:-00049:001945.8395:07987
07988:+00037:+00036:-00002:001945.8395:07988
07989:+00049:+00011:+00048:001945.8395:07989
07990:+00037:+00036:+00014:001945.8395:07990
07991:+00063:+00018:-00002:001945.8395:07991
07992:+00030:-00002:+00033:001945.8395:07992
07993:+00017:+00009:-00053:001945.8395:07993
07994:-00003:+00008:-00064:001945.8395:07994
07995:-00012:-00023:+00000:001945.8395:07995
07996:-00025:-00020:-00035:001903.9213:07996
07997:-00038:-00018:-00049:001903.9213:07997
07998:-00048:-00036:+00038:001903.9213:07998
07999:-00049:-00036:+00077:001903.9213:07999
08000:-00032:-00007:+00080:001903.9213:08000
08001:-00050:-00014:+00089:001903.9213:08001
08002:-00036:-00012:+00035:001903.9213:08002
08003:-00037:+00000:+00026:001903.9213:08003
08004:+00001:+00001:-00067:001903.9213:08004
08005:+00004:-00001:-00094:001903.9213:08005
08006:-00003:+00009:+00003:001959.5972:08006
08007:+00034:+00014:-00043:001959.5972:08007
08008:+00028:+00001:-00033:001959.5972:08008
08009:+00052:-00004:+00043:001959.5972:08009
08010:+00040:+00023:+00042:001959.5972:08010
08011:+00064:+00017:+00021:001959.5972:08011
08012:+00038:-00018:+00083:001959.5972:08012
08013:+00041:+00022:+00038:001959.5972:08013
08014:+00036:+00002:-00003:001959.5972:08014
08015:+00021:+00005:+00019:001959.5972:08015
08016:-00005:+00001:+00005:001954.8218:08016
08017:-00011:-00005:-00034:001954.8218:08017
08018:-00014:+00010:+00015:001954.8218:08018
08019:-00010:+00018:+00009:001954.8218:08019
08020:-00029:+00001:+00010:001954.8218:08020
08021:-00049:+00028:+00052:001954.8218:08021
08022:-00015:+00041:-00022:001954.8218:08022
08023:-00049:+00025:+00034:001954.8218:08023
08024:-00036:+00069:+00031:001954.8218:08024
08025:-00035:+00068:+00026:001954.8218:08025
08026:-00051:+00051:+00039:001954.8218:08026
08027:-00041:+00071:-00037:001895.2094:08027
08028:-00052:+00060:-00077:001895.2094:08028
08029:-00042:+00043:-00045:001895.2094:08029
08030:-00039:+00079:-00085:001895.2094:08030
08031:-00017:+00051:-00008:001895.2094:08031
08032:-00025:+00012:+00034:001895.2094:08032
08033:+00000:+00032:+00000:001895.2094:08033
08034:+00018:+00013:-00015:001895.2094:08034
08035:+00014:+00032:+00011:001895.2094:08035
08036:+00006:+00023:-00025:001895.2094:08036
08037:-00011:+00000:+00030:001935.4863:08037
08038:+00003:+00033:+00045:001935.4863:08038
08039:-00054:-00005:+00041:001935.4863:08039
08040:-00031:+00003:-00014:001935.4863:08040
08041:-00047:+00020:-00043:001935.4863:08041
08042:-00063:+00001:-00040:001935.4863:08042
08043:-00052:-00009:-00012:001935.4863:08043
08044:-00017:+00018:+00018:001935.4863:08044
08045:-00017:-00017:+00021:001935.4863:08045
08046:-00024:-00017:+00018:001935.4863:08046
08047:-00011:+00002:-00006:001935.4863:08047
08048:-00013:-00002:+00005:001942.8563:08048
08049:-00011:+00001:-00010:001942.8563:08049
08050:-00020:+00014:+00024:001942.8563:08050
08051:-00023:+00023:-00015:001942.8563:08051
08052:-00011:+00010:-00010:001942.8563:08052
08053:-00006:+00036:-00032:001942.8563:08053
08054:+00004:+00011:-00083:001942.8563:08054
08055:+00008:+00052:-00073:001942.8563:08055
08056:+00032:+00065:+00031:001942.8563:08056
08057:+00024:+00030:-00028:001942.8563:08057
08058:+00015:+00065:-00026:001909.7460:08058
08059:+00012:+00053:+00023:001909.7460:08059
08060:-00022:+00044:-00037:001909.7460:08060
08061:-00040:+00042:-00020:001909.7460:08061
08062:-00040:+00072:+00075:001909.7460:08062
08063:-00054:+00025:+00009:001909.7460:08063
08064:-00095:+00055:-00095:001909.7460:08064
08065:-00082:+00083:-00081:001909.7460:08065
08066:-00080:+00055:-00112:001909.7460:08066
08067:-00083:+00012:-00127:001909.7460:08067
08068:-00043:+00044:-00102:001975.0002:08068
08069:-00053:+00028:-00068:001975.0002:08069
08070:-00028:+00008:-00062:001975.0002:08070
08071:-00020:+00032:+00006:001975.0002:08071
08072:+00014:+00033:+00032:001975.0002:08072
08073:-00004:+00008:+00032:001975.0002:08073
08074:+00016:-00001:+00050:001975.0002:08074
08075:+00012:+00051:-00001:001975.0002:08075
08076:+00008:+00001:+00038:001975.0002:08076
08077:+00012:+00011:-00047:001975.0002:08077
08078:+00032:+00039:-00029:001982.2913:08078
08079:+00046:+00007:-00068:001982.2913:08079
08080:+00006:-00011:+00001:001982.2913:08080
08081:+00024:+00007:+00028:001982.2913:08081
08082:+00021:-00034:-00003:001982.2913:08082
08083:+00031:-00010:-00024:001982.2913:08083
08084:+00012:-00017:-00024:001982.2913:08084
08085:+00030:+00005:-00050:001982.2913:08085
08086:+00007:-00014:+00056:001982.2913:08086
08087:-00005:-00006:+00113:001982.2913:08087
08088:-00002:-00030:+00042:001939.4439:08088
08089:-00020:-00021:-00019:001939.4439:08089
08090:-00016:+00008:-00023:001939.4439:08090
08091:-00023:-00017:-00040:001939.4439:08091
08092:-00011:-00010:+00002:001939.4439:08092
08093:-00001:-00016:-00015:001939.4439:08093
08094:+00003:-00025:-00008:001939.4439:08094
08095:-00024:-00046:+00056:001939.4439:08095
08096:-00011:-00027:-00046:001939.4439:08096
08097:-00019:-00023:-00040:001939.4439:08097
08098:-00024:-00043:+00063:001939.4439:08098
08099:-00034:-00031:+00068:001987.4594:08099
08100:-00013:-00067:+00026:001987.4594:08100
08101:-00025:-00023:+00100:001987.4594:08101
08102:-00024:-00017:+00010:001987.4594:08102
08103:-00021:-00012:+00054:001987.4594:08103
08104:-00025:-00021:+00070:001987.4594:08104
08105:-00030:-00006:+00028:001987.4594:08105
08106:-00022:-00010:+00035:001987.4594:08106
08107:-00022:-00020:+00058:001987.4594:08107
08108:-00023:+00007:+00010:001987.4594:08108
08109:-00037:-00035:-00004:001976.1715:08109
08110:-00021:-00030:-00002:001976.1715:08110
08111:-00024:+00007:-00010:001976.1715:08111
08112:+00005:-00011:-00027:001976.1715:08112
08113:+00019:-00019:+00037:001976.1715:08113
08114:+00034:+00009:-00008:001976.1715:08114
08115:+00034:-00004:+00031:001976.1715:08115
08116:+00035:+00001:+00045:001976.1715:08116
08117:+00008:+00034:+00030:001976.1715:08117
08118:+00008:+00001:+00034:001976.1715:08118
08119:-00009:+00022:-00028:001909.7154:08119
08120:-00008:+00032:-00043:001909.7154:08120
08121:-00006:+00018:+00002:001909.7154:08121
08122:-00020:+00010:-00015:001909.7154:08122
08123:-00008:+00021:+00012:001909.7154:08123
08124:-00024:+00002:+00041:001909.7154:08124
08125:-00001:+00008:+00026:001909.7154:08125
08126:-00010:-00001:+00002:001909.7154:08126
08127:-00013:-00021:-00011:001909.7154:08127
08128:-00037:-00004:-00016:001909.7154:08128
08129:-00035:+00007:-00020:001953.5002:08129
08130:-00028:+00004:+00052:001953.5002:08130
08131:-00050:-00036:+00016:001953.5002:08131
08132:-00055:-00022:-00086:001953.5002:08132
08133:-00049:-00032:-00042:001953.5002:08133
08134:-00027:-00022:-00048:001953.5002:08134
08135:-00049:-00036:-00022:001953.5002:08135
08136:-00020:-00013:+00006:001953.5002:08136
08137:+00015:-00050:+00050:001953.5002:08137
08138:+00019:-00052:+00002:001953.5002:08138
08139:+00036:-00036:+00024:001953.5002:08139
08140:+00049:-00011:+00061:001960.8485:08140
08141:+00009:-00051:+00031:001960.8485:08141
08142:+00028:-00021:+00051:001960.8485:08142
08143:+00031:-00020:+00022:001960.8485:08143
08144:-00007:-00032:+00010:001960.8485:08144
08145:+00000:-00009:+00018:001960.8485:08145
08146:+00003:+00004:-00038:001960.8485:08146
08147:-00027:-00012:-00027:001960.8485:08147
08148:-00037:+00003:+00019:001960.8485:08148
08149:-00025:+00005:+00035:001960.8485:08149
08150:-00026:-00032:+00014:001909.7241:08150
08151:-00052:+00007:-00050:001909.7241:08151
08152:-00032:+00023:-00022:001909.7241:08152
08153:-00053:+00008:+00020:001909.7241:08153
08154:-00069:+00014:-00003:001909.7241:08154
08155:-00042:+00013:+00011:001909.7241:08155
08156:-00042:-00004:+00015:001909.7241:08156
08157:-00068:+00037:-00070:001909.7241:08157
08158:-00039:+00016:-00040:001909.7241:08158
08159:-00024:+00019:-00023:001909.7241:08159
08160:-00024:+00015:-00067:001956.5828:08160
08161:+00007:+00032:+00007:001956.5828:08161
08162:+00021:-00001:+00090:001956.5828:08162
08163:+00031:+00011:+00026:001956.5828:08163
08164:+00046:-00016:-00037:001956.5828:08164
08165:+00028:-00020:-00064:001956.5828:08165
08166:+00010:-00031:-00037:001956.5828:08166
08167:+00011:-00030:+00102:001956.5828:08167
08168:+00008:-00022:+00219:001956.5828:08168
08169:+00032:-00041:+00050:001956.5828:08169
08170:-00035:-00065:-00203:001956.5828:08170
08171:-00012:-00062:-00176:001951.7910:08171
08172:-00048:-00087:-00098:001951.7910:08172
08173:-00069:-00074:+00013:001951.7910:08173
08174:-00029:-00081:+00069:001951.7910:08174
08175:-00032:-00087:+00056:001951.7910:08175
08176:-00070:-00081:-00056:001951.7910:08176
08177:+00020:-00067:-00086:001951.7910:08177
08178:+00023:-00067:+00066:001951.7910:08178
08179:+00010:-00027:+00004:001951.7910:08179
08180:+00012:-00005:-00092:001951.7910:08180
08181:+00125:+00021:-00070:001918.5236:08181
08182:+00086:+00025:-00116:001918.5236:08182
08183:+00078:+00080:+00018:001918.5236:08183
08184:+00058:+00031:+00054:001918.5236:08184
08185:+00047:+00029:-00078:001918.5236:08185
08186:+00093:+00057:-00104:001918.5236:08186
08187:+00087:+00070:-00076:001918.5236:08187
08188:+00023:+00074:-00041:001918.5236:08188
08189:+00020:+00064:-00043:001918.5236:08189
08190:+00007:+00067:-00006:001918.5236:08190
08191:+00010:+00076:+00004:001990.6052:08191
08192:-00012:+00081:-00070:001990.6052:08192
08193:-00069:+00064:+00005:001990.6052:08193
08194:-00054:+00066:+00123:001990.6052:08194
08195:-00058:+00012:+00005:001990.6052:08195
08196:-00093:+00010:-00076:001990.6052:08196
08197:-00071:+00020:+00010:001990.6052:08197
08198:-00087:-00007:+00003:001990.6052:08198
08199:-00111:-00047:-00098:001990.6052:08199
08200:-00068:+00001:-00028:001990.6052:08200
08201:-00046:-00031:-00050:001991.6281:08201
08202:-00065:-00047:-00007:001991.6281:08202
08203:-00031:-00026:+00071:001991.6281:08203
08204:-00009:-00024:+00049:001991.6281:08204
08205:+00011:-00041:+00005:001991.6281:08205
08206:+00046:-00037:+00036:001991.6281:08206
08207:+00063:-00063:+00050:001991.6281:08207
08208:+00081:-00042:+00028:001991.6281:08208
08209:+00076:-00042:+00071:001991.6281:08209
08210:+00074:-00057:+00085:001991.6281:08210
08211:+00037:-00088:+00052:001915.6021:08211
08212:+00046:-00078:+00046:001915.6021:08212
08213:+00045:-00068:-00020:001915.6021:08213
08214:+00012:-00082:+00001:001915.6021:08214
08215:-00009:-00071:+00022:001915.6021:08215
08216:-00019:-00064:+00045:001915.6021:08216
08217:-00017:-00064:+00076:001915.6021:08217
08218:-00038:-00022:+00038:001915.6021:08218
08219:-00033:-00021:-00030:001915.6021:08219
08220:-00040:+00004:+00032:001915.6021:08220
08221:-00046:-00005:+00011:001915.6021:08221
08222:-00055:+00015:-00004:001932.5076:08222
08223:-00048:+00035:+00080:001932.5076:08223
08224:-00035:+00028:+00043:001932.5076:08224
08225:-00010:+00027:-00019:001932.5076:08225
08226:+00005:+00055:+00036:001932.5076:08226
08227:+00007:+00055:-00003:001932.5076:08227
08228:+00018:+00053:-00012:001932.5076:08228
08229:+00056:+00060:+00019:001932.5076:08229
08230:+00054:+00063:+00055:001932.5076:08230
08231:+00069:+00053:+00033:001932.5076:08231
08232:+00076:+00042:+00041:001902.0367:08232
08233:+00067:+00050:+00011:001902.0367:08233
08234:+00023:+00026:-00017:001902.0367:08234
08235:+00050:+00053:+00013:001902.0367:08235
08236:+00023:+00023:+00078:001902.0367:08236
08237:-00006:+00010:+00066:001902.0367:08237
08238:+00002:+00018:+00035:001902.0367:08238
08239:+00004:-00005:+00012:001902.0367:08239
08240:-00047:-00022:-00011:001902.0367:08240
08241:-00043:-00019:+00007:001902.0367:08241
08242:-00041:-00036:+00040:001902.0367:08242
08243:-00053:-00024:+00028:001842.0186:08243
08244:-00037:-00035:-00036:001842.0186:08244
08245:-00010:-00013:+00004:001842.0186:08245
08246:-00022:-00023:-00015:001842.0186:08246
08247:-00020:-00023:-00004:001842.0186:08247
08248:+00032:-00008:+00026:001842.0186:08248
08249:+00029:-00015:+00016:001842.0186:08249
08250:+00024:+00009:-00036:001842.0186:08250
08251:+00024:-00006:+00009:001842.0186:08251
08252:+00043:+00021:+00003:001842.0186:08252
08253:+00046:+00020:+00023:001842.0186:08253
08254:+00065:+00027:+00012:001888.9783:08254
08255:+00049:+00016:+00023:001888.9783:08255
08256:+00051:+00031:-00017:001888.9783:08256
08257:+00035:+00051:+00000:001888.9783:08257
08258:+00048:+00052:-00005:001888.9783:08258
08259:-00018:+00045:-00016:001888.9783:08259
08260:-00008:+00046:-00001:001888.9783:08260
08261:-00016:+00063:+00058:001888.9783:08261
08262:-00012:+00047:+00010:001888.9783:08262
08263:-00021:+00067:-00011:001888.9783:08263
08264:-00014:+00043:+00024:001890.6796:08264
08265:-00041:+00055:+00012:001890.6796:08265
08266:-00053:+00052:+00007:001890.6796:08266
08267:-00039:+00031:+00006:001890.6796:08267
08268:-00052:+00048:-00034:001890.6796:08268
08269:-00017:+00033:-00054:001890.6796:08269
08270:-00016:+00013:-00030:001890.6796:08270
08271:-00037:+00017:+00032:001890.6796:08271
08272:-00037:-00018:+00009:001890.6796:08272
08273:-00016:+00005:-00028:001890.6796:08273
08274:-00036:-00009:-00040:001890.6796:08274
08275:-00047:-00049:-00061:001858.4812:08275
08276:-00045:-00048:-00035:001858.4812:08276
08277:-00051:-00063:+00023:001858.4812:08277
08278:-00056:-00063:+00013:001858.4812:08278
08279:-00066:-00042:-00020:001858.4812:08279
08280:-00056:-00062:+00013:001858.4812:08280
08281:-00083:-00056:-00021:001858.4812:08281
08282:-00071:-00062:-00082:001858.4812:08282
08283:-00049:-00063:-00044:001858.4812:08283
08284:-00027:-00033:-00018:001858.4812:08284
08285:-00013:-00052:-00010:001858.4812:08285
08286:+00001:-00020:-00032:001914.8574:08286
08287:+00031:-00004:-00054:001914.8574:08287
08288:+00034:+00009:-00042:001914.8574:08288
08289:+00062:+00029:-00010:001914.8574:08289
08290:+00063:+00060:-00007:001914.8574:08290
08291:+00040:+00040:+00048:001914.8574:08291
08292:+00060:+00076:-00026:001914.8574:08292
08293:+00060:+00097:-00111:001914.8574:08293
08294:+00010:+00076:-00080:001914.8574:08294
08295:+00017:+00097:-00092:001914.8574:08295
08296:+00014:+00094:-00023:001916.4119:08296
08297:-00016:+00057:-00010:001916.4119:08297
08298:-00039:+00082:-00036:001916.4119:08298
08299:-00048:+00047:+00018:001916.4119:08299
08300:-00063:+00027:-00030:001916.4119:08300
08301:-00083:+00037:-00067:001916.4119:08301
08302:-00059:+00001:-00017:001916.4119:08302
08303:-00074:-00015:+00002:001916.4119:08303
08304:-00084:-00032:-00035:001916.4119:08304
08305:-00061:-00013:+00005:001916.4119:08305
08306:-00065:-00036:-00009:001916.4119:08306
08307:-00059:-00036:-00030:001869.6450:08307
08308:-00026:-00023:-00021:001869.6450:08308
08309:-00013:-00013:-00011:001869.6450:08309
08310:-00004:-00048:-00049:001869.6450:08310
08311:+00051:-00022:-00017:001869.6450:08311
08312:+00064:-00051:-00076:001869.6450:08312
08313:+00063:-00012:-00101:001869.6450:08313
08314:+00082:-00022:-00023:001869.6450:08314
08315:+00080:-00031:-00031:001869.6450:08315
08316:+00075:-00013:+00006:001869.6450:08316
08317:+00082:-00034:+00045:001914.8443:08317
08318:+00037:-00025:+00044:001914.8443:08318
08319:+00030:-00036:-00020:001914.8443:08319
08320:-00002:-00029:-00013:001914.8443:08320
08321:-00001:-00035:-00008:001914.8443:08321
08322:-00034:-00016:+00022:001914.8443:08322
08323:-00013:-00030:-00043:001914.8443:08323
08324:-00026:-00015:+00029:001914.8443:08324
08325:-00023:-00015:-00010:001914.8443:08325
08326:-00017:+00001:-00051:001914.8443:08326
08327:-00018:+00004:+00021:001914.8443:08327
08328:-00001:+00024:+00014:001925.1500:08328
08329:+00000:+00018:+00011:001925.1500:08329
08330:-00004:+00011:+00080:001925.1500:08330
08331:+00032:+00033:+00002:001925.1500:08331
08332:-00006:+00027:-00013:001925.1500:08332
08333:-00007:+00015:+00031:001925.1500:08333
08334:+00015:+00029:+00017:001925.1500:08334
08335:+00015:+00035:+00001:001925.1500:08335
08336:-00005:+00026:+00040:001925.1500:08336
08337:+00010:+00050:+00018:001925.1500:08337
08338:+00008:+00032:-00018:001875.2722:08338
08339:+00015:+00037:+00041:001875.2722:08339
08340:+00012:+00012:+00033:001875.2722:08340
08341:+00010:+00017:+00035:001875.2722:08341
08342:+00016:+00021:+00018:001875.2722:08342
08343:-00003:-00005:+00029:001875.2722:08343
08344:-00008:+00008:-00016:001875.2722:08344
08345:-00016:+00019:-00008:001875.2722:08345
08346:-00002:+00003:-00014:001875.2722:08346
08347:-00024:-00018:+00034:001875.2722:08347
08348:-00013:+00003:+00007:001875.2722:08348
08349:-00019:-00020:-00018:001926.5668:08349
08350:-00018:+00004:+00010:001926.5668:08350
08351:-00019:-00020:+00019:001926.5668:08351
08352:-00015:-00025:-00001:001926.5668:08352
08353:-00025:-00018:+00035:001926.5668:08353
08354:+00000:-00007:+00053:001926.5668:08354
08355:+00002:-00018:+00023:001926.5668:08355
08356:-00022:-00007:-00007:001926.5668:08356
08357:-00003:+00008:+00020:001926.5668:08357
08358:-00022:-00026:+00035:001926.5668:08358
08359:-00019:+00006:+00005:001928.0723:08359
08360:+00016:+00024:+00033:001928.0723:08360
08361:-00003:+00003:+00017:001928.0723:08361
08362:+00014:+00010:-00016:001928.0723:08362
08363:+00017:+00026:+00000:001928.0723:08363
08364:-00007:+00015:+00029:001928.0723:08364
08365:+00004:+00036:+00040:001928.0723:08365
08366:-00004:+00030:+00029:001928.0723:08366
08367:-00002:+00037:+00083:001928.0723:08367
08368:+00001:+00052:+00050:001928.0723:08368
08369:+00002:+00014:-00033:001892.3198:08369
08370:-00024:+00055:-00004:001892.3198:08370
08371:-00013:+00039:-00001:001892.3198:08371
08372:-00015:+00037:+00023:001892.3198:08372
08373:-00017:+00024:+00049:001892.3198:08373
08374:-00033:+00023:-00004:001892.3198:08374
08375:-00013:+00017:+00033:001892.3198:08375
08376:-00002:-00002:-00046:001892.3198:08376
08377:-00036:-00001:-00035:001892.3198:08377
08378:-00010:-00004:+00014:001892.3198:08378
08379:-00020:-00009:+00001:001892.3198:08379
08380:+00005:-00003:-00004:001956.5507:08380
08381:-00008:-00015:-00018:001956.5507:08381
08382:+00014:+00006:-00033:001956.5507:08382
08383:-00022:+00009:+00000:001956.5507:08383
08384:+00007:+00024:+00011:001956.5507:08384
08385:+00014:+00001:-00002:001956.5507:08385
08386:+00034:+00019:+00043:001956.5507:08386
08387:+00035:+00015:-00019:001956.5507:08387
08388:+00028:+00014:-00012:001956.5507:08388
08389:+00036:+00000:+00010:001956.5507:08389
08390:+00012:+00038:-00016:001976.1275:08390
08391:+00012:+00017:-00005:001976.1275:08391
08392:+00000:+00023:+00003:001976.1275:08392
08393:-00001:+00035:-00053:001976.1275:08393
08394:-00019:-00005:+00002:001976.1275:08394
08395:-00020:+00018:-00013:001976.1275:08395
08396:-00029:-00001:+00014:001976.1275:08396
08397:-00008:+00003:+00067:001976.1275:08397
08398:-00035:+00008:+00055:001976.1275:08398
08399:-00015:+00023:-00063:001976.1275:08399
08400:-00034:-00013:+00010:001939.4146:08400
08401:-00027:-00012:+00050:001939.4146:08401
08402:-00041:+00004:-00108:001939.4146:08402
08403:-00021:+00002:-00043:001939.4146:08403
08404:-00001:-00032:+00016:001939.4146:08404
08405:-00039:+00008:-00063:001939.4146:08405
08406:-00001:-00014:-00031:001939.4146:08406
08407:+00004:+00015:-00014:001939.4146:08407
08408:-00020:+00000:-00076:001939.4146:08408
08409:-00002:-00011:-00052:001939.4146:08409
08410:+00018:+00018:+00017:001993.7279:08410
08411:+00004:+00020:+00008:001993.7279:08411
08412:+00003:-00013:-00007:001993.7279:08412
08413:-00006:+00011:-00001:001993.7279:08413
08414:-00025:+00008:-00036:001993.7279:08414
08415:-00025:-00025:-00044:001993.7279:08415
08416:-00049:+00008:-00009:001993.7279:08416
08417:-00014:-00004:-00066:001993.7279:08417
08418:-00037:-00027:-00010:001993.7279:08418
08419:-00002:+00009:-00026:001993.7279:08419
08420:-00036:+00010:-00027:001976.1623:08420
08421:-00020:-00007:+00035:001976.1623:08421
08422:-00008:+00022:-00016:001976.1623:08422
08423:-00007:+00006:-00033:001976.1623:08423
08424:+00007:+00000:-00001:001976.1623:08424
08425:+00008:+00037:+00026:001976.1623:08425
08426:-00006:-00004:+00019:001976.1623:08426
08427:+00004:+00023:+00033:001976.1623:08427
08428:-00024:+00009:-00012:001976.1623:08428
08429:-00011:-00004:-00063:001976.1623:08429
08430:-00014:-00021:-00079:001976.1623:08430
08431:-00034:-00006:+00015:001909.7264:08431
08432:-00040:-00023:-00011:001909.7264:08432
08433:-00048:-00023:-00005:001909.7264:08433
08434:-00013:+00002:-00058:001909.7264:08434
08435:-00049:-00030:-00049:001909.7264:08435
08436:-00028:-00023:-00008:001909.7264:08436
08437:-00041:+00007:+00008:001909.7264:08437
08438:-00039:-00019:-00030:001909.7264:08438
08439:-00026:-00001:-00006:001909.7264:08439
08440:-00034:+00009:+00023:001909.7264:08440
08441:-00035:+00010:-00032:001947.4660:08441
08442:-00040:+00038:-00007:001947.4660:08442
08443:+00003:+00013:-00024:001947.4660:08443
08444:+00015:+00008:-00037:001947.4660:08444
08445:+00017:+00006:-00010:001947.4660:08445
08446:+00021:+00022:-00031:001947.4660:08446
08447:+00001:-00008:-00015:001947.4660:08447
08448:-00003:-00009:-00002:001947.4660:08448
08449:+00004:-00031:-00010:001947.4660:08449
08450:+00005:-00031:-00020:001947.4660:08450
08451:-00015:-00027:+00026:001951.8223:08451
08452:-00021:-00032:-00019:001951.8223:08452
08453:-00013:-00010:+00001:001951.8223:08453
08454:-00022:+00009:+00008:001951.8223:08454
08455:-00035:-00017:+00033:001951.8223:08455
08456:+00000:+00020:+00014:001951.8223:08456
08457:-00016:+00000:+00028:001951.8223:08457
08458:-00014:+00006:+00010:001951.8223:08458
08459:-00025:+00028:-00015:001951.8223:08459
08460:+00001:+00011:-00035:001951.8223:08460
08461:+00005:+00012:-00032:001951.8223:08461
08462:+00014:+00024:+00012:001909.7592:08462
08463:+00021:+00033:+00017:001909.7592:08463
08464:+00015:+00023:+00015:001909.7592:08464
08465:+00009:+00038:+00022:001909.7592:08465
08466:+00015:+00016:+00014:001909.7592:08466
08467:+00008:-00004:+00036:001909.7592:08467
08468:+00033:+00010:+00062:001909.7592:08468
08469:+00031:-00001:+00072:001909.7592:08469
08470:+00014:-00006:+00085:001909.7592:08470
08471:+00002:+00012:+00081:001909.7592:08471
08472:-00021:-00004:+00000:001959.5949:08472
08473:-00026:-00001:-00031:001959.5949:08473
08474:-00045:-00001:+00019:001959.5949:08474
08475:-00042:-00004:-00061:001959.5949:08475
08476:-00033:+00008:-00064:001959.5949:08476
08477:-00049:-00004:+00049:001959.5949:08477
08478:-00040:+00003:-00002:001959.5949:08478
08479:-00011:-00001:+00041:001959.5949:08479
08480:-00025:+00033:+00095:001959.5949:08480
08481:-00012:+00021:+00025:001959.5949:08481
08482:-00011:+00007:+00041:001966.9786:08482
08483:-00016:+00014:+00014:001966.9786:08483
08484:-00016:+00007:-00011:001966.9786:08484
08485:-00039:-00020:+00007:001966.9786:08485
08486:-00011:-00015:-00028:001966.9786:08486
08487:+00001:-00016:-00039:001966.9786:08487
08488:-00024:-00011:+00021:001966.9786:08488
08489:-00006:-00010:+00032:001966.9786:08489
08490:+00015:-00034:+00085:001966.9786:08490
08491:+00017:+00007:+00030:001966.9786:08491
08492:-00008:+00003:-00005:001966.9786:08492
08493:+00008:-00001:+00056:001924.4426:08493
08494:-00024:+00011:+00069:001924.4426:08494
08495:-00016:+00038:-00019:001924.4426:08495
08496:-00017:+00015:-00050:001924.4426:08496
08497:-00015:+00048:-00036:001924.4426:08497
08498:-00035:+00014:-00045:001924.4426:08498
08499:-00010:+00024:-00045:001924.4426:08499
08500:-00009:+00009:-00013:001924.4426:08500
08501:+00011:-00001:+00018:001924.4426:08501
08502:+00012:+00017:+00083:001924.4426:08502
08503:+00013:+00018:+00059:001984.3116:08503
08504:+00029:-00016:-00031:001984.3116:08504
08505:+00018:-00004:+00035:001984.3116:08505
08506:-00004:+00009:-00013:001984.3116:08506
08507:+00000:-00009:-00013:001984.3116:08507
08508:-00017:-00013:+00012:001984.3116:08508
08509:-00014:+00017:-00027:001984.3116:08509
08510:-00034:-00009:-00044:001984.3116:08510
08511:-00039:+00002:-00019:001984.3116:08511
08512:-00067:-00017:-00063:001984.3116:08512
08513:-00067:+00003:-00028:001997.9147:08513
08514:-00025:-00033:+00056:001997.9147:08514
08515:-00037:+00022:+00091:001997.9147:08515
08516:-00013:-00007:+00103:001997.9147:08516
08517:-00029:-00019:+00049:001997.9147:08517
08518:-00032:-00019:-00087:001997.9147:08518
08519:+00005:+00006:-00058:001997.9147:08519
08520:+00002:-00023:-00061:001997.9147:08520
08521:-00001:+00005:-00127:001997.9147:08521
08522:+00016:-00028:+00003:001997.9147:08522
08523:+00014:-00042:+00043:001954.6098:08523
08524:+00008:-00021:-00063:001954.6098:08524
08525:+00023:-00028:-00059:001954.6098:08525
08526:+00032:-00006:+00050:001954.6098:08526
08527:+00028:+00016:+00051:001954.6098:08527
08528:+00063:+00019:-00031:001954.6098:08528
08529:+00049:+00034:+00058:001954.6098:08529
08530:+00034:+00058:-00026:001954.6098:08530
08531:-00005:+00047:-00053:001954.6098:08531
08532:-00020:+00065:+00007:001954.6098:08532
08533:-00023:+00081:-00038:002003.3077:08533
08534:-00020:+00052:-00068:002003.3077:08534
08535:-00034:+00050:+00002:002003.3077:08535
08536:+00001:+00049:-00016:002003.3077:08536
08537:-00010:+00019:+00003:002003.3077:08537
08538:-00007:+00013:+00011:002003.3077:08538
08539:+00020:+00027:+00013:002003.3077:08539
08540:+00030:-00017:+00017:002003.3077:08540
08541:+00014:-00018:+00016:002003.3077:08541
08542:-00009:-00006:-00017:002003.3077:08542
08543:-00001:-00033:-00013:002004.2274:08543
08544:-00014:-00023:-00033:002004.2274:08544
08545:-00026:-00007:-00022:002004.2274:08545
08546:+00004:-00024:-00048:002004.2274:08546
08547:-00020:-00033:+00007:002004.2274:08547
08548:+00005:-00020:-00043:002004.2274:08548
08549:+00019:-00009:-00018:002004.2274:08549
08550:+00028:+00004:+00037:002004.2274:08550
08551:+00007:+00020:-00026:002004.2274:08551
08552:+00052:-00001:+00005:002004.2274:08552
08553:+00034:+00005:+00039:001957.6956:08553
08554:+00009:+00009:-00032:001957.6956:08554
08555:-00008:+00000:-00042:001957.6956:08555
08556:+00010:+00027:-00060:001957.6956:08556
08557:-00005:+00037:-00087:001957.6956:08557
08558:-00006:-00002:-00031:001957.6956:08558
08559:+00007:+00011:+00016:001957.6956:08559
08560:+00019:+00012:-00047:001957.6956:08560
08561:+00016:+00007:-00096:001957.6956:08561
08562:+00018:+00025:-00018:001957.6956:08562
08563:+00016:+00048:-00019:002012.8813:08563
08564:-00022:+00020:-00003:002012.8813:08564
08565:-00011:+00011:+00030:002012.8813:08565
08566:-00012:+00063:-00079:002012.8813:08566
08567:-00035:+00023:-00066:002012.8813:08567
08568:-00053:+00049:+00021:002012.8813:08568
08569:-00030:+00058:+00040:002012.8813:08569
08570:-00043:+00032:+00039:002012.8813:08570
08571:-00053:+00021:+00012:002012.8813:08571
08572:-00039:+00048:-00080:002012.8813:08572
08573:-00013:-00001:-00156:002016.9580:08573
08574:-00027:+00008:-00081:002016.9580:08574
08575:-00018:+00025:+00157:002016.9580:08575
08576:-00016:-00008:+00129:002016.9580:08576
08577:-00016:-00025:+00108:002016.9580:08577
08578:-00004:+00003:+00048:002016.9580:08578
08579:+00018:-00033:-00102:002016.9580:08579
08580:-00003:-00046:-00167:002016.9580:08580
08581:+00030:-00003:-00010:002016.9580:08581
08582:+00035:-00038:+00148:002016.9580:08582
08583:-00003:-00078:+00154:001945.4495:08583
08584:+00010:-00044:+00144:001945.4495:08584
08585:-00001:-00062:+00026:001945.4495:08585
08586:-00013:-00081:-00035:001945.4495:08586
08587:-00050:-00061:-00037:001945.4495:08587
08588:-00013:-00050:+00051:001945.4495:08588
08589:-00023:-00076:+00021:001945.4495:08589
08590:+00008:-00046:-00007:001945.4495:08590
08591:+00012:-00032:-00042:001945.4495:08591
08592:+00019:-00038:-00026:001945.4495:08592
08593:+00011:-00022:+00003:001959.5789:08593
08594:+00026:-00019:+00094:001959.5789:08594
08595:+00022:-00029:+00117:001959.5789:08595
08596:+00006:-00020:+00096:001959.5789:08596
08597:+00018:-00021:+00081:001959.5789:08597
08598:-00021:-00005:+00005:001959.5789:08598
08599:-00038:+00009:-00077:001959.5789:08599
08600:-00028:+00035:-00019:001959.5789:08600
08601:-00058:-00021:+00094:001959.5789:08601
08602:-00057:+00021:+00051:001959.5789:08602
08603:-00063:+00010:+00081:001959.5789:08603
08604:-00072:+00010:-00005:001916.4184:08604
08605:-00090:+00013:-00026:001916.4184:08605
08606:-00086:+00027:+00000:001916.4184:08606
08607:-00083:+00024:+00055:001916.4184:08607
08608:-00079:+00048:+00010:001916.4184:08608
08609:-00043:+00043:+00072:001916.4184:08609
08610:-00056:+00026:+00043:001916.4184:08610
08611:-00050:+00053:+00004:001916.4184:08611
08612:-00020:+00040:-00022:001916.4184:08612
08613:+00019:+00064:-00009:001916.4184:08613
08614:+00034:+00031:-00025:001916.4184:08614
08615:+00043:+00050:+00011:001836.6014:08615
08616:+00041:+00028:+00048:001836.6014:08616
08617:+00066:+00010:+00013:001836.6014:08617
08618:+00039:-00001:+00036:001836.6014:08618
08619:+00044:+00025:+00004:001836.6014:08619
08620:+00036:+00007:+00056:001836.6014:08620
08621:+00027:+00021:+00070:001836.6014:08621
08622:+00020:-00016:+00075:001836.6014:08622
08623:+00001:-00033:-00006:001836.6014:08623
08624:-00034:-00037:-00038:001836.6014:08624
08625:-00041:-00027:-00041:001888.9635:08625
08626:-00057:-00063:+00009:001888.9635:08626
08627:-00059:-00055:+00049:001888.9635:08627
08628:-00059:-00076:+00068:001888.9635:08628
08629:-00078:-00080:+00004:001888.9635:08629
08630:-00030:-00081:-00066:001888.9635:08630
08631:-00013:-00078:-00020:001888.9635:08631
08632:+00005:-00065:+00078:001888.9635:08632
08633:-00004:-00060:+00044:001888.9635:08633
08634:+00033:-00027:+00030:001888.9635:08634
08635:+00035:-00026:-00005:001888.9635:08635
08636:+00023:-00009:-00042:001899.1927:08636
08637:+00011:+00006:+00001:001899.1927:08637
08638:+00048:+00021:-00031:001899.1927:08638
08639:+00006:+00009:-00018:001899.1927:08639
08640:+00022:+00037:-00019:001899.1927:08640
08641:+00013:+00049:+00017:001899.1927:08641
08642:-00005:+00051:-00018:001899.1927:08642
08643:-00001:+00053:+00017:001899.1927:08643
08644:-00023:+00046:-00021:001899.1927:08644
08645:-00032:+00028:-00004:001899.1927:08645
08646:-00054:+00052:-00006:001875.2362:08646
08647:-00058:+00051:+00017:001875.2362:08647
08648:-00084:+00032:-00046:001875.2362:08648
08649:-00081:+00035:-00059:001875.2362:08649
08650:-00082:+00038:+00001:001875.2362:08650
08651:-00057:+00014:+00001:001875.2362:08651
08652:-00060:+00001:-00046:001875.2362:08652
08653:-00039:+00021:-00031:001875.2362:08653
08654:-00035:-00004:-00055:001875.2362:08654
08655:-00019:-00005:-00039:001875.2362:08655
08656:-00011:+00017:-00003:001875.2362:08656
08657:+00008:+00034:-00035:001935.4661:08657
08658:+00014:+00001:-00094:001935.4661:08658
08659:+00032:+00036:-00022:001935.4661:08659
08660:+00029:+00025:+00010:001935.4661:08660
08661:+00011:+00021:-00064:001935.4661:08661
08662:+00030:+00034:-00064:001935.4661:08662
08663:+00042:+00037:-00072:001935.4661:08663
08664:+00023:+00005:-00023:001935.4661:08664
08665:+00012:+00001:-00018:001935.4661:08665
08666:+00034:+00001:-00026:001935.4661:08666
08667:+00018:-00018:-00034:001939.8493:08667
08668:+00010:+00000:-00030:001939.8493:08668
08669:-00007:-00009:-00020:001939.8493:08669
08670:-00009:-00019:-00004:001939.8493:08670
08671:-00013:-00018:-00029:001939.8493:08671
08672:+00002:+00002:-00067:001939.8493:08672
08673:-00038:-00010:-00027:001939.8493:08673
08674:-00011:-00016:-00032:001939.8493:08674
08675:-00039:-00032:-00010:001939.8493:08675
08676:-00021:-00019:-00021:001939.8493:08676
08677:-00012:-00007:-00063:001939.8493:08677
08678:-00002:-00011:-00061:001895.1945:08678
08679:+00003:-00011:-00054:001895.1945:08679
08680:+00018:-00015:-00047:001895.1945:08680
08681:+00018:-00010:-00022:001895.1945:08681
08682:+00022:-00006:-00036:001895.1945:08682
08683:+00031:+00002:-00017:001895.1945:08683
08684:+00035:+00007:+00014:001895.1945:08684
08685:+00014:-00004:+00005:001895.1945:08685
08686:+00004:-00019:-00046:001895.1945:08686
08687:+00014:-00005:-00038:001895.1945:08687
08688:+00015:+00020:-00037:001947.4299:08688
08689:+00017:-00018:-00021:001947.4299:08689
08690:-00007:+00007:-00017:001947.4299:08690
08691:+00004:-00006:-00032:001947.4299:08691
08692:-00020:+00006:-00019:001947.4299:08692
08693:-00023:+00007:+00004:001947.4299:08693
08694:+00002:-00004:+00009:001947.4299:08694
08695:-00011:-00008:+00056:001947.4299:08695
08696:-00034:-00005:-00032:001947.4299:08696
08697:-00001:-00002:-00009:001947.4299:08697
08698:-00036:-00030:+00018:001951.8088:08698
08699:-00030:+00009:-00016:001951.8088:08699
08700:+00002:+00018:-00020:001951.8088:08700
08701:-00011:-00021:+00009:001951.8088:08701
08702:-00013:-00004:+00020:001951.8088:08702
08703:-00019:-00004:+00025:001951.8088:08703
08704:+00002:-00010:+00012:001951.8088:08704
08705:-00022:+00022:-00006:001951.8088:08705
08706:+00029:+00007:-00013:001951.8088:08706
08707:+00010:-00006:+00030:001951.8088:08707
08708:+00029:-00006:+00022:001951.8088:08708
08709:+00030:+00032:+00000:001901.0114:08709
08710:+00032:-00018:+00008:001901.0114:08710
08711:+00015:+00020:-00001:001901.0114:08711
08712:+00016:+00004:+00034:001901.0114:08712
08713:-00007:-00021:+00042:001901.0114:08713
08714:-00038:-00020:+00007:001901.0114:08714
08715:-00025:+00003:-00002:001901.0114:08715
08716:-00025:-00015:+00023:001901.0114:08716
08717:-00038:+00003:-00023:001901.0114:08717
08718:-00038:-00012:-00002:001901.0114:08718
08719:-00001:+00002:+00034:001953.5344:08719
08720:-00037:-00007:+00000:001953.5344:08720
08721:-00027:-00018:-00003:001953.5344:08721
08722:-00014:-00008:+00019:001953.5344:08722
08723:-00024:+00006:-00026:001953.5344:08723
08724:-00034:-00032:-00013:001953.5344:08724
08725:+00020:+00004:+00009:001953.5344:08725
08726:-00005:+00008:-00036:001953.5344:08726
08727:-00006:-00013:-00010:001953.5344:08727
08728:+00031:+00022:+00019:001953.5344:08728
08729:+00021:+00022:-00015:001951.7458:08729
08730:+00018:-00003:+00048:001951.7458:08730
08731:+00011:+00032:+00046:001951.7458:08731
08732:+00012:+00028:+00046:001951.7458:08732
08733:+00018:-00004:+00083:001951.7458:08733
08734:-00018:+00037:+00029:001951.7458:08734
08735:+00004:+00001:+00007:001951.7458:08735
08736:-00026:+00034:+00009:001951.7458:08736
08737:-00049:+00036:-00025:001951.7458:08737
08738:-00017:+00033:+00023:001951.7458:08738
08739:-00053:+00021:+00043:001951.7458:08739
08740:-00032:+00035:-00001:001898.1083:08740
08741:-00035:+00017:+00029:001898.1083:08741
08742:-00030:+00010:+00007:001898.1083:08742
08743:-00048:+00013:+00009:001898.1083:08743
08744:-00038:+00012:+00061:001898.1083:08744
08745:-00054:-00004:+00069:001898.1083:08745
08746:-00030:+00009:+00019:001898.1083:08746
08747:-00035:+00000:+00017:001898.1083:08747
08748:-00037:+00037:-00032:001898.1083:08748
08749:-00033:+00019:-00021:001898.1083:08749
08750:-00023:+00022:+00039:001941.4553:08750
08751:-00010:+00020:+00026:001941.4553:08751
08752:+00013:-00002:+00033:001941.4553:08752
08753:+00004:+00009:+00042:001941.4553:08753
08754:-00002:+00010:+00034:001941.4553:08754
08755:+00000:-00005:-00017:001941.4553:08755
08756:+00014:+00021:+00018:001941.4553:08756
08757:-00006:+00017:-00016:001941.4553:08757
08758:-00003:+00008:+00003:001941.4553:08758
08759:+00000:-00005:-00008:001941.4553:08759
08760:+00001:-00015:-00034:001942.8499:08760
08761:-00001:+00005:-00027:001942.8499:08761
08762:-00038:+00001:-00006:001942.8499:08762
08763:+00000:-00002:+00008:001942.8499:08763
08764:-00022:+00008:+00032:001942.8499:08764
08765:+00002:+00032:-00026:001942.8499:08765
08766:-00006:+00023:-00037:001942.8499:08766
08767:-00003:+00016:+00036:001942.8499:08767
08768:-00020:+00038:+00001:001942.8499:08768
08769:+00011:+00031:-00010:001942.8499:08769
08770:+00032:+00015:-00064:001942.8499:08770
08771:+00011:+00026:-00078:001901.0201:08771
08772:+00011:+00034:-00023:001901.0201:08772
08773:+00010:+00022:-00026:001901.0201:08773
08774:-00005:+00015:-00099:001901.0201:08774
08775:+00007:+00017:-00044:001901.0201:08775
08776:+00034:+00009:-00056:001901.0201:08776
08777:-00006:+00020:-00049:001901.0201:08777
08778:+00008:-00022:-00003:001901.0201:08778
08779:-00024:+00010:-00016:001901.0201:08779
08780:-00036:-00030:-00012:001901.0201:08780
08781:-00027:-00021:+00006:001962.6507:08781
08782:-00030:+00005:-00036:001962.6507:08782
08783:-00055:-00009:-00046:001962.6507:08783
08784:-00052:-00036:-00035:001962.6507:08784
08785:-00054:+00017:-00053:001962.6507:08785
08786:-00028:-00031:-00047:001962.6507:08786
08787:-00026:-00009:-00011:001962.6507:08787
08788:-00037:+00005:-00092:001962.6507:08788
08789:-00010:+00001:-00032:001962.6507:08789
08790:-00021:-00007:-00020:001962.6507:08790
08791:-00011:+00020:-00046:001973.0097:08791
08792:+00011:-00020:-00021:001973.0097:08792
08793:+00002:+00017:+00027:001973.0097:08793
08794:+00018:+00037:-00013:001973.0097:08794
08795:+00009:+00005:+00014:001973.0097:08795
08796:+00021:+00026:-00036:001973.0097:08796
08797:+00007:+00049:-00044:001973.0097:08797
08798:+00011:-00003:+00035:001973.0097:08798
08799:+00016:+00010:+00034:001973.0097:08799
08800:-00003:-00016:-00011:001973.0097:08800
08801:+00011:-00015:-00007:001973.0097:08801
08802:-00004:+00038:+00003:001924.4316:08802
08803:+00020:+00003:-00047:001924.4316:08803
08804:-00001:-00005:+00055:001924.4316:08804
08805:+00001:+00033:+00027:001924.4316:08805
08806:-00021:+00021:+00003:001924.4316:08806
08807:+00001:+00020:-00015:001924.4316:08807
08808:-00022:+00029:-00007:001924.4316:08808
08809:-00012:+00006:-00048:001924.4316:08809
08810:-00015:-00002:-00015:001924.4316:08810
08811:-00001:+00018:-00051:001924.4316:08811
08812:+00005:+00020:-00065:001968.7520:08812
08813:+00003:-00015:-00048:001968.7520:08813
08814:+00014:+00022:-00030:001968.7520:08814
08815:+00020:-00007:-00035:001968.7520:08815
08816:+00020:-00021:-00047:001968.7520:08816
08817:+00029:+00008:-00066:001968.7520:08817
08818:+00032:+00008:-00023:001968.7520:08818
08819:+00020:+00006:-00023:001968.7520:08819
08820:+00006:+00000:-00050:001968.7520:08820
08821:+00009:-00004:-00023:001968.7520:08821
08822:+00013:+00024:+00002:001957.7966:08822
08823:+00006:+00009:+00006:001957.7966:08823
08824:+00011:+00018:+00032:001957.7966:08824
08825:+00022:+00010:+00097:001957.7966:08825
08826:+00016:+00000:+00024:001957.7966:08826
08827:-00006:+00037:-00049:001957.7966:08827
08828:-00018:+00010:-00014:001957.7966:08828
08829:-00039:+00014:-00048:001957.7966:08829
08830:-00036:+00035:-00014:001957.7966:08830
08831:-00039:+00021:+00033:001957.7966:08831
08832:-00027:+00001:+00084:001903.8908:08832
08833:-00023:+00028:+00027:001903.8908:08833
08834:-00009:-00016:+00093:001903.8908:08834
08835:-00007:-00003:-00052:001903.8908:08835
08836:+00006:+00022:-00111:001903.8908:08836
08837:-00002:-00005:-00049:001903.8908:08837
08838:-00016:+00000:+00032:001903.8908:08838
08839:-00013:+00034:+00001:001903.8908:08839
08840:-00026:-00017:-00030:001903.8908:08840
08841:-00023:+00033:-00022:001903.8908:08841
08842:-00003:+00019:-00033:001987.4711:08842
08843:+00049:+00024:-00070:001987.4711:08843
08844:+00034:+00032:+00035:001987.4711:08844
08845:+00053:+00036:+00098:001987.4711:08845
08846:+00037:+00023:+00050:001987.4711:08846
08847:+00039:+00014:+00030:001987.4711:08847
08848:+00021:+00033:+00036:001987.4711:08848
08849:+00020:+00036:+00099:001987.4711:08849
08850:-00039:+00018:+00046:001987.4711:08850
08851:-00046:+00020:-00067:001987.4711:08851
08852:-00058:-00004:-00056:002016.9460:08852
08853:-00047:-00005:-00060:002016.9460:08853
08854:-00056:+00000:-00013:002016.9460:08854
08855:-00051:-00018:+00019:002016.9460:08855
08856:-00031:+00007:+00084:002016.9460:08856
08857:-00037:+00002:+00053:002016.9460:08857
08858:+00002:+00008:+00035:002016.9460:08858
08859:+00016:-00004:+00084:002016.9460:08859
08860:-00010:-00001:+00053:002016.9460:08860
08861:-00021:+00013:+00042:002016.9460:08861
08862:-00010:+00021:+00011:001988.9229:08862
08863:-00033:+00012:-00002:001988.9229:08863
08864:-00020:+00020:-00025:001988.9229:08864
08865:-00022:-00004:-00013:001988.9229:08865
08866:+00003:+00002:-00046:001988.9229:08866
08867:+00035:+00008:-00064:001988.9229:08867
08868:+00040:-00016:+00024:001988.9229:08868
08869:+00028:-00019:+00077:001988.9229:08869
08870:+00045:-00023:+00109:001988.9229:08870
08871:+00022:-00036:+00147:001988.9229:08871
08872:+00043:-00030:+00054:002048.9479:08872
08873:+00011:+00006:-00011:002048.9479:08873
08874:+00006:-00016:+00011:002048.9479:08874
08875:-00002:-00033:+00105:002048.9479:08875
08876:-00010:-00031:+00023:002048.9479:08876
08877:-00004:-00018:-00011:002048.9479:08877
08878:+00023:-00013:-00033:002048.9479:08878
08879:+00011:-00011:-00011:002048.9479:08879
08880:+00049:-00021:+00000:002048.9479:08880
08881:+00065:+00020:-00005:002048.9479:08881
08882:+00037:+00024:+00013:002026.6008:08882
08883:+00061:+00023:+00059:002026.6008:08883
08884:+00049:+00020:+00018:002026.6008:08884
08885:+00034:+00035:+00019:002026.6008:08885
08886:+00010:+00031:-00045:002026.6008:08886
08887:+00020:+00044:-00035:002026.6008:08887
08888:-00019:+00050:+00002:002026.6008:08888
[truncated: 50,041 more chars]
