# Supplementary material for: Suboptimal Omnidirectional Wheel Design and Implementation
Source: Sensors (Basel). 2021 Jan 28;21(3):865. doi: 10.3390/s21030865 (PMC7865864; doi:10.3390/s21030865)
Supplement: Supplementary file 1 [file sensors-21-00865-s001.zip › 4.-Data 30 Files With Suspension/ACDATA26.TXT]

00001:+00080:-00068:-00022:002489.7060:00001
00002:+00101:-00057:+00052:002489.7060:00002
00003:+00102:-00035:+00020:002489.7060:00003
00004:+00114:+00014:-00012:002489.7060:00004
00005:+00165:+00042:-00025:002489.7060:00005
00006:+00143:+00067:+00012:002479.2431:00006
00007:+00140:+00083:+00017:002479.2431:00007
00008:+00112:+00077:+00045:002479.2431:00008
00009:+00120:+00110:-00037:002479.2431:00009
00010:+00073:+00104:-00057:002479.2431:00010
00011:+00033:+00075:-00007:002479.2431:00011
00012:+00003:+00068:-00005:002479.2431:00012
00013:-00041:+00046:+00044:002479.2431:00013
00014:-00059:+00032:-00005:002439.1184:00014
00015:-00090:+00019:-00029:002439.1184:00015
00016:-00080:-00035:-00024:002439.1184:00016
00017:-00092:-00065:+00030:002439.1184:00017
00018:-00102:-00059:+00000:002439.1184:00018
00019:-00079:-00090:+00082:002439.1184:00019
00020:-00084:-00102:+00093:002439.1184:00020
00021:-00078:-00136:+00065:002439.1184:00021
00022:-00066:-00172:+00010:002385.4645:00022
00023:-00061:-00184:-00019:002385.4645:00023
00024:-00021:-00164:-00003:002385.4645:00024
00025:+00000:-00189:+00006:002385.4645:00025
00026:-00013:-00176:+00021:002385.4645:00026
00027:+00024:-00182:-00001:002385.4645:00027
00028:+00033:-00172:+00008:002385.4645:00028
00029:+00070:-00149:+00004:002385.4645:00029
00030:+00086:-00117:+00038:002385.4645:00030
00031:+00068:-00105:-00001:002320.3383:00031
00032:+00107:-00088:+00055:002320.3383:00032
00033:+00130:-00058:+00020:002320.3383:00033
00034:+00136:-00045:+00020:002320.3383:00034
00035:+00127:-00036:+00001:002320.3383:00035
00036:+00085:+00006:-00032:002320.3383:00036
00037:+00061:-00008:-00018:002320.3383:00037
00038:+00047:+00011:+00003:002320.3383:00038
00039:-00008:+00029:+00010:002320.3383:00039
00040:-00025:+00051:-00042:002245.7316:00040
00041:-00065:+00043:-00063:002245.7316:00041
00042:-00061:+00040:-00074:002245.7316:00042
00043:-00152:+00061:-00077:002245.7316:00043
00044:-00127:+00065:-00011:002245.7316:00044
00045:-00163:+00074:+00010:002245.7316:00045
00046:-00150:+00070:-00022:002245.7316:00046
00047:-00157:+00112:-00015:002245.7316:00047
00048:-00167:+00099:-00007:002245.7316:00048
00049:-00153:+00104:-00076:002178.0124:00049
00050:-00144:+00111:-00093:002178.0124:00050
00051:-00164:+00131:-00041:002178.0124:00051
00052:-00122:+00111:-00053:002178.0124:00052
00053:-00127:+00106:-00079:002178.0124:00053
00054:-00076:+00103:-00049:002178.0124:00054
00055:-00068:+00122:-00082:002178.0124:00055
00056:-00064:+00124:-00081:002178.0124:00056
00057:-00043:+00129:-00055:002178.0124:00057
00058:-00038:+00110:-00075:002178.0124:00058
00059:-00022:+00097:-00082:002129.2194:00059
00060:-00018:+00071:-00010:002129.2194:00060
00061:-00044:+00058:-00059:002129.2194:00061
00062:-00063:+00042:-00084:002129.2194:00062
00063:-00085:+00038:-00042:002129.2194:00063
00064:-00093:+00018:-00097:002129.2194:00064
00065:-00112:-00006:-00057:002129.2194:00065
00066:-00123:-00007:-00048:002129.2194:00066
00067:-00138:-00009:-00049:002129.2194:00067
00068:-00144:+00001:-00091:002123.3046:00068
00069:-00164:-00007:-00049:002123.3046:00069
00070:-00159:-00016:-00035:002123.3046:00070
00071:-00178:+00002:-00012:002123.3046:00071
00072:-00176:-00004:-00019:002123.3046:00072
00073:-00127:+00017:-00031:002123.3046:00073
00074:-00134:+00014:-00080:002123.3046:00074
00075:-00113:+00027:-00047:002123.3046:00075
00076:-00093:+00024:-00022:002123.3046:00076
00077:-00092:+00048:-00042:002144.4304:00077
00078:-00072:+00054:-00059:002144.4304:00078
00079:-00036:+00040:+00007:002144.4304:00079
00080:-00035:+00052:+00029:002144.4304:00080
00081:-00018:+00051:+00013:002144.4304:00081
00082:-00006:+00059:-00004:002144.4304:00082
00083:-00006:+00061:-00009:002144.4304:00083
00084:-00016:+00055:-00003:002144.4304:00084
00085:-00022:+00058:+00010:002144.4304:00085
00086:-00040:+00062:+00020:002144.4304:00086
00087:-00038:+00064:-00018:002180.5092:00087
00088:-00035:+00042:+00021:002180.5092:00088
00089:-00063:+00029:+00019:002180.5092:00089
00090:-00075:+00041:+00015:002180.5092:00090
00091:-00072:+00029:+00023:002180.5092:00091
00092:-00080:+00031:+00021:002180.5092:00092
00093:-00076:+00049:+00025:002180.5092:00093
00094:-00104:+00041:+00045:002180.5092:00094
00095:-00079:+00063:+00053:002229.6638:00095
00096:-00105:+00055:+00025:002229.6638:00096
00097:-00089:+00069:+00042:002229.6638:00097
00098:-00068:+00078:+00056:002229.6638:00098
00099:-00078:+00075:+00040:002229.6638:00099
00100:-00034:+00098:+00008:002229.6638:00100
00101:-00036:+00091:-00043:002229.6638:00101
00102:-00057:+00087:-00011:002229.6638:00102
00103:-00072:+00082:-00002:002229.6638:00103
00104:-00089:+00079:+00061:002272.8828:00104
00105:-00082:+00056:+00040:002272.8828:00105
00106:-00079:+00079:+00023:002272.8828:00106
00107:-00086:+00072:-00009:002272.8828:00107
00108:-00068:+00078:-00057:002272.8828:00108
00109:-00073:+00087:-00033:002272.8828:00109
00110:-00056:+00092:-00032:002272.8828:00110
00111:-00025:+00092:-00070:002272.8828:00111
00112:+00016:+00104:-00067:002272.8828:00112
00113:+00020:+00102:-00033:002328.8088:00113
00114:+00031:+00100:+00011:002328.8088:00114
00115:+00007:+00084:+00010:002328.8088:00115
00116:+00025:+00079:-00049:002328.8088:00116
00117:+00027:+00067:-00079:002328.8088:00117
00118:-00036:+00040:+00028:002328.8088:00118
00119:+00075:+00047:+00080:002328.8088:00119
00120:-00078:-00015:-00025:002328.8088:00120
00121:-00044:+00017:+00003:002383.0988:00121
00122:-00119:-00025:-00070:002383.0988:00122
00123:-00059:+00003:-00068:002383.0988:00123
00124:-00100:-00041:-00054:002383.0988:00124
00125:-00031:+00006:-00076:002383.0988:00125
00126:-00049:-00035:-00028:002383.0988:00126
00127:-00015:-00008:-00013:002383.0988:00127
00128:-00023:-00043:+00046:002383.0988:00128
00129:-00028:-00047:+00056:002383.0988:00129
00130:-00005:-00074:+00042:002417.6384:00130
00131:-00027:-00091:+00066:002417.6384:00131
00132:-00038:-00111:-00018:002417.6384:00132
00133:-00044:-00069:-00105:002417.6384:00133
00134:-00044:-00098:-00106:002417.6384:00134
00135:-00013:-00079:-00019:002417.6384:00135
00136:+00001:-00091:+00011:002417.6384:00136
00137:+00046:-00056:+00113:002417.6384:00137
00138:+00084:-00029:+00161:002455.1772:00138
00139:+00137:+00004:+00142:002455.1772:00139
00140:+00147:+00004:+00113:002455.1772:00140
00141:+00182:+00015:+00129:002455.1772:00141
00142:+00176:+00037:+00104:002455.1772:00142
00143:+00166:+00049:+00101:002455.1772:00143
00144:+00139:+00047:+00015:002455.1772:00144
00145:+00130:+00067:+00012:002455.1772:00145
00146:+00147:+00072:+00001:002472.9331:00146
00147:+00195:+00104:+00104:002472.9331:00147
00148:+00193:+00130:+00157:002472.9331:00148
00149:+00197:+00146:+00139:002472.9331:00149
00150:+00203:+00151:+00116:002472.9331:00150
00151:+00214:+00152:+00098:002472.9331:00151
00152:+00166:+00171:+00034:002472.9331:00152
00153:+00130:+00149:+00078:002472.9331:00153
00154:+00081:+00132:+00126:002484.8085:00154
00155:+00075:+00145:+00092:002484.8085:00155
00156:+00052:+00129:+00114:002484.8085:00156
00157:+00026:+00090:+00062:002484.8085:00157
00158:-00055:+00042:-00088:002484.8085:00158
00159:-00036:+00033:-00022:002484.8085:00159
00160:-00046:-00045:+00090:002484.8085:00160
00161:-00082:-00073:-00122:002484.8085:00161
00162:-00077:-00092:-00053:002503.6970:00162
00163:-00062:-00148:+00119:002503.6970:00163
00164:-00104:-00166:+00020:002503.6970:00164
00165:-00086:-00199:-00032:002503.6970:00165
00166:-00020:-00213:+00064:002503.6970:00166
00167:-00045:-00238:+00072:002503.6970:00167
00168:-00051:-00258:+00079:002503.6970:00168
00169:-00039:-00291:+00069:002503.6970:00169
00170:-00056:-00292:+00032:002502.7175:00170
00171:-00012:-00255:-00013:002502.7175:00171
00172:-00004:-00237:+00019:002502.7175:00172
00173:+00044:-00224:+00053:002502.7175:00173
00174:+00104:-00193:-00020:002502.7175:00174
00175:+00127:-00164:-00023:002502.7175:00175
00176:+00172:-00133:-00007:002502.7175:00176
00177:+00193:-00122:+00069:002502.7175:00177
00178:+00209:-00068:+00073:002499.6491:00178
00179:+00200:-00052:+00032:002499.6491:00179
00180:+00192:+00009:+00031:002499.6491:00180
00181:+00182:+00038:+00038:002499.6491:00181
00182:+00138:+00069:-00042:002499.6491:00182
00183:+00082:+00080:-00039:002499.6491:00183
00184:+00083:+00096:-00078:002499.6491:00184
00185:+00019:+00072:-00080:002499.6491:00185
00186:+00005:+00084:-00005:002479.1777:00186
00187:-00043:+00065:+00019:002479.1777:00187
00188:-00048:+00045:+00035:002479.1777:00188
00189:-00062:+00053:-00030:002479.1777:00189
00190:-00061:+00048:+00027:002479.1777:00190
00191:-00088:-00006:+00038:002479.1777:00191
00192:-00091:-00022:+00054:002479.1777:00192
00193:-00094:-00047:-00010:002479.1777:00193
00194:-00088:-00048:-00079:002453.4282:00194
00195:-00063:-00059:-00037:002453.4282:00195
00196:-00072:-00087:-00059:002453.4282:00196
00197:-00044:-00103:+00025:002453.4282:00197
00198:-00025:-00127:+00079:002453.4282:00198
00199:-00010:-00116:-00014:002453.4282:00199
00200:+00026:-00114:-00050:002453.4282:00200
00201:+00023:-00131:-00048:002453.4282:00201
00202:+00046:-00138:-00007:002408.2976:00202
00203:+00077:-00128:+00023:002408.2976:00203
00204:+00086:-00099:+00008:002408.2976:00204
00205:+00088:-00096:+00003:002408.2976:00205
00206:+00061:-00095:+00019:002408.2976:00206
00207:+00050:-00068:+00030:002408.2976:00207
00208:+00072:-00082:+00032:002408.2976:00208
00209:+00086:-00051:-00041:002408.2976:00209
00210:+00052:-00052:+00003:002408.2976:00210
00211:+00077:-00034:-00034:002354.7687:00211
00212:+00057:+00005:+00012:002354.7687:00212
00213:+00047:-00001:-00019:002354.7687:00213
00214:+00025:-00004:-00035:002354.7687:00214
00215:+00011:+00033:-00037:002354.7687:00215
00216:-00050:-00006:-00020:002354.7687:00216
00217:-00050:+00039:-00023:002354.7687:00217
00218:-00079:+00032:-00065:002354.7687:00218
00219:-00097:+00034:-00066:002299.5280:00219
00220:-00127:+00029:-00036:002299.5280:00220
00221:-00132:+00065:-00028:002299.5280:00221
00222:-00122:+00042:-00060:002299.5280:00222
00223:-00123:+00064:-00050:002299.5280:00223
00224:-00116:+00057:+00006:002299.5280:00224
00225:-00123:+00072:-00029:002299.5280:00225
00226:-00117:+00114:-00043:002299.5280:00226
00227:-00077:+00102:-00049:002299.5280:00227
00228:-00050:+00140:-00041:002236.3449:00228
00229:-00047:+00129:-00025:002236.3449:00229
00230:-00015:+00118:+00020:002236.3449:00230
00231:-00007:+00120:-00059:002236.3449:00231
00232:-00002:+00131:-00050:002236.3449:00232
00233:-00002:+00124:-00020:002236.3449:00233
00234:-00023:+00103:-00014:002236.3449:00234
00235:-00021:+00075:-00064:002236.3449:00235
00236:-00032:+00085:-00064:002236.3449:00236
00237:-00063:+00052:-00037:002236.3449:00237
00238:-00094:+00010:-00064:002199.4682:00238
00239:-00148:-00019:-00042:002199.4682:00239
00240:-00143:-00019:-00054:002199.4682:00240
00241:-00176:-00052:-00027:002199.4682:00241
00242:-00175:-00046:-00024:002199.4682:00242
00243:-00165:-00052:-00026:002199.4682:00243
00244:-00161:-00027:-00065:002199.4682:00244
00245:-00122:-00024:+00007:002199.4682:00245
00246:-00114:-00026:-00027:002199.4682:00246
00247:-00103:-00025:-00034:002175.1721:00247
00248:-00082:-00031:-00064:002175.1721:00248
00249:-00076:-00013:-00032:002175.1721:00249
00250:-00067:-00015:-00072:002175.1721:00250
00251:-00084:-00021:-00063:002175.1721:00251
00252:-00056:+00021:+00015:002175.1721:00252
00253:-00068:+00021:-00005:002175.1721:00253
00254:-00068:+00025:-00002:002175.1721:00254
00255:-00045:+00049:-00087:002175.1721:00255
00256:-00054:+00041:-00054:002181.8510:00256
00257:-00033:+00047:-00062:002181.8510:00257
00258:-00038:+00058:-00002:002181.8510:00258
00259:-00015:+00081:+00024:002181.8510:00259
00260:-00005:+00081:+00028:002181.8510:00260
00261:-00017:+00073:+00024:002181.8510:00261
00262:-00035:+00086:-00004:002181.8510:00262
00263:-00049:+00071:-00040:002181.8510:00263
00264:-00052:+00096:-00047:002181.8510:00264
00265:-00087:+00094:-00025:002210.9541:00265
00266:-00079:+00071:+00054:002210.9541:00266
00267:-00081:+00084:+00054:002210.9541:00267
00268:-00092:+00082:+00059:002210.9541:00268
00269:-00082:+00079:+00020:002210.9541:00269
00270:-00100:+00095:+00033:002210.9541:00270
00271:-00065:+00072:+00052:002210.9541:00271
00272:-00063:+00100:+00059:002210.9541:00272
00273:-00052:+00074:+00033:002210.9541:00273
00274:-00055:+00062:-00027:002245.7043:00274
00275:-00051:+00080:-00015:002245.7043:00275
00276:-00040:+00052:+00020:002245.7043:00276
00277:-00059:+00047:+00000:002245.7043:00277
00278:-00060:+00025:+00056:002245.7043:00278
00279:-00057:+00051:+00040:002245.7043:00279
00280:-00067:+00048:+00059:002245.7043:00280
00281:-00082:+00021:+00036:002245.7043:00281
00282:-00077:+00012:+00013:002245.7043:00282
00283:-00102:+00017:-00007:002289.4543:00283
00284:-00079:+00013:-00028:002289.4543:00284
00285:-00081:+00023:+00025:002289.4543:00285
00286:-00086:+00036:+00019:002289.4543:00286
00287:-00073:+00025:+00019:002289.4543:00287
00288:-00048:+00046:-00021:002289.4543:00288
00289:-00036:+00030:-00078:002289.4543:00289
00290:-00046:+00065:-00054:002289.4543:00290
00291:-00016:+00045:-00016:002346.1154:00291
00292:-00001:+00042:-00025:002346.1154:00292
00293:+00010:+00044:-00022:002346.1154:00293
00294:+00011:+00040:-00036:002346.1154:00294
00295:+00003:+00061:-00031:002346.1154:00295
00296:+00009:+00061:-00063:002346.1154:00296
00297:-00010:+00069:-00042:002346.1154:00297
00298:-00005:+00067:-00036:002346.1154:00298
00299:-00018:+00029:-00067:002387.6696:00299
00300:+00000:+00047:-00040:002387.6696:00300
00301:-00016:+00032:+00023:002387.6696:00301
00302:-00033:+00017:+00045:002387.6696:00302
00303:-00047:-00002:+00053:002387.6696:00303
00304:-00015:+00019:+00037:002387.6696:00304
00305:-00073:+00006:+00087:002387.6696:00305
00306:+00032:+00007:+00085:002387.6696:00306
00307:-00054:-00051:-00090:002387.6696:00307
00308:-00021:-00036:-00106:002422.3198:00308
00309:-00059:-00046:-00089:002422.3198:00309
00310:-00026:-00050:-00025:002422.3198:00310
00311:-00006:-00028:+00066:002422.3198:00311
00312:+00035:-00036:+00155:002422.3198:00312
00313:+00070:-00010:+00075:002422.3198:00313
00314:+00017:-00004:+00045:002422.3198:00314
00315:+00080:-00003:+00070:002422.3198:00315
00316:+00080:+00012:+00105:002455.1735:00316
00317:+00071:+00011:+00052:002455.1735:00317
00318:+00049:+00038:+00085:002455.1735:00318
00319:+00087:+00019:+00098:002455.1735:00319
00320:+00118:+00012:+00091:002455.1735:00320
00321:+00082:+00022:+00027:002455.1735:00321
00322:+00101:+00009:+00083:002455.1735:00322
00323:+00110:+00032:+00086:002455.1735:00323
00324:+00134:+00039:+00064:002477.8405:00324
00325:+00148:+00042:+00098:002477.8405:00325
00326:+00116:+00066:+00103:002477.8405:00326
00327:+00116:+00063:+00063:002477.8405:00327
00328:+00099:+00064:+00076:002477.8405:00328
00329:+00100:+00058:+00065:002477.8405:00329
00330:+00092:+00063:+00040:002477.8405:00330
00331:+00076:+00053:-00026:002477.8405:00331
00332:+00076:+00024:+00105:002475.0051:00332
00333:+00035:+00021:+00086:002475.0051:00333
00334:+00027:+00019:-00040:002475.0051:00334
00335:+00043:+00014:-00062:002475.0051:00335
00336:+00030:-00021:-00127:002475.0051:00336
00337:+00007:-00047:+00234:002475.0051:00337
00338:+00082:-00014:+00456:002475.0051:00338
00339:-00050:-00100:+00065:002475.0051:00339
00340:-00064:-00068:-00195:002484.0734:00340
00341:+00031:-00114:+00001:002484.0734:00341
00342:-00073:-00145:+00090:002484.0734:00342
00343:-00109:-00179:+00034:002484.0734:00343
00344:-00036:-00175:+00105:002484.0734:00344
00345:-00037:-00167:-00015:002484.0734:00345
00346:-00047:-00187:-00092:002484.0734:00346
00347:-00044:-00177:+00024:002484.0734:00347
00348:-00019:-00184:+00019:002482.8601:00348
00349:-00008:-00173:-00006:002482.8601:00349
00350:+00032:-00124:+00012:002482.8601:00350
00351:+00070:-00124:+00146:002482.8601:00351
00352:+00090:-00087:+00132:002482.8601:00352
00353:+00083:-00062:+00035:002482.8601:00353
00354:+00121:-00026:-00002:002482.8601:00354
00355:+00100:-00010:-00003:002482.8601:00355
00356:+00110:-00004:+00017:002455.6423:00356
00357:+00094:+00006:+00016:002455.6423:00357
00358:+00109:+00019:-00063:002455.6423:00358
00359:+00107:+00013:-00133:002455.6423:00359
00360:+00101:+00049:-00113:002455.6423:00360
00361:+00055:+00029:-00060:002455.6423:00361
00362:+00022:+00032:+00004:002455.6423:00362
00363:+00028:+00036:+00015:002455.6423:00363
00364:+00012:+00013:+00044:002455.6423:00364
00365:-00016:+00017:+00085:002431.6435:00365
00366:-00084:+00006:+00054:002431.6435:00366
00367:-00086:-00031:+00022:002431.6435:00367
00368:-00101:-00028:-00072:002431.6435:00368
00369:-00097:-00059:-00067:002431.6435:00369
00370:-00092:-00064:-00026:002431.6435:00370
00371:-00090:-00060:+00052:002431.6435:00371
00372:-00035:-00055:+00021:002431.6435:00372
00373:-00058:-00091:-00169:002387.6899:00373
00374:+00023:-00081:+00022:002387.6899:00374
00375:+00056:-00119:-00025:002387.6899:00375
00376:+00003:-00084:-00061:002387.6899:00376
00377:+00070:-00128:-00068:002387.6899:00377
00378:+00039:-00090:-00062:002387.6899:00378
00379:+00060:-00107:+00010:002387.6899:00379
00380:+00036:-00075:+00084:002387.6899:00380
00381:+00048:-00082:+00066:002387.6899:00381
00382:+00047:-00057:+00010:002314.9296:00382
00383:+00038:-00041:+00059:002314.9296:00383
00384:+00057:-00063:+00052:002314.9296:00384
00385:+00021:-00033:+00032:002314.9296:00385
00386:+00047:-00023:+00045:002314.9296:00386
00387:+00050:+00002:-00054:002314.9296:00387
00388:+00022:+00002:-00015:002314.9296:00388
00389:+00058:+00033:-00034:002314.9296:00389
00390:-00011:+00005:+00010:002254.2143:00390
00391:+00012:+00048:-00031:002254.2143:00391
00392:-00030:+00036:+00021:002254.2143:00392
00393:+00000:+00064:-00016:002254.2143:00393
00394:-00040:+00077:-00024:002254.2143:00394
00395:-00032:+00084:-00004:002254.2143:00395
00396:-00065:+00074:+00002:002254.2143:00396
00397:-00067:+00077:-00004:002254.2143:00397
00398:-00090:+00086:-00006:002254.2143:00398
00399:-00114:+00078:-00032:002202.0764:00399
00400:-00100:+00090:-00001:002202.0764:00400
00401:-00130:+00097:-00038:002202.0764:00401
00402:-00124:+00071:-00077:002202.0764:00402
00403:-00135:+00076:-00073:002202.0764:00403
00404:-00150:+00083:-00057:002202.0764:00404
00405:-00146:+00079:-00045:002202.0764:00405
00406:-00134:+00079:-00045:002202.0764:00406
00407:-00136:+00061:-00037:002202.0764:00407
00408:-00109:+00062:-00049:002202.0764:00408
00409:-00114:+00065:-00061:002144.4604:00409
00410:-00101:+00066:-00072:002144.4604:00410
00411:-00114:+00030:-00070:002144.4604:00411
00412:-00099:+00025:-00041:002144.4604:00412
00413:-00092:+00007:-00060:002144.4604:00413
00414:-00116:-00016:-00078:002144.4604:00414
00415:-00130:-00007:-00041:002144.4604:00415
00416:-00119:+00006:-00084:002144.4604:00416
00417:-00120:-00016:-00089:002144.4604:00417
00418:-00131:-00009:-00143:002136.4199:00418
00419:-00133:+00002:-00068:002136.4199:00419
00420:-00136:-00017:-00035:002136.4199:00420
00421:-00113:-00001:-00012:002136.4199:00421
00422:-00104:+00021:-00010:002136.4199:00422
00423:-00092:+00010:-00032:002136.4199:00423
00424:-00134:+00033:-00045:002136.4199:00424
00425:-00120:+00025:-00053:002136.4199:00425
00426:-00099:+00031:-00038:002136.4199:00426
00427:-00087:+00049:-00065:002145.1975:00427
00428:-00071:+00068:-00050:002145.1975:00428
00429:-00056:+00058:-00050:002145.1975:00429
00430:-00058:+00058:+00021:002145.1975:00430
00431:-00022:+00073:+00044:002145.1975:00431
00432:-00025:+00074:+00009:002145.1975:00432
00433:-00027:+00072:-00045:002145.1975:00433
00434:-00041:+00091:-00026:002145.1975:00434
00435:-00039:+00114:-00018:002145.1975:00435
00436:-00058:+00089:-00004:002145.1975:00436
00437:-00057:+00092:+00050:002166.7255:00437
00438:-00034:+00115:+00027:002166.7255:00438
00439:-00069:+00098:+00044:002166.7255:00439
00440:-00063:+00064:-00019:002166.7255:00440
00441:-00118:+00040:+00014:002166.7255:00441
00442:-00122:+00035:+00018:002166.7255:00442
00443:-00141:+00033:+00024:002166.7255:00443
00444:-00123:+00034:+00009:002166.7255:00444
00445:-00124:+00037:+00013:002166.7255:00445
00446:-00125:+00022:+00023:002214.7949:00446
00447:-00106:+00051:+00053:002214.7949:00447
00448:-00117:+00029:+00073:002214.7949:00448
00449:-00087:+00044:+00029:002214.7949:00449
00450:-00058:+00063:+00025:002214.7949:00450
00451:-00034:+00044:-00013:002214.7949:00451
00452:-00041:+00054:+00002:002214.7949:00452
00453:-00013:+00058:+00016:002214.7949:00453
00454:-00012:+00065:+00052:002214.7949:00454
00455:-00010:+00046:+00021:002262.0200:00455
00456:-00007:+00052:+00021:002262.0200:00456
00457:-00012:+00063:+00005:002262.0200:00457
00458:-00054:+00039:-00063:002262.0200:00458
00459:-00032:+00046:-00057:002262.0200:00459
00460:-00057:+00070:-00042:002262.0200:00460
00461:-00046:+00085:-00012:002262.0200:00461
00462:-00040:+00057:-00038:002262.0200:00462
00463:-00057:+00083:-00029:002314.9011:00463
00464:-00040:+00071:+00029:002314.9011:00464
00465:-00021:+00079:+00056:002314.9011:00465
00466:-00017:+00071:-00067:002314.9011:00466
00467:-00058:+00064:-00128:002314.9011:00467
00468:-00059:+00065:-00077:002314.9011:00468
00469:-00076:+00031:+00023:002314.9011:00469
00470:-00073:+00013:+00008:002314.9011:00470
00471:-00070:+00026:-00013:002314.9011:00471
00472:-00021:+00035:-00021:002368.0249:00472
00473:-00042:+00009:-00075:002368.0249:00473
00474:-00039:+00009:-00055:002368.0249:00474
00475:-00019:-00003:-00039:002368.0249:00475
00476:-00009:-00006:-00075:002368.0249:00476
00477:+00024:+00008:+00004:002368.0249:00477
00478:+00057:-00032:-00105:002368.0249:00478
00479:+00004:-00019:+00008:002368.0249:00479
00480:+00004:-00042:+00032:002410.7851:00480
00481:+00054:-00044:+00067:002410.7851:00481
00482:+00023:-00054:+00030:002410.7851:00482
00483:+00059:-00042:+00029:002410.7851:00483
00484:+00015:-00097:+00030:002410.7851:00484
00485:-00026:-00077:-00053:002410.7851:00485
00486:-00032:-00096:-00114:002410.7851:00486
00487:-00037:-00078:-00097:002410.7851:00487
00488:-00017:-00074:+00019:002441.2507:00488
00489:-00014:-00079:+00143:002441.2507:00489
00490:+00022:-00043:+00160:002441.2507:00490
00491:+00072:-00018:+00135:002441.2507:00491
00492:+00103:-00018:+00097:002441.2507:00492
00493:+00120:+00017:+00085:002441.2507:00493
00494:+00114:+00013:+00093:002441.2507:00494
00495:+00081:+00016:+00094:002441.2507:00495
00496:+00138:+00049:+00045:002469.5734:00496
00497:+00133:+00056:+00041:002469.5734:00497
00498:+00131:+00057:+00016:002469.5734:00498
00499:+00113:+00071:+00093:002469.5734:00499
00500:+00149:+00072:+00129:002469.5734:00500
00501:+00144:+00091:+00091:002469.5734:00501
00502:+00149:+00097:+00146:002469.5734:00502
00503:+00156:+00104:+00107:002469.5734:00503
00504:+00113:+00109:+00067:002482.8044:00504
00505:+00138:+00114:+00058:002482.8044:00505
00506:+00098:+00116:+00075:002482.8044:00506
00507:+00073:+00095:-00029:002482.8044:00507
00508:+00053:+00081:+00087:002482.8044:00508
00509:+00067:+00064:+00113:002482.8044:00509
00510:-00001:+00030:-00006:002482.8044:00510
00511:-00023:+00018:-00037:002482.8044:00511
00512:+00028:-00023:+00158:002489.7763:00512
00513:-00001:-00052:+00206:002489.7763:00513
00514:-00056:-00056:+00097:002489.7763:00514
00515:-00022:-00097:-00068:002489.7763:00515
00516:-00015:-00097:+00121:002489.7763:00516
00517:+00012:-00125:+00191:002489.7763:00517
00518:-00064:-00157:-00008:002489.7763:00518
00519:-00050:-00134:-00056:002489.7763:00519
00520:+00015:-00189:+00011:002493.8688:00520
00521:-00038:-00204:+00020:002493.8688:00521
00522:-00047:-00216:+00026:002493.8688:00522
00523:+00011:-00197:+00042:002493.8688:00523
00524:-00014:-00182:-00033:002493.8688:00524
00525:+00059:-00151:-00023:002493.8688:00525
00526:+00054:-00187:+00032:002493.8688:00526
00527:+00080:-00169:+00063:002493.8688:00527
00528:+00092:-00150:+00057:002487.8291:00528
00529:+00147:-00117:-00018:002487.8291:00529
00530:+00135:-00105:+00016:002487.8291:00530
00531:+00141:-00095:+00052:002487.8291:00531
00532:+00115:-00054:+00070:002487.8291:00532
00533:+00114:-00060:+00044:002487.8291:00533
00534:+00138:-00021:+00034:002487.8291:00534
00535:+00117:+00002:-00035:002487.8291:00535
00536:+00067:+00006:-00072:002487.8291:00536
00537:+00033:+00023:-00018:002465.3510:00537
00538:+00035:+00010:-00034:002465.3510:00538
00539:+00022:-00006:-00029:002465.3510:00539
00540:-00029:+00000:+00000:002465.3510:00540
00541:-00018:-00016:-00025:002465.3510:00541
00542:-00072:+00005:-00013:002465.3510:00542
00543:-00046:+00001:+00013:002465.3510:00543
00544:-00048:+00003:+00045:002465.3510:00544
00545:-00089:-00024:-00006:002450.4582:00545
00546:-00067:-00029:-00016:002450.4582:00546
00547:-00068:-00051:-00039:002450.4582:00547
00548:-00069:-00060:-00089:002450.4582:00548
00549:-00059:-00038:-00011:002450.4582:00549
00550:-00024:-00059:-00019:002450.4582:00550
00551:-00008:-00065:+00096:002450.4582:00551
00552:+00057:-00057:+00058:002450.4582:00552
00553:+00074:-00067:-00044:002434.3168:00553
00554:+00068:-00054:-00027:002434.3168:00554
00555:+00075:-00058:-00016:002434.3168:00555
00556:+00092:-00056:+00014:002434.3168:00556
00557:+00088:-00060:+00034:002434.3168:00557
00558:+00092:-00058:-00014:002434.3168:00558
00559:+00068:-00045:-00056:002434.3168:00559
00560:+00058:-00039:+00037:002434.3168:00560
00561:+00054:-00040:-00005:002385.4240:00561
00562:+00019:-00050:+00003:002385.4240:00562
00563:+00043:-00048:-00046:002385.4240:00563
00564:+00017:-00012:+00003:002385.4240:00564
00565:+00046:-00033:-00015:002385.4240:00565
00566:+00007:+00006:+00007:002385.4240:00566
00567:+00009:-00013:+00024:002385.4240:00567
00568:-00011:+00022:-00005:002385.4240:00568
00569:-00039:-00005:+00020:002385.4240:00569
00570:-00041:+00015:-00016:002359.2116:00570
00571:-00065:+00018:+00001:002359.2116:00571
00572:-00075:+00032:-00051:002359.2116:00572
00573:-00100:-00007:-00081:002359.2116:00573
00574:-00066:+00031:-00069:002359.2116:00574
00575:-00076:+00048:-00027:002359.2116:00575
00576:-00072:+00027:-00011:002359.2116:00576
00577:-00070:+00036:-00019:002359.2116:00577
00578:-00056:+00029:-00033:002316.6669:00578
00579:-00064:+00050:+00009:002316.6669:00579
00580:-00064:+00052:-00012:002316.6669:00580
00581:-00075:+00055:-00042:002316.6669:00581
00582:-00072:+00042:-00078:002316.6669:00582
00583:-00059:+00061:-00067:002316.6669:00583
00584:-00055:+00076:-00064:002316.6669:00584
00585:-00033:+00095:-00017:002316.6669:00585
00586:-00045:+00094:-00031:002316.6669:00586
00587:-00019:+00087:-00075:002285.3371:00587
00588:-00041:+00072:-00093:002285.3371:00588
00589:-00041:+00075:-00091:002285.3371:00589
00590:-00035:+00081:-00063:002285.3371:00590
00591:-00050:+00067:-00058:002285.3371:00591
00592:-00082:+00065:-00041:002285.3371:00592
00593:-00081:+00042:-00023:002285.3371:00593
00594:-00135:+00050:-00044:002285.3371:00594
00595:-00122:+00027:-00056:002285.3371:00595
00596:-00126:+00038:-00036:002258.2736:00596
00597:-00129:+00039:-00077:002258.2736:00597
00598:-00163:+00025:-00084:002258.2736:00598
00599:-00130:+00028:-00051:002258.2736:00599
00600:-00113:+00025:-00078:002258.2736:00600
00601:-00097:+00028:-00065:002258.2736:00601
00602:-00076:+00039:-00046:002258.2736:00602
00603:-00084:+00029:-00041:002258.2736:00603
00604:-00072:+00027:-00097:002258.2736:00604
00605:-00050:+00051:+00010:002245.7375:00605
00606:-00035:+00039:+00025:002245.7375:00606
00607:-00061:+00038:+00017:002245.7375:00607
00608:-00074:+00035:-00045:002245.7375:00608
00609:-00072:+00031:-00018:002245.7375:00609
00610:-00071:+00015:-00046:002245.7375:00610
00611:-00069:+00038:+00002:002245.7375:00611
00612:-00057:+00033:-00016:002245.7375:00612
00613:-00044:+00053:-00032:002245.7375:00613
00614:-00032:+00052:+00010:002232.3835:00614
00615:-00039:+00067:+00021:002232.3835:00615
00616:-00056:+00041:-00015:002232.3835:00616
00617:-00051:+00046:+00034:002232.3835:00617
00618:-00053:+00066:+00041:002232.3835:00618
00619:-00068:+00046:+00025:002232.3835:00619
00620:-00072:+00065:+00005:002232.3835:00620
00621:-00048:+00055:+00022:002232.3835:00621
00622:-00046:+00083:-00005:002232.3835:00622
00623:-00052:+00080:-00007:002254.2805:00623
00624:-00034:+00099:-00020:002254.2805:00624
00625:-00054:+00096:-00001:002254.2805:00625
00626:-00016:+00085:+00025:002254.2805:00626
00627:-00044:+00077:+00042:002254.2805:00627
00628:-00020:+00076:+00028:002254.2805:00628
00629:-00054:+00053:-00015:002254.2805:00629
00630:-00036:+00079:+00044:002254.2805:00630
00631:-00068:+00024:+00064:002286.9121:00631
00632:-00067:+00043:-00006:002286.9121:00632
00633:-00092:+00014:-00007:002286.9121:00633
00634:-00074:+00024:-00061:002286.9121:00634
00635:-00105:-00006:+00023:002286.9121:00635
00636:-00094:+00019:-00024:002286.9121:00636
00637:-00082:-00026:+00028:002286.9121:00637
00638:-00066:-00004:+00002:002286.9121:00638
00639:-00065:+00002:+00020:002286.9121:00639
00640:-00052:-00001:-00022:002323.4877:00640
00641:-00062:-00016:-00085:002323.4877:00641
00642:-00044:+00012:-00040:002323.4877:00642
00643:-00039:+00009:-00030:002323.4877:00643
00644:-00033:+00015:-00027:002323.4877:00644
00645:-00023:+00019:+00022:002323.4877:00645
00646:-00014:+00024:-00032:002323.4877:00646
00647:-00008:+00033:-00048:002323.4877:00647
00648:+00004:+00011:+00011:002323.4877:00648
00649:+00026:+00015:+00051:002367.9851:00649
00650:-00009:+00010:+00041:002367.9851:00650
00651:+00003:+00018:+00065:002367.9851:00651
00652:+00046:+00038:+00052:002367.9851:00652
00653:+00006:+00012:-00002:002367.9851:00653
00654:+00007:-00002:-00040:002367.9851:00654
00655:-00004:+00019:-00053:002367.9851:00655
00656:-00024:+00018:-00060:002367.9851:00656
00657:+00011:+00005:-00013:002406.1013:00657
00658:+00008:-00006:+00013:002406.1013:00658
00659:+00022:+00017:+00059:002406.1013:00659
00660:+00006:+00003:+00090:002406.1013:00660
00661:+00027:+00018:+00088:002406.1013:00661
00662:+00016:+00033:+00056:002406.1013:00662
00663:+00023:+00053:+00047:002406.1013:00663
00664:+00013:+00045:+00103:002406.1013:00664
00665:+00008:+00044:+00089:002431.7272:00665
00666:+00012:+00048:+00070:002431.7272:00666
00667:+00086:+00061:+00056:002431.7272:00667
00668:+00021:+00051:+00037:002431.7272:00668
00669:+00062:+00082:-00009:002431.7272:00669
00670:+00116:+00060:+00127:002431.7272:00670
00671:+00070:+00080:+00066:002431.7272:00671
00672:+00119:+00094:+00065:002431.7272:00672
00673:+00108:+00060:+00016:002455.1950:00673
00674:+00076:+00096:+00052:002455.1950:00674
00675:+00063:+00053:+00112:002455.1950:00675
00676:+00086:+00066:+00049:002455.1950:00676
00677:+00037:+00055:+00043:002455.1950:00677
00678:+00039:+00031:+00026:002455.1950:00678
00679:+00041:+00013:+00032:002455.1950:00679
00680:+00046:-00006:+00031:002455.1950:00680
00681:+00023:-00022:+00119:002458.3088:00681
00682:+00047:-00038:+00067:002458.3088:00682
00683:+00005:-00055:-00100:002458.3088:00683
00684:+00007:-00106:-00048:002458.3088:00684
00685:+00042:-00107:+00159:002458.3088:00685
00686:+00019:-00147:+00191:002458.3088:00686
00687:-00005:-00152:-00090:002458.3088:00687
00688:+00026:-00134:-00038:002458.3088:00688
00689:+00028:-00168:+00031:002458.3088:00689
00690:-00032:-00190:+00028:002446.0529:00690
00691:+00007:-00186:+00119:002446.0529:00691
00692:+00002:-00165:+00097:002446.0529:00692
00693:+00012:-00146:+00065:002446.0529:00693
00694:+00008:-00166:+00099:002446.0529:00694
00695:+00039:-00170:+00087:002446.0529:00695
00696:+00031:-00135:+00021:002446.0529:00696
00697:+00037:-00100:+00010:002446.0529:00697
00698:+00043:-00095:+00020:002436.3220:00698
00699:+00035:-00056:+00043:002436.3220:00699
00700:+00034:-00035:-00002:002436.3220:00700
00701:+00054:-00008:+00022:002436.3220:00701
00702:+00083:+00021:-00013:002436.3220:00702
00703:+00066:+00036:+00015:002436.3220:00703
00704:+00087:+00050:+00057:002436.3220:00704
00705:+00089:+00064:+00115:002436.3220:00705
00706:+00101:+00045:+00102:002410.7780:00706
00707:+00074:+00069:+00092:002410.7780:00707
00708:+00026:+00030:+00071:002410.7780:00708
00709:-00028:+00030:-00035:002410.7780:00709
00710:-00042:+00037:-00037:002410.7780:00710
00711:-00054:+00017:-00093:002410.7780:00711
00712:-00116:-00007:-00023:002410.7780:00712
00713:-00109:-00037:+00014:002410.7780:00713
00714:-00111:-00048:+00115:002367.4394:00714
00715:-00114:-00065:-00004:002367.4394:00715
00716:-00115:-00058:-00046:002367.4394:00716
00717:-00081:-00076:+00081:002367.4394:00717
00718:-00078:-00088:+00131:002367.4394:00718
00719:-00089:-00109:+00130:002367.4394:00719
00720:-00050:-00110:+00036:002367.4394:00720
00721:-00043:-00100:+00013:002367.4394:00721
00722:-00030:-00111:-00019:002367.4394:00722
00723:+00000:-00124:+00000:002333.1638:00723
00724:+00029:-00106:-00024:002333.1638:00724
00725:+00041:-00126:-00046:002333.1638:00725
00726:+00037:-00123:-00091:002333.1638:00726
00727:+00056:-00088:-00068:002333.1638:00727
00728:+00069:-00088:-00054:002333.1638:00728
00729:+00116:-00056:+00009:002333.1638:00729
00730:+00111:-00044:+00052:002333.1638:00730
00731:+00122:-00031:+00029:002333.1638:00731
00732:+00109:+00019:-00001:002295.3671:00732
00733:+00123:+00032:+00062:002295.3671:00733
00734:+00108:+00015:+00029:002295.3671:00734
00735:+00061:+00047:-00061:002295.3671:00735
00736:+00073:+00039:-00035:002295.3671:00736
00737:+00019:+00065:-00184:002295.3671:00737
00738:-00040:+00042:-00051:002295.3671:00738
00739:+00033:+00064:-00101:002295.3671:00739
00740:-00045:+00049:-00052:002295.3671:00740
00741:+00024:+00061:-00050:002240.3920:00741
00742:-00060:+00029:-00001:002240.3920:00742
00743:-00015:+00027:-00029:002240.3920:00743
00744:-00070:+00040:-00050:002240.3920:00744
00745:-00035:+00056:+00009:002240.3920:00745
00746:-00062:+00077:-00032:002240.3920:00746
00747:-00089:+00093:-00012:002240.3920:00747
00748:-00107:+00084:-00078:002240.3920:00748
00749:-00131:+00096:-00057:002240.3920:00749
00750:-00110:+00083:-00073:002214.8703:00750
00751:-00116:+00080:-00083:002214.8703:00751
00752:-00118:+00082:-00088:002214.8703:00752
00753:-00098:+00085:-00035:002214.8703:00753
00754:-00092:+00082:-00065:002214.8703:00754
00755:-00108:+00070:-00066:002214.8703:00755
00756:-00121:+00042:-00089:002214.8703:00756
00757:-00129:+00031:-00080:002214.8703:00757
00758:-00108:+00036:-00080:002214.8703:00758
00759:-00134:+00021:-00074:002194.3742:00759
00760:-00131:-00002:-00017:002194.3742:00760
00761:-00132:-00035:-00063:002194.3742:00761
00762:-00147:-00050:-00069:002194.3742:00762
00763:-00134:-00053:-00069:002194.3742:00763
00764:-00129:-00058:+00021:002194.3742:00764
00765:-00131:-00076:-00060:002194.3742:00765
00766:-00120:-00056:-00064:002194.3742:00766
00767:-00117:-00059:-00052:002194.3742:00767
00768:-00117:-00050:-00063:002178.0664:00768
00769:-00095:-00048:-00021:002178.0664:00769
00770:-00079:-00009:-00022:002178.0664:00770
00771:-00086:-00033:+00011:002178.0664:00771
00772:-00067:+00022:+00002:002178.0664:00772
00773:-00063:+00039:+00001:002178.0664:00773
00774:-00065:+00051:-00047:002178.0664:00774
00775:-00068:+00061:-00064:002178.0664:00775
00776:-00051:+00116:-00011:002178.0664:00776
00777:-00044:+00090:-00017:002195.7111:00777
00778:-00028:+00143:-00035:002195.7111:00778
00779:-00028:+00134:-00046:002195.7111:00779
00780:-00016:+00156:-00058:002195.7111:00780
00781:-00026:+00161:-00024:002195.7111:00781
00782:-00011:+00159:+00015:002195.7111:00782
00783:-00040:+00123:+00011:002195.7111:00783
00784:-00037:+00131:-00016:002195.7111:00784
00785:-00072:+00108:-00011:002195.7111:00785
00786:-00085:+00116:-00013:002225.7368:00786
00787:-00103:+00090:-00024:002225.7368:00787
00788:-00115:+00097:-00010:002225.7368:00788
00789:-00110:+00076:-00025:002225.7368:00789
00790:-00111:+00083:-00016:002225.7368:00790
00791:-00118:+00061:-00008:002225.7368:00791
00792:-00122:+00063:+00004:002225.7368:00792
00793:-00130:+00047:-00049:002225.7368:00793
00794:-00119:+00052:-00015:002225.7368:00794
00795:-00103:+00027:-00029:002260.6518:00795
00796:-00068:+00025:+00009:002260.6518:00796
00797:-00052:+00024:-00001:002260.6518:00797
00798:-00052:+00016:-00063:002260.6518:00798
00799:-00061:+00026:+00018:002260.6518:00799
00800:-00030:+00023:+00055:002260.6518:00800
00801:-00032:+00001:-00035:002260.6518:00801
00802:-00056:-00018:-00056:002260.6518:00802
00803:-00038:-00020:+00031:002260.6518:00803
00804:-00018:-00020:+00049:002307.7006:00804
00805:-00002:+00009:-00010:002307.7006:00805
00806:+00014:+00020:-00011:002307.7006:00806
00807:-00008:+00035:+00098:002307.7006:00807
00808:+00004:+00026:+00059:002307.7006:00808
00809:+00008:+00026:-00046:002307.7006:00809
00810:-00010:+00042:-00123:002307.7006:00810
00811:-00008:+00043:-00054:002307.7006:00811
00812:-00029:+00063:-00047:002347.2631:00812
00813:-00015:+00094:-00010:002347.2631:00813
00814:-00045:+00066:+00020:002347.2631:00814
00815:-00044:+00079:-00002:002347.2631:00815
00816:-00059:+00059:+00009:002347.2631:00816
00817:-00060:+00081:-00024:002347.2631:00817
00818:-00071:+00083:-00065:002347.2631:00818
00819:-00058:+00078:-00018:002347.2631:00819
00820:-00069:+00066:+00023:002347.2631:00820
00821:-00049:+00046:+00042:002385.4985:00821
00822:-00060:+00039:+00008:002385.4985:00822
00823:-00044:+00010:+00005:002385.4985:00823
00824:-00026:+00007:+00037:002385.4985:00824
00825:-00032:-00015:+00058:002385.4985:00825
00826:+00003:-00022:+00074:002385.4985:00826
00827:-00030:-00059:-00063:002385.4985:00827
00828:+00010:-00042:-00047:002385.4985:00828
00829:-00013:-00060:-00057:002422.4067:00829
00830:-00053:-00057:+00019:002422.4067:00830
00831:+00014:-00066:+00068:002422.4067:00831
00832:+00045:-00041:+00081:002422.4067:00832
00833:+00043:-00047:+00027:002422.4067:00833
00834:+00014:-00027:+00124:002422.4067:00834
00835:+00034:-00045:+00134:002422.4067:00835
00836:+00047:-00036:+00124:002422.4067:00836
00837:+00039:-00032:+00126:002448.7316:00837
00838:+00065:+00015:+00134:002448.7316:00838
00839:+00021:-00006:+00108:002448.7316:00839
00840:+00066:+00018:+00144:002448.7316:00840
00841:+00074:+00009:+00010:002448.7316:00841
00842:+00092:+00029:+00003:002448.7316:00842
00843:+00132:+00048:+00022:002448.7316:00843
00844:+00120:+00046:+00118:002448.7316:00844
00845:+00131:+00061:+00109:002460.5234:00845
00846:+00164:+00072:+00122:002460.5234:00846
00847:+00177:+00071:+00089:002460.5234:00847
00848:+00172:+00084:+00054:002460.5234:00848
00849:+00159:+00081:+00032:002460.5234:00849
00850:+00134:+00088:+00059:002460.5234:00850
00851:+00108:+00056:+00089:002460.5234:00851
00852:+00098:+00079:+00091:002460.5234:00852
00853:+00092:+00070:+00073:002474.4638:00853
00854:+00032:+00063:-00015:002474.4638:00854
00855:+00074:+00016:+00075:002474.4638:00855
00856:+00037:+00007:+00169:002474.4638:00856
00857:+00001:-00027:-00057:002474.4638:00857
00858:-00005:-00049:-00133:002474.4638:00858
00859:-00008:-00106:-00029:002474.4638:00859
00860:+00005:-00107:+00089:002474.4638:00860
00861:-00059:-00121:+00108:002477.9545:00861
00862:-00016:-00147:+00038:002477.9545:00862
00863:-00048:-00170:+00008:002477.9545:00863
00864:-00043:-00202:+00023:002477.9545:00864
00865:-00086:-00181:+00029:002477.9545:00865
00866:-00060:-00194:+00043:002477.9545:00866
00867:-00036:-00220:+00014:002477.9545:00867
00868:-00036:-00195:+00045:002477.9545:00868
00869:-00009:-00194:+00081:002460.5341:00869
00870:+00014:-00163:+00033:002460.5341:00870
00871:+00022:-00163:+00025:002460.5341:00871
00872:+00066:-00121:+00005:002460.5341:00872
00873:+00084:-00107:+00021:002460.5341:00873
00874:+00126:-00079:+00055:002460.5341:00874
00875:+00134:-00053:+00025:002460.5341:00875
00876:+00127:-00005:-00007:002460.5341:00876
00877:+00145:+00011:+00004:002460.5341:00877
00878:+00159:+00044:+00129:002441.1130:00878
00879:+00145:+00049:+00093:002441.1130:00879
00880:+00109:+00079:+00054:002441.1130:00880
00881:+00081:+00083:-00044:002441.1130:00881
00882:+00052:+00073:-00076:002441.1130:00882
00883:+00015:+00068:-00078:002441.1130:00883
00884:-00038:+00051:+00024:002441.1130:00884
00885:-00046:+00047:+00012:002441.1130:00885
00886:-00077:-00003:-00037:002420.2180:00886
00887:-00094:-00019:-00028:002420.2180:00887
00888:-00136:-00037:+00010:002420.2180:00888
00889:-00138:-00077:+00028:002420.2180:00889
00890:-00129:-00055:+00075:002420.2180:00890
00891:-00124:-00107:-00002:002420.2180:00891
00892:-00132:-00108:+00000:002420.2180:00892
00893:-00092:-00112:+00055:002420.2180:00893
00894:-00064:-00123:+00071:002394.6184:00894
00895:-00068:-00105:+00029:002394.6184:00895
00896:+00010:-00122:+00049:002394.6184:00896
00897:+00044:-00099:+00000:002394.6184:00897
00898:+00044:-00110:-00022:002394.6184:00898
00899:+00088:-00113:-00026:002394.6184:00899
00900:+00094:-00084:-00009:002394.6184:00900
00901:+00112:-00097:-00046:002394.6184:00901
00902:+00148:-00061:-00014:002394.6184:00902
00903:+00139:-00048:+00012:002363.6018:00903
00904:+00144:-00033:-00003:002363.6018:00904
00905:+00151:-00019:-00006:002363.6018:00905
00906:+00139:-00010:-00011:002363.6018:00906
00907:+00099:+00001:-00041:002363.6018:00907
00908:+00054:+00002:-00056:002363.6018:00908
00909:+00065:+00007:-00073:002363.6018:00909
00910:+00042:+00017:-00020:002363.6018:00910
00911:+00002:-00002:-00038:002334.0310:00911
00912:+00000:+00032:-00011:002334.0310:00912
00913:-00022:-00007:-00104:002334.0310:00913
00914:-00061:-00002:-00051:002334.0310:00914
00915:-00067:+00018:-00043:002334.0310:00915
00916:-00110:-00015:-00058:002334.0310:00916
00917:-00110:+00013:-00101:002334.0310:00917
00918:-00110:+00018:-00021:002334.0310:00918
00919:-00103:+00052:-00052:002334.0310:00919
00920:-00112:+00024:-00078:002289.5014:00920
00921:-00078:+00055:-00076:002289.5014:00921
00922:-00084:+00075:-00079:002289.5014:00922
00923:-00076:+00090:-00088:002289.5014:00923
00924:-00055:+00078:-00055:002289.5014:00924
00925:-00037:+00114:-00081:002289.5014:00925
00926:-00035:+00112:-00089:002289.5014:00926
00927:-00031:+00126:-00094:002289.5014:00927
00928:-00034:+00104:-00083:002289.5014:00928
00929:-00060:+00105:-00106:002266.3112:00929
00930:-00075:+00113:-00082:002266.3112:00930
00931:-00073:+00108:-00057:002266.3112:00931
00932:-00100:+00084:-00079:002266.3112:00932
00933:-00105:+00070:-00035:002266.3112:00933
00934:-00107:+00063:-00018:002266.3112:00934
00935:-00124:+00037:-00032:002266.3112:00935
00936:-00147:+00011:-00029:002266.3112:00936
00937:-00134:-00001:-00047:002266.3112:00937
00938:-00131:-00005:-00073:002237.6342:00938
00939:-00133:-00006:-00077:002237.6342:00939
00940:-00120:-00004:-00062:002237.6342:00940
00941:-00117:+00008:-00027:002237.6342:00941
00942:-00099:-00016:-00074:002237.6342:00942
00943:-00074:+00007:-00055:002237.6342:00943
00944:-00053:+00005:-00018:002237.6342:00944
00945:-00069:-00016:-00014:002237.6342:00945
00946:-00058:+00023:-00032:002237.6342:00946
00947:-00059:-00001:+00033:002216.5812:00947
00948:-00037:+00018:+00029:002216.5812:00948
00949:-00084:+00045:+00023:002216.5812:00949
00950:-00050:+00046:+00028:002216.5812:00950
00951:-00099:+00048:-00046:002216.5812:00951
00952:-00100:+00063:+00053:002216.5812:00952
00953:-00061:+00047:+00110:002216.5812:00953
00954:-00034:+00065:+00001:002216.5812:00954
00955:-00039:+00079:-00040:002216.5812:00955
00956:-00004:+00071:-00029:002230.4189:00956
00957:-00038:+00086:+00001:002230.4189:00957
00958:-00049:+00078:-00013:002230.4189:00958
00959:-00045:+00061:+00019:002230.4189:00959
00960:-00047:+00079:+00022:002230.4189:00960
00961:-00049:+00056:-00020:002230.4189:00961
00962:-00080:+00047:-00002:002230.4189:00962
00963:-00096:+00048:-00033:002230.4189:00963
00964:-00115:+00047:+00034:002230.4189:00964
00965:-00097:+00082:-00019:002261.9770:00965
00966:-00115:+00068:+00068:002261.9770:00966
00967:-00074:+00042:+00027:002261.9770:00967
00968:-00064:+00082:+00035:002261.9770:00968
00969:-00058:+00074:-00011:002261.9770:00969
00970:-00059:+00058:-00049:002261.9770:00970
00971:-00056:+00068:+00021:002261.9770:00971
00972:-00042:+00043:+00064:002261.9770:00972
00973:-00020:+00041:-00001:002285.2934:00973
00974:-00028:+00030:-00089:002285.2934:00974
00975:-00026:+00027:-00094:002285.2934:00975
00976:-00033:+00035:-00053:002285.2934:00976
00977:-00036:+00011:-00059:002285.2934:00977
00978:-00045:+00012:-00002:002285.2934:00978
00979:-00036:+00012:-00038:002285.2934:00979
00980:-00033:+00026:-00045:002285.2934:00980
00981:-00068:+00026:-00008:002285.2934:00981
00982:-00063:+00035:-00009:002333.0866:00982
00983:-00086:+00015:+00026:002333.0866:00983
00984:-00068:+00028:+00063:002333.0866:00984
00985:-00069:+00033:+00020:002333.0866:00985
00986:-00048:+00043:-00078:002333.0866:00986
00987:-00055:+00064:-00056:002333.0866:00987
00988:-00036:+00078:-00018:002333.0866:00988
00989:-00043:+00061:-00055:002333.0866:00989
00990:-00026:+00080:-00060:002374.0134:00990
00991:-00008:+00061:-00035:002374.0134:00991
00992:+00005:+00066:-00017:002374.0134:00992
00993:+00021:+00047:-00034:002374.0134:00993
00994:+00017:+00083:-00022:002374.0134:00994
00995:+00020:+00069:-00032:002374.0134:00995
00996:+00025:+00062:-00020:002374.0134:00996
00997:+00004:+00040:+00045:002374.0134:00997
00998:+00003:+00034:+00081:002374.0134:00998
00999:-00012:+00013:+00049:002399.1254:00999
01000:-00018:+00023:+00053:002399.1254:01000
01001:-00057:-00007:+00012:002399.1254:01001
01002:-00037:+00007:+00013:002399.1254:01002
01003:-00044:+00005:+00014:002399.1254:01003
01004:-00040:-00020:+00028:002399.1254:01004
01005:-00028:-00007:+00098:002399.1254:01005
01006:-00027:-00014:+00114:002399.1254:01006
01007:-00023:-00030:+00101:002436.3464:01007
01008:-00010:-00014:+00047:002436.3464:01008
01009:-00014:-00008:+00035:002436.3464:01009
01010:-00007:-00034:+00067:002436.3464:01010
01011:+00100:+00023:+00112:002436.3464:01011
01012:+00071:-00020:+00094:002436.3464:01012
01013:+00095:+00023:+00146:002436.3464:01013
01014:+00055:-00008:+00185:002436.3464:01014
01015:+00151:+00036:+00146:002463.1730:01015
01016:+00053:+00000:+00080:002463.1730:01016
01017:+00118:+00037:+00055:002463.1730:01017
01018:+00076:+00009:+00089:002463.1730:01018
01019:+00078:+00039:+00056:002463.1730:01019
01020:+00090:+00010:+00048:002463.1730:01020
01021:+00102:+00047:+00033:002463.1730:01021
01022:+00121:+00054:+00047:002463.1730:01022
01023:+00101:+00048:+00074:002470.1391:01023
01024:+00102:+00039:+00090:002470.1391:01024
01025:+00079:+00025:+00098:002470.1391:01025
01026:+00065:+00050:+00010:002470.1391:01026
01027:+00048:+00032:+00003:002470.1391:01027
01028:+00037:-00003:+00027:002470.1391:01028
01029:+00018:-00010:+00040:002470.1391:01029
01030:+00017:-00013:-00066:002470.1391:01030
01031:+00042:-00028:+00009:002479.2067:01031
01032:+00042:-00045:+00169:002479.2067:01032
01033:-00026:-00099:+00175:002479.2067:01033
01034:-00058:-00091:-00060:002479.2067:01034
01035:+00004:-00084:-00148:002479.2067:01035
01036:+00043:-00088:+00052:002479.2067:01036
01037:-00005:-00115:+00057:002479.2067:01037
01038:-00023:-00125:+00102:002479.2067:01038
01039:+00001:-00140:+00028:002472.8598:01039
01040:+00026:-00127:-00020:002472.8598:01040
01041:+00015:-00141:-00040:002472.8598:01041
01042:-00011:-00121:+00017:002472.8598:01042
01043:+00003:-00124:+00048:002472.8598:01043
01044:+00020:-00097:-00031:002472.8598:01044
01045:+00035:-00087:-00024:002472.8598:01045
01046:+00058:-00072:+00006:002472.8598:01046
01047:+00022:-00060:+00059:002450.8208:01047
01048:+00047:-00060:+00024:002450.8208:01048
01049:+00062:-00027:-00005:002450.8208:01049
01050:+00085:+00006:+00034:002450.8208:01050
01051:+00074:+00001:+00082:002450.8208:01051
01052:+00042:-00022:+00072:002450.8208:01052
01053:+00031:+00000:+00053:002450.8208:01053
01054:+00011:+00003:-00047:002450.8208:01054
01055:-00028:+00021:-00003:002450.8208:01055
01056:-00031:-00002:-00046:002436.3498:01056
01057:-00067:+00004:-00008:002436.3498:01057
01058:-00066:+00005:-00015:002436.3498:01058
01059:-00047:-00021:+00033:002436.3498:01059
01060:-00088:-00049:-00019:002436.3498:01060
01061:-00082:-00053:+00004:002436.3498:01061
01062:-00086:-00063:+00034:002436.3498:01062
01063:-00074:-00055:+00001:002436.3498:01063
01064:-00058:-00077:+00021:002429.5905:01064
01065:-00024:-00045:+00095:002429.5905:01065
01066:-00022:-00075:+00063:002429.5905:01066
01067:-00002:-00076:+00044:002429.5905:01067
01068:+00027:-00053:+00016:002429.5905:01068
01069:+00046:-00066:-00018:002429.5905:01069
01070:+00046:-00059:+00023:002429.5905:01070
01071:+00055:-00065:+00037:002429.5905:01071
01072:+00037:-00062:+00002:002403.7736:01072
01073:+00034:-00039:-00043:002403.7736:01073
01074:+00070:-00024:-00009:002403.7736:01074
01075:+00071:-00010:-00011:002403.7736:01075
01076:+00070:-00019:+00034:002403.7736:01076
01077:+00072:-00018:-00005:002403.7736:01077
01078:+00060:+00006:+00010:002403.7736:01078
01079:+00034:-00005:-00021:002403.7736:01079
01080:+00033:+00022:-00056:002403.7736:01080
01081:+00016:+00016:-00090:002376.8579:01081
01082:+00019:+00000:-00045:002376.8579:01082
01083:+00044:-00001:+00003:002376.8579:01083
01084:+00045:+00020:-00036:002376.8579:01084
01085:+00046:-00005:-00023:002376.8579:01085
01086:+00055:-00002:-00095:002376.8579:01086
01087:+00040:+00007:-00046:002376.8579:01087
01088:+00038:+00020:-00017:002376.8579:01088
01089:+00022:+00013:-00014:002342.8032:01089
01090:+00027:+00029:-00099:002342.8032:01090
01091:-00010:+00012:-00068:002342.8032:01091
01092:-00001:+00052:-00139:002342.8032:01092
01093:-00034:+00032:-00068:002342.8032:01093
01094:-00043:+00041:-00122:002342.8032:01094
01095:-00061:+00037:-00077:002342.8032:01095
01096:-00035:+00045:-00084:002342.8032:01096
01097:-00083:+00016:-00084:002342.8032:01097
01098:-00066:+00013:-00071:002297.9035:01098
01099:-00090:+00017:-00091:002297.9035:01099
01100:-00074:+00034:-00106:002297.9035:01100
01101:-00090:+00013:-00123:002297.9035:01101
01102:-00081:+00015:-00087:002297.9035:01102
01103:-00098:+00013:-00065:002297.9035:01103
01104:-00082:+00035:-00062:002297.9035:01104
01105:-00100:+00029:-00032:002297.9035:01105
01106:-00104:+00031:+00005:002297.9035:01106
01107:-00108:+00038:-00016:002274.4553:01107
01108:-00129:+00025:-00013:002274.4553:01108
01109:-00139:+00027:-00062:002274.4553:01109
01110:-00137:+00052:-00068:002274.4553:01110
01111:-00166:+00039:-00083:002274.4553:01111
01112:-00164:+00044:-00049:002274.4553:01112
01113:-00147:+00052:-00061:002274.4553:01113
01114:-00132:+00040:-00005:002274.4553:01114
01115:-00091:+00065:+00021:002249.7595:01115
01116:-00076:+00057:+00033:002249.7595:01116
01117:-00070:+00056:+00013:002249.7595:01117
01118:-00051:+00067:+00037:002249.7595:01118
01119:-00032:+00066:+00023:002249.7595:01119
01120:-00031:+00061:-00005:002249.7595:01120
01121:-00040:+00056:-00009:002249.7595:01121
01122:-00019:+00068:-00016:002249.7595:01122
01123:-00058:+00052:-00029:002249.7595:01123
01124:-00056:+00047:+00004:002228.3859:01124
01125:-00072:+00025:+00008:002228.3859:01125
01126:-00086:+00009:-00028:002228.3859:01126
01127:-00092:+00015:+00005:002228.3859:01127
01128:-00098:+00023:+00013:002228.3859:01128
01129:-00110:-00005:-00032:002228.3859:01129
01130:-00120:+00008:+00016:002228.3859:01130
01131:-00116:+00008:+00036:002228.3859:01131
01132:-00100:+00018:+00016:002228.3859:01132
01133:-00089:+00034:+00020:002234.3691:01133
01134:-00084:+00033:-00002:002234.3691:01134
01135:-00087:+00050:+00032:002234.3691:01135
01136:-00072:+00064:-00054:002234.3691:01136
01137:-00045:+00069:-00109:002234.3691:01137
01138:-00035:+00045:-00045:002234.3691:01138
01139:-00042:+00046:-00003:002234.3691:01139
01140:-00007:+00045:+00021:002234.3691:01140
01141:-00026:+00065:+00009:002234.3691:01141
01142:-00015:+00053:-00010:002266.1406:01142
01143:-00006:+00040:+00038:002266.1406:01143
01144:-00045:+00027:+00041:002266.1406:01144
01145:-00040:+00011:-00029:002266.1406:01145
01146:-00035:+00034:-00015:002266.1406:01146
01147:-00060:+00032:-00001:002266.1406:01147
01148:-00063:+00009:-00069:002266.1406:01148
01149:-00068:+00033:-00107:002266.1406:01149
01150:-00052:+00023:-00057:002266.1406:01150
01151:-00054:+00038:-00015:002297.8784:01151
01152:-00032:+00047:-00059:002297.8784:01152
01153:-00057:+00027:-00010:002297.8784:01153
01154:-00060:+00028:+00097:002297.8784:01154
01155:-00051:+00026:+00162:002297.8784:01155
01156:-00069:+00027:+00000:002297.8784:01156
01157:-00081:+00040:-00127:002297.8784:01157
01158:-00087:+00067:-00084:002297.8784:01158
01159:-00093:+00082:-00025:002350.4277:01159
01160:-00085:+00084:+00007:002350.4277:01160
01161:-00068:+00057:-00019:002350.4277:01161
01162:-00033:+00109:-00030:002350.4277:01162
01163:-00017:+00094:-00110:002350.4277:01163
01164:-00003:+00087:-00105:002350.4277:01164
01165:+00009:+00074:-00032:002350.4277:01165
01166:-00002:+00083:+00054:002350.4277:01166
01167:-00014:+00046:+00077:002350.4277:01167
01168:+00012:+00033:+00091:002392.2749:01168
01169:-00012:-00003:+00016:002392.2749:01169
01170:-00055:+00005:-00004:002392.2749:01170
01171:-00052:+00007:-00018:002392.2749:01171
01172:-00072:-00030:+00025:002392.2749:01172
01173:-00068:-00046:+00015:002392.2749:01173
01174:-00048:-00026:+00042:002392.2749:01174
01175:-00059:-00029:+00085:002392.2749:01175
01176:+00004:-00061:+00008:002417.6557:01176
01177:-00034:-00057:+00078:002417.6557:01177
01178:+00097:-00042:+00084:002417.6557:01178
01179:+00016:-00054:+00125:002417.6557:01179
01180:+00098:-00049:+00163:002417.6557:01180
01181:+00041:-00059:+00241:002417.6557:01181
01182:+00083:-00050:+00169:002417.6557:01182
01183:+00058:-00059:+00146:002417.6557:01183
01184:+00057:-00018:-00026:002450.4121:01184
01185:+00014:+00008:+00065:002450.4121:01185
01186:+00070:-00015:+00061:002450.4121:01186
01187:+00071:+00022:+00089:002450.4121:01187
01188:+00073:+00022:+00066:002450.4121:01188
01189:+00078:+00022:+00030:002450.4121:01189
01190:+00097:+00019:+00015:002450.4121:01190
01191:+00099:+00022:-00019:002450.4121:01191
01192:+00094:+00010:+00074:002463.1584:01192
01193:+00100:+00025:+00121:002463.1584:01193
01194:+00106:+00037:+00139:002463.1584:01194
01195:+00049:+00007:+00112:002463.1584:01195
01196:+00056:-00004:+00025:002463.1584:01196
01197:+00023:-00014:-00013:002463.1584:01197
01198:+00037:-00025:-00021:002463.1584:01198
01199:+00042:-00048:-00086:002463.1584:01199
01200:+00033:-00065:-00094:002455.5524:01200
01201:+00077:-00086:+00092:002455.5524:01201
01202:+00052:-00089:+00130:002455.5524:01202
01203:+00021:-00110:-00027:002455.5524:01203
01204:+00036:-00120:+00006:002455.5524:01204
01205:+00056:-00115:+00087:002455.5524:01205
01206:+00013:-00138:+00074:002455.5524:01206
01207:-00008:-00142:+00000:002455.5524:01207
01208:+00041:-00140:+00021:002455.5524:01208
01209:+00015:-00142:+00022:002455.1914:01209
01210:-00006:-00141:-00014:002455.1914:01210
01211:-00029:-00111:+00035:002455.1914:01211
01212:+00027:-00105:+00076:002455.1914:01212
01213:+00024:-00089:-00014:002455.1914:01213
01214:+00026:-00079:-00078:002455.1914:01214
01215:+00037:-00043:+00120:002455.1914:01215
01216:+00020:-00046:+00124:002455.1914:01216
01217:+00070:-00004:+00067:002420.1125:01217
01218:+00054:+00009:+00114:002420.1125:01218
01219:+00091:+00026:+00044:002420.1125:01219
01220:+00038:+00063:+00076:002420.1125:01220
01221:+00047:+00060:+00085:002420.1125:01221
01222:+00040:+00050:+00033:002420.1125:01222
01223:+00004:+00045:+00017:002420.1125:01223
01224:+00021:+00044:+00038:002420.1125:01224
01225:-00024:+00047:-00012:002403.7080:01225
01226:-00040:+00037:+00001:002403.7080:01226
01227:-00011:+00024:+00008:002403.7080:01227
01228:-00041:+00010:+00031:002403.7080:01228
01229:-00043:-00004:+00099:002403.7080:01229
01230:-00042:+00007:+00101:002403.7080:01230
01231:-00038:-00051:+00147:002403.7080:01231
01232:-00041:-00042:+00048:002403.7080:01232
01233:-00053:-00039:+00089:002403.7080:01233
01234:-00068:-00071:+00084:002372.4580:01234
01235:-00073:-00106:+00039:002372.4580:01235
01236:-00052:-00138:+00015:002372.4580:01236
01237:-00045:-00120:-00020:002372.4580:01237
01238:-00035:-00152:-00061:002372.4580:01238
01239:-00015:-00142:-00062:002372.4580:01239
01240:-00014:-00159:-00042:002372.4580:01240
01241:-00010:-00129:-00012:002372.4580:01241
01242:+00023:-00152:-00013:002325.3378:01242
01243:+00037:-00118:+00011:002325.3378:01243
01244:+00049:-00120:+00010:002325.3378:01244
01245:+00071:-00102:-00016:002325.3378:01245
01246:+00063:-00073:+00007:002325.3378:01246
01247:+00060:-00070:-00028:002325.3378:01247
01248:+00052:-00059:-00050:002325.3378:01248
01249:+00064:-00042:-00098:002325.3378:01249
01250:+00068:-00009:-00142:002325.3378:01250
01251:+00105:-00015:-00139:002268.6682:01251
01252:+00103:+00012:-00077:002268.6682:01252
01253:+00084:+00020:-00044:002268.6682:01253
01254:+00069:+00050:-00075:002268.6682:01254
01255:+00052:+00026:-00085:002268.6682:01255
01256:+00065:+00063:-00085:002268.6682:01256
01257:+00041:+00068:-00036:002268.6682:01257
01258:+00030:+00096:-00068:002268.6682:01258
01259:-00018:+00072:-00026:002268.6682:01259
01260:-00006:+00087:-00065:002210.8793:01260
01261:-00052:+00103:-00026:002210.8793:01261
01262:-00084:+00129:-00093:002210.8793:01262
01263:-00146:+00103:-00109:002210.8793:01263
01264:-00137:+00103:-00123:002210.8793:01264
01265:-00153:+00115:-00114:002210.8793:01265
01266:-00158:+00109:-00098:002210.8793:01266
01267:-00158:+00089:-00060:002210.8793:01267
01268:-00165:+00071:-00035:002210.8793:01268
01269:-00162:+00078:-00024:002175.1069:01269
01270:-00141:+00080:-00034:002175.1069:01270
01271:-00163:+00064:-00029:002175.1069:01271
01272:-00164:+00067:-00017:002175.1069:01272
01273:-00139:+00051:-00046:002175.1069:01273
01274:-00121:+00047:-00080:002175.1069:01274
01275:-00121:+00050:-00090:002175.1069:01275
01276:-00091:+00026:-00042:002175.1069:01276
01277:-00099:-00003:+00020:002175.1069:01277
01278:-00091:+00018:-00029:002175.1069:01278
01279:-00061:-00006:-00052:002155.4772:01279
01280:-00083:-00017:-00009:002155.4772:01280
01281:-00077:-00012:-00002:002155.4772:01281
01282:-00106:-00032:-00003:002155.4772:01282
01283:-00082:-00023:+00013:002155.4772:01283
01284:-00082:-00003:+00039:002155.4772:01284
01285:-00108:-00002:-00013:002155.4772:01285
01286:-00117:+00016:+00006:002155.4772:01286
01287:-00132:+00023:-00022:002155.4772:01287
01288:-00130:+00032:-00061:002173.0314:01288
01289:-00101:+00051:-00005:002173.0314:01289
01290:-00051:+00064:-00015:002173.0314:01290
01291:-00052:+00057:-00041:002173.0314:01291
01292:-00014:+00114:-00059:002173.0314:01292
01293:+00013:+00116:-00050:002173.0314:01293
01294:+00014:+00092:-00039:002173.0314:01294
01295:+00008:+00105:+00009:002173.0314:01295
01296:-00022:+00113:+00005:002173.0314:01296
01297:-00043:+00110:-00016:002194.2702:01297
01298:-00056:+00081:+00009:002194.2702:01298
01299:-00051:+00060:-00041:002194.2702:01299
01300:-00105:+00067:-00038:002194.2702:01300
01301:-00093:+00068:-00018:002194.2702:01301
01302:-00093:+00068:-00044:002194.2702:01302
01303:-00114:+00057:-00029:002194.2702:01303
01304:-00121:+00065:-00010:002194.2702:01304
01305:-00116:+00067:-00036:002194.2702:01305
01306:-00104:+00046:-00074:002216.5136:01306
01307:-00067:+00041:-00022:002216.5136:01307
01308:-00061:+00068:-00007:002216.5136:01308
01309:-00036:+00043:-00010:002216.5136:01309
01310:-00053:+00041:-00017:002216.5136:01310
01311:-00040:+00063:+00040:002216.5136:01311
01312:-00026:+00069:+00052:002216.5136:01312
01313:-00018:+00064:+00021:002216.5136:01313
01314:-00016:+00083:-00012:002216.5136:01314
01315:-00031:+00061:+00036:002270.3959:01315
01316:-00053:+00070:-00011:002270.3959:01316
01317:-00032:+00083:-00038:002270.3959:01317
01318:-00034:+00063:-00094:002270.3959:01318
01319:-00040:+00082:-00047:002270.3959:01319
01320:-00033:+00046:+00045:002270.3959:01320
01321:-00043:+00054:+00029:002270.3959:01321
01322:-00035:+00033:-00030:002270.3959:01322
01323:-00036:+00028:-00046:002316.6606:01323
01324:-00051:+00037:-00034:002316.6606:01324
01325:-00076:+00034:+00038:002316.6606:01325
01326:-00102:+00010:+00028:002316.6606:01326
01327:-00100:+00049:+00031:002316.6606:01327
01328:-00094:+00041:+00026:002316.6606:01328
01329:-00050:+00044:-00056:002316.6606:01329
01330:-00064:+00046:+00065:002316.6606:01330
01331:-00003:+00063:-00014:002316.6606:01331
01332:-00048:+00044:-00043:002362.9104:01332
01333:+00030:+00060:-00003:002362.9104:01333
01334:-00018:+00062:-00122:002362.9104:01334
01335:+00043:+00061:-00093:002362.9104:01335
01336:+00031:+00062:+00006:002362.9104:01336
01337:+00030:+00061:+00037:002362.9104:01337
01338:-00027:+00055:+00017:002362.9104:01338
01339:+00028:+00065:+00070:002362.9104:01339
01340:+00006:+00064:+00036:002403.9301:01340
01341:-00027:+00048:+00042:002403.9301:01341
01342:-00006:+00006:+00060:002403.9301:01342
01343:-00008:+00000:+00061:002403.9301:01343
01344:-00025:-00027:+00006:002403.9301:01344
01345:+00002:-00049:+00041:002403.9301:01345
01346:-00027:-00061:-00004:002403.9301:01346
01347:-00005:-00065:-00031:002403.9301:01347
01348:-00041:-00079:-00045:002439.0363:01348
01349:+00014:-00057:-00017:002439.0363:01349
01350:+00006:-00072:-00030:002439.0363:01350
01351:+00020:-00054:+00018:002439.0363:01351
01352:+00043:-00054:+00116:002439.0363:01352
01353:+00055:-00027:+00106:002439.0363:01353
01354:+00079:-00036:+00110:002439.0363:01354
01355:+00082:-00007:+00179:002439.0363:01355
01356:+00079:+00008:+00160:002455.5273:01356
01357:+00088:+00002:+00162:002455.5273:01357
01358:+00137:+00023:+00100:002455.5273:01358
01359:+00124:+00035:+00002:002455.5273:01359
01360:+00120:+00053:-00066:002455.5273:01360
01361:+00115:+00044:+00016:002455.5273:01361
01362:+00129:+00070:+00039:002455.5273:01362
01363:+00151:+00078:+00062:002455.5273:01363
01364:+00167:+00073:+00108:002455.5273:01364
01365:+00166:+00101:+00129:002469.5195:01365
01366:+00139:+00080:+00093:002469.5195:01366
01367:+00147:+00071:+00067:002469.5195:01367
01368:+00137:+00076:+00065:002469.5195:01368
01369:+00107:+00061:+00046:002469.5195:01369
01370:+00064:+00058:+00082:002469.5195:01370
01371:+00032:+00054:-00043:002469.5195:01371
01372:+00025:+00013:+00141:002469.5195:01372
01373:+00077:+00010:+00183:002487.7177:01373
01374:-00054:-00049:+00043:002487.7177:01374
01375:-00055:-00048:-00136:002487.7177:01375
01376:+00003:-00081:-00023:002487.7177:01376
01377:+00002:-00100:+00048:002487.7177:01377
01378:-00007:-00137:+00000:002487.7177:01378
01379:-00013:-00141:-00004:002487.7177:01379
01380:+00008:-00155:+00053:002487.7177:01380
01381:-00001:-00148:+00007:002474.9428:01381
01382:-00022:-00174:-00043:002474.9428:01382
01383:-00032:-00175:-00003:002474.9428:01383
01384:-00016:-00186:+00022:002474.9428:01384
01385:-00021:-00175:+00012:002474.9428:01385
01386:-00010:-00175:+00046:002474.9428:01386
01387:+00010:-00151:+00060:002474.9428:01387
01388:+00039:-00168:+00041:002474.9428:01388
01389:+00032:-00159:+00063:002469.4868:01389
01390:+00063:-00136:+00064:002469.4868:01390
01391:+00085:-00088:+00030:002469.4868:01391
01392:+00083:-00083:+00051:002469.4868:01392
01393:+00094:-00050:+00034:002469.4868:01393
01394:+00082:-00046:+00012:002469.4868:01394
01395:+00078:+00021:+00026:002469.4868:01395
01396:+00088:+00031:+00023:002469.4868:01396
01397:+00067:+00051:-00056:002453.4208:01397
01398:+00076:+00056:-00056:002453.4208:01398
01399:+00059:+00066:+00016:002453.4208:01399
01400:+00022:+00046:+00072:002453.4208:01400
01401:+00004:+00029:+00085:002453.4208:01401
01402:-00009:+00036:+00066:002453.4208:01402
01403:-00019:+00010:+00001:002453.4208:01403
01404:-00071:+00005:+00018:002453.4208:01404
01405:-00059:-00033:+00018:002441.1938:01405
01406:-00082:-00042:+00019:002441.1938:01406
01407:-00082:-00055:+00040:002441.1938:01407
01408:-00080:-00060:+00056:002441.1938:01408
01409:-00093:-00084:+00057:002441.1938:01409
01410:-00103:-00089:+00022:002441.1938:01410
01411:-00070:-00097:+00066:002441.1938:01411
01412:-00020:-00096:+00053:002441.1938:01412
01413:-00020:-00086:+00042:002431.5947:01413
01414:+00001:-00072:-00002:002431.5947:01414
01415:+00032:-00090:+00074:002431.5947:01415
01416:+00076:-00067:+00070:002431.5947:01416
01417:+00063:-00062:-00001:002431.5947:01417
01418:+00086:-00045:-00063:002431.5947:01418
01419:+00090:-00027:-00107:002431.5947:01419
01420:+00102:-00018:-00060:002431.5947:01420
01421:+00116:+00018:-00090:002431.5947:01421
01422:+00133:-00001:-00062:002401.4631:01422
01423:+00115:+00010:-00023:002401.4631:01423
01424:+00132:+00017:-00032:002401.4631:01424
01425:+00117:+00000:-00095:002401.4631:01425
01426:+00102:+00000:-00052:002401.4631:01426
01427:+00078:+00018:-00047:002401.4631:01427
01428:+00042:+00006:-00015:002401.4631:01428
01429:+00014:-00018:-00049:002401.4631:01429
01430:-00023:+00001:-00107:002362.9538:01430
01431:-00049:-00016:-00087:002362.9538:01431
01432:-00084:-00009:-00102:002362.9538:01432
01433:-00091:-00021:-00073:002362.9538:01433
01434:-00101:-00019:-00081:002362.9538:01434
01435:-00114:+00003:-00021:002362.9538:01435
01436:-00103:+00024:-00055:002362.9538:01436
01437:-00133:+00019:-00063:002362.9538:01437
01438:-00095:+00031:-00089:002362.9538:01438
01439:-00093:+00028:-00066:002307.5937:01439
01440:-00080:+00059:-00070:002307.5937:01440
01441:-00090:+00063:-00094:002307.5937:01441
01442:-00063:+00080:-00041:002307.5937:01442
01443:-00047:+00063:-00043:002307.5937:01443
01444:-00067:+00083:-00053:002307.5937:01444
01445:-00066:+00044:-00089:002307.5937:01445
01446:-00079:+00060:-00046:002307.5937:01446
01447:-00084:+00044:-00030:002307.5937:01447
01448:-00081:+00041:-00062:002245.7011:01448
01449:-00085:+00054:-00042:002245.7011:01449
01450:-00078:+00029:-00007:002245.7011:01450
01451:-00082:+00009:-00003:002245.7011:01451
01452:-00101:-00001:-00002:002245.7011:01452
01453:-00088:-00019:+00008:002245.7011:01453
01454:-00089:-00015:-00031:002245.7011:01454
01455:-00100:-00022:-00043:002245.7011:01455
01456:-00099:-00020:+00021:002245.7011:01456
01457:-00105:-00013:+00000:002181.7658:01457
01458:-00104:-00021:+00037:002181.7658:01458
01459:-00085:-00009:+00038:002181.7658:01459
01460:-00086:-00021:+00052:002181.7658:01460
01461:-00077:+00005:+00021:002181.7658:01461
01462:-00075:+00016:+00013:002181.7658:01462
01463:-00090:+00023:+00034:002181.7658:01463
01464:-00089:+00026:-00007:002181.7658:01464
01465:-00083:+00048:-00004:002181.7658:01465
01466:-00076:+00049:+00041:002150.8696:01466
01467:-00105:+00049:+00009:002150.8696:01467
01468:-00094:+00053:-00009:002150.8696:01468
01469:-00101:+00040:-00005:002150.8696:01469
01470:-00101:+00054:-00032:002150.8696:01470
01471:-00091:+00040:-00013:002150.8696:01471
01472:-00087:+00044:+00020:002150.8696:01472
01473:-00068:+00064:+00011:002150.8696:01473
01474:-00070:+00045:-00017:002150.8696:01474
01475:-00049:+00084:+00021:002150.8696:01475
01476:-00036:+00076:-00015:002145.1892:01476
01477:-00052:+00076:-00045:002145.1892:01477
01478:-00053:+00082:-00027:002145.1892:01478
01479:-00051:+00097:+00009:002145.1892:01479
01480:-00069:+00056:-00029:002145.1892:01480
01481:-00061:+00079:-00047:002145.1892:01481
01482:-00057:+00066:-00036:002145.1892:01482
01483:-00051:+00042:-00042:002145.1892:01483
01484:-00072:+00029:-00060:002145.1892:01484
01485:-00048:+00055:-00006:002159.2175:01485
01486:-00048:+00038:-00018:002159.2175:01486
01487:-00058:+00038:-00056:002159.2175:01487
01488:-00035:+00009:-00033:002159.2175:01488
01489:-00035:+00000:-00044:002159.2175:01489
01490:-00068:+00018:-00026:002159.2175:01490
01491:-00050:+00007:+00026:002159.2175:01491
01492:-00053:-00002:-00029:002159.2175:01492
01493:-00069:-00002:-00037:002159.2175:01493
01494:-00054:+00007:-00033:002203.2233:01494
01495:-00060:+00019:+00001:002203.2233:01495
01496:-00071:+00037:-00033:002203.2233:01496
01497:-00033:+00024:-00025:002203.2233:01497
01498:-00061:+00050:-00044:002203.2233:01498
01499:-00043:+00043:+00014:002203.2233:01499
01500:-00033:+00031:+00053:002203.2233:01500
01501:-00043:+00060:-00012:002203.2233:01501
01502:-00056:+00085:-00051:002203.2233:01502
01503:-00040:+00110:-00020:002266.1130:01503
01504:-00048:+00103:+00000:002266.1130:01504
01505:-00054:+00086:+00022:002266.1130:01505
01506:-00037:+00102:-00053:002266.1130:01506
01507:-00057:+00108:-00040:002266.1130:01507
01508:-00045:+00101:+00017:002266.1130:01508
01509:-00087:+00092:+00003:002266.1130:01509
01510:-00043:+00090:+00016:002266.1130:01510
01511:-00021:+00091:-00040:002314.9104:01511
01512:-00073:+00101:-00138:002314.9104:01512
01513:-00051:+00076:-00084:002314.9104:01513
01514:-00062:+00097:-00019:002314.9104:01514
01515:-00052:+00080:+00027:002314.9104:01515
01516:-00058:+00079:-00008:002314.9104:01516
01517:-00057:+00082:+00005:002314.9104:01517
01518:-00015:+00040:+00001:002314.9104:01518
01519:-00080:+00029:+00088:002314.9104:01519
01520:+00014:+00041:+00065:002372.4150:01520
01521:-00072:+00001:+00077:002372.4150:01521
01522:-00011:+00000:+00047:002372.4150:01522
01523:-00048:-00049:+00061:002372.4150:01523
01524:+00017:-00096:-00027:002372.4150:01524
01525:-00086:-00090:+00006:002372.4150:01525
01526:-00064:-00067:-00038:002372.4150:01526
01527:-00085:-00096:+00023:002372.4150:01527
01528:-00053:-00083:+00067:002410.7536:01528
01529:-00025:-00059:+00119:002410.7536:01529
01530:-00022:-00053:+00136:002410.7536:01530
01531:+00014:-00079:+00145:002410.7536:01531
01532:+00030:-00062:+00127:002410.7536:01532
01533:+00043:-00040:+00131:002410.7536:01533
01534:+00085:-00032:+00145:002410.7536:01534
01535:+00052:-00009:+00076:002410.7536:01535
01536:+00098:+00003:+00117:002446.0031:01536
01537:+00091:-00016:+00094:002446.0031:01537
01538:+00104:+00017:-00003:002446.0031:01538
01539:+00066:+00012:-00017:002446.0031:01539
01540:+00081:+00051:+00055:002446.0031:01540
01541:+00092:+00028:+00092:002446.0031:01541
01542:+00086:+00058:+00093:002446.0031:01542
01543:+00092:+00058:+00099:002446.0031:01543
01544:+00154:+00085:+00070:002459.9609:01544
01545:+00136:+00078:+00063:002459.9609:01545
01546:+00125:+00073:+00046:002459.9609:01546
01547:+00122:+00069:+00055:002459.9609:01547
01548:+00143:+00074:+00038:002459.9609:01548
01549:+00110:+00055:-00088:002459.9609:01549
01550:+00108:+00031:-00127:002459.9609:01550
01551:+00125:+00019:+00085:002459.9609:01551
01552:+00096:-00012:+00128:002477.8076:01552
01553:+00088:-00013:-00072:002477.8076:01553
01554:+00065:-00056:-00103:002477.8076:01554
01555:+00085:-00053:+00001:002477.8076:01555
01556:+00024:-00087:+00162:002477.8076:01556
01557:-00002:-00087:+00009:002477.8076:01557
01558:+00002:-00111:-00081:002477.8076:01558
01559:-00039:-00120:-00123:002477.8076:01559
01560:-00009:-00140:+00063:002477.8076:01560
01561:-00046:-00152:+00184:002465.2531:01561
01562:-00094:-00147:-00078:002465.2531:01562
01563:-00034:-00167:-00104:002465.2531:01563
01564:-00002:-00131:+00030:002465.2531:01564
01565:-00018:-00154:+00032:002465.2531:01565
01566:-00061:-00129:+00044:002465.2531:01566
01567:+00018:-00121:+00023:002465.2531:01567
01568:+00046:-00073:-00008:002465.2531:01568
01569:+00039:-00060:-00045:002464.7558:01569
01570:+00057:-00025:+00079:002464.7558:01570
01571:+00048:-00031:+00111:002464.7558:01571
01572:+00082:+00017:+00053:002464.7558:01572
01573:+00078:+00030:+00037:002464.7558:01573
01574:+00085:+00030:+00050:002464.7558:01574
01575:+00069:+00063:+00030:002464.7558:01575
01576:+00075:+00058:+00041:002464.7558:01576
01577:+00082:+00080:+00041:002453.4533:01577
01578:+00071:+00088:+00019:002453.4533:01578
01579:+00049:+00078:-00023:002453.4533:01579
01580:+00042:+00076:-00018:002453.4533:01580
01581:+00017:+00044:+00052:002453.4533:01581
01582:+00004:+00051:+00034:002453.4533:01582
01583:-00016:+00037:+00060:002453.4533:01583
01584:-00037:-00020:+00045:002453.4533:01584
01585:-00074:-00011:-00002:002445.9355:01585
01586:-00074:-00052:+00037:002445.9355:01586
01587:-00033:-00041:+00055:002445.9355:01587
01588:-00048:-00063:+00087:002445.9355:01588
01589:-00020:-00080:+00082:002445.9355:01589
01590:-00006:-00080:+00016:002445.9355:01590
01591:-00019:-00122:+00036:002445.9355:01591
01592:-00013:-00118:+00012:002445.9355:01592
01593:-00005:-00115:+00070:002436.2834:01593
01594:+00005:-00118:-00014:002436.2834:01594
01595:+00028:-00114:-00047:002436.2834:01595
01596:+00052:-00087:-00027:002436.2834:01596
01597:+00098:-00090:-00033:002436.2834:01597
01598:+00098:-00085:-00001:002436.2834:01598
01599:+00113:-00088:+00025:002436.2834:01599
01600:+00126:-00076:+00019:002436.2834:01600
01601:+00135:-00057:-00061:002436.2834:01601
01602:+00143:-00024:-00059:002406.0109:01602
01603:+00159:-00031:-00044:002406.0109:01603
01604:+00141:-00034:-00018:002406.0109:01604
01605:+00167:-00018:-00029:002406.0109:01605
01606:+00146:-00030:-00057:002406.0109:01606
01607:+00119:+00007:-00117:002406.0109:01607
01608:+00075:+00001:-00121:002406.0109:01608
01609:+00058:-00006:-00084:002406.0109:01609
01610:+00007:+00007:-00049:002362.8806:01610
01611:-00013:+00020:-00072:002362.8806:01611
01612:-00058:+00019:-00036:002362.8806:01612
01613:-00070:+00016:-00106:002362.8806:01613
01614:-00104:+00009:-00068:002362.8806:01614
01615:-00080:+00039:-00083:002362.8806:01615
01616:-00129:+00065:-00007:002362.8806:01616
01617:-00111:+00082:-00080:002362.8806:01617
01618:-00153:+00071:-00065:002362.8806:01618
01619:-00141:+00085:-00067:002316.0283:01619
01620:-00169:+00099:-00111:002316.0283:01620
01621:-00148:+00125:-00079:002316.0283:01621
01622:-00124:+00118:-00086:002316.0283:01622
01623:-00130:+00129:-00081:002316.0283:01623
01624:-00114:+00121:-00077:002316.0283:01624
01625:-00096:+00121:-00064:002316.0283:01625
01626:-00097:+00145:-00070:002316.0283:01626
01627:-00099:+00104:-00092:002274.3530:01627
01628:-00083:+00125:-00057:002274.3530:01628
01629:-00081:+00093:-00035:002274.3530:01629
01630:-00099:+00082:-00025:002274.3530:01630
01631:-00092:+00069:-00017:002274.3530:01631
01632:-00103:+00027:-00024:002274.3530:01632
01633:-00121:+00017:+00003:002274.3530:01633
01634:-00119:+00003:-00005:002274.3530:01634
01635:-00132:-00025:-00029:002274.3530:01635
01636:-00133:-00030:-00050:002228.3386:01636
01637:-00120:-00061:-00044:002228.3386:01637
01638:-00101:-00046:-00051:002228.3386:01638
01639:-00082:-00027:-00007:002228.3386:01639
01640:-00066:-00048:-00014:002228.3386:01640
01641:-00074:-00010:+00049:002228.3386:01641
01642:-00050:-00008:+00054:002228.3386:01642
01643:-00059:-00019:+00054:002228.3386:01643
01644:-00042:+00019:+00026:002228.3386:01644
01645:-00044:+00012:+00010:002228.3386:01645
01646:-00030:+00046:-00011:002210.8793:01646
01647:-00021:+00055:-00011:002210.8793:01647
01648:-00042:+00062:-00027:002210.8793:01648
01649:-00030:+00074:-00033:002210.8793:01649
01650:-00018:+00072:-00031:002210.8793:01650
01651:-00036:+00072:-00030:002210.8793:01651
01652:-00060:+00072:+00027:002210.8793:01652
01653:-00048:+00082:+00018:002210.8793:01653
01654:-00065:+00062:-00035:002217.6503:01654
01655:-00075:+00069:-00007:002217.6503:01655
01656:-00066:+00056:+00000:002217.6503:01656
01657:-00098:+00045:+00026:002217.6503:01657
01658:-00118:+00033:-00017:002217.6503:01658
01659:-00108:+00015:-00005:002217.6503:01659
01660:-00118:+00022:-00025:002217.6503:01660
01661:-00094:+00023:-00063:002217.6503:01661
01662:-00103:+00005:-00027:002217.6503:01662
01663:-00067:+00021:+00008:002236.2553:01663
01664:-00065:-00004:+00037:002236.2553:01664
01665:-00071:+00022:+00071:002236.2553:01665
01666:-00036:+00011:+00047:002236.2553:01666
01667:-00058:+00036:+00005:002236.2553:01667
01668:-00050:+00039:-00040:002236.2553:01668
01669:-00017:+00048:-00033:002236.2553:01669
01670:-00015:+00051:-00038:002236.2553:01670
01671:-00025:+00050:-00020:002236.2553:01671
01672:-00010:+00046:+00007:002282.5688:01672
01673:-00002:+00057:+00006:002282.5688:01673
01674:-00006:+00066:+00009:002282.5688:01674
01675:-00023:+00083:+00009:002282.5688:01675
01676:-00018:+00099:-00021:002282.5688:01676
01677:-00055:+00085:-00071:002282.5688:01677
01678:-00047:+00077:-00019:002282.5688:01678
01679:-00059:+00096:+00035:002282.5688:01679
01680:-00054:+00097:-00031:002282.5688:01680
01681:-00050:+00111:-00094:002333.9365:01681
01682:-00037:+00127:-00034:002333.9365:01682
01683:-00073:+00088:+00031:002333.9365:01683
01684:-00048:+00104:+00033:002333.9365:01684
01685:-00057:+00111:-00011:002333.9365:01685
01686:-00045:+00116:-00066:002333.9365:01686
01687:-00057:+00095:-00060:002333.9365:01687
01688:-00034:+00077:-00019:002333.9365:01688
01689:-00049:+00062:-00008:002371.7707:01689
01690:-00070:+00068:-00013:002371.7707:01690
01691:-00052:+00028:-00007:002371.7707:01691
01692:-00069:+00039:+00009:002371.7707:01692
01693:-00037:+00036:+00012:002371.7707:01693
01694:-00026:-00014:+00102:002371.7707:01694
01695:-00066:-00066:+00051:002371.7707:01695
01696:-00095:-00080:+00054:002371.7707:01696
01697:-00098:-00070:-00009:002422.2058:01697
01698:-00134:-00086:+00016:002422.2058:01698
01699:-00039:-00085:+00096:002422.2058:01699
01700:-00059:-00122:+00145:002422.2058:01700
01701:-00005:-00098:+00048:002422.2058:01701
01702:-00045:-00084:+00082:002422.2058:01702
01703:+00004:-00107:+00059:002422.2058:01703
01704:+00030:-00087:+00069:002422.2058:01704
01705:+00025:-00071:+00015:002422.2058:01705
01706:+00030:-00041:+00124:002443.7529:01706
01707:+00074:-00052:+00162:002443.7529:01707
01708:+00104:-00032:+00231:002443.7529:01708
01709:+00119:-00009:+00153:002443.7529:01709
01710:+00106:-00005:+00086:002443.7529:01710
01711:+00113:+00028:+00093:002443.7529:01711
01712:+00131:+00041:+00081:002443.7529:01712
01713:+00120:+00067:+00062:002443.7529:01713
01714:+00109:+00095:+00082:002465.1660:01714
01715:+00129:+00094:+00112:002465.1660:01715
01716:+00129:+00084:+00043:002465.1660:01716
01717:+00152:+00089:-00001:002465.1660:01717
01718:+00151:+00100:+00021:002465.1660:01718
01719:+00124:+00097:+00009:002465.1660:01719
01720:+00138:+00076:+00032:002465.1660:01720
01721:+00113:+00058:+00044:002465.1660:01721
01722:+00087:+00042:-00009:002479.1672:01722
01723:+00089:+00036:-00013:002479.1672:01723
01724:+00120:+00002:+00181:002479.1672:01724
01725:+00085:-00066:+00138:002479.1672:01725
01726:+00011:-00055:+00022:002479.1672:01726
01727:-00043:-00090:-00125:002479.1672:01727
01728:-00032:-00120:-00094:002479.1672:01728
01729:-00063:-00133:-00024:002479.1672:01729
01730:-00078:-00135:+00017:002482.7231:01730
01731:-00086:-00155:-00045:002482.7231:01731
01732:-00063:-00183:-00044:002482.7231:01732
01733:-00049:-00175:+00065:002482.7231:01733
01734:-00061:-00188:+00107:002482.7231:01734
01735:-00041:-00179:+00042:002482.7231:01735
01736:-00025:-00168:+00011:002482.7231:01736
01737:+00021:-00146:+00042:002482.7231:01737
01738:+00045:-00148:+00075:002460.3173:01738
01739:+00007:-00133:-00058:002460.3173:01739
01740:+00072:-00107:-00067:002460.3173:01740
01741:+00104:-00080:-00026:002460.3173:01741
01742:+00096:-00066:+00008:002460.3173:01742
01743:+00122:-00041:+00105:002460.3173:01743
01744:+00096:-00007:+00118:002460.3173:01744
01745:+00129:+00022:+00090:002460.3173:01745
01746:+00128:+00028:+00073:002459.8857:01746
01747:+00109:+00054:+00055:002459.8857:01747
01748:+00078:+00055:+00014:002459.8857:01748
01749:+00076:+00077:+00020:002459.8857:01749
01750:+00038:+00073:-00070:002459.8857:01750
01751:-00004:+00072:-00032:002459.8857:01751
01752:-00071:+00067:-00063:002459.8857:01752
01753:-00063:+00061:-00029:002459.8857:01753
01754:-00047:+00050:+00060:002434.2741:01754
01755:-00071:+00027:+00011:002434.2741:01755
01756:-00069:+00016:+00001:002434.2741:01756
01757:-00074:+00003:+00025:002434.2741:01757
01758:-00049:-00033:+00042:002434.2741:01758
01759:-00048:-00043:+00052:002434.2741:01759
01760:-00047:-00096:+00053:002434.2741:01760
01761:-00064:-00091:+00072:002434.2741:01761
01762:-00074:-00118:+00034:002434.2741:01762
01763:-00064:-00135:+00028:002394.4814:01763
01764:-00036:-00167:-00003:002394.4814:01764
01765:-00001:-00170:-00065:002394.4814:01765
01766:-00004:-00174:-00061:002394.4814:01766
01767:+00040:-00151:+00025:002394.4814:01767
01768:+00052:-00157:+00034:002394.4814:01768
01769:+00080:-00134:-00009:002394.4814:01769
01770:+00092:-00131:-00019:002394.4814:01770
01771:+00117:-00113:-00029:002350.3757:01771
01772:+00087:-00088:-00065:002350.3757:01772
01773:+00117:-00053:-00024:002350.3757:01773
01774:+00110:-00060:+00005:002350.3757:01774
01775:+00083:-00028:-00030:002350.3757:01775
01776:+00102:-00034:-00035:002350.3757:01776
01777:+00084:-00018:-00026:002350.3757:01777
01778:+00106:-00017:-00069:002350.3757:01778
01779:+00048:+00007:-00105:002350.3757:01779
01780:+00057:+00021:-00077:002299.4899:01780
01781:-00007:-00004:-00011:002299.4899:01781
01782:-00005:+00037:-00055:002299.4899:01782
01783:-00056:+00009:-00044:002299.4899:01783
01784:-00066:+00032:-00080:002299.4899:01784
01785:-00112:+00035:-00072:002299.4899:01785
01786:-00093:+00051:-00127:002299.4899:01786
01787:-00167:+00029:-00059:002299.4899:01787
01788:-00134:+00070:-00084:002299.4899:01788
01789:-00172:+00044:-00036:002252.3132:01789
01790:-00130:+00087:-00042:002252.3132:01790
01791:-00155:+00087:-00080:002252.3132:01791
01792:-00113:+00120:-00040:002252.3132:01792
01793:-00127:+00143:-00038:002252.3132:01793
01794:-00109:+00146:-00037:002252.3132:01794
01795:-00098:+00133:-00096:002252.3132:01795
01796:-00077:+00156:-00106:002252.3132:01796
01797:-00089:+00144:-00098:002252.3132:01797
01798:-00090:+00117:-00040:002218.6259:01798
01799:-00068:+00130:-00055:002218.6259:01799
01800:-00062:+00092:-00057:002218.6259:01800
01801:-00084:+00075:-00048:002218.6259:01801
01802:-00085:+00079:-00006:002218.6259:01802
01803:-00096:+00038:-00050:002218.6259:01803
01804:-00097:+00034:-00011:002218.6259:01804
01805:-00096:+00024:-00011:002218.6259:01805
01806:-00101:+00006:-00029:002218.6259:01806
01807:-00114:-00008:-00038:002205.9321:01807
01808:-00095:+00012:-00013:002205.9321:01808
01809:-00102:+00009:-00032:002205.9321:01809
01810:-00113:-00003:-00051:002205.9321:01810
01811:-00087:-00002:-00055:002205.9321:01811
01812:-00063:+00033:-00059:002205.9321:01812
01813:-00069:+00018:-00037:002205.9321:01813
01814:-00056:+00031:+00006:002205.9321:01814
01815:-00044:+00038:-00006:002205.9321:01815
01816:-00049:+00066:-00004:002208.6774:01816
01817:-00035:+00041:+00020:002208.6774:01817
01818:-00055:+00084:+00018:002208.6774:01818
01819:-00049:+00057:-00009:002208.6774:01819
01820:-00049:+00070:+00008:002208.6774:01820
01821:-00064:+00056:-00004:002208.6774:01821
01822:-00068:+00058:-00051:002208.6774:01822
01823:-00080:+00057:-00082:002208.6774:01823
01824:-00061:+00056:-00053:002208.6774:01824
01825:-00063:+00055:-00025:002226.4331:01825
01826:-00072:+00069:+00011:002226.4331:01826
01827:-00062:+00061:+00039:002226.4331:01827
01828:-00069:+00061:+00011:002226.4331:01828
01829:-00066:+00070:-00005:002226.4331:01829
01830:-00068:+00044:+00052:002226.4331:01830
01831:-00065:+00031:+00051:002226.4331:01831
01832:-00098:+00034:+00050:002226.4331:01832
01833:-00101:+00027:+00017:002226.4331:01833
01834:-00101:+00048:-00011:002249.6655:01834
01835:-00092:+00032:-00011:002249.6655:01835
01836:-00104:+00011:-00062:002249.6655:01836
01837:-00088:+00013:-00042:002249.6655:01837
01838:-00068:+00027:-00038:002249.6655:01838
01839:-00031:+00048:-00006:002249.6655:01839
01840:-00027:+00053:-00016:002249.6655:01840
01841:-00006:+00037:+00036:002249.6655:01841
01842:-00023:+00040:+00080:002249.6655:01842
01843:-00006:+00024:+00100:002285.2312:01843
01844:-00030:+00054:-00003:002285.2312:01844
01845:-00053:+00067:+00006:002285.2312:01845
01846:-00055:+00080:-00006:002285.2312:01846
01847:-00072:+00069:+00001:002285.2312:01847
01848:-00085:+00058:-00003:002285.2312:01848
01849:-00067:+00058:+00032:002285.2312:01849
01850:-00064:+00080:+00041:002285.2312:01850
01851:-00076:+00061:-00003:002337.3798:01851
01852:-00085:+00058:-00005:002337.3798:01852
01853:-00089:+00061:-00036:002337.3798:01853
01854:-00061:+00062:-00028:002337.3798:01854
01855:-00063:+00079:-00005:002337.3798:01855
01856:-00073:+00081:+00021:002337.3798:01856
01857:-00071:+00045:-00006:002337.3798:01857
01858:-00053:+00061:-00039:002337.3798:01858
01859:-00058:+00061:-00046:002383.0410:01859
01860:-00003:+00077:-00069:002383.0410:01860
01861:+00001:+00074:-00048:002383.0410:01861
01862:+00074:+00058:+00100:002383.0410:01862
01863:+00029:+00033:+00035:002383.0410:01863
01864:+00016:+00011:+00123:002383.0410:01864
01865:+00046:+00017:+00071:002383.0410:01865
01866:-00023:+00022:+00059:002383.0410:01866
01867:+00037:-00018:-00049:002383.0410:01867
01868:-00010:+00005:+00004:002417.5964:01868
01869:-00006:-00063:+00022:002417.5964:01869
01870:-00004:-00046:+00028:002417.5964:01870
01871:-00046:-00057:+00016:002417.5964:01871
01872:-00032:-00039:+00101:002417.5964:01872
01873:-00029:-00079:+00034:002417.5964:01873
01874:+00024:-00029:+00001:002417.5964:01874
01875:+00045:-00024:+00012:002417.5964:01875
01876:+00038:-00012:+00059:002445.6198:01876
01877:+00070:-00016:+00080:002445.6198:01877
01878:+00085:+00000:+00107:002445.6198:01878
01879:+00097:+00021:+00188:002445.6198:01879
01880:+00120:+00018:+00135:002445.6198:01880
01881:+00137:+00036:+00089:002445.6198:01881
01882:+00114:+00027:+00019:002445.6198:01882
01883:+00131:+00036:-00013:002445.6198:01883
01884:+00151:+00034:-00013:002467.9028:01884
01885:+00181:+00024:+00026:002467.9028:01885
01886:+00160:+00025:+00046:002467.9028:01886
01887:+00193:+00026:+00123:002467.9028:01887
01888:+00161:+00054:+00127:002467.9028:01888
01889:+00180:+00052:+00115:002467.9028:01889
01890:+00165:+00045:+00100:002467.9028:01890
01891:+00140:+00054:+00158:002467.9028:01891
01892:+00084:+00019:+00053:002470.0119:01892
01893:+00055:+00011:+00052:002470.0119:01893
01894:+00048:-00015:+00066:002470.0119:01894
01895:-00007:-00049:-00032:002470.0119:01895
01896:-00016:-00055:-00006:002470.0119:01896
01897:-00029:-00060:+00039:002470.0119:01897
01898:-00033:-00102:+00040:002470.0119:01898
01899:-00057:-00116:+00049:002470.0119:01899
01900:-00019:-00130:+00063:002469.4689:01900
01901:-00068:-00170:+00158:002469.4689:01901
01902:-00062:-00168:+00119:002469.4689:01902
01903:-00080:-00179:+00069:002469.4689:01903
01904:-00088:-00180:-00005:002469.4689:01904
01905:-00087:-00182:-00012:002469.4689:01905
01906:-00061:-00190:-00014:002469.4689:01906
01907:-00059:-00180:-00019:002469.4689:01907
01908:-00004:-00172:-00014:002463.0854:01908
01909:+00060:-00131:+00009:002463.0854:01909
01910:+00063:-00125:-00017:002463.0854:01910
01911:+00100:-00098:+00004:002463.0854:01911
01912:+00151:-00065:+00059:002463.0854:01912
01913:+00158:-00047:+00062:002463.0854:01913
01914:+00161:+00004:+00102:002463.0854:01914
01915:+00177:+00034:+00111:002463.0854:01915
01916:+00149:+00028:+00075:002463.0854:01916
01917:+00105:+00064:+00039:002426.9633:01917
01918:+00096:+00080:+00018:002426.9633:01918
01919:+00089:+00084:-00057:002426.9633:01919
01920:+00042:+00074:-00149:002426.9633:01920
01921:+00043:+00084:-00092:002426.9633:01921
01922:+00030:+00071:+00020:002426.9633:01922
01923:+00015:+00041:-00019:002426.9633:01923
01924:-00017:+00042:-00042:002426.9633:01924
01925:-00022:+00036:-00013:002399.2734:01925
01926:-00034:-00001:+00071:002399.2734:01926
01927:-00049:-00015:+00082:002399.2734:01927
01928:-00116:-00022:+00008:002399.2734:01928
01929:-00107:-00050:-00049:002399.2734:01929
01930:-00144:-00070:-00038:002399.2734:01930
01931:-00128:-00073:-00021:002399.2734:01931
01932:-00145:-00085:+00031:002399.2734:01932
01933:-00101:-00126:-00001:002356.0283:01933
01934:-00103:-00105:-00018:002356.0283:01934
01935:-00061:-00138:-00020:002356.0283:01935
01936:-00032:-00130:+00014:002356.0283:01936
01937:-00006:-00138:+00038:002356.0283:01937
01938:+00024:-00117:+00019:002356.0283:01938
01939:+00038:-00122:-00046:002356.0283:01939
01940:+00071:-00098:-00032:002356.0283:01940
01941:+00070:-00106:-00028:002356.0283:01941
01942:+00087:-00094:+00038:002293.5615:01942
01943:+00120:-00097:+00055:002293.5615:01943
01944:+00100:-00038:-00007:002293.5615:01944
01945:+00111:-00046:-00057:002293.5615:01945
01946:+00100:-00023:-00091:002293.5615:01946
01947:+00148:+00004:-00042:002293.5615:01947
01948:+00128:+00001:-00052:002293.5615:01948
01949:+00144:+00014:+00007:002293.5615:01949
01950:+00137:+00035:-00019:002293.5615:01950
01951:+00063:+00026:-00013:002246.2058:01951
01952:+00018:+00037:-00019:002246.2058:01952
01953:+00000:+00009:-00024:002246.2058:01953
01954:-00090:+00025:-00040:002246.2058:01954
01955:-00122:+00010:-00048:002246.2058:01955
01956:-00123:+00028:-00062:002246.2058:01956
01957:-00172:+00010:-00012:002246.2058:01957
01958:-00193:+00048:-00004:002246.2058:01958
01959:-00199:+00015:-00029:002246.2058:01959
01960:-00214:+00043:-00039:002201.9921:01960
01961:-00216:+00047:-00070:002201.9921:01961
01962:-00244:+00044:-00051:002201.9921:01962
01963:-00200:+00031:-00071:002201.9921:01963
01964:-00204:+00032:-00081:002201.9921:01964
01965:-00194:+00027:-00094:002201.9921:01965
01966:-00149:+00065:-00059:002201.9921:01966
01967:-00109:+00053:-00056:002201.9921:01967
01968:-00061:+00081:-00053:002201.9921:01968
01969:-00004:+00094:-00079:002177.9726:01969
01970:-00006:+00077:-00073:002177.9726:01970
01971:+00030:+00087:-00036:002177.9726:01971
01972:+00019:+00099:-00013:002177.9726:01972
01973:+00029:+00073:-00024:002177.9726:01973
01974:+00002:+00077:-00022:002177.9726:01974
01975:+00006:+00077:-00057:002177.9726:01975
01976:-00040:+00084:-00095:002177.9726:01976
01977:-00034:+00083:-00084:002177.9726:01977
01978:-00055:+00080:-00080:002177.9726:01978
01979:-00066:+00079:-00061:002173.0314:01979
01980:-00064:+00057:-00036:002173.0314:01980
01981:-00103:+00067:-00003:002173.0314:01981
01982:-00115:+00063:-00017:002173.0314:01982
01983:-00131:+00052:-00020:002173.0314:01983
01984:-00134:+00051:-00024:002173.0314:01984
01985:-00148:+00042:-00006:002173.0314:01985
01986:-00151:+00028:-00066:002173.0314:01986
01987:-00127:+00031:-00040:002173.0314:01987
01988:-00126:+00047:-00094:002190.4152:01988
01989:-00111:+00049:-00059:002190.4152:01989
01990:-00098:+00034:-00022:002190.4152:01990
01991:-00091:+00015:-00048:002190.4152:01991
01992:-00064:+00017:-00007:002190.4152:01992
01993:-00056:+00015:+00021:002190.4152:01993
01994:-00019:+00033:+00044:002190.4152:01994
01995:-00045:+00014:+00024:002190.4152:01995
01996:-00018:+00036:+00032:002190.4152:01996
01997:+00000:+00026:+00027:002216.5400:01997
01998:-00021:+00038:+00001:002216.5400:01998
01999:-00035:+00025:-00018:002216.5400:01999
02000:-00046:+00024:+00030:002216.5400:02000
02001:-00047:+00054:+00019:002216.5400:02001
02002:-00066:+00028:+00017:002216.5400:02002
02003:-00058:+00050:+00012:002216.5400:02003
02004:-00053:+00063:+00044:002216.5400:02004
02005:-00043:+00058:+00037:002216.5400:02005
02006:-00001:+00079:+00030:002262.2658:02006
02007:+00000:+00091:+00021:002262.2658:02007
02008:+00000:+00087:+00096:002262.2658:02008
02009:-00003:+00089:+00046:002262.2658:02009
02010:-00021:+00087:+00055:002262.2658:02010
02011:-00039:+00062:+00040:002262.2658:02011
02012:-00047:+00085:+00022:002262.2658:02012
02013:-00051:+00079:+00031:002262.2658:02013
02014:-00061:+00067:-00035:002312.3513:02014
02015:-00105:+00066:-00027:002312.3513:02015
02016:-00102:+00062:+00008:002312.3513:02016
02017:-00091:+00043:+00006:002312.3513:02017
02018:-00129:+00040:+00028:002312.3513:02018
02019:-00080:+00043:+00009:002312.3513:02019
02020:-00101:+00046:-00057:002312.3513:02020
02021:-00106:+00064:-00027:002312.3513:02021
02022:-00102:+00054:+00002:002312.3513:02022
02023:-00081:+00051:-00001:002354.0170:02023
02024:-00085:+00035:-00035:002354.0170:02024
02025:-00055:+00027:-00089:002354.0170:02025
02026:-00044:+00037:-00034:002354.0170:02026
02027:-00021:+00023:-00067:002354.0170:02027
02028:-00002:+00016:-00013:002354.0170:02028
02029:+00031:+00012:-00028:002354.0170:02029
02030:+00073:+00040:-00060:002354.0170:02030
02031:+00096:+00041:+00031:002399.3515:02031
02032:+00129:+00082:-00078:002399.3515:02032
02033:+00073:+00042:-00025:002399.3515:02033
02034:+00050:+00052:-00063:002399.3515:02034
02035:+00068:+00051:+00000:002399.3515:02035
02036:+00031:+00048:-00077:002399.3515:02036
02037:+00015:+00046:+00003:002399.3515:02037
02038:+00025:+00032:-00006:002399.3515:02038
02039:+00042:+00032:+00017:002439.0363:02039
02040:-00010:+00004:+00048:002439.0363:02040
02041:-00001:-00035:+00100:002439.0363:02041
02042:-00056:-00082:+00049:002439.0363:02042
02043:-00032:-00048:-00088:002439.0363:02043
02044:-00067:-00043:-00095:002439.0363:02044
02045:-00060:-00046:-00032:002439.0363:02045
02046:-00072:-00040:-00023:002439.0363:02046
02047:-00013:-00014:+00064:002455.5778:02047
02048:+00010:-00009:+00076:002455.5778:02048
02049:+00019:+00002:+00042:002455.5778:02049
02050:+00083:-00003:+00058:002455.5778:02050
02051:+00122:+00022:+00145:002455.5778:02051
02052:+00105:+00012:+00159:002455.5778:02052
02053:+00117:+00013:+00163:002455.5778:02053
02054:+00165:+00025:+00130:002455.5778:02054
02055:+00149:+00024:+00003:002479.1813:02055
02056:+00138:+00038:+00033:002479.1813:02056
02057:+00102:+00035:+00090:002479.1813:02057
02058:+00102:+00038:+00075:002479.1813:02058
02059:+00081:+00038:+00111:002479.1813:02059
02060:+00120:+00037:+00129:002479.1813:02060
02061:+00087:+00011:+00130:002479.1813:02061
02062:+00068:+00021:+00071:002479.1813:02062
02063:+00071:+00037:+00035:002497.6965:02063
02064:+00072:+00011:+00049:002497.6965:02064
02065:+00045:+00013:+00051:002497.6965:02065
02066:+00026:+00006:-00083:002497.6965:02066
02067:+00005:-00018:+00263:002497.6965:02067
02068:+00062:-00039:+00354:002497.6965:02068
02069:-00055:-00050:-00025:002497.6965:02069
02070:-00020:-00047:-00075:002497.6965:02070
02071:+00034:-00065:+00086:002499.7087:02071
02072:-00023:-00090:+00028:002499.7087:02072
02073:-00010:-00093:+00022:002499.7087:02073
02074:+00043:-00116:+00019:002499.7087:02074
02075:+00055:-00101:-00057:002499.7087:02075
02076:-00009:-00136:-00022:002499.7087:02076
02077:+00025:-00121:+00063:002499.7087:02077
02078:-00007:-00148:+00111:002499.7087:02078
02079:+00048:-00119:+00070:002503.6970:02079
02080:+00040:-00134:+00068:002503.6970:02080
02081:+00058:-00119:+00055:002503.6970:02081
02082:+00055:-00113:+00087:002503.6970:02082
02083:+00052:-00100:+00004:002503.6970:02083
02084:+00060:-00101:-00049:002503.6970:02084
02085:+00018:-00086:+00025:002503.6970:02085
02086:+00019:-00094:+00036:002503.6970:02086
02087:+00027:-00072:-00011:002492.6989:02087
02088:+00044:-00041:-00082:002492.6989:02088
02089:+00033:-00049:-00025:002492.6989:02089
02090:+00017:-00036:-00007:002492.6989:02090
02091:+00046:-00017:+00001:002492.6989:02091
02092:+00055:+00018:-00008:002492.6989:02092
02093:+00074:+00033:-00029:002492.6989:02093
02094:+00075:+00029:+00014:002492.6989:02094
02095:+00090:+00028:+00035:002470.0993:02095
02096:+00066:+00029:-00014:002470.0993:02096
02097:+00076:+00031:-00007:002470.0993:02097
02098:+00090:+00019:-00055:002470.0993:02098
02099:+00034:-00019:-00051:002470.0993:02099
02100:+00046:-00036:+00085:002470.0993:02100
02101:+00014:-00042:+00155:002470.0993:02101
02102:-00015:-00075:-00018:002470.0993:02102
02103:-00033:-00057:-00104:002470.0993:02103
02104:-00073:-00086:-00050:002445.6760:02104
02105:-00101:-00089:-00033:002445.6760:02105
02106:-00093:-00119:+00022:002445.6760:02106
02107:-00064:-00105:+00046:002445.6760:02107
02108:-00062:-00105:+00029:002445.6760:02108
02109:-00079:-00098:-00033:002445.6760:02109
02110:-00078:-00123:-00127:002445.6760:02110
02111:-00064:-00086:+00058:002445.6760:02111
02112:-00026:-00112:+00055:002396.8156:02112
02113:-00044:-00055:-00021:002396.8156:02113
02114:+00011:-00081:-00024:002396.8156:02114
02115:+00029:-00041:-00019:002396.8156:02115
02116:+00026:-00052:-00014:002396.8156:02116
02117:+00067:-00012:+00070:002396.8156:02117
02118:+00081:-00020:+00052:002396.8156:02118
02119:+00079:-00015:-00019:002396.8156:02119
02120:+00093:-00001:+00007:002396.8156:02120
02121:+00123:+00032:-00013:002332.1125:02121
02122:+00079:+00009:+00001:002332.1125:02122
02123:+00108:+00053:-00018:002332.1125:02123
02124:+00080:+00052:+00051:002332.1125:02124
02125:+00088:+00029:-00017:002332.1125:02125
02126:+00040:+00049:-00055:002332.1125:02126
02127:+00045:+00069:-00051:002332.1125:02127
02128:-00008:+00029:-00044:002332.1125:02128
02129:-00030:+00067:+00005:002282.6765:02129
02130:-00051:+00050:-00032:002282.6765:02130
02131:-00074:+00067:-00006:002282.6765:02131
02132:-00080:+00052:-00063:002282.6765:02132
02133:-00121:+00054:+00004:002282.6765:02133
02134:-00123:+00052:-00015:002282.6765:02134
02135:-00151:+00030:-00028:002282.6765:02135
02136:-00109:+00030:-00025:002282.6765:02136
02137:-00119:+00029:+00054:002282.6765:02137
02138:-00108:+00032:+00004:002233.6164:02138
02139:-00098:+00049:-00006:002233.6164:02139
02140:-00099:+00026:-00072:002233.6164:02140
02141:-00105:+00027:-00056:002233.6164:02141
02142:-00097:+00027:-00058:002233.6164:02142
02143:-00100:+00037:-00060:002233.6164:02143
02144:-00099:+00039:-00070:002233.6164:02144
02145:-00077:+00024:-00077:002233.6164:02145
02146:-00089:+00026:-00022:002233.6164:02146
02147:-00094:+00033:-00013:002181.7915:02147
02148:-00119:+00033:-00017:002181.7915:02148
02149:-00121:+00032:-00007:002181.7915:02149
02150:-00132:+00033:+00008:002181.7915:02150
02151:-00125:+00010:-00061:002181.7915:02151
02152:-00122:+00009:-00007:002181.7915:02152
02153:-00135:+00037:-00065:002181.7915:02153
02154:-00130:+00033:-00006:002181.7915:02154
02155:-00100:+00051:-00051:002181.7915:02155
02156:-00080:+00041:-00028:002181.7915:02156
02157:-00078:+00030:-00057:002154.5400:02157
02158:-00080:+00048:-00039:002154.5400:02158
02159:-00084:+00029:-00029:002154.5400:02159
02160:-00105:+00033:-00018:002154.5400:02160
02161:-00066:+00042:-00028:002154.5400:02161
02162:-00090:+00052:-00014:002154.5400:02162
02163:-00083:+00066:-00030:002154.5400:02163
02164:-00104:+00030:-00036:002154.5400:02164
02165:-00076:+00054:-00025:002154.5400:02165
02166:-00078:+00038:-00051:002163.8354:02166
02167:-00088:+00050:-00049:002163.8354:02167
02168:-00077:+00052:-00049:002163.8354:02168
02169:-00068:+00052:-00044:002163.8354:02169
02170:-00089:+00047:-00041:002163.8354:02170
02171:-00069:+00026:+00006:002163.8354:02171
02172:-00057:+00028:+00033:002163.8354:02172
02173:-00062:+00051:+00098:002163.8354:02173
02174:-00052:+00047:+00053:002163.8354:02174
02175:-00061:+00065:+00039:002174.1450:02175
02176:-00052:+00041:+00035:002174.1450:02176
02177:-00052:+00043:-00026:002174.1450:02177
02178:-00068:+00040:-00046:002174.1450:02178
02179:-00065:+00049:-00027:002174.1450:02179
02180:-00034:+00046:-00019:002174.1450:02180
02181:-00055:+00054:+00039:002174.1450:02181
02182:-00022:+00043:+00056:002174.1450:02182
02183:-00034:+00083:+00009:002174.1450:02183
02184:-00016:+00071:+00019:002222.5725:02184
02185:-00045:+00079:+00028:002222.5725:02185
02186:-00036:+00074:+00044:002222.5725:02186
02187:-00030:+00071:+00026:002222.5725:02187
02188:-00036:+00083:+00010:002222.5725:02188
02189:-00046:+00077:+00054:002222.5725:02189
02190:-00038:+00076:+00050:002222.5725:02190
02191:-00067:+00076:-00022:002222.5725:02191
02192:-00081:+00077:-00087:002222.5725:02192
02193:-00075:+00057:-00007:002278.5437:02193
02194:-00096:+00069:-00050:002278.5437:02194
02195:-00116:+00034:-00051:002278.5437:02195
02196:-00077:+00049:-00007:002278.5437:02196
02197:-00092:+00027:-00004:002278.5437:02197
02198:-00103:+00029:-00080:002278.5437:02198
02199:-00100:+00037:-00022:002278.5437:02199
02200:-00068:+00038:+00021:002278.5437:02200
02201:-00043:+00051:+00026:002278.5437:02201
02202:-00037:+00049:-00057:002332.1062:02202
02203:-00020:+00035:-00079:002332.1062:02203
02204:-00029:+00037:-00019:002332.1062:02204
02205:-00007:+00027:-00023:002332.1062:02205
02206:+00008:+00016:-00061:002332.1062:02206
02207:-00024:+00014:-00026:002332.1062:02207
02208:-00006:+00009:-00043:002332.1062:02208
02209:-00045:+00038:-00038:002332.1062:02209
02210:-00063:-00005:-00122:002381.3308:02210
02211:-00030:+00021:-00034:002381.3308:02211
02212:-00072:+00020:-00077:002381.3308:02212
02213:-00014:+00034:+00024:002381.3308:02213
02214:-00058:-00004:+00008:002381.3308:02214
02215:+00039:+00042:+00103:002381.3308:02215
02216:-00042:-00025:+00108:002381.3308:02216
02217:-00041:-00006:+00092:002381.3308:02217
02218:-00064:-00065:+00011:002420.1125:02218
02219:-00038:-00023:-00172:002420.1125:02219
02220:-00075:-00048:-00171:002420.1125:02220
02221:-00031:-00009:-00103:002420.1125:02221
02222:-00031:-00035:+00022:002420.1125:02222
02223:+00029:-00005:+00071:002420.1125:02223
02224:+00076:+00012:+00079:002420.1125:02224
02225:+00073:+00038:+00120:002420.1125:02225
02226:+00101:+00038:+00109:002450.7739:02226
02227:+00095:+00048:+00158:002450.7739:02227
02228:+00117:+00065:+00143:002450.7739:02228
02229:+00095:+00044:+00117:002450.7739:02229
02230:+00085:+00040:+00038:002450.7739:02230
02231:+00106:+00062:+00050:002450.7739:02231
02232:+00094:+00067:-00011:002450.7739:02232
02233:+00099:+00061:+00003:002450.7739:02233
02234:+00128:+00084:+00068:002450.7739:02234
02235:+00111:+00080:+00129:002474.3591:02235
02236:+00124:+00066:+00146:002474.3591:02236
02237:+00154:+00081:+00142:002474.3591:02237
02238:+00152:+00056:+00032:002474.3591:02238
02239:+00125:+00081:+00045:002474.3591:02239
02240:+00104:+00044:+00121:002474.3591:02240
02241:+00105:+00044:+00005:002474.3591:02241
02242:+00065:+00025:+00151:002474.3591:02242
02243:+00079:+00020:+00101:002492.7399:02243
02244:+00000:+00000:-00035:002492.7399:02244
02245:+00013:-00031:-00062:002492.7399:02245
02246:+00029:-00075:+00196:002492.7399:02246
02247:-00027:-00059:+00161:002492.7399:02247
02248:-00043:-00088:-00068:002492.7399:02248
02249:-00030:-00109:-00056:002492.7399:02249
02250:-00009:-00132:+00102:002492.7399:02250
02251:+00014:-00168:+00150:002494.7270:02251
02252:-00017:-00171:+00082:002494.7270:02252
02253:-00014:-00162:+00005:002494.7270:02253
02254:+00010:-00182:+00112:002494.7270:02254
02255:-00001:-00176:+00096:002494.7270:02255
02256:-00015:-00201:+00047:002494.7270:02256
02257:-00009:-00180:+00054:002494.7270:02257
02258:-00002:-00178:+00011:002494.7270:02258
02259:+00005:-00145:-00019:002488.9050:02259
02260:+00028:-00145:+00024:002488.9050:02260
02261:+00035:-00113:+00037:002488.9050:02261
02262:+00072:-00076:+00033:002488.9050:02262
02263:+00082:-00038:+00063:002488.9050:02263
02264:+00094:-00051:+00053:002488.9050:02264
02265:+00134:-00018:+00025:002488.9050:02265
02266:+00132:-00006:+00011:002488.9050:02266
02267:+00154:+00036:-00044:002477.8552:02267
02268:+00154:+00050:+00025:002477.8552:02268
02269:+00129:+00057:+00049:002477.8552:02269
02270:+00083:+00071:-00035:002477.8552:02270
02271:+00083:+00071:-00050:002477.8552:02271
02272:+00088:+00078:-00077:002477.8552:02272
02273:+00054:+00046:-00012:002477.8552:02273
02274:+00041:+00048:+00010:002477.8552:02274
02275:+00000:+00013:+00074:002436.4885:02275
02276:-00030:-00004:+00028:002436.4885:02276
02277:-00049:+00004:-00018:002436.4885:02277
02278:-00088:-00047:+00014:002436.4885:02278
02279:-00082:-00048:-00008:002436.4885:02279
02280:-00116:-00059:+00009:002436.4885:02280
02281:-00104:-00071:-00003:002436.4885:02281
02282:-00101:-00086:-00060:002436.4885:02282
02283:-00106:-00109:-00020:002403.8723:02283
02284:-00081:-00117:-00027:002403.8723:02284
02285:-00051:-00103:-00023:002403.8723:02285
02286:+00013:-00117:+00066:002403.8723:02286
02287:+00010:-00116:+00014:002403.8723:02287
02288:+00027:-00104:-00060:002403.8723:02288
02289:+00048:-00101:-00101:002403.8723:02289
02290:+00069:-00128:-00037:002403.8723:02290
02291:+00117:-00097:+00053:002403.8723:02291
02292:+00134:-00054:+00058:002347.0915:02292
02293:+00114:-00059:-00011:002347.0915:02293
02294:+00135:-00049:-00036:002347.0915:02294
02295:+00153:-00051:-00004:002347.0915:02295
02296:+00098:-00024:+00017:002347.0915:02296
02297:+00069:-00024:+00085:002347.0915:02297
02298:+00090:-00010:+00009:002347.0915:02298
02299:+00055:-00036:-00002:002347.0915:02299
02300:+00028:+00002:-00080:002302.0629:02300
02301:-00005:-00015:-00017:002302.0629:02301
02302:-00022:+00018:-00011:002302.0629:02302
02303:-00066:+00015:-00035:002302.0629:02303
02304:-00063:+00029:-00049:002302.0629:02304
02305:-00108:+00025:-00045:002302.0629:02305
02306:-00121:+00052:-00022:002302.0629:02306
02307:-00110:+00046:-00044:002302.0629:02307
02308:-00101:+00079:-00028:002302.0629:02308
02309:-00092:+00084:-00043:002258.2404:02309
02310:-00090:+00090:+00004:002258.2404:02310
02311:-00085:+00094:-00033:002258.2404:02311
02312:-00089:+00097:-00038:002258.2404:02312
02313:-00059:+00086:-00057:002258.2404:02313
02314:-00054:+00089:-00052:002258.2404:02314
02315:-00063:+00075:-00063:002258.2404:02315
02316:-00050:+00098:-00063:002258.2404:02316
02317:-00059:+00076:-00086:002258.2404:02317
02318:-00071:+00096:-00119:002241.6394:02318
02319:-00050:+00084:-00085:002241.6394:02319
02320:-00053:+00084:-00073:002241.6394:02320
02321:-00061:+00065:-00054:002241.6394:02321
02322:-00073:+00026:-00024:002241.6394:02322
02323:-00089:+00028:-00006:002241.6394:02323
02324:-00079:+00036:-00035:002241.6394:02324
02325:-00096:+00015:-00040:002241.6394:02325
02326:-00120:+00017:-00056:002241.6394:02326
02327:-00112:+00005:-00088:002220.4335:02327
02328:-00132:-00016:-00073:002220.4335:02328
02329:-00108:-00016:-00096:002220.4335:02329
02330:-00109:-00018:-00079:002220.4335:02330
02331:-00119:+00003:-00078:002220.4335:02331
02332:-00116:+00000:-00012:002220.4335:02332
02333:-00117:-00004:-00060:002220.4335:02333
02334:-00091:-00001:-00039:002220.4335:02334
02335:-00065:+00026:-00048:002220.4335:02335
02336:-00084:+00027:-00067:002230.3869:02336
02337:-00065:+00025:-00042:002230.3869:02337
02338:-00047:+00044:+00052:002230.3869:02338
02339:-00068:+00052:-00003:002230.3869:02339
02340:-00051:+00055:-00097:002230.3869:02340
02341:-00033:+00057:-00093:002230.3869:02341
02342:-00056:+00073:-00075:002230.3869:02342
02343:-00058:+00085:-00026:002230.3869:02343
02344:-00037:+00080:-00022:002230.3869:02344
02345:-00021:+00085:+00023:002257.8898:02345
02346:-00044:+00084:+00011:002257.8898:02346
02347:-00032:+00078:+00020:002257.8898:02347
02348:-00071:+00041:+00019:002257.8898:02348
02349:-00086:+00040:-00019:002257.8898:02349
02350:-00102:+00031:-00017:002257.8898:02350
02351:-00120:+00039:+00022:002257.8898:02351
02352:-00132:+00010:-00004:002257.8898:02352
02353:-00134:+00016:+00029:002257.8898:02353
02354:-00109:+00026:+00041:002276.9707:02354
02355:-00096:+00017:+00014:002276.9707:02355
02356:-00084:+00016:-00001:002276.9707:02356
02357:-00059:+00050:+00035:002276.9707:02357
02358:-00034:+00048:-00013:002276.9707:02358
02359:-00020:+00055:+00006:002276.9707:02359
02360:-00024:+00048:+00011:002276.9707:02360
02361:-00010:+00056:+00053:002276.9707:02361
02362:-00014:+00066:+00056:002316.0124:02362
02363:-00025:+00042:+00060:002316.0124:02363
02364:-00036:+00046:+00086:002316.0124:02364
02365:-00035:+00069:+00020:002316.0124:02365
02366:-00048:+00044:+00005:002316.0124:02366
02367:-00075:+00060:+00013:002316.0124:02367
02368:-00080:+00054:+00025:002316.0124:02368
02369:-00071:+00056:+00008:002316.0124:02369
02370:-00046:+00076:-00069:002316.0124:02370
02371:-00041:+00075:-00114:002360.4824:02371
02372:-00017:+00110:-00096:002360.4824:02372
02373:-00030:+00099:-00001:002360.4824:02373
02374:-00013:+00087:+00007:002360.4824:02374
02375:+00025:+00087:+00011:002360.4824:02375
02376:+00043:+00077:-00019:002360.4824:02376
02377:+00030:+00078:+00006:002360.4824:02377
02378:-00044:+00031:+00020:002360.4824:02378
02379:-00037:-00019:+00059:002394.5498:02379
02380:-00092:-00037:+00048:002394.5498:02380
02381:-00146:-00058:-00065:002394.5498:02381
02382:-00080:-00080:+00006:002394.5498:02382
02383:-00102:-00075:-00111:002394.5498:02383
02384:-00070:-00075:-00006:002394.5498:02384
02385:-00056:-00099:-00045:002394.5498:02385
02386:-00010:-00094:+00081:002394.5498:02386
02387:+00019:-00100:+00049:002436.2902:02387
02388:+00016:-00082:+00062:002436.2902:02388
02389:+00061:-00081:+00092:002436.2902:02389
02390:+00092:-00051:+00137:002436.2902:02390
02391:+00079:-00043:+00101:002436.2902:02391
02392:+00118:+00024:+00119:002436.2902:02392
02393:+00078:-00006:+00045:002436.2902:02393
02394:+00088:+00016:-00002:002436.2902:02394
02395:+00051:+00016:+00024:002436.2902:02395
02396:+00086:+00026:+00067:002463.1474:02396
02397:+00065:+00029:+00050:002463.1474:02397
02398:+00069:+00047:+00121:002463.1474:02398
02399:+00113:+00063:+00141:002463.1474:02399
02400:+00109:+00082:+00086:002463.1474:02400
02401:+00141:+00076:+00030:002463.1474:02401
02402:+00112:+00076:+00031:002463.1474:02402
02403:+00114:+00058:+00049:002463.1474:02403
02404:+00113:+00055:+00082:002470.0957:02404
02405:+00108:+00065:+00070:002470.0957:02405
02406:+00104:+00050:+00026:002470.0957:02406
02407:+00086:+00049:+00045:002470.0957:02407
02408:+00073:+00015:+00111:002470.0957:02408
02409:+00058:+00018:+00085:002470.0957:02409
02410:+00037:-00019:+00082:002470.0957:02410
02411:+00072:-00036:+00108:002470.0957:02411
02412:+00034:-00041:+00017:002474.3627:02412
02413:+00002:-00055:+00021:002474.3627:02413
02414:-00004:-00098:+00036:002474.3627:02414
02415:-00016:-00088:+00041:002474.3627:02415
02416:-00039:-00112:+00019:002474.3627:02416
02417:-00039:-00129:+00063:002474.3627:02417
02418:-00040:-00118:+00096:002474.3627:02418
02419:-00031:-00144:+00089:002474.3627:02419
02420:-00015:-00139:+00026:002468.0668:02420
02421:-00043:-00130:+00013:002468.0668:02421
02422:-00024:-00142:+00089:002468.0668:02422
02423:-00010:-00115:+00096:002468.0668:02423
02424:+00013:-00103:+00032:002468.0668:02424
02425:+00006:-00091:+00024:002468.0668:02425
02426:+00039:-00070:+00022:002468.0668:02426
02427:+00024:-00076:-00029:002468.0668:02427
02428:+00055:-00075:+00028:002436.4462:02428
02429:+00076:-00064:+00030:002436.4462:02429
02430:+00083:-00026:+00027:002436.4462:02430
02431:+00067:-00029:+00047:002436.4462:02431
02432:+00067:-00011:+00082:002436.4462:02432
02433:+00066:+00003:+00059:002436.4462:02433
02434:+00063:-00005:+00014:002436.4462:02434
02435:+00088:+00023:-00027:002436.4462:02435
02436:+00072:+00021:-00043:002408.4509:02436
02437:+00052:+00021:-00007:002408.4509:02437
02438:+00016:+00013:-00027:002408.4509:02438
02439:+00019:-00001:-00042:002408.4509:02439
02440:+00016:+00008:-00009:002408.4509:02440
02441:-00001:-00019:+00028:002408.4509:02441
02442:-00018:-00013:+00002:002408.4509:02442
02443:-00045:-00023:+00005:002408.4509:02443
02444:-00033:-00067:+00052:002408.4509:02444
02445:-00053:-00077:+00036:002356.0217:02445
02446:-00067:-00084:+00045:002356.0217:02446
02447:-00078:-00111:+00024:002356.0217:02447
02448:-00090:-00139:+00018:002356.0217:02448
02449:-00079:-00145:-00010:002356.0217:02449
02450:-00102:-00163:-00026:002356.0217:02450
02451:-00065:-00183:+00011:002356.0217:02451
02452:-00075:-00188:-00035:002356.0217:02452
02453:-00068:-00184:-00039:002356.0217:02453
02454:-00037:-00162:-00044:002285.2966:02454
02455:-00022:-00148:+00018:002285.2966:02455
02456:-00011:-00148:+00034:002285.2966:02456
02457:+00011:-00125:+00037:002285.2966:02457
02458:+00016:-00122:-00014:002285.2966:02458
02459:+00046:-00090:-00048:002285.2966:02459
02460:+00057:-00039:-00020:002285.2966:02460
02461:+00070:-00037:+00029:002285.2966:02461
02462:+00051:-00004:-00019:002285.2966:02462
02463:+00076:+00035:-00004:002242.2165:02463
02464:+00067:+00062:-00059:002242.2165:02464
02465:+00049:+00071:+00021:002242.2165:02465
02466:+00049:+00090:-00028:002242.2165:02466
02467:+00057:+00111:+00017:002242.2165:02467
02468:+00047:+00140:-00090:002242.2165:02468
02469:+00005:+00127:-00023:002242.2165:02469
02470:-00009:+00144:-00055:002242.2165:02470
02471:-00033:+00143:-00051:002242.2165:02471
02472:-00084:+00141:-00040:002198.1503:02472
02473:-00114:+00130:-00012:002198.1503:02473
02474:-00123:+00125:-00028:002198.1503:02474
02475:-00163:+00115:-00049:002198.1503:02475
02476:-00174:+00097:-00044:002198.1503:02476
02477:-00177:+00094:-00075:002198.1503:02477
02478:-00166:+00083:-00055:002198.1503:02478
02479:-00163:+00061:-00068:002198.1503:02479
02480:-00158:+00040:-00057:002198.1503:02480
02481:-00137:+00033:-00109:002177.9670:02481
02482:-00124:+00001:-00083:002177.9670:02482
02483:-00111:+00006:-00103:002177.9670:02483
02484:-00101:-00006:-00073:002177.9670:02484
02485:-00088:-00015:-00082:002177.9670:02485
02486:-00064:+00008:-00110:002177.9670:02486
02487:-00072:+00017:-00091:002177.9670:02487
02488:-00052:+00026:-00073:002177.9670:02488
02489:-00053:+00025:-00079:002177.9670:02489
02490:-00034:+00013:-00072:002180.4782:02490
02491:-00054:+00013:-00101:002180.4782:02491
02492:-00032:+00017:-00085:002180.4782:02492
02493:-00058:-00005:-00025:002180.4782:02493
02494:-00055:+00033:-00007:002180.4782:02494
02495:-00053:+00047:-00026:002180.4782:02495
02496:-00071:+00027:-00069:002180.4782:02496
02497:-00065:+00058:-00038:002180.4782:02497
02498:-00085:+00082:-00076:002180.4782:02498
02499:-00082:+00078:-00095:002198.1855:02499
02500:-00082:+00072:-00062:002198.1855:02500
02501:-00102:+00076:-00047:002198.1855:02501
02502:-00120:+00078:-00046:002198.1855:02502
02503:-00112:+00084:-00010:002198.1855:02503
02504:-00098:+00079:-00049:002198.1855:02504
02505:-00114:+00079:-00054:002198.1855:02505
02506:-00090:+00057:+00017:002198.1855:02506
02507:-00068:+00056:+00083:002198.1855:02507
02508:-00086:+00064:-00024:002216.5078:02508
02509:-00066:+00041:-00043:002216.5078:02509
02510:-00073:+00031:-00044:002216.5078:02510
02511:-00099:+00049:+00007:002216.5078:02511
02512:-00116:+00014:+00035:002216.5078:02512
02513:-00080:+00035:-00003:002216.5078:02513
02514:-00077:+00015:+00002:002216.5078:02514
02515:-00067:+00039:+00033:002216.5078:02515
02516:-00088:+00063:+00041:002216.5078:02516
02517:-00071:+00049:+00026:002258.2104:02517
02518:-00088:+00041:+00034:002258.2104:02518
02519:-00067:+00069:+00068:002258.2104:02519
02520:-00067:+00069:+00092:002258.2104:02520
02521:-00081:+00054:+00029:002258.2104:02521
02522:-00090:+00052:+00018:002258.2104:02522
02523:-00065:+00066:+00021:002258.2104:02523
02524:-00089:+00060:-00002:002258.2104:02524
02525:-00071:+00083:-00008:002258.2104:02525
02526:-00055:+00074:+00066:002291.0861:02526
02527:-00032:+00099:+00045:002291.0861:02527
02528:-00055:+00089:+00030:002291.0861:02528
02529:-00034:+00097:+00039:002291.0861:02529
02530:-00053:+00085:+00011:002291.0861:02530
02531:-00069:+00070:+00001:002291.0861:02531
02532:-00070:+00084:-00008:002291.0861:02532
02533:-00066:+00063:+00010:002291.0861:02533
02534:-00090:+00069:-00015:002336.5046:02534
02535:-00086:+00046:+00007:002336.5046:02535
02536:-00048:+00057:-00007:002336.5046:02536
02537:-00036:+00040:-00036:002336.5046:02537
02538:-00043:+00055:-00031:002336.5046:02538
02539:-00038:+00066:-00005:002336.5046:02539
02540:-00026:+00061:-00033:002336.5046:02540
02541:-00002:+00030:-00012:002336.5046:02541
02542:+00015:+00067:-00054:002336.5046:02542
02543:+00012:+00053:-00092:002385.8239:02543
02544:+00044:+00066:-00057:002385.8239:02544
02545:+00046:+00055:-00042:002385.8239:02545
02546:+00075:+00055:-00038:002385.8239:02546
02547:+00073:+00067:+00010:002385.8239:02547
02548:+00089:+00068:+00035:002385.8239:02548
02549:+00062:+00084:+00005:002385.8239:02549
02550:+00065:+00069:+00085:002385.8239:02550
02551:+00105:+00066:-00042:002420.0739:02551
02552:+00080:+00072:-00027:002420.0739:02552
02553:+00083:+00069:-00054:002420.0739:02553
02554:+00057:+00030:-00019:002420.0739:02554
02555:-00015:+00018:-00067:002420.0739:02555
02556:+00029:+00050:-00063:002420.0739:02556
02557:-00010:+00014:-00120:002420.0739:02557
02558:-00023:+00079:-00035:002420.0739:02558
02559:+00026:+00029:-00050:002445.9138:02559
02560:+00030:+00080:+00023:002445.9138:02560
02561:+00025:+00041:-00025:002445.9138:02561
02562:+00033:+00064:+00067:002445.9138:02562
02563:+00014:+00004:+00113:002445.9138:02563
02564:+00007:+00003:+00154:002445.9138:02564
02565:-00012:-00031:+00122:002445.9138:02565
02566:-00005:-00027:-00023:002445.9138:02566
02567:-00002:-00026:-00106:002479.1635:02567
02568:-00041:-00043:-00091:002479.1635:02568
02569:-00031:-00078:-00018:002479.1635:02569
02570:-00058:-00060:+00053:002479.1635:02570
02571:+00013:-00029:+00118:002479.1635:02571
02572:+00014:-00047:+00143:002479.1635:02572
02573:+00008:-00029:+00154:002479.1635:02573
02574:+00037:-00014:+00172:002479.1635:02574
02575:+00053:+00003:+00187:002497.6704:02575
02576:+00078:+00022:+00122:002497.6704:02576
02577:+00089:+00025:+00140:002497.6704:02577
02578:+00064:+00029:+00145:002497.6704:02578
02579:+00102:+00051:+00065:002497.6704:02579
02580:+00108:+00045:+00083:002497.6704:02580
02581:+00153:+00059:+00061:002497.6704:02581
02582:+00121:+00081:+00118:002497.6704:02582
02583:+00099:+00079:+00122:002499.6154:02583
02584:+00091:+00082:+00131:002499.6154:02584
02585:+00065:+00075:+00071:002499.6154:02585
02586:+00076:+00096:+00026:002499.6154:02586
02587:+00022:+00098:+00006:002499.6154:02587
02588:+00022:+00098:+00048:002499.6154:02588
02589:+00021:+00075:-00141:002499.6154:02589
02590:+00041:+00055:+00237:002499.6154:02590
02591:+00053:+00027:+00258:002513.6140:02591
02592:-00115:-00028:+00074:002513.6140:02592
02593:-00034:-00098:-00169:002513.6140:02593
02594:-00021:-00102:+00008:002513.6140:02594
02595:-00075:-00167:+00020:002513.6140:02595
02596:-00108:-00202:-00085:002513.6140:02596
02597:-00071:-00245:-00072:002513.6140:02597
02598:-00058:-00248:+00043:002513.6140:02598
02599:-00074:-00263:-00010:002517.8652:02599
02600:-00088:-00248:+00014:002517.8652:02600
02601:-00046:-00251:+00088:002517.8652:02601
02602:-00020:-00222:+00129:002517.8652:02602
02603:+00009:-00217:+00080:002517.8652:02603
02604:+00021:-00176:+00067:002517.8652:02604
02605:+00097:-00172:+00054:002517.8652:02605
02606:+00177:-00118:+00039:002517.8652:02606
02607:+00185:-00115:-00016:002519.8356:02607
02608:+00201:-00076:-00017:002519.8356:02608
02609:+00181:-00029:-00011:002519.8356:02609
02610:+00178:-00037:-00106:002519.8356:02610
02611:+00136:+00021:-00117:002519.8356:02611
02612:+00135:+00068:-00119:002519.8356:02612
02613:+00121:+00078:-00123:002519.8356:02613
02614:+00089:+00114:-00009:002519.8356:02614
02615:+00083:+00108:+00077:002513.6254:02615
02616:+00036:+00124:+00088:002513.6254:02616
02617:+00015:+00087:+00058:002513.6254:02617
02618:-00028:+00072:+00036:002513.6254:02618
02619:-00065:+00081:+00057:002513.6254:02619
02620:-00106:+00026:-00014:002513.6254:02620
02621:-00141:+00026:-00062:002513.6254:02621
02622:-00140:-00016:-00116:002513.6254:02622
02623:-00144:-00017:-00098:002502.7175:02623
02624:-00147:-00009:-00078:002502.7175:02624
02625:-00115:-00024:+00001:002502.7175:02625
02626:-00094:-00044:-00029:002502.7175:02626
02627:-00034:-00029:+00009:002502.7175:02627
02628:+00020:-00067:+00113:002502.7175:02628
02629:+00008:-00060:+00021:002502.7175:02629
02630:+00004:-00072:-00006:002502.7175:02630
02631:+00030:-00087:-00011:002455.5561:02631
02632:+00011:-00086:-00022:002455.5561:02632
02633:+00027:-00100:+00010:002455.5561:02633
02634:+00001:-00124:+00078:002455.5561:02634
02635:-00010:-00118:+00066:002455.5561:02635
02636:+00004:-00118:-00006:002455.5561:02636
02637:+00032:-00123:+00011:002455.5561:02637
02638:+00046:-00099:-00034:002455.5561:02638
02639:+00060:-00093:-00033:002408.4921:02639
02640:+00047:-00075:-00011:002408.4921:02640
02641:+00070:-00064:-00010:002408.4921:02641
02642:+00065:-00063:-00013:002408.4921:02642
02643:+00067:-00044:-00018:002408.4921:02643
02644:+00074:-00036:+00074:002408.4921:02644
02645:+00072:-00022:+00018:002408.4921:02645
02646:+00025:-00012:-00016:002408.4921:02646
02647:+00012:-00007:-00028:002408.4921:02647
02648:-00004:-00021:-00064:002342.7404:02648
02649:-00055:-00016:-00065:002342.7404:02649
02650:-00047:-00015:-00059:002342.7404:02650
02651:-00049:+00002:-00064:002342.7404:02651
02652:-00070:-00009:-00023:002342.7404:02652
02653:-00068:-00021:+00012:002342.7404:02653
02654:-00052:-00016:+00034:002342.7404:02654
02655:-00049:-00025:-00022:002342.7404:02655
02656:-00037:-00018:-00030:002342.7404:02656
02657:-00040:-00006:+00001:002264.6040:02657
02658:-00005:-00001:-00040:002264.6040:02658
02659:+00000:+00011:-00038:002264.6040:02659
02660:+00002:+00034:-00024:002264.6040:02660
02661:-00023:+00028:-00044:002264.6040:02661
02662:-00007:+00025:+00006:002264.6040:02662
02663:-00012:+00049:+00006:002264.6040:02663
02664:-00012:+00051:-00094:002264.6040:02664
02665:-00040:+00064:-00099:002264.6040:02665
02666:-00059:+00041:-00037:002214.7546:02666
02667:-00056:+00052:-00043:002214.7546:02667
02668:-00065:+00048:-00061:002214.7546:02668
02669:-00101:+00068:-00003:002214.7546:02669
02670:-00107:+00042:-00008:002214.7546:02670
02671:-00138:+00053:-00041:002214.7546:02671
02672:-00142:+00051:-00077:002214.7546:02672
02673:-00155:+00052:-00077:002214.7546:02673
02674:-00174:+00037:-00074:002214.7546:02674
02675:-00155:+00025:-00028:002182.7111:02675
02676:-00169:+00036:+00001:002182.7111:02676
02677:-00141:+00033:-00006:002182.7111:02677
02678:-00149:+00033:-00078:002182.7111:02678
02679:-00110:+00027:-00102:002182.7111:02679
02680:-00131:+00029:-00091:002182.7111:02680
02681:-00076:+00040:-00068:002182.7111:02681
02682:-00074:+00043:-00032:002182.7111:02682
02683:-00059:+00051:-00046:002182.7111:02683
02684:-00033:+00056:-00024:002166.6333:02684
02685:-00039:+00058:-00059:002166.6333:02685
02686:-00042:+00083:-00059:002166.6333:02686
02687:-00039:+00060:-00025:002166.6333:02687
02688:-00029:+00084:+00005:002166.6333:02688
02689:-00025:+00085:-00010:002166.6333:02689
02690:-00005:+00075:-00060:002166.6333:02690
02691:-00010:+00076:-00027:002166.6333:02691
02692:+00005:+00075:-00025:002166.6333:02692
02693:+00011:+00061:-00008:002191.7492:02693
02694:+00015:+00056:+00005:002191.7492:02694
02695:+00013:+00068:-00019:002191.7492:02695
02696:-00024:+00042:-00041:002191.7492:02696
02697:-00025:+00055:-00048:002191.7492:02697
02698:-00038:+00026:-00012:002191.7492:02698
02699:-00075:+00024:+00051:002191.7492:02699
02700:-00066:+00023:+00019:002191.7492:02700
02701:-00076:+00017:+00051:002191.7492:02701
02702:-00102:-00018:+00010:002233.5358:02702
02703:-00100:-00015:+00014:002233.5358:02703
02704:-00117:-00014:+00039:002233.5358:02704
02705:-00118:-00011:+00035:002233.5358:02705
02706:-00120:-00025:+00028:002233.5358:02706
02707:-00081:-00009:+00051:002233.5358:02707
02708:-00085:-00031:+00017:002233.5358:02708
02709:-00051:-00008:-00016:002233.5358:02709
02710:-00047:-00022:+00008:002233.5358:02710
02711:-00022:+00000:+00059:002281.0825:02711
02712:-00022:-00003:+00045:002281.0825:02712
02713:-00030:+00010:-00005:002281.0825:02713
02714:-00029:+00025:+00074:002281.0825:02714
02715:-00002:+00052:+00043:002281.0825:02715
02716:-00044:+00025:-00007:002281.0825:02716
02717:-00016:+00057:+00037:002281.0825:02717
02718:-00021:+00060:-00005:002281.0825:02718
02719:-00054:+00090:-00020:002281.0825:02719
02720:-00054:+00077:+00034:002337.3188:02720
02721:-00054:+00088:+00011:002337.3188:02721
02722:-00064:+00087:+00024:002337.3188:02722
02723:-00052:+00103:-00019:002337.3188:02723
02724:-00065:+00112:-00030:002337.3188:02724
02725:-00106:+00109:-00006:002337.3188:02725
02726:-00105:+00101:-00020:002337.3188:02726
02727:-00105:+00106:-00007:002337.3188:02727
02728:-00079:+00090:-00026:002392.1857:02728
02729:-00087:+00111:+00007:002392.1857:02729
02730:-00082:+00095:+00028:002392.1857:02730
02731:-00065:+00085:+00036:002392.1857:02731
02732:-00083:+00066:-00012:002392.1857:02732
02733:-00051:+00063:-00032:002392.1857:02733
02734:-00046:+00015:+00016:002392.1857:02734
02735:-00054:+00022:+00010:002392.1857:02735
02736:+00017:-00019:+00038:002426.9216:02736
02737:-00060:-00051:-00130:002426.9216:02737
02738:-00016:-00012:-00068:002426.9216:02738
02739:-00050:-00058:-00076:002426.9216:02739
02740:-00025:-00047:+00105:002426.9216:02740
02741:+00039:-00060:+00120:002426.9216:02741
02742:+00107:-00016:+00147:002426.9216:02742
02743:+00088:-00051:+00143:002426.9216:02743
02744:+00081:-00018:+00115:002455.0600:02744
02745:+00046:-00038:+00042:002455.0600:02745
02746:+00032:-00020:+00028:002455.0600:02746
02747:-00012:-00029:-00006:002455.0600:02747
02748:-00002:-00019:+00007:002455.0600:02748
02749:-00013:-00024:+00003:002455.0600:02749
02750:+00015:-00007:+00090:002455.0600:02750
02751:+00011:-00030:+00063:002455.0600:02751
02752:+00062:-00002:+00063:002482.7602:02752
02753:+00070:+00021:-00017:002482.7602:02753
02754:+00067:+00022:-00025:002482.7602:02754
02755:+00117:+00024:-00010:002482.7602:02755
02756:+00095:+00039:+00067:002482.7602:02756
02757:+00106:+00014:+00052:002482.7602:02757
02758:+00089:+00048:+00061:002482.7602:02758
02759:+00079:+00009:+00076:002482.7602:02759
02760:+00050:+00014:+00057:002484.7163:02760
02761:+00036:+00018:-00077:002484.7163:02761
02762:+00081:+00008:+00068:002484.7163:02762
02763:+00127:-00018:+00104:002484.7163:02763
02764:+00052:-00026:+00048:002484.7163:02764
02765:+00066:-00028:-00058:002484.7163:02765
02766:+00102:-00056:-00162:002484.7163:02766
02767:+00100:-00052:+00000:002484.7163:02767
02768:+00136:-00061:+00108:002503.6157:02768
02769:+00054:-00067:+00194:002503.6157:02769
02770:+00080:-00079:+00087:002503.6157:02770
02771:+00053:-00082:+00025:002503.6157:02771
02772:+00035:-00097:-00117:002503.6157:02772
02773:+00005:-00111:+00230:002503.6157:02773
02774:+00033:-00087:+00403:002503.6157:02774
02775:-00088:-00140:+00015:002503.6157:02775
02776:-00053:-00104:-00177:002502.6049:02776
02777:+00045:-00126:-00107:002502.6049:02777
02778:+00041:-00121:+00119:002502.6049:02778
02779:-00005:-00126:+00142:002502.6049:02779
02780:+00002:-00107:+00051:002502.6049:02780
02781:+00060:-00073:+00053:002502.6049:02781
02782:+00068:-00063:+00028:002502.6049:02782
02783:+00033:-00047:+00084:002502.6049:02783
02784:+00037:-00032:+00072:002474.9174:02784
02785:+00087:-00008:+00104:002474.9174:02785
02786:+00087:+00006:+00098:002474.9174:02786
02787:+00081:+00001:+00062:002474.9174:02787
02788:+00062:-00015:+00087:002474.9174:02788
02789:+00041:-00021:+00044:002474.9174:02789
02790:+00046:-00013:+00025:002474.9174:02790
02791:+00018:+00004:-00020:002474.9174:02791
02792:+00004:+00003:-00043:002474.9174:02792
02793:-00005:-00014:+00016:002445.6337:02793
02794:-00026:-00031:+00043:002445.6337:02794
02795:-00021:-00037:+00050:002445.6337:02795
02796:-00007:-00032:-00001:002445.6337:02796
02797:-00041:-00025:+00003:002445.6337:02797
02798:-00069:-00038:+00030:002445.6337:02798
02799:-00047:-00062:+00023:002445.6337:02799
02800:-00034:-00054:+00024:002445.6337:02800
02801:-00025:-00082:-00030:002401.3837:02801
02802:-00061:-00069:-00016:002401.3837:02802
02803:-00031:-00068:+00009:002401.3837:02803
02804:-00014:-00096:-00037:002401.3837:02804
02805:+00001:-00072:-00028:002401.3837:02805
02806:+00059:-00084:+00007:002401.3837:02806
02807:+00064:-00085:+00018:002401.3837:02807
02808:+00075:-00088:-00026:002401.3837:02808
02809:+00116:-00095:-00045:002345.1179:02809
02810:+00098:-00093:-00044:002345.1179:02810
02811:+00098:-00094:-00059:002345.1179:02811
02812:+00117:-00053:+00036:002345.1179:02812
02813:+00092:-00038:+00003:002345.1179:02813
02814:+00052:-00026:-00061:002345.1179:02814
02815:+00051:-00010:-00043:002345.1179:02815
02816:+00041:-00021:-00053:002345.1179:02816
02817:+00045:+00005:-00077:002345.1179:02817
02818:+00013:+00013:-00050:002294.9882:02818
02819:-00009:+00014:-00039:002294.9882:02819
02820:+00009:+00040:-00051:002294.9882:02820
02821:+00013:+00078:-00091:002294.9882:02821
02822:-00006:+00071:-00055:002294.9882:02822
02823:-00014:+00089:-00061:002294.9882:02823
02824:-00010:+00069:-00037:002294.9882:02824
02825:+00010:+00124:-00079:002294.9882:02825
02826:-00042:+00069:-00051:002294.9882:02826
02827:-00039:+00093:-00027:002257.8012:02827
02828:-00040:+00083:-00042:002257.8012:02828
02829:-00022:+00088:-00050:002257.8012:02829
02830:-00057:+00082:-00053:002257.8012:02830
02831:-00048:+00106:+00010:002257.8012:02831
02832:-00049:+00074:-00051:002257.8012:02832
02833:-00075:+00094:-00053:002257.8012:02833
02834:-00068:+00081:-00043:002257.8012:02834
02835:-00078:+00059:-00064:002257.8012:02835
02836:-00111:+00046:-00055:002228.2939:02836
02837:-00093:+00076:-00063:002228.2939:02837
02838:-00130:+00061:-00054:002228.2939:02838
02839:-00146:+00092:-00064:002228.2939:02839
02840:-00147:+00076:-00061:002228.2939:02840
02841:-00136:+00098:-00061:002228.2939:02841
02842:-00148:+00057:-00049:002228.2939:02842
02843:-00149:+00062:-00010:002228.2939:02843
02844:-00128:+00043:-00033:002228.2939:02844
02845:-00147:+00034:-00044:002222.4963:02845
02846:-00152:+00023:-00066:002222.4963:02846
02847:-00111:+00006:-00043:002222.4963:02847
02848:-00121:-00013:-00026:002222.4963:02848
02849:-00121:-00014:-00026:002222.4963:02849
02850:-00098:-00025:-00060:002222.4963:02850
02851:-00094:-00050:+00005:002222.4963:02851
02852:-00119:-00051:+00006:002222.4963:02852
02853:-00108:-00025:+00068:002222.4963:02853
02854:-00129:-00007:+00041:002217.6533:02854
02855:-00123:+00004:+00000:002217.6533:02855
02856:-00130:-00020:-00009:002217.6533:02856
02857:-00121:-00015:-00070:002217.6533:02857
02858:-00114:+00008:-00056:002217.6533:02858
02859:-00115:+00032:-00068:002217.6533:02859
02860:-00101:+00048:-00042:002217.6533:02860
02861:-00075:+00065:-00029:002217.6533:02861
02862:-00077:+00082:+00030:002217.6533:02862
02863:-00099:+00101:+00050:002236.2465:02863
02864:-00071:+00096:+00051:002236.2465:02864
02865:-00058:+00092:+00004:002236.2465:02865
02866:-00030:+00130:+00018:002236.2465:02866
02867:-00035:+00109:-00021:002236.2465:02867
02868:-00032:+00104:-00020:002236.2465:02868
02869:-00031:+00109:-00051:002236.2465:02869
02870:-00054:+00111:-00015:002236.2465:02870
02871:-00075:+00094:-00027:002236.2465:02871
02872:-00053:+00077:+00038:002262.2143:02872
02873:-00046:+00055:-00021:002262.2143:02873
02874:-00068:+00046:+00004:002262.2143:02874
02875:-00054:+00066:-00028:002262.2143:02875
02876:-00060:+00055:+00036:002262.2143:02876
02877:-00049:+00063:-00004:002262.2143:02877
02878:-00049:+00067:+00030:002262.2143:02878
02879:-00051:+00060:+00047:002262.2143:02879
02880:-00066:+00044:+00051:002262.2143:02880
02881:-00064:+00044:-00024:002295.2597:02881
02882:-00089:+00043:-00010:002295.2597:02882
02883:-00077:+00038:-00034:002295.2597:02883
02884:-00077:+00029:+00044:002295.2597:02884
02885:-00082:+00050:+00021:002295.2597:02885
02886:-00081:+00034:+00022:002295.2597:02886
02887:-00099:+00038:+00021:002295.2597:02887
02888:-00076:+00028:-00031:002295.2597:02888
02889:-00065:+00047:-00003:002327.7275:02889
02890:-00046:+00026:-00005:002327.7275:02890
02891:-00055:+00030:+00012:002327.7275:02891
02892:-00016:+00045:-00026:002327.7275:02892
02893:-00022:+00031:-00072:002327.7275:02893
02894:-00019:+00040:-00111:002327.7275:02894
02895:-00028:+00053:-00077:002327.7275:02895
02896:+00000:+00066:-00044:002327.7275:02896
02897:-00008:+00042:+00072:002327.7275:02897
02898:+00057:+00079:+00065:002372.3520:02898
02899:-00033:+00050:+00067:002372.3520:02899
02900:+00085:+00040:-00080:002372.3520:02900
02901:+00043:+00025:-00020:002372.3520:02901
02902:-00028:+00034:-00034:002372.3520:02902
02903:-00047:-00002:+00010:002372.3520:02903
02904:-00051:+00007:-00048:002372.3520:02904
02905:+00028:+00010:-00029:002372.3520:02905
02906:-00057:-00030:-00021:002405.9797:02906
02907:+00002:+00005:-00030:002405.9797:02907
02908:-00072:-00062:+00040:002405.9797:02908
02909:-00057:-00043:+00092:002405.9797:02909
02910:-00038:-00079:+00115:002405.9797:02910
02911:-00027:-00078:+00008:002405.9797:02911
02912:-00046:-00110:-00025:002405.9797:02912
02913:-00046:-00095:-00004:002405.9797:02913
02914:-00030:-00102:+00026:002441.1230:02914
02915:-00042:-00098:+00025:002441.1230:02915
02916:+00011:-00082:+00052:002441.1230:02916
02917:+00023:-00078:+00060:002441.1230:02917
02918:+00059:-00043:+00093:002441.1230:02918
02919:+00072:-00036:+00108:002441.1230:02919
02920:+00088:-00010:+00099:002441.1230:02920
02921:+00122:-00005:+00087:002441.1230:02921
02922:+00100:-00002:+00130:002469.5158:02922
02923:+00122:+00011:+00137:002469.5158:02923
02924:+00093:+00023:+00173:002469.5158:02924
02925:+00100:+00011:+00073:002469.5158:02925
02926:+00110:+00050:+00033:002469.5158:02926
02927:+00115:+00048:+00072:002469.5158:02927
02928:+00098:+00041:+00074:002469.5158:02928
02929:+00122:+00066:+00047:002469.5158:02929
02930:+00150:+00082:+00041:002487.6508:02930
02931:+00166:+00072:+00050:002487.6508:02931
02932:+00154:+00083:+00027:002487.6508:02932
02933:+00143:+00062:+00065:002487.6508:02933
02934:+00112:+00068:+00073:002487.6508:02934
02935:+00121:+00043:+00043:002487.6508:02935
02936:+00111:+00043:+00044:002487.6508:02936
02937:+00107:+00040:+00069:002487.6508:02937
02938:+00066:+00037:+00059:002489.6618:02938
02939:+00047:+00009:+00039:002489.6618:02939
02940:+00072:+00018:+00026:002489.6618:02940
02941:+00060:-00010:+00060:002489.6618:02941
02942:+00010:-00032:+00017:002489.6618:02942
02943:-00038:-00066:-00065:002489.6618:02943
02944:-00041:-00059:-00082:002489.6618:02944
02945:-00018:-00088:-00010:002489.6618:02945
02946:-00040:-00112:+00112:002498.6867:02946
02947:-00049:-00131:+00075:002498.6867:02947
02948:-00069:-00129:-00015:002498.6867:02948
02949:-00060:-00154:-00001:002498.6867:02949
02950:-00019:-00135:+00031:002498.6867:02950
02951:-00054:-00159:+00081:002498.6867:02951
02952:-00015:-00149:+00043:002498.6867:02952
02953:-00002:-00147:-00010:002498.6867:02953
02954:+00025:-00155:-00037:002487.6655:02954
02955:+00019:-00143:+00011:002487.6655:02955
02956:+00043:-00121:+00041:002487.6655:02956
02957:+00025:-00097:+00053:002487.6655:02957
02958:+00054:-00077:+00057:002487.6655:02958
02959:+00093:-00041:+00086:002487.6655:02959
02960:+00099:-00036:+00045:002487.6655:02960
02961:+00113:-00001:+00026:002487.6655:02961
02962:+00132:+00024:+00020:002450.6843:02962
02963:+00136:+00031:-00017:002450.6843:02963
02964:+00134:+00029:-00011:002450.6843:02964
02965:+00103:+00031:+00004:002450.6843:02965
02966:+00090:+00037:+00037:002450.6843:02966
02967:+00039:+00015:+00027:002450.6843:02967
02968:+00026:+00005:+00029:002450.6843:02968
02969:-00030:-00020:-00001:002450.6843:02969
02970:-00061:-00038:-00003:002450.6843:02970
02971:-00064:-00039:+00052:002417.5781:02971
02972:-00079:-00068:+00047:002417.5781:02972
02973:-00094:-00080:+00015:002417.5781:02973
02974:-00094:-00092:+00009:002417.5781:02974
02975:-00119:-00106:-00005:002417.5781:02975
02976:-00133:-00144:+00034:002417.5781:02976
02977:-00119:-00137:+00046:002417.5781:02977
02978:-00095:-00152:+00009:002417.5781:02978
02979:-00091:-00152:-00046:002364.9194:02979
02980:-00059:-00153:-00042:002364.9194:02980
02981:-00017:-00141:+00009:002364.9194:02981
02982:-00011:-00141:-00010:002364.9194:02982
02983:+00021:-00099:+00002:002364.9194:02983
02984:+00023:-00085:-00021:002364.9194:02984
02985:+00033:-00072:+00021:002364.9194:02985
02986:+00047:-00056:+00005:002364.9194:02986
02987:+00055:-00026:-00001:002364.9194:02987
02988:+00069:-00035:-00076:002310.5134:02988
02989:+00078:-00007:-00029:002310.5134:02989
02990:+00101:-00006:-00042:002310.5134:02990
02991:+00086:+00039:-00096:002310.5134:02991
02992:+00033:+00000:-00077:002310.5134:02992
02993:+00061:+00040:-00052:002310.5134:02993
02994:+00000:+00012:-00017:002310.5134:02994
02995:-00025:+00065:-00068:002310.5134:02995
02996:-00052:+00027:-00032:002310.5134:02996
02997:-00069:+00064:-00056:002262.2082:02997
02998:-00097:+00031:-00062:002262.2082:02998
02999:-00098:+00064:-00051:002262.2082:02999
03000:-00148:+00042:-00047:002262.2082:03000
03001:-00127:+00065:-00035:002262.2082:03001
03002:-00143:+00043:-00011:002262.2082:03002
03003:-00149:+00069:-00009:002262.2082:03003
03004:-00161:+00047:-00044:002262.2082:03004
03005:-00123:+00069:-00072:002262.2082:03005
03006:-00121:+00080:-00075:002221.6020:03006
03007:-00114:+00080:-00038:002221.6020:03007
03008:-00096:+00056:-00046:002221.6020:03008
03009:-00081:+00081:-00036:002221.6020:03009
03010:-00066:+00082:-00036:002221.6020:03010
03011:-00048:+00080:-00090:002221.6020:03011
03012:-00060:+00073:-00082:002221.6020:03012
03013:-00060:+00070:-00041:002221.6020:03013
03014:-00050:+00056:-00038:002221.6020:03014
03015:-00068:+00063:-00063:002200.9311:03015
03016:-00072:+00049:-00070:002200.9311:03016
03017:-00071:+00038:-00059:002200.9311:03017
03018:-00065:-00002:-00052:002200.9311:03018
03019:-00065:-00003:+00019:002200.9311:03019
03020:-00072:-00001:-00030:002200.9311:03020
03021:-00074:+00017:-00027:002200.9311:03021
03022:-00084:+00022:-00044:002200.9311:03022
03023:-00069:+00013:-00036:002200.9311:03023
03024:-00088:+00033:-00064:002203.2177:03024
03025:-00071:+00035:-00040:002203.2177:03025
03026:-00075:+00037:-00041:002203.2177:03026
03027:-00066:+00027:-00092:002203.2177:03027
03028:-00087:+00031:-00013:002203.2177:03028
03029:-00072:+00035:+00026:002203.2177:03029
03030:-00095:+00038:+00005:002203.2177:03030
03031:-00106:+00016:-00064:002203.2177:03031
03032:-00104:+00030:-00039:002203.2177:03032
03033:-00086:+00044:-00039:002225.5974:03033
03034:-00114:+00054:-00043:002225.5974:03034
03035:-00085:+00052:+00000:002225.5974:03035
03036:-00069:+00042:-00019:002225.5974:03036
03037:-00052:+00044:-00045:002225.5974:03037
03038:-00035:+00070:-00024:002225.5974:03038
03039:-00041:+00082:-00018:002225.5974:03039
03040:-00032:+00070:-00060:002225.5974:03040
03041:-00054:+00066:-00017:002225.5974:03041
03042:-00039:+00069:-00002:002248.3708:03042
03043:-00061:+00042:+00036:002248.3708:03043
03044:-00056:+00056:+00039:002248.3708:03044
03045:-00070:+00068:+00013:002248.3708:03045
03046:-00072:+00063:-00013:002248.3708:03046
03047:-00070:+00058:+00029:002248.3708:03047
03048:-00034:+00058:+00054:002248.3708:03048
03049:-00055:+00059:-00015:002248.3708:03049
03050:-00034:+00058:+00038:002248.3708:03050
03051:-00035:+00058:+00040:002282.6704:03051
03052:-00052:+00067:+00038:002282.6704:03052
03053:-00065:+00049:-00044:002282.6704:03053
03054:-00072:+00045:-00059:002282.6704:03054
03055:-00072:+00063:-00005:002282.6704:03055
03056:-00084:+00050:-00049:002282.6704:03056
03057:-00077:+00030:+00015:002282.6704:03057
03058:-00075:+00053:+00038:002282.6704:03058
03059:-00074:+00054:+00019:002334.0017:03059
03060:-00083:+00064:-00009:002334.0017:03060
03061:-00049:+00049:-00006:002334.0017:03061
03062:-00083:+00066:-00018:002334.0017:03062
03063:-00068:+00070:+00005:002334.0017:03063
03064:-00048:+00043:-00017:002334.0017:03064
03065:-00046:+00043:-00019:002334.0017:03065
03066:-00047:+00054:-00055:002334.0017:03066
03067:-00040:+00053:-00059:002371.9018:03067
03068:-00038:+00049:-00060:002371.9018:03068
03069:-00013:+00029:-00037:002371.9018:03069
03070:-00012:+00053:-00064:002371.9018:03070
03071:-00011:+00052:-00048:002371.9018:03071
03072:+00045:+00053:-00034:002371.9018:03072
03073:+00045:+00063:+00004:002371.9018:03073
03074:+00033:+00031:+00053:002371.9018:03074
03075:+00046:+00039:+00083:002371.9018:03075
03076:+00044:+00038:+00058:002422.3061:03076
03077:+00018:+00008:+00113:002422.3061:03077
03078:+00058:-00002:+00006:002422.3061:03078
03079:-00010:-00009:-00011:002422.3061:03079
03080:+00028:-00012:-00046:002422.3061:03080
03081:-00049:-00063:+00019:002422.3061:03081
03082:+00008:-00055:+00080:002422.3061:03082
03083:-00030:-00080:+00107:002422.3061:03083
03084:-00023:-00060:+00029:002453.4423:03084
03085:-00015:-00042:+00085:002453.4423:03085
03086:+00044:-00035:+00039:002453.4423:03086
03087:+00044:+00005:+00060:002453.4423:03087
03088:+00034:+00005:+00097:002453.4423:03088
03089:+00075:+00017:+00157:002453.4423:03089
03090:+00065:-00001:+00133:002453.4423:03090
03091:+00097:+00011:+00117:002453.4423:03091
03092:+00079:+00027:+00101:002470.1538:03092
03093:+00083:+00030:+00082:002470.1538:03093
03094:+00133:+00054:+00074:002470.1538:03094
03095:+00127:+00067:+00071:002470.1538:03095
03096:+00147:+00061:+00060:002470.1538:03096
03097:+00152:+00070:+00063:002470.1538:03097
03098:+00167:+00059:+00070:002470.1538:03098
03099:+00155:+00071:+00047:002470.1538:03099
03100:+00165:+00092:+00043:002488.9707:03100
03101:+00148:+00093:+00075:002488.9707:03101
03102:+00110:+00074:+00085:002488.9707:03102
03103:+00078:+00069:-00059:002488.9707:03103
03104:+00082:+00046:+00002:002488.9707:03104
03105:+00135:+00027:+00236:002488.9707:03105
03106:+00046:-00042:+00142:002488.9707:03106
03107:-00026:-00026:-00106:002488.9707:03107
03108:+00047:-00056:-00094:002502.7026:03108
03109:+00073:-00084:+00020:002502.7026:03109
03110:-00034:-00127:-00014:002502.7026:03110
03111:-00024:-00103:+00084:002502.7026:03111
03112:-00016:-00154:+00069:002502.7026:03112
03113:-00036:-00133:-00005:002502.7026:03113
03114:-00073:-00165:-00001:002502.7026:03114
03115:-00083:-00168:+00118:002502.7026:03115
03116:-00117:-00200:+00083:002499.6826:03116
03117:-00065:-00166:+00076:002499.6826:03117
03118:-00046:-00177:+00105:002499.6826:03118
03119:-00013:-00166:+00091:002499.6826:03119
03120:+00009:-00161:+00049:002499.6826:03120
03121:+00041:-00167:+00015:002499.6826:03121
03122:+00064:-00152:-00014:002499.6826:03122
03123:+00094:-00124:+00003:002499.6826:03123
03124:+00116:-00093:-00018:002488.9560:03124
03125:+00139:-00040:+00005:002488.9560:03125
03126:+00142:-00030:+00049:002488.9560:03126
03127:+00182:+00019:+00107:002488.9560:03127
03128:+00200:+00041:+00116:002488.9560:03128
03129:+00159:+00055:+00112:002488.9560:03129
03130:+00127:+00085:+00062:002488.9560:03130
03131:+00090:+00082:+00004:002488.9560:03131
03132:+00054:+00086:-00077:002458.3161:03132
03133:-00008:+00071:-00023:002458.3161:03133
03134:-00039:+00082:-00003:002458.3161:03134
03135:-00068:+00040:+00085:002458.3161:03135
03136:-00098:+00026:+00055:002458.3161:03136
03137:-00150:+00000:-00030:002458.3161:03137
03138:-00107:+00006:-00033:002458.3161:03138
03139:-00111:-00029:+00037:002458.3161:03139
03140:-00130:-00040:+00066:002458.3161:03140
03141:-00110:-00068:+00097:002399.1220:03141
03142:-00091:-00083:+00012:002399.1220:03142
03143:-00100:-00112:-00036:002399.1220:03143
03144:-00086:-00138:+00028:002399.1220:03144
03145:-00070:-00138:+00047:002399.1220:03145
03146:-00071:-00153:-00016:002399.1220:03146
03147:-00055:-00158:-00071:002399.1220:03147
03148:-00029:-00145:-00064:002399.1220:03148
03149:-00005:-00156:-00024:002337.4060:03149
03150:-00013:-00169:+00024:002337.4060:03150
03151:+00038:-00155:-00001:002337.4060:03151
03152:+00056:-00139:-00024:002337.4060:03152
03153:+00049:-00120:-00064:002337.4060:03153
03154:+00062:-00096:+00006:002337.4060:03154
03155:+00074:-00091:+00028:002337.4060:03155
03156:+00062:-00076:-00047:002337.4060:03156
03157:+00073:-00063:-00010:002337.4060:03157
03158:+00075:-00018:-00119:002266.1284:03158
03159:+00019:-00030:-00009:002266.1284:03159
03160:+00067:+00020:-00098:002266.1284:03160
03161:+00056:+00000:-00042:002266.1284:03161
03162:+00071:+00041:-00091:002266.1284:03162
03163:+00038:+00061:-00016:002266.1284:03163
03164:+00047:+00093:-00072:002266.1284:03164
03165:+00009:+00095:-00114:002266.1284:03165
03166:+00001:+00045:-00059:002266.1284:03166
03167:+00000:+00100:-00024:002181.7856:03167
03168:-00031:+00066:-00070:002181.7856:03168
03169:-00033:+00070:-00016:002181.7856:03169
03170:-00046:+00058:-00013:002181.7856:03170
03171:-00114:+00071:-00059:002181.7856:03171
03172:-00134:+00080:-00065:002181.7856:03172
03173:-00146:+00080:-00053:002181.7856:03173
03174:-00165:+00068:-00080:002181.7856:03174
03175:-00155:+00057:-00102:002181.7856:03175
03176:-00154:+00066:-00048:002181.7856:03176
03177:-00166:+00062:-00043:002129.1313:03177
03178:-00179:+00043:-00074:002129.1313:03178
03179:-00162:+00058:-00037:002129.1313:03179
03180:-00155:+00064:-00047:002129.1313:03180
03181:-00167:+00057:-00032:002129.1313:03181
03182:-00166:+00043:-00023:002129.1313:03182
03183:-00150:+00063:-00047:002129.1313:03183
03184:-00156:+00063:-00047:002129.1313:03184
03185:-00164:+00054:-00039:002129.1313:03185
03186:-00149:+00065:-00032:002108.8901:03186
03187:-00118:+00039:-00072:002108.8901:03187
03188:-00107:+00052:-00038:002108.8901:03188
03189:-00080:+00039:-00059:002108.8901:03189
03190:-00080:+00016:-00030:002108.8901:03190
03191:-00084:+00019:-00044:002108.8901:03191
03192:-00061:+00024:-00044:002108.8901:03192
03193:-00060:+00023:-00024:002108.8901:03193
03194:-00056:+00010:-00023:002108.8901:03194
03195:-00055:+00012:-00001:002111.8732:03195
03196:-00037:+00009:-00002:002111.8732:03196
03197:-00053:+00014:+00004:002111.8732:03197
03198:-00054:+00039:+00007:002111.8732:03198
03199:-00034:+00030:-00023:002111.8732:03199
03200:-00052:+00054:-00042:002111.8732:03200
03201:-00073:+00040:-00059:002111.8732:03201
03202:-00051:+00046:-00054:002111.8732:03202
03203:-00062:+00047:-00026:002111.8732:03203
03204:-00066:+00055:-00023:002111.8732:03204
03205:-00077:+00062:+00003:002147.2307:03205
03206:-00063:+00070:-00005:002147.2307:03206
03207:-00090:+00066:+00049:002147.2307:03207
03208:-00052:+00047:+00053:002147.2307:03208
03209:-00065:+00050:+00019:002147.2307:03209
03210:-00084:+00026:-00035:002147.2307:03210
03211:-00072:+00041:-00054:002147.2307:03211
03212:-00087:+00034:-00060:002147.2307:03212
03213:-00082:+00037:-00029:002147.2307:03213
03214:-00093:+00028:-00023:002190.4182:03214
03215:-00092:+00063:+00016:002190.4182:03215
03216:-00077:+00048:-00001:002190.4182:03216
03217:-00100:+00058:+00019:002190.4182:03217
03218:-00061:+00055:+00067:002190.4182:03218
03219:-00071:+00080:+00055:002190.4182:03219
03220:-00069:+00086:+00013:002190.4182:03220
03221:-00052:+00111:-00014:002190.4182:03221
03222:-00062:+00087:+00026:002190.4182:03222
03223:-00085:+00109:+00016:002236.3388:03223
03224:-00048:+00086:+00033:002236.3388:03224
03225:-00048:+00091:-00059:002236.3388:03225
03226:-00061:+00099:-00081:002236.3388:03226
03227:-00054:+00085:-00081:002236.3388:03227
03228:-00055:+00085:+00004:002236.3388:03228
03229:-00030:+00070:-00013:002236.3388:03229
03230:-00040:+00085:+00043:002236.3388:03230
03231:-00043:+00058:+00071:002236.3388:03231
03232:-00055:+00057:+00044:002290.9045:03232
03233:-00060:+00083:-00022:002290.9045:03233
03234:-00063:+00081:-00022:002290.9045:03234
03235:-00073:+00083:-00033:002290.9045:03235
03236:-00061:+00077:+00002:002290.9045:03236
03237:-00053:+00075:+00001:002290.9045:03237
03238:-00035:+00074:-00037:002290.9045:03238
03239:-00005:+00082:+00038:002290.9045:03239
03240:-00030:+00094:-00035:002356.0314:03240
03241:+00068:+00096:-00001:002356.0314:03241
03242:+00006:+00026:-00098:002356.0314:03242
03243:+00046:+00081:-00035:002356.0314:03243
03244:-00075:+00022:+00038:002356.0314:03244
03245:+00021:+00063:-00034:002356.0314:03245
03246:-00054:-00006:+00001:002356.0314:03246
03247:+00004:+00056:-00030:002356.0314:03247
03248:-00025:+00002:+00002:002394.4951:03248
03249:-00002:+00028:-00028:002394.4951:03249
03250:+00010:-00003:-00046:002394.4951:03250
03251:-00008:+00018:-00019:002394.4951:03251
03252:+00005:-00035:-00027:002394.4951:03252
03253:+00004:-00029:+00017:002394.4951:03253
03254:-00024:-00059:-00013:002394.4951:03254
03255:-00013:-00075:+00035:002394.4951:03255
03256:+00028:-00069:+00047:002394.4951:03256
03257:+00012:-00092:+00059:002440.9514:03257
03258:-00042:-00088:+00047:002440.9514:03258
03259:-00058:-00093:+00000:002440.9514:03259
03260:-00048:-00083:-00081:002440.9514:03260
03261:-00051:-00068:-00012:002440.9514:03261
03262:-00038:-00084:+00020:002440.9514:03262
03263:-00021:-00058:+00055:002440.9514:03263
03264:-00025:-00055:+00164:002440.9514:03264
03265:+00066:-00022:+00182:002468.0014:03265
03266:+00083:-00004:+00106:002468.0014:03266
03267:+00093:-00001:+00116:002468.0014:03267
03268:+00097:+00021:+00146:002468.0014:03268
03269:+00099:+00016:+00094:002468.0014:03269
03270:+00122:+00028:+00048:002468.0014:03270
03271:+00142:+00065:+00055:002468.0014:03271
03272:+00165:+00084:+00091:002468.0014:03272
03273:+00153:+00061:+00124:002484.7604:03273
03274:+00186:+00087:+00133:002484.7604:03274
03275:+00224:+00111:+00085:002484.7604:03275
03276:+00213:+00131:+00067:002484.7604:03276
03277:+00181:+00111:+00059:002484.7604:03277
03278:+00145:+00091:+00067:002484.7604:03278
03279:+00128:+00091:-00001:002484.7604:03279
03280:+00094:+00100:+00008:002484.7604:03280
03281:+00068:+00095:+00014:002498.7270:03281
03282:+00030:+00075:+00029:002498.7270:03282
03283:-00014:+00061:+00041:002498.7270:03283
03284:+00010:+00053:+00025:002498.7270:03284
03285:+00006:+00018:-00030:002498.7270:03285
03286:-00012:-00019:+00211:002498.7270:03286
03287:-00024:-00041:+00254:002498.7270:03287
03288:-00080:-00121:-00088:002498.7270:03288
03289:-00068:-00126:-00218:002512.7644:03289
03290:-00028:-00171:-00057:002512.7644:03290
03291:-00021:-00196:+00029:002512.7644:03291
03292:-00079:-00223:-00002:002512.7644:03292
03293:-00034:-00239:+00009:002512.7644:03293
03294:-00013:-00263:-00024:002512.7644:03294
03295:-00039:-00240:-00036:002512.7644:03295
03296:-00044:-00276:+00015:002512.7644:03296
03297:-00027:-00266:+00071:002509.6604:03297
03298:+00042:-00244:+00049:002509.6604:03298
03299:+00048:-00191:+00014:002509.6604:03299
03300:+00083:-00177:+00048:002509.6604:03300
03301:+00141:-00145:+00127:002509.6604:03301
03302:+00126:-00132:+00020:002509.6604:03302
03303:+00199:-00072:+00006:002509.6604:03303
03304:+00209:-00029:+00003:002509.6604:03304
03305:+00187:+00006:+00056:002518.6357:03305
03306:+00199:+00018:+00067:002518.6357:03306
03307:+00165:+00081:-00012:002518.6357:03307
03308:+00150:+00099:-00047:002518.6357:03308
03309:+00118:+00108:-00088:002518.6357:03309
03310:+00069:+00141:-00071:002518.6357:03310
03311:+00050:+00144:-00012:002518.6357:03311
03312:+00045:+00130:+00040:002518.6357:03312
03313:+00033:+00126:+00059:002512.7946:03313
03314:+00014:+00089:+00033:002512.7946:03314
03315:-00051:+00058:+00057:002512.7946:03315
03316:-00068:+00050:+00053:002512.7946:03316
03317:-00083:+00008:+00016:002512.7946:03317
03318:-00092:-00060:+00007:002512.7946:03318
03319:-00113:-00068:+00050:002512.7946:03319
03320:-00165:-00100:+00000:002512.7946:03320
03321:-00191:-00139:-00017:002479.8896:03321
03322:-00138:-00146:+00032:002479.8896:03322
03323:-00119:-00162:+00050:002479.8896:03323
03324:-00119:-00183:+00000:002479.8896:03324
03325:-00087:-00186:+00046:002479.8896:03325
03326:-00035:-00186:+00073:002479.8896:03326
03327:-00018:-00163:+00038:002479.8896:03327
03328:+00041:-00169:-00019:002479.8896:03328
03329:+00051:-00142:-00008:002436.2868:03329
03330:+00117:-00141:+00024:002436.2868:03330
03331:+00169:-00086:+00018:002436.2868:03331
03332:+00200:-00072:+00039:002436.2868:03332
03333:+00173:-00079:-00052:002436.2868:03333
03334:+00170:-00064:-00043:002436.2868:03334
03335:+00196:-00040:-00012:002436.2868:03335
03336:+00165:-00034:-00029:002436.2868:03336
03337:+00143:-00030:-00062:002378.5322:03337
03338:+00100:-00008:-00035:002378.5322:03338
03339:+00071:-00017:-00018:002378.5322:03339
03340:+00022:-00004:-00072:002378.5322:03340
03341:-00008:+00005:-00002:002378.5322:03341
03342:-00060:+00011:-00021:002378.5322:03342
03343:-00092:-00018:-00010:002378.5322:03343
03344:-00120:+00051:-00063:002378.5322:03344
03345:-00140:+00024:-00077:002378.5322:03345
03346:-00144:+00031:-00112:002302.0849:03346
03347:-00179:+00067:-00038:002302.0849:03347
03348:-00140:+00057:-00094:002302.0849:03348
03349:-00142:+00071:-00084:002302.0849:03349
03350:-00114:+00109:-00020:002302.0849:03350
03351:-00083:+00112:+00007:002302.0849:03351
03352:-00058:+00120:-00061:002302.0849:03352
03353:-00025:+00120:-00041:002302.0849:03353
03354:-00013:+00136:+00019:002302.0849:03354
03355:+00010:+00135:-00049:002230.4133:03355
03356:+00009:+00132:-00091:002230.4133:03356
03357:+00002:+00140:-00072:002230.4133:03357
03358:-00011:+00125:-00039:002230.4133:03358
03359:-00027:+00109:-00075:002230.4133:03359
03360:-00061:+00078:-00017:002230.4133:03360
03361:-00087:+00047:-00064:002230.4133:03361
03362:-00104:+00049:-00007:002230.4133:03362
03363:-00131:+00019:-00048:002230.4133:03363
03364:-00147:-00019:-00008:002175.1464:03364
03365:-00167:-00010:-00066:002175.1464:03365
03366:-00163:-00031:+00002:002175.1464:03366
03367:-00176:-00048:+00021:002175.1464:03367
03368:-00159:-00028:+00014:002175.1464:03368
03369:-00139:-00028:-00017:002175.1464:03369
03370:-00128:-00030:-00037:002175.1464:03370
03371:-00113:-00023:-00048:002175.1464:03371
03372:-00080:-00030:-00057:002175.1464:03372
03373:-00063:+00002:-00035:002151.8164:03373
03374:-00059:-00011:-00024:002151.8164:03374
03375:-00044:+00018:-00014:002151.8164:03375
03376:-00032:+00021:-00024:002151.8164:03376
03377:-00034:+00011:+00009:002151.8164:03377
03378:-00044:+00032:-00005:002151.8164:03378
03379:-00047:+00051:-00016:002151.8164:03379
03380:-00054:+00045:-00020:002151.8164:03380
03381:-00054:+00080:-00049:002151.8164:03381
03382:-00048:+00072:-00043:002151.8164:03382
03383:-00052:+00082:+00018:002165.5964:03383
03384:-00050:+00082:+00035:002165.5964:03384
03385:-00063:+00057:+00010:002165.5964:03385
03386:-00073:+00042:-00032:002165.5964:03386
03387:-00067:+00067:-00017:002165.5964:03387
03388:-00061:+00066:+00007:002165.5964:03388
03389:-00067:+00049:+00000:002165.5964:03389
03390:-00073:+00051:+00009:002165.5964:03390
03391:-00087:+00049:-00020:002165.5964:03391
03392:-00064:+00066:-00034:002198.1359:03392
03393:-00077:+00033:-00032:002198.1359:03393
03394:-00084:+00038:+00035:002198.1359:03394
03395:-00076:+00011:+00027:002198.1359:03395
03396:-00080:+00027:+00009:002198.1359:03396
03397:-00061:+00027:+00003:002198.1359:03397
03398:-00032:+00042:+00001:002198.1359:03398
03399:-00021:+00045:+00068:002198.1359:03399
03400:-00005:+00069:+00116:002198.1359:03400
03401:-00001:+00081:+00036:002236.3271:03401
03402:-00034:+00082:-00044:002236.3271:03402
03403:-00007:+00059:-00031:002236.3271:03403
03404:-00054:+00083:+00028:002236.3271:03404
03405:-00035:+00064:+00040:002236.3271:03405
03406:-00054:+00070:+00001:002236.3271:03406
03407:-00072:+00064:+00010:002236.3271:03407
03408:-00068:+00078:-00044:002236.3271:03408
03409:-00091:+00057:-00091:002303.3933:03409
03410:-00082:+00078:-00064:002303.3933:03410
03411:-00103:+00072:+00055:002303.3933:03411
03412:-00088:+00096:+00023:002303.3933:03412
03413:-00063:+00076:-00076:002303.3933:03413
03414:-00080:+00076:-00072:002303.3933:03414
03415:-00084:+00080:+00019:002303.3933:03415
03416:-00076:+00096:+00072:002303.3933:03416
03417:-00045:+00093:+00027:002303.3933:03417
03418:-00014:+00093:-00155:002356.0517:03418
03419:-00005:+00090:-00126:002356.0517:03419
03420:-00010:+00078:-00045:002356.0517:03420
03421:-00027:+00072:-00058:002356.0517:03421
03422:-00022:+00071:-00051:002356.0517:03422
03423:+00026:+00065:+00008:002356.0517:03423
03424:-00001:+00027:+00066:002356.0517:03424
03425:-00057:-00002:+00075:002356.0517:03425
03426:-00078:-00012:+00061:002403.6872:03426
03427:+00011:-00033:+00033:002403.6872:03427
03428:-00013:-00058:-00034:002403.6872:03428
03429:-00060:-00066:-00007:002403.6872:03429
03430:-00077:-00091:+00015:002403.6872:03430
03431:-00065:-00057:-00069:002403.6872:03431
03432:-00087:-00095:+00046:002403.6872:03432
03433:-00046:-00071:+00102:002403.6872:03433
03434:-00020:-00095:+00045:002440.9514:03434
03435:-00054:-00056:+00043:002440.9514:03435
03436:+00020:-00066:+00076:002440.9514:03436
03437:+00057:-00028:+00107:002440.9514:03437
03438:+00077:-00022:+00063:002440.9514:03438
03439:+00056:+00005:+00146:002440.9514:03439
03440:+00047:-00016:+00100:002440.9514:03440
03441:+00089:-00007:+00047:002440.9514:03441
03442:+00089:+00036:+00033:002468.0161:03442
03443:+00094:+00033:+00060:002468.0161:03443
03444:+00113:+00068:+00057:002468.0161:03444
03445:+00128:+00074:+00075:002468.0161:03445
03446:+00165:+00093:+00110:002468.0161:03446
03447:+00142:+00071:+00084:002468.0161:03447
03448:+00180:+00094:+00030:002468.0161:03448
03449:+00167:+00097:+00046:002468.0161:03449
03450:+00150:+00077:+00114:002468.0161:03450
03451:+00129:+00080:+00068:002484.7939:03451
03452:+00135:+00059:-00018:002484.7939:03452
03453:+00163:+00046:+00185:002484.7939:03453
03454:+00121:+00049:+00074:002484.7939:03454
03455:-00011:+00022:-00040:002484.7939:03455
03456:+00009:-00011:-00178:002484.7939:03456
03457:-00008:-00029:-00109:002484.7939:03457
03458:+00000:-00063:+00024:002484.7939:03458
03459:-00048:-00066:+00055:002498.7382:03459
03460:-00024:-00081:+00036:002498.7382:03460
03461:+00008:-00076:+00028:002498.7382:03461
03462:+00021:-00098:-00002:002498.7382:03462
03463:+00000:-00093:+00068:002498.7382:03463
03464:+00011:-00118:+00147:002498.7382:03464
03465:+00010:-00116:-00014:002498.7382:03465
03466:+00015:-00144:+00016:002498.7382:03466
03467:+00063:-00143:+00119:002507.7631:03467
03468:+00001:-00146:+00032:002507.7631:03468
03469:+00011:-00136:-00089:002507.7631:03469
03470:+00042:-00140:+00053:002507.7631:03470
03471:+00092:-00118:+00011:002507.7631:03471
03472:+00066:-00105:-00005:002507.7631:03472
03473:+00063:-00099:-00040:002507.7631:03473
03474:+00090:-00055:+00055:002507.7631:03474
03475:+00138:-00042:+00032:002494.6936:03475
03476:+00132:-00051:+00077:002494.6936:03476
03477:+00095:-00015:+00114:002494.6936:03477
03478:+00078:+00019:+00102:002494.6936:03478
03479:+00104:+00015:+00078:002494.6936:03479
03480:+00092:+00050:+00048:002494.6936:03480
03481:+00063:+00029:+00034:002494.6936:03481
03482:+00042:+00048:+00041:002494.6936:03482
03483:+00031:+00021:-00008:002469.5051:03483
03484:+00014:+00019:-00056:002469.5051:03484
03485:-00039:+00034:-00066:002469.5051:03485
03486:-00058:+00013:+00008:002469.5051:03486
03487:-00072:-00001:-00032:002469.5051:03487
03488:-00085:-00010:+00034:002469.5051:03488
03489:-00062:-00023:+00051:002469.5051:03489
03490:-00089:-00047:+00077:002469.5051:03490
03491:-00065:-00056:+00037:002434.2919:03491
03492:-00088:-00076:+00082:002434.2919:03492
03493:-00068:-00071:+00062:002434.2919:03493
03494:-00034:-00075:+00019:002434.2919:03494
03495:-00028:-00073:+00043:002434.2919:03495
03496:+00001:-00109:+00010:002434.2919:03496
03497:+00016:-00110:-00077:002434.2919:03497
03498:+00020:-00124:-00096:002434.2919:03498
03499:+00051:-00115:-00024:002376.3840:03499
03500:+00077:-00138:+00029:002376.3840:03500
03501:+00065:-00116:-00004:002376.3840:03501
03502:+00092:-00108:-00014:002376.3840:03502
03503:+00088:-00097:-00023:002376.3840:03503
03504:+00085:-00092:-00032:002376.3840:03504
03505:+00087:-00065:+00020:002376.3840:03505
03506:+00068:-00061:-00010:002376.3840:03506
03507:+00071:-00036:-00040:002376.3840:03507
03508:+00052:-00013:-00058:002316.0441:03508
03509:+00046:-00021:-00067:002316.0441:03509
03510:+00044:-00006:-00079:002316.0441:03510
03511:+00005:+00005:-00027:002316.0441:03511
03512:+00003:+00028:-00028:002316.0441:03512
03513:-00003:+00014:-00088:002316.0441:03513
03514:-00003:+00041:-00106:002316.0441:03514
03515:-00035:+00038:-00013:002316.0441:03515
03516:-00057:+00037:-00006:002316.0441:03516
03517:-00072:+00065:-00033:002257.9172:03517
03518:-00094:+00048:-00053:002257.9172:03518
03519:-00117:+00045:-00027:002257.9172:03519
03520:-00106:+00045:-00005:002257.9172:03520
03521:-00104:+00094:-00035:002257.9172:03521
03522:-00115:+00059:-00108:002257.9172:03522
03523:-00106:+00091:-00081:002257.9172:03523
03524:-00115:+00081:-00038:002257.9172:03524
03525:-00116:+00075:-00035:002257.9172:03525
03526:-00091:+00059:-00077:002212.6516:03526
03527:-00096:+00099:-00043:002212.6516:03527
03528:-00102:+00076:-00080:002212.6516:03528
03529:-00097:+00099:-00036:002212.6516:03529
03530:-00104:+00083:-00085:002212.6516:03530
03531:-00096:+00082:-00056:002212.6516:03531
03532:-00091:+00048:-00052:002212.6516:03532
03533:-00092:+00048:-00012:002212.6516:03533
03534:-00115:+00033:-00007:002212.6516:03534
03535:-00097:+00020:+00010:002180.5205:03535
03536:-00112:-00015:-00013:002180.5205:03536
03537:-00108:-00013:-00022:002180.5205:03537
03538:-00113:-00008:-00049:002180.5205:03538
03539:-00120:-00013:-00054:002180.5205:03539
03540:-00114:-00011:-00032:002180.5205:03540
03541:-00116:-00026:-00062:002180.5205:03541
03542:-00098:+00000:-00007:002180.5205:03542
03543:-00082:+00010:-00034:002180.5205:03543
03544:-00081:+00033:-00044:002178.9680:03544
03545:-00071:+00054:-00061:002178.9680:03545
03546:-00073:+00064:-00013:002178.9680:03546
03547:-00052:+00046:-00012:002178.9680:03547
03548:-00049:+00071:+00001:002178.9680:03548
03549:-00051:+00072:+00022:002178.9680:03549
03550:-00074:+00087:-00008:002178.9680:03550
03551:-00087:+00075:-00093:002178.9680:03551
03552:-00099:+00094:-00063:002178.9680:03552
03553:-00106:+00082:+00017:002204.8308:03553
03554:-00118:+00063:-00021:002204.8308:03554
03555:-00110:+00061:-00051:002204.8308:03555
03556:-00095:+00046:-00068:002204.8308:03556
03557:-00092:+00046:-00049:002204.8308:03557
03558:-00105:+00054:-00008:002204.8308:03558
03559:-00088:+00031:+00050:002204.8308:03559
03560:-00070:+00016:+00056:002204.8308:03560
03561:-00048:+00049:+00004:002204.8308:03561
03562:-00073:+00010:+00009:002238.2832:03562
03563:-00075:+00008:-00006:002238.2832:03563
03564:-00088:-00004:-00019:002238.2832:03564
03565:-00084:+00024:-00046:002238.2832:03565
03566:-00076:+00032:-00030:002238.2832:03566
03567:-00070:+00015:+00001:002238.2832:03567
03568:-00073:+00021:-00035:002238.2832:03568
03569:-00057:+00051:-00005:002238.2832:03569
03570:-00039:+00045:-00003:002238.2832:03570
03571:-00016:+00068:-00007:002282.7468:03571
03572:-00018:+00058:+00023:002282.7468:03572
03573:-00015:+00068:-00013:002282.7468:03573
03574:-00034:+00096:+00043:002282.7468:03574
03575:-00035:+00057:+00098:002282.7468:03575
03576:-00071:+00064:+00083:002282.7468:03576
03577:-00086:+00042:+00100:002282.7468:03577
03578:-00096:+00029:+00058:002282.7468:03578
03579:-00112:+00027:+00056:002323.5039:03579
03580:-00107:+00016:-00016:002323.5039:03580
03581:-00111:+00028:-00062:002323.5039:03581
03582:-00077:+00054:-00095:002323.5039:03582
03583:-00077:+00044:-00052:002323.5039:03583
03584:-00053:+00054:-00026:002323.5039:03584
03585:-00021:+00069:+00020:002323.5039:03585
03586:+00026:+00083:+00055:002323.5039:03586
03587:+00046:+00080:-00028:002323.5039:03587
03588:+00030:+00097:-00016:002376.8645:03588
03589:+00025:+00057:-00013:002376.8645:03589
03590:+00000:+00062:-00043:002376.8645:03590
03591:-00021:+00060:-00024:002376.8645:03591
03592:-00017:+00080:+00032:002376.8645:03592
03593:-00001:+00099:+00017:002376.8645:03593
03594:+00040:+00070:+00064:002376.8645:03594
03595:+00046:+00096:-00097:002376.8645:03595
03596:-00032:+00029:-00033:002424.8442:03596
03597:-00005:-00001:-00101:002424.8442:03597
03598:-00065:-00011:-00036:002424.8442:03598
03599:+00063:-00002:+00017:002424.8442:03599
03600:-00004:+00007:-00034:002424.8442:03600
03601:+00035:-00021:-00065:002424.8442:03601
03602:-00008:-00064:+00064:002424.8442:03602
03603:+00014:-00039:+00053:002424.8442:03603
03604:-00052:-00086:+00055:002446.0637:03604
03605:-00082:-00125:-00012:002446.0637:03605
03606:-00089:-00121:-00014:002446.0637:03606
03607:-00061:-00127:-00005:002446.0637:03607
03608:-00039:-00106:+00051:002446.0637:03608
03609:-00045:-00106:+00040:002446.0637:03609
03610:+00040:-00067:+00112:002446.0637:03610
03611:+00047:-00054:+00159:002446.0637:03611
03612:+00072:-00046:+00108:002479.2502:03612
03613:+00085:-00029:+00132:002479.2502:03613
03614:+00121:-00014:+00116:002479.2502:03614
03615:+00135:+00005:+00113:002479.2502:03615
03616:+00139:+00022:+00040:002479.2502:03616
03617:+00148:+00036:+00032:002479.2502:03617
03618:+00141:+00041:+00092:002479.2502:03618
03619:+00141:+00044:+00147:002479.2502:03619
03620:+00141:+00067:+00119:002497.7338:03620
03621:+00144:+00082:+00100:002497.7338:03621
03622:+00169:+00079:+00042:002497.7338:03622
03623:+00145:+00085:+00017:002497.7338:03623
03624:+00139:+00060:+00029:002497.7338:03624
03625:+00131:+00058:+00091:002497.7338:03625
03626:+00125:+00055:+00094:002497.7338:03626
03627:+00096:+00069:+00096:002497.7338:03627
03628:+00092:+00064:+00084:002499.7348:03628
03629:+00039:+00026:+00070:002499.7348:03629
03630:+00022:+00019:+00012:002499.7348:03630
03631:+00016:+00019:-00024:002499.7348:03631
03632:+00020:-00032:+00028:002499.7348:03632
03633:+00022:-00028:+00111:002499.7348:03633
03634:-00025:-00056:+00066:002499.7348:03634
03635:-00005:-00073:-00097:002499.7348:03635
03636:-00016:-00089:-00098:002513.6699:03636
03637:-00004:-00102:+00020:002513.6699:03637
03638:-00032:-00130:+00108:002513.6699:03638
03639:-00030:-00157:+00128:002513.6699:03639
03640:-00034:-00175:+00069:002513.6699:03640
03641:-00053:-00172:+00007:002513.6699:03641
03642:-00046:-00189:+00006:002513.6699:03642
03643:-00033:-00164:+00021:002513.6699:03643
03644:-00040:-00186:+00036:002507.8459:03644
03645:+00026:-00170:+00022:002507.8459:03645
03646:+00044:-00152:+00035:002507.8459:03646
03647:+00046:-00132:+00026:002507.8459:03647
03648:+00062:-00099:+00001:002507.8459:03648
03649:+00073:-00057:+00036:002507.8459:03649
03650:+00112:-00063:+00022:002507.8459:03650
03651:+00120:-00009:+00014:002507.8459:03651
03652:+00138:+00000:+00026:002475.0451:03652
03653:+00134:+00013:+00066:002475.0451:03653
03654:+00112:+00066:-00059:002475.0451:03654
03655:+00105:+00063:-00066:002475.0451:03655
03656:+00067:+00079:-00007:002475.0451:03656
03657:+00055:+00045:+00016:002475.0451:03657
03658:+00029:+00044:+00035:002475.0451:03658
03659:+00000:+00052:+00033:002475.0451:03659
03660:-00025:+00022:+00000:002475.0451:03660
03661:-00084:-00006:-00025:002445.7150:03661
03662:-00077:-00022:-00050:002445.7150:03662
03663:-00104:-00047:-00005:002445.7150:03663
03664:-00095:-00057:-00013:002445.7150:03664
03665:-00121:-00074:+00065:002445.7150:03665
03666:-00098:-00083:+00038:002445.7150:03666
03667:-00147:-00122:-00003:002445.7150:03667
03668:-00110:-00127:+00024:002445.7150:03668
03669:-00079:-00126:+00051:002387.6149:03669
03670:-00050:-00117:-00017:002387.6149:03670
03671:-00052:-00114:+00002:002387.6149:03671
03672:-00016:-00138:+00025:002387.6149:03672
03673:-00009:-00124:-00005:002387.6149:03673
03674:+00013:-00140:+00007:002387.6149:03674
03675:+00031:-00122:+00009:002387.6149:03675
03676:+00029:-00110:+00005:002387.6149:03676
03677:+00017:-00095:-00029:002387.6149:03677
03678:+00053:-00060:-00046:002319.1223:03678
03679:+00076:-00043:-00057:002319.1223:03679
03680:+00070:-00026:-00073:002319.1223:03680
03681:+00086:-00008:+00002:002319.1223:03681
03682:+00092:-00032:-00001:002319.1223:03682
03683:+00062:+00012:-00038:002319.1223:03683
03684:+00086:+00033:-00080:002319.1223:03684
03685:+00073:+00042:-00023:002319.1223:03685
03686:+00045:+00051:-00045:002319.1223:03686
03687:+00014:+00066:-00012:002254.2326:03687
03688:+00030:+00081:-00042:002254.2326:03688
03689:-00033:+00061:-00095:002254.2326:03689
03690:-00036:+00079:-00066:002254.2326:03690
03691:-00090:+00062:-00020:002254.2326:03691
03692:-00118:+00046:-00024:002254.2326:03692
03693:-00120:+00082:-00040:002254.2326:03693
03694:-00131:+00085:-00034:002254.2326:03694
03695:-00148:+00086:-00033:002254.2326:03695
03696:-00156:+00072:-00039:002198.1474:03696
03697:-00144:+00076:-00052:002198.1474:03697
03698:-00138:+00073:-00077:002198.1474:03698
03699:-00161:+00078:-00066:002198.1474:03699
03700:-00150:+00069:-00027:002198.1474:03700
03701:-00149:+00045:-00040:002198.1474:03701
03702:-00146:+00050:-00089:002198.1474:03702
03703:-00113:+00045:-00023:002198.1474:03703
03704:-00095:+00065:-00044:002198.1474:03704
03705:-00120:+00054:-00058:002159.1784:03705
03706:-00082:+00053:-00065:002159.1784:03706
03707:-00067:+00042:-00027:002159.1784:03707
03708:-00073:+00050:-00027:002159.1784:03708
03709:-00068:+00048:+00009:002159.1784:03709
03710:-00057:+00026:-00028:002159.1784:03710
03711:-00059:+00036:-00048:002159.1784:03711
03712:-00048:+00036:-00055:002159.1784:03712
03713:-00073:+00031:-00028:002159.1784:03713
03714:-00084:+00027:-00011:002161.8496:03714
03715:-00081:+00037:-00042:002161.8496:03715
03716:-00105:+00036:-00037:002161.8496:03716
03717:-00092:+00025:-00081:002161.8496:03717
03718:-00106:+00039:-00055:002161.8496:03718
03719:-00118:+00028:-00039:002161.8496:03719
03720:-00092:+00048:+00027:002161.8496:03720
03721:-00095:+00043:+00053:002161.8496:03721
03722:-00089:+00065:+00035:002161.8496:03722
03723:-00078:+00062:-00007:002182.7685:03723
03724:-00078:+00059:-00071:002182.7685:03724
03725:-00100:+00064:+00008:002182.7685:03725
03726:-00063:+00065:+00037:002182.7685:03726
03727:-00081:+00044:-00017:002182.7685:03727
03728:-00102:+00041:-00044:002182.7685:03728
03729:-00068:+00042:-00028:002182.7685:03729
03730:-00066:+00054:+00025:002182.7685:03730
03731:-00084:+00052:+00006:002182.7685:03731
03732:-00070:+00047:+00005:002204.8076:03732
03733:-00055:+00070:-00002:002204.8076:03733
03734:-00037:+00070:+00007:002204.8076:03734
03735:-00046:+00044:+00014:002204.8076:03735
03736:-00071:+00053:-00003:002204.8076:03736
03737:-00070:+00042:+00000:002204.8076:03737
03738:-00068:+00050:+00004:002204.8076:03738
03739:-00069:+00054:-00013:002204.8076:03739
03740:-00076:+00042:-00013:002204.8076:03740
03741:-00049:+00052:+00026:002250.1762:03741
03742:-00046:+00041:+00023:002250.1762:03742
03743:-00036:+00078:+00021:002250.1762:03743
03744:-00053:+00069:+00037:002250.1762:03744
03745:-00054:+00061:+00051:002250.1762:03745
03746:-00055:+00061:+00020:002250.1762:03746
03747:-00036:+00068:-00067:002250.1762:03747
03748:-00058:+00060:-00065:002250.1762:03748
03749:-00057:+00064:-00002:002250.1762:03749
03750:-00059:+00040:+00028:002303.6972:03750
03751:-00056:+00045:+00035:002303.6972:03751
03752:-00049:+00049:+00023:002303.6972:03752
03753:-00070:+00043:-00002:002303.6972:03753
03754:-00085:+00040:-00009:002303.6972:03754
03755:-00065:+00052:-00049:002303.6972:03755
03756:-00080:+00049:-00023:002303.6972:03756
03757:-00063:+00044:-00046:002303.6972:03757
03758:-00072:+00040:-00003:002349.5458:03758
03759:-00083:+00043:-00019:002349.5458:03759
03760:-00054:+00056:-00026:002349.5458:03760
03761:-00030:+00080:-00047:002349.5458:03761
03762:-00003:+00058:-00062:002349.5458:03762
03763:-00004:+00055:-00049:002349.5458:03763
03764:+00005:+00068:-00049:002349.5458:03764
03765:+00046:+00069:-00007:002349.5458:03765
03766:+00033:+00065:-00065:002349.5458:03766
03767:+00047:+00069:-00065:002403.8825:03767
03768:+00014:+00068:-00053:002403.8825:03768
03769:+00053:+00040:-00063:002403.8825:03769
03770:+00029:+00050:-00127:002403.8825:03770
03771:+00068:+00081:-00026:002403.8825:03771
03772:+00033:+00029:-00034:002403.8825:03772
03773:+00061:+00068:+00051:002403.8825:03773
03774:+00058:+00023:+00041:002403.8825:03774
03775:-00010:+00048:+00032:002439.0217:03775
03776:-00027:-00018:+00083:002439.0217:03776
03777:+00004:-00002:+00093:002439.0217:03777
03778:-00002:-00050:+00067:002439.0217:03778
03779:-00044:-00026:-00070:002439.0217:03779
03780:-00047:-00040:-00113:002439.0217:03780
03781:-00033:-00029:-00082:002439.0217:03781
03782:-00050:-00080:-00011:002439.0217:03782
03783:-00026:-00066:+00081:002465.2241:03783
03784:+00002:-00041:+00142:002465.2241:03784
03785:+00004:-00049:+00177:002465.2241:03785
03786:+00075:-00035:+00141:002465.2241:03786
03787:+00087:-00021:+00143:002465.2241:03787
03788:+00117:+00006:+00107:002465.2241:03788
03789:+00121:-00002:+00122:002465.2241:03789
03790:+00142:+00019:+00067:002465.2241:03790
03791:+00178:+00035:+00038:002484.0229:03791
03792:+00186:+00025:+00062:002484.0229:03792
03793:+00186:+00041:+00172:002484.0229:03793
03794:+00202:+00043:+00153:002484.0229:03794
03795:+00205:+00075:+00124:002484.0229:03795
03796:+00221:+00076:+00052:002484.0229:03796
03797:+00197:+00097:+00032:002484.0229:03797
03798:+00178:+00074:+00027:002484.0229:03798
03799:+00142:+00099:+00002:002507.7177:03799
03800:+00100:+00110:-00039:002507.7177:03800
03801:+00092:+00060:+00014:002507.7177:03801
03802:+00082:+00094:+00330:002507.7177:03802
03803:-00029:+00021:+00291:002507.7177:03803
03804:-00125:+00007:-00196:002507.7177:03804
03805:-00050:-00019:-00131:002507.7177:03805
03806:-00088:-00058:+00046:002507.7177:03806
03807:-00125:-00084:+00057:002509.6904:03807
03808:-00146:-00140:+00077:002509.6904:03808
03809:-00093:-00169:+00024:002509.6904:03809
03810:-00114:-00145:-00131:002509.6904:03810
03811:-00101:-00182:-00125:002509.6904:03811
03812:-00077:-00208:+00074:002509.6904:03812
03813:-00101:-00221:+00058:002509.6904:03813
03814:-00040:-00219:+00029:002509.6904:03814
03815:+00010:-00193:+00089:002518.5759:03815
03816:+00031:-00215:+00133:002518.5759:03816
03817:+00031:-00200:+00095:002518.5759:03817
03818:+00032:-00185:+00102:002518.5759:03818
03819:+00097:-00144:+00019:002518.5759:03819
03820:+00121:-00110:+00017:002518.5759:03820
03821:+00154:-00084:+00015:002518.5759:03821
03822:+00165:-00054:-00031:002518.5759:03822
03823:+00166:-00044:-00138:002528.0532:03823
03824:+00200:-00004:-00098:002528.0532:03824
03825:+00190:+00033:+00031:002528.0532:03825
03826:+00174:+00049:+00033:002528.0532:03826
03827:+00125:+00087:+00031:002528.0532:03827
03828:+00151:+00107:+00042:002528.0532:03828
03829:+00123:+00107:+00044:002528.0532:03829
03830:+00074:+00111:+00004:002528.0532:03830
03831:+00022:+00094:+00054:002514.6791:03831
03832:-00005:+00059:-00019:002514.6791:03832
03833:-00055:+00057:-00079:002514.6791:03833
03834:-00059:+00051:-00014:002514.6791:03834
03835:-00104:+00010:+00079:002514.6791:03835
03836:-00131:-00036:+00065:002514.6791:03836
03837:-00114:-00036:+00018:002514.6791:03837
03838:-00107:-00066:-00034:002514.6791:03838
03839:-00135:-00081:+00004:002503.6860:03839
03840:-00110:-00112:+00050:002503.6860:03840
03841:-00118:-00123:+00063:002503.6860:03841
03842:-00103:-00120:+00047:002503.6860:03842
03843:-00048:-00124:+00086:002503.6860:03843
03844:-00057:-00139:+00025:002503.6860:03844
03845:-00053:-00141:+00003:002503.6860:03845
03846:-00007:-00154:-00005:002503.6860:03846
03847:+00034:-00142:-00060:002477.8330:03847
03848:+00058:-00138:-00092:002477.8330:03848
03849:+00064:-00126:-00077:002477.8330:03849
03850:+00082:-00122:-00029:002477.8330:03850
03851:+00124:-00113:+00012:002477.8330:03851
03852:+00154:-00084:+00085:002477.8330:03852
03853:+00180:-00084:+00055:002477.8330:03853
03854:+00149:-00073:+00002:002477.8330:03854
03855:+00138:-00066:-00016:002403.6940:03855
03856:+00129:-00052:+00002:002403.6940:03856
03857:+00134:-00025:-00061:002403.6940:03857
03858:+00109:-00020:+00004:002403.6940:03858
03859:+00084:+00003:+00007:002403.6940:03859
03860:+00052:+00008:-00065:002403.6940:03860
03861:+00043:+00021:-00094:002403.6940:03861
03862:+00005:+00023:-00076:002403.6940:03862
03863:-00037:+00038:-00025:002403.6940:03863
03864:-00053:+00034:-00077:002341.6828:03864
03865:-00081:+00043:-00041:002341.6828:03865
03866:-00105:+00041:-00030:002341.6828:03866
03867:-00122:+00049:-00060:002341.6828:03867
03868:-00136:+00046:-00037:002341.6828:03868
03869:-00124:+00064:-00059:002341.6828:03869
03870:-00137:+00055:-00067:002341.6828:03870
03871:-00127:+00045:-00045:002341.6828:03871
03872:-00127:+00058:-00070:002341.6828:03872
03873:-00109:+00047:-00054:002266.1005:03873
03874:-00116:+00061:-00063:002266.1005:03874
03875:-00099:+00055:-00049:002266.1005:03875
03876:-00088:+00085:-00053:002266.1005:03876
03877:-00085:+00061:-00069:002266.1005:03877
03878:-00072:+00072:-00045:002266.1005:03878
03879:-00090:+00060:-00065:002266.1005:03879
03880:-00090:+00062:-00094:002266.1005:03880
03881:-00080:+00058:-00062:002266.1005:03881
03882:-00078:+00062:-00056:002197.0974:03882
03883:-00098:+00060:-00051:002197.0974:03883
03884:-00105:+00044:-00036:002197.0974:03884
03885:-00093:+00051:-00030:002197.0974:03885
03886:-00132:+00029:-00040:002197.0974:03886
03887:-00121:+00013:-00006:002197.0974:03887
03888:-00111:+00001:-00050:002197.0974:03888
03889:-00119:-00005:-00028:002197.0974:03889
03890:-00098:+00000:-00027:002197.0974:03890
03891:-00118:+00007:+00020:002150.8669:03891
03892:-00104:-00007:+00009:002150.8669:03892
03893:-00091:-00002:-00033:002150.8669:03893
03894:-00082:+00008:-00082:002150.8669:03894
03895:-00115:-00020:-00104:002150.8669:03895
03896:-00119:-00010:-00035:002150.8669:03896
03897:-00096:-00007:+00006:002150.8669:03897
03898:-00120:-00022:+00013:002150.8669:03898
03899:-00121:-00017:-00004:002150.8669:03899
03900:-00104:+00022:+00000:002141.4882:03900
03901:-00095:+00014:-00005:002141.4882:03901
03902:-00103:+00032:+00006:002141.4882:03902
03903:-00085:+00040:-00001:002141.4882:03903
03904:-00089:+00054:+00003:002141.4882:03904
03905:-00046:+00054:+00027:002141.4882:03905
03906:-00035:+00079:+00035:002141.4882:03906
03907:-00018:+00062:-00020:002141.4882:03907
03908:-00028:+00060:-00008:002141.4882:03908
03909:-00026:+00075:-00020:002141.4882:03909
03910:-00003:+00077:+00012:002155.4799:03910
03911:-00003:+00074:-00017:002155.4799:03911
03912:-00005:+00075:-00045:002155.4799:03912
03913:-00029:+00059:-00017:002155.4799:03913
03914:-00037:+00070:+00001:002155.4799:03914
03915:-00047:+00065:+00054:002155.4799:03915
03916:-00070:+00046:+00053:002155.4799:03916
03917:-00052:+00065:+00053:002155.4799:03917
03918:-00074:+00057:+00021:002155.4799:03918
03919:-00085:+00046:+00032:002195.5917:03919
03920:-00068:+00069:-00010:002195.5917:03920
03921:-00068:+00061:-00044:002195.5917:03921
03922:-00086:+00060:-00051:002195.5917:03922
03923:-00076:+00043:-00061:002195.5917:03923
03924:-00104:+00049:-00060:002195.5917:03924
03925:-00077:+00028:+00024:002195.5917:03925
03926:-00081:+00027:-00005:002195.5917:03926
03927:-00088:+00038:-00005:002195.5917:03927
03928:-00072:+00031:+00039:002253.8083:03928
03929:-00072:+00030:+00025:002253.8083:03929
03930:-00072:+00027:+00004:002253.8083:03930
03931:-00053:+00040:+00000:002253.8083:03931
03932:-00051:+00068:+00008:002253.8083:03932
03933:-00073:+00080:-00060:002253.8083:03933
03934:-00073:+00080:-00014:002253.8083:03934
03935:-00060:+00056:-00042:002253.8083:03935
03936:-00069:+00057:+00004:002310.5898:03936
03937:-00034:+00061:+00001:002310.5898:03937
03938:-00055:+00079:-00062:002310.5898:03938
03939:-00042:+00073:-00084:002310.5898:03939
03940:-00029:+00099:-00121:002310.5898:03940
03941:-00055:+00114:-00056:002310.5898:03941
03942:-00056:+00113:+00057:002310.5898:03942
03943:-00028:+00110:+00055:002310.5898:03943
03944:-00017:+00127:-00057:002310.5898:03944
03945:+00013:+00093:-00042:002372.4548:03945
03946:-00020:+00079:+00090:002372.4548:03946
03947:-00054:+00012:+00101:002372.4548:03947
03948:-00033:+00037:+00022:002372.4548:03948
03949:-00073:-00034:+00069:002372.4548:03949
03950:-00086:-00027:-00070:002372.4548:03950
03951:-00130:-00077:-00068:002372.4548:03951
03952:-00065:-00065:-00064:002372.4548:03952
03953:-00065:-00054:-00035:002424.8195:03953
03954:-00025:-00066:-00026:002424.8195:03954
03955:-00015:-00066:+00109:002424.8195:03955
03956:+00052:-00048:+00243:002424.8195:03956
03957:+00022:-00066:+00220:002424.8195:03957
03958:+00052:-00048:+00139:002424.8195:03958
03959:+00070:-00022:+00107:002424.8195:03959
03960:+00033:-00014:+00066:002424.8195:03960
03961:+00025:-00027:-00019:002445.9887:03961
03962:-00010:-00025:+00020:002445.9887:03962
03963:+00070:+00003:+00057:002445.9887:03963
03964:+00064:-00018:+00111:002445.9887:03964
03965:+00097:+00022:+00131:002445.9887:03965
03966:+00126:+00034:+00138:002445.9887:03966
03967:+00145:+00052:+00069:002445.9887:03967
03968:+00196:+00055:+00051:002445.9887:03968
03969:+00209:+00057:+00062:002479.1887:03969
03970:+00188:+00043:+00059:002479.1887:03970
03971:+00162:+00070:-00067:002479.1887:03971
03972:+00171:+00048:+00197:002479.1887:03972
03973:+00215:+00052:+00282:002479.1887:03973
03974:+00056:+00011:+00164:002479.1887:03974
03975:+00053:+00039:-00069:002479.1887:03975
03976:+00055:-00013:-00061:002479.1887:03976
03977:+00049:-00022:+00025:002492.7102:03977
03978:+00026:-00044:+00063:002492.7102:03978
03979:-00019:-00068:+00075:002492.7102:03979
03980:-00037:-00102:-00041:002492.7102:03980
03981:-00002:-00124:-00193:002492.7102:03981
03982:+00016:-00141:+00081:002492.7102:03982
03983:+00037:-00117:+00175:002492.7102:03983
03984:-00059:-00160:-00046:002492.7102:03984
03985:+00021:-00147:-00053:002499.7385:03985
03986:+00088:-00185:+00158:002499.7385:03986
03987:+00008:-00169:+00094:002499.7385:03987
03988:+00058:-00141:-00029:002499.7385:03988
03989:+00037:-00115:+00044:002499.7385:03989
03990:+00068:-00101:+00022:002499.7385:03990
03991:+00075:-00098:-00048:002499.7385:03991
03992:+00121:-00079:+00008:002499.7385:03992
03993:+00105:-00066:+00081:002503.7226:03993
03994:+00075:-00060:-00004:002503.7226:03994
03995:+00094:-00023:-00003:002503.7226:03995
03996:+00084:+00003:-00029:002503.7226:03996
03997:+00123:+00001:-00032:002503.7226:03997
03998:+00069:+00022:+00008:002503.7226:03998
03999:+00050:+00013:-00014:002503.7226:03999
04000:+00051:+00031:-00049:002503.7226:04000
04001:+00068:+00045:+00014:002482.8637:04001
04002:+00102:+00030:+00070:002482.8637:04002
04003:+00050:+00043:+00070:002482.8637:04003
04004:+00063:+00024:+00004:002482.8637:04004
04005:+00052:+00031:-00005:002482.8637:04005
04006:+00032:+00033:-00030:002482.8637:04006
04007:+00012:+00037:-00101:002482.8637:04007
04008:-00007:+00013:-00036:002482.8637:04008
04009:-00018:-00006:+00012:002446.0529:04009
04010:-00044:-00030:+00072:002446.0529:04010
04011:-00040:-00049:+00091:002446.0529:04011
04012:-00036:-00064:+00059:002446.0529:04012
04013:-00034:-00056:+00017:002446.0529:04013
04014:-00047:-00089:+00024:002446.0529:04014
04015:-00054:-00127:+00041:002446.0529:04015
04016:-00022:-00115:+00035:002446.0529:04016
04017:-00025:-00143:-00034:002446.0529:04017
04018:-00028:-00163:+00005:002408.5466:04018
04019:+00013:-00166:-00061:002408.5466:04019
04020:+00032:-00183:+00036:002408.5466:04020
04021:+00062:-00185:+00065:002408.5466:04021
04022:+00059:-00166:+00045:002408.5466:04022
04023:+00076:-00145:-00008:002408.5466:04023
04024:+00049:-00134:+00018:002408.5466:04024
04025:+00102:-00130:+00001:002408.5466:04025
04026:+00100:-00105:-00015:002360.5690:04026
04027:+00114:-00098:+00010:002360.5690:04027
04028:+00109:-00082:-00011:002360.5690:04028
04029:+00116:-00060:+00052:002360.5690:04029
04030:+00109:-00061:+00009:002360.5690:04030
04031:+00103:-00010:-00017:002360.5690:04031
04032:+00081:-00014:-00039:002360.5690:04032
04033:+00050:+00020:-00007:002360.5690:04033
04034:+00025:-00006:-00060:002360.5690:04034
04035:+00003:+00035:-00057:002277.0539:04035
04036:-00040:+00038:-00054:002277.0539:04036
04037:-00039:+00049:-00038:002277.0539:04037
04038:-00063:+00054:-00021:002277.0539:04038
04039:-00104:+00042:+00019:002277.0539:04039
04040:-00107:+00069:-00011:002277.0539:04040
04041:-00121:+00083:-00015:002277.0539:04041
04042:-00112:+00099:-00044:002277.0539:04042
04043:-00137:+00092:-00044:002277.0539:04043
04044:-00130:+00113:-00047:002222.6420:04044
04045:-00113:+00124:-00064:002222.6420:04045
04046:-00116:+00131:-00066:002222.6420:04046
04047:-00112:+00105:-00069:002222.6420:04047
04048:-00117:+00129:-00081:002222.6420:04048
04049:-00112:+00119:-00077:002222.6420:04049
04050:-00108:+00108:-00096:002222.6420:04050
04051:-00112:+00102:-00099:002222.6420:04051
04052:-00106:+00115:-00059:002222.6420:04052
04053:-00134:+00110:-00052:002175.1608:04053
04054:-00122:+00087:-00078:002175.1608:04054
04055:-00107:+00077:-00075:002175.1608:04055
04056:-00113:+00093:-00065:002175.1608:04056
04057:-00131:+00075:-00067:002175.1608:04057
04058:-00111:+00062:+00003:002175.1608:04058
04059:-00120:+00044:-00008:002175.1608:04059
04060:-00118:+00050:-00025:002175.1608:04060
04061:-00103:+00037:-00075:002175.1608:04061
04062:-00117:+00016:-00082:002155.4772:04062
04063:-00111:+00022:-00027:002155.4772:04063
04064:-00110:-00003:-00017:002155.4772:04064
04065:-00098:+00004:-00016:002155.4772:04065
04066:-00132:+00002:-00095:002155.4772:04066
04067:-00122:-00001:-00045:002155.4772:04067
04068:-00125:+00022:-00049:002155.4772:04068
04069:-00127:+00019:-00054:002155.4772:04069
04070:-00132:+00035:-00022:002155.4772:04070
04071:-00111:+00048:+00002:002155.4772:04071
04072:-00121:+00026:+00006:002169.3115:04072
04073:-00083:+00042:-00011:002169.3115:04073
04074:-00073:+00044:-00021:002169.3115:04074
04075:-00057:+00068:+00026:002169.3115:04075
04076:-00056:+00042:+00035:002169.3115:04076
04077:-00044:+00044:+00034:002169.3115:04077
04078:-00029:+00069:-00016:002169.3115:04078
04079:-00029:+00078:-00028:002169.3115:04079
04080:-00029:+00056:-00017:002169.3115:04080
04081:-00038:+00057:-00009:002202.0356:04081
04082:-00055:+00064:-00005:002202.0356:04082
04083:-00037:+00063:-00011:002202.0356:04083
04084:-00048:+00045:-00023:002202.0356:04084
04085:-00063:+00028:+00005:002202.0356:04085
04086:-00062:+00034:+00000:002202.0356:04086
04087:-00084:+00048:+00035:002202.0356:04087
04088:-00078:+00013:+00054:002202.0356:04088
04089:-00102:+00011:+00079:002202.0356:04089
04090:-00109:+00012:+00127:002232.2915:04090
04091:-00115:+00033:+00096:002232.2915:04091
04092:-00095:+00014:+00061:002232.2915:04092
04093:-00076:+00055:+00001:002232.2915:04093
04094:-00114:+00065:-00035:002232.2915:04094
04095:-00088:+00062:-00021:002232.2915:04095
04096:-00083:+00089:-00065:002232.2915:04096
04097:-00055:+00110:-00034:002232.2915:04097
04098:-00038:+00088:+00035:002232.2915:04098
04099:-00041:+00100:+00061:002282.6335:04099
04100:-00053:+00071:+00111:002282.6335:04100
04101:-00061:+00077:+00088:002282.6335:04101
04102:-00018:+00111:+00069:002282.6335:04102
04103:-00014:+00131:+00036:002282.6335:04103
04104:-00039:+00088:-00136:002282.6335:04104
04105:-00039:+00089:-00117:002282.6335:04105
04106:-00046:+00071:-00023:002282.6335:04106
04107:-00053:+00071:-00093:002338.3662:04107
04108:-00057:+00061:-00009:002338.3662:04108
04109:-00031:+00064:+00013:002338.3662:04109
04110:-00041:+00044:+00010:002338.3662:04110
04111:-00043:+00045:-00035:002338.3662:04111
04112:-00016:+00051:-00095:002338.3662:04112
04113:-00050:+00060:-00074:002338.3662:04113
04114:-00046:+00059:-00051:002338.3662:04114
04115:+00043:+00045:+00131:002371.8579:04115
04116:+00018:+00063:-00030:002371.8579:04116
04117:-00023:+00012:+00014:002371.8579:04117
04118:-00055:-00018:-00030:002371.8579:04118
04119:-00076:-00048:+00023:002371.8579:04119
04120:+00015:-00035:-00010:002371.8579:04120
04121:-00043:-00048:-00040:002371.8579:04121
04122:-00037:-00077:-00057:002371.8579:04122
04123:-00040:-00093:+00054:002371.8579:04123
04124:-00036:-00130:-00039:002422.2680:04124
04125:-00036:-00088:-00064:002422.2680:04125
04126:-00049:-00120:-00048:002422.2680:04126
04127:+00004:-00110:-00002:002422.2680:04127
04128:+00012:-00105:+00034:002422.2680:04128
04129:+00070:-00075:+00136:002422.2680:04129
04130:+00076:-00064:+00177:002422.2680:04130
04131:+00116:-00029:+00170:002422.2680:04131
04132:+00137:-00031:+00140:002458.2727:04132
04133:+00109:+00005:+00106:002458.2727:04133
04134:+00138:+00021:+00042:002458.2727:04134
04135:+00117:+00017:-00001:002458.2727:04135
04136:+00122:+00012:-00045:002458.2727:04136
04137:+00120:+00029:+00026:002458.2727:04137
04138:+00125:+00044:+00081:002458.2727:04138
04139:+00151:+00045:+00128:002458.2727:04139
04140:+00195:+00080:+00153:002474.9648:04140
04141:+00190:+00090:+00138:002474.9648:04141
04142:+00196:+00104:+00070:002474.9648:04142
04143:+00198:+00145:+00073:002474.9648:04143
04144:+00143:+00108:+00101:002474.9648:04144
04145:+00110:+00124:+00106:002474.9648:04145
04146:+00118:+00111:+00129:002474.9648:04146
04147:+00069:+00096:+00091:002474.9648:04147
04148:+00061:+00085:+00014:002488.9160:04148
04149:+00045:+00080:-00029:002488.9160:04149
04150:+00019:+00050:+00007:002488.9160:04150
04151:+00021:-00001:-00009:002488.9160:04151
04152:+00045:-00016:-00068:002488.9160:04152
04153:+00010:-00024:-00117:002488.9160:04153
04154:+00024:-00060:+00061:002488.9160:04154
04155:+00001:-00096:+00127:002488.9160:04155
04156:+00026:-00085:+00117:002502.7026:04156
04157:+00028:-00103:+00143:002502.7026:04157
04158:+00009:-00114:+00141:002502.7026:04158
04159:-00021:-00150:+00093:002502.7026:04159
04160:-00048:-00172:+00056:002502.7026:04160
04161:-00070:-00178:-00046:002502.7026:04161
04162:-00088:-00216:-00052:002502.7026:04162
04163:-00091:-00211:-00041:002502.7026:04163
04164:-00074:-00216:-00017:002489.7097:04164
04165:-00044:-00217:+00007:002489.7097:04165
04166:+00006:-00179:-00041:002489.7097:04166
04167:+00044:-00144:+00003:002489.7097:04167
04168:+00050:-00118:+00051:002489.7097:04168
04169:+00091:-00089:+00095:002489.7097:04169
04170:+00080:-00067:+00128:002489.7097:04170
04171:+00138:-00052:+00101:002489.7097:04171
04172:+00148:+00002:+00026:002479.1923:04172
04173:+00140:-00005:-00034:002479.1923:04173
04174:+00141:+00050:-00006:002479.1923:04174
04175:+00128:+00067:-00064:002479.1923:04175
04176:+00135:+00079:-00085:002479.1923:04176
04177:+00107:+00079:-00070:002479.1923:04177
04178:+00087:+00042:-00046:002479.1923:04178
04179:+00053:+00044:-00013:002479.1923:04179
04180:+00033:+00037:-00039:002448.6347:04180
04181:+00027:+00032:+00035:002448.6347:04181
04182:-00029:+00008:+00040:002448.6347:04182
04183:-00071:-00049:+00030:002448.6347:04183
04184:-00068:-00029:+00020:002448.6347:04184
04185:-00077:-00076:+00082:002448.6347:04185
04186:-00109:-00096:+00024:002448.6347:04186
04187:-00134:-00100:+00015:002448.6347:04187
04188:-00119:-00131:-00013:002448.6347:04188
04189:-00117:-00153:+00002:002394.5295:04189
04190:-00062:-00149:+00001:002394.5295:04190
04191:-00032:-00148:-00031:002394.5295:04191
04192:-00029:-00149:-00021:002394.5295:04192
04193:-00006:-00150:+00018:002394.5295:04193
04194:+00034:-00156:+00023:002394.5295:04194
04195:+00048:-00138:-00030:002394.5295:04195
04196:+00093:-00101:-00035:002394.5295:04196
04197:+00078:-00068:-00037:002350.3950:04197
04198:+00094:-00063:+00004:002350.3950:04198
04199:+00119:-00052:+00073:002350.3950:04199
04200:+00098:-00021:-00027:002350.3950:04200
04201:+00097:+00020:-00092:002350.3950:04201
04202:+00083:+00003:-00005:002350.3950:04202
04203:+00092:+00033:-00046:002350.3950:04203
04204:+00022:+00022:-00026:002350.3950:04204
04205:+00008:+00014:+00045:002350.3950:04205
04206:-00006:+00016:+00041:002286.9121:04206
04207:-00072:+00036:-00068:002286.9121:04207
04208:-00078:+00024:-00051:002286.9121:04208
04209:-00112:+00022:-00015:002286.9121:04209
04210:-00157:+00051:-00021:002286.9121:04210
04211:-00159:+00037:-00039:002286.9121:04211
04212:-00174:+00028:-00023:002286.9121:04212
04213:-00180:+00048:-00021:002286.9121:04213
04214:-00178:+00043:-00022:002286.9121:04214
04215:-00170:+00040:-00040:002224.4025:04215
04216:-00164:+00058:-00012:002224.4025:04216
04217:-00135:+00079:-00025:002224.4025:04217
04218:-00108:+00098:-00052:002224.4025:04218
04219:-00097:+00083:-00072:002224.4025:04219
04220:-00071:+00092:-00057:002224.4025:04220
04221:-00045:+00088:-00076:002224.4025:04221
04222:-00041:+00106:-00020:002224.4025:04222
04223:+00012:+00106:-00026:002224.4025:04223
04224:-00014:+00124:-00061:002176.7556:04224
04225:+00010:+00106:-00068:002176.7556:04225
04226:-00003:+00125:-00036:002176.7556:04226
04227:-00018:+00097:-00070:002176.7556:04227
04228:-00044:+00096:-00093:002176.7556:04228
04229:-00068:+00060:-00060:002176.7556:04229
04230:-00066:+00030:-00035:002176.7556:04230
04231:-00131:+00035:-00075:002176.7556:04231
04232:-00126:+00019:-00034:002176.7556:04232
04233:-00138:-00001:-00025:002156.2836:04233
04234:-00179:-00004:-00067:002156.2836:04234
04235:-00174:+00001:-00029:002156.2836:04235
04236:-00173:-00003:+00009:002156.2836:04236
04237:-00193:+00017:+00006:002156.2836:04237
04238:-00182:-00002:-00062:002156.2836:04238
04239:-00142:+00010:-00013:002156.2836:04239
04240:-00139:+00020:-00063:002156.2836:04240
04241:-00140:+00016:-00094:002156.2836:04241
04242:-00097:+00027:-00027:002156.2836:04242
04243:-00062:+00032:+00065:002148.1403:04243
04244:-00070:+00015:+00020:002148.1403:04244
04245:-00033:+00052:-00077:002148.1403:04245
04246:-00028:+00051:-00040:002148.1403:04246
04247:-00013:+00045:-00046:002148.1403:04247
04248:+00004:+00068:-00001:002148.1403:04248
04249:+00008:+00045:+00025:002148.1403:04249
04250:+00004:+00043:-00019:002148.1403:04250
04251:+00014:+00078:-00064:002148.1403:04251
04252:-00008:+00067:+00032:002188.0075:04252
04253:-00041:+00028:-00020:002188.0075:04253
04254:-00047:+00050:+00006:002188.0075:04254
04255:-00050:+00048:-00018:002188.0075:04255
04256:-00068:+00028:+00029:002188.0075:04256
04257:-00092:+00016:+00012:002188.0075:04257
04258:-00109:+00036:+00102:002188.0075:04258
04259:-00144:+00007:+00062:002188.0075:04259
04260:-00149:+00014:+00034:002188.0075:04260
04261:-00122:+00000:+00029:002225.6450:04261
04262:-00094:+00042:+00055:002225.6450:04262
04263:-00110:+00035:+00015:002225.6450:04263
04264:-00065:+00096:+00001:002225.6450:04264
04265:-00065:+00076:-00029:002225.6450:04265
04266:-00054:+00126:+00037:002225.6450:04266
04267:-00016:+00099:+00044:002225.6450:04267
04268:-00028:+00111:+00027:002225.6450:04268
04269:-00025:+00073:+00038:002225.6450:04269
04270:-00004:+00102:+00023:002272.8305:04270
04271:-00028:+00112:+00008:002272.8305:04271
04272:-00056:+00113:+00019:002272.8305:04272
04273:-00068:+00087:+00032:002272.8305:04273
04274:-00059:+00100:+00044:002272.8305:04274
04275:-00060:+00086:-00058:002272.8305:04275
04276:-00071:+00083:-00077:002272.8305:04276
04277:-00078:+00077:-00026:002272.8305:04277
04278:-00094:+00070:+00000:002328.7800:04278
04279:-00096:+00069:+00006:002328.7800:04279
04280:-00069:+00042:-00014:002328.7800:04280
04281:-00057:+00044:-00029:002328.7800:04281
04282:-00045:+00026:+00011:002328.7800:04282
04283:-00034:+00015:+00001:002328.7800:04283
04284:-00033:+00006:-00013:002328.7800:04284
04285:-00033:-00005:-00027:002328.7800:04285
04286:-00010:-00015:-00007:002328.7800:04286
04287:-00010:-00018:-00063:002374.0336:04287
04288:-00027:-00031:-00051:002374.0336:04288
04289:-00027:-00045:-00023:002374.0336:04289
04290:-00029:-00024:-00036:002374.0336:04290
04291:-00026:-00032:-00076:002374.0336:04291
04292:+00029:-00016:-00060:002374.0336:04292
04293:+00046:+00008:-00008:002374.0336:04293
04294:+00041:+00020:-00013:002374.0336:04294
04295:+00010:+00018:+00091:002417.6240:04295
04296:+00035:+00016:+00086:002417.6240:04296
04297:+00031:-00006:+00057:002417.6240:04297
04298:+00014:+00004:+00101:002417.6240:04298
04299:+00043:-00014:+00083:002417.6240:04299
04300:-00024:-00026:-00061:002417.6240:04300
04301:-00008:-00008:-00056:002417.6240:04301
04302:-00008:-00031:-00081:002417.6240:04302
04303:+00010:-00017:-00022:002445.6760:04303
04304:+00026:+00005:+00012:002445.6760:04304
04305:+00045:+00017:+00067:002445.6760:04305
04306:+00049:+00016:+00030:002445.6760:04306
04307:+00067:+00021:+00058:002445.6760:04307
04308:+00101:+00016:+00083:002445.6760:04308
04309:+00079:+00014:+00089:002445.6760:04309
04310:+00099:+00047:+00112:002445.6760:04310
04311:+00096:+00052:+00123:002477.8034:04311
04312:+00138:+00054:+00179:002477.8034:04312
04313:+00119:+00024:+00112:002477.8034:04313
04314:+00095:+00042:+00026:002477.8034:04314
04315:+00111:+00045:+00012:002477.8034:04315
04316:+00124:+00052:+00031:002477.8034:04316
04317:+00136:+00042:+00040:002477.8034:04317
04318:+00148:+00078:+00063:002477.8034:04318
04319:+00150:+00055:+00065:002479.8237:04319
04320:+00127:+00055:+00060:002479.8237:04320
04321:+00112:+00064:+00088:002479.8237:04321
04322:+00118:+00058:+00111:002479.8237:04322
04323:+00072:+00045:+00084:002479.8237:04323
04324:+00045:+00042:+00106:002479.8237:04324
04325:+00004:+00048:-00035:002479.8237:04325
04326:-00045:+00019:-00092:002479.8237:04326
04327:-00025:-00017:+00277:002498.7050:04327
04328:-00045:-00044:+00131:002498.7050:04328
04329:-00151:-00068:-00127:002498.7050:04329
04330:-00059:-00107:-00129:002498.7050:04330
04331:-00042:-00102:-00025:002498.7050:04331
04332:-00097:-00148:-00025:002498.7050:04332
04333:-00099:-00148:+00084:002498.7050:04333
04334:-00039:-00166:+00130:002498.7050:04334
04335:+00000:-00160:+00112:002487.6545:04335
04336:+00012:-00188:+00048:002487.6545:04336
04337:+00008:-00179:+00117:002487.6545:04337
04338:+00040:-00179:+00027:002487.6545:04338
04339:+00039:-00163:+00036:002487.6545:04339
04340:+00053:-00158:+00016:002487.6545:04340
04341:+00079:-00152:+00035:002487.6545:04341
04342:+00079:-00133:-00024:002487.6545:04342
04343:+00106:-00104:-00012:002465.2788:04343
04344:+00121:-00085:+00002:002465.2788:04344
04345:+00115:-00072:+00027:002465.2788:04345
04346:+00123:-00061:+00016:002465.2788:04346
04347:+00116:-00051:+00071:002465.2788:04347
04348:+00094:-00032:+00032:002465.2788:04348
04349:+00108:-00002:+00000:002465.2788:04349
04350:+00078:+00020:-00017:002465.2788:04350
04351:+00055:+00031:-00062:002455.1525:04351
04352:+00022:+00037:-00064:002455.1525:04352
04353:-00012:+00047:-00023:002455.1525:04353
04354:-00024:+00034:-00021:002455.1525:04354
04355:-00060:+00017:-00009:002455.1525:04355
04356:-00038:+00017:-00051:002455.1525:04356
04357:-00074:-00004:+00002:002455.1525:04357
04358:-00050:+00004:+00008:002455.1525:04358
04359:-00068:-00030:-00023:002455.1525:04359
04360:-00066:-00048:-00022:002415.3613:04360
04361:-00052:-00060:-00067:002415.3613:04361
04362:-00077:-00071:-00029:002415.3613:04362
04363:-00074:-00068:+00016:002415.3613:04363
04364:-00063:-00088:+00059:002415.3613:04364
04365:-00053:-00110:+00031:002415.3613:04365
04366:-00045:-00112:-00023:002415.3613:04366
04367:-00005:-00111:+00041:002415.3613:04367
04368:+00004:-00115:+00025:002349.5627:04368
04369:+00015:-00111:-00006:002349.5627:04369
04370:+00035:-00111:-00065:002349.5627:04370
04371:+00037:-00068:-00051:002349.5627:04371
04372:+00055:-00060:-00015:002349.5627:04372
04373:+00059:-00054:+00031:002349.5627:04373
04374:+00063:-00044:-00004:002349.5627:04374
04375:+00052:-00038:+00037:002349.5627:04375
04376:+00048:-00018:+00026:002349.5627:04376
04377:+00033:-00020:+00019:002274.3486:04377
04378:+00056:-00022:+00025:002274.3486:04378
04379:+00022:-00002:+00002:002274.3486:04379
04380:+00044:+00032:-00030:002274.3486:04380
04381:-00008:+00000:+00052:002274.3486:04381
04382:-00010:+00050:-00049:002274.3486:04382
04383:+00000:-00018:+00050:002274.3486:04383
04384:+00029:+00065:-00033:002274.3486:04384
04385:-00017:+00033:-00066:002274.3486:04385
04386:-00018:+00066:-00065:002217.7124:04386
04387:-00059:+00065:-00042:002217.7124:04387
04388:-00068:+00076:-00034:002217.7124:04388
04389:-00047:+00062:+00008:002217.7124:04389
04390:-00062:+00081:+00029:002217.7124:04390
04391:-00048:+00073:-00009:002217.7124:04391
04392:-00072:+00098:+00004:002217.7124:04392
04393:-00062:+00087:-00007:002217.7124:04393
04394:-00065:+00091:-00002:002217.7124:04394
04395:-00090:+00094:-00075:002159.1560:04395
04396:-00085:+00099:-00075:002159.1560:04396
04397:-00089:+00076:-00073:002159.1560:04397
04398:-00098:+00083:-00037:002159.1560:04398
04399:-00112:+00047:-00079:002159.1560:04399
04400:-00146:+00031:-00057:002159.1560:04400
04401:-00152:+00038:-00057:002159.1560:04401
04402:-00163:+00014:-00069:002159.1560:04402
04403:-00154:+00017:-00061:002159.1560:04403
04404:-00177:+00007:-00016:002159.1560:04404
04405:-00156:-00019:+00006:002129.1633:04405
04406:-00155:-00009:-00008:002129.1633:04406
04407:-00137:+00001:-00007:002129.1633:04407
04408:-00143:-00014:-00079:002129.1633:04408
04409:-00129:-00030:-00104:002129.1633:04409
04410:-00111:-00034:-00105:002129.1633:04410
04411:-00094:-00024:-00067:002129.1633:04411
04412:-00114:-00030:-00025:002129.1633:04412
04413:-00074:+00005:-00032:002129.1633:04413
04414:-00053:+00017:-00067:002141.4553:04414
04415:-00074:+00021:-00087:002141.4553:04415
04416:-00032:+00014:-00030:002141.4553:04416
04417:-00039:+00029:-00032:002141.4553:04417
04418:-00041:+00044:-00026:002141.4553:04418
04419:-00029:+00059:-00042:002141.4553:04419
04420:-00025:+00097:-00015:002141.4553:04420
04421:-00020:+00072:-00017:002141.4553:04421
04422:+00012:+00111:-00015:002141.4553:04422
04423:+00001:+00093:-00027:002151.7390:04423
04424:-00012:+00109:-00055:002151.7390:04424
04425:-00023:+00116:-00010:002151.7390:04425
04426:-00026:+00103:+00019:002151.7390:04426
04427:-00045:+00102:+00014:002151.7390:04427
04428:-00058:+00104:-00010:002151.7390:04428
04429:-00076:+00103:+00011:002151.7390:04429
04430:-00106:+00099:+00008:002151.7390:04430
04431:-00130:+00098:+00004:002151.7390:04431
04432:-00111:+00083:-00004:002199.3940:04432
04433:-00138:+00065:+00018:002199.3940:04433
04434:-00162:+00067:-00014:002199.3940:04434
04435:-00126:+00053:+00048:002199.3940:04435
04436:-00135:+00046:+00002:002199.3940:04436
04437:-00129:+00043:-00016:002199.3940:04437
04438:-00080:+00050:+00065:002199.3940:04438
04439:-00080:+00044:+00030:002199.3940:04439
04440:-00066:+00049:+00036:002199.3940:04440
04441:-00045:+00046:+00020:002245.6318:04441
04442:-00029:+00067:+00011:002245.6318:04442
04443:-00026:+00036:-00064:002245.6318:04443
04444:-00003:+00048:-00009:002245.6318:04444
04445:+00015:+00036:+00015:002245.6318:04445
04446:+00009:+00025:+00022:002245.6318:04446
04447:-00011:+00025:+00007:002245.6318:04447
04448:-00011:+00066:+00060:002245.6318:04448
04449:-00023:+00035:+00033:002245.6318:04449
04450:-00016:+00026:-00023:002289.4013:04450
04451:-00017:+00053:+00008:002289.4013:04451
04452:-00024:+00046:-00053:002289.4013:04452
04453:-00017:+00057:-00097:002289.4013:04453
04454:-00025:+00072:-00042:002289.4013:04454
04455:-00008:+00056:-00029:002289.4013:04455
04456:-00029:+00085:-00027:002289.4013:04456
04457:-00031:+00079:-00022:002289.4013:04457
04458:-00053:+00064:+00035:002289.4013:04458
04459:-00062:+00053:-00017:002354.7265:04459
04460:-00067:+00063:-00100:002354.7265:04460
04461:-00088:+00050:-00079:002354.7265:04461
04462:-00099:+00053:-00091:002354.7265:04462
04463:-00098:+00036:-00049:002354.7265:04463
04464:-00093:+00052:-00006:002354.7265:04464
04465:-00084:+00025:-00008:002354.7265:04465
04466:-00074:+00035:-00062:002354.7265:04466
04467:-00056:+00039:-00056:002401.4116:04467
04468:-00018:+00029:-00106:002401.4116:04468
04469:-00014:+00021:-00054:002401.4116:04469
04470:+00036:+00034:-00059:002401.4116:04470
04471:+00069:+00011:-00048:002401.4116:04471
04472:+00052:+00001:-00036:002401.4116:04472
04473:+00111:+00009:+00041:002401.4116:04473
04474:+00053:-00052:+00064:002401.4116:04474
04475:+00063:-00012:+00128:002431.7097:04475
04476:+00016:-00054:+00064:002431.7097:04476
04477:+00036:-00049:-00046:002431.7097:04477
04478:-00024:-00078:-00057:002431.7097:04478
04479:-00007:-00036:-00111:002431.7097:04479
04480:-00005:-00064:-00050:002431.7097:04480
04481:-00011:-00044:+00039:002431.7097:04481
04482:+00031:-00029:+00106:002431.7097:04482
04483:+00023:-00019:+00128:002469.4799:04483
04484:+00023:+00003:+00157:002469.4799:04484
04485:+00049:-00004:+00136:002469.4799:04485
04486:+00077:+00017:+00122:002469.4799:04486
04487:+00071:-00003:+00113:002469.4799:04487
04488:+00037:+00018:+00047:002469.4799:04488
04489:+00037:+00016:+00047:002469.4799:04489
04490:+00074:+00014:+00050:002469.4799:04490
04491:+00077:+00028:+00039:002482.7451:04491
04492:+00115:+00042:+00098:002482.7451:04492
04493:+00136:+00067:+00133:002482.7451:04493
04494:+00139:+00080:+00143:002482.7451:04494
04495:+00164:+00071:+00122:002482.7451:04495
04496:+00169:+00074:+00086:002482.7451:04496
04497:+00166:+00086:+00047:002482.7451:04497
04498:+00159:+00116:+00100:002482.7451:04498
04499:+00149:+00092:+00083:002489.7319:04499
04500:+00114:+00090:+00031:002489.7319:04500
04501:+00108:+00073:+00170:002489.7319:04501
04502:+00101:+00085:+00161:002489.7319:04502
04503:+00010:+00064:+00019:002489.7319:04503
04504:+00009:-00014:+00047:002489.7319:04504
04505:-00022:-00037:+00096:002489.7319:04505
04506:-00049:-00060:-00051:002489.7319:04506
04507:-00057:-00060:-00142:002503.6784:04507
04508:-00058:-00122:-00137:002503.6784:04508
04509:-00028:-00114:+00073:002503.6784:04509
04510:-00013:-00134:+00157:002503.6784:04510
04511:-00052:-00189:+00118:002503.6784:04511
04512:-00033:-00210:+00002:002503.6784:04512
04513:-00020:-00212:+00032:002503.6784:04513
04514:-00054:-00233:+00065:002503.6784:04514
04515:-00052:-00251:+00065:002502.7136:04515
04516:-00031:-00245:+00024:002502.7136:04516
04517:-00026:-00216:-00017:002502.7136:04517
04518:+00007:-00219:+00047:002502.7136:04518
04519:+00055:-00190:+00054:002502.7136:04519
04520:+00071:-00183:+00026:002502.7136:04520
04521:+00090:-00169:-00041:002502.7136:04521
04522:+00135:-00102:-00017:002502.7136:04522
04523:+00148:-00079:+00067:002489.7392:04523
04524:+00149:-00058:+00051:002489.7392:04524
04525:+00150:-00017:+00054:002489.7392:04525
04526:+00146:-00003:-00003:002489.7392:04526
04527:+00138:+00037:-00032:002489.7392:04527
04528:+00104:+00042:-00020:002489.7392:04528
04529:+00104:+00057:-00029:002489.7392:04529
04530:+00076:+00057:-00009:002489.7392:04530
04531:+00072:+00064:-00018:002484.0046:04531
04532:+00035:+00046:+00015:002484.0046:04532
04533:+00012:+00044:+00009:002484.0046:04533
04534:+00009:+00031:-00011:002484.0046:04534
04535:-00028:+00034:-00050:002484.0046:04535
04536:-00023:+00019:+00091:002484.0046:04536
04537:-00018:+00005:+00162:002484.0046:04537
04538:-00068:-00011:+00071:002484.0046:04538
04539:-00060:-00026:-00005:002463.1110:04539
04540:-00084:-00038:-00089:002463.1110:04540
04541:-00100:-00076:-00074:002463.1110:04541
04542:-00102:-00106:+00009:002463.1110:04542
04543:-00083:-00141:+00050:002463.1110:04543
04544:-00074:-00138:-00017:002463.1110:04544
04545:-00059:-00115:+00071:002463.1110:04545
04546:-00007:-00137:+00015:002463.1110:04546
04547:-00033:-00116:+00017:002463.1110:04547
04548:+00014:-00114:-00032:002445.9423:04548
04549:+00073:-00124:-00046:002445.9423:04549
04550:+00086:-00086:-00055:002445.9423:04550
04551:+00118:-00091:-00018:002445.9423:04551
04552:+00112:-00075:+00013:002445.9423:04552
04553:+00149:-00080:+00017:002445.9423:04553
04554:+00157:-00050:+00048:002445.9423:04554
04555:+00166:-00008:+00019:002445.9423:04555
04556:+00133:-00010:+00045:002403.8825:04556
04557:+00163:-00018:+00023:002403.8825:04557
04558:+00131:+00001:-00027:002403.8825:04558
04559:+00096:+00017:-00099:002403.8825:04559
04560:+00058:-00004:+00004:002403.8825:04560
04561:+00038:+00001:+00007:002403.8825:04561
04562:-00057:+00008:-00001:002403.8825:04562
04563:-00053:+00021:-00029:002403.8825:04563
04564:-00089:-00002:-00005:002365.0102:04564
04565:-00106:+00009:-00064:002365.0102:04565
04566:-00143:+00039:-00032:002365.0102:04566
04567:-00111:+00050:-00008:002365.0102:04567
04568:-00147:+00054:-00056:002365.0102:04568
04569:-00124:+00055:-00017:002365.0102:04569
04570:-00111:+00040:+00025:002365.0102:04570
04571:-00103:+00044:+00039:002365.0102:04571
04572:-00076:+00052:-00011:002365.0102:04572
04573:-00061:+00063:-00025:002310.5866:04573
04574:-00070:+00053:-00074:002310.5866:04574
04575:-00046:+00066:-00039:002310.5866:04575
04576:-00027:+00065:-00091:002310.5866:04576
04577:-00041:+00058:-00076:002310.5866:04577
04578:-00018:+00045:-00082:002310.5866:04578
04579:-00044:+00060:-00029:002310.5866:04579
04580:-00036:+00055:-00040:002310.5866:04580
04581:-00037:+00068:-00027:002310.5866:04581
04582:-00062:+00058:-00048:002266.3173:04582
04583:-00086:+00079:-00040:002266.3173:04583
04584:-00098:+00045:-00094:002266.3173:04584
04585:-00135:+00063:-00079:002266.3173:04585
04586:-00113:+00041:-00091:002266.3173:04586
04587:-00156:+00047:-00087:002266.3173:04587
04588:-00182:+00012:-00056:002266.3173:04588
04589:-00168:+00013:-00071:002266.3173:04589
04590:-00170:-00005:-00075:002266.3173:04590
04591:-00154:-00002:-00064:002233.5805:04591
04592:-00147:+00005:-00002:002233.5805:04592
04593:-00130:+00018:-00041:002233.5805:04593
04594:-00112:+00011:-00044:002233.5805:04594
04595:-00076:+00053:-00008:002233.5805:04595
04596:-00088:+00043:-00008:002233.5805:04596
04597:-00056:+00068:-00047:002233.5805:04597
04598:-00018:+00079:-00021:002233.5805:04598
04599:-00030:+00083:-00058:002233.5805:04599
04600:-00016:+00062:-00076:002200.9428:04600
04601:-00015:+00068:-00053:002200.9428:04601
04602:-00038:+00067:-00023:002200.9428:04602
04603:-00035:+00041:-00033:002200.9428:04603
04604:-00055:+00044:+00019:002200.9428:04604
04605:-00055:+00031:-00016:002200.9428:04605
04606:-00066:+00039:+00012:002200.9428:04606
04607:-00084:+00015:+00024:002200.9428:04607
04608:-00092:+00047:+00023:002200.9428:04608
04609:-00134:+00011:-00020:002195.5749:04609
04610:-00125:+00034:-00027:002195.5749:04610
04611:-00133:+00016:+00037:002195.5749:04611
04612:-00109:+00036:-00029:002195.5749:04612
04613:-00119:+00032:-00014:002195.5749:04613
04614:-00089:+00034:+00018:002195.5749:04614
04615:-00088:+00011:+00053:002195.5749:04615
04616:-00059:+00026:-00016:002195.5749:04616
04617:-00029:+00044:+00023:002195.5749:04617
04618:-00004:+00066:-00007:002217.7150:04618
04619:+00010:+00084:-00002:002217.7150:04619
04620:+00002:+00075:+00010:002217.7150:04620
04621:+00024:+00077:-00004:002217.7150:04621
04622:+00011:+00095:-00010:002217.7150:04622
04623:+00015:+00089:+00009:002217.7150:04623
04624:+00009:+00087:-00007:002217.7150:04624
04625:-00041:+00100:-00016:002217.7150:04625
04626:-00041:+00060:+00003:002217.7150:04626
04627:-00074:+00097:+00052:002244.2795:04627
04628:-00079:+00073:+00022:002244.2795:04628
04629:-00121:+00062:+00067:002244.2795:04629
04630:-00111:+00043:+00066:002244.2795:04630
04631:-00128:+00054:-00008:002244.2795:04631
04632:-00123:+00037:-00106:002244.2795:04632
04633:-00127:+00049:-00105:002244.2795:04633
04634:-00112:+00020:-00065:002244.2795:04634
04635:-00108:+00016:-00013:002244.2795:04635
04636:-00082:+00011:+00012:002303.3964:04636
04637:-00066:+00028:-00024:002303.3964:04637
04638:-00085:+00014:-00040:002303.3964:04638
04639:-00036:+00049:-00063:002303.3964:04639
04640:-00031:+00016:+00003:002303.3964:04640
04641:-00018:+00012:-00039:002303.3964:04641
04642:-00015:+00015:-00001:002303.3964:04642
04643:+00015:+00027:+00080:002303.3964:04643
04644:-00009:+00019:+00064:002356.0314:04644
04645:+00013:+00001:+00059:002356.0314:04645
04646:-00021:-00032:+00111:002356.0314:04646
04647:-00071:-00029:-00023:002356.0314:04647
04648:-00066:-00036:-00108:002356.0314:04648
04649:-00059:-00050:-00085:002356.0314:04649
04650:-00051:-00052:-00030:002356.0314:04650
04651:-00068:-00044:+00026:002356.0314:04651
04652:-00057:-00023:+00095:002356.0314:04652
04653:-00030:-00010:+00098:002389.9340:04653
04654:-00041:-00007:+00046:002389.9340:04654
04655:+00001:-00004:+00057:002389.9340:04655
04656:+00022:+00037:+00184:002389.9340:04656
04657:+00070:+00018:+00132:002389.9340:04657
04658:+00105:+00045:+00106:002389.9340:04658
04659:+00095:+00046:+00084:002389.9340:04659
04660:+00124:+00046:+00012:002389.9340:04660
04661:+00072:+00063:+00026:002431.5876:04661
04662:+00121:+00097:+00087:002431.5876:04662
04663:+00082:+00073:+00058:002431.5876:04663
04664:+00122:+00116:+00035:002431.5876:04664
04665:+00135:+00115:+00040:002431.5876:04665
04666:+00119:+00108:+00000:002431.5876:04666
04667:+00100:+00104:+00011:002431.5876:04667
04668:+00150:+00120:+00068:002431.5876:04668
04669:+00095:+00113:+00099:002448.6022:04669
04670:+00085:+00116:+00107:002448.6022:04670
04671:+00056:+00096:+00102:002448.6022:04671
04672:+00034:+00058:+00036:002448.6022:04672
04673:+00016:+00054:-00040:002448.6022:04673
04674:+00061:+00012:+00084:002448.6022:04674
04675:+00060:-00036:+00062:002448.6022:04675
04676:-00008:-00033:-00027:002448.6022:04676
04677:+00006:-00073:-00067:002450.7238:04677
04678:+00042:-00086:+00082:002450.7238:04678
04679:-00008:-00130:+00080:002450.7238:04679
04680:-00008:-00130:-00063:002450.7238:04680
04681:+00013:-00167:-00078:002450.7238:04681
04682:+00014:-00186:+00098:002450.7238:04682
04683:+00004:-00198:+00117:002450.7238:04683
04684:-00027:-00176:+00053:002450.7238:04684
04685:+00010:-00204:+00002:002450.4050:04685
04686:+00001:-00200:+00210:002450.4050:04686
04687:-00008:-00184:+00169:002450.4050:04687
04688:-00028:-00162:-00095:002450.4050:04688
04689:+00021:-00169:-00071:002450.4050:04689
04690:+00073:-00128:+00094:002450.4050:04690
04691:+00041:-00102:+00079:002450.4050:04691
04692:+00048:-00086:+00031:002450.4050:04692
04693:+00092:-00045:+00052:002439.0791:04693
04694:+00110:-00031:+00036:002439.0791:04694
04695:+00063:+00004:+00035:002439.0791:04695
04696:+00085:+00019:+00045:002439.0791:04696
04697:+00077:+00023:+00006:002439.0791:04697
04698:+00080:+00055:+00027:002439.0791:04698
04699:+00085:+00060:+00017:002439.0791:04699
04700:+00071:+00055:+00001:002439.0791:04700
04701:+00037:+00064:+00022:002439.0791:04701
04702:+00032:+00058:+00029:002403.7216:04702
04703:+00019:+00066:+00071:002403.7216:04703
04704:+00025:+00053:+00047:002403.7216:04704
04705:-00003:+00047:+00063:002403.7216:04705
04706:-00035:+00018:-00010:002403.7216:04706
04707:-00053:+00002:-00025:002403.7216:04707
04708:-00045:+00007:+00024:002403.7216:04708
04709:-00061:-00028:-00031:002403.7216:04709
04710:-00078:-00052:+00093:002372.4016:04710
04711:-00086:-00078:+00127:002372.4016:04711
04712:-00093:-00081:+00051:002372.4016:04712
04713:-00087:-00073:+00014:002372.4016:04713
04714:-00051:-00109:+00034:002372.4016:04714
04715:-00051:-00119:-00012:002372.4016:04715
04716:-00059:-00134:-00080:002372.4016:04716
04717:-00019:-00156:-00067:002372.4016:04717
04718:+00003:-00154:-00041:002372.4016:04718
04719:+00025:-00149:-00026:002329.6635:04719
04720:+00050:-00135:+00019:002329.6635:04720
04721:+00049:-00139:+00015:002329.6635:04721
04722:+00103:-00114:+00040:002329.6635:04722
04723:+00101:-00103:+00045:002329.6635:04723
04724:+00123:-00107:+00031:002329.6635:04724
04725:+00101:-00082:-00014:002329.6635:04725
04726:+00118:-00054:-00028:002329.6635:04726
04727:+00112:-00052:-00053:002329.6635:04727
04728:+00101:-00005:-00072:002276.9892:04728
04729:+00085:-00005:+00003:002276.9892:04729
04730:+00065:+00042:+00001:002276.9892:04730
04731:+00041:+00014:-00018:002276.9892:04731
04732:+00036:+00061:-00052:002276.9892:04732
04733:+00005:+00070:-00022:002276.9892:04733
04734:+00022:+00097:-00108:002276.9892:04734
04735:-00011:+00063:-00038:002276.9892:04735
04736:+00007:+00114:-00012:002276.9892:04736
04737:-00011:+00115:-00015:002246.2680:04737
04738:-00028:+00107:-00079:002246.2680:04738
04739:-00032:+00110:-00075:002246.2680:04739
04740:-00059:+00100:-00092:002246.2680:04740
04741:-00100:+00093:-00061:002246.2680:04741
04742:-00094:+00096:-00037:002246.2680:04742
04743:-00097:+00098:-00052:002246.2680:04743
04744:-00131:+00096:-00073:002246.2680:04744
04745:-00146:+00095:-00073:002225.7221:04745
04746:-00126:+00080:-00083:002225.7221:04746
04747:-00137:+00060:-00104:002225.7221:04747
04748:-00152:+00030:-00079:002225.7221:04748
04749:-00160:+00051:-00045:002225.7221:04749
04750:-00155:-00007:+00007:002225.7221:04750
04751:-00160:-00005:-00030:002225.7221:04751
04752:-00143:-00014:-00064:002225.7221:04752
04753:-00152:-00034:-00077:002225.7221:04753
04754:-00163:-00061:-00090:002225.7221:04754
04755:-00147:-00044:-00061:002201.0268:04755
04756:-00142:-00055:-00042:002201.0268:04756
04757:-00136:-00046:-00018:002201.0268:04757
04758:-00105:-00053:-00038:002201.0268:04758
04759:-00102:-00021:-00087:002201.0268:04759
04760:-00087:-00036:-00121:002201.0268:04760
04761:-00049:+00001:-00035:002201.0268:04761
04762:-00059:-00003:-00044:002201.0268:04762
04763:-00018:+00012:-00018:002201.0268:04763
04764:-00023:+00028:+00010:002203.3093:04764
04765:-00019:+00041:-00020:002203.3093:04765
04766:-00044:+00069:-00042:002203.3093:04766
04767:-00021:+00061:-00045:002203.3093:04767
04768:-00054:+00096:-00043:002203.3093:04768
04769:-00088:+00095:-00008:002203.3093:04769
04770:-00078:+00076:+00018:002203.3093:04770
04771:-00097:+00077:+00007:002203.3093:04771
04772:-00117:+00070:-00055:002203.3093:04772
04773:-00110:+00075:+00004:002225.6833:04773
04774:-00130:+00060:+00030:002225.6833:04774
04775:-00147:+00081:-00026:002225.6833:04775
04776:-00109:+00075:-00045:002225.6833:04776
04777:-00117:+00075:-00033:002225.6833:04777
04778:-00106:+00070:-00019:002225.6833:04778
04779:-00086:+00075:+00000:002225.6833:04779
04780:-00049:+00094:+00046:002225.6833:04780
04781:-00054:+00086:+00020:002225.6833:04781
04782:-00031:+00100:+00011:002240.3381:04782
04783:-00031:+00082:+00023:002240.3381:04783
04784:-00036:+00082:-00015:002240.3381:04784
04785:-00022:+00074:-00045:002240.3381:04785
04786:-00018:+00085:-00063:002240.3381:04786
04787:-00030:+00073:-00023:002240.3381:04787
04788:-00037:+00065:-00031:002240.3381:04788
04789:-00044:+00046:+00013:002240.3381:04789
04790:-00056:+00053:+00013:002286.7924:04790
04791:-00055:+00034:-00015:002286.7924:04791
04792:-00050:+00054:+00011:002286.7924:04792
04793:-00049:+00033:+00037:002286.7924:04793
04794:-00065:+00024:-00040:002286.7924:04794
04795:-00075:+00037:+00072:002286.7924:04795
04796:-00039:+00035:+00117:002286.7924:04796
04797:-00035:-00002:+00085:002286.7924:04797
04798:-00042:+00010:-00027:002286.7924:04798
04799:-00021:+00016:-00033:002325.3508:04799
04800:-00028:+00029:+00009:002325.3508:04800
04801:-00031:+00009:-00050:002325.3508:04801
04802:-00060:+00028:-00060:002325.3508:04802
04803:-00056:+00049:+00008:002325.3508:04803
04804:-00031:+00024:-00033:002325.3508:04804
04805:-00043:+00069:-00121:002325.3508:04805
04806:-00032:+00057:-00086:002325.3508:04806
04807:-00038:+00058:+00002:002362.9472:04807
04808:-00069:+00056:+00019:002362.9472:04808
04809:-00068:+00056:+00039:002362.9472:04809
04810:-00072:+00063:-00014:002362.9472:04810
04811:-00046:+00063:-00013:002362.9472:04811
04812:-00057:+00041:-00059:002362.9472:04812
04813:-00047:+00063:-00057:002362.9472:04813
04814:-00051:+00015:-00059:002362.9472:04814
04815:+00052:+00012:+00130:002362.9472:04815
04816:+00014:-00045:+00093:002394.8884:04816
04817:+00007:-00051:+00095:002394.8884:04817
04818:-00084:-00089:+00038:002394.8884:04818
04819:+00004:-00092:-00081:002394.8884:04819
04820:-00087:-00131:-00100:002394.8884:04820
04821:-00056:-00107:-00089:002394.8884:04821
04822:-00051:-00116:-00033:002394.8884:04822
04823:-00022:-00095:+00040:002394.8884:04823
04824:+00012:-00080:+00122:002429.5979:04824
04825:+00057:-00063:+00162:002429.5979:04825
04826:+00051:-00063:+00123:002429.5979:04826
04827:+00085:-00025:+00138:002429.5979:04827
04828:+00103:-00027:+00118:002429.5979:04828
04829:+00092:-00017:+00089:002429.5979:04829
04830:+00079:-00019:+00028:002429.5979:04830
04831:+00082:+00011:+00020:002429.5979:04831
04832:+00087:+00023:+00058:002450.7954:04832
04833:+00095:+00033:+00069:002450.7954:04833
04834:+00115:+00039:+00086:002450.7954:04834
04835:+00124:+00083:+00114:002450.7954:04835
04836:+00144:+00055:+00122:002450.7954:04836
04837:+00159:+00073:+00087:002450.7954:04837
04838:+00179:+00085:+00031:002450.7954:04838
04839:+00158:+00099:+00048:002450.7954:04839
04840:+00157:+00099:+00085:002474.4204:04840
04841:+00130:+00076:+00103:002474.4204:04841
04842:+00135:+00090:+00055:002474.4204:04842
04843:+00120:+00077:+00041:002474.4204:04843
04844:+00109:+00094:+00071:002474.4204:04844
04845:+00086:+00051:+00137:002474.4204:04845
04846:+00034:+00048:+00031:002474.4204:04846
04847:+00032:-00003:-00042:002474.4204:04847
04848:+00026:-00035:-00058:002472.9956:04848
04849:+00016:-00041:-00019:002472.9956:04849
04850:+00000:-00057:+00063:002472.9956:04850
04851:-00043:-00093:+00116:002472.9956:04851
04852:-00043:-00089:+00043:002472.9956:04852
04853:-00022:-00116:-00050:002472.9956:04853
04854:-00021:-00134:+00169:002472.9956:04854
04855:-00071:-00183:+00187:002472.9956:04855
04856:-00109:-00179:-00059:002460.4582:04856
04857:-00082:-00180:-00026:002460.4582:04857
04858:-00023:-00200:-00009:002460.4582:04858
04859:-00036:-00190:-00015:002460.4582:04859
04860:-00039:-00161:+00009:002460.4582:04860
04861:-00001:-00183:+00038:002460.4582:04861
04862:+00040:-00134:+00023:002460.4582:04862
04863:+00074:-00139:+00016:002460.4582:04863
04864:+00087:-00122:+00075:002460.4582:04864
04865:+00076:-00100:+00091:002445.7927:04865
04866:+00112:-00082:+00069:002445.7927:04866
04867:+00135:-00025:+00011:002445.7927:04867
04868:+00130:-00035:+00006:002445.7927:04868
04869:+00123:-00002:+00030:002445.7927:04869
04870:+00120:+00015:+00042:002445.7927:04870
04871:+00110:+00041:+00030:002445.7927:04871
04872:+00127:+00057:-00005:002445.7927:04872
04873:+00132:+00083:-00059:002420.1655:04873
04874:+00081:+00058:-00052:002420.1655:04874
04875:+00045:+00050:-00036:002420.1655:04875
04876:+00027:+00053:+00020:002420.1655:04876
04877:-00016:+00034:+00045:002420.1655:04877
04878:-00075:-00004:+00071:002420.1655:04878
04879:-00092:-00016:+00066:002420.1655:04879
04880:-00106:-00026:+00022:002420.1655:04880
04881:-00133:-00060:+00087:002380.9074:04881
04882:-00130:-00079:+00095:002380.9074:04882
04883:-00135:-00087:-00019:002380.9074:04883
04884:-00123:-00098:+00008:002380.9074:04884
04885:-00091:-00115:+00023:002380.9074:04885
04886:-00100:-00116:+00016:002380.9074:04886
04887:-00068:-00133:-00019:002380.9074:04887
04888:-00040:-00154:+00005:002380.9074:04888
04889:+00004:-00156:-00011:002380.9074:04889
04890:+00016:-00141:-00010:002346.1022:04890
04891:+00052:-00144:+00000:002346.1022:04891
04892:+00073:-00124:-00009:002346.1022:04892
04893:+00087:-00116:+00004:002346.1022:04893
04894:+00094:-00084:+00044:002346.1022:04894
04895:+00121:-00068:-00004:002346.1022:04895
04896:+00118:-00066:+00008:002346.1022:04896
04897:+00113:-00022:-00017:002346.1022:04897
04898:+00132:-00017:-00046:002291.1425:04898
04899:+00107:+00007:-00038:002291.1425:04899
04900:+00078:+00037:-00106:002291.1425:04900
04901:+00075:+00038:-00065:002291.1425:04901
04902:+00068:+00042:-00068:002291.1425:04902
04903:+00018:+00050:-00039:002291.1425:04903
04904:+00034:+00061:+00000:002291.1425:04904
04905:-00004:+00078:-00061:002291.1425:04905
04906:-00025:+00083:-00108:002291.1425:04906
04907:-00086:+00058:-00076:002248.4221:04907
04908:-00086:+00066:-00049:002248.4221:04908
04909:-00145:+00057:-00092:002248.4221:04909
04910:-00108:+00058:-00072:002248.4221:04910
04911:-00126:+00078:-00091:002248.4221:04911
04912:-00162:+00044:-00048:002248.4221:04912
04913:-00163:+00069:-00075:002248.4221:04913
04914:-00157:+00065:-00107:002248.4221:04914
04915:-00151:+00064:-00098:002248.4221:04915
04916:-00148:+00057:-00065:002214.8786:04916
04917:-00133:+00068:-00066:002214.8786:04917
04918:-00146:+00056:-00061:002214.8786:04918
04919:-00111:+00057:-00071:002214.8786:04919
04920:-00120:+00085:-00047:002214.8786:04920
04921:-00084:+00085:-00044:002214.8786:04921
04922:-00081:+00083:-00062:002214.8786:04922
04923:-00048:+00082:-00059:002214.8786:04923
04924:-00062:+00069:-00026:002214.8786:04924
04925:-00084:+00043:-00073:002214.8786:04925
04926:-00089:+00066:-00071:002190.4699:04926
04927:-00076:+00030:-00056:002190.4699:04927
04928:-00102:+00039:-00040:002190.4699:04928
04929:-00081:-00003:-00062:002190.4699:04929
04930:-00097:-00003:-00028:002190.4699:04930
04931:-00094:-00005:-00010:002190.4699:04931
04932:-00114:+00000:-00025:002190.4699:04932
04933:-00117:+00000:+00007:002190.4699:04933
04934:-00111:+00004:-00006:002190.4699:04934
04935:-00092:-00001:+00013:002178.0041:04935
04936:-00082:+00010:-00011:002178.0041:04936
04937:-00074:+00038:-00030:002178.0041:04937
04938:-00052:+00041:-00022:002178.0041:04938
04939:-00057:+00055:+00030:002178.0041:04939
04940:-00028:+00058:+00022:002178.0041:04940
04941:-00016:+00079:-00024:002178.0041:04941
04942:+00010:+00084:-00016:002178.0041:04942
04943:-00001:+00071:-00060:002178.0041:04943
04944:-00024:+00083:-00094:002188.0642:04944
04945:-00012:+00075:+00035:002188.0642:04945
04946:-00036:+00057:+00056:002188.0642:04946
04947:-00055:+00082:+00003:002188.0642:04947
04948:-00022:+00078:-00059:002188.0642:04948
04949:-00055:+00078:-00011:002188.0642:04949
04950:-00079:+00060:-00031:002188.0642:04950
04951:-00101:+00057:+00000:002188.0642:04951
04952:-00102:+00059:+00019:002188.0642:04952
04953:-00096:+00055:+00006:002221.6906:04953
04954:-00106:+00067:-00001:002221.6906:04954
04955:-00097:+00070:+00013:002221.6906:04955
04956:-00116:+00064:+00005:002221.6906:04956
04957:-00118:+00056:-00074:002221.6906:04957
04958:-00093:+00078:-00038:002221.6906:04958
04959:-00065:+00082:+00037:002221.6906:04959
04960:-00084:+00085:+00018:002221.6906:04960
04961:-00047:+00057:-00019:002221.6906:04961
04962:-00042:+00063:-00002:002248.4069:04962
04963:-00033:+00068:+00036:002248.4069:04963
04964:-00038:+00059:+00003:002248.4069:04964
04965:-00032:+00049:-00044:002248.4069:04965
04966:-00039:+00040:-00046:002248.4069:04966
04967:-00021:+00029:-00011:002248.4069:04967
04968:-00030:+00048:+00038:002248.4069:04968
04969:-00058:+00034:+00015:002248.4069:04969
04970:-00022:+00027:+00006:002248.4069:04970
04971:-00032:+00048:-00036:002299.2204:04971
04972:-00031:+00051:-00091:002299.2204:04972
04973:-00068:+00030:-00045:002299.2204:04973
04974:-00054:+00053:-00006:002299.2204:04974
04975:-00053:+00066:+00025:002299.2204:04975
04976:-00070:+00046:+00016:002299.2204:04976
04977:-00050:+00064:-00023:002299.2204:04977
04978:-00053:+00041:-00034:002299.2204:04978
04979:-00060:+00041:-00033:002351.6508:04979
04980:-00033:+00043:-00032:002351.6508:04980
04981:-00043:+00053:-00039:002351.6508:04981
04982:-00016:+00043:-00021:002351.6508:04982
04983:-00024:+00069:-00005:002351.6508:04983
04984:-00002:+00063:-00050:002351.6508:04984
04985:+00005:+00060:-00040:002351.6508:04985
04986:+00004:+00042:+00003:002351.6508:04986
04987:+00004:+00060:-00028:002385.4138:04987
04988:+00016:+00065:-00019:002385.4138:04988
04989:+00053:+00046:-00016:002385.4138:04989
04990:+00072:+00045:+00038:002385.4138:04990
04991:+00061:+00027:+00028:002385.4138:04991
04992:+00044:+00011:+00091:002385.4138:04992
04993:+00055:-00005:+00096:002385.4138:04993
04994:+00006:-00012:+00061:002385.4138:04994
04995:+00047:-00032:-00056:002385.4138:04995
04996:-00056:-00036:-00020:002427.0004:04996
04997:-00037:-00014:-00005:002427.0004:04997
04998:-00080:-00026:+00038:002427.0004:04998
04999:-00010:-00021:+00101:002427.0004:04999
05000:-00001:-00016:+00096:002427.0004:05000
05001:+00008:-00018:+00033:002427.0004:05001
05002:+00022:-00002:+00112:002427.0004:05002
05003:+00061:+00003:+00067:002427.0004:05003
05004:+00050:-00006:+00044:002458.3632:05004
05005:+00085:+00000:+00099:002458.3632:05005
05006:+00069:+00037:+00178:002458.3632:05006
05007:+00084:+00010:+00172:002458.3632:05007
05008:+00089:+00022:+00133:002458.3632:05008
05009:+00070:+00023:+00071:002458.3632:05009
05010:+00090:+00015:-00005:002458.3632:05010
05011:+00054:+00011:+00101:002458.3632:05011
05012:+00102:+00036:+00108:002470.1464:05012
05013:+00064:+00014:+00144:002470.1464:05013
05014:+00082:+00031:+00076:002470.1464:05014
05015:+00099:+00054:+00061:002470.1464:05015
05016:+00093:+00047:+00020:002470.1464:05016
05017:+00102:+00048:-00002:002470.1464:05017
05018:+00104:+00052:+00020:002470.1464:05018
05019:+00109:+00041:+00028:002470.1464:05019
05020:+00105:+00047:+00003:002484.1064:05020
05021:+00072:+00026:+00079:002484.1064:05021
05022:+00041:+00019:+00073:002484.1064:05022
05023:+00004:-00001:+00027:002484.1064:05023
05024:+00013:-00008:-00068:002484.1064:05024
05025:+00026:-00039:+00245:002484.1064:05025
05026:+00019:-00093:+00208:002484.1064:05026
05027:-00048:-00071:-00115:002484.1064:05027
05028:+00001:-00106:-00077:002482.8413:05028
05029:+00030:-00112:+00008:002482.8413:05029
05030:-00042:-00158:-00003:002482.8413:05030
05031:-00061:-00137:-00018:002482.8413:05031
05032:-00024:-00150:+00016:002482.8413:05032
05033:+00011:-00155:+00050:002482.8413:05033
05034:+00020:-00160:+00008:002482.8413:05034
05035:+00009:-00151:+00054:002482.8413:05035
05036:+00010:-00172:+00001:002470.1831:05036
05037:+00018:-00127:+00043:002470.1831:05037
05038:+00048:-00121:+00018:002470.1831:05038
05039:+00050:-00085:+00067:002470.1831:05039
05040:+00050:-00091:+00048:002470.1831:05040
05041:+00077:-00042:+00048:002470.1831:05041
05042:+00074:-00039:+00083:002470.1831:05042
05043:+00066:+00003:+00001:002470.1831:05043
05044:+00037:-00005:+00034:002450.4582:05044
05045:+00017:+00021:-00025:002450.4582:05045
05046:-00027:+00012:-00045:002450.4582:05046
05047:-00013:+00014:-00064:002450.4582:05047
05048:-00027:+00025:+00036:002450.4582:05048
05049:-00030:+00000:+00058:002450.4582:05049
05050:-00054:+00007:+00084:002450.4582:05050
05051:-00059:-00019:+00059:002450.4582:05051
05052:-00068:-00034:-00032:002434.3203:05052
05053:-00070:-00035:-00061:002434.3203:05053
05054:-00065:-00061:+00068:002434.3203:05054
05055:-00049:-00069:+00087:002434.3203:05055
05056:-00047:-00058:+00024:002434.3203:05056
05057:-00030:-00084:-00017:002434.3203:05057
05058:-00027:-00083:-00014:002434.3203:05058
05059:-00030:-00091:+00109:002434.3203:05059
05060:-00006:-00084:+00093:002434.3203:05060
05061:-00004:-00091:+00027:002413.0300:05061
05062:+00012:-00096:+00019:002413.0300:05062
05063:+00031:-00075:+00037:002413.0300:05063
05064:+00021:-00080:+00068:002413.0300:05064
05065:+00033:-00080:+00068:002413.0300:05065
05066:+00020:-00053:+00020:002413.0300:05066
05067:+00061:-00041:+00005:002413.0300:05067
05068:+00057:-00034:-00040:002413.0300:05068
05069:+00032:-00014:-00016:002376.9411:05069
05070:+00058:-00022:-00020:002376.9411:05070
05071:+00037:-00004:-00008:002376.9411:05071
05072:+00048:-00016:-00074:002376.9411:05072
05073:+00059:+00020:-00024:002376.9411:05073
05074:+00048:-00006:-00010:002376.9411:05074
05075:+00045:-00003:-00017:002376.9411:05075
05076:+00036:+00008:-00039:002376.9411:05076
05077:+00041:-00001:-00051:002376.9411:05077
05078:+00046:-00004:-00077:002338.4416:05078
05079:-00009:+00008:-00051:002338.4416:05079
05080:-00008:-00015:-00040:002338.4416:05080
05081:-00007:-00006:-00082:002338.4416:05081
05082:-00039:+00008:-00137:002338.4416:05082
05083:-00047:+00018:-00089:002338.4416:05083
05084:-00073:-00017:-00111:002338.4416:05084
05085:-00066:-00019:-00078:002338.4416:05085
05086:-00073:-00005:-00066:002281.1726:05086
05087:-00081:+00006:-00040:002281.1726:05087
05088:-00076:-00005:-00082:002281.1726:05088
05089:-00062:+00014:-00080:002281.1726:05089
05090:-00068:+00037:-00091:002281.1726:05090
05091:-00064:+00026:-00081:002281.1726:05091
05092:-00074:+00046:-00051:002281.1726:05092
05093:-00073:+00040:-00077:002281.1726:05093
05094:-00050:+00068:-00080:002281.1726:05094
05095:-00035:+00057:-00077:002250.2360:05095
05096:-00033:+00061:-00091:002250.2360:05096
05097:-00035:+00044:-00110:002250.2360:05097
05098:-00054:+00055:-00030:002250.2360:05098
05099:-00051:+00064:-00045:002250.2360:05099
05100:-00089:+00069:-00076:002250.2360:05100
05101:-00099:+00065:-00066:002250.2360:05101
05102:-00097:+00068:-00048:002250.2360:05102
05103:-00132:+00030:-00022:002250.2360:05103
05104:-00135:+00050:+00010:002217.7534:05104
05105:-00112:+00039:+00024:002217.7534:05105
05106:-00134:-00002:-00011:002217.7534:05106
05107:-00131:+00009:-00010:002217.7534:05107
05108:-00094:+00023:-00034:002217.7534:05108
05109:-00116:+00020:-00011:002217.7534:05109
05110:-00065:+00018:-00050:002217.7534:05110
05111:-00048:+00017:-00004:002217.7534:05111
05112:-00059:+00007:-00019:002217.7534:05112
05113:-00044:+00017:+00043:002193.2709:05113
05114:-00034:-00003:+00028:002193.2709:05114
05115:-00031:+00005:-00007:002193.2709:05115
05116:-00037:-00004:-00048:002193.2709:05116
05117:-00052:+00019:-00036:002193.2709:05117
05118:-00052:+00018:-00027:002193.2709:05118
05119:-00067:+00011:-00032:002193.2709:05119
05120:-00065:+00013:-00014:002193.2709:05120
05121:-00062:+00025:-00014:002193.2709:05121
05122:-00086:+00052:-00003:002193.2709:05122
05123:-00068:+00054:-00046:002199.4482:05123
05124:-00068:+00055:+00002:002199.4482:05124
05125:-00052:+00062:+00045:002199.4482:05125
05126:-00049:+00069:+00042:002199.4482:05126
05127:-00052:+00083:+00028:002199.4482:05127
05128:-00059:+00069:-00031:002199.4482:05128
05129:-00084:+00079:-00055:002199.4482:05129
05130:-00089:+00062:-00054:002199.4482:05130
05131:-00076:+00057:-00060:002199.4482:05131
05132:-00102:+00068:-00064:002217.7299:05132
05133:-00077:+00072:-00006:002217.7299:05133
05134:-00098:+00066:-00020:002217.7299:05134
05135:-00076:+00063:-00008:002217.7299:05135
05136:-00072:+00040:-00031:002217.7299:05136
05137:-00059:+00047:-00028:002217.7299:05137
05138:-00057:+00042:-00007:002217.7299:05138
05139:-00044:+00047:+00019:002217.7299:05139
05140:-00016:+00046:+00040:002252.4223:05140
05141:-00030:+00024:-00028:002252.4223:05141
05142:-00005:+00049:-00077:002252.4223:05142
05143:-00005:+00049:-00064:002252.4223:05143
05144:-00006:+00016:-00059:002252.4223:05144
05145:-00018:-00003:-00044:002252.4223:05145
05146:-00030:+00034:+00002:002252.4223:05146
05147:-00028:+00011:+00017:002252.4223:05147
05148:-00022:+00024:-00046:002252.4223:05148
05149:-00048:+00021:-00028:002303.3745:05149
05150:-00035:+00036:-00019:002303.3745:05150
05151:-00062:+00028:+00012:002303.3745:05151
05152:-00059:+00043:-00014:002303.3745:05152
05153:-00051:+00069:-00045:002303.3745:05153
05154:-00062:+00061:+00000:002303.3745:05154
05155:-00085:+00070:+00009:002303.3745:05155
05156:-00066:+00075:-00035:002303.3745:05156
05157:-00049:+00073:-00082:002303.3745:05157
05158:-00048:+00086:-00097:002356.0615:05158
05159:-00056:+00092:-00033:002356.0615:05159
05160:-00032:+00081:+00010:002356.0615:05160
05161:-00016:+00077:-00007:002356.0615:05161
05162:+00008:+00081:-00031:002356.0615:05162
05163:-00013:+00057:-00003:002356.0615:05163
05164:-00030:+00044:+00081:002356.0615:05164
05165:-00028:+00032:+00144:002356.0615:05165
05166:-00039:+00017:+00036:002394.5805:05166
05167:-00042:+00020:-00048:002394.5805:05167
05168:-00043:-00020:-00048:002394.5805:05168
05169:-00040:-00030:-00048:002394.5805:05169
05170:-00054:-00045:-00050:002394.5805:05170
05171:-00009:-00037:+00017:002394.5805:05171
05172:-00056:-00048:+00209:002394.5805:05172
05173:+00065:-00052:+00154:002394.5805:05173
05174:-00014:-00058:+00078:002431.6472:05174
05175:+00065:-00026:+00097:002431.6472:05175
05176:+00027:-00057:+00165:002431.6472:05176
05177:+00070:-00043:+00079:002431.6472:05177
05178:+00009:-00051:+00070:002431.6472:05178
05179:+00005:-00016:+00035:002431.6472:05179
05180:+00027:-00019:+00102:002431.6472:05180
05181:+00022:-00001:+00133:002431.6472:05181
05182:+00053:+00039:+00107:002463.1621:05182
05183:+00062:+00030:+00113:002463.1621:05183
05184:+00078:+00043:+00100:002463.1621:05184
05185:+00077:+00026:+00116:002463.1621:05185
05186:+00091:+00038:+00069:002463.1621:05186
05187:+00091:+00044:+00061:002463.1621:05187
05188:+00083:+00029:+00087:002463.1621:05188
05189:+00068:+00033:+00087:002463.1621:05189
05190:+00037:-00001:+00104:002465.2788:05190
05191:+00056:+00017:+00048:002465.2788:05191
05192:+00041:-00007:+00003:002465.2788:05192
05193:+00034:-00009:-00057:002465.2788:05193
05194:+00040:-00045:-00124:002465.2788:05194
05195:+00088:-00057:-00028:002465.2788:05195
05196:+00132:-00093:+00251:002465.2788:05196
05197:+00103:-00099:+00205:002465.2788:05197
05198:+00106:-00074:-00086:002465.2788:05198
05199:+00101:-00113:-00039:002474.3986:05199
05200:+00135:-00122:+00032:002474.3986:05200
05201:+00037:-00136:+00134:002474.3986:05201
05202:+00044:-00138:+00088:002474.3986:05202
05203:+00003:-00146:-00097:002474.3986:05203
05204:+00015:-00172:-00161:002474.3986:05204
05205:+00038:-00168:+00051:002474.3986:05205
05206:-00002:-00173:+00242:002474.3986:05206
05207:-00055:-00167:-00086:002453.4711:05207
05208:+00019:-00138:-00098:002453.4711:05208
05209:+00101:-00089:+00055:002453.4711:05209
05210:+00052:-00107:+00063:002453.4711:05210
05211:+00032:-00077:+00075:002453.4711:05211
05212:+00091:-00063:+00081:002453.4711:05212
05213:+00064:-00030:+00018:002453.4711:05213
05214:+00055:+00011:+00074:002453.4711:05214
05215:+00070:+00030:+00073:002436.5061:05215
05216:+00013:+00054:+00129:002436.5061:05216
05217:+00019:+00045:+00027:002436.5061:05217
05218:+00021:+00079:+00000:002436.5061:05218
05219:+00029:+00081:+00006:002436.5061:05219
05220:+00002:+00080:+00081:002436.5061:05220
05221:+00028:+00083:+00065:002436.5061:05221
05222:+00006:+00078:+00050:002436.5061:05222
05223:+00009:+00058:+00000:002417.7092:05223
05224:-00025:+00068:+00041:002417.7092:05224
05225:-00031:+00024:-00034:002417.7092:05225
05226:-00047:+00013:-00029:002417.7092:05226
05227:-00067:-00003:+00023:002417.7092:05227
05228:-00061:-00046:+00115:002417.7092:05228
05229:-00081:-00039:+00124:002417.7092:05229
05230:-00077:-00071:+00078:002417.7092:05230
05231:-00050:-00096:+00009:002396.8500:05231
05232:-00060:-00106:+00043:002396.8500:05232
05233:-00022:-00104:+00035:002396.8500:05233
05234:-00040:-00113:+00064:002396.8500:05234
05235:+00025:-00142:+00056:002396.8500:05235
05236:+00055:-00152:+00044:002396.8500:05236
05237:+00060:-00132:-00005:002396.8500:05237
05238:+00049:-00135:-00046:002396.8500:05238
05239:+00057:-00133:-00053:002396.8500:05239
05240:+00075:-00118:-00064:002349.6845:05240
05241:+00085:-00104:-00019:002349.6845:05241
05242:+00102:-00109:+00010:002349.6845:05242
05243:+00096:-00092:+00014:002349.6845:05243
05244:+00102:-00067:-00005:002349.6845:05244
05245:+00090:-00055:-00039:002349.6845:05245
05246:+00089:-00048:-00040:002349.6845:05246
05247:+00082:-00049:-00062:002349.6845:05247
05248:+00066:-00023:-00125:002349.6845:05248
05249:+00067:-00012:-00122:002299.2360:05249
05250:+00033:-00022:-00052:002299.2360:05250
05251:+00039:+00003:-00068:002299.2360:05251
05252:+00024:-00003:-00099:002299.2360:05252
05253:+00030:+00033:-00116:002299.2360:05253
05254:+00003:+00023:-00071:002299.2360:05254
05255:+00007:+00047:-00095:002299.2360:05255
05256:+00008:+00037:+00006:002299.2360:05256
05257:-00002:+00068:-00075:002299.2360:05257
05258:-00047:+00044:-00066:002257.9020:05258
05259:-00049:+00114:-00043:002257.9020:05259
05260:-00094:+00085:-00031:002257.9020:05260
05261:-00108:+00110:-00057:002257.9020:05261
05262:-00096:+00088:-00054:002257.9020:05262
05263:-00135:+00125:-00060:002257.9020:05263
05264:-00133:+00109:-00081:002257.9020:05264
05265:-00165:+00140:-00054:002257.9020:05265
05266:-00134:+00125:-00056:002257.9020:05266
05267:-00137:+00117:-00049:002208.7561:05267
05268:-00122:+00109:-00052:002208.7561:05268
05269:-00117:+00104:-00064:002208.7561:05269
05270:-00092:+00103:-00076:002208.7561:05270
05271:-00121:+00088:-00070:002208.7561:05271
05272:-00111:+00077:-00017:002208.7561:05272
05273:-00133:+00082:+00007:002208.7561:05273
05274:-00113:+00060:-00034:002208.7561:05274
05275:-00126:+00066:-00019:002208.7561:05275
05276:-00110:+00011:+00036:002188.0388:05276
05277:-00110:-00002:-00090:002188.0388:05277
05278:-00118:+00001:-00078:002188.0388:05278
05279:-00081:-00033:-00065:002188.0388:05279
05280:-00095:-00048:-00042:002188.0388:05280
05281:-00082:-00049:-00027:002188.0388:05281
05282:-00104:-00045:+00011:002188.0388:05282
05283:-00097:-00030:+00015:002188.0388:05283
05284:-00114:-00011:+00024:002188.0388:05284
05285:-00099:+00002:+00047:002194.3251:05285
05286:-00116:-00016:+00024:002194.3251:05286
05287:-00061:+00009:+00041:002194.3251:05287
05288:-00068:+00049:-00005:002194.3251:05288
05289:-00059:+00044:+00036:002194.3251:05289
05290:-00045:+00080:-00065:002194.3251:05290
05291:-00031:+00096:-00066:002194.3251:05291
05292:-00015:+00099:-00088:002194.3251:05292
05293:-00018:+00091:-00060:002194.3251:05293
05294:-00022:+00115:-00052:002200.9487:05294
05295:-00035:+00111:+00013:002200.9487:05295
05296:-00046:+00112:+00019:002200.9487:05296
05297:-00064:+00114:+00009:002200.9487:05297
05298:-00086:+00098:+00000:002200.9487:05298
05299:-00093:+00076:+00003:002200.9487:05299
05300:-00116:+00071:+00009:002200.9487:05300
05301:-00117:+00073:-00020:002200.9487:05301
05302:-00094:+00043:-00017:002200.9487:05302
05303:-00108:+00044:-00018:002234.3486:05303
05304:-00097:+00031:-00009:002234.3486:05304
05305:-00115:+00026:-00031:002234.3486:05305
05306:-00079:+00037:-00023:002234.3486:05306
05307:-00087:+00049:-00029:002234.3486:05307
05308:-00063:+00015:-00009:002234.3486:05308
05309:-00036:+00011:-00012:002234.3486:05309
05310:-00044:+00017:+00013:002234.3486:05310
05311:-00028:+00025:+00028:002234.3486:05311
05312:-00016:+00027:-00017:002266.1040:05312
05313:-00026:+00037:-00029:002266.1040:05313
05314:-00003:+00047:-00003:002266.1040:05314
05315:-00003:+00040:-00031:002266.1040:05315
05316:-00003:+00041:-00043:002266.1040:05316
05317:-00016:+00053:-00025:002266.1040:05317
05318:-00027:+00054:+00034:002266.1040:05318
05319:-00057:+00041:+00048:002266.1040:05319
05320:-00016:+00078:+00044:002302.0849:05320
05321:-00036:+00071:-00081:002302.0849:05321
05322:-00073:+00095:-00058:002302.0849:05322
05323:-00052:+00085:+00002:002302.0849:05323
05324:-00066:+00094:+00063:002302.0849:05324
05325:-00077:+00097:+00007:002302.0849:05325
05326:-00061:+00099:-00050:002302.0849:05326
05327:-00083:+00112:-00042:002302.0849:05327
05328:-00053:+00108:-00072:002302.0849:05328
05329:-00052:+00096:-00064:002359.1818:05329
05330:-00051:+00106:-00027:002359.1818:05330
05331:-00070:+00083:-00028:002359.1818:05331
05332:-00072:+00094:-00038:002359.1818:05332
05333:-00030:+00065:-00032:002359.1818:05333
05334:-00020:+00059:+00034:002359.1818:05334
05335:-00085:+00031:-00049:002359.1818:05335
05336:+00033:+00055:+00047:002359.1818:05336
05337:+00000:-00006:-00092:002392.2854:05337
05338:-00011:+00025:-00027:002392.2854:05338
05339:-00006:-00014:+00039:002392.2854:05339
05340:-00026:-00030:+00112:002392.2854:05340
05341:+00005:-00044:+00103:002392.2854:05341
05342:+00041:-00039:+00080:002392.2854:05342
05343:+00026:-00077:-00006:002392.2854:05343
05344:-00040:-00082:+00001:002392.2854:05344
05345:-00013:-00090:-00040:002427.0234:05345
05346:-00009:-00073:-00032:002427.0234:05346
05347:-00001:-00088:+00010:002427.0234:05347
05348:+00017:-00057:+00051:002427.0234:05348
05349:-00010:-00076:+00083:002427.0234:05349
05350:+00022:-00081:+00106:002427.0234:05350
05351:+00030:-00078:+00064:002427.0234:05351
05352:+00071:-00039:+00078:002427.0234:05352
05353:+00077:-00013:+00154:002427.0234:05353
05354:+00088:-00032:+00164:002450.4438:05354
05355:+00123:-00004:+00164:002450.4438:05355
05356:+00140:+00039:+00118:002450.4438:05356
05357:+00146:+00030:+00064:002450.4438:05357
05358:+00148:+00049:+00017:002450.4438:05358
05359:+00145:+00045:+00063:002450.4438:05359
05360:+00142:+00045:+00077:002450.4438:05360
05361:+00150:+00069:+00049:002450.4438:05361
05362:+00148:+00062:+00106:002477.8774:05362
05363:+00124:+00057:+00059:002477.8774:05363
05364:+00122:+00071:+00014:002477.8774:05364
05365:+00114:+00096:+00030:002477.8774:05365
05366:+00108:+00082:+00095:002477.8774:05366
05367:+00083:+00057:+00113:002477.8774:05367
05368:+00092:+00057:+00085:002477.8774:05368
05369:+00039:+00054:+00010:002477.8774:05369
05370:+00041:+00015:+00012:002479.9152:05370
05371:+00077:+00005:+00163:002479.9152:05371
05372:+00018:-00010:+00104:002479.9152:05372
05373:-00022:-00048:-00090:002479.9152:05373
05374:-00010:-00042:-00131:002479.9152:05374
05375:+00011:-00093:+00072:002479.9152:05375
05376:-00025:-00088:+00114:002479.9152:05376
05377:-00053:-00105:-00028:002479.9152:05377
05378:-00037:-00119:-00027:002479.2248:05378
05379:-00033:-00155:+00019:002479.2248:05379
05380:-00071:-00147:+00034:002479.2248:05380
05381:-00055:-00167:+00044:002479.2248:05381
05382:-00031:-00171:+00024:002479.2248:05382
05383:-00029:-00174:+00014:002479.2248:05383
05384:-00013:-00169:+00018:002479.2248:05384
05385:-00002:-00159:+00013:002479.2248:05385
05386:+00017:-00155:+00004:002467.9831:05386
05387:+00042:-00132:+00002:002467.9831:05387
05388:+00086:-00100:+00014:002467.9831:05388
05389:+00049:-00113:+00044:002467.9831:05389
05390:+00101:-00055:+00089:002467.9831:05390
05391:+00118:-00049:+00084:002467.9831:05391
05392:+00100:-00025:+00007:002467.9831:05392
05393:+00111:-00002:-00022:002467.9831:05393
05394:+00103:+00053:+00007:002436.4069:05394
05395:+00089:+00042:+00000:002436.4069:05395
05396:+00080:+00060:+00083:002436.4069:05396
05397:+00080:+00057:+00074:002436.4069:05397
05398:+00048:+00030:+00026:002436.4069:05398
05399:+00013:+00048:+00026:002436.4069:05399
05400:+00016:+00030:+00041:002436.4069:05400
05401:-00018:+00011:+00004:002436.4069:05401
05402:-00053:-00001:+00014:002436.4069:05402
05403:-00057:-00012:+00021:002413.0712:05403
05404:-00079:-00048:+00009:002413.0712:05404
05405:-00085:-00061:+00074:002413.0712:05405
05406:-00070:-00040:+00090:002413.0712:05406
05407:-00101:-00077:+00066:002413.0712:05407
05408:-00100:-00073:+00071:002413.0712:05408
05409:-00052:-00085:+00031:002413.0712:05409
05410:-00061:-00088:+00006:002413.0712:05410
05411:-00043:-00088:-00028:002387.6662:05411
05412:-00030:-00097:-00019:002387.6662:05412
05413:-00021:-00102:-00049:002387.6662:05413
05414:+00009:-00124:-00072:002387.6662:05414
05415:+00014:-00100:-00011:002387.6662:05415
05416:+00030:-00125:-00007:002387.6662:05416
05417:+00023:-00124:-00017:002387.6662:05417
05418:+00050:-00106:-00014:002387.6662:05418
05419:+00052:-00090:-00001:002332.1289:05419
05420:+00078:-00080:-00046:002332.1289:05420
05421:+00088:-00061:-00087:002332.1289:05421
05422:+00080:-00053:-00110:002332.1289:05422
05423:+00086:-00028:-00125:002332.1289:05423
05424:+00073:-00009:-00046:002332.1289:05424
05425:+00093:+00003:-00023:002332.1289:05425
05426:+00054:+00021:-00047:002332.1289:05426
05427:+00074:+00015:-00091:002332.1289:05427
05428:+00039:+00032:-00046:002282.6794:05428
05429:+00009:+00043:-00090:002282.6794:05429
05430:-00016:+00048:-00065:002282.6794:05430
05431:-00055:+00061:-00032:002282.6794:05431
05432:-00071:+00068:-00011:002282.6794:05432
05433:-00108:+00096:-00083:002282.6794:05433
05434:-00167:+00078:-00028:002282.6794:05434
05435:-00156:+00100:-00047:002282.6794:05435
05436:-00158:+00055:-00084:002282.6794:05436
05437:-00143:+00095:-00072:002225.6777:05437
05438:-00128:+00074:-00074:002225.6777:05438
05439:-00167:+00077:-00042:002225.6777:05439
05440:-00122:+00075:-00059:002225.6777:05440
05441:-00132:+00084:-00034:002225.6777:05441
05442:-00131:+00060:-00058:002225.6777:05442
05443:-00118:+00062:-00045:002225.6777:05443
05444:-00098:+00061:-00078:002225.6777:05444
05445:-00086:+00056:-00024:002225.6777:05445
05446:-00086:+00045:-00018:002174.2519:05446
05447:-00061:+00029:+00045:002174.2519:05447
05448:-00064:+00022:-00028:002174.2519:05448
05449:-00063:+00017:+00020:002174.2519:05449
05450:-00104:-00009:-00012:002174.2519:05450
05451:-00109:-00022:-00047:002174.2519:05451
05452:-00093:-00033:-00043:002174.2519:05452
05453:-00118:-00013:-00019:002174.2519:05453
05454:-00117:-00011:-00015:002174.2519:05454
05455:-00107:-00020:+00007:002174.2519:05455
05456:-00098:-00016:+00017:002161.9321:05456
05457:-00098:-00001:-00026:002161.9321:05457
05458:-00105:+00001:-00031:002161.9321:05458
05459:-00066:+00033:-00041:002161.9321:05459
05460:-00073:+00033:-00023:002161.9321:05460
05461:-00057:+00026:-00051:002161.9321:05461
05462:-00033:+00030:-00003:002161.9321:05462
05463:-00041:+00030:-00011:002161.9321:05463
05464:-00058:+00032:+00000:002161.9321:05464
05465:-00037:+00031:-00031:002171.3725:05465
05466:-00068:+00045:+00002:002171.3725:05466
05467:-00047:+00066:-00004:002171.3725:05467
05468:-00069:+00058:+00007:002171.3725:05468
05469:-00058:+00062:-00049:002171.3725:05469
05470:-00053:+00076:-00027:002171.3725:05470
05471:-00015:+00096:-00021:002171.3725:05471
05472:-00022:+00077:-00026:002171.3725:05472
05473:-00044:+00070:-00043:002171.3725:05473
05474:-00048:+00071:-00027:002189.3974:05474
05475:-00057:+00057:-00015:002189.3974:05475
05476:-00058:+00057:+00001:002189.3974:05476
05477:-00086:+00040:-00007:002189.3974:05477
05478:-00100:+00040:-00026:002189.3974:05478
05479:-00080:+00054:-00012:002189.3974:05479
05480:-00079:+00040:-00061:002189.3974:05480
05481:-00105:+00028:+00008:002189.3974:05481
05482:-00087:+00039:-00014:002189.3974:05482
05483:-00085:+00037:-00003:002238.2949:05483
05484:-00061:+00030:+00000:002238.2949:05484
05485:-00041:+00040:-00068:002238.2949:05485
05486:+00002:+00044:-00072:002238.2949:05486
05487:+00007:+00065:-00029:002238.2949:05487
05488:+00021:+00070:+00022:002238.2949:05488
05489:+00016:+00048:+00050:002238.2949:05489
05490:+00023:+00051:+00051:002238.2949:05490
05491:+00015:+00041:+00039:002238.2949:05491
05492:-00008:+00055:+00003:002295.3100:05492
05493:-00004:+00074:-00068:002295.3100:05493
05494:-00032:+00100:-00108:002295.3100:05494
05495:-00036:+00107:-00004:002295.3100:05495
05496:-00084:+00103:+00045:002295.3100:05496
05497:-00088:+00113:+00072:002295.3100:05497
05498:-00095:+00109:+00024:002295.3100:05498
05499:-00099:+00088:-00027:002295.3100:05499
05500:-00117:+00126:+00030:002336.4265:05500
05501:-00112:+00091:+00041:002336.4265:05501
05502:-00108:+00095:-00069:002336.4265:05502
05503:-00076:+00116:-00141:002336.4265:05503
05504:-00068:+00076:-00099:002336.4265:05504
05505:-00063:+00055:-00019:002336.4265:05505
05506:-00074:+00045:+00005:002336.4265:05506
05507:-00045:+00043:+00022:002336.4265:05507
05508:-00076:+00029:+00060:002336.4265:05508
05509:+00025:+00042:+00035:002390.3410:05509
05510:-00055:+00005:+00012:002390.3410:05510
05511:+00024:+00000:-00051:002390.3410:05511
05512:-00054:-00051:+00052:002390.3410:05512
05513:-00016:-00057:-00017:002390.3410:05513
05514:-00044:-00070:+00018:002390.3410:05514
05515:-00001:-00071:+00026:002390.3410:05515
05516:+00030:-00052:+00029:002390.3410:05516
05517:-00012:-00058:-00009:002424.7807:05517
05518:+00008:-00061:+00005:002424.7807:05518
05519:-00014:-00074:+00068:002424.7807:05519
05520:+00002:-00078:+00096:002424.7807:05520
05521:-00007:-00076:+00118:002424.7807:05521
05522:+00014:-00061:+00110:002424.7807:05522
05523:+00006:-00038:+00072:002424.7807:05523
05524:+00025:-00025:+00065:002424.7807:05524
05525:+00037:-00014:+00056:002450.7595:05525
05526:+00034:-00017:+00077:002450.7595:05526
05527:+00047:-00001:+00101:002450.7595:05527
05528:+00079:+00012:+00127:002450.7595:05528
05529:+00125:+00032:+00073:002450.7595:05529
05530:+00109:+00024:+00042:002450.7595:05530
05531:+00152:+00041:+00062:002450.7595:05531
05532:+00146:+00072:+00077:002450.7595:05532
05533:+00141:+00099:+00072:002479.2431:05533
05534:+00156:+00102:+00110:002479.2431:05534
05535:+00151:+00092:+00110:002479.2431:05535
05536:+00115:+00102:+00099:002479.2431:05536
05537:+00153:+00090:+00055:002479.2431:05537
05538:+00134:+00116:+00023:002479.2431:05538
05539:+00093:+00094:+00004:002479.2431:05539
05540:+00085:+00076:+00057:002479.2431:05540
05541:+00095:+00078:+00043:002487.7324:05541
05542:+00072:+00046:-00006:002487.7324:05542
05543:+00047:-00016:-00099:002487.7324:05543
05544:+00054:-00010:+00147:002487.7324:05544
05545:+00042:-00070:+00210:002487.7324:05545
05546:-00053:-00081:-00141:002487.7324:05546
05547:+00002:-00113:-00228:002487.7324:05547
05548:+00002:-00115:-00002:002487.7324:05548
05549:-00001:-00145:+00148:002484.8012:05549
05550:-00051:-00186:+00077:002484.8012:05550
05551:-00038:-00194:-00037:002484.8012:05551
05552:-00002:-00182:-00046:002484.8012:05552
05553:-00032:-00233:+00011:002484.8012:05553
05554:-00071:-00220:+00077:002484.8012:05554
05555:-00049:-00227:+00095:002484.8012:05555
05556:+00012:-00182:+00056:002484.8012:05556
05557:-00011:-00178:+00035:002479.1850:05557
05558:+00022:-00170:+00084:002479.1850:05558
05559:+00019:-00136:+00083:002479.1850:05559
05560:+00049:-00141:+00000:002479.1850:05560
05561:+00054:-00092:-00018:002479.1850:05561
05562:+00070:-00039:+00046:002479.1850:05562
05563:+00071:-00026:+00058:002479.1850:05563
05564:+00072:-00001:+00057:002479.1850:05564
05565:+00068:+00029:+00014:002463.1037:05565
05566:+00119:+00062:+00035:002463.1037:05566
05567:+00092:+00100:-00004:002463.1037:05567
05568:+00074:+00089:-00005:002463.1037:05568
05569:+00023:+00105:+00010:002463.1037:05569
05570:+00046:+00128:+00046:002463.1037:05570
05571:+00022:+00092:+00044:002463.1037:05571
05572:-00009:+00073:+00064:002463.1037:05572
05573:-00042:+00063:+00037:002460.3391:05573
05574:-00056:+00054:-00014:002460.3391:05574
05575:-00040:+00012:+00031:002460.3391:05575
05576:-00031:+00002:+00038:002460.3391:05576
05577:-00061:-00030:+00033:002460.3391:05577
05578:-00053:-00062:+00023:002460.3391:05578
05579:-00033:-00063:+00006:002460.3391:05579
05580:-00069:-00069:-00023:002460.3391:05580
05581:-00043:-00092:+00015:002460.3391:05581
05582:-00018:-00107:+00060:002445.6269:05582
05583:-00019:-00140:+00098:002445.6269:05583
05584:-00013:-00139:+00027:002445.6269:05584
05585:+00009:-00128:+00053:002445.6269:05585
05586:+00002:-00138:-00039:002445.6269:05586
05587:+00009:-00115:-00001:002445.6269:05587
05588:+00020:-00114:-00013:002445.6269:05588
05589:+00066:-00100:-00030:002445.6269:05589
05590:+00101:-00090:-00034:002415.3366:05590
05591:+00115:-00077:-00061:002415.3366:05591
05592:+00113:-00077:-00012:002415.3366:05592
05593:+00114:-00059:-00092:002415.3366:05593
05594:+00168:-00049:-00039:002415.3366:05594
05595:+00171:-00035:-00038:002415.3366:05595
05596:+00169:-00023:-00025:002415.3366:05596
05597:+00145:-00007:-00045:002415.3366:05597
05598:+00128:-00009:-00079:002367.3525:05598
05599:+00082:+00008:-00087:002367.3525:05599
05600:+00032:-00031:-00066:002367.3525:05600
05601:+00017:+00002:-00097:002367.3525:05601
05602:-00034:-00032:-00054:002367.3525:05602
05603:-00046:+00001:-00092:002367.3525:05603
05604:-00093:+00004:-00025:002367.3525:05604
05605:-00118:+00009:-00109:002367.3525:05605
05606:-00151:-00002:-00078:002367.3525:05606
05607:-00124:+00064:-00095:002316.0346:05607
05608:-00138:+00046:-00097:002316.0346:05608
05609:-00146:+00096:-00093:002316.0346:05609
05610:-00161:+00100:-00025:002316.0346:05610
05611:-00149:+00118:-00008:002316.0346:05611
05612:-00143:+00119:-00074:002316.0346:05612
05613:-00125:+00140:-00084:002316.0346:05613
05614:-00106:+00156:-00107:002316.0346:05614
05615:-00092:+00144:-00096:002316.0346:05615
05616:-00065:+00155:-00091:002266.0637:05616
05617:-00070:+00136:-00056:002266.0637:05617
05618:-00047:+00132:-00067:002266.0637:05618
05619:-00058:+00126:-00040:002266.0637:05619
05620:-00032:+00128:-00038:002266.0637:05620
05621:-00060:+00071:+00003:002266.0637:05621
05622:-00056:+00064:-00020:002266.0637:05622
05623:-00083:+00042:+00007:002266.0637:05623
05624:-00102:+00010:-00006:002266.0637:05624
05625:-00109:+00004:-00046:002212.5754:05625
05626:-00113:-00022:+00006:002212.5754:05626
05627:-00131:-00025:+00009:002212.5754:05627
05628:-00129:-00046:-00014:002212.5754:05628
05629:-00120:-00035:-00005:002212.5754:05629
05630:-00101:-00017:-00019:002212.5754:05630
05631:-00080:-00019:-00045:002212.5754:05631
05632:-00032:-00015:-00017:002212.5754:05632
05633:-00044:+00023:-00047:002212.5754:05633
05634:-00045:+00020:+00020:002191.8032:05634
05635:-00018:-00002:+00003:002191.8032:05635
05636:-00031:+00023:-00015:002191.8032:05636
05637:-00055:+00022:-00025:002191.8032:05637
05638:-00071:+00012:-00014:002191.8032:05638
05639:-00065:+00038:+00007:002191.8032:05639
05640:-00068:+00032:-00003:002191.8032:05640
05641:-00077:+00030:-00016:002191.8032:05641
05642:-00092:+00065:+00041:002191.8032:05642
05643:-00081:+00068:-00037:002190.3806:05643
05644:-00077:+00079:-00045:002190.3806:05644
05645:-00082:+00060:+00007:002190.3806:05645
05646:-00093:+00047:-00013:002190.3806:05646
05647:-00103:+00042:-00034:002190.3806:05647
05648:-00068:+00057:-00026:002190.3806:05648
05649:-00065:+00055:-00028:002190.3806:05649
05650:-00081:+00058:-00022:002190.3806:05650
05651:-00068:+00045:+00016:002190.3806:05651
05652:-00074:+00063:-00011:002212.6044:05652
05653:-00070:+00052:+00010:002212.6044:05653
05654:-00036:+00041:-00001:002212.6044:05654
05655:-00047:+00052:+00007:002212.6044:05655
05656:-00058:+00028:-00036:002212.6044:05656
05657:-00055:+00053:-00023:002212.6044:05657
05658:-00045:+00044:+00009:002212.6044:05658
05659:-00040:+00028:-00007:002212.6044:05659
05660:-00016:+00067:-00007:002212.6044:05660
05661:-00021:+00063:-00014:002250.2268:05661
05662:-00005:+00066:-00018:002250.2268:05662
05663:-00022:+00047:+00007:002250.2268:05663
05664:-00030:+00056:+00036:002250.2268:05664
05665:-00018:+00072:-00030:002250.2268:05665
05666:-00056:+00077:-00010:002250.2268:05666
05667:-00045:+00071:-00045:002250.2268:05667
05668:-00071:+00094:-00024:002250.2268:05668
05669:-00048:+00088:+00002:002250.2268:05669
05670:-00075:+00108:-00009:002312.3513:05670
05671:-00087:+00116:+00017:002312.3513:05671
05672:-00073:+00087:+00052:002312.3513:05672
05673:-00067:+00123:+00017:002312.3513:05673
05674:-00087:+00103:-00041:002312.3513:05674
05675:-00067:+00106:-00073:002312.3513:05675
05676:-00077:+00115:-00032:002312.3513:05676
05677:-00064:+00103:+00013:002312.3513:05677
05678:-00073:+00086:-00009:002349.5627:05678
05679:-00048:+00098:-00020:002349.5627:05679
05680:-00056:+00079:-00009:002349.5627:05680
05681:-00057:+00081:-00047:002349.5627:05681
05682:-00051:+00050:-00030:002349.5627:05682
05683:-00034:+00045:+00023:002349.5627:05683
05684:-00030:+00025:-00029:002349.5627:05684
05685:-00057:+00042:-00085:002349.5627:05685
05686:+00054:+00033:+00042:002349.5627:05686
05687:+00003:-00013:+00011:002408.4682:05687
05688:-00008:-00010:+00115:002408.4682:05688
05689:-00076:-00080:+00063:002408.4682:05689
05690:-00023:-00060:+00021:002408.4682:05690
05691:-00069:-00107:-00031:002408.4682:05691
05692:-00019:-00063:-00055:002408.4682:05692
05693:-00085:-00101:-00025:002408.4682:05693
05694:-00020:-00078:+00025:002408.4682:05694
05695:-00032:-00074:+00107:002439.0791:05695
05696:-00024:-00038:+00113:002439.0791:05696
05697:-00003:-00064:+00104:002439.0791:05697
05698:+00021:-00035:+00117:002439.0791:05698
05699:+00027:-00039:+00101:002439.0791:05699
05700:+00062:+00002:+00143:002439.0791:05700
05701:+00064:+00007:+00107:002439.0791:05701
05702:+00087:+00011:+00122:002439.0791:05702
05703:+00103:+00011:+00089:002460.3789:05703
05704:+00104:+00049:+00085:002460.3789:05704
05705:+00112:+00047:+00041:002460.3789:05705
05706:+00111:+00068:+00079:002460.3789:05706
05707:+00109:+00078:+00126:002460.3789:05707
05708:+00121:+00078:+00117:002460.3789:05708
05709:+00105:+00069:+00143:002460.3789:05709
05710:+00131:+00081:+00108:002460.3789:05710
05711:+00084:+00083:+00053:002488.9523:05711
05712:+00108:+00078:+00030:002488.9523:05712
05713:+00088:+00043:+00059:002488.9523:05713
05714:+00104:+00056:+00069:002488.9523:05714
05715:+00092:+00046:+00046:002488.9523:05715
05716:+00076:+00028:+00054:002488.9523:05716
05717:+00077:+00011:+00014:002488.9523:05717
05718:+00062:+00004:+00027:002488.9523:05718
05719:+00054:-00036:+00038:002497.7263:05719
05720:+00052:-00052:+00016:002497.7263:05720
05721:+00028:-00094:+00028:002497.7263:05721
05722:-00005:-00123:+00035:002497.7263:05722
05723:-00015:-00119:+00010:002497.7263:05723
05724:-00029:-00144:-00016:002497.7263:05724
05725:-00044:-00162:-00007:002497.7263:05725
05726:-00034:-00176:+00039:002497.7263:05726
05727:-00056:-00206:+00024:002484.7827:05727
05728:-00061:-00207:+00000:002484.7827:05728
05729:-00016:-00193:+00012:002484.7827:05729
05730:+00000:-00202:+00010:002484.7827:05730
05731:-00024:-00201:+00020:002484.7827:05731
05732:+00020:-00165:+00003:002484.7827:05732
05733:+00036:-00159:-00004:002484.7827:05733
05734:+00062:-00142:-00034:002484.7827:05734
05735:+00090:-00109:+00012:002484.0083:05735
05736:+00062:-00088:+00099:002484.0083:05736
05737:+00093:-00079:+00100:002484.0083:05737
05738:+00088:-00052:+00063:002484.0083:05738
05739:+00117:-00015:+00035:002484.0083:05739
05740:+00087:+00020:+00039:002484.0083:05740
05741:+00085:+00049:-00017:002484.0083:05741
05742:+00064:+00081:-00043:002484.0083:05742
05743:+00075:+00083:-00108:002468.0234:05743
05744:+00049:+00095:-00016:002468.0234:05744
05745:+00032:+00073:+00032:002468.0234:05745
05746:+00004:+00069:+00024:002468.0234:05746
05747:-00024:+00067:-00050:002468.0234:05747
05748:-00001:+00070:+00010:002468.0234:05748
05749:-00043:+00051:+00065:002468.0234:05749
05750:-00042:+00010:+00020:002468.0234:05750
05751:-00048:-00006:+00080:002445.9389:05751
05752:-00015:-00024:+00122:002445.9389:05752
05753:-00032:-00029:+00101:002445.9389:05753
05754:-00055:-00052:+00021:002445.9389:05754
05755:-00054:-00068:+00075:002445.9389:05755
05756:-00074:-00094:+00046:002445.9389:05756
05757:-00055:-00111:+00068:002445.9389:05757
05758:-00015:-00113:+00016:002445.9389:05758
05759:-00044:-00124:-00002:002445.9389:05759
05760:-00015:-00130:-00079:002417.6127:05760
05761:-00024:-00131:-00025:002417.6127:05761
05762:+00004:-00133:+00028:002417.6127:05762
05763:+00026:-00126:-00033:002417.6127:05763
05764:+00062:-00103:+00023:002417.6127:05764
05765:+00063:-00110:+00001:002417.6127:05765
05766:+00066:-00099:-00012:002417.6127:05766
05767:+00095:-00085:-00065:002417.6127:05767
05768:+00138:-00071:-00050:002364.9531:05768
05769:+00147:-00078:-00023:002364.9531:05769
05770:+00139:-00079:-00044:002364.9531:05770
05771:+00130:-00056:+00012:002364.9531:05771
05772:+00129:-00065:+00039:002364.9531:05772
05773:+00068:-00044:-00042:002364.9531:05773
05774:+00077:-00047:-00057:002364.9531:05774
05775:+00025:-00032:-00100:002364.9531:05775
05776:-00032:-00050:-00121:002364.9531:05776
05777:-00068:-00026:-00083:002302.1010:05777
05778:-00117:-00025:-00022:002302.1010:05778
05779:-00149:-00008:-00109:002302.1010:05779
05780:-00159:-00012:-00075:002302.1010:05780
05781:-00176:+00009:-00075:002302.1010:05781
05782:-00197:+00049:-00027:002302.1010:05782
05783:-00177:+00064:-00062:002302.1010:05783
05784:-00160:+00084:-00039:002302.1010:05784
05785:-00148:+00090:-00042:002302.1010:05785
05786:-00113:+00112:-00065:002246.2026:05786
05787:-00097:+00130:-00040:002246.2026:05787
05788:-00076:+00146:-00073:002246.2026:05788
05789:-00088:+00132:-00103:002246.2026:05789
05790:-00068:+00152:-00084:002246.2026:05790
05791:-00058:+00153:-00073:002246.2026:05791
05792:-00037:+00151:-00053:002246.2026:05792
05793:-00016:+00157:-00052:002246.2026:05793
05794:-00024:+00155:-00034:002246.2026:05794
05795:-00022:+00142:-00046:002205.9057:05795
05796:-00047:+00104:-00033:002205.9057:05796
05797:-00070:+00109:-00014:002205.9057:05797
05798:-00097:+00084:-00040:002205.9057:05798
05799:-00110:+00065:-00045:002205.9057:05799
05800:-00138:+00050:-00053:002205.9057:05800
05801:-00167:+00019:-00032:002205.9057:05801
05802:-00155:+00008:-00042:002205.9057:05802
05803:-00144:+00007:+00007:002205.9057:05803
05804:-00139:-00021:-00024:002181.7490:05804
05805:-00152:-00016:-00040:002181.7490:05805
05806:-00109:+00001:-00060:002181.7490:05806
05807:-00120:-00003:-00011:002181.7490:05807
05808:-00096:-00014:-00011:002181.7490:05808
05809:-00078:+00005:+00024:002181.7490:05809
05810:-00084:-00017:+00003:002181.7490:05810
05811:-00085:-00002:-00013:002181.7490:05811
05812:-00063:+00001:-00013:002181.7490:05812
05813:-00072:+00023:-00033:002180.4672:05813
05814:-00057:+00017:-00016:002180.4672:05814
05815:-00036:+00037:+00009:002180.4672:05815
05816:-00027:+00028:-00005:002180.4672:05816
05817:-00015:+00057:-00076:002180.4672:05817
05818:+00000:+00080:-00044:002180.4672:05818
05819:-00006:+00077:-00015:002180.4672:05819
05820:-00007:+00077:+00065:002180.4672:05820
05821:-00028:+00074:+00042:002180.4672:05821
05822:-00019:+00076:+00052:002202.0183:05822
05823:-00042:+00084:-00003:002202.0183:05823
05824:-00070:+00067:-00034:002202.0183:05824
05825:-00084:+00052:-00005:002202.0183:05825
05826:-00077:+00053:+00019:002202.0183:05826
05827:-00077:+00048:+00021:002202.0183:05827
05828:-00080:+00048:+00051:002202.0183:05828
05829:-00087:+00048:+00081:002202.0183:05829
05830:-00098:+00027:+00008:002202.0183:05830
05831:-00115:+00037:-00006:002228.3623:05831
05832:-00091:+00036:-00018:002228.3623:05832
05833:-00105:+00034:-00017:002228.3623:05833
05834:-00100:+00013:+00042:002228.3623:05834
05835:-00087:+00011:+00032:002228.3623:05835
05836:-00065:+00011:-00015:002228.3623:05836
05837:-00070:+00025:+00004:002228.3623:05837
05838:-00058:+00048:+00003:002228.3623:05838
05839:-00072:+00025:+00020:002228.3623:05839
05840:-00046:+00053:+00028:002282.6213:05840
05841:-00042:+00069:+00056:002282.6213:05841
05842:-00036:+00078:+00002:002282.6213:05842
05843:-00036:+00075:-00035:002282.6213:05843
05844:-00035:+00111:+00000:002282.6213:05844
05845:-00037:+00101:+00013:002282.6213:05845
05846:-00033:+00126:-00016:002282.6213:05846
05847:-00015:+00118:-00062:002282.6213:05847
05848:-00027:+00132:-00062:002334.0017:05848
05849:-00026:+00152:-00045:002334.0017:05849
05850:-00003:+00135:+00030:002334.0017:05850
05851:-00023:+00156:+00040:002334.0017:05851
05852:-00044:+00129:-00056:002334.0017:05852
05853:-00041:+00123:-00128:002334.0017:05853
05854:-00044:+00127:-00042:002334.0017:05854
05855:+00000:+00139:-00022:002334.0017:05855
05856:-00069:+00103:-00091:002334.0017:05856
05857:+00072:+00121:+00057:002380.8125:05857
05858:+00014:+00050:-00033:002380.8125:05858
05859:-00004:+00043:+00048:002380.8125:05859
05860:-00073:-00011:+00053:002380.8125:05860
05861:-00104:-00012:+00130:002380.8125:05861
05862:-00068:-00060:+00076:002380.8125:05862
05863:-00070:-00066:-00035:002380.8125:05863
05864:-00092:-00096:-00120:002380.8125:05864
05865:-00121:-00080:-00099:002422.2819:05865
05866:-00104:-00128:+00050:002422.2819:05866
05867:-00072:-00084:+00098:002422.2819:05867
05868:-00048:-00103:+00066:002422.2819:05868
05869:-00030:-00093:+00164:002422.2819:05869
05870:+00030:-00107:+00158:002422.2819:05870
05871:+00037:-00072:+00076:002422.2819:05871
05872:+00050:-00081:+00060:002422.2819:05872
05873:+00101:-00063:+00101:002458.2619:05873
05874:+00097:-00039:+00043:002458.2619:05874
05875:+00115:-00038:+00064:002458.2619:05875
05876:+00115:-00027:+00083:002458.2619:05876
05877:+00118:-00008:+00084:002458.2619:05877
05878:+00154:-00006:+00049:002458.2619:05878
05879:+00178:+00038:+00056:002458.2619:05879
05880:+00161:+00031:+00096:002458.2619:05880
05881:+00171:+00045:+00089:002470.0520:05881
05882:+00197:+00067:+00073:002470.0520:05882
05883:+00200:+00061:+00063:002470.0520:05883
05884:+00180:+00100:+00072:002470.0520:05884
05885:+00147:+00073:+00044:002470.0520:05885
05886:+00119:+00094:+00006:002470.0520:05886
05887:+00153:+00083:+00202:002470.0520:05887
05888:+00143:+00041:+00222:002470.0520:05888
05889:+00020:+00028:+00062:002484.0556:05889
05890:+00020:+00015:-00116:002484.0556:05890
05891:+00047:+00001:+00055:002484.0556:05891
05892:+00015:-00019:+00053:002484.0556:05892
05893:-00057:-00029:+00010:002484.0556:05893
05894:-00044:-00052:-00077:002484.0556:05894
05895:-00042:-00069:-00122:002484.0556:05895
05896:-00043:-00140:+00023:002484.0556:05896
05897:-00026:-00113:+00264:002482.6750:05897
05898:-00074:-00173:+00181:002482.6750:05898
05899:-00093:-00170:-00156:002482.6750:05899
05900:-00025:-00184:-00065:002482.6750:05900
05901:-00009:-00171:+00085:002482.6750:05901
05902:-00047:-00181:+00054:002482.6750:05902
05903:-00010:-00151:-00002:002482.6750:05903
05904:+00008:-00166:+00065:002482.6750:05904
05905:+00058:-00157:+00023:002470.0483:05905
05906:+00050:-00142:+00011:002470.0483:05906
05907:+00069:-00098:+00038:002470.0483:05907
05908:+00069:-00103:-00002:002470.0483:05908
05909:+00111:-00057:+00036:002470.0483:05909
05910:+00111:-00066:+00071:002470.0483:05910
05911:+00132:-00029:+00044:002470.0483:05911
05912:+00096:+00002:+00029:002470.0483:05912
05913:+00100:+00018:-00051:002470.0483:05913
05914:+00104:+00012:-00048:002455.1594:05914
05915:+00103:+00051:-00002:002455.1594:05915
05916:+00065:+00031:+00035:002455.1594:05916
05917:+00075:+00046:-00024:002455.1594:05917
05918:+00053:+00069:-00052:002455.1594:05918
05919:+00033:+00069:-00030:002455.1594:05919
05920:+00009:+00053:+00015:002455.1594:05920
05921:+00000:+00049:+00069:002455.1594:05921
05922:-00014:+00026:-00001:002424.7421:05922
05923:-00027:+00036:+00095:002424.7421:05923
05924:-00021:+00000:+00066:002424.7421:05924
05925:-00090:-00009:+00012:002424.7421:05925
05926:-00085:-00050:+00002:002424.7421:05926
05927:-00085:-00062:+00001:002424.7421:05927
05928:-00066:-00066:-00053:002424.7421:05928
05929:-00065:-00068:-00020:002424.7421:05929
05930:-00068:-00109:-00015:002380.8361:05930
05931:-00039:-00103:-00013:002380.8361:05931
05932:-00002:-00122:+00007:002380.8361:05932
05933:+00015:-00105:-00012:002380.8361:05933
05934:+00005:-00121:-00014:002380.8361:05934
05935:+00030:-00134:-00059:002380.8361:05935
05936:+00051:-00145:-00014:002380.8361:05936
05937:+00064:-00167:+00038:002380.8361:05937
05938:+00082:-00142:+00077:002380.8361:05938
05939:+00085:-00126:-00019:002337.4638:05939
05940:+00087:-00123:-00031:002337.4638:05940
05941:+00107:-00084:-00044:002337.4638:05941
05942:+00095:-00082:-00064:002337.4638:05942
05943:+00108:-00082:-00030:002337.4638:05943
05944:+00094:-00043:-00059:002337.4638:05944
05945:+00078:-00041:-00021:002337.4638:05945
05946:+00058:-00023:-00039:002337.4638:05946
05947:+00019:+00000:-00033:002337.4638:05947
05948:+00007:+00000:-00060:002291.0986:05948
05949:-00001:+00035:-00016:002291.0986:05949
05950:+00009:+00064:-00028:002291.0986:05950
05951:-00021:+00050:-00031:002291.0986:05951
05952:-00060:+00083:-00008:002291.0986:05952
05953:-00062:+00056:-00015:002291.0986:05953
05954:-00097:+00109:-00046:002291.0986:05954
05955:-00146:+00074:-00055:002291.0986:05955
05956:-00128:+00127:-00064:002240.2753:05956
05957:-00140:+00105:-00062:002240.2753:05957
05958:-00138:+00122:-00059:002240.2753:05958
05959:-00124:+00127:-00059:002240.2753:05959
05960:-00131:+00140:-00027:002240.2753:05960
05961:-00137:+00126:-00063:002240.2753:05961
05962:-00117:+00125:-00036:002240.2753:05962
05963:-00089:+00112:-00076:002240.2753:05963
05964:-00086:+00115:-00053:002240.2753:05964
05965:-00068:+00096:-00059:002222.5024:05965
05966:-00049:+00075:-00043:002222.5024:05966
05967:-00058:+00080:-00086:002222.5024:05967
05968:-00071:+00066:-00038:002222.5024:05968
05969:-00065:+00058:-00045:002222.5024:05969
05970:-00079:+00066:-00078:002222.5024:05970
05971:-00094:+00041:-00100:002222.5024:05971
05972:-00094:+00030:-00080:002222.5024:05972
05973:-00110:+00027:-00052:002222.5024:05973
05974:-00107:+00009:-00048:002209.8420:05974
05975:-00118:+00033:-00015:002209.8420:05975
05976:-00115:+00015:+00000:002209.8420:05976
05977:-00107:+00009:-00023:002209.8420:05977
05978:-00133:+00034:-00047:002209.8420:05978
05979:-00111:+00039:-00035:002209.8420:05979
05980:-00112:+00026:-00057:002209.8420:05980
05981:-00119:+00039:-00077:002209.8420:05981
05982:-00117:+00038:-00044:002209.8420:05982
05983:-00104:+00047:+00020:002216.5781:05983
05984:-00087:+00051:+00004:002216.5781:05984
05985:-00060:+00053:-00039:002216.5781:05985
05986:-00059:+00040:-00030:002216.5781:05986
05987:-00033:+00043:+00006:002216.5781:05987
05988:-00044:+00068:+00003:002216.5781:05988
05989:-00035:+00066:+00023:002216.5781:05989
05990:-00042:+00062:+00036:002216.5781:05990
05991:-00040:+00066:+00026:002216.5781:05991
05992:-00056:+00084:+00025:002246.1701:05992
05993:-00057:+00066:+00022:002246.1701:05993
05994:-00042:+00068:-00032:002246.1701:05994
05995:-00041:+00061:+00008:002246.1701:05995
05996:-00041:+00063:+00026:002246.1701:05996
05997:-00042:+00067:+00000:002246.1701:05997
05998:-00059:+00052:+00015:002246.1701:05998
05999:-00057:+00041:+00013:002246.1701:05999
06000:-00049:+00046:+00032:002246.1701:06000
06001:-00046:+00061:+00029:002274.3034:06001
06002:-00074:+00049:+00025:002274.3034:06002
06003:-00053:+00045:+00056:002274.3034:06003
06004:-00066:+00043:+00050:002274.3034:06004
06005:-00061:+00051:+00004:002274.3034:06005
06006:-00081:+00030:+00006:002274.3034:06006
06007:-00065:+00048:-00006:002274.3034:06007
06008:-00080:+00051:+00008:002274.3034:06008
06009:-00066:+00031:+00036:002274.3034:06009
06010:-00067:+00035:-00013:002310.5803:06010
06011:-00084:+00038:+00033:002310.5803:06011
06012:-00073:+00013:+00034:002310.5803:06012
06013:-00071:+00035:-00002:002310.5803:06013
06014:-00067:+00009:-00029:002310.5803:06014
06015:-00062:+00029:+00040:002310.5803:06015
06016:-00074:+00051:+00086:002310.5803:06016
06017:-00021:+00044:+00036:002310.5803:06017
06018:-00024:+00045:-00027:002363.5324:06018
06019:-00017:+00044:-00077:002363.5324:06019
06020:-00025:+00031:-00055:002363.5324:06020
06021:-00020:+00054:-00033:002363.5324:06021
06022:+00027:+00045:-00011:002363.5324:06022
06023:+00010:+00055:-00006:002363.5324:06023
06024:+00001:+00054:-00041:002363.5324:06024
06025:+00002:+00046:-00018:002363.5324:06025
06026:-00011:+00069:-00040:002363.5324:06026
06027:+00014:+00073:-00052:002406.0629:06027
06028:-00004:+00065:+00028:002406.0629:06028
06029:+00036:+00071:-00008:002406.0629:06029
06030:-00058:+00046:-00065:002406.0629:06030
06031:+00024:+00100:-00109:002406.0629:06031
06032:-00017:+00066:-00058:002406.0629:06032
06033:+00031:+00083:-00057:002406.0629:06033
06034:+00003:+00067:+00012:002406.0629:06034
06035:+00018:+00079:+00017:002431.6354:06035
06036:-00009:+00000:+00132:002431.6354:06036
06037:+00005:-00034:+00100:002431.6354:06037
06038:-00019:-00048:+00116:002431.6354:06038
06039:-00047:-00061:-00060:002431.6354:06039
06040:-00083:-00054:-00136:002431.6354:06040
06041:-00050:-00062:-00110:002431.6354:06041
06042:-00056:-00078:-00059:002431.6354:06042
06043:-00036:-00060:+00045:002459.8823:06043
06044:+00014:-00042:+00083:002459.8823:06044
06045:+00031:-00036:+00075:002459.8823:06045
06046:+00049:-00025:+00113:002459.8823:06046
06047:+00122:-00010:+00125:002459.8823:06047
06048:+00108:+00007:+00154:002459.8823:06048
06049:+00131:+00000:+00155:002459.8823:06049
06050:+00116:-00016:+00156:002459.8823:06050
06051:+00126:+00004:+00022:002482.7414:06051
06052:+00100:+00003:-00055:002482.7414:06052
06053:+00095:+00009:-00019:002482.7414:06053
06054:+00097:-00003:+00041:002482.7414:06054
06055:+00097:+00016:+00114:002482.7414:06055
06056:+00105:+00022:+00103:002482.7414:06056
06057:+00129:+00015:+00079:002482.7414:06057
06058:+00124:+00012:+00043:002482.7414:06058
06059:+00136:+00038:+00055:002494.6787:06059
06060:+00116:+00037:+00085:002494.6787:06060
06061:+00107:+00048:+00143:002494.6787:06061
06062:+00084:+00024:+00044:002494.6787:06062
06063:+00048:+00032:-00106:002494.6787:06063
06064:+00019:-00005:+00172:002494.6787:06064
06065:+00049:-00015:+00231:002494.6787:06065
06066:-00033:-00030:-00008:002494.6787:06066
06067:-00045:-00051:-00009:002503.6562:06067
06068:+00017:-00057:+00111:002503.6562:06068
06069:-00037:-00073:+00055:002503.6562:06069
06070:-00033:-00085:-00062:002503.6562:06070
06071:-00005:-00090:-00033:002503.6562:06071
06072:-00002:-00100:+00020:002503.6562:06072
06073:-00017:-00128:+00053:002503.6562:06073
06074:-00039:-00140:+00098:002503.6562:06074
06075:-00060:-00148:+00053:002497.6777:06075
06076:+00013:-00153:+00002:002497.6777:06076
06077:-00010:-00154:+00024:002497.6777:06077
06078:+00007:-00149:+00070:002497.6777:06078
06079:+00026:-00134:+00060:002497.6777:06079
06080:+00055:-00126:-00027:002497.6777:06080
06081:+00037:-00106:+00012:002497.6777:06081
06082:+00089:-00073:+00028:002497.6777:06082
06083:+00072:-00075:+00000:002474.9428:06083
06084:+00065:-00067:+00002:002474.9428:06084
06085:+00083:-00047:-00024:002474.9428:06085
06086:+00084:-00018:-00012:002474.9428:06086
06087:+00075:-00018:-00033:002474.9428:06087
06088:+00077:+00013:-00013:002474.9428:06088
06089:+00048:+00034:+00003:002474.9428:06089
06090:+00067:+00029:+00026:002474.9428:06090
06091:+00060:+00013:+00037:002450.3803:06091
06092:+00035:+00010:-00001:002450.3803:06092
06093:+00007:+00019:-00034:002450.3803:06093
06094:-00014:-00022:-00014:002450.3803:06094
06095:-00016:-00026:-00005:002450.3803:06095
06096:-00072:-00029:+00039:002450.3803:06096
06097:-00070:-00075:+00023:002450.3803:06097
06098:-00097:-00061:-00027:002450.3803:06098
06099:-00092:-00073:-00036:002450.3803:06099
06100:-00105:-00091:-00059:002410.6733:06100
06101:-00105:-00109:+00039:002410.6733:06101
06102:-00089:-00101:+00088:002410.6733:06102
06103:-00062:-00101:+00061:002410.6733:06103
06104:-00036:-00097:+00006:002410.6733:06104
06105:-00018:-00075:-00036:002410.6733:06105
06106:-00006:-00076:-00006:002410.6733:06106
06107:-00009:-00074:+00051:002410.6733:06107
06108:+00017:-00092:+00059:002353.9873:06108
06109:+00046:-00080:+00050:002353.9873:06109
06110:+00034:-00075:-00034:002353.9873:06110
06111:+00060:-00056:-00007:002353.9873:06111
06112:+00057:-00039:-00020:002353.9873:06112
06113:+00072:-00029:-00012:002353.9873:06113
06114:+00071:-00045:-00046:002353.9873:06114
06115:+00093:-00027:+00014:002353.9873:06115
06116:+00067:-00017:+00004:002353.9873:06116
06117:+00049:-00014:+00008:002303.3305:06117
06118:+00054:+00001:-00063:002303.3305:06118
06119:+00021:-00007:+00014:002303.3305:06119
06120:+00057:-00001:-00005:002303.3305:06120
06121:-00011:+00020:+00034:002303.3305:06121
06122:+00005:+00013:-00012:002303.3305:06122
06123:-00032:+00037:+00015:002303.3305:06123
06124:-00037:+00020:-00014:002303.3305:06124
06125:-00086:+00029:-00034:002303.3305:06125
06126:-00082:+00031:+00007:002237.6130:06126
06127:-00120:+00029:-00034:002237.6130:06127
06128:-00116:+00045:-00012:002237.6130:06128
06129:-00119:+00070:-00048:002237.6130:06129
06130:-00095:+00056:-00053:002237.6130:06130
06131:-00106:+00115:-00052:002237.6130:06131
06132:-00084:+00089:-00055:002237.6130:06132
06133:-00081:+00088:-00036:002237.6130:06133
06134:-00076:+00095:-00012:002237.6130:06134
06135:-00081:+00076:-00010:002185.4753:06135
06136:-00099:+00074:-00001:002185.4753:06136
06137:-00091:+00059:-00039:002185.4753:06137
06138:-00100:+00060:-00038:002185.4753:06138
06139:-00115:+00055:-00093:002185.4753:06139
06140:-00114:+00041:-00043:002185.4753:06140
06141:-00092:+00052:-00062:002185.4753:06141
06142:-00105:+00051:-00079:002185.4753:06142
06143:-00100:+00031:-00007:002185.4753:06143
06144:-00096:+00038:+00005:002154.5344:06144
06145:-00079:+00038:+00003:002154.5344:06145
06146:-00103:+00011:-00080:002154.5344:06146
06147:-00099:+00012:-00059:002154.5344:06147
06148:-00114:+00038:-00038:002154.5344:06148
06149:-00115:+00036:-00060:002154.5344:06149
06150:-00107:+00025:-00045:002154.5344:06150
06151:-00118:+00037:-00041:002154.5344:06151
06152:-00125:+00028:-00070:002154.5344:06152
06153:-00122:+00039:-00091:002152.5329:06153
06154:-00122:+00039:-00053:002152.5329:06154
06155:-00126:+00014:-00068:002152.5329:06155
06156:-00131:+00011:-00060:002152.5329:06156
06157:-00118:+00018:-00022:002152.5329:06157
06158:-00115:+00015:-00006:002152.5329:06158
06159:-00085:+00025:-00047:002152.5329:06159
06160:-00072:+00031:-00026:002152.5329:06160
06161:-00055:+00031:-00003:002152.5329:06161
06162:-00041:+00041:+00067:002152.5329:06162
06163:+00014:+00044:+00025:002166.6191:06163
06164:+00007:+00060:-00073:002166.6191:06164
06165:+00015:+00072:-00038:002166.6191:06165
06166:+00009:+00076:-00046:002166.6191:06166
06167:-00027:+00097:-00006:002166.6191:06167
06168:-00020:+00074:-00034:002166.6191:06168
06169:-00034:+00074:+00001:002166.6191:06169
06170:-00064:+00061:+00022:002166.6191:06170
06171:-00087:+00069:+00024:002166.6191:06171
06172:-00114:+00064:-00018:002214.7775:06172
06173:-00110:+00068:+00024:002214.7775:06173
06174:-00132:+00041:+00008:002214.7775:06174
06175:-00111:+00056:+00028:002214.7775:06175
06176:-00095:+00066:+00061:002214.7775:06176
06177:-00114:+00065:+00008:002214.7775:06177
06178:-00101:+00066:+00007:002214.7775:06178
06179:-00064:+00059:+00039:002214.7775:06179
06180:-00068:+00078:-00032:002214.7775:06180
06181:-00072:+00066:-00042:002261.9648:06181
06182:-00042:+00059:+00038:002261.9648:06182
06183:-00042:+00066:+00029:002261.9648:06183
06184:-00033:+00053:+00022:002261.9648:06184
06185:-00035:+00044:+00002:002261.9648:06185
06186:-00042:+00064:+00031:002261.9648:06186
06187:-00041:+00060:+00028:002261.9648:06187
06188:-00059:+00041:+00004:002261.9648:06188
06189:-00037:+00044:+00003:002323.3977:06189
06190:-00045:+00061:+00050:002323.3977:06190
06191:-00045:+00081:-00036:002323.3977:06191
06192:-00043:+00079:-00065:002323.3977:06192
06193:-00054:+00079:-00002:002323.3977:06193
06194:-00029:+00042:+00015:002323.3977:06194
06195:-00024:+00069:-00091:002323.3977:06195
06196:-00006:+00043:-00107:002323.3977:06196
06197:-00014:+00045:-00023:002323.3977:06197
06198:-00043:+00048:-00013:002372.3718:06198
06199:-00020:+00025:-00016:002372.3718:06199
06200:-00042:+00022:-00011:002372.3718:06200
06201:-00043:+00013:-00021:002372.3718:06201
06202:-00033:+00024:-00053:002372.3718:06202
06203:-00046:+00020:-00078:002372.3718:06203
06204:-00046:+00010:-00024:002372.3718:06204
06205:-00016:+00009:-00003:002372.3718:06205
06206:-00029:+00022:+00024:002420.0847:06206
06207:+00015:+00009:-00009:002420.0847:06207
06208:+00012:-00002:+00030:002420.0847:06208
06209:+00045:+00008:+00018:002420.0847:06209
06210:+00027:-00043:+00092:002420.0847:06210
06211:+00062:-00042:-00021:002420.0847:06211
06212:-00027:-00027:-00082:002420.0847:06212
06213:-00015:-00080:-00057:002420.0847:06213
06214:-00060:-00056:-00121:002450.7058:06214
06215:-00034:-00042:-00043:002450.7058:06215
06216:+00007:-00026:+00090:002450.7058:06216
06217:+00046:-00007:+00082:002450.7058:06217
06218:+00088:-00003:+00123:002450.7058:06218
06219:+00098:-00015:+00145:002450.7058:06219
06220:+00086:+00023:+00175:002450.7058:06220
06221:+00094:+00032:+00174:002450.7058:06221
06222:+00100:+00049:+00071:002484.0119:06222
06223:+00090:+00030:+00039:002484.0119:06223
06224:+00084:+00054:-00008:002484.0119:06224
06225:+00101:+00041:+00025:002484.0119:06225
06226:+00123:+00081:+00046:002484.0119:06226
06227:+00125:+00096:+00134:002484.0119:06227
06228:+00133:+00090:+00137:002484.0119:06228
06229:+00154:+00086:+00100:002484.0119:06229
06230:+00168:+00092:+00104:002497.6289:06230
06231:+00140:+00115:+00081:002497.6289:06231
06232:+00122:+00090:+00038:002497.6289:06232
06233:+00094:+00100:+00097:002497.6289:06233
06234:+00081:+00081:+00092:002497.6289:06234
06235:+00037:+00064:-00020:002497.6289:06235
06236:+00023:+00050:-00094:002497.6289:06236
06237:+00033:-00001:+00107:002497.6289:06237
06238:+00023:-00034:+00131:002504.6057:06238
06239:-00019:-00027:-00014:002504.6057:06239
06240:+00012:-00087:+00014:002504.6057:06240
06241:+00039:-00112:+00144:002504.6057:06241
06242:+00000:-00159:+00091:002504.6057:06242
06243:-00015:-00155:-00023:002504.6057:06243
06244:-00002:-00177:+00029:002504.6057:06244
06245:+00018:-00165:+00016:002504.6057:06245
06246:-00030:-00191:+00022:002513.5209:06246
06247:-00025:-00181:+00085:002513.5209:06247
06248:-00031:-00226:+00101:002513.5209:06248
06249:-00020:-00207:+00032:002513.5209:06249
06250:-00014:-00195:+00049:002513.5209:06250
06251:+00011:-00175:+00072:002513.5209:06251
06252:+00001:-00178:+00045:002513.5209:06252
06253:+00071:-00131:+00054:002513.5209:06253
06254:+00119:-00110:+00008:002487.6323:06254
06255:+00132:-00073:+00009:002487.6323:06255
06256:+00114:-00060:+00015:002487.6323:06256
06257:+00164:-00037:+00054:002487.6323:06257
06258:+00112:-00015:-00016:002487.6323:06258
06259:+00154:+00037:+00026:002487.6323:06259
06260:+00148:+00057:-00013:002487.6323:06260
06261:+00119:+00059:-00018:002487.6323:06261
06262:+00116:+00099:+00019:002465.2314:06262
06263:+00081:+00100:-00024:002465.2314:06263
06264:+00070:+00073:-00058:002465.2314:06264
06265:+00020:+00061:-00044:002465.2314:06265
06266:+00031:+00066:-00007:002465.2314:06266
06267:-00039:+00039:-00004:002465.2314:06267
06268:-00034:+00019:+00012:002465.2314:06268
06269:-00077:+00004:-00004:002465.2314:06269
06270:-00109:-00032:-00037:002422.2783:06270
06271:-00111:-00041:+00071:002422.2783:06271
06272:-00121:-00071:+00061:002422.2783:06272
06273:-00111:-00103:-00031:002422.2783:06273
06274:-00112:-00126:-00051:002422.2783:06274
06275:-00083:-00116:-00001:002422.2783:06275
06276:-00093:-00158:-00006:002422.2783:06276
06277:-00064:-00158:-00002:002422.2783:06277
06278:-00025:-00154:+00103:002422.2783:06278
06279:-00012:-00150:-00017:002374.0573:06279
06280:+00014:-00158:-00049:002374.0573:06280
06281:+00060:-00129:-00033:002374.0573:06281
06282:+00062:-00117:-00049:002374.0573:06282
06283:+00083:-00109:-00037:002374.0573:06283
06284:+00134:-00082:+00035:002374.0573:06284
06285:+00099:-00077:+00054:002374.0573:06285
06286:+00096:-00062:-00032:002374.0573:06286
06287:+00118:-00026:+00009:002319.2026:06287
06288:+00099:-00010:-00042:002319.2026:06288
06289:+00073:-00024:-00080:002319.2026:06289
06290:+00046:-00006:+00021:002319.2026:06290
06291:+00059:-00015:+00043:002319.2026:06291
06292:+00025:+00029:-00033:002319.2026:06292
06293:+00009:+00033:-00012:002319.2026:06293
06294:-00011:+00050:-00024:002319.2026:06294
06295:-00068:+00022:+00013:002319.2026:06295
06296:-00058:+00054:-00043:002270.3867:06296
06297:-00116:+00019:-00007:002270.3867:06297
06298:-00068:+00046:-00008:002270.3867:06298
06299:-00146:+00025:-00037:002270.3867:06299
06300:-00097:+00041:-00034:002270.3867:06300
06301:-00098:+00046:-00026:002270.3867:06301
06302:-00078:+00049:-00062:002270.3867:06302
06303:-00068:+00074:-00022:002270.3867:06303
06304:-00066:+00084:-00021:002270.3867:06304
06305:-00048:+00096:-00053:002233.5834:06305
06306:-00044:+00089:-00099:002233.5834:06306
06307:-00022:+00110:-00052:002233.5834:06307
06308:-00020:+00071:-00010:002233.5834:06308
06309:-00018:+00075:-00036:002233.5834:06309
06310:-00008:+00075:-00076:002233.5834:06310
06311:-00017:+00101:-00072:002233.5834:06311
06312:-00020:+00096:-00068:002233.5834:06312
06313:-00054:+00086:-00064:002233.5834:06313
06314:-00049:+00085:-00042:002208.7182:06314
06315:-00051:+00095:-00081:002208.7182:06315
06316:-00063:+00060:-00065:002208.7182:06316
06317:-00077:+00048:-00020:002208.7182:06317
06318:-00134:+00023:-00044:002208.7182:06318
06319:-00138:-00007:-00053:002208.7182:06319
06320:-00162:-00018:-00076:002208.7182:06320
06321:-00172:-00022:-00071:002208.7182:06321
06322:-00206:-00033:-00052:002208.7182:06322
06323:-00185:-00009:-00063:002199.4055:06323
06324:-00192:-00009:-00027:002199.4055:06324
06325:-00182:+00005:-00042:002199.4055:06325
06326:-00148:-00001:-00019:002199.4055:06326
06327:-00097:+00014:-00060:002199.4055:06327
06328:-00094:+00011:-00056:002199.4055:06328
06329:-00071:+00036:-00054:002199.4055:06329
06330:-00044:+00036:-00034:002199.4055:06330
06331:-00041:+00029:-00033:002199.4055:06331
06332:+00008:+00054:+00002:002217.6416:06332
06333:+00029:+00069:-00028:002217.6416:06333
06334:+00007:+00069:-00078:002217.6416:06334
06335:+00031:+00069:-00006:002217.6416:06335
06336:+00030:+00059:-00016:002217.6416:06336
06337:+00002:+00061:-00016:002217.6416:06337
06338:+00009:+00056:+00005:002217.6416:06338
06339:+00002:+00062:-00003:002217.6416:06339
06340:-00031:+00066:-00001:002217.6416:06340
06341:-00066:+00054:+00053:002236.3029:06341
06342:-00086:+00054:+00051:002236.3029:06342
06343:-00119:+00038:+00016:002236.3029:06343
06344:-00134:+00027:+00053:002236.3029:06344
06345:-00141:+00038:+00027:002236.3029:06345
06346:-00159:+00039:+00023:002236.3029:06346
06347:-00175:+00029:+00021:002236.3029:06347
06348:-00151:+00049:+00007:002236.3029:06348
06349:-00130:+00056:+00035:002236.3029:06349
06350:-00117:+00045:+00086:002278.4987:06350
06351:-00087:+00085:+00080:002278.4987:06351
06352:-00048:+00078:+00030:002278.4987:06352
06353:-00053:+00083:-00021:002278.4987:06353
06354:-00016:+00098:-00039:002278.4987:06354
06355:-00025:+00091:+00014:002278.4987:06355
06356:-00027:+00076:-00033:002278.4987:06356
06357:-00017:+00100:-00020:002278.4987:06357
06358:-00005:+00099:+00002:002278.4987:06358
06359:-00028:+00071:+00015:002320.8991:06359
06360:-00032:+00064:+00022:002320.8991:06360
06361:-00042:+00070:+00001:002320.8991:06361
06362:-00071:+00055:-00049:002320.8991:06362
06363:-00074:+00042:-00037:002320.8991:06363
06364:-00070:+00042:-00006:002320.8991:06364
06365:-00060:+00051:-00043:002320.8991:06365
06366:-00035:+00049:-00023:002320.8991:06366
06367:-00009:+00043:-00023:002362.8505:06367
06368:+00011:+00058:-00006:002362.8505:06368
06369:+00005:+00053:-00012:002362.8505:06369
06370:+00008:+00031:+00019:002362.8505:06370
06371:+00016:+00010:+00007:002362.8505:06371
06372:-00014:+00023:-00004:002362.8505:06372
06373:-00026:+00008:+00003:002362.8505:06373
06374:-00056:-00026:-00036:002362.8505:06374
06375:-00067:-00052:-00048:002362.8505:06375
06376:-00085:-00082:-00034:002413.0300:06376
06377:-00062:-00082:-00031:002413.0300:06377
06378:-00048:-00056:-00061:002413.0300:06378
06379:-00005:-00095:+00063:002413.0300:06379
06380:+00030:-00077:+00037:002413.0300:06380
06381:-00044:-00074:+00023:002413.0300:06381
06382:+00015:-00093:+00099:002413.0300:06382
06383:+00039:-00053:+00175:002413.0300:06383
06384:+00047:-00066:+00026:002443.7885:06384
06385:+00062:-00023:+00044:002443.7885:06385
06386:+00096:-00009:+00039:002443.7885:06386
06387:+00119:+00023:+00014:002443.7885:06387
06388:+00103:-00004:+00014:002443.7885:06388
06389:+00149:+00025:+00123:002443.7885:06389
06390:+00100:+00049:+00046:002443.7885:06390
06391:+00078:+00066:+00016:002443.7885:06391
06392:+00122:+00082:+00076:002470.0339:06392
06393:+00120:+00076:+00065:002470.0339:06393
06394:+00113:+00075:+00041:002470.0339:06394
06395:+00100:+00109:+00085:002470.0339:06395
06396:+00124:+00090:+00094:002470.0339:06396
06397:+00100:+00095:+00059:002470.0339:06397
06398:+00095:+00095:+00057:002470.0339:06398
06399:+00094:+00085:+00062:002470.0339:06399
06400:+00056:+00058:+00037:002484.0263:06400
06401:+00032:+00062:+00062:002484.0263:06401
06402:+00032:+00059:+00094:002484.0263:06402
06403:+00023:+00040:+00007:002484.0263:06403
06404:+00004:+00030:+00086:002484.0263:06404
06405:+00053:-00002:+00172:002484.0263:06405
06406:+00011:-00025:+00137:002484.0263:06406
06407:-00001:-00051:+00025:002484.0263:06407
06408:+00017:-00058:-00054:002487.6323:06408
06409:+00020:-00060:+00051:002487.6323:06409
06410:-00014:-00095:+00084:002487.6323:06410
06411:+00001:-00108:+00102:002487.6323:06411
06412:-00005:-00139:-00097:002487.6323:06412
06413:-00007:-00134:-00126:002487.6323:06413
06414:+00022:-00141:+00110:002487.6323:06414
06415:+00010:-00146:+00120:002487.6323:06415
06416:-00049:-00172:+00020:002474.8991:06416
06417:-00008:-00174:+00034:002474.8991:06417
06418:+00055:-00169:+00045:002474.8991:06418
06419:+00002:-00154:+00053:002474.8991:06419
06420:-00007:-00173:+00093:002474.8991:06420
06421:+00022:-00146:+00109:002474.8991:06421
06422:+00073:-00111:+00044:002474.8991:06422
06423:+00082:-00121:+00054:002474.8991:06423
06424:+00091:-00080:+00085:002450.3908:06424
06425:+00068:-00069:+00044:002450.3908:06425
06426:+00069:-00038:-00054:002450.3908:06426
06427:+00097:-00032:-00022:002450.3908:06427
06428:+00131:+00010:-00014:002450.3908:06428
06429:+00100:+00014:-00020:002450.3908:06429
06430:+00088:+00052:-00047:002450.3908:06430
06431:+00078:+00064:-00038:002450.3908:06431
06432:+00051:+00064:-00064:002415.3715:06432
06433:+00023:+00046:-00021:002415.3715:06433
06434:+00001:+00040:+00112:002415.3715:06434
06435:-00019:+00027:+00128:002415.3715:06435
06436:-00038:+00023:+00056:002415.3715:06436
06437:-00046:+00010:+00035:002415.3715:06437
06438:-00088:-00008:-00034:002415.3715:06438
06439:-00091:-00043:-00032:002415.3715:06439
06440:-00095:-00072:-00063:002415.3715:06440
06441:-00090:-00097:+00025:002358.4321:06441
06442:-00074:-00111:+00021:002358.4321:06442
06443:-00082:-00120:+00018:002358.4321:06443
06444:-00056:-00138:-00002:002358.4321:06444
06445:-00044:-00154:+00014:002358.4321:06445
06446:-00015:-00146:-00016:002358.4321:06446
06447:-00003:-00159:-00005:002358.4321:06447
06448:+00014:-00136:-00009:002358.4321:06448
06449:-00029:-00148:-00023:002358.4321:06449
06450:-00009:-00140:-00035:002307.5529:06450
06451:+00011:-00125:+00014:002307.5529:06451
06452:+00017:-00095:+00054:002307.5529:06452
06453:+00028:-00082:+00037:002307.5529:06453
06454:+00035:-00047:-00015:002307.5529:06454
06455:+00043:-00032:-00021:002307.5529:06455
06456:+00039:-00003:-00084:002307.5529:06456
06457:+00036:+00036:-00091:002307.5529:06457
06458:+00019:+00065:-00002:002261.9680:06458
06459:+00045:+00047:+00002:002261.9680:06459
06460:+00059:+00100:+00005:002261.9680:06460
06461:+00032:+00097:-00019:002261.9680:06461
06462:+00018:+00106:-00067:002261.9680:06462
06463:-00001:+00095:+00008:002261.9680:06463
06464:-00003:+00104:-00022:002261.9680:06464
06465:-00060:+00076:-00012:002261.9680:06465
06466:-00070:+00075:-00043:002261.9680:06466
06467:-00080:+00058:-00007:002220.3454:06467
06468:-00150:+00066:-00060:002220.3454:06468
06469:-00139:+00069:-00028:002220.3454:06469
06470:-00143:+00043:-00066:002220.3454:06470
06471:-00161:+00046:-00076:002220.3454:06471
06472:-00126:+00045:-00039:002220.3454:06472
06473:-00110:+00044:-00049:002220.3454:06473
06474:-00099:+00045:-00062:002220.3454:06474
06475:-00076:+00045:-00061:002220.3454:06475
06476:-00049:+00057:-00035:002220.3454:06476
06477:-00084:+00081:-00026:002207.0488:06477
06478:-00056:+00077:-00026:002207.0488:06478
06479:-00030:+00094:-00041:002207.0488:06479
06480:-00045:+00071:-00067:002207.0488:06480
06481:-00037:+00080:-00103:002207.0488:06481
06482:-00035:+00043:-00076:002207.0488:06482
06483:-00054:+00051:-00052:002207.0488:06483
06484:-00057:+00033:-00090:002207.0488:06484
06485:-00072:+00018:-00086:002209.8447:06485
06486:-00066:-00006:-00036:002209.8447:06486
06487:-00098:+00003:+00006:002209.8447:06487
06488:-00114:-00009:-00020:002209.8447:06488
06489:-00117:-00008:-00034:002209.8447:06489
06490:-00150:-00008:-00070:002209.8447:06490
06491:-00125:+00002:-00078:002209.8447:06491
06492:-00153:+00008:-00061:002209.8447:06492
06493:-00163:-00004:-00013:002209.8447:06493
06494:-00138:+00008:-00046:002209.8447:06494
06495:-00161:+00017:-00023:002212.5930:06495
06496:-00137:+00010:-00045:002212.5930:06496
06497:-00111:+00018:-00041:002212.5930:06497
06498:-00097:+00024:-00035:002212.5930:06498
06499:-00100:+00015:-00029:002212.5930:06499
06500:-00074:+00064:+00029:002212.5930:06500
06501:-00036:+00062:+00023:002212.5930:06501
06502:-00044:+00085:+00024:002212.5930:06502
06503:-00026:+00074:-00013:002212.5930:06503
06504:-00030:+00096:+00024:002242.2343:06504
06505:-00023:+00076:-00047:002242.2343:06505
06506:-00007:+00074:-00029:002242.2343:06506
06507:-00028:+00082:-00024:002242.2343:06507
06508:+00000:+00070:+00006:002242.2343:06508
06509:-00044:+00083:-00046:002242.2343:06509
06510:-00018:+00083:+00004:002242.2343:06510
06511:-00071:+00056:-00017:002242.2343:06511
06512:-00081:+00060:+00041:002261.9648:06512
06513:-00079:+00060:+00017:002261.9648:06513
06514:-00116:+00047:+00056:002261.9648:06514
06515:-00111:+00059:+00056:002261.9648:06515
06516:-00132:+00057:+00073:002261.9648:06516
06517:-00122:+00055:+00027:002261.9648:06517
06518:-00149:+00054:+00004:002261.9648:06518
06519:-00133:+00063:+00044:002261.9648:06519
06520:-00117:+00050:+00011:002261.9648:06520
06521:-00094:+00033:-00080:002293.6176:06521
06522:-00104:+00016:-00066:002293.6176:06522
06523:-00080:+00020:-00032:002293.6176:06523
06524:-00081:+00012:+00024:002293.6176:06524
06525:-00073:+00010:+00045:002293.6176:06525
06526:-00059:+00035:+00020:002293.6176:06526
06527:-00045:+00052:+00054:002293.6176:06527
06528:-00025:+00041:+00026:002293.6176:06528
06529:-00023:+00029:+00011:002293.6176:06529
06530:-00027:+00054:+00010:002333.0290:06530
06531:+00009:+00065:+00023:002333.0290:06531
06532:+00029:+00081:-00049:002333.0290:06532
06533:+00021:+00082:-00076:002333.0290:06533
06534:+00045:+00068:-00038:002333.0290:06534
06535:+00019:+00067:-00011:002333.0290:06535
06536:+00006:+00042:-00030:002333.0290:06536
06537:-00003:+00026:-00030:002333.0290:06537
06538:+00003:+00044:-00047:002378.5356:06538
06539:+00026:+00045:-00018:002378.5356:06539
06540:+00027:+00026:+00018:002378.5356:06540
06541:+00006:+00034:+00020:002378.5356:06541
06542:+00017:+00034:-00026:002378.5356:06542
06543:+00026:+00013:-00071:002378.5356:06543
06544:+00024:+00038:-00106:002378.5356:06544
06545:+00006:+00014:-00078:002378.5356:06545
06546:+00009:+00000:+00000:002417.6035:06546
06547:-00005:+00015:-00046:002417.6035:06547
06548:-00016:+00000:-00032:002417.6035:06548
06549:+00030:+00054:-00076:002417.6035:06549
06550:-00003:+00052:-00051:002417.6035:06550
06551:+00036:+00079:-00024:002417.6035:06551
06552:+00006:+00058:-00019:002417.6035:06552
06553:+00023:+00109:-00079:002417.6035:06553
06554:+00028:+00090:-00041:002450.4511:06554
06555:+00040:+00109:+00035:002450.4511:06555
06556:+00020:+00060:+00022:002450.4511:06556
06557:+00018:+00095:+00000:002450.4511:06557
06558:+00037:+00061:+00013:002450.4511:06558
06559:+00044:+00069:+00083:002450.4511:06559
06560:+00028:+00017:+00111:002450.4511:06560
06561:-00020:-00016:+00025:002450.4511:06561
06562:-00055:-00011:-00053:002482.7565:06562
06563:-00019:-00021:-00129:002482.7565:06563
06564:-00044:-00033:-00058:002482.7565:06564
06565:-00033:-00027:+00001:002482.7565:06565
06566:-00033:-00023:+00100:002482.7565:06566
06567:-00007:-00033:+00130:002482.7565:06567
06568:+00033:-00011:+00161:002482.7565:06568
06569:+00065:-00012:+00188:002482.7565:06569
06570:+00073:-00022:+00223:002489.7319:06570
06571:+00090:-00015:+00233:002489.7319:06571
06572:+00102:+00016:+00236:002489.7319:06572
06573:+00119:-00004:+00165:002489.7319:06573
06574:+00069:+00006:+00040:002489.7319:06574
06575:+00062:-00021:-00013:002489.7319:06575
06576:+00038:-00019:+00020:002489.7319:06576
06577:+00059:-00011:+00056:002489.7319:06577
06578:+00060:-00016:+00105:002489.7319:06578
06579:+00044:-00012:+00156:002508.6308:06579
06580:+00044:-00017:+00174:002508.6308:06580
06581:+00043:+00003:+00129:002508.6308:06581
06582:+00055:+00029:+00059:002508.6308:06582
06583:+00023:+00043:+00083:002508.6308:06583
06584:-00010:+00046:+00081:002508.6308:06584
06585:-00019:+00043:-00029:002508.6308:06585
06586:-00014:+00026:+00250:002522.9567:06586
06587:+00044:+00013:+00258:002522.9567:06587
06588:-00066:-00065:-00048:002522.9567:06588
06589:-00064:-00035:-00192:002522.9567:06589
06590:+00076:-00085:+00016:002522.9567:06590
06591:+00039:-00099:+00059:002522.9567:06591
06592:+00038:-00154:+00005:002522.9567:06592
06593:+00050:-00118:-00102:002522.9567:06593
06594:+00069:-00183:+00040:002519.8320:06594
06595:+00077:-00160:+00066:002519.8320:06595
06596:+00008:-00162:+00058:002519.8320:06596
06597:-00026:-00149:+00117:002519.8320:06597
06598:-00007:-00174:+00081:002519.8320:06598
06599:-00059:-00145:-00029:002519.8320:06599
06600:-00019:-00134:-00048:002519.8320:06600
06601:+00003:-00137:+00039:002519.8320:06601
06602:+00043:-00084:-00035:002523.6701:06602
06603:+00072:-00111:-00040:002523.6701:06603
06604:+00081:-00062:+00078:002523.6701:06604
06605:+00081:-00043:+00053:002523.6701:06605
06606:+00107:-00020:-00009:002523.6701:06606
06607:+00068:+00001:-00082:002523.6701:06607
06608:+00064:+00013:-00093:002523.6701:06608
06609:+00045:+00026:-00104:002523.6701:06609
06610:+00027:+00060:-00036:002522.9606:06610
06611:+00059:+00079:+00016:002522.9606:06611
06612:-00009:+00081:+00048:002522.9606:06612
06613:-00003:+00055:+00068:002522.9606:06613
06614:-00045:+00044:+00050:002522.9606:06614
06615:-00015:+00035:-00038:002522.9606:06615
06616:-00007:+00035:-00028:002522.9606:06616
06617:-00054:+00015:+00025:002522.9606:06617
06618:-00056:+00001:-00034:002499.6567:06618
06619:-00073:-00015:-00059:002499.6567:06619
06620:-00060:-00009:-00026:002499.6567:06620
06621:-00071:-00041:+00013:002499.6567:06621
06622:-00106:-00053:+00046:002499.6567:06622
06623:-00101:-00072:+00045:002499.6567:06623
06624:-00070:-00073:+00085:002499.6567:06624
06625:-00034:-00073:+00063:002499.6567:06625
06626:-00035:-00092:+00072:002464.7058:06626
06627:-00034:-00070:-00001:002464.7058:06627
06628:+00012:-00074:-00051:002464.7058:06628
06629:+00017:-00069:-00084:002464.7058:06629
06630:+00033:-00069:-00062:002464.7058:06630
06631:+00037:-00082:+00065:002464.7058:06631
06632:+00040:-00083:+00029:002464.7058:06632
06633:+00051:-00075:+00033:002464.7058:06633
06634:+00071:-00056:-00008:002464.7058:06634
06635:+00056:-00054:-00062:002415.4311:06635
06636:+00033:-00054:+00022:002415.4311:06636
06637:+00048:-00049:-00009:002415.4311:06637
06638:+00037:-00049:+00009:002415.4311:06638
06639:+00063:-00033:-00018:002415.4311:06639
06640:+00059:-00032:+00076:002415.4311:06640
06641:+00056:-00012:+00061:002415.4311:06641
06642:+00007:-00014:-00002:002415.4311:06642
06643:+00031:+00003:-00039:002349.5954:06643
06644:+00017:+00004:-00071:002349.5954:06644
06645:-00005:-00006:-00040:002349.5954:06645
06646:+00009:+00017:-00021:002349.5954:06646
06647:-00007:-00003:-00003:002349.5954:06647
06648:-00013:+00014:-00022:002349.5954:06648
06649:+00016:+00033:-00016:002349.5954:06649
06650:+00009:+00013:-00014:002349.5954:06650
06651:-00008:+00013:+00008:002349.5954:06651
06652:+00010:+00012:-00059:002295.0383:06652
06653:+00010:+00035:-00045:002295.0383:06653
06654:-00012:+00010:-00038:002295.0383:06654
06655:-00030:+00036:-00049:002295.0383:06655
06656:-00022:+00028:-00073:002295.0383:06656
06657:-00043:+00033:-00053:002295.0383:06657
06658:-00043:+00038:-00035:002295.0383:06658
06659:-00038:+00015:+00021:002295.0383:06659
06660:-00090:+00023:-00018:002295.0383:06660
06661:-00098:+00023:-00047:002249.6838:06661
06662:-00104:+00033:-00048:002249.6838:06662
06663:-00135:+00016:-00061:002249.6838:06663
06664:-00151:+00010:-00095:002249.6838:06664
06665:-00145:+00039:-00082:002249.6838:06665
06666:-00146:+00012:-00065:002249.6838:06666
06667:-00141:+00028:-00039:002249.6838:06667
06668:-00161:+00036:-00057:002249.6838:06668
06669:-00146:+00028:-00062:002249.6838:06669
06670:-00150:+00029:-00068:002208.6833:06670
06671:-00110:+00067:-00078:002208.6833:06671
06672:-00100:+00059:-00040:002208.6833:06672
06673:-00079:+00061:-00037:002208.6833:06673
06674:-00068:+00059:-00015:002208.6833:06674
06675:-00059:+00077:-00034:002208.6833:06675
06676:-00053:+00082:-00062:002208.6833:06676
06677:-00070:+00096:-00097:002208.6833:06677
06678:-00073:+00073:-00080:002208.6833:06678
06679:-00074:+00098:-00093:002210.9020:06679
06680:-00061:+00085:-00058:002210.9020:06680
06681:-00050:+00097:-00031:002210.9020:06681
06682:-00070:+00073:-00008:002210.9020:06682
06683:-00072:+00097:-00055:002210.9020:06683
06684:-00050:+00082:-00076:002210.9020:06684
06685:-00056:+00084:-00044:002210.9020:06685
06686:-00047:+00058:+00025:002210.9020:06686
06687:-00032:+00063:+00007:002210.9020:06687
06688:-00021:+00062:-00044:002233.5773:06688
06689:-00020:+00070:-00062:002233.5773:06689
06690:-00042:+00041:-00047:002233.5773:06690
06691:-00036:+00042:-00004:002233.5773:06691
06692:-00040:+00039:-00004:002233.5773:06692
06693:-00042:+00030:-00028:002233.5773:06693
06694:-00006:+00021:+00030:002233.5773:06694
06695:-00023:+00009:+00020:002233.5773:06695
06696:-00040:+00017:-00014:002233.5773:06696
06697:-00043:+00007:-00026:002260.5175:06697
06698:-00030:+00022:-00020:002260.5175:06698
06699:-00049:+00020:+00033:002260.5175:06699
06700:-00056:+00006:+00048:002260.5175:06700
06701:-00050:-00018:+00069:002260.5175:06701
06702:-00071:-00007:+00049:002260.5175:06702
06703:-00050:-00018:+00035:002260.5175:06703
06704:-00084:-00018:-00030:002260.5175:06704
06705:-00087:-00010:-00008:002311.7622:06705
06706:-00078:-00018:+00064:002311.7622:06706
06707:-00079:+00017:+00076:002311.7622:06707
06708:-00081:-00031:+00032:002311.7622:06708
06709:-00077:+00004:+00011:002311.7622:06709
06710:-00066:-00010:-00003:002311.7622:06710
06711:-00088:-00015:-00017:002311.7622:06711
06712:-00098:-00003:-00021:002311.7622:06712
06713:-00075:+00021:-00008:002311.7622:06713
06714:-00052:+00039:+00020:002364.9497:06714
06715:-00051:+00045:-00003:002364.9497:06715
06716:-00055:+00045:+00051:002364.9497:06716
06717:-00036:+00060:+00031:002364.9497:06717
06718:-00031:+00085:+00018:002364.9497:06718
06719:-00031:+00075:+00022:002364.9497:06719
06720:-00032:+00095:+00007:002364.9497:06720
06721:-00070:+00100:-00062:002364.9497:06721
06722:-00064:+00085:-00007:002399.0705:06722
06723:-00071:+00076:+00026:002399.0705:06723
06724:-00088:+00096:-00015:002399.0705:06724
06725:-00055:+00076:-00042:002399.0705:06725
06726:-00054:+00061:-00028:002399.0705:06726
06727:-00053:+00062:+00040:002399.0705:06727
06728:-00069:+00025:+00034:002399.0705:06728
06729:-00053:+00042:+00004:002399.0705:06729
06730:-00035:+00049:-00019:002445.6445:06730
06731:-00019:+00044:+00001:002445.6445:06731
06732:-00026:+00015:+00014:002445.6445:06732
06733:-00016:+00033:+00038:002445.6445:06733
06734:+00030:+00023:+00057:002445.6445:06734
06735:+00041:+00018:+00012:002445.6445:06735
06736:+00056:+00023:-00034:002445.6445:06736
06737:+00104:-00019:+00107:002445.6445:06737
06738:+00119:-00012:+00067:002472.9074:06738
06739:+00047:-00026:+00073:002472.9074:06739
06740:+00029:-00052:+00051:002472.9074:06740
06741:-00024:-00054:+00092:002472.9074:06741
06742:+00027:-00045:+00036:002472.9074:06742
06743:-00001:-00022:+00041:002472.9074:06743
06744:+00013:-00036:+00023:002472.9074:06744
06745:+00041:-00001:+00098:002472.9074:06745
06746:+00031:-00015:+00080:002484.7717:06746
06747:+00044:+00018:+00083:002484.7717:06747
06748:+00038:+00021:-00004:002484.7717:06748
06749:+00069:+00032:+00000:002484.7717:06749
06750:+00073:-00003:+00030:002484.7717:06750
06751:+00076:+00000:+00057:002484.7717:06751
06752:+00076:-00003:+00083:002484.7717:06752
06753:+00089:-00004:+00012:002484.7717:06753
06754:+00079:+00007:+00019:002503.6450:06754
06755:+00089:-00020:-00013:002503.6450:06755
06756:+00095:-00025:-00002:002503.6450:06756
06757:+00139:-00052:+00200:002503.6450:06757
06758:+00133:-00053:+00181:002503.6450:06758
06759:+00107:-00081:-00107:002503.6450:06759
06760:+00105:-00084:-00159:002503.6450:06760
06761:+00113:-00083:-00008:002503.6450:06761
06762:+00120:-00100:+00135:002507.7065:06762
06763:+00088:-00110:+00164:002507.7065:06763
06764:+00058:-00107:+00041:002507.7065:06764
06765:+00057:-00099:-00040:002507.7065:06765
06766:+00044:-00099:+00020:002507.7065:06766
06767:-00009:-00108:+00143:002507.7065:06767
06768:-00027:-00102:+00012:002507.7065:06768
06769:-00029:-00111:+00036:002507.7065:06769
06770:+00017:-00108:+00107:002489.8317:06770
06771:+00024:-00108:+00096:002489.8317:06771
06772:-00011:-00073:-00048:002489.8317:06772
06773:+00030:-00066:+00087:002489.8317:06773
06774:+00055:-00067:+00090:002489.8317:06774
06775:+00045:-00027:+00078:002489.8317:06775
06776:+00062:-00033:+00068:002489.8317:06776
06777:+00037:-00022:+00063:002489.8317:06777
06778:+00057:-00002:-00002:002489.8317:06778
06779:+00060:+00005:+00052:002459.9360:06779
06780:+00034:-00001:+00092:002459.9360:06780
06781:+00035:-00019:+00059:002459.9360:06781
06782:+00073:-00021:+00013:002459.9360:06782
06783:+00034:+00004:+00070:002459.9360:06783
06784:+00044:-00014:+00003:002459.9360:06784
06785:+00000:-00022:-00028:002459.9360:06785
06786:+00025:-00020:+00022:002459.9360:06786
06787:+00002:-00034:+00040:002420.0529:06787
06788:-00015:-00013:+00000:002420.0529:06788
06789:-00034:-00023:+00037:002420.0529:06789
06790:-00035:-00031:+00046:002420.0529:06790
06791:-00075:-00028:+00054:002420.0529:06791
06792:-00072:-00061:+00053:002420.0529:06792
06793:-00069:-00066:+00060:002420.0529:06793
06794:-00053:-00097:+00050:002420.0529:06794
06795:-00057:-00087:-00028:002362.8339:06795
06796:-00031:-00112:-00015:002362.8339:06796
06797:-00021:-00115:-00050:002362.8339:06797
06798:-00028:-00138:-00047:002362.8339:06798
06799:-00012:-00120:+00005:002362.8339:06799
06800:+00029:-00119:-00022:002362.8339:06800
06801:+00026:-00134:-00042:002362.8339:06801
06802:+00062:-00118:-00044:002362.8339:06802
06803:+00067:-00116:-00013:002362.8339:06803
06804:+00077:-00101:-00003:002303.3557:06804
06805:+00096:-00074:+00005:002303.3557:06805
06806:+00096:-00059:-00028:002303.3557:06806
06807:+00108:-00029:-00047:002303.3557:06807
06808:+00104:-00002:-00074:002303.3557:06808
06809:+00117:+00000:-00049:002303.3557:06809
06810:+00106:+00034:-00080:002303.3557:06810
06811:+00090:+00051:-00052:002303.3557:06811
06812:+00055:+00068:-00074:002303.3557:06812
06813:+00016:+00062:-00012:002253.7685:06813
06814:+00030:+00077:-00071:002253.7685:06814
06815:-00030:+00094:-00061:002253.7685:06815
06816:-00055:+00066:-00045:002253.7685:06816
06817:-00053:+00060:-00023:002253.7685:06817
06818:-00061:+00068:-00055:002253.7685:06818
06819:-00075:+00073:-00091:002253.7685:06819
06820:-00078:+00046:-00041:002253.7685:06820
06821:-00116:+00065:-00051:002253.7685:06821
06822:-00098:+00049:-00049:002216.4726:06822
06823:-00119:+00065:-00062:002216.4726:06823
06824:-00105:+00058:-00087:002216.4726:06824
06825:-00096:+00079:-00022:002216.4726:06825
06826:-00092:+00060:-00048:002216.4726:06826
06827:-00093:+00097:-00051:002216.4726:06827
06828:-00101:+00085:-00069:002216.4726:06828
06829:-00076:+00088:-00042:002216.4726:06829
06830:-00099:+00086:-00071:002216.4726:06830
06831:-00075:+00087:-00052:002203.2204:06831
06832:-00077:+00092:-00064:002203.2204:06832
06833:-00096:+00089:-00053:002203.2204:06833
06834:-00095:+00072:-00090:002203.2204:06834
06835:-00096:+00075:-00043:002203.2204:06835
06836:-00131:+00069:-00080:002203.2204:06836
06837:-00122:+00045:+00011:002203.2204:06837
06838:-00122:+00012:-00027:002203.2204:06838
06839:-00139:+00021:-00055:002203.2204:06839
06840:-00128:-00011:-00052:002205.9143:06840
06841:-00137:-00046:-00054:002205.9143:06841
06842:-00160:-00038:-00065:002205.9143:06842
06843:-00127:-00052:-00027:002205.9143:06843
06844:-00106:-00045:-00021:002205.9143:06844
06845:-00091:-00037:-00062:002205.9143:06845
06846:-00075:-00016:-00022:002205.9143:06846
06847:-00079:+00023:+00006:002205.9143:06847
06848:-00064:+00020:+00033:002205.9143:06848
06849:-00067:+00038:+00071:002220.4423:06849
06850:-00051:+00027:+00063:002220.4423:06850
06851:-00069:+00055:-00036:002220.4423:06851
06852:-00068:+00062:-00082:002220.4423:06852
06853:-00084:+00056:-00072:002220.4423:06853
06854:-00087:+00078:-00042:002220.4423:06854
06855:-00089:+00062:-00081:002220.4423:06855
06856:-00075:+00097:-00015:002220.4423:06856
06857:-00075:+00100:-00008:002220.4423:06857
06858:-00078:+00099:+00009:002250.2060:06858
06859:-00061:+00102:-00006:002250.2060:06859
06860:-00089:+00125:+00047:002250.2060:06860
06861:-00052:+00106:+00042:002250.2060:06861
06862:-00052:+00103:+00034:002250.2060:06862
06863:-00060:+00109:-00008:002250.2060:06863
06864:-00072:+00089:-00011:002250.2060:06864
06865:-00065:+00074:-00049:002250.2060:06865
06866:-00050:+00099:-00041:002250.2060:06866
06867:-00069:+00096:-00047:002282.7216:06867
06868:-00071:+00085:-00049:002282.7216:06868
06869:-00065:+00074:+00006:002282.7216:06869
06870:-00086:+00095:+00061:002282.7216:06870
06871:-00082:+00056:+00050:002282.7216:06871
06872:-00087:+00059:-00020:002282.7216:06872
06873:-00100:+00067:-00023:002282.7216:06873
06874:-00099:+00045:-00011:002282.7216:06874
06875:-00130:+00054:+00001:002314.8273:06875
06876:-00094:+00014:-00019:002314.8273:06876
06877:-00093:+00032:-00008:002314.8273:06877
06878:-00079:+00028:-00039:002314.8273:06878
06879:-00090:+00020:+00012:002314.8273:06879
06880:-00063:-00002:+00032:002314.8273:06880
06881:-00019:+00021:+00018:002314.8273:06881
06882:-00005:+00009:-00004:002314.8273:06882
06883:+00002:+00028:-00045:002314.8273:06883
06884:+00006:+00052:-00041:002367.9553:06884
06885:+00035:+00065:-00059:002367.9553:06885
06886:+00017:+00050:-00003:002367.9553:06886
06887:+00008:+00025:-00048:002367.9553:06887
06888:+00000:+00031:-00008:002367.9553:06888
06889:-00044:+00034:-00002:002367.9553:06889
06890:-00001:+00034:-00092:002367.9553:06890
06891:-00034:+00011:+00044:002367.9553:06891
06892:+00021:+00024:+00011:002410.7119:06892
06893:-00027:+00000:-00038:002410.7119:06893
06894:+00002:+00026:-00046:002410.7119:06894
06895:-00007:+00051:-00022:002410.7119:06895
06896:+00041:+00049:+00007:002410.7119:06896
06897:-00013:+00022:+00018:002410.7119:06897
06898:+00021:+00036:-00004:002410.7119:06898
06899:-00027:-00001:+00049:002410.7119:06899
06900:+00011:-00007:+00002:002436.3718:06900
06901:-00011:-00026:+00098:002436.3718:06901
06902:-00028:-00060:+00024:002436.3718:06902
06903:-00037:-00059:-00014:002436.3718:06903
06904:-00016:-00056:-00011:002436.3718:06904
06905:-00038:-00067:-00019:002436.3718:06905
06906:-00029:-00072:+00093:002436.3718:06906
06907:-00029:-00078:+00109:002436.3718:06907
06908:+00029:-00051:+00135:002469.4831:06908
06909:+00023:-00048:+00111:002469.4831:06909
06910:+00070:-00030:+00061:002469.4831:06910
06911:+00054:-00024:+00037:002469.4831:06911
06912:+00086:-00034:+00062:002469.4831:06912
06913:+00132:-00006:+00053:002469.4831:06913
06914:+00123:+00015:+00047:002469.4831:06914
06915:+00159:+00010:+00078:002469.4831:06915
06916:+00161:+00031:+00198:002492.7102:06916
06917:+00179:+00067:+00142:002492.7102:06917
06918:+00161:+00061:+00147:002492.7102:06918
06919:+00171:+00085:+00128:002492.7102:06919
06920:+00159:+00095:+00049:002492.7102:06920
06921:+00149:+00082:-00017:002492.7102:06921
06922:+00139:+00099:+00011:002492.7102:06922
06923:+00152:+00076:+00008:002492.7102:06923
06924:+00106:+00082:+00023:002494.6750:06924
06925:+00106:+00055:+00067:002494.6750:06925
06926:+00068:+00079:+00084:002494.6750:06926
06927:+00068:+00067:+00053:002494.6750:06927
06928:+00038:+00063:+00059:002494.6750:06928
06929:+00044:+00037:+00081:002494.6750:06929
06930:-00015:+00020:+00022:002494.6750:06930
06931:-00003:+00004:-00032:002494.6750:06931
06932:-00026:-00047:+00037:002513.6215:06932
06933:-00015:-00068:+00166:002513.6215:06933
06934:-00044:-00108:+00101:002513.6215:06934
06935:-00067:-00128:-00079:002513.6215:06935
06936:-00052:-00152:-00033:002513.6215:06936
06937:-00067:-00170:+00012:002513.6215:06937
06938:-00066:-00177:+00030:002513.6215:06938
06939:-00065:-00199:+00069:002513.6215:06939
06940:-00005:-00194:+00043:002497.6628:06940
06941:+00019:-00203:+00053:002497.6628:06941
06942:+00031:-00199:+00017:002497.6628:06942
06943:+00034:-00185:-00002:002497.6628:06943
06944:+00061:-00168:+00003:002497.6628:06944
06945:+00092:-00158:-00035:002497.6628:06945
06946:+00101:-00119:+00017:002497.6628:06946
06947:+00107:-00124:+00050:002497.6628:06947
06948:+00102:-00075:+00085:002465.2241:06948
06949:+00098:-00025:+00011:002465.2241:06949
06950:+00109:-00019:+00039:002465.2241:06950
06951:+00108:+00027:+00015:002465.2241:06951
06952:+00113:+00047:+00044:002465.2241:06952
06953:+00118:+00048:+00037:002465.2241:06953
06954:+00101:+00069:+00003:002465.2241:06954
06955:+00078:+00053:-00054:002465.2241:06955
06956:+00023:+00045:-00077:002465.2241:06956
06957:-00008:+00031:-00002:002426.9345:06957
06958:-00024:+00036:+00040:002426.9345:06958
06959:-00045:+00021:+00027:002426.9345:06959
06960:-00075:-00035:+00025:002426.9345:06960
06961:-00085:-00032:+00007:002426.9345:06961
06962:-00135:-00060:-00002:002426.9345:06962
06963:-00136:-00092:+00034:002426.9345:06963
06964:-00112:-00095:+00033:002426.9345:06964
06965:-00106:-00121:-00003:002374.0234:06965
06966:-00116:-00101:+00013:002374.0234:06966
06967:-00080:-00116:+00015:002374.0234:06967
06968:-00096:-00142:-00031:002374.0234:06968
06969:-00089:-00155:-00016:002374.0234:06969
06970:-00053:-00157:+00019:002374.0234:06970
06971:-00034:-00139:+00010:002374.0234:06971
06972:+00009:-00130:-00022:002374.0234:06972
06973:+00030:-00126:-00017:002374.0234:06973
06974:+00047:-00108:+00030:002302.0346:06974
06975:+00063:-00108:-00015:002302.0346:06975
06976:+00094:-00057:-00015:002302.0346:06976
06977:+00122:-00061:-00027:002302.0346:06977
06978:+00106:-00041:-00077:002302.0346:06978
06979:+00076:-00027:-00037:002302.0346:06979
06980:+00064:-00013:-00020:002302.0346:06980
06981:+00030:-00018:-00056:002302.0346:06981
06982:+00010:+00003:-00022:002302.0346:06982
06983:-00004:+00001:-00033:002250.1733:06983
06984:-00054:+00019:-00028:002250.1733:06984
06985:-00048:+00025:-00026:002250.1733:06985
06986:-00076:+00036:-00030:002250.1733:06986
06987:-00104:+00027:-00012:002250.1733:06987
06988:-00117:+00035:-00051:002250.1733:06988
06989:-00123:+00016:-00038:002250.1733:06989
06990:-00126:+00052:-00040:002250.1733:06990
06991:-00141:+00025:-00042:002250.1733:06991
06992:-00125:+00049:-00052:002201.9804:06992
06993:-00122:+00044:-00041:002201.9804:06993
06994:-00120:+00043:-00025:002201.9804:06994
06995:-00092:+00061:-00021:002201.9804:06995
06996:-00089:+00060:-00033:002201.9804:06996
06997:-00079:+00082:-00040:002201.9804:06997
06998:-00072:+00100:-00024:002201.9804:06998
06999:-00048:+00111:-00050:002201.9804:06999
07000:-00049:+00109:-00056:002201.9804:07000
07001:-00073:+00086:-00090:002166.6333:07001
07002:-00051:+00109:-00033:002166.6333:07002
07003:-00050:+00094:-00059:002166.6333:07003
07004:-00074:+00096:-00051:002166.6333:07004
07005:-00055:+00062:-00038:002166.6333:07005
07006:-00048:+00069:-00075:002166.6333:07006
07007:-00052:+00043:-00084:002166.6333:07007
07008:-00061:+00036:-00074:002166.6333:07008
07009:-00068:+00001:-00035:002166.6333:07009
07010:-00079:-00005:-00058:002169.2392:07010
07011:-00104:-00021:+00007:002169.2392:07011
07012:-00101:-00016:+00003:002169.2392:07012
07013:-00095:-00020:-00030:002169.2392:07013
07014:-00091:-00005:-00054:002169.2392:07014
07015:-00090:-00016:-00042:002169.2392:07015
07016:-00104:-00006:-00037:002169.2392:07016
07017:-00105:-00019:-00053:002169.2392:07017
07018:-00081:+00017:-00052:002169.2392:07018
07019:-00087:-00004:-00062:002190.3779:07019
07020:-00084:+00011:-00008:002190.3779:07020
07021:-00074:+00013:-00033:002190.3779:07021
07022:-00074:+00039:+00001:002190.3779:07022
07023:-00073:+00048:+00059:002190.3779:07023
07024:-00035:+00049:+00081:002190.3779:07024
07025:-00036:+00050:-00012:002190.3779:07025
07026:-00033:+00041:-00062:002190.3779:07026
07027:-00034:+00041:-00052:002190.3779:07027
07028:-00049:+00045:-00039:002212.5930:07028
07029:-00047:+00050:-00045:002212.5930:07029
07030:-00068:+00031:-00076:002212.5930:07030
07031:-00051:+00027:-00012:002212.5930:07031
07032:-00046:+00041:+00034:002212.5930:07032
07033:-00051:+00041:+00019:002212.5930:07033
07034:-00046:+00044:+00016:002212.5930:07034
07035:-00046:+00064:-00001:002212.5930:07035
07036:-00072:+00056:+00036:002212.5930:07036
07037:-00049:+00079:-00002:002254.1547:07037
07038:-00052:+00055:+00051:002254.1547:07038
07039:-00086:+00080:+00017:002254.1547:07039
07040:-00066:+00073:+00006:002254.1547:07040
07041:-00088:+00098:-00009:002254.1547:07041
07042:-00087:+00077:-00016:002254.1547:07042
07043:-00065:+00082:+00053:002254.1547:07043
07044:-00071:+00081:+00029:002254.1547:07044
07045:-00051:+00055:+00002:002254.1547:07045
07046:-00052:+00058:-00007:002299.4899:07046
07047:-00047:+00073:+00020:002299.4899:07047
07048:-00048:+00071:-00006:002299.4899:07048
07049:-00050:+00095:+00012:002299.4899:07049
07050:-00031:+00080:+00012:002299.4899:07050
07051:-00039:+00099:-00044:002299.4899:07051
07052:-00058:+00071:-00070:002299.4899:07052
07053:-00033:+00081:-00066:002299.4899:07053
07054:-00054:+00059:-00050:002340.7692:07054
07055:-00023:+00081:-00029:002340.7692:07055
07056:-00008:+00055:+00007:002340.7692:07056
07057:-00011:+00043:+00001:002340.7692:07057
07058:-00013:+00049:-00023:002340.7692:07058
07059:-00004:+00052:-00049:002340.7692:07059
07060:-00020:+00015:-00096:002340.7692:07060
07061:+00043:+00031:-00062:002340.7692:07061
07062:-00021:+00009:-00032:002340.7692:07062
07063:+00007:+00011:+00005:002403.8891:07063
07064:-00030:-00013:+00047:002403.8891:07064
07065:+00008:+00005:-00032:002403.8891:07065
07066:-00002:-00026:+00047:002403.8891:07066
07067:-00012:-00028:+00068:002403.8891:07067
07068:-00009:-00065:+00059:002403.8891:07068
07069:+00011:-00069:+00008:002403.8891:07069
07070:+00015:-00080:-00049:002403.8891:07070
07071:-00013:-00093:-00053:002434.2314:07071
07072:+00015:-00093:-00031:002434.2314:07072
07073:-00010:-00079:+00006:002434.2314:07073
07074:+00020:-00053:+00053:002434.2314:07074
07075:+00017:-00048:+00111:002434.2314:07075
07076:+00039:-00033:+00154:002434.2314:07076
07077:+00061:+00004:+00072:002434.2314:07077
07078:+00044:+00020:+00055:002434.2314:07078
07079:+00039:+00032:+00079:002460.3391:07079
07080:+00043:+00024:+00077:002460.3391:07080
07081:+00051:+00040:+00061:002460.3391:07081
07082:+00107:+00075:+00070:002460.3391:07082
07083:+00121:+00093:+00070:002460.3391:07083
07084:+00150:+00090:+00100:002460.3391:07084
07085:+00139:+00106:+00092:002460.3391:07085
07086:+00157:+00126:+00102:002460.3391:07086
07087:+00166:+00140:+00070:002488.8937:07087
07088:+00166:+00107:+00059:002488.8937:07088
07089:+00133:+00107:+00060:002488.8937:07089
07090:+00085:+00097:+00044:002488.8937:07090
07091:+00096:+00097:+00013:002488.8937:07091
07092:+00062:+00071:-00005:002488.8937:07092
07093:+00047:+00055:+00070:002488.8937:07093
07094:+00022:+00063:+00060:002488.8937:07094
07095:+00020:+00038:+00059:002502.7026:07095
07096:+00031:+00007:-00124:002502.7026:07096
07097:+00039:+00022:+00050:002502.7026:07097
07098:+00077:-00038:+00239:002502.7026:07098
07099:+00027:-00058:-00073:002502.7026:07099
07100:+00057:-00082:-00134:002502.7026:07100
07101:+00117:-00092:+00048:002502.7026:07101
07102:+00060:-00105:+00086:002502.7026:07102
07103:-00041:-00153:+00037:002509.6528:07103
07104:-00009:-00172:+00055:002509.6528:07104
07105:-00010:-00147:+00030:002509.6528:07105
07106:-00021:-00166:-00024:002509.6528:07106
07107:-00036:-00188:+00083:002509.6528:07107
07108:-00050:-00201:+00076:002509.6528:07108
07109:-00033:-00182:-00015:002509.6528:07109
07110:-00012:-00184:+00015:002509.6528:07110
07111:+00029:-00170:+00056:002503.6267:07111
07112:+00038:-00155:+00063:002503.6267:07112
07113:+00049:-00119:+00016:002503.6267:07113
07114:+00100:-00087:+00001:002503.6267:07114
07115:+00132:-00064:+00029:002503.6267:07115
07116:+00133:-00052:+00110:002503.6267:07116
07117:+00129:-00046:+00103:002503.6267:07117
07118:+00110:-00021:+00088:002503.6267:07118
07119:+00151:-00002:+00066:002477.7998:07119
07120:+00112:+00040:+00038:002477.7998:07120
07121:+00096:+00030:-00034:002477.7998:07121
07122:+00035:+00075:+00019:002477.7998:07122
07123:+00042:+00073:-00014:002477.7998:07123
07124:+00015:+00096:-00051:002477.7998:07124
07125:-00011:+00096:-00107:002477.7998:07125
07126:-00018:+00061:-00004:002477.7998:07126
07127:-00049:+00064:+00011:002431.6179:07127
07128:-00067:+00035:+00050:002431.6179:07128
07129:-00055:+00010:+00058:002431.6179:07129
07130:-00079:-00037:+00073:002431.6179:07130
07131:-00085:-00056:+00019:002431.6179:07131
07132:-00081:-00075:+00071:002431.6179:07132
07133:-00065:-00090:+00033:002431.6179:07133
07134:-00079:-00117:+00045:002431.6179:07134
07135:-00104:-00155:-00003:002431.6179:07135
07136:-00099:-00172:+00032:002376.7978:07136
07137:-00076:-00170:+00048:002376.7978:07137
07138:-00062:-00185:+00050:002376.7978:07138
07139:-00059:-00173:-00056:002376.7978:07139
07140:-00041:-00177:-00093:002376.7978:07140
07141:-00039:-00174:-00021:002376.7978:07141
07142:+00028:-00133:+00008:002376.7978:07142
07143:+00023:-00114:+00022:002376.7978:07143
07144:+00050:-00106:-00032:002376.7978:07144
07145:+00051:-00068:-00048:002308.0388:07145
07146:+00086:-00067:-00010:002308.0388:07146
07147:+00102:-00037:+00026:002308.0388:07147
07148:+00116:-00032:-00046:002308.0388:07148
07149:+00101:+00005:-00011:002308.0388:07149
07150:+00080:+00035:-00118:002308.0388:07150
07151:+00078:+00038:-00036:002308.0388:07151
07152:+00054:+00066:-00086:002308.0388:07152
07153:+00023:+00060:+00023:002228.3178:07153
07154:+00034:+00073:+00065:002228.3178:07154
07155:+00012:+00088:-00003:002228.3178:07155
07156:+00000:+00110:-00059:002228.3178:07156
07157:-00018:+00088:-00091:002228.3178:07157
07158:-00087:+00087:-00142:002228.3178:07158
07159:-00081:+00111:-00143:002228.3178:07159
07160:-00118:+00072:-00011:002228.3178:07160
07161:-00132:+00097:-00081:002228.3178:07161
07162:-00143:+00071:-00074:002228.3178:07162
07163:-00123:+00058:-00021:002176.6967:07163
07164:-00143:+00083:-00052:002176.6967:07164
07165:-00135:+00044:-00096:002176.6967:07165
07166:-00130:+00064:-00034:002176.6967:07166
07167:-00120:+00066:-00031:002176.6967:07167
07168:-00095:+00042:-00062:002176.6967:07168
07169:-00068:+00055:-00026:002176.6967:07169
07170:-00074:+00056:-00002:002176.6967:07170
07171:-00086:+00040:-00043:002176.6967:07171
07172:-00072:+00063:-00059:002134.1105:07172
07173:-00063:+00064:-00016:002134.1105:07173
07174:-00066:+00063:-00039:002134.1105:07174
07175:-00081:+00064:-00067:002134.1105:07175
07176:-00061:+00049:-00071:002134.1105:07176
07177:-00079:+00024:-00077:002134.1105:07177
07178:-00102:+00012:-00066:002134.1105:07178
07179:-00114:-00006:+00012:002134.1105:07179
07180:-00093:-00010:+00054:002134.1105:07180
07181:-00124:-00031:+00005:002133.4362:07181
07182:-00107:-00023:+00024:002133.4362:07182
07183:-00129:-00046:+00023:002133.4362:07183
07184:-00127:-00044:+00004:002133.4362:07184
07185:-00133:-00048:+00021:002133.4362:07185
07186:-00120:-00047:-00048:002133.4362:07186
07187:-00104:-00023:-00057:002133.4362:07187
07188:-00077:-00011:-00027:002133.4362:07188
07189:-00068:-00022:-00026:002133.4362:07189
07190:-00074:-00005:-00039:002133.4362:07190
07191:-00048:+00021:-00019:002161.8359:07191
07192:-00033:+00028:+00029:002161.8359:07192
07193:-00035:+00051:+00036:002161.8359:07193
07194:-00039:+00053:+00047:002161.8359:07194
07195:-00017:+00083:+00040:002161.8359:07195
07196:-00043:+00072:+00023:002161.8359:07196
07197:-00045:+00070:-00008:002161.8359:07197
07198:-00035:+00091:+00008:002161.8359:07198
07199:-00048:+00087:-00040:002161.8359:07199
07200:-00056:+00093:-00038:002190.3720:07200
07201:-00052:+00074:-00026:002190.3720:07201
07202:-00073:+00058:-00046:002190.3720:07202
07203:-00102:+00045:-00033:002190.3720:07203
07204:-00090:+00027:-00019:002190.3720:07204
07205:-00099:+00038:+00011:002190.3720:07205
07206:-00115:+00014:-00025:002190.3720:07206
07207:-00093:+00036:+00038:002190.3720:07207
07208:-00095:+00033:+00053:002190.3720:07208
07209:-00091:+00038:+00059:002216.5078:07209
07210:-00103:+00050:+00025:002216.5078:07210
07211:-00078:+00064:-00001:002216.5078:07211
07212:-00068:+00051:-00032:002216.5078:07212
07213:-00071:+00043:-00040:002216.5078:07213
07214:-00047:+00046:+00006:002216.5078:07214
07215:-00035:+00044:-00030:002216.5078:07215
07216:-00032:+00069:+00005:002216.5078:07216
07217:-00005:+00070:+00028:002216.5078:07217
07218:-00020:+00056:+00057:002270.3349:07218
07219:-00038:+00072:+00016:002270.3349:07219
07220:-00037:+00097:-00004:002270.3349:07220
07221:-00033:+00097:-00064:002270.3349:07221
07222:-00050:+00124:+00010:002270.3349:07222
07223:-00049:+00105:-00047:002270.3349:07223
07224:-00071:+00101:-00064:002270.3349:07224
07225:-00052:+00105:-00037:002270.3349:07225
07226:-00055:+00145:-00035:002316.6093:07226
07227:-00020:+00127:-00097:002316.6093:07227
07228:-00018:+00107:-00106:002316.6093:07228
07229:-00024:+00105:+00010:002316.6093:07229
07230:-00020:+00119:+00061:002316.6093:07230
07231:-00030:+00091:+00002:002316.6093:07231
07232:+00005:+00105:-00154:002316.6093:07232
07233:-00017:+00068:-00030:002316.6093:07233
07234:-00019:+00031:-00047:002316.6093:07234
07235:-00100:+00005:-00031:002362.8505:07235
07236:-00035:+00007:-00034:002362.8505:07236
07237:-00123:-00036:-00022:002362.8505:07237
07238:-00005:-00011:-00051:002362.8505:07238
07239:-00031:-00055:+00044:002362.8505:07239
07240:-00022:-00040:-00030:002362.8505:07240
07241:-00041:-00079:-00012:002362.8505:07241
07242:-00027:-00073:-00034:002362.8505:07242
07243:+00009:-00058:+00019:002413.0744:07243
07244:-00026:-00068:-00016:002413.0744:07244
07245:+00002:-00024:-00048:002413.0744:07245
07246:+00007:-00027:-00027:002413.0744:07246
07247:+00042:-00027:-00110:002413.0744:07247
07248:+00043:-00048:+00052:002413.0744:07248
07249:+00039:-00050:+00084:002413.0744:07249
07250:+00043:-00028:+00112:002413.0744:07250
07251:+00026:-00051:+00096:002458.2109:07251
07252:+00017:-00045:+00113:002458.2109:07252
07253:-00002:-00042:+00082:002458.2109:07253
07254:-00028:-00040:+00029:002458.2109:07254
07255:-00001:-00018:-00020:002458.2109:07255
07256:-00022:-00013:-00063:002458.2109:07256
07257:+00010:-00019:-00029:002458.2109:07257
07258:-00013:-00006:+00121:002458.2109:07258
07259:+00003:+00019:+00134:002470.0483:07259
07260:+00004:+00015:+00128:002470.0483:07260
07261:+00065:+00029:+00050:002470.0483:07261
07262:+00108:+00054:+00059:002470.0483:07262
07263:+00110:+00068:+00122:002470.0483:07263
07264:+00127:+00080:+00193:002470.0483:07264
07265:+00149:+00081:+00153:002470.0483:07265
07266:+00175:+00088:+00092:002470.0483:07266
07267:+00194:+00088:+00096:002498.7087:07267
07268:+00131:+00076:+00060:002498.7087:07268
07269:+00111:+00076:+00095:002498.7087:07269
07270:+00120:+00082:+00019:002498.7087:07270
07271:+00120:+00079:+00018:002498.7087:07271
07272:+00123:+00065:-00021:002498.7087:07272
07273:+00098:+00066:+00019:002498.7087:07273
07274:+00101:+00063:+00017:002498.7087:07274
07275:+00069:+00042:+00061:002512.7983:07275
07276:+00063:+00053:+00082:002512.7983:07276
07277:+00004:+00033:+00105:002512.7983:07277
07278:-00019:+00001:+00102:002512.7983:07278
07279:-00068:-00048:-00111:002512.7983:07279
07280:-00046:-00051:+00152:002512.7983:07280
07281:-00001:-00081:+00158:002512.7983:07281
07282:-00156:-00116:-00102:002512.7983:07282
07283:-00080:-00152:-00257:002514.6679:07283
07284:-00031:-00150:-00057:002514.6679:07284
07285:-00068:-00185:+00037:002514.6679:07285
07286:-00087:-00170:-00037:002514.6679:07286
07287:-00015:-00200:+00025:002514.6679:07287
07288:+00042:-00185:+00110:002514.6679:07288
07289:+00024:-00187:+00042:002514.6679:07289
07290:+00039:-00160:+00054:002514.6679:07290
07291:+00065:-00182:+00034:002523.6247:07291
07292:+00079:-00188:-00030:002523.6247:07292
07293:+00100:-00156:+00001:002523.6247:07293
07294:+00130:-00116:+00030:002523.6247:07294
07295:+00129:-00122:+00024:002523.6247:07295
07296:+00135:-00074:-00051:002523.6247:07296
07297:+00139:-00026:-00013:002523.6247:07297
07298:+00149:-00027:+00013:002523.6247:07298
07299:+00153:+00006:+00015:002522.9262:07299
07300:+00151:+00019:+00067:002522.9262:07300
07301:+00119:+00050:+00088:002522.9262:07301
07302:+00092:+00060:+00048:002522.9262:07302
07303:+00063:+00074:+00021:002522.9262:07303
07304:+00073:+00098:-00065:002522.9262:07304
07305:+00046:+00097:-00006:002522.9262:07305
07306:+00044:+00058:-00019:002522.9262:07306
07307:+00026:+00064:+00071:002514.6340:07307
07308:-00008:+00048:+00025:002514.6340:07308
07309:-00033:+00024:-00009:002514.6340:07309
07310:-00086:-00011:-00018:002514.6340:07310
07311:-00098:-00035:+00032:002514.6340:07311
07312:-00110:-00082:+00041:002514.6340:07312
07313:-00131:-00097:+00039:002514.6340:07313
07314:-00132:-00107:+00010:002514.6340:07314
07315:-00127:-00123:+00047:002484.0156:07315
07316:-00145:-00134:+00109:002484.0156:07316
07317:-00121:-00152:+00094:002484.0156:07317
07318:-00114:-00145:+00038:002484.0156:07318
07319:-00068:-00155:-00004:002484.0156:07319
07320:-00053:-00159:+00025:002484.0156:07320
07321:-00040:-00168:-00013:002484.0156:07321
07322:-00010:-00131:-00045:002484.0156:07322
07323:+00060:-00121:-00037:002439.0112:07323
07324:+00075:-00112:-00112:002439.0112:07324
07325:+00120:-00096:-00110:002439.0112:07325
07326:+00140:-00068:+00081:002439.0112:07326
07327:+00154:-00076:+00065:002439.0112:07327
07328:+00148:-00040:-00009:002439.0112:07328
07329:+00160:-00026:-00036:002439.0112:07329
07330:+00142:-00014:-00013:002439.0112:07330
07331:+00120:+00022:-00004:002439.0112:07331
07332:+00084:+00012:-00030:002376.2932:07332
07333:+00090:+00021:-00021:002376.2932:07333
07334:+00036:+00048:-00047:002376.2932:07334
07335:+00017:+00037:-00048:002376.2932:07335
07336:-00005:+00031:-00004:002376.2932:07336
07337:-00060:+00051:-00015:002376.2932:07337
07338:-00050:+00039:-00012:002376.2932:07338
07339:-00073:+00080:-00060:002376.2932:07339
07340:-00067:+00073:-00071:002311.7717:07340
07341:-00078:+00073:-00005:002311.7717:07341
07342:-00081:+00109:+00000:002311.7717:07342
07343:-00094:+00093:-00014:002311.7717:07343
07344:-00094:+00128:-00055:002311.7717:07344
07345:-00099:+00125:-00045:002311.7717:07345
07346:-00116:+00124:-00010:002311.7717:07346
07347:-00087:+00139:-00022:002311.7717:07347
07348:-00078:+00104:-00049:002311.7717:07348
07349:-00084:+00129:-00070:002261.9372:07349
07350:-00061:+00109:-00093:002261.9372:07350
07351:-00053:+00095:-00084:002261.9372:07351
07352:-00047:+00082:-00051:002261.9372:07352
07353:-00035:+00055:-00046:002261.9372:07353
07354:-00061:+00046:+00010:002261.9372:07354
07355:-00061:+00025:+00006:002261.9372:07355
07356:-00052:+00018:-00029:002261.9372:07356
07357:-00046:+00000:-00051:002261.9372:07357
07358:-00089:-00021:-00059:002212.5378:07358
07359:-00101:-00023:-00021:002212.5378:07359
07360:-00105:-00052:-00041:002212.5378:07360
07361:-00100:-00045:-00059:002212.5378:07361
07362:-00114:-00063:-00038:002212.5378:07362
07363:-00098:-00063:-00065:002212.5378:07363
07364:-00104:-00053:-00093:002212.5378:07364
07365:-00079:-00053:-00058:002212.5378:07365
07366:-00067:-00065:-00043:002212.5378:07366
07367:-00089:-00051:+00019:002191.7604:07367
07368:-00087:-00051:+00007:002191.7604:07368
07369:-00079:-00014:+00034:002191.7604:07369
07370:-00086:-00002:+00019:002191.7604:07370
07371:-00102:+00009:-00033:002191.7604:07371
07372:-00104:+00034:-00065:002191.7604:07372
07373:-00091:+00049:-00061:002191.7604:07373
07374:-00114:+00044:-00080:002191.7604:07374
07375:-00102:+00070:-00039:002191.7604:07375
07376:-00065:+00056:-00046:002201.9892:07376
07377:-00052:+00083:-00050:002201.9892:07377
07378:-00048:+00076:-00064:002201.9892:07378
07379:-00058:+00099:-00046:002201.9892:07379
07380:-00060:+00087:-00019:002201.9892:07380
07381:-00051:+00094:+00023:002201.9892:07381
07382:-00056:+00098:+00037:002201.9892:07382
07383:-00068:+00100:-00019:002201.9892:07383
07384:-00064:+00094:-00006:002201.9892:07384
07385:-00074:+00077:-00006:002228.3149:07385
07386:-00082:+00072:-00007:002228.3149:07386
07387:-00083:+00057:-00044:002228.3149:07387
07388:-00083:+00047:-00006:002228.3149:07388
07389:-00088:+00051:-00021:002228.3149:07389
07390:-00067:+00031:-00017:002228.3149:07390
07391:-00068:+00022:+00030:002228.3149:07391
07392:-00062:+00022:+00026:002228.3149:07392
07393:-00070:-00004:+00073:002228.3149:07393
07394:-00068:+00023:+00058:002266.2568:07394
07395:-00036:-00005:+00032:002266.2568:07395
07396:-00068:-00002:-00038:002266.2568:07396
07397:-00033:+00006:-00003:002266.2568:07397
07398:-00019:+00039:+00011:002266.2568:07398
07399:-00026:+00010:-00008:002266.2568:07399
07400:-00017:+00023:-00080:002266.2568:07400
07401:-00021:+00026:+00077:002266.2568:07401
07402:-00018:+00042:+00075:002266.2568:07402
07403:-00053:+00031:+00070:002316.5642:07403
07404:-00060:+00048:+00041:002316.5642:07404
07405:-00081:+00047:+00035:002316.5642:07405
07406:-00094:+00067:+00052:002316.5642:07406
07407:-00093:+00062:-00040:002316.5642:07407
07408:-00097:+00073:-00067:002316.5642:07408
07409:-00089:+00088:-00019:002316.5642:07409
07410:-00103:+00111:+00009:002316.5642:07410
07411:-00104:+00129:-00063:002371.8010:07411
07412:-00042:+00102:-00095:002371.8010:07412
07413:-00005:+00131:-00088:002371.8010:07413
07414:+00015:+00124:-00065:002371.8010:07414
07415:-00042:+00062:-00048:002371.8010:07415
07416:-00043:+00057:+00032:002371.8010:07416
07417:-00041:+00066:+00043:002371.8010:07417
07418:-00034:+00032:+00067:002371.8010:07418
07419:-00072:+00003:+00048:002371.8010:07419
07420:-00050:+00006:-00017:002413.0095:07420
07421:-00097:-00046:-00006:002413.0095:07421
07422:-00030:-00008:-00073:002413.0095:07422
07423:-00127:-00092:-00030:002413.0095:07423
07424:-00036:-00060:+00038:002413.0095:07424
07425:-00113:-00092:+00065:002413.0095:07425
07426:+00020:-00051:+00046:002413.0095:07426
07427:+00046:-00060:+00061:002413.0095:07427
07428:+00104:-00011:-00006:002453.4135:07428
07429:+00076:-00027:+00045:002453.4135:07429
07430:+00138:-00025:+00143:002453.4135:07430
07431:+00106:-00027:+00179:002453.4135:07431
07432:+00099:-00007:+00142:002453.4135:07432
07433:+00106:+00001:+00068:002453.4135:07433
07434:+00081:+00037:+00035:002453.4135:07434
07435:+00079:+00011:+00050:002453.4135:07435
07436:+00068:+00050:+00085:002474.9284:07436
07437:+00017:+00036:+00035:002474.9284:07437
07438:+00041:+00050:+00031:002474.9284:07438
07439:+00032:+00026:+00017:002474.9284:07439
07440:+00060:+00051:+00048:002474.9284:07440
07441:+00058:+00026:+00045:002474.9284:07441
07442:+00067:+00064:+00080:002474.9284:07442
07443:+00098:+00056:+00046:002474.9284:07443
07444:+00116:+00056:+00082:002493.7517:07444
07445:+00154:+00052:+00142:002493.7517:07445
07446:+00125:+00026:+00147:002493.7517:07446
07447:+00122:+00038:+00015:002493.7517:07447
07448:+00130:-00003:-00082:002493.7517:07448
07449:+00135:-00011:+00016:002493.7517:07449
07450:+00106:-00027:+00037:002493.7517:07450
07451:+00075:-00042:+00007:002493.7517:07451
07452:+00079:-00053:-00009:002507.7214:07452
07453:+00072:-00055:-00003:002507.7214:07453
07454:+00061:-00069:+00070:002507.7214:07454
07455:+00044:-00071:+00113:002507.7214:07455
07456:+00025:-00094:+00092:002507.7214:07456
07457:+00015:-00086:+00091:002507.7214:07457
07458:-00014:-00090:+00107:002507.7214:07458
07459:-00040:-00099:+00072:002507.7214:07459
07460:-00043:-00102:+00043:002494.6232:07460
07461:-00042:-00098:+00016:002494.6232:07461
07462:-00005:-00112:-00015:002494.6232:07462
07463:-00014:-00094:-00023:002494.6232:07463
07464:+00010:-00094:+00015:002494.6232:07464
07465:+00027:-00054:+00079:002494.6232:07465
07466:+00031:-00058:+00111:002494.6232:07466
07467:+00051:-00028:+00071:002494.6232:07467
07468:+00055:-00031:+00073:002483.9792:07468
07469:+00056:-00022:+00089:002483.9792:07469
07470:+00036:-00021:+00052:002483.9792:07470
07471:+00047:-00022:+00086:002483.9792:07471
07472:+00054:-00012:+00079:002483.9792:07472
07473:+00039:-00010:+00037:002483.9792:07473
07474:+00042:+00004:+00044:002483.9792:07474
07475:+00024:+00004:+00024:002483.9792:07475
07476:+00027:+00013:-00043:002443.7922:07476
07477:+00017:+00001:-00097:002443.7922:07477
07478:+00026:+00022:-00040:002443.7922:07478
07479:+00014:-00001:+00075:002443.7922:07479
07480:+00031:-00017:+00133:002443.7922:07480
07481:-00008:-00014:+00114:002443.7922:07481
07482:-00002:-00025:+00001:002443.7922:07482
07483:-00044:-00043:+00024:002443.7922:07483
07484:-00060:-00059:+00065:002380.8735:07484
07485:-00069:-00095:+00074:002380.8735:07485
07486:-00057:-00096:+00084:002380.8735:07486
07487:-00037:-00121:+00009:002380.8735:07487
07488:-00057:-00125:-00065:002380.8735:07488
07489:-00046:-00130:-00111:002380.8735:07489
07490:-00018:-00148:-00044:002380.8735:07490
07491:+00003:-00152:-00009:002380.8735:07491
07492:+00043:-00131:-00048:002380.8735:07492
07493:+00046:-00116:-00048:002324.4958:07493
07494:+00074:-00128:-00030:002324.4958:07494
07495:+00051:-00086:-00049:002324.4958:07495
07496:+00101:-00080:-00006:002324.4958:07496
07497:+00091:-00041:+00036:002324.4958:07497
07498:+00078:-00024:-00033:002324.4958:07498
07499:+00090:-00010:-00006:002324.4958:07499
07500:+00103:+00016:-00064:002324.4958:07500
07501:+00086:+00024:-00083:002324.4958:07501
07502:+00066:+00026:-00091:002266.0915:07502
07503:+00042:+00048:-00042:002266.0915:07503
07504:+00027:+00031:-00046:002266.0915:07504
07505:-00012:+00031:-00067:002266.0915:07505
07506:-00029:+00055:-00026:002266.0915:07506
07507:-00071:+00049:-00065:002266.0915:07507
07508:-00116:+00052:-00041:002266.0915:07508
07509:-00080:+00054:-00109:002266.0915:07509
07510:-00125:+00037:-00083:002266.0915:07510
07511:-00129:+00064:-00050:002212.5698:07511
07512:-00138:+00050:-00021:002212.5698:07512
07513:-00149:+00064:-00024:002212.5698:07513
07514:-00162:+00066:-00070:002212.5698:07514
07515:-00163:+00058:-00014:002212.5698:07515
07516:-00146:+00044:-00043:002212.5698:07516
07517:-00140:+00052:-00029:002212.5698:07517
07518:-00102:+00062:-00051:002212.5698:07518
07519:-00118:+00056:-00057:002212.5698:07519
07520:-00105:+00043:-00077:002187.9736:07520
07521:-00115:+00052:-00046:002187.9736:07521
07522:-00105:+00045:-00069:002187.9736:07522
07523:-00131:+00046:-00066:002187.9736:07523
07524:-00100:+00049:-00052:002187.9736:07524
07525:-00115:+00052:-00049:002187.9736:07525
07526:-00116:+00015:-00025:002187.9736:07526
07527:-00116:+00034:-00016:002187.9736:07527
07528:-00096:+00011:-00006:002187.9736:07528
07529:-00103:-00002:-00093:002178.8798:07529
07530:-00095:+00005:-00038:002178.8798:07530
07531:-00080:+00002:-00043:002178.8798:07531
07532:-00120:-00011:-00041:002178.8798:07532
07533:-00096:-00009:-00049:002178.8798:07533
07534:-00078:-00007:+00009:002178.8798:07534
07535:-00069:+00020:-00024:002178.8798:07535
07536:-00057:+00024:-00064:002178.8798:07536
07537:-00041:+00041:+00006:002178.8798:07537
07538:-00022:+00040:-00007:002193.1962:07538
07539:-00005:+00067:-00022:002193.1962:07539
07540:-00008:+00076:-00020:002193.1962:07540
07541:-00005:+00096:+00006:002193.1962:07541
07542:-00015:+00086:-00071:002193.1962:07542
07543:-00055:+00092:-00111:002193.1962:07543
07544:-00048:+00089:-00003:002193.1962:07544
07545:-00062:+00077:+00051:002193.1962:07545
07546:-00120:+00084:-00041:002193.1962:07546
07547:-00097:+00079:-00057:002226.4301:07547
07548:-00132:+00052:-00106:002226.4301:07548
07549:-00150:+00048:-00063:002226.4301:07549
07550:-00160:+00039:-00026:002226.4301:07550
07551:-00164:+00015:+00011:002226.4301:07551
07552:-00144:+00019:+00003:002226.4301:07552
07553:-00124:+00024:+00004:002226.4301:07553
07554:-00122:+00009:+00037:002226.4301:07554
07555:-00124:+00018:-00004:002226.4301:07555
07556:-00078:+00020:-00011:002266.0268:07556
07557:-00053:+00030:-00040:002266.0268:07557
07558:-00048:+00030:+00003:002266.0268:07558
07559:-00056:+00053:+00039:002266.0268:07559
07560:-00048:+00054:+00002:002266.0268:07560
07561:-00002:+00055:-00006:002266.0268:07561
07562:+00009:+00071:+00001:002266.0268:07562
07563:-00008:+00072:+00067:002266.0268:07563
07564:-00008:+00073:+00010:002266.0268:07564
07565:-00006:+00084:+00021:002297.8247:07565
07566:-00023:+00114:+00021:002297.8247:07566
07567:-00024:+00112:+00043:002297.8247:07567
07568:-00021:+00102:+00027:002297.8247:07568
07569:-00042:+00115:+00041:002297.8247:07569
07570:-00059:+00117:+00038:002297.8247:07570
07571:-00047:+00127:+00027:002297.8247:07571
07572:-00089:+00107:-00008:002297.8247:07572
07573:-00068:+00124:-00040:002354.7329:07573
07574:-00046:+00106:-00100:002354.7329:07574
07575:-00050:+00120:-00056:002354.7329:07575
07576:-00056:+00090:-00070:002354.7329:07576
07577:-00050:+00091:-00063:002354.7329:07577
07578:-00045:+00106:-00043:002354.7329:07578
07579:-00119:+00099:+00068:002354.7329:07579
07580:+00019:+00109:+00034:002354.7329:07580
07581:-00059:+00044:+00055:002354.7329:07581
07582:-00006:+00026:+00004:002396.7675:07582
07583:-00114:+00003:-00036:002396.7675:07583
07584:-00007:-00026:+00030:002396.7675:07584
07585:-00050:-00064:+00038:002396.7675:07585
07586:-00029:-00052:-00006:002396.7675:07586
07587:-00040:-00076:+00014:002396.7675:07587
07588:-00008:-00080:+00081:002396.7675:07588
07589:+00007:-00101:+00066:002396.7675:07589
07590:+00014:-00137:+00002:002426.8757:07590
07591:+00012:-00150:+00015:002426.8757:07591
07592:+00056:-00141:+00011:002426.8757:07592
07593:+00017:-00168:+00018:002426.8757:07593
07594:+00031:-00152:+00116:002426.8757:07594
07595:+00006:-00135:+00128:002426.8757:07595
07596:+00028:-00115:+00138:002426.8757:07596
07597:+00014:-00111:+00098:002426.8757:07597
07598:-00008:-00073:+00029:002459.8823:07598
07599:+00028:-00080:+00024:002459.8823:07599
07600:+00019:-00045:+00037:002459.8823:07600
07601:+00032:-00046:+00080:002459.8823:07601
07602:+00070:-00019:+00099:002459.8823:07602
07603:+00117:+00018:+00150:002459.8823:07603
07604:+00138:+00025:+00137:002459.8823:07604
07605:+00127:+00052:+00126:002459.8823:07605
07606:+00140:+00070:+00086:002492.6540:07606
07607:+00164:+00085:+00046:002492.6540:07607
07608:+00148:+00077:+00040:002492.6540:07608
07609:+00141:+00096:+00065:002492.6540:07609
07610:+00148:+00086:+00053:002492.6540:07610
07611:+00141:+00099:+00023:002492.6540:07611
07612:+00182:+00112:+00016:002492.6540:07612
07613:+00164:+00112:+00037:002492.6540:07613
07614:+00150:+00089:+00047:002489.6618:07614
07615:+00129:+00093:+00082:002489.6618:07615
07616:+00129:+00097:+00106:002489.6618:07616
07617:+00133:+00083:+00055:002489.6618:07617
07618:+00092:+00061:+00013:002489.6618:07618
07619:+00083:+00055:+00218:002489.6618:07619
07620:+00067:+00015:+00179:002489.6618:07620
07621:+00003:+00037:+00013:002489.6618:07621
07622:-00006:+00005:-00145:002513.5878:07622
07623:-00007:-00033:-00020:002513.5878:07623
07624:-00037:-00062:+00016:002513.5878:07624
07625:-00087:-00078:-00062:002513.5878:07625
07626:-00071:-00093:-00128:002513.5878:07626
07627:-00053:-00104:+00128:002513.5878:07627
07628:-00039:-00150:+00134:002513.5878:07628
07629:-00096:-00157:+00071:002513.5878:07629
07630:-00024:-00172:+00039:002512.7302:07630
07631:+00027:-00161:+00066:002512.7302:07631
07632:-00020:-00183:+00030:002512.7302:07632
07633:-00012:-00185:+00046:002512.7302:07633
07634:-00008:-00184:+00068:002512.7302:07634
07635:+00044:-00174:-00050:002512.7302:07635
07636:+00022:-00146:-00026:002512.7302:07636
07637:+00057:-00150:+00017:002512.7302:07637
07638:+00061:-00152:+00006:002489.6655:07638
07639:+00077:-00141:-00022:002489.6655:07639
07640:+00122:-00087:+00039:002489.6655:07640
07641:+00143:-00054:+00098:002489.6655:07641
07642:+00147:-00062:+00058:002489.6655:07642
07643:+00141:-00031:+00054:002489.6655:07643
07644:+00125:-00015:+00062:002489.6655:07644
07645:+00109:-00003:+00040:002489.6655:07645
07646:+00091:+00018:+00013:002459.8715:07646
07647:+00073:+00016:+00003:002459.8715:07647
07648:+00011:+00007:-00075:002459.8715:07648
07649:-00003:+00006:-00035:002459.8715:07649
07650:-00018:-00008:-00068:002459.8715:07650
07651:-00055:-00019:-00016:002459.8715:07651
07652:-00034:-00047:+00029:002459.8715:07652
07653:-00069:-00011:+00009:002459.8715:07653
07654:-00070:-00064:+00084:002459.8715:07654
07655:-00036:-00064:+00050:002401.3803:07655
07656:-00066:-00060:+00046:002401.3803:07656
07657:-00086:-00097:-00002:002401.3803:07657
07658:-00101:-00085:-00010:002401.3803:07658
07659:-00066:-00109:-00044:002401.3803:07659
07660:-00085:-00113:-00043:002401.3803:07660
07661:-00072:-00104:+00039:002401.3803:07661
07662:-00087:-00124:+00030:002401.3803:07662
07663:-00066:-00126:+00025:002319.0935:07663
07664:-00074:-00117:-00021:002319.0935:07664
07665:-00023:-00110:-00084:002319.0935:07665
07666:-00003:-00107:-00080:002319.0935:07666
07667:+00000:-00087:-00020:002319.0935:07667
07668:+00025:-00058:-00015:002319.0935:07668
07669:+00016:-00060:-00018:002319.0935:07669
07670:+00059:-00025:-00045:002319.0935:07670
07671:+00034:-00010:-00034:002319.0935:07671
07672:+00072:+00007:-00091:002246.1462:07672
07673:+00059:+00010:-00050:002246.1462:07673
07674:+00064:+00027:-00073:002246.1462:07674
07675:+00037:+00069:-00040:002246.1462:07675
07676:+00049:+00083:-00085:002246.1462:07676
07677:+00019:+00077:-00058:002246.1462:07677
07678:+00019:+00097:-00046:002246.1462:07678
07679:-00017:+00093:-00028:002246.1462:07679
07680:-00039:+00099:-00057:002246.1462:07680
07681:-00091:+00093:-00071:002182.6740:07681
07682:-00124:+00098:-00080:002182.6740:07682
07683:-00178:+00075:-00073:002182.6740:07683
07684:-00180:+00077:-00062:002182.6740:07684
07685:-00172:+00070:-00026:002182.6740:07685
07686:-00197:+00060:-00020:002182.6740:07686
07687:-00193:+00083:-00007:002182.6740:07687
07688:-00163:+00075:-00023:002182.6740:07688
07689:-00139:+00070:-00076:002182.6740:07689
07690:-00110:+00113:-00047:002182.6740:07690
07691:-00118:+00086:-00070:002133.4008:07691
07692:-00092:+00081:-00066:002133.4008:07692
07693:-00097:+00065:-00053:002133.4008:07693
07694:-00097:+00057:-00026:002133.4008:07694
07695:-00102:+00026:-00063:002133.4008:07695
07696:-00082:+00030:-00027:002133.4008:07696
07697:-00075:+00019:-00034:002133.4008:07697
07698:-00046:+00036:-00065:002133.4008:07698
07699:-00037:+00019:-00057:002133.4008:07699
07700:-00043:+00033:-00028:002118.4326:07700
07701:-00034:+00033:+00010:002118.4326:07701
07702:-00035:+00034:-00036:002118.4326:07702
07703:-00045:+00011:-00062:002118.4326:07703
07704:-00031:+00010:-00093:002118.4326:07704
07705:-00050:-00001:-00055:002118.4326:07705
07706:-00063:+00022:-00021:002118.4326:07706
07707:-00069:+00000:-00006:002118.4326:07707
07708:-00077:-00001:-00045:002118.4326:07708
07709:-00104:-00004:+00001:002141.4086:07709
07710:-00098:+00021:+00020:002141.4086:07710
07711:-00136:+00000:-00065:002141.4086:07711
07712:-00128:+00015:+00006:002141.4086:07712
07713:-00126:+00034:+00038:002141.4086:07713
07714:-00161:+00031:+00064:002141.4086:07714
07715:-00151:+00049:-00032:002141.4086:07715
07716:-00118:+00030:-00009:002141.4086:07716
07717:-00082:+00048:-00045:002141.4086:07717
07718:-00075:+00039:-00025:002141.4086:07718
07719:-00065:+00049:+00009:002162.8508:07719
07720:-00059:+00067:-00031:002162.8508:07720
07721:-00069:+00047:-00051:002162.8508:07721
07722:-00021:+00070:+00010:002162.8508:07722
07723:-00031:+00080:+00012:002162.8508:07723
07724:-00054:+00084:+00015:002162.8508:07724
07725:-00040:+00086:+00015:002162.8508:07725
07726:-00032:+00088:-00001:002162.8508:07726
07727:-00031:+00102:+00019:002162.8508:07727
07728:-00032:+00106:-00006:002203.1918:07728
07729:-00026:+00122:+00012:002203.1918:07729
07730:-00044:+00120:-00002:002203.1918:07730
07731:-00036:+00117:+00020:002203.1918:07731
07732:-00056:+00128:+00007:002203.1918:07732
07733:-00052:+00104:-00015:002203.1918:07733
07734:-00064:+00105:+00005:002203.1918:07734
07735:-00068:+00099:+00022:002203.1918:07735
07736:-00082:+00082:+00052:002203.1918:07736
07737:-00093:+00065:+00017:002257.8747:07737
07738:-00100:+00079:-00040:002257.8747:07738
07739:-00095:+00041:-00059:002257.8747:07739
07740:-00103:+00047:-00011:002257.8747:07740
07741:-00105:+00019:+00067:002257.8747:07741
07742:-00079:-00004:+00023:002257.8747:07742
07743:-00079:+00007:+00005:002257.8747:07743
07744:-00070:+00001:-00020:002257.8747:07744
07745:-00063:-00001:-00019:002306.2663:07745
07746:-00048:+00022:+00007:002306.2663:07746
07747:-00030:+00027:-00021:002306.2663:07747
07748:-00016:+00052:-00007:002306.2663:07748
07749:-00024:+00038:-00036:002306.2663:07749
07750:-00004:+00041:-00075:002306.2663:07750
07751:+00000:+00043:-00023:002306.2663:07751
07752:-00007:+00030:-00017:002306.2663:07752
07753:+00025:+00041:-00008:002306.2663:07753
07754:+00013:+00048:+00014:002363.4997:07754
07755:+00104:+00080:-00045:002363.4997:07755
07756:+00031:+00053:-00054:002363.4997:07756
07757:+00118:+00069:-00006:002363.4997:07757
07758:+00070:+00029:-00008:002363.4997:07758
07759:+00096:+00059:-00008:002363.4997:07759
07760:+00023:+00035:+00015:002363.4997:07760
07761:+00034:+00044:-00042:002363.4997:07761
07762:-00018:+00016:-00037:002420.0178:07762
07763:+00019:+00067:-00048:002420.0178:07763
07764:-00002:+00034:+00025:002420.0178:07764
07765:+00011:+00026:-00003:002420.0178:07765
07766:+00005:+00034:+00092:002420.0178:07766
07767:+00020:+00034:+00115:002420.0178:07767
07768:-00003:-00017:+00056:002420.0178:07768
07769:-00007:+00004:+00002:002420.0178:07769
07770:-00022:-00005:-00019:002445.9174:07770
07771:-00057:-00009:-00024:002445.9174:07771
07772:-00038:-00018:-00010:002445.9174:07772
07773:-00013:-00002:+00053:002445.9174:07773
07774:+00001:+00002:+00133:002445.9174:07774
07775:+00006:-00017:+00140:002445.9174:07775
07776:+00035:-00003:+00093:002445.9174:07776
07777:+00070:+00000:+00058:002445.9174:07777
07778:+00091:+00018:+00046:002479.0512:07778
07779:+00108:-00005:+00115:002479.0512:07779
07780:+00116:+00021:+00119:002479.0512:07780
07781:+00138:-00002:+00145:002479.0512:07781
07782:+00166:+00033:+00110:002479.0512:07782
07783:+00144:+00033:+00077:002479.0512:07783
07784:+00141:+00032:+00063:002479.0512:07784
07785:+00147:+00039:+00072:002479.0512:07785
07786:+00164:+00035:+00051:002492.7102:07786
07787:+00167:+00027:+00024:002492.7102:07787
07788:+00145:+00029:+00016:002492.7102:07788
07789:+00151:+00051:+00022:002492.7102:07789
07790:+00126:+00050:+00044:002492.7102:07790
07791:+00138:+00065:+00063:002492.7102:07791
07792:+00117:+00046:+00038:002492.7102:07792
07793:+00048:+00025:+00078:002492.7102:07793
07794:+00073:+00049:+00273:002504.5942:07794
07795:-00013:-00031:+00222:002504.5942:07795
07796:-00066:-00013:-00211:002504.5942:07796
07797:-00028:-00023:-00229:002504.5942:07797
07798:-00035:-00044:+00055:002504.5942:07798
07799:-00078:-00113:-00017:002504.5942:07799
07800:-00106:-00088:-00045:002504.5942:07800
07801:-00024:-00123:-00033:002504.5942:07801
07802:-00020:-00100:-00018:002518.5310:07802
07803:-00054:-00148:+00024:002518.5310:07803
07804:-00068:-00168:+00099:002518.5310:07804
07805:-00019:-00161:+00053:002518.5310:07805
07806:+00025:-00135:-00034:002518.5310:07806
07807:+00006:-00157:+00001:002518.5310:07807
07808:+00005:-00139:+00067:002518.5310:07808
07809:+00030:-00129:+00007:002518.5310:07809
07810:+00048:-00128:-00047:002527.9575:07810
07811:+00132:-00117:-00005:002527.9575:07811
07812:+00112:-00111:+00044:002527.9575:07812
07813:+00135:-00113:+00099:002527.9575:07813
07814:+00139:-00078:+00064:002527.9575:07814
07815:+00140:-00047:-00013:002527.9575:07815
07816:+00153:-00033:-00074:002527.9575:07816
07817:+00110:+00023:-00066:002527.9575:07817
07818:+00123:+00035:+00007:002519.7900:07818
07819:+00103:+00014:+00027:002519.7900:07819
07820:+00105:+00048:+00006:002519.7900:07820
07821:+00067:+00049:+00017:002519.7900:07821
07822:+00015:+00035:-00018:002519.7900:07822
07823:-00015:+00049:+00023:002519.7900:07823
07824:-00024:+00035:-00007:002519.7900:07824
07825:-00027:+00020:-00010:002519.7900:07825
07826:-00016:-00010:+00075:002513.5617:07826
07827:-00035:-00014:+00137:002513.5617:07827
07828:-00083:-00044:+00041:002513.5617:07828
07829:-00083:-00061:+00001:002513.5617:07829
07830:-00051:-00077:-00028:002513.5617:07830
07831:-00116:-00057:+00005:002513.5617:07831
07832:-00110:-00098:-00010:002513.5617:07832
07833:-00091:-00095:+00021:002513.5617:07833
07834:-00078:-00089:-00010:002497.6440:07834
07835:-00061:-00082:+00004:002497.6440:07835
07836:-00056:-00113:+00051:002497.6440:07836
07837:-00044:-00098:+00011:002497.6440:07837
07838:+00028:-00107:+00004:002497.6440:07838
07839:+00061:-00075:-00078:002497.6440:07839
07840:+00076:-00080:-00039:002497.6440:07840
07841:+00086:-00061:+00019:002497.6440:07841
07842:+00102:-00056:+00047:002436.3576:07842
07843:+00109:-00029:+00076:002436.3576:07843
07844:+00117:-00038:+00008:002436.3576:07844
07845:+00095:-00032:+00005:002436.3576:07845
07846:+00101:-00025:-00023:002436.3576:07846
07847:+00086:+00003:-00060:002436.3576:07847
07848:+00089:+00002:-00083:002436.3576:07848
07849:+00085:-00006:-00051:002436.3576:07849
07850:+00090:+00000:+00011:002436.3576:07850
07851:+00065:+00023:-00019:002367.9028:07851
07852:+00017:+00015:-00023:002367.9028:07852
07853:+00000:+00034:-00059:002367.9028:07853
07854:-00055:+00034:-00079:002367.9028:07854
07855:-00074:+00027:-00047:002367.9028:07855
07856:-00066:+00014:-00018:002367.9028:07856
07857:-00119:+00033:-00029:002367.9028:07857
07858:-00116:+00015:-00041:002367.9028:07858
07859:-00097:+00015:-00048:002303.7324:07859
07860:-00095:+00027:-00081:002303.7324:07860
07861:-00132:+00035:-00053:002303.7324:07861
07862:-00098:+00044:-00055:002303.7324:07862
07863:-00103:+00027:-00038:002303.7324:07863
07864:-00094:+00031:-00027:002303.7324:07864
07865:-00058:+00028:-00030:002303.7324:07865
07866:-00035:+00067:-00033:002303.7324:07866
07867:-00015:+00040:-00039:002303.7324:07867
07868:-00045:+00058:-00022:002228.3059:07868
07869:-00006:+00060:-00044:002228.3059:07869
07870:-00007:+00071:-00073:002228.3059:07870
07871:-00032:+00083:-00073:002228.3059:07871
07872:-00070:+00058:-00025:002228.3059:07872
07873:-00085:+00055:-00062:002228.3059:07873
07874:-00092:+00069:-00050:002228.3059:07874
07875:-00120:+00042:-00020:002228.3059:07875
07876:-00111:+00046:-00043:002228.3059:07876
07877:-00151:+00024:-00011:002180.4531:07877
07878:-00144:+00023:-00017:002180.4531:07878
07879:-00144:-00001:-00018:002180.4531:07879
07880:-00143:-00032:-00041:002180.4531:07880
07881:-00148:-00033:-00013:002180.4531:07881
07882:-00145:-00007:-00033:002180.4531:07882
07883:-00165:-00042:-00007:002180.4531:07883
07884:-00147:-00042:+00000:002180.4531:07884
07885:-00133:-00038:+00056:002180.4531:07885
07886:-00131:-00061:-00033:002180.4531:07886
07887:-00122:-00040:-00038:002160.0222:07887
07888:-00104:-00038:+00014:002160.0222:07888
07889:-00080:-00038:+00013:002160.0222:07889
07890:-00088:-00033:+00002:002160.0222:07890
07891:-00053:-00022:-00018:002160.0222:07891
07892:-00046:+00020:+00051:002160.0222:07892
07893:-00053:+00049:-00020:002160.0222:07893
07894:-00019:+00053:-00004:002160.0222:07894
07895:-00017:+00045:+00037:002160.0222:07895
07896:-00005:+00083:+00038:002166.6359:07896
07897:-00001:+00082:+00065:002166.6359:07897
07898:-00009:+00076:+00028:002166.6359:07898
07899:-00013:+00089:+00026:002166.6359:07899
07900:-00005:+00095:-00020:002166.6359:07900
07901:-00006:+00092:-00009:002166.6359:07901
07902:-00019:+00085:-00012:002166.6359:07902
07903:-00034:+00075:-00015:002166.6359:07903
07904:-00050:+00062:-00001:002166.6359:07904
07905:-00073:+00064:-00013:002191.7634:07905
07906:-00078:+00046:+00011:002191.7634:07906
07907:-00107:+00070:+00008:002191.7634:07907
07908:-00119:+00068:-00028:002191.7634:07908
07909:-00096:+00078:-00045:002191.7634:07909
07910:-00082:+00072:+00040:002191.7634:07910
07911:-00090:+00059:+00012:002191.7634:07911
07912:-00079:+00063:+00026:002191.7634:07912
07913:-00077:+00052:-00017:002191.7634:07913
07914:-00074:+00042:+00001:002237.5861:07914
07915:-00066:+00026:-00022:002237.5861:07915
07916:-00087:+00018:+00008:002237.5861:07916
07917:-00068:-00003:+00027:002237.5861:07917
07918:-00071:-00003:+00001:002237.5861:07918
07919:-00046:+00003:-00032:002237.5861:07919
07920:-00070:+00002:-00032:002237.5861:07920
07921:-00068:+00008:-00034:002237.5861:07921
07922:-00065:+00004:+00005:002237.5861:07922
07923:-00054:+00020:+00002:002281.0485:07923
07924:-00060:+00033:-00019:002281.0485:07924
07925:-00021:+00026:-00017:002281.0485:07925
07926:-00045:+00047:-00009:002281.0485:07926
07927:-00029:+00053:-00010:002281.0485:07927
07928:-00017:+00041:-00050:002281.0485:07928
07929:-00015:+00047:-00032:002281.0485:07929
07930:-00008:+00082:-00064:002281.0485:07930
07931:-00017:+00077:-00054:002346.0180:07931
07932:-00022:+00099:-00047:002346.0180:07932
07933:-00019:+00090:-00023:002346.0180:07933
07934:-00024:+00127:-00048:002346.0180:07934
07935:-00004:+00129:-00113:002346.0180:07935
07936:-00011:+00131:-00092:002346.0180:07936
07937:-00024:+00119:-00028:002346.0180:07937
07938:+00000:+00142:+00000:002346.0180:07938
07939:-00061:+00073:+00086:002346.0180:07939
07940:-00004:+00092:+00015:002396.7810:07940
07941:-00045:+00043:-00011:002396.7810:07941
07942:-00070:+00012:+00041:002396.7810:07942
07943:-00118:-00033:+00001:002396.7810:07943
07944:-00128:-00060:-00030:002396.7810:07944
07945:-00119:-00042:-00065:002396.7810:07945
07946:-00108:-00042:-00105:002396.7810:07946
07947:-00088:-00056:-00041:002396.7810:07947
07948:-00083:-00068:+00083:002436.3786:07948
07949:-00016:-00078:+00134:002436.3786:07949
07950:-00040:-00097:+00149:002436.3786:07950
07951:-00016:-00095:+00154:002436.3786:07951
07952:+00011:-00094:+00194:002436.3786:07952
07953:-00009:-00083:+00110:002436.3786:07953
07954:+00008:-00086:+00089:002436.3786:07954
07955:-00005:-00110:+00031:002436.3786:07955
07956:+00021:-00093:-00013:002464.6484:07956
07957:+00014:-00085:+00069:002464.6484:07957
07958:+00052:-00070:+00092:002464.6484:07958
07959:+00085:-00060:+00100:002464.6484:07959
07960:+00111:-00023:+00077:002464.6484:07960
07961:+00177:-00011:+00090:002464.6484:07961
07962:+00172:+00000:+00081:002464.6484:07962
07963:+00207:+00016:+00043:002464.6484:07963
07964:+00222:+00031:+00080:002492.6281:07964
07965:+00238:+00042:+00068:002492.6281:07965
07966:+00174:+00045:-00083:002492.6281:07966
07967:+00200:+00046:+00221:002492.6281:07967
07968:+00213:+00065:+00299:002492.6281:07968
07969:+00048:+00044:+00073:002492.6281:07969
07970:+00074:+00025:-00164:002492.6281:07970
07971:+00056:+00016:-00098:002492.6281:07971
07972:+00062:+00000:+00067:002489.6875:07972
07973:+00003:-00018:+00137:002489.6875:07973
07974:+00006:-00020:+00098:002489.6875:07974
07975:+00000:-00032:-00135:002489.6875:07975
07976:-00013:-00038:-00147:002489.6875:07976
07977:-00024:-00045:-00064:002489.6875:07977
07978:-00039:-00125:+00150:002489.6875:07978
07979:+00006:-00112:+00272:002489.6875:07979
07980:-00058:-00140:+00107:002503.6191:07980
07981:-00064:-00128:-00206:002503.6191:07981
07982:-00045:-00140:-00141:002503.6191:07982
07983:-00010:-00135:+00129:002503.6191:07983
07984:-00005:-00136:+00031:002503.6191:07984
07985:+00010:-00117:-00062:002503.6191:07985
07986:+00052:-00103:-00053:002503.6191:07986
07987:+00053:-00083:-00021:002503.6191:07987
07988:+00077:-00070:+00017:002492.5651:07988
07989:+00076:-00057:+00036:002492.5651:07989
07990:+00090:-00062:+00038:002492.5651:07990
07991:+00134:-00026:+00060:002492.5651:07991
07992:+00094:-00026:+00025:002492.5651:07992
07993:+00118:-00006:+00033:002492.5651:07993
07994:+00093:+00017:+00051:002492.5651:07994
07995:+00123:+00016:+00001:002492.5651:07995
07996:+00078:+00011:-00026:002460.3608:07996
07997:+00079:+00025:-00020:002460.3608:07997
07998:+00088:+00039:+00038:002460.3608:07998
07999:+00061:+00039:+00008:002460.3608:07999
08000:+00051:+00029:-00046:002460.3608:08000
08001:+00011:+00027:-00052:002460.3608:08001
08002:+00009:+00032:-00023:002460.3608:08002
08003:+00010:+00048:+00085:002460.3608:08003
08004:-00028:+00039:+00093:002440.8952:08004
08005:-00073:+00021:+00067:002440.8952:08005
08006:-00076:-00004:+00024:002440.8952:08006
08007:-00104:-00036:-00006:002440.8952:08007
08008:-00119:-00046:-00027:002440.8952:08008
08009:-00096:-00041:-00010:002440.8952:08009
08010:-00092:-00069:+00043:002440.8952:08010
08011:-00099:-00089:+00039:002440.8952:08011
08012:-00073:-00109:-00027:002440.8952:08012
08013:+00012:-00125:-00040:002396.7915:08013
08014:+00021:-00116:-00004:002396.7915:08014
08015:+00061:-00135:+00050:002396.7915:08015
08016:+00090:-00158:+00039:002396.7915:08016
08017:+00107:-00151:+00038:002396.7915:08017
08018:+00132:-00152:-00029:002396.7915:08018
08019:+00122:-00137:+00025:002396.7915:08019
08020:+00109:-00139:+00052:002396.7915:08020
08021:+00104:-00126:+00016:002336.4296:08021
08022:+00108:-00109:-00003:002336.4296:08022
08023:+00111:-00059:+00005:002336.4296:08023
08024:+00095:-00062:-00005:002336.4296:08024
08025:+00083:-00051:-00019:002336.4296:08025
08026:+00067:-00037:-00002:002336.4296:08026
08027:+00070:-00006:-00010:002336.4296:08027
08028:+00058:+00021:-00036:002336.4296:08028
08029:+00022:+00037:-00026:002336.4296:08029
08030:+00024:+00011:-00013:002282.5627:08030
08031:+00001:+00041:-00025:002282.5627:08031
08032:-00053:+00054:-00037:002282.5627:08032
08033:-00057:+00079:-00049:002282.5627:08033
08034:-00090:+00059:-00022:002282.5627:08034
08035:-00093:+00091:-00035:002282.5627:08035
08036:-00132:+00098:-00032:002282.5627:08036
08037:-00108:+00102:-00006:002282.5627:08037
08038:-00133:+00120:-00080:002282.5627:08038
08039:-00147:+00118:-00054:002241.5700:08039
08040:-00135:+00131:-00022:002241.5700:08040
08041:-00138:+00117:-00083:002241.5700:08041
08042:-00123:+00120:-00071:002241.5700:08042
08043:-00152:+00117:-00090:002241.5700:08043
08044:-00139:+00135:-00054:002241.5700:08044
08045:-00162:+00139:-00105:002241.5700:08045
08046:-00163:+00137:-00056:002241.5700:08046
08047:-00151:+00120:-00058:002241.5700:08047
08048:-00124:+00156:-00051:002208.6484:08048
08049:-00134:+00120:-00096:002208.6484:08049
08050:-00109:+00123:-00070:002208.6484:08050
08051:-00119:+00091:-00021:002208.6484:08051
08052:-00106:+00096:-00049:002208.6484:08052
08053:-00115:+00078:-00026:002208.6484:08053
08054:-00082:+00069:-00058:002208.6484:08054
08055:-00076:+00054:-00053:002208.6484:08055
08056:-00080:+00048:-00084:002208.6484:08056
08057:-00080:+00014:-00048:002214.7487:08057
08058:-00078:+00033:-00037:002214.7487:08058
08059:-00105:+00011:-00043:002214.7487:08059
08060:-00080:+00023:-00080:002214.7487:08060
08061:-00099:+00012:-00063:002214.7487:08061
08062:-00104:+00001:-00041:002214.7487:08062
08063:-00093:-00003:-00059:002214.7487:08063
08064:-00091:-00006:-00025:002214.7487:08064
08065:-00114:-00007:+00037:002214.7487:08065
08066:-00088:-00015:+00049:002237.5710:08066
08067:-00081:+00004:-00050:002237.5710:08067
08068:-00091:-00017:-00124:002237.5710:08068
08069:-00100:+00008:-00073:002237.5710:08069
08070:-00064:-00004:+00010:002237.5710:08070
08071:-00071:-00007:+00006:002237.5710:08071
08072:-00031:+00015:+00038:002237.5710:08072
08073:-00029:+00038:+00049:002237.5710:08073
08074:-00016:+00028:+00056:002237.5710:08074
08075:-00018:+00049:-00003:002256.4125:08075
08076:-00037:+00063:+00005:002256.4125:08076
08077:-00037:+00063:-00020:002256.4125:08077
08078:-00050:+00066:-00015:002256.4125:08078
08079:-00036:+00064:-00017:002256.4125:08079
08080:-00061:+00057:+00005:002256.4125:08080
08081:-00075:+00057:+00009:002256.4125:08081
08082:-00071:+00080:+00021:002256.4125:08082
08083:-00071:+00079:+00057:002256.4125:08083
08084:-00058:+00083:+00040:002299.1457:08084
08085:-00037:+00084:+00017:002299.1457:08085
08086:-00016:+00087:+00019:002299.1457:08086
08087:-00036:+00075:+00012:002299.1457:08087
08088:-00041:+00087:+00051:002299.1457:08088
08089:-00053:+00073:+00040:002299.1457:08089
08090:-00074:+00079:-00020:002299.1457:08090
08091:-00088:+00073:+00035:002299.1457:08091
08092:-00095:+00079:+00021:002338.2414:08092
08093:-00098:+00072:-00046:002338.2414:08093
08094:-00102:+00039:-00049:002338.2414:08094
08095:-00089:+00044:-00047:002338.2414:08095
08096:-00064:+00066:-00001:002338.2414:08096
08097:-00040:+00060:-00049:002338.2414:08097
08098:-00024:+00064:-00057:002338.2414:08098
08099:-00020:+00071:+00020:002338.2414:08099
08100:-00031:+00057:-00033:002371.7810:08100
08101:-00054:+00066:-00042:002371.7810:08101
08102:-00045:+00048:-00006:002371.7810:08102
08103:-00020:+00014:+00010:002371.7810:08103
08104:-00060:+00009:+00013:002371.7810:08104
08105:-00072:+00009:-00047:002371.7810:08105
08106:-00067:+00012:-00060:002371.7810:08106
08107:+00009:+00016:-00008:002371.7810:08107
08108:-00044:+00001:-00094:002371.7810:08108
08109:-00019:+00005:+00023:002417.5886:08109
08110:-00012:-00028:+00002:002417.5886:08110
08111:+00049:+00001:+00060:002417.5886:08111
08112:+00035:-00014:+00037:002417.5886:08112
08113:+00039:-00032:+00052:002417.5886:08113
08114:+00019:-00106:+00051:002417.5886:08114
08115:-00015:-00055:+00080:002417.5886:08115
08116:-00033:-00087:-00061:002417.5886:08116
08117:-00005:-00066:-00058:002458.1677:08117
08118:-00034:-00095:-00051:002458.1677:08118
08119:+00006:-00038:+00044:002458.1677:08119
08120:-00002:-00067:+00071:002458.1677:08120
08121:+00029:-00036:+00117:002458.1677:08121
08122:+00020:-00023:+00098:002458.1677:08122
08123:+00068:+00006:+00066:002458.1677:08123
08124:+00069:+00010:+00101:002458.1677:08124
08125:+00087:+00020:+00122:002470.0046:08125
08126:+00083:+00016:+00110:002470.0046:08126
08127:+00105:+00048:+00064:002470.0046:08127
08128:+00115:+00041:+00039:002470.0046:08128
08129:+00111:+00060:+00084:002470.0046:08129
08130:+00158:+00084:+00101:002470.0046:08130
08131:+00171:+00077:+00094:002470.0046:08131
08132:+00226:+00090:+00049:002470.0046:08132
08133:+00218:+00124:+00038:002498.6901:08133
08134:+00225:+00127:+00050:002498.6901:08134
08135:+00213:+00111:+00058:002498.6901:08135
08136:+00200:+00114:+00079:002498.6901:08136
08137:+00155:+00077:+00125:002498.6901:08137
08138:+00122:+00073:+00142:002498.6901:08138
08139:+00079:+00060:+00137:002498.6901:08139
08140:+00040:+00046:+00098:002498.6901:08140
08141:+00013:+00017:-00065:002507.7214:08141
08142:-00011:+00002:+00001:002507.7214:08142
08143:-00009:-00032:+00224:002507.7214:08143
08144:-00071:-00092:-00020:002507.7214:08144
08145:-00101:-00083:-00148:002507.7214:08145
08146:-00028:-00121:-00049:002507.7214:08146
08147:-00043:-00116:+00009:002507.7214:08147
08148:-00092:-00160:+00032:002507.7214:08148
08149:-00059:-00182:+00135:002504.5869:08149
08150:-00055:-00176:+00145:002504.5869:08150
08151:-00035:-00195:+00079:002504.5869:08151
08152:-00018:-00195:+00111:002504.5869:08152
08153:-00058:-00206:+00111:002504.5869:08153
08154:-00030:-00217:+00025:002504.5869:08154
08155:-00031:-00214:+00030:002504.5869:08155
08156:+00013:-00179:+00053:002504.5869:08156
08157:+00005:-00166:+00022:002518.4897:08157
08158:+00020:-00154:+00007:002518.4897:08158
08159:+00060:-00139:-00023:002518.4897:08159
08160:+00070:-00095:+00016:002518.4897:08160
08161:+00133:-00079:+00024:002518.4897:08161
08162:+00153:-00036:+00044:002518.4897:08162
08163:+00143:-00012:+00047:002518.4897:08163
08164:+00164:+00049:+00049:002518.4897:08164
08165:+00179:+00055:-00031:002497.6179:08165
08166:+00140:+00080:-00019:002497.6179:08166
08167:+00108:+00079:+00018:002497.6179:08167
08168:+00088:+00055:+00020:002497.6179:08168
08169:+00049:+00060:+00064:002497.6179:08169
08170:+00045:+00045:+00013:002497.6179:08170
08171:+00011:+00042:+00015:002497.6179:08171
08172:-00041:+00029:-00067:002497.6179:08172
08173:-00050:-00005:-00060:002470.0375:08173
08174:-00071:-00021:+00031:002470.0375:08174
08175:-00075:-00042:+00056:002470.0375:08175
08176:-00109:-00070:+00007:002470.0375:08176
08177:-00108:-00074:-00006:002470.0375:08177
08178:-00095:-00102:-00017:002470.0375:08178
08179:-00118:-00124:+00002:002470.0375:08179
08180:-00085:-00138:+00055:002470.0375:08180
08181:-00059:-00129:-00029:002431.5356:08181
08182:-00073:-00158:-00038:002431.5356:08182
08183:-00016:-00157:-00025:002431.5356:08183
08184:+00014:-00169:-00003:002431.5356:08184
08185:+00029:-00158:-00022:002431.5356:08185
08186:+00038:-00130:-00027:002431.5356:08186
08187:+00073:-00144:-00019:002431.5356:08187
08188:+00068:-00122:-00047:002431.5356:08188
08189:+00108:-00106:+00010:002431.5356:08189
08190:+00120:-00093:-00018:002378.4746:08190
08191:+00086:-00064:-00012:002378.4746:08191
08192:+00090:-00063:-00009:002378.4746:08192
08193:+00105:-00023:-00001:002378.4746:08193
08194:+00086:-00045:+00019:002378.4746:08194
08195:+00063:-00001:-00047:002378.4746:08195
08196:+00038:-00003:-00017:002378.4746:08196
08197:+00035:+00027:-00094:002378.4746:08197
08198:+00014:+00049:-00007:002314.8337:08198
08199:-00006:+00045:-00049:002314.8337:08199
08200:-00084:+00051:+00010:002314.8337:08200
08201:-00064:+00069:-00093:002314.8337:08201
08202:-00129:+00049:-00060:002314.8337:08202
08203:-00148:+00040:-00044:002314.8337:08203
08204:-00177:+00030:-00011:002314.8337:08204
08205:-00178:+00054:-00009:002314.8337:08205
08206:-00181:+00059:+00010:002314.8337:08206
08207:-00174:+00060:-00001:002262.2294:08207
08208:-00163:+00072:-00014:002262.2294:08208
08209:-00167:+00076:-00060:002262.2294:08209
08210:-00133:+00090:-00038:002262.2294:08210
08211:-00103:+00113:-00061:002262.2294:08211
08212:-00081:+00093:-00077:002262.2294:08212
08213:-00090:+00077:-00068:002262.2294:08213
08214:-00090:+00071:-00098:002262.2294:08214
08215:-00081:+00081:-00104:002262.2294:08215
08216:-00086:+00069:-00059:002209.7687:08216
08217:-00105:+00051:-00041:002209.7687:08217
08218:-00079:+00027:-00047:002209.7687:08218
08219:-00062:+00032:-00026:002209.7687:08219
08220:-00062:+00009:-00043:002209.7687:08220
08221:-00080:+00021:-00090:002209.7687:08221
08222:-00084:+00016:-00030:002209.7687:08222
08223:-00090:+00016:-00014:002209.7687:08223
08224:-00076:-00006:-00009:002209.7687:08224
08225:-00103:-00004:-00060:002177.9079:08225
08226:-00099:-00016:-00039:002177.9079:08226
08227:-00083:-00006:-00092:002177.9079:08227
08228:-00077:+00012:-00070:002177.9079:08228
08229:-00066:+00022:-00108:002177.9079:08229
08230:-00086:+00035:-00056:002177.9079:08230
08231:-00071:+00030:+00050:002177.9079:08231
08232:-00071:+00026:+00026:002177.9079:08232
08233:-00065:+00026:-00018:002177.9079:08233
08234:-00068:+00016:-00064:002177.9079:08234
08235:-00080:+00050:-00095:002184.1127:08235
08236:-00115:+00051:-00068:002184.1127:08236
08237:-00102:+00039:-00019:002184.1127:08237
08238:-00079:+00048:-00017:002184.1127:08238
08239:-00080:+00044:-00005:002184.1127:08239
08240:-00085:+00063:+00003:002184.1127:08240
08241:-00067:+00055:+00004:002184.1127:08241
08242:-00062:+00060:-00008:002184.1127:08242
08243:-00059:+00085:-00009:002184.1127:08243
08244:-00033:+00099:-00038:002213.7421:08244
08245:-00037:+00072:-00045:002213.7421:08245
08246:-00046:+00072:+00009:002213.7421:08246
08247:-00058:+00057:+00029:002213.7421:08247
08248:-00071:+00079:+00013:002213.7421:08248
08249:-00070:+00067:+00002:002213.7421:08249
08250:-00073:+00080:+00000:002213.7421:08250
08251:-00064:+00079:+00028:002213.7421:08251
08252:-00068:+00071:+00002:002244.2524:08252
08253:-00067:+00062:+00051:002244.2524:08253
08254:-00053:+00083:+00064:002244.2524:08254
08255:-00065:+00078:+00016:002244.2524:08255
08256:-00065:+00054:-00007:002244.2524:08256
08257:-00062:+00026:-00028:002244.2524:08257
08258:-00086:+00050:+00054:002244.2524:08258
08259:-00085:+00032:+00038:002244.2524:08259
08260:-00090:+00029:+00055:002244.2524:08260
08261:-00065:+00051:+00012:002299.1457:08261
08262:-00062:+00039:+00045:002299.1457:08262
08263:-00084:+00040:+00073:002299.1457:08263
08264:-00088:+00039:+00046:002299.1457:08264
08265:-00088:+00046:+00002:002299.1457:08265
08266:-00062:+00068:-00032:002299.1457:08266
08267:-00047:+00055:-00060:002299.1457:08267
08268:-00084:+00065:-00032:002299.1457:08268
08269:-00051:+00058:-00019:002299.1457:08269
08270:-00057:+00080:+00026:002347.1245:08270
08271:-00039:+00077:+00007:002347.1245:08271
08272:-00017:+00080:-00012:002347.1245:08272
08273:-00020:+00083:+00025:002347.1245:08273
08274:-00041:+00062:-00011:002347.1245:08274
08275:-00026:+00080:-00065:002347.1245:08275
08276:-00004:+00100:-00042:002347.1245:08276
08277:+00010:+00083:-00026:002347.1245:08277
08278:-00013:+00073:-00036:002389.8759:08278
08279:+00005:+00078:-00062:002389.8759:08279
08280:+00031:+00078:-00057:002389.8759:08280
08281:+00027:+00060:-00105:002389.8759:08281
08282:+00030:+00056:-00058:002389.8759:08282
08283:+00010:+00040:-00029:002389.8759:08283
08284:-00001:+00027:+00035:002389.8759:08284
08285:-00007:+00007:+00218:002389.8759:08285
08286:+00020:-00020:+00135:002436.1958:08286
08287:-00020:-00047:+00033:002436.1958:08287
08288:-00002:-00046:-00066:002436.1958:08288
08289:-00051:-00062:+00003:002436.1958:08289
08290:-00081:-00094:-00076:002436.1958:08290
08291:-00090:-00080:-00023:002436.1958:08291
08292:-00022:-00063:+00059:002436.1958:08292
08293:-00027:-00031:+00087:002436.1958:08293
08294:+00015:-00042:+00053:002463.0563:08294
08295:+00060:-00014:+00093:002463.0563:08295
08296:+00048:-00017:+00078:002463.0563:08296
08297:+00053:-00002:+00076:002463.0563:08297
08298:+00078:-00002:+00126:002463.0563:08298
08299:+00091:+00013:+00191:002463.0563:08299
08300:+00098:+00034:+00103:002463.0563:08300
08301:+00118:+00049:+00028:002463.0563:08301
08302:+00120:+00040:+00013:002479.7687:08302
08303:+00134:+00029:-00018:002479.7687:08303
08304:+00110:+00051:+00040:002479.7687:08304
08305:+00153:+00053:+00082:002479.7687:08305
08306:+00142:+00031:+00090:002479.7687:08306
08307:+00151:+00053:+00088:002479.7687:08307
08308:+00166:+00040:+00104:002479.7687:08308
08309:+00156:+00058:+00083:002479.7687:08309
08310:+00166:+00056:+00102:002479.7687:08310
08311:+00127:+00059:+00088:002498.6166:08311
08312:+00111:+00050:+00082:002498.6166:08312
08313:+00048:+00016:+00020:002498.6166:08313
08314:+00052:-00005:+00032:002498.6166:08314
08315:+00049:-00037:-00057:002498.6166:08315
08316:+00010:-00032:+00041:002498.6166:08316
08317:+00006:-00096:+00077:002498.6166:08317
08318:-00044:-00113:-00071:002502.6203:08318
08319:-00008:-00089:-00127:002502.6203:08319
08320:-00023:-00106:+00052:002502.6203:08320
08321:-00031:-00127:+00094:002502.6203:08321
08322:-00073:-00156:+00172:002502.6203:08322
08323:-00071:-00164:+00153:002502.6203:08323
08324:-00068:-00163:+00102:002502.6203:08324
08325:-00083:-00179:-00017:002502.6203:08325
08326:-00089:-00200:+00028:002494.6899:08326
08327:-00076:-00192:+00046:002494.6899:08327
08328:-00033:-00187:-00045:002494.6899:08328
08329:-00006:-00165:-00058:002494.6899:08329
08330:+00019:-00134:-00075:002494.6899:08330
08331:+00046:-00102:+00027:002494.6899:08331
08332:+00088:-00090:+00069:002494.6899:08332
08333:+00147:-00066:+00091:002494.6899:08333
08334:+00161:-00006:+00081:002494.6899:08334
08335:+00156:+00016:+00103:002493.8029:08335
08336:+00161:+00034:+00080:002493.8029:08336
08337:+00130:+00048:+00047:002493.8029:08337
08338:+00130:+00053:+00010:002493.8029:08338
08339:+00089:+00067:-00079:002493.8029:08339
08340:+00051:+00065:-00108:002493.8029:08340
08341:+00005:+00055:-00111:002493.8029:08341
08342:+00001:+00048:-00030:002493.8029:08342
08343:-00008:+00025:-00006:002477.7744:08343
08344:-00022:-00005:+00011:002477.7744:08344
08345:-00034:-00007:+00015:002477.7744:08345
08346:-00083:-00024:+00065:002477.7744:08346
08347:-00068:-00051:+00052:002477.7744:08347
08348:-00068:-00041:-00024:002477.7744:08348
08349:-00078:-00076:-00073:002477.7744:08349
08350:-00093:-00088:-00063:002477.7744:08350
08351:-00092:-00088:+00031:002445.8603:08351
08352:-00063:-00112:+00029:002445.8603:08352
08353:-00069:-00122:+00070:002445.8603:08353
08354:-00018:-00139:-00027:002445.8603:08354
08355:+00006:-00138:+00066:002445.8603:08355
08356:+00036:-00117:+00020:002445.8603:08356
08357:+00071:-00119:-00027:002445.8603:08357
08358:+00078:-00125:-00101:002445.8603:08358
08359:+00093:-00123:-00088:002394.7766:08359
08360:+00086:-00102:-00028:002394.7766:08360
08361:+00091:-00088:+00050:002394.7766:08361
08362:+00101:-00074:+00067:002394.7766:08362
08363:+00065:-00053:+00052:002394.7766:08363
08364:+00085:-00042:-00016:002394.7766:08364
08365:+00054:-00045:-00011:002394.7766:08365
08366:+00068:-00022:-00019:002394.7766:08366
08367:+00072:-00037:+00014:002394.7766:08367
08368:+00078:+00004:-00033:002351.5615:08368
08369:+00053:-00003:-00059:002351.5615:08369
08370:+00061:+00020:-00022:002351.5615:08370
08371:+00055:+00036:-00010:002351.5615:08371
08372:+00037:+00035:-00026:002351.5615:08372
08373:-00009:+00025:-00065:002351.5615:08373
08374:-00022:+00050:-00006:002351.5615:08374
08375:-00037:+00042:-00080:002351.5615:08375
08376:-00072:+00051:-00051:002281.0795:08376
08377:-00078:+00063:-00003:002281.0795:08377
08378:-00105:+00040:+00000:002281.0795:08378
08379:-00094:+00082:-00027:002281.0795:08379
08380:-00108:+00085:-00053:002281.0795:08380
08381:-00107:+00098:-00025:002281.0795:08381
08382:-00151:+00087:-00061:002281.0795:08382
08383:-00126:+00092:-00063:002281.0795:08383
08384:-00147:+00093:-00075:002281.0795:08384
08385:-00147:+00095:-00091:002246.1552:08385
08386:-00143:+00100:-00094:002246.1552:08386
08387:-00127:+00101:-00025:002246.1552:08387
08388:-00125:+00097:-00023:002246.1552:08388
08389:-00106:+00102:-00012:002246.1552:08389
08390:-00106:+00112:-00051:002246.1552:08390
08391:-00094:+00111:-00052:002246.1552:08391
08392:-00064:+00091:-00052:002246.1552:08392
08393:-00070:+00091:-00062:002246.1552:08393
08394:-00072:+00082:-00067:002221.5959:08394
08395:-00052:+00062:-00052:002221.5959:08395
08396:-00072:+00026:-00081:002221.5959:08396
08397:-00086:+00024:-00068:002221.5959:08397
08398:-00061:+00015:-00042:002221.5959:08398
08399:-00070:+00005:-00062:002221.5959:08399
08400:-00068:-00020:-00075:002221.5959:08400
08401:-00069:+00001:-00078:002221.5959:08401
08402:-00072:-00007:-00065:002221.5959:08402
08403:-00077:-00011:-00051:002200.8618:08403
08404:-00102:-00008:-00031:002200.8618:08404
08405:-00096:-00003:+00008:002200.8618:08405
08406:-00130:+00012:-00010:002200.8618:08406
08407:-00107:+00010:-00045:002200.8618:08407
08408:-00109:+00013:-00071:002200.8618:08408
08409:-00101:+00033:-00028:002200.8618:08409
08410:-00084:+00015:+00080:002200.8618:08410
08411:-00056:+00016:+00053:002200.8618:08411
08412:-00055:+00033:-00045:002207.0144:08412
08413:-00056:+00010:-00059:002207.0144:08413
08414:-00053:+00043:-00019:002207.0144:08414
08415:-00059:+00054:+00011:002207.0144:08415
08416:-00035:+00041:+00017:002207.0144:08416
08417:-00035:+00045:+00051:002207.0144:08417
08418:-00047:+00044:-00003:002207.0144:08418
08419:-00061:+00053:-00025:002207.0144:08419
08420:-00088:+00037:-00039:002207.0144:08420
08421:-00099:+00054:-00032:002233.4877:08421
08422:-00115:+00052:+00006:002233.4877:08422
08423:-00098:+00067:+00033:002233.4877:08423
08424:-00104:+00063:+00028:002233.4877:08424
08425:-00100:+00084:+00057:002233.4877:08425
08426:-00088:+00093:+00076:002233.4877:08426
08427:-00070:+00091:+00044:002233.4877:08427
08428:-00063:+00100:+00085:002233.4877:08428
08429:-00048:+00110:+00079:002233.4877:08429
08430:-00050:+00086:+00049:002264.5273:08430
08431:-00056:+00114:-00019:002264.5273:08431
08432:-00032:+00114:+00006:002264.5273:08432
08433:-00055:+00113:-00017:002264.5273:08433
08434:-00047:+00098:-00007:002264.5273:08434
08435:-00052:+00062:-00028:002264.5273:08435
08436:-00056:+00080:+00028:002264.5273:08436
08437:-00056:+00073:+00013:002264.5273:08437
08438:-00052:+00062:-00013:002264.5273:08438
08439:-00074:+00064:+00014:002311.7309:08439
08440:-00070:+00061:+00041:002311.7309:08440
08441:-00090:+00029:+00060:002311.7309:08441
08442:-00063:+00039:+00030:002311.7309:08442
08443:-00063:+00025:+00019:002311.7309:08443
08444:-00081:+00028:-00101:002311.7309:08444
08445:-00079:+00024:+00020:002311.7309:08445
08446:-00081:+00033:-00007:002311.7309:08446
08447:-00068:+00013:-00091:002355.9948:08447
08448:-00055:+00037:-00091:002355.9948:08448
08449:-00016:+00038:-00024:002355.9948:08449
08450:-00044:-00002:-00065:002355.9948:08450
08451:-00038:-00003:-00025:002355.9948:08451
08452:-00001:-00004:+00001:002355.9948:08452
08453:-00018:+00038:-00061:002355.9948:08453
08454:-00011:+00012:-00047:002355.9948:08454
08455:+00027:+00028:+00004:002355.9948:08455
08456:+00032:+00010:-00052:002394.4470:08456
08457:-00011:+00037:-00043:002394.4470:08457
08458:+00065:+00029:-00022:002394.4470:08458
08459:+00005:-00006:+00028:002394.4470:08459
08460:+00047:+00018:+00006:002394.4470:08460
08461:+00086:+00004:+00076:002394.4470:08461
08462:+00054:-00006:+00021:002394.4470:08462
08463:+00020:-00030:+00017:002394.4470:08463
08464:+00020:-00061:-00045:002436.2309:08464
08465:-00002:-00022:-00063:002436.2309:08465
08466:-00022:-00040:-00079:002436.2309:08466
08467:-00007:-00025:-00007:002436.2309:08467
08468:-00029:-00025:+00017:002436.2309:08468
08469:+00019:+00005:+00127:002436.2309:08469
08470:+00005:-00005:+00179:002436.2309:08470
08471:+00028:+00007:+00102:002436.2309:08471
08472:+00024:+00019:+00096:002467.9028:08472
08473:+00040:+00022:+00049:002467.9028:08473
08474:+00022:+00034:+00067:002467.9028:08474
08475:+00004:+00015:+00112:002467.9028:08475
08476:+00038:+00014:+00089:002467.9028:08476
08477:+00071:+00011:+00030:002467.9028:08477
08478:+00080:+00039:-00008:002467.9028:08478
08479:+00099:+00030:+00035:002467.9028:08479
08480:+00131:+00051:+00090:002479.7578:08480
08481:+00140:+00027:+00112:002479.7578:08481
08482:+00168:+00054:+00100:002479.7578:08482
08483:+00155:+00054:+00111:002479.7578:08483
08484:+00129:+00050:+00092:002479.7578:08484
08485:+00098:+00027:+00098:002479.7578:08485
08486:+00106:+00034:+00059:002479.7578:08486
08487:+00077:+00037:+00064:002479.7578:08487
08488:+00034:+00013:+00022:002493.7517:08488
08489:+00030:-00003:+00000:002493.7517:08489
08490:-00012:+00006:+00011:002493.7517:08490
08491:-00005:-00046:+00040:002493.7517:08491
08492:+00056:-00040:+00096:002493.7517:08492
08493:+00010:-00062:+00079:002493.7517:08493
08494:+00014:-00054:-00031:002493.7517:08494
08495:-00014:-00110:-00032:002493.7517:08495
08496:+00041:-00110:+00019:002502.5749:08496
08497:+00027:-00115:+00046:002502.5749:08497
08498:-00001:-00127:+00058:002502.5749:08498
08499:-00042:-00145:+00104:002502.5749:08499
08500:-00039:-00157:+00111:002502.5749:08500
08501:-00054:-00183:+00023:002502.5749:08501
08502:-00035:-00149:+00027:002502.5749:08502
08503:-00021:-00174:+00038:002502.5749:08503
08504:-00017:-00147:+00016:002489.6247:08504
08505:+00016:-00158:+00006:002489.6247:08505
08506:+00059:-00129:-00028:002489.6247:08506
08507:+00075:-00109:-00038:002489.6247:08507
08508:+00053:-00086:+00006:002489.6247:08508
08509:+00095:-00068:+00021:002489.6247:08509
08510:+00087:-00026:+00035:002489.6247:08510
08511:+00130:-00045:+00032:002489.6247:08511
08512:+00099:+00003:+00115:002483.9318:08512
08513:+00109:-00021:+00027:002483.9318:08513
08514:+00136:+00001:+00038:002483.9318:08514
08515:+00109:+00036:-00029:002483.9318:08515
08516:+00100:+00013:-00050:002483.9318:08516
08517:+00060:+00034:-00044:002483.9318:08517
08518:+00014:+00009:-00027:002483.9318:08518
08519:-00014:+00024:-00030:002483.9318:08519
08520:-00022:+00005:-00008:002467.8955:08520
08521:-00020:-00022:+00001:002467.8955:08521
08522:-00076:-00025:+00000:002467.8955:08522
08523:-00081:-00066:-00016:002467.8955:08523
08524:-00115:-00053:-00024:002467.8955:08524
08525:-00100:-00076:-00006:002467.8955:08525
08526:-00079:-00075:+00005:002467.8955:08526
08527:-00087:-00083:+00018:002467.8955:08527
08528:-00063:-00093:-00006:002445.8496:08528
08529:-00069:-00091:+00019:002445.8496:08529
08530:-00002:-00093:-00001:002445.8496:08530
08531:+00029:-00080:+00027:002445.8496:08531
08532:+00031:-00075:+00021:002445.8496:08532
08533:+00032:-00074:-00007:002445.8496:08533
08534:+00063:-00082:-00037:002445.8496:08534
08535:+00078:-00067:-00083:002445.8496:08535
08536:+00098:-00044:-00053:002445.8496:08536
08537:+00093:-00045:+00015:002422.1989:08537
08538:+00095:-00039:+00028:002422.1989:08538
08539:+00116:-00027:+00014:002422.1989:08539
08540:+00132:+00007:+00015:002422.1989:08540
08541:+00099:-00004:+00018:002422.1989:08541
08542:+00072:+00006:-00003:002422.1989:08542
08543:+00049:+00006:-00008:002422.1989:08543
08544:+00046:-00005:-00055:002422.1989:08544
08545:+00005:-00018:-00104:002396.7500:08545
08546:-00004:-00017:-00054:002396.7500:08546
08547:-00019:-00018:-00036:002396.7500:08547
08548:-00048:-00017:+00001:002396.7500:08548
08549:-00033:-00001:-00033:002396.7500:08549
08550:-00049:-00020:+00006:002396.7500:08550
08551:-00061:-00003:-00012:002396.7500:08551
08552:-00060:-00003:+00017:002396.7500:08552
08553:-00021:+00064:-00003:002396.7500:08553
08554:-00031:+00049:+00037:002358.3725:08554
08555:-00022:+00062:-00048:002358.3725:08555
08556:-00036:+00067:-00040:002358.3725:08556
08557:-00035:+00087:+00007:002358.3725:08557
08558:-00043:+00071:-00061:002358.3725:08558
08559:-00055:+00087:-00075:002358.3725:08559
08560:-00018:+00097:-00090:002358.3725:08560
08561:-00038:+00088:-00081:002358.3725:08561
08562:-00029:+00096:-00081:002328.7131:08562
08563:-00033:+00072:-00010:002328.7131:08563
08564:-00058:+00062:-00055:002328.7131:08564
08565:-00052:+00056:-00039:002328.7131:08565
08566:-00074:+00064:-00041:002328.7131:08566
08567:-00067:+00040:-00027:002328.7131:08567
08568:-00082:+00054:-00029:002328.7131:08568
08569:-00116:+00029:-00031:002328.7131:08569
08570:-00126:+00033:-00048:002328.7131:08570
08571:-00136:+00035:-00056:002303.7390:08571
08572:-00147:+00025:-00061:002303.7390:08572
08573:-00136:+00035:-00086:002303.7390:08573
08574:-00130:+00028:-00091:002303.7390:08574
08575:-00106:+00035:-00068:002303.7390:08575
08576:-00111:+00049:-00053:002303.7390:08576
08577:-00114:+00030:-00059:002303.7390:08577
08578:-00096:+00031:-00023:002303.7390:08578
08579:-00117:+00051:-00023:002303.7390:08579
08580:-00121:+00050:+00004:002276.8715:08580
08581:-00106:+00026:-00010:002276.8715:08581
08582:-00107:+00049:-00027:002276.8715:08582
08583:-00107:+00028:-00042:002276.8715:08583
08584:-00115:+00044:+00002:002276.8715:08584
08585:-00100:+00050:-00018:002276.8715:08585
08586:-00101:+00052:+00006:002276.8715:08586
08587:-00053:+00035:-00033:002276.8715:08587
08588:-00056:+00031:-00017:002270.2438:08588
08589:-00034:+00038:-00017:002270.2438:08589
08590:-00038:+00027:-00016:002270.2438:08590
08591:-00016:+00039:+00003:002270.2438:08591
08592:-00027:+00031:+00001:002270.2438:08592
08593:-00025:+00063:+00062:002270.2438:08593
08594:-00029:+00063:+00069:002270.2438:08594
08595:-00030:+00043:+00008:002270.2438:08595
08596:-00035:+00030:+00009:002270.2438:08596
08597:-00043:+00028:-00008:002278.4501:08597
08598:-00037:+00053:-00011:002278.4501:08598
08599:-00068:+00028:-00021:002278.4501:08599
08600:-00070:+00026:-00001:002278.4501:08600
08601:-00065:+00025:+00051:002278.4501:08601
08602:-00072:+00035:+00019:002278.4501:08602
08603:-00069:+00027:-00010:002278.4501:08603
08604:-00062:+00024:+00001:002278.4501:08604
08605:-00084:+00010:+00004:002278.4501:08605
08606:-00067:+00038:+00053:002302.0378:08606
08607:-00074:+00028:+00012:002302.0378:08607
08608:-00099:+00013:-00013:002302.0378:08608
08609:-00077:+00042:+00046:002302.0378:08609
08610:-00086:+00036:+00114:002302.0378:08610
08611:-00064:+00036:-00011:002302.0378:08611
08612:-00081:+00034:-00086:002302.0378:08612
08613:-00052:+00014:-00077:002302.0378:08613
08614:-00068:+00026:+00022:002333.0000:08614
08615:-00085:+00054:+00044:002333.0000:08615
08616:-00068:+00031:+00041:002333.0000:08616
08617:-00065:+00051:+00023:002333.0000:08617
08618:-00063:+00026:-00029:002333.0000:08618
08619:-00048:+00051:+00014:002333.0000:08619
08620:-00059:+00030:-00005:002333.0000:08620
08621:-00043:+00065:-00021:002333.0000:08621
08622:-00019:+00067:+00008:002333.0000:08622
08623:-00014:+00080:+00005:002369.3869:08623
08624:-00011:+00070:-00046:002369.3869:08624
08625:+00004:+00058:-00096:002369.3869:08625
08626:+00017:+00067:-00026:002369.3869:08626
08627:+00017:+00054:+00014:002369.3869:08627
08628:+00007:+00051:+00034:002369.3869:08628
08629:+00005:+00034:+00047:002369.3869:08629
08630:+00009:+00020:+00030:002369.3869:08630
08631:-00029:+00001:+00028:002403.6423:08631
08632:-00048:-00010:-00018:002403.6423:08632
08633:-00068:-00036:-00027:002403.6423:08633
08634:-00099:-00012:-00073:002403.6423:08634
08635:-00088:-00023:-00040:002403.6423:08635
08636:-00062:-00029:-00029:002403.6423:08636
08637:-00055:-00047:+00040:002403.6423:08637
08638:-00043:-00048:+00083:002403.6423:08638
08639:+00009:-00031:+00097:002436.2062:08639
08640:+00006:-00031:+00085:002436.2062:08640
08641:+00070:-00015:+00056:002436.2062:08641
08642:+00063:-00036:+00158:002436.2062:08642
08643:+00133:-00031:+00109:002436.2062:08643
08644:+00119:+00008:+00088:002436.2062:08644
08645:+00081:-00002:+00063:002436.2062:08645
08646:+00075:+00010:+00045:002436.2062:08646
08647:+00090:+00000:+00033:002436.2062:08647
08648:+00083:+00009:-00014:002458.2109:08648
08649:+00066:+00031:-00031:002458.2109:08649
08650:+00053:+00014:+00013:002458.2109:08650
08651:+00090:+00048:+00102:002458.2109:08651
08652:+00106:+00028:+00108:002458.2109:08652
08653:+00079:+00064:+00065:002458.2109:08653
08654:+00102:+00057:+00094:002458.2109:08654
08655:+00117:+00056:+00175:002458.2109:08655
08656:+00053:+00069:+00162:002465.1914:08656
08657:+00038:+00078:+00027:002465.1914:08657
08658:+00057:+00069:-00052:002465.1914:08658
08659:+00053:+00041:+00033:002465.1914:08659
08660:+00047:+00032:+00047:002465.1914:08660
08661:-00009:+00014:-00047:002465.1914:08661
08662:-00008:-00014:-00123:002465.1914:08662
08663:+00041:-00033:-00111:002465.1914:08663
08664:+00019:-00076:-00032:002464.6843:08664
08665:+00061:-00066:+00433:002464.6843:08665
08666:+00046:-00140:+00308:002464.6843:08666
08667:-00018:-00090:-00138:002464.6843:08667
08668:+00007:-00116:+00023:002464.6843:08668
08669:-00009:-00136:+00124:002464.6843:08669
08670:-00118:-00202:+00016:002464.6843:08670
08671:-00076:-00167:+00048:002464.6843:08671
08672:-00043:-00193:+00033:002448.5952:08672
08673:-00057:-00165:-00038:002448.5952:08673
08674:-00018:-00179:-00066:002448.5952:08674
08675:-00024:-00148:+00018:002448.5952:08675
08676:+00010:-00147:-00001:002448.5952:08676
08677:+00078:-00111:+00001:002448.5952:08677
08678:+00085:-00074:+00030:002448.5952:08678
08679:+00108:-00060:+00119:002448.5952:08679
08680:+00112:-00026:+00138:002426.9843:08680
08681:+00123:+00018:+00077:002426.9843:08681
08682:+00115:+00019:+00021:002426.9843:08682
08683:+00107:+00050:+00057:002426.9843:08683
08684:+00066:+00037:+00006:002426.9843:08684
08685:+00058:+00030:+00009:002426.9843:08685
08686:+00034:+00043:-00037:002426.9843:08686
08687:+00041:+00064:-00020:002426.9843:08687
08688:-00003:+00050:+00003:002426.9843:08688
08689:-00059:+00051:-00015:002390.2937:08689
08690:-00056:+00053:+00001:002390.2937:08690
08691:-00035:+00054:+00069:002390.2937:08691
08692:-00069:+00016:+00050:002390.2937:08692
08693:-00102:+00015:+00070:002390.2937:08693
08694:-00106:-00009:+00042:002390.2937:08694
08695:-00119:+00003:+00001:002390.2937:08695
08696:-00119:-00026:-00015:002390.2937:08696
08697:-00092:-00067:+00042:002356.0183:08697
08698:-00077:-00078:+00099:002356.0183:08698
08699:-00080:-00095:+00047:002356.0183:08699
08700:-00062:-00074:+00008:002356.0183:08700
08701:-00042:-00086:-00049:002356.0183:08701
08702:+00014:-00101:-00046:002356.0183:08702
08703:+00003:-00119:+00006:002356.0183:08703
08704:+00040:-00132:+00016:002356.0183:08704
08705:+00070:-00140:+00018:002356.0183:08705
08706:+00075:-00118:-00029:002310.5292:08706
08707:+00069:-00101:-00047:002310.5292:08707
08708:+00077:-00088:+00027:002310.5292:08708
08709:+00089:-00068:+00026:002310.5292:08709
08710:+00065:-00064:+00003:002310.5292:08710
08711:+00065:-00046:-00041:002310.5292:08711
08712:+00079:-00036:-00037:002310.5292:08712
08713:+00065:+00001:-00090:002310.5292:08713
08714:+00066:+00006:-00018:002286.7182:08714
08715:+00072:+00004:-00029:002286.7182:08715
08716:+00044:+00035:-00020:002286.7182:08716
08717:+00051:+00012:-00040:002286.7182:08717
08718:+00040:+00059:-00053:002286.7182:08718
08719:+00016:+00073:-00063:002286.7182:08719
08720:+00026:+00074:-00053:002286.7182:08720
08721:+00015:+00086:-00029:002286.7182:08721
08722:+00011:+00079:-00047:002286.7182:08722
08723:-00032:+00091:-00006:002257.8378:08723
08724:-00058:+00073:-00067:002257.8378:08724
08725:-00074:+00113:-00072:002257.8378:08725
08726:-00084:+00081:-00077:002257.8378:08726
08727:-00120:+00109:-00054:002257.8378:08727
08728:-00116:+00084:-00114:002257.8378:08728
08729:-00119:+00081:-00105:002257.8378:08729
08730:-00120:+00067:-00054:002257.8378:08730
08731:-00121:+00061:-00023:002257.8378:08731
08732:-00120:+00063:-00044:002236.2673:08732
08733:-00091:+00064:-00042:002236.2673:08733
08734:-00103:+00043:-00048:002236.2673:08734
08735:-00091:+00065:-00049:002236.2673:08735
08736:-00095:+00025:-00079:002236.2673:08736
08737:-00092:+00026:-00105:002236.2673:08737
08738:-00116:+00022:-00141:002236.2673:08738
08739:-00136:+00021:-00156:002236.2673:08739
08740:-00147:-00002:-00107:002236.2673:08740
08741:-00144:-00010:-00010:002234.2778:08741
08742:-00176:+00005:+00004:002234.2778:08742
08743:-00138:+00003:-00028:002234.2778:08743
08744:-00139:-00015:-00072:002234.2778:08744
08745:-00127:+00017:-00122:002234.2778:08745
08746:-00122:+00013:-00057:002234.2778:08746
08747:-00121:+00011:-00046:002234.2778:08747
08748:-00120:+00016:+00017:002234.2778:08748
08749:-00097:+00039:+00052:002234.2778:08749
08750:-00075:+00042:+00052:002253.7321:08750
08751:-00056:+00059:+00006:002253.7321:08751
08752:-00043:+00044:-00093:002253.7321:08752
08753:-00017:+00061:-00123:002253.7321:08753
08754:-00007:+00084:-00051:002253.7321:08754
08755:+00024:+00083:-00009:002253.7321:08755
08756:+00032:+00091:-00019:002253.7321:08756
08757:+00040:+00088:-00012:002253.7321:08757
08758:+00027:+00114:-00007:002253.7321:08758
08759:+00013:+00113:+00000:002264.5979:08759
08760:+00002:+00111:+00068:002264.5979:08760
08761:+00002:+00112:+00045:002264.5979:08761
08762:+00003:+00091:+00024:002264.5979:08762
08763:-00006:+00109:+00010:002264.5979:08763
08764:-00042:+00097:-00049:002264.5979:08764
08765:-00068:+00062:-00076:002264.5979:08765
08766:-00103:+00078:-00047:002264.5979:08766
08767:-00147:+00045:-00011:002264.5979:08767
08768:-00123:+00040:+00033:002307.5998:08768
08769:-00147:+00027:-00023:002307.5998:08769
08770:-00138:+00027:-00021:002307.5998:08770
08771:-00133:+00049:-00029:002307.5998:08771
08772:-00127:+00026:+00001:002307.5998:08772
08773:-00106:+00035:+00036:002307.5998:08773
08774:-00091:+00022:+00067:002307.5998:08774
08775:-00067:+00013:+00066:002307.5998:08775
08776:-00089:+00012:-00013:002338.3662:08776
08777:-00055:+00013:-00025:002338.3662:08777
08778:-00069:+00002:-00148:002338.3662:08778
08779:-00069:+00007:-00102:002338.3662:08779
08780:-00045:-00007:+00028:002338.3662:08780
08781:-00006:-00003:-00008:002338.3662:08781
08782:-00027:+00002:-00017:002338.3662:08782
08783:-00002:-00015:-00028:002338.3662:08783
08784:-00029:+00004:+00084:002338.3662:08784
08785:+00011:+00017:+00091:002362.9072:08785
08786:+00015:+00032:-00023:002362.9072:08786
08787:+00010:+00062:-00016:002362.9072:08787
08788:+00014:+00080:+00039:002362.9072:08788
08789:-00039:+00094:+00039:002362.9072:08789
08790:-00028:+00109:-00043:002362.9072:08790
08791:-00014:+00114:-00038:002362.9072:08791
08792:-00018:+00107:-00085:002362.9072:08792
08793:-00034:+00129:-00082:002408.5637:08793
08794:-00056:+00104:-00128:002408.5637:08794
08795:-00038:+00102:-00053:002408.5637:08795
08796:-00027:+00109:-00042:002408.5637:08796
08797:-00015:+00089:-00016:002408.5637:08797
08798:-00042:+00081:+00016:002408.5637:08798
08799:-00026:+00083:+00053:002408.5637:08799
08800:-00011:+00067:+00047:002408.5637:08800
08801:-00030:+00042:+00061:002434.2885:08801
08802:+00007:+00017:+00081:002434.2885:08802
08803:-00069:-00030:-00006:002434.2885:08803
08804:-00057:-00030:-00016:002434.2885:08804
08805:-00058:-00058:-00008:002434.2885:08805
08806:-00063:-00082:+00028:002434.2885:08806
08807:+00030:-00079:+00095:002434.2885:08807
08808:+00021:-00091:+00099:002434.2885:08808
08809:+00070:-00078:-00023:002450.7131:08809
08810:+00048:-00069:+00068:002450.7131:08810
08811:+00081:-00091:+00064:002450.7131:08811
08812:+00107:-00080:+00084:002450.7131:08812
08813:+00078:-00042:+00130:002450.7131:08813
08814:+00106:-00036:+00182:002450.7131:08814
08815:+00086:-00029:+00161:002450.7131:08815
08816:+00108:-00011:+00125:002450.7131:08816
08817:+00119:-00009:+00061:002479.1887:08817
08818:+00085:-00006:+00081:002479.1887:08818
08819:+00134:+00019:+00062:002479.1887:08819
08820:+00114:+00021:+00087:002479.1887:08820
08821:+00125:+00013:+00059:002479.1887:08821
08822:+00109:+00038:+00107:002479.1887:08822
08823:+00127:+00050:+00075:002479.1887:08823
08824:+00105:+00039:+00080:002479.1887:08824
08825:+00102:+00024:+00103:002487.7512:08825
08826:+00080:+00028:+00121:002487.7512:08826
08827:+00051:+00048:+00081:002487.7512:08827
08828:+00039:+00034:+00079:002487.7512:08828
08829:+00056:+00025:+00044:002487.7512:08829
08830:+00035:+00022:+00017:002487.7512:08830
08831:+00061:+00005:+00024:002487.7512:08831
08832:+00033:-00013:+00105:002487.7512:08832
08833:+00035:-00060:+00044:002484.8049:08833
08834:-00002:-00070:-00070:002484.8049:08834
08835:+00031:-00084:-00021:002484.8049:08835
08836:+00045:-00111:+00085:002484.8049:08836
08837:-00040:-00140:+00080:002484.8049:08837
08838:-00043:-00152:+00071:002484.8049:08838
08839:-00015:-00148:+00059:002484.8049:08839
08840:-00056:-00171:-00001:002484.8049:08840
08841:-00068:-00187:+00012:002484.8049:08841
08842:-00058:-00188:+00064:002484.0593:08842
08843:-00043:-00182:+00040:002484.0593:08843
08844:-00033:-00147:+00025:002484.0593:08844
08845:+00002:-00133:+00037:002484.0593:08845
08846:+00030:-00118:-00012:002484.0593:08846
08847:+00028:-00120:-00019:002484.0593:08847
08848:+00063:-00084:+00004:002484.0593:08848
08849:+00090:-00080:+00020:002484.0593:08849
08850:+00108:-00043:+00003:002458.2438:08850
08851:+00098:-00008:+00080:002458.2438:08851
08852:+00099:+00002:+00089:002458.2438:08852
08853:+00106:-00001:+00070:002458.2438:08853
08854:+00097:+00050:+00056:002458.2438:08854
08855:+00098:+00055:+00010:002458.2438:08855
08856:+00053:+00056:-00053:002458.2438:08856
08857:+00055:+00081:-00091:002458.2438:08857
08858:+00044:+00059:-00045:002436.4602:08858
08859:-00008:+00044:-00002:002436.4602:08859
08860:-00040:+00015:+00065:002436.4602:08860
08861:-00031:+00022:+00018:002436.4602:08861
08862:-00079:-00019:-00014:002436.4602:08862
08863:-00100:-00033:-00003:002436.4602:08863
08864:-00106:-00047:+00043:002436.4602:08864
08865:-00114:-00076:+00079:002436.4602:08865
08866:-00117:-00091:+00126:002413.0986:08866
08867:-00120:-00102:+00002:002413.0986:08867
08868:-00093:-00126:-00013:002413.0986:08868
08869:-00068:-00120:+00066:002413.0986:08869
08870:-00084:-00138:+00053:002413.0986:08870
08871:-00001:-00127:+00095:002413.0986:08871
08872:-00001:-00133:+00043:002413.0986:08872
08873:+00013:-00142:-00006:002413.0986:08873
08874:+00043:-00156:-00043:002387.6594:08874
08875:+00075:-00130:-00025:002387.6594:08875
08876:+00069:-00125:+00003:002387.6594:08876
08877:+00099:-00106:+00063:002387.6594:08877
08878:+00105:-00086:+00017:002387.6594:08878
08879:+00114:-00068:+00027:002387.6594:08879
08880:+00134:-00077:+00041:002387.6594:08880
08881:+00098:-00052:-00001:002387.6594:08881
08882:+00116:-00047:+00006:002387.6594:08882
08883:+00091:-00025:-00002:002349.6416:08883
08884:+00081:-00011:-00093:002349.6416:08884
08885:+00074:-00034:-00062:002349.6416:08885
08886:+00079:+00022:-00056:002349.6416:08886
08887:+00018:-00008:-00075:002349.6416:08887
08888:+00040:+00019:-00071:002349.6416:08888
[truncated: 50,041 more chars]
