# Supplementary material for: Suboptimal Omnidirectional Wheel Design and Implementation
Source: Sensors (Basel). 2021 Jan 28;21(3):865. doi: 10.3390/s21030865 (PMC7865864; doi:10.3390/s21030865)
Supplement: Supplementary file 1 [file sensors-21-00865-s001.zip › 4.-Data 30 Files With Suspension/ACDATA13.TXT]

00001:+00014:+00017:-00006:001086.1386:00001
00002:+00015:+00010:-00016:001086.1386:00002
00003:+00012:+00031:+00019:001086.1386:00003
00004:+00015:+00010:+00001:001086.1386:00004
00005:+00016:+00036:+00008:001086.1386:00005
00006:+00016:+00034:+00005:001086.1386:00006
00007:+00012:+00023:+00010:001086.1386:00007
00008:+00017:+00026:+00025:001086.1386:00008
00009:-00007:+00046:+00022:001086.1386:00009
00010:-00010:+00029:+00026:001086.1386:00010
00011:+00000:+00028:-00023:001121.2713:00011
00012:-00003:+00028:-00026:001121.2713:00012
00013:-00024:+00048:-00009:001121.2713:00013
00014:-00035:+00009:-00022:001121.2713:00014
00015:+00004:+00008:+00041:001121.2713:00015
00016:-00018:+00017:-00022:001121.2713:00016
00017:+00032:+00034:+00028:001121.2713:00017
00018:-00004:-00006:-00019:001121.2713:00018
00019:+00061:+00038:+00031:001121.2713:00019
00020:+00004:-00024:+00018:001121.2713:00020
00021:+00028:-00001:+00017:001121.2713:00021
00022:-00018:-00049:+00022:001121.2713:00022
00023:+00021:-00003:-00044:001121.2713:00023
00024:-00002:-00028:-00011:001121.2713:00024
00025:+00022:+00005:-00012:001121.2713:00025
00026:+00014:-00047:+00010:001121.2713:00026
00027:+00019:+00003:+00008:001121.2713:00027
00028:+00021:-00013:+00011:001121.2713:00028
00029:+00046:-00022:-00016:001096.1450:00029
00030:+00028:-00035:-00010:001096.1450:00030
00031:+00017:-00023:+00041:001096.1450:00031
00032:+00004:-00010:+00007:001096.1450:00032
00033:+00000:-00038:-00016:001096.1450:00033
00034:+00017:-00013:-00030:001096.1450:00034
00035:-00006:-00015:+00023:001096.1450:00035
00036:-00002:-00013:-00048:001096.1450:00036
00037:-00002:-00011:+00009:001096.1450:00037
00038:-00009:-00019:-00005:001096.1450:00038
00039:+00002:-00009:+00022:001096.1450:00039
00040:-00005:-00023:-00021:001096.1450:00040
00041:+00000:-00018:+00003:001096.1450:00041
00042:-00027:+00007:+00006:001096.1450:00042
00043:-00024:+00006:-00016:001096.1450:00043
00044:-00002:+00006:-00016:001096.1450:00044
00045:-00010:+00020:-00018:001096.1450:00045
00046:-00006:+00017:-00045:001096.1450:00046
00047:+00011:+00034:-00047:001106.3630:00047
00048:+00011:+00035:-00038:001106.3630:00048
00049:-00001:+00037:-00045:001106.3630:00049
00050:+00012:+00050:-00015:001106.3630:00050
00051:+00015:+00039:-00009:001106.3630:00051
00052:+00012:+00030:-00026:001106.3630:00052
00053:-00010:+00026:-00006:001106.3630:00053
00054:+00012:+00046:+00022:001106.3630:00054
00055:-00001:+00036:-00003:001106.3630:00055
00056:-00008:+00032:-00028:001106.3630:00056
00057:+00000:+00037:+00006:001106.3630:00057
00058:-00026:+00013:-00033:001106.3630:00058
00059:-00026:+00022:-00024:001106.3630:00059
00060:-00001:+00020:-00003:001106.3630:00060
00061:-00021:+00021:-00021:001106.3630:00061
00062:-00013:+00034:-00010:001106.3630:00062
00063:-00003:+00008:+00010:001106.3630:00063
00064:-00002:+00010:-00004:001155.0328:00064
00065:-00005:+00017:-00009:001155.0328:00065
00066:-00004:+00019:-00006:001155.0328:00066
00067:-00001:+00016:-00010:001155.0328:00067
00068:-00015:+00017:-00025:001155.0328:00068
00069:-00025:+00008:-00008:001155.0328:00069
00070:-00038:+00016:-00018:001155.0328:00070
00071:-00037:-00003:-00005:001155.0328:00071
00072:-00020:-00001:-00008:001155.0328:00072
00073:-00017:-00004:-00001:001155.0328:00073
00074:-00039:-00002:+00009:001155.0328:00074
00075:-00040:+00007:+00012:001155.0328:00075
00076:-00015:+00001:+00020:001155.0328:00076
00077:-00042:-00016:+00040:001155.0328:00077
00078:-00013:-00008:+00038:001155.0328:00078
00079:-00017:-00031:+00029:001155.0328:00079
00080:-00016:-00034:+00036:001155.0328:00080
00081:-00039:-00047:+00027:001155.0328:00081
00082:-00028:-00050:+00009:001141.3465:00082
00083:-00037:-00049:+00006:001141.3465:00083
00084:-00023:-00067:-00032:001141.3465:00084
00085:-00021:-00066:+00026:001141.3465:00085
00086:+00013:-00062:+00003:001141.3465:00086
00087:+00013:-00052:+00041:001141.3465:00087
00088:+00027:-00048:+00087:001141.3465:00088
00089:+00032:-00037:+00078:001141.3465:00089
00090:+00037:-00032:+00049:001141.3465:00090
00091:+00041:-00021:+00048:001141.3465:00091
00092:+00057:+00006:+00071:001141.3465:00092
00093:+00057:+00009:+00029:001141.3465:00093
00094:+00040:+00012:+00034:001141.3465:00094
00095:+00048:+00014:+00045:001141.3465:00095
00096:+00019:+00034:+00024:001141.3465:00096
00097:+00006:+00035:-00020:001141.3465:00097
00098:+00025:+00030:-00007:001141.3465:00098
00099:+00021:+00030:-00013:001159.6646:00099
00100:+00008:+00024:+00009:001159.6646:00100
00101:+00013:+00028:+00053:001159.6646:00101
00102:+00012:+00026:+00046:001159.6646:00102
00103:-00007:+00047:+00010:001159.6646:00103
00104:-00037:+00046:+00017:001159.6646:00104
00105:-00015:+00050:+00032:001159.6646:00105
00106:-00048:+00050:+00004:001159.6646:00106
00107:-00075:+00026:+00099:001159.6646:00107
00108:+00003:+00053:+00031:001159.6646:00108
00109:-00016:+00038:+00012:001159.6646:00109
00110:-00023:+00036:+00012:001159.6646:00110
00111:+00046:+00038:+00038:001159.6646:00111
00112:-00011:-00003:-00051:001159.6646:00112
00113:+00044:+00033:-00105:001159.6646:00113
00114:+00045:+00020:+00107:001159.6646:00114
00115:+00051:+00034:+00059:001159.6646:00115
00116:+00008:+00018:-00051:001195.3343:00116
00117:+00076:+00034:-00123:001195.3343:00117
00118:+00068:+00010:+00115:001195.3343:00118
00119:+00060:+00004:+00063:001195.3343:00119
00120:+00073:+00007:+00028:001195.3343:00120
00121:+00068:-00031:+00003:001195.3343:00121
00122:+00051:+00001:-00077:001195.3343:00122
00123:+00054:-00044:+00071:001195.3343:00123
00124:+00070:-00039:+00141:001195.3343:00124
00125:-00002:-00040:+00096:001195.3343:00125
00126:+00015:-00046:-00052:001195.3343:00126
00127:+00000:-00062:-00043:001195.3343:00127
00128:-00036:-00083:+00026:001195.3343:00128
00129:-00040:-00096:+00049:001195.3343:00129
00130:+00002:-00080:+00085:001195.3343:00130
00131:-00010:-00075:+00065:001195.3343:00131
00132:+00001:-00088:+00027:001195.3343:00132
00133:-00024:-00071:-00015:001134.0772:00133
00134:+00015:-00094:+00025:001134.0772:00134
00135:+00012:-00073:+00015:001134.0772:00135
00136:+00016:-00075:+00065:001134.0772:00136
00137:+00020:-00070:+00095:001134.0772:00137
00138:+00009:-00060:+00064:001134.0772:00138
00139:+00046:-00065:+00012:001134.0772:00139
00140:+00048:-00043:+00017:001134.0772:00140
00141:+00038:-00015:+00018:001134.0772:00141
00142:+00039:-00034:+00057:001134.0772:00142
00143:+00037:-00017:+00073:001134.0772:00143
00144:+00062:+00005:+00051:001134.0772:00144
00145:+00059:+00019:+00027:001134.0772:00145
00146:+00035:+00018:+00019:001134.0772:00146
00147:+00032:+00008:+00037:001134.0772:00147
00148:+00019:+00027:+00001:001134.0772:00148
00149:+00031:+00024:+00025:001134.0772:00149
00150:+00044:+00030:+00036:001134.0772:00150
00151:+00023:+00029:+00008:001134.0772:00151
00152:+00028:+00054:-00031:001076.8413:00152
00153:+00023:+00056:-00015:001076.8413:00153
00154:+00034:+00060:-00010:001076.8413:00154
00155:+00035:+00077:-00008:001076.8413:00155
00156:+00057:+00060:-00004:001076.8413:00156
00157:+00040:+00069:+00008:001076.8413:00157
00158:+00059:+00038:-00017:001076.8413:00158
00159:+00036:+00050:-00029:001076.8413:00159
00160:+00024:+00011:-00005:001076.8413:00160
00161:+00028:+00019:-00020:001076.8413:00161
00162:+00030:+00021:-00048:001076.8413:00162
00163:+00028:+00019:-00035:001076.8413:00163
00164:+00014:+00000:-00019:001076.8413:00164
00165:+00005:-00003:-00047:001076.8413:00165
00166:+00028:-00006:-00010:001076.8413:00166
00167:+00032:+00006:-00008:001076.8413:00167
00168:+00030:-00020:-00025:001076.8413:00168
00169:+00007:-00034:-00037:001076.8413:00169
00170:+00005:-00029:-00035:001076.8413:00170
00171:+00012:-00030:-00059:001076.8413:00171
00172:-00009:-00027:-00051:001006.4079:00172
00173:+00004:-00034:-00050:001006.4079:00173
00174:+00014:-00024:-00044:001006.4079:00174
00175:+00015:-00011:-00025:001006.4079:00175
00176:+00026:-00032:-00006:001006.4079:00176
00177:+00021:-00034:-00041:001006.4079:00177
00178:+00027:-00036:-00042:001006.4079:00178
00179:+00023:-00033:-00010:001006.4079:00179
00180:+00043:-00014:-00029:001006.4079:00180
00181:+00047:-00031:-00048:001006.4079:00181
00182:+00045:-00009:-00022:001006.4079:00182
00183:+00043:-00021:-00029:001006.4079:00183
00184:+00031:-00012:-00006:001006.4079:00184
00185:+00028:-00032:-00014:001006.4079:00185
00186:+00032:-00033:-00017:001006.4079:00186
00187:+00009:-00032:-00027:001006.4079:00187
00188:-00009:-00014:-00024:001006.4079:00188
00189:-00006:-00012:-00007:001006.4079:00189
00190:+00000:-00008:+00008:001006.4079:00190
00191:-00023:-00021:+00003:001006.4079:00191
00192:-00013:-00020:+00026:001006.4079:00192
00193:-00038:-00010:+00007:001006.4079:00193
00194:-00032:-00010:+00003:001006.4079:00194
00195:-00042:-00012:-00003:000857.5991:00195
00196:-00070:-00017:+00055:000857.5991:00196
00197:-00067:-00012:+00007:000857.5991:00197
00198:-00072:-00020:+00018:000857.5991:00198
00199:-00056:-00017:-00029:000857.5991:00199
00200:-00064:-00012:+00009:000857.5991:00200
00201:-00086:-00017:+00008:000857.5991:00201
00202:-00100:-00015:+00011:000857.5991:00202
00203:-00113:-00015:+00017:000857.5991:00203
00204:-00093:-00036:+00019:000857.5991:00204
00205:-00115:-00029:+00021:000857.5991:00205
00206:-00099:-00010:+00009:000857.5991:00206
00207:-00089:-00035:+00027:000857.5991:00207
00208:-00091:-00012:+00040:000857.5991:00208
00209:-00116:-00013:+00045:000857.5991:00209
00210:-00119:-00036:+00028:000857.5991:00210
00211:-00106:-00011:+00047:000857.5991:00211
00212:-00114:-00015:+00031:000857.5991:00212
00213:-00107:-00022:+00053:000857.5991:00213
00214:-00092:-00015:+00019:000857.5991:00214
00215:-00099:-00019:+00069:000857.5991:00215
00216:-00076:-00013:+00042:000857.5991:00216
00217:-00079:-00012:+00038:000857.5991:00217
00218:-00062:-00023:+00032:000857.5991:00218
00219:-00059:-00015:+00033:000857.5991:00219
00220:-00073:-00033:+00014:000857.5991:00220
00221:-00051:+00003:+00013:000765.7886:00221
00222:-00070:+00006:+00036:000765.7886:00222
00223:-00051:-00005:+00013:000765.7886:00223
00224:-00046:+00021:+00040:000765.7886:00224
00225:-00057:+00014:+00040:000765.7886:00225
00226:-00054:+00015:+00028:000765.7886:00226
00227:-00052:+00025:+00052:000765.7886:00227
00228:-00033:+00035:+00067:000765.7886:00228
00229:-00047:+00038:+00037:000765.7886:00229
00230:-00066:+00010:+00042:000765.7886:00230
00231:-00048:+00033:+00040:000765.7886:00231
00232:-00049:+00009:+00017:000765.7886:00232
00233:-00050:+00031:-00002:000765.7886:00233
00234:-00070:+00015:+00029:000765.7886:00234
00235:-00059:+00026:+00022:000765.7886:00235
00236:-00070:+00023:+00016:000765.7886:00236
00237:-00045:+00050:+00023:000765.7886:00237
00238:-00032:+00053:+00020:000765.7886:00238
00239:-00013:+00042:+00009:000765.7886:00239
00240:-00021:+00043:+00014:000765.7886:00240
00241:+00002:+00062:+00019:000765.7886:00241
00242:-00028:+00026:+00029:000765.7886:00242
00243:-00016:+00015:+00001:000765.7886:00243
00244:-00039:+00031:+00019:000765.7886:00244
00245:-00052:-00006:+00017:000765.7886:00245
00246:-00067:+00001:+00004:000800.9486:00246
00247:-00066:-00020:+00003:000800.9486:00247
00248:-00059:-00016:+00004:000800.9486:00248
00249:-00071:-00032:+00001:000800.9486:00249
00250:-00072:-00015:+00054:000800.9486:00250
00251:-00074:-00038:+00002:000800.9486:00251
00252:-00075:-00038:-00023:000800.9486:00252
00253:-00081:-00031:+00014:000800.9486:00253
00254:-00073:-00019:+00064:000800.9486:00254
00255:-00066:-00020:+00095:000800.9486:00255
00256:-00043:-00007:+00083:000800.9486:00256
00257:-00025:+00007:-00021:000800.9486:00257
00258:-00016:+00023:-00079:000800.9486:00258
00259:-00088:+00013:-00059:000800.9486:00259
00260:+00000:+00034:+00114:000800.9486:00260
00261:-00083:+00006:+00073:000800.9486:00261
00262:+00064:+00063:+00036:000800.9486:00262
00263:-00065:-00015:-00003:000800.9486:00263
00264:+00014:+00038:-00069:000800.9486:00264
00265:-00107:-00052:+00059:000800.9486:00265
00266:-00055:+00037:-00042:000800.9486:00266
00267:-00055:+00013:+00061:000800.9486:00267
00268:-00058:+00028:+00066:000800.9486:00268
00269:-00046:+00013:+00057:000800.9486:00269
00270:-00032:+00022:+00034:000843.6669:00270
00271:-00035:+00014:-00027:000843.6669:00271
00272:-00045:+00017:-00042:000843.6669:00272
00273:-00043:+00017:+00007:000843.6669:00273
00274:-00040:+00003:+00017:000843.6669:00274
00275:-00031:+00005:+00015:000843.6669:00275
00276:-00038:-00022:-00013:000843.6669:00276
00277:-00013:-00019:-00012:000843.6669:00277
00278:-00014:-00018:-00014:000843.6669:00278
00279:-00003:+00007:+00023:000843.6669:00279
00280:-00009:+00004:+00068:000843.6669:00280
00281:-00006:+00000:+00020:000843.6669:00281
00282:+00008:-00007:+00039:000843.6669:00282
00283:+00019:-00005:-00027:000843.6669:00283
00284:+00020:-00011:-00049:000843.6669:00284
00285:+00033:-00033:-00006:000843.6669:00285
00286:+00057:-00010:+00093:000843.6669:00286
00287:+00045:-00026:+00032:000843.6669:00287
00288:+00006:-00031:-00079:000843.6669:00288
00289:+00036:+00000:-00088:000843.6669:00289
00290:+00023:-00009:-00038:000843.6669:00290
00291:+00025:-00007:+00006:000919.4098:00291
00292:+00023:-00003:+00040:000919.4098:00292
00293:+00024:+00016:+00003:000919.4098:00293
00294:+00030:+00033:-00048:000919.4098:00294
00295:+00042:+00014:-00057:000919.4098:00295
00296:+00026:+00027:-00039:000919.4098:00296
00297:+00001:+00027:-00039:000919.4098:00297
00298:-00010:+00062:-00004:000919.4098:00298
00299:+00016:+00047:-00025:000919.4098:00299
00300:+00010:+00053:-00037:000919.4098:00300
00301:-00010:+00053:-00041:000919.4098:00301
00302:+00012:+00042:-00062:000919.4098:00302
00303:-00009:+00047:-00054:000919.4098:00303
00304:+00028:+00041:-00019:000919.4098:00304
00305:+00019:+00051:-00007:000919.4098:00305
00306:+00028:+00053:-00027:000919.4098:00306
00307:+00004:+00046:-00046:000919.4098:00307
00308:+00025:+00054:-00028:000919.4098:00308
00309:+00014:+00041:-00024:000919.4098:00309
00310:+00002:+00045:+00005:000919.4098:00310
00311:-00011:+00047:+00003:000919.4098:00311
00312:+00001:+00036:+00027:001002.4511:00312
00313:-00005:+00024:-00021:001002.4511:00313
00314:-00008:+00032:-00040:001002.4511:00314
00315:+00000:+00010:-00077:001002.4511:00315
00316:+00001:+00008:-00043:001002.4511:00316
00317:+00006:-00005:-00023:001002.4511:00317
00318:-00024:+00007:-00019:001002.4511:00318
00319:-00005:+00001:-00033:001002.4511:00319
00320:-00027:+00006:-00008:001002.4511:00320
00321:-00015:-00004:-00057:001002.4511:00321
00322:-00032:+00018:-00049:001002.4511:00322
00323:-00027:+00021:-00033:001002.4511:00323
00324:-00023:+00012:-00010:001002.4511:00324
00325:-00023:+00010:+00002:001002.4511:00325
00326:+00001:+00027:+00017:001002.4511:00326
00327:-00021:+00037:+00008:001002.4511:00327
00328:+00000:+00038:-00033:001002.4511:00328
00329:+00014:+00036:-00001:001002.4511:00329
00330:+00016:+00015:-00019:001002.4511:00330
00331:-00003:+00021:-00037:001021.5347:00331
00332:-00024:+00014:-00039:001021.5347:00332
00333:-00027:+00015:-00026:001021.5347:00333
00334:-00029:+00010:-00048:001021.5347:00334
00335:-00041:+00017:+00020:001021.5347:00335
00336:-00018:+00011:+00036:001021.5347:00336
00337:-00053:+00020:-00043:001021.5347:00337
00338:-00034:+00019:-00041:001021.5347:00338
00339:-00043:+00021:-00009:001021.5347:00339
00340:-00013:+00000:+00039:001021.5347:00340
00341:-00027:+00017:+00053:001021.5347:00341
00342:+00002:-00001:+00057:001021.5347:00342
00343:-00006:-00001:-00046:001021.5347:00343
00344:-00007:+00000:-00022:001021.5347:00344
00345:-00009:+00005:-00008:001021.5347:00345
00346:-00005:-00022:+00008:001021.5347:00346
00347:-00024:-00014:+00011:001021.5347:00347
00348:-00015:-00037:-00021:001021.5347:00348
00349:-00020:-00029:-00049:001021.5347:00349
00350:-00044:-00032:-00025:001055.9594:00350
00351:-00035:+00003:+00037:001055.9594:00351
00352:-00056:+00005:+00032:001055.9594:00352
00353:-00046:+00005:+00015:001055.9594:00353
00354:-00035:+00010:+00021:001055.9594:00354
00355:-00031:+00036:+00013:001055.9594:00355
00356:-00043:+00014:+00021:001055.9594:00356
00357:-00043:+00028:+00041:001055.9594:00357
00358:-00031:+00041:+00001:001055.9594:00358
00359:-00028:+00055:+00006:001055.9594:00359
00360:-00040:+00078:+00001:001055.9594:00360
00361:-00013:+00070:+00013:001055.9594:00361
00362:-00038:+00099:+00002:001055.9594:00362
00363:-00036:+00111:+00018:001055.9594:00363
00364:-00017:+00100:+00026:001055.9594:00364
00365:-00040:+00087:+00007:001055.9594:00365
00366:-00042:+00095:+00016:001055.9594:00366
00367:-00056:+00096:+00033:001055.9594:00367
00368:-00046:+00080:+00031:001115.4211:00368
00369:-00049:+00078:+00019:001115.4211:00369
00370:-00066:+00062:+00024:001115.4211:00370
00371:-00048:+00041:+00008:001115.4211:00371
00372:-00071:+00025:+00010:001115.4211:00372
00373:-00046:+00014:+00004:001115.4211:00373
00374:-00053:+00009:+00003:001115.4211:00374
00375:-00048:-00006:+00040:001115.4211:00375
00376:-00055:-00004:+00050:001115.4211:00376
00377:-00031:+00006:+00085:001115.4211:00377
00378:-00033:-00009:+00031:001115.4211:00378
00379:-00020:-00017:+00033:001115.4211:00379
00380:-00020:-00015:+00061:001115.4211:00380
00381:+00001:-00022:+00028:001115.4211:00381
00382:+00011:-00010:+00004:001115.4211:00382
00383:+00026:-00019:+00002:001115.4211:00383
00384:+00004:-00023:+00019:001115.4211:00384
00385:+00028:-00019:+00053:001115.4211:00385
00386:+00044:-00008:+00048:001106.8852:00386
00387:+00022:+00018:+00016:001106.8852:00387
00388:+00028:+00011:+00017:001106.8852:00388
00389:+00018:+00010:+00042:001106.8852:00389
00390:+00025:+00031:+00039:001106.8852:00390
00391:+00032:+00032:-00003:001106.8852:00391
00392:-00009:+00035:+00007:001106.8852:00392
00393:-00003:+00015:-00014:001106.8852:00393
00394:-00017:+00009:-00044:001106.8852:00394
00395:-00038:+00016:-00003:001106.8852:00395
00396:-00029:+00019:+00016:001106.8852:00396
00397:-00032:+00000:+00036:001106.8852:00397
00398:-00054:+00018:+00014:001106.8852:00398
00399:-00032:+00006:+00037:001106.8852:00399
00400:-00057:-00003:+00021:001106.8852:00400
00401:-00032:-00016:+00025:001106.8852:00401
00402:-00022:-00001:-00001:001106.8852:00402
00403:-00024:-00020:-00014:001106.8852:00403
00404:-00012:-00017:-00032:001126.2972:00404
00405:+00014:-00019:-00008:001126.2972:00405
00406:+00006:-00011:-00031:001126.2972:00406
00407:+00007:-00022:-00010:001126.2972:00407
00408:+00047:-00005:-00031:001126.2972:00408
00409:-00012:-00008:+00082:001126.2972:00409
00410:+00066:+00018:+00007:001126.2972:00410
00411:+00021:+00003:+00032:001126.2972:00411
00412:+00085:+00013:+00009:001126.2972:00412
00413:+00004:-00003:+00011:001126.2972:00413
00414:+00103:+00016:-00028:001126.2972:00414
00415:+00028:+00021:+00030:001126.2972:00415
00416:+00025:+00022:-00009:001126.2972:00416
00417:+00018:+00009:-00009:001126.2972:00417
00418:+00036:+00035:-00047:001126.2972:00418
00419:+00030:+00045:-00003:001126.2972:00419
00420:+00003:+00036:+00022:001126.2972:00420
00421:+00016:+00029:+00019:001171.0775:00421
00422:+00012:+00031:-00028:001171.0775:00422
00423:-00018:+00033:-00038:001171.0775:00423
00424:-00028:+00036:-00020:001171.0775:00424
00425:-00015:+00014:-00012:001171.0775:00425
00426:-00037:-00002:-00013:001171.0775:00426
00427:-00040:+00019:-00017:001171.0775:00427
00428:-00039:+00016:-00007:001171.0775:00428
00429:-00033:-00016:-00026:001171.0775:00429
00430:-00032:-00021:+00009:001171.0775:00430
00431:-00039:-00018:-00029:001171.0775:00431
00432:-00055:-00024:-00043:001171.0775:00432
00433:-00034:-00013:-00047:001171.0775:00433
00434:-00036:-00011:-00004:001171.0775:00434
00435:-00015:-00051:-00005:001171.0775:00435
00436:-00024:-00035:-00028:001171.0775:00436
00437:+00003:-00029:-00019:001171.0775:00437
00438:+00008:-00011:-00029:001151.9257:00438
00439:+00020:-00010:-00036:001151.9257:00439
00440:+00044:-00003:-00028:001151.9257:00440
00441:+00020:-00005:-00011:001151.9257:00441
00442:+00009:+00007:-00007:001151.9257:00442
00443:+00028:+00009:-00057:001151.9257:00443
00444:+00004:+00015:-00060:001151.9257:00444
00445:+00011:+00008:-00039:001151.9257:00445
00446:+00015:+00014:-00031:001151.9257:00446
00447:-00005:+00035:-00008:001151.9257:00447
00448:+00013:+00023:-00027:001151.9257:00448
00449:-00010:+00022:-00013:001151.9257:00449
00450:+00014:+00017:+00010:001151.9257:00450
00451:-00013:+00005:+00011:001151.9257:00451
00452:+00001:+00002:+00023:001151.9257:00452
00453:-00003:-00018:+00015:001151.9257:00453
00454:-00004:-00014:-00028:001151.9257:00454
00455:-00003:-00036:+00009:001164.0133:00455
00456:+00001:-00028:+00034:001164.0133:00456
00457:+00000:-00048:+00038:001164.0133:00457
00458:-00010:-00039:+00038:001164.0133:00458
00459:-00012:-00052:+00016:001164.0133:00459
00460:-00008:-00053:+00028:001164.0133:00460
00461:-00006:-00044:+00013:001164.0133:00461
00462:+00005:-00028:+00058:001164.0133:00462
00463:+00004:-00027:+00003:001164.0133:00463
00464:+00007:-00028:-00029:001164.0133:00464
00465:+00025:-00022:-00011:001164.0133:00465
00466:+00049:-00018:+00022:001164.0133:00466
00467:+00038:+00004:-00001:001164.0133:00467
00468:+00058:+00012:+00015:001164.0133:00468
00469:+00063:+00015:+00002:001164.0133:00469
00470:+00045:+00036:+00018:001164.0133:00470
00471:+00043:+00034:+00064:001164.0133:00471
00472:+00031:+00023:+00097:001205.6093:00472
00473:-00007:+00032:+00053:001205.6093:00473
00474:+00001:+00024:+00005:001205.6093:00474
00475:-00015:+00030:+00002:001205.6093:00475
00476:-00032:+00035:-00023:001205.6093:00476
00477:-00057:+00037:-00037:001205.6093:00477
00478:-00057:+00040:-00012:001205.6093:00478
00479:-00032:+00029:+00004:001205.6093:00479
00480:-00030:+00052:-00018:001205.6093:00480
00481:+00015:+00026:+00105:001205.6093:00481
00482:-00009:+00033:+00033:001205.6093:00482
00483:-00003:+00028:-00042:001205.6093:00483
00484:-00010:+00025:+00063:001205.6093:00484
00485:+00074:+00042:+00115:001205.6093:00485
00486:+00005:+00020:-00017:001205.6093:00486
00487:+00064:+00051:-00102:001205.6093:00487
00488:+00071:+00026:+00038:001205.6093:00488
00489:+00036:+00023:+00047:001183.6979:00489
00490:+00030:+00024:-00046:001183.6979:00490
00491:+00042:+00051:+00010:001183.6979:00491
00492:+00069:+00027:+00049:001183.6979:00492
00493:+00049:+00014:+00058:001183.6979:00493
00494:+00024:-00016:+00042:001183.6979:00494
00495:-00006:-00020:+00019:001183.6979:00495
00496:+00029:-00018:-00036:001183.6979:00496
00497:-00012:-00017:-00040:001183.6979:00497
00498:+00001:-00061:+00159:001183.6979:00498
00499:-00008:-00045:+00183:001183.6979:00499
00500:-00035:-00054:+00009:001183.6979:00500
00501:-00018:-00066:-00079:001183.6979:00501
00502:-00065:-00082:-00065:001183.6979:00502
00503:-00045:-00069:+00000:001183.6979:00503
00504:-00056:-00107:+00082:001183.6979:00504
00505:-00029:-00099:+00062:001183.6979:00505
00506:-00002:-00075:+00020:001167.2614:00506
00507:-00018:-00090:+00042:001167.2614:00507
00508:-00023:-00100:-00033:001167.2614:00508
00509:-00023:-00090:+00032:001167.2614:00509
00510:+00004:-00109:+00044:001167.2614:00510
00511:+00018:-00069:+00078:001167.2614:00511
00512:+00033:-00075:+00048:001167.2614:00512
00513:+00052:-00045:+00014:001167.2614:00513
00514:+00076:-00026:+00016:001167.2614:00514
00515:+00073:-00023:+00025:001167.2614:00515
00516:+00074:+00000:+00043:001167.2614:00516
00517:+00050:+00031:+00058:001167.2614:00517
00518:+00087:+00029:+00047:001167.2614:00518
00519:+00057:+00040:+00071:001167.2614:00519
00520:+00033:+00046:+00024:001167.2614:00520
00521:+00031:+00064:+00028:001167.2614:00521
00522:+00028:+00068:+00024:001167.2614:00522
00523:+00016:+00069:+00012:001157.1375:00523
00524:+00016:+00069:-00003:001157.1375:00524
00525:-00006:+00078:+00031:001157.1375:00525
00526:+00014:+00080:+00037:001157.1375:00526
00527:-00007:+00081:-00026:001157.1375:00527
00528:+00006:+00056:+00027:001157.1375:00528
00529:+00032:+00045:+00001:001157.1375:00529
00530:+00007:+00048:-00013:001157.1375:00530
00531:+00021:+00030:-00006:001157.1375:00531
00532:+00028:+00036:+00011:001157.1375:00532
00533:-00005:-00004:-00031:001157.1375:00533
00534:-00008:-00007:-00001:001157.1375:00534
00535:-00009:-00017:+00025:001157.1375:00535
00536:-00005:-00015:-00003:001157.1375:00536
00537:-00005:-00037:-00008:001157.1375:00537
00538:+00015:-00036:-00001:001157.1375:00538
00539:+00016:-00032:-00016:001157.1375:00539
00540:+00009:-00037:-00014:001157.1375:00540
00541:+00024:-00046:+00006:001157.1375:00541
00542:+00023:-00029:-00008:001045.5034:00542
00543:+00034:-00049:-00042:001045.5034:00543
00544:+00038:-00046:-00020:001045.5034:00544
00545:+00039:-00050:-00030:001045.5034:00545
00546:+00047:-00030:-00036:001045.5034:00546
00547:+00043:-00032:-00032:001045.5034:00547
00548:+00046:-00011:-00030:001045.5034:00548
00549:+00024:-00021:-00044:001045.5034:00549
00550:+00048:+00005:-00049:001045.5034:00550
00551:+00023:+00006:-00058:001045.5034:00551
00552:+00019:+00002:-00038:001045.5034:00552
00553:+00031:+00004:-00021:001045.5034:00553
00554:+00026:-00004:-00016:001045.5034:00554
00555:-00006:+00005:-00042:001045.5034:00555
00556:-00027:+00005:-00036:001045.5034:00556
00557:-00036:-00001:-00016:001045.5034:00557
00558:-00043:+00000:+00011:001045.5034:00558
00559:-00033:-00012:-00012:001045.5034:00559
00560:-00016:-00014:-00001:001045.5034:00560
00561:-00014:-00037:-00034:001045.5034:00561
00562:-00030:-00028:-00055:001045.5034:00562
00563:-00020:-00047:-00022:001045.5034:00563
00564:-00022:-00039:-00006:000924.1356:00564
00565:-00020:-00040:+00008:000924.1356:00565
00566:-00027:-00067:+00026:000924.1356:00566
00567:-00004:-00061:+00007:000924.1356:00567
00568:-00001:-00066:-00021:000924.1356:00568
00569:+00000:-00065:-00023:000924.1356:00569
00570:+00000:-00066:+00024:000924.1356:00570
00571:-00011:-00057:-00001:000924.1356:00571
00572:-00006:-00061:+00010:000924.1356:00572
00573:+00015:-00061:+00029:000924.1356:00573
00574:+00018:-00067:+00004:000924.1356:00574
00575:-00015:-00044:+00019:000924.1356:00575
00576:-00005:-00041:-00003:000924.1356:00576
00577:-00029:-00043:+00037:000924.1356:00577
00578:-00050:-00024:-00005:000924.1356:00578
00579:-00079:-00042:+00051:000924.1356:00579
00580:-00094:-00038:+00027:000924.1356:00580
00581:-00117:-00043:+00024:000924.1356:00581
00582:-00119:-00048:+00028:000924.1356:00582
00583:-00111:-00024:+00012:000924.1356:00583
00584:-00135:-00027:-00004:000924.1356:00584
00585:-00109:-00018:+00034:000924.1356:00585
00586:-00119:+00004:+00021:000924.1356:00586
00587:-00116:-00017:+00027:000924.1356:00587
00588:-00103:+00021:+00041:000823.2984:00588
00589:-00100:-00001:+00032:000823.2984:00589
00590:-00076:+00016:-00001:000823.2984:00590
00591:-00085:+00016:+00003:000823.2984:00591
00592:-00071:+00023:+00030:000823.2984:00592
00593:-00072:-00002:+00018:000823.2984:00593
00594:-00060:+00015:+00012:000823.2984:00594
00595:-00047:-00002:+00014:000823.2984:00595
00596:-00068:-00002:+00017:000823.2984:00596
00597:-00060:-00007:+00042:000823.2984:00597
00598:-00068:-00023:+00037:000823.2984:00598
00599:-00069:-00016:+00029:000823.2984:00599
00600:-00063:-00011:+00025:000823.2984:00600
00601:-00082:-00012:+00026:000823.2984:00601
00602:-00072:-00011:+00023:000823.2984:00602
00603:-00097:-00010:+00011:000823.2984:00603
00604:-00087:-00010:+00055:000823.2984:00604
00605:-00087:-00010:+00058:000823.2984:00605
00606:-00088:-00024:+00025:000823.2984:00606
00607:-00084:-00036:+00040:000823.2984:00607
00608:-00068:-00038:+00050:000823.2984:00608
00609:-00059:-00032:+00018:000823.2984:00609
00610:-00050:-00030:+00017:000823.2984:00610
00611:-00032:-00008:+00051:000823.2984:00611
00612:-00032:-00020:+00036:000823.2984:00612
00613:-00034:+00008:+00021:000823.2984:00613
00614:-00014:+00007:+00056:000823.2984:00614
00615:-00037:+00016:+00020:000741.1975:00615
00616:-00028:+00007:+00013:000741.1975:00616
00617:-00024:+00034:+00001:000741.1975:00617
00618:-00025:+00012:+00016:000741.1975:00618
00619:-00037:+00012:+00003:000741.1975:00619
00620:-00044:+00009:-00026:000741.1975:00620
00621:-00048:+00013:+00003:000741.1975:00621
00622:-00065:-00006:+00016:000741.1975:00622
00623:-00078:+00009:+00075:000741.1975:00623
00624:-00079:-00003:+00098:000741.1975:00624
00625:-00104:+00011:+00084:000741.1975:00625
00626:-00114:+00002:+00047:000741.1975:00626
00627:-00103:-00003:+00076:000741.1975:00627
00628:-00080:-00006:-00021:000741.1975:00628
00629:-00077:+00016:-00033:000741.1975:00629
00630:-00062:+00008:+00024:000741.1975:00630
00631:-00056:+00010:+00076:000741.1975:00631
00632:-00032:+00020:+00051:000741.1975:00632
00633:-00013:+00014:+00022:000741.1975:00633
00634:-00019:+00050:-00007:000741.1975:00634
00635:-00026:+00029:-00017:000741.1975:00635
00636:-00001:+00044:-00003:000741.1975:00636
00637:+00001:+00041:+00058:000741.1975:00637
00638:-00002:+00049:+00036:000741.1975:00638
00639:+00017:+00071:+00019:000741.1975:00639
00640:-00073:+00060:-00029:000811.4637:00640
00641:+00067:+00072:+00067:000811.4637:00641
00642:-00078:+00062:+00084:000811.4637:00642
00643:+00026:+00075:+00041:000811.4637:00643
00644:-00066:+00026:+00055:000811.4637:00644
00645:-00001:+00064:-00047:000811.4637:00645
00646:-00007:+00013:+00077:000811.4637:00646
00647:-00043:-00006:+00040:000811.4637:00647
00648:-00018:+00013:+00020:000811.4637:00648
00649:-00084:+00022:-00015:000811.4637:00649
00650:-00055:+00035:-00005:000811.4637:00650
00651:-00063:+00005:-00004:000811.4637:00651
00652:-00048:-00003:-00047:000811.4637:00652
00653:-00066:-00020:+00025:000811.4637:00653
00654:-00059:-00012:-00013:000811.4637:00654
00655:-00033:-00051:+00025:000811.4637:00655
00656:-00054:-00029:+00014:000811.4637:00656
00657:-00033:-00052:+00025:000811.4637:00657
00658:-00031:-00051:+00023:000811.4637:00658
00659:-00018:-00051:+00001:000811.4637:00659
00660:-00017:-00029:+00039:000811.4637:00660
00661:+00002:-00052:+00027:000811.4637:00661
00662:+00018:-00050:+00010:000915.5095:00662
00663:+00012:-00047:-00017:000915.5095:00663
00664:+00007:-00031:-00015:000915.5095:00664
00665:+00025:-00034:-00001:000915.5095:00665
00666:+00047:-00020:-00004:000915.5095:00666
00667:+00039:-00020:+00023:000915.5095:00667
00668:+00063:-00016:+00005:000915.5095:00668
00669:+00025:+00021:-00031:000915.5095:00669
00670:+00037:+00031:+00023:000915.5095:00670
00671:+00039:+00025:+00023:000915.5095:00671
00672:+00039:+00025:-00014:000915.5095:00672
00673:+00046:+00053:+00001:000915.5095:00673
00674:+00037:+00055:+00011:000915.5095:00674
00675:+00027:+00081:-00064:000915.5095:00675
00676:+00005:+00074:-00044:000915.5095:00676
00677:+00007:+00095:-00030:000915.5095:00677
00678:-00005:+00084:-00030:000915.5095:00678
00679:-00005:+00054:-00030:000915.5095:00679
00680:-00025:+00066:+00006:000915.5095:00680
00681:-00021:+00063:-00028:000915.5095:00681
00682:-00022:+00063:-00046:000915.5095:00682
00683:-00010:+00068:-00045:000954.9208:00683
00684:-00011:+00065:-00044:000954.9208:00684
00685:-00014:+00041:-00043:000954.9208:00685
00686:-00019:+00038:-00029:000954.9208:00686
00687:-00040:+00029:-00025:000954.9208:00687
00688:-00035:+00036:-00049:000954.9208:00688
00689:-00029:+00024:-00047:000954.9208:00689
00690:-00019:+00024:-00037:000954.9208:00690
00691:-00024:+00025:-00018:000954.9208:00691
00692:-00001:+00031:-00018:000954.9208:00692
00693:-00009:+00035:+00000:000954.9208:00693
00694:-00010:+00033:-00016:000954.9208:00694
00695:-00009:+00022:-00010:000954.9208:00695
00696:-00011:+00011:-00063:000954.9208:00696
00697:-00005:+00021:-00057:000954.9208:00697
00698:-00004:+00008:-00063:000954.9208:00698
00699:-00021:+00038:-00010:000954.9208:00699
00700:-00009:+00011:-00019:000954.9208:00700
00701:+00002:+00035:-00061:000954.9208:00701
00702:-00006:+00027:-00074:000954.9208:00702
00703:-00010:+00026:-00022:001004.2347:00703
00704:-00006:+00014:+00004:001004.2347:00704
00705:+00000:+00014:+00042:001004.2347:00705
00706:-00003:+00038:+00018:001004.2347:00706
00707:-00013:+00025:-00027:001004.2347:00707
00708:-00026:+00024:-00020:001004.2347:00708
00709:-00015:+00025:-00016:001004.2347:00709
00710:-00053:+00010:+00015:001004.2347:00710
00711:-00035:+00017:+00026:001004.2347:00711
00712:-00058:+00011:-00004:001004.2347:00712
00713:-00054:+00010:-00041:001004.2347:00713
00714:-00041:+00008:-00005:001004.2347:00714
00715:-00013:+00012:+00011:001004.2347:00715
00716:-00028:+00008:+00004:001004.2347:00716
00717:-00011:+00019:+00013:001004.2347:00717
00718:-00005:+00017:-00005:001004.2347:00718
00719:-00011:-00002:-00032:001004.2347:00719
00720:+00002:-00007:-00006:001004.2347:00720
00721:-00001:-00006:+00011:001077.4173:00721
00722:-00013:-00019:+00021:001077.4173:00722
00723:-00021:-00006:-00007:001077.4173:00723
00724:+00000:-00003:-00044:001077.4173:00724
00725:-00043:-00016:-00007:001077.4173:00725
00726:-00033:-00013:+00003:001077.4173:00726
00727:-00059:-00009:+00036:001077.4173:00727
00728:-00059:-00032:+00001:001077.4173:00728
00729:-00088:-00013:-00001:001077.4173:00729
00730:-00084:-00010:-00011:001077.4173:00730
00731:-00066:+00004:+00021:001077.4173:00731
00732:-00076:+00004:+00021:001077.4173:00732
00733:-00066:+00013:+00028:001077.4173:00733
00734:-00066:+00046:+00008:001077.4173:00734
00735:-00065:+00052:-00032:001077.4173:00735
00736:-00033:+00046:+00002:001077.4173:00736
00737:-00029:+00056:+00003:001077.4173:00737
00738:-00020:+00058:+00006:001077.4173:00738
00739:-00002:+00074:+00016:001077.4173:00739
00740:-00010:+00089:+00025:001082.7902:00740
00741:-00007:+00088:+00023:001082.7902:00741
00742:+00013:+00093:+00042:001082.7902:00742
00743:+00006:+00090:+00044:001082.7902:00743
00744:-00012:+00061:+00038:001082.7902:00744
00745:+00000:+00057:+00022:001082.7902:00745
00746:-00022:+00064:+00019:001082.7902:00746
00747:-00015:+00051:+00027:001082.7902:00747
00748:-00034:+00048:+00040:001082.7902:00748
00749:-00020:+00048:+00000:001082.7902:00749
00750:-00068:+00033:+00024:001082.7902:00750
00751:-00067:+00032:-00009:001082.7902:00751
00752:-00065:+00011:+00041:001082.7902:00752
00753:-00081:-00005:+00058:001082.7902:00753
00754:-00097:+00003:+00042:001082.7902:00754
00755:-00087:-00009:+00037:001082.7902:00755
00756:-00065:-00008:+00020:001082.7902:00756
00757:-00051:-00028:+00032:001082.7902:00757
00758:-00036:-00031:+00021:001105.3726:00758
00759:-00014:-00032:+00036:001105.3726:00759
00760:+00000:-00032:-00001:001105.3726:00760
00761:+00012:-00013:+00038:001105.3726:00761
00762:+00010:+00002:+00026:001105.3726:00762
00763:+00029:-00009:+00019:001105.3726:00763
00764:+00030:-00012:+00036:001105.3726:00764
00765:+00028:-00023:+00034:001105.3726:00765
00766:+00007:-00022:+00014:001105.3726:00766
00767:+00016:-00018:+00026:001105.3726:00767
00768:+00014:-00020:+00014:001105.3726:00768
00769:+00000:+00002:+00018:001105.3726:00769
00770:-00023:-00018:-00002:001105.3726:00770
00771:+00000:+00000:+00015:001105.3726:00771
00772:-00002:+00016:+00020:001105.3726:00772
00773:-00016:-00005:+00044:001105.3726:00773
00774:-00003:-00001:+00027:001105.3726:00774
00775:-00014:+00031:+00017:001150.8143:00775
00776:-00028:+00034:+00021:001150.8143:00776
00777:-00004:+00014:+00000:001150.8143:00777
00778:-00006:+00015:+00015:001150.8143:00778
00779:+00011:+00015:+00010:001150.8143:00779
00780:+00016:+00011:+00009:001150.8143:00780
00781:+00009:+00023:+00001:001150.8143:00781
00782:+00030:+00011:+00017:001150.8143:00782
00783:+00007:+00010:+00003:001150.8143:00783
00784:+00032:+00009:+00029:001150.8143:00784
00785:+00004:+00015:+00003:001150.8143:00785
00786:+00013:+00019:+00001:001150.8143:00786
00787:+00011:+00035:+00006:001150.8143:00787
00788:-00037:+00009:-00024:001150.8143:00788
00789:+00034:+00021:+00043:001150.8143:00789
00790:-00005:+00022:-00061:001150.8143:00790
00791:+00056:+00028:+00005:001150.8143:00791
00792:-00020:+00017:-00046:001150.8143:00792
00793:+00077:+00052:-00005:001134.0710:00793
00794:+00018:-00005:-00026:001134.0710:00794
00795:+00033:+00047:-00009:001134.0710:00795
00796:-00036:+00003:+00002:001134.0710:00796
00797:+00022:+00046:-00023:001134.0710:00797
00798:-00037:-00007:-00035:001134.0710:00798
00799:-00025:+00034:-00048:001134.0710:00799
00800:-00003:-00003:-00057:001134.0710:00800
00801:+00002:+00032:-00003:001134.0710:00801
00802:-00027:-00007:-00031:001134.0710:00802
00803:-00010:+00019:-00001:001134.0710:00803
00804:+00002:-00022:-00050:001134.0710:00804
00805:-00025:-00019:-00031:001134.0710:00805
00806:-00008:-00015:-00025:001134.0710:00806
00807:-00006:-00013:+00007:001134.0710:00807
00808:+00012:-00024:-00033:001134.0710:00808
00809:+00012:-00010:-00020:001134.0710:00809
00810:+00017:-00014:-00035:001143.7692:00810
00811:+00014:-00019:-00038:001143.7692:00811
00812:+00020:-00022:-00014:001143.7692:00812
00813:+00030:-00015:-00001:001143.7692:00813
00814:+00020:-00012:-00019:001143.7692:00814
00815:+00031:-00020:-00046:001143.7692:00815
00816:+00045:-00019:-00009:001143.7692:00816
00817:+00028:-00019:-00018:001143.7692:00817
00818:+00027:+00000:-00004:001143.7692:00818
00819:+00021:+00017:-00004:001143.7692:00819
00820:+00030:+00002:-00001:001143.7692:00820
00821:+00019:+00000:+00012:001143.7692:00821
00822:+00016:+00002:+00020:001143.7692:00822
00823:-00006:+00002:-00017:001143.7692:00823
00824:-00013:-00009:-00026:001143.7692:00824
00825:+00002:-00033:-00031:001143.7692:00825
00826:-00019:-00046:+00002:001143.7692:00826
00827:-00043:-00052:+00004:001188.6213:00827
00828:-00033:-00066:+00052:001188.6213:00828
00829:-00038:-00058:+00052:001188.6213:00829
00830:-00051:-00060:+00025:001188.6213:00830
00831:-00014:-00069:+00026:001188.6213:00831
00832:-00004:-00067:+00019:001188.6213:00832
00833:+00018:-00061:+00054:001188.6213:00833
00834:+00046:-00056:+00053:001188.6213:00834
00835:+00060:-00046:+00052:001188.6213:00835
00836:+00054:-00053:+00051:001188.6213:00836
00837:+00078:-00026:+00055:001188.6213:00837
00838:+00092:-00033:+00045:001188.6213:00838
00839:+00088:-00009:+00015:001188.6213:00839
00840:+00071:+00004:-00018:001188.6213:00840
00841:+00079:+00000:+00002:001188.6213:00841
00842:+00064:+00023:+00024:001188.6213:00842
00843:+00047:+00008:+00038:001188.6213:00843
00844:+00044:+00032:+00040:001171.4196:00844
00845:+00022:+00024:+00041:001171.4196:00845
00846:+00026:+00026:+00012:001171.4196:00846
00847:+00012:+00050:+00025:001171.4196:00847
00848:-00003:+00027:+00015:001171.4196:00848
00849:-00016:+00049:+00000:001171.4196:00849
00850:-00004:+00042:-00030:001171.4196:00850
00851:-00057:+00038:+00028:001171.4196:00851
00852:+00023:+00042:+00033:001171.4196:00852
00853:-00040:+00026:-00055:001171.4196:00853
00854:+00004:+00061:+00099:001171.4196:00854
00855:+00027:+00011:+00159:001171.4196:00855
00856:-00011:+00033:-00069:001171.4196:00856
00857:+00016:+00038:-00091:001171.4196:00857
00858:+00049:+00050:+00006:001171.4196:00858
00859:+00031:+00053:-00059:001171.4196:00859
00860:+00029:+00030:-00046:001171.4196:00860
00861:+00061:+00047:+00001:001172.7199:00861
00862:+00047:+00026:+00028:001172.7199:00862
00863:+00037:+00038:-00024:001172.7199:00863
00864:+00040:+00019:+00035:001172.7199:00864
00865:+00052:+00007:+00109:001172.7199:00865
00866:+00043:+00000:+00061:001172.7199:00866
00867:+00031:-00016:-00041:001172.7199:00867
00868:+00033:-00034:-00014:001172.7199:00868
00869:-00006:-00063:-00006:001172.7199:00869
00870:-00025:-00044:-00012:001172.7199:00870
00871:-00001:-00068:+00021:001172.7199:00871
00872:+00014:-00067:+00033:001172.7199:00872
00873:+00014:-00069:+00040:001172.7199:00873
00874:+00011:-00095:+00005:001172.7199:00874
00875:-00006:-00112:+00022:001172.7199:00875
00876:+00015:-00087:+00004:001172.7199:00876
00877:+00010:-00087:+00044:001172.7199:00877
00878:-00001:-00107:+00029:001180.8787:00878
00879:+00042:-00093:+00062:001180.8787:00879
00880:+00035:-00094:+00049:001180.8787:00880
00881:+00036:-00097:+00040:001180.8787:00881
00882:+00062:-00069:+00055:001180.8787:00882
00883:+00046:-00060:+00042:001180.8787:00883
00884:+00041:-00066:+00053:001180.8787:00884
00885:+00047:-00043:+00030:001180.8787:00885
00886:+00042:-00012:+00002:001180.8787:00886
00887:+00021:+00003:+00020:001180.8787:00887
00888:+00006:-00007:+00027:001180.8787:00888
00889:+00008:+00019:+00069:001180.8787:00889
00890:-00011:+00022:+00057:001180.8787:00890
00891:-00004:+00035:+00044:001180.8787:00891
00892:-00004:+00035:+00040:001180.8787:00892
00893:-00004:+00048:+00038:001180.8787:00893
00894:+00002:+00039:+00022:001180.8787:00894
00895:+00002:+00041:+00011:001180.8787:00895
00896:+00007:+00068:+00006:001100.9824:00896
00897:+00015:+00056:-00001:001100.9824:00897
00898:+00027:+00055:+00037:001100.9824:00898
00899:+00026:+00068:+00046:001100.9824:00899
00900:+00006:+00066:+00040:001100.9824:00900
00901:+00027:+00064:+00017:001100.9824:00901
00902:+00020:+00067:-00011:001100.9824:00902
00903:+00031:+00041:-00004:001100.9824:00903
00904:+00027:+00030:-00033:001100.9824:00904
00905:+00020:+00038:-00006:001100.9824:00905
00906:+00037:+00033:-00013:001100.9824:00906
00907:+00022:+00008:-00020:001100.9824:00907
00908:+00043:+00019:-00005:001100.9824:00908
00909:+00041:+00020:-00002:001100.9824:00909
00910:+00025:-00017:+00007:001100.9824:00910
00911:+00046:-00009:+00009:001100.9824:00911
00912:+00043:-00009:+00021:001100.9824:00912
00913:+00026:-00009:-00001:001100.9824:00913
00914:+00022:-00015:-00031:001100.9824:00914
00915:+00019:-00031:-00008:001100.9824:00915
00916:+00042:-00037:-00024:001018.9504:00916
00917:+00027:-00035:-00044:001018.9504:00917
00918:+00030:-00037:-00034:001018.9504:00918
00919:+00003:-00033:-00044:001018.9504:00919
00920:+00017:-00036:-00038:001018.9504:00920
00921:+00007:-00019:-00046:001018.9504:00921
00922:+00004:-00008:-00021:001018.9504:00922
00923:+00026:+00000:-00020:001018.9504:00923
00924:+00031:+00001:-00046:001018.9504:00924
00925:+00022:-00004:-00038:001018.9504:00925
00926:+00008:-00005:-00052:001018.9504:00926
00927:+00013:+00006:-00055:001018.9504:00927
00928:+00017:+00017:-00009:001018.9504:00928
00929:+00026:-00007:+00001:001018.9504:00929
00930:+00004:-00007:-00013:001018.9504:00930
00931:+00027:+00022:+00036:001018.9504:00931
00932:+00010:-00004:+00008:001018.9504:00932
00933:+00017:-00016:-00026:001018.9504:00933
00934:+00007:-00012:-00013:001018.9504:00934
00935:+00014:-00035:+00006:001018.9504:00935
00936:-00020:-00026:-00009:001018.9504:00936
00937:-00017:-00040:-00031:001018.9504:00937
00938:-00041:-00065:-00013:000930.2937:00938
00939:-00043:-00062:-00011:000930.2937:00939
00940:-00055:-00060:-00012:000930.2937:00940
00941:-00032:-00056:-00015:000930.2937:00941
00942:-00056:-00076:-00017:000930.2937:00942
00943:-00031:-00083:-00012:000930.2937:00943
00944:-00036:-00069:+00013:000930.2937:00944
00945:-00040:-00077:+00042:000930.2937:00945
00946:-00034:-00060:+00027:000930.2937:00946
00947:-00030:-00066:+00020:000930.2937:00947
00948:-00033:-00052:+00055:000930.2937:00948
00949:-00030:-00045:+00027:000930.2937:00949
00950:-00049:-00026:+00032:000930.2937:00950
00951:-00030:-00036:-00007:000930.2937:00951
00952:-00070:-00038:+00030:000930.2937:00952
00953:-00050:-00021:-00028:000930.2937:00953
00954:-00082:-00022:+00017:000930.2937:00954
00955:-00073:+00005:-00015:000930.2937:00955
00956:-00075:+00000:+00026:000930.2937:00956
00957:-00097:-00023:+00035:000930.2937:00957
00958:-00078:+00004:+00026:000930.2937:00958
00959:-00080:-00017:+00037:000930.2937:00959
00960:-00065:-00003:+00035:000930.2937:00960
00961:-00081:+00000:+00026:000930.2937:00961
00962:-00080:+00003:-00001:000799.7496:00962
00963:-00080:+00006:+00024:000799.7496:00963
00964:-00087:-00020:+00038:000799.7496:00964
00965:-00079:-00019:+00002:000799.7496:00965
00966:-00064:-00032:+00012:000799.7496:00966
00967:-00060:-00022:+00034:000799.7496:00967
00968:-00067:-00035:+00036:000799.7496:00968
00969:-00069:-00012:+00022:000799.7496:00969
00970:-00049:-00010:+00037:000799.7496:00970
00971:-00061:-00020:+00041:000799.7496:00971
00972:-00067:-00011:+00018:000799.7496:00972
00973:-00050:-00020:+00000:000799.7496:00973
00974:-00061:-00008:+00013:000799.7496:00974
00975:-00071:-00014:+00003:000799.7496:00975
00976:-00068:-00018:+00028:000799.7496:00976
00977:-00047:-00013:+00015:000799.7496:00977
00978:-00058:-00016:+00020:000799.7496:00978
00979:-00032:+00002:+00016:000799.7496:00979
00980:-00045:-00022:+00036:000799.7496:00980
00981:-00050:-00017:+00016:000799.7496:00981
00982:-00049:-00018:+00052:000799.7496:00982
00983:-00056:-00017:+00043:000799.7496:00983
00984:-00058:+00001:+00013:000799.7496:00984
00985:-00053:-00019:+00038:000799.7496:00985
00986:-00056:+00001:+00035:000799.7496:00986
00987:-00057:-00020:+00016:000799.7496:00987
00988:-00032:-00006:+00019:000770.0214:00988
00989:-00033:-00003:+00021:000770.0214:00989
00990:-00030:+00020:+00000:000770.0214:00990
00991:-00030:+00019:+00012:000770.0214:00991
00992:-00018:+00026:-00014:000770.0214:00992
00993:-00016:+00023:+00023:000770.0214:00993
00994:-00015:+00026:+00047:000770.0214:00994
00995:-00015:+00025:+00029:000770.0214:00995
00996:-00039:+00023:+00004:000770.0214:00996
00997:-00056:+00025:+00024:000770.0214:00997
00998:-00056:+00023:+00030:000770.0214:00998
00999:-00048:+00013:+00042:000770.0214:00999
01000:-00048:+00012:+00018:000770.0214:01000
01001:-00049:+00010:+00034:000770.0214:01001
01002:-00066:+00011:+00022:000770.0214:01002
01003:-00082:+00021:-00006:000770.0214:01003
01004:-00070:+00016:+00004:000770.0214:01004
01005:-00056:-00001:+00052:000770.0214:01005
01006:-00035:-00005:+00033:000770.0214:01006
01007:-00038:+00012:+00027:000770.0214:01007
01008:-00037:+00036:+00027:000770.0214:01008
01009:-00017:+00013:+00024:000770.0214:01009
01010:-00020:+00028:-00014:000770.0214:01010
01011:-00082:+00010:+00036:000770.0214:01011
01012:+00037:+00034:+00127:000856.7147:01012
01013:+00012:-00018:+00053:000856.7147:01013
01014:-00013:+00018:-00013:000856.7147:01014
01015:-00035:-00023:+00028:000856.7147:01015
01016:-00019:+00021:-00027:000856.7147:01016
01017:-00055:-00016:+00036:000856.7147:01017
01018:-00015:+00020:+00040:000856.7147:01018
01019:-00022:+00013:-00012:000856.7147:01019
01020:-00016:+00034:+00008:000856.7147:01020
01021:-00010:+00021:+00046:000856.7147:01021
01022:-00007:+00009:+00020:000856.7147:01022
01023:-00039:+00031:-00020:000856.7147:01023
01024:-00003:+00013:+00010:000856.7147:01024
01025:-00003:+00008:-00032:000856.7147:01025
01026:-00025:-00008:-00030:000856.7147:01026
01027:-00021:+00022:-00014:000856.7147:01027
01028:-00015:+00019:-00049:000856.7147:01028
01029:-00015:+00023:-00019:000856.7147:01029
01030:-00002:+00020:+00001:000856.7147:01030
01031:-00023:+00011:-00013:000856.7147:01031
01032:-00003:+00035:-00033:000856.7147:01032
01033:-00011:+00027:+00042:000856.7147:01033
01034:-00008:+00038:-00003:000891.9896:01034
01035:-00006:+00013:-00046:000891.9896:01035
01036:+00009:+00034:+00036:000891.9896:01036
01037:+00029:+00011:+00012:000891.9896:01037
01038:+00011:+00017:-00040:000891.9896:01038
01039:+00014:+00022:-00025:000891.9896:01039
01040:+00030:-00007:-00027:000891.9896:01040
01041:+00011:+00022:-00023:000891.9896:01041
01042:+00005:+00021:-00023:000891.9896:01042
01043:+00010:+00012:+00015:000891.9896:01043
01044:+00026:+00017:-00023:000891.9896:01044
01045:+00009:+00012:-00021:000891.9896:01045
01046:+00020:+00018:+00004:000891.9896:01046
01047:+00029:+00017:-00046:000891.9896:01047
01048:+00030:+00015:-00046:000891.9896:01048
01049:+00009:+00035:+00005:000891.9896:01049
01050:+00026:+00026:-00007:000891.9896:01050
01051:+00012:+00051:-00041:000891.9896:01051
01052:+00012:+00048:-00009:000891.9896:01052
01053:+00015:+00028:-00020:000891.9896:01053
01054:-00009:+00024:-00048:000891.9896:01054
01055:+00013:+00027:+00006:000950.8246:01055
01056:+00004:+00036:+00002:000950.8246:01056
01057:+00002:+00035:-00031:000950.8246:01057
01058:+00001:+00034:-00043:000950.8246:01058
01059:-00008:+00050:-00021:000950.8246:01059
01060:+00000:+00049:-00042:000950.8246:01060
01061:-00020:+00049:-00045:000950.8246:01061
01062:-00013:+00027:+00017:000950.8246:01062
01063:-00017:+00036:+00000:000950.8246:01063
01064:-00039:+00034:+00009:000950.8246:01064
01065:-00023:+00047:-00006:000950.8246:01065
01066:-00028:+00029:-00032:000950.8246:01066
01067:-00025:+00036:-00056:000950.8246:01067
01068:-00037:+00046:-00066:000950.8246:01068
01069:-00027:+00054:-00065:000950.8246:01069
01070:-00015:+00026:-00033:000950.8246:01070
01071:-00027:+00029:-00015:000950.8246:01071
01072:-00019:+00051:+00002:000950.8246:01072
01073:-00015:+00050:-00003:000950.8246:01073
01074:-00014:+00051:-00006:000950.8246:01074
01075:-00008:+00038:-00017:001033.4978:01075
01076:-00010:+00048:+00024:001033.4978:01076
01077:-00008:+00047:+00023:001033.4978:01077
01078:-00012:+00035:+00016:001033.4978:01078
01079:-00025:+00011:-00027:001033.4978:01079
01080:-00032:+00013:-00038:001033.4978:01080
01081:-00041:+00022:-00006:001033.4978:01081
01082:-00043:+00010:+00001:001033.4978:01082
01083:-00036:+00022:+00007:001033.4978:01083
01084:-00038:+00022:+00000:001033.4978:01084
01085:-00028:+00021:-00012:001033.4978:01085
01086:-00016:+00015:-00024:001033.4978:01086
01087:-00015:+00011:-00004:001033.4978:01087
01088:-00027:+00022:-00010:001033.4978:01088
01089:-00036:+00009:-00014:001033.4978:01089
01090:-00037:+00017:-00042:001033.4978:01090
01091:-00018:+00020:-00006:001033.4978:01091
01092:-00017:-00001:-00019:001033.4978:01092
01093:-00042:+00007:+00001:001054.3729:01093
01094:-00020:-00005:+00024:001054.3729:01094
01095:-00020:+00005:+00015:001054.3729:01095
01096:-00039:+00005:+00012:001054.3729:01096
01097:-00053:+00006:+00025:001054.3729:01097
01098:-00058:-00004:+00014:001054.3729:01098
01099:-00047:+00005:-00015:001054.3729:01099
01100:-00057:-00004:+00007:001054.3729:01100
01101:-00057:+00006:+00005:001054.3729:01101
01102:-00047:+00005:+00009:001054.3729:01102
01103:-00055:-00002:-00002:001054.3729:01103
01104:-00033:+00020:+00051:001054.3729:01104
01105:-00038:+00034:+00046:001054.3729:01105
01106:-00018:+00039:+00028:001054.3729:01106
01107:-00015:+00066:+00023:001054.3729:01107
01108:-00021:+00057:+00025:001054.3729:01108
01109:-00014:+00065:+00005:001054.3729:01109
01110:-00002:+00069:+00020:001054.3729:01110
01111:-00013:+00062:+00042:001054.3729:01111
01112:-00020:+00040:+00012:001089.9664:01112
01113:-00038:+00045:+00000:001089.9664:01113
01114:-00042:+00045:+00005:001089.9664:01114
01115:-00035:+00046:+00057:001089.9664:01115
01116:-00031:+00027:+00032:001089.9664:01116
01117:-00035:+00015:+00026:001089.9664:01117
01118:-00053:+00024:+00002:001089.9664:01118
01119:-00044:+00024:-00007:001089.9664:01119
01120:-00057:+00015:+00027:001089.9664:01120
01121:-00055:+00026:+00035:001089.9664:01121
01122:-00033:+00015:+00053:001089.9664:01122
01123:-00033:+00012:-00004:001089.9664:01123
01124:-00016:+00012:+00012:001089.9664:01124
01125:-00014:-00001:+00018:001089.9664:01125
01126:-00022:-00002:+00054:001089.9664:01126
01127:-00010:-00001:+00052:001089.9664:01127
01128:-00005:-00002:+00054:001089.9664:01128
01129:+00013:-00002:+00058:001147.7047:01129
01130:-00007:-00007:+00049:001147.7047:01130
01131:-00004:-00007:+00000:001147.7047:01131
01132:-00003:+00006:+00015:001147.7047:01132
01133:+00001:+00006:+00026:001147.7047:01133
01134:-00005:+00006:+00010:001147.7047:01134
01135:-00021:+00002:+00024:001147.7047:01135
01136:-00016:-00016:-00012:001147.7047:01136
01137:-00015:+00003:+00000:001147.7047:01137
01138:-00036:-00018:-00013:001147.7047:01138
01139:-00036:-00012:+00031:001147.7047:01139
01140:-00018:-00022:+00042:001147.7047:01140
01141:-00043:-00032:+00022:001147.7047:01141
01142:-00040:-00014:+00006:001147.7047:01142
01143:-00015:-00020:+00024:001147.7047:01143
01144:-00027:-00011:+00024:001147.7047:01144
01145:-00023:-00018:+00002:001147.7047:01145
01146:+00014:+00004:+00014:001147.7047:01146
01147:-00008:+00004:-00014:001135.1140:01147
01148:+00026:-00004:-00013:001135.1140:01148
01149:+00028:+00000:+00043:001135.1140:01149
01150:+00005:-00002:+00028:001135.1140:01150
01151:+00015:+00004:+00030:001135.1140:01151
01152:+00006:+00008:+00007:001135.1140:01152
01153:+00012:-00001:-00004:001135.1140:01153
01154:-00001:-00003:-00027:001135.1140:01154
01155:-00020:-00006:-00004:001135.1140:01155
01156:-00015:+00007:+00006:001135.1140:01156
01157:-00037:+00010:-00047:001135.1140:01157
01158:-00014:-00001:-00003:001135.1140:01158
01159:+00019:+00009:+00057:001135.1140:01159
01160:-00061:-00009:+00007:001135.1140:01160
01161:-00037:+00017:+00011:001135.1140:01161
01162:-00059:-00023:-00030:001135.1140:01162
01163:+00043:+00036:-00058:001135.1140:01163
01164:-00040:-00006:-00050:001143.7873:01164
01165:+00029:+00050:-00030:001143.7873:01165
01166:-00018:+00017:+00027:001143.7873:01166
01167:+00019:+00047:-00027:001143.7873:01167
01168:-00009:+00021:-00027:001143.7873:01168
01169:+00033:+00026:-00031:001143.7873:01169
01170:-00006:+00019:-00015:001143.7873:01170
01171:+00008:+00023:+00020:001143.7873:01171
01172:+00008:+00016:-00027:001143.7873:01172
01173:+00003:+00010:-00041:001143.7873:01173
01174:+00013:+00006:-00037:001143.7873:01174
01175:+00003:+00005:-00016:001143.7873:01175
01176:-00002:-00017:-00044:001143.7873:01176
01177:-00021:-00014:-00027:001143.7873:01177
01178:-00008:-00013:+00011:001143.7873:01178
01179:-00001:-00035:-00003:001143.7873:01179
01180:-00026:-00026:-00030:001143.7873:01180
01181:-00003:-00024:-00014:001185.2869:01181
01182:-00004:-00051:-00007:001185.2869:01182
01183:-00023:-00030:-00019:001185.2869:01183
01184:-00002:-00037:-00028:001185.2869:01184
01185:-00005:-00015:-00014:001185.2869:01185
01186:-00005:-00015:-00024:001185.2869:01186
01187:-00008:-00018:-00009:001185.2869:01187
01188:+00002:+00005:-00023:001185.2869:01188
01189:-00012:+00006:-00032:001185.2869:01189
01190:-00003:+00006:-00030:001185.2869:01190
01191:-00008:-00005:-00003:001185.2869:01191
01192:-00028:+00021:-00024:001185.2869:01192
01193:-00025:+00011:-00008:001185.2869:01193
01194:+00002:+00033:-00020:001185.2869:01194
01195:-00003:+00036:-00021:001185.2869:01195
01196:-00010:+00050:-00018:001185.2869:01196
01197:-00009:+00050:+00024:001185.2869:01197
01198:+00011:+00053:-00014:001163.7513:01198
01199:-00002:+00041:-00034:001163.7513:01199
01200:-00009:+00053:-00042:001163.7513:01200
01201:-00023:+00024:-00012:001163.7513:01201
01202:-00024:+00024:-00017:001163.7513:01202
01203:-00037:+00018:+00037:001163.7513:01203
01204:-00039:+00017:+00025:001163.7513:01204
01205:-00069:+00002:-00026:001163.7513:01205
01206:-00057:-00021:-00046:001163.7513:01206
01207:-00049:-00037:+00007:001163.7513:01207
01208:-00032:-00048:+00042:001163.7513:01208
01209:-00029:-00047:+00031:001163.7513:01209
01210:+00002:-00050:+00028:001163.7513:01210
01211:-00003:-00067:+00082:001163.7513:01211
01212:+00018:-00064:+00050:001163.7513:01212
01213:+00009:-00077:+00055:001163.7513:01213
01214:+00032:-00043:+00022:001163.7513:01214
01215:+00033:-00048:+00024:001173.7985:01215
01216:+00047:-00052:+00020:001173.7985:01216
01217:+00040:-00048:+00044:001173.7985:01217
01218:+00057:-00029:+00083:001173.7985:01218
01219:+00057:-00028:+00068:001173.7985:01219
01220:+00064:-00038:+00061:001173.7985:01220
01221:+00037:-00013:+00014:001173.7985:01221
01222:+00038:+00003:+00042:001173.7985:01222
01223:+00041:-00005:+00041:001173.7985:01223
01224:+00019:+00019:+00041:001173.7985:01224
01225:+00031:+00014:+00026:001173.7985:01225
01226:+00032:+00036:+00026:001173.7985:01226
01227:+00027:+00028:+00004:001173.7985:01227
01228:+00002:+00047:+00042:001173.7985:01228
01229:-00003:+00038:+00031:001173.7985:01229
01230:-00019:+00050:+00054:001173.7985:01230
01231:-00040:+00050:+00001:001173.7985:01231
01232:-00029:+00069:+00003:001211.3380:01232
01233:-00057:+00057:-00020:001211.3380:01233
01234:-00075:+00068:+00091:001211.3380:01234
01235:-00006:+00064:+00043:001211.3380:01235
01236:+00002:+00061:+00017:001211.3380:01236
01237:-00012:+00062:-00070:001211.3380:01237
01238:+00010:+00067:+00051:001211.3380:01238
01239:+00046:-00002:+00156:001211.3380:01239
01240:+00029:+00033:+00017:001211.3380:01240
01241:+00006:+00035:-00143:001211.3380:01241
01242:+00108:+00040:+00084:001211.3380:01242
01243:+00057:+00017:+00064:001211.3380:01243
01244:+00030:+00024:-00046:001211.3380:01244
01245:+00010:-00004:+00040:001211.3380:01245
01246:+00069:+00022:+00026:001211.3380:01246
01247:+00047:-00038:+00043:001211.3380:01247
01248:+00049:-00027:+00193:001211.3380:01248
01249:-00025:-00045:+00173:001179.1738:01249
01250:+00001:-00040:-00041:001179.1738:01250
01251:-00018:-00043:-00038:001179.1738:01251
01252:-00047:-00091:-00026:001179.1738:01252
01253:-00060:-00098:+00007:001179.1738:01253
01254:-00069:-00086:+00004:001179.1738:01254
01255:-00028:-00107:+00086:001179.1738:01255
01256:-00058:-00088:+00063:001179.1738:01256
01257:-00015:-00125:+00018:001179.1738:01257
01258:-00042:-00105:+00029:001179.1738:01258
01259:-00008:-00107:+00002:001179.1738:01259
01260:+00007:-00124:+00000:001179.1738:01260
01261:+00025:-00127:+00063:001179.1738:01261
01262:+00044:-00138:+00131:001179.1738:01262
01263:+00032:-00105:+00046:001179.1738:01263
01264:+00043:-00110:+00002:001179.1738:01264
01265:+00064:-00108:+00020:001179.1738:01265
01266:+00059:-00061:+00033:001162.9016:01266
01267:+00049:-00077:+00031:001162.9016:01267
01268:+00076:-00053:+00050:001162.9016:01268
01269:+00092:-00021:+00062:001162.9016:01269
01270:+00091:-00016:+00044:001162.9016:01270
01271:+00054:+00009:+00056:001162.9016:01271
01272:+00046:+00014:+00070:001162.9016:01272
01273:+00049:+00029:+00070:001162.9016:01273
01274:+00025:+00048:+00027:001162.9016:01274
01275:+00029:+00053:+00007:001162.9016:01275
01276:+00027:+00065:-00018:001162.9016:01276
01277:+00018:+00055:+00011:001162.9016:01277
01278:+00044:+00054:-00007:001162.9016:01278
01279:+00020:+00083:-00018:001162.9016:01279
01280:+00034:+00074:+00006:001162.9016:01280
01281:+00041:+00073:+00014:001162.9016:01281
01282:+00043:+00083:+00003:001162.9016:01282
01283:+00028:+00065:-00018:001162.9016:01283
01284:+00018:+00063:-00005:001150.8308:01284
01285:-00011:+00053:-00028:001150.8308:01285
01286:+00002:+00024:-00021:001150.8308:01286
01287:-00003:+00031:-00047:001150.8308:01287
01288:+00002:+00010:-00019:001150.8308:01288
01289:-00006:+00015:-00025:001150.8308:01289
01290:+00017:-00006:-00030:001150.8308:01290
01291:+00018:+00004:-00021:001150.8308:01291
01292:+00047:+00004:+00009:001150.8308:01292
01293:+00039:-00013:-00023:001150.8308:01293
01294:+00037:-00012:-00024:001150.8308:01294
01295:+00051:-00022:-00020:001150.8308:01295
01296:+00067:+00000:-00023:001150.8308:01296
01297:+00078:-00020:-00066:001150.8308:01297
01298:+00079:+00003:-00058:001150.8308:01298
01299:+00078:-00007:-00031:001150.8308:01299
01300:+00064:-00004:-00032:001150.8308:01300
01301:+00050:+00004:-00039:001150.8308:01301
01302:+00060:-00003:-00078:001150.8308:01302
01303:+00058:+00004:-00082:001044.6419:01303
01304:+00043:-00006:-00067:001044.6419:01304
01305:+00047:-00004:-00034:001044.6419:01305
01306:+00019:+00017:-00028:001044.6419:01306
01307:+00031:-00004:-00045:001044.6419:01307
01308:+00026:+00008:-00040:001044.6419:01308
01309:+00016:+00004:-00056:001044.6419:01309
01310:+00002:-00009:-00061:001044.6419:01310
01311:-00010:-00014:-00003:001044.6419:01311
01312:-00022:-00014:-00005:001044.6419:01312
01313:-00025:-00036:+00022:001044.6419:01313
01314:-00002:-00032:+00020:001044.6419:01314
01315:-00010:-00024:-00014:001044.6419:01315
01316:+00011:-00036:-00002:001044.6419:01316
01317:-00008:-00028:+00014:001044.6419:01317
01318:+00013:-00026:+00037:001044.6419:01318
01319:+00015:-00026:-00001:001044.6419:01319
01320:+00006:-00030:-00035:001044.6419:01320
01321:+00003:-00028:-00027:001044.6419:01321
01322:+00012:-00027:-00016:001044.6419:01322
01323:+00003:-00047:+00018:001044.6419:01323
01324:+00033:-00025:+00041:000937.3012:01324
01325:+00016:-00031:+00005:000937.3012:01325
01326:+00001:-00033:+00008:000937.3012:01326
01327:-00002:-00022:-00005:000937.3012:01327
01328:-00016:-00013:-00012:000937.3012:01328
01329:-00035:-00014:+00039:000937.3012:01329
01330:-00058:-00012:+00053:000937.3012:01330
01331:-00070:-00034:+00086:000937.3012:01331
01332:-00082:-00049:+00015:000937.3012:01332
01333:-00108:-00034:+00089:000937.3012:01333
01334:-00130:-00048:+00004:000937.3012:01334
01335:-00139:-00031:-00005:000937.3012:01335
01336:-00120:-00030:+00000:000937.3012:01336
01337:-00149:-00020:+00001:000937.3012:01337
01338:-00127:-00035:+00016:000937.3012:01338
01339:-00126:-00004:+00005:000937.3012:01339
01340:-00118:-00021:+00034:000937.3012:01340
01341:-00096:+00009:+00042:000937.3012:01341
01342:-00088:+00016:+00000:000937.3012:01342
01343:-00064:+00014:+00019:000937.3012:01343
01344:-00045:+00038:+00031:000937.3012:01344
01345:-00045:+00034:+00040:000937.3012:01345
01346:-00030:+00008:+00027:000937.3012:01346
01347:-00057:+00021:+00017:000937.3012:01347
01348:-00055:-00004:-00015:000846.9879:01348
01349:-00057:-00003:-00002:000846.9879:01349
01350:-00033:+00002:+00038:000846.9879:01350
01351:-00053:-00003:+00057:000846.9879:01351
01352:-00048:-00006:+00048:000846.9879:01352
01353:-00048:-00001:+00014:000846.9879:01353
01354:-00067:-00006:+00014:000846.9879:01354
01355:-00066:-00006:+00006:000846.9879:01355
01356:-00062:+00000:+00022:000846.9879:01356
01357:-00073:+00007:-00014:000846.9879:01357
01358:-00066:-00023:+00023:000846.9879:01358
01359:-00066:-00032:+00019:000846.9879:01359
01360:-00066:-00020:+00026:000846.9879:01360
01361:-00068:-00015:+00020:000846.9879:01361
01362:-00066:-00016:+00017:000846.9879:01362
01363:-00037:-00015:+00017:000846.9879:01363
01364:-00013:-00020:+00010:000846.9879:01364
01365:-00028:-00013:+00025:000846.9879:01365
01366:-00023:-00017:+00053:000846.9879:01366
01367:-00027:-00022:+00052:000846.9879:01367
01368:-00053:-00020:+00014:000846.9879:01368
01369:-00044:-00017:+00036:000846.9879:01369
01370:-00059:+00005:+00020:000846.9879:01370
01371:-00076:-00008:+00014:000846.9879:01371
01372:-00098:-00012:+00005:000846.9879:01372
01373:-00099:-00011:+00054:000846.9879:01373
01374:-00102:-00031:+00057:000756.0562:01374
01375:-00099:-00033:+00047:000756.0562:01375
01376:-00087:-00021:+00058:000756.0562:01376
01377:-00084:-00016:+00052:000756.0562:01377
01378:-00065:-00003:+00033:000756.0562:01378
01379:-00068:+00018:+00073:000756.0562:01379
01380:-00054:+00021:+00053:000756.0562:01380
01381:-00047:+00008:+00068:000756.0562:01381
01382:-00055:+00015:+00062:000756.0562:01382
01383:-00046:+00014:+00068:000756.0562:01383
01384:-00067:+00015:+00028:000756.0562:01384
01385:-00063:+00014:+00017:000756.0562:01385
01386:-00063:+00008:+00015:000756.0562:01386
01387:-00065:+00012:-00014:000756.0562:01387
01388:-00071:+00012:+00018:000756.0562:01388
01389:-00069:+00013:+00067:000756.0562:01389
01390:-00063:-00001:+00064:000756.0562:01390
01391:-00051:+00020:+00059:000756.0562:01391
01392:-00066:+00020:+00049:000756.0562:01392
01393:-00060:+00019:+00042:000756.0562:01393
01394:-00054:+00012:+00034:000756.0562:01394
01395:-00035:+00015:+00017:000756.0562:01395
01396:-00029:+00037:-00056:000756.0562:01396
01397:-00098:+00013:+00115:000756.0562:01397
01398:-00027:+00022:+00043:000756.0562:01398
01399:-00002:+00019:+00013:000799.5524:01399
01400:-00038:-00020:+00042:000799.5524:01400
01401:-00026:+00005:-00005:000799.5524:01401
01402:-00066:-00034:+00041:000799.5524:01402
01403:+00013:-00016:+00011:000799.5524:01403
01404:+00015:-00021:+00039:000799.5524:01404
01405:-00045:+00022:-00001:000799.5524:01405
01406:-00063:-00006:+00004:000799.5524:01406
01407:-00015:+00018:+00047:000799.5524:01407
01408:-00018:+00017:-00050:000799.5524:01408
01409:-00048:+00017:-00050:000799.5524:01409
01410:-00041:-00002:-00057:000799.5524:01410
01411:-00013:+00002:-00047:000799.5524:01411
01412:-00027:-00001:-00003:000799.5524:01412
01413:-00009:-00003:+00013:000799.5524:01413
01414:+00018:+00014:-00005:000799.5524:01414
01415:-00005:+00009:-00042:000799.5524:01415
01416:-00026:+00018:-00037:000799.5524:01416
01417:-00024:+00015:-00029:000799.5524:01417
01418:+00001:+00011:-00014:000799.5524:01418
01419:-00012:+00016:+00030:000799.5524:01419
01420:-00002:+00008:+00004:000799.5524:01420
01421:-00014:+00017:-00010:000911.5763:01421
01422:-00014:+00017:-00019:000911.5763:01422
01423:+00001:+00016:-00049:000911.5763:01423
01424:-00011:-00001:-00024:000911.5763:01424
01425:-00024:-00007:-00032:000911.5763:01425
01426:+00017:-00005:-00005:000911.5763:01426
01427:+00006:+00000:-00023:000911.5763:01427
01428:+00033:+00022:-00023:000911.5763:01428
01429:+00024:-00004:-00009:000911.5763:01429
01430:+00061:+00022:-00007:000911.5763:01430
01431:+00036:+00034:-00017:000911.5763:01431
01432:+00059:+00035:-00014:000911.5763:01432
01433:+00036:+00047:-00007:000911.5763:01433
01434:+00028:+00024:-00064:000911.5763:01434
01435:+00018:+00012:-00044:000911.5763:01435
01436:-00012:+00008:-00044:000911.5763:01436
01437:-00022:+00022:-00049:000911.5763:01437
01438:-00014:-00004:-00012:000911.5763:01438
01439:-00028:+00021:-00008:000911.5763:01439
01440:-00016:+00015:-00006:000911.5763:01440
01441:-00019:+00011:+00003:000911.5763:01441
01442:-00038:+00033:-00012:000952.0177:01442
01443:-00028:+00009:+00022:000952.0177:01443
01444:-00058:+00009:+00025:000952.0177:01444
01445:-00058:-00002:+00001:000952.0177:01445
01446:-00050:+00022:-00031:000952.0177:01446
01447:-00058:-00001:-00046:000952.0177:01447
01448:-00031:+00022:-00029:000952.0177:01448
01449:-00025:+00009:-00007:000952.0177:01449
01450:-00003:+00028:-00006:000952.0177:01450
01451:+00018:+00030:-00014:000952.0177:01451
01452:+00005:+00050:-00016:000952.0177:01452
01453:+00026:+00040:+00003:000952.0177:01453
01454:+00017:+00053:+00011:000952.0177:01454
01455:+00017:+00044:-00003:000952.0177:01455
01456:+00016:+00082:-00030:000952.0177:01456
01457:+00017:+00081:-00030:000952.0177:01457
01458:+00013:+00072:-00009:000952.0177:01458
01459:+00014:+00097:+00009:000952.0177:01459
01460:-00007:+00099:-00015:000952.0177:01460
01461:+00012:+00092:-00008:000952.0177:01461
01462:+00011:+00094:-00039:001004.2474:01462
01463:+00011:+00069:-00023:001004.2474:01463
01464:-00005:+00080:-00025:001004.2474:01464
01465:+00000:+00056:-00036:001004.2474:01465
01466:-00023:+00038:-00062:001004.2474:01466
01467:-00032:+00035:-00034:001004.2474:01467
01468:-00034:+00017:-00014:001004.2474:01468
01469:-00060:-00005:+00011:001004.2474:01469
01470:-00084:-00009:+00010:001004.2474:01470
01471:-00088:-00038:-00011:001004.2474:01471
01472:-00066:-00052:-00022:001004.2474:01472
01473:-00088:-00068:-00045:001004.2474:01473
01474:-00069:-00070:-00011:001004.2474:01474
01475:-00055:-00071:+00022:001004.2474:01475
01476:-00039:-00092:+00038:001004.2474:01476
01477:-00028:-00074:+00004:001004.2474:01477
01478:-00009:-00076:+00022:001004.2474:01478
01479:+00017:-00058:+00009:001004.2474:01479
01480:+00028:-00062:+00021:001004.2474:01480
01481:+00022:-00047:+00009:001076.5383:01481
01482:+00022:-00028:-00011:001076.5383:01482
01483:+00023:-00032:-00041:001076.5383:01483
01484:+00022:-00016:-00029:001076.5383:01484
01485:+00032:-00018:-00033:001076.5383:01485
01486:+00013:+00017:-00004:001076.5383:01486
01487:-00010:+00017:+00001:001076.5383:01487
01488:-00014:+00015:+00002:001076.5383:01488
01489:-00033:+00026:+00015:001076.5383:01489
01490:-00057:+00050:+00037:001076.5383:01490
01491:-00063:+00053:+00015:001076.5383:01491
01492:-00077:+00065:-00001:001076.5383:01492
01493:-00066:+00054:+00039:001076.5383:01493
01494:-00063:+00080:+00036:001076.5383:01494
01495:-00067:+00070:+00010:001076.5383:01495
01496:-00046:+00093:+00010:001076.5383:01496
01497:-00041:+00110:-00027:001076.5383:01497
01498:-00039:+00099:-00004:001076.5383:01498
01499:-00040:+00108:-00042:001079.0438:01499
01500:-00027:+00099:+00042:001079.0438:01500
01501:-00021:+00094:+00038:001079.0438:01501
01502:-00028:+00073:+00015:001079.0438:01502
01503:-00031:+00060:+00013:001079.0438:01503
01504:-00067:+00057:+00030:001079.0438:01504
01505:-00081:+00036:+00034:001079.0438:01505
01506:-00065:+00033:+00035:001079.0438:01506
01507:-00066:+00022:+00047:001079.0438:01507
01508:-00064:-00007:+00051:001079.0438:01508
01509:-00082:-00009:+00032:001079.0438:01509
01510:-00049:-00019:+00026:001079.0438:01510
01511:-00052:-00008:+00002:001079.0438:01511
01512:-00036:-00018:-00011:001079.0438:01512
01513:-00003:-00017:+00035:001079.0438:01513
01514:-00012:-00009:+00030:001079.0438:01514
01515:-00003:-00013:+00029:001079.0438:01515
01516:+00013:+00002:+00040:001079.0438:01516
01517:+00013:-00018:+00026:001102.4499:01517
01518:+00017:-00035:+00023:001102.4499:01518
01519:+00011:-00011:+00020:001102.4499:01519
01520:+00012:-00014:+00045:001102.4499:01520
01521:+00001:-00008:+00029:001102.4499:01521
01522:-00012:-00010:+00055:001102.4499:01522
01523:-00010:-00010:+00072:001102.4499:01523
01524:-00025:-00032:+00057:001102.4499:01524
01525:-00020:-00038:+00032:001102.4499:01525
01526:-00024:-00038:+00068:001102.4499:01526
01527:-00036:-00033:+00029:001102.4499:01527
01528:-00020:-00036:-00016:001102.4499:01528
01529:-00015:-00018:+00011:001102.4499:01529
01530:-00028:-00013:+00022:001102.4499:01530
01531:-00039:-00020:+00007:001102.4499:01531
01532:-00002:-00008:-00001:001102.4499:01532
01533:+00000:-00022:+00016:001102.4499:01533
01534:-00004:-00008:+00031:001102.4499:01534
01535:-00011:+00001:+00030:001145.6380:01535
01536:-00010:+00002:+00018:001145.6380:01536
01537:+00002:-00001:+00000:001145.6380:01537
01538:+00001:+00022:+00002:001145.6380:01538
01539:-00009:+00036:+00011:001145.6380:01539
01540:-00008:+00037:-00005:001145.6380:01540
01541:-00004:+00036:-00010:001145.6380:01541
01542:-00009:+00023:-00032:001145.6380:01542
01543:+00014:+00024:-00031:001145.6380:01543
01544:-00003:+00013:-00008:001145.6380:01544
01545:-00008:+00014:+00006:001145.6380:01545
01546:-00006:+00013:+00025:001145.6380:01546
01547:+00012:+00010:-00011:001145.6380:01547
01548:+00011:+00009:-00029:001145.6380:01548
01549:+00013:+00008:-00026:001145.6380:01549
01550:+00003:+00008:-00033:001145.6380:01550
01551:-00003:+00011:-00030:001145.6380:01551
01552:+00002:-00002:-00010:001124.8520:01552
01553:+00031:-00001:+00054:001124.8520:01553
01554:-00033:+00003:-00071:001124.8520:01554
01555:-00016:-00002:+00010:001124.8520:01555
01556:-00041:+00006:-00022:001124.8520:01556
01557:+00062:+00033:-00018:001124.8520:01557
01558:+00008:+00020:-00058:001124.8520:01558
01559:+00044:+00026:-00027:001124.8520:01559
01560:+00028:-00016:-00010:001124.8520:01560
01561:+00048:+00023:+00005:001124.8520:01561
01562:+00011:+00004:-00006:001124.8520:01562
01563:+00003:+00012:-00029:001124.8520:01563
01564:-00009:+00002:-00039:001124.8520:01564
01565:+00013:+00011:-00016:001124.8520:01565
01566:+00000:-00022:-00029:001124.8520:01566
01567:-00024:-00004:-00012:001124.8520:01567
01568:-00002:-00022:-00046:001124.8520:01568
01569:-00028:-00023:-00019:001124.8520:01569
01570:-00027:-00035:-00021:001131.3586:01570
01571:-00038:-00032:-00014:001131.3586:01571
01572:-00022:-00023:-00015:001131.3586:01572
01573:-00025:-00029:+00002:001131.3586:01573
01574:+00002:-00048:-00010:001131.3586:01574
01575:-00038:-00047:-00004:001131.3586:01575
01576:-00025:-00030:-00005:001131.3586:01576
01577:-00015:-00047:-00002:001131.3586:01577
01578:-00001:-00027:-00027:001131.3586:01578
01579:-00027:-00011:+00006:001131.3586:01579
01580:-00008:-00015:-00014:001131.3586:01580
01581:+00012:+00005:-00012:001131.3586:01581
01582:-00005:+00001:-00030:001131.3586:01582
01583:+00011:+00017:-00007:001131.3586:01583
01584:-00006:+00009:-00012:001131.3586:01584
01585:-00010:+00038:-00027:001131.3586:01585
01586:-00003:+00029:+00007:001131.3586:01586
01587:-00004:+00049:+00002:001174.3088:01587
01588:-00020:+00024:+00009:001174.3088:01588
01589:-00028:+00049:-00042:001174.3088:01589
01590:-00013:+00053:-00012:001174.3088:01590
01591:-00026:+00052:-00012:001174.3088:01591
01592:-00001:+00029:+00009:001174.3088:01592
01593:+00000:+00025:+00018:001174.3088:01593
01594:-00012:+00031:+00048:001174.3088:01594
01595:-00010:+00019:-00006:001174.3088:01595
01596:-00004:-00001:-00009:001174.3088:01596
01597:-00008:-00003:-00031:001174.3088:01597
01598:-00025:-00023:-00012:001174.3088:01598
01599:-00002:-00011:+00042:001174.3088:01599
01600:-00003:-00033:+00064:001174.3088:01600
01601:+00002:-00026:+00037:001174.3088:01601
01602:-00002:-00046:+00024:001174.3088:01602
01603:+00003:-00024:+00009:001174.3088:01603
01604:+00003:-00030:+00022:001155.1022:01604
01605:+00010:-00049:+00000:001155.1022:01605
01606:+00022:-00036:+00057:001155.1022:01606
01607:+00045:-00030:+00053:001155.1022:01607
01608:+00022:-00011:+00018:001155.1022:01608
01609:+00042:-00022:+00035:001155.1022:01609
01610:+00035:+00006:+00030:001155.1022:01610
01611:+00057:-00002:+00024:001155.1022:01611
01612:+00038:+00008:+00003:001155.1022:01612
01613:+00037:+00014:+00020:001155.1022:01613
01614:+00085:+00026:+00047:001155.1022:01614
01615:+00036:+00031:-00005:001155.1022:01615
01616:+00068:+00052:-00013:001155.1022:01616
01617:+00024:+00033:+00025:001155.1022:01617
01618:+00021:+00051:-00027:001155.1022:01618
01619:-00003:+00051:+00038:001155.1022:01619
01620:-00021:+00027:+00009:001155.1022:01620
01621:-00043:+00053:-00011:001155.1022:01621
01622:-00031:+00045:+00006:001161.8284:01622
01623:-00042:+00045:+00024:001161.8284:01623
01624:-00036:+00039:-00032:001161.8284:01624
01625:-00002:+00044:+00070:001161.8284:01625
01626:+00021:+00067:+00125:001161.8284:01626
01627:-00002:+00030:+00041:001161.8284:01627
01628:-00028:+00035:-00050:001161.8284:01628
01629:+00025:+00033:+00034:001161.8284:01629
01630:+00015:+00019:+00058:001161.8284:01630
01631:+00002:+00016:-00063:001161.8284:01631
01632:+00028:-00004:-00078:001161.8284:01632
01633:+00053:+00017:+00098:001161.8284:01633
01634:+00076:-00017:+00110:001161.8284:01634
01635:+00012:+00006:+00028:001161.8284:01635
01636:+00036:-00021:-00013:001161.8284:01636
01637:+00037:-00017:+00003:001161.8284:01637
01638:+00042:-00012:+00074:001161.8284:01638
01639:+00026:-00037:+00042:001189.7633:01639
01640:+00015:-00041:+00066:001189.7633:01640
01641:+00026:-00028:+00055:001189.7633:01641
01642:+00004:-00030:-00007:001189.7633:01642
01643:+00000:-00042:-00015:001189.7633:01643
01644:-00004:-00058:+00055:001189.7633:01644
01645:+00015:-00063:+00049:001189.7633:01645
01646:-00008:-00079:+00039:001189.7633:01646
01647:+00016:-00077:+00050:001189.7633:01647
01648:+00006:-00077:+00064:001189.7633:01648
01649:-00009:-00077:+00025:001189.7633:01649
01650:-00003:-00070:+00051:001189.7633:01650
01651:+00004:-00069:+00056:001189.7633:01651
01652:+00012:-00058:+00049:001189.7633:01652
01653:+00005:-00059:+00030:001189.7633:01653
01654:+00016:-00042:+00029:001189.7633:01654
01655:+00031:-00035:+00002:001189.7633:01655
01656:+00009:-00012:+00001:001132.0186:01656
01657:+00036:+00001:+00045:001132.0186:01657
01658:+00047:+00003:+00057:001132.0186:01658
01659:+00039:+00006:+00046:001132.0186:01659
01660:+00063:+00023:+00043:001132.0186:01660
01661:+00056:+00031:+00004:001132.0186:01661
01662:+00052:+00013:+00002:001132.0186:01662
01663:+00034:+00032:-00001:001132.0186:01663
01664:+00040:+00047:-00016:001132.0186:01664
01665:+00059:+00026:+00010:001132.0186:01665
01666:+00025:+00048:+00023:001132.0186:01666
01667:+00023:+00045:+00032:001132.0186:01667
01668:+00031:+00063:+00018:001132.0186:01668
01669:+00019:+00063:+00011:001132.0186:01669
01670:+00036:+00068:-00013:001132.0186:01670
01671:+00037:+00056:+00007:001132.0186:01671
01672:+00036:+00045:-00033:001132.0186:01672
01673:+00058:+00046:-00026:001132.0186:01673
01674:+00039:+00042:-00058:001132.0186:01674
01675:+00044:+00040:-00063:001078.6755:01675
01676:+00046:+00015:-00022:001078.6755:01676
01677:+00022:+00023:-00010:001078.6755:01677
01678:+00028:-00002:-00031:001078.6755:01678
01679:+00028:-00003:-00044:001078.6755:01679
01680:+00028:-00006:-00031:001078.6755:01680
01681:+00017:-00017:-00003:001078.6755:01681
01682:+00027:-00022:+00005:001078.6755:01682
01683:+00021:-00011:-00018:001078.6755:01683
01684:+00024:-00032:-00044:001078.6755:01684
01685:+00027:-00032:-00040:001078.6755:01685
01686:+00058:-00038:-00027:001078.6755:01686
01687:+00061:-00011:-00023:001078.6755:01687
01688:+00058:-00011:-00023:001078.6755:01688
01689:+00055:-00020:-00043:001078.6755:01689
01690:+00059:+00003:-00072:001078.6755:01690
01691:+00057:+00005:-00080:001078.6755:01691
01692:+00036:-00017:-00063:001078.6755:01692
01693:+00059:+00001:-00043:001078.6755:01693
01694:+00036:-00019:-00016:001020.9920:01694
01695:+00048:-00019:-00010:001020.9920:01695
01696:+00044:-00007:-00005:001020.9920:01696
01697:+00049:+00000:-00022:001020.9920:01697
01698:+00027:-00010:-00003:001020.9920:01698
01699:+00033:-00013:-00005:001020.9920:01699
01700:-00011:-00037:-00015:001020.9920:01700
01701:-00002:-00047:-00024:001020.9920:01701
01702:-00026:-00030:-00020:001020.9920:01702
01703:-00020:-00053:-00008:001020.9920:01703
01704:-00035:-00061:+00024:001020.9920:01704
01705:-00041:-00063:+00041:001020.9920:01705
01706:-00017:-00044:+00018:001020.9920:01706
01707:-00040:-00063:+00026:001020.9920:01707
01708:-00028:-00065:+00011:001020.9920:01708
01709:-00014:-00061:+00008:001020.9920:01709
01710:-00023:-00061:+00012:001020.9920:01710
01711:-00024:-00043:-00006:001020.9920:01711
01712:-00004:-00050:+00008:001020.9920:01712
01713:+00002:-00048:+00001:001020.9920:01713
01714:-00025:-00028:+00006:001020.9920:01714
01715:-00023:-00034:+00016:001020.9920:01715
01716:-00014:-00032:+00002:001020.9920:01716
01717:-00032:-00034:+00011:000882.4871:01717
01718:-00032:-00014:-00011:000882.4871:01718
01719:-00045:-00014:+00038:000882.4871:01719
01720:-00073:-00034:-00015:000882.4871:01720
01721:-00088:-00013:+00015:000882.4871:01721
01722:-00072:-00025:-00015:000882.4871:01722
01723:-00114:-00009:+00034:000882.4871:01723
01724:-00080:-00010:-00009:000882.4871:01724
01725:-00109:-00012:+00034:000882.4871:01725
01726:-00108:-00008:+00007:000882.4871:01726
01727:-00107:-00008:-00007:000882.4871:01727
01728:-00092:-00010:-00011:000882.4871:01728
01729:-00098:+00004:+00007:000882.4871:01729
01730:-00077:-00016:+00004:000882.4871:01730
01731:-00073:+00018:+00028:000882.4871:01731
01732:-00060:+00005:+00002:000882.4871:01732
01733:-00044:-00003:+00003:000882.4871:01733
01734:-00055:-00007:+00036:000882.4871:01734
01735:-00028:-00007:+00011:000882.4871:01735
01736:-00041:-00004:+00026:000882.4871:01736
01737:-00015:-00004:+00024:000882.4871:01737
01738:-00040:-00002:+00018:000882.4871:01738
01739:-00043:+00004:+00009:000882.4871:01739
01740:-00030:-00005:+00020:000882.4871:01740
01741:-00029:+00006:+00026:000882.4871:01741
01742:-00050:-00019:+00026:000882.4871:01742
01743:-00047:-00022:+00000:000772.8673:01743
01744:-00071:-00019:+00030:000772.8673:01744
01745:-00050:-00009:+00015:000772.8673:01745
01746:-00075:-00033:+00038:000772.8673:01746
01747:-00083:-00050:+00035:000772.8673:01747
01748:-00075:-00049:+00032:000772.8673:01748
01749:-00081:-00040:+00042:000772.8673:01749
01750:-00066:-00047:+00018:000772.8673:01750
01751:-00067:-00048:+00038:000772.8673:01751
01752:-00070:-00052:+00014:000772.8673:01752
01753:-00056:-00038:+00050:000772.8673:01753
01754:-00020:-00031:+00051:000772.8673:01754
01755:-00019:-00035:+00055:000772.8673:01755
01756:-00027:-00011:+00058:000772.8673:01756
01757:-00018:+00004:+00071:000772.8673:01757
01758:-00020:+00006:+00014:000772.8673:01758
01759:-00037:+00006:+00028:000772.8673:01759
01760:-00039:+00016:+00029:000772.8673:01760
01761:-00056:+00007:+00031:000772.8673:01761
01762:-00047:+00006:+00031:000772.8673:01762
01763:-00072:-00001:+00085:000772.8673:01763
01764:-00061:-00018:+00064:000772.8673:01764
01765:-00084:+00001:+00065:000772.8673:01765
01766:-00083:+00002:+00067:000772.8673:01766
01767:-00076:+00002:+00037:000772.8673:01767
01768:-00084:+00002:+00012:000772.8673:01768
01769:-00074:+00018:+00043:000774.4758:01769
01770:-00077:-00005:+00045:000774.4758:01770
01771:-00078:-00001:+00088:000774.4758:01771
01772:-00085:+00023:+00066:000774.4758:01772
01773:-00065:+00008:+00042:000774.4758:01773
01774:-00072:+00019:-00012:000774.4758:01774
01775:-00069:+00015:+00002:000774.4758:01775
01776:-00054:+00015:+00031:000774.4758:01776
01777:-00018:+00023:+00036:000774.4758:01777
01778:-00026:+00049:+00034:000774.4758:01778
01779:-00010:+00050:+00002:000774.4758:01779
01780:-00012:+00051:-00002:000774.4758:01780
01781:-00005:+00040:-00012:000774.4758:01781
01782:+00031:+00081:+00009:000774.4758:01782
01783:-00051:+00042:+00145:000774.4758:01783
01784:+00051:+00071:+00057:000774.4758:01784
01785:-00007:+00063:+00023:000774.4758:01785
01786:+00002:+00053:+00004:000774.4758:01786
01787:-00031:+00051:-00073:000774.4758:01787
01788:-00069:-00007:+00027:000774.4758:01788
01789:+00015:+00028:+00003:000774.4758:01789
01790:-00049:+00019:-00003:000774.4758:01790
01791:-00055:+00017:-00006:000774.4758:01791
01792:-00101:-00003:+00020:000774.4758:01792
01793:-00053:+00022:-00025:000806.9879:01793
01794:-00074:+00006:-00080:000806.9879:01794
01795:-00046:+00005:-00055:000806.9879:01795
01796:-00015:-00005:-00003:000806.9879:01796
01797:-00038:-00011:-00030:000806.9879:01797
01798:-00020:-00023:+00000:000806.9879:01798
01799:-00039:-00014:-00042:000806.9879:01799
01800:-00020:+00004:-00057:000806.9879:01800
01801:-00015:-00008:-00046:000806.9879:01801
01802:+00000:-00005:+00015:000806.9879:01802
01803:+00015:+00006:+00038:000806.9879:01803
01804:+00032:-00001:+00023:000806.9879:01804
01805:+00034:-00002:-00001:000806.9879:01805
01806:+00029:+00017:+00006:000806.9879:01806
01807:+00023:-00003:-00022:000806.9879:01807
01808:+00028:+00022:-00026:000806.9879:01808
01809:+00027:-00003:-00013:000806.9879:01809
01810:+00009:-00004:-00003:000806.9879:01810
01811:+00004:+00003:-00028:000806.9879:01811
01812:+00018:+00020:-00020:000806.9879:01812
01813:+00014:-00019:-00043:000806.9879:01813
01814:+00017:+00007:-00038:000806.9879:01814
01815:+00016:-00007:-00006:000806.9879:01815
01816:+00007:-00005:+00033:000888.0526:01816
01817:+00015:+00005:+00020:000888.0526:01817
01818:-00001:-00003:+00007:000888.0526:01818
01819:-00003:+00005:-00026:000888.0526:01819
01820:-00005:+00016:-00054:000888.0526:01820
01821:-00016:+00013:-00036:000888.0526:01821
01822:-00019:+00010:-00005:000888.0526:01822
01823:-00015:+00036:+00025:000888.0526:01823
01824:+00000:+00036:-00012:000888.0526:01824
01825:-00003:+00041:-00005:000888.0526:01825
01826:+00000:+00042:-00042:000888.0526:01826
01827:-00002:+00050:-00034:000888.0526:01827
01828:-00007:+00068:-00010:000888.0526:01828
01829:-00024:+00044:-00006:000888.0526:01829
01830:-00022:+00067:-00008:000888.0526:01830
01831:-00023:+00058:-00008:000888.0526:01831
01832:-00021:+00067:-00032:000888.0526:01832
01833:-00004:+00078:-00028:000888.0526:01833
01834:-00009:+00072:+00011:000888.0526:01834
01835:-00007:+00079:-00007:000888.0526:01835
01836:+00016:+00074:-00009:000982.2131:01836
01837:-00012:+00084:-00004:000982.2131:01837
01838:-00004:+00080:-00005:000982.2131:01838
01839:-00003:+00067:-00044:000982.2131:01839
01840:-00020:+00044:-00022:000982.2131:01840
01841:-00022:+00043:-00037:000982.2131:01841
01842:-00014:+00024:-00021:000982.2131:01842
01843:-00021:+00035:-00019:000982.2131:01843
01844:-00026:+00014:-00021:000982.2131:01844
01845:-00021:+00032:-00058:000982.2131:01845
01846:-00022:+00034:-00047:000982.2131:01846
01847:+00000:+00011:-00005:000982.2131:01847
01848:-00025:-00001:-00033:000982.2131:01848
01849:-00004:+00000:-00009:000982.2131:01849
01850:-00021:-00002:-00044:000982.2131:01850
01851:-00021:+00005:-00022:000982.2131:01851
01852:-00005:+00006:-00003:000982.2131:01852
01853:-00009:-00008:+00023:000982.2131:01853
01854:+00012:-00015:+00021:000982.2131:01854
01855:+00010:-00022:+00005:000982.2131:01855
01856:+00015:+00001:-00026:001017.3292:01856
01857:+00011:-00021:-00027:001017.3292:01857
01858:+00002:+00007:-00011:001017.3292:01858
01859:-00003:+00019:+00042:001017.3292:01859
01860:+00001:-00001:+00015:001017.3292:01860
01861:-00020:+00019:-00012:001017.3292:01861
01862:-00017:+00018:-00024:001017.3292:01862
01863:-00014:-00018:-00017:001017.3292:01863
01864:-00023:+00002:-00027:001017.3292:01864
01865:-00018:+00001:+00006:001017.3292:01865
01866:-00024:+00003:+00004:001017.3292:01866
01867:-00041:+00007:-00016:001017.3292:01867
01868:-00021:+00016:-00019:001017.3292:01868
01869:-00023:-00007:+00021:001017.3292:01869
01870:-00023:+00018:+00001:001017.3292:01870
01871:-00038:-00002:+00016:001017.3292:01871
01872:-00016:-00005:-00009:001017.3292:01872
01873:-00041:+00007:-00030:001017.3292:01873
01874:-00053:+00018:-00041:001017.3292:01874
01875:-00048:+00011:+00027:001061.2972:01875
01876:-00059:+00034:+00038:001061.2972:01876
01877:-00072:+00049:+00021:001061.2972:01877
01878:-00048:+00055:+00013:001061.2972:01878
01879:-00058:+00059:+00037:001061.2972:01879
01880:-00052:+00056:+00020:001061.2972:01880
01881:-00030:+00078:+00041:001061.2972:01881
01882:-00020:+00079:+00053:001061.2972:01882
01883:-00040:+00071:-00014:001061.2972:01883
01884:-00037:+00082:-00015:001061.2972:01884
01885:-00014:+00073:+00026:001061.2972:01885
01886:-00014:+00079:+00032:001061.2972:01886
01887:-00040:+00060:+00022:001061.2972:01887
01888:-00019:+00069:+00031:001061.2972:01888
01889:-00013:+00045:+00018:001061.2972:01889
01890:-00019:+00052:+00022:001061.2972:01890
01891:-00036:+00040:+00041:001061.2972:01891
01892:-00016:+00053:+00070:001061.2972:01892
01893:-00026:+00046:+00034:001121.2856:01893
01894:-00016:+00027:+00005:001121.2856:01894
01895:-00003:+00029:+00012:001121.2856:01895
01896:-00037:-00001:+00004:001121.2856:01896
01897:-00028:+00017:+00004:001121.2856:01897
01898:-00041:+00016:+00015:001121.2856:01898
01899:-00028:-00004:+00027:001121.2856:01899
01900:-00057:+00004:+00013:001121.2856:01900
01901:-00039:+00001:+00038:001121.2856:01901
01902:-00033:-00018:+00045:001121.2856:01902
01903:-00031:-00012:+00032:001121.2856:01903
01904:-00015:-00011:+00047:001121.2856:01904
01905:-00001:-00032:+00043:001121.2856:01905
01906:-00023:-00033:+00034:001121.2856:01906
01907:+00012:-00025:+00016:001121.2856:01907
01908:+00017:-00035:+00027:001121.2856:01908
01909:+00004:-00036:+00021:001121.2856:01909
01910:+00004:-00038:+00002:001121.2856:01910
01911:+00029:-00033:+00001:001107.8294:01911
01912:+00007:-00012:+00021:001107.8294:01912
01913:+00014:-00010:-00002:001107.8294:01913
01914:-00007:-00010:+00021:001107.8294:01914
01915:-00003:-00016:+00010:001107.8294:01915
01916:-00015:+00002:+00002:001107.8294:01916
01917:-00027:-00022:+00017:001107.8294:01917
01918:-00036:+00004:+00051:001107.8294:01918
01919:-00028:+00003:+00039:001107.8294:01919
01920:-00018:-00001:+00014:001107.8294:01920
01921:-00019:+00008:+00024:001107.8294:01921
01922:-00018:+00033:-00016:001107.8294:01922
01923:-00024:+00033:-00002:001107.8294:01923
01924:-00013:+00036:+00011:001107.8294:01924
01925:-00001:+00027:+00012:001107.8294:01925
01926:+00012:+00026:-00042:001107.8294:01926
01927:+00007:+00025:-00044:001107.8294:01927
01928:+00009:+00023:-00020:001116.1988:01928
01929:+00019:+00048:-00017:001116.1988:01929
01930:+00022:+00029:-00011:001116.1988:01930
01931:+00028:+00050:+00003:001116.1988:01931
01932:+00026:+00051:-00018:001116.1988:01932
01933:+00016:+00050:-00015:001116.1988:01933
01934:+00012:+00047:-00012:001116.1988:01934
01935:-00021:+00030:+00008:001116.1988:01935
01936:-00018:+00024:-00015:001116.1988:01936
01937:-00027:+00048:-00049:001116.1988:01937
01938:-00030:+00022:-00019:001116.1988:01938
01939:+00051:+00026:+00010:001116.1988:01939
01940:-00048:+00005:-00068:001116.1988:01940
01941:-00010:+00011:-00027:001116.1988:01941
01942:-00066:-00035:-00062:001116.1988:01942
01943:+00018:-00004:-00013:001116.1988:01943
01944:-00003:-00015:-00009:001116.1988:01944
01945:-00002:+00005:-00043:001116.1988:01945
01946:-00007:-00037:+00001:001155.0289:01946
01947:-00008:-00008:+00030:001155.0289:01947
01948:-00011:-00027:-00038:001155.0289:01948
01949:+00017:-00015:-00019:001155.0289:01949
01950:+00018:-00051:-00027:001155.0289:01950
01951:+00037:-00002:-00012:001155.0289:01951
01952:+00029:-00048:-00009:001155.0289:01952
01953:+00039:-00019:+00021:001155.0289:01953
01954:+00042:-00022:-00006:001155.0289:01954
01955:+00044:+00003:-00007:001155.0289:01955
01956:+00017:+00004:-00001:001155.0289:01956
01957:-00009:-00005:+00022:001155.0289:01957
01958:-00009:+00007:-00008:001155.0289:01958
01959:+00012:+00021:-00022:001155.0289:01959
01960:-00027:-00003:-00046:001155.0289:01960
01961:-00002:+00017:-00059:001155.0289:01961
01962:-00036:-00007:-00037:001155.0289:01962
01963:-00021:+00023:-00014:001137.1831:01963
01964:-00033:-00017:+00008:001137.1831:01964
01965:-00029:+00002:-00036:001137.1831:01965
01966:-00043:+00007:-00014:001137.1831:01966
01967:-00051:+00003:-00028:001137.1831:01967
01968:-00034:-00022:-00028:001137.1831:01968
01969:-00038:+00002:-00004:001137.1831:01969
01970:-00015:-00022:-00008:001137.1831:01970
01971:-00021:-00019:-00018:001137.1831:01971
01972:-00021:-00004:+00013:001137.1831:01972
01973:+00002:-00015:+00042:001137.1831:01973
01974:-00025:-00011:+00025:001137.1831:01974
01975:+00000:-00031:-00007:001137.1831:01975
01976:-00002:-00049:-00011:001137.1831:01976
01977:+00000:-00030:+00036:001137.1831:01977
01978:-00001:-00053:+00026:001137.1831:01978
01979:+00005:-00052:+00068:001137.1831:01979
01980:+00001:-00042:+00049:001137.1831:01980
01981:-00007:-00041:-00045:001150.0864:01981
01982:+00006:-00037:-00011:001150.0864:01982
01983:+00025:-00037:+00056:001150.0864:01983
01984:+00030:+00003:+00089:001150.0864:01984
01985:+00038:+00007:+00086:001150.0864:01985
01986:+00065:+00015:+00076:001150.0864:01986
01987:+00051:-00007:+00057:001150.0864:01987
01988:+00051:+00037:-00016:001150.0864:01988
01989:+00024:+00047:-00026:001150.0864:01989
01990:+00058:+00045:-00043:001150.0864:01990
01991:+00042:+00040:-00027:001150.0864:01991
01992:+00041:+00043:+00009:001150.0864:01992
01993:+00041:+00051:+00005:001150.0864:01993
01994:+00006:+00051:+00021:001150.0864:01994
01995:+00010:+00048:+00031:001150.0864:01995
01996:+00027:+00042:+00060:001150.0864:01996
01997:-00012:+00032:+00089:001150.0864:01997
01998:-00008:+00035:+00029:001193.1052:01998
01999:-00016:+00011:+00031:001193.1052:01999
02000:-00030:+00022:-00008:001193.1052:02000
02001:-00052:-00001:-00007:001193.1052:02001
02002:-00068:+00016:+00004:001193.1052:02002
02003:-00059:+00006:+00018:001193.1052:02003
02004:-00054:-00020:+00013:001193.1052:02004
02005:-00014:+00016:-00011:001193.1052:02005
02006:+00002:+00009:-00088:001193.1052:02006
02007:-00002:-00003:-00003:001193.1052:02007
02008:+00073:+00009:+00168:001193.1052:02008
02009:+00040:+00020:-00026:001193.1052:02009
02010:+00064:+00027:-00073:001193.1052:02010
02011:+00134:+00051:+00097:001193.1052:02011
02012:+00107:+00053:+00115:001193.1052:02012
02013:+00054:+00028:-00054:001193.1052:02013
02014:+00060:+00031:+00033:001193.1052:02014
02015:+00098:+00027:+00124:001158.3391:02015
02016:+00032:+00022:+00060:001158.3391:02016
02017:+00000:+00020:-00021:001158.3391:02017
02018:+00009:-00005:+00037:001158.3391:02018
02019:-00012:-00009:-00015:001158.3391:02019
02020:-00016:-00037:-00026:001158.3391:02020
02021:-00031:-00046:+00014:001158.3391:02021
02022:-00039:-00066:+00115:001158.3391:02022
02023:-00031:-00080:+00095:001158.3391:02023
02024:-00058:-00094:+00050:001158.3391:02024
02025:-00059:-00087:+00059:001158.3391:02025
02026:-00015:-00109:+00056:001158.3391:02026
02027:-00014:-00103:+00041:001158.3391:02027
02028:-00009:-00124:+00068:001158.3391:02028
02029:+00005:-00118:+00033:001158.3391:02029
02030:+00026:-00126:-00011:001158.3391:02030
02031:+00021:-00125:+00005:001158.3391:02031
02032:+00023:-00104:-00009:001143.7637:02032
02033:+00004:-00094:+00005:001143.7637:02033
02034:+00034:-00098:+00030:001143.7637:02034
02035:+00023:-00068:+00089:001143.7637:02035
02036:+00029:-00060:+00040:001143.7637:02036
02037:+00033:-00029:+00015:001143.7637:02037
02038:+00014:-00021:+00060:001143.7637:02038
02039:+00007:+00001:+00069:001143.7637:02039
02040:+00017:-00001:+00033:001143.7637:02040
02041:+00030:+00023:+00018:001143.7637:02041
02042:+00019:+00036:+00016:001143.7637:02042
02043:+00027:+00049:-00013:001143.7637:02043
02044:+00019:+00044:-00030:001143.7637:02044
02045:+00048:+00043:-00021:001143.7637:02045
02046:+00037:+00077:-00010:001143.7637:02046
02047:+00050:+00071:+00006:001143.7637:02047
02048:+00036:+00069:-00001:001143.7637:02048
02049:+00042:+00094:+00008:001143.7637:02049
02050:+00043:+00094:+00003:001134.3587:02050
02051:+00018:+00073:-00017:001134.3587:02051
02052:+00008:+00056:-00026:001134.3587:02052
02053:+00014:+00066:-00037:001134.3587:02053
02054:-00008:+00051:-00030:001134.3587:02054
02055:+00013:+00029:-00022:001134.3587:02055
02056:+00013:+00015:+00008:001134.3587:02056
02057:+00028:+00034:-00010:001134.3587:02057
02058:+00025:+00025:-00028:001134.3587:02058
02059:+00035:+00015:-00048:001134.3587:02059
02060:+00046:-00003:-00016:001134.3587:02060
02061:+00036:-00004:-00015:001134.3587:02061
02062:+00020:-00020:-00003:001134.3587:02062
02063:+00022:-00012:-00025:001134.3587:02063
02064:+00046:-00018:-00006:001134.3587:02064
02065:+00022:-00015:-00049:001134.3587:02065
02066:+00023:-00014:-00027:001134.3587:02066
02067:+00036:-00032:-00001:001134.3587:02067
02068:+00059:-00035:-00021:001134.3587:02068
02069:+00051:-00036:-00056:001024.8913:02069
02070:+00054:-00010:-00042:001024.8913:02070
02071:+00052:-00012:-00034:001024.8913:02071
02072:+00023:-00011:-00088:001024.8913:02072
02073:+00042:-00037:-00063:001024.8913:02073
02074:+00032:-00050:-00025:001024.8913:02074
02075:+00004:-00036:-00004:001024.8913:02075
02076:+00006:-00010:-00004:001024.8913:02076
02077:+00030:+00000:-00005:001024.8913:02077
02078:+00004:-00014:-00009:001024.8913:02078
02079:+00012:-00036:-00013:001024.8913:02079
02080:+00013:-00048:+00056:001024.8913:02080
02081:-00007:-00025:+00029:001024.8913:02081
02082:-00015:-00052:-00029:001024.8913:02082
02083:-00021:-00054:+00009:001024.8913:02083
02084:-00032:-00062:-00017:001024.8913:02084
02085:-00066:-00068:-00003:001024.8913:02085
02086:-00015:-00044:+00026:001024.8913:02086
02087:-00026:-00043:+00016:001024.8913:02087
02088:-00027:-00040:-00007:001024.8913:02088
02089:-00018:-00051:-00014:001024.8913:02089
02090:-00004:-00049:+00022:001024.8913:02090
02091:-00021:-00031:+00022:000914.7052:02091
02092:-00022:-00034:+00025:000914.7052:02092
02093:-00002:-00026:+00019:000914.7052:02093
02094:-00024:-00034:-00004:000914.7052:02094
02095:-00019:-00022:-00036:000914.7052:02095
02096:-00036:+00000:-00007:000914.7052:02096
02097:-00042:-00018:+00018:000914.7052:02097
02098:-00047:-00016:+00040:000914.7052:02098
02099:-00050:-00006:+00034:000914.7052:02099
02100:-00061:-00006:+00032:000914.7052:02100
02101:-00062:-00007:-00029:000914.7052:02101
02102:-00093:+00004:+00013:000914.7052:02102
02103:-00081:-00018:-00007:000914.7052:02103
02104:-00115:+00004:+00004:000914.7052:02104
02105:-00090:-00023:+00010:000914.7052:02105
02106:-00115:-00017:-00001:000914.7052:02106
02107:-00115:-00022:+00007:000914.7052:02107
02108:-00114:+00016:-00044:000914.7052:02108
02109:-00081:+00000:+00007:000914.7052:02109
02110:-00085:+00009:-00015:000914.7052:02110
02111:-00070:+00016:+00000:000914.7052:02111
02112:-00045:+00017:+00017:000914.7052:02112
02113:-00029:+00015:+00042:000914.7052:02113
02114:-00041:+00035:-00001:000914.7052:02114
02115:-00029:+00031:-00013:000834.1502:02115
02116:-00027:+00036:+00006:000834.1502:02116
02117:-00023:+00014:-00014:000834.1502:02117
02118:-00013:+00009:-00017:000834.1502:02118
02119:-00028:-00003:+00051:000834.1502:02119
02120:-00035:-00016:+00031:000834.1502:02120
02121:-00067:-00021:+00022:000834.1502:02121
02122:-00059:-00024:+00021:000834.1502:02122
02123:-00082:-00027:+00002:000834.1502:02123
02124:-00099:-00053:-00002:000834.1502:02124
02125:-00104:-00054:+00037:000834.1502:02125
02126:-00097:-00042:+00034:000834.1502:02126
02127:-00093:-00063:+00034:000834.1502:02127
02128:-00101:-00064:+00047:000834.1502:02128
02129:-00079:-00052:+00067:000834.1502:02129
02130:-00074:-00064:+00014:000834.1502:02130
02131:-00085:-00063:+00026:000834.1502:02131
02132:-00045:-00052:+00013:000834.1502:02132
02133:-00041:-00030:+00040:000834.1502:02133
02134:-00032:-00048:+00073:000834.1502:02134
02135:-00040:-00014:+00061:000834.1502:02135
02136:-00020:-00008:+00046:000834.1502:02136
02137:-00039:-00009:+00030:000834.1502:02137
02138:-00043:-00007:+00040:000834.1502:02138
02139:-00034:+00023:+00047:000834.1502:02139
02140:-00029:+00021:+00058:000834.1502:02140
02141:-00056:+00016:+00056:000834.1502:02141
02142:-00055:-00004:+00035:000750.1306:02142
02143:-00062:-00006:+00054:000750.1306:02143
02144:-00083:+00005:+00030:000750.1306:02144
02145:-00088:+00000:+00070:000750.1306:02145
02146:-00086:+00015:+00089:000750.1306:02146
02147:-00073:+00020:+00044:000750.1306:02147
02148:-00082:+00009:+00037:000750.1306:02148
02149:-00051:+00035:+00040:000750.1306:02149
02150:-00068:+00012:+00046:000750.1306:02150
02151:-00056:+00009:+00055:000750.1306:02151
02152:-00047:+00032:+00089:000750.1306:02152
02153:-00051:+00033:+00018:000750.1306:02153
02154:-00063:+00013:+00026:000750.1306:02154
02155:-00060:+00031:+00013:000750.1306:02155
02156:-00072:+00024:+00018:000750.1306:02156
02157:-00044:+00013:+00027:000750.1306:02157
02158:-00044:+00027:+00039:000750.1306:02158
02159:-00034:+00025:+00018:000750.1306:02159
02160:-00059:+00031:+00003:000750.1306:02160
02161:-00045:+00035:+00037:000750.1306:02161
02162:-00054:+00035:+00059:000750.1306:02162
02163:-00052:+00021:+00041:000750.1306:02163
02164:-00045:+00010:+00008:000750.1306:02164
02165:-00002:+00023:-00033:000750.1306:02165
02166:-00016:-00002:+00104:000750.1306:02166
02167:+00042:+00027:+00039:000800.0426:02167
02168:-00031:+00019:+00017:000800.0426:02168
02169:-00022:-00021:+00019:000800.0426:02169
02170:-00066:-00004:-00045:000800.0426:02170
02171:-00055:-00002:-00051:000800.0426:02171
02172:-00052:+00024:+00001:000800.0426:02172
02173:-00028:+00016:-00016:000800.0426:02173
02174:-00018:+00029:-00014:000800.0426:02174
02175:-00005:+00035:-00025:000800.0426:02175
02176:-00019:+00033:+00037:000800.0426:02176
02177:-00026:+00014:-00032:000800.0426:02177
02178:-00032:+00008:-00044:000800.0426:02178
02179:-00030:+00019:-00006:000800.0426:02179
02180:-00057:+00021:-00008:000800.0426:02180
02181:-00038:-00001:-00039:000800.0426:02181
02182:-00039:-00007:-00037:000800.0426:02182
02183:-00042:-00004:-00017:000800.0426:02183
02184:-00041:-00002:-00031:000800.0426:02184
02185:-00021:+00003:-00031:000800.0426:02185
02186:-00021:-00004:-00049:000800.0426:02186
02187:-00025:+00019:-00037:000800.0426:02187
02188:-00009:+00009:-00030:000800.0426:02188
02189:+00017:+00019:-00017:000901.1721:02189
02190:-00010:+00018:-00014:000901.1721:02190
02191:-00006:+00011:-00031:000901.1721:02191
02192:-00008:+00010:-00030:000901.1721:02192
02193:+00012:+00020:+00005:000901.1721:02193
02194:+00011:+00019:-00005:000901.1721:02194
02195:+00011:+00013:-00012:000901.1721:02195
02196:+00006:+00023:-00005:000901.1721:02196
02197:+00009:+00035:-00016:000901.1721:02197
02198:+00026:+00020:-00024:000901.1721:02198
02199:+00015:+00013:-00028:000901.1721:02199
02200:+00009:+00018:+00012:000901.1721:02200
02201:+00031:+00023:+00005:000901.1721:02201
02202:+00007:+00017:-00024:000901.1721:02202
02203:+00009:+00009:-00029:000901.1721:02203
02204:+00014:+00026:-00016:000901.1721:02204
02205:-00009:+00034:-00019:000901.1721:02205
02206:+00002:+00035:-00030:000901.1721:02206
02207:-00002:+00030:-00014:000901.1721:02207
02208:-00014:+00035:-00005:000901.1721:02208
02209:-00029:+00034:-00006:000901.1721:02209
02210:-00042:+00028:+00005:000940.4865:02210
02211:-00016:+00052:+00011:000940.4865:02211
02212:-00026:+00027:-00016:000940.4865:02212
02213:-00021:+00043:-00003:000940.4865:02213
02214:+00002:+00066:+00001:000940.4865:02214
02215:-00003:+00046:-00007:000940.4865:02215
02216:-00003:+00044:-00031:000940.4865:02216
02217:+00000:+00042:-00007:000940.4865:02217
02218:-00005:+00039:-00043:000940.4865:02218
02219:-00002:+00044:-00044:000940.4865:02219
02220:-00011:+00045:-00012:000940.4865:02220
02221:+00002:+00063:-00008:000940.4865:02221
02222:-00011:+00053:-00004:000940.4865:02222
02223:-00006:+00041:+00007:000940.4865:02223
02224:-00010:+00043:-00008:000940.4865:02224
02225:+00001:+00030:-00057:000940.4865:02225
02226:-00025:+00032:-00011:000940.4865:02226
02227:-00003:+00033:+00012:000940.4865:02227
02228:-00019:+00014:+00012:000940.4865:02228
02229:-00025:+00012:-00022:000940.4865:02229
02230:-00004:+00025:-00029:000996.2366:02230
02231:-00015:+00033:-00034:000996.2366:02231
02232:-00025:+00030:-00008:000996.2366:02232
02233:-00026:+00038:+00019:000996.2366:02233
02234:-00004:+00027:+00024:000996.2366:02234
02235:-00014:+00034:+00001:000996.2366:02235
02236:-00024:+00030:-00019:000996.2366:02236
02237:-00021:+00053:-00028:000996.2366:02237
02238:-00005:+00046:-00023:000996.2366:02238
02239:-00010:+00035:-00007:000996.2366:02239
02240:-00011:+00012:-00009:000996.2366:02240
02241:-00001:+00013:-00032:000996.2366:02241
02242:-00010:+00036:-00006:000996.2366:02242
02243:-00023:+00010:-00014:000996.2366:02243
02244:-00018:-00002:-00017:000996.2366:02244
02245:-00015:+00007:+00012:000996.2366:02245
02246:-00014:+00004:-00001:000996.2366:02246
02247:-00041:-00020:+00005:000996.2366:02247
02248:-00029:-00009:+00021:000996.2366:02248
02249:-00028:-00021:+00013:001075.5959:02249
02250:-00038:-00013:+00008:001075.5959:02250
02251:-00040:-00010:-00031:001075.5959:02251
02252:-00004:+00001:+00025:001075.5959:02252
02253:-00014:+00001:-00027:001075.5959:02253
02254:-00017:+00001:-00009:001075.5959:02254
02255:-00039:+00005:-00018:001075.5959:02255
02256:-00034:+00003:-00011:001075.5959:02256
02257:-00049:-00006:-00017:001075.5959:02257
02258:-00035:+00010:+00031:001075.5959:02258
02259:-00033:+00038:+00035:001075.5959:02259
02260:-00055:+00048:+00029:001075.5959:02260
02261:-00029:+00044:+00041:001075.5959:02261
02262:-00032:+00068:+00005:001075.5959:02262
02263:-00029:+00043:-00008:001075.5959:02263
02264:-00031:+00044:-00013:001075.5959:02264
02265:-00018:+00068:-00014:001075.5959:02265
02266:-00033:+00056:+00004:001075.5959:02266
02267:-00043:+00045:+00004:001075.5959:02267
02268:-00034:+00079:+00039:001081.8398:02268
02269:-00043:+00055:+00037:001081.8398:02269
02270:-00044:+00064:+00029:001081.8398:02270
02271:-00043:+00067:+00069:001081.8398:02271
02272:-00057:+00050:+00070:001081.8398:02272
02273:-00035:+00051:+00055:001081.8398:02273
02274:-00041:+00047:+00019:001081.8398:02274
02275:-00036:+00026:-00003:001081.8398:02275
02276:-00032:+00012:-00014:001081.8398:02276
02277:-00027:+00031:+00014:001081.8398:02277
02278:-00025:+00016:+00002:001081.8398:02278
02279:+00000:+00021:+00014:001081.8398:02279
02280:+00000:+00016:+00037:001081.8398:02280
02281:-00008:+00019:+00059:001081.8398:02281
02282:+00001:-00004:+00059:001081.8398:02282
02283:-00013:-00016:+00055:001081.8398:02283
02284:-00021:+00001:+00043:001081.8398:02284
02285:-00022:+00004:+00014:001081.8398:02285
02286:-00018:-00022:+00020:001104.3863:02286
02287:-00025:-00023:+00043:001104.3863:02287
02288:-00028:-00013:+00028:001104.3863:02288
02289:-00020:-00035:+00014:001104.3863:02289
02290:-00004:-00020:+00001:001104.3863:02290
02291:-00028:-00031:+00026:001104.3863:02291
02292:-00014:-00025:+00012:001104.3863:02292
02293:-00027:-00036:+00041:001104.3863:02293
02294:-00025:-00013:+00015:001104.3863:02294
02295:-00017:-00008:+00004:001104.3863:02295
02296:-00023:-00016:-00014:001104.3863:02296
02297:-00023:-00018:+00019:001104.3863:02297
02298:-00025:-00020:+00033:001104.3863:02298
02299:+00002:-00020:+00035:001104.3863:02299
02300:+00015:+00002:+00002:001104.3863:02300
02301:-00009:+00007:+00009:001104.3863:02301
02302:-00005:+00005:+00008:001104.3863:02302
02303:-00001:-00005:+00019:001152.8889:02303
02304:-00010:+00004:+00009:001152.8889:02304
02305:-00010:-00006:-00021:001152.8889:02305
02306:+00013:+00016:-00007:001152.8889:02306
02307:+00004:+00018:-00008:001152.8889:02307
02308:+00013:+00004:-00011:001152.8889:02308
02309:+00009:+00009:-00002:001152.8889:02309
02310:+00028:+00015:-00001:001152.8889:02310
02311:+00029:+00014:-00015:001152.8889:02311
02312:+00010:+00038:-00013:001152.8889:02312
02313:+00016:+00035:+00000:001152.8889:02313
02314:-00009:+00015:-00002:001152.8889:02314
02315:-00010:+00025:-00009:001152.8889:02315
02316:+00011:+00048:-00073:001152.8889:02316
02317:-00052:+00009:-00044:001152.8889:02317
02318:+00009:+00034:-00036:001152.8889:02318
02319:-00053:-00006:+00036:001152.8889:02319
02320:+00022:+00037:+00021:001152.8889:02320
02321:-00020:+00016:-00012:001130.9698:02321
02322:+00041:+00048:-00033:001130.9698:02322
02323:-00036:-00004:+00008:001130.9698:02323
02324:-00009:-00005:-00059:001130.9698:02324
02325:-00053:-00006:+00008:001130.9698:02325
02326:-00037:+00016:-00034:001130.9698:02326
02327:-00043:+00004:-00019:001130.9698:02327
02328:-00023:-00001:-00045:001130.9698:02328
02329:+00005:+00012:-00010:001130.9698:02329
02330:-00007:+00009:-00027:001130.9698:02330
02331:+00004:+00005:-00033:001130.9698:02331
02332:+00019:-00004:-00020:001130.9698:02332
02333:+00028:-00006:-00058:001130.9698:02333
02334:+00021:-00001:-00031:001130.9698:02334
02335:+00005:+00007:-00017:001130.9698:02335
02336:+00018:+00006:-00026:001130.9698:02336
02337:+00005:+00007:-00030:001130.9698:02337
02338:+00022:+00017:-00046:001140.6380:02338
02339:+00007:-00002:-00010:001140.6380:02339
02340:+00003:-00002:-00023:001140.6380:02340
02341:+00013:-00005:-00012:001140.6380:02341
02342:+00016:+00019:-00003:001140.6380:02342
02343:-00005:-00002:-00021:001140.6380:02343
02344:-00007:+00021:-00021:001140.6380:02344
02345:-00009:+00016:+00000:001140.6380:02345
02346:-00011:+00011:-00005:001140.6380:02346
02347:-00021:+00000:-00015:001140.6380:02347
02348:+00017:-00006:-00048:001140.6380:02348
02349:+00011:+00001:-00022:001140.6380:02349
02350:-00011:-00014:-00041:001140.6380:02350
02351:-00006:-00025:-00015:001140.6380:02351
02352:+00016:-00028:-00016:001140.6380:02352
02353:-00006:-00030:-00015:001140.6380:02353
02354:-00001:-00067:+00033:001140.6380:02354
02355:-00009:-00043:+00032:001186.3990:02355
02356:-00001:-00077:+00070:001186.3990:02356
02357:+00012:-00056:+00053:001186.3990:02357
02358:+00003:-00083:+00045:001186.3990:02358
02359:-00008:-00081:+00016:001186.3990:02359
02360:+00006:-00077:+00028:001186.3990:02360
02361:+00021:-00061:+00030:001186.3990:02361
02362:+00037:-00044:+00053:001186.3990:02362
02363:+00050:-00062:+00045:001186.3990:02363
02364:+00068:-00037:+00074:001186.3990:02364
02365:+00076:-00038:+00082:001186.3990:02365
02366:+00063:-00013:+00045:001186.3990:02366
02367:+00063:+00006:+00039:001186.3990:02367
02368:+00074:-00006:+00026:001186.3990:02368
02369:+00058:+00008:-00029:001186.3990:02369
02370:+00044:+00015:+00009:001186.3990:02370
02371:+00034:+00023:+00021:001186.3990:02371
02372:+00007:+00031:+00030:001162.6656:02372
02373:+00007:+00024:+00052:001162.6656:02373
02374:+00018:+00047:+00071:001162.6656:02374
02375:+00001:+00037:+00034:001162.6656:02375
02376:-00015:+00024:+00020:001162.6656:02376
02377:-00024:+00041:-00006:001162.6656:02377
02378:-00025:+00044:+00047:001162.6656:02378
02379:-00004:+00051:+00086:001162.6656:02379
02380:-00018:+00049:+00041:001162.6656:02380
02381:-00028:+00040:-00020:001162.6656:02381
02382:-00003:+00041:+00021:001162.6656:02382
02383:-00003:+00040:+00003:001162.6656:02383
02384:-00002:+00051:-00020:001162.6656:02384
02385:+00016:+00024:+00003:001162.6656:02385
02386:+00042:+00041:+00066:001162.6656:02386
02387:+00045:+00042:+00033:001162.6656:02387
02388:+00039:+00029:+00039:001162.6656:02388
02389:+00061:+00030:-00029:001165.0684:02389
02390:+00055:+00025:+00035:001165.0684:02390
02391:+00065:+00022:+00095:001165.0684:02391
02392:+00029:+00010:+00054:001165.0684:02392
02393:+00024:+00010:+00013:001165.0684:02393
02394:+00013:+00008:+00012:001165.0684:02394
02395:-00006:-00017:-00048:001165.0684:02395
02396:-00041:-00029:-00010:001165.0684:02396
02397:-00009:-00044:+00045:001165.0684:02397
02398:-00010:-00062:+00047:001165.0684:02398
02399:-00006:-00070:+00020:001165.0684:02399
02400:+00015:-00073:+00023:001165.0684:02400
02401:-00006:-00085:+00041:001165.0684:02401
02402:-00007:-00129:+00045:001165.0684:02402
02403:+00013:-00130:+00067:001165.0684:02403
02404:+00027:-00127:+00051:001165.0684:02404
02405:+00032:-00136:+00047:001165.0684:02405
02406:+00008:-00135:+00061:001191.9680:02406
02407:+00019:-00134:+00059:001191.9680:02407
02408:+00027:-00142:+00037:001191.9680:02408
02409:+00043:-00116:+00034:001191.9680:02409
02410:+00041:-00107:+00007:001191.9680:02410
02411:+00025:-00072:-00018:001191.9680:02411
02412:+00021:-00074:-00005:001191.9680:02412
02413:+00022:-00064:+00027:001191.9680:02413
02414:+00041:-00028:+00017:001191.9680:02414
02415:+00013:-00024:+00061:001191.9680:02415
02416:+00011:-00020:+00094:001191.9680:02416
02417:+00004:-00002:+00102:001191.9680:02417
02418:-00010:+00011:+00069:001191.9680:02418
02419:+00012:+00039:+00042:001191.9680:02419
02420:+00003:+00068:+00027:001191.9680:02420
02421:+00032:+00083:-00013:001191.9680:02421
02422:+00029:+00069:-00036:001191.9680:02422
02423:+00023:+00088:-00020:001191.9680:02423
02424:+00043:+00094:+00021:001147.6621:02424
02425:+00022:+00074:+00021:001147.6621:02425
02426:+00048:+00070:+00026:001147.6621:02426
02427:+00042:+00082:+00017:001147.6621:02427
02428:+00046:+00081:+00013:001147.6621:02428
02429:+00021:+00060:+00011:001147.6621:02429
02430:+00031:+00057:-00023:001147.6621:02430
02431:+00030:+00056:-00072:001147.6621:02431
02432:+00028:+00049:-00042:001147.6621:02432
02433:+00029:+00015:-00020:001147.6621:02433
02434:+00014:+00013:-00032:001147.6621:02434
02435:+00010:+00016:-00045:001147.6621:02435
02436:+00035:+00020:-00033:001147.6621:02436
02437:+00042:+00003:-00024:001147.6621:02437
02438:+00038:-00011:-00010:001147.6621:02438
02439:+00059:-00015:-00006:001147.6621:02439
02440:+00051:-00026:-00022:001147.6621:02440
02441:+00060:-00028:-00058:001147.6621:02441
02442:+00064:-00036:-00046:001112.2232:02442
02443:+00059:-00023:-00022:001112.2232:02443
02444:+00039:-00015:-00020:001112.2232:02444
02445:+00053:-00036:-00047:001112.2232:02445
02446:+00074:-00010:-00048:001112.2232:02446
02447:+00073:-00010:-00076:001112.2232:02447
02448:+00034:-00032:-00039:001112.2232:02448
02449:+00041:-00031:-00059:001112.2232:02449
02450:+00033:-00031:-00069:001112.2232:02450
02451:+00019:-00018:-00045:001112.2232:02451
02452:+00026:+00016:-00042:001112.2232:02452
02453:+00017:-00007:-00043:001112.2232:02453
02454:+00006:+00031:-00060:001112.2232:02454
02455:+00004:+00009:-00041:001112.2232:02455
02456:+00003:-00001:-00078:001112.2232:02456
02457:+00008:+00022:-00036:001112.2232:02457
02458:+00031:+00033:-00027:001112.2232:02458
02459:+00016:+00018:-00016:001112.2232:02459
02460:+00011:-00002:-00002:001070.1567:02460
02461:-00007:+00003:+00013:001070.1567:02461
02462:-00008:+00002:-00005:001070.1567:02462
02463:-00011:-00009:-00003:001070.1567:02463
02464:+00008:-00014:-00009:001070.1567:02464
02465:+00014:-00014:+00005:001070.1567:02465
02466:+00014:-00014:-00023:001070.1567:02466
02467:-00011:-00011:-00013:001070.1567:02467
02468:-00011:-00034:-00012:001070.1567:02468
02469:-00028:-00033:-00030:001070.1567:02469
02470:-00005:-00027:+00026:001070.1567:02470
02471:-00017:-00027:-00014:001070.1567:02471
02472:-00039:-00048:-00024:001070.1567:02472
02473:-00025:-00030:-00010:001070.1567:02473
02474:-00013:-00047:+00058:001070.1567:02474
02475:-00038:-00028:+00082:001070.1567:02475
02476:-00034:-00041:+00068:001070.1567:02476
02477:-00029:-00029:+00020:001070.1567:02477
02478:-00047:-00051:-00053:001070.1567:02478
02479:-00070:-00033:-00030:001070.1567:02479
02480:-00069:-00036:+00025:001070.1567:02480
02481:-00071:-00047:+00016:000944.0539:02481
02482:-00057:-00038:+00022:000944.0539:02482
02483:-00056:-00019:+00032:000944.0539:02483
02484:-00066:-00022:-00091:000944.0539:02484
02485:-00067:-00018:+00076:000944.0539:02485
02486:-00011:-00006:+00108:000944.0539:02486
02487:-00050:+00022:+00001:000944.0539:02487
02488:-00029:+00011:-00064:000944.0539:02488
02489:-00030:-00002:+00011:000944.0539:02489
02490:-00052:+00020:+00027:000944.0539:02490
02491:-00054:+00017:-00011:000944.0539:02491
02492:-00056:+00011:+00089:000944.0539:02492
02493:-00040:+00022:+00023:000944.0539:02493
02494:-00048:+00009:-00014:000944.0539:02494
02495:-00032:+00025:-00047:000944.0539:02495
02496:-00067:+00013:+00032:000944.0539:02496
02497:-00028:+00013:-00045:000944.0539:02497
02498:-00051:+00012:-00009:000944.0539:02498
02499:-00025:+00014:-00007:000944.0539:02499
02500:-00033:-00002:+00073:000944.0539:02500
02501:-00031:-00004:+00034:000944.0539:02501
02502:-00057:+00006:+00069:000944.0539:02502
02503:-00058:+00000:-00045:000944.0539:02503
02504:-00055:-00021:-00042:000944.0539:02504
02505:-00055:-00007:-00013:000944.0539:02505
02506:-00069:+00003:+00040:000821.5930:02506
02507:-00054:-00020:+00054:000821.5930:02507
02508:-00046:-00020:+00034:000821.5930:02508
02509:-00047:-00018:+00029:000821.5930:02509
02510:-00062:-00038:+00037:000821.5930:02510
02511:-00066:-00035:+00042:000821.5930:02511
02512:-00083:-00037:+00048:000821.5930:02512
02513:-00065:-00038:+00070:000821.5930:02513
02514:-00065:-00011:+00038:000821.5930:02514
02515:-00072:-00023:+00028:000821.5930:02515
02516:-00072:-00023:+00010:000821.5930:02516
02517:-00064:-00016:+00034:000821.5930:02517
02518:-00049:+00001:+00031:000821.5930:02518
02519:-00067:+00007:+00060:000821.5930:02519
02520:-00059:-00007:+00074:000821.5930:02520
02521:-00060:-00005:+00048:000821.5930:02521
02522:-00067:-00003:+00029:000821.5930:02522
02523:-00070:+00017:+00033:000821.5930:02523
02524:-00060:+00017:+00044:000821.5930:02524
02525:-00088:-00001:+00068:000821.5930:02525
02526:-00061:-00001:+00087:000821.5930:02526
02527:-00064:-00004:+00084:000821.5930:02527
02528:-00084:+00005:+00048:000821.5930:02528
02529:-00062:+00006:+00043:000821.5930:02529
02530:-00072:-00017:+00087:000821.5930:02530
02531:-00059:-00022:+00070:000785.0550:02531
02532:-00067:-00022:+00050:000785.0550:02532
02533:-00050:-00010:+00070:000785.0550:02533
02534:-00068:-00008:+00069:000785.0550:02534
02535:-00068:-00009:+00055:000785.0550:02535
02536:-00056:-00010:+00067:000785.0550:02536
02537:-00058:-00012:+00067:000785.0550:02537
02538:-00057:-00019:+00073:000785.0550:02538
02539:-00029:-00021:+00069:000785.0550:02539
02540:-00055:-00004:+00033:000785.0550:02540
02541:-00044:+00006:+00023:000785.0550:02541
02542:-00057:+00022:+00025:000785.0550:02542
02543:-00045:+00008:+00057:000785.0550:02543
02544:-00049:+00009:+00046:000785.0550:02544
02545:-00035:+00011:+00032:000785.0550:02545
02546:-00052:+00015:+00028:000785.0550:02546
02547:-00050:+00012:-00015:000785.0550:02547
02548:-00032:+00023:-00029:000785.0550:02548
02549:-00043:+00028:+00012:000785.0550:02549
02550:-00043:+00050:-00029:000785.0550:02550
02551:-00033:+00036:+00025:000785.0550:02551
02552:-00056:+00024:-00012:000785.0550:02552
02553:-00051:+00013:+00005:000785.0550:02553
02554:-00072:+00031:-00027:000785.0550:02554
02555:-00063:+00027:-00027:000785.0550:02555
02556:-00064:+00033:-00073:000799.2487:02556
02557:+00063:+00065:+00040:000799.2487:02557
02558:-00028:+00039:-00008:000799.2487:02558
02559:-00005:+00044:+00012:000799.2487:02559
02560:-00112:+00006:-00020:000799.2487:02560
02561:+00016:+00053:-00004:000799.2487:02561
02562:-00065:+00000:-00036:000799.2487:02562
02563:-00020:+00043:-00078:000799.2487:02563
02564:-00067:+00018:-00023:000799.2487:02564
02565:-00005:+00065:-00057:000799.2487:02565
02566:-00045:+00014:-00046:000799.2487:02566
02567:-00020:+00064:-00044:000799.2487:02567
02568:-00037:+00037:-00035:000799.2487:02568
02569:-00038:+00025:-00020:000799.2487:02569
02570:-00043:+00016:-00029:000799.2487:02570
02571:-00034:+00013:-00009:000799.2487:02571
02572:-00055:-00001:-00073:000799.2487:02572
02573:-00018:+00019:-00042:000799.2487:02573
02574:-00027:-00001:-00077:000799.2487:02574
02575:-00039:+00017:-00060:000799.2487:02575
02576:-00011:-00002:-00038:000799.2487:02576
02577:-00011:+00017:-00023:000799.2487:02577
02578:+00015:+00010:-00073:000799.2487:02578
02579:+00010:+00024:-00032:000894.4111:02579
02580:+00019:+00035:-00009:000894.4111:02580
02581:+00016:+00024:-00028:000894.4111:02581
02582:+00003:+00031:-00003:000894.4111:02582
02583:+00007:+00026:+00037:000894.4111:02583
02584:+00016:+00038:-00019:000894.4111:02584
02585:+00011:+00028:-00036:000894.4111:02585
02586:-00008:+00034:-00013:000894.4111:02586
02587:-00021:+00033:-00008:000894.4111:02587
02588:-00025:+00010:-00005:000894.4111:02588
02589:-00021:+00037:-00015:000894.4111:02589
02590:-00018:+00010:-00019:000894.4111:02590
02591:-00030:+00009:-00057:000894.4111:02591
02592:-00018:+00020:-00002:000894.4111:02592
02593:-00019:+00016:-00012:000894.4111:02593
02594:-00031:-00005:-00014:000894.4111:02594
02595:-00014:-00004:+00008:000894.4111:02595
02596:-00039:+00016:-00018:000894.4111:02596
02597:-00031:+00001:-00020:000894.4111:02597
02598:-00039:-00016:-00014:000894.4111:02598
02599:-00003:+00018:-00011:000997.6909:02599
02600:-00017:+00008:-00048:000997.6909:02600
02601:-00008:+00027:-00030:000997.6909:02601
02602:-00012:+00048:-00016:000997.6909:02602
02603:+00004:+00051:+00016:000997.6909:02603
02604:-00009:+00047:+00056:000997.6909:02604
02605:+00021:+00053:+00057:000997.6909:02605
02606:+00013:+00053:-00004:000997.6909:02606
02607:+00007:+00040:-00031:000997.6909:02607
02608:-00006:+00044:-00018:000997.6909:02608
02609:+00016:+00042:-00014:000997.6909:02609
02610:-00011:+00043:-00006:000997.6909:02610
02611:+00005:+00045:+00007:000997.6909:02611
02612:+00012:+00064:-00046:000997.6909:02612
02613:-00012:+00046:-00039:000997.6909:02613
02614:-00008:+00068:-00044:000997.6909:02614
02615:+00001:+00067:+00005:000997.6909:02615
02616:-00021:+00044:-00013:000997.6909:02616
02617:-00005:+00048:+00005:000997.6909:02617
02618:-00009:+00064:-00002:001033.3842:02618
02619:-00025:+00048:-00015:001033.3842:02619
02620:-00037:+00041:+00003:001033.3842:02620
02621:-00016:+00052:+00039:001033.3842:02621
02622:-00039:+00023:-00003:001033.3842:02622
02623:-00028:+00031:-00028:001033.3842:02623
02624:-00025:+00015:-00060:001033.3842:02624
02625:-00026:+00016:-00025:001033.3842:02625
02626:-00010:-00006:-00060:001033.3842:02626
02627:+00015:+00016:-00014:001033.3842:02627
02628:+00028:+00008:+00001:001033.3842:02628
02629:+00013:-00002:-00011:001033.3842:02629
02630:-00009:+00005:+00009:001033.3842:02630
02631:-00008:+00002:+00003:001033.3842:02631
02632:-00027:-00036:+00006:001033.3842:02632
02633:-00027:-00036:+00039:001033.3842:02633
02634:-00024:-00032:-00002:001033.3842:02634
02635:-00038:-00014:-00021:001033.3842:02635
02636:-00034:-00034:-00033:001033.3842:02636
02637:-00039:+00007:-00006:001078.6998:02637
02638:-00037:+00001:+00009:001078.6998:02638
02639:-00032:+00007:+00022:001078.6998:02639
02640:-00018:-00007:+00022:001078.6998:02640
02641:-00040:-00001:+00037:001078.6998:02641
02642:-00044:+00004:-00001:001078.6998:02642
02643:-00045:-00006:-00011:001078.6998:02643
02644:-00071:-00004:-00003:001078.6998:02644
02645:-00061:+00017:+00000:001078.6998:02645
02646:-00062:+00035:+00023:001078.6998:02646
02647:-00066:+00029:+00014:001078.6998:02647
02648:-00066:+00047:+00015:001078.6998:02648
02649:-00039:+00053:+00022:001078.6998:02649
02650:-00013:+00067:+00009:001078.6998:02650
02651:-00002:+00068:+00007:001078.6998:02651
02652:+00011:+00061:+00031:001078.6998:02652
02653:+00018:+00079:+00069:001078.6998:02653
02654:+00013:+00084:+00050:001139.4603:02654
02655:-00012:+00057:+00041:001139.4603:02655
02656:-00002:+00082:+00014:001139.4603:02656
02657:-00036:+00063:+00002:001139.4603:02657
02658:-00053:+00052:-00001:001139.4603:02658
02659:-00049:+00047:+00037:001139.4603:02659
02660:-00068:+00034:+00038:001139.4603:02660
02661:-00082:+00018:+00014:001139.4603:02661
02662:-00061:+00008:-00013:001139.4603:02662
02663:-00074:+00015:+00001:001139.4603:02663
02664:-00083:-00004:+00018:001139.4603:02664
02665:-00063:+00005:+00031:001139.4603:02665
02666:-00068:-00009:+00041:001139.4603:02666
02667:-00071:-00018:+00036:001139.4603:02667
02668:-00058:-00033:-00002:001139.4603:02668
02669:-00035:-00012:+00017:001139.4603:02669
02670:-00015:-00035:-00013:001139.4603:02670
02671:-00004:-00025:+00015:001139.4603:02671
02672:+00011:-00023:+00018:001125.8706:02672
02673:+00009:-00013:+00016:001125.8706:02673
02674:+00010:-00030:+00036:001125.8706:02674
02675:+00020:-00018:+00029:001125.8706:02675
02676:+00008:-00010:+00023:001125.8706:02676
02677:+00003:-00036:+00002:001125.8706:02677
02678:+00014:-00036:+00025:001125.8706:02678
02679:-00008:-00034:+00004:001125.8706:02679
02680:-00001:-00029:+00026:001125.8706:02680
02681:-00024:-00011:+00016:001125.8706:02681
02682:-00043:-00024:+00026:001125.8706:02682
02683:-00029:-00035:+00013:001125.8706:02683
02684:-00051:+00002:+00019:001125.8706:02684
02685:-00035:-00008:-00002:001125.8706:02685
02686:-00035:+00006:+00009:001125.8706:02686
02687:-00059:-00016:+00010:001125.8706:02687
02688:-00053:-00004:-00013:001125.8706:02688
02689:-00052:+00011:-00014:001137.5321:02689
02690:-00018:+00022:-00048:001137.5321:02690
02691:-00004:+00020:-00015:001137.5321:02691
02692:-00036:+00015:+00022:001137.5321:02692
02693:-00028:+00008:-00003:001137.5321:02693
02694:-00027:+00035:-00003:001137.5321:02694
02695:+00011:+00031:-00042:001137.5321:02695
02696:-00025:+00029:-00042:001137.5321:02696
02697:-00021:+00024:-00004:001137.5321:02697
02698:-00008:+00012:+00052:001137.5321:02698
02699:-00007:+00010:-00005:001137.5321:02699
02700:-00021:+00010:-00050:001137.5321:02700
02701:-00010:+00036:-00080:001137.5321:02701
02702:-00022:+00020:-00025:001137.5321:02702
02703:+00014:+00012:-00032:001137.5321:02703
02704:+00018:+00031:+00021:001137.5321:02704
02705:+00033:+00015:-00004:001137.5321:02705
02706:+00003:+00022:+00008:001137.5321:02706
02707:+00008:-00006:+00011:001178.6827:02707
02708:+00001:+00019:+00017:001178.6827:02708
02709:+00001:-00021:+00021:001178.6827:02709
02710:-00028:-00014:+00006:001178.6827:02710
02711:-00017:-00021:-00013:001178.6827:02711
02712:-00037:-00035:-00022:001178.6827:02712
02713:-00015:-00035:-00013:001178.6827:02713
02714:-00066:-00043:-00006:001178.6827:02714
02715:+00004:-00035:+00037:001178.6827:02715
02716:-00038:-00060:-00019:001178.6827:02716
02717:+00073:-00029:+00029:001178.6827:02717
02718:+00030:-00082:+00015:001178.6827:02718
02719:+00105:-00049:+00018:001178.6827:02719
02720:+00060:-00065:+00006:001178.6827:02720
02721:+00103:+00000:-00037:001178.6827:02721
02722:+00088:-00039:+00002:001178.6827:02722
02723:+00120:-00016:+00046:001178.6827:02723
02724:+00105:-00023:+00070:001159.4134:02724
02725:+00089:+00007:+00089:001159.4134:02725
02726:+00087:+00001:+00058:001159.4134:02726
02727:+00062:+00007:+00070:001159.4134:02727
02728:+00045:-00047:-00056:001159.4134:02728
02729:+00032:-00011:+00224:001159.4134:02729
02730:+00036:-00041:+00091:001159.4134:02730
02731:-00036:-00035:-00154:001159.4134:02731
02732:-00010:-00026:-00164:001159.4134:02732
02733:-00012:-00051:+00032:001159.4134:02733
02734:-00051:-00044:+00034:001159.4134:02734
02735:-00059:-00048:+00003:001159.4134:02735
02736:-00001:-00031:+00016:001159.4134:02736
02737:-00001:-00008:+00041:001159.4134:02737
02738:+00011:-00023:+00010:001159.4134:02738
02739:-00005:+00002:+00035:001159.4134:02739
02740:+00042:+00001:+00047:001159.4134:02740
02741:+00035:+00009:+00035:001167.2386:02741
02742:+00048:+00019:-00023:001167.2386:02742
02743:+00053:+00028:-00055:001167.2386:02743
02744:+00053:+00013:+00013:001167.2386:02744
02745:+00073:+00025:+00030:001167.2386:02745
02746:+00063:+00050:+00016:001167.2386:02746
02747:+00034:+00044:-00005:001167.2386:02747
02748:+00047:+00044:+00023:001167.2386:02748
02749:+00026:+00048:+00037:001167.2386:02749
02750:+00015:+00053:+00043:001167.2386:02750
02751:+00015:+00052:+00032:001167.2386:02751
02752:-00022:+00022:+00020:001167.2386:02752
02753:-00021:+00019:+00014:001167.2386:02753
02754:-00024:+00000:+00038:001167.2386:02754
02755:-00015:-00009:-00011:001167.2386:02755
02756:-00017:-00037:+00037:001167.2386:02756
02757:+00002:-00028:+00018:001167.2386:02757
02758:-00012:-00049:+00006:001196.4494:02758
02759:+00009:-00039:+00013:001196.4494:02759
02760:+00021:-00066:-00001:001196.4494:02760
02761:+00030:-00077:+00003:001196.4494:02761
02762:+00025:-00070:+00039:001196.4494:02762
02763:+00034:-00070:+00032:001196.4494:02763
02764:+00025:-00061:+00034:001196.4494:02764
02765:+00057:-00061:+00039:001196.4494:02765
02766:+00045:-00042:+00036:001196.4494:02766
02767:+00042:-00040:+00018:001196.4494:02767
02768:+00047:-00048:+00013:001196.4494:02768
02769:+00025:-00024:+00018:001196.4494:02769
02770:+00030:-00009:+00070:001196.4494:02770
02771:+00037:-00017:+00032:001196.4494:02771
02772:+00037:+00008:+00020:001196.4494:02772
02773:+00055:+00015:+00043:001196.4494:02773
02774:+00053:+00024:+00025:001196.4494:02774
02775:+00079:+00047:-00001:001154.0471:02775
02776:+00089:+00045:+00003:001154.0471:02776
02777:+00094:+00056:+00012:001154.0471:02777
02778:+00052:+00066:+00036:001154.0471:02778
02779:+00050:+00063:+00041:001154.0471:02779
02780:+00009:+00044:-00043:001154.0471:02780
02781:+00031:+00064:-00047:001154.0471:02781
02782:+00033:+00042:-00044:001154.0471:02782
02783:+00011:+00050:-00003:001154.0471:02783
02784:+00000:+00028:-00019:001154.0471:02784
02785:-00007:+00050:+00002:001154.0471:02785
02786:+00011:+00029:-00028:001154.0471:02786
02787:-00013:+00026:-00029:001154.0471:02787
02788:+00002:+00034:+00012:001154.0471:02788
02789:-00012:+00009:+00017:001154.0471:02789
02790:-00008:+00015:-00033:001154.0471:02790
02791:+00003:+00032:-00022:001154.0471:02791
02792:+00029:+00023:-00044:001154.0471:02792
02793:+00008:+00020:+00006:001119.2264:02793
02794:+00030:+00008:+00010:001119.2264:02794
02795:+00024:+00011:+00042:001119.2264:02795
02796:+00035:+00017:-00027:001119.2264:02796
02797:+00057:+00008:-00042:001119.2264:02797
02798:+00052:+00016:-00027:001119.2264:02798
02799:+00037:-00007:+00010:001119.2264:02799
02800:+00039:-00022:+00009:001119.2264:02800
02801:+00054:+00003:-00047:001119.2264:02801
02802:+00064:+00003:-00025:001119.2264:02802
02803:+00060:+00007:-00078:001119.2264:02803
02804:+00049:-00004:-00005:001119.2264:02804
02805:+00040:-00004:+00003:001119.2264:02805
02806:+00041:-00006:+00010:001119.2264:02806
02807:+00045:+00018:-00060:001119.2264:02807
02808:+00023:+00009:-00042:001119.2264:02808
02809:+00009:+00007:-00027:001119.2264:02809
02810:-00003:-00004:+00004:001119.2264:02810
02811:-00008:-00006:+00020:001099.8869:02811
02812:-00020:+00003:+00020:001099.8869:02812
02813:-00056:+00008:+00015:001099.8869:02813
02814:-00017:+00004:+00018:001099.8869:02814
02815:-00054:-00016:-00012:001099.8869:02815
02816:-00040:-00023:+00010:001099.8869:02816
02817:-00018:-00009:+00012:001099.8869:02817
02818:-00034:-00012:+00008:001099.8869:02818
02819:-00032:-00034:-00031:001099.8869:02819
02820:-00035:-00024:+00003:001099.8869:02820
02821:-00053:-00015:+00005:001099.8869:02821
02822:-00045:-00024:+00002:001099.8869:02822
02823:-00039:-00011:+00041:001099.8869:02823
02824:-00018:-00034:+00023:001099.8869:02824
02825:-00027:-00038:-00001:001099.8869:02825
02826:-00002:-00026:-00013:001099.8869:02826
02827:+00000:-00036:+00000:001099.8869:02827
02828:-00027:-00011:+00004:001099.8869:02828
02829:-00022:-00014:+00019:001099.8869:02829
02830:+00000:-00014:+00018:001099.8869:02830
02831:-00040:-00011:+00015:001012.3760:02831
02832:-00038:-00011:+00113:001012.3760:02832
02833:-00037:-00035:+00102:001012.3760:02833
02834:-00035:-00022:-00033:001012.3760:02834
02835:-00055:-00016:-00044:001012.3760:02835
02836:-00053:-00017:-00031:001012.3760:02836
02837:-00046:+00004:-00018:001012.3760:02837
02838:-00034:+00002:-00006:001012.3760:02838
02839:-00032:-00005:+00003:001012.3760:02839
02840:-00029:-00008:+00002:001012.3760:02840
02841:-00055:+00007:+00027:001012.3760:02841
02842:-00050:+00007:-00085:001012.3760:02842
02843:-00044:+00017:+00081:001012.3760:02843
02844:-00008:+00005:+00080:001012.3760:02844
02845:-00046:+00022:-00031:001012.3760:02845
02846:-00027:+00018:-00060:001012.3760:02846
02847:-00015:+00007:-00037:001012.3760:02847
02848:-00039:+00007:-00037:001012.3760:02848
02849:-00015:+00020:-00021:001012.3760:02849
02850:-00015:+00003:+00004:001012.3760:02850
02851:-00038:+00018:+00019:001012.3760:02851
02852:-00027:+00007:+00018:000940.0935:02852
02853:-00018:-00005:+00003:000940.0935:02853
02854:-00041:+00000:+00008:000940.0935:02854
02855:-00013:+00001:-00026:000940.0935:02855
02856:-00028:+00001:-00077:000940.0935:02856
02857:-00001:+00006:-00011:000940.0935:02857
02858:-00021:+00001:+00001:000940.0935:02858
02859:-00022:-00016:+00055:000940.0935:02859
02860:-00020:-00023:+00033:000940.0935:02860
02861:-00043:+00000:-00010:000940.0935:02861
02862:-00038:-00017:-00038:000940.0935:02862
02863:-00031:+00008:-00027:000940.0935:02863
02864:-00016:-00011:-00021:000940.0935:02864
02865:-00023:+00001:+00070:000940.0935:02865
02866:+00001:-00022:+00023:000940.0935:02866
02867:-00018:+00003:+00054:000940.0935:02867
02868:-00024:-00006:+00026:000940.0935:02868
02869:-00033:-00020:+00042:000940.0935:02869
02870:-00050:-00033:+00012:000940.0935:02870
02871:-00031:-00022:+00020:000940.0935:02871
02872:-00035:-00033:+00040:000940.0935:02872
02873:-00035:-00030:+00030:000940.0935:02873
02874:-00066:-00038:+00020:000940.0935:02874
02875:-00062:-00038:+00067:000940.0935:02875
02876:-00062:-00024:+00029:000854.9630:02876
02877:-00066:-00023:+00058:000854.9630:02877
02878:-00083:-00037:+00060:000854.9630:02878
02879:-00074:-00028:+00083:000854.9630:02879
02880:-00073:-00036:+00086:000854.9630:02880
02881:-00088:-00010:+00062:000854.9630:02881
02882:-00082:-00014:+00073:000854.9630:02882
02883:-00061:-00021:+00044:000854.9630:02883
02884:-00073:-00019:+00067:000854.9630:02884
02885:-00056:-00012:+00062:000854.9630:02885
02886:-00029:-00012:+00048:000854.9630:02886
02887:-00029:-00015:+00069:000854.9630:02887
02888:-00039:-00032:+00060:000854.9630:02888
02889:-00031:-00033:+00061:000854.9630:02889
02890:-00040:-00037:+00050:000854.9630:02890
02891:-00038:-00009:+00081:000854.9630:02891
02892:-00020:-00035:+00058:000854.9630:02892
02893:-00043:-00010:+00055:000854.9630:02893
02894:-00038:-00034:+00046:000854.9630:02894
02895:-00042:-00019:+00029:000854.9630:02895
02896:-00035:-00011:+00019:000854.9630:02896
02897:-00052:-00022:+00031:000854.9630:02897
02898:-00059:-00019:+00014:000854.9630:02898
02899:-00044:-00003:+00023:000854.9630:02899
02900:-00058:+00005:+00020:000854.9630:02900
02901:-00059:-00003:+00040:000854.9630:02901
02902:-00067:-00016:+00016:000754.2097:02902
02903:-00066:+00021:+00025:000754.2097:02903
02904:-00047:+00019:+00037:000754.2097:02904
02905:-00068:+00018:+00005:000754.2097:02905
02906:-00045:+00008:+00025:000754.2097:02906
02907:-00057:+00015:-00015:000754.2097:02907
02908:-00050:+00037:-00030:000754.2097:02908
02909:-00054:+00034:-00032:000754.2097:02909
02910:-00055:+00033:+00006:000754.2097:02910
02911:-00036:+00032:+00000:000754.2097:02911
02912:-00052:+00035:+00012:000754.2097:02912
02913:-00042:+00012:+00000:000754.2097:02913
02914:-00032:+00014:-00031:000754.2097:02914
02915:-00028:+00013:-00032:000754.2097:02915
02916:-00041:+00038:-00023:000754.2097:02916
02917:-00039:+00035:-00029:000754.2097:02917
02918:-00043:+00030:-00024:000754.2097:02918
02919:-00039:+00046:-00002:000754.2097:02919
02920:-00029:+00051:+00012:000754.2097:02920
02921:-00031:+00029:-00027:000754.2097:02921
02922:-00039:+00040:-00021:000754.2097:02922
02923:-00052:+00051:-00003:000754.2097:02923
02924:-00058:+00042:-00045:000754.2097:02924
02925:-00044:+00049:-00008:000754.2097:02925
02926:-00066:+00049:+00003:000754.2097:02926
02927:-00064:+00029:-00013:000798.5130:02927
02928:-00082:+00038:-00009:000798.5130:02928
02929:-00082:+00035:-00005:000798.5130:02929
02930:-00087:+00008:-00033:000798.5130:02930
02931:-00075:+00023:-00010:000798.5130:02931
02932:-00063:+00022:+00001:000798.5130:02932
02933:-00062:+00017:+00006:000798.5130:02933
02934:-00085:+00020:-00021:000798.5130:02934
02935:-00080:+00021:-00034:000798.5130:02935
02936:-00051:+00002:+00073:000798.5130:02936
02937:-00069:-00016:-00034:000798.5130:02937
02938:-00065:+00012:+00055:000798.5130:02938
02939:-00017:-00005:+00000:000798.5130:02939
02940:-00009:+00001:+00051:000798.5130:02940
02941:-00004:+00001:+00023:000798.5130:02941
02942:-00032:-00003:+00039:000798.5130:02942
02943:-00083:-00029:+00008:000798.5130:02943
02944:-00039:+00007:+00022:000798.5130:02944
02945:-00048:-00014:-00023:000798.5130:02945
02946:-00040:+00013:+00000:000798.5130:02946
02947:-00054:-00021:-00016:000798.5130:02947
02948:-00012:+00034:+00018:000798.5130:02948
02949:-00041:-00021:-00018:000906.3452:02949
02950:-00003:+00021:+00000:000906.3452:02950
02951:-00010:-00003:-00023:000906.3452:02951
02952:-00006:+00019:+00005:000906.3452:02952
02953:+00010:-00005:-00017:000906.3452:02953
02954:-00006:+00013:-00016:000906.3452:02954
02955:+00005:+00010:-00043:000906.3452:02955
02956:-00008:+00033:-00029:000906.3452:02956
02957:+00028:+00033:-00004:000906.3452:02957
02958:-00010:+00035:+00010:000906.3452:02958
02959:-00006:+00036:+00006:000906.3452:02959
02960:-00008:+00031:+00011:000906.3452:02960
02961:+00002:+00033:+00004:000906.3452:02961
02962:-00020:+00013:-00014:000906.3452:02962
02963:-00019:+00020:+00010:000906.3452:02963
02964:-00042:-00003:-00015:000906.3452:02964
02965:-00057:-00006:-00032:000906.3452:02965
02966:-00050:-00020:-00015:000906.3452:02966
02967:-00069:+00001:-00028:000906.3452:02967
02968:-00059:-00011:-00021:000906.3452:02968
02969:-00046:+00000:-00031:000906.3452:02969
02970:-00034:+00004:-00009:000954.9312:02970
02971:-00020:-00004:-00036:000954.9312:02971
02972:-00004:+00016:-00008:000954.9312:02972
02973:+00006:+00023:-00004:000954.9312:02973
02974:+00008:+00034:-00017:000954.9312:02974
02975:+00044:+00029:-00002:000954.9312:02975
02976:+00046:+00039:+00004:000954.9312:02976
02977:+00040:+00040:+00011:000954.9312:02977
02978:+00039:+00055:-00029:000954.9312:02978
02979:+00063:+00070:-00032:000954.9312:02979
02980:+00036:+00082:-00005:000954.9312:02980
02981:+00042:+00084:-00016:000954.9312:02981
02982:+00047:+00099:-00021:000954.9312:02982
02983:+00027:+00100:-00057:000954.9312:02983
02984:+00016:+00097:-00038:000954.9312:02984
02985:-00007:+00113:-00003:000954.9312:02985
02986:-00016:+00093:-00042:000954.9312:02986
02987:-00019:+00085:-00024:000954.9312:02987
02988:-00030:+00084:-00023:000954.9312:02988
02989:-00055:+00076:-00030:000954.9312:02989
02990:-00050:+00066:-00047:001014.0133:02990
02991:-00066:+00047:+00014:001014.0133:02991
02992:-00070:+00015:+00020:001014.0133:02992
02993:-00062:+00014:-00014:001014.0133:02993
02994:-00050:-00006:-00010:001014.0133:02994
02995:-00058:+00000:-00014:001014.0133:02995
02996:-00052:-00012:-00007:001014.0133:02996
02997:-00051:-00014:-00006:001014.0133:02997
02998:-00026:-00036:+00009:001014.0133:02998
02999:-00026:-00008:-00016:001014.0133:02999
03000:+00000:-00014:+00008:001014.0133:03000
03001:+00013:-00021:+00011:001014.0133:03001
03002:+00016:-00022:+00012:001014.0133:03002
03003:+00010:-00009:+00029:001014.0133:03003
03004:+00024:+00002:+00067:001014.0133:03004
03005:+00044:+00000:+00043:001014.0133:03005
03006:+00018:+00005:+00040:001014.0133:03006
03007:+00044:+00003:+00051:001014.0133:03007
03008:+00031:+00006:+00054:001091.3735:03008
03009:+00006:-00019:+00025:001091.3735:03009
03010:+00004:+00003:+00020:001091.3735:03010
03011:-00006:-00023:+00021:001091.3735:03011
03012:-00015:-00019:-00007:001091.3735:03012
03013:-00027:+00001:-00001:001091.3735:03013
03014:-00013:+00003:+00021:001091.3735:03014
03015:-00016:-00016:+00002:001091.3735:03015
03016:-00015:+00008:+00000:001091.3735:03016
03017:-00028:+00009:+00014:001091.3735:03017
03018:-00028:+00021:+00029:001091.3735:03018
03019:-00052:+00008:+00058:001091.3735:03019
03020:-00032:+00011:+00015:001091.3735:03020
03021:-00045:+00015:+00021:001091.3735:03021
03022:-00049:+00022:+00010:001091.3735:03022
03023:-00070:+00033:+00002:001091.3735:03023
03024:-00066:+00015:-00006:001091.3735:03024
03025:-00073:+00012:+00017:001091.3735:03025
03026:-00032:+00033:+00040:001091.3449:03026
03027:-00029:+00037:+00004:001091.3449:03027
03028:-00041:+00014:-00003:001091.3449:03028
03029:-00020:+00027:+00018:001091.3449:03029
03030:-00017:+00023:+00040:001091.3449:03030
03031:-00041:+00033:+00010:001091.3449:03031
03032:-00013:+00034:-00014:001091.3449:03032
03033:-00014:+00031:-00012:001091.3449:03033
03034:-00002:+00033:-00003:001091.3449:03034
03035:+00001:+00026:+00011:001091.3449:03035
03036:+00015:+00028:-00016:001091.3449:03036
03037:+00011:+00027:-00014:001091.3449:03037
03038:+00004:+00040:+00026:001091.3449:03038
03039:+00029:+00048:+00021:001091.3449:03039
03040:+00003:+00037:+00041:001091.3449:03040
03041:+00017:+00015:-00001:001091.3449:03041
03042:+00010:+00033:+00001:001091.3449:03042
03043:-00001:+00019:-00006:001091.3449:03043
03044:-00019:+00022:-00005:001109.3214:03044
03045:-00014:+00016:+00021:001109.3214:03045
03046:-00036:+00006:+00025:001109.3214:03046
03047:-00042:-00017:+00026:001109.3214:03047
03048:-00052:-00013:-00005:001109.3214:03048
03049:-00046:-00012:-00007:001109.3214:03049
03050:-00073:-00035:-00018:001109.3214:03050
03051:-00050:-00037:+00003:001109.3214:03051
03052:-00065:-00028:-00002:001109.3214:03052
03053:-00061:-00047:-00009:001109.3214:03053
03054:-00048:-00028:-00028:001109.3214:03054
03055:-00031:-00037:-00009:001109.3214:03055
03056:-00031:-00034:-00043:001109.3214:03056
03057:-00013:-00026:+00020:001109.3214:03057
03058:-00011:-00014:+00028:001109.3214:03058
03059:+00013:-00014:+00020:001109.3214:03059
03060:+00016:-00011:+00037:001109.3214:03060
03061:+00008:-00014:+00031:001109.3214:03061
03062:+00013:-00015:+00021:001153.9779:03062
03063:+00011:-00012:-00015:001153.9779:03063
03064:+00007:-00017:+00005:001153.9779:03064
03065:+00011:-00005:-00015:001153.9779:03065
03066:-00009:-00007:-00041:001153.9779:03066
03067:-00024:+00010:-00046:001153.9779:03067
03068:-00020:+00033:-00006:001153.9779:03068
03069:-00042:+00026:-00032:001153.9779:03069
03070:-00037:+00053:-00011:001153.9779:03070
03071:-00039:+00046:+00006:001153.9779:03071
03072:-00033:+00049:-00003:001153.9779:03072
03073:-00053:+00062:+00024:001153.9779:03073
03074:-00042:+00046:-00011:001153.9779:03074
03075:-00034:+00056:-00045:001153.9779:03075
03076:-00028:+00059:-00045:001153.9779:03076
03077:-00017:+00082:-00059:001153.9779:03077
03078:-00033:+00065:-00037:001153.9779:03078
03079:-00034:+00045:-00042:001133.0546:03079
03080:-00041:+00045:+00020:001133.0546:03080
03081:-00027:+00050:+00007:001133.0546:03081
03082:-00026:+00027:+00007:001133.0546:03082
03083:-00004:+00035:-00003:001133.0546:03083
03084:-00028:+00023:+00000:001133.0546:03084
03085:-00027:+00017:-00004:001133.0546:03085
03086:-00022:+00034:-00037:001133.0546:03086
03087:-00003:+00013:-00034:001133.0546:03087
03088:-00020:+00015:-00076:001133.0546:03088
03089:-00018:+00020:-00002:001133.0546:03089
03090:-00003:+00009:+00004:001133.0546:03090
03091:-00003:+00018:-00006:001133.0546:03091
03092:+00005:+00021:-00028:001133.0546:03092
03093:-00024:-00001:+00024:001133.0546:03093
03094:+00034:+00008:+00015:001133.0546:03094
03095:+00018:+00019:-00004:001133.0546:03095
03096:+00055:+00035:+00009:001133.0546:03096
03097:+00014:-00007:-00021:001149.0186:03097
03098:+00060:+00008:-00057:001149.0186:03098
03099:+00015:+00005:+00021:001149.0186:03099
03100:+00027:+00016:-00007:001149.0186:03100
03101:+00006:-00006:-00020:001149.0186:03101
03102:+00004:+00008:-00031:001149.0186:03102
03103:+00010:+00009:+00008:001149.0186:03103
03104:-00021:-00007:+00000:001149.0186:03104
03105:-00009:+00016:+00012:001149.0186:03105
03106:-00023:-00007:+00013:001149.0186:03106
03107:-00020:+00001:+00005:001149.0186:03107
03108:-00016:-00015:+00049:001149.0186:03108
03109:-00036:-00039:+00039:001149.0186:03109
03110:-00047:-00063:+00019:001149.0186:03110
03111:-00045:-00058:+00008:001149.0186:03111
03112:-00059:-00060:-00014:001149.0186:03112
03113:-00045:-00085:-00010:001149.0186:03113
03114:-00046:-00094:+00031:001189.7174:03114
03115:-00038:-00095:+00032:001189.7174:03115
03116:-00004:-00065:+00006:001189.7174:03116
03117:+00015:-00039:+00036:001189.7174:03117
03118:+00041:-00051:+00076:001189.7174:03118
03119:+00072:-00035:+00090:001189.7174:03119
03120:+00079:-00021:+00121:001189.7174:03120
03121:+00120:+00023:+00105:001189.7174:03121
03122:+00123:+00030:+00047:001189.7174:03122
03123:+00122:+00050:+00033:001189.7174:03123
03124:+00117:+00060:+00017:001189.7174:03124
03125:+00122:+00058:-00031:001189.7174:03125
03126:+00107:+00076:-00035:001189.7174:03126
03127:+00072:+00075:+00006:001189.7174:03127
03128:+00052:+00092:+00009:001189.7174:03128
03129:+00045:+00092:+00024:001189.7174:03129
03130:-00009:+00084:+00060:001189.7174:03130
03131:-00004:+00095:+00084:001170.2999:03131
03132:-00030:+00081:+00057:001170.2999:03132
03133:-00050:+00079:-00016:001170.2999:03133
03134:-00066:+00059:+00043:001170.2999:03134
03135:-00049:+00045:+00133:001170.2999:03135
03136:-00070:+00029:-00079:001170.2999:03136
03137:-00067:+00038:-00089:001170.2999:03137
03138:-00008:+00027:+00055:001170.2999:03138
03139:-00001:+00034:+00051:001170.2999:03139
03140:-00007:-00002:-00016:001170.2999:03140
03141:+00038:-00016:+00011:001170.2999:03141
03142:+00067:-00008:+00017:001170.2999:03142
03143:+00079:-00012:-00043:001170.2999:03143
03144:+00069:-00035:+00102:001170.2999:03144
03145:+00134:-00049:+00166:001170.2999:03145
03146:+00053:-00025:+00117:001170.2999:03146
03147:+00064:-00053:-00063:001170.2999:03147
03148:+00053:-00061:+00014:001169.4152:03148
03149:+00048:-00069:+00102:001169.4152:03149
03150:+00015:-00075:+00025:001169.4152:03150
03151:+00017:-00095:-00015:001169.4152:03151
03152:+00005:-00086:+00015:001169.4152:03152
03153:+00018:-00111:-00028:001169.4152:03153
03154:-00002:-00115:+00006:001169.4152:03154
03155:-00008:-00141:+00038:001169.4152:03155
03156:+00017:-00135:+00031:001169.4152:03156
03157:+00008:-00155:+00041:001169.4152:03157
03158:+00005:-00145:+00077:001169.4152:03158
03159:+00032:-00147:+00116:001169.4152:03159
03160:+00003:-00135:+00059:001169.4152:03160
03161:+00011:-00142:+00085:001169.4152:03161
03162:+00027:-00124:+00055:001169.4152:03162
03163:+00013:-00088:+00049:001169.4152:03163
03164:-00011:-00085:+00053:001169.4152:03164
03165:-00008:-00080:+00025:001195.3201:03165
03166:+00005:-00054:+00034:001195.3201:03166
03167:+00033:-00030:+00027:001195.3201:03167
03168:+00048:+00006:+00043:001195.3201:03168
03169:+00061:+00018:+00051:001195.3201:03169
03170:+00064:+00011:+00024:001195.3201:03170
03171:+00052:+00053:+00014:001195.3201:03171
03172:+00055:+00041:+00020:001195.3201:03172
03173:+00037:+00082:-00008:001195.3201:03173
03174:+00036:+00098:-00006:001195.3201:03174
03175:+00034:+00111:+00025:001195.3201:03175
03176:+00034:+00092:+00030:001195.3201:03176
03177:+00047:+00096:+00017:001195.3201:03177
03178:+00041:+00094:+00029:001195.3201:03178
03179:+00034:+00097:-00015:001195.3201:03179
03180:+00048:+00083:-00026:001195.3201:03180
03181:+00043:+00069:-00022:001195.3201:03181
03182:+00020:+00054:-00012:001147.6439:03182
03183:+00018:+00068:-00044:001147.6439:03183
03184:-00007:+00046:-00049:001147.6439:03184
03185:-00005:+00036:-00026:001147.6439:03185
03186:-00024:+00019:-00032:001147.6439:03186
03187:+00001:+00011:-00023:001147.6439:03187
03188:+00016:+00000:-00022:001147.6439:03188
03189:+00006:-00020:-00035:001147.6439:03189
03190:+00021:-00036:+00005:001147.6439:03190
03191:+00061:-00028:-00004:001147.6439:03191
03192:+00058:-00051:-00025:001147.6439:03192
03193:+00075:-00028:-00040:001147.6439:03193
03194:+00091:-00025:-00021:001147.6439:03194
03195:+00076:-00068:-00063:001147.6439:03195
03196:+00091:-00043:-00017:001147.6439:03196
03197:+00080:-00061:-00014:001147.6439:03197
03198:+00096:-00052:-00048:001147.6439:03198
03199:+00097:-00039:-00047:001147.6439:03199
03200:+00098:-00035:-00041:001113.2222:03200
03201:+00095:-00036:-00035:001113.2222:03201
03202:+00098:-00037:-00040:001113.2222:03202
03203:+00120:-00034:-00047:001113.2222:03203
03204:+00103:-00009:-00046:001113.2222:03204
03205:+00066:-00011:-00046:001113.2222:03205
03206:+00040:-00015:-00010:001113.2222:03206
03207:+00045:-00018:-00025:001113.2222:03207
03208:+00004:-00013:-00034:001113.2222:03208
03209:-00003:-00006:-00029:001113.2222:03209
03210:-00021:+00007:-00023:001113.2222:03210
03211:-00041:+00018:-00057:001113.2222:03211
03212:-00014:+00011:-00025:001113.2222:03212
03213:-00017:+00012:-00008:001113.2222:03213
03214:-00001:+00035:-00013:001113.2222:03214
03215:-00003:+00034:+00001:001113.2222:03215
03216:-00006:+00046:+00017:001113.2222:03216
03217:-00011:+00029:+00006:001113.2222:03217
03218:+00017:+00026:+00010:001095.0981:03218
03219:+00029:+00047:-00002:001095.0981:03219
03220:+00005:+00046:+00007:001095.0981:03220
03221:+00030:+00035:-00010:001095.0981:03221
03222:+00008:+00033:+00009:001095.0981:03222
03223:+00004:+00009:-00005:001095.0981:03223
03224:+00002:-00002:-00015:001095.0981:03224
03225:-00008:+00004:-00017:001095.0981:03225
03226:-00001:+00007:-00007:001095.0981:03226
03227:-00028:-00009:-00031:001095.0981:03227
03228:-00033:-00031:+00039:001095.0981:03228
03229:-00031:-00032:+00030:001095.0981:03229
03230:-00066:-00028:+00036:001095.0981:03230
03231:-00051:-00037:+00040:001095.0981:03231
03232:-00051:-00024:+00020:001095.0981:03232
03233:-00053:-00024:-00004:001095.0981:03233
03234:-00033:-00032:-00004:001095.0981:03234
03235:-00026:-00036:+00021:001095.0981:03235
03236:-00021:-00024:+00018:001095.0981:03236
03237:-00023:-00049:+00029:001095.0981:03237
03238:-00038:-00052:-00027:001004.1853:03238
03239:-00021:-00030:-00044:001004.1853:03239
03240:-00029:-00052:-00025:001004.1853:03240
03241:-00030:-00036:+00010:001004.1853:03241
03242:-00015:-00011:+00017:001004.1853:03242
03243:+00000:-00011:+00017:001004.1853:03243
03244:+00008:+00018:-00011:001004.1853:03244
03245:+00020:+00015:-00063:001004.1853:03245
03246:+00025:+00037:+00050:001004.1853:03246
03247:+00048:+00026:+00072:001004.1853:03247
03248:+00021:+00049:+00006:001004.1853:03248
03249:+00030:+00063:-00048:001004.1853:03249
03250:+00033:+00043:-00039:001004.1853:03250
03251:+00011:+00057:-00046:001004.1853:03251
03252:-00023:+00063:-00006:001004.1853:03252
03253:-00038:+00046:+00000:001004.1853:03253
03254:-00016:+00064:+00001:001004.1853:03254
03255:-00051:+00030:-00014:001004.1853:03255
03256:-00054:+00037:-00003:001004.1853:03256
03257:-00066:+00014:+00012:001004.1853:03257
03258:-00056:+00022:-00047:001004.1853:03258
03259:-00058:+00009:-00021:001004.1853:03259
03260:-00030:-00002:+00012:000906.0507:03260
03261:-00042:-00018:+00054:000906.0507:03261
03262:-00042:-00032:+00043:000906.0507:03262
03263:-00030:-00035:+00021:000906.0507:03263
03264:-00040:-00037:-00021:000906.0507:03264
03265:-00050:-00048:-00038:000906.0507:03265
03266:-00068:-00044:+00001:000906.0507:03266
03267:-00060:-00043:+00018:000906.0507:03267
03268:-00083:-00067:+00052:000906.0507:03268
03269:-00066:-00061:+00054:000906.0507:03269
03270:-00074:-00066:+00059:000906.0507:03270
03271:-00089:-00077:+00030:000906.0507:03271
03272:-00079:-00060:+00073:000906.0507:03272
03273:-00069:-00076:+00082:000906.0507:03273
03274:-00067:-00057:+00059:000906.0507:03274
03275:-00049:-00057:+00043:000906.0507:03275
03276:-00055:-00067:+00071:000906.0507:03276
03277:-00049:-00045:+00068:000906.0507:03277
03278:-00056:-00042:+00029:000906.0507:03278
03279:-00019:-00029:+00045:000906.0507:03279
03280:-00013:-00015:+00072:000906.0507:03280
03281:-00026:-00033:+00050:000906.0507:03281
03282:-00025:+00003:+00099:000906.0507:03282
03283:-00012:-00003:+00059:000906.0507:03283
03284:-00037:+00020:+00068:000831.9318:03284
03285:-00042:+00012:+00058:000831.9318:03285
03286:-00054:+00031:+00071:000831.9318:03286
03287:-00056:+00035:+00053:000831.9318:03287
03288:-00049:+00037:+00070:000831.9318:03288
03289:-00059:+00027:+00072:000831.9318:03289
03290:-00065:+00031:+00063:000831.9318:03290
03291:-00086:+00008:+00050:000831.9318:03291
03292:-00071:+00013:+00056:000831.9318:03292
03293:-00059:+00008:+00034:000831.9318:03293
03294:-00070:+00021:+00040:000831.9318:03294
03295:-00067:+00019:+00019:000831.9318:03295
03296:-00047:+00019:+00040:000831.9318:03296
03297:-00057:-00005:+00057:000831.9318:03297
03298:-00047:-00007:+00055:000831.9318:03298
03299:-00046:-00007:+00072:000831.9318:03299
03300:-00058:+00002:+00035:000831.9318:03300
03301:-00066:-00011:+00018:000831.9318:03301
03302:-00068:-00013:+00026:000831.9318:03302
03303:-00063:-00029:+00035:000831.9318:03303
03304:-00083:-00041:+00008:000831.9318:03304
03305:-00065:-00052:+00010:000831.9318:03305
03306:-00054:-00024:+00000:000831.9318:03306
03307:-00045:-00037:-00007:000831.9318:03307
03308:-00042:-00014:-00015:000831.9318:03308
03309:-00018:-00015:+00004:000831.9318:03309
03310:-00026:-00020:-00029:000759.7222:03310
03311:-00023:-00017:-00006:000759.7222:03311
03312:+00000:-00007:+00011:000759.7222:03312
03313:-00003:-00002:-00002:000759.7222:03313
03314:-00004:+00012:-00026:000759.7222:03314
03315:-00016:+00033:-00032:000759.7222:03315
03316:-00038:+00028:-00045:000759.7222:03316
03317:-00029:+00026:-00053:000759.7222:03317
03318:-00038:+00039:-00029:000759.7222:03318
03319:-00033:+00052:-00007:000759.7222:03319
03320:-00066:+00043:-00011:000759.7222:03320
03321:-00072:+00053:-00005:000759.7222:03321
03322:-00065:+00041:-00014:000759.7222:03322
03323:-00087:+00066:-00043:000759.7222:03323
03324:-00077:+00066:-00022:000759.7222:03324
03325:-00085:+00056:-00062:000759.7222:03325
03326:-00080:+00065:-00026:000759.7222:03326
03327:-00078:+00045:-00004:000759.7222:03327
03328:-00066:+00043:+00003:000759.7222:03328
03329:-00066:+00037:-00002:000759.7222:03329
03330:-00065:+00040:-00008:000759.7222:03330
03331:-00089:+00027:-00057:000759.7222:03331
03332:-00014:+00036:-00034:000759.7222:03332
03333:-00070:-00004:-00066:000759.7222:03333
03334:+00012:+00029:+00016:000839.7646:03334
03335:-00056:-00005:-00028:000839.7646:03335
03336:+00030:+00026:+00017:000839.7646:03336
03337:-00015:-00016:+00010:000839.7646:03337
03338:-00013:+00028:-00008:000839.7646:03338
03339:-00050:-00018:-00008:000839.7646:03339
03340:+00005:+00037:-00019:000839.7646:03340
03341:-00042:-00011:+00038:000839.7646:03341
03342:-00025:+00009:+00011:000839.7646:03342
03343:-00020:-00009:+00022:000839.7646:03343
03344:-00021:+00008:+00008:000839.7646:03344
03345:-00028:-00020:-00043:000839.7646:03345
03346:-00028:-00016:+00007:000839.7646:03346
03347:-00039:-00022:-00032:000839.7646:03347
03348:-00041:-00008:+00021:000839.7646:03348
03349:-00044:-00032:-00001:000839.7646:03349
03350:-00034:-00018:-00011:000839.7646:03350
03351:-00036:-00021:-00045:000839.7646:03351
03352:-00052:-00016:-00006:000839.7646:03352
03353:-00041:+00003:-00030:000839.7646:03353
03354:-00033:+00001:+00004:000839.7646:03354
03355:-00018:-00005:-00003:000948.3965:03355
03356:-00014:+00022:+00008:000948.3965:03356
03357:-00022:+00012:-00006:000948.3965:03357
03358:-00024:+00010:-00029:000948.3965:03358
03359:-00003:+00009:-00008:000948.3965:03359
03360:-00003:+00037:-00015:000948.3965:03360
03361:+00014:+00024:-00033:000948.3965:03361
03362:-00006:+00046:-00015:000948.3965:03362
03363:+00007:+00039:-00033:000948.3965:03363
03364:-00010:+00043:-00024:000948.3965:03364
03365:+00005:+00043:-00026:000948.3965:03365
03366:+00014:+00065:-00017:000948.3965:03366
03367:+00015:+00065:+00006:000948.3965:03367
03368:-00010:+00062:+00008:000948.3965:03368
03369:+00003:+00057:-00006:000948.3965:03369
03370:-00006:+00059:-00049:000948.3965:03370
03371:+00002:+00065:-00025:000948.3965:03371
03372:-00001:+00057:-00023:000948.3965:03372
03373:-00002:+00067:-00032:000948.3965:03373
03374:-00026:+00056:-00043:000948.3965:03374
03375:-00018:+00068:-00016:000948.3965:03375
03376:-00020:+00065:-00031:000985.9050:03376
03377:-00020:+00066:-00006:000985.9050:03377
03378:-00004:+00042:-00026:000985.9050:03378
03379:-00037:+00040:-00008:000985.9050:03379
03380:-00027:+00048:-00028:000985.9050:03380
03381:-00019:+00029:-00003:000985.9050:03381
03382:-00014:+00028:-00042:000985.9050:03382
03383:-00036:+00028:-00057:000985.9050:03383
03384:-00021:+00027:-00025:000985.9050:03384
03385:-00003:+00027:-00032:000985.9050:03385
03386:+00001:+00031:-00013:000985.9050:03386
03387:+00010:+00037:-00006:000985.9050:03387
03388:+00006:+00035:-00007:000985.9050:03388
03389:+00010:+00036:+00009:000985.9050:03389
03390:+00031:+00034:-00002:000985.9050:03390
03391:+00021:+00035:+00041:000985.9050:03391
03392:+00023:+00031:+00030:000985.9050:03392
03393:+00020:+00031:+00008:000985.9050:03393
03394:+00031:+00010:+00009:000985.9050:03394
03395:+00006:+00016:+00007:001039.2380:03395
03396:-00008:+00000:-00016:001039.2380:03396
03397:-00011:+00017:-00012:001039.2380:03397
03398:-00015:+00009:-00016:001039.2380:03398
03399:-00037:+00022:-00029:001039.2380:03399
03400:-00015:+00010:-00031:001039.2380:03400
03401:-00015:+00009:-00014:001039.2380:03401
03402:-00035:+00010:+00008:001039.2380:03402
03403:-00043:+00011:-00013:001039.2380:03403
03404:-00039:+00038:+00024:001039.2380:03404
03405:-00028:+00014:+00004:001039.2380:03405
03406:-00014:+00035:+00022:001039.2380:03406
03407:-00040:+00032:+00003:001039.2380:03407
03408:-00037:+00010:+00010:001039.2380:03408
03409:-00030:+00011:+00023:001039.2380:03409
03410:-00039:+00014:+00015:001039.2380:03410
03411:-00036:+00019:+00018:001039.2380:03411
03412:-00058:+00000:+00019:001039.2380:03412
03413:-00044:+00006:+00036:001111.4255:03413
03414:-00036:-00008:-00012:001111.4255:03414
03415:-00051:+00000:-00009:001111.4255:03415
03416:-00035:-00005:-00015:001111.4255:03416
03417:-00040:+00006:+00037:001111.4255:03417
03418:-00038:-00005:+00026:001111.4255:03418
03419:-00018:-00004:+00020:001111.4255:03419
03420:-00022:-00005:+00048:001111.4255:03420
03421:-00023:+00012:+00031:001111.4255:03421
03422:-00010:+00012:+00058:001111.4255:03422
03423:+00013:+00024:+00054:001111.4255:03423
03424:+00017:+00035:+00025:001111.4255:03424
03425:+00003:+00032:-00002:001111.4255:03425
03426:+00027:+00033:+00012:001111.4255:03426
03427:+00016:+00032:+00024:001111.4255:03427
03428:+00003:+00013:+00003:001111.4255:03428
03429:-00009:+00034:+00013:001111.4255:03429
03430:+00002:+00031:-00001:001111.4255:03430
03431:-00002:+00010:+00036:001110.7767:03431
03432:-00024:+00014:+00040:001110.7767:03432
03433:-00039:+00035:+00019:001110.7767:03433
03434:-00046:+00008:-00013:001110.7767:03434
03435:-00045:+00017:-00016:001110.7767:03435
03436:-00068:-00005:+00007:001110.7767:03436
03437:-00049:+00016:+00009:001110.7767:03437
03438:-00069:-00004:-00016:001110.7767:03438
03439:-00047:+00020:-00016:001110.7767:03439
03440:-00070:-00007:+00040:001110.7767:03440
03441:-00056:+00007:+00021:001110.7767:03441
03442:-00041:-00004:+00055:001110.7767:03442
03443:-00032:-00007:+00026:001110.7767:03443
03444:-00029:+00008:+00006:001110.7767:03444
03445:-00030:-00008:+00052:001110.7767:03445
03446:-00041:+00018:-00014:001110.7767:03446
03447:-00029:-00007:-00002:001110.7767:03447
03448:-00027:+00020:-00039:001110.7767:03448
03449:-00018:+00018:-00048:001129.2856:03449
03450:-00004:+00019:-00025:001129.2856:03450
03451:-00001:+00017:-00028:001129.2856:03451
03452:-00001:-00001:+00018:001129.2856:03452
03453:-00008:-00005:+00000:001129.2856:03453
03454:+00010:-00005:-00018:001129.2856:03454
03455:-00008:-00022:-00007:001129.2856:03455
03456:-00023:-00003:-00006:001129.2856:03456
03457:-00028:+00003:+00009:001129.2856:03457
03458:-00015:+00004:+00006:001129.2856:03458
03459:-00039:+00005:-00030:001129.2856:03459
03460:-00020:+00005:-00032:001129.2856:03460
03461:-00042:-00018:-00006:001129.2856:03461
03462:-00030:-00021:-00011:001129.2856:03462
03463:-00014:-00013:-00004:001129.2856:03463
03464:-00021:-00010:+00008:001129.2856:03464
03465:-00028:-00011:+00012:001129.2856:03465
03466:-00004:-00008:+00008:001176.4575:03466
03467:+00002:+00002:-00005:001176.4575:03467
03468:-00024:+00003:-00006:001176.4575:03468
03469:-00001:+00002:-00031:001176.4575:03469
03470:-00025:-00003:-00042:001176.4575:03470
03471:-00001:+00018:-00008:001176.4575:03471
03472:-00026:+00020:-00031:001176.4575:03472
03473:+00002:+00018:-00017:001176.4575:03473
03474:+00001:+00009:+00002:001176.4575:03474
03475:-00022:+00011:+00009:001176.4575:03475
03476:-00005:+00032:+00051:001176.4575:03476
03477:-00012:+00021:+00027:001176.4575:03477
03478:-00028:+00022:-00003:001176.4575:03478
03479:-00016:+00016:-00029:001176.4575:03479
03480:-00039:-00002:-00047:001176.4575:03480
03481:-00030:-00018:-00036:001176.4575:03481
03482:-00030:-00017:-00019:001176.4575:03482
03483:-00035:-00025:+00009:001154.0142:03483
03484:-00043:-00026:-00008:001154.0142:03484
03485:-00039:-00030:-00008:001154.0142:03485
03486:+00061:-00048:+00111:001154.0142:03486
03487:-00011:-00051:+00047:001154.0142:03487
03488:+00030:-00053:+00107:001154.0142:03488
03489:+00037:-00072:+00065:001154.0142:03489
03490:+00062:-00063:+00107:001154.0142:03490
03491:+00010:-00069:+00073:001154.0142:03491
03492:+00054:-00044:+00016:001154.0142:03492
03493:+00047:-00065:+00033:001154.0142:03493
03494:+00081:-00021:+00003:001154.0142:03494
03495:+00067:-00037:+00000:001154.0142:03495
03496:+00091:-00002:+00001:001154.0142:03496
03497:+00067:-00006:+00016:001154.0142:03497
03498:+00094:+00008:+00055:001154.0142:03498
03499:+00071:+00013:+00010:001154.0142:03499
03500:+00079:+00028:+00073:001163.9703:03500
03501:+00067:+00048:+00045:001163.9703:03501
03502:+00050:+00028:+00008:001163.9703:03502
03503:+00063:+00048:+00199:001163.9703:03503
03504:+00049:-00001:+00232:001163.9703:03504
03505:-00056:+00033:-00242:001163.9703:03505
03506:-00038:+00014:-00284:001163.9703:03506
03507:+00014:-00007:+00088:001163.9703:03507
03508:-00051:-00023:+00045:001163.9703:03508
03509:-00083:-00024:-00001:001163.9703:03509
03510:-00004:-00053:+00009:001163.9703:03510
03511:+00002:-00010:+00023:001163.9703:03511
03512:-00042:-00030:-00136:001163.9703:03512
03513:+00004:-00027:+00092:001163.9703:03513
03514:+00088:-00051:+00225:001163.9703:03514
03515:+00012:-00017:+00122:001163.9703:03515
03516:-00010:+00001:-00121:001163.9703:03516
03517:+00024:-00013:-00048:001198.7231:03517
03518:+00004:-00022:-00017:001198.7231:03518
03519:-00003:-00011:+00024:001198.7231:03519
03520:+00030:-00020:+00005:001198.7231:03520
03521:+00006:-00007:+00084:001198.7231:03521
03522:+00026:-00010:+00048:001198.7231:03522
03523:+00015:+00001:+00005:001198.7231:03523
03524:+00012:-00016:+00023:001198.7231:03524
03525:+00060:+00006:+00022:001198.7231:03525
03526:+00030:-00001:+00029:001198.7231:03526
03527:+00019:+00006:+00038:001198.7231:03527
03528:+00022:+00002:+00013:001198.7231:03528
03529:+00042:-00002:+00021:001198.7231:03529
03530:+00023:-00016:-00010:001198.7231:03530
03531:+00025:+00001:-00054:001198.7231:03531
03532:+00044:-00018:+00002:001198.7231:03532
03533:+00072:-00011:+00054:001198.7231:03533
03534:+00030:+00002:+00059:001163.7188:03534
03535:+00037:-00001:+00014:001163.7188:03535
03536:+00060:+00000:+00018:001163.7188:03536
03537:+00039:+00005:+00032:001163.7188:03537
03538:+00044:-00019:+00058:001163.7188:03538
03539:+00048:-00020:+00021:001163.7188:03539
03540:+00033:-00009:-00007:001163.7188:03540
03541:+00033:-00034:-00021:001163.7188:03541
03542:-00011:-00037:-00033:001163.7188:03542
03543:-00024:-00050:+00002:001163.7188:03543
03544:-00021:-00041:-00010:001163.7188:03544
03545:-00003:-00038:+00028:001163.7188:03545
03546:+00014:-00024:+00057:001163.7188:03546
03547:-00009:-00028:+00053:001163.7188:03547
03548:-00010:-00034:+00000:001163.7188:03548
03549:+00004:-00013:+00010:001163.7188:03549
03550:+00024:-00021:-00010:001163.7188:03550
03551:+00025:-00018:-00021:001139.5776:03551
03552:+00058:+00006:-00027:001139.5776:03552
03553:+00035:-00003:+00011:001139.5776:03553
03554:+00053:+00018:+00003:001139.5776:03554
03555:+00074:+00011:+00014:001139.5776:03555
03556:+00053:+00026:-00007:001139.5776:03556
03557:+00062:+00037:+00025:001139.5776:03557
03558:+00062:+00027:+00020:001139.5776:03558
03559:+00042:+00044:-00014:001139.5776:03559
03560:+00042:+00047:-00032:001139.5776:03560
03561:+00033:+00044:-00028:001139.5776:03561
03562:+00027:+00052:-00011:001139.5776:03562
03563:+00014:+00026:-00022:001139.5776:03563
03564:+00029:+00035:+00021:001139.5776:03564
03565:+00026:+00014:-00029:001139.5776:03565
03566:-00012:+00022:-00032:001139.5776:03566
03567:+00018:+00009:-00005:001139.5776:03567
03568:+00015:+00013:-00032:001139.5776:03568
03569:+00008:+00020:-00025:001135.3287:03569
03570:+00033:+00012:-00004:001135.3287:03570
03571:+00020:+00020:-00003:001135.3287:03571
03572:+00027:+00016:-00030:001135.3287:03572
03573:+00028:+00008:-00010:001135.3287:03573
03574:+00024:+00013:-00023:001135.3287:03574
03575:+00046:+00032:-00045:001135.3287:03575
03576:+00019:+00032:-00044:001135.3287:03576
03577:+00025:+00031:-00011:001135.3287:03577
03578:+00019:+00000:-00034:001135.3287:03578
03579:+00008:+00007:-00043:001135.3287:03579
03580:-00009:+00005:-00003:001135.3287:03580
03581:-00025:-00034:-00002:001135.3287:03581
03582:-00057:-00036:-00014:001135.3287:03582
03583:-00029:-00035:+00009:001135.3287:03583
03584:-00035:-00035:-00016:001135.3287:03584
03585:-00032:-00047:-00012:001135.3287:03585
03586:-00015:-00047:+00006:001135.3287:03586
03587:-00026:-00029:-00012:001135.3287:03587
03588:+00002:-00030:-00026:001051.6398:03588
03589:-00013:-00038:-00003:001051.6398:03589
03590:+00016:-00037:-00014:001051.6398:03590
03591:-00006:-00036:+00027:001051.6398:03591
03592:+00014:-00011:+00002:001051.6398:03592
03593:+00003:-00017:+00006:001051.6398:03593
03594:+00030:+00002:-00018:001051.6398:03594
03595:+00011:+00002:-00007:001051.6398:03595
03596:+00008:+00017:-00011:001051.6398:03596
03597:+00008:+00023:+00006:001051.6398:03597
03598:+00018:-00003:+00012:001051.6398:03598
03599:+00012:+00022:+00058:001051.6398:03599
03600:-00010:+00033:+00068:001051.6398:03600
03601:-00020:+00015:+00004:001051.6398:03601
03602:-00020:+00012:-00030:001051.6398:03602
03603:-00028:+00008:-00062:001051.6398:03603
03604:-00064:+00016:-00057:001051.6398:03604
03605:-00074:+00017:-00012:001051.6398:03605
03606:-00097:-00004:-00012:001051.6398:03606
03607:-00102:-00004:-00021:001051.6398:03607
03608:-00094:+00001:-00022:001051.6398:03608
03609:-00091:-00007:-00105:000963.2008:03609
03610:-00082:+00002:+00056:000963.2008:03610
03611:-00060:-00032:-00017:000963.2008:03611
03612:-00080:-00006:+00000:000963.2008:03612
03613:-00047:-00038:-00006:000963.2008:03613
03614:-00074:-00033:-00041:000963.2008:03614
03615:-00047:-00047:-00034:000963.2008:03615
03616:-00067:-00026:-00040:000963.2008:03616
03617:-00048:-00061:-00076:000963.2008:03617
03618:-00035:-00042:-00002:000963.2008:03618
03619:-00038:-00045:+00047:000963.2008:03619
03620:-00055:-00046:+00045:000963.2008:03620
03621:-00004:-00055:+00020:000963.2008:03621
03622:-00003:-00052:+00015:000963.2008:03622
03623:-00008:-00063:+00005:000963.2008:03623
03624:+00010:-00029:+00020:000963.2008:03624
03625:+00021:-00034:+00029:000963.2008:03625
03626:+00016:-00010:+00030:000963.2008:03626
03627:-00009:-00011:+00021:000963.2008:03627
03628:-00021:+00004:+00037:000963.2008:03628
03629:-00013:-00008:+00020:000963.2008:03629
03630:-00055:+00002:+00055:000963.2008:03630
03631:-00058:-00013:+00069:000963.2008:03631
03632:-00050:-00035:+00036:000857.8431:03632
03633:-00089:-00038:+00009:000857.8431:03633
03634:-00047:-00013:+00016:000857.8431:03634
03635:-00045:-00022:+00059:000857.8431:03635
03636:-00057:-00014:+00096:000857.8431:03636
03637:-00057:-00019:+00091:000857.8431:03637
03638:-00047:-00022:+00075:000857.8431:03638
03639:-00061:-00009:+00069:000857.8431:03639
03640:-00062:-00036:+00014:000857.8431:03640
03641:-00084:-00025:+00019:000857.8431:03641
03642:-00059:-00036:+00015:000857.8431:03642
03643:-00066:-00035:+00071:000857.8431:03643
03644:-00058:-00033:+00096:000857.8431:03644
03645:-00033:-00033:+00140:000857.8431:03645
03646:-00038:-00047:+00080:000857.8431:03646
03647:-00020:-00012:+00088:000857.8431:03647
03648:-00005:-00013:+00052:000857.8431:03648
03649:-00015:-00022:+00068:000857.8431:03649
03650:-00004:-00012:+00040:000857.8431:03650
03651:-00013:+00002:+00059:000857.8431:03651
03652:-00036:-00020:+00073:000857.8431:03652
03653:-00046:-00009:+00074:000857.8431:03653
03654:-00046:+00002:+00053:000857.8431:03654
03655:-00070:+00003:+00019:000857.8431:03655
03656:-00073:+00005:+00011:000857.8431:03656
03657:-00066:-00006:+00047:000857.8431:03657
03658:-00059:-00005:+00058:000857.8431:03658
03659:-00076:-00004:+00045:000741.6395:03659
03660:-00083:-00005:+00003:000741.6395:03660
03661:-00087:+00009:+00025:000741.6395:03661
03662:-00064:+00020:+00005:000741.6395:03662
03663:-00073:+00022:+00017:000741.6395:03663
03664:-00029:+00033:+00020:000741.6395:03664
03665:-00041:+00028:+00023:000741.6395:03665
03666:-00013:+00041:+00011:000741.6395:03666
03667:-00015:+00064:-00013:000741.6395:03667
03668:-00026:+00055:-00020:000741.6395:03668
03669:-00037:+00055:-00045:000741.6395:03669
03670:-00039:+00057:-00001:000741.6395:03670
03671:-00042:+00069:+00009:000741.6395:03671
03672:-00048:+00039:-00014:000741.6395:03672
03673:-00035:+00040:-00014:000741.6395:03673
03674:-00054:+00053:+00009:000741.6395:03674
03675:-00031:+00034:-00008:000741.6395:03675
03676:-00030:+00011:+00024:000741.6395:03676
03677:-00029:+00011:+00013:000741.6395:03677
03678:-00048:+00016:+00006:000741.6395:03678
03679:-00057:-00001:-00024:000741.6395:03679
03680:-00050:-00004:-00017:000741.6395:03680
03681:-00044:+00003:-00004:000741.6395:03681
03682:-00045:+00004:-00026:000741.6395:03682
03683:-00054:+00004:-00015:000741.6395:03683
03684:-00073:+00000:-00006:000741.6395:03684
03685:-00060:-00021:-00031:000767.1876:03685
03686:-00069:+00003:-00020:000767.1876:03686
03687:-00047:+00002:-00009:000767.1876:03687
03688:-00069:-00018:-00010:000767.1876:03688
03689:-00058:-00004:+00003:000767.1876:03689
03690:-00055:+00005:+00011:000767.1876:03690
03691:-00051:+00006:-00011:000767.1876:03691
03692:-00032:-00001:+00021:000767.1876:03692
03693:-00018:+00022:-00009:000767.1876:03693
03694:-00027:-00017:+00057:000767.1876:03694
03695:-00054:-00010:-00054:000767.1876:03695
03696:-00045:-00007:-00017:000767.1876:03696
03697:-00041:+00002:-00017:000767.1876:03697
03698:-00101:-00003:+00058:000767.1876:03698
03699:+00003:-00004:+00030:000767.1876:03699
03700:-00057:+00015:-00014:000767.1876:03700
03701:-00020:+00011:-00007:000767.1876:03701
03702:-00035:+00007:+00042:000767.1876:03702
03703:-00069:-00026:-00017:000767.1876:03703
03704:-00071:-00012:+00002:000767.1876:03704
03705:-00044:-00014:+00000:000767.1876:03705
03706:-00053:+00015:+00038:000767.1876:03706
03707:-00046:+00003:-00011:000767.1876:03707
03708:-00019:+00002:+00001:000871.4260:03708
03709:-00014:+00006:-00045:000871.4260:03709
03710:-00013:+00005:-00044:000871.4260:03710
03711:-00002:+00001:-00022:000871.4260:03711
03712:-00017:+00007:-00022:000871.4260:03712
03713:+00014:+00006:-00045:000871.4260:03713
03714:-00008:+00017:-00017:000871.4260:03714
03715:+00029:+00018:-00019:000871.4260:03715
03716:-00006:+00012:-00004:000871.4260:03716
03717:+00032:+00032:-00014:000871.4260:03717
03718:+00032:+00046:+00018:000871.4260:03718
03719:+00026:+00015:+00000:000871.4260:03719
03720:-00010:+00037:+00037:000871.4260:03720
03721:-00006:+00034:+00011:000871.4260:03721
03722:-00014:+00010:-00030:000871.4260:03722
03723:-00017:+00015:-00059:000871.4260:03723
03724:-00019:+00031:-00040:000871.4260:03724
03725:-00028:+00023:-00031:000871.4260:03725
03726:-00043:+00012:-00044:000871.4260:03726
03727:-00017:+00037:-00004:000871.4260:03727
03728:-00016:+00014:+00004:000871.4260:03728
03729:-00024:+00012:-00011:000871.4260:03729
03730:-00021:+00029:-00009:000925.1205:03730
03731:-00002:+00030:+00001:000925.1205:03731
03732:-00010:+00050:-00029:000925.1205:03732
03733:+00001:+00054:-00004:000925.1205:03733
03734:-00008:+00039:-00032:000925.1205:03734
03735:-00009:+00041:-00012:000925.1205:03735
03736:-00021:+00047:-00032:000925.1205:03736
03737:-00021:+00043:-00007:000925.1205:03737
03738:-00003:+00037:-00010:000925.1205:03738
03739:-00026:+00027:-00005:000925.1205:03739
03740:-00008:+00038:-00005:000925.1205:03740
03741:+00016:+00030:-00015:000925.1205:03741
03742:-00006:+00027:-00033:000925.1205:03742
03743:+00013:+00039:-00010:000925.1205:03743
03744:-00012:+00051:-00005:000925.1205:03744
03745:-00004:+00067:-00061:000925.1205:03745
03746:-00003:+00042:-00031:000925.1205:03746
03747:+00002:+00041:-00005:000925.1205:03747
03748:-00022:+00051:-00002:000925.1205:03748
03749:+00001:+00052:-00001:000925.1205:03749
03750:+00001:+00025:-00017:000992.3017:03750
03751:-00007:+00049:-00030:000992.3017:03751
03752:-00008:+00036:-00011:000992.3017:03752
03753:+00008:+00038:+00027:000992.3017:03753
03754:-00013:+00008:-00012:000992.3017:03754
03755:+00011:+00010:-00027:000992.3017:03755
03756:-00014:+00022:-00012:000992.3017:03756
03757:-00015:+00014:+00007:000992.3017:03757
03758:-00017:+00022:-00003:000992.3017:03758
03759:-00003:+00010:+00039:000992.3017:03759
03760:-00024:+00013:-00018:000992.3017:03760
03761:+00001:+00011:+00005:000992.3017:03761
03762:+00016:+00020:-00015:000992.3017:03762
03763:+00016:+00000:+00025:000992.3017:03763
03764:+00017:+00007:+00023:000992.3017:03764
03765:+00003:+00005:+00034:000992.3017:03765
03766:+00014:-00006:+00020:000992.3017:03766
03767:+00000:-00003:+00022:000992.3017:03767
03768:-00002:+00021:+00020:000992.3017:03768
03769:-00025:+00023:+00042:001071.0767:03769
03770:-00027:-00001:+00009:001071.0767:03770
03771:-00017:-00001:-00013:001071.0767:03771
03772:-00022:+00019:-00005:001071.0767:03772
03773:-00033:-00003:+00007:001071.0767:03773
03774:-00040:+00007:+00027:001071.0767:03774
03775:-00040:+00017:+00020:001071.0767:03775
03776:-00018:-00002:+00028:001071.0767:03776
03777:-00018:+00013:+00005:001071.0767:03777
03778:+00001:+00012:+00047:001071.0767:03778
03779:-00003:+00032:+00047:001071.0767:03779
03780:-00025:+00010:+00072:001071.0767:03780
03781:-00022:+00038:+00038:001071.0767:03781
03782:-00024:+00024:-00004:001071.0767:03782
03783:-00022:+00034:-00034:001071.0767:03783
03784:-00024:+00026:+00009:001071.0767:03784
03785:-00023:+00035:+00008:001071.0767:03785
03786:-00019:+00008:+00001:001071.0767:03786
03787:-00037:+00032:+00038:001077.1889:03787
03788:-00042:+00015:+00024:001077.1889:03788
03789:-00054:+00008:+00008:001077.1889:03789
03790:-00048:+00014:+00026:001077.1889:03790
03791:-00055:+00015:+00020:001077.1889:03791
03792:-00069:+00018:-00013:001077.1889:03792
03793:-00044:+00019:+00002:001077.1889:03793
03794:-00029:+00018:+00038:001077.1889:03794
03795:-00017:-00004:+00002:001077.1889:03795
03796:-00021:-00003:-00002:001077.1889:03796
03797:-00005:+00018:+00003:001077.1889:03797
03798:+00006:+00018:+00012:001077.1889:03798
03799:+00031:+00009:+00001:001077.1889:03799
03800:+00047:+00014:+00022:001077.1889:03800
03801:+00048:+00013:+00028:001077.1889:03801
03802:+00022:+00034:+00001:001077.1889:03802
03803:+00042:+00015:+00003:001077.1889:03803
03804:+00032:+00031:+00007:001077.1889:03804
03805:+00006:+00019:+00007:001098.5887:03805
03806:-00008:+00009:-00005:001098.5887:03806
03807:-00012:+00010:+00007:001098.5887:03807
03808:-00023:+00000:-00018:001098.5887:03808
03809:-00016:-00006:-00002:001098.5887:03809
03810:-00014:+00010:+00010:001098.5887:03810
03811:-00043:-00004:+00012:001098.5887:03811
03812:-00052:+00004:+00011:001098.5887:03812
03813:-00056:-00006:+00022:001098.5887:03813
03814:-00055:-00022:-00013:001098.5887:03814
03815:-00059:-00010:-00019:001098.5887:03815
03816:-00035:-00034:-00017:001098.5887:03816
03817:-00031:-00036:-00043:001098.5887:03817
03818:-00031:-00033:-00038:001098.5887:03818
03819:-00019:-00034:-00019:001098.5887:03819
03820:-00004:-00010:-00004:001098.5887:03820
03821:-00023:-00010:-00010:001098.5887:03821
03822:-00009:-00017:-00015:001098.5887:03822
03823:+00015:-00020:+00003:001145.6405:03823
03824:+00028:+00001:+00001:001145.6405:03824
03825:+00027:+00005:-00001:001145.6405:03825
03826:+00042:-00007:-00032:001145.6405:03826
03827:+00008:+00003:-00006:001145.6405:03827
03828:+00014:-00016:-00013:001145.6405:03828
03829:+00012:-00003:+00025:001145.6405:03829
03830:-00001:-00017:+00027:001145.6405:03830
03831:-00016:+00000:-00032:001145.6405:03831
03832:-00024:+00005:-00013:001145.6405:03832
03833:-00040:+00020:-00032:001145.6405:03833
03834:-00052:+00007:-00020:001145.6405:03834
03835:-00031:-00006:-00045:001145.6405:03835
03836:-00029:-00006:-00032:001145.6405:03836
03837:-00040:+00017:-00033:001145.6405:03837
03838:-00020:+00018:-00005:001145.6405:03838
03839:-00027:+00014:+00024:001145.6405:03839
03840:-00028:+00014:+00013:001145.6405:03840
03841:-00023:+00026:+00008:001130.9775:03841
03842:-00011:+00050:+00043:001130.9775:03842
03843:-00005:+00026:-00021:001130.9775:03843
03844:+00032:+00041:+00011:001130.9775:03844
03845:+00027:+00030:-00015:001130.9775:03845
03846:+00034:+00063:-00023:001130.9775:03846
03847:-00025:+00048:-00040:001130.9775:03847
03848:+00004:+00059:-00048:001130.9775:03848
03849:-00028:+00023:-00046:001130.9775:03849
03850:+00002:+00041:-00027:001130.9775:03850
03851:-00038:+00013:-00019:001130.9775:03851
03852:-00023:+00042:-00013:001130.9775:03852
03853:-00028:+00013:+00008:001130.9775:03853
03854:-00028:+00029:+00036:001130.9775:03854
03855:-00018:+00017:+00020:001130.9775:03855
03856:-00017:+00013:+00011:001130.9775:03856
03857:+00000:+00032:-00019:001130.9775:03857
03858:+00012:+00031:-00041:001140.6611:03858
03859:-00005:+00023:-00042:001140.6611:03859
03860:-00008:+00015:-00046:001140.6611:03860
03861:+00012:+00005:-00021:001140.6611:03861
03862:-00006:+00007:-00023:001140.6611:03862
03863:-00007:-00003:-00023:001140.6611:03863
03864:+00012:-00004:+00010:001140.6611:03864
03865:-00009:-00006:+00003:001140.6611:03865
03866:-00001:+00006:-00003:001140.6611:03866
03867:-00022:+00019:-00017:001140.6611:03867
03868:-00003:+00010:-00030:001140.6611:03868
03869:-00040:+00019:-00018:001140.6611:03869
03870:-00036:+00020:-00011:001140.6611:03870
03871:-00028:+00021:+00044:001140.6611:03871
03872:-00021:+00018:+00012:001140.6611:03872
03873:-00024:+00016:+00010:001140.6611:03873
03874:+00011:+00006:+00015:001140.6611:03874
03875:+00011:+00006:+00027:001184.1876:03875
03876:+00017:-00019:+00021:001184.1876:03876
03877:+00027:-00023:+00027:001184.1876:03877
03878:+00005:-00011:+00008:001184.1876:03878
03879:+00004:-00032:+00008:001184.1876:03879
03880:+00022:-00033:+00001:001184.1876:03880
03881:+00027:-00047:+00040:001184.1876:03881
03882:+00019:-00030:+00067:001184.1876:03882
03883:+00024:-00032:+00071:001184.1876:03883
03884:+00034:-00012:+00076:001184.1876:03884
03885:+00037:-00013:+00090:001184.1876:03885
03886:+00039:-00019:+00115:001184.1876:03886
03887:+00058:+00004:+00089:001184.1876:03887
03888:+00038:-00007:+00067:001184.1876:03888
03889:+00052:+00018:+00030:001184.1876:03889
03890:+00051:+00021:-00008:001184.1876:03890
03891:+00056:+00009:-00040:001184.1876:03891
03892:+00058:+00036:-00030:001162.7086:03892
03893:+00061:+00029:+00054:001162.7086:03893
03894:+00060:+00049:+00067:001162.7086:03894
03895:+00048:+00040:+00084:001162.7086:03895
03896:+00027:+00054:+00083:001162.7086:03896
03897:+00013:+00066:+00071:001162.7086:03897
03898:-00006:+00068:-00040:001162.7086:03898
03899:+00002:+00046:+00178:001162.7086:03899
03900:+00027:+00052:+00196:001162.7086:03900
03901:-00051:+00038:-00034:001162.7086:03901
03902:-00032:+00038:-00021:001162.7086:03902
03903:-00012:+00035:+00066:001162.7086:03903
03904:-00073:-00003:-00006:001162.7086:03904
03905:-00069:+00016:-00026:001162.7086:03905
03906:-00024:-00007:+00057:001162.7086:03906
03907:-00012:+00003:+00044:001162.7086:03907
03908:+00002:-00020:+00044:001162.7086:03908
03909:+00030:-00009:+00056:001167.2768:03909
03910:+00019:-00032:+00068:001167.2768:03910
03911:+00069:-00035:+00112:001167.2768:03911
03912:+00036:-00047:+00102:001167.2768:03912
03913:+00020:-00054:-00004:001167.2768:03913
03914:+00063:-00079:-00026:001167.2768:03914
03915:+00029:-00073:+00017:001167.2768:03915
03916:+00030:-00097:+00012:001167.2768:03916
03917:+00000:-00096:-00030:001167.2768:03917
03918:+00008:-00085:+00077:001167.2768:03918
03919:+00023:-00086:+00088:001167.2768:03919
03920:+00008:-00084:+00017:001167.2768:03920
03921:+00024:-00092:-00003:001167.2768:03921
03922:+00032:-00111:+00029:001167.2768:03922
03923:+00036:-00086:+00004:001167.2768:03923
03924:+00043:-00101:+00033:001167.2768:03924
03925:+00025:-00110:+00067:001167.2768:03925
03926:+00030:-00089:+00047:001197.6351:03926
03927:+00015:-00110:+00009:001197.6351:03927
03928:+00008:-00086:-00001:001197.6351:03928
03929:+00016:-00083:+00046:001197.6351:03929
03930:+00005:-00056:+00077:001197.6351:03930
03931:+00008:-00047:+00046:001197.6351:03931
03932:+00004:-00029:+00018:001197.6351:03932
03933:+00035:-00027:+00024:001197.6351:03933
03934:+00041:-00018:+00045:001197.6351:03934
03935:+00047:-00019:+00037:001197.6351:03935
03936:+00008:+00001:+00015:001197.6351:03936
03937:+00017:-00003:+00001:001197.6351:03937
03938:+00012:+00010:+00007:001197.6351:03938
03939:-00003:+00036:-00029:001197.6351:03939
03940:-00004:+00047:+00006:001197.6351:03940
03941:+00015:+00050:+00039:001197.6351:03941
03942:-00006:+00039:+00053:001197.6351:03942
03943:+00006:+00054:+00054:001155.1254:03943
03944:+00019:+00065:+00017:001155.1254:03944
03945:+00030:+00045:+00011:001155.1254:03945
03946:+00009:+00045:-00030:001155.1254:03946
03947:+00043:+00053:+00026:001155.1254:03947
03948:+00045:+00027:-00017:001155.1254:03948
03949:+00046:+00025:-00009:001155.1254:03949
03950:+00035:+00037:-00029:001155.1254:03950
03951:+00034:+00033:-00009:001155.1254:03951
03952:+00030:+00011:-00058:001155.1254:03952
03953:+00032:-00001:-00029:001155.1254:03953
03954:+00024:-00005:-00009:001155.1254:03954
03955:+00029:+00000:-00027:001155.1254:03955
03956:+00020:-00036:-00031:001155.1254:03956
03957:+00033:-00035:-00015:001155.1254:03957
03958:+00032:-00051:-00030:001155.1254:03958
03959:+00022:-00039:-00046:001155.1254:03959
03960:+00040:-00043:-00008:001155.1254:03960
03961:+00045:-00043:-00024:001126.2843:03961
03962:+00040:-00046:-00027:001126.2843:03962
03963:+00074:-00051:-00004:001126.2843:03963
03964:+00078:-00028:-00046:001126.2843:03964
03965:+00091:-00030:-00077:001126.2843:03965
03966:+00080:-00047:-00046:001126.2843:03966
03967:+00093:-00046:-00028:001126.2843:03967
03968:+00067:-00037:-00006:001126.2843:03968
03969:+00076:+00001:-00019:001126.2843:03969
03970:+00072:-00005:-00063:001126.2843:03970
03971:+00078:+00018:-00105:001126.2843:03971
03972:+00072:+00010:-00079:001126.2843:03972
03973:+00066:+00031:-00056:001126.2843:03973
03974:+00059:+00031:-00046:001126.2843:03974
03975:+00040:+00032:-00022:001126.2843:03975
03976:+00020:+00024:-00007:001126.2843:03976
03977:+00014:+00051:-00042:001126.2843:03977
03978:+00001:+00025:-00033:001126.2843:03978
03979:+00006:+00033:-00017:001122.3082:03979
03980:-00023:+00036:-00027:001122.3082:03980
03981:-00001:+00033:-00039:001122.3082:03981
03982:-00023:+00047:-00041:001122.3082:03982
03983:+00001:+00036:-00032:001122.3082:03983
03984:-00024:+00034:-00021:001122.3082:03984
03985:+00001:+00025:-00028:001122.3082:03985
03986:-00010:+00027:-00026:001122.3082:03986
03987:-00008:+00037:-00009:001122.3082:03987
03988:-00006:+00035:-00032:001122.3082:03988
03989:+00008:+00033:-00027:001122.3082:03989
03990:+00014:+00033:-00028:001122.3082:03990
03991:-00010:+00009:-00014:001122.3082:03991
03992:-00010:+00018:-00010:001122.3082:03992
03993:+00002:+00018:-00028:001122.3082:03993
03994:-00021:-00003:-00027:001122.3082:03994
03995:-00013:-00008:-00011:001122.3082:03995
03996:-00019:-00019:-00027:001122.3082:03996
03997:-00029:-00012:-00010:001122.3082:03997
03998:-00054:-00012:-00017:001032.5300:03998
03999:-00045:-00037:+00041:001032.5300:03999
04000:-00046:-00051:+00002:001032.5300:04000
04001:-00072:-00028:+00003:001032.5300:04001
04002:-00060:-00026:-00007:001032.5300:04002
04003:-00086:-00027:-00021:001032.5300:04003
04004:-00046:-00013:-00031:001032.5300:04004
04005:-00058:-00010:-00007:001032.5300:04005
04006:-00040:-00018:+00042:001032.5300:04006
04007:-00027:-00017:+00015:001032.5300:04007
04008:-00021:-00006:-00008:001032.5300:04008
04009:+00001:+00020:-00019:001032.5300:04009
04010:+00014:+00035:-00018:001032.5300:04010
04011:+00007:+00023:+00001:001032.5300:04011
04012:+00008:+00051:+00038:001032.5300:04012
04013:+00029:+00037:+00036:001032.5300:04013
04014:+00030:+00049:+00044:001032.5300:04014
04015:+00015:+00033:-00009:001032.5300:04015
04016:+00000:+00013:-00009:001032.5300:04016
04017:-00002:+00022:+00027:001032.5300:04017
04018:-00030:-00001:-00002:001032.5300:04018
04019:-00052:+00002:-00029:001032.5300:04019
04020:-00044:-00020:+00021:000924.1499:04020
04021:-00062:-00012:+00020:000924.1499:04021
04022:-00085:-00009:-00017:000924.1499:04022
04023:-00062:-00026:+00024:000924.1499:04023
04024:-00082:-00034:+00027:000924.1499:04024
04025:-00084:-00035:+00008:000924.1499:04025
04026:-00082:-00049:+00040:000924.1499:04026
04027:-00068:-00050:+00061:000924.1499:04027
04028:-00066:-00043:+00033:000924.1499:04028
04029:-00054:-00042:+00034:000924.1499:04029
04030:-00030:-00039:+00029:000924.1499:04030
04031:-00042:-00043:+00053:000924.1499:04031
04032:-00032:-00062:+00017:000924.1499:04032
04033:-00039:-00044:+00047:000924.1499:04033
04034:+00001:-00045:+00070:000924.1499:04034
04035:-00005:-00055:+00070:000924.1499:04035
04036:-00026:-00043:+00064:000924.1499:04036
04037:-00017:-00040:+00074:000924.1499:04037
04038:-00032:-00053:+00088:000924.1499:04038
04039:-00042:-00052:+00030:000924.1499:04039
04040:-00048:-00034:+00089:000924.1499:04040
04041:-00053:-00009:+00073:000924.1499:04041
04042:-00061:-00017:+00088:000924.1499:04042
04043:-00049:+00022:+00084:000924.1499:04043
04044:-00051:+00017:+00087:000823.3215:04044
04045:-00052:+00031:+00083:000823.3215:04045
04046:-00033:+00011:+00046:000823.3215:04046
04047:-00044:+00025:+00060:000823.3215:04047
04048:-00066:+00026:+00067:000823.3215:04048
04049:-00072:+00026:+00060:000823.3215:04049
04050:-00065:+00048:+00067:000823.3215:04050
04051:-00098:+00008:+00049:000823.3215:04051
04052:-00090:+00012:+00029:000823.3215:04052
04053:-00107:+00022:+00066:000823.3215:04053
04054:-00104:+00009:+00042:000823.3215:04054
04055:-00129:+00019:+00056:000823.3215:04055
04056:-00113:+00008:+00045:000823.3215:04056
04057:-00118:+00016:+00047:000823.3215:04057
04058:-00099:-00016:+00040:000823.3215:04058
04059:-00086:-00008:+00042:000823.3215:04059
04060:-00068:+00006:+00057:000823.3215:04060
04061:-00061:+00002:+00036:000823.3215:04061
04062:-00044:-00004:+00037:000823.3215:04062
04063:-00035:+00003:+00058:000823.3215:04063
04064:-00043:-00021:+00057:000823.3215:04064
04065:-00036:-00010:+00005:000823.3215:04065
04066:-00004:-00005:+00016:000823.3215:04066
04067:-00027:-00023:+00021:000823.3215:04067
04068:-00013:-00019:+00036:000823.3215:04068
04069:-00005:-00019:+00027:000823.3215:04069
04070:-00004:-00008:+00023:000823.3215:04070
04071:-00024:-00010:-00011:000747.8812:04071
04072:-00019:-00022:+00038:000747.8812:04072
04073:-00038:-00008:+00026:000747.8812:04073
04074:-00054:-00021:-00002:000747.8812:04074
04075:-00053:-00022:-00002:000747.8812:04075
04076:-00047:-00019:+00002:000747.8812:04076
04077:-00071:-00023:-00030:000747.8812:04077
04078:-00081:-00003:+00007:000747.8812:04078
04079:-00084:-00004:-00012:000747.8812:04079
04080:-00079:+00019:-00014:000747.8812:04080
04081:-00100:+00013:+00006:000747.8812:04081
04082:-00081:+00037:-00001:000747.8812:04082
04083:-00100:+00034:+00024:000747.8812:04083
04084:-00104:+00037:-00006:000747.8812:04084
04085:-00100:+00027:-00009:000747.8812:04085
04086:-00078:+00047:-00025:000747.8812:04086
04087:-00084:+00049:-00013:000747.8812:04087
04088:-00061:+00039:-00011:000747.8812:04088
04089:-00064:+00029:-00013:000747.8812:04089
04090:-00045:+00050:+00005:000747.8812:04090
04091:-00031:+00039:-00022:000747.8812:04091
04092:-00042:+00052:-00022:000747.8812:04092
04093:-00013:+00041:-00042:000747.8812:04093
04094:-00030:+00046:+00009:000747.8812:04094
04095:+00051:+00051:+00001:000833.6395:04095
04096:-00017:+00022:-00043:000833.6395:04096
04097:+00045:+00045:-00014:000833.6395:04097
04098:-00036:+00017:-00040:000833.6395:04098
04099:+00058:+00040:-00044:000833.6395:04099
04100:-00011:+00002:-00024:000833.6395:04100
04101:-00011:+00047:-00022:000833.6395:04101
04102:-00068:-00022:-00009:000833.6395:04102
04103:+00000:+00027:-00045:000833.6395:04103
04104:-00063:-00014:-00012:000833.6395:04104
04105:-00049:-00002:-00040:000833.6395:04105
04106:-00068:-00019:-00051:000833.6395:04106
04107:-00032:+00015:-00026:000833.6395:04107
04108:-00060:-00018:-00035:000833.6395:04108
04109:-00032:-00005:-00029:000833.6395:04109
04110:-00034:+00004:-00004:000833.6395:04110
04111:-00040:-00003:-00015:000833.6395:04111
04112:-00051:-00016:-00063:000833.6395:04112
04113:-00014:+00016:-00006:000833.6395:04113
04114:-00003:+00008:-00019:000833.6395:04114
04115:-00040:-00007:-00023:000833.6395:04115
04116:-00022:-00016:-00032:000947.7010:04116
04117:-00011:+00005:-00005:000947.7010:04117
04118:-00007:+00001:-00041:000947.7010:04118
04119:-00008:-00005:+00006:000947.7010:04119
04120:+00016:+00003:+00011:000947.7010:04120
04121:+00003:+00005:+00006:000947.7010:04121
04122:+00007:+00007:-00017:000947.7010:04122
04123:+00020:+00003:+00018:000947.7010:04123
04124:+00021:+00005:-00028:000947.7010:04124
04125:+00028:-00016:-00044:000947.7010:04125
04126:+00025:-00002:-00028:000947.7010:04126
04127:+00030:-00001:-00025:000947.7010:04127
04128:+00010:+00022:-00044:000947.7010:04128
04129:+00026:+00011:-00015:000947.7010:04129
04130:+00008:+00034:-00021:000947.7010:04130
04131:+00000:+00014:-00020:000947.7010:04131
04132:+00003:+00028:-00007:000947.7010:04132
04133:-00003:+00027:-00028:000947.7010:04133
04134:-00014:+00046:-00026:000947.7010:04134
04135:-00016:+00027:+00024:000947.7010:04135
04136:-00023:+00027:-00002:000997.7736:04136
04137:-00043:+00036:-00020:000997.7736:04137
04138:-00041:+00024:-00018:000997.7736:04138
04139:-00033:+00028:+00011:000997.7736:04139
04140:-00052:+00035:-00023:000997.7736:04140
04141:-00055:+00024:-00019:000997.7736:04141
04142:-00027:+00028:+00006:000997.7736:04142
04143:-00038:+00039:-00035:000997.7736:04143
04144:-00024:+00054:-00023:000997.7736:04144
04145:-00007:+00081:+00023:000997.7736:04145
04146:-00013:+00060:-00002:000997.7736:04146
04147:-00011:+00069:-00005:000997.7736:04147
04148:+00012:+00071:+00001:000997.7736:04148
04149:-00007:+00075:-00036:000997.7736:04149
04150:+00016:+00084:-00048:000997.7736:04150
04151:+00030:+00057:-00007:000997.7736:04151
04152:+00030:+00056:+00011:000997.7736:04152
04153:+00022:+00083:-00021:000997.7736:04153
04154:+00030:+00083:-00039:000997.7736:04154
04155:+00008:+00067:-00066:001056.8239:04155
04156:-00007:+00077:-00048:001056.8239:04156
04157:+00002:+00040:+00003:001056.8239:04157
04158:-00008:+00053:+00036:001056.8239:04158
04159:-00023:+00034:+00021:001056.8239:04159
04160:-00021:+00034:-00002:001056.8239:04160
04161:-00014:+00006:+00022:001056.8239:04161
04162:-00038:-00017:+00011:001056.8239:04162
04163:-00028:-00009:+00011:001056.8239:04163
04164:-00015:-00023:+00010:001056.8239:04164
04165:-00039:-00025:-00001:001056.8239:04165
04166:-00027:-00024:-00014:001056.8239:04166
04167:-00006:-00030:+00037:001056.8239:04167
04168:-00010:-00034:+00023:001056.8239:04168
04169:-00001:-00025:+00037:001056.8239:04169
04170:-00011:-00037:-00001:001056.8239:04170
04171:-00001:-00015:+00007:001056.8239:04171
04172:-00027:-00049:+00023:001056.8239:04172
04173:-00016:-00013:+00024:001130.2927:04173
04174:-00042:-00032:+00034:001130.2927:04174
04175:-00019:-00021:+00009:001130.2927:04175
04176:-00019:-00008:+00022:001130.2927:04176
04177:-00025:-00006:+00010:001130.2927:04177
04178:-00003:-00005:+00004:001130.2927:04178
04179:-00007:+00023:+00044:001130.2927:04179
04180:-00008:+00018:+00055:001130.2927:04180
04181:-00027:+00024:+00036:001130.2927:04181
04182:-00019:+00026:+00051:001130.2927:04182
04183:-00042:+00048:+00028:001130.2927:04183
04184:-00034:+00048:+00040:001130.2927:04184
04185:-00044:+00047:+00026:001130.2927:04185
04186:-00048:+00040:+00026:001130.2927:04186
04187:-00046:+00055:+00018:001130.2927:04187
04188:-00059:+00040:+00013:001130.2927:04188
04189:-00034:+00074:+00016:001130.2927:04189
04190:-00030:+00094:+00029:001125.8728:04190
04191:-00043:+00089:+00041:001125.8728:04191
04192:-00037:+00109:+00054:001125.8728:04192
04193:-00039:+00110:+00047:001125.8728:04193
04194:-00041:+00086:+00031:001125.8728:04194
04195:-00051:+00076:+00013:001125.8728:04195
04196:-00052:+00070:+00024:001125.8728:04196
04197:-00050:+00057:+00020:001125.8728:04197
04198:-00069:+00041:+00003:001125.8728:04198
04199:-00044:+00028:+00030:001125.8728:04199
04200:-00047:+00010:+00029:001125.8728:04200
04201:-00056:+00016:+00037:001125.8728:04201
04202:-00067:-00006:+00000:001125.8728:04202
04203:-00058:-00016:-00002:001125.8728:04203
04204:-00068:-00013:+00011:001125.8728:04204
04205:-00032:-00011:+00004:001125.8728:04205
04206:-00054:-00024:+00000:001125.8728:04206
04207:-00029:-00050:-00008:001125.8728:04207
04208:-00031:-00053:+00007:001139.6038:04208
04209:-00036:-00061:+00008:001139.6038:04209
04210:-00042:-00065:-00001:001139.6038:04210
04211:-00017:-00056:+00020:001139.6038:04211
04212:-00018:-00061:+00022:001139.6038:04212
04213:-00014:-00056:+00059:001139.6038:04213
04214:-00016:-00045:+00031:001139.6038:04214
04215:-00013:-00041:+00026:001139.6038:04215
04216:-00010:-00030:-00003:001139.6038:04216
04217:-00012:-00047:-00023:001139.6038:04217
04218:-00011:-00038:-00047:001139.6038:04218
04219:-00001:-00031:-00034:001139.6038:04219
04220:-00001:-00012:-00058:001139.6038:04220
04221:-00024:-00022:-00047:001139.6038:04221
04222:+00001:+00004:-00007:001139.6038:04222
04223:-00001:+00019:-00014:001139.6038:04223
04224:-00021:+00016:-00007:001139.6038:04224
04225:-00009:+00012:-00007:001181.9785:04225
04226:+00002:+00026:-00043:001181.9785:04226
04227:-00010:+00025:-00044:001181.9785:04227
04228:+00012:+00015:-00023:001181.9785:04228
04229:-00011:+00031:-00003:001181.9785:04229
04230:+00014:+00031:+00001:001181.9785:04230
04231:-00006:+00011:+00019:001181.9785:04231
04232:-00001:+00009:+00012:001181.9785:04232
04233:-00023:+00017:-00018:001181.9785:04233
04234:-00024:+00007:-00003:001181.9785:04234
04235:-00020:-00008:+00009:001181.9785:04235
04236:-00015:-00020:-00032:001181.9785:04236
04237:-00017:+00001:-00009:001181.9785:04237
04238:-00004:-00020:+00003:001181.9785:04238
04239:-00023:-00015:+00038:001181.9785:04239
04240:-00021:-00010:+00014:001181.9785:04240
04241:-00002:-00032:+00072:001181.9785:04241
04242:+00003:-00018:+00052:001158.3480:04242
04243:-00031:-00033:+00064:001158.3480:04243
04244:+00066:-00020:+00044:001158.3480:04244
04245:+00007:-00023:-00003:001158.3480:04245
04246:+00072:-00022:+00022:001158.3480:04246
04247:+00023:-00035:-00072:001158.3480:04247
04248:+00070:+00006:-00045:001158.3480:04248
04249:+00038:-00013:-00025:001158.3480:04249
04250:+00122:-00002:+00004:001158.3480:04250
04251:+00081:-00022:+00053:001158.3480:04251
04252:+00084:+00015:+00081:001158.3480:04252
04253:+00121:+00004:+00078:001158.3480:04253
04254:+00086:+00018:+00113:001158.3480:04254
04255:+00072:-00008:+00027:001158.3480:04255
04256:+00045:-00010:-00060:001158.3480:04256
04257:+00032:-00063:+00183:001158.3480:04257
04258:+00033:-00067:+00004:001158.3480:04258
04259:-00132:-00089:-00226:001166.1557:04259
04260:-00040:-00069:-00115:001166.1557:04260
04261:-00018:-00085:+00001:001166.1557:04261
04262:-00074:-00073:+00067:001166.1557:04262
04263:-00063:-00083:+00099:001166.1557:04263
04264:+00015:-00042:+00135:001166.1557:04264
04265:+00010:-00015:+00027:001166.1557:04265
04266:+00004:-00009:-00070:001166.1557:04266
04267:+00068:-00033:+00029:001166.1557:04267
04268:+00124:-00012:+00141:001166.1557:04268
04269:+00083:-00019:+00115:001166.1557:04269
04270:+00080:+00009:-00045:001166.1557:04270
04271:+00105:+00013:-00135:001166.1557:04271
04272:+00063:+00034:-00077:001166.1557:04272
04273:+00063:+00037:+00061:001166.1557:04273
04274:+00035:+00042:+00043:001166.1557:04274
04275:+00029:+00049:+00010:001166.1557:04275
04276:+00033:+00052:-00038:001198.7595:04276
04277:+00006:+00043:-00002:001198.7595:04277
04278:-00008:+00039:+00006:001198.7595:04278
04279:+00000:+00028:+00008:001198.7595:04279
04280:-00012:+00062:+00052:001198.7595:04280
04281:+00003:-00003:+00001:001198.7595:04281
04282:-00017:+00007:-00004:001198.7595:04282
04283:-00037:-00019:+00015:001198.7595:04283
04284:-00015:-00052:+00009:001198.7595:04284
04285:-00059:-00046:-00011:001198.7595:04285
04286:-00006:-00080:+00020:001198.7595:04286
04287:-00012:-00082:+00070:001198.7595:04287
04288:-00011:-00083:+00059:001198.7595:04288
04289:+00044:-00075:-00001:001198.7595:04289
04290:+00045:-00071:-00033:001198.7595:04290
04291:+00047:-00078:-00020:001198.7595:04291
04292:+00064:-00094:+00032:001198.7595:04292
04293:+00059:-00063:+00043:001159.4118:04293
04294:+00072:-00061:+00071:001159.4118:04294
04295:+00062:-00037:+00037:001159.4118:04295
04296:+00064:-00016:+00001:001159.4118:04296
04297:+00061:+00006:+00023:001159.4118:04297
04298:+00048:+00038:+00002:001159.4118:04298
04299:+00052:+00046:+00016:001159.4118:04299
04300:+00035:+00053:+00066:001159.4118:04300
04301:+00034:+00082:+00019:001159.4118:04301
04302:+00019:+00070:+00031:001159.4118:04302
04303:+00023:+00093:+00014:001159.4118:04303
04304:+00028:+00098:+00000:001159.4118:04304
04305:+00045:+00090:-00001:001159.4118:04305
04306:+00045:+00085:-00026:001159.4118:04306
04307:+00022:+00092:-00021:001159.4118:04307
04308:+00025:+00094:-00008:001159.4118:04308
04309:+00021:+00061:-00014:001159.4118:04309
04310:+00031:+00060:-00045:001159.4118:04310
04311:+00019:+00040:-00007:001147.9851:04311
04312:+00023:+00027:-00012:001147.9851:04312
04313:+00013:+00015:+00011:001147.9851:04313
04314:-00011:+00017:+00011:001147.9851:04314
04315:-00011:-00007:-00017:001147.9851:04315
04316:-00024:-00011:-00003:001147.9851:04316
04317:-00013:-00013:+00003:001147.9851:04317
04318:-00002:-00048:-00003:001147.9851:04318
04319:-00024:-00042:+00005:001147.9851:04319
04320:+00013:-00044:+00012:001147.9851:04320
04321:+00018:-00044:+00011:001147.9851:04321
04322:+00036:-00054:-00016:001147.9851:04322
04323:+00048:-00030:-00014:001147.9851:04323
04324:+00079:-00026:+00027:001147.9851:04324
04325:+00093:-00008:-00008:001147.9851:04325
04326:+00091:-00022:-00009:001147.9851:04326
04327:+00089:+00000:-00008:001147.9851:04327
04328:+00074:-00008:-00025:001154.0014:04328
04329:+00054:+00016:-00065:001154.0014:04329
04330:+00034:+00013:-00042:001154.0014:04330
04331:+00039:+00025:-00041:001154.0014:04331
04332:+00020:+00034:-00057:001154.0014:04332
04333:+00025:+00047:-00062:001154.0014:04333
04334:+00030:+00030:-00037:001154.0014:04334
04335:+00007:+00041:-00040:001154.0014:04335
04336:+00014:+00067:-00018:001154.0014:04336
04337:-00001:+00061:-00012:001154.0014:04337
04338:-00018:+00078:-00044:001154.0014:04338
04339:-00019:+00077:-00004:001154.0014:04339
04340:-00016:+00059:-00016:001154.0014:04340
04341:-00032:+00066:-00038:001154.0014:04341
04342:-00017:+00040:-00073:001154.0014:04342
04343:-00030:+00025:-00057:001154.0014:04343
04344:-00057:+00036:-00054:001154.0014:04344
04345:-00053:+00032:-00047:001154.0014:04345
04346:-00035:+00008:+00002:001154.0014:04346
04347:-00057:+00005:+00019:001064.2926:04347
04348:-00031:-00020:-00004:001064.2926:04348
04349:-00051:-00013:-00023:001064.2926:04349
04350:-00028:-00032:-00043:001064.2926:04350
04351:-00031:-00039:-00020:001064.2926:04351
04352:-00017:-00053:-00014:001064.2926:04352
04353:-00017:-00062:-00015:001064.2926:04353
04354:-00021:-00067:-00004:001064.2926:04354
04355:-00023:-00062:+00008:001064.2926:04355
04356:+00014:-00064:-00001:001064.2926:04356
04357:-00028:-00068:+00007:001064.2926:04357
04358:-00025:-00064:-00011:001064.2926:04358
04359:-00020:-00063:+00022:001064.2926:04359
04360:-00029:-00063:-00002:001064.2926:04360
04361:-00044:-00065:-00001:001064.2926:04361
04362:-00058:-00048:+00046:001064.2926:04362
04363:-00059:-00050:+00054:001064.2926:04363
04364:-00086:-00050:-00003:001064.2926:04364
04365:-00064:-00025:-00039:001064.2926:04365
04366:-00063:-00033:-00033:001064.2926:04366
04367:-00074:-00031:-00015:001064.2926:04367
04368:-00044:+00003:+00055:000957.3745:04368
04369:-00054:+00007:+00046:000957.3745:04369
04370:-00040:+00004:+00066:000957.3745:04370
04371:-00017:-00002:-00015:000957.3745:04371
04372:-00011:-00004:+00129:000957.3745:04372
04373:+00004:+00020:+00075:000957.3745:04373
04374:-00013:+00017:+00014:000957.3745:04374
04375:-00005:+00020:-00026:000957.3745:04375
04376:+00000:-00002:-00018:000957.3745:04376
04377:-00038:+00007:-00007:000957.3745:04377
04378:-00022:-00016:+00027:000957.3745:04378
04379:-00015:+00002:+00069:000957.3745:04379
04380:-00028:-00016:+00044:000957.3745:04380
04381:-00038:-00021:+00043:000957.3745:04381
04382:-00032:+00005:+00044:000957.3745:04382
04383:-00056:-00008:+00054:000957.3745:04383
04384:-00066:-00013:+00003:000957.3745:04384
04385:-00051:-00013:-00033:000957.3745:04385
04386:-00067:-00032:-00044:000957.3745:04386
04387:-00058:-00031:-00016:000957.3745:04387
04388:-00052:-00050:+00069:000957.3745:04388
04389:-00053:-00040:+00101:000957.3745:04389
04390:-00043:-00065:+00019:000957.3745:04390
04391:-00033:-00043:+00014:000845.8391:04391
04392:-00029:-00065:+00004:000845.8391:04392
04393:-00045:-00056:+00035:000845.8391:04393
04394:-00055:-00058:+00055:000845.8391:04394
04395:-00036:-00057:+00085:000845.8391:04395
04396:-00050:-00044:+00062:000845.8391:04396
04397:-00040:-00043:+00034:000845.8391:04397
04398:-00054:-00024:+00053:000845.8391:04398
04399:-00029:-00048:+00029:000845.8391:04399
04400:-00030:-00011:+00037:000845.8391:04400
04401:-00020:+00001:+00053:000845.8391:04401
04402:-00020:+00019:+00028:000845.8391:04402
04403:-00015:-00003:+00040:000845.8391:04403
04404:-00041:+00014:+00030:000845.8391:04404
04405:-00043:+00023:+00041:000845.8391:04405
04406:-00058:+00047:+00025:000845.8391:04406
04407:-00051:+00046:+00058:000845.8391:04407
04408:-00063:+00048:+00083:000845.8391:04408
04409:-00086:+00023:+00073:000845.8391:04409
04410:-00085:+00024:+00053:000845.8391:04410
04411:-00074:+00026:+00033:000845.8391:04411
04412:-00076:+00026:+00037:000845.8391:04412
04413:-00088:+00037:+00031:000845.8391:04413
04414:-00060:+00031:+00058:000845.8391:04414
04415:-00059:+00031:+00031:000845.8391:04415
04416:-00071:+00014:+00035:000845.8391:04416
04417:-00044:+00008:+00042:000845.8391:04417
04418:-00046:+00016:+00017:000735.0736:04418
04419:-00047:+00008:+00043:000735.0736:04419
04420:-00058:+00009:+00049:000735.0736:04420
04421:-00046:+00017:+00046:000735.0736:04421
04422:-00066:-00002:+00050:000735.0736:04422
04423:-00045:-00005:+00052:000735.0736:04423
04424:-00046:+00005:+00033:000735.0736:04424
04425:-00052:-00022:+00025:000735.0736:04425
04426:-00032:-00008:+00050:000735.0736:04426
04427:-00029:-00013:+00070:000735.0736:04427
04428:-00029:-00037:+00033:000735.0736:04428
04429:-00020:-00024:+00003:000735.0736:04429
04430:-00028:-00025:+00017:000735.0736:04430
04431:-00032:-00025:-00002:000735.0736:04431
04432:-00031:-00015:+00025:000735.0736:04432
04433:-00031:-00023:+00039:000735.0736:04433
04434:-00054:-00009:+00028:000735.0736:04434
04435:-00044:-00032:+00029:000735.0736:04435
04436:-00054:-00013:+00036:000735.0736:04436
04437:-00073:-00034:+00006:000735.0736:04437
04438:-00071:-00016:-00007:000735.0736:04438
04439:-00067:+00004:+00012:000735.0736:04439
04440:-00070:+00006:+00009:000735.0736:04440
04441:-00060:+00006:+00003:000735.0736:04441
04442:-00067:+00021:+00040:000735.0736:04442
04443:-00048:+00016:+00027:000735.0736:04443
04444:-00063:+00009:-00030:000787.9487:04444
04445:-00066:+00035:-00045:000787.9487:04445
04446:-00060:+00026:-00035:000787.9487:04446
04447:-00048:+00025:-00030:000787.9487:04447
04448:-00031:+00050:-00015:000787.9487:04448
04449:-00032:+00027:-00001:000787.9487:04449
04450:-00032:+00035:-00030:000787.9487:04450
04451:-00054:+00012:-00020:000787.9487:04451
04452:-00039:+00037:-00046:000787.9487:04452
04453:-00053:+00029:-00024:000787.9487:04453
04454:-00041:+00051:-00032:000787.9487:04454
04455:-00043:+00039:-00050:000787.9487:04455
04456:-00056:+00036:+00083:000787.9487:04456
04457:-00022:+00029:-00016:000787.9487:04457
04458:-00020:+00023:+00039:000787.9487:04458
04459:+00012:+00037:-00032:000787.9487:04459
04460:-00025:+00022:+00017:000787.9487:04460
04461:-00083:+00000:-00051:000787.9487:04461
04462:-00044:+00017:-00034:000787.9487:04462
04463:-00066:-00018:-00054:000787.9487:04463
04464:-00055:+00015:+00012:000787.9487:04464
04465:-00034:-00009:-00010:000787.9487:04465
04466:-00014:+00027:-00008:000892.2969:04466
04467:-00017:-00003:-00062:000892.2969:04467
04468:+00014:+00034:-00020:000892.2969:04468
04469:-00004:+00000:-00055:000892.2969:04469
04470:+00011:+00022:-00039:000892.2969:04470
04471:-00007:-00003:-00020:000892.2969:04471
04472:-00010:-00004:+00011:000892.2969:04472
04473:-00010:+00001:-00013:000892.2969:04473
04474:-00021:+00003:-00010:000892.2969:04474
04475:+00013:+00003:-00040:000892.2969:04475
04476:-00024:-00003:-00023:000892.2969:04476
04477:+00016:-00006:-00019:000892.2969:04477
04478:-00007:-00003:-00014:000892.2969:04478
04479:+00012:-00003:-00024:000892.2969:04479
04480:+00016:+00013:-00030:000892.2969:04480
04481:+00013:+00017:-00033:000892.2969:04481
04482:-00022:+00009:-00035:000892.2969:04482
04483:-00017:-00005:-00008:000892.2969:04483
04484:-00014:+00022:-00018:000892.2969:04484
04485:-00041:+00007:-00026:000892.2969:04485
04486:-00041:+00015:-00029:000892.2969:04486
04487:-00013:-00005:-00013:000892.2969:04487
04488:-00015:+00009:-00039:000940.5014:04488
04489:-00013:+00008:-00029:000940.5014:04489
04490:+00002:+00031:+00009:000940.5014:04490
04491:-00011:+00020:+00009:000940.5014:04491
04492:-00011:+00037:-00027:000940.5014:04492
04493:-00001:+00038:+00021:000940.5014:04493
04494:+00012:+00023:-00013:000940.5014:04494
04495:-00025:+00046:-00015:000940.5014:04495
04496:-00010:+00052:+00016:000940.5014:04496
04497:-00022:+00051:+00021:000940.5014:04497
04498:-00027:+00041:+00008:000940.5014:04498
04499:-00036:+00063:-00014:000940.5014:04499
04500:-00015:+00054:+00005:000940.5014:04500
04501:-00041:+00062:-00008:000940.5014:04501
04502:-00016:+00083:+00006:000940.5014:04502
04503:-00026:+00082:-00016:000940.5014:04503
04504:-00023:+00082:-00021:000940.5014:04504
04505:-00001:+00083:-00010:000940.5014:04505
04506:-00002:+00075:-00011:000940.5014:04506
04507:-00011:+00075:-00057:001003.4553:04507
04508:-00007:+00079:-00024:001003.4553:04508
04509:+00003:+00078:+00005:001003.4553:04509
04510:-00010:+00057:+00039:001003.4553:04510
04511:+00009:+00043:+00013:001003.4553:04511
04512:+00031:+00040:+00001:001003.4553:04512
04513:+00027:+00051:-00027:001003.4553:04513
04514:+00013:+00013:-00027:001003.4553:04514
04515:+00000:-00004:+00023:001003.4553:04515
04516:-00001:-00004:+00008:001003.4553:04516
04517:-00003:+00001:-00004:001003.4553:04517
04518:-00005:-00016:-00033:001003.4553:04518
04519:-00002:+00002:-00043:001003.4553:04519
04520:-00023:-00018:-00018:001003.4553:04520
04521:-00023:-00011:+00013:001003.4553:04521
04522:-00023:-00009:+00038:001003.4553:04522
04523:-00013:-00015:+00040:001003.4553:04523
04524:-00003:-00033:+00043:001003.4553:04524
04525:-00039:-00037:+00041:001003.4553:04525
04526:-00019:-00034:+00021:001080.1966:04526
04527:-00040:-00020:+00017:001080.1966:04527
04528:-00019:-00020:+00021:001080.1966:04528
04529:-00043:+00004:+00008:001080.1966:04529
04530:-00013:-00005:+00013:001080.1966:04530
04531:-00023:-00002:+00024:001080.1966:04531
04532:-00024:+00016:+00020:001080.1966:04532
04533:-00021:+00014:+00025:001080.1966:04533
04534:-00002:+00028:+00042:001080.1966:04534
04535:-00003:+00025:+00029:001080.1966:04535
04536:-00003:+00024:+00043:001080.1966:04536
04537:-00028:+00027:+00057:001080.1966:04537
04538:-00027:+00026:+00044:001080.1966:04538
04539:-00015:+00048:+00000:001080.1966:04539
04540:-00018:+00052:-00001:001080.1966:04540
04541:-00016:+00043:+00001:001080.1966:04541
04542:-00038:+00043:+00019:001080.1966:04542
04543:-00025:+00051:+00054:001080.1966:04543
04544:-00014:+00044:+00017:001088.4606:04544
04545:-00027:+00066:+00027:001088.4606:04545
04546:-00025:+00042:+00023:001088.4606:04546
04547:-00014:+00038:+00033:001088.4606:04547
04548:-00028:+00029:+00041:001088.4606:04548
04549:-00029:+00036:+00015:001088.4606:04549
04550:-00053:+00014:+00027:001088.4606:04550
04551:-00045:+00018:-00013:001088.4606:04551
04552:-00050:-00006:+00003:001088.4606:04552
04553:-00065:+00002:+00004:001088.4606:04553
04554:-00063:-00016:+00026:001088.4606:04554
04555:-00073:-00008:+00021:001088.4606:04555
04556:-00050:-00016:+00005:001088.4606:04556
04557:-00046:-00017:+00043:001088.4606:04557
04558:-00053:-00013:+00041:001088.4606:04558
04559:-00033:-00023:+00043:001088.4606:04559
04560:-00019:-00020:+00021:001088.4606:04560
04561:-00014:+00003:+00001:001088.4606:04561
04562:-00005:-00003:-00011:001112.2342:04562
04563:+00001:+00019:-00011:001112.2342:04563
04564:-00007:-00004:+00009:001112.2342:04564
04565:-00010:+00008:+00004:001112.2342:04565
04566:+00015:-00005:+00022:001112.2342:04566
04567:+00013:+00017:-00009:001112.2342:04567
04568:+00016:+00017:-00006:001112.2342:04568
04569:+00003:+00006:+00009:001112.2342:04569
04570:+00001:+00003:+00008:001112.2342:04570
04571:+00016:+00004:-00011:001112.2342:04571
04572:+00004:+00003:-00003:001112.2342:04572
04573:+00014:+00002:-00029:001112.2342:04573
04574:-00011:-00022:-00029:001112.2342:04574
04575:-00001:-00010:+00000:001112.2342:04575
04576:-00024:-00022:+00012:001112.2342:04576
04577:-00023:-00018:-00008:001112.2342:04577
04578:-00004:+00001:+00020:001112.2342:04578
04579:-00026:-00018:+00014:001112.2342:04579
04580:-00014:-00017:+00017:001161.3692:04580
04581:-00023:-00017:-00010:001161.3692:04581
04582:-00018:+00001:-00024:001161.3692:04582
04583:-00041:-00019:-00050:001161.3692:04583
04584:-00041:-00020:-00033:001161.3692:04584
04585:-00017:-00022:-00006:001161.3692:04585
04586:-00054:+00005:-00017:001161.3692:04586
04587:-00018:-00017:-00031:001161.3692:04587
04588:-00027:-00002:-00026:001161.3692:04588
04589:-00015:+00015:-00012:001161.3692:04589
04590:-00024:-00002:+00017:001161.3692:04590
04591:-00010:+00020:+00023:001161.3692:04591
04592:-00006:+00009:-00032:001161.3692:04592
04593:+00016:+00014:-00059:001161.3692:04593
04594:-00006:+00030:-00039:001161.3692:04594
04595:+00015:+00028:-00042:001161.3692:04595
04596:-00011:+00046:-00019:001161.3692:04596
04597:-00011:+00040:-00018:001143.4244:04597
04598:+00011:+00043:-00022:001143.4244:04598
04599:+00000:+00044:-00004:001143.4244:04599
04600:+00002:+00039:+00024:001143.4244:04600
04601:+00000:+00052:+00019:001143.4244:04601
04602:-00019:+00042:-00020:001143.4244:04602
04603:-00015:+00041:-00043:001143.4244:04603
04604:-00047:+00047:-00057:001143.4244:04604
04605:+00014:+00045:-00036:001143.4244:04605
04606:-00072:+00033:-00105:001143.4244:04606
04607:-00008:+00052:-00011:001143.4244:04607
04608:-00064:+00016:-00011:001143.4244:04608
04609:+00017:+00047:-00004:001143.4244:04609
04610:-00061:-00007:+00011:001143.4244:04610
04611:-00023:+00029:-00028:001143.4244:04611
04612:-00033:-00006:-00003:001143.4244:04612
04613:-00010:+00033:-00037:001143.4244:04613
04614:-00011:+00023:-00037:001150.0500:04614
04615:+00011:+00015:-00026:001150.0500:04615
04616:+00015:+00014:-00016:001150.0500:04616
04617:+00031:+00013:+00015:001150.0500:04617
04618:+00019:-00002:-00021:001150.0500:04618
04619:+00007:+00019:-00025:001150.0500:04619
04620:+00024:-00002:-00061:001150.0500:04620
04621:+00029:+00015:-00007:001150.0500:04621
04622:+00030:-00005:-00044:001150.0500:04622
04623:+00023:-00007:+00012:001150.0500:04623
04624:+00030:-00021:+00017:001150.0500:04624
04625:+00029:-00013:+00040:001150.0500:04625
04626:+00029:-00023:+00040:001150.0500:04626
04627:+00005:-00043:+00056:001150.0500:04627
04628:-00009:-00063:+00056:001150.0500:04628
04629:-00014:-00042:+00038:001150.0500:04629
04630:-00010:-00064:-00011:001150.0500:04630
04631:-00018:-00055:-00002:001190.8287:04631
04632:-00015:-00068:-00023:001190.8287:04632
04633:-00015:-00066:-00025:001190.8287:04633
04634:-00007:-00064:-00011:001190.8287:04634
04635:-00010:-00052:+00057:001190.8287:04635
04636:+00023:-00039:+00086:001190.8287:04636
04637:+00059:-00038:+00147:001190.8287:04637
04638:+00040:-00027:+00112:001190.8287:04638
04639:+00062:-00022:+00085:001190.8287:04639
04640:+00056:+00002:+00063:001190.8287:04640
04641:+00037:-00001:+00027:001190.8287:04641
04642:+00048:+00008:-00012:001190.8287:04642
04643:+00041:+00009:-00021:001190.8287:04643
04644:+00034:+00032:-00023:001190.8287:04644
04645:+00022:+00047:-00029:001190.8287:04645
04646:+00046:+00052:+00048:001190.8287:04646
04647:+00047:+00045:+00090:001190.8287:04647
04648:+00041:+00044:+00099:001164.8171:04648
04649:+00041:+00041:+00045:001164.8171:04649
04650:+00043:+00082:+00017:001164.8171:04650
04651:+00014:+00081:+00053:001164.8171:04651
04652:+00003:+00081:+00109:001164.8171:04652
04653:-00041:+00069:+00040:001164.8171:04653
04654:-00054:+00070:-00040:001164.8171:04654
04655:-00040:+00084:-00023:001164.8171:04655
04656:-00049:+00061:+00069:001164.8171:04656
04657:-00055:+00059:-00015:001164.8171:04657
04658:-00056:+00044:+00011:001164.8171:04658
04659:+00022:+00063:+00061:001164.8171:04659
04660:+00026:+00050:+00020:001164.8171:04660
04661:+00032:+00053:-00011:001164.8171:04661
04662:+00036:+00032:+00063:001164.8171:04662
04663:+00057:+00032:+00045:001164.8171:04663
04664:+00041:+00033:+00004:001164.8171:04664
04665:+00042:+00003:+00036:001169.4078:04665
04666:+00021:-00007:+00068:001169.4078:04666
04667:+00010:-00036:+00037:001169.4078:04667
04668:-00010:-00052:-00011:001169.4078:04668
04669:+00010:-00066:-00058:001169.4078:04669
04670:+00030:-00069:+00002:001169.4078:04670
04671:+00019:-00091:+00027:001169.4078:04671
04672:+00010:-00110:+00053:001169.4078:04672
04673:+00031:-00126:+00040:001169.4078:04673
04674:+00033:-00127:+00038:001169.4078:04674
04675:+00004:-00130:+00015:001169.4078:04675
04676:-00008:-00155:+00064:001169.4078:04676
04677:+00030:-00157:+00118:001169.4078:04677
04678:+00012:-00152:+00099:001169.4078:04678
04679:+00010:-00171:-00004:001169.4078:04679
04680:+00027:-00158:+00012:001169.4078:04680
04681:+00029:-00158:+00057:001169.4078:04681
04682:+00023:-00153:+00048:001194.2111:04682
04683:+00008:-00141:+00030:001194.2111:04683
04684:+00032:-00124:+00012:001194.2111:04684
04685:+00046:-00108:+00000:001194.2111:04685
04686:+00020:-00057:-00001:001194.2111:04686
04687:+00032:-00056:+00035:001194.2111:04687
04688:+00033:-00023:+00063:001194.2111:04688
04689:+00041:+00005:+00063:001194.2111:04689
04690:+00033:+00017:+00053:001194.2111:04690
04691:+00018:+00048:+00046:001194.2111:04691
04692:+00019:+00068:+00046:001194.2111:04692
04693:+00010:+00054:+00030:001194.2111:04693
04694:+00044:+00087:-00012:001194.2111:04694
04695:+00038:+00102:+00004:001194.2111:04695
04696:+00037:+00123:+00023:001194.2111:04696
04697:+00044:+00125:-00001:001194.2111:04697
04698:+00044:+00127:-00012:001194.2111:04698
04699:+00033:+00126:+00012:001194.2111:04699
04700:+00026:+00098:-00032:001146.5966:04700
04701:+00004:+00072:-00008:001146.5966:04701
04702:-00004:+00077:+00007:001146.5966:04702
04703:-00020:+00030:+00023:001146.5966:04703
04704:-00019:+00015:+00019:001146.5966:04704
04705:-00038:+00008:+00016:001146.5966:04705
04706:-00019:-00001:-00033:001146.5966:04706
04707:-00040:-00019:-00032:001146.5966:04707
04708:-00011:-00038:-00005:001146.5966:04708
04709:-00008:-00027:-00021:001146.5966:04709
04710:+00005:-00062:-00063:001146.5966:04710
04711:+00021:-00059:-00042:001146.5966:04711
04712:+00022:-00061:-00018:001146.5966:04712
04713:+00047:-00075:-00058:001146.5966:04713
04714:+00049:-00072:-00044:001146.5966:04714
04715:+00079:-00059:-00043:001146.5966:04715
04716:+00104:-00079:-00047:001146.5966:04716
04717:+00097:-00056:-00032:001123.2131:04717
04718:+00113:-00040:-00023:001123.2131:04718
04719:+00114:-00034:-00061:001123.2131:04719
04720:+00125:-00015:-00060:001123.2131:04720
04721:+00121:-00002:-00057:001123.2131:04721
04722:+00138:-00001:-00056:001123.2131:04722
04723:+00109:+00013:-00057:001123.2131:04723
04724:+00067:+00012:-00066:001123.2131:04724
04725:+00064:+00051:-00077:001123.2131:04725
04726:+00043:+00037:-00109:001123.2131:04726
04727:+00038:+00057:-00076:001123.2131:04727
04728:+00023:+00041:-00073:001123.2131:04728
04729:-00011:+00055:-00075:001123.2131:04729
04730:-00040:+00053:-00060:001123.2131:04730
04731:-00011:+00068:-00036:001123.2131:04731
04732:-00018:+00029:-00059:001123.2131:04732
04733:-00016:+00068:-00060:001123.2131:04733
04734:-00020:+00027:-00038:001123.2131:04734
04735:+00002:+00062:-00025:001123.2131:04735
04736:-00036:+00027:-00043:001115.3691:04736
04737:-00004:+00047:-00049:001115.3691:04737
04738:-00009:+00037:-00052:001115.3691:04738
04739:+00004:+00025:-00088:001115.3691:04739
04740:+00029:+00008:-00038:001115.3691:04740
04741:+00024:+00015:-00006:001115.3691:04741
04742:+00019:+00009:+00006:001115.3691:04742
04743:+00041:+00021:-00015:001115.3691:04743
04744:+00045:-00006:-00030:001115.3691:04744
04745:+00020:+00001:-00033:001115.3691:04745
04746:+00016:-00023:-00026:001115.3691:04746
04747:+00004:-00014:+00007:001115.3691:04747
04748:+00000:-00035:-00033:001115.3691:04748
04749:-00017:-00038:-00032:001115.3691:04749
04750:-00028:-00026:-00030:001115.3691:04750
04751:-00068:-00039:-00017:001115.3691:04751
04752:-00061:-00044:-00002:001115.3691:04752
04753:-00061:-00063:+00037:001115.3691:04753
04754:-00050:-00065:+00035:001115.3691:04754
04755:-00059:-00056:+00069:001008.2515:04755
04756:-00048:-00065:+00051:001008.2515:04756
04757:-00042:-00061:+00020:001008.2515:04757
04758:-00040:-00062:+00000:001008.2515:04758
04759:-00018:-00050:+00033:001008.2515:04759
04760:-00027:-00050:+00056:001008.2515:04760
04761:-00018:-00028:+00035:001008.2515:04761
04762:+00001:-00035:+00036:001008.2515:04762
04763:-00011:-00017:+00029:001008.2515:04763
04764:+00002:-00009:+00024:001008.2515:04764
04765:+00002:-00017:+00018:001008.2515:04765
04766:+00013:+00007:+00019:001008.2515:04766
04767:+00015:+00021:+00034:001008.2515:04767
04768:+00015:+00019:+00042:001008.2515:04768
04769:+00015:+00033:+00046:001008.2515:04769
04770:+00014:+00023:+00063:001008.2515:04770
04771:+00003:+00033:+00061:001008.2515:04771
04772:+00004:+00035:+00053:001008.2515:04772
04773:+00003:+00033:+00013:001008.2515:04773
04774:+00012:+00008:+00041:001008.2515:04774
04775:-00008:+00034:+00002:001008.2515:04775
04776:-00009:+00020:+00036:001008.2515:04776
04777:-00021:-00003:+00042:000911.3342:04777
04778:-00030:-00019:+00033:000911.3342:04778
04779:-00044:-00037:+00049:000911.3342:04779
04780:-00045:-00037:+00055:000911.3342:04780
04781:-00044:-00011:+00003:000911.3342:04781
04782:-00066:-00034:+00017:000911.3342:04782
04783:-00065:-00038:+00055:000911.3342:04783
04784:-00062:-00039:+00032:000911.3342:04784
04785:-00066:-00025:+00038:000911.3342:04785
04786:-00069:-00028:+00050:000911.3342:04786
04787:-00064:-00024:+00038:000911.3342:04787
04788:-00065:-00036:+00040:000911.3342:04788
04789:-00056:-00015:-00002:000911.3342:04789
04790:-00069:-00006:+00057:000911.3342:04790
04791:-00033:-00002:+00052:000911.3342:04791
04792:-00033:+00021:+00064:000911.3342:04792
04793:-00017:+00022:+00027:000911.3342:04793
04794:-00019:+00023:+00036:000911.3342:04794
04795:-00024:+00023:+00031:000911.3342:04795
04796:-00023:+00014:+00015:000911.3342:04796
04797:-00018:+00029:+00016:000911.3342:04797
04798:-00017:+00028:+00032:000911.3342:04798
04799:-00028:+00031:+00055:000911.3342:04799
04800:-00030:+00027:+00018:000911.3342:04800
04801:-00053:+00026:+00052:000840.7820:04801
04802:-00051:+00031:+00032:000840.7820:04802
04803:-00089:+00024:+00020:000840.7820:04803
04804:-00088:+00030:+00040:000840.7820:04804
04805:-00100:+00047:+00086:000840.7820:04805
04806:-00100:+00025:+00030:000840.7820:04806
04807:-00099:+00038:+00045:000840.7820:04807
04808:-00077:+00028:+00031:000840.7820:04808
04809:-00073:+00037:+00046:000840.7820:04809
04810:-00083:+00032:+00038:000840.7820:04810
04811:-00065:+00036:+00050:000840.7820:04811
04812:-00066:+00009:+00056:000840.7820:04812
04813:-00063:+00021:+00050:000840.7820:04813
04814:-00054:+00016:+00045:000840.7820:04814
04815:-00055:-00006:+00055:000840.7820:04815
04816:-00056:-00022:+00005:000840.7820:04816
04817:-00033:-00018:+00047:000840.7820:04817
04818:-00037:-00022:+00036:000840.7820:04818
04819:-00056:-00032:+00035:000840.7820:04819
04820:-00034:-00038:+00062:000840.7820:04820
04821:-00033:-00033:+00098:000840.7820:04821
04822:-00033:-00028:+00053:000840.7820:04822
04823:-00044:-00041:+00013:000840.7820:04823
04824:-00044:-00042:+00014:000840.7820:04824
04825:-00062:-00052:+00036:000840.7820:04825
04826:-00061:-00064:+00026:000840.7820:04826
04827:-00082:-00052:+00034:000773.4205:04827
04828:-00069:-00044:+00033:000773.4205:04828
04829:-00085:-00043:+00025:000773.4205:04829
04830:-00086:-00053:+00021:000773.4205:04830
04831:-00064:-00051:+00025:000773.4205:04831
04832:-00066:-00045:+00003:000773.4205:04832
04833:-00065:-00024:-00013:000773.4205:04833
04834:-00049:-00025:+00004:000773.4205:04834
04835:-00062:-00028:-00011:000773.4205:04835
04836:-00069:-00038:-00012:000773.4205:04836
04837:-00052:-00011:-00009:000773.4205:04837
04838:-00049:+00004:-00010:000773.4205:04838
04839:-00046:-00005:-00020:000773.4205:04839
04840:-00035:+00020:-00011:000773.4205:04840
04841:-00019:+00014:-00030:000773.4205:04841
04842:-00041:+00033:-00004:000773.4205:04842
04843:-00015:+00054:-00014:000773.4205:04843
04844:-00016:+00044:-00030:000773.4205:04844
04845:-00020:+00055:-00035:000773.4205:04845
04846:-00018:+00055:-00042:000773.4205:04846
04847:-00028:+00077:-00047:000773.4205:04847
04848:-00027:+00070:-00045:000773.4205:04848
04849:-00011:+00098:-00079:000773.4205:04849
04850:-00056:+00096:+00053:000773.4205:04850
04851:+00031:+00085:-00043:000840.9050:04851
04852:-00042:+00070:-00032:000840.9050:04852
04853:+00031:+00092:-00049:000840.9050:04853
04854:-00020:+00062:+00021:000840.9050:04854
04855:-00065:+00025:-00105:000840.9050:04855
04856:-00044:+00052:-00040:000840.9050:04856
04857:-00060:+00027:-00064:000840.9050:04857
04858:-00045:+00080:-00062:000840.9050:04858
04859:-00053:+00024:-00073:000840.9050:04859
04860:-00026:+00044:-00032:000840.9050:04860
04861:-00035:+00012:-00075:000840.9050:04861
04862:-00021:+00038:-00071:000840.9050:04862
04863:-00014:+00005:-00061:000840.9050:04863
04864:-00025:+00016:-00003:000840.9050:04864
04865:-00016:-00009:-00033:000840.9050:04865
04866:-00013:-00032:-00013:000840.9050:04866
04867:-00021:-00015:+00011:000840.9050:04867
04868:-00042:-00037:-00025:000840.9050:04868
04869:-00024:-00038:-00023:000840.9050:04869
04870:-00039:-00046:-00007:000840.9050:04870
04871:+00000:-00051:-00007:000840.9050:04871
04872:-00010:-00046:-00008:000944.1652:04872
04873:+00003:-00024:-00004:000944.1652:04873
04874:+00027:-00023:-00044:000944.1652:04874
04875:+00029:-00038:-00038:000944.1652:04875
04876:+00021:-00008:-00032:000944.1652:04876
04877:+00006:-00032:+00003:000944.1652:04877
04878:+00009:-00009:+00022:000944.1652:04878
04879:+00007:+00001:+00032:000944.1652:04879
04880:+00012:+00003:+00006:000944.1652:04880
04881:-00003:+00000:-00017:000944.1652:04881
04882:-00003:+00016:-00017:000944.1652:04882
04883:-00027:+00022:+00012:000944.1652:04883
04884:-00019:+00035:-00017:000944.1652:04884
04885:-00015:+00046:+00025:000944.1652:04885
04886:-00041:+00051:+00003:000944.1652:04886
04887:-00042:+00041:-00033:000944.1652:04887
04888:-00031:+00060:-00004:000944.1652:04888
04889:-00042:+00059:-00015:000944.1652:04889
04890:-00039:+00059:+00024:000944.1652:04890
04891:-00018:+00070:+00041:000944.1652:04891
04892:-00022:+00071:+00038:000987.4883:04892
04893:-00019:+00095:-00010:000987.4883:04893
04894:-00017:+00093:-00018:000987.4883:04894
04895:-00024:+00089:+00012:000987.4883:04895
04896:-00038:+00076:+00010:000987.4883:04896
04897:-00024:+00099:-00030:000987.4883:04897
04898:-00002:+00099:-00019:000987.4883:04898
04899:-00001:+00098:-00045:000987.4883:04899
04900:-00026:+00075:-00042:000987.4883:04900
04901:-00007:+00072:-00028:000987.4883:04901
04902:-00010:+00077:+00036:000987.4883:04902
04903:+00019:+00074:+00017:000987.4883:04903
04904:+00004:+00082:+00015:000987.4883:04904
04905:+00020:+00057:+00009:000987.4883:04905
04906:-00011:+00062:+00024:000987.4883:04906
04907:-00009:+00034:+00007:000987.4883:04907
04908:-00007:+00028:+00025:000987.4883:04908
04909:+00010:-00002:+00000:000987.4883:04909
04910:+00015:-00007:-00020:000987.4883:04910
04911:+00018:-00009:-00037:001042.7287:04911
04912:+00011:-00009:+00002:001042.7287:04912
04913:+00013:-00046:-00006:001042.7287:04913
04914:+00000:-00035:+00038:001042.7287:04914
04915:-00011:-00063:+00014:001042.7287:04915
04916:-00017:-00050:+00016:001042.7287:04916
04917:-00025:-00045:+00036:001042.7287:04917
04918:-00021:-00047:+00014:001042.7287:04918
04919:-00026:-00051:+00040:001042.7287:04919
04920:-00026:-00035:-00012:001042.7287:04920
04921:-00014:-00029:+00007:001042.7287:04921
04922:-00020:-00033:-00016:001042.7287:04922
04923:-00021:-00013:+00019:001042.7287:04923
04924:+00001:-00019:-00001:001042.7287:04924
04925:-00004:-00017:+00020:001042.7287:04925
04926:-00013:-00001:+00007:001042.7287:04926
04927:-00003:+00031:+00038:001042.7287:04927
04928:-00018:+00015:+00037:001042.7287:04928
04929:-00031:+00010:+00037:001118.3272:04929
04930:-00042:+00024:+00057:001118.3272:04930
04931:-00034:+00048:+00018:001118.3272:04931
04932:-00055:+00049:-00026:001118.3272:04932
04933:-00055:+00044:-00008:001118.3272:04933
04934:-00035:+00064:+00011:001118.3272:04934
04935:-00049:+00058:-00011:001118.3272:04935
04936:-00034:+00083:+00012:001118.3272:04936
04937:-00018:+00074:-00001:001118.3272:04937
04938:-00039:+00071:+00026:001118.3272:04938
04939:-00016:+00073:+00030:001118.3272:04939
04940:-00012:+00073:+00068:001118.3272:04940
04941:-00003:+00082:+00047:001118.3272:04941
04942:-00014:+00061:+00002:001118.3272:04942
04943:-00015:+00077:+00023:001118.3272:04943
04944:-00031:+00067:+00011:001118.3272:04944
04945:-00045:+00048:-00006:001118.3272:04945
04946:-00056:+00030:+00010:001118.3272:04946
04947:-00046:+00031:+00008:001118.7889:04947
04948:-00046:+00016:+00003:001118.7889:04948
04949:-00070:+00006:+00001:001118.7889:04949
04950:-00044:-00022:+00016:001118.7889:04950
04951:-00056:-00009:-00002:001118.7889:04951
04952:-00057:-00012:+00002:001118.7889:04952
04953:-00054:-00025:+00022:001118.7889:04953
04954:-00039:-00030:+00036:001118.7889:04954
04955:-00040:-00041:-00011:001118.7889:04955
04956:-00036:-00041:+00026:001118.7889:04956
04957:-00013:-00044:+00023:001118.7889:04957
04958:-00023:-00039:+00001:001118.7889:04958
04959:+00001:-00039:+00012:001118.7889:04959
04960:+00003:-00041:+00021:001118.7889:04960
04961:+00016:-00049:-00006:001118.7889:04961
04962:+00003:-00053:+00011:001118.7889:04962
04963:+00014:-00028:+00009:001118.7889:04963
04964:+00016:-00049:-00011:001118.7889:04964
04965:+00017:-00026:-00025:001137.5012:04965
04966:+00001:-00035:-00014:001137.5012:04966
04967:-00009:-00034:+00025:001137.5012:04967
04968:-00015:-00034:+00004:001137.5012:04968
04969:-00025:+00003:-00013:001137.5012:04969
04970:-00015:+00002:-00006:001137.5012:04970
04971:-00032:+00003:-00025:001137.5012:04971
04972:-00040:+00016:-00010:001137.5012:04972
04973:-00036:+00014:-00010:001137.5012:04973
04974:-00037:+00033:-00004:001137.5012:04974
04975:-00028:+00027:-00014:001137.5012:04975
04976:-00023:+00025:+00002:001137.5012:04976
04977:-00013:+00030:-00013:001137.5012:04977
04978:-00017:+00029:-00045:001137.5012:04978
04979:+00000:+00029:-00034:001137.5012:04979
04980:-00027:+00046:-00044:001137.5012:04980
04981:-00015:+00035:-00042:001137.5012:04981
04982:-00026:+00028:-00023:001179.7507:04982
04983:-00027:+00026:-00057:001179.7507:04983
04984:-00020:+00029:-00066:001179.7507:04984
04985:-00016:+00038:-00059:001179.7507:04985
04986:-00024:+00027:-00024:001179.7507:04986
04987:-00028:+00012:-00033:001179.7507:04987
04988:+00002:+00015:-00002:001179.7507:04988
04989:+00015:+00010:+00016:001179.7507:04989
04990:-00011:+00012:-00001:001179.7507:04990
04991:-00010:+00020:+00020:001179.7507:04991
04992:+00016:+00009:+00038:001179.7507:04992
04993:-00026:+00005:+00010:001179.7507:04993
04994:-00013:-00009:-00022:001179.7507:04994
04995:-00027:-00010:-00009:001179.7507:04995
04996:-00001:-00033:-00038:001179.7507:04996
04997:-00042:-00027:-00006:001179.7507:04997
04998:-00052:-00046:+00012:001179.7507:04998
04999:+00036:-00043:+00062:001156.1691:04999
05000:-00022:-00080:-00007:001156.1691:05000
05001:+00066:-00048:+00067:001156.1691:05001
05002:-00007:-00082:+00089:001156.1691:05002
05003:+00101:-00026:+00095:001156.1691:05003
05004:+00036:-00067:+00048:001156.1691:05004
05005:+00110:-00048:-00024:001156.1691:05005
05006:+00071:-00040:-00015:001156.1691:05006
05007:+00090:-00032:-00006:001156.1691:05007
05008:+00082:-00030:+00098:001156.1691:05008
05009:+00084:-00034:+00093:001156.1691:05009
05010:+00087:+00002:+00034:001156.1691:05010
05011:+00092:-00005:+00071:001156.1691:05011
05012:+00079:-00014:+00033:001156.1691:05012
05013:+00064:+00003:+00035:001156.1691:05013
05014:+00046:-00019:+00001:001156.1691:05014
05015:+00030:-00018:+00030:001156.1691:05015
05016:+00012:-00011:-00031:001162.8862:05016
05017:-00027:-00010:-00108:001162.8862:05017
05018:-00019:+00001:+00108:001162.8862:05018
05019:-00014:-00015:+00106:001162.8862:05019
05020:-00072:-00029:-00036:001162.8862:05020
05021:-00016:+00005:-00091:001162.8862:05021
05022:+00016:-00016:+00054:001162.8862:05022
05023:-00016:+00007:+00089:001162.8862:05023
05024:-00015:+00022:-00001:001162.8862:05024
05025:+00043:+00019:+00040:001162.8862:05025
05026:+00051:+00027:-00001:001162.8862:05026
05027:+00075:+00036:+00066:001162.8862:05027
05028:+00093:+00028:+00097:001162.8862:05028
05029:+00062:+00030:+00056:001162.8862:05029
05030:+00065:+00042:-00009:001162.8862:05030
05031:+00041:+00045:-00051:001162.8862:05031
05032:+00032:+00053:-00002:001162.8862:05032
05033:+00015:+00048:+00057:001203.2728:05033
05034:-00016:+00051:+00029:001203.2728:05034
05035:-00037:+00037:+00019:001203.2728:05035
05036:-00037:+00035:+00013:001203.2728:05036
05037:-00059:+00014:+00044:001203.2728:05037
05038:-00045:-00006:+00039:001203.2728:05038
05039:-00049:-00003:+00053:001203.2728:05039
05040:-00033:-00010:+00019:001203.2728:05040
05041:-00053:-00014:-00015:001203.2728:05041
05042:-00037:-00053:+00003:001203.2728:05042
05043:-00021:-00066:+00018:001203.2728:05043
05044:+00012:-00059:+00009:001203.2728:05044
05045:+00035:-00068:+00033:001203.2728:05045
05046:+00051:-00081:+00048:001203.2728:05046
05047:+00074:-00077:+00087:001203.2728:05047
05048:+00081:-00095:+00035:001203.2728:05048
05049:+00104:-00096:+00014:001203.2728:05049
05050:+00083:-00094:+00002:001169.2192:05050
05051:+00086:-00093:+00026:001169.2192:05051
05052:+00055:-00072:-00002:001169.2192:05052
05053:+00057:-00082:+00070:001169.2192:05053
05054:+00047:-00058:+00043:001169.2192:05054
05055:+00016:-00067:+00027:001169.2192:05055
05056:-00006:-00027:+00033:001169.2192:05056
05057:+00013:-00012:+00068:001169.2192:05057
05058:+00008:+00006:+00041:001169.2192:05058
05059:+00024:+00014:+00056:001169.2192:05059
05060:+00037:+00014:+00047:001169.2192:05060
05061:+00048:+00027:+00034:001169.2192:05061
05062:+00040:+00047:+00042:001169.2192:05062
05063:+00058:+00062:+00017:001169.2192:05063
05064:+00025:+00042:-00029:001169.2192:05064
05065:+00031:+00043:-00044:001169.2192:05065
05066:+00028:+00052:-00029:001169.2192:05066
05067:+00012:+00042:-00036:001155.3924:05067
05068:-00006:+00040:-00054:001155.3924:05068
05069:-00008:+00065:-00019:001155.3924:05069
05070:+00000:+00052:+00036:001155.3924:05070
05071:-00001:+00044:+00013:001155.3924:05071
05072:-00011:+00046:+00051:001155.3924:05072
05073:+00011:+00047:-00001:001155.3924:05073
05074:+00002:+00036:-00014:001155.3924:05074
05075:-00006:+00023:-00004:001155.3924:05075
05076:+00011:+00025:-00048:001155.3924:05076
05077:-00005:+00038:-00061:001155.3924:05077
05078:+00020:+00027:-00051:001155.3924:05078
05079:+00042:+00038:-00039:001155.3924:05079
05080:+00033:+00020:-00047:001155.3924:05080
05081:+00047:+00019:-00020:001155.3924:05081
05082:+00040:+00020:-00017:001155.3924:05082
05083:+00051:+00001:-00044:001155.3924:05083
05084:+00050:-00016:-00033:001168.8912:05084
05085:+00067:-00009:-00010:001168.8912:05085
05086:+00068:-00035:-00025:001168.8912:05086
05087:+00088:-00014:-00058:001168.8912:05087
05088:+00087:-00013:-00059:001168.8912:05088
05089:+00070:-00021:-00055:001168.8912:05089
05090:+00075:-00010:-00104:001168.8912:05090
05091:+00035:-00018:-00075:001168.8912:05091
05092:+00022:-00016:-00077:001168.8912:05092
05093:+00028:-00031:-00063:001168.8912:05093
05094:+00016:-00023:-00048:001168.8912:05094
05095:-00006:-00021:-00040:001168.8912:05095
05096:-00002:-00003:-00039:001168.8912:05096
05097:-00025:+00016:-00004:001168.8912:05097
05098:-00024:+00021:-00009:001168.8912:05098
05099:-00043:+00010:-00004:001168.8912:05099
05100:-00036:+00022:-00017:001168.8912:05100
05101:-00057:+00036:-00035:001168.8912:05101
05102:-00073:+00010:-00063:001168.8912:05102
05103:-00064:+00010:-00040:001082.8170:05103
05104:-00058:+00009:-00008:001082.8170:05104
05105:-00051:+00019:-00007:001082.8170:05105
05106:-00033:+00000:-00036:001082.8170:05106
05107:-00042:+00018:-00025:001082.8170:05107
05108:-00028:-00001:+00007:001082.8170:05108
05109:-00017:-00006:+00023:001082.8170:05109
05110:-00005:+00003:+00007:001082.8170:05110
05111:+00002:-00017:+00022:001082.8170:05111
05112:-00025:-00021:+00010:001082.8170:05112
05113:-00027:-00032:+00028:001082.8170:05113
05114:-00011:-00015:+00004:001082.8170:05114
05115:-00018:-00031:-00013:001082.8170:05115
05116:-00043:-00033:+00009:001082.8170:05116
05117:-00042:-00037:+00022:001082.8170:05117
05118:-00033:-00038:-00006:001082.8170:05118
05119:-00066:-00027:-00026:001082.8170:05119
05120:-00029:-00038:+00024:001082.8170:05120
05121:-00056:-00049:+00042:001082.8170:05121
05122:-00047:-00042:+00071:001082.8170:05122
05123:-00054:-00053:+00049:001002.6466:05123
05124:-00056:-00053:+00054:001002.6466:05124
05125:-00057:-00039:+00011:001002.6466:05125
05126:-00048:-00041:+00003:001002.6466:05126
05127:-00045:-00052:+00025:001002.6466:05127
05128:-00034:-00027:+00002:001002.6466:05128
05129:-00041:-00028:-00013:001002.6466:05129
05130:-00029:-00036:-00064:001002.6466:05130
05131:-00037:-00025:+00057:001002.6466:05131
05132:+00018:-00021:+00044:001002.6466:05132
05133:-00001:-00031:-00004:001002.6466:05133
05134:-00008:-00003:+00001:001002.6466:05134
05135:-00007:-00004:+00012:001002.6466:05135
05136:+00001:+00014:-00017:001002.6466:05136
05137:+00005:+00037:+00036:001002.6466:05137
05138:+00015:+00033:+00065:001002.6466:05138
05139:-00007:+00025:+00016:001002.6466:05139
05140:-00001:+00030:+00034:001002.6466:05140
05141:+00000:+00025:+00029:001002.6466:05141
05142:-00016:+00026:+00002:001002.6466:05142
05143:-00038:+00034:-00024:001002.6466:05143
05144:-00038:+00015:-00044:000934.4357:05144
05145:-00029:+00000:-00015:000934.4357:05145
05146:-00035:+00004:+00014:000934.4357:05146
05147:-00051:-00008:-00002:000934.4357:05147
05148:-00051:+00001:+00002:000934.4357:05148
05149:-00052:-00016:+00001:000934.4357:05149
05150:-00058:+00003:+00028:000934.4357:05150
05151:-00033:-00014:+00060:000934.4357:05151
05152:-00034:-00015:+00019:000934.4357:05152
05153:-00043:-00031:+00036:000934.4357:05153
05154:-00025:-00036:-00008:000934.4357:05154
05155:-00038:-00026:+00009:000934.4357:05155
05156:-00020:-00038:-00007:000934.4357:05156
05157:-00035:-00012:+00029:000934.4357:05157
05158:-00052:-00009:+00021:000934.4357:05158
05159:-00030:-00013:+00034:000934.4357:05159
05160:-00051:-00033:+00053:000934.4357:05160
05161:-00035:-00012:+00053:000934.4357:05161
05162:-00053:-00021:+00048:000934.4357:05162
05163:-00031:+00003:+00065:000934.4357:05163
05164:-00051:+00000:+00035:000934.4357:05164
05165:-00069:+00009:+00070:000934.4357:05165
05166:-00068:+00032:+00072:000934.4357:05166
05167:-00065:+00011:+00069:000934.4357:05167
05168:-00088:-00003:+00053:000934.4357:05168
05169:-00082:+00012:+00059:000802.8655:05169
05170:-00066:+00018:+00072:000802.8655:05170
05171:-00097:-00007:+00046:000802.8655:05171
05172:-00084:+00008:+00051:000802.8655:05172
05173:-00086:+00006:+00064:000802.8655:05173
05174:-00086:-00006:+00071:000802.8655:05174
05175:-00063:-00001:+00084:000802.8655:05175
05176:-00062:-00005:+00047:000802.8655:05176
05177:-00061:-00006:+00047:000802.8655:05177
05178:-00068:+00006:+00069:000802.8655:05178
05179:-00048:-00007:+00054:000802.8655:05179
05180:-00051:-00004:+00057:000802.8655:05180
05181:-00049:+00002:+00052:000802.8655:05181
05182:-00045:+00002:+00033:000802.8655:05182
05183:-00066:-00010:+00038:000802.8655:05183
05184:-00047:-00022:+00015:000802.8655:05184
05185:-00045:-00019:+00039:000802.8655:05185
05186:-00071:-00034:+00032:000802.8655:05186
05187:-00059:-00014:+00038:000802.8655:05187
05188:-00068:-00015:+00051:000802.8655:05188
05189:-00071:-00012:+00051:000802.8655:05189
05190:-00061:-00034:+00032:000802.8655:05190
05191:-00073:-00035:+00000:000802.8655:05191
05192:-00072:-00033:+00011:000802.8655:05192
05193:-00068:-00012:-00001:000802.8655:05193
05194:-00050:-00014:+00008:000802.8655:05194
05195:-00045:-00022:-00008:000769.1007:05195
05196:-00066:-00010:+00009:000769.1007:05196
05197:-00044:-00016:+00012:000769.1007:05197
05198:-00058:+00006:-00016:000769.1007:05198
05199:-00051:+00004:-00010:000769.1007:05199
05200:-00059:+00021:-00018:000769.1007:05200
05201:-00031:+00023:-00003:000769.1007:05201
05202:-00044:+00020:-00009:000769.1007:05202
05203:-00055:+00031:-00030:000769.1007:05203
05204:-00050:+00014:-00016:000769.1007:05204
05205:-00044:+00028:-00032:000769.1007:05205
05206:-00070:+00029:-00048:000769.1007:05206
05207:-00049:+00048:-00039:000769.1007:05207
05208:-00059:+00043:-00010:000769.1007:05208
05209:-00054:+00041:-00033:000769.1007:05209
05210:-00045:+00042:-00047:000769.1007:05210
05211:-00057:+00052:-00008:000769.1007:05211
05212:-00046:+00039:-00018:000769.1007:05212
05213:-00050:+00024:-00023:000769.1007:05213
05214:-00047:+00024:-00022:000769.1007:05214
05215:-00044:+00035:-00032:000769.1007:05215
05216:-00045:+00033:-00008:000769.1007:05216
05217:-00046:+00012:-00008:000769.1007:05217
05218:-00047:+00020:-00023:000769.1007:05218
05219:-00070:+00018:-00048:000849.8497:05219
05220:-00068:+00015:-00039:000849.8497:05220
05221:-00068:+00007:-00027:000849.8497:05221
05222:-00048:-00005:-00044:000849.8497:05222
05223:-00050:+00006:-00006:000849.8497:05223
05224:-00051:-00004:-00008:000849.8497:05224
05225:-00058:+00003:-00014:000849.8497:05225
05226:-00031:-00006:-00008:000849.8497:05226
05227:-00019:+00017:+00023:000849.8497:05227
05228:-00025:+00004:-00016:000849.8497:05228
05229:+00020:-00001:+00055:000849.8497:05229
05230:-00050:+00000:-00040:000849.8497:05230
05231:-00024:-00006:-00026:000849.8497:05231
05232:-00070:-00033:-00023:000849.8497:05232
05233:+00006:+00032:-00037:000849.8497:05233
05234:-00051:-00007:-00019:000849.8497:05234
05235:+00001:+00034:-00038:000849.8497:05235
05236:-00030:+00015:+00012:000849.8497:05236
05237:-00003:+00047:-00032:000849.8497:05237
05238:-00042:+00011:-00017:000849.8497:05238
05239:-00041:+00023:-00001:000849.8497:05239
05240:-00017:+00020:+00023:000849.8497:05240
05241:-00033:+00021:-00004:000888.1917:05241
05242:-00036:-00001:-00015:000888.1917:05242
05243:-00042:+00008:+00006:000888.1917:05243
05244:-00036:+00009:-00043:000888.1917:05244
05245:-00018:+00022:-00009:000888.1917:05245
05246:-00019:+00023:+00003:000888.1917:05246
05247:-00020:+00017:-00033:000888.1917:05247
05248:-00014:+00000:-00004:000888.1917:05248
05249:+00000:+00011:+00011:000888.1917:05249
05250:-00003:+00020:-00029:000888.1917:05250
05251:-00006:+00012:-00029:000888.1917:05251
05252:-00008:+00015:+00021:000888.1917:05252
05253:+00011:+00031:+00024:000888.1917:05253
05254:+00001:+00012:-00028:000888.1917:05254
05255:-00012:+00032:+00007:000888.1917:05255
05256:+00002:+00012:+00022:000888.1917:05256
05257:-00010:+00035:-00005:000888.1917:05257
05258:-00011:+00032:+00007:000888.1917:05258
05259:+00015:+00033:+00003:000888.1917:05259
05260:+00013:+00051:-00029:000888.1917:05260
05261:+00015:+00030:-00031:000888.1917:05261
05262:+00012:+00050:-00006:000947.9598:05262
05263:-00011:+00043:-00016:000947.9598:05263
05264:+00000:+00040:-00027:000947.9598:05264
05265:-00022:+00039:+00057:000947.9598:05265
05266:-00013:+00044:-00015:000947.9598:05266
05267:-00015:+00039:-00017:000947.9598:05267
05268:-00026:+00039:-00019:000947.9598:05268
05269:-00018:+00040:-00009:000947.9598:05269
05270:-00023:+00053:-00044:000947.9598:05270
05271:-00021:+00052:-00001:000947.9598:05271
05272:+00014:+00043:+00007:000947.9598:05272
05273:+00001:+00040:-00006:000947.9598:05273
05274:+00016:+00053:-00042:000947.9598:05274
05275:-00004:+00062:-00014:000947.9598:05275
05276:-00001:+00024:+00009:000947.9598:05276
05277:-00015:+00030:+00041:000947.9598:05277
05278:-00022:+00038:+00012:000947.9598:05278
05279:-00038:+00036:+00004:000947.9598:05279
05280:-00019:+00010:+00000:000947.9598:05280
05281:-00040:+00011:+00016:001041.1546:05281
05282:-00021:+00032:+00022:001041.1546:05282
05283:-00013:+00038:+00022:001041.1546:05283
05284:+00014:+00020:+00000:001041.1546:05284
05285:-00007:+00031:+00007:001041.1546:05285
05286:-00008:+00014:+00002:001041.1546:05286
05287:-00010:+00025:+00006:001041.1546:05287
05288:+00010:+00028:+00012:001041.1546:05288
05289:-00008:+00043:-00016:001041.1546:05289
05290:-00011:+00045:+00016:001041.1546:05290
05291:-00008:+00043:+00031:001041.1546:05291
05292:-00021:+00050:+00055:001041.1546:05292
05293:-00022:+00028:+00018:001041.1546:05293
05294:-00025:+00036:+00014:001041.1546:05294
05295:-00016:+00031:-00003:001041.1546:05295
05296:-00039:+00009:+00013:001041.1546:05296
05297:-00013:+00008:+00019:001041.1546:05297
05298:-00036:+00007:+00046:001041.1546:05298
05299:-00038:+00003:+00030:001041.1546:05299
05300:-00018:-00016:+00054:001068.8607:05300
05301:-00025:-00019:+00019:001068.8607:05301
05302:-00043:-00010:+00032:001068.8607:05302
05303:-00005:-00033:+00068:001068.8607:05303
05304:-00023:-00008:+00034:001068.8607:05304
05305:-00005:-00013:+00023:001068.8607:05305
05306:-00010:-00014:+00012:001068.8607:05306
05307:+00012:-00019:+00000:001068.8607:05307
05308:-00007:-00020:+00010:001068.8607:05308
05309:-00007:-00023:+00003:001068.8607:05309
05310:+00013:+00002:+00040:001068.8607:05310
05311:-00008:-00018:+00027:001068.8607:05311
05312:-00008:+00005:+00023:001068.8607:05312
05313:-00022:+00005:+00055:001068.8607:05313
05314:-00020:+00002:+00048:001068.8607:05314
05315:-00035:-00020:+00017:001068.8607:05315
05316:-00042:+00002:+00011:001068.8607:05316
05317:-00035:+00002:-00023:001068.8607:05317
05318:-00058:-00018:-00042:001109.3051:05318
05319:-00055:-00019:-00017:001109.3051:05319
05320:-00058:-00004:-00006:001109.3051:05320
05321:-00033:-00007:-00029:001109.3051:05321
05322:-00019:+00021:-00016:001109.3051:05322
05323:-00016:+00031:+00004:001109.3051:05323
05324:-00001:+00022:+00038:001109.3051:05324
05325:-00021:+00038:+00037:001109.3051:05325
05326:+00011:+00046:-00002:001109.3051:05326
05327:-00003:+00047:-00032:001109.3051:05327
05328:-00021:+00053:-00029:001109.3051:05328
05329:-00023:+00040:-00032:001109.3051:05329
05330:-00016:+00052:-00032:001109.3051:05330
05331:-00018:+00053:-00032:001109.3051:05331
05332:-00024:+00052:+00006:001109.3051:05332
05333:-00021:+00043:-00032:001109.3051:05333
05334:-00027:+00053:+00005:001109.3051:05334
05335:-00010:+00030:+00008:001164.6047:05335
05336:+00001:+00029:-00030:001164.6047:05336
05337:-00002:+00036:-00073:001164.6047:05337
05338:-00001:+00032:-00060:001164.6047:05338
05339:-00003:+00016:-00037:001164.6047:05339
05340:-00017:-00002:-00025:001164.6047:05340
05341:-00023:-00018:-00026:001164.6047:05341
05342:-00023:-00020:-00027:001164.6047:05342
05343:-00027:-00011:-00025:001164.6047:05343
05344:-00024:-00021:-00044:001164.6047:05344
05345:+00001:-00011:+00012:001164.6047:05345
05346:-00026:-00020:-00002:001164.6047:05346
05347:-00027:-00013:-00022:001164.6047:05347
05348:-00023:-00016:-00022:001164.6047:05348
05349:-00024:-00020:-00025:001164.6047:05349
05350:-00020:-00019:-00019:001164.6047:05350
05351:-00021:-00018:-00008:001164.6047:05351
05352:+00002:+00003:-00001:001164.6047:05352
05353:-00003:+00003:-00003:001149.7932:05353
05354:+00011:-00001:-00028:001149.7932:05354
05355:+00010:+00019:-00004:001149.7932:05355
05356:-00007:+00000:-00023:001149.7932:05356
05357:+00010:+00021:-00007:001149.7932:05357
05358:+00013:+00035:-00041:001149.7932:05358
05359:-00010:+00015:-00039:001149.7932:05359
05360:+00012:+00035:-00022:001149.7932:05360
05361:+00012:+00034:-00013:001149.7932:05361
05362:-00012:+00023:-00001:001149.7932:05362
05363:-00022:+00032:-00017:001149.7932:05363
05364:-00004:+00023:-00030:001149.7932:05364
05365:-00042:+00027:-00033:001149.7932:05365
05366:-00056:+00028:-00022:001149.7932:05366
05367:-00057:+00047:-00005:001149.7932:05367
05368:-00044:+00015:-00016:001149.7932:05368
05369:-00048:+00011:+00009:001149.7932:05369
05370:-00034:+00022:+00004:001162.9184:05370
05371:-00031:+00007:+00022:001162.9184:05371
05372:-00030:-00023:+00056:001162.9184:05372
05373:+00012:-00022:+00075:001162.9184:05373
05374:-00028:-00037:+00010:001162.9184:05374
05375:-00023:-00010:+00001:001162.9184:05375
05376:-00014:-00046:-00027:001162.9184:05376
05377:+00051:-00036:-00001:001162.9184:05377
05378:+00028:-00064:-00020:001162.9184:05378
05379:+00067:-00026:+00005:001162.9184:05379
05380:+00062:-00049:+00070:001162.9184:05380
05381:+00105:-00034:+00086:001162.9184:05381
05382:+00083:-00052:+00105:001162.9184:05382
05383:+00121:-00022:+00076:001162.9184:05383
05384:+00134:-00022:+00097:001162.9184:05384
05385:+00118:+00018:+00063:001162.9184:05385
05386:+00109:-00006:+00060:001205.5921:05386
05387:+00090:+00026:+00049:001205.5921:05387
05388:+00053:+00010:+00026:001205.5921:05388
05389:+00076:+00035:+00012:001205.5921:05389
05390:+00035:+00031:-00010:001205.5921:05390
05391:+00042:+00021:+00021:001205.5921:05391
05392:+00010:+00022:+00028:001205.5921:05392
05393:+00005:-00003:-00027:001205.5921:05393
05394:+00005:+00007:+00181:001205.5921:05394
05395:+00046:-00007:+00178:001205.5921:05395
05396:-00041:-00017:-00008:001205.5921:05396
05397:-00002:+00023:-00058:001205.5921:05397
05398:+00011:-00015:+00075:001205.5921:05398
05399:-00003:-00031:-00002:001205.5921:05399
05400:-00041:-00011:-00004:001205.5921:05400
05401:+00010:-00015:+00064:001205.5921:05401
05402:+00008:-00015:+00057:001205.5921:05402
05403:+00008:-00019:+00024:001181.4011:05403
05404:+00042:+00012:+00026:001181.4011:05404
05405:+00037:+00033:-00045:001181.4011:05405
05406:+00071:+00015:+00054:001181.4011:05406
05407:+00106:+00027:+00076:001181.4011:05407
05408:+00055:+00030:+00084:001181.4011:05408
05409:+00105:+00044:+00037:001181.4011:05409
05410:+00082:+00050:+00030:001181.4011:05410
05411:+00055:+00025:+00002:001181.4011:05411
05412:+00051:+00046:-00013:001181.4011:05412
05413:+00073:+00013:+00048:001181.4011:05413
05414:+00038:+00020:+00043:001181.4011:05414
05415:+00008:-00018:+00002:001181.4011:05415
05416:+00018:-00011:-00007:001181.4011:05416
05417:-00002:-00037:+00006:001181.4011:05417
05418:-00022:-00065:+00039:001181.4011:05418
05419:-00012:-00076:+00037:001181.4011:05419
05420:-00007:-00077:+00086:001171.5950:05420
05421:-00012:-00098:+00055:001171.5950:05421
05422:-00002:-00100:+00005:001171.5950:05422
05423:+00015:-00106:+00037:001171.5950:05423
05424:+00014:-00140:+00034:001171.5950:05424
05425:+00006:-00122:+00055:001171.5950:05425
05426:+00032:-00115:+00069:001171.5950:05426
05427:+00034:-00102:+00033:001171.5950:05427
05428:+00038:-00088:+00038:001171.5950:05428
05429:+00064:-00071:+00035:001171.5950:05429
05430:+00052:-00079:+00015:001171.5950:05430
05431:+00065:-00063:+00058:001171.5950:05431
05432:+00104:-00048:+00054:001171.5950:05432
05433:+00069:-00015:+00049:001171.5950:05433
05434:+00066:-00008:+00059:001171.5950:05434
05435:+00077:+00003:+00056:001171.5950:05435
05436:+00075:+00000:+00052:001171.5950:05436
05437:+00059:+00016:+00011:001195.3353:05437
05438:+00032:+00012:-00032:001195.3353:05438
05439:+00031:+00037:+00043:001195.3353:05439
05440:+00025:+00035:+00004:001195.3353:05440
05441:+00012:+00046:+00001:001195.3353:05441
05442:+00045:+00039:+00012:001195.3353:05442
05443:+00034:+00050:-00014:001195.3353:05443
05444:+00045:+00038:-00027:001195.3353:05444
05445:+00049:+00054:-00009:001195.3353:05445
05446:+00060:+00067:-00002:001195.3353:05446
05447:+00043:+00063:+00000:001195.3353:05447
05448:+00042:+00039:+00006:001195.3353:05448
05449:+00026:+00052:-00003:001195.3353:05449
05450:+00029:+00034:-00021:001195.3353:05450
05451:+00026:+00026:-00009:001195.3353:05451
05452:+00025:+00033:+00023:001195.3353:05452
05453:+00023:+00017:-00013:001195.3353:05453
05454:+00025:+00003:-00029:001146.6141:05454
05455:+00058:+00001:-00010:001146.6141:05455
05456:+00036:-00032:-00039:001146.6141:05456
05457:+00022:-00038:-00052:001146.6141:05457
05458:+00041:-00029:-00024:001146.6141:05458
05459:+00036:-00040:-00062:001146.6141:05459
05460:+00041:-00065:-00054:001146.6141:05460
05461:+00048:-00056:-00068:001146.6141:05461
05462:+00047:-00064:-00060:001146.6141:05462
05463:+00050:-00054:-00067:001146.6141:05463
05464:+00060:-00061:-00057:001146.6141:05464
05465:+00052:-00050:-00043:001146.6141:05465
05466:+00038:-00065:-00037:001146.6141:05466
05467:+00058:-00053:-00037:001146.6141:05467
05468:+00059:-00030:-00022:001146.6141:05468
05469:+00046:-00037:-00074:001146.6141:05469
05470:+00031:-00027:-00092:001146.6141:05470
05471:+00048:-00014:-00074:001146.6141:05471
05472:+00046:+00003:-00081:001146.6141:05472
05473:+00047:-00003:-00087:001104.3819:05473
05474:+00036:+00017:-00075:001104.3819:05474
05475:+00042:+00027:-00033:001104.3819:05475
05476:+00028:+00035:-00021:001104.3819:05476
05477:+00035:+00065:-00034:001104.3819:05477
05478:+00042:+00066:-00038:001104.3819:05478
05479:+00018:+00059:-00057:001104.3819:05479
05480:+00011:+00058:-00023:001104.3819:05480
05481:+00030:+00078:-00006:001104.3819:05481
05482:-00008:+00063:-00028:001104.3819:05482
05483:-00025:+00062:-00047:001104.3819:05483
05484:-00037:+00063:-00024:001104.3819:05484
05485:-00041:+00064:-00024:001104.3819:05485
05486:-00069:+00067:-00040:001104.3819:05486
05487:-00054:+00051:-00024:001104.3819:05487
05488:-00050:+00029:-00038:001104.3819:05488
05489:-00051:+00012:-00040:001104.3819:05489
05490:-00066:-00007:-00025:001104.3819:05490
05491:-00066:-00014:+00013:001104.3819:05491
05492:-00069:-00034:+00027:001055.0112:05492
05493:-00066:-00029:-00017:001055.0112:05493
05494:-00055:-00048:-00031:001055.0112:05494
05495:-00057:-00049:-00003:001055.0112:05495
05496:-00031:-00055:+00012:001055.0112:05496
05497:-00029:-00056:+00047:001055.0112:05497
05498:-00025:-00055:+00088:001055.0112:05498
05499:+00002:-00066:+00084:001055.0112:05499
05500:-00007:-00040:+00019:001055.0112:05500
05501:+00010:-00048:+00035:001055.0112:05501
05502:+00027:-00026:-00008:001055.0112:05502
05503:+00004:-00037:-00003:001055.0112:05503
05504:+00027:-00035:-00004:001055.0112:05504
05505:+00011:-00037:+00037:001055.0112:05505
05506:+00030:-00013:+00047:001055.0112:05506
05507:-00008:-00032:+00059:001055.0112:05507
05508:-00021:-00013:+00036:001055.0112:05508
05509:-00024:-00011:+00024:001055.0112:05509
05510:-00042:+00005:+00012:001055.0112:05510
05511:-00051:+00001:+00053:001055.0112:05511
05512:-00055:+00000:+00038:001055.0112:05512
05513:-00071:+00004:+00014:000914.2515:05513
05514:-00052:-00007:+00015:000914.2515:05514
05515:-00068:+00006:+00026:000914.2515:05515
05516:-00046:-00001:-00002:000914.2515:05516
05517:-00035:+00012:+00026:000914.2515:05517
05518:-00020:+00035:+00041:000914.2515:05518
05519:-00017:+00032:+00038:000914.2515:05519
05520:+00015:+00025:+00054:000914.2515:05520
05521:-00011:+00035:+00034:000914.2515:05521
05522:-00012:+00035:+00021:000914.2515:05522
05523:-00006:+00046:+00000:000914.2515:05523
05524:-00022:+00034:+00017:000914.2515:05524
05525:-00018:+00012:+00022:000914.2515:05525
05526:-00040:+00018:+00052:000914.2515:05526
05527:-00029:+00015:+00021:000914.2515:05527
05528:-00052:+00004:+00010:000914.2515:05528
05529:-00046:-00019:+00013:000914.2515:05529
05530:-00058:-00018:+00050:000914.2515:05530
05531:-00049:-00022:+00074:000914.2515:05531
05532:-00046:-00020:+00058:000914.2515:05532
05533:-00052:-00012:+00057:000914.2515:05533
05534:-00045:-00020:+00063:000914.2515:05534
05535:-00066:+00003:+00036:000914.2515:05535
05536:-00050:+00018:-00012:000914.2515:05536
05537:-00068:+00013:-00009:000914.2515:05537
05538:-00060:-00004:+00028:000914.2515:05538
05539:-00061:+00017:+00063:000779.1171:05539
05540:-00080:-00004:+00048:000779.1171:05540
05541:-00080:-00006:+00117:000779.1171:05541
05542:-00100:-00021:+00111:000779.1171:05542
05543:-00094:+00003:+00060:000779.1171:05543
05544:-00110:-00008:+00052:000779.1171:05544
05545:-00128:-00008:+00082:000779.1171:05545
05546:-00132:-00033:+00023:000779.1171:05546
05547:-00111:-00017:-00007:000779.1171:05547
05548:-00077:-00011:+00038:000779.1171:05548
05549:-00064:-00018:+00102:000779.1171:05549
05550:-00068:-00004:+00117:000779.1171:05550
05551:-00043:+00007:+00063:000779.1171:05551
05552:-00030:-00008:+00060:000779.1171:05552
05553:-00031:-00004:+00048:000779.1171:05553
05554:-00045:-00007:+00101:000779.1171:05554
05555:-00038:-00015:+00104:000779.1171:05555
05556:-00037:-00006:+00099:000779.1171:05556
05557:-00040:+00006:+00065:000779.1171:05557
05558:-00044:-00005:+00077:000779.1171:05558
05559:-00055:-00023:+00034:000779.1171:05559
05560:-00049:-00022:+00039:000779.1171:05560
05561:-00057:-00021:+00020:000779.1171:05561
05562:-00045:-00033:+00058:000779.1171:05562
05563:-00057:-00023:+00035:000779.1171:05563
05564:-00054:-00025:+00046:000779.1171:05564
05565:-00033:-00029:+00054:000763.7427:05565
05566:-00045:-00027:+00039:000763.7427:05566
05567:-00035:-00030:+00023:000763.7427:05567
05568:-00052:-00027:+00053:000763.7427:05568
05569:-00042:-00038:+00050:000763.7427:05569
05570:-00029:-00027:+00023:000763.7427:05570
05571:-00033:-00051:+00022:000763.7427:05571
05572:-00042:-00033:+00005:000763.7427:05572
05573:-00042:-00036:+00012:000763.7427:05573
05574:-00031:-00013:-00025:000763.7427:05574
05575:-00037:-00022:-00014:000763.7427:05575
05576:-00040:-00018:+00000:000763.7427:05576
05577:-00042:-00021:+00025:000763.7427:05577
05578:-00029:-00004:+00001:000763.7427:05578
05579:-00035:+00018:-00029:000763.7427:05579
05580:-00058:+00015:-00024:000763.7427:05580
05581:-00046:+00031:-00017:000763.7427:05581
05582:-00054:+00027:-00026:000763.7427:05582
05583:-00059:+00028:-00048:000763.7427:05583
05584:-00064:+00028:-00061:000763.7427:05584
05585:-00061:+00043:-00042:000763.7427:05585
05586:-00067:+00045:-00061:000763.7427:05586
05587:-00050:+00062:-00033:000763.7427:05587
05588:-00031:+00057:-00022:000763.7427:05588
05589:-00034:+00079:-00091:000763.7427:05589
05590:-00061:+00039:-00050:000813.3281:05590
05591:-00011:+00094:-00061:000813.3281:05591
05592:-00022:+00062:-00026:000813.3281:05592
05593:+00031:+00078:-00048:000813.3281:05593
05594:-00025:+00048:+00023:000813.3281:05594
05595:+00034:+00020:-00052:000813.3281:05595
05596:-00029:+00036:-00018:000813.3281:05596
05597:-00029:+00031:-00092:000813.3281:05597
05598:-00017:+00010:-00045:000813.3281:05598
05599:-00020:+00032:-00035:000813.3281:05599
05600:-00003:+00046:-00020:000813.3281:05600
05601:-00029:+00035:-00025:000813.3281:05601
05602:-00004:+00031:-00029:000813.3281:05602
05603:-00032:-00006:-00041:000813.3281:05603
05604:-00020:-00003:-00023:000813.3281:05604
05605:-00039:+00020:-00024:000813.3281:05605
05606:-00030:+00005:-00023:000813.3281:05606
05607:-00019:+00017:-00027:000813.3281:05607
05608:-00043:-00003:-00030:000813.3281:05608
05609:-00013:-00001:-00034:000813.3281:05609
05610:-00013:-00001:-00048:000813.3281:05610
05611:-00012:+00007:-00023:000813.3281:05611
05612:+00000:+00007:-00042:000906.0566:05612
05613:+00014:+00001:-00024:000906.0566:05613
05614:-00010:-00008:+00019:000906.0566:05614
05615:+00010:-00033:+00026:000906.0566:05615
05616:-00005:-00031:+00000:000906.0566:05616
05617:-00012:-00010:-00010:000906.0566:05617
05618:-00005:-00033:+00007:000906.0566:05618
05619:-00001:-00036:-00007:000906.0566:05619
05620:+00001:-00032:-00016:000906.0566:05620
05621:+00013:-00014:+00021:000906.0566:05621
05622:-00007:-00032:-00044:000906.0566:05622
05623:+00013:-00014:-00050:000906.0566:05623
05624:-00010:-00013:-00014:000906.0566:05624
05625:+00012:+00007:+00002:000906.0566:05625
05626:-00006:-00005:-00017:000906.0566:05626
05627:+00007:+00014:+00022:000906.0566:05627
05628:+00018:+00035:+00020:000906.0566:05628
05629:+00015:+00023:-00005:000906.0566:05629
05630:+00016:+00044:+00017:000906.0566:05630
05631:+00030:+00062:+00035:000906.0566:05631
05632:-00009:+00067:+00021:001008.0042:05632
05633:-00008:+00080:-00014:001008.0042:05633
05634:-00012:+00079:+00009:001008.0042:05634
05635:-00023:+00058:-00063:001008.0042:05635
05636:-00038:+00057:-00037:001008.0042:05636
05637:-00022:+00060:-00010:001008.0042:05637
05638:-00037:+00079:-00027:001008.0042:05638
05639:-00017:+00078:-00021:001008.0042:05639
05640:-00017:+00080:-00028:001008.0042:05640
05641:-00014:+00081:-00008:001008.0042:05641
05642:-00039:+00071:+00003:001008.0042:05642
05643:-00025:+00068:+00021:001008.0042:05643
05644:-00020:+00056:-00002:001008.0042:05644
05645:-00024:+00063:-00005:001008.0042:05645
05646:-00016:+00040:-00034:001008.0042:05646
05647:-00003:+00041:-00057:001008.0042:05647
05648:-00005:+00035:-00044:001008.0042:05648
05649:+00017:+00040:-00028:001008.0042:05649
05650:+00017:+00030:+00006:001008.0042:05650
05651:+00007:+00030:+00012:001040.2763:05651
05652:-00006:+00033:-00018:001040.2763:05652
05653:+00011:+00035:+00007:001040.2763:05653
05654:-00005:+00015:+00039:001040.2763:05654
05655:-00004:+00006:+00000:001040.2763:05655
05656:-00017:-00004:+00008:001040.2763:05656
05657:-00018:+00006:+00021:001040.2763:05657
05658:-00020:+00005:-00001:001040.2763:05658
05659:-00036:+00000:+00009:001040.2763:05659
05660:-00023:-00007:-00012:001040.2763:05660
05661:+00001:+00003:+00002:001040.2763:05661
05662:-00002:-00008:+00003:001040.2763:05662
05663:-00010:+00023:+00029:001040.2763:05663
05664:-00008:+00010:+00032:001040.2763:05664
05665:+00013:+00021:+00038:001040.2763:05665
05666:+00015:+00034:+00036:001040.2763:05666
05667:-00005:+00038:+00025:001040.2763:05667
05668:-00006:+00012:+00022:001040.2763:05668
05669:+00002:+00010:+00053:001083.3494:05669
05670:-00003:+00021:+00037:001083.3494:05670
05671:-00022:+00017:+00036:001083.3494:05671
05672:-00018:-00003:+00026:001083.3494:05672
05673:-00018:-00005:+00050:001083.3494:05673
05674:-00036:-00007:+00050:001083.3494:05674
05675:-00031:+00007:+00070:001083.3494:05675
05676:-00041:-00004:+00044:001083.3494:05676
05677:-00037:+00014:+00036:001083.3494:05677
05678:-00041:-00001:+00006:001083.3494:05678
05679:-00028:+00023:+00003:001083.3494:05679
05680:-00040:+00036:+00004:001083.3494:05680
05681:-00031:+00033:+00002:001083.3494:05681
05682:-00030:+00025:+00025:001083.3494:05682
05683:-00042:+00048:+00031:001083.3494:05683
05684:-00029:+00051:+00018:001083.3494:05684
05685:-00036:+00049:+00046:001083.3494:05685
05686:-00019:+00028:+00053:001083.3494:05686
05687:-00032:+00053:+00031:001151.8690:05687
05688:-00054:+00026:+00015:001151.8690:05688
05689:-00045:+00038:+00015:001151.8690:05689
05690:-00048:+00034:+00023:001151.8690:05690
05691:-00073:+00014:+00003:001151.8690:05691
05692:-00044:+00013:+00005:001151.8690:05692
05693:-00045:+00022:+00011:001151.8690:05693
05694:-00057:-00002:+00002:001151.8690:05694
05695:-00043:-00003:+00038:001151.8690:05695
05696:-00041:+00002:+00043:001151.8690:05696
05697:-00020:-00021:+00034:001151.8690:05697
05698:-00029:-00011:+00019:001151.8690:05698
05699:-00039:-00022:+00018:001151.8690:05699
05700:-00017:-00023:-00011:001151.8690:05700
05701:-00020:-00021:+00007:001151.8690:05701
05702:-00002:+00006:+00004:001151.8690:05702
05703:+00001:+00003:+00028:001151.8690:05703
05704:-00012:+00002:+00006:001136.1356:05704
05705:+00001:+00003:+00000:001136.1356:05705
05706:+00013:-00016:+00000:001136.1356:05706
05707:-00009:-00020:+00004:001136.1356:05707
05708:+00011:-00013:-00028:001136.1356:05708
05709:-00009:-00036:-00019:001136.1356:05709
05710:-00009:-00011:-00024:001136.1356:05710
05711:+00002:-00015:-00024:001136.1356:05711
05712:+00012:-00016:-00012:001136.1356:05712
05713:-00011:+00005:-00015:001136.1356:05713
05714:-00011:-00019:+00024:001136.1356:05714
05715:+00001:-00021:+00001:001136.1356:05715
05716:-00021:+00002:+00025:001136.1356:05716
05717:-00018:-00017:-00026:001136.1356:05717
05718:-00028:-00008:-00012:001136.1356:05718
05719:-00030:-00021:-00002:001136.1356:05719
05720:-00033:-00012:-00032:001136.1356:05720
05721:-00050:-00010:-00040:001136.1356:05721
05722:-00058:-00033:-00028:001147.9645:05722
05723:-00059:-00036:-00038:001147.9645:05723
05724:-00048:-00037:-00049:001147.9645:05724
05725:-00030:-00013:-00017:001147.9645:05725
05726:-00040:-00008:-00006:001147.9645:05726
05727:-00026:+00007:-00057:001147.9645:05727
05728:-00003:+00022:-00025:001147.9645:05728
05729:-00009:+00011:-00003:001147.9645:05729
05730:+00002:+00034:+00001:001147.9645:05730
05731:+00011:+00026:-00019:001147.9645:05731
05732:+00003:+00048:-00047:001147.9645:05732
05733:-00005:+00038:+00006:001147.9645:05733
05734:-00012:+00029:+00038:001147.9645:05734
05735:-00008:+00028:+00024:001147.9645:05735
05736:-00003:+00052:-00094:001147.9645:05736
05737:-00001:+00052:-00081:001147.9645:05737
05738:-00016:+00050:-00035:001147.9645:05738
05739:-00016:+00042:-00049:001188.5948:05739
05740:-00049:+00033:+00007:001188.5948:05740
05741:-00022:+00051:-00026:001188.5948:05741
05742:-00073:+00024:-00017:001188.5948:05742
05743:-00014:+00013:-00034:001188.5948:05743
05744:-00017:+00033:+00007:001188.5948:05744
05745:+00002:+00032:-00028:001188.5948:05745
05746:-00058:-00003:-00008:001188.5948:05746
05747:-00049:-00032:+00010:001188.5948:05747
05748:-00029:-00022:+00018:001188.5948:05748
05749:-00047:-00036:+00005:001188.5948:05749
05750:-00056:-00016:-00045:001188.5948:05750
05751:-00034:-00036:-00034:001188.5948:05751
05752:-00025:+00003:-00047:001188.5948:05752
05753:-00014:-00038:-00017:001188.5948:05753
05754:+00030:+00002:+00010:001188.5948:05754
05755:+00038:-00012:+00056:001188.5948:05755
05756:+00061:-00010:+00027:001171.3907:05756
05757:+00072:-00020:+00050:001171.3907:05757
05758:+00034:-00033:+00024:001171.3907:05758
05759:+00048:-00011:+00011:001171.3907:05759
05760:+00026:-00030:+00006:001171.3907:05760
05761:+00032:-00047:-00011:001171.3907:05761
05762:-00007:-00042:+00004:001171.3907:05762
05763:-00008:-00066:-00002:001171.3907:05763
05764:+00017:-00043:+00003:001171.3907:05764
05765:+00012:-00048:+00024:001171.3907:05765
05766:+00013:-00029:+00057:001171.3907:05766
05767:+00005:-00032:+00088:001171.3907:05767
05768:+00004:-00021:+00080:001171.3907:05768
05769:+00016:-00001:+00048:001171.3907:05769
05770:+00023:-00007:+00058:001171.3907:05770
05771:+00031:+00021:+00028:001171.3907:05771
05772:+00030:+00017:-00017:001171.3907:05772
05773:+00008:+00011:-00015:001181.5439:05773
05774:+00041:+00012:+00012:001181.5439:05774
05775:+00023:+00014:+00058:001181.5439:05775
05776:+00018:+00021:+00034:001181.5439:05776
05777:+00033:+00035:+00067:001181.5439:05777
05778:+00006:+00038:+00047:001181.5439:05778
05779:+00026:+00033:+00022:001181.5439:05779
05780:+00027:+00008:+00020:001181.5439:05780
05781:+00000:+00034:-00033:001181.5439:05781
05782:-00006:+00028:+00051:001181.5439:05782
05783:+00028:+00049:+00118:001181.5439:05783
05784:+00010:+00015:+00070:001181.5439:05784
05785:+00011:+00049:-00032:001181.5439:05785
05786:+00028:+00025:+00039:001181.5439:05786
05787:+00033:+00030:+00058:001181.5439:05787
05788:+00013:+00053:-00028:001181.5439:05788
05789:+00016:+00041:-00026:001217.1414:05789
05790:+00030:+00042:+00048:001217.1414:05790
05791:+00014:+00051:+00020:001217.1414:05791
05792:+00003:+00048:-00003:001217.1414:05792
05793:+00010:+00030:+00031:001217.1414:05793
05794:+00031:+00028:+00128:001217.1414:05794
05795:+00012:+00012:+00095:001217.1414:05795
05796:-00002:+00013:-00004:001217.1414:05796
05797:-00006:+00015:-00019:001217.1414:05797
05798:-00024:-00005:+00024:001217.1414:05798
05799:-00038:-00020:+00058:001217.1414:05799
05800:-00021:-00022:+00069:001217.1414:05800
05801:-00011:-00008:+00085:001217.1414:05801
05802:+00012:-00035:+00009:001217.1414:05802
05803:+00003:-00024:+00021:001217.1414:05803
05804:+00008:-00050:+00031:001217.1414:05804
05805:+00005:-00045:+00029:001217.1414:05805
05806:+00029:-00061:+00048:001179.1579:05806
05807:+00019:-00058:+00037:001179.1579:05807
05808:+00004:-00078:+00028:001179.1579:05808
05809:+00011:-00074:+00017:001179.1579:05809
05810:+00012:-00093:+00072:001179.1579:05810
05811:-00009:-00093:+00039:001179.1579:05811
05812:+00002:-00070:+00014:001179.1579:05812
05813:+00004:-00072:+00038:001179.1579:05813
05814:-00008:-00079:+00056:001179.1579:05814
05815:+00002:-00069:+00025:001179.1579:05815
05816:+00001:-00083:+00032:001179.1579:05816
05817:-00010:-00063:+00005:001179.1579:05817
05818:-00003:-00042:+00056:001179.1579:05818
05819:-00024:-00064:+00012:001179.1579:05819
05820:-00010:-00014:+00070:001179.1579:05820
05821:+00016:-00009:+00020:001179.1579:05821
05822:+00008:+00007:+00039:001179.1579:05822
05823:+00031:+00017:+00000:001154.3139:05823
05824:+00044:+00034:+00012:001154.3139:05824
05825:+00039:+00047:+00006:001154.3139:05825
05826:+00059:+00060:-00026:001154.3139:05826
05827:+00051:+00081:-00006:001154.3139:05827
05828:+00060:+00074:-00004:001154.3139:05828
05829:+00037:+00074:+00007:001154.3139:05829
05830:+00050:+00089:+00009:001154.3139:05830
05831:+00051:+00108:-00019:001154.3139:05831
05832:+00049:+00086:-00019:001154.3139:05832
05833:+00049:+00110:-00010:001154.3139:05833
05834:+00064:+00090:-00029:001154.3139:05834
05835:+00059:+00086:-00024:001154.3139:05835
05836:+00042:+00069:-00024:001154.3139:05836
05837:+00030:+00065:-00026:001154.3139:05837
05838:+00009:+00041:-00035:001154.3139:05838
05839:-00006:+00034:-00037:001154.3139:05839
05840:-00008:+00003:-00005:001154.3139:05840
05841:-00003:-00011:-00010:001137.3826:05841
05842:-00014:-00051:-00014:001137.3826:05842
05843:-00004:-00043:-00006:001137.3826:05843
05844:-00008:-00077:+00011:001137.3826:05844
05845:+00014:-00082:-00043:001137.3826:05845
05846:+00008:-00080:-00019:001137.3826:05846
05847:+00028:-00080:-00038:001137.3826:05847
05848:+00007:-00076:-00046:001137.3826:05848
05849:+00022:-00072:-00045:001137.3826:05849
05850:+00023:-00070:+00008:001137.3826:05850
05851:+00024:-00077:-00005:001137.3826:05851
05852:+00041:-00055:-00008:001137.3826:05852
05853:+00058:-00052:-00010:001137.3826:05853
05854:+00060:-00026:-00027:001137.3826:05854
05855:+00052:-00035:-00022:001137.3826:05855
05856:+00059:-00021:+00011:001137.3826:05856
05857:+00056:+00007:+00009:001137.3826:05857
05858:+00035:-00004:-00019:001137.3826:05858
05859:+00019:+00007:-00020:001137.3826:05859
05860:+00003:+00007:-00015:001029.9587:05860
05861:-00012:+00019:-00023:001029.9587:05861
05862:-00025:+00019:-00030:001029.9587:05862
05863:-00018:+00012:-00029:001029.9587:05863
05864:-00041:+00023:+00007:001029.9587:05864
05865:-00035:-00003:-00027:001029.9587:05865
05866:-00050:+00018:-00020:001029.9587:05866
05867:-00056:+00010:-00027:001029.9587:05867
05868:-00069:+00020:-00008:001029.9587:05868
05869:-00058:+00019:-00015:001029.9587:05869
05870:-00056:+00023:+00000:001029.9587:05870
05871:-00042:+00019:+00004:001029.9587:05871
05872:-00016:-00006:+00017:001029.9587:05872
05873:+00001:-00002:+00026:001029.9587:05873
05874:-00025:-00003:+00027:001029.9587:05874
05875:-00023:-00007:-00022:001029.9587:05875
05876:-00013:+00003:-00022:001029.9587:05876
05877:-00025:+00002:-00048:001029.9587:05877
05878:-00019:-00010:-00028:001029.9587:05878
05879:-00039:-00021:-00013:001029.9587:05879
05880:-00030:-00014:-00016:001029.9587:05880
05881:-00036:-00025:+00011:001029.9587:05881
05882:-00044:-00032:+00012:000942.9295:05882
05883:-00057:-00015:+00017:000942.9295:05883
05884:-00047:-00012:+00011:000942.9295:05884
05885:-00049:-00032:+00008:000942.9295:05885
05886:-00057:-00009:-00007:000942.9295:05886
05887:-00044:-00022:-00014:000942.9295:05887
05888:-00054:-00015:-00018:000942.9295:05888
05889:-00056:-00013:-00007:000942.9295:05889
05890:-00054:-00010:-00021:000942.9295:05890
05891:-00054:-00032:-00026:000942.9295:05891
05892:-00054:-00015:-00007:000942.9295:05892
05893:-00031:-00033:+00023:000942.9295:05893
05894:-00030:-00036:+00017:000942.9295:05894
05895:-00041:-00031:+00018:000942.9295:05895
05896:-00054:-00016:+00036:000942.9295:05896
05897:-00058:-00033:+00012:000942.9295:05897
05898:-00031:-00010:+00013:000942.9295:05898
05899:-00036:-00021:+00001:000942.9295:05899
05900:-00030:-00010:+00034:000942.9295:05900
05901:-00058:-00021:+00021:000942.9295:05901
05902:-00058:-00032:+00041:000942.9295:05902
05903:-00066:-00023:+00014:000942.9295:05903
05904:-00050:-00046:+00021:000942.9295:05904
05905:-00049:-00029:+00016:000875.6407:05905
05906:-00044:-00031:+00016:000875.6407:05906
05907:-00050:-00034:+00039:000875.6407:05907
05908:-00055:-00032:+00066:000875.6407:05908
05909:-00067:-00021:+00087:000875.6407:05909
05910:-00045:-00015:+00046:000875.6407:05910
05911:-00072:-00038:+00046:000875.6407:05911
05912:-00034:-00027:+00048:000875.6407:05912
05913:-00050:-00034:+00073:000875.6407:05913
05914:-00045:-00025:+00054:000875.6407:05914
05915:-00045:-00008:+00071:000875.6407:05915
05916:-00035:-00020:+00086:000875.6407:05916
05917:-00047:+00000:+00060:000875.6407:05917
05918:-00034:-00001:+00048:000875.6407:05918
05919:-00052:+00016:+00045:000875.6407:05919
05920:-00042:+00017:+00071:000875.6407:05920
05921:-00057:-00001:+00067:000875.6407:05921
05922:-00053:+00016:+00083:000875.6407:05922
05923:-00051:+00007:+00075:000875.6407:05923
05924:-00086:-00016:+00060:000875.6407:05924
05925:-00074:-00020:+00070:000875.6407:05925
05926:-00104:-00012:+00050:000875.6407:05926
05927:-00113:-00033:+00066:000875.6407:05927
05928:-00094:-00035:+00064:000875.6407:05928
05929:-00095:-00013:+00056:000875.6407:05929
05930:-00092:-00014:+00029:000774.3749:05930
05931:-00101:-00036:+00034:000774.3749:05931
05932:-00087:-00009:+00069:000774.3749:05932
05933:-00064:-00033:+00047:000774.3749:05933
05934:-00068:-00020:+00060:000774.3749:05934
05935:-00033:-00018:+00072:000774.3749:05935
05936:-00034:+00002:+00032:000774.3749:05936
05937:-00053:+00006:-00017:000774.3749:05937
05938:-00041:+00021:+00017:000774.3749:05938
05939:-00038:+00013:+00019:000774.3749:05939
05940:-00014:+00032:+00038:000774.3749:05940
05941:-00016:+00033:+00026:000774.3749:05941
05942:-00016:+00034:+00032:000774.3749:05942
05943:-00028:+00010:+00001:000774.3749:05943
05944:-00017:+00032:+00000:000774.3749:05944
05945:-00017:+00027:+00011:000774.3749:05945
05946:-00033:+00033:+00032:000774.3749:05946
05947:-00040:+00028:+00043:000774.3749:05947
05948:-00043:+00024:+00021:000774.3749:05948
05949:-00042:+00027:-00023:000774.3749:05949
05950:-00034:+00032:-00030:000774.3749:05950
05951:-00038:+00011:-00007:000774.3749:05951
05952:-00029:+00021:-00005:000774.3749:05952
05953:-00038:+00020:+00007:000774.3749:05953
05954:-00041:+00008:+00015:000774.3749:05954
05955:-00056:+00033:+00017:000803.1429:05955
05956:-00068:+00034:-00041:000803.1429:05956
05957:-00044:+00053:+00066:000803.1429:05957
05958:-00002:+00024:+00006:000803.1429:05958
05959:+00013:+00024:+00002:000803.1429:05959
05960:+00022:+00014:-00072:000803.1429:05960
05961:-00022:+00012:-00003:000803.1429:05961
05962:-00019:+00002:-00051:000803.1429:05962
05963:-00017:+00010:-00007:000803.1429:05963
05964:-00029:-00002:-00063:000803.1429:05964
05965:-00056:+00023:+00022:000803.1429:05965
05966:-00043:-00006:-00058:000803.1429:05966
05967:-00035:+00036:+00000:000803.1429:05967
05968:-00044:-00009:+00002:000803.1429:05968
05969:-00033:-00003:+00021:000803.1429:05969
05970:-00070:-00032:-00031:000803.1429:05970
05971:-00047:-00023:-00001:000803.1429:05971
05972:-00050:-00013:-00025:000803.1429:05972
05973:-00037:-00019:-00009:000803.1429:05973
05974:-00015:-00008:-00007:000803.1429:05974
05975:-00053:-00023:-00014:000803.1429:05975
05976:-00026:-00019:-00037:000803.1429:05976
05977:-00014:-00016:-00008:000910.8922:05977
05978:+00011:-00021:-00011:000910.8922:05978
05979:-00008:+00002:-00016:000910.8922:05979
05980:+00017:-00005:+00002:000910.8922:05980
05981:+00012:-00002:+00004:000910.8922:05981
05982:+00011:-00001:+00009:000910.8922:05982
05983:+00000:+00022:-00008:000910.8922:05983
05984:-00003:+00019:+00012:000910.8922:05984
05985:-00026:+00010:-00027:000910.8922:05985
05986:-00022:+00015:-00025:000910.8922:05986
05987:-00010:+00037:-00006:000910.8922:05987
05988:-00026:+00015:-00011:000910.8922:05988
05989:-00002:+00027:-00020:000910.8922:05989
05990:-00010:+00029:-00021:000910.8922:05990
05991:+00012:+00027:-00047:000910.8922:05991
05992:-00002:+00031:-00035:000910.8922:05992
05993:+00013:+00033:-00023:000910.8922:05993
05994:+00000:+00015:+00005:000910.8922:05994
05995:-00001:+00034:-00029:000910.8922:05995
05996:-00001:+00038:+00000:000910.8922:05996
05997:-00022:+00021:+00012:000910.8922:05997
05998:-00013:+00008:-00026:000953.4487:05998
05999:-00023:+00009:-00010:000953.4487:05999
06000:-00028:+00018:-00015:000953.4487:06000
06001:-00017:-00007:-00010:000953.4487:06001
06002:-00015:+00018:-00030:000953.4487:06002
06003:-00024:+00014:-00010:000953.4487:06003
06004:-00027:+00013:-00035:000953.4487:06004
06005:-00012:+00010:-00039:000953.4487:06005
06006:+00011:+00032:-00010:000953.4487:06006
06007:+00012:+00014:-00009:000953.4487:06007
06008:+00010:+00052:-00028:000953.4487:06008
06009:+00030:+00052:-00003:000953.4487:06009
06010:+00023:+00046:-00027:000953.4487:06010
06011:+00009:+00044:+00007:000953.4487:06011
06012:+00020:+00077:+00011:000953.4487:06012
06013:+00014:+00045:+00006:000953.4487:06013
06014:+00016:+00042:-00020:000953.4487:06014
06015:-00004:+00065:-00026:000953.4487:06015
06016:-00026:+00049:-00055:000953.4487:06016
06017:-00038:+00052:-00038:000953.4487:06017
06018:-00027:+00050:-00041:001017.3125:06018
06019:-00026:+00029:-00015:001017.3125:06019
06020:-00025:+00049:-00028:001017.3125:06020
06021:-00016:+00046:-00019:001017.3125:06021
06022:-00025:+00030:-00026:001017.3125:06022
06023:-00023:+00044:-00012:001017.3125:06023
06024:-00005:+00040:+00033:001017.3125:06024
06025:-00017:+00028:+00034:001017.3125:06025
06026:-00013:+00009:+00001:001017.3125:06026
06027:-00043:+00013:-00044:001017.3125:06027
06028:-00036:+00015:-00058:001017.3125:06028
06029:-00029:+00008:-00038:001017.3125:06029
06030:-00033:-00019:-00021:001017.3125:06030
06031:-00020:+00002:-00006:001017.3125:06031
06032:-00015:-00008:+00012:001017.3125:06032
06033:-00036:-00017:+00001:001017.3125:06033
06034:-00001:-00019:+00042:001017.3125:06034
06035:-00009:+00003:+00057:001017.3125:06035
06036:-00004:+00004:+00036:001097.0253:06036
06037:-00022:-00002:+00026:001097.0253:06037
06038:-00001:+00018:+00009:001097.0253:06038
06039:-00023:+00016:+00007:001097.0253:06039
06040:-00015:+00017:+00003:001097.0253:06040
06041:-00041:+00017:+00000:001097.0253:06041
06042:-00042:-00001:+00007:001097.0253:06042
06043:-00037:+00016:-00024:001097.0253:06043
06044:-00039:+00009:-00015:001097.0253:06044
06045:-00038:+00031:+00003:001097.0253:06045
06046:-00017:+00012:+00054:001097.0253:06046
06047:-00003:+00032:+00034:001097.0253:06047
06048:-00025:+00026:+00028:001097.0253:06048
06049:-00001:+00051:+00012:001097.0253:06049
06050:+00000:+00045:-00001:001097.0253:06050
06051:-00023:+00040:-00002:001097.0253:06051
06052:-00020:+00052:+00014:001097.0253:06052
06053:-00016:+00053:+00020:001097.0253:06053
06054:-00014:+00046:+00014:001100.9831:06054
06055:-00020:+00039:+00019:001100.9831:06055
06056:-00036:+00041:+00032:001100.9831:06056
06057:-00038:+00050:+00043:001100.9831:06057
06058:-00040:+00031:+00015:001100.9831:06058
06059:-00033:+00029:+00010:001100.9831:06059
06060:-00029:+00027:+00003:001100.9831:06060
06061:-00043:+00050:+00014:001100.9831:06061
06062:-00028:+00027:+00014:001100.9831:06062
06063:-00038:+00025:+00018:001100.9831:06063
06064:-00019:+00035:+00040:001100.9831:06064
06065:-00016:+00033:+00037:001100.9831:06065
06066:-00002:+00033:+00029:001100.9831:06066
06067:-00010:+00010:+00040:001100.9831:06067
06068:+00012:+00010:+00036:001100.9831:06068
06069:+00016:+00011:+00042:001100.9831:06069
06070:+00004:+00020:+00005:001100.9831:06070
06071:-00007:-00007:+00010:001100.9831:06071
06072:+00003:-00007:-00012:001124.2402:06072
06073:+00011:+00001:+00023:001124.2402:06073
06074:-00009:-00017:+00021:001124.2402:06074
06075:-00024:-00013:+00022:001124.2402:06075
06076:-00002:-00027:+00036:001124.2402:06076
06077:-00013:-00026:+00068:001124.2402:06077
06078:-00013:-00046:+00030:001124.2402:06078
06079:-00036:-00054:+00034:001124.2402:06079
06080:-00016:-00048:+00019:001124.2402:06080
06081:-00039:-00029:-00017:001124.2402:06081
06082:-00025:-00027:-00014:001124.2402:06082
06083:-00001:-00015:-00006:001124.2402:06083
06084:-00001:-00033:+00006:001124.2402:06084
06085:-00001:-00009:+00004:001124.2402:06085
06086:+00012:-00020:+00020:001124.2402:06086
06087:+00017:-00002:+00025:001124.2402:06087
06088:+00016:+00007:+00014:001124.2402:06088
06089:-00012:+00009:+00041:001169.9680:06089
06090:-00011:+00019:+00022:001169.9680:06090
06091:-00026:+00011:-00010:001169.9680:06091
06092:+00001:+00023:-00022:001169.9680:06092
06093:+00000:+00048:-00030:001169.9680:06093
06094:-00002:+00034:-00029:001169.9680:06094
06095:+00000:+00030:-00010:001169.9680:06095
06096:-00009:+00023:-00004:001169.9680:06096
06097:-00008:+00049:-00030:001169.9680:06097
06098:+00000:+00038:-00003:001169.9680:06098
06099:-00002:+00026:-00014:001169.9680:06099
06100:-00020:+00038:+00012:001169.9680:06100
06101:-00020:+00036:-00043:001169.9680:06101
06102:-00040:+00014:-00072:001169.9680:06102
06103:+00046:+00026:+00006:001169.9680:06103
06104:-00036:-00001:-00009:001169.9680:06104
06105:+00026:+00014:+00011:001169.9680:06105
06106:-00040:-00013:+00016:001149.8129:06106
06107:+00019:+00008:-00077:001149.8129:06107
06108:-00042:-00016:-00005:001149.8129:06108
06109:-00005:-00005:-00047:001149.8129:06109
06110:-00025:-00005:+00027:001149.8129:06110
06111:+00001:-00004:-00019:001149.8129:06111
06112:+00015:+00035:-00025:001149.8129:06112
06113:-00007:+00009:-00025:001149.8129:06113
06114:+00027:+00019:-00056:001149.8129:06114
06115:+00028:+00015:-00005:001149.8129:06115
06116:+00005:+00018:-00035:001149.8129:06116
06117:+00019:+00021:-00039:001149.8129:06117
06118:+00003:+00008:-00052:001149.8129:06118
06119:+00026:+00007:-00026:001149.8129:06119
06120:-00024:+00002:+00001:001149.8129:06120
06121:-00011:-00005:-00004:001149.8129:06121
06122:-00001:+00005:-00001:001149.8129:06122
06123:-00010:-00003:-00008:001149.8129:06123
06124:-00023:+00006:-00027:001161.8341:06124
06125:-00002:-00006:-00010:001161.8341:06125
06126:-00026:+00001:-00006:001161.8341:06126
06127:-00015:-00019:-00029:001161.8341:06127
06128:-00040:+00004:-00025:001161.8341:06128
06129:-00030:+00002:-00027:001161.8341:06129
06130:-00038:-00017:-00012:001161.8341:06130
06131:-00030:+00004:-00017:001161.8341:06131
06132:-00016:+00000:-00033:001161.8341:06132
06133:-00025:+00012:-00007:001161.8341:06133
06134:-00021:+00015:-00033:001161.8341:06134
06135:+00028:+00050:-00017:001161.8341:06135
06136:+00026:+00052:-00006:001161.8341:06136
06137:+00022:+00042:-00007:001161.8341:06137
06138:+00019:+00056:-00026:001161.8341:06138
06139:+00030:+00046:-00044:001161.8341:06139
06140:+00008:+00048:-00027:001204.4420:06140
06141:-00006:+00048:+00051:001204.4420:06141
06142:+00007:+00028:-00016:001204.4420:06142
06143:+00015:+00032:+00000:001204.4420:06143
06144:+00016:+00017:+00024:001204.4420:06144
06145:+00005:+00002:+00025:001204.4420:06145
06146:+00002:-00013:+00024:001204.4420:06146
06147:-00027:-00048:+00014:001204.4420:06147
06148:-00026:-00047:+00008:001204.4420:06148
06149:-00035:-00062:-00002:001204.4420:06149
06150:-00029:-00078:+00043:001204.4420:06150
06151:-00043:-00077:+00044:001204.4420:06151
06152:-00025:-00069:-00007:001204.4420:06152
06153:-00008:-00078:+00016:001204.4420:06153
06154:+00048:-00065:+00068:001204.4420:06154
06155:+00054:-00044:+00110:001204.4420:06155
06156:+00076:-00041:+00110:001204.4420:06156
06157:+00091:-00047:+00122:001180.3181:06157
06158:+00089:-00036:+00051:001180.3181:06158
06159:+00064:-00014:+00006:001180.3181:06159
06160:+00073:-00008:+00009:001180.3181:06160
06161:+00055:-00004:+00007:001180.3181:06161
06162:+00063:-00007:-00016:001180.3181:06162
06163:+00064:+00031:+00007:001180.3181:06163
06164:+00050:+00029:+00021:001180.3181:06164
06165:+00046:+00041:+00042:001180.3181:06165
06166:+00043:+00059:+00068:001180.3181:06166
06167:+00021:+00074:+00069:001180.3181:06167
06168:+00010:+00073:+00067:001180.3181:06168
06169:-00006:+00076:+00034:001180.3181:06169
06170:-00027:+00073:-00018:001180.3181:06170
06171:-00034:+00084:+00088:001180.3181:06171
06172:-00031:+00062:+00077:001180.3181:06172
06173:-00070:+00040:-00045:001180.3181:06173
06174:-00030:+00062:-00065:001184.9010:06174
06175:-00003:+00048:+00075:001184.9010:06175
06176:-00030:+00037:+00031:001184.9010:06176
06177:-00001:+00035:-00024:001184.9010:06177
06178:+00010:+00033:-00040:001184.9010:06178
06179:+00067:+00034:+00098:001184.9010:06179
06180:+00071:+00004:+00117:001184.9010:06180
06181:+00025:+00006:+00047:001184.9010:06181
06182:+00040:-00035:-00016:001184.9010:06182
06183:+00087:-00014:+00016:001184.9010:06183
06184:+00057:-00026:+00040:001184.9010:06184
06185:+00042:-00042:+00019:001184.9010:06185
06186:+00048:-00044:+00051:001184.9010:06186
06187:+00052:-00066:+00034:001184.9010:06187
06188:+00021:-00058:-00057:001184.9010:06188
06189:+00023:-00061:-00034:001184.9010:06189
06190:+00047:-00076:+00082:001184.9010:06190
06191:+00042:-00095:+00095:001212.4892:06191
06192:+00022:-00087:+00051:001212.4892:06192
06193:+00022:-00098:+00043:001212.4892:06193
06194:+00029:-00087:+00018:001212.4892:06194
06195:+00000:-00102:+00022:001212.4892:06195
06196:-00023:-00105:-00011:001212.4892:06196
06197:-00006:-00113:+00053:001212.4892:06197
06198:-00009:-00113:+00063:001212.4892:06198
06199:-00021:-00097:+00044:001212.4892:06199
06200:+00001:-00075:+00036:001212.4892:06200
06201:+00003:-00080:+00031:001212.4892:06201
06202:+00032:-00058:+00001:001212.4892:06202
06203:+00025:-00041:+00004:001212.4892:06203
06204:+00025:-00026:+00017:001212.4892:06204
06205:+00062:-00021:+00033:001212.4892:06205
06206:+00062:+00005:+00057:001212.4892:06206
06207:+00024:+00022:+00052:001212.4892:06207
06208:+00041:+00021:+00053:001161.6063:06208
06209:+00045:+00038:+00036:001161.6063:06209
06210:+00025:+00031:+00019:001161.6063:06210
06211:+00041:+00028:+00004:001161.6063:06211
06212:+00032:+00030:+00041:001161.6063:06212
06213:+00021:+00050:+00027:001161.6063:06213
06214:+00046:+00062:+00010:001161.6063:06214
06215:+00060:+00064:-00011:001161.6063:06215
06216:+00061:+00056:+00002:001161.6063:06216
06217:+00073:+00042:+00000:001161.6063:06217
06218:+00079:+00049:-00012:001161.6063:06218
06219:+00077:+00050:-00026:001161.6063:06219
06220:+00051:+00051:-00028:001161.6063:06220
06221:+00051:+00030:-00013:001161.6063:06221
06222:+00047:+00033:+00010:001161.6063:06222
06223:+00042:+00021:-00057:001161.6063:06223
06224:+00019:+00000:-00044:001161.6063:06224
06225:+00026:+00007:-00022:001161.6063:06225
06226:+00011:-00008:-00015:001116.2209:06226
06227:+00007:-00031:-00014:001116.2209:06227
06228:+00023:-00025:-00032:001116.2209:06228
06229:+00023:-00053:-00049:001116.2209:06229
06230:+00022:-00052:-00053:001116.2209:06230
06231:+00044:-00055:-00033:001116.2209:06231
06232:+00048:-00045:-00012:001116.2209:06232
06233:+00039:-00045:-00015:001116.2209:06233
06234:+00041:-00048:-00030:001116.2209:06234
06235:+00035:-00048:-00041:001116.2209:06235
06236:+00059:-00026:-00038:001116.2209:06236
06237:+00034:-00035:-00048:001116.2209:06237
06238:+00036:-00034:-00048:001116.2209:06238
06239:+00049:-00023:-00036:001116.2209:06239
06240:+00047:-00022:-00051:001116.2209:06240
06241:+00036:+00006:-00058:001116.2209:06241
06242:+00059:+00019:-00071:001116.2209:06242
06243:+00059:+00015:-00053:001116.2209:06243
06244:+00054:+00036:-00032:001116.2209:06244
06245:+00036:+00036:-00013:001060.3084:06245
06246:+00047:+00031:-00022:001060.3084:06246
06247:+00047:+00038:-00047:001060.3084:06247
06248:+00019:+00013:-00035:001060.3084:06248
06249:+00004:+00022:-00019:001060.3084:06249
06250:+00005:-00001:+00008:001060.3084:06250
06251:+00011:-00006:+00003:001060.3084:06251
06252:-00012:-00019:-00027:001060.3084:06252
06253:-00022:-00022:-00037:001060.3084:06253
06254:-00014:-00022:-00048:001060.3084:06254
06255:-00030:-00038:-00002:001060.3084:06255
06256:-00042:-00026:+00022:001060.3084:06256
06257:-00055:-00027:+00021:001060.3084:06257
06258:-00054:-00043:-00029:001060.3084:06258
06259:-00052:-00044:-00045:001060.3084:06259
06260:-00032:-00042:+00008:001060.3084:06260
06261:-00042:-00049:+00015:001060.3084:06261
06262:-00042:-00052:+00038:001060.3084:06262
06263:-00022:-00047:+00009:001060.3084:06263
06264:-00024:-00023:-00007:001060.3084:06264
06265:-00017:-00037:-00025:001060.3084:06265
06266:-00016:-00031:+00003:000923.0618:06266
06267:-00019:-00011:-00020:000923.0618:06267
06268:-00020:+00001:-00017:000923.0618:06268
06269:-00014:-00017:+00046:000923.0618:06269
06270:-00027:-00006:+00070:000923.0618:06270
06271:-00054:-00019:+00004:000923.0618:06271
06272:-00034:+00021:-00017:000923.0618:06272
06273:-00057:-00008:-00024:000923.0618:06273
06274:-00063:+00016:-00047:000923.0618:06274
06275:-00073:+00004:-00011:000923.0618:06275
06276:-00098:+00017:+00043:000923.0618:06276
06277:-00082:-00017:+00009:000923.0618:06277
06278:-00098:-00006:+00038:000923.0618:06278
06279:-00060:-00005:-00001:000923.0618:06279
06280:-00092:-00003:+00031:000923.0618:06280
06281:-00066:+00019:+00026:000923.0618:06281
06282:-00069:+00016:+00053:000923.0618:06282
06283:-00066:+00018:+00027:000923.0618:06283
06284:-00031:+00023:+00022:000923.0618:06284
06285:-00036:+00016:+00046:000923.0618:06285
06286:-00039:+00035:+00039:000923.0618:06286
06287:-00033:+00017:+00025:000923.0618:06287
06288:-00015:+00008:-00013:000923.0618:06288
06289:-00019:-00005:+00018:000923.0618:06289
06290:-00018:-00022:+00037:000923.0618:06290
06291:-00032:-00014:+00043:000816.7659:06291
06292:-00020:-00022:+00041:000816.7659:06292
06293:-00031:-00032:+00033:000816.7659:06293
06294:-00031:-00013:+00058:000816.7659:06294
06295:-00055:-00020:+00047:000816.7659:06295
06296:-00054:-00010:+00036:000816.7659:06296
06297:-00067:-00015:+00029:000816.7659:06297
06298:-00056:-00024:+00014:000816.7659:06298
06299:-00060:-00052:+00043:000816.7659:06299
06300:-00061:-00041:+00020:000816.7659:06300
06301:-00074:-00043:+00035:000816.7659:06301
06302:-00100:-00044:+00034:000816.7659:06302
06303:-00092:-00053:+00026:000816.7659:06303
06304:-00092:-00039:+00046:000816.7659:06304
06305:-00093:-00051:+00062:000816.7659:06305
06306:-00092:-00043:+00052:000816.7659:06306
06307:-00090:-00030:+00043:000816.7659:06307
06308:-00097:-00028:+00068:000816.7659:06308
06309:-00103:-00038:+00071:000816.7659:06309
06310:-00080:-00025:+00050:000816.7659:06310
06311:-00066:-00021:+00068:000816.7659:06311
06312:-00062:-00014:+00059:000816.7659:06312
06313:-00064:-00008:+00049:000816.7659:06313
06314:-00056:+00003:+00082:000816.7659:06314
06315:-00043:+00012:+00067:000816.7659:06315
06316:-00052:+00021:+00063:000780.6920:06316
06317:-00041:+00033:+00072:000780.6920:06317
06318:-00042:+00014:+00053:000780.6920:06318
06319:-00038:+00023:+00069:000780.6920:06319
06320:-00031:+00011:+00077:000780.6920:06320
06321:-00058:+00036:+00051:000780.6920:06321
06322:-00082:+00011:+00054:000780.6920:06322
06323:-00064:+00012:+00028:000780.6920:06323
06324:-00079:+00010:+00017:000780.6920:06324
06325:-00076:+00018:+00018:000780.6920:06325
06326:-00101:+00011:+00025:000780.6920:06326
06327:-00083:+00012:+00046:000780.6920:06327
06328:-00086:+00021:+00060:000780.6920:06328
06329:-00064:+00013:+00071:000780.6920:06329
06330:-00066:+00034:+00058:000780.6920:06330
06331:-00055:+00009:+00037:000780.6920:06331
06332:-00050:+00031:+00027:000780.6920:06332
06333:-00018:+00032:-00013:000780.6920:06333
06334:-00042:+00032:-00021:000780.6920:06334
06335:-00036:+00021:-00002:000780.6920:06335
06336:-00021:+00018:+00018:000780.6920:06336
06337:+00000:+00012:+00008:000780.6920:06337
06338:+00002:+00013:-00014:000780.6920:06338
06339:+00034:+00019:+00065:000780.6920:06339
06340:-00020:-00014:-00043:000780.6920:06340
06341:-00029:+00002:-00014:000780.6920:06341
06342:-00046:-00036:+00011:000789.0975:06342
06343:-00050:-00004:-00015:000789.0975:06343
06344:-00049:+00002:+00027:000789.0975:06344
06345:-00069:-00002:+00022:000789.0975:06345
06346:-00022:+00004:-00020:000789.0975:06346
06347:-00070:+00016:-00003:000789.0975:06347
06348:-00066:+00001:-00047:000789.0975:06348
06349:-00024:+00011:+00043:000789.0975:06349
06350:-00044:+00003:-00046:000789.0975:06350
06351:-00033:+00010:+00017:000789.0975:06351
06352:-00028:+00002:+00013:000789.0975:06352
06353:-00038:+00018:-00034:000789.0975:06353
06354:-00043:+00006:-00020:000789.0975:06354
06355:-00037:-00003:-00048:000789.0975:06355
06356:-00025:+00018:-00015:000789.0975:06356
06357:-00014:+00016:+00018:000789.0975:06357
06358:-00005:+00014:+00023:000789.0975:06358
06359:-00014:+00012:-00041:000789.0975:06359
06360:-00027:+00020:-00064:000789.0975:06360
06361:+00012:+00028:-00009:000789.0975:06361
06362:-00008:+00035:-00009:000789.0975:06362
06363:+00004:+00046:-00013:000789.0975:06363
06364:+00017:+00037:+00002:000789.0975:06364
06365:+00010:+00025:+00011:000868.3245:06365
06366:-00007:+00034:-00005:000868.3245:06366
06367:+00012:+00013:-00021:000868.3245:06367
06368:-00012:+00015:-00016:000868.3245:06368
06369:-00022:+00023:-00007:000868.3245:06369
06370:-00015:-00006:-00006:000868.3245:06370
06371:-00027:-00003:+00011:000868.3245:06371
06372:-00027:+00005:+00005:000868.3245:06372
06373:-00013:-00003:-00047:000868.3245:06373
06374:-00018:-00003:-00048:000868.3245:06374
06375:-00001:+00006:-00035:000868.3245:06375
06376:+00000:-00002:-00059:000868.3245:06376
06377:-00012:+00000:-00023:000868.3245:06377
06378:+00002:+00000:-00024:000868.3245:06378
06379:-00008:+00012:-00025:000868.3245:06379
06380:+00001:+00015:-00020:000868.3245:06380
06381:-00010:+00014:+00009:000868.3245:06381
06382:-00006:+00012:-00017:000868.3245:06382
06383:-00003:+00017:-00009:000868.3245:06383
06384:+00012:+00009:-00016:000868.3245:06384
06385:-00010:+00032:+00001:000972.3938:06385
06386:+00011:+00048:-00045:000972.3938:06386
06387:+00011:+00050:-00032:000972.3938:06387
06388:+00004:+00040:-00032:000972.3938:06388
06389:-00011:+00065:-00044:000972.3938:06389
06390:-00011:+00042:-00033:000972.3938:06390
06391:-00004:+00052:+00009:000972.3938:06391
06392:-00026:+00048:-00033:000972.3938:06392
06393:-00028:+00030:-00007:000972.3938:06393
06394:+00000:+00029:-00005:000972.3938:06394
06395:-00005:+00030:-00008:000972.3938:06395
06396:-00012:+00030:-00022:000972.3938:06396
06397:-00005:+00028:+00009:000972.3938:06397
06398:-00023:+00026:+00002:000972.3938:06398
06399:-00017:+00033:+00008:000972.3938:06399
06400:-00016:+00015:-00017:000972.3938:06400
06401:-00014:+00036:-00024:000972.3938:06401
06402:-00023:+00034:-00023:000972.3938:06402
06403:-00008:+00036:-00009:000972.3938:06403
06404:+00008:+00036:+00003:000972.3938:06404
06405:+00009:+00014:-00004:001000.1338:06405
06406:+00010:+00030:-00018:001000.1338:06406
06407:+00028:+00048:-00004:001000.1338:06407
06408:+00017:+00037:-00027:001000.1338:06408
06409:-00008:+00035:-00023:001000.1338:06409
06410:-00028:+00018:+00015:001000.1338:06410
06411:-00017:+00001:-00017:001000.1338:06411
06412:-00033:-00020:-00003:001000.1338:06412
06413:-00038:+00007:-00018:001000.1338:06413
06414:-00053:+00001:-00003:001000.1338:06414
06415:-00054:-00023:-00015:001000.1338:06415
06416:-00056:+00006:+00037:001000.1338:06416
06417:-00040:+00004:+00003:001000.1338:06417
06418:-00040:+00016:-00017:001000.1338:06418
06419:-00016:-00002:-00016:001000.1338:06419
06420:-00004:+00021:+00026:001000.1338:06420
06421:-00022:+00016:+00010:001000.1338:06421
06422:-00022:+00009:-00010:001000.1338:06422
06423:-00006:+00008:-00019:001000.1338:06423
06424:-00021:+00036:-00022:001050.5606:06424
06425:-00003:+00011:-00058:001050.5606:06425
06426:-00014:+00036:-00017:001050.5606:06426
06427:-00035:+00021:+00013:001050.5606:06427
06428:-00035:+00013:+00002:001050.5606:06428
06429:-00057:+00008:+00015:001050.5606:06429
06430:-00051:+00012:+00003:001050.5606:06430
06431:-00068:+00014:-00011:001050.5606:06431
06432:-00064:+00025:-00016:001050.5606:06432
06433:-00067:+00047:+00012:001050.5606:06433
06434:-00046:+00030:+00026:001050.5606:06434
06435:-00033:+00043:+00018:001050.5606:06435
06436:-00027:+00057:+00017:001050.5606:06436
06437:-00027:+00065:+00007:001050.5606:06437
06438:-00004:+00060:+00001:001050.5606:06438
06439:-00010:+00078:+00040:001050.5606:06439
06440:-00006:+00072:+00017:001050.5606:06440
06441:-00004:+00059:+00016:001050.5606:06441
06442:-00006:+00057:+00026:001122.2562:06442
06443:-00007:+00056:+00001:001122.2562:06443
06444:-00012:+00053:-00006:001122.2562:06444
06445:-00023:+00047:+00023:001122.2562:06445
06446:-00013:+00030:+00002:001122.2562:06446
06447:-00042:+00028:+00003:001122.2562:06447
06448:-00018:+00028:+00035:001122.2562:06448
06449:-00018:+00037:+00072:001122.2562:06449
06450:-00023:+00013:+00055:001122.2562:06450
06451:-00024:+00031:+00041:001122.2562:06451
06452:-00009:+00022:+00070:001122.2562:06452
06453:-00027:-00003:+00053:001122.2562:06453
06454:-00020:+00003:+00019:001122.2562:06454
06455:-00020:+00003:+00008:001122.2562:06455
06456:-00043:-00023:-00015:001122.2562:06456
06457:-00052:-00036:+00020:001122.2562:06457
06458:-00036:-00014:+00027:001122.2562:06458
06459:-00039:-00012:+00054:001122.2562:06459
06460:-00038:-00037:+00014:001120.7792:06460
06461:-00024:-00008:+00029:001120.7792:06461
06462:-00005:-00015:+00047:001120.7792:06462
06463:-00027:-00009:+00056:001120.7792:06463
06464:-00019:-00021:+00061:001120.7792:06464
06465:-00013:-00033:+00017:001120.7792:06465
06466:-00015:-00035:+00025:001120.7792:06466
06467:-00013:-00012:-00009:001120.7792:06467
06468:-00027:-00033:+00010:001120.7792:06468
06469:-00003:+00002:+00009:001120.7792:06469
06470:-00012:-00017:+00027:001120.7792:06470
06471:+00005:+00003:+00014:001120.7792:06471
06472:-00005:+00018:+00008:001120.7792:06472
06473:+00027:-00005:+00001:001120.7792:06473
06474:+00009:+00011:-00001:001120.7792:06474
06475:+00005:+00008:-00002:001120.7792:06475
06476:+00006:+00033:-00014:001120.7792:06476
06477:-00006:+00034:+00007:001138.5354:06477
06478:+00013:+00025:+00025:001138.5354:06478
06479:-00009:+00035:-00011:001138.5354:06479
06480:-00008:+00025:+00011:001138.5354:06480
06481:-00010:+00033:-00003:001138.5354:06481
06482:-00022:+00034:-00005:001138.5354:06482
06483:-00023:+00020:+00004:001138.5354:06483
06484:-00026:+00011:-00017:001138.5354:06484
06485:-00024:+00019:-00018:001138.5354:06485
06486:-00014:+00017:-00037:001138.5354:06486
06487:-00014:+00009:-00019:001138.5354:06487
06488:-00003:+00011:-00027:001138.5354:06488
06489:-00010:+00008:-00021:001138.5354:06489
06490:-00008:+00021:-00005:001138.5354:06490
06491:+00018:+00017:+00006:001138.5354:06491
06492:+00012:+00023:-00024:001138.5354:06492
06493:+00016:+00011:-00061:001138.5354:06493
06494:+00078:+00017:+00070:001186.3701:06494
06495:+00048:-00010:-00061:001186.3701:06495
06496:+00006:-00005:-00033:001186.3701:06496
06497:-00029:-00032:-00033:001186.3701:06497
06498:+00003:+00021:-00020:001186.3701:06498
06499:+00000:-00032:-00046:001186.3701:06499
06500:+00025:+00010:-00034:001186.3701:06500
06501:-00011:-00012:-00016:001186.3701:06501
06502:+00020:+00012:-00034:001186.3701:06502
06503:-00022:-00020:-00023:001186.3701:06503
06504:+00005:+00009:-00017:001186.3701:06504
06505:-00021:-00020:-00045:001186.3701:06505
06506:-00009:-00005:-00038:001186.3701:06506
06507:-00025:+00005:-00037:001186.3701:06507
06508:-00004:-00003:-00017:001186.3701:06508
06509:-00027:+00000:-00005:001186.3701:06509
06510:-00011:+00021:-00006:001186.3701:06510
06511:-00026:+00006:+00005:001186.3701:06511
06512:-00027:-00007:-00008:001164.8283:06512
06513:-00003:+00000:-00029:001164.8283:06513
06514:-00006:+00020:-00018:001164.8283:06514
06515:+00013:-00001:-00004:001164.8283:06515
06516:+00004:+00014:-00022:001164.8283:06516
06517:+00009:+00017:-00043:001164.8283:06517
06518:+00032:+00021:-00028:001164.8283:06518
06519:+00010:+00006:-00048:001164.8283:06519
06520:+00028:+00020:-00033:001164.8283:06520
06521:+00009:+00003:+00005:001164.8283:06521
06522:+00012:+00001:-00009:001164.8283:06522
06523:-00006:-00022:-00013:001164.8283:06523
06524:+00002:-00010:-00016:001164.8283:06524
06525:-00004:-00036:+00052:001164.8283:06525
06526:-00036:-00047:+00035:001164.8283:06526
06527:-00024:-00030:+00083:001164.8283:06527
06528:-00019:-00043:+00048:001174.8891:06528
06529:-00005:-00065:+00024:001174.8891:06529
06530:-00023:-00042:+00005:001174.8891:06530
06531:+00001:-00061:+00013:001174.8891:06531
06532:+00005:-00083:-00002:001174.8891:06532
06533:+00032:-00056:+00015:001174.8891:06533
06534:+00040:-00058:+00018:001174.8891:06534
06535:+00036:-00061:+00083:001174.8891:06535
06536:+00059:-00062:+00044:001174.8891:06536
06537:+00057:-00026:+00059:001174.8891:06537
06538:+00059:-00033:+00058:001174.8891:06538
06539:+00043:-00013:+00070:001174.8891:06539
06540:+00036:-00022:+00057:001174.8891:06540
06541:+00036:-00006:+00069:001174.8891:06541
06542:+00044:-00017:+00041:001174.8891:06542
06543:+00024:+00009:+00018:001174.8891:06543
06544:+00006:+00010:-00013:001174.8891:06544
06545:-00009:+00009:-00029:001217.1484:06545
06546:+00004:+00036:+00089:001217.1484:06546
06547:+00032:+00024:+00056:001217.1484:06547
06548:-00007:+00046:-00014:001217.1484:06548
06549:+00018:+00053:+00000:001217.1484:06549
06550:+00046:+00064:+00040:001217.1484:06550
06551:+00011:+00068:+00023:001217.1484:06551
06552:+00008:+00067:+00018:001217.1484:06552
06553:+00005:+00069:+00044:001217.1484:06553
06554:-00010:+00070:+00004:001217.1484:06554
06555:-00025:+00061:-00028:001217.1484:06555
06556:-00018:+00068:-00007:001217.1484:06556
06557:-00042:+00046:+00007:001217.1484:06557
06558:-00020:+00040:-00011:001217.1484:06558
06559:-00028:+00030:-00002:001217.1484:06559
06560:-00011:+00015:+00070:001217.1484:06560
06561:+00012:+00021:+00081:001217.1484:06561
06562:-00009:+00007:+00026:001184.7492:06562
06563:-00012:+00017:-00035:001184.7492:06563
06564:+00005:+00004:-00006:001184.7492:06564
06565:+00015:-00008:+00023:001184.7492:06565
06566:+00016:-00032:+00032:001184.7492:06566
06567:+00031:-00015:+00069:001184.7492:06567
06568:+00033:-00026:-00007:001184.7492:06568
06569:+00046:-00029:-00039:001184.7492:06569
06570:+00043:-00043:-00021:001184.7492:06570
06571:+00010:-00064:+00023:001184.7492:06571
06572:+00044:-00078:+00043:001184.7492:06572
06573:+00041:-00064:+00101:001184.7492:06573
06574:+00027:-00066:+00040:001184.7492:06574
06575:+00013:-00056:+00047:001184.7492:06575
06576:+00019:-00045:+00014:001184.7492:06576
06577:+00031:-00048:+00017:001184.7492:06577
06578:+00023:-00067:-00017:001184.7492:06578
06579:+00046:-00048:+00001:001167.2166:06579
06580:+00059:-00061:+00017:001167.2166:06580
06581:+00057:-00034:+00003:001167.2166:06581
06582:+00040:-00038:+00008:001167.2166:06582
06583:+00058:-00018:-00024:001167.2166:06583
06584:+00031:-00010:+00004:001167.2166:06584
06585:+00003:-00022:+00042:001167.2166:06585
06586:+00003:-00010:+00056:001167.2166:06586
06587:+00000:-00019:+00054:001167.2166:06587
06588:-00018:-00022:+00037:001167.2166:06588
06589:-00017:+00000:+00043:001167.2166:06589
06590:-00013:+00019:+00031:001167.2166:06590
06591:-00021:+00022:+00020:001167.2166:06591
06592:+00001:+00031:+00022:001167.2166:06592
06593:+00016:+00037:+00014:001167.2166:06593
06594:+00017:+00023:+00019:001167.2166:06594
06595:+00010:+00032:-00003:001167.2166:06595
06596:+00027:+00028:+00029:001167.2166:06596
06597:+00024:+00024:+00038:001144.5670:06597
06598:+00041:+00034:+00039:001144.5670:06598
06599:+00061:+00015:+00023:001144.5670:06599
06600:+00025:+00009:+00022:001144.5670:06600
06601:+00034:+00014:-00013:001144.5670:06601
06602:+00036:+00031:-00018:001144.5670:06602
06603:+00035:+00033:+00036:001144.5670:06603
06604:+00034:+00013:+00014:001144.5670:06604
06605:+00048:+00022:-00002:001144.5670:06605
06606:+00043:+00019:+00023:001144.5670:06606
06607:+00022:+00003:-00014:001144.5670:06607
06608:+00016:+00000:-00015:001144.5670:06608
06609:+00004:-00018:-00017:001144.5670:06609
06610:+00008:-00020:-00026:001144.5670:06610
06611:+00012:-00011:-00013:001144.5670:06611
06612:+00012:-00013:-00014:001144.5670:06612
06613:+00000:-00033:-00023:001144.5670:06613
06614:-00013:-00011:-00035:001144.5670:06614
06615:-00007:-00009:-00009:001144.5670:06615
06616:+00013:+00003:-00042:001024.8586:06616
06617:+00014:+00001:-00025:001024.8586:06617
06618:+00027:-00006:-00042:001024.8586:06618
06619:+00012:+00004:-00004:001024.8586:06619
06620:+00016:-00022:-00032:001024.8586:06620
06621:+00012:-00031:-00013:001024.8586:06621
06622:+00005:-00015:-00003:001024.8586:06622
06623:+00013:-00017:-00061:001024.8586:06623
06624:+00000:+00005:-00051:001024.8586:06624
06625:+00012:+00006:-00023:001024.8586:06625
06626:+00005:+00001:-00010:001024.8586:06626
06627:+00012:-00010:-00004:001024.8586:06627
06628:+00017:-00014:-00024:001024.8586:06628
06629:+00013:-00023:-00019:001024.8586:06629
06630:-00009:-00014:-00035:001024.8586:06630
06631:-00024:-00033:-00006:001024.8586:06631
06632:-00024:-00032:-00031:001024.8586:06632
06633:-00018:-00047:-00044:001024.8586:06633
06634:-00020:-00051:-00077:001024.8586:06634
06635:-00017:-00026:-00053:001024.8586:06635
06636:-00019:-00050:-00051:001024.8586:06636
06637:-00043:-00039:-00006:001024.8586:06637
06638:-00017:-00040:+00011:000916.0182:06638
06639:-00033:-00051:+00011:000916.0182:06639
06640:-00051:-00041:-00014:000916.0182:06640
06641:-00051:-00037:-00011:000916.0182:06641
06642:-00059:-00026:-00019:000916.0182:06642
06643:-00084:-00014:-00020:000916.0182:06643
06644:-00072:-00036:+00008:000916.0182:06644
06645:-00072:-00022:-00022:000916.0182:06645
06646:-00074:+00004:+00040:000916.0182:06646
06647:-00083:-00031:-00026:000916.0182:06647
06648:-00077:-00019:-00027:000916.0182:06648
06649:-00082:-00034:-00033:000916.0182:06649
06650:-00087:-00002:-00013:000916.0182:06650
06651:-00083:-00010:-00001:000916.0182:06651
06652:-00059:+00012:+00002:000916.0182:06652
06653:-00062:+00007:+00036:000916.0182:06653
06654:-00069:+00032:+00070:000916.0182:06654
06655:-00030:+00021:+00054:000916.0182:06655
06656:-00030:+00011:+00034:000916.0182:06656
06657:-00037:+00017:+00026:000916.0182:06657
06658:-00017:+00020:+00029:000916.0182:06658
06659:-00013:-00004:+00026:000916.0182:06659
06660:-00017:+00005:+00028:000916.0182:06660
06661:-00019:-00017:+00017:000916.0182:06661
06662:-00019:-00019:+00037:000828.6891:06662
06663:-00030:-00038:+00026:000828.6891:06663
06664:-00031:-00030:+00039:000828.6891:06664
06665:-00069:-00030:+00048:000828.6891:06665
06666:-00063:-00045:+00088:000828.6891:06666
06667:-00075:-00055:+00063:000828.6891:06667
06668:-00074:-00057:+00080:000828.6891:06668
06669:-00094:-00082:+00055:000828.6891:06669
06670:-00113:-00093:+00055:000828.6891:06670
06671:-00113:-00080:+00041:000828.6891:06671
06672:-00090:-00059:+00031:000828.6891:06672
06673:-00100:-00063:+00043:000828.6891:06673
06674:-00086:-00045:+00083:000828.6891:06674
06675:-00063:-00052:+00069:000828.6891:06675
06676:-00061:-00047:+00057:000828.6891:06676
06677:-00055:-00026:+00019:000828.6891:06677
06678:-00031:-00031:+00054:000828.6891:06678
06679:-00042:-00021:+00001:000828.6891:06679
06680:-00013:+00002:+00032:000828.6891:06680
06681:-00004:-00002:+00046:000828.6891:06681
06682:-00027:-00002:+00047:000828.6891:06682
06683:-00019:-00004:+00010:000828.6891:06683
06684:-00029:+00013:+00013:000828.6891:06684
06685:-00055:+00017:-00001:000828.6891:06685
06686:-00061:-00001:+00025:000828.6891:06686
06687:-00057:+00016:+00003:000828.6891:06687
06688:-00070:+00032:+00020:000828.6891:06688
06689:-00071:+00009:+00025:000739.8834:06689
06690:-00084:+00023:+00019:000739.8834:06690
06691:-00063:+00031:-00017:000739.8834:06691
06692:-00077:+00050:-00018:000739.8834:06692
06693:-00049:+00024:+00029:000739.8834:06693
06694:-00049:+00050:+00072:000739.8834:06694
06695:-00070:+00047:+00043:000739.8834:06695
06696:-00082:+00048:+00006:000739.8834:06696
06697:-00071:+00050:+00014:000739.8834:06697
06698:-00085:+00038:+00051:000739.8834:06698
06699:-00064:+00032:+00022:000739.8834:06699
06700:-00083:+00046:+00005:000739.8834:06700
06701:-00075:+00024:-00028:000739.8834:06701
06702:-00099:+00024:-00001:000739.8834:06702
06703:-00060:+00032:+00016:000739.8834:06703
06704:-00069:+00010:+00034:000739.8834:06704
06705:-00045:+00017:+00034:000739.8834:06705
06706:-00054:+00019:+00037:000739.8834:06706
06707:-00051:-00005:-00021:000739.8834:06707
06708:-00030:+00014:-00039:000739.8834:06708
06709:-00074:+00017:+00009:000739.8834:06709
06710:+00050:+00025:+00102:000739.8834:06710
06711:+00005:-00019:+00045:000739.8834:06711
06712:+00013:-00005:+00027:000739.8834:06712
06713:-00025:-00022:+00040:000739.8834:06713
06714:-00021:-00021:-00009:000739.8834:06714
06715:+00026:-00015:+00054:000774.7824:06715
06716:+00001:+00002:+00038:000774.7824:06716
06717:-00008:-00016:+00029:000774.7824:06717
06718:-00016:-00018:+00039:000774.7824:06718
06719:-00046:-00011:+00016:000774.7824:06719
06720:-00008:-00005:+00069:000774.7824:06720
06721:-00048:-00023:+00019:000774.7824:06721
06722:-00038:+00001:+00012:000774.7824:06722
06723:-00052:-00013:+00053:000774.7824:06723
06724:-00036:-00013:+00009:000774.7824:06724
06725:-00035:-00023:+00027:000774.7824:06725
06726:-00018:+00003:+00009:000774.7824:06726
06727:-00016:+00005:+00006:000774.7824:06727
06728:-00016:-00007:-00018:000774.7824:06728
06729:-00004:+00035:+00017:000774.7824:06729
06730:+00000:+00033:+00018:000774.7824:06730
06731:-00006:+00032:-00017:000774.7824:06731
06732:-00010:+00028:-00008:000774.7824:06732
06733:-00021:+00047:-00005:000774.7824:06733
06734:-00004:+00037:-00041:000774.7824:06734
06735:-00001:+00037:-00015:000774.7824:06735
06736:-00012:+00026:+00025:000774.7824:06736
06737:-00014:+00032:-00032:000774.7824:06737
06738:-00016:+00020:-00046:000883.5852:06738
06739:-00001:+00014:-00042:000883.5852:06739
06740:-00023:+00020:-00004:000883.5852:06740
06741:-00017:+00007:-00024:000883.5852:06741
06742:-00006:+00006:+00022:000883.5852:06742
06743:-00008:-00018:+00006:000883.5852:06743
06744:-00001:-00023:-00007:000883.5852:06744
06745:-00009:-00019:-00004:000883.5852:06745
06746:+00000:+00000:-00022:000883.5852:06746
06747:+00011:-00011:-00061:000883.5852:06747
06748:-00007:+00001:-00009:000883.5852:06748
06749:+00003:-00006:-00021:000883.5852:06749
06750:-00008:+00008:-00033:000883.5852:06750
06751:+00011:+00021:-00035:000883.5852:06751
06752:-00008:+00031:-00032:000883.5852:06752
06753:-00010:+00032:-00008:000883.5852:06753
06754:-00012:+00014:+00011:000883.5852:06754
06755:-00006:+00015:+00008:000883.5852:06755
06756:-00009:+00030:-00003:000883.5852:06756
06757:+00011:+00047:-00021:000883.5852:06757
06758:+00012:+00062:-00008:000883.5852:06758
06759:+00017:+00084:-00023:000927.1852:06759
06760:-00008:+00081:-00019:000927.1852:06760
06761:+00014:+00081:-00042:000927.1852:06761
06762:+00012:+00079:-00021:000927.1852:06762
06763:-00011:+00080:-00032:000927.1852:06763
06764:-00004:+00060:-00033:000927.1852:06764
06765:-00006:+00060:-00037:000927.1852:06765
06766:-00005:+00066:-00058:000927.1852:06766
06767:-00023:+00062:-00059:000927.1852:06767
06768:-00023:+00068:-00024:000927.1852:06768
06769:-00004:+00048:+00021:000927.1852:06769
06770:-00017:+00012:+00014:000927.1852:06770
06771:-00023:+00009:+00018:000927.1852:06771
06772:-00018:+00007:-00004:000927.1852:06772
06773:-00020:-00019:-00053:000927.1852:06773
06774:-00032:-00018:-00040:000927.1852:06774
06775:-00018:-00022:+00009:000927.1852:06775
06776:-00036:-00020:+00001:000927.1852:06776
06777:-00037:-00018:+00001:000927.1852:06777
06778:-00014:-00007:-00042:000927.1852:06778
06779:-00027:+00016:-00049:000981.4005:06779
06780:-00016:-00003:-00059:000981.4005:06780
06781:-00023:-00002:+00020:000981.4005:06781
06782:-00005:-00003:+00017:000981.4005:06782
06783:+00001:+00018:-00011:000981.4005:06783
06784:-00001:+00016:-00043:000981.4005:06784
06785:-00022:+00008:-00007:000981.4005:06785
06786:-00013:+00020:-00028:000981.4005:06786
06787:-00026:+00023:-00002:000981.4005:06787
06788:-00037:+00005:-00010:000981.4005:06788
06789:-00043:+00017:-00030:000981.4005:06789
06790:-00035:+00002:-00020:000981.4005:06790
06791:-00019:+00016:+00001:000981.4005:06791
06792:-00029:+00007:-00011:000981.4005:06792
06793:-00013:+00035:+00018:000981.4005:06793
06794:-00004:+00022:+00020:000981.4005:06794
06795:+00001:+00014:-00017:000981.4005:06795
06796:-00010:+00011:+00006:000981.4005:06796
06797:+00001:+00026:+00024:000981.4005:06797
06798:-00022:+00013:-00003:001056.7674:06798
06799:-00025:+00037:-00030:001056.7674:06799
06800:-00027:+00037:+00006:001056.7674:06800
06801:-00019:+00014:-00015:001056.7674:06801
06802:-00042:+00021:+00008:001056.7674:06802
06803:-00034:+00010:+00011:001056.7674:06803
06804:-00054:+00017:+00015:001056.7674:06804
06805:-00055:+00012:+00001:001056.7674:06805
06806:-00056:+00023:+00013:001056.7674:06806
06807:-00032:+00024:+00016:001056.7674:06807
06808:-00044:+00010:+00018:001056.7674:06808
06809:-00040:+00014:+00041:001056.7674:06809
06810:-00043:+00013:+00004:001056.7674:06810
06811:-00041:+00012:+00012:001056.7674:06811
06812:-00030:+00037:-00002:001056.7674:06812
06813:-00026:+00028:+00037:001056.7674:06813
06814:-00021:+00030:+00023:001056.7674:06814
06815:-00011:+00049:+00011:001056.7674:06815
06816:-00003:+00039:+00030:001056.7674:06816
06817:+00012:+00047:+00031:001061.5616:06817
06818:+00001:+00039:+00042:001061.5616:06818
06819:+00000:+00053:+00039:001061.5616:06819
06820:-00001:+00050:+00058:001061.5616:06820
06821:-00028:+00035:+00052:001061.5616:06821
06822:-00028:+00010:+00017:001061.5616:06822
06823:-00027:+00009:+00027:001061.5616:06823
06824:-00039:-00004:+00022:001061.5616:06824
06825:-00030:+00007:-00005:001061.5616:06825
06826:-00030:+00000:+00025:001061.5616:06826
06827:-00041:-00015:+00055:001061.5616:06827
06828:-00032:-00007:+00035:001061.5616:06828
06829:-00027:+00007:+00057:001061.5616:06829
06830:-00023:-00018:+00044:001061.5616:06830
06831:-00003:-00010:+00047:001061.5616:06831
06832:-00009:-00005:+00017:001061.5616:06832
06833:+00009:+00000:+00038:001061.5616:06833
06834:+00007:+00005:+00025:001061.5616:06834
06835:+00033:+00004:+00029:001084.3070:06835
06836:+00027:+00017:+00017:001084.3070:06836
06837:+00030:+00020:-00002:001084.3070:06837
06838:+00008:+00009:+00002:001084.3070:06838
06839:+00027:+00018:+00025:001084.3070:06839
06840:+00007:+00021:+00015:001084.3070:06840
06841:-00008:+00016:+00001:001084.3070:06841
06842:-00008:+00015:+00004:001084.3070:06842
06843:-00012:+00023:+00001:001084.3070:06843
06844:-00024:-00002:-00027:001084.3070:06844
06845:-00028:+00019:-00026:001084.3070:06845
06846:-00015:+00022:+00004:001084.3070:06846
06847:-00038:+00000:-00002:001084.3070:06847
06848:-00028:+00017:-00008:001084.3070:06848
06849:-00027:-00002:+00019:001084.3070:06849
06850:-00022:+00015:+00021:001084.3070:06850
06851:-00024:+00019:+00006:001084.3070:06851
06852:+00010:+00015:-00014:001084.3070:06852
06853:+00001:+00010:+00016:001132.3111:06853
06854:-00008:+00017:-00004:001132.3111:06854
06855:-00006:+00015:-00007:001132.3111:06855
06856:+00017:+00021:-00005:001132.3111:06856
06857:+00012:+00019:-00001:001132.3111:06857
06858:-00007:-00004:-00008:001132.3111:06858
06859:+00000:+00020:-00044:001132.3111:06859
06860:+00016:+00004:+00040:001132.3111:06860
06861:+00006:+00031:-00038:001132.3111:06861
06862:+00035:+00032:+00017:001132.3111:06862
06863:+00019:+00023:+00026:001132.3111:06863
06864:+00055:+00033:+00054:001132.3111:06864
06865:+00001:-00010:+00012:001132.3111:06865
06866:+00032:+00032:-00003:001132.3111:06866
06867:-00009:-00008:-00009:001132.3111:06867
06868:+00020:+00010:-00029:001132.3111:06868
06869:-00005:-00019:+00007:001132.3111:06869
06870:+00011:+00021:+00024:001132.3111:06870
06871:+00008:-00016:-00030:001114.7836:06871
06872:+00017:+00020:-00013:001114.7836:06872
06873:-00007:-00018:-00032:001114.7836:06873
06874:-00006:-00019:+00009:001114.7836:06874
06875:-00010:-00012:-00015:001114.7836:06875
06876:-00019:+00000:-00014:001114.7836:06876
06877:-00023:-00010:-00008:001114.7836:06877
06878:-00014:-00018:-00016:001114.7836:06878
06879:-00013:-00021:-00009:001114.7836:06879
06880:-00017:-00020:+00006:001114.7836:06880
06881:-00016:-00032:+00008:001114.7836:06881
06882:-00020:-00022:-00014:001114.7836:06882
06883:-00023:-00008:-00028:001114.7836:06883
06884:-00014:-00018:+00006:001114.7836:06884
06885:-00002:-00009:+00008:001114.7836:06885
06886:-00021:-00021:-00006:001114.7836:06886
06887:-00003:-00009:-00045:001114.7836:06887
06888:+00001:-00020:-00024:001114.7836:06888
06889:+00014:-00016:-00019:001126.2653:06889
06890:+00009:-00022:-00015:001126.2653:06890
06891:+00007:-00006:-00005:001126.2653:06891
06892:+00026:+00019:-00023:001126.2653:06892
06893:+00029:+00014:-00032:001126.2653:06893
06894:+00027:+00025:-00006:001126.2653:06894
06895:+00003:+00037:-00003:001126.2653:06895
06896:+00030:+00047:+00006:001126.2653:06896
06897:+00007:+00039:-00027:001126.2653:06897
06898:+00014:+00040:-00021:001126.2653:06898
06899:+00015:+00046:-00026:001126.2653:06899
06900:+00013:+00049:-00006:001126.2653:06900
06901:+00013:+00051:-00059:001126.2653:06901
06902:-00022:+00026:-00044:001126.2653:06902
06903:-00013:+00036:-00031:001126.2653:06903
06904:-00039:+00023:-00021:001126.2653:06904
06905:-00032:+00012:+00005:001126.2653:06905
06906:-00031:+00022:+00023:001172.1145:06906
06907:-00057:+00021:-00003:001172.1145:06907
06908:-00044:+00019:-00046:001172.1145:06908
06909:-00032:+00018:-00046:001172.1145:06909
06910:-00054:-00002:-00038:001172.1145:06910
06911:-00034:+00000:-00009:001172.1145:06911
06912:-00042:+00008:+00012:001172.1145:06912
06913:-00015:-00001:+00010:001172.1145:06913
06914:-00017:+00010:-00020:001172.1145:06914
06915:-00001:+00012:+00008:001172.1145:06915
06916:+00010:+00015:-00027:001172.1145:06916
06917:+00012:+00032:-00017:001172.1145:06917
06918:+00026:+00028:-00012:001172.1145:06918
06919:+00024:+00034:-00016:001172.1145:06919
06920:+00024:+00023:-00018:001172.1145:06920
06921:+00032:+00015:+00015:001172.1145:06921
06922:+00007:+00033:+00004:001172.1145:06922
06923:+00001:+00010:+00024:001155.1159:06923
06924:-00021:-00002:+00011:001155.1159:06924
06925:-00013:-00018:+00037:001155.1159:06925
06926:-00019:-00009:+00040:001155.1159:06926
06927:-00029:-00035:+00040:001155.1159:06927
06928:-00043:-00024:+00002:001155.1159:06928
06929:-00034:-00039:+00014:001155.1159:06929
06930:-00053:-00040:+00032:001155.1159:06930
06931:-00041:-00048:+00057:001155.1159:06931
06932:-00026:-00052:+00020:001155.1159:06932
06933:-00005:-00062:+00035:001155.1159:06933
06934:+00004:-00061:+00032:001155.1159:06934
06935:+00011:-00050:+00035:001155.1159:06935
06936:+00001:-00061:+00080:001155.1159:06936
06937:+00030:-00050:+00060:001155.1159:06937
06938:+00025:-00036:+00046:001155.1159:06938
06939:+00042:-00033:+00005:001155.1159:06939
06940:+00018:-00034:+00022:001166.1508:06940
06941:+00019:-00019:+00055:001166.1508:06941
06942:+00038:+00000:+00057:001166.1508:06942
06943:+00023:+00007:+00046:001166.1508:06943
06944:+00040:-00001:+00048:001166.1508:06944
06945:+00035:+00018:+00032:001166.1508:06945
06946:+00035:+00036:+00067:001166.1508:06946
06947:+00062:+00025:+00014:001166.1508:06947
06948:+00009:+00043:-00001:001166.1508:06948
06949:+00008:+00045:-00013:001166.1508:06949
06950:+00016:+00078:+00008:001166.1508:06950
06951:+00007:+00059:+00016:001166.1508:06951
06952:+00012:+00064:+00030:001166.1508:06952
06953:-00008:+00068:+00059:001166.1508:06953
06954:+00002:+00067:-00027:001166.1508:06954
06955:-00012:+00042:+00021:001166.1508:06955
06956:+00027:+00039:+00122:001166.1508:06956
06957:+00005:+00037:+00077:001205.5837:06957
06958:-00003:+00035:-00115:001205.5837:06958
06959:+00045:+00038:-00050:001205.5837:06959
06960:+00035:+00022:+00018:001205.5837:06960
06961:+00003:+00000:+00040:001205.5837:06961
06962:+00047:-00012:+00017:001205.5837:06962
06963:+00046:-00009:+00033:001205.5837:06963
06964:+00019:-00015:+00002:001205.5837:06964
06965:+00020:-00052:+00023:001205.5837:06965
06966:-00007:-00058:+00007:001205.5837:06966
06967:+00005:-00046:+00025:001205.5837:06967
06968:+00032:-00057:+00014:001205.5837:06968
06969:+00016:-00063:+00052:001205.5837:06969
06970:+00032:-00079:+00040:001205.5837:06970
06971:+00012:-00058:+00031:001205.5837:06971
06972:+00017:-00078:-00001:001205.5837:06972
06973:+00028:-00060:+00034:001205.5837:06973
06974:+00011:-00082:+00034:001156.1859:06974
06975:+00004:-00078:+00028:001156.1859:06975
06976:+00026:-00056:+00015:001156.1859:06976
06977:+00027:-00042:+00032:001156.1859:06977
06978:+00044:-00044:+00040:001156.1859:06978
06979:+00032:-00047:+00041:001156.1859:06979
06980:+00039:-00037:+00031:001156.1859:06980
06981:+00046:-00035:+00041:001156.1859:06981
06982:+00047:+00005:+00013:001156.1859:06982
06983:+00048:-00016:+00020:001156.1859:06983
06984:+00022:+00006:+00052:001156.1859:06984
06985:+00003:-00001:+00053:001156.1859:06985
06986:+00019:+00010:+00054:001156.1859:06986
06987:+00006:+00013:+00035:001156.1859:06987
06988:+00016:+00013:+00053:001156.1859:06988
06989:+00011:+00015:+00032:001156.1859:06989
06990:+00011:+00038:+00043:001156.1859:06990
06991:+00011:+00022:+00010:001156.1859:06991
06992:+00014:+00008:+00027:001106.3375:06992
06993:+00015:-00001:+00022:001106.3375:06993
06994:-00008:+00005:+00023:001106.3375:06994
06995:+00017:+00000:+00000:001106.3375:06995
06996:+00016:+00018:-00002:001106.3375:06996
06997:+00026:+00019:-00008:001106.3375:06997
06998:+00026:+00015:+00016:001106.3375:06998
06999:+00019:+00019:+00017:001106.3375:06999
07000:+00029:-00005:+00006:001106.3375:07000
07001:+00025:-00007:-00018:001106.3375:07001
07002:+00034:+00021:-00005:001106.3375:07002
07003:+00037:+00018:-00021:001106.3375:07003
07004:+00037:+00021:-00020:001106.3375:07004
07005:+00066:+00016:-00003:001106.3375:07005
07006:+00070:-00007:-00033:001106.3375:07006
07007:+00068:+00006:-00020:001106.3375:07007
07008:+00068:-00007:-00021:001106.3375:07008
07009:+00066:-00023:-00033:001106.3375:07009
07010:+00063:+00003:-00038:001106.3375:07010
07011:+00056:-00002:-00026:001071.9672:07011
07012:+00065:+00007:-00042:001071.9672:07012
07013:+00061:-00016:-00049:001071.9672:07013
07014:+00056:-00016:-00042:001071.9672:07014
07015:+00052:-00019:-00047:001071.9672:07015
07016:+00060:-00010:-00079:001071.9672:07016
07017:+00037:-00012:-00058:001071.9672:07017
07018:+00052:-00036:-00037:001071.9672:07018
07019:+00024:-00026:-00021:001071.9672:07019
07020:+00046:-00033:-00032:001071.9672:07020
07021:+00022:-00016:+00006:001071.9672:07021
07022:+00008:-00018:-00040:001071.9672:07022
07023:+00027:-00016:-00034:001071.9672:07023
07024:+00018:-00016:+00009:001071.9672:07024
07025:+00028:-00022:-00031:001071.9672:07025
07026:+00010:-00020:-00022:001071.9672:07026
07027:+00018:-00005:-00087:001071.9672:07027
07028:-00006:+00006:-00068:001071.9672:07028
07029:-00006:-00018:-00072:001071.9672:07029
07030:+00008:+00005:+00003:001071.9672:07030
07031:+00009:+00003:-00009:001071.9672:07031
07032:+00004:+00007:-00035:000951.2699:07032
07033:-00007:+00000:-00060:000951.2699:07033
07034:+00011:-00004:-00029:000951.2699:07034
07035:-00026:-00013:-00023:000951.2699:07035
07036:-00015:-00015:-00003:000951.2699:07036
07037:-00016:-00022:-00010:000951.2699:07037
07038:-00034:-00008:-00048:000951.2699:07038
07039:-00030:-00020:-00045:000951.2699:07039
07040:-00034:-00016:+00008:000951.2699:07040
07041:-00049:+00000:+00007:000951.2699:07041
07042:-00066:+00005:+00004:000951.2699:07042
07043:-00066:+00003:-00032:000951.2699:07043
07044:-00100:-00008:+00043:000951.2699:07044
07045:-00086:-00022:-00010:000951.2699:07045
07046:-00113:-00004:-00002:000951.2699:07046
07047:-00097:+00005:-00005:000951.2699:07047
07048:-00105:+00002:+00035:000951.2699:07048
07049:-00099:+00004:+00012:000951.2699:07049
07050:-00093:-00001:+00016:000951.2699:07050
07051:-00093:-00022:+00028:000951.2699:07051
07052:-00089:-00021:+00002:000951.2699:07052
07053:-00100:-00015:+00007:000951.2699:07053
07054:-00076:-00013:+00015:000951.2699:07054
07055:-00082:-00047:+00022:000853.5287:07055
07056:-00062:-00023:+00037:000853.5287:07056
07057:-00068:-00041:+00054:000853.5287:07057
07058:-00072:-00042:+00049:000853.5287:07058
07059:-00062:-00050:+00067:000853.5287:07059
07060:-00056:-00042:+00026:000853.5287:07060
07061:-00067:-00044:+00014:000853.5287:07061
07062:-00030:-00066:+00034:000853.5287:07062
07063:-00053:-00053:+00048:000853.5287:07063
07064:-00028:-00043:+00054:000853.5287:07064
07065:-00053:-00030:+00058:000853.5287:07065
07066:-00030:-00032:+00029:000853.5287:07066
07067:-00047:-00038:+00006:000853.5287:07067
07068:-00035:-00032:+00043:000853.5287:07068
07069:-00045:-00013:+00061:000853.5287:07069
07070:-00050:-00032:+00049:000853.5287:07070
07071:-00072:-00013:+00044:000853.5287:07071
07072:-00061:-00011:+00034:000853.5287:07072
07073:-00079:-00011:+00003:000853.5287:07073
07074:-00075:+00000:+00004:000853.5287:07074
07075:-00066:+00005:+00028:000853.5287:07075
07076:-00081:-00004:+00055:000853.5287:07076
07077:-00060:+00021:+00070:000853.5287:07077
07078:-00052:+00008:+00063:000853.5287:07078
07079:-00037:+00012:+00042:000853.5287:07079
07080:-00039:+00008:+00029:000853.5287:07080
07081:-00025:+00013:+00038:000800.9341:07081
07082:-00010:+00023:-00001:000800.9341:07082
07083:+00001:+00011:-00015:000800.9341:07083
07084:-00012:+00031:+00052:000800.9341:07084
07085:-00026:+00011:+00053:000800.9341:07085
07086:-00032:+00022:+00038:000800.9341:07086
07087:-00044:+00023:+00037:000800.9341:07087
07088:-00072:-00001:+00019:000800.9341:07088
07089:-00078:+00022:+00004:000800.9341:07089
07090:-00115:-00003:+00028:000800.9341:07090
07091:-00090:-00001:+00056:000800.9341:07091
07092:-00094:+00005:+00049:000800.9341:07092
07093:-00097:+00007:+00016:000800.9341:07093
07094:-00078:+00018:+00026:000800.9341:07094
07095:-00084:+00021:+00019:000800.9341:07095
07096:-00096:-00001:+00052:000800.9341:07096
07097:-00059:+00010:+00029:000800.9341:07097
07098:-00054:+00011:+00026:000800.9341:07098
07099:-00043:+00031:+00013:000800.9341:07099
07100:-00039:+00011:+00025:000800.9341:07100
07101:-00016:+00031:+00016:000800.9341:07101
07102:-00028:+00012:+00015:000800.9341:07102
07103:-00027:+00033:+00013:000800.9341:07103
07104:-00005:+00027:+00018:000800.9341:07104
07105:-00022:+00037:+00016:000800.9341:07105
07106:-00039:+00049:+00025:000792.1314:07106
07107:-00016:+00066:+00043:000792.1314:07107
07108:+00012:+00078:-00027:000792.1314:07108
07109:+00027:+00050:+00148:000792.1314:07109
07110:+00058:+00054:+00031:000792.1314:07110
07111:+00051:+00064:+00079:000792.1314:07111
07112:-00091:-00014:+00001:000792.1314:07112
07113:-00021:+00046:+00033:000792.1314:07113
07114:-00079:-00018:+00033:000792.1314:07114
07115:+00030:+00032:-00027:000792.1314:07115
07116:-00056:-00020:+00017:000792.1314:07116
07117:-00057:+00014:-00012:000792.1314:07117
07118:-00076:-00004:+00017:000792.1314:07118
07119:-00058:-00007:+00017:000792.1314:07119
07120:-00034:-00016:-00057:000792.1314:07120
07121:-00050:-00018:+00045:000792.1314:07121
07122:-00029:-00030:+00033:000792.1314:07122
07123:-00044:-00039:+00016:000792.1314:07123
07124:-00055:-00035:+00021:000792.1314:07124
07125:-00035:-00051:-00011:000792.1314:07125
07126:-00027:-00047:-00016:000792.1314:07126
07127:-00015:-00036:+00037:000792.1314:07127
07128:-00009:-00035:+00037:000878.1118:07128
07129:-00012:-00037:+00011:000878.1118:07129
07130:+00019:-00017:+00027:000878.1118:07130
07131:+00031:+00004:+00016:000878.1118:07131
07132:+00030:-00020:+00003:000878.1118:07132
07133:+00045:+00019:+00009:000878.1118:07133
07134:+00036:+00017:+00021:000878.1118:07134
07135:+00025:+00008:-00017:000878.1118:07135
07136:+00009:+00010:-00006:000878.1118:07136
07137:+00003:+00023:-00047:000878.1118:07137
07138:-00008:+00017:-00048:000878.1118:07138
07139:-00011:+00031:-00052:000878.1118:07139
07140:-00007:+00023:-00033:000878.1118:07140
07141:+00012:+00015:-00030:000878.1118:07141
07142:-00009:+00031:-00004:000878.1118:07142
07143:-00005:+00046:-00038:000878.1118:07143
07144:-00011:+00037:-00052:000878.1118:07144
07145:-00009:+00050:-00072:000878.1118:07145
07146:-00023:+00040:-00062:000878.1118:07146
07147:-00023:+00062:-00019:000878.1118:07147
07148:-00014:+00049:-00003:000878.1118:07148
07149:-00027:+00067:-00028:000981.4939:07149
07150:-00030:+00043:-00048:000981.4939:07150
07151:-00031:+00053:-00075:000981.4939:07151
07152:-00053:+00030:-00080:000981.4939:07152
07153:-00014:+00050:-00039:000981.4939:07153
07154:-00037:+00047:-00036:000981.4939:07154
07155:+00000:+00051:-00008:000981.4939:07155
07156:-00006:+00024:-00013:000981.4939:07156
07157:+00005:+00014:-00014:000981.4939:07157
07158:+00010:+00028:-00017:000981.4939:07158
07159:+00024:+00025:+00005:000981.4939:07159
07160:+00021:+00035:+00009:000981.4939:07160
07161:+00030:+00033:-00021:000981.4939:07161
07162:+00031:+00024:-00023:000981.4939:07162
07163:+00007:+00033:-00024:000981.4939:07163
07164:+00003:+00036:-00026:000981.4939:07164
07165:+00028:+00029:-00003:000981.4939:07165
07166:+00009:+00024:-00033:000981.4939:07166
07167:+00016:+00024:+00009:000981.4939:07167
07168:+00011:+00023:+00005:000981.4939:07168
07169:-00001:+00028:-00013:001015.6711:07169
07170:-00021:+00035:-00045:001015.6711:07170
07171:-00016:+00037:-00025:001015.6711:07171
07172:-00040:+00034:-00044:001015.6711:07172
07173:-00034:+00027:-00027:001015.6711:07173
07174:-00041:+00013:-00037:001015.6711:07174
07175:-00043:+00031:-00056:001015.6711:07175
07176:-00042:+00037:-00063:001015.6711:07176
07177:-00030:+00034:-00035:001015.6711:07177
07178:-00018:+00009:-00011:001015.6711:07178
07179:-00003:+00010:-00002:001015.6711:07179
07180:-00012:+00031:+00009:001015.6711:07180
07181:-00008:+00013:-00009:001015.6711:07181
07182:-00004:+00017:-00035:001015.6711:07182
07183:-00028:+00006:-00029:001015.6711:07183
07184:-00036:-00007:+00006:001015.6711:07184
07185:-00028:+00020:+00023:001015.6711:07185
07186:-00041:+00001:-00018:001015.6711:07186
07187:-00039:-00001:-00009:001066.7265:07187
07188:-00043:+00000:-00031:001066.7265:07188
07189:-00043:+00005:-00032:001066.7265:07189
07190:-00027:-00021:-00008:001066.7265:07190
07191:+00012:+00021:+00009:001066.7265:07191
07192:-00010:+00014:+00025:001066.7265:07192
07193:-00009:+00018:+00007:001066.7265:07193
07194:-00012:+00037:+00005:001066.7265:07194
07195:-00001:+00011:-00004:001066.7265:07195
07196:-00005:+00011:-00005:001066.7265:07196
07197:-00005:+00023:-00007:001066.7265:07197
07198:-00022:+00011:-00027:001066.7265:07198
07199:-00039:+00000:-00034:001066.7265:07199
07200:-00038:+00021:-00005:001066.7265:07200
07201:-00031:-00007:+00027:001066.7265:07201
07202:-00032:+00019:+00019:001066.7265:07202
07203:-00033:+00009:+00022:001066.7265:07203
07204:-00056:+00024:+00032:001066.7265:07204
07205:-00050:+00038:+00019:001144.5715:07205
07206:-00038:+00052:-00011:001144.5715:07206
07207:-00015:+00043:-00012:001144.5715:07207
07208:-00005:+00039:-00022:001144.5715:07208
07209:-00022:+00054:+00025:001144.5715:07209
07210:+00002:+00059:+00002:001144.5715:07210
07211:-00002:+00056:+00032:001144.5715:07211
07212:-00009:+00057:+00043:001144.5715:07212
07213:-00012:+00083:+00053:001144.5715:07213
07214:-00024:+00069:+00046:001144.5715:07214
07215:-00029:+00057:+00043:001144.5715:07215
07216:-00018:+00066:+00021:001144.5715:07216
07217:-00057:+00041:+00004:001144.5715:07217
07218:-00051:+00029:+00024:001144.5715:07218
07219:-00068:+00037:+00022:001144.5715:07219
07220:-00050:+00010:+00010:001144.5715:07220
07221:-00073:-00002:+00025:001144.5715:07221
07222:-00058:+00005:+00031:001140.2944:07222
07223:-00058:-00005:+00037:001140.2944:07223
07224:-00068:+00006:+00034:001140.2944:07224
07225:-00054:-00016:+00044:001140.2944:07225
07226:-00034:-00007:+00084:001140.2944:07226
07227:-00030:-00022:+00057:001140.2944:07227
07228:-00034:+00006:+00044:001140.2944:07228
07229:-00018:-00006:+00018:001140.2944:07229
07230:-00043:-00005:+00037:001140.2944:07230
07231:-00021:+00020:+00027:001140.2944:07231
07232:-00002:+00000:+00029:001140.2944:07232
07233:-00012:-00003:+00042:001140.2944:07233
07234:+00016:+00021:+00032:001140.2944:07234
07235:+00029:-00003:+00070:001140.2944:07235
07236:+00005:-00001:+00048:001140.2944:07236
07237:-00011:+00002:+00035:001140.2944:07237
07238:-00012:+00007:+00025:001140.2944:07238
07239:-00028:-00018:+00028:001160.7025:07239
07240:-00036:-00036:-00014:001160.7025:07240
07241:-00019:-00011:+00010:001160.7025:07241
07242:-00037:-00036:-00013:001160.7025:07242
07243:-00043:-00023:-00005:001160.7025:07243
07244:-00029:-00010:-00017:001160.7025:07244
07245:-00013:-00019:+00016:001160.7025:07245
07246:-00028:-00033:+00016:001160.7025:07246
07247:-00028:-00016:+00031:001160.7025:07247
07248:-00020:-00004:+00025:001160.7025:07248
07249:-00020:+00006:+00042:001160.7025:07249
07250:-00009:-00003:+00036:001160.7025:07250
07251:-00010:+00000:+00006:001160.7025:07251
07252:+00016:-00004:-00007:001160.7025:07252
07253:+00015:-00002:-00016:001160.7025:07253
07254:+00018:+00018:-00011:001160.7025:07254
07255:+00016:+00016:-00011:001160.7025:07255
07256:+00012:+00020:-00001:001202.1040:07256
07257:+00017:+00019:+00012:001202.1040:07257
07258:+00001:-00004:-00016:001202.1040:07258
07259:-00021:-00006:-00048:001202.1040:07259
07260:-00004:+00009:-00028:001202.1040:07260
07261:-00011:-00001:-00008:001202.1040:07261
07262:-00025:+00008:+00011:001202.1040:07262
07263:-00009:+00000:-00001:001202.1040:07263
07264:-00006:+00008:+00010:001202.1040:07264
07265:+00014:+00015:-00008:001202.1040:07265
07266:+00018:+00022:+00008:001202.1040:07266
07267:+00033:+00031:-00030:001202.1040:07267
07268:-00018:+00017:-00079:001202.1040:07268
07269:+00106:+00029:-00007:001202.1040:07269
07270:+00028:-00002:-00034:001202.1040:07270
07271:+00082:+00025:-00010:001202.1040:07271
07272:-00023:-00006:-00018:001202.1040:07272
07273:+00085:+00051:-00043:001175.7998:07273
07274:-00013:+00007:-00024:001175.7998:07274
07275:+00024:+00030:-00060:001175.7998:07275
07276:-00018:+00006:-00007:001175.7998:07276
07277:-00006:+00027:-00010:001175.7998:07277
07278:-00035:+00014:-00029:001175.7998:07278
07279:-00040:+00029:-00009:001175.7998:07279
07280:-00042:-00007:-00024:001175.7998:07280
07281:-00033:+00010:+00011:001175.7998:07281
07282:-00028:-00021:+00006:001175.7998:07282
07283:-00037:-00008:+00017:001175.7998:07283
07284:-00018:-00051:-00044:001175.7998:07284
07285:-00026:-00037:+00000:001175.7998:07285
07286:-00040:-00064:+00010:001175.7998:07286
07287:-00042:-00046:+00007:001175.7998:07287
07288:-00036:-00083:+00001:001175.7998:07288
07289:-00016:-00091:-00014:001175.7998:07289
07290:+00003:-00099:-00005:001179.2830:07290
07291:-00007:-00084:+00019:001179.2830:07291
07292:+00020:-00091:+00054:001179.2830:07292
07293:+00026:-00087:+00033:001179.2830:07293
07294:+00018:-00092:+00023:001179.2830:07294
07295:+00030:-00081:+00018:001179.2830:07295
07296:+00022:-00080:+00043:001179.2830:07296
07297:+00021:-00063:+00047:001179.2830:07297
07298:+00036:-00057:+00050:001179.2830:07298
07299:+00058:-00030:+00021:001179.2830:07299
07300:+00037:-00047:-00003:001179.2830:07300
07301:+00039:-00036:-00003:001179.2830:07301
07302:+00061:-00019:+00016:001179.2830:07302
07303:+00034:+00000:+00041:001179.2830:07303
07304:+00037:+00005:+00040:001179.2830:07304
07305:+00046:-00001:+00018:001179.2830:07305
07306:+00023:+00015:+00043:001179.2830:07306
07307:+00028:-00004:+00058:001218.2915:07307
07308:+00015:-00003:+00038:001218.2915:07308
07309:+00010:+00016:-00012:001218.2915:07309
07310:-00003:+00010:-00013:001218.2915:07310
07311:-00001:+00023:-00064:001218.2915:07311
07312:-00027:+00032:-00025:001218.2915:07312
07313:-00011:+00032:+00072:001218.2915:07313
07314:-00002:+00012:+00014:001218.2915:07314
07315:-00019:+00047:-00063:001218.2915:07315
07316:-00023:+00052:+00020:001218.2915:07316
07317:+00002:+00063:+00024:001218.2915:07317
07318:-00002:+00066:-00008:001218.2915:07318
07319:-00007:+00062:-00014:001218.2915:07319
07320:+00005:+00057:-00002:001218.2915:07320
07321:+00027:+00078:-00020:001218.2915:07321
07322:+00028:+00060:-00033:001218.2915:07322
07323:+00023:+00066:-00044:001186.9949:07323
07324:+00033:+00064:-00009:001186.9949:07324
07325:+00022:+00044:-00020:001186.9949:07325
07326:+00028:+00012:-00025:001186.9949:07326
07327:+00048:+00020:+00062:001186.9949:07327
07328:+00032:+00010:+00050:001186.9949:07328
07329:+00017:+00020:-00007:001186.9949:07329
07330:+00029:-00003:-00033:001186.9949:07330
07331:+00030:+00004:-00011:001186.9949:07331
07332:+00026:-00012:-00006:001186.9949:07332
07333:+00014:-00038:+00001:001186.9949:07333
07334:+00006:-00009:+00078:001186.9949:07334
07335:+00012:-00041:+00005:001186.9949:07335
07336:-00017:-00052:-00054:001186.9949:07336
07337:-00006:-00062:+00042:001186.9949:07337
07338:-00023:-00068:+00031:001186.9949:07338
07339:-00027:-00044:+00015:001186.9949:07339
07340:+00015:-00061:+00047:001172.6577:07340
07341:+00031:-00048:+00015:001172.6577:07341
07342:+00024:-00025:+00027:001172.6577:07342
07343:+00034:-00043:+00033:001172.6577:07343
07344:+00050:-00047:+00032:001172.6577:07344
07345:+00050:-00026:+00019:001172.6577:07345
07346:+00054:-00031:+00032:001172.6577:07346
07347:+00062:-00009:+00066:001172.6577:07347
07348:+00046:-00014:+00036:001172.6577:07348
07349:+00010:-00008:+00023:001172.6577:07349
07350:+00028:-00020:+00014:001172.6577:07350
07351:+00011:-00021:+00054:001172.6577:07351
07352:+00000:-00009:+00042:001172.6577:07352
07353:-00019:+00007:+00083:001172.6577:07353
07354:-00036:+00017:+00066:001172.6577:07354
07355:-00034:+00021:+00034:001172.6577:07355
07356:-00037:+00011:+00032:001172.6577:07356
07357:-00036:+00010:+00055:001172.6577:07357
07358:-00017:+00011:+00029:001161.3398:07358
07359:-00004:+00011:+00023:001161.3398:07359
07360:+00017:+00025:+00013:001161.3398:07360
07361:-00007:+00026:-00001:001161.3398:07361
07362:+00016:+00053:+00024:001161.3398:07362
07363:+00031:+00065:+00014:001161.3398:07363
07364:+00030:+00044:+00041:001161.3398:07364
07365:+00020:+00062:+00005:001161.3398:07365
07366:+00025:+00069:+00040:001161.3398:07366
07367:+00044:+00042:+00020:001161.3398:07367
07368:+00019:+00029:+00024:001161.3398:07368
07369:+00046:+00023:+00024:001161.3398:07369
07370:+00022:+00013:+00005:001161.3398:07370
07371:+00044:+00020:-00029:001161.3398:07371
07372:+00020:+00013:+00012:001161.3398:07372
07373:+00036:-00001:+00003:001161.3398:07373
07374:+00031:+00023:+00011:001161.3398:07374
07375:+00024:+00016:-00001:001161.3398:07375
07376:+00034:+00017:+00022:001161.3398:07376
07377:+00025:-00005:-00008:001049.0042:07377
07378:+00010:-00005:-00021:001049.0042:07378
07379:+00030:-00018:-00017:001049.0042:07379
07380:+00011:-00015:-00013:001049.0042:07380
07381:+00013:-00021:-00003:001049.0042:07381
07382:+00015:+00000:+00007:001049.0042:07382
07383:+00012:+00001:-00032:001049.0042:07383
07384:-00010:+00017:-00052:001049.0042:07384
07385:+00016:-00001:-00050:001049.0042:07385
07386:+00016:+00008:-00075:001049.0042:07386
07387:+00006:-00007:-00022:001049.0042:07387
07388:+00007:+00005:-00030:001049.0042:07388
07389:+00012:-00016:-00011:001049.0042:07389
07390:-00008:+00004:+00000:001049.0042:07390
07391:-00007:-00010:+00006:001049.0042:07391
07392:-00012:+00002:-00032:001049.0042:07392
07393:-00007:+00007:-00033:001049.0042:07393
07394:+00000:-00010:-00022:001049.0042:07394
07395:-00002:-00036:-00044:001049.0042:07395
07396:-00027:-00031:-00051:001049.0042:07396
07397:-00036:-00048:-00056:001049.0042:07397
07398:-00027:-00049:-00022:000940.7801:07398
07399:-00022:-00064:+00025:000940.7801:07399
07400:-00019:-00065:+00024:000940.7801:07400
07401:-00040:-00077:+00020:000940.7801:07401
07402:-00054:-00058:-00023:000940.7801:07402
07403:-00072:-00060:-00046:000940.7801:07403
07404:-00064:-00079:-00045:000940.7801:07404
07405:-00062:-00069:+00022:000940.7801:07405
07406:-00070:-00058:-00010:000940.7801:07406
07407:-00060:-00058:-00030:000940.7801:07407
07408:-00048:-00044:-00027:000940.7801:07408
07409:-00071:-00062:+00024:000940.7801:07409
07410:-00069:-00039:+00014:000940.7801:07410
07411:-00050:-00051:+00049:000940.7801:07411
07412:-00046:-00038:-00016:000940.7801:07412
07413:-00066:-00017:+00055:000940.7801:07413
07414:-00056:-00019:-00012:000940.7801:07414
07415:-00085:+00018:+00070:000940.7801:07415
07416:-00066:-00007:-00003:000940.7801:07416
07417:-00082:+00017:-00002:000940.7801:07417
07418:-00056:+00005:+00029:000940.7801:07418
07419:-00059:+00037:+00023:000940.7801:07419
07420:-00059:-00006:+00002:000940.7801:07420
07421:-00072:+00035:+00029:000940.7801:07421
07422:-00066:+00021:+00038:000850.3430:07422
07423:-00068:+00008:+00032:000850.3430:07423
07424:-00052:+00001:+00020:000850.3430:07424
07425:-00045:-00021:+00034:000850.3430:07425
07426:-00066:-00024:+00055:000850.3430:07426
07427:-00059:-00038:+00015:000850.3430:07427
07428:-00046:-00029:-00001:000850.3430:07428
07429:-00063:-00054:+00025:000850.3430:07429
07430:-00068:-00053:+00033:000850.3430:07430
07431:-00047:-00040:+00040:000850.3430:07431
07432:-00066:-00041:+00056:000850.3430:07432
07433:-00071:-00049:+00054:000850.3430:07433
07434:-00073:-00028:+00066:000850.3430:07434
07435:-00067:-00034:+00055:000850.3430:07435
07436:-00063:-00030:+00016:000850.3430:07436
07437:-00071:-00036:+00019:000850.3430:07437
07438:-00050:-00024:+00036:000850.3430:07438
07439:-00047:-00038:-00002:000850.3430:07439
07440:-00066:-00028:+00025:000850.3430:07440
07441:-00070:-00027:+00031:000850.3430:07441
07442:-00087:-00053:+00013:000850.3430:07442
07443:-00062:-00045:+00018:000850.3430:07443
07444:-00063:-00042:+00035:000850.3430:07444
07445:-00059:-00026:+00055:000850.3430:07445
07446:-00051:-00046:+00031:000850.3430:07446
07447:-00042:-00032:+00027:000850.3430:07447
07448:-00041:-00012:+00041:000756.0227:07448
07449:-00021:-00020:+00007:000756.0227:07449
07450:-00026:+00008:-00005:000756.0227:07450
07451:-00024:+00015:-00005:000756.0227:07451
07452:-00036:+00018:+00010:000756.0227:07452
07453:-00019:+00012:+00018:000756.0227:07453
07454:-00043:+00019:+00001:000756.0227:07454
07455:-00044:+00034:+00006:000756.0227:07455
07456:-00046:+00031:+00013:000756.0227:07456
07457:-00055:+00025:+00033:000756.0227:07457
07458:-00044:+00037:+00015:000756.0227:07458
07459:-00070:+00038:+00018:000756.0227:07459
07460:-00065:+00033:+00029:000756.0227:07460
07461:-00079:+00033:+00054:000756.0227:07461
07462:-00061:+00028:-00030:000756.0227:07462
07463:-00063:+00027:-00008:000756.0227:07463
07464:-00050:+00036:+00027:000756.0227:07464
07465:-00055:+00035:+00052:000756.0227:07465
07466:-00052:+00025:-00029:000756.0227:07466
07467:-00029:+00027:-00013:000756.0227:07467
07468:-00015:+00037:-00003:000756.0227:07468
07469:-00014:+00026:+00028:000756.0227:07469
07470:-00003:+00050:+00055:000756.0227:07470
07471:-00023:+00049:+00069:000756.0227:07471
07472:-00024:+00049:+00020:000756.0227:07472
07473:-00013:+00048:-00003:000810.3865:07473
07474:-00027:+00026:-00010:000810.3865:07474
07475:+00004:+00045:-00021:000810.3865:07475
07476:+00028:+00024:+00139:000810.3865:07476
07477:+00058:+00065:+00051:000810.3865:07477
07478:+00002:+00037:+00044:000810.3865:07478
07479:-00066:-00013:+00033:000810.3865:07479
07480:-00049:+00020:+00005:000810.3865:07480
07481:-00082:-00026:+00025:000810.3865:07481
07482:-00023:-00024:+00012:000810.3865:07482
07483:-00080:-00031:+00003:000810.3865:07483
07484:-00101:-00012:+00024:000810.3865:07484
07485:-00090:-00047:+00070:000810.3865:07485
07486:-00069:-00033:+00072:000810.3865:07486
07487:-00052:-00013:+00024:000810.3865:07487
07488:-00054:-00024:+00038:000810.3865:07488
07489:+00017:-00020:-00003:000810.3865:07489
07490:-00003:-00027:+00021:000810.3865:07490
07491:+00009:-00013:-00009:000810.3865:07491
07492:+00003:-00009:-00010:000810.3865:07492
07493:+00032:-00015:+00017:000810.3865:07493
07494:+00010:-00014:+00014:000925.5193:07494
07495:+00019:+00006:+00021:000925.5193:07495
07496:+00023:-00002:+00042:000925.5193:07496
07497:+00025:+00007:+00027:000925.5193:07497
07498:+00031:+00010:+00003:000925.5193:07498
07499:+00020:+00022:+00023:000925.5193:07499
07500:+00020:+00032:+00069:000925.5193:07500
07501:+00003:+00035:+00005:000925.5193:07501
07502:+00015:+00025:-00011:000925.5193:07502
07503:-00010:+00013:-00013:000925.5193:07503
07504:+00002:+00013:-00064:000925.5193:07504
07505:+00001:+00013:-00044:000925.5193:07505
07506:+00000:+00010:-00015:000925.5193:07506
07507:-00025:+00018:-00033:000925.5193:07507
07508:-00024:+00022:-00027:000925.5193:07508
07509:-00001:+00017:+00008:000925.5193:07509
07510:-00023:-00002:-00025:000925.5193:07510
07511:-00013:-00001:-00044:000925.5193:07511
07512:-00024:+00021:-00006:000925.5193:07512
07513:-00004:+00006:+00009:000925.5193:07513
07514:-00025:+00012:-00015:000925.5193:07514
07515:-00011:+00033:-00019:000955.6480:07515
07516:+00001:+00015:-00021:000955.6480:07516
07517:+00013:+00013:-00025:000955.6480:07517
07518:+00017:+00036:-00025:000955.6480:07518
07519:+00023:+00014:+00010:000955.6480:07519
07520:+00019:+00028:-00033:000955.6480:07520
07521:+00031:+00047:-00042:000955.6480:07521
07522:+00019:+00053:-00020:000955.6480:07522
07523:+00029:+00063:-00044:000955.6480:07523
07524:+00009:+00054:-00046:000955.6480:07524
07525:+00016:+00080:-00009:000955.6480:07525
07526:-00006:+00058:-00033:000955.6480:07526
07527:-00023:+00077:-00039:000955.6480:07527
07528:-00025:+00059:-00048:000955.6480:07528
07529:-00016:+00079:-00044:000955.6480:07529
07530:-00040:+00056:-00057:000955.6480:07530
07531:-00042:+00068:-00034:000955.6480:07531
07532:-00041:+00045:-00059:000955.6480:07532
07533:-00040:+00049:-00059:000955.6480:07533
07534:-00020:+00029:-00039:000955.6480:07534
07535:-00031:+00037:-00049:001006.6412:07535
07536:-00031:+00014:-00040:001006.6412:07536
07537:-00034:+00038:-00040:001006.6412:07537
07538:-00036:+00012:-00046:001006.6412:07538
07539:-00040:+00015:-00015:001006.6412:07539
07540:-00014:+00014:+00009:001006.6412:07540
07541:-00003:+00012:+00022:001006.6412:07541
07542:-00001:+00013:-00004:001006.6412:07542
07543:+00011:+00032:+00008:001006.6412:07543
07544:+00009:+00009:+00006:001006.6412:07544
07545:+00007:+00008:-00011:001006.6412:07545
07546:+00019:+00021:-00029:001006.6412:07546
07547:+00027:+00008:-00006:001006.6412:07547
07548:+00013:+00017:-00032:001006.6412:07548
07549:-00006:+00021:-00042:001006.6412:07549
07550:-00009:+00011:-00011:001006.6412:07550
07551:+00000:+00011:+00007:001006.6412:07551
07552:-00025:-00001:+00027:001006.6412:07552
07553:-00027:-00003:+00000:001006.6412:07553
07554:-00016:-00008:-00014:001082.9272:07554
07555:-00043:+00007:-00020:001082.9272:07555
07556:-00030:+00002:-00028:001082.9272:07556
07557:-00053:+00003:+00004:001082.9272:07557
07558:-00045:-00012:+00002:001082.9272:07558
07559:-00068:-00021:+00008:001082.9272:07559
07560:-00067:-00036:+00016:001082.9272:07560
07561:-00070:-00035:-00001:001082.9272:07561
07562:-00072:-00030:+00025:001082.9272:07562
07563:-00044:-00025:+00018:001082.9272:07563
07564:-00045:-00036:+00013:001082.9272:07564
07565:-00046:-00008:+00009:001082.9272:07565
07566:-00055:+00000:+00009:001082.9272:07566
07567:-00031:+00016:-00005:001082.9272:07567
07568:-00055:+00010:-00014:001082.9272:07568
07569:-00044:+00009:+00023:001082.9272:07569
07570:-00031:+00027:+00018:001082.9272:07570
07571:-00042:+00024:+00016:001082.9272:07571
07572:-00032:+00028:+00020:001092.2615:07572
07573:-00014:+00052:+00042:001092.2615:07573
07574:-00040:+00052:+00019:001092.2615:07574
07575:-00041:+00051:+00038:001092.2615:07575
07576:-00016:+00050:+00039:001092.2615:07576
07577:-00038:+00048:+00027:001092.2615:07577
07578:-00043:+00052:+00000:001092.2615:07578
07579:-00028:+00045:+00002:001092.2615:07579
07580:-00015:+00063:+00006:001092.2615:07580
07581:-00001:+00057:-00006:001092.2615:07581
07582:-00008:+00078:+00038:001092.2615:07582
07583:+00008:+00059:+00007:001092.2615:07583
07584:-00008:+00079:+00012:001092.2615:07584
07585:+00003:+00056:+00009:001092.2615:07585
07586:+00012:+00093:+00038:001092.2615:07586
07587:-00012:+00059:+00052:001092.2615:07587
07588:-00001:+00055:+00021:001092.2615:07588
07589:-00014:+00055:+00019:001092.2615:07589
07590:-00015:+00051:+00005:001115.1893:07590
07591:-00043:+00036:+00011:001115.1893:07591
07592:-00034:+00009:+00009:001115.1893:07592
07593:-00032:+00001:+00019:001115.1893:07593
07594:-00053:-00016:+00023:001115.1893:07594
07595:-00044:-00034:+00042:001115.1893:07595
07596:-00034:-00027:+00044:001115.1893:07596
07597:-00046:-00013:+00019:001115.1893:07597
07598:-00043:-00025:+00010:001115.1893:07598
07599:-00019:-00048:+00003:001115.1893:07599
07600:-00042:-00052:+00007:001115.1893:07600
07601:-00026:-00050:-00009:001115.1893:07601
07602:-00026:-00051:-00014:001115.1893:07602
07603:-00001:-00037:+00000:001115.1893:07603
07604:+00013:-00031:+00010:001115.1893:07604
07605:+00017:-00021:+00021:001115.1893:07605
07606:+00025:-00023:+00031:001115.1893:07606
07607:+00035:+00002:+00045:001166.7067:07607
07608:+00040:-00019:+00035:001166.7067:07608
07609:+00057:+00017:+00057:001166.7067:07609
07610:+00049:-00001:+00035:001166.7067:07610
07611:+00019:+00007:+00036:001166.7067:07611
07612:+00004:-00002:+00022:001166.7067:07612
07613:+00011:+00008:+00002:001166.7067:07613
07614:+00000:-00007:-00043:001166.7067:07614
07615:-00016:-00003:-00006:001166.7067:07615
07616:-00016:+00018:-00015:001166.7067:07616
07617:-00056:+00005:+00052:001166.7067:07617
07618:-00046:+00008:+00018:001166.7067:07618
07619:-00045:+00018:+00053:001166.7067:07619
07620:-00053:+00022:+00008:001166.7067:07620
07621:-00048:+00016:-00001:001166.7067:07621
07622:-00031:+00018:+00025:001166.7067:07622
07623:-00018:+00009:+00040:001166.7067:07623
07624:-00014:+00017:+00028:001145.5208:07624
07625:+00012:+00024:-00004:001145.5208:07625
07626:-00039:+00033:+00001:001145.5208:07626
07627:+00057:+00028:+00070:001145.5208:07627
07628:-00023:+00015:-00020:001145.5208:07628
07629:+00021:+00045:-00022:001145.5208:07629
07630:-00021:+00014:-00024:001145.5208:07630
07631:+00078:+00062:-00063:001145.5208:07631
07632:+00018:+00012:+00012:001145.5208:07632
07633:+00040:+00040:-00025:001145.5208:07633
07634:+00030:+00027:-00006:001145.5208:07634
07635:+00045:+00041:-00019:001145.5208:07635
07636:+00014:+00031:-00009:001145.5208:07636
07637:-00003:+00017:-00003:001145.5208:07637
07638:-00024:+00005:+00023:001145.5208:07638
07639:-00039:+00002:+00022:001145.5208:07639
07640:-00054:-00035:-00035:001145.5208:07640
07641:-00033:-00037:-00034:001145.5208:07641
07642:-00035:-00039:-00003:001152.1677:07642
07643:-00032:-00040:+00005:001152.1677:07643
07644:-00034:-00066:-00006:001152.1677:07644
07645:-00018:-00061:-00028:001152.1677:07645
07646:-00027:-00061:-00029:001152.1677:07646
07647:-00014:-00045:-00014:001152.1677:07647
07648:-00022:-00030:+00041:001152.1677:07648
07649:+00013:-00024:+00038:001152.1677:07649
07650:+00028:-00032:-00032:001152.1677:07650
07651:+00030:-00018:-00063:001152.1677:07651
07652:+00041:+00002:-00061:001152.1677:07652
07653:+00043:+00017:-00023:001152.1677:07653
07654:+00037:+00020:-00029:001152.1677:07654
07655:+00045:+00035:+00009:001152.1677:07655
07656:+00029:+00029:-00029:001152.1677:07656
07657:+00029:+00048:-00031:001152.1677:07657
07658:+00002:+00042:-00011:001152.1677:07658
07659:-00002:+00041:+00007:001193.0583:07659
07660:-00016:+00051:-00027:001193.0583:07660
07661:-00020:+00041:-00042:001193.0583:07661
07662:-00041:+00041:-00034:001193.0583:07662
07663:-00052:+00030:-00035:001193.0583:07663
07664:-00032:+00029:-00005:001193.0583:07664
07665:-00036:+00025:+00019:001193.0583:07665
07666:-00040:+00011:+00038:001193.0583:07666
07667:-00016:-00004:+00001:001193.0583:07667
07668:-00020:+00002:-00003:001193.0583:07668
07669:-00040:-00014:+00009:001193.0583:07669
07670:-00019:-00035:-00020:001193.0583:07670
07671:-00013:-00038:-00006:001193.0583:07671
07672:-00014:-00048:-00047:001193.0583:07672
07673:-00018:-00051:-00044:001193.0583:07673
07674:-00007:-00039:-00018:001193.0583:07674
07675:-00002:-00046:+00070:001173.5870:07675
07676:+00017:-00052:+00031:001173.5870:07676
07677:+00042:-00031:+00085:001173.5870:07677
07678:+00034:-00046:+00080:001173.5870:07678
07679:+00045:-00025:+00091:001173.5870:07679
07680:+00037:-00024:+00087:001173.5870:07680
07681:+00036:-00023:+00022:001173.5870:07681
07682:+00039:-00017:-00078:001173.5870:07682
07683:+00018:+00006:-00039:001173.5870:07683
07684:+00044:+00023:-00023:001173.5870:07684
07685:+00032:-00005:-00002:001173.5870:07685
07686:+00023:+00004:+00006:001173.5870:07686
07687:+00044:+00005:+00015:001173.5870:07687
07688:+00032:+00002:+00020:001173.5870:07688
07689:-00009:-00016:+00047:001173.5870:07689
07690:+00012:-00009:+00056:001173.5870:07690
07691:-00010:-00002:+00023:001173.5870:07691
07692:-00023:-00004:-00015:001182.6597:07692
07693:-00042:+00021:+00036:001182.6597:07693
07694:-00055:+00019:+00049:001182.6597:07694
07695:-00058:+00022:-00003:001182.6597:07695
07696:-00066:-00004:+00052:001182.6597:07696
07697:-00005:+00019:+00018:001182.6597:07697
07698:-00032:-00017:-00012:001182.6597:07698
07699:+00016:+00013:+00012:001182.6597:07699
07700:-00007:-00007:-00001:001182.6597:07700
07701:+00059:+00027:-00023:001182.6597:07701
07702:+00053:+00069:-00018:001182.6597:07702
07703:+00068:+00061:-00048:001182.6597:07703
07704:+00070:+00054:-00050:001182.6597:07704
07705:+00105:+00083:+00190:001182.6597:07705
07706:+00097:+00066:+00176:001182.6597:07706
07707:+00024:+00061:-00133:001182.6597:07707
07708:+00059:+00043:-00015:001182.6597:07708
07709:+00076:+00041:+00107:001208.9860:07709
07710:-00022:+00020:+00013:001208.9860:07710
07711:-00013:+00010:-00049:001208.9860:07711
07712:-00010:-00002:+00022:001208.9860:07712
07713:-00016:+00018:-00060:001208.9860:07713
07714:-00058:-00034:-00153:001208.9860:07714
07715:-00024:-00029:+00079:001208.9860:07715
07716:-00023:-00042:+00149:001208.9860:07716
07717:-00058:-00052:+00033:001208.9860:07717
07718:-00037:-00061:-00020:001208.9860:07718
07719:-00018:-00081:+00013:001208.9860:07719
07720:-00034:-00085:+00003:001208.9860:07720
07721:-00025:-00112:+00046:001208.9860:07721
07722:+00005:-00108:+00093:001208.9860:07722
07723:-00008:-00126:+00053:001208.9860:07723
07724:-00011:-00123:-00076:001208.9860:07724
07725:+00016:-00102:+00023:001208.9860:07725
07726:+00020:-00126:+00055:001208.9860:07726
07727:+00026:-00114:+00061:001135.0683:07727
07728:+00040:-00095:+00088:001135.0683:07728
07729:+00065:-00079:+00080:001135.0683:07729
07730:+00075:-00057:+00041:001135.0683:07730
07731:+00090:-00042:+00058:001135.0683:07731
07732:+00065:-00014:+00062:001135.0683:07732
07733:+00052:-00006:+00019:001135.0683:07733
07734:+00088:+00008:+00029:001135.0683:07734
07735:+00090:+00040:+00071:001135.0683:07735
07736:+00054:+00041:+00044:001135.0683:07736
07737:+00024:+00056:+00033:001135.0683:07737
07738:+00025:+00084:+00037:001135.0683:07738
07739:+00005:+00075:+00035:001135.0683:07739
07740:+00012:+00100:+00072:001135.0683:07740
07741:-00007:+00098:+00067:001135.0683:07741
07742:-00004:+00084:+00018:001135.0683:07742
07743:+00000:+00083:+00007:001135.0683:07743
07744:-00001:+00079:+00001:001135.0683:07744
07745:-00027:+00043:+00011:001061.2864:07745
07746:-00038:+00039:+00028:001061.2864:07746
07747:-00014:+00048:+00041:001061.2864:07747
07748:-00038:+00023:+00000:001061.2864:07748
07749:-00042:+00007:-00010:001061.2864:07749
07750:-00043:-00021:-00005:001061.2864:07750
07751:-00038:-00025:+00005:001061.2864:07751
07752:-00053:-00049:-00008:001061.2864:07752
07753:-00015:-00053:+00000:001061.2864:07753
07754:-00013:-00030:+00006:001061.2864:07754
07755:+00002:-00050:-00008:001061.2864:07755
07756:+00015:-00025:-00021:001061.2864:07756
07757:+00028:-00025:-00019:001061.2864:07757
07758:+00033:-00035:-00023:001061.2864:07758
07759:+00037:-00033:-00010:001061.2864:07759
07760:+00049:-00010:-00026:001061.2864:07760
07761:+00038:-00022:-00049:001061.2864:07761
07762:+00059:-00003:-00041:001061.2864:07762
07763:+00049:+00000:-00034:001061.2864:07763
07764:+00054:+00019:-00038:001061.2864:07764
07765:+00054:+00008:-00043:001061.2864:07765
07766:+00071:+00017:-00046:000994.5326:07766
07767:+00074:+00022:-00068:000994.5326:07767
07768:+00055:+00023:-00104:000994.5326:07768
07769:+00034:+00031:-00068:000994.5326:07769
07770:+00046:+00009:-00021:000994.5326:07770
07771:+00007:+00036:-00029:000994.5326:07771
07772:+00027:+00015:-00015:000994.5326:07772
07773:+00028:+00017:-00039:000994.5326:07773
07774:+00001:+00004:-00075:000994.5326:07774
07775:-00004:-00018:-00073:000994.5326:07775
07776:+00000:-00009:-00015:000994.5326:07776
07777:-00013:-00011:-00003:000994.5326:07777
07778:-00037:-00011:-00001:000994.5326:07778
07779:-00036:-00020:+00008:000994.5326:07779
07780:-00058:-00024:-00026:000994.5326:07780
07781:-00049:-00061:-00063:000994.5326:07781
07782:-00066:-00054:-00042:000994.5326:07782
07783:-00033:-00060:-00032:000994.5326:07783
07784:-00048:-00061:-00003:000994.5326:07784
07785:-00052:-00061:-00012:000994.5326:07785
07786:-00055:-00078:+00004:000994.5326:07786
07787:-00053:-00070:+00010:000994.5326:07787
07788:-00071:-00061:-00017:000994.5326:07788
07789:-00035:-00081:+00011:000863.5091:07789
07790:-00066:-00070:+00026:000863.5091:07790
07791:-00048:-00057:+00039:000863.5091:07791
07792:-00048:-00061:+00066:000863.5091:07792
07793:-00069:-00050:+00012:000863.5091:07793
07794:-00048:-00051:+00015:000863.5091:07794
07795:-00033:+00002:-00001:000863.5091:07795
07796:-00043:-00011:+00004:000863.5091:07796
07797:-00035:-00014:+00069:000863.5091:07797
07798:-00041:+00003:+00070:000863.5091:07798
07799:-00055:-00017:+00068:000863.5091:07799
07800:-00048:-00006:+00031:000863.5091:07800
07801:-00062:-00005:+00033:000863.5091:07801
07802:-00066:+00007:+00018:000863.5091:07802
07803:-00097:-00006:+00034:000863.5091:07803
07804:-00075:+00001:+00028:000863.5091:07804
07805:-00090:-00019:+00087:000863.5091:07805
07806:-00090:-00009:+00038:000863.5091:07806
07807:-00117:-00011:+00028:000863.5091:07807
07808:-00095:-00036:+00055:000863.5091:07808
07809:-00091:-00013:+00069:000863.5091:07809
07810:-00097:-00009:+00016:000863.5091:07810
07811:-00098:-00008:+00001:000863.5091:07811
07812:-00077:-00009:+00051:000863.5091:07812
07813:-00062:-00012:+00042:000863.5091:07813
07814:-00066:-00013:+00006:000783.9989:07814
07815:-00084:-00038:+00040:000783.9989:07815
07816:-00067:-00035:+00019:000783.9989:07816
07817:-00062:-00014:+00036:000783.9989:07817
07818:-00052:-00020:-00017:000783.9989:07818
07819:-00028:-00020:+00026:000783.9989:07819
07820:+00000:+00004:+00032:000783.9989:07820
07821:-00012:+00017:+00046:000783.9989:07821
07822:-00006:+00017:+00040:000783.9989:07822
07823:+00010:+00027:+00017:000783.9989:07823
07824:+00020:+00045:+00021:000783.9989:07824
07825:+00032:+00067:-00006:000783.9989:07825
07826:+00033:+00057:+00007:000783.9989:07826
07827:+00030:+00057:+00022:000783.9989:07827
07828:+00009:+00057:+00013:000783.9989:07828
07829:-00011:+00048:-00018:000783.9989:07829
07830:-00026:+00028:-00020:000783.9989:07830
07831:-00068:+00035:-00019:000783.9989:07831
07832:-00079:+00022:-00003:000783.9989:07832
07833:-00115:-00004:-00009:000783.9989:07833
07834:-00134:+00004:-00016:000783.9989:07834
07835:-00149:-00021:-00002:000783.9989:07835
07836:-00148:-00010:+00026:000783.9989:07836
07837:-00120:-00031:+00021:000783.9989:07837
07838:-00143:-00012:+00031:000783.9989:07838
07839:-00129:-00012:+00034:000796.4424:07839
07840:-00089:-00009:+00034:000796.4424:07840
07841:-00082:-00032:+00015:000796.4424:07841
07842:-00033:-00010:+00030:000796.4424:07842
07843:-00003:-00032:+00032:000796.4424:07843
07844:+00001:-00012:+00025:000796.4424:07844
07845:-00007:-00014:+00000:000796.4424:07845
07846:+00007:+00005:+00013:000796.4424:07846
07847:+00004:+00004:+00017:000796.4424:07847
07848:+00008:+00009:+00031:000796.4424:07848
07849:+00059:+00015:+00000:000796.4424:07849
07850:+00024:+00013:+00099:000796.4424:07850
07851:+00032:+00022:+00036:000796.4424:07851
07852:+00009:+00035:+00072:000796.4424:07852
07853:+00011:+00008:+00102:000796.4424:07853
07854:-00029:+00032:+00057:000796.4424:07854
07855:+00005:+00033:+00085:000796.4424:07855
07856:-00030:+00026:+00015:000796.4424:07856
07857:-00055:+00035:-00029:000796.4424:07857
07858:-00079:+00012:+00019:000796.4424:07858
07859:-00027:+00033:+00057:000796.4424:07859
07860:-00047:-00001:+00063:000796.4424:07860
07861:-00057:+00014:+00002:000796.4424:07861
07862:-00038:+00031:+00030:000796.4424:07862
07863:-00018:+00027:-00045:000829.0253:07863
07864:-00043:+00008:-00007:000829.0253:07864
07865:-00039:+00021:+00019:000829.0253:07865
07866:-00040:-00002:-00014:000829.0253:07866
07867:-00027:+00022:+00015:000829.0253:07867
07868:-00039:-00003:+00028:000829.0253:07868
07869:-00041:+00020:+00001:000829.0253:07869
07870:-00038:+00021:+00022:000829.0253:07870
07871:+00000:+00016:+00032:000829.0253:07871
07872:-00001:+00005:+00013:000829.0253:07872
07873:+00017:+00000:+00023:000829.0253:07873
07874:+00007:+00019:+00019:000829.0253:07874
07875:+00026:-00023:-00005:000829.0253:07875
07876:+00003:-00010:-00047:000829.0253:07876
07877:+00047:-00010:-00029:000829.0253:07877
07878:+00034:-00010:-00030:000829.0253:07878
07879:+00023:-00015:+00007:000829.0253:07879
07880:+00034:-00037:-00029:000829.0253:07880
07881:+00058:-00033:-00003:000829.0253:07881
07882:+00055:-00038:+00072:000829.0253:07882
07883:+00039:-00018:+00067:000829.0253:07883
07884:+00018:-00021:-00025:000829.0253:07884
07885:+00028:-00022:-00036:000908.0393:07885
07886:+00028:+00004:-00048:000908.0393:07886
07887:+00007:+00022:-00027:000908.0393:07887
07888:+00006:+00034:-00025:000908.0393:07888
07889:+00001:+00027:-00045:000908.0393:07889
07890:+00005:+00048:-00035:000908.0393:07890
07891:+00013:+00063:-00046:000908.0393:07891
07892:+00000:+00060:-00028:000908.0393:07892
07893:+00002:+00068:-00015:000908.0393:07893
07894:-00011:+00054:-00012:000908.0393:07894
07895:+00001:+00054:+00010:000908.0393:07895
07896:-00006:+00055:-00014:000908.0393:07896
07897:-00011:+00064:-00026:000908.0393:07897
07898:-00023:+00054:-00047:000908.0393:07898
07899:-00003:+00049:-00047:000908.0393:07899
07900:-00001:+00050:-00031:000908.0393:07900
07901:-00027:+00026:-00027:000908.0393:07901
07902:-00014:+00038:-00029:000908.0393:07902
07903:-00014:+00035:-00045:000908.0393:07903
07904:-00022:+00032:-00043:000908.0393:07904
07905:-00021:+00033:-00053:000908.0393:07905
07906:-00005:+00027:-00024:000997.6692:07906
07907:-00021:+00024:-00045:000997.6692:07907
07908:-00011:+00033:-00038:000997.6692:07908
07909:+00013:+00028:-00052:000997.6692:07909
07910:-00011:+00053:-00061:000997.6692:07910
07911:+00015:+00052:-00047:000997.6692:07911
07912:+00012:+00029:-00027:000997.6692:07912
07913:+00026:+00043:-00023:000997.6692:07913
07914:+00004:+00046:-00047:000997.6692:07914
07915:+00008:+00046:-00062:000997.6692:07915
07916:+00017:+00042:-00014:000997.6692:07916
07917:+00003:+00042:+00011:000997.6692:07917
07918:+00006:+00029:-00011:000997.6692:07918
07919:-00008:+00028:-00022:000997.6692:07919
07920:-00005:+00023:-00040:000997.6692:07920
07921:-00013:+00033:-00038:000997.6692:07921
07922:-00040:+00008:-00004:000997.6692:07922
07923:-00032:+00010:-00001:000997.6692:07923
07924:-00030:-00002:+00010:000997.6692:07924
07925:-00057:-00006:-00037:001020.6275:07925
07926:-00070:+00006:-00067:001020.6275:07926
07927:-00070:+00002:-00045:001020.6275:07927
07928:-00054:+00000:+00012:001020.6275:07928
07929:-00056:-00011:+00017:001020.6275:07929
07930:-00043:-00014:+00004:001020.6275:07930
07931:-00020:-00035:+00009:001020.6275:07931
07932:-00005:-00034:-00033:001020.6275:07932
07933:-00022:-00011:-00003:001020.6275:07933
07934:+00007:-00013:+00028:001020.6275:07934
07935:+00027:-00035:+00024:001020.6275:07935
07936:+00017:-00024:-00012:001020.6275:07936
07937:+00030:-00011:-00020:001020.6275:07937
07938:+00029:-00009:+00000:001020.6275:07938
07939:+00020:+00001:+00031:001020.6275:07939
07940:+00013:-00002:+00014:001020.6275:07940
07941:-00010:-00003:+00002:001020.6275:07941
07942:-00003:+00017:+00007:001020.6275:07942
07943:-00024:+00013:-00018:001020.6275:07943
07944:-00019:+00032:+00020:001058.5819:07944
07945:-00031:+00033:+00039:001058.5819:07945
07946:-00058:+00024:+00015:001058.5819:07946
07947:-00044:+00048:+00011:001058.5819:07947
07948:-00072:+00042:+00011:001058.5819:07948
07949:-00067:+00041:+00039:001058.5819:07949
07950:-00051:+00063:+00029:001058.5819:07950
07951:-00061:+00066:+00043:001058.5819:07951
07952:-00065:+00064:-00006:001058.5819:07952
07953:-00063:+00063:-00027:001058.5819:07953
07954:-00070:+00045:+00000:001058.5819:07954
07955:-00061:+00038:+00038:001058.5819:07955
07956:-00057:+00043:+00036:001058.5819:07956
07957:-00055:+00065:+00017:001058.5819:07957
07958:-00034:+00039:+00008:001058.5819:07958
07959:-00040:+00066:+00017:001058.5819:07959
07960:-00021:+00039:+00049:001058.5819:07960
07961:-00020:+00039:+00031:001058.5819:07961
07962:+00002:+00050:+00055:001115.3566:07962
07963:-00006:+00053:+00019:001115.3566:07963
07964:+00007:+00026:+00004:001115.3566:07964
07965:+00009:+00030:+00003:001115.3566:07965
07966:+00025:+00034:+00015:001115.3566:07966
07967:+00030:+00034:+00011:001115.3566:07967
07968:+00032:+00019:+00026:001115.3566:07968
07969:+00044:+00018:+00040:001115.3566:07969
07970:+00031:-00002:+00030:001115.3566:07970
07971:+00028:-00006:+00035:001115.3566:07971
07972:+00032:+00005:+00072:001115.3566:07972
07973:+00018:+00002:+00045:001115.3566:07973
07974:-00008:-00019:-00003:001115.3566:07974
07975:+00012:-00016:-00011:001115.3566:07975
07976:-00009:-00022:+00001:001115.3566:07976
07977:-00009:-00037:+00011:001115.3566:07977
07978:+00002:-00020:+00011:001115.3566:07978
07979:-00009:-00016:+00003:001115.3566:07979
07980:-00026:-00012:-00030:001097.0876:07980
07981:-00001:+00002:+00024:001097.0876:07981
07982:-00025:-00022:+00030:001097.0876:07982
07983:-00014:-00009:+00018:001097.0876:07983
07984:-00005:+00000:+00005:001097.0876:07984
07985:+00001:-00018:+00009:001097.0876:07985
07986:-00024:+00004:-00003:001097.0876:07986
07987:+00002:-00003:+00010:001097.0876:07987
07988:-00007:+00007:-00017:001097.0876:07988
07989:-00002:+00000:-00017:001097.0876:07989
07990:-00002:+00004:+00024:001097.0876:07990
07991:-00024:-00007:+00040:001097.0876:07991
07992:-00022:+00021:+00001:001097.0876:07992
07993:-00003:-00001:+00027:001097.0876:07993
07994:+00002:+00020:+00046:001097.0876:07994
07995:-00004:+00023:+00039:001097.0876:07995
07996:+00009:+00034:+00009:001097.0876:07996
07997:-00008:+00026:+00047:001097.0876:07997
07998:+00068:+00049:-00021:001104.3419:07998
07999:-00043:+00033:-00023:001104.3419:07999
08000:+00027:+00048:-00010:001104.3419:08000
08001:-00036:+00049:+00031:001104.3419:08001
08002:+00019:+00035:-00018:001104.3419:08002
08003:+00018:+00031:+00012:001104.3419:08003
08004:+00018:+00012:+00007:001104.3419:08004
08005:+00028:+00030:+00000:001104.3419:08005
08006:-00024:+00006:+00020:001104.3419:08006
08007:+00012:-00003:+00027:001104.3419:08007
08008:-00014:-00021:-00027:001104.3419:08008
08009:-00012:+00000:+00003:001104.3419:08009
08010:-00001:-00004:+00017:001104.3419:08010
08011:-00001:+00004:+00003:001104.3419:08011
08012:-00012:-00016:+00009:001104.3419:08012
08013:+00017:-00019:+00057:001104.3419:08013
08014:+00000:-00021:-00002:001104.3419:08014
08015:-00014:-00032:-00021:001104.3419:08015
08016:-00005:+00002:-00006:001145.6131:08016
08017:-00028:-00014:-00015:001145.6131:08017
08018:-00015:-00020:-00033:001145.6131:08018
08019:-00004:-00009:-00018:001145.6131:08019
08020:-00006:-00032:-00063:001145.6131:08020
08021:+00001:-00013:-00031:001145.6131:08021
08022:-00009:-00011:-00043:001145.6131:08022
08023:-00008:-00023:-00033:001145.6131:08023
08024:+00013:-00014:-00038:001145.6131:08024
08025:+00009:-00022:-00015:001145.6131:08025
08026:+00010:-00016:-00011:001145.6131:08026
08027:+00007:+00002:-00019:001145.6131:08027
08028:+00016:+00008:-00027:001145.6131:08028
08029:+00023:+00018:-00004:001145.6131:08029
08030:+00026:+00023:-00022:001145.6131:08030
08031:+00042:+00032:-00023:001145.6131:08031
08032:+00042:+00037:-00010:001145.6131:08032
08033:+00033:+00026:-00057:001129.9428:08033
08034:+00005:+00033:-00046:001129.9428:08034
08035:+00005:+00046:-00044:001129.9428:08035
08036:-00008:+00015:-00015:001129.9428:08036
08037:-00003:+00035:-00003:001129.9428:08037
08038:-00038:+00035:-00004:001129.9428:08038
08039:-00043:+00010:-00061:001129.9428:08039
08040:-00033:+00022:-00059:001129.9428:08040
08041:-00033:+00019:-00038:001129.9428:08041
08042:-00028:+00013:-00025:001129.9428:08042
08043:-00030:+00018:-00006:001129.9428:08043
08044:-00024:+00016:-00015:001129.9428:08044
08045:-00027:+00021:-00016:001129.9428:08045
08046:-00013:+00020:-00008:001129.9428:08046
08047:-00028:-00007:+00007:001129.9428:08047
08048:-00017:+00019:-00027:001129.9428:08048
08049:-00019:-00007:-00043:001129.9428:08049
08050:-00015:-00005:-00017:001129.9428:08050
08051:-00027:+00016:-00009:001151.1166:08051
08052:-00026:+00005:+00008:001151.1166:08052
08053:-00002:-00017:+00023:001151.1166:08053
08054:-00023:-00016:+00018:001151.1166:08054
08055:-00028:-00037:+00021:001151.1166:08055
08056:-00001:-00033:+00018:001151.1166:08056
08057:-00023:-00050:+00069:001151.1166:08057
08058:-00022:-00034:+00016:001151.1166:08058
08059:-00022:-00034:+00055:001151.1166:08059
08060:+00013:-00025:-00048:001151.1166:08060
08061:-00007:-00038:+00009:001151.1166:08061
08062:+00018:-00031:+00014:001151.1166:08062
08063:+00020:-00028:+00067:001151.1166:08063
08064:+00048:-00014:+00046:001151.1166:08064
08065:+00047:-00038:+00047:001151.1166:08065
08066:+00038:-00028:+00061:001151.1166:08066
08067:+00021:-00037:+00049:001151.1166:08067
08068:+00033:-00024:+00057:001203.2641:08068
08069:+00011:-00037:+00013:001203.2641:08069
08070:+00009:+00004:+00002:001203.2641:08070
08071:-00007:-00015:+00003:001203.2641:08071
08072:-00009:-00003:+00018:001203.2641:08072
08073:-00003:-00005:+00031:001203.2641:08073
08074:-00017:+00016:+00051:001203.2641:08074
08075:-00024:+00020:+00017:001203.2641:08075
08076:-00023:+00000:+00016:001203.2641:08076
08077:-00022:+00015:+00014:001203.2641:08077
08078:-00010:+00009:+00020:001203.2641:08078
08079:-00012:+00010:+00026:001203.2641:08079
08080:-00009:+00008:+00019:001203.2641:08080
08081:-00009:+00037:-00014:001203.2641:08081
08082:-00003:+00029:-00028:001203.2641:08082
08083:+00004:+00013:+00049:001203.2641:08083
08084:+00007:+00008:+00057:001182.5144:08084
08085:+00011:+00052:-00013:001182.5144:08085
08086:+00027:+00026:-00019:001182.5144:08086
08087:+00088:+00045:-00020:001182.5144:08087
08088:+00046:+00052:-00118:001182.5144:08088
08089:+00058:+00063:-00062:001182.5144:08089
08090:+00103:+00050:+00255:001182.5144:08090
08091:+00099:+00053:+00124:001182.5144:08091
08092:+00039:+00066:-00163:001182.5144:08092
08093:+00086:+00063:+00045:001182.5144:08093
08094:+00078:+00040:+00102:001182.5144:08094
08095:+00005:+00031:-00013:001182.5144:08095
08096:+00021:-00007:+00045:001182.5144:08096
08097:+00035:-00016:+00109:001182.5144:08097
08098:-00038:+00001:+00012:001182.5144:08098
08099:-00018:-00024:-00018:001182.5144:08099
08100:-00035:-00049:+00007:001182.5144:08100
08101:-00031:-00047:+00052:001173.7878:08101
08102:-00027:-00051:+00088:001173.7878:08102
08103:-00031:-00078:+00060:001173.7878:08103
08104:-00057:-00084:+00051:001173.7878:08104
08105:-00036:-00089:+00053:001173.7878:08105
08106:-00040:-00101:-00029:001173.7878:08106
08107:-00040:-00126:+00014:001173.7878:08107
08108:-00007:-00113:+00032:001173.7878:08108
08109:-00012:-00102:+00075:001173.7878:08109
08110:+00017:-00102:+00058:001173.7878:08110
08111:+00022:-00107:+00028:001173.7878:08111
08112:+00034:-00074:+00070:001173.7878:08112
08113:+00048:-00074:+00057:001173.7878:08113
08114:+00034:-00076:+00034:001173.7878:08114
08115:+00060:-00050:+00068:001173.7878:08115
08116:+00064:-00048:+00063:001173.7878:08116
08117:+00045:-00035:+00054:001173.7878:08117
08118:+00054:-00010:+00040:001173.7878:08118
08119:+00048:+00002:+00035:001157.1146:08119
08120:+00057:+00000:+00052:001157.1146:08120
08121:+00035:+00019:+00056:001157.1146:08121
08122:+00020:+00014:+00033:001157.1146:08122
08123:+00030:+00033:+00058:001157.1146:08123
08124:+00033:+00036:+00031:001157.1146:08124
08125:+00011:+00024:+00014:001157.1146:08125
08126:+00005:+00030:-00012:001157.1146:08126
08127:-00011:+00027:+00010:001157.1146:08127
08128:-00006:+00028:+00013:001157.1146:08128
08129:-00013:+00028:+00021:001157.1146:08129
08130:-00022:+00026:+00002:001157.1146:08130
08131:-00002:+00050:+00000:001157.1146:08131
08132:-00001:+00030:+00011:001157.1146:08132
08133:-00021:+00029:-00025:001157.1146:08133
08134:+00002:+00023:+00007:001157.1146:08134
08135:+00017:+00035:-00025:001157.1146:08135
08136:+00018:+00035:-00018:001157.1146:08136
08137:+00030:+00013:-00018:001157.1146:08137
08138:+00024:+00031:-00001:001041.1071:08138
08139:+00038:+00014:-00021:001041.1071:08139
08140:+00049:+00034:+00008:001041.1071:08140
08141:+00054:+00013:-00022:001041.1071:08141
08142:+00053:+00018:-00045:001041.1071:08142
08143:+00053:-00001:-00039:001041.1071:08143
08144:+00060:+00019:-00064:001041.1071:08144
08145:+00041:+00006:-00056:001041.1071:08145
08146:+00042:-00021:-00041:001041.1071:08146
08147:+00023:-00015:-00075:001041.1071:08147
08148:+00043:-00015:-00059:001041.1071:08148
08149:+00023:-00050:-00051:001041.1071:08149
08150:+00004:-00048:-00044:001041.1071:08150
08151:+00013:-00050:-00055:001041.1071:08151
08152:+00004:-00049:-00030:001041.1071:08152
08153:+00004:-00041:-00009:001041.1071:08153
08154:+00005:-00038:-00042:001041.1071:08154
08155:+00013:-00037:-00087:001041.1071:08155
08156:+00005:-00049:-00065:001041.1071:08156
08157:+00025:-00037:-00047:001041.1071:08157
08158:+00006:-00035:-00048:001041.1071:08158
08159:+00030:-00034:-00003:000931.6801:08159
08160:+00030:-00008:-00017:000931.6801:08160
08161:+00017:+00001:-00051:000931.6801:08161
08162:-00012:-00020:-00041:000931.6801:08162
08163:+00002:-00018:+00004:000931.6801:08163
08164:-00003:-00015:-00021:000931.6801:08164
08165:-00020:-00017:-00044:000931.6801:08165
08166:-00032:-00009:-00032:000931.6801:08166
08167:-00058:-00020:-00034:000931.6801:08167
08168:-00056:-00024:-00089:000931.6801:08168
08169:-00069:+00005:+00034:000931.6801:08169
08170:-00051:+00001:+00009:000931.6801:08170
08171:-00082:-00006:+00014:000931.6801:08171
08172:-00050:-00014:+00009:000931.6801:08172
08173:-00098:-00021:+00056:000931.6801:08173
08174:-00079:-00015:-00010:000931.6801:08174
08175:-00111:-00029:+00025:000931.6801:08175
08176:-00104:-00028:+00039:000931.6801:08176
08177:-00112:-00033:-00002:000931.6801:08177
08178:-00117:-00048:+00021:000931.6801:08178
08179:-00093:-00035:+00055:000931.6801:08179
08180:-00098:-00027:+00031:000931.6801:08180
08181:-00102:-00048:+00032:000931.6801:08181
08182:-00081:-00027:+00053:000931.6801:08182
08183:-00064:-00047:+00040:000843.5524:08183
08184:-00082:-00039:+00016:000843.5524:08184
08185:-00082:-00029:+00055:000843.5524:08185
08186:-00060:-00028:+00051:000843.5524:08186
08187:-00066:-00038:+00046:000843.5524:08187
08188:-00082:-00034:+00047:000843.5524:08188
08189:-00064:-00013:+00028:000843.5524:08189
08190:-00064:-00025:+00043:000843.5524:08190
08191:-00076:-00027:+00038:000843.5524:08191
08192:-00069:-00038:+00054:000843.5524:08192
08193:-00061:-00031:+00032:000843.5524:08193
08194:-00063:-00009:+00061:000843.5524:08194
08195:-00061:-00014:+00062:000843.5524:08195
08196:-00077:-00009:+00052:000843.5524:08196
08197:-00077:-00020:+00024:000843.5524:08197
08198:-00103:-00011:+00024:000843.5524:08198
08199:-00117:-00022:+00024:000843.5524:08199
08200:-00093:-00011:+00023:000843.5524:08200
08201:-00102:-00022:+00002:000843.5524:08201
08202:-00096:-00017:+00033:000843.5524:08202
08203:-00085:+00006:+00028:000843.5524:08203
08204:-00081:+00003:+00033:000843.5524:08204
08205:-00059:-00005:+00037:000843.5524:08205
08206:-00045:-00002:+00058:000843.5524:08206
08207:-00045:-00004:+00009:000843.5524:08207
08208:-00057:+00019:-00002:000843.5524:08208
08209:-00040:+00012:+00042:000843.5524:08209
08210:-00041:+00037:+00052:000747.8634:08210
08211:-00016:+00036:+00021:000747.8634:08211
08212:-00015:+00014:+00000:000747.8634:08212
08213:-00018:+00012:-00018:000747.8634:08213
08214:-00040:+00011:-00007:000747.8634:08214
08215:-00030:+00012:-00009:000747.8634:08215
08216:-00051:+00020:+00012:000747.8634:08216
08217:-00048:+00023:+00012:000747.8634:08217
08218:-00063:+00021:+00066:000747.8634:08218
08219:-00059:+00031:+00033:000747.8634:08219
08220:-00089:+00018:-00001:000747.8634:08220
08221:-00092:-00004:+00008:000747.8634:08221
08222:-00118:-00003:+00038:000747.8634:08222
08223:-00105:+00006:+00007:000747.8634:08223
08224:-00134:+00000:+00014:000747.8634:08224
08225:-00115:-00021:+00017:000747.8634:08225
08226:-00115:-00019:+00044:000747.8634:08226
08227:-00091:-00009:+00065:000747.8634:08227
08228:-00084:+00000:+00061:000747.8634:08228
08229:-00060:+00007:+00032:000747.8634:08229
08230:-00072:-00003:+00018:000747.8634:08230
08231:-00073:-00001:+00028:000747.8634:08231
08232:-00070:+00000:+00013:000747.8634:08232
08233:-00059:-00001:+00039:000747.8634:08233
08234:-00055:+00009:+00053:000747.8634:08234
08235:-00031:+00008:+00050:000747.8634:08235
08236:-00031:+00035:+00069:000745.6899:08236
08237:-00031:+00037:+00051:000745.6899:08237
08238:-00039:+00025:+00058:000745.6899:08238
08239:-00040:+00027:+00046:000745.6899:08239
08240:-00033:+00051:+00040:000745.6899:08240
08241:-00037:+00051:+00037:000745.6899:08241
08242:-00062:+00045:-00002:000745.6899:08242
08243:-00037:+00031:+00098:000745.6899:08243
08244:-00009:+00014:+00067:000745.6899:08244
08245:-00013:+00038:+00050:000745.6899:08245
08246:-00033:+00004:+00029:000745.6899:08246
08247:-00051:-00005:-00015:000745.6899:08247
08248:-00069:-00016:+00039:000745.6899:08248
08249:-00048:+00019:+00001:000745.6899:08249
08250:-00049:-00004:-00016:000745.6899:08250
08251:-00074:+00006:-00030:000745.6899:08251
08252:-00112:+00002:-00043:000745.6899:08252
08253:-00036:+00005:+00073:000745.6899:08253
08254:-00070:-00009:+00009:000745.6899:08254
08255:-00045:+00003:+00014:000745.6899:08255
08256:-00069:-00024:-00016:000745.6899:08256
08257:-00042:-00031:-00033:000745.6899:08257
08258:-00038:-00036:+00021:000745.6899:08258
08259:-00014:-00027:+00001:000745.6899:08259
08260:-00017:-00047:-00002:000845.2366:08260
08261:-00009:-00015:+00021:000845.2366:08261
08262:+00005:-00015:-00033:000845.2366:08262
08263:+00006:-00021:-00030:000845.2366:08263
08264:+00034:-00006:-00006:000845.2366:08264
08265:+00045:+00018:+00000:000845.2366:08265
08266:+00009:-00008:-00034:000845.2366:08266
08267:+00009:-00019:-00057:000845.2366:08267
08268:+00004:+00001:-00018:000845.2366:08268
08269:+00021:-00006:+00038:000845.2366:08269
08270:+00045:+00018:-00018:000845.2366:08270
08271:+00024:+00035:-00027:000845.2366:08271
08272:+00061:+00038:-00037:000845.2366:08272
08273:+00059:+00023:-00049:000845.2366:08273
08274:+00041:+00047:-00028:000845.2366:08274
08275:+00007:+00052:-00022:000845.2366:08275
08276:+00016:+00038:-00027:000845.2366:08276
08277:+00004:+00063:-00005:000845.2366:08277
08278:+00014:+00062:-00027:000845.2366:08278
08279:-00020:+00066:-00036:000845.2366:08279
08280:-00006:+00056:-00062:000845.2366:08280
08281:-00012:+00056:-00058:000845.2366:08281
08282:-00018:+00044:-00044:000845.2366:08282
08283:-00016:+00067:-00019:000893.2534:08283
08284:-00039:+00066:-00012:000893.2534:08284
08285:-00039:+00046:-00043:000893.2534:08285
08286:-00031:+00054:-00027:000893.2534:08286
08287:-00038:+00055:-00030:000893.2534:08287
08288:-00042:+00067:-00019:000893.2534:08288
08289:-00036:+00062:-00024:000893.2534:08289
08290:-00018:+00064:-00027:000893.2534:08290
08291:-00039:+00050:-00029:000893.2534:08291
08292:-00037:+00025:-00009:000893.2534:08292
08293:-00018:+00036:-00017:000893.2534:08293
08294:-00015:+00031:-00017:000893.2534:08294
08295:-00025:+00008:-00010:000893.2534:08295
08296:-00010:+00032:-00012:000893.2534:08296
08297:+00011:+00019:-00009:000893.2534:08297
08298:-00001:-00004:-00030:000893.2534:08298
08299:+00010:+00007:-00003:000893.2534:08299
08300:+00012:-00017:-00010:000893.2534:08300
08301:+00015:+00003:-00026:000893.2534:08301
08302:-00008:-00007:-00010:000893.2534:08302
08303:+00013:+00007:-00030:000963.2605:08303
08304:-00010:+00015:-00029:000963.2605:08304
08305:+00016:+00032:-00001:000963.2605:08305
08306:+00029:+00033:-00002:000963.2605:08306
08307:+00017:+00026:-00058:000963.2605:08307
08308:+00015:+00023:-00019:000963.2605:08308
08309:+00010:+00035:-00009:000963.2605:08309
08310:-00026:+00016:-00038:000963.2605:08310
08311:-00029:+00022:-00017:000963.2605:08311
08312:-00016:-00004:+00008:000963.2605:08312
08313:-00051:+00007:-00047:000963.2605:08313
08314:-00070:-00006:-00043:000963.2605:08314
08315:-00045:+00018:-00027:000963.2605:08315
08316:-00061:+00009:-00007:000963.2605:08316
08317:-00073:+00018:-00023:000963.2605:08317
08318:-00040:+00033:+00017:000963.2605:08318
08319:-00028:+00015:+00006:000963.2605:08319
08320:+00000:+00038:-00014:000963.2605:08320
08321:+00015:+00020:+00008:000963.2605:08321
08322:+00022:+00014:-00004:001052.3547:08322
08323:+00024:+00010:-00032:001052.3547:08323
08324:+00043:+00020:-00061:001052.3547:08324
08325:+00019:-00002:-00046:001052.3547:08325
08326:+00020:+00006:-00048:001052.3547:08326
08327:+00018:-00018:-00035:001052.3547:08327
08328:+00015:-00032:-00017:001052.3547:08328
08329:+00000:-00022:+00034:001052.3547:08329
08330:-00026:-00033:+00027:001052.3547:08330
08331:-00040:+00006:+00020:001052.3547:08331
08332:-00031:+00007:+00039:001052.3547:08332
08333:-00046:-00001:+00000:001052.3547:08333
08334:-00048:-00002:-00028:001052.3547:08334
08335:-00057:+00033:-00047:001052.3547:08335
08336:-00035:+00033:-00045:001052.3547:08336
08337:-00032:+00035:-00007:001052.3547:08337
08338:-00029:+00027:+00037:001052.3547:08338
08339:-00017:+00063:+00015:001052.3547:08339
08340:-00024:+00063:+00013:001052.3547:08340
08341:-00011:+00078:+00027:001063.3575:08341
08342:+00011:+00059:+00041:001063.3575:08342
08343:+00017:+00080:+00013:001063.3575:08343
08344:+00012:+00081:+00030:001063.3575:08344
08345:-00006:+00061:+00031:001063.3575:08345
08346:-00021:+00067:+00017:001063.3575:08346
08347:-00027:+00042:+00002:001063.3575:08347
08348:-00018:+00039:+00016:001063.3575:08348
08349:-00018:+00054:-00002:001063.3575:08349
08350:-00039:+00023:+00011:001063.3575:08350
08351:-00027:+00047:+00023:001063.3575:08351
08352:-00015:+00027:+00023:001063.3575:08352
08353:-00022:+00030:+00001:001063.3575:08353
08354:-00001:+00029:+00047:001063.3575:08354
08355:-00021:+00029:+00065:001063.3575:08355
08356:-00038:+00027:+00035:001063.3575:08356
08357:-00024:+00038:+00039:001063.3575:08357
08358:-00024:+00026:+00033:001063.3575:08358
08359:-00027:+00031:+00026:001089.9224:08359
08360:-00026:+00021:+00004:001089.9224:08360
08361:+00002:+00000:+00037:001089.9224:08361
08362:-00007:+00006:+00024:001089.9224:08362
08363:-00010:-00020:-00004:001089.9224:08363
08364:+00015:-00019:+00029:001089.9224:08364
08365:+00013:-00032:+00047:001089.9224:08365
08366:-00007:-00014:+00042:001089.9224:08366
08367:+00010:-00031:+00016:001089.9224:08367
08368:+00012:-00014:+00011:001089.9224:08368
08369:-00011:-00027:+00004:001089.9224:08369
08370:-00008:-00046:+00026:001089.9224:08370
08371:+00003:-00025:+00004:001089.9224:08371
08372:-00001:-00037:-00012:001089.9224:08372
08373:-00010:-00024:+00002:001089.9224:08373
08374:+00013:-00015:+00000:001089.9224:08374
08375:-00006:-00010:+00041:001089.9224:08375
08376:-00006:-00031:+00034:001089.9224:08376
08377:-00011:-00016:+00069:001139.4105:08377
08378:-00006:-00016:+00002:001139.4105:08378
08379:-00003:-00016:-00016:001139.4105:08379
08380:+00016:-00003:-00015:001139.4105:08380
08381:+00007:+00016:+00002:001139.4105:08381
08382:+00010:-00005:-00003:001139.4105:08382
08383:+00028:+00021:+00027:001139.4105:08383
08384:+00027:+00031:+00014:001139.4105:08384
08385:+00007:+00023:-00028:001139.4105:08385
08386:+00024:+00023:+00005:001139.4105:08386
08387:+00023:+00038:+00026:001139.4105:08387
08388:+00031:+00026:+00026:001139.4105:08388
08389:+00026:+00030:-00017:001139.4105:08389
08390:+00045:+00053:-00026:001139.4105:08390
08391:+00056:+00024:+00044:001139.4105:08391
08392:-00013:+00013:-00035:001139.4105:08392
08393:-00012:+00053:+00018:001139.4105:08393
08394:-00054:+00020:-00024:001139.4105:08394
08395:-00039:+00041:+00005:001115.7354:08395
08396:-00003:+00017:-00037:001115.7354:08396
08397:+00026:+00040:-00007:001115.7354:08397
08398:-00038:+00001:+00037:001115.7354:08398
08399:+00009:+00028:+00007:001115.7354:08399
08400:-00028:+00000:-00015:001115.7354:08400
08401:-00005:+00008:-00007:001115.7354:08401
08402:+00000:-00033:-00033:001115.7354:08402
08403:-00009:-00020:-00001:001115.7354:08403
08404:+00000:-00037:-00014:001115.7354:08404
08405:+00013:-00023:+00006:001115.7354:08405
08406:+00004:-00038:-00005:001115.7354:08406
08407:+00026:-00036:-00027:001115.7354:08407
08408:+00004:-00050:-00014:001115.7354:08408
08409:+00027:-00025:-00001:001115.7354:08409
08410:+00044:-00038:+00000:001115.7354:08410
08411:+00031:-00032:-00010:001115.7354:08411
08412:+00025:-00013:-00044:001115.7354:08412
08413:+00022:-00012:-00030:001125.2330:08413
08414:+00041:-00010:-00029:001125.2330:08414
08415:+00041:-00016:+00022:001125.2330:08415
08416:+00028:+00002:+00012:001125.2330:08416
08417:+00020:-00008:-00040:001125.2330:08417
08418:-00012:-00009:-00044:001125.2330:08418
08419:+00016:-00002:-00030:001125.2330:08419
08420:-00026:-00007:-00013:001125.2330:08420
08421:+00002:-00002:-00058:001125.2330:08421
08422:-00005:+00031:+00008:001125.2330:08422
08423:-00008:+00032:-00022:001125.2330:08423
08424:-00016:+00034:-00014:001125.2330:08424
08425:-00016:+00018:+00008:001125.2330:08425
08426:-00025:+00033:+00005:001125.2330:08426
08427:-00029:+00011:-00010:001125.2330:08427
08428:-00004:+00049:-00048:001125.2330:08428
08429:-00041:+00013:+00000:001125.2330:08429
08430:-00038:+00037:-00013:001175.3499:08430
08431:-00037:+00016:-00004:001175.3499:08431
08432:-00021:+00040:-00025:001175.3499:08432
08433:-00023:+00030:-00042:001175.3499:08433
08434:-00013:+00030:-00041:001175.3499:08434
08435:+00010:+00026:-00033:001175.3499:08435
08436:+00033:+00034:+00012:001175.3499:08436
08437:+00022:+00015:-00016:001175.3499:08437
08438:+00044:+00036:-00010:001175.3499:08438
08439:+00042:+00011:+00021:001175.3499:08439
08440:+00012:+00013:+00012:001175.3499:08440
08441:-00003:+00017:-00015:001175.3499:08441
08442:-00004:+00034:-00029:001175.3499:08442
08443:-00041:+00018:-00023:001175.3499:08443
08444:-00029:+00008:-00021:001175.3499:08444
08445:-00055:+00014:-00016:001175.3499:08445
08446:-00033:+00022:+00012:001175.3499:08446
08447:-00047:+00020:-00013:001158.3110:08447
08448:-00042:+00013:+00012:001158.3110:08448
08449:-00020:+00021:+00004:001158.3110:08449
08450:-00013:+00019:+00021:001158.3110:08450
08451:-00014:+00018:+00042:001158.3110:08451
08452:-00027:-00001:+00017:001158.3110:08452
08453:-00028:+00007:+00022:001158.3110:08453
08454:-00026:-00020:+00013:001158.3110:08454
08455:-00027:-00037:+00005:001158.3110:08455
08456:-00020:-00024:+00025:001158.3110:08456
08457:-00028:-00053:-00016:001158.3110:08457
08458:-00014:-00048:-00031:001158.3110:08458
08459:-00005:-00060:-00042:001158.3110:08459
08460:-00010:-00061:+00064:001158.3110:08460
08461:+00014:-00076:+00076:001158.3110:08461
08462:+00015:-00076:+00075:001158.3110:08462
08463:+00008:-00066:+00078:001158.3110:08463
08464:+00032:-00052:+00070:001173.7731:08464
08465:+00022:-00026:+00018:001173.7731:08465
08466:+00028:-00023:+00036:001173.7731:08466
08467:+00059:-00019:+00027:001173.7731:08467
08468:+00064:-00006:+00024:001173.7731:08468
08469:+00054:+00003:+00000:001173.7731:08469
08470:+00053:+00022:+00047:001173.7731:08470
08471:+00057:+00033:+00043:001173.7731:08471
08472:+00045:+00033:-00001:001173.7731:08472
08473:+00039:+00031:+00014:001173.7731:08473
08474:+00048:+00037:+00027:001173.7731:08474
08475:+00037:+00030:+00048:001173.7731:08475
08476:-00023:+00049:+00024:001173.7731:08476
08477:+00014:+00043:+00040:001173.7731:08477
08478:-00057:+00030:+00037:001173.7731:08478
08479:-00032:+00042:+00026:001173.7731:08479
08480:-00066:+00036:+00039:001173.7731:08480
08481:-00071:+00049:+00013:001212.4659:08481
08482:-00098:+00027:-00016:001212.4659:08482
08483:-00045:+00028:-00014:001212.4659:08483
08484:-00040:+00037:+00022:001212.4659:08484
08485:-00024:+00028:-00002:001212.4659:08485
08486:+00014:+00050:+00001:001212.4659:08486
08487:+00025:+00026:-00008:001212.4659:08487
08488:+00035:+00029:-00029:001212.4659:08488
08489:+00125:+00031:+00185:001212.4659:08489
08490:+00092:+00002:+00224:001212.4659:08490
08491:+00027:+00008:+00011:001212.4659:08491
08492:+00110:-00005:-00286:001212.4659:08492
08493:+00097:+00018:+00085:001212.4659:08493
08494:+00135:-00005:+00257:001212.4659:08494
08495:+00052:+00004:+00103:001212.4659:08495
08496:+00049:-00023:-00147:001212.4659:08496
08497:+00139:-00001:-00020:001212.4659:08497
08498:+00100:-00023:+00065:001181.3843:08498
08499:+00041:-00011:+00115:001181.3843:08499
08500:+00039:-00048:+00072:001181.3843:08500
08501:+00079:-00035:+00073:001181.3843:08501
08502:-00009:-00028:+00011:001181.3843:08502
08503:-00007:-00067:-00010:001181.3843:08503
08504:-00034:-00070:+00023:001181.3843:08504
08505:-00018:-00079:+00074:001181.3843:08505
08506:-00033:-00093:+00014:001181.3843:08506
08507:-00037:-00057:+00072:001181.3843:08507
08508:-00041:-00108:+00024:001181.3843:08508
08509:-00049:-00082:+00087:001181.3843:08509
08510:-00028:-00083:+00025:001181.3843:08510
08511:-00015:-00076:+00016:001181.3843:08511
08512:+00013:-00082:+00046:001181.3843:08512
08513:-00010:-00063:+00122:001181.3843:08513
08514:-00007:-00066:+00015:001181.3843:08514
08515:-00008:-00046:+00020:001146.8692:08515
08516:+00025:-00029:+00039:001146.8692:08516
08517:+00042:-00035:+00046:001146.8692:08517
08518:+00020:-00030:+00030:001146.8692:08518
08519:+00052:-00032:+00034:001146.8692:08519
08520:+00054:-00008:+00026:001146.8692:08520
08521:+00078:-00016:+00001:001146.8692:08521
08522:+00060:-00019:+00016:001146.8692:08522
08523:+00058:+00015:+00040:001146.8692:08523
08524:+00054:-00006:+00028:001146.8692:08524
08525:+00073:+00015:+00025:001146.8692:08525
08526:+00079:+00013:-00001:001146.8692:08526
08527:+00062:+00011:-00015:001146.8692:08527
08528:+00057:+00023:-00011:001146.8692:08528
08529:+00066:+00047:-00015:001146.8692:08529
08530:+00041:+00028:-00014:001146.8692:08530
08531:+00057:+00034:+00000:001146.8692:08531
08532:+00047:+00035:+00017:001146.8692:08532
08533:+00045:+00009:-00011:001105.6195:08533
08534:+00018:+00008:-00040:001105.6195:08534
08535:+00031:+00021:-00056:001105.6195:08535
08536:+00006:-00002:-00036:001105.6195:08536
08537:+00017:-00004:-00042:001105.6195:08537
08538:+00007:+00016:-00013:001105.6195:08538
08539:+00018:+00021:-00024:001105.6195:08539
08540:+00017:+00013:-00048:001105.6195:08540
08541:+00028:-00007:-00019:001105.6195:08541
08542:+00022:-00004:-00047:001105.6195:08542
08543:+00032:+00002:-00060:001105.6195:08543
08544:+00047:+00004:-00059:001105.6195:08544
08545:+00036:-00022:-00049:001105.6195:08545
08546:+00035:-00012:-00045:001105.6195:08546
08547:+00037:-00014:-00063:001105.6195:08547
08548:+00049:-00021:-00069:001105.6195:08548
08549:+00061:-00032:-00053:001105.6195:08549
08550:+00056:-00013:-00043:001105.6195:08550
08551:+00076:-00014:-00011:001105.6195:08551
08552:+00070:-00024:-00013:001105.6195:08552
08553:+00054:-00051:-00017:001105.6195:08553
08554:+00051:-00030:-00044:000963.0119:08554
08555:+00044:-00048:-00038:000963.0119:08555
08556:+00047:-00052:-00055:000963.0119:08556
08557:+00045:-00051:-00015:000963.0119:08557
08558:+00030:-00039:-00027:000963.0119:08558
08559:-00006:-00052:-00033:000963.0119:08559
08560:+00013:-00050:-00075:000963.0119:08560
08561:+00011:-00038:-00058:000963.0119:08561
08562:-00008:-00015:-00030:000963.0119:08562
08563:-00012:-00034:+00027:000963.0119:08563
08564:+00011:-00032:+00018:000963.0119:08564
08565:-00002:-00023:+00009:000963.0119:08565
08566:-00023:-00007:-00032:000963.0119:08566
08567:-00001:+00016:-00031:000963.0119:08567
08568:-00005:+00019:-00007:000963.0119:08568
08569:-00041:+00008:+00018:000963.0119:08569
08570:-00042:+00013:+00042:000963.0119:08570
08571:-00057:+00036:-00009:000963.0119:08571
08572:-00070:+00023:-00058:000963.0119:08572
08573:-00060:+00011:-00008:000963.0119:08573
08574:-00061:+00025:-00006:000963.0119:08574
08575:-00065:+00019:-00042:000963.0119:08575
08576:-00075:+00049:+00015:000963.0119:08576
08577:-00082:+00010:+00041:000963.0119:08577
08578:-00119:+00012:+00023:000834.7155:08578
08579:-00113:-00004:+00036:000834.7155:08579
08580:-00109:-00013:+00032:000834.7155:08580
08581:-00124:-00028:+00039:000834.7155:08581
08582:-00118:-00047:+00017:000834.7155:08582
08583:-00102:-00065:+00034:000834.7155:08583
08584:-00117:-00059:+00030:000834.7155:08584
08585:-00091:-00069:+00023:000834.7155:08585
08586:-00087:-00080:+00016:000834.7155:08586
08587:-00087:-00069:+00016:000834.7155:08587
08588:-00083:-00061:+00051:000834.7155:08588
08589:-00050:-00055:+00073:000834.7155:08589
08590:-00057:-00060:+00035:000834.7155:08590
08591:-00055:-00060:+00056:000834.7155:08591
08592:-00019:-00042:+00049:000834.7155:08592
08593:-00038:-00039:+00055:000834.7155:08593
08594:-00043:-00040:+00053:000834.7155:08594
08595:-00043:-00027:+00046:000834.7155:08595
08596:-00035:-00037:+00036:000834.7155:08596
08597:-00066:-00013:+00025:000834.7155:08597
08598:-00066:-00031:+00024:000834.7155:08598
08599:-00070:-00017:+00036:000834.7155:08599
08600:-00059:-00022:+00038:000834.7155:08600
08601:-00066:+00004:+00035:000834.7155:08601
08602:-00048:+00002:+00058:000834.7155:08602
08603:-00063:+00002:+00053:000783.0780:08603
08604:-00081:+00005:+00031:000783.0780:08604
08605:-00071:-00005:+00028:000783.0780:08605
08606:-00087:-00019:+00017:000783.0780:08606
08607:-00086:+00003:+00031:000783.0780:08607
08608:-00083:+00005:+00043:000783.0780:08608
08609:-00083:-00003:+00038:000783.0780:08609
08610:-00075:+00005:+00038:000783.0780:08610
08611:-00069:+00009:+00038:000783.0780:08611
08612:-00069:+00033:+00026:000783.0780:08612
08613:-00046:+00013:+00009:000783.0780:08613
08614:-00057:+00031:+00023:000783.0780:08614
08615:-00025:+00025:+00015:000783.0780:08615
08616:-00041:+00051:+00007:000783.0780:08616
08617:-00024:+00044:+00039:000783.0780:08617
08618:-00004:+00052:+00034:000783.0780:08618
08619:-00013:+00030:+00054:000783.0780:08619
08620:-00021:+00026:+00032:000783.0780:08620
08621:-00014:+00036:+00039:000783.0780:08621
08622:-00058:+00022:+00003:000783.0780:08622
08623:-00065:-00001:+00013:000783.0780:08623
08624:-00065:-00001:+00003:000783.0780:08624
08625:-00102:-00017:+00051:000783.0780:08625
08626:-00091:-00017:+00045:000783.0780:08626
08627:-00093:+00001:+00044:000783.0780:08627
08628:-00104:-00018:-00009:000783.0780:08628
08629:-00101:-00022:+00004:000777.7496:08629
08630:-00061:+00007:+00051:000777.7496:08630
08631:-00047:+00007:+00088:000777.7496:08631
08632:-00033:-00002:+00050:000777.7496:08632
08633:-00042:+00031:+00038:000777.7496:08633
08634:-00039:+00037:-00023:000777.7496:08634
08635:+00002:+00043:-00058:000777.7496:08635
08636:-00023:+00019:+00097:000777.7496:08636
08637:+00096:-00002:-00002:000777.7496:08637
08638:+00073:+00022:+00144:000777.7496:08638
08639:-00087:-00038:-00009:000777.7496:08639
08640:-00056:+00005:-00031:000777.7496:08640
08641:-00094:-00049:+00006:000777.7496:08641
08642:-00007:+00048:-00039:000777.7496:08642
08643:-00066:-00011:-00013:000777.7496:08643
08644:-00005:+00037:-00023:000777.7496:08644
08645:-00086:-00006:+00003:000777.7496:08645
08646:-00009:+00013:+00067:000777.7496:08646
08647:-00024:-00016:-00017:000777.7496:08647
08648:-00041:-00005:-00017:000777.7496:08648
08649:-00016:-00006:+00007:000777.7496:08649
08650:-00001:-00017:+00019:000777.7496:08650
08651:-00036:-00020:+00009:000777.7496:08651
08652:-00040:-00022:+00035:000859.9635:08652
08653:-00016:-00020:-00001:000859.9635:08653
08654:-00031:-00018:-00006:000859.9635:08654
08655:-00054:+00002:-00023:000859.9635:08655
08656:-00030:+00007:+00035:000859.9635:08656
08657:-00021:-00017:-00004:000859.9635:08657
08658:-00025:+00017:-00015:000859.9635:08658
08659:-00022:-00019:+00019:000859.9635:08659
08660:-00011:-00033:+00064:000859.9635:08660
08661:-00040:-00025:+00015:000859.9635:08661
08662:-00039:-00047:-00013:000859.9635:08662
08663:-00031:-00029:-00007:000859.9635:08663
08664:-00046:-00024:-00061:000859.9635:08664
08665:-00005:-00038:-00018:000859.9635:08665
08666:+00032:-00012:+00037:000859.9635:08666
08667:+00023:+00001:-00009:000859.9635:08667
08668:+00041:+00019:-00024:000859.9635:08668
08669:+00046:+00035:-00027:000859.9635:08669
08670:+00021:+00047:-00045:000859.9635:08670
08671:+00020:+00063:-00029:000859.9635:08671
08672:+00031:+00058:-00013:000859.9635:08672
08673:+00021:+00082:-00033:000960.5906:08673
08674:+00029:+00086:-00070:000960.5906:08674
08675:+00033:+00115:-00042:000960.5906:08675
08676:+00034:+00104:-00044:000960.5906:08676
08677:+00025:+00090:-00047:000960.5906:08677
08678:+00032:+00099:-00031:000960.5906:08678
08679:+00028:+00074:-00009:000960.5906:08679
08680:+00005:+00070:-00026:000960.5906:08680
08681:+00017:+00081:+00025:000960.5906:08681
08682:-00006:+00059:+00007:000960.5906:08682
08683:-00018:+00078:-00006:000960.5906:08683
08684:-00037:+00043:-00019:000960.5906:08684
08685:-00047:+00048:-00025:000960.5906:08685
08686:-00068:+00027:-00062:000960.5906:08686
08687:-00062:+00021:-00046:000960.5906:08687
08688:-00069:+00003:-00023:000960.5906:08688
08689:-00071:+00003:-00026:000960.5906:08689
08690:-00053:-00019:-00003:000960.5906:08690
08691:-00015:+00006:+00003:000960.5906:08691
08692:-00036:-00018:+00020:000960.5906:08692
08693:-00002:+00004:-00003:000990.5804:08693
08694:+00002:-00021:+00020:000990.5804:08694
08695:-00012:+00000:+00019:000990.5804:08695
08696:-00002:-00009:-00013:000990.5804:08696
08697:-00001:-00020:-00029:000990.5804:08697
08698:+00016:-00018:-00028:000990.5804:08698
08699:+00015:-00001:-00038:000990.5804:08699
08700:+00004:+00017:-00044:000990.5804:08700
08701:+00025:+00028:+00003:000990.5804:08701
08702:+00025:+00049:-00032:000990.5804:08702
08703:+00031:+00062:-00068:000990.5804:08703
08704:+00046:+00042:-00055:000990.5804:08704
08705:+00042:+00077:-00032:000990.5804:08705
08706:+00009:+00064:-00008:000990.5804:08706
08707:-00009:+00067:+00027:000990.5804:08707
08708:-00015:+00068:-00009:000990.5804:08708
08709:-00048:+00068:-00055:000990.5804:08709
08710:-00096:+00028:-00052:000990.5804:08710
08711:-00097:+00053:-00023:000990.5804:08711
08712:-00091:+00036:+00021:000990.5804:08712
08713:-00092:-00004:-00013:001030.6667:08713
08714:-00090:-00003:+00011:001030.6667:08714
08715:-00084:-00022:-00016:001030.6667:08715
08716:-00087:-00022:+00009:001030.6667:08716
08717:-00032:-00015:+00012:001030.6667:08717
08718:-00017:-00037:+00004:001030.6667:08718
08719:+00001:-00024:-00009:001030.6667:08719
08720:+00007:-00031:-00010:001030.6667:08720
08721:+00016:-00036:-00018:001030.6667:08721
08722:+00004:-00023:-00027:001030.6667:08722
08723:+00016:-00025:+00006:001030.6667:08723
08724:+00012:-00034:-00016:001030.6667:08724
08725:-00010:-00037:-00010:001030.6667:08725
08726:-00028:-00025:+00003:001030.6667:08726
08727:-00026:-00023:+00037:001030.6667:08727
08728:-00052:-00020:+00015:001030.6667:08728
08729:-00046:+00001:+00029:001030.6667:08729
08730:-00068:-00003:+00054:001030.6667:08730
08731:-00070:+00036:+00051:001097.9489:08731
08732:-00081:+00039:+00015:001097.9489:08732
08733:-00058:+00044:+00023:001097.9489:08733
08734:-00040:+00059:-00016:001097.9489:08734
08735:-00039:+00077:-00027:001097.9489:08735
08736:-00021:+00093:-00005:001097.9489:08736
08737:-00006:+00099:+00022:001097.9489:08737
08738:-00008:+00075:+00013:001097.9489:08738
08739:+00011:+00097:+00021:001097.9489:08739
08740:-00008:+00112:+00028:001097.9489:08740
08741:-00004:+00109:+00018:001097.9489:08741
08742:-00051:+00094:+00029:001097.9489:08742
08743:-00045:+00069:+00028:001097.9489:08743
08744:-00082:+00066:+00027:001097.9489:08744
08745:-00097:+00025:+00023:001097.9489:08745
08746:-00099:+00038:+00000:001097.9489:08746
08747:-00091:+00021:-00008:001097.9489:08747
08748:-00092:+00006:+00014:001097.9489:08748
08749:-00101:-00003:+00019:001089.3793:08749
08750:-00077:+00004:+00023:001089.3793:08750
08751:-00098:+00001:+00068:001089.3793:08751
08752:-00066:+00005:+00069:001089.3793:08752
08753:-00044:-00005:+00031:001089.3793:08753
08754:-00044:+00007:+00017:001089.3793:08754
08755:-00020:+00002:+00037:001089.3793:08755
08756:-00023:+00006:+00031:001089.3793:08756
08757:-00010:+00006:+00019:001089.3793:08757
08758:+00006:+00002:-00007:001089.3793:08758
08759:+00026:-00001:+00017:001089.3793:08759
08760:+00022:+00003:+00036:001089.3793:08760
08761:+00033:-00007:+00015:001089.3793:08761
08762:+00059:-00004:+00019:001089.3793:08762
08763:+00058:+00017:+00058:001089.3793:08763
08764:+00047:-00006:+00018:001089.3793:08764
08765:+00023:+00019:+00053:001089.3793:08765
08766:+00027:-00003:+00030:001089.3793:08766
08767:-00024:+00011:+00036:001093.7257:08767
08768:-00038:-00002:+00004:001093.7257:08768
08769:-00041:+00008:-00004:001093.7257:08769
08770:-00054:-00005:+00021:001093.7257:08770
08771:-00034:-00001:-00042:001093.7257:08771
08772:-00052:+00002:+00013:001093.7257:08772
08773:-00051:-00011:+00035:001093.7257:08773
08774:-00057:-00014:+00056:001093.7257:08774
08775:-00053:-00019:+00032:001093.7257:08775
08776:-00035:-00017:-00016:001093.7257:08776
08777:-00032:+00001:-00009:001093.7257:08777
08778:-00035:+00005:+00022:001093.7257:08778
08779:-00040:-00010:-00001:001093.7257:08779
08780:-00042:+00002:+00026:001093.7257:08780
08781:-00017:-00008:+00001:001093.7257:08781
08782:-00021:-00006:+00019:001093.7257:08782
08783:+00013:+00007:-00013:001093.7257:08783
08784:-00008:-00004:+00023:001093.7257:08784
08785:+00003:-00018:+00038:001130.2692:08785
08786:+00007:+00007:+00003:001130.2692:08786
08787:+00007:-00017:-00004:001130.2692:08787
08788:+00027:-00003:-00033:001130.2692:08788
08789:+00026:-00016:-00012:001130.2692:08789
08790:-00005:-00008:-00023:001130.2692:08790
08791:+00011:-00006:+00008:001130.2692:08791
08792:+00012:-00003:-00012:001130.2692:08792
08793:-00004:-00002:-00017:001130.2692:08793
08794:+00015:+00020:+00003:001130.2692:08794
08795:+00016:-00003:+00023:001130.2692:08795
08796:+00013:+00011:+00006:001130.2692:08796
08797:-00011:+00010:-00014:001130.2692:08797
08798:+00029:+00027:-00028:001130.2692:08798
08799:+00022:+00017:+00033:001130.2692:08799
08800:+00048:+00003:-00055:001130.2692:08800
08801:-00026:-00003:+00038:001130.2692:08801
08802:-00042:+00006:-00058:001130.2692:08802
08803:-00056:-00014:-00023:001111.7691:08803
08804:+00001:+00004:-00054:001111.7691:08804
08805:+00005:+00032:-00023:001111.7691:08805
08806:-00003:+00004:-00063:001111.7691:08806
08807:+00006:+00012:+00010:001111.7691:08807
08808:-00013:-00017:+00008:001111.7691:08808
08809:+00002:+00012:-00021:001111.7691:08809
08810:-00002:-00019:-00007:001111.7691:08810
08811:+00003:-00006:-00013:001111.7691:08811
08812:-00001:-00009:-00005:001111.7691:08812
08813:-00009:-00009:+00002:001111.7691:08813
08814:+00005:+00000:-00022:001111.7691:08814
08815:-00009:-00009:-00025:001111.7691:08815
08816:+00000:-00023:-00037:001111.7691:08816
08817:+00001:-00022:-00011:001111.7691:08817
08818:-00006:+00002:-00043:001111.7691:08818
08819:-00006:-00005:-00009:001111.7691:08819
08820:+00008:-00004:-00006:001111.7691:08820
08821:+00026:-00003:-00048:001120.1916:08821
08822:-00010:+00001:-00044:001120.1916:08822
08823:+00013:+00005:-00018:001120.1916:08823
08824:+00000:+00005:-00016:001120.1916:08824
08825:-00013:-00016:-00045:001120.1916:08825
08826:-00019:-00016:-00013:001120.1916:08826
08827:-00032:-00020:-00002:001120.1916:08827
08828:-00056:-00016:-00023:001120.1916:08828
08829:-00048:+00001:-00027:001120.1916:08829
08830:-00055:+00007:-00022:001120.1916:08830
08831:-00051:+00007:-00029:001120.1916:08831
08832:-00033:+00010:-00042:001120.1916:08832
08833:-00024:+00014:-00049:001120.1916:08833
08834:-00041:+00014:-00010:001120.1916:08834
08835:-00025:+00032:+00012:001120.1916:08835
08836:-00001:+00013:+00013:001120.1916:08836
08837:-00004:+00008:+00004:001120.1916:08837
08838:-00004:+00015:+00037:001173.1713:08838
08839:-00026:+00007:+00034:001173.1713:08839
08840:-00036:-00008:+00018:001173.1713:08840
08841:-00057:-00025:+00008:001173.1713:08841
08842:-00057:-00034:-00011:001173.1713:08842
08843:-00046:-00051:-00013:001173.1713:08843
08844:-00072:-00043:-00008:001173.1713:08844
08845:-00059:-00052:+00018:001173.1713:08845
08846:-00038:-00048:+00070:001173.1713:08846
08847:-00040:-00045:+00060:001173.1713:08847
08848:-00003:-00025:+00054:001173.1713:08848
08849:-00021:-00037:+00085:001173.1713:08849
08850:+00016:-00032:+00086:001173.1713:08850
08851:+00008:-00015:+00051:001173.1713:08851
08852:+00019:-00022:+00022:001173.1713:08852
08853:+00021:-00019:+00002:001173.1713:08853
08854:+00037:+00007:+00000:001173.1713:08854
08855:+00045:+00015:+00010:001158.3070:08855
08856:+00035:-00003:+00036:001158.3070:08856
08857:+00044:+00008:+00052:001158.3070:08857
08858:+00042:+00017:+00020:001158.3070:08858
08859:+00018:+00031:+00052:001158.3070:08859
08860:+00003:+00020:+00004:001158.3070:08860
08861:+00006:+00050:+00011:001158.3070:08861
08862:+00013:+00050:+00006:001158.3070:08862
08863:-00012:+00047:-00003:001158.3070:08863
08864:+00002:+00040:+00027:001158.3070:08864
08865:-00026:+00050:+00033:001158.3070:08865
08866:-00022:+00051:+00034:001158.3070:08866
08867:-00019:+00044:+00001:001158.3070:08867
08868:-00020:+00053:-00012:001158.3070:08868
08869:-00017:+00042:-00027:001158.3070:08869
08870:-00020:+00028:-00014:001158.3070:08870
08871:-00009:+00047:-00080:001158.3070:08871
08872:-00005:+00028:-00094:001158.3070:08872
08873:+00038:+00028:+00099:001162.8822:08873
08874:+00064:+00011:+00100:001162.8822:08874
08875:+00023:+00020:-00090:001162.8822:08875
08876:+00038:+00015:+00021:001162.8822:08876
08877:+00065:+00032:+00078:001162.8822:08877
08878:+00028:+00007:+00031:001162.8822:08878
08879:+00027:+00001:-00003:001162.8822:08879
08880:+00045:-00020:+00002:001162.8822:08880
08881:+00004:+00003:-00054:001162.8822:08881
08882:+00013:-00031:+00108:001162.8822:08882
08883:+00031:-00052:+00175:001162.8822:08883
08884:-00014:-00009:+00053:001162.8822:08884
08885:+00001:-00034:-00003:001162.8822:08885
08886:-00022:-00040:-00017:001162.8822:08886
08887:-00015:-00065:+00003:001162.8822:08887
08888:-00016:-00061:+00015:001162.8822:08888
[truncated: 50,041 more chars]
