# Supplementary material for: Suboptimal Omnidirectional Wheel Design and Implementation
Source: Sensors (Basel). 2021 Jan 28;21(3):865. doi: 10.3390/s21030865 (PMC7865864; doi:10.3390/s21030865)
Supplement: Supplementary file 1 [file sensors-21-00865-s001.zip › 4.-Data 30 Files With Suspension/ACDATA11.TXT]

00001:-00008:+00008:+00021:000254.3662:00001
00002:-00010:+00020:-00011:000254.3662:00002
00003:-00008:+00012:+00025:000254.3662:00003
00004:+00002:+00009:+00012:000254.3662:00004
00005:-00023:+00021:-00011:000254.3662:00005
00006:+00010:+00008:+00016:000254.3662:00006
00007:-00012:+00016:+00005:000254.3662:00007
00008:+00002:+00019:-00013:000254.3662:00008
00009:-00011:+00022:-00002:000254.3662:00009
00010:-00012:+00011:+00001:000254.3662:00010
00011:+00002:+00023:+00009:000254.3662:00011
00012:-00011:+00023:+00026:000254.3662:00012
00013:+00000:+00022:+00008:000254.3662:00013
00014:+00002:+00020:-00014:000254.3662:00014
00015:-00012:+00009:+00012:000254.3662:00015
00016:-00006:+00022:-00002:000254.3662:00016
00017:+00000:-00002:+00001:000254.3662:00017
00018:-00011:+00019:+00012:000254.3662:00018
00019:-00001:-00001:+00012:000254.3662:00019
00020:+00000:-00002:-00003:000254.3662:00020
00021:-00012:+00021:-00001:000254.3662:00021
00022:-00008:+00020:+00008:000254.3662:00022
00023:+00011:+00020:-00002:000254.3662:00023
00024:+00003:+00020:-00001:000254.3662:00024
00025:-00009:+00018:+00005:000254.3662:00025
00026:+00002:+00021:+00005:000254.3662:00026
00027:+00001:-00003:+00009:000254.3662:00027
00028:-00006:-00007:+00009:000254.3662:00028
00029:-00001:+00018:+00008:000254.3662:00029
00030:+00000:+00015:-00011:000254.3662:00030
00031:-00003:+00008:+00010:000254.3662:00031
00032:-00002:-00004:+00006:000254.3662:00032
00033:-00004:-00002:+00011:000254.3662:00033
00034:+00000:-00004:+00023:000254.3662:00034
00035:-00001:-00003:+00012:000254.3662:00035
00036:-00003:+00021:+00006:000254.3662:00036
00037:+00000:+00016:+00012:000254.3662:00037
00038:-00022:-00003:-00001:000254.3662:00038
00039:+00002:-00005:-00015:000254.3662:00039
00040:+00002:-00007:+00004:000254.3662:00040
00041:+00001:+00015:+00021:000254.3662:00041
00042:+00001:-00003:+00012:000254.3662:00042
00043:+00015:-00002:+00001:000254.3662:00043
00044:-00010:+00019:-00003:000254.3662:00044
00045:-00012:-00006:+00007:000254.3662:00045
00046:-00011:+00010:+00011:000254.3662:00046
00047:-00005:+00020:+00005:000254.3662:00047
00048:+00002:-00001:+00010:000254.3662:00048
00049:-00013:+00019:+00037:000254.3662:00049
00050:-00012:+00017:+00002:000254.3662:00050
00051:-00028:-00008:+00002:000254.3662:00051
00052:-00006:-00002:-00003:000254.3662:00052
00053:+00000:-00004:+00009:000254.3662:00053
00054:-00002:-00004:-00013:000254.3662:00054
00055:-00022:-00006:+00000:000254.3662:00055
00056:-00004:+00005:+00012:000254.3662:00056
00057:-00013:-00003:-00016:000254.3662:00057
00058:+00000:-00004:+00027:000254.3662:00058
00059:-00005:+00015:+00022:000254.3662:00059
00060:-00024:+00004:+00021:000254.3662:00060
00061:+00000:+00016:+00011:000254.3662:00061
00062:-00004:+00007:+00010:000254.3662:00062
00063:-00002:+00007:+00006:000254.3662:00063
00064:+00002:-00005:+00000:000254.3662:00064
00065:+00002:-00001:-00003:000254.3662:00065
00066:-00001:-00004:-00013:000254.3662:00066
00067:-00001:-00003:+00006:000254.3662:00067
00068:-00009:+00018:-00001:000254.3662:00068
00069:-00007:+00005:+00024:000254.3662:00069
00070:-00012:+00019:+00012:000254.3662:00070
00071:-00006:-00005:+00009:000254.3662:00071
00072:+00010:-00006:+00006:000254.3662:00072
00073:-00008:+00016:+00003:000254.3662:00073
00074:+00011:-00004:+00004:000254.3662:00074
00075:+00001:-00001:+00013:000254.3662:00075
00076:-00001:+00016:+00023:000254.3662:00076
00077:-00009:-00001:+00000:000254.3662:00077
00078:-00005:-00001:+00004:000254.3662:00078
00079:-00010:+00019:-00002:000254.3662:00079
00080:-00008:+00017:+00021:000254.3662:00080
00081:-00012:+00019:-00017:000254.3662:00081
00082:-00012:+00017:+00008:000254.3662:00082
00083:+00000:+00017:+00002:000254.3662:00083
00084:-00028:+00019:+00009:000254.3662:00084
00085:+00000:+00008:+00011:000233.7939:00085
00086:-00013:+00017:+00027:000233.7939:00086
00087:+00002:-00001:+00002:000233.7939:00087
00088:-00012:+00019:+00012:000233.7939:00088
00089:+00013:+00021:+00002:000233.7939:00089
00090:-00002:+00020:-00015:000233.7939:00090
00091:-00004:+00016:+00003:000233.7939:00091
00092:-00007:+00008:+00012:000233.7939:00092
00093:-00011:-00002:+00011:000233.7939:00093
00094:-00012:+00000:+00005:000233.7939:00094
00095:-00003:+00010:+00018:000233.7939:00095
00096:+00001:+00019:+00005:000233.7939:00096
00097:-00022:-00007:+00012:000233.7939:00097
00098:-00012:+00016:+00019:000233.7939:00098
00099:-00008:-00004:+00013:000233.7939:00099
00100:-00012:-00001:+00025:000233.7939:00100
00101:+00001:-00001:-00002:000233.7939:00101
00102:+00001:-00003:+00023:000233.7939:00102
00103:+00001:-00005:+00005:000233.7939:00103
00104:-00004:-00001:+00028:000233.7939:00104
00105:-00003:-00006:-00001:000233.7939:00105
00106:-00022:-00005:+00004:000233.7939:00106
00107:+00001:+00000:+00000:000233.7939:00107
00108:+00002:-00001:+00004:000233.7939:00108
00109:-00003:-00002:+00021:000233.7939:00109
00110:-00002:-00001:+00005:000233.7939:00110
00111:+00001:+00017:+00024:000233.7939:00111
00112:-00002:+00019:-00003:000233.7939:00112
00113:-00001:+00019:-00002:000233.7939:00113
00114:-00012:+00018:+00000:000233.7939:00114
00115:-00003:-00001:+00008:000233.7939:00115
00116:+00002:+00021:+00005:000233.7939:00116
00117:-00001:-00006:+00011:000233.7939:00117
00118:+00001:-00003:+00003:000233.7939:00118
00119:+00015:+00022:-00001:000233.7939:00119
00120:+00000:-00001:+00001:000233.7939:00120
00121:-00002:+00016:+00009:000233.7939:00121
00122:-00002:-00001:+00015:000233.7939:00122
00123:-00002:+00018:+00008:000233.7939:00123
00124:-00013:+00017:+00027:000233.7939:00124
00125:+00001:-00002:+00017:000233.7939:00125
00126:-00013:+00016:-00002:000233.7939:00126
00127:-00026:+00007:-00011:000233.7939:00127
00128:-00028:-00004:-00015:000233.7939:00128
00129:-00019:+00017:+00003:000233.7939:00129
00130:-00037:-00004:-00012:000233.7939:00130
00131:-00020:-00002:+00017:000233.7939:00131
00132:-00037:+00018:-00001:000233.7939:00132
00133:-00019:-00004:+00012:000233.7939:00133
00134:-00014:-00001:+00000:000233.7939:00134
00135:-00018:+00007:+00012:000233.7939:00135
00136:-00027:+00018:-00003:000233.7939:00136
00137:-00022:-00001:+00003:000233.7939:00137
00138:-00005:+00006:-00002:000233.7939:00138
00139:-00025:-00004:-00018:000233.7939:00139
00140:-00001:+00015:+00003:000233.7939:00140
00141:-00021:+00017:+00008:000233.7939:00141
00142:-00004:+00007:-00001:000233.7939:00142
00143:-00006:-00001:+00001:000233.7939:00143
00144:-00010:-00002:+00012:000233.7939:00144
00145:-00010:+00007:+00010:000233.7939:00145
00146:+00001:+00018:+00009:000233.7939:00146
00147:-00013:+00020:+00012:000233.7939:00147
00148:-00002:+00008:+00011:000233.7939:00148
00149:-00002:-00002:+00004:000233.7939:00149
00150:-00004:-00002:+00023:000233.7939:00150
00151:-00036:+00007:+00002:000233.7939:00151
00152:-00027:-00007:+00008:000233.7939:00152
00153:-00015:+00016:+00006:000233.7939:00153
00154:-00025:-00006:-00008:000233.7939:00154
00155:-00026:-00003:+00011:000233.7939:00155
00156:-00015:+00020:+00025:000233.7939:00156
00157:-00041:+00000:-00014:000233.7939:00157
00158:-00017:+00016:+00026:000233.7939:00158
00159:-00020:-00001:-00016:000233.7939:00159
00160:-00026:-00006:-00005:000233.7939:00160
00161:-00022:+00020:-00013:000233.7939:00161
00162:-00021:+00009:+00003:000233.7939:00162
00163:-00003:+00022:-00011:000233.7939:00163
00164:+00002:+00009:+00023:000233.7939:00164
00165:-00007:+00009:+00025:000247.6288:00165
00166:-00003:+00012:-00015:000247.6288:00166
00167:-00001:+00022:+00006:000247.6288:00167
00168:-00012:+00019:+00024:000247.6288:00168
00169:-00011:+00020:-00014:000247.6288:00169
00170:-00008:-00001:+00003:000247.6288:00170
00171:-00011:-00003:+00032:000247.6288:00171
00172:-00023:-00006:+00042:000247.6288:00172
00173:-00028:+00006:+00016:000247.6288:00173
00174:-00024:+00022:-00015:000247.6288:00174
00175:-00013:-00002:-00020:000247.6288:00175
00176:-00018:-00007:-00032:000247.6288:00176
00177:-00027:-00006:+00039:000247.6288:00177
00178:-00016:+00006:+00013:000247.6288:00178
00179:-00042:+00004:+00001:000247.6288:00179
00180:-00015:-00003:+00009:000247.6288:00180
00181:-00037:+00007:-00002:000247.6288:00181
00182:-00017:+00005:-00018:000247.6288:00182
00183:-00028:+00009:+00012:000247.6288:00183
00184:-00014:+00018:-00017:000247.6288:00184
00185:-00014:+00021:-00005:000247.6288:00185
00186:-00025:+00007:+00000:000247.6288:00186
00187:+00000:+00010:+00011:000247.6288:00187
00188:-00024:+00020:+00001:000247.6288:00188
00189:-00027:+00018:+00004:000247.6288:00189
00190:-00001:+00022:+00017:000247.6288:00190
00191:-00004:-00001:+00009:000247.6288:00191
00192:-00004:+00021:+00024:000247.6288:00192
00193:-00004:+00017:-00016:000247.6288:00193
00194:-00027:+00009:-00003:000247.6288:00194
00195:-00026:+00016:-00009:000247.6288:00195
00196:-00013:+00009:+00018:000247.6288:00196
00197:-00028:+00019:+00013:000247.6288:00197
00198:-00018:+00022:+00026:000247.6288:00198
00199:-00017:+00017:+00011:000247.6288:00199
00200:-00019:+00017:+00005:000247.6288:00200
00201:-00019:-00006:-00016:000247.6288:00201
00202:-00019:-00003:+00003:000247.6288:00202
00203:-00020:-00007:+00020:000247.6288:00203
00204:-00038:-00004:-00006:000247.6288:00204
00205:-00017:-00002:+00010:000247.6288:00205
00206:-00016:-00006:+00008:000247.6288:00206
00207:-00038:-00007:+00008:000247.6288:00207
00208:-00024:+00008:-00002:000247.6288:00208
00209:-00005:-00002:+00001:000247.6288:00209
00210:-00028:-00002:-00015:000247.6288:00210
00211:-00024:-00005:-00011:000247.6288:00211
00212:-00021:+00004:+00007:000247.6288:00212
00213:-00016:-00006:+00008:000247.6288:00213
00214:-00003:-00003:+00012:000247.6288:00214
00215:-00002:+00008:+00028:000247.6288:00215
00216:-00026:-00007:-00002:000247.6288:00216
00217:-00013:-00006:+00009:000247.6288:00217
00218:-00024:-00005:-00002:000247.6288:00218
00219:-00017:-00006:+00011:000247.6288:00219
00220:-00027:-00005:-00002:000247.6288:00220
00221:-00015:+00006:+00001:000247.6288:00221
00222:-00037:+00006:-00003:000247.6288:00222
00223:-00037:-00002:+00002:000247.6288:00223
00224:-00037:-00003:+00013:000247.6288:00224
00225:-00038:+00016:+00005:000247.6288:00225
00226:-00040:-00003:+00011:000247.6288:00226
00227:-00026:-00002:+00011:000247.6288:00227
00228:-00043:+00008:-00004:000247.6288:00228
00229:-00039:+00016:+00011:000247.6288:00229
00230:-00023:+00009:+00012:000247.6288:00230
00231:-00020:+00011:-00002:000247.6288:00231
00232:-00020:+00032:+00008:000247.6288:00232
00233:-00015:+00011:+00040:000247.6288:00233
00234:-00023:+00011:+00002:000247.6288:00234
00235:-00028:+00012:+00022:000247.6288:00235
00236:-00001:+00022:+00022:000247.6288:00236
00237:-00002:+00032:-00011:000247.6288:00237
00238:+00001:+00022:-00028:000247.6288:00238
00239:-00003:+00012:+00010:000247.6288:00239
00240:-00001:+00010:-00001:000269.7643:00240
00241:-00037:+00012:-00005:000269.7643:00241
00242:-00025:+00021:+00016:000269.7643:00242
00243:-00025:+00008:+00007:000269.7643:00243
00244:-00039:-00002:+00010:000269.7643:00244
00245:-00027:+00018:+00010:000269.7643:00245
00246:-00016:+00020:-00003:000269.7643:00246
00247:-00018:-00004:-00011:000269.7643:00247
00248:-00014:+00004:-00001:000269.7643:00248
00249:-00019:+00005:+00013:000269.7643:00249
00250:-00043:+00002:+00011:000269.7643:00250
00251:-00040:-00003:+00004:000269.7643:00251
00252:-00018:-00005:+00000:000269.7643:00252
00253:-00037:-00007:-00003:000269.7643:00253
00254:-00018:-00007:+00001:000269.7643:00254
00255:-00015:+00007:+00026:000269.7643:00255
00256:-00014:-00006:+00006:000269.7643:00256
00257:-00014:+00005:+00004:000269.7643:00257
00258:-00002:-00001:+00001:000269.7643:00258
00259:-00020:+00015:+00001:000269.7643:00259
00260:-00027:+00017:+00026:000269.7643:00260
00261:-00022:+00011:+00028:000269.7643:00261
00262:-00026:+00017:+00002:000269.7643:00262
00263:-00019:+00008:+00012:000269.7643:00263
00264:-00026:+00008:+00022:000269.7643:00264
00265:-00013:+00010:+00001:000269.7643:00265
00266:-00020:+00011:+00002:000269.7643:00266
00267:-00017:+00012:+00023:000269.7643:00267
00268:-00015:+00022:-00001:000269.7643:00268
00269:-00037:+00009:-00018:000269.7643:00269
00270:-00040:+00009:-00002:000269.7643:00270
00271:-00042:+00010:+00000:000269.7643:00271
00272:-00043:+00020:+00002:000269.7643:00272
00273:-00017:+00021:+00008:000269.7643:00273
00274:-00030:+00020:+00009:000269.7643:00274
00275:-00031:+00018:-00014:000269.7643:00275
00276:-00043:+00014:-00001:000269.7643:00276
00277:-00029:+00020:+00007:000269.7643:00277
00278:-00034:+00021:-00018:000269.7643:00278
00279:-00041:+00019:-00012:000269.7643:00279
00280:-00041:+00023:-00001:000269.7643:00280
00281:-00035:+00000:+00000:000269.7643:00281
00282:-00015:+00010:-00002:000269.7643:00282
00283:-00036:+00034:+00011:000269.7643:00283
00284:-00016:+00013:-00032:000269.7643:00284
00285:-00020:+00015:+00006:000269.7643:00285
00286:-00016:+00024:+00007:000269.7643:00286
00287:-00028:+00012:-00012:000269.7643:00287
00288:-00003:+00035:+00003:000269.7643:00288
00289:-00025:+00012:+00010:000269.7643:00289
00290:-00014:+00021:+00007:000269.7643:00290
00291:-00015:+00034:-00015:000269.7643:00291
00292:-00014:+00033:-00009:000269.7643:00292
00293:-00036:+00031:-00044:000269.7643:00293
00294:-00014:+00008:-00008:000269.7643:00294
00295:-00026:+00031:-00033:000269.7643:00295
00296:-00020:+00024:-00003:000269.7643:00296
00297:-00013:+00028:+00008:000269.7643:00297
00298:-00017:+00028:+00024:000269.7643:00298
00299:-00013:+00014:+00002:000269.7643:00299
00300:-00039:+00014:-00011:000269.7643:00300
00301:-00021:+00036:+00004:000269.7643:00301
00302:-00014:+00027:-00008:000269.7643:00302
00303:-00028:+00036:-00005:000269.7643:00303
00304:-00004:+00037:+00011:000269.7643:00304
00305:-00024:+00033:+00010:000269.7643:00305
00306:-00015:+00012:-00004:000269.7643:00306
00307:-00026:+00032:+00012:000269.7643:00307
00308:-00024:+00032:-00015:000269.7643:00308
00309:-00015:+00009:-00003:000269.7643:00309
00310:-00003:+00014:-00028:000269.7643:00310
00311:-00004:+00037:+00008:000269.7643:00311
00312:-00002:+00034:-00028:000269.7643:00312
00313:-00022:+00037:+00005:000269.7643:00313
00314:+00000:+00033:+00008:000268.7757:00314
00315:-00026:+00034:-00012:000268.7757:00315
00316:-00027:+00015:+00010:000268.7757:00316
00317:-00023:+00034:+00018:000268.7757:00317
00318:-00023:+00012:-00014:000268.7757:00318
00319:-00025:+00015:-00014:000268.7757:00319
00320:-00011:+00012:-00014:000268.7757:00320
00321:-00026:+00008:+00010:000268.7757:00321
00322:-00023:+00015:-00027:000268.7757:00322
00323:-00013:+00014:+00011:000268.7757:00323
00324:-00025:+00014:+00006:000268.7757:00324
00325:-00038:+00014:-00017:000268.7757:00325
00326:-00021:+00013:+00007:000268.7757:00326
00327:-00002:+00015:+00007:000268.7757:00327
00328:-00021:+00008:+00002:000268.7757:00328
00329:-00001:+00009:+00003:000268.7757:00329
00330:-00007:+00012:+00001:000268.7757:00330
00331:-00009:+00010:-00018:000268.7757:00331
00332:-00001:+00012:-00015:000268.7757:00332
00333:+00016:+00033:-00004:000268.7757:00333
00334:+00012:+00015:-00005:000268.7757:00334
00335:+00015:+00012:-00012:000268.7757:00335
00336:+00004:+00034:+00005:000268.7757:00336
00337:+00016:+00012:+00025:000268.7757:00337
00338:+00018:+00009:+00003:000268.7757:00338
00339:+00008:+00015:+00039:000268.7757:00339
00340:+00016:-00002:-00013:000268.7757:00340
00341:+00012:-00005:-00006:000268.7757:00341
00342:+00016:+00020:-00016:000268.7757:00342
00343:-00006:-00003:+00002:000268.7757:00343
00344:+00004:+00003:-00027:000268.7757:00344
00345:+00028:-00003:+00041:000268.7757:00345
00346:+00010:-00020:+00019:000268.7757:00346
00347:+00018:-00008:+00032:000268.7757:00347
00348:+00031:-00023:+00014:000268.7757:00348
00349:+00025:+00001:+00009:000268.7757:00349
00350:+00041:-00019:-00009:000268.7757:00350
00351:+00041:-00004:+00011:000268.7757:00351
00352:+00052:-00005:+00012:000268.7757:00352
00353:+00057:+00016:+00028:000268.7757:00353
00354:+00073:+00020:+00050:000268.7757:00354
00355:+00073:+00031:+00071:000268.7757:00355
00356:+00075:+00032:+00046:000268.7757:00356
00357:+00060:+00035:+00039:000268.7757:00357
00358:+00078:+00034:+00034:000268.7757:00358
00359:+00050:+00026:+00006:000268.7757:00359
00360:+00060:+00017:+00003:000268.7757:00360
00361:+00008:+00006:-00053:000268.7757:00361
00362:+00001:+00003:+00019:000268.7757:00362
00363:-00020:-00020:+00068:000268.7757:00363
00364:-00052:-00021:+00038:000403.4289:00364
00365:-00035:-00011:-00017:000403.4289:00365
00366:-00022:-00027:+00022:000403.4289:00366
00367:+00019:-00019:+00068:000403.4289:00367
00368:+00034:-00019:+00030:000403.4289:00368
00369:+00091:+00015:+00043:000403.4289:00369
00370:+00108:+00031:+00044:000403.4289:00370
00371:+00084:+00013:+00051:000403.4289:00371
00372:+00108:+00008:-00019:000403.4289:00372
00373:+00125:+00031:+00010:000403.4289:00373
00374:+00113:+00028:+00036:000403.4289:00374
00375:+00113:+00022:+00040:000403.4289:00375
00376:+00135:+00020:-00027:000403.4289:00376
00377:+00151:+00008:+00013:000403.4289:00377
00378:+00114:+00008:-00021:000403.4289:00378
00379:+00098:+00021:+00006:000403.4289:00379
00380:+00070:+00015:+00056:000403.4289:00380
00381:+00026:+00005:+00044:000403.4289:00381
00382:-00012:+00005:+00053:000403.4289:00382
00383:-00018:-00018:+00038:000403.4289:00383
00384:-00041:-00015:+00013:000403.4289:00384
00385:-00032:-00031:+00021:000403.4289:00385
00386:-00041:-00031:-00012:000403.4289:00386
00387:-00036:-00033:-00013:000403.4289:00387
00388:-00014:-00036:-00016:000403.4289:00388
00389:-00017:-00013:+00010:000403.4289:00389
00390:-00028:-00032:+00022:000403.4289:00390
00391:-00001:-00015:+00026:000403.4289:00391
00392:-00011:-00012:+00027:000403.4289:00392
00393:+00017:-00023:+00001:000403.4289:00393
00394:+00032:-00011:+00010:000403.4289:00394
00395:+00039:+00000:-00016:000403.4289:00395
00396:+00053:+00003:+00006:000403.4289:00396
00397:+00076:+00002:+00039:000403.4289:00397
00398:+00078:+00006:+00044:000403.4289:00398
00399:+00078:+00003:+00042:000403.4289:00399
00400:+00050:-00021:+00018:000403.4289:00400
00401:+00075:-00016:+00026:000403.4289:00401
00402:+00062:-00022:+00013:000403.4289:00402
00403:+00059:-00015:+00002:000403.4289:00403
00404:+00032:-00022:+00021:000403.4289:00404
00405:+00027:-00013:+00017:000403.4289:00405
00406:+00017:-00031:+00017:000480.3951:00406
00407:-00010:-00032:+00004:000480.3951:00407
00408:-00004:-00017:+00025:000480.3951:00408
00409:-00001:-00023:+00000:000480.3951:00409
00410:-00014:-00016:+00009:000480.3951:00410
00411:-00003:+00006:+00002:000480.3951:00411
00412:-00016:-00004:-00001:000480.3951:00412
00413:-00028:+00015:-00012:000480.3951:00413
00414:-00026:+00021:+00007:000480.3951:00414
00415:-00025:+00014:+00004:000480.3951:00415
00416:+00000:+00012:-00007:000480.3951:00416
00417:-00009:+00023:-00003:000480.3951:00417
00418:+00015:+00028:-00017:000480.3951:00418
00419:+00015:+00026:+00008:000480.3951:00419
00420:+00018:+00038:+00009:000480.3951:00420
00421:+00042:+00038:+00012:000480.3951:00421
00422:+00022:+00011:-00007:000480.3951:00422
00423:+00047:+00015:-00006:000480.3951:00423
00424:+00046:+00018:+00007:000480.3951:00424
00425:+00045:+00020:+00012:000480.3951:00425
00426:+00046:+00007:-00003:000480.3951:00426
00427:+00047:-00023:-00016:000480.3951:00427
00428:+00033:-00010:-00028:000480.3951:00428
00429:+00021:-00013:-00020:000480.3951:00429
00430:+00029:-00038:-00018:000480.3951:00430
00431:+00014:-00037:-00012:000480.3951:00431
00432:+00017:-00052:-00013:000480.3951:00432
00433:+00004:-00030:+00006:000480.3951:00433
00434:-00010:-00052:+00010:000480.3951:00434
00435:-00013:-00042:-00009:000480.3951:00435
00436:-00002:-00048:-00008:000480.3951:00436
00437:-00002:-00048:-00005:000480.3951:00437
00438:-00014:-00049:-00027:000480.3951:00438
00439:-00021:-00025:+00010:000480.3951:00439
00440:-00024:-00013:-00014:000480.3951:00440
00441:-00016:-00009:-00003:000480.3951:00441
00442:-00025:+00003:-00027:000480.3951:00442
00443:-00023:-00004:-00005:000480.3951:00443
00444:-00022:-00001:-00025:000480.3951:00444
00445:-00002:+00014:-00033:000480.3951:00445
00446:-00011:+00050:-00021:000480.3951:00446
00447:-00022:+00042:-00018:000480.3951:00447
00448:-00022:+00062:+00007:000480.3951:00448
00449:-00004:+00064:-00002:000480.3951:00449
00450:-00021:+00062:-00011:000480.3951:00450
00451:-00016:+00059:-00015:000480.3951:00451
00452:-00023:+00058:+00008:000480.3951:00452
00453:-00041:+00065:-00014:000480.3951:00453
00454:-00052:+00064:+00003:000480.3951:00454
00455:-00032:+00064:+00012:000480.3951:00455
00456:-00035:+00047:-00014:000480.3951:00456
00457:-00031:+00053:-00008:000480.3951:00457
00458:-00030:+00050:+00010:000480.3951:00458
00459:-00030:+00029:-00009:000375.2140:00459
00460:-00052:+00025:-00011:000375.2140:00460
00461:-00019:+00024:+00000:000375.2140:00461
00462:-00031:+00017:+00038:000375.2140:00462
00463:-00032:-00007:+00027:000375.2140:00463
00464:-00031:-00004:+00016:000375.2140:00464
00465:-00029:+00005:+00008:000375.2140:00465
00466:-00056:-00019:-00005:000375.2140:00466
00467:-00040:-00019:+00004:000375.2140:00467
00468:-00037:-00012:+00025:000375.2140:00468
00469:-00037:-00027:+00021:000375.2140:00469
00470:-00016:-00049:+00004:000375.2140:00470
00471:-00016:-00052:+00010:000375.2140:00471
00472:-00015:-00061:-00027:000375.2140:00472
00473:-00023:-00063:+00041:000375.2140:00473
00474:+00002:-00067:+00043:000375.2140:00474
00475:-00027:-00066:+00043:000375.2140:00475
00476:-00024:-00061:+00024:000375.2140:00476
00477:+00001:-00056:+00037:000375.2140:00477
00478:+00001:-00068:+00002:000375.2140:00478
00479:+00001:-00067:-00001:000375.2140:00479
00480:-00006:-00045:+00039:000375.2140:00480
00481:-00001:-00052:+00039:000375.2140:00481
00482:-00013:-00045:+00038:000375.2140:00482
00483:+00002:-00049:+00020:000375.2140:00483
00484:-00022:-00024:+00023:000375.2140:00484
00485:-00004:-00038:-00001:000375.2140:00485
00486:-00026:-00013:+00017:000375.2140:00486
00487:-00024:-00022:+00022:000375.2140:00487
00488:-00016:-00016:+00022:000375.2140:00488
00489:-00014:-00005:+00028:000375.2140:00489
00490:-00014:+00005:+00021:000375.2140:00490
00491:-00014:-00001:-00016:000375.2140:00491
00492:-00025:+00019:+00007:000375.2140:00492
00493:-00026:+00020:-00001:000375.2140:00493
00494:-00014:+00031:+00001:000375.2140:00494
00495:-00002:+00033:+00022:000375.2140:00495
00496:-00012:+00020:+00032:000375.2140:00496
00497:+00014:+00033:+00012:000375.2140:00497
00498:-00010:+00013:+00003:000375.2140:00498
00499:+00027:+00024:+00016:000375.2140:00499
00500:+00033:+00025:+00022:000375.2140:00500
00501:+00033:+00026:-00011:000375.2140:00501
00502:+00009:+00035:+00025:000375.2140:00502
00503:-00012:+00021:+00012:000375.2140:00503
00504:+00002:+00012:+00003:000375.2140:00504
00505:-00015:+00018:-00001:000375.2140:00505
00506:-00013:-00002:+00009:000375.2140:00506
00507:-00030:-00015:-00012:000375.2140:00507
00508:-00030:-00018:+00001:000375.2140:00508
00509:-00035:-00023:+00022:000375.2140:00509
00510:-00031:-00016:+00022:000375.2140:00510
00511:-00039:-00021:+00015:000375.2140:00511
00512:-00036:-00022:+00026:000375.2140:00512
00513:-00003:-00009:+00025:000375.2140:00513
00514:-00004:-00017:+00020:000375.2140:00514
00515:+00011:-00009:+00021:000375.2140:00515
00516:+00003:-00023:+00025:000375.2140:00516
00517:+00032:-00008:+00002:000375.2140:00517
00518:+00018:-00023:+00009:000375.2140:00518
00519:+00046:-00021:-00001:000375.2140:00519
00520:+00061:-00016:+00000:000375.2140:00520
00521:+00046:-00018:+00014:000375.2140:00521
00522:+00047:-00017:+00017:000375.2140:00522
00523:+00044:+00002:+00031:000375.2140:00523
00524:+00019:-00017:+00003:000375.2140:00524
00525:+00028:-00018:+00043:000375.2140:00525
00526:+00024:-00016:+00057:000375.2140:00526
00527:+00004:-00021:+00039:000375.2140:00527
00528:+00014:-00018:+00024:000375.2140:00528
00529:+00000:-00018:+00011:000284.0062:00529
00530:-00011:-00017:+00011:000284.0062:00530
00531:+00002:-00017:-00027:000284.0062:00531
00532:-00026:-00022:+00018:000284.0062:00532
00533:-00013:-00009:+00011:000284.0062:00533
00534:-00038:-00017:+00009:000284.0062:00534
00535:-00019:+00003:+00010:000284.0062:00535
00536:-00040:+00001:+00021:000284.0062:00536
00537:-00039:+00002:-00026:000284.0062:00537
00538:-00042:+00007:+00025:000284.0062:00538
00539:-00029:+00007:+00001:000284.0062:00539
00540:-00017:+00019:-00020:000284.0062:00540
00541:-00014:+00012:-00005:000284.0062:00541
00542:-00005:+00032:-00016:000284.0062:00542
00543:-00002:+00033:+00009:000284.0062:00543
00544:-00011:+00033:+00002:000284.0062:00544
00545:+00002:+00035:+00018:000284.0062:00545
00546:-00023:+00031:-00007:000284.0062:00546
00547:-00026:+00015:-00006:000284.0062:00547
00548:-00036:+00021:-00004:000284.0062:00548
00549:-00040:+00009:-00004:000284.0062:00549
00550:-00034:+00008:-00007:000284.0062:00550
00551:-00056:+00021:+00006:000284.0062:00551
00552:-00047:+00005:+00006:000284.0062:00552
00553:-00067:-00007:-00002:000284.0062:00553
00554:-00050:+00005:-00002:000284.0062:00554
00555:-00071:+00003:-00012:000284.0062:00555
00556:-00067:-00018:-00012:000284.0062:00556
00557:-00048:-00013:+00011:000284.0062:00557
00558:-00069:-00021:+00006:000284.0062:00558
00559:-00044:-00010:-00004:000284.0062:00559
00560:-00056:-00009:-00012:000284.0062:00560
00561:-00058:-00033:+00007:000284.0062:00561
00562:-00054:-00021:+00015:000284.0062:00562
00563:-00031:-00020:+00017:000284.0062:00563
00564:-00042:+00005:+00025:000284.0062:00564
00565:-00043:+00003:-00011:000284.0062:00565
00566:-00016:-00003:-00011:000284.0062:00566
00567:-00016:-00007:+00011:000284.0062:00567
00568:-00026:-00005:-00028:000284.0062:00568
00569:+00027:+00017:-00020:000284.0062:00569
00570:+00022:+00016:-00101:000284.0062:00570
00571:-00022:-00008:+00084:000284.0062:00571
00572:-00012:-00018:+00186:000284.0062:00572
00573:+00024:+00009:+00115:000284.0062:00573
00574:+00028:+00000:-00025:000284.0062:00574
00575:-00025:+00019:-00024:000284.0062:00575
00576:-00029:+00021:+00053:000284.0062:00576
00577:-00054:+00008:+00027:000284.0062:00577
00578:+00017:+00008:-00048:000284.0062:00578
00579:-00025:+00018:-00018:000284.0062:00579
00580:-00068:+00021:+00035:000284.0062:00580
00581:-00055:-00004:+00085:000284.0062:00581
00582:-00029:-00004:-00042:000284.0062:00582
00583:-00043:-00006:-00069:000284.0062:00583
00584:-00066:-00001:-00020:000284.0062:00584
00585:-00071:-00017:+00002:000284.0062:00585
00586:-00035:-00008:+00004:000284.0062:00586
00587:-00036:+00021:+00011:000284.0062:00587
00588:-00029:+00008:+00007:000284.0062:00588
00589:-00055:+00016:+00019:000284.0062:00589
00590:-00044:+00020:+00026:000284.0062:00590
00591:-00041:+00011:+00013:000284.0062:00591
00592:-00018:+00014:+00004:000284.0062:00592
00593:-00020:+00023:+00000:000284.0062:00593
00594:-00015:+00032:+00009:000284.0062:00594
00595:-00043:+00024:-00021:000284.0062:00595
00596:-00016:+00028:-00044:000284.0062:00596
00597:-00024:+00029:-00011:000284.0062:00597
00598:-00028:+00026:+00010:000284.0062:00598
00599:-00030:+00049:+00007:000284.0062:00599
00600:-00029:+00045:-00013:000284.0062:00600
00601:-00043:+00068:-00016:000284.0062:00601
00602:-00029:+00064:+00006:000284.0062:00602
00603:-00052:+00044:+00026:000284.0062:00603
00604:-00055:+00041:+00001:000267.6542:00604
00605:-00034:+00042:-00042:000267.6542:00605
00606:-00043:+00052:-00016:000267.6542:00606
00607:-00031:+00050:-00011:000267.6542:00607
00608:-00033:+00053:+00015:000267.6542:00608
00609:-00018:+00050:+00028:000267.6542:00609
00610:-00038:+00048:+00000:000267.6542:00610
00611:-00037:+00030:-00015:000267.6542:00611
00612:-00040:+00050:+00007:000267.6542:00612
00613:-00030:+00024:-00001:000267.6542:00613
00614:-00055:+00036:-00012:000267.6542:00614
00615:-00039:+00024:+00026:000267.6542:00615
00616:-00039:+00034:+00026:000267.6542:00616
00617:-00041:+00022:+00026:000267.6542:00617
00618:-00015:+00008:+00026:000267.6542:00618
00619:-00026:+00017:+00013:000267.6542:00619
00620:-00026:+00004:+00000:000267.6542:00620
00621:-00024:+00005:+00023:000267.6542:00621
00622:-00005:-00019:+00010:000267.6542:00622
00623:-00036:-00016:-00013:000267.6542:00623
00624:-00014:-00012:+00024:000267.6542:00624
00625:-00027:-00034:+00029:000267.6542:00625
00626:-00014:-00025:+00037:000267.6542:00626
00627:-00015:-00034:+00012:000267.6542:00627
00628:-00024:-00035:+00023:000267.6542:00628
00629:-00016:-00037:+00027:000267.6542:00629
00630:-00013:-00032:+00053:000267.6542:00630
00631:-00022:-00031:+00042:000267.6542:00631
00632:-00019:-00033:-00011:000267.6542:00632
00633:-00019:-00033:+00003:000267.6542:00633
00634:-00016:-00012:+00032:000267.6542:00634
00635:-00016:-00037:+00018:000267.6542:00635
00636:-00027:-00010:+00003:000267.6542:00636
00637:-00024:+00003:+00013:000267.6542:00637
00638:-00014:+00005:+00002:000267.6542:00638
00639:-00016:-00007:+00014:000267.6542:00639
00640:-00017:-00006:+00041:000267.6542:00640
00641:-00019:+00019:+00023:000267.6542:00641
00642:-00043:+00018:-00015:000267.6542:00642
00643:-00034:+00019:+00023:000267.6542:00643
00644:-00030:+00008:+00013:000267.6542:00644
00645:-00052:+00010:+00013:000267.6542:00645
00646:-00042:+00035:+00017:000267.6542:00646
00647:-00039:+00032:+00013:000267.6542:00647
00648:-00018:+00025:+00005:000267.6542:00648
00649:-00027:+00047:+00028:000267.6542:00649
00650:-00002:+00049:+00020:000267.6542:00650
00651:+00000:+00043:+00001:000267.6542:00651
00652:+00011:+00039:+00002:000267.6542:00652
00653:+00026:+00062:+00002:000267.6542:00653
00654:+00026:+00049:-00012:000267.6542:00654
00655:+00008:+00049:-00001:000267.6542:00655
00656:+00028:+00026:+00053:000267.6542:00656
00657:+00004:+00027:+00026:000267.6542:00657
00658:+00014:+00031:+00023:000267.6542:00658
00659:-00005:+00011:+00009:000267.6542:00659
00660:-00011:+00009:+00010:000267.6542:00660
00661:+00000:+00017:-00027:000267.6542:00661
00662:-00026:-00002:+00011:000267.6542:00662
00663:-00023:-00007:-00014:000267.6542:00663
00664:-00026:+00001:-00015:000267.6542:00664
00665:-00014:-00009:+00001:000267.6542:00665
00666:-00015:-00008:-00002:000267.6542:00666
00667:-00020:-00013:-00002:000267.6542:00667
00668:-00017:-00012:+00005:000267.6542:00668
00669:-00019:-00034:-00003:000267.6542:00669
00670:-00027:-00037:-00033:000267.6542:00670
00671:-00021:-00014:+00008:000267.6542:00671
00672:-00011:-00015:+00005:000267.6542:00672
00673:+00012:-00014:+00006:000267.6542:00673
00674:+00030:-00010:+00008:000267.6542:00674
00675:+00008:-00021:+00000:000267.6542:00675
00676:+00027:-00019:-00012:000267.6542:00676
00677:+00032:-00001:+00010:000267.6542:00677
00678:+00029:+00004:-00017:000267.6542:00678
00679:+00004:-00003:-00031:000267.6542:00679
00680:+00009:-00001:-00016:000267.6542:00680
00681:+00016:+00009:-00018:000267.6542:00681
00682:-00006:+00019:+00022:000267.6542:00682
00683:-00010:+00020:+00001:000267.6542:00683
00684:-00002:+00036:+00001:000267.6542:00684
00685:-00004:+00012:-00030:000267.6542:00685
00686:-00014:+00036:+00006:000267.6542:00686
00687:-00027:+00024:+00009:000267.6542:00687
00688:-00041:+00026:-00031:000267.6542:00688
00689:-00040:+00038:-00015:000235.0767:00689
00690:-00042:+00025:-00017:000235.0767:00690
00691:-00056:+00032:-00004:000235.0767:00691
00692:-00034:+00032:+00010:000235.0767:00692
00693:-00043:+00034:+00012:000235.0767:00693
00694:-00032:+00033:-00027:000235.0767:00694
00695:-00043:+00015:+00010:000235.0767:00695
00696:-00016:+00032:+00008:000235.0767:00696
00697:-00043:+00014:+00002:000235.0767:00697
00698:-00016:+00016:+00012:000235.0767:00698
00699:-00015:+00022:+00037:000235.0767:00699
00700:-00027:-00004:+00010:000235.0767:00700
00701:-00024:-00006:-00002:000235.0767:00701
00702:-00013:-00005:+00014:000235.0767:00702
00703:-00022:-00003:+00003:000235.0767:00703
00704:-00001:+00006:+00003:000235.0767:00704
00705:-00009:-00005:+00025:000235.0767:00705
00706:-00004:+00007:+00001:000235.0767:00706
00707:+00002:+00007:+00011:000235.0767:00707
00708:-00002:+00005:+00039:000235.0767:00708
00709:-00024:-00018:+00024:000235.0767:00709
00710:-00002:-00019:+00004:000235.0767:00710
00711:+00002:+00006:+00021:000235.0767:00711
00712:-00001:+00004:+00000:000235.0767:00712
00713:+00001:-00023:-00002:000235.0767:00713
00714:-00003:-00016:+00014:000235.0767:00714
00715:+00010:+00006:+00003:000235.0767:00715
00716:-00025:+00005:-00003:000235.0767:00716
00717:-00024:-00003:+00002:000235.0767:00717
00718:-00005:-00002:+00004:000235.0767:00718
00719:-00005:+00016:+00022:000235.0767:00719
00720:-00001:+00016:+00000:000235.0767:00720
00721:+00002:+00022:+00013:000235.0767:00721
00722:+00001:+00018:+00011:000235.0767:00722
00723:-00012:+00021:+00000:000235.0767:00723
00724:-00009:+00035:+00022:000235.0767:00724
00725:-00005:+00013:+00004:000235.0767:00725
00726:+00000:+00035:+00001:000235.0767:00726
00727:-00004:+00033:+00026:000235.0767:00727
00728:+00002:+00029:+00004:000235.0767:00728
00729:+00001:+00032:+00000:000235.0767:00729
00730:-00008:+00014:-00001:000235.0767:00730
00731:-00011:+00014:-00001:000235.0767:00731
00732:-00009:+00023:+00011:000235.0767:00732
00733:-00011:+00037:+00010:000235.0767:00733
00734:-00010:+00010:-00001:000235.0767:00734
00735:-00002:+00011:-00015:000235.0767:00735
00736:-00012:+00008:-00001:000235.0767:00736
00737:-00011:+00021:+00011:000235.0767:00737
00738:+00002:-00001:+00007:000235.0767:00738
00739:-00024:+00019:+00008:000235.0767:00739
00740:-00022:+00019:+00020:000235.0767:00740
00741:+00001:+00018:+00008:000235.0767:00741
00742:-00013:+00015:-00002:000235.0767:00742
00743:-00007:+00016:+00000:000235.0767:00743
00744:-00025:+00018:-00013:000235.0767:00744
00745:-00010:-00002:-00011:000235.0767:00745
00746:-00010:+00016:+00027:000235.0767:00746
00747:-00012:-00003:-00002:000235.0767:00747
00748:+00012:-00002:+00002:000235.0767:00748
00749:+00015:-00006:+00025:000235.0767:00749
00750:+00013:+00004:+00012:000235.0767:00750
00751:+00003:-00007:-00013:000235.0767:00751
00752:+00003:+00005:-00011:000235.0767:00752
00753:+00016:+00000:+00009:000235.0767:00753
00754:+00012:+00007:+00010:000235.0767:00754
00755:+00030:+00006:+00009:000235.0767:00755
00756:+00015:+00004:+00009:000235.0767:00756
00757:+00014:-00008:+00007:000235.0767:00757
00758:+00017:+00004:+00001:000235.0767:00758
00759:+00011:-00007:-00003:000235.0767:00759
00760:+00013:+00006:+00004:000235.0767:00760
00761:+00016:-00006:-00001:000235.0767:00761
00762:-00011:+00001:+00003:000235.0767:00762
00763:-00003:-00011:+00003:000235.0767:00763
00764:+00012:-00018:+00019:000235.0767:00764
00765:-00010:-00019:+00003:000235.0767:00765
00766:-00021:-00022:+00009:000235.0767:00766
00767:-00007:-00019:+00004:000235.0767:00767
00768:+00003:-00021:+00022:000235.0767:00768
00769:-00010:-00008:+00009:000235.0767:00769
00770:-00007:-00023:+00009:000235.0767:00770
00771:-00002:-00022:+00022:000243.2486:00771
00772:-00023:-00017:-00015:000243.2486:00772
00773:-00012:+00000:+00015:000243.2486:00773
00774:-00011:+00005:+00002:000243.2486:00774
00775:-00022:-00016:+00011:000243.2486:00775
00776:-00011:-00017:+00021:000243.2486:00776
00777:-00011:+00003:+00025:000243.2486:00777
00778:+00001:+00004:-00017:000243.2486:00778
00779:-00008:-00016:+00009:000243.2486:00779
00780:+00012:+00000:+00012:000243.2486:00780
00781:-00001:+00004:+00025:000243.2486:00781
00782:+00002:-00022:+00001:000243.2486:00782
00783:-00013:+00000:+00042:000243.2486:00783
00784:+00002:-00020:+00021:000243.2486:00784
00785:-00011:+00001:+00003:000243.2486:00785
00786:-00009:+00002:+00038:000243.2486:00786
00787:-00011:-00016:+00012:000243.2486:00787
00788:-00005:+00004:-00003:000243.2486:00788
00789:-00009:+00003:-00013:000243.2486:00789
00790:-00008:+00001:+00001:000243.2486:00790
00791:-00011:+00004:-00014:000243.2486:00791
00792:-00009:+00006:+00028:000243.2486:00792
00793:-00010:-00012:+00000:000243.2486:00793
00794:+00001:+00000:+00000:000243.2486:00794
00795:+00011:+00008:+00012:000243.2486:00795
00796:+00011:-00006:+00001:000243.2486:00796
00797:-00006:-00009:-00026:000243.2486:00797
00798:-00008:+00007:+00010:000243.2486:00798
00799:-00012:+00004:+00011:000243.2486:00799
00800:-00010:+00003:-00007:000243.2486:00800
00801:-00011:-00017:+00011:000243.2486:00801
00802:-00010:+00007:+00012:000243.2486:00802
00803:+00001:-00017:-00001:000243.2486:00803
00804:-00012:+00003:+00008:000243.2486:00804
00805:-00003:+00004:+00025:000243.2486:00805
00806:-00012:+00002:-00005:000243.2486:00806
00807:-00012:+00006:-00012:000243.2486:00807
00808:+00001:-00006:+00011:000243.2486:00808
00809:-00013:-00007:+00006:000243.2486:00809
00810:-00001:-00001:-00002:000243.2486:00810
00811:-00001:-00004:+00002:000243.2486:00811
00812:-00004:-00004:+00006:000243.2486:00812
00813:-00001:-00001:+00008:000243.2486:00813
00814:-00004:+00020:+00011:000243.2486:00814
00815:-00003:+00016:+00007:000243.2486:00815
00816:-00005:-00005:-00002:000243.2486:00816
00817:-00003:+00020:-00013:000243.2486:00817
00818:+00000:-00007:+00009:000243.2486:00818
00819:-00004:-00002:-00013:000243.2486:00819
00820:-00002:+00016:+00012:000243.2486:00820
00821:-00004:+00016:+00008:000243.2486:00821
00822:-00005:-00005:-00011:000243.2486:00822
00823:+00002:-00001:+00001:000243.2486:00823
00824:-00025:-00001:-00017:000243.2486:00824
00825:-00027:-00007:+00009:000243.2486:00825
00826:-00025:-00007:+00012:000243.2486:00826
00827:-00004:-00001:+00002:000243.2486:00827
00828:-00015:+00016:+00006:000243.2486:00828
00829:-00026:-00003:+00000:000243.2486:00829
00830:-00027:-00007:+00003:000243.2486:00830
00831:-00028:-00017:+00012:000243.2486:00831
00832:-00026:-00007:+00002:000243.2486:00832
00833:-00022:+00006:+00003:000243.2486:00833
00834:-00024:+00004:+00012:000243.2486:00834
00835:-00023:-00007:+00004:000243.2486:00835
00836:-00022:-00007:+00021:000243.2486:00836
00837:-00004:+00006:+00002:000243.2486:00837
00838:-00005:+00000:+00011:000243.2486:00838
00839:-00005:+00005:+00025:000243.2486:00839
00840:-00004:-00019:+00021:000243.2486:00840
00841:-00024:-00007:+00022:000243.2486:00841
00842:+00002:+00003:+00014:000243.2486:00842
00843:-00003:+00000:+00001:000243.2486:00843
00844:-00025:-00016:+00024:000243.2486:00844
00845:-00012:+00005:+00026:000243.2486:00845
00846:-00024:+00006:+00027:000243.2486:00846
00847:-00005:-00017:+00002:000243.2486:00847
00848:-00022:-00008:+00013:000243.2486:00848
00849:-00025:+00004:+00003:000243.2486:00849
00850:-00019:-00016:+00003:000253.5649:00850
00851:+00001:+00004:+00027:000253.5649:00851
00852:-00014:-00007:+00003:000253.5649:00852
00853:-00021:+00002:+00004:000253.5649:00853
00854:-00027:-00002:+00025:000253.5649:00854
00855:-00026:-00007:+00021:000253.5649:00855
00856:-00029:-00004:-00016:000253.5649:00856
00857:-00026:-00005:+00025:000253.5649:00857
00858:-00024:-00004:+00002:000253.5649:00858
00859:-00025:-00006:+00024:000253.5649:00859
00860:-00025:-00002:+00002:000253.5649:00860
00861:-00023:+00018:+00025:000253.5649:00861
00862:-00022:+00018:-00007:000253.5649:00862
00863:+00000:+00021:+00002:000253.5649:00863
00864:-00009:+00022:+00001:000253.5649:00864
00865:-00023:+00017:+00000:000253.5649:00865
00866:-00003:+00017:+00021:000253.5649:00866
00867:-00003:+00011:+00014:000253.5649:00867
00868:-00003:+00019:+00002:000253.5649:00868
00869:-00028:+00020:+00002:000253.5649:00869
00870:-00012:+00019:+00004:000253.5649:00870
00871:-00002:+00011:+00001:000253.5649:00871
00872:-00005:+00021:-00018:000253.5649:00872
00873:-00004:+00021:+00002:000253.5649:00873
00874:-00011:+00019:+00009:000253.5649:00874
00875:-00022:+00020:-00003:000253.5649:00875
00876:-00002:+00008:+00027:000253.5649:00876
00877:-00021:+00008:+00004:000253.5649:00877
00878:-00021:+00019:-00001:000253.5649:00878
00879:-00002:+00019:+00010:000253.5649:00879
00880:+00002:+00021:+00010:000253.5649:00880
00881:-00004:+00000:-00004:000253.5649:00881
00882:+00014:+00021:-00011:000253.5649:00882
00883:+00032:+00022:-00033:000253.5649:00883
00884:+00014:+00019:-00034:000253.5649:00884
00885:+00002:-00002:+00072:000253.5649:00885
00886:+00013:+00010:+00115:000253.5649:00886
00887:-00006:+00021:+00002:000253.5649:00887
00888:-00024:+00022:-00035:000253.5649:00888
00889:-00022:+00000:-00004:000253.5649:00889
00890:-00015:-00001:+00042:000253.5649:00890
00891:-00026:-00006:+00026:000253.5649:00891
00892:-00012:+00009:+00010:000253.5649:00892
00893:-00024:+00009:-00004:000253.5649:00893
00894:-00028:+00017:-00007:000253.5649:00894
00895:-00026:-00003:+00015:000253.5649:00895
00896:-00025:+00006:+00002:000253.5649:00896
00897:-00017:-00007:+00000:000253.5649:00897
00898:-00037:+00004:+00009:000253.5649:00898
00899:-00017:-00019:-00012:000253.5649:00899
00900:-00023:+00000:-00015:000253.5649:00900
00901:-00024:-00002:+00013:000253.5649:00901
00902:-00004:+00019:+00015:000253.5649:00902
00903:-00022:+00018:-00001:000253.5649:00903
00904:-00020:+00017:+00025:000253.5649:00904
00905:-00012:+00009:+00037:000253.5649:00905
00906:+00000:+00018:+00023:000253.5649:00906
00907:-00013:+00018:+00000:000253.5649:00907
00908:-00006:+00018:+00004:000253.5649:00908
00909:-00002:+00023:-00009:000253.5649:00909
00910:-00001:-00002:+00011:000253.5649:00910
00911:-00002:+00008:+00024:000253.5649:00911
00912:-00021:+00020:+00027:000253.5649:00912
00913:-00019:+00019:+00011:000253.5649:00913
00914:-00013:+00008:+00024:000253.5649:00914
00915:-00014:+00021:+00024:000253.5649:00915
00916:-00019:-00001:+00004:000253.5649:00916
00917:-00018:+00010:+00026:000253.5649:00917
00918:-00038:+00020:-00013:000253.5649:00918
00919:-00038:-00004:-00031:000253.5649:00919
00920:-00038:-00003:+00013:000253.5649:00920
00921:-00015:-00003:+00002:000253.5649:00921
00922:-00041:+00015:-00001:000253.5649:00922
00923:-00037:+00020:-00011:000253.5649:00923
00924:-00023:+00012:+00009:000253.5649:00924
00925:-00022:+00015:-00001:000253.5649:00925
00926:-00025:+00008:+00021:000253.5649:00926
00927:-00008:+00021:+00037:000253.5649:00927
00928:-00012:+00022:-00015:000253.5649:00928
00929:-00009:+00020:+00005:000253.5649:00929
00930:-00010:+00012:+00000:000253.5649:00930
00931:+00002:+00021:+00003:000253.5649:00931
00932:+00014:+00021:-00011:000253.5649:00932
00933:+00014:+00012:+00003:000253.5649:00933
00934:+00013:+00021:-00011:000253.5649:00934
00935:-00001:+00022:-00011:000253.5649:00935
00936:-00010:+00018:-00001:000253.5649:00936
00937:-00012:+00019:-00001:000253.5649:00937
00938:-00022:-00004:-00004:000225.6594:00938
00939:-00014:-00001:-00001:000225.6594:00939
00940:-00014:-00006:+00008:000225.6594:00940
00941:-00043:-00007:-00006:000225.6594:00941
00942:-00020:-00006:+00010:000225.6594:00942
00943:-00041:+00003:+00009:000225.6594:00943
00944:-00042:-00004:-00002:000225.6594:00944
00945:-00039:-00003:+00009:000225.6594:00945
00946:-00029:-00005:+00003:000225.6594:00946
00947:-00018:+00016:+00006:000225.6594:00947
00948:-00019:-00005:-00003:000225.6594:00948
00949:-00025:+00020:+00012:000225.6594:00949
00950:-00020:+00019:-00002:000225.6594:00950
00951:-00002:+00023:+00012:000225.6594:00951
00952:-00001:+00023:+00015:000225.6594:00952
00953:+00001:+00015:+00021:000225.6594:00953
00954:+00010:+00011:+00003:000225.6594:00954
00955:+00012:+00014:+00024:000225.6594:00955
00956:-00010:+00013:+00002:000225.6594:00956
00957:-00013:+00033:+00011:000225.6594:00957
00958:-00009:+00014:+00005:000225.6594:00958
00959:-00008:+00012:+00023:000225.6594:00959
00960:-00002:+00019:+00011:000225.6594:00960
00961:-00022:+00011:+00003:000225.6594:00961
00962:-00024:-00002:-00003:000225.6594:00962
00963:-00015:+00022:+00001:000225.6594:00963
00964:-00004:+00017:+00013:000225.6594:00964
00965:-00016:+00004:+00014:000225.6594:00965
00966:-00017:+00004:+00004:000225.6594:00966
00967:-00015:+00018:+00022:000225.6594:00967
00968:-00037:+00003:+00012:000225.6594:00968
00969:-00038:-00018:+00000:000225.6594:00969
00970:-00020:-00019:+00015:000225.6594:00970
00971:-00016:+00003:+00022:000225.6594:00971
00972:-00020:-00020:-00002:000225.6594:00972
00973:+00002:-00006:+00000:000225.6594:00973
00974:-00003:+00008:+00021:000225.6594:00974
00975:-00010:-00018:+00005:000225.6594:00975
00976:-00007:-00007:+00004:000225.6594:00976
00977:+00002:+00006:-00002:000225.6594:00977
00978:-00006:+00004:-00012:000225.6594:00978
00979:+00012:-00007:+00004:000225.6594:00979
00980:-00009:-00004:+00027:000225.6594:00980
00981:-00010:-00017:+00024:000225.6594:00981
00982:-00010:-00004:+00022:000225.6594:00982
00983:+00000:-00002:+00011:000225.6594:00983
00984:-00021:-00001:-00017:000225.6594:00984
00985:-00026:-00008:+00023:000225.6594:00985
00986:-00021:+00020:+00022:000225.6594:00986
00987:-00015:-00003:+00000:000225.6594:00987
00988:-00028:+00016:+00011:000225.6594:00988
00989:-00026:+00019:+00017:000225.6594:00989
00990:-00013:-00006:+00025:000225.6594:00990
00991:-00017:-00005:+00002:000225.6594:00991
00992:-00025:+00021:+00027:000225.6594:00992
00993:-00027:-00006:+00002:000225.6594:00993
00994:-00024:-00001:+00005:000225.6594:00994
00995:-00002:+00023:+00000:000225.6594:00995
00996:+00000:-00004:+00001:000225.6594:00996
00997:-00011:+00020:-00008:000225.6594:00997
00998:-00003:+00008:+00025:000225.6594:00998
00999:-00012:+00016:+00008:000225.6594:00999
01000:-00001:+00015:+00022:000225.6594:01000
01001:+00002:+00019:+00023:000225.6594:01001
01002:+00002:+00020:+00001:000225.6594:01002
01003:-00008:-00003:+00010:000225.6594:01003
01004:-00011:+00018:+00010:000225.6594:01004
01005:-00012:+00017:-00001:000225.6594:01005
01006:-00001:+00000:-00015:000225.6594:01006
01007:-00005:-00001:+00023:000225.6594:01007
01008:-00002:-00004:+00002:000225.6594:01008
01009:-00025:-00005:-00013:000225.6594:01009
01010:-00001:-00004:+00012:000225.6594:01010
01011:-00024:-00002:+00008:000225.6594:01011
01012:-00025:-00002:-00011:000225.6594:01012
01013:-00026:+00000:+00011:000225.6594:01013
01014:-00022:-00002:+00009:000225.6594:01014
01015:-00015:-00006:+00008:000225.6594:01015
01016:+00002:-00005:+00011:000225.6594:01016
01017:+00000:-00006:-00001:000225.6594:01017
01018:-00022:+00005:+00012:000225.6594:01018
01019:+00002:-00001:+00009:000225.6594:01019
01020:-00011:-00002:+00027:000225.6594:01020
01021:-00012:+00003:-00013:000225.6594:01021
01022:-00008:+00017:-00015:000239.7984:01022
01023:-00010:-00001:+00009:000239.7984:01023
01024:-00004:-00005:-00002:000239.7984:01024
01025:-00011:-00005:+00004:000239.7984:01025
01026:-00012:-00002:+00005:000239.7984:01026
01027:-00001:+00003:+00012:000239.7984:01027
01028:-00012:-00005:+00024:000239.7984:01028
01029:-00007:-00007:+00012:000239.7984:01029
01030:-00023:+00007:+00010:000239.7984:01030
01031:-00025:-00017:-00001:000239.7984:01031
01032:-00025:+00004:+00011:000239.7984:01032
01033:-00026:+00006:+00012:000239.7984:01033
01034:-00017:+00005:+00009:000239.7984:01034
01035:-00014:+00002:+00022:000239.7984:01035
01036:-00018:+00003:-00001:000239.7984:01036
01037:-00037:-00017:-00001:000239.7984:01037
01038:-00022:+00008:+00012:000239.7984:01038
01039:-00025:+00002:+00001:000239.7984:01039
01040:-00002:+00002:-00016:000239.7984:01040
01041:-00003:-00004:+00000:000239.7984:01041
01042:-00009:+00007:+00003:000239.7984:01042
01043:+00001:-00004:-00003:000239.7984:01043
01044:+00001:-00003:-00002:000239.7984:01044
01045:+00002:+00018:+00003:000239.7984:01045
01046:+00001:-00002:+00001:000239.7984:01046
01047:+00001:+00020:+00011:000239.7984:01047
01048:-00009:-00005:+00002:000239.7984:01048
01049:-00010:-00005:-00017:000239.7984:01049
01050:-00011:-00001:-00002:000239.7984:01050
01051:-00006:+00022:+00023:000239.7984:01051
01052:-00004:-00002:+00010:000239.7984:01052
01053:+00001:-00003:-00014:000239.7984:01053
01054:-00004:-00002:+00038:000239.7984:01054
01055:-00005:-00005:-00003:000239.7984:01055
01056:+00002:-00004:+00006:000239.7984:01056
01057:+00001:-00006:+00014:000239.7984:01057
01058:-00021:-00007:+00009:000239.7984:01058
01059:-00001:+00007:+00012:000239.7984:01059
01060:+00000:-00006:-00003:000239.7984:01060
01061:-00003:+00007:+00000:000239.7984:01061
01062:-00002:+00007:-00018:000239.7984:01062
01063:-00011:-00005:+00022:000239.7984:01063
01064:+00001:+00007:+00000:000239.7984:01064
01065:+00001:-00003:+00011:000239.7984:01065
01066:-00009:-00006:+00021:000239.7984:01066
01067:-00008:+00016:+00003:000239.7984:01067
01068:-00010:-00004:+00021:000239.7984:01068
01069:-00006:+00018:+00025:000239.7984:01069
01070:-00007:-00001:+00003:000239.7984:01070
01071:-00008:-00004:-00017:000239.7984:01071
01072:-00008:+00015:+00001:000239.7984:01072
01073:-00007:-00002:+00011:000239.7984:01073
01074:-00012:-00007:+00010:000239.7984:01074
01075:+00018:+00015:+00000:000239.7984:01075
01076:-00007:-00007:-00001:000239.7984:01076
01077:-00012:+00016:+00001:000239.7984:01077
01078:-00001:-00005:+00003:000239.7984:01078
01079:-00008:-00005:+00012:000239.7984:01079
01080:-00024:+00018:+00005:000239.7984:01080
01081:-00003:-00003:+00007:000239.7984:01081
01082:-00022:+00019:+00010:000239.7984:01082
01083:-00026:-00006:+00021:000239.7984:01083
01084:-00005:+00015:+00001:000239.7984:01084
01085:-00026:+00017:+00003:000239.7984:01085
01086:-00024:+00017:+00003:000239.7984:01086
01087:-00025:-00002:+00002:000239.7984:01087
01088:-00026:-00001:-00001:000239.7984:01088
01089:-00028:-00007:+00013:000239.7984:01089
01090:-00021:+00019:+00009:000239.7984:01090
01091:-00005:-00003:+00023:000239.7984:01091
01092:+00001:+00007:+00002:000239.7984:01092
01093:-00021:+00016:+00022:000239.7984:01093
01094:-00005:-00001:+00025:000239.7984:01094
01095:+00002:+00020:-00011:000239.7984:01095
01096:-00013:-00004:+00007:000239.7984:01096
01097:-00009:+00000:+00010:000239.7984:01097
01098:-00011:-00003:+00008:000239.7984:01098
01099:+00001:-00005:+00003:000259.8616:01099
01100:-00010:+00017:+00036:000259.8616:01100
01101:+00001:-00007:+00001:000259.8616:01101
01102:-00026:-00006:+00005:000259.8616:01102
01103:+00000:-00002:+00041:000259.8616:01103
01104:-00004:-00008:+00012:000259.8616:01104
01105:-00023:+00006:-00001:000259.8616:01105
01106:-00002:-00001:-00002:000259.8616:01106
01107:-00001:+00007:+00010:000259.8616:01107
01108:-00022:-00006:-00010:000259.8616:01108
01109:-00002:-00016:+00015:000259.8616:01109
01110:-00005:+00006:-00002:000259.8616:01110
01111:-00027:+00007:+00011:000259.8616:01111
01112:+00002:+00007:+00004:000259.8616:01112
01113:-00012:-00003:+00001:000259.8616:01113
01114:-00001:+00007:-00011:000259.8616:01114
01115:+00000:+00018:+00009:000259.8616:01115
01116:+00001:-00004:+00010:000259.8616:01116
01117:-00005:-00002:-00014:000259.8616:01117
01118:-00002:+00018:+00027:000259.8616:01118
01119:-00001:+00017:+00003:000259.8616:01119
01120:-00001:-00004:+00011:000259.8616:01120
01121:-00007:+00000:+00009:000259.8616:01121
01122:-00004:+00016:+00000:000259.8616:01122
01123:-00005:+00000:+00006:000259.8616:01123
01124:-00023:+00019:-00002:000259.8616:01124
01125:-00004:-00003:+00024:000259.8616:01125
01126:-00014:+00019:+00011:000259.8616:01126
01127:-00003:+00020:+00020:000259.8616:01127
01128:-00021:+00019:+00007:000259.8616:01128
01129:-00014:+00006:-00002:000259.8616:01129
01130:-00011:+00019:+00007:000259.8616:01130
01131:-00022:+00020:+00002:000259.8616:01131
01132:-00024:-00007:-00015:000259.8616:01132
01133:-00024:+00010:+00000:000259.8616:01133
01134:-00013:-00001:+00010:000259.8616:01134
01135:-00028:+00023:-00028:000259.8616:01135
01136:-00004:+00018:+00012:000259.8616:01136
01137:+00000:+00019:+00000:000259.8616:01137
01138:-00023:+00021:+00003:000259.8616:01138
01139:+00002:+00011:+00001:000259.8616:01139
01140:-00002:+00022:-00003:000259.8616:01140
01141:-00012:+00023:-00026:000259.8616:01141
01142:-00001:+00010:+00006:000259.8616:01142
01143:-00011:+00012:+00009:000259.8616:01143
01144:-00001:+00008:-00014:000259.8616:01144
01145:-00011:+00035:+00011:000259.8616:01145
01146:-00012:+00036:+00023:000259.8616:01146
01147:+00002:+00010:-00013:000259.8616:01147
01148:-00021:+00011:+00002:000259.8616:01148
01149:-00013:+00013:+00028:000259.8616:01149
01150:-00003:+00032:+00011:000259.8616:01150
01151:-00002:+00012:+00010:000259.8616:01151
01152:-00008:+00033:+00002:000259.8616:01152
01153:-00004:+00021:+00008:000259.8616:01153
01154:-00020:+00014:-00010:000259.8616:01154
01155:-00028:+00017:+00023:000259.8616:01155
01156:+00000:+00023:+00009:000259.8616:01156
01157:-00025:+00020:+00011:000259.8616:01157
01158:-00021:+00009:+00009:000259.8616:01158
01159:-00003:+00018:+00009:000259.8616:01159
01160:+00001:+00015:-00015:000259.8616:01160
01161:-00001:+00018:+00009:000259.8616:01161
01162:+00010:+00017:-00003:000259.8616:01162
01163:-00004:-00005:-00003:000259.8616:01163
01164:-00021:-00003:+00012:000259.8616:01164
01165:-00001:+00020:+00008:000259.8616:01165
01166:+00002:-00007:-00002:000259.8616:01166
01167:-00002:+00018:+00008:000259.8616:01167
01168:-00010:-00007:+00026:000259.8616:01168
01169:-00008:-00002:-00011:000259.8616:01169
01170:-00010:-00001:-00015:000259.8616:01170
01171:-00005:+00021:+00004:000259.8616:01171
01172:-00011:+00021:+00001:000259.8616:01172
01173:-00002:+00019:-00006:000259.8616:01173
01174:+00002:+00016:+00017:000259.8616:01174
01175:-00001:-00001:+00002:000259.8616:01175
01176:-00026:-00001:+00011:000259.8616:01176
01177:-00001:+00022:+00001:000259.8616:01177
01178:-00023:+00016:+00004:000259.8616:01178
01179:-00002:-00005:+00002:000259.8616:01179
01180:-00022:+00020:+00001:000259.8616:01180
01181:-00023:+00017:-00002:000259.8616:01181
01182:-00028:+00017:-00014:000259.8616:01182
01183:-00025:+00022:+00012:000237.3169:01183
01184:-00022:+00020:+00009:000237.3169:01184
01185:-00026:+00020:+00003:000237.3169:01185
01186:-00026:+00017:+00021:000237.3169:01186
01187:-00005:-00002:+00004:000237.3169:01187
01188:-00022:+00018:+00001:000237.3169:01188
01189:-00002:+00022:+00001:000237.3169:01189
01190:+00000:+00018:+00002:000237.3169:01190
01191:-00026:+00017:-00001:000237.3169:01191
01192:-00023:-00001:+00012:000237.3169:01192
01193:-00003:+00016:+00000:000237.3169:01193
01194:+00000:+00007:+00011:000237.3169:01194
01195:-00004:+00016:-00003:000237.3169:01195
01196:+00010:-00002:+00026:000237.3169:01196
01197:+00000:+00007:+00001:000237.3169:01197
01198:+00001:-00005:+00023:000237.3169:01198
01199:-00012:-00001:+00020:000237.3169:01199
01200:-00013:-00004:-00001:000237.3169:01200
01201:-00002:-00004:-00013:000237.3169:01201
01202:-00004:-00004:+00001:000237.3169:01202
01203:-00002:-00008:+00023:000237.3169:01203
01204:-00021:-00004:+00023:000237.3169:01204
01205:-00010:-00007:+00001:000237.3169:01205
01206:-00002:-00005:+00003:000237.3169:01206
01207:-00004:-00003:-00001:000237.3169:01207
01208:+00000:+00023:+00000:000237.3169:01208
01209:-00023:+00020:+00001:000237.3169:01209
01210:-00027:+00019:-00002:000237.3169:01210
01211:-00021:+00022:+00013:000237.3169:01211
01212:-00003:+00020:+00011:000237.3169:01212
01213:-00028:+00018:+00011:000237.3169:01213
01214:-00012:+00020:-00003:000237.3169:01214
01215:-00012:+00022:-00002:000237.3169:01215
01216:-00001:+00017:-00017:000237.3169:01216
01217:-00011:+00017:-00001:000237.3169:01217
01218:+00012:+00020:+00012:000237.3169:01218
01219:-00002:+00010:-00008:000237.3169:01219
01220:-00010:+00010:+00010:000237.3169:01220
01221:-00012:+00008:-00001:000237.3169:01221
01222:+00000:+00016:+00005:000237.3169:01222
01223:-00011:+00023:-00002:000237.3169:01223
01224:-00007:+00015:+00002:000237.3169:01224
01225:-00005:+00018:+00006:000237.3169:01225
01226:-00001:-00001:+00005:000237.3169:01226
01227:-00011:+00018:+00012:000237.3169:01227
01228:-00013:+00016:+00003:000237.3169:01228
01229:-00026:-00003:+00007:000237.3169:01229
01230:-00024:-00005:+00000:000237.3169:01230
01231:-00014:-00003:+00010:000237.3169:01231
01232:-00027:-00004:+00012:000237.3169:01232
01233:-00021:-00004:+00036:000237.3169:01233
01234:-00015:+00000:+00021:000237.3169:01234
01235:-00021:-00017:+00004:000237.3169:01235
01236:-00026:+00016:-00001:000237.3169:01236
01237:-00003:-00002:-00001:000237.3169:01237
01238:-00004:-00004:-00005:000237.3169:01238
01239:+00001:+00007:+00014:000237.3169:01239
01240:-00023:-00004:+00000:000237.3169:01240
01241:-00014:-00001:+00001:000237.3169:01241
01242:+00000:-00004:+00004:000237.3169:01242
01243:-00002:-00001:-00002:000237.3169:01243
01244:+00001:-00007:+00000:000237.3169:01244
01245:-00003:+00017:+00012:000237.3169:01245
01246:-00022:+00019:+00000:000237.3169:01246
01247:+00000:+00016:-00018:000237.3169:01247
01248:-00021:+00021:+00021:000237.3169:01248
01249:-00025:+00022:+00022:000237.3169:01249
01250:-00025:-00007:-00001:000237.3169:01250
01251:-00011:-00003:+00002:000237.3169:01251
01252:-00014:+00016:-00017:000237.3169:01252
01253:-00004:-00003:-00016:000237.3169:01253
01254:-00022:-00001:-00013:000237.3169:01254
01255:-00001:-00004:+00005:000237.3169:01255
01256:-00014:+00018:+00028:000237.3169:01256
01257:-00004:-00005:+00014:000237.3169:01257
01258:-00023:+00016:+00022:000237.3169:01258
01259:-00037:-00006:-00018:000237.3169:01259
01260:-00016:+00015:-00027:000237.3169:01260
01261:-00014:-00007:+00008:000237.3169:01261
01262:-00023:-00007:-00016:000237.3169:01262
01263:-00025:+00003:+00001:000248.5661:01263
01264:-00023:-00004:+00003:000248.5661:01264
01265:-00019:+00004:+00010:000248.5661:01265
01266:-00025:-00007:+00000:000248.5661:01266
01267:-00025:+00016:-00001:000248.5661:01267
01268:-00020:+00003:+00012:000248.5661:01268
01269:-00023:+00007:-00013:000248.5661:01269
01270:-00005:-00007:+00006:000248.5661:01270
01271:-00023:-00003:-00011:000248.5661:01271
01272:+00000:+00002:+00022:000248.5661:01272
01273:-00006:-00003:-00001:000248.5661:01273
01274:-00004:-00004:-00001:000248.5661:01274
01275:+00000:-00008:+00012:000248.5661:01275
01276:-00003:-00004:+00040:000248.5661:01276
01277:+00002:-00006:+00023:000248.5661:01277
01278:+00000:-00003:-00003:000248.5661:01278
01279:+00011:-00004:+00019:000248.5661:01279
01280:+00002:+00018:+00007:000248.5661:01280
01281:-00010:+00019:-00001:000248.5661:01281
01282:-00005:+00021:+00005:000248.5661:01282
01283:-00023:+00016:+00012:000248.5661:01283
01284:-00024:+00017:-00011:000248.5661:01284
01285:-00015:+00016:-00001:000248.5661:01285
01286:-00016:-00001:-00001:000248.5661:01286
01287:-00018:+00017:+00004:000248.5661:01287
01288:-00020:-00004:+00021:000248.5661:01288
01289:-00018:-00001:+00011:000248.5661:01289
01290:-00017:+00005:+00007:000248.5661:01290
01291:-00023:-00001:+00011:000248.5661:01291
01292:-00014:-00007:+00009:000248.5661:01292
01293:-00024:-00003:-00013:000248.5661:01293
01294:-00027:+00005:+00003:000248.5661:01294
01295:-00001:+00016:+00010:000248.5661:01295
01296:-00004:+00003:+00012:000248.5661:01296
01297:+00012:+00007:-00002:000248.5661:01297
01298:+00003:-00005:+00021:000248.5661:01298
01299:-00010:-00005:+00001:000248.5661:01299
01300:+00001:-00002:+00025:000248.5661:01300
01301:+00012:+00000:+00000:000248.5661:01301
01302:+00001:+00007:-00003:000248.5661:01302
01303:-00012:-00005:+00024:000248.5661:01303
01304:-00008:-00002:+00001:000248.5661:01304
01305:-00002:-00007:+00012:000248.5661:01305
01306:-00021:-00005:+00004:000248.5661:01306
01307:-00004:-00002:+00028:000248.5661:01307
01308:-00004:-00005:+00006:000248.5661:01308
01309:-00004:-00002:-00011:000248.5661:01309
01310:-00027:+00006:+00005:000248.5661:01310
01311:-00005:-00007:-00014:000248.5661:01311
01312:-00002:-00006:+00007:000248.5661:01312
01313:-00003:-00005:+00022:000248.5661:01313
01314:-00001:+00002:+00026:000248.5661:01314
01315:+00002:-00004:+00002:000248.5661:01315
01316:+00002:-00001:+00022:000248.5661:01316
01317:-00010:+00010:+00005:000248.5661:01317
01318:+00002:+00022:+00003:000248.5661:01318
01319:+00017:+00012:+00000:000248.5661:01319
01320:-00010:+00011:-00002:000248.5661:01320
01321:-00009:+00011:-00002:000248.5661:01321
01322:-00008:+00010:+00023:000248.5661:01322
01323:+00001:+00012:-00002:000248.5661:01323
01324:-00001:+00013:-00001:000248.5661:01324
01325:-00007:+00011:+00019:000248.5661:01325
01326:-00002:+00011:-00014:000248.5661:01326
01327:-00025:+00008:+00003:000248.5661:01327
01328:-00022:+00034:+00010:000248.5661:01328
01329:-00024:+00021:+00024:000248.5661:01329
01330:-00015:-00001:-00017:000248.5661:01330
01331:-00016:+00011:+00027:000248.5661:01331
01332:-00015:+00017:+00009:000248.5661:01332
01333:-00037:+00016:-00012:000248.5661:01333
01334:-00004:+00017:-00015:000248.5661:01334
01335:-00027:-00002:+00012:000248.5661:01335
01336:-00025:+00007:-00027:000275.8092:01336
01337:+00002:-00003:+00012:000275.8092:01337
01338:-00002:-00005:+00002:000275.8092:01338
01339:-00022:-00004:-00003:000275.8092:01339
01340:-00012:-00004:+00025:000275.8092:01340
01341:+00001:+00021:+00022:000275.8092:01341
01342:-00005:-00001:+00000:000275.8092:01342
01343:+00013:-00007:+00000:000275.8092:01343
01344:+00002:+00020:+00022:000275.8092:01344
01345:-00007:+00022:-00017:000275.8092:01345
01346:+00010:-00003:+00006:000275.8092:01346
01347:-00011:+00021:-00001:000275.8092:01347
01348:-00022:+00008:+00002:000275.8092:01348
01349:-00021:+00015:+00006:000275.8092:01349
01350:-00004:+00022:+00027:000275.8092:01350
01351:-00014:+00000:-00012:000275.8092:01351
01352:-00025:+00008:-00003:000275.8092:01352
01353:-00027:+00019:+00003:000275.8092:01353
01354:-00013:+00008:+00001:000275.8092:01354
01355:-00027:+00017:+00003:000275.8092:01355
01356:-00018:+00011:+00011:000275.8092:01356
01357:-00014:+00021:-00002:000275.8092:01357
01358:-00027:+00010:-00018:000275.8092:01358
01359:-00013:+00012:+00012:000275.8092:01359
01360:-00024:+00010:+00012:000275.8092:01360
01361:-00027:+00017:-00002:000275.8092:01361
01362:+00001:+00008:-00002:000275.8092:01362
01363:-00026:+00022:+00009:000275.8092:01363
01364:-00022:+00010:-00014:000275.8092:01364
01365:-00023:+00014:-00001:000275.8092:01365
01366:-00001:+00011:+00009:000275.8092:01366
01367:-00016:+00016:+00008:000275.8092:01367
01368:-00022:+00008:+00004:000275.8092:01368
01369:-00023:+00009:+00002:000275.8092:01369
01370:-00023:+00015:+00011:000275.8092:01370
01371:-00023:+00018:+00010:000275.8092:01371
01372:+00002:-00002:+00014:000275.8092:01372
01373:-00023:-00004:+00008:000275.8092:01373
01374:-00025:+00006:+00012:000275.8092:01374
01375:-00004:-00006:+00002:000275.8092:01375
01376:-00002:-00004:-00002:000275.8092:01376
01377:-00025:-00007:-00018:000275.8092:01377
01378:-00024:-00002:+00003:000275.8092:01378
01379:-00027:-00004:+00024:000275.8092:01379
01380:-00026:+00002:+00008:000275.8092:01380
01381:-00003:-00006:+00012:000275.8092:01381
01382:-00026:+00006:+00011:000275.8092:01382
01383:-00028:-00007:+00010:000275.8092:01383
01384:-00014:-00003:+00011:000275.8092:01384
01385:-00014:-00007:-00003:000275.8092:01385
01386:-00043:+00008:+00011:000275.8092:01386
01387:-00017:-00006:+00002:000275.8092:01387
01388:-00013:-00007:+00012:000275.8092:01388
01389:-00017:-00006:+00011:000275.8092:01389
01390:-00026:+00022:+00012:000275.8092:01390
01391:+00000:+00020:+00021:000275.8092:01391
01392:-00001:+00000:-00015:000275.8092:01392
01393:-00012:+00023:-00002:000275.8092:01393
01394:-00011:+00013:+00001:000275.8092:01394
01395:-00004:+00032:+00001:000275.8092:01395
01396:-00007:+00012:+00007:000275.8092:01396
01397:+00012:+00032:+00004:000275.8092:01397
01398:-00008:+00010:+00000:000275.8092:01398
01399:-00007:+00014:+00013:000275.8092:01399
01400:+00015:+00031:+00012:000275.8092:01400
01401:+00001:+00013:-00015:000275.8092:01401
01402:-00003:+00011:+00008:000275.8092:01402
01403:-00002:+00014:+00009:000275.8092:01403
01404:-00004:-00001:+00005:000275.8092:01404
01405:-00023:-00003:+00007:000275.8092:01405
01406:-00025:+00000:+00026:000275.8092:01406
01407:-00022:-00003:+00001:000275.8092:01407
01408:-00013:+00006:-00002:000275.8092:01408
01409:+00002:+00016:+00001:000274.7067:01409
01410:-00021:+00004:+00010:000274.7067:01410
01411:-00004:+00001:-00014:000274.7067:01411
01412:+00001:-00004:+00003:000274.7067:01412
01413:-00002:+00007:+00012:000274.7067:01413
01414:-00002:-00004:-00012:000274.7067:01414
01415:+00002:-00007:+00025:000274.7067:01415
01416:-00010:+00016:-00001:000274.7067:01416
01417:-00001:-00007:+00007:000274.7067:01417
01418:-00012:+00016:+00008:000274.7067:01418
01419:+00002:+00016:+00001:000274.7067:01419
01420:-00013:-00004:-00006:000274.7067:01420
01421:-00010:+00019:+00012:000274.7067:01421
01422:+00012:+00010:-00002:000274.7067:01422
01423:-00026:+00014:-00005:000274.7067:01423
01424:-00003:+00021:+00001:000274.7067:01424
01425:-00022:+00012:+00001:000274.7067:01425
01426:-00014:+00021:+00008:000274.7067:01426
01427:-00027:+00022:+00011:000274.7067:01427
01428:-00027:+00008:+00023:000274.7067:01428
01429:-00003:+00009:+00010:000274.7067:01429
01430:+00000:+00010:+00012:000274.7067:01430
01431:-00009:+00022:-00002:000274.7067:01431
01432:-00023:+00021:+00004:000274.7067:01432
01433:+00000:+00022:+00028:000274.7067:01433
01434:-00009:+00023:+00026:000274.7067:01434
01435:+00000:-00002:+00003:000274.7067:01435
01436:+00001:+00017:+00002:000274.7067:01436
01437:+00010:-00002:+00027:000274.7067:01437
01438:-00013:+00016:-00001:000274.7067:01438
01439:-00001:-00003:+00003:000274.7067:01439
01440:-00004:-00007:+00003:000274.7067:01440
01441:-00013:-00001:-00001:000274.7067:01441
01442:-00021:-00004:+00007:000274.7067:01442
01443:-00004:+00004:+00023:000274.7067:01443
01444:-00024:-00017:+00002:000274.7067:01444
01445:-00026:+00006:+00001:000274.7067:01445
01446:-00002:+00007:+00003:000274.7067:01446
01447:-00025:+00004:-00001:000274.7067:01447
01448:-00022:+00005:+00011:000274.7067:01448
01449:-00004:-00002:+00000:000274.7067:01449
01450:-00004:+00001:+00001:000274.7067:01450
01451:-00024:+00000:+00009:000274.7067:01451
01452:+00002:+00004:+00021:000274.7067:01452
01453:+00000:-00006:+00002:000274.7067:01453
01454:-00025:+00001:+00000:000274.7067:01454
01455:-00007:-00001:+00008:000274.7067:01455
01456:-00010:+00018:+00007:000274.7067:01456
01457:+00002:-00005:-00004:000274.7067:01457
01458:-00003:+00016:-00002:000274.7067:01458
01459:-00005:+00022:+00012:000274.7067:01459
01460:-00027:+00022:-00006:000274.7067:01460
01461:-00023:+00016:+00001:000274.7067:01461
01462:-00024:+00012:+00002:000274.7067:01462
01463:-00027:+00017:+00001:000274.7067:01463
01464:-00016:+00019:+00011:000274.7067:01464
01465:-00014:+00021:+00010:000274.7067:01465
01466:-00027:+00019:-00008:000274.7067:01466
01467:-00013:+00000:-00011:000274.7067:01467
01468:-00002:+00019:+00009:000274.7067:01468
01469:-00025:+00016:+00010:000274.7067:01469
01470:-00026:-00001:+00011:000274.7067:01470
01471:-00026:+00021:+00037:000274.7067:01471
01472:-00022:+00007:+00004:000274.7067:01472
01473:-00013:-00007:+00007:000274.7067:01473
01474:+00000:+00007:+00007:000304.8324:01474
01475:-00021:-00006:+00005:000304.8324:01475
01476:-00021:-00018:-00011:000304.8324:01476
01477:-00023:-00003:+00001:000304.8324:01477
01478:-00005:-00002:+00001:000304.8324:01478
01479:-00017:-00007:-00005:000304.8324:01479
01480:-00005:+00007:+00022:000304.8324:01480
01481:+00000:-00007:+00009:000304.8324:01481
01482:-00002:+00003:-00002:000304.8324:01482
01483:-00011:-00007:-00003:000304.8324:01483
01484:+00002:+00007:+00025:000304.8324:01484
01485:-00002:+00006:-00004:000304.8324:01485
01486:-00013:-00007:+00000:000304.8324:01486
01487:-00001:-00004:+00003:000304.8324:01487
01488:+00001:-00004:-00018:000304.8324:01488
01489:-00004:-00006:-00001:000304.8324:01489
01490:-00003:-00006:+00011:000304.8324:01490
01491:+00002:-00004:+00004:000304.8324:01491
01492:-00022:-00003:-00002:000304.8324:01492
01493:-00021:+00017:+00041:000304.8324:01493
01494:-00025:-00007:-00001:000304.8324:01494
01495:-00027:+00015:+00011:000304.8324:01495
01496:-00026:-00005:+00004:000304.8324:01496
01497:-00037:+00017:+00012:000304.8324:01497
01498:-00014:-00005:+00009:000304.8324:01498
01499:-00026:+00010:+00022:000304.8324:01499
01500:-00014:+00007:+00022:000304.8324:01500
01501:-00026:+00018:+00023:000304.8324:01501
01502:-00028:+00022:+00023:000304.8324:01502
01503:-00028:-00002:+00002:000304.8324:01503
01504:-00027:-00005:-00001:000304.8324:01504
01505:-00027:-00004:+00005:000304.8324:01505
01506:-00014:+00018:+00000:000304.8324:01506
01507:-00024:-00005:+00023:000304.8324:01507
01508:-00014:-00004:+00002:000304.8324:01508
01509:-00028:-00002:-00003:000304.8324:01509
01510:-00025:-00005:+00012:000304.8324:01510
01511:+00002:-00004:-00001:000304.8324:01511
01512:-00021:-00004:+00003:000304.8324:01512
01513:-00023:-00006:+00004:000304.8324:01513
01514:-00002:-00002:+00021:000304.8324:01514
01515:-00021:-00006:+00000:000304.8324:01515
01516:-00022:-00003:+00002:000304.8324:01516
01517:-00024:-00006:+00025:000304.8324:01517
01518:-00024:-00002:+00002:000304.8324:01518
01519:-00022:-00003:+00011:000304.8324:01519
01520:-00004:-00004:+00015:000304.8324:01520
01521:-00004:-00004:-00018:000304.8324:01521
01522:-00023:-00007:+00012:000304.8324:01522
01523:-00002:+00020:+00000:000304.8324:01523
01524:-00028:+00019:-00001:000304.8324:01524
01525:-00003:-00004:+00002:000304.8324:01525
01526:-00005:+00010:+00022:000304.8324:01526
01527:+00002:+00021:+00002:000304.8324:01527
01528:-00023:+00022:-00003:000304.8324:01528
01529:-00001:+00021:+00000:000304.8324:01529
01530:-00003:+00019:-00011:000304.8324:01530
01531:-00013:+00016:+00012:000304.8324:01531
01532:+00002:+00009:+00009:000304.8324:01532
01533:-00028:+00019:+00000:000304.8324:01533
01534:-00022:+00011:-00009:000304.8324:01534
01535:-00002:+00009:+00011:000304.8324:01535
01536:-00022:+00011:+00002:000304.8324:01536
01537:-00005:+00020:+00009:000304.8324:01537
01538:-00002:+00019:+00012:000318.2923:01538
01539:-00024:+00018:-00011:000318.2923:01539
01540:-00014:-00002:+00001:000318.2923:01540
01541:-00003:+00016:-00001:000318.2923:01541
01542:-00014:+00016:+00012:000318.2923:01542
01543:-00025:-00004:-00001:000318.2923:01543
01544:-00024:+00020:+00022:000318.2923:01544
01545:-00013:+00003:+00007:000318.2923:01545
01546:-00017:+00006:+00009:000318.2923:01546
01547:-00003:+00000:+00000:000318.2923:01547
01548:+00000:-00004:+00007:000318.2923:01548
01549:-00021:-00018:+00012:000318.2923:01549
01550:-00022:-00004:-00003:000318.2923:01550
01551:-00023:+00005:+00010:000318.2923:01551
01552:-00013:-00003:-00016:000318.2923:01552
01553:-00023:-00007:+00000:000318.2923:01553
01554:-00021:+00019:+00010:000318.2923:01554
01555:-00022:-00003:+00001:000318.2923:01555
01556:+00000:+00017:+00000:000318.2923:01556
01557:-00002:-00001:+00010:000318.2923:01557
01558:-00002:+00017:-00014:000318.2923:01558
01559:-00004:+00022:-00003:000318.2923:01559
01560:-00002:+00012:+00009:000318.2923:01560
01561:-00023:+00012:-00013:000318.2923:01561
01562:-00021:+00013:+00010:000318.2923:01562
01563:-00021:+00024:+00007:000318.2923:01563
01564:-00023:+00012:-00002:000318.2923:01564
01565:-00005:+00012:+00012:000318.2923:01565
01566:-00025:+00036:+00016:000318.2923:01566
01567:-00002:+00020:-00008:000318.2923:01567
01568:-00021:+00037:+00009:000318.2923:01568
01569:-00002:+00037:+00002:000318.2923:01569
01570:-00014:+00032:-00011:000318.2923:01570
01571:-00024:+00009:+00005:000318.2923:01571
01572:-00022:+00013:+00012:000318.2923:01572
01573:-00018:+00008:-00002:000318.2923:01573
01574:-00003:+00008:+00007:000318.2923:01574
01575:-00023:+00020:+00009:000318.2923:01575
01576:-00002:-00004:-00003:000318.2923:01576
01577:-00021:-00003:-00001:000318.2923:01577
01578:-00021:-00006:+00011:000318.2923:01578
01579:-00017:+00004:+00011:000318.2923:01579
01580:-00023:+00003:+00003:000318.2923:01580
01581:-00003:+00002:+00011:000318.2923:01581
01582:-00004:-00019:+00003:000318.2923:01582
01583:-00022:-00021:+00001:000318.2923:01583
01584:-00011:-00016:-00003:000318.2923:01584
01585:-00004:+00001:-00018:000318.2923:01585
01586:-00003:-00018:+00001:000318.2923:01586
01587:-00007:+00003:+00003:000318.2923:01587
01588:-00023:+00007:+00023:000318.2923:01588
01589:-00014:+00004:+00001:000318.2923:01589
01590:-00005:-00003:+00020:000318.2923:01590
01591:-00023:-00006:+00004:000318.2923:01591
01592:-00023:-00003:+00008:000318.2923:01592
01593:-00013:+00023:-00001:000318.2923:01593
01594:-00004:+00019:+00008:000318.2923:01594
01595:-00002:+00017:+00006:000318.2923:01595
01596:+00002:+00012:+00008:000318.2923:01596
01597:-00010:+00032:+00007:000318.2923:01597
01598:-00028:+00032:-00018:000318.2923:01598
01599:-00001:+00015:+00014:000318.2923:01599
01600:-00001:+00034:+00003:000318.2923:01600
01601:-00026:+00013:+00002:000315.2602:01601
01602:-00004:+00038:-00001:000315.2602:01602
01603:-00023:+00038:+00008:000315.2602:01603
01604:-00005:+00034:-00033:000315.2602:01604
01605:+00002:+00025:+00008:000315.2602:01605
01606:-00008:+00033:+00011:000315.2602:01606
01607:-00001:+00032:-00015:000315.2602:01607
01608:-00003:+00034:+00001:000315.2602:01608
01609:-00021:+00038:+00000:000315.2602:01609
01610:-00004:+00032:+00011:000315.2602:01610
01611:-00011:+00014:+00003:000315.2602:01611
01612:+00011:+00022:+00023:000315.2602:01612
01613:+00001:+00010:+00000:000315.2602:01613
01614:+00002:+00023:+00021:000315.2602:01614
01615:-00002:+00018:+00024:000315.2602:01615
01616:+00001:-00004:-00001:000315.2602:01616
01617:-00022:-00005:-00008:000315.2602:01617
01618:-00021:-00005:+00003:000315.2602:01618
01619:+00001:+00003:+00000:000315.2602:01619
01620:-00024:-00008:+00009:000315.2602:01620
01621:-00021:+00001:+00010:000315.2602:01621
01622:-00003:+00006:+00012:000315.2602:01622
01623:-00005:-00012:-00001:000315.2602:01623
01624:-00024:+00003:+00000:000315.2602:01624
01625:-00022:+00008:-00002:000315.2602:01625
01626:-00021:+00007:-00013:000315.2602:01626
01627:+00001:+00006:+00012:000315.2602:01627
01628:-00011:-00007:+00010:000315.2602:01628
01629:+00002:+00003:+00012:000315.2602:01629
01630:+00014:-00006:+00024:000315.2602:01630
01631:-00009:-00005:+00010:000315.2602:01631
01632:-00007:-00004:+00003:000315.2602:01632
01633:-00010:-00005:+00011:000315.2602:01633
01634:-00001:+00016:+00023:000315.2602:01634
01635:-00004:+00017:-00003:000315.2602:01635
01636:+00000:+00008:-00011:000315.2602:01636
01637:-00011:+00008:+00001:000315.2602:01637
01638:-00003:+00021:+00001:000315.2602:01638
01639:-00005:+00013:-00002:000315.2602:01639
01640:-00001:+00010:+00023:000315.2602:01640
01641:-00021:+00008:-00015:000315.2602:01641
01642:-00003:+00015:+00001:000315.2602:01642
01643:-00019:+00013:+00021:000315.2602:01643
01644:-00038:+00010:-00005:000315.2602:01644
01645:-00014:+00009:+00012:000315.2602:01645
01646:-00026:+00008:-00002:000315.2602:01646
01647:-00019:+00016:+00022:000315.2602:01647
01648:-00014:+00018:+00004:000315.2602:01648
01649:-00028:+00000:+00021:000315.2602:01649
01650:-00027:-00005:-00017:000315.2602:01650
01651:-00027:+00000:+00012:000315.2602:01651
01652:-00013:-00006:+00010:000315.2602:01652
01653:-00024:-00007:-00031:000315.2602:01653
01654:-00004:+00004:+00012:000315.2602:01654
01655:-00013:-00006:+00003:000315.2602:01655
01656:+00002:+00006:+00003:000359.0766:01656
01657:-00002:-00016:-00001:000359.0766:01657
01658:+00001:+00003:+00038:000359.0766:01658
01659:-00009:+00005:-00012:000359.0766:01659
01660:-00009:+00003:+00008:000359.0766:01660
01661:+00011:+00002:+00003:000359.0766:01661
01662:-00012:+00002:+00001:000359.0766:01662
01663:-00008:+00000:+00002:000359.0766:01663
01664:-00012:+00007:+00025:000359.0766:01664
01665:-00012:+00002:-00001:000359.0766:01665
01666:-00003:+00008:+00001:000359.0766:01666
01667:-00011:+00006:+00025:000359.0766:01667
01668:-00003:-00004:+00009:000359.0766:01668
01669:-00003:-00003:+00004:000359.0766:01669
01670:+00000:+00019:-00012:000359.0766:01670
01671:+00002:-00003:+00008:000359.0766:01671
01672:-00007:+00009:+00002:000359.0766:01672
01673:-00011:+00021:+00004:000359.0766:01673
01674:-00001:+00010:+00012:000359.0766:01674
01675:+00001:+00012:+00003:000359.0766:01675
01676:+00017:+00009:+00006:000359.0766:01676
01677:-00005:+00020:+00007:000359.0766:01677
01678:-00009:+00021:+00011:000359.0766:01678
01679:+00017:+00032:+00010:000359.0766:01679
01680:-00009:+00021:-00003:000359.0766:01680
01681:-00010:+00009:+00007:000359.0766:01681
01682:-00001:+00015:+00013:000359.0766:01682
01683:-00012:-00003:+00008:000359.0766:01683
01684:-00005:+00019:+00011:000359.0766:01684
01685:+00001:-00003:+00016:000359.0766:01685
01686:-00004:-00003:-00002:000359.0766:01686
01687:+00000:-00005:-00001:000359.0766:01687
01688:-00002:-00001:+00002:000359.0766:01688
01689:-00001:-00002:+00000:000359.0766:01689
01690:-00023:-00008:-00007:000359.0766:01690
01691:-00024:+00018:+00012:000359.0766:01691
01692:-00023:-00002:+00010:000359.0766:01692
01693:-00027:+00000:+00012:000359.0766:01693
01694:+00000:-00001:+00005:000359.0766:01694
01695:-00001:-00007:+00003:000359.0766:01695
01696:-00011:+00005:+00010:000359.0766:01696
01697:-00008:+00018:+00004:000359.0766:01697
01698:+00002:-00003:+00001:000359.0766:01698
01699:-00006:-00002:-00015:000359.0766:01699
01700:+00013:+00022:+00008:000359.0766:01700
01701:+00010:+00023:-00002:000359.0766:01701
01702:+00012:+00018:-00002:000359.0766:01702
01703:+00010:+00008:+00025:000359.0766:01703
01704:+00016:+00019:+00028:000359.0766:01704
01705:+00014:-00005:-00001:000409.9653:01705
01706:-00007:+00019:+00012:000409.9653:01706
01707:+00011:-00003:-00002:000409.9653:01707
01708:-00004:+00016:+00006:000409.9653:01708
01709:-00012:-00003:+00020:000409.9653:01709
01710:-00003:-00006:+00021:000409.9653:01710
01711:-00028:+00003:+00004:000409.9653:01711
01712:-00025:+00003:+00003:000409.9653:01712
01713:-00028:-00017:+00026:000409.9653:01713
01714:-00024:-00016:-00008:000409.9653:01714
01715:-00026:-00020:+00003:000409.9653:01715
01716:-00021:+00002:+00027:000409.9653:01716
01717:-00023:-00016:+00004:000409.9653:01717
01718:-00002:-00019:+00024:000409.9653:01718
01719:+00000:-00017:+00013:000409.9653:01719
01720:+00002:-00010:+00006:000409.9653:01720
01721:-00008:-00009:-00001:000409.9653:01721
01722:+00026:-00021:+00021:000409.9653:01722
01723:+00003:+00002:+00007:000409.9653:01723
01724:+00007:+00001:+00014:000409.9653:01724
01725:+00024:-00006:+00027:000409.9653:01725
01726:+00004:+00007:+00026:000409.9653:01726
01727:+00009:-00007:+00027:000409.9653:01727
01728:+00006:-00006:+00043:000409.9653:01728
01729:+00007:-00006:+00023:000409.9653:01729
01730:+00016:+00007:+00018:000409.9653:01730
01731:+00028:-00007:+00036:000409.9653:01731
01732:+00018:-00001:+00024:000409.9653:01732
01733:+00017:-00006:+00000:000409.9653:01733
01734:-00006:+00009:+00006:000409.9653:01734
01735:-00012:+00021:-00002:000409.9653:01735
01736:-00001:-00002:-00003:000409.9653:01736
01737:-00003:+00021:+00022:000409.9653:01737
01738:+00000:+00016:+00021:000409.9653:01738
01739:-00021:+00016:+00024:000409.9653:01739
01740:+00002:-00001:+00013:000409.9653:01740
01741:-00003:+00021:+00001:000409.9653:01741
01742:-00003:-00007:-00004:000409.9653:01742
01743:+00011:+00022:-00012:000409.9653:01743
01744:+00015:+00021:+00008:000409.9653:01744
01745:-00010:+00020:+00006:000409.9653:01745
01746:-00010:-00003:+00000:000409.9653:01746
01747:-00008:-00005:+00002:000409.9653:01747
01748:-00007:+00000:+00012:000409.9653:01748
01749:-00009:+00006:-00013:000409.9653:01749
01750:+00011:+00001:+00022:000409.9653:01750
01751:+00011:+00004:+00007:000409.9653:01751
01752:+00012:+00001:+00005:000409.9653:01752
01753:+00003:+00002:+00015:000416.9306:01753
01754:+00015:-00016:+00013:000416.9306:01754
01755:+00012:+00004:+00011:000416.9306:01755
01756:+00016:+00002:+00011:000416.9306:01756
01757:-00007:-00019:+00008:000416.9306:01757
01758:-00007:+00001:-00001:000416.9306:01758
01759:+00012:+00002:+00026:000416.9306:01759
01760:-00006:+00000:-00011:000416.9306:01760
01761:-00007:+00002:+00024:000416.9306:01761
01762:+00014:+00005:+00026:000416.9306:01762
01763:-00003:+00006:+00010:000416.9306:01763
01764:-00010:-00006:-00015:000416.9306:01764
01765:-00010:+00007:+00005:000416.9306:01765
01766:+00010:+00006:+00008:000416.9306:01766
01767:+00010:+00007:+00025:000416.9306:01767
01768:+00012:-00001:+00024:000416.9306:01768
01769:+00002:-00003:+00008:000416.9306:01769
01770:-00012:-00007:+00010:000416.9306:01770
01771:+00011:+00021:-00013:000416.9306:01771
01772:-00002:+00023:+00011:000416.9306:01772
01773:-00023:+00016:+00026:000416.9306:01773
01774:-00003:+00021:+00038:000416.9306:01774
01775:-00005:-00006:+00018:000416.9306:01775
01776:-00004:-00003:+00003:000416.9306:01776
01777:-00010:-00002:+00024:000416.9306:01777
01778:-00004:-00002:-00006:000416.9306:01778
01779:-00021:-00004:+00009:000416.9306:01779
01780:+00002:+00022:+00022:000416.9306:01780
01781:-00027:+00007:+00024:000416.9306:01781
01782:+00000:+00015:+00014:000416.9306:01782
01783:-00011:+00016:+00024:000416.9306:01783
01784:-00001:-00002:+00011:000416.9306:01784
01785:-00008:+00017:+00012:000416.9306:01785
01786:-00008:+00019:+00000:000416.9306:01786
01787:-00006:+00018:-00002:000416.9306:01787
01788:+00012:+00016:+00004:000416.9306:01788
01789:-00006:+00017:+00011:000416.9306:01789
01790:+00003:+00017:-00001:000416.9306:01790
01791:+00013:-00001:-00006:000416.9306:01791
01792:+00012:+00020:+00012:000416.9306:01792
01793:+00011:+00017:+00005:000416.9306:01793
01794:+00013:+00020:+00010:000416.9306:01794
01795:+00017:+00017:+00010:000416.9306:01795
01796:-00001:+00017:-00015:000416.9306:01796
01797:+00002:-00006:+00004:000416.9306:01797
01798:+00010:-00004:+00000:000416.9306:01798
01799:+00000:+00002:-00001:000416.9306:01799
01800:-00002:+00006:-00012:000416.9306:01800
01801:-00004:-00007:+00008:000416.9306:01801
01802:-00021:-00020:-00015:000416.9306:01802
01803:-00025:-00017:+00007:000416.9306:01803
01804:+00002:+00006:+00002:000416.9306:01804
01805:+00001:-00007:+00000:000416.9306:01805
01806:+00000:-00019:+00010:000416.9306:01806
01807:+00002:-00008:+00012:000416.9306:01807
01808:-00003:+00006:+00009:000365.2651:01808
01809:-00008:-00007:-00027:000365.2651:01809
01810:+00011:-00004:+00002:000365.2651:01810
01811:+00013:-00007:+00009:000365.2651:01811
01812:+00012:+00007:+00012:000365.2651:01812
01813:+00003:+00019:+00012:000365.2651:01813
01814:+00015:-00004:-00003:000365.2651:01814
01815:+00013:-00001:-00030:000365.2651:01815
01816:+00012:+00013:-00016:000365.2651:01816
01817:+00013:+00019:-00012:000365.2651:01817
01818:+00010:+00023:+00005:000365.2651:01818
01819:-00009:+00020:+00001:000365.2651:01819
01820:-00010:+00017:+00004:000365.2651:01820
01821:-00002:-00001:+00010:000365.2651:01821
01822:-00022:-00001:-00003:000365.2651:01822
01823:-00021:-00001:+00000:000365.2651:01823
01824:-00028:-00006:-00011:000365.2651:01824
01825:-00021:+00006:+00006:000365.2651:01825
01826:-00022:-00001:-00001:000365.2651:01826
01827:-00038:+00016:+00010:000365.2651:01827
01828:-00026:+00018:+00006:000365.2651:01828
01829:-00026:+00017:+00010:000365.2651:01829
01830:-00016:-00007:+00009:000365.2651:01830
01831:-00022:-00007:+00008:000365.2651:01831
01832:+00002:-00002:+00002:000365.2651:01832
01833:+00002:+00004:-00006:000365.2651:01833
01834:-00012:-00006:+00002:000365.2651:01834
01835:+00000:-00004:+00021:000365.2651:01835
01836:+00001:-00004:-00016:000365.2651:01836
01837:-00008:-00002:+00026:000365.2651:01837
01838:-00007:-00006:+00000:000365.2651:01838
01839:-00004:+00000:+00000:000365.2651:01839
01840:+00013:-00006:+00002:000365.2651:01840
01841:-00008:+00005:+00001:000365.2651:01841
01842:-00006:+00002:-00015:000365.2651:01842
01843:-00008:+00006:+00020:000365.2651:01843
01844:+00016:+00007:-00003:000365.2651:01844
01845:-00010:+00003:-00012:000365.2651:01845
01846:-00011:+00007:+00001:000365.2651:01846
01847:-00011:-00005:-00001:000365.2651:01847
01848:-00012:-00007:+00003:000365.2651:01848
01849:-00005:+00005:+00002:000365.2651:01849
01850:-00011:-00005:+00019:000365.2651:01850
01851:-00012:+00001:+00000:000365.2651:01851
01852:-00011:+00005:+00016:000365.2651:01852
01853:+00014:-00001:+00003:000365.2651:01853
01854:-00012:-00001:+00009:000365.2651:01854
01855:-00009:-00003:+00021:000365.2651:01855
01856:+00017:+00020:+00003:000365.2651:01856
01857:-00001:-00003:+00004:000365.2651:01857
01858:+00017:+00009:+00002:000365.2651:01858
01859:-00011:+00013:+00017:000365.2651:01859
01860:-00008:+00018:-00014:000365.2651:01860
01861:-00012:+00012:+00005:000365.2651:01861
01862:+00011:+00012:-00002:000365.2651:01862
01863:-00002:+00017:+00005:000365.2651:01863
01864:-00010:+00022:-00011:000365.2651:01864
01865:-00007:+00009:+00021:000365.2651:01865
01866:+00000:-00006:+00003:000365.2651:01866
01867:+00001:-00001:+00001:000365.2651:01867
01868:-00009:+00016:+00025:000365.2651:01868
01869:+00002:-00004:-00003:000365.2651:01869
01870:+00002:-00001:-00002:000365.2651:01870
01871:+00015:+00017:-00002:000365.2651:01871
01872:-00004:+00017:-00012:000365.2651:01872
01873:-00010:+00009:+00010:000365.2651:01873
01874:-00007:+00019:+00000:000305.4040:01874
01875:-00009:+00000:+00012:000305.4040:01875
01876:-00001:-00001:+00025:000305.4040:01876
01877:+00011:+00020:+00019:000305.4040:01877
01878:+00001:-00004:-00014:000305.4040:01878
01879:-00007:+00022:+00021:000305.4040:01879
01880:+00015:+00021:-00002:000305.4040:01880
01881:+00000:+00021:+00008:000305.4040:01881
01882:+00011:+00008:+00023:000305.4040:01882
01883:+00014:+00031:-00002:000305.4040:01883
01884:-00013:+00000:+00011:000305.4040:01884
01885:+00011:+00012:+00000:000305.4040:01885
01886:+00012:+00015:+00013:000305.4040:01886
01887:-00006:+00018:-00005:000305.4040:01887
01888:-00006:+00014:-00002:000305.4040:01888
01889:-00012:+00010:+00011:000305.4040:01889
01890:-00008:+00013:-00003:000305.4040:01890
01891:-00010:+00032:-00002:000305.4040:01891
01892:-00009:+00010:+00009:000305.4040:01892
01893:+00001:-00001:+00011:000305.4040:01893
01894:-00011:+00011:+00011:000305.4040:01894
01895:+00002:+00009:-00002:000305.4040:01895
01896:+00000:+00012:-00015:000305.4040:01896
01897:-00002:+00009:-00001:000305.4040:01897
01898:+00013:+00010:+00001:000305.4040:01898
01899:-00003:-00001:+00002:000305.4040:01899
01900:-00002:+00008:+00000:000305.4040:01900
01901:-00001:+00019:+00027:000305.4040:01901
01902:-00023:+00017:-00002:000305.4040:01902
01903:-00004:-00003:+00012:000305.4040:01903
01904:-00010:+00020:+00015:000305.4040:01904
01905:-00004:+00018:+00003:000305.4040:01905
01906:-00022:+00007:-00001:000305.4040:01906
01907:-00011:+00017:-00002:000305.4040:01907
01908:-00022:+00006:+00010:000305.4040:01908
01909:-00004:-00005:-00005:000305.4040:01909
01910:-00002:-00003:+00005:000305.4040:01910
01911:-00021:+00006:+00004:000305.4040:01911
01912:-00025:+00003:+00022:000305.4040:01912
01913:-00002:-00005:+00005:000305.4040:01913
01914:+00000:-00003:-00001:000305.4040:01914
01915:-00002:+00006:+00005:000305.4040:01915
01916:-00004:+00019:+00010:000305.4040:01916
01917:-00012:-00004:+00007:000305.4040:01917
01918:+00000:+00017:-00013:000305.4040:01918
01919:-00002:-00001:+00024:000305.4040:01919
01920:-00022:+00020:+00003:000305.4040:01920
01921:-00005:+00016:+00009:000305.4040:01921
01922:-00012:+00010:-00001:000305.4040:01922
01923:-00023:+00015:+00000:000305.4040:01923
01924:-00005:+00012:+00011:000305.4040:01924
01925:-00003:+00013:+00010:000305.4040:01925
01926:-00023:+00008:-00011:000305.4040:01926
01927:-00024:-00003:+00012:000305.4040:01927
01928:-00026:+00023:+00022:000305.4040:01928
01929:-00024:+00010:-00012:000305.4040:01929
01930:-00015:+00020:+00008:000305.4040:01930
01931:-00010:+00017:-00002:000305.4040:01931
01932:-00021:+00008:+00009:000305.4040:01932
01933:-00026:-00008:+00011:000305.4040:01933
01934:-00003:-00003:+00003:000305.4040:01934
01935:-00022:-00006:+00005:000305.4040:01935
01936:-00004:-00007:-00010:000305.4040:01936
01937:-00001:+00003:+00002:000305.4040:01937
01938:+00000:+00003:+00012:000305.4040:01938
01939:-00021:-00019:+00007:000305.4040:01939
01940:-00011:-00006:+00006:000305.4040:01940
01941:+00001:-00006:+00010:000305.4040:01941
01942:-00026:-00016:-00010:000305.4040:01942
01943:-00021:+00007:+00004:000305.4040:01943
01944:-00002:-00017:+00001:000305.4040:01944
01945:-00021:+00005:-00017:000305.4040:01945
01946:+00002:+00003:+00012:000305.4040:01946
01947:-00001:-00006:+00008:000305.4040:01947
01948:-00021:+00007:+00001:000305.4040:01948
01949:-00001:-00006:+00004:000305.4040:01949
01950:-00003:+00005:+00015:000305.4040:01950
01951:-00021:+00004:-00011:000305.4040:01951
01952:-00002:+00006:+00012:000305.4040:01952
01953:-00013:+00006:+00007:000249.9959:01953
01954:-00041:+00006:-00014:000249.9959:01954
01955:-00014:+00002:+00006:000249.9959:01955
01956:-00016:-00006:+00001:000249.9959:01956
01957:-00018:+00005:+00012:000249.9959:01957
01958:-00018:-00018:+00000:000249.9959:01958
01959:-00042:+00004:-00002:000249.9959:01959
01960:-00041:-00021:-00013:000249.9959:01960
01961:-00034:+00001:+00008:000249.9959:01961
01962:-00030:+00001:+00010:000249.9959:01962
01963:-00057:-00017:-00002:000249.9959:01963
01964:-00041:+00001:+00009:000249.9959:01964
01965:-00038:+00004:+00004:000249.9959:01965
01966:-00018:-00018:-00011:000249.9959:01966
01967:-00026:-00006:-00001:000249.9959:01967
01968:-00002:+00004:+00026:000249.9959:01968
01969:-00021:-00008:+00025:000249.9959:01969
01970:-00024:+00007:+00011:000249.9959:01970
01971:+00002:+00006:-00001:000249.9959:01971
01972:-00025:+00002:+00009:000249.9959:01972
01973:-00016:-00022:-00016:000249.9959:01973
01974:-00019:+00001:+00023:000249.9959:01974
01975:-00041:-00019:-00003:000249.9959:01975
01976:-00051:-00010:+00009:000249.9959:01976
01977:-00042:-00012:+00019:000249.9959:01977
01978:-00052:-00009:+00025:000249.9959:01978
01979:-00056:-00035:+00023:000249.9959:01979
01980:-00055:-00022:+00022:000249.9959:01980
01981:-00035:-00013:+00011:000249.9959:01981
01982:-00053:-00033:-00017:000249.9959:01982
01983:-00052:-00014:+00038:000249.9959:01983
01984:-00030:-00020:+00027:000249.9959:01984
01985:-00042:-00008:+00022:000249.9959:01985
01986:-00014:+00003:+00023:000249.9959:01986
01987:-00019:-00021:+00023:000249.9959:01987
01988:-00015:-00008:+00022:000249.9959:01988
01989:-00013:+00004:+00004:000249.9959:01989
01990:-00026:-00018:+00001:000249.9959:01990
01991:-00026:+00006:+00011:000249.9959:01991
01992:-00028:-00001:+00004:000249.9959:01992
01993:-00021:+00009:-00001:000249.9959:01993
01994:-00018:-00002:+00021:000249.9959:01994
01995:-00005:-00002:+00025:000249.9959:01995
01996:-00023:+00021:+00015:000249.9959:01996
01997:-00015:+00017:+00004:000249.9959:01997
01998:-00016:+00012:+00023:000249.9959:01998
01999:-00015:+00016:+00017:000249.9959:01999
02000:-00042:+00019:+00036:000249.9959:02000
02001:-00037:+00019:+00051:000249.9959:02001
02002:-00018:+00000:+00015:000249.9959:02002
02003:-00033:-00007:+00014:000249.9959:02003
02004:-00037:-00002:+00015:000249.9959:02004
02005:-00028:-00001:+00004:000249.9959:02005
02006:-00030:+00006:-00002:000249.9959:02006
02007:-00029:+00005:+00000:000249.9959:02007
02008:-00040:+00004:+00001:000249.9959:02008
02009:-00055:+00002:-00030:000249.9959:02009
02010:-00043:+00006:+00021:000249.9959:02010
02011:-00042:+00015:+00012:000249.9959:02011
02012:-00028:+00004:+00023:000249.9959:02012
02013:-00037:+00006:+00022:000249.9959:02013
02014:-00020:-00001:+00015:000249.9959:02014
02015:-00017:-00005:-00002:000249.9959:02015
02016:-00013:-00004:+00015:000249.9959:02016
02017:-00021:-00001:+00023:000249.9959:02017
02018:-00016:-00002:+00023:000249.9959:02018
02019:-00027:-00004:+00003:000249.9959:02019
02020:-00016:+00021:+00022:000249.9959:02020
02021:-00013:-00002:+00012:000249.9959:02021
02022:-00038:+00007:-00001:000249.9959:02022
02023:-00025:-00004:+00026:000249.9959:02023
02024:-00015:-00004:-00002:000249.9959:02024
02025:-00028:-00004:+00021:000249.9959:02025
02026:-00016:+00017:+00003:000249.9959:02026
02027:-00019:+00000:+00022:000249.9959:02027
02028:-00038:+00021:-00001:000249.9959:02028
02029:-00033:+00017:+00015:000249.9959:02029
02030:-00034:+00018:-00001:000249.9959:02030
02031:-00056:+00009:+00021:000249.9959:02031
02032:-00052:+00022:+00021:000249.9959:02032
02033:-00031:+00021:+00021:000249.9959:02033
02034:-00052:+00021:-00006:000245.6920:02034
02035:-00031:+00022:+00011:000245.6920:02035
02036:-00037:+00012:+00001:000245.6920:02036
02037:-00041:+00010:+00022:000245.6920:02037
02038:-00039:+00019:+00026:000245.6920:02038
02039:-00018:+00017:+00002:000245.6920:02039
02040:-00020:+00022:+00004:000245.6920:02040
02041:-00016:+00009:+00004:000245.6920:02041
02042:-00013:+00022:+00025:000245.6920:02042
02043:-00022:-00002:+00012:000245.6920:02043
02044:-00024:-00001:+00023:000245.6920:02044
02045:-00026:+00016:+00001:000245.6920:02045
02046:-00019:-00007:+00001:000245.6920:02046
02047:-00015:-00001:+00005:000245.6920:02047
02048:-00037:-00002:+00001:000245.6920:02048
02049:-00040:+00002:+00004:000245.6920:02049
02050:-00015:-00001:+00022:000245.6920:02050
02051:-00016:-00006:+00025:000245.6920:02051
02052:-00039:-00003:+00024:000245.6920:02052
02053:-00038:-00003:+00013:000245.6920:02053
02054:-00015:+00000:+00002:000245.6920:02054
02055:-00017:-00006:+00021:000245.6920:02055
02056:-00017:-00004:-00006:000245.6920:02056
02057:-00015:+00000:+00027:000245.6920:02057
02058:-00026:-00002:+00003:000245.6920:02058
02059:-00025:+00007:+00025:000245.6920:02059
02060:+00002:-00005:+00004:000245.6920:02060
02061:-00001:-00003:+00024:000245.6920:02061
02062:+00001:-00006:-00014:000245.6920:02062
02063:-00001:+00020:+00011:000245.6920:02063
02064:-00008:+00017:-00001:000245.6920:02064
02065:-00003:-00001:+00023:000245.6920:02065
02066:-00008:+00023:+00027:000245.6920:02066
02067:-00008:+00022:+00003:000245.6920:02067
02068:-00003:+00019:-00001:000245.6920:02068
02069:-00002:+00014:-00001:000245.6920:02069
02070:-00011:+00021:+00022:000245.6920:02070
02071:-00001:+00023:-00006:000245.6920:02071
02072:+00002:+00010:-00003:000245.6920:02072
02073:-00021:+00018:-00001:000245.6920:02073
02074:-00005:+00022:-00002:000245.6920:02074
02075:+00002:+00009:-00013:000245.6920:02075
02076:-00012:+00012:+00001:000245.6920:02076
02077:-00003:+00000:+00000:000245.6920:02077
02078:-00013:+00010:-00003:000245.6920:02078
02079:+00014:+00009:+00008:000245.6920:02079
02080:-00009:+00012:-00013:000245.6920:02080
02081:-00009:+00021:+00007:000245.6920:02081
02082:+00016:+00013:+00007:000245.6920:02082
02083:+00018:+00009:+00007:000245.6920:02083
02084:+00016:+00009:-00004:000245.6920:02084
02085:-00009:+00011:+00004:000245.6920:02085
02086:+00014:+00035:-00016:000245.6920:02086
02087:+00002:+00009:+00008:000245.6920:02087
02088:+00027:+00008:+00029:000245.6920:02088
02089:+00010:+00010:-00014:000245.6920:02089
02090:+00003:+00012:-00014:000245.6920:02090
02091:-00012:+00009:+00007:000245.6920:02091
02092:-00007:+00034:+00006:000245.6920:02092
02093:-00011:+00009:-00020:000245.6920:02093
02094:-00005:+00015:+00010:000245.6920:02094
02095:+00002:+00031:-00013:000245.6920:02095
02096:-00012:+00014:-00011:000245.6920:02096
02097:-00008:+00011:-00003:000245.6920:02097
02098:-00010:+00012:-00014:000245.6920:02098
02099:-00011:+00019:-00007:000245.6920:02099
02100:-00010:+00014:-00011:000245.6920:02100
02101:-00006:+00008:-00015:000245.6920:02101
02102:-00002:+00023:-00004:000245.6920:02102
02103:-00008:+00018:-00016:000245.6920:02103
02104:-00011:+00011:-00014:000245.6920:02104
02105:-00009:+00019:+00012:000245.6920:02105
02106:+00002:+00023:+00009:000245.6920:02106
02107:+00011:+00009:+00021:000245.6920:02107
02108:+00017:+00020:-00033:000245.6920:02108
02109:+00017:+00016:-00011:000245.6920:02109
02110:+00009:+00019:+00002:000245.6920:02110
02111:+00014:-00003:-00014:000245.6920:02111
02112:+00009:+00018:-00013:000259.6506:02112
02113:+00028:+00020:+00012:000259.6506:02113
02114:+00009:-00006:-00001:000259.6506:02114
02115:+00028:-00002:-00002:000259.6506:02115
02116:+00004:-00001:+00015:000259.6506:02116
02117:+00017:-00006:+00009:000259.6506:02117
02118:+00013:+00016:-00013:000259.6506:02118
02119:+00013:+00022:-00015:000259.6506:02119
02120:+00002:+00018:-00015:000259.6506:02120
02121:-00007:+00017:+00026:000259.6506:02121
02122:-00006:+00017:+00024:000259.6506:02122
02123:-00007:+00016:+00023:000259.6506:02123
02124:-00010:+00020:-00002:000259.6506:02124
02125:+00011:+00020:-00011:000259.6506:02125
02126:+00001:+00018:+00000:000259.6506:02126
02127:-00011:+00018:+00012:000259.6506:02127
02128:+00003:+00031:+00010:000259.6506:02128
02129:-00008:+00010:+00027:000259.6506:02129
02130:-00011:+00021:+00001:000259.6506:02130
02131:-00007:+00033:+00014:000259.6506:02131
02132:+00015:+00021:+00009:000259.6506:02132
02133:-00012:+00009:+00001:000259.6506:02133
02134:+00007:+00012:+00003:000259.6506:02134
02135:+00014:+00012:+00003:000259.6506:02135
02136:+00004:+00019:+00012:000259.6506:02136
02137:+00007:+00011:+00002:000259.6506:02137
02138:+00013:+00011:-00002:000259.6506:02138
02139:+00002:+00022:-00014:000259.6506:02139
02140:+00016:+00021:+00013:000259.6506:02140
02141:+00011:+00017:+00000:000259.6506:02141
02142:-00012:-00003:+00000:000259.6506:02142
02143:-00009:-00001:-00012:000259.6506:02143
02144:-00012:-00001:+00021:000259.6506:02144
02145:-00011:+00001:-00004:000259.6506:02145
02146:-00012:+00007:-00001:000259.6506:02146
02147:+00013:-00006:-00002:000259.6506:02147
02148:-00011:-00006:-00003:000259.6506:02148
02149:-00006:-00004:+00010:000259.6506:02149
02150:+00000:+00000:+00012:000259.6506:02150
02151:+00002:-00018:+00008:000259.6506:02151
02152:+00000:+00003:+00006:000259.6506:02152
02153:-00009:+00007:+00027:000259.6506:02153
02154:-00008:+00008:-00012:000259.6506:02154
02155:-00005:-00006:-00001:000259.6506:02155
02156:+00013:-00008:-00001:000259.6506:02156
02157:-00011:-00007:+00012:000259.6506:02157
02158:+00011:+00006:-00015:000259.6506:02158
02159:+00018:-00001:+00025:000259.6506:02159
02160:+00012:+00001:+00004:000259.6506:02160
02161:+00017:-00006:+00021:000259.6506:02161
02162:+00012:+00006:+00016:000259.6506:02162
02163:-00006:-00004:-00002:000259.6506:02163
02164:-00008:-00003:-00001:000259.6506:02164
02165:+00001:+00005:+00007:000259.6506:02165
02166:-00003:+00006:+00007:000259.6506:02166
02167:-00004:+00008:-00005:000259.6506:02167
02168:-00021:+00002:+00003:000259.6506:02168
02169:-00021:+00002:+00010:000259.6506:02169
02170:-00027:+00001:+00005:000259.6506:02170
02171:+00000:+00001:+00005:000259.6506:02171
02172:-00026:+00001:+00003:000259.6506:02172
02173:-00027:-00019:+00011:000259.6506:02173
02174:-00022:+00003:+00000:000259.6506:02174
02175:-00004:+00001:+00013:000259.6506:02175
02176:-00016:-00017:-00002:000259.6506:02176
02177:-00021:-00016:+00016:000259.6506:02177
02178:-00009:-00018:-00001:000259.6506:02178
02179:-00025:-00018:+00002:000259.6506:02179
02180:-00002:+00002:+00026:000259.6506:02180
02181:-00010:+00000:+00014:000259.6506:02181
02182:-00011:-00022:-00011:000259.6506:02182
02183:-00011:+00001:+00020:000259.6506:02183
02184:-00011:-00021:+00026:000259.6506:02184
02185:-00024:-00008:+00011:000259.6506:02185
02186:-00012:+00002:+00005:000259.6506:02186
02187:-00021:-00019:+00024:000259.6506:02187
02188:-00021:-00008:+00011:000259.6506:02188
02189:-00026:-00008:+00025:000259.6506:02189
02190:-00003:-00008:+00027:000259.6506:02190
02191:-00023:-00022:+00011:000259.6506:02191
02192:-00025:-00021:+00023:000259.6506:02192
02193:-00012:+00003:+00028:000259.6506:02193
02194:-00026:-00023:+00017:000259.6506:02194
02195:-00004:-00018:+00013:000259.6506:02195
02196:-00026:+00003:+00031:000259.6506:02196
02197:-00004:-00022:+00001:000234.1479:02197
02198:-00026:-00020:+00022:000234.1479:02198
02199:+00001:-00016:+00001:000234.1479:02199
02200:-00025:+00003:+00000:000234.1479:02200
02201:-00003:+00001:+00006:000234.1479:02201
02202:-00003:+00004:+00027:000234.1479:02202
02203:-00003:+00003:+00027:000234.1479:02203
02204:-00027:+00001:-00013:000234.1479:02204
02205:-00022:+00006:+00027:000234.1479:02205
02206:-00021:+00004:+00023:000234.1479:02206
02207:-00027:-00018:-00002:000234.1479:02207
02208:+00001:+00001:+00026:000234.1479:02208
02209:-00021:+00007:-00002:000234.1479:02209
02210:-00002:+00005:-00018:000234.1479:02210
02211:-00003:-00002:+00021:000234.1479:02211
02212:-00008:-00003:+00026:000234.1479:02212
02213:-00004:+00002:+00023:000234.1479:02213
02214:+00001:-00006:+00012:000234.1479:02214
02215:-00003:+00017:+00014:000234.1479:02215
02216:-00004:-00001:-00001:000234.1479:02216
02217:-00013:+00002:+00012:000234.1479:02217
02218:-00001:+00006:+00016:000234.1479:02218
02219:-00021:-00007:+00006:000234.1479:02219
02220:-00022:+00002:+00006:000234.1479:02220
02221:-00026:+00018:+00002:000234.1479:02221
02222:-00025:+00007:+00011:000234.1479:02222
02223:-00019:-00003:-00015:000234.1479:02223
02224:-00024:-00001:+00027:000234.1479:02224
02225:-00004:-00001:+00006:000234.1479:02225
02226:-00037:-00001:+00005:000234.1479:02226
02227:-00016:-00003:-00011:000234.1479:02227
02228:-00026:+00017:+00002:000234.1479:02228
02229:-00024:-00007:-00015:000234.1479:02229
02230:-00025:+00007:-00002:000234.1479:02230
02231:-00001:-00003:-00002:000234.1479:02231
02232:-00026:-00004:-00010:000234.1479:02232
02233:-00021:+00017:-00001:000234.1479:02233
02234:-00002:+00021:-00002:000234.1479:02234
02235:-00026:-00001:+00007:000234.1479:02235
02236:-00025:-00007:+00000:000234.1479:02236
02237:-00004:+00007:+00017:000234.1479:02237
02238:-00004:-00006:-00001:000234.1479:02238
02239:-00023:-00008:+00011:000234.1479:02239
02240:-00011:-00002:+00007:000234.1479:02240
02241:-00014:+00005:+00001:000234.1479:02241
02242:-00026:+00007:+00021:000234.1479:02242
02243:-00015:-00003:+00019:000234.1479:02243
02244:-00015:+00003:+00004:000234.1479:02244
02245:-00014:-00022:+00005:000234.1479:02245
02246:-00028:-00006:+00021:000234.1479:02246
02247:-00018:+00001:+00025:000234.1479:02247
02248:-00014:-00018:+00003:000234.1479:02248
02249:-00014:-00016:+00000:000234.1479:02249
02250:-00027:+00001:+00003:000234.1479:02250
02251:-00017:+00003:+00010:000234.1479:02251
02252:-00027:+00006:-00001:000234.1479:02252
02253:-00014:+00005:+00006:000234.1479:02253
02254:-00018:+00006:+00013:000234.1479:02254
02255:-00023:+00004:+00020:000234.1479:02255
02256:-00022:+00007:+00003:000234.1479:02256
02257:-00024:-00008:+00010:000234.1479:02257
02258:-00024:+00006:+00001:000234.1479:02258
02259:-00022:-00004:+00013:000234.1479:02259
02260:-00017:-00003:+00025:000234.1479:02260
02261:-00023:-00004:+00031:000234.1479:02261
02262:-00024:-00004:+00022:000234.1479:02262
02263:-00018:+00017:+00002:000234.1479:02263
02264:-00013:+00000:+00000:000234.1479:02264
02265:-00004:+00016:+00023:000234.1479:02265
02266:-00021:-00001:+00012:000234.1479:02266
02267:-00025:+00016:-00001:000234.1479:02267
02268:-00002:+00008:+00000:000234.1479:02268
02269:-00013:+00009:-00001:000234.1479:02269
02270:-00003:+00018:+00004:000234.1479:02270
02271:-00002:+00008:+00025:000234.1479:02271
02272:-00022:-00003:+00012:000234.1479:02272
02273:-00005:+00008:+00005:000234.1479:02273
02274:-00001:+00022:+00001:000234.1479:02274
02275:-00021:+00008:+00003:000234.1479:02275
02276:-00023:+00017:+00011:000234.1479:02276
02277:-00012:+00010:+00010:000234.1479:02277
02278:-00026:+00008:-00001:000234.1479:02278
02279:-00023:+00017:-00003:000243.1504:02279
02280:-00024:+00008:+00018:000243.1504:02280
02281:-00027:-00001:+00002:000243.1504:02281
02282:-00017:-00004:+00012:000243.1504:02282
02283:-00022:+00007:+00001:000243.1504:02283
02284:-00026:+00022:+00002:000243.1504:02284
02285:-00027:+00007:-00014:000243.1504:02285
02286:-00018:-00006:+00009:000243.1504:02286
02287:-00022:+00005:+00009:000243.1504:02287
02288:-00037:+00007:-00027:000243.1504:02288
02289:-00013:-00004:-00012:000243.1504:02289
02290:-00024:+00016:-00011:000243.1504:02290
02291:-00024:+00005:+00006:000243.1504:02291
02292:-00025:-00003:+00010:000243.1504:02292
02293:-00009:-00003:+00001:000243.1504:02293
02294:-00015:+00019:+00012:000243.1504:02294
02295:-00027:+00013:+00006:000243.1504:02295
02296:-00003:+00012:-00001:000243.1504:02296
02297:-00027:+00012:-00001:000243.1504:02297
02298:-00016:+00012:+00007:000243.1504:02298
02299:-00017:+00010:+00036:000243.1504:02299
02300:-00014:+00010:+00000:000243.1504:02300
02301:-00039:+00022:-00012:000243.1504:02301
02302:-00027:+00012:+00000:000243.1504:02302
02303:-00037:+00031:-00002:000243.1504:02303
02304:-00037:+00020:-00013:000243.1504:02304
02305:-00019:+00008:+00000:000243.1504:02305
02306:-00041:+00019:-00002:000243.1504:02306
02307:-00037:+00023:-00010:000243.1504:02307
02308:-00017:+00016:-00011:000243.1504:02308
02309:-00016:+00010:+00004:000243.1504:02309
02310:-00014:+00000:+00011:000243.1504:02310
02311:-00016:+00016:+00021:000243.1504:02311
02312:-00005:+00020:+00001:000243.1504:02312
02313:-00014:+00016:-00003:000243.1504:02313
02314:-00015:+00016:+00021:000243.1504:02314
02315:-00022:+00019:+00003:000243.1504:02315
02316:-00015:-00001:-00003:000243.1504:02316
02317:-00024:-00004:+00005:000243.1504:02317
02318:-00023:-00001:+00040:000243.1504:02318
02319:-00024:-00007:+00013:000243.1504:02319
02320:-00015:+00002:+00023:000243.1504:02320
02321:-00001:-00003:+00001:000243.1504:02321
02322:-00028:-00006:+00000:000243.1504:02322
02323:-00005:+00007:-00017:000243.1504:02323
02324:-00025:-00007:+00021:000243.1504:02324
02325:-00023:-00004:+00021:000243.1504:02325
02326:-00017:+00007:+00001:000243.1504:02326
02327:-00004:-00006:+00027:000243.1504:02327
02328:-00001:+00018:+00001:000243.1504:02328
02329:-00023:+00002:-00002:000243.1504:02329
02330:-00026:+00005:+00012:000243.1504:02330
02331:-00009:-00006:+00001:000243.1504:02331
02332:-00022:-00007:-00012:000243.1504:02332
02333:-00026:+00022:+00003:000243.1504:02333
02334:-00003:+00013:+00005:000243.1504:02334
02335:-00015:+00023:+00002:000243.1504:02335
02336:-00013:+00010:+00005:000243.1504:02336
02337:-00027:+00014:+00024:000243.1504:02337
02338:-00015:+00012:+00012:000243.1504:02338
02339:-00020:+00033:+00010:000243.1504:02339
02340:-00003:+00013:+00004:000243.1504:02340
02341:-00025:+00032:+00001:000243.1504:02341
02342:-00028:+00012:+00003:000243.1504:02342
02343:-00027:+00033:+00009:000243.1504:02343
02344:-00026:+00034:+00007:000243.1504:02344
02345:-00036:+00015:-00020:000243.1504:02345
02346:-00026:+00035:+00009:000243.1504:02346
02347:-00024:+00031:+00025:000243.1504:02347
02348:-00014:+00019:+00000:000243.1504:02348
02349:-00003:+00015:+00012:000243.1504:02349
02350:-00003:+00011:+00025:000243.1504:02350
02351:-00025:+00012:-00030:000243.1504:02351
02352:-00024:+00010:-00017:000243.1504:02352
02353:-00011:+00012:-00002:000243.1504:02353
02354:-00023:+00015:-00013:000243.1504:02354
02355:+00001:+00019:+00009:000243.1504:02355
02356:-00004:+00031:+00012:000243.1504:02356
02357:+00001:+00022:+00012:000259.9652:02357
02358:-00023:+00020:+00002:000259.9652:02358
02359:+00002:+00017:+00020:000259.9652:02359
02360:+00001:+00000:+00013:000259.9652:02360
02361:-00022:-00004:-00001:000259.9652:02361
02362:-00003:+00020:+00012:000259.9652:02362
02363:-00023:+00020:-00018:000259.9652:02363
02364:-00025:+00021:-00027:000259.9652:02364
02365:-00001:+00023:+00004:000259.9652:02365
02366:-00004:-00001:+00023:000259.9652:02366
02367:-00027:-00004:+00023:000259.9652:02367
02368:+00001:+00020:+00009:000259.9652:02368
02369:-00010:+00018:+00012:000259.9652:02369
02370:+00002:+00016:-00010:000259.9652:02370
02371:-00012:+00021:+00012:000259.9652:02371
02372:-00006:+00008:-00001:000259.9652:02372
02373:+00001:+00021:-00003:000259.9652:02373
02374:-00010:+00019:-00001:000259.9652:02374
02375:+00002:+00013:+00000:000259.9652:02375
02376:-00013:-00001:+00001:000259.9652:02376
02377:-00010:+00019:+00012:000259.9652:02377
02378:+00013:+00016:+00026:000259.9652:02378
02379:+00002:+00023:+00011:000259.9652:02379
02380:+00000:+00013:+00003:000259.9652:02380
02381:-00012:+00011:+00003:000259.9652:02381
02382:-00001:+00020:+00012:000259.9652:02382
02383:-00022:+00019:-00017:000259.9652:02383
02384:-00022:-00001:+00016:000259.9652:02384
02385:-00025:+00023:+00001:000259.9652:02385
02386:-00014:+00021:+00011:000259.9652:02386
02387:-00001:-00001:+00012:000259.9652:02387
02388:-00023:+00018:+00000:000259.9652:02388
02389:+00001:-00003:-00013:000259.9652:02389
02390:+00001:-00006:-00002:000259.9652:02390
02391:-00011:-00004:+00004:000259.9652:02391
02392:-00001:-00006:-00014:000259.9652:02392
02393:-00011:-00003:+00011:000259.9652:02393
02394:-00008:-00006:+00008:000259.9652:02394
02395:+00012:-00006:+00003:000259.9652:02395
02396:-00005:-00007:+00003:000259.9652:02396
02397:-00008:-00006:+00037:000259.9652:02397
02398:-00006:+00005:+00008:000259.9652:02398
02399:-00006:-00001:+00009:000259.9652:02399
02400:-00007:+00016:+00000:000259.9652:02400
02401:+00000:+00000:+00009:000259.9652:02401
02402:-00010:-00002:+00009:000259.9652:02402
02403:+00002:+00020:+00012:000259.9652:02403
02404:-00010:+00006:+00010:000259.9652:02404
02405:+00003:-00005:+00007:000259.9652:02405
02406:-00010:+00016:+00002:000259.9652:02406
02407:+00000:+00016:+00000:000259.9652:02407
02408:-00010:-00004:-00002:000259.9652:02408
02409:-00010:-00003:+00003:000259.9652:02409
02410:-00026:-00004:+00001:000259.9652:02410
02411:-00001:+00020:-00017:000259.9652:02411
02412:+00001:+00000:+00007:000259.9652:02412
02413:+00000:-00001:-00015:000259.9652:02413
02414:-00011:+00022:+00011:000259.9652:02414
02415:+00016:+00018:+00026:000259.9652:02415
02416:+00012:+00019:+00009:000259.9652:02416
02417:-00006:+00008:+00008:000259.9652:02417
02418:+00005:+00011:-00002:000259.9652:02418
02419:-00001:+00016:+00006:000259.9652:02419
02420:-00011:+00009:+00012:000259.9652:02420
02421:-00007:+00010:+00027:000259.9652:02421
02422:-00008:+00021:+00013:000259.9652:02422
02423:-00010:+00020:+00011:000259.9652:02423
02424:-00005:+00017:+00020:000259.9652:02424
02425:-00007:-00004:+00001:000259.9652:02425
02426:-00009:-00016:+00009:000259.9652:02426
02427:-00005:+00021:+00009:000259.9652:02427
02428:-00012:+00005:-00011:000259.9652:02428
02429:+00002:-00008:-00005:000259.9652:02429
02430:+00001:-00005:+00021:000259.9652:02430
02431:+00002:+00004:-00003:000259.9652:02431
02432:-00022:-00007:+00008:000259.9652:02432
02433:-00012:-00006:+00008:000259.9652:02433
02434:-00001:+00002:+00011:000259.9652:02434
02435:-00011:+00000:+00010:000259.9652:02435
02436:-00008:-00007:+00011:000259.9652:02436
02437:-00006:+00003:-00001:000259.9652:02437
02438:+00002:+00006:-00018:000259.9652:02438
02439:-00012:-00002:+00000:000259.9652:02439
02440:-00012:-00003:-00003:000259.9652:02440
02441:-00010:-00006:-00002:000236.5495:02441
02442:+00018:+00007:+00012:000236.5495:02442
02443:-00012:-00001:-00014:000236.5495:02443
02444:-00012:-00004:-00012:000236.5495:02444
02445:-00012:+00005:+00010:000236.5495:02445
02446:+00012:-00007:+00000:000236.5495:02446
02447:-00021:-00006:-00004:000236.5495:02447
02448:+00001:-00008:+00003:000236.5495:02448
02449:-00003:-00006:+00001:000236.5495:02449
02450:-00004:+00002:+00011:000236.5495:02450
02451:-00001:+00006:+00000:000236.5495:02451
02452:-00013:+00007:+00024:000236.5495:02452
02453:-00004:-00004:-00001:000236.5495:02453
02454:-00022:+00004:+00009:000236.5495:02454
02455:+00001:+00023:+00003:000236.5495:02455
02456:-00016:-00004:+00000:000236.5495:02456
02457:+00000:-00006:+00024:000236.5495:02457
02458:-00002:-00002:+00021:000236.5495:02458
02459:-00004:-00003:-00002:000236.5495:02459
02460:-00002:-00003:+00011:000236.5495:02460
02461:-00006:+00006:+00000:000236.5495:02461
02462:-00012:+00006:+00001:000236.5495:02462
02463:-00012:-00006:-00002:000236.5495:02463
02464:-00013:-00002:+00021:000236.5495:02464
02465:-00008:-00002:+00004:000236.5495:02465
02466:-00025:+00007:-00011:000236.5495:02466
02467:-00012:+00007:+00017:000236.5495:02467
02468:-00004:-00006:+00014:000236.5495:02468
02469:-00014:-00006:+00002:000236.5495:02469
02470:-00013:+00007:-00001:000236.5495:02470
02471:-00012:-00006:+00021:000236.5495:02471
02472:-00002:+00003:-00004:000236.5495:02472
02473:+00000:-00006:+00001:000236.5495:02473
02474:-00001:-00007:+00012:000236.5495:02474
02475:-00014:-00007:+00001:000236.5495:02475
02476:-00004:-00006:+00001:000236.5495:02476
02477:+00000:+00007:+00003:000236.5495:02477
02478:-00002:+00002:+00009:000236.5495:02478
02479:-00004:-00003:+00008:000236.5495:02479
02480:-00010:-00007:+00002:000236.5495:02480
02481:+00002:-00006:+00021:000236.5495:02481
02482:+00000:-00006:+00001:000236.5495:02482
02483:+00013:-00001:+00000:000236.5495:02483
02484:+00002:-00006:+00000:000236.5495:02484
02485:-00002:-00004:+00008:000236.5495:02485
02486:+00002:-00004:+00013:000236.5495:02486
02487:-00003:-00004:-00002:000236.5495:02487
02488:-00026:+00006:+00007:000236.5495:02488
02489:-00012:+00007:-00002:000236.5495:02489
02490:-00004:+00000:-00002:000236.5495:02490
02491:-00002:-00005:-00003:000236.5495:02491
02492:-00025:-00002:+00003:000236.5495:02492
02493:-00006:+00017:-00001:000236.5495:02493
02494:-00017:-00002:-00014:000236.5495:02494
02495:-00004:-00004:+00003:000236.5495:02495
02496:-00027:-00002:+00012:000236.5495:02496
02497:-00015:-00007:-00002:000236.5495:02497
02498:-00022:-00004:+00022:000236.5495:02498
02499:-00002:+00004:+00012:000236.5495:02499
02500:-00021:-00006:-00013:000236.5495:02500
02501:-00021:-00005:+00004:000236.5495:02501
02502:-00011:+00017:+00001:000236.5495:02502
02503:-00004:-00007:+00003:000236.5495:02503
02504:+00002:+00007:+00021:000236.5495:02504
02505:-00001:-00004:+00017:000236.5495:02505
02506:-00003:-00001:-00001:000236.5495:02506
02507:-00017:-00002:+00003:000236.5495:02507
02508:-00001:-00007:+00017:000236.5495:02508
02509:-00002:-00006:-00001:000236.5495:02509
02510:-00005:-00016:-00002:000236.5495:02510
02511:-00005:-00005:+00002:000236.5495:02511
02512:-00015:+00008:+00010:000236.5495:02512
02513:-00019:+00007:-00004:000236.5495:02513
02514:-00022:-00005:+00025:000236.5495:02514
02515:-00023:-00003:+00004:000236.5495:02515
02516:-00018:+00003:+00004:000236.5495:02516
02517:-00022:-00004:+00021:000236.5495:02517
02518:-00023:-00003:+00004:000236.5495:02518
02519:-00025:-00006:-00029:000236.5495:02519
02520:-00026:+00003:+00011:000236.5495:02520
02521:+00002:+00005:+00001:000248.0717:02521
02522:-00026:-00008:-00003:000248.0717:02522
02523:-00023:-00007:+00008:000248.0717:02523
02524:+00001:+00016:+00025:000248.0717:02524
02525:-00004:+00004:+00023:000248.0717:02525
02526:-00014:+00006:+00025:000248.0717:02526
02527:+00002:-00005:+00052:000248.0717:02527
02528:-00024:-00004:+00010:000248.0717:02528
02529:-00014:-00001:+00004:000248.0717:02529
02530:-00015:-00001:+00012:000248.0717:02530
02531:-00025:-00001:+00009:000248.0717:02531
02532:-00014:-00003:-00029:000248.0717:02532
02533:-00027:+00019:+00026:000248.0717:02533
02534:-00017:-00005:+00013:000248.0717:02534
02535:-00038:-00006:+00026:000248.0717:02535
02536:-00027:+00017:+00036:000248.0717:02536
02537:-00016:-00007:+00009:000248.0717:02537
02538:-00037:-00007:-00013:000248.0717:02538
02539:-00016:-00001:-00001:000248.0717:02539
02540:-00026:+00018:+00000:000248.0717:02540
02541:-00024:+00016:-00016:000248.0717:02541
02542:-00023:+00000:-00001:000248.0717:02542
02543:-00026:+00018:+00022:000248.0717:02543
02544:-00022:+00020:+00001:000248.0717:02544
02545:-00025:+00022:-00003:000248.0717:02545
02546:-00025:+00018:+00001:000248.0717:02546
02547:-00004:+00021:-00016:000248.0717:02547
02548:-00002:+00010:+00007:000248.0717:02548
02549:-00001:+00016:+00024:000248.0717:02549
02550:-00036:+00008:+00026:000248.0717:02550
02551:-00027:+00018:+00025:000248.0717:02551
02552:-00015:+00010:+00010:000248.0717:02552
02553:-00016:+00020:-00024:000248.0717:02553
02554:-00026:+00011:-00008:000248.0717:02554
02555:-00022:+00016:+00037:000248.0717:02555
02556:-00014:+00019:+00047:000248.0717:02556
02557:-00019:-00006:+00035:000248.0717:02557
02558:-00037:-00001:-00005:000248.0717:02558
02559:-00032:-00001:-00037:000248.0717:02559
02560:-00041:-00004:-00034:000248.0717:02560
02561:-00042:+00016:+00007:000248.0717:02561
02562:-00015:+00000:+00010:000248.0717:02562
02563:-00002:-00001:+00035:000248.0717:02563
02564:+00002:-00004:+00053:000248.0717:02564
02565:-00038:+00007:+00025:000248.0717:02565
02566:-00041:-00005:-00009:000248.0717:02566
02567:-00019:+00019:-00004:000248.0717:02567
02568:-00021:+00012:-00036:000248.0717:02568
02569:-00014:+00013:-00018:000248.0717:02569
02570:+00002:+00011:+00040:000248.0717:02570
02571:+00000:+00020:+00030:000248.0717:02571
02572:-00001:+00016:+00007:000248.0717:02572
02573:-00022:+00010:-00018:000248.0717:02573
02574:-00026:+00036:+00021:000248.0717:02574
02575:-00027:+00016:+00006:000248.0717:02575
02576:-00001:+00010:+00001:000248.0717:02576
02577:-00011:+00031:+00005:000248.0717:02577
02578:-00025:+00032:+00007:000248.0717:02578
02579:+00000:+00023:+00004:000248.0717:02579
02580:-00003:+00014:+00011:000248.0717:02580
02581:-00005:+00014:-00013:000248.0717:02581
02582:-00014:+00036:+00009:000248.0717:02582
02583:-00027:+00011:+00007:000248.0717:02583
02584:-00016:+00032:-00002:000248.0717:02584
02585:-00016:+00009:-00017:000248.0717:02585
02586:-00003:+00038:+00005:000248.0717:02586
02587:-00013:+00009:+00004:000248.0717:02587
02588:-00027:+00020:+00021:000248.0717:02588
02589:-00039:+00031:+00016:000248.0717:02589
02590:-00037:+00015:-00017:000248.0717:02590
02591:-00038:+00011:-00013:000248.0717:02591
02592:-00024:+00013:+00012:000248.0717:02592
02593:-00027:+00008:+00023:000248.0717:02593
02594:-00005:-00005:+00003:000248.0717:02594
02595:-00024:+00009:+00011:000248.0717:02595
02596:-00025:+00018:+00009:000268.3365:02596
02597:-00024:+00016:-00005:000268.3365:02597
02598:-00003:+00019:+00016:000268.3365:02598
02599:-00001:+00016:+00001:000268.3365:02599
02600:-00024:-00005:+00003:000268.3365:02600
02601:-00010:-00001:+00002:000268.3365:02601
02602:-00010:+00018:-00002:000268.3365:02602
02603:-00013:+00006:-00030:000268.3365:02603
02604:-00002:-00004:+00000:000268.3365:02604
02605:-00009:-00003:+00001:000268.3365:02605
02606:+00000:+00016:+00002:000268.3365:02606
02607:-00012:+00016:+00003:000268.3365:02607
02608:+00001:+00021:+00022:000268.3365:02608
02609:+00002:+00017:+00001:000268.3365:02609
02610:-00021:-00002:+00000:000268.3365:02610
02611:+00012:+00011:+00020:000268.3365:02611
02612:-00008:+00010:+00000:000268.3365:02612
02613:-00006:+00033:+00026:000268.3365:02613
02614:+00013:+00015:-00001:000268.3365:02614
02615:-00006:+00021:+00007:000268.3365:02615
02616:+00010:+00022:-00009:000268.3365:02616
02617:+00011:+00033:+00001:000268.3365:02617
02618:+00012:+00030:+00001:000268.3365:02618
02619:-00011:+00024:+00003:000268.3365:02619
02620:-00007:+00034:-00001:000268.3365:02620
02621:-00008:+00024:+00009:000268.3365:02621
02622:+00013:+00034:+00005:000268.3365:02622
02623:+00012:+00025:-00002:000268.3365:02623
02624:-00006:+00028:+00000:000268.3365:02624
02625:-00006:+00038:-00014:000268.3365:02625
02626:+00002:+00038:-00014:000268.3365:02626
02627:+00012:+00038:-00005:000268.3365:02627
02628:-00012:+00035:+00006:000268.3365:02628
02629:+00012:+00036:+00020:000268.3365:02629
02630:-00011:+00015:+00014:000268.3365:02630
02631:-00012:+00010:-00016:000268.3365:02631
02632:-00009:+00033:-00002:000268.3365:02632
02633:+00002:+00020:-00002:000268.3365:02633
02634:-00003:-00003:+00007:000268.3365:02634
02635:-00002:-00001:+00012:000268.3365:02635
02636:+00000:+00017:+00009:000268.3365:02636
02637:-00023:-00007:-00011:000268.3365:02637
02638:-00001:+00004:-00012:000268.3365:02638
02639:-00001:-00019:+00002:000268.3365:02639
02640:-00013:-00022:-00017:000268.3365:02640
02641:-00012:+00004:+00010:000268.3365:02641
02642:-00011:+00003:+00002:000268.3365:02642
02643:-00022:+00000:-00002:000268.3365:02643
02644:-00011:+00001:+00001:000268.3365:02644
02645:-00006:+00005:+00011:000268.3365:02645
02646:-00009:-00017:+00008:000268.3365:02646
02647:-00007:+00005:+00012:000268.3365:02647
02648:+00016:+00006:+00004:000268.3365:02648
02649:+00011:+00005:-00014:000268.3365:02649
02650:-00007:-00006:-00002:000268.3365:02650
02651:+00004:-00001:-00003:000268.3365:02651
02652:-00010:-00002:+00008:000268.3365:02652
02653:+00013:-00004:+00011:000268.3365:02653
02654:-00010:+00022:+00001:000268.3365:02654
02655:-00007:+00017:+00012:000268.3365:02655
02656:-00012:+00018:+00011:000268.3365:02656
02657:-00010:+00018:+00015:000268.3365:02657
02658:-00021:+00019:+00000:000268.3365:02658
02659:-00026:-00008:+00007:000268.3365:02659
02660:-00015:+00009:+00006:000268.3365:02660
02661:-00025:+00020:+00010:000268.3365:02661
02662:-00013:+00021:-00020:000268.3365:02662
02663:-00017:+00008:+00003:000268.3365:02663
02664:-00016:+00020:+00009:000268.3365:02664
02665:-00020:+00019:-00002:000268.3365:02665
02666:-00028:+00019:-00001:000268.3365:02666
02667:-00016:+00016:-00001:000268.3365:02667
02668:-00020:-00002:+00006:000275.9854:02668
02669:-00023:+00021:+00003:000275.9854:02669
02670:-00023:-00006:+00000:000275.9854:02670
02671:-00004:-00002:+00008:000275.9854:02671
02672:-00001:+00017:+00012:000275.9854:02672
02673:-00012:-00004:+00002:000275.9854:02673
02674:+00002:+00007:+00003:000275.9854:02674
02675:+00015:+00007:+00024:000275.9854:02675
02676:-00013:-00005:+00004:000275.9854:02676
02677:-00011:+00004:-00011:000275.9854:02677
02678:-00007:+00007:-00014:000275.9854:02678
02679:-00006:+00006:+00007:000275.9854:02679
02680:-00002:+00007:+00006:000275.9854:02680
02681:-00011:+00008:+00011:000275.9854:02681
02682:-00002:+00006:+00004:000275.9854:02682
02683:-00027:-00018:+00004:000275.9854:02683
02684:-00002:+00003:-00002:000275.9854:02684
02685:-00025:+00004:+00013:000275.9854:02685
02686:+00001:-00006:-00028:000275.9854:02686
02687:-00003:+00003:-00001:000275.9854:02687
02688:-00012:+00000:-00001:000275.9854:02688
02689:-00025:-00006:+00003:000275.9854:02689
02690:+00001:-00005:+00008:000275.9854:02690
02691:-00006:+00016:+00010:000275.9854:02691
02692:-00006:-00001:+00006:000275.9854:02692
02693:+00001:+00012:+00002:000275.9854:02693
02694:+00016:+00011:+00011:000275.9854:02694
02695:+00015:+00031:-00009:000275.9854:02695
02696:+00010:+00009:+00008:000275.9854:02696
02697:+00004:+00035:+00013:000275.9854:02697
02698:-00009:+00014:+00010:000275.9854:02698
02699:-00008:+00032:-00002:000275.9854:02699
02700:-00001:+00037:+00027:000275.9854:02700
02701:+00000:+00009:+00012:000275.9854:02701
02702:-00002:+00010:+00008:000275.9854:02702
02703:-00010:+00021:+00024:000275.9854:02703
02704:-00023:+00017:+00012:000275.9854:02704
02705:-00025:+00019:+00004:000275.9854:02705
02706:-00027:-00001:+00012:000275.9854:02706
02707:-00013:-00005:+00002:000275.9854:02707
02708:-00025:-00001:+00006:000275.9854:02708
02709:-00023:-00016:+00022:000275.9854:02709
02710:-00024:+00003:+00000:000275.9854:02710
02711:-00022:-00009:-00001:000275.9854:02711
02712:-00009:+00005:+00007:000275.9854:02712
02713:+00000:+00003:+00002:000275.9854:02713
02714:-00010:-00021:-00018:000275.9854:02714
02715:+00002:+00003:+00022:000275.9854:02715
02716:-00012:+00004:+00025:000275.9854:02716
02717:-00001:-00016:-00014:000275.9854:02717
02718:+00002:+00003:+00004:000275.9854:02718
02719:-00010:+00000:+00021:000275.9854:02719
02720:-00012:+00001:+00022:000275.9854:02720
02721:-00002:+00007:+00010:000275.9854:02721
02722:-00003:+00007:+00005:000275.9854:02722
02723:-00004:+00007:-00003:000275.9854:02723
02724:-00023:-00007:-00001:000275.9854:02724
02725:-00024:-00008:+00003:000275.9854:02725
02726:-00016:-00006:-00001:000275.9854:02726
02727:-00022:-00001:-00003:000275.9854:02727
02728:-00026:-00003:+00012:000275.9854:02728
02729:-00024:+00002:+00001:000275.9854:02729
02730:-00023:-00004:+00021:000275.9854:02730
02731:-00023:-00004:+00020:000275.9854:02731
02732:-00021:-00003:+00028:000275.9854:02732
02733:-00002:+00019:+00010:000308.8218:02733
02734:+00002:+00017:-00001:000308.8218:02734
02735:-00017:+00019:+00000:000308.8218:02735
02736:-00001:+00000:+00024:000308.8218:02736
02737:-00001:+00020:+00025:000308.8218:02737
02738:+00002:+00017:+00020:000308.8218:02738
02739:-00003:+00015:+00003:000308.8218:02739
02740:-00006:+00015:+00002:000308.8218:02740
02741:-00004:-00003:+00002:000308.8218:02741
02742:+00000:-00005:-00001:000308.8218:02742
02743:-00012:+00018:+00020:000308.8218:02743
02744:+00000:+00004:+00001:000308.8218:02744
02745:-00005:-00005:+00012:000308.8218:02745
02746:-00021:+00005:+00021:000308.8218:02746
02747:-00022:+00005:+00021:000308.8218:02747
02748:-00026:+00000:-00002:000308.8218:02748
02749:+00002:+00003:+00020:000308.8218:02749
02750:-00003:+00003:-00002:000308.8218:02750
02751:-00003:-00020:-00018:000308.8218:02751
02752:+00001:-00008:+00012:000308.8218:02752
02753:-00021:+00006:-00003:000308.8218:02753
02754:-00024:+00005:-00007:000308.8218:02754
02755:+00000:+00006:+00025:000308.8218:02755
02756:+00001:+00005:+00012:000308.8218:02756
02757:-00024:+00002:+00012:000308.8218:02757
02758:-00010:-00006:-00002:000308.8218:02758
02759:+00002:+00000:-00002:000308.8218:02759
02760:+00002:-00005:-00003:000308.8218:02760
02761:-00001:-00002:+00003:000308.8218:02761
02762:-00024:+00000:+00011:000308.8218:02762
02763:-00024:-00001:-00015:000308.8218:02763
02764:-00002:+00020:+00006:000308.8218:02764
02765:+00002:+00009:-00011:000308.8218:02765
02766:-00001:+00020:+00006:000308.8218:02766
02767:-00005:+00009:+00021:000308.8218:02767
02768:-00003:+00010:+00020:000308.8218:02768
02769:-00004:+00009:+00007:000308.8218:02769
02770:-00002:+00015:+00010:000308.8218:02770
02771:-00002:+00009:+00007:000308.8218:02771
02772:-00016:+00021:+00010:000308.8218:02772
02773:-00023:+00010:+00008:000308.8218:02773
02774:-00005:+00018:-00014:000308.8218:02774
02775:-00037:-00002:+00007:000308.8218:02775
02776:-00023:+00022:+00000:000308.8218:02776
02777:-00022:+00000:+00013:000308.8218:02777
02778:-00025:-00007:+00008:000308.8218:02778
02779:-00023:-00006:+00011:000308.8218:02779
02780:-00002:+00007:+00010:000308.8218:02780
02781:-00037:-00006:-00001:000308.8218:02781
02782:-00021:-00007:-00001:000308.8218:02782
02783:-00021:+00008:+00005:000308.8218:02783
02784:-00005:-00017:+00024:000308.8218:02784
02785:-00023:+00007:+00009:000308.8218:02785
02786:-00013:+00005:+00002:000308.8218:02786
02787:-00005:+00002:+00005:000308.8218:02787
02788:+00000:+00006:+00025:000308.8218:02788
02789:+00014:-00004:+00023:000308.8218:02789
02790:-00024:-00005:+00002:000308.8218:02790
02791:-00021:+00007:+00004:000308.8218:02791
02792:-00004:-00004:+00013:000308.8218:02792
02793:-00024:+00006:+00004:000335.4930:02793
02794:-00020:-00001:+00024:000335.4930:02794
02795:+00001:+00005:+00025:000335.4930:02795
02796:-00024:-00008:-00001:000335.4930:02796
02797:-00023:+00005:+00002:000335.4930:02797
02798:-00004:+00019:+00000:000335.4930:02798
02799:-00016:-00005:-00002:000335.4930:02799
02800:-00027:+00017:-00011:000335.4930:02800
02801:-00001:+00020:+00014:000335.4930:02801
02802:-00021:+00016:-00011:000335.4930:02802
02803:-00026:+00023:+00001:000335.4930:02803
02804:+00002:+00011:-00001:000335.4930:02804
02805:+00001:+00013:+00002:000335.4930:02805
02806:-00004:+00010:+00005:000335.4930:02806
02807:+00001:+00034:-00003:000335.4930:02807
02808:+00002:+00014:+00001:000335.4930:02808
02809:-00002:+00013:-00006:000335.4930:02809
02810:-00002:+00032:+00012:000335.4930:02810
02811:+00000:+00035:+00011:000335.4930:02811
02812:-00005:+00032:+00007:000335.4930:02812
02813:-00002:+00033:+00008:000335.4930:02813
02814:-00021:+00012:+00008:000335.4930:02814
02815:-00027:+00013:-00015:000335.4930:02815
02816:-00026:+00022:-00014:000335.4930:02816
02817:-00015:+00014:+00006:000335.4930:02817
02818:-00040:+00020:+00009:000335.4930:02818
02819:-00024:+00023:-00012:000335.4930:02819
02820:-00027:+00017:+00009:000335.4930:02820
02821:-00020:-00005:+00007:000335.4930:02821
02822:-00005:-00001:+00007:000335.4930:02822
02823:-00001:-00004:-00001:000335.4930:02823
02824:-00005:+00005:-00015:000335.4930:02824
02825:+00000:+00016:+00009:000335.4930:02825
02826:-00009:-00001:+00003:000335.4930:02826
02827:+00000:+00016:-00012:000335.4930:02827
02828:-00011:+00016:-00017:000335.4930:02828
02829:+00011:+00019:-00011:000335.4930:02829
02830:-00008:-00002:+00009:000335.4930:02830
02831:-00009:+00013:+00009:000335.4930:02831
02832:-00008:+00008:+00000:000335.4930:02832
02833:-00010:+00018:-00004:000335.4930:02833
02834:+00000:+00011:+00008:000335.4930:02834
02835:-00007:+00013:+00009:000335.4930:02835
02836:-00022:+00010:-00015:000335.4930:02836
02837:-00002:+00034:+00010:000335.4930:02837
02838:-00025:+00032:+00025:000335.4930:02838
02839:-00005:+00034:-00001:000335.4930:02839
02840:+00000:+00032:+00002:000335.4930:02840
02841:-00021:+00012:+00018:000335.4930:02841
02842:-00024:+00011:-00012:000335.4930:02842
02843:-00025:+00008:-00013:000335.4930:02843
02844:+00000:+00032:-00013:000335.4930:02844
02845:-00027:+00032:+00010:000335.4930:02845
02846:-00025:+00032:+00006:000335.4930:02846
02847:-00021:+00015:+00015:000335.4930:02847
02848:-00021:+00010:+00005:000335.4930:02848
02849:-00021:+00014:+00007:000335.4930:02849
02850:+00001:+00036:+00023:000347.5658:02850
02851:-00001:+00011:+00007:000347.5658:02851
02852:-00021:+00011:+00007:000347.5658:02852
02853:+00002:+00033:-00011:000347.5658:02853
02854:-00013:+00014:+00009:000347.5658:02854
02855:+00000:+00013:+00010:000347.5658:02855
02856:+00002:+00012:+00014:000347.5658:02856
02857:-00001:+00017:+00022:000347.5658:02857
02858:+00000:+00010:+00023:000347.5658:02858
02859:-00007:+00013:-00001:000347.5658:02859
02860:-00002:+00018:+00006:000347.5658:02860
02861:+00001:+00009:-00002:000347.5658:02861
02862:+00012:+00023:+00022:000347.5658:02862
02863:-00011:+00009:+00022:000347.5658:02863
02864:+00002:+00019:+00024:000347.5658:02864
02865:+00002:+00017:+00014:000347.5658:02865
02866:-00001:-00003:-00002:000347.5658:02866
02867:-00025:+00018:+00000:000347.5658:02867
02868:-00006:-00006:+00037:000347.5658:02868
02869:-00001:-00006:+00009:000347.5658:02869
02870:-00002:-00006:+00000:000347.5658:02870
02871:-00009:+00000:+00026:000347.5658:02871
02872:-00002:-00005:-00003:000347.5658:02872
02873:-00002:-00007:-00031:000347.5658:02873
02874:-00009:-00002:+00005:000347.5658:02874
02875:-00012:+00019:+00003:000347.5658:02875
02876:-00005:-00001:+00012:000347.5658:02876
02877:+00010:+00016:-00001:000347.5658:02877
02878:-00009:+00016:+00003:000347.5658:02878
02879:-00009:+00019:-00016:000347.5658:02879
02880:-00009:+00022:+00001:000347.5658:02880
02881:+00010:+00022:+00021:000347.5658:02881
02882:-00011:+00010:-00004:000347.5658:02882
02883:-00009:+00012:+00008:000347.5658:02883
02884:-00008:+00033:-00013:000347.5658:02884
02885:+00002:+00015:+00012:000347.5658:02885
02886:+00005:+00013:+00020:000347.5658:02886
02887:-00011:+00011:-00012:000347.5658:02887
02888:-00022:+00008:+00011:000347.5658:02888
02889:-00004:+00014:+00000:000347.5658:02889
02890:-00023:+00010:+00010:000347.5658:02890
02891:-00026:+00013:-00013:000347.5658:02891
02892:-00002:+00010:+00021:000347.5658:02892
02893:-00003:+00022:-00001:000347.5658:02893
02894:-00017:+00020:+00001:000347.5658:02894
02895:+00001:+00010:+00004:000347.5658:02895
02896:-00023:+00022:-00011:000347.5658:02896
02897:-00024:-00007:-00004:000347.5658:02897
02898:-00023:+00020:+00011:000347.5658:02898
02899:+00000:+00021:+00002:000347.5658:02899
02900:-00028:+00017:-00014:000347.5658:02900
02901:+00001:-00003:+00001:000391.5589:02901
02902:-00004:+00006:+00011:000391.5589:02902
02903:-00004:+00007:-00001:000391.5589:02903
02904:-00003:+00006:+00010:000391.5589:02904
02905:-00004:-00007:+00001:000391.5589:02905
02906:-00001:+00004:-00026:000391.5589:02906
02907:-00001:-00006:+00004:000391.5589:02907
02908:-00006:+00005:+00003:000391.5589:02908
02909:-00022:+00004:-00001:000391.5589:02909
02910:-00004:-00019:+00003:000391.5589:02910
02911:-00024:+00006:+00013:000391.5589:02911
02912:-00003:-00017:+00009:000391.5589:02912
02913:+00000:+00006:-00016:000391.5589:02913
02914:-00006:+00003:+00022:000391.5589:02914
02915:+00000:-00007:-00001:000391.5589:02915
02916:+00000:+00008:+00003:000391.5589:02916
02917:-00009:+00016:+00003:000391.5589:02917
02918:-00002:-00007:+00003:000391.5589:02918
02919:+00000:-00003:+00003:000391.5589:02919
02920:-00003:+00007:+00013:000391.5589:02920
02921:-00004:+00016:+00010:000391.5589:02921
02922:-00013:+00016:+00010:000391.5589:02922
02923:-00001:+00020:+00000:000391.5589:02923
02924:-00004:-00002:+00021:000391.5589:02924
02925:-00015:-00002:+00001:000391.5589:02925
02926:-00026:+00020:-00001:000391.5589:02926
02927:-00024:+00020:+00009:000391.5589:02927
02928:-00014:-00002:-00006:000391.5589:02928
02929:-00018:+00018:+00022:000391.5589:02929
02930:-00014:+00022:+00004:000391.5589:02930
02931:-00018:-00002:+00003:000391.5589:02931
02932:+00001:+00016:+00012:000391.5589:02932
02933:-00017:+00017:+00003:000391.5589:02933
02934:-00025:-00005:+00010:000391.5589:02934
02935:-00014:+00008:-00002:000391.5589:02935
02936:-00024:-00002:+00005:000391.5589:02936
02937:-00027:-00002:-00003:000391.5589:02937
02938:-00011:-00006:+00003:000391.5589:02938
02939:-00022:+00016:+00004:000391.5589:02939
02940:-00014:-00007:+00002:000391.5589:02940
02941:-00002:-00006:+00002:000391.5589:02941
02942:-00001:-00008:-00013:000391.5589:02942
02943:-00004:+00004:-00026:000391.5589:02943
02944:-00003:+00003:-00014:000391.5589:02944
02945:-00018:-00001:+00005:000391.5589:02945
02946:-00027:-00004:-00014:000391.5589:02946
02947:-00023:-00005:+00010:000391.5589:02947
02948:-00004:-00007:-00003:000430.0115:02948
02949:-00013:+00007:+00007:000430.0115:02949
02950:-00022:-00005:+00001:000430.0115:02950
02951:-00024:-00006:+00024:000430.0115:02951
02952:-00022:+00004:-00011:000430.0115:02952
02953:-00028:-00017:+00005:000430.0115:02953
02954:-00002:+00001:-00002:000430.0115:02954
02955:-00013:+00005:-00017:000430.0115:02955
02956:-00004:+00003:+00007:000430.0115:02956
02957:-00022:+00006:+00009:000430.0115:02957
02958:-00023:-00021:+00012:000430.0115:02958
02959:-00022:-00019:+00022:000430.0115:02959
02960:+00000:-00020:+00016:000430.0115:02960
02961:-00003:-00020:+00001:000430.0115:02961
02962:-00005:-00021:+00004:000430.0115:02962
02963:+00002:-00006:+00009:000430.0115:02963
02964:-00026:+00005:-00001:000430.0115:02964
02965:+00001:+00006:+00021:000430.0115:02965
02966:-00012:-00007:+00029:000430.0115:02966
02967:-00011:+00000:+00015:000430.0115:02967
02968:+00002:-00006:+00037:000430.0115:02968
02969:-00013:-00001:+00003:000430.0115:02969
02970:-00009:-00005:-00004:000430.0115:02970
02971:-00012:+00017:-00012:000430.0115:02971
02972:-00011:+00020:+00025:000430.0115:02972
02973:+00000:+00000:+00039:000430.0115:02973
02974:-00011:+00020:+00038:000430.0115:02974
02975:+00000:+00008:+00020:000430.0115:02975
02976:-00001:+00009:+00007:000430.0115:02976
02977:-00004:+00020:+00000:000430.0115:02977
02978:-00012:+00013:+00000:000430.0115:02978
02979:-00002:+00034:+00011:000430.0115:02979
02980:-00003:+00008:+00023:000430.0115:02980
02981:+00002:+00011:+00020:000430.0115:02981
02982:-00002:+00023:+00011:000430.0115:02982
02983:-00024:+00010:-00017:000430.0115:02983
02984:-00022:+00019:+00016:000430.0115:02984
02985:-00023:+00021:+00013:000430.0115:02985
02986:-00017:+00016:+00023:000430.0115:02986
02987:-00012:+00009:+00013:000430.0115:02987
02988:-00003:+00008:+00010:000430.0115:02988
02989:-00003:-00007:+00006:000430.0115:02989
02990:-00004:+00019:+00012:000430.0115:02990
02991:+00001:-00002:-00002:000430.0115:02991
02992:+00000:-00007:-00007:000452.0592:02992
02993:+00001:-00006:+00036:000452.0592:02993
02994:+00001:-00007:+00008:000452.0592:02994
02995:-00002:-00018:+00005:000452.0592:02995
02996:+00002:-00004:-00012:000452.0592:02996
02997:-00002:+00004:+00001:000452.0592:02997
02998:-00006:+00003:-00011:000452.0592:02998
02999:-00009:+00000:+00027:000452.0592:02999
03000:-00010:-00016:+00028:000452.0592:03000
03001:-00022:+00002:-00012:000452.0592:03001
03002:-00011:-00018:+00010:000452.0592:03002
03003:-00004:-00009:-00014:000452.0592:03003
03004:-00005:-00016:+00003:000452.0592:03004
03005:+00001:+00003:+00004:000452.0592:03005
03006:-00004:+00001:+00006:000452.0592:03006
03007:-00004:+00006:+00006:000452.0592:03007
03008:-00023:+00000:+00006:000452.0592:03008
03009:-00002:+00017:-00001:000452.0592:03009
03010:-00018:+00019:+00023:000452.0592:03010
03011:-00002:+00020:+00019:000452.0592:03011
03012:+00001:+00017:+00022:000452.0592:03012
03013:-00014:+00018:+00002:000452.0592:03013
03014:-00011:+00008:+00009:000452.0592:03014
03015:-00001:+00017:+00009:000452.0592:03015
03016:-00012:+00016:+00008:000452.0592:03016
03017:+00002:+00016:+00002:000452.0592:03017
03018:-00007:-00007:+00003:000452.0592:03018
03019:-00001:-00006:+00022:000452.0592:03019
03020:+00012:-00007:+00009:000452.0592:03020
03021:+00012:-00004:+00001:000452.0592:03021
03022:-00010:-00017:+00021:000452.0592:03022
03023:-00011:-00006:+00027:000452.0592:03023
03024:-00010:-00003:+00021:000452.0592:03024
03025:+00000:+00004:+00004:000452.0592:03025
03026:-00003:-00006:+00006:000452.0592:03026
03027:+00001:-00001:+00022:000452.0592:03027
03028:-00003:-00005:+00018:000452.0592:03028
03029:-00003:+00020:+00012:000452.0592:03029
03030:-00022:+00008:+00020:000452.0592:03030
03031:-00024:+00021:+00010:000452.0592:03031
03032:-00036:+00015:-00013:000452.0592:03032
03033:-00012:+00023:+00025:000485.6558:03033
03034:+00000:+00018:+00003:000485.6558:03034
03035:-00009:+00006:+00009:000485.6558:03035
03036:+00015:-00003:-00002:000485.6558:03036
03037:+00016:-00006:+00006:000485.6558:03037
03038:+00003:-00006:-00047:000485.6558:03038
03039:+00026:-00004:+00007:000485.6558:03039
03040:+00027:-00022:+00023:000485.6558:03040
03041:+00020:+00003:+00025:000485.6558:03041
03042:+00023:+00001:+00003:000485.6558:03042
03043:+00031:-00006:+00022:000485.6558:03043
03044:+00027:+00003:-00018:000485.6558:03044
03045:+00015:+00005:+00000:000485.6558:03045
03046:+00004:+00007:+00020:000485.6558:03046
03047:-00008:-00006:-00011:000485.6558:03047
03048:+00002:+00021:-00013:000485.6558:03048
03049:+00001:-00003:-00012:000485.6558:03049
03050:-00004:+00021:-00019:000485.6558:03050
03051:-00022:+00019:-00017:000485.6558:03051
03052:-00026:+00019:+00026:000485.6558:03052
03053:-00022:+00021:-00014:000485.6558:03053
03054:-00004:+00021:+00009:000485.6558:03054
03055:-00001:+00022:+00002:000485.6558:03055
03056:-00002:+00021:-00013:000485.6558:03056
03057:+00012:+00012:-00013:000485.6558:03057
03058:+00013:+00013:+00003:000485.6558:03058
03059:+00007:+00010:-00018:000485.6558:03059
03060:+00004:-00004:-00002:000485.6558:03060
03061:+00045:+00021:-00002:000485.6558:03061
03062:+00020:-00006:-00004:000485.6558:03062
03063:+00047:+00005:-00026:000485.6558:03063
03064:+00027:+00007:-00018:000485.6558:03064
03065:+00043:-00002:+00008:000485.6558:03065
03066:+00030:-00016:+00005:000485.6558:03066
03067:+00029:-00017:+00024:000485.6558:03067
03068:+00011:+00007:+00036:000485.6558:03068
03069:-00010:+00000:+00027:000485.6558:03069
03070:+00005:+00002:+00021:000485.6558:03070
03071:-00026:-00004:-00012:000485.6558:03071
03072:-00016:-00004:+00012:000485.6558:03072
03073:-00020:-00006:-00002:000485.6558:03073
03074:-00039:-00016:+00004:000491.5873:03074
03075:-00034:+00007:+00008:000491.5873:03075
03076:-00041:+00005:+00007:000491.5873:03076
03077:-00028:+00002:+00010:000491.5873:03077
03078:-00032:-00019:+00022:000491.5873:03078
03079:-00013:+00008:-00002:000491.5873:03079
03080:-00002:-00002:+00041:000491.5873:03080
03081:-00010:+00002:+00008:000491.5873:03081
03082:+00013:+00023:+00001:000491.5873:03082
03083:+00005:+00022:+00002:000491.5873:03083
03084:+00014:+00009:-00009:000491.5873:03084
03085:+00009:+00010:+00010:000491.5873:03085
03086:+00008:+00013:+00027:000491.5873:03086
03087:+00013:+00010:+00022:000491.5873:03087
03088:+00007:+00015:+00010:000491.5873:03088
03089:+00007:+00011:+00012:000491.5873:03089
03090:+00006:+00014:-00008:000491.5873:03090
03091:+00003:+00011:-00002:000491.5873:03091
03092:+00009:+00011:+00004:000491.5873:03092
03093:-00009:+00016:+00040:000491.5873:03093
03094:-00008:+00018:+00025:000491.5873:03094
03095:+00000:+00019:+00013:000491.5873:03095
03096:-00026:-00005:+00001:000491.5873:03096
03097:-00022:+00005:+00006:000491.5873:03097
03098:-00027:+00003:+00022:000491.5873:03098
03099:-00014:+00002:+00010:000491.5873:03099
03100:-00016:+00002:-00001:000491.5873:03100
03101:-00016:+00007:+00003:000491.5873:03101
03102:-00039:+00001:+00006:000491.5873:03102
03103:-00025:-00018:-00004:000491.5873:03103
03104:-00013:-00007:+00004:000491.5873:03104
03105:-00001:+00005:+00009:000491.5873:03105
03106:-00007:-00003:-00001:000491.5873:03106
03107:-00010:-00001:+00028:000491.5873:03107
03108:+00002:+00000:+00000:000491.5873:03108
03109:-00007:-00002:-00001:000491.5873:03109
03110:-00007:+00015:-00001:000491.5873:03110
03111:-00005:+00019:-00003:000491.5873:03111
03112:-00007:+00022:-00005:000491.5873:03112
03113:+00014:+00023:+00003:000491.5873:03113
03114:-00010:+00020:+00012:000491.5873:03114
03115:-00002:+00019:+00002:000491.5873:03115
03116:+00015:+00019:-00003:000491.5873:03116
03117:-00021:+00016:-00011:000491.5873:03117
03118:-00022:-00005:-00013:000491.5873:03118
03119:-00027:+00018:+00008:000491.5873:03119
03120:-00013:-00002:+00012:000491.5873:03120
03121:-00020:+00016:-00001:000491.5873:03121
03122:-00019:-00001:+00025:000491.5873:03122
03123:-00038:+00005:+00003:000491.5873:03123
03124:-00030:+00005:-00001:000400.1791:03124
03125:-00041:-00016:+00001:000400.1791:03125
03126:-00040:-00005:+00021:000400.1791:03126
03127:-00036:+00004:-00018:000400.1791:03127
03128:-00019:-00006:-00002:000400.1791:03128
03129:-00042:-00005:+00000:000400.1791:03129
03130:-00031:-00005:+00012:000400.1791:03130
03131:-00018:+00007:+00002:000400.1791:03131
03132:-00017:+00005:+00023:000400.1791:03132
03133:-00037:+00003:+00000:000400.1791:03133
03134:-00019:+00004:+00008:000400.1791:03134
03135:-00028:+00004:+00027:000400.1791:03135
03136:-00017:+00005:+00007:000400.1791:03136
03137:-00013:+00001:+00021:000400.1791:03137
03138:-00002:+00001:+00023:000400.1791:03138
03139:-00039:+00004:+00016:000400.1791:03139
03140:-00019:+00000:+00004:000400.1791:03140
03141:-00037:+00007:+00022:000400.1791:03141
03142:-00020:-00020:+00009:000400.1791:03142
03143:-00020:+00003:+00007:000400.1791:03143
03144:-00040:-00021:+00017:000400.1791:03144
03145:-00019:+00003:+00012:000400.1791:03145
03146:-00040:+00004:+00022:000400.1791:03146
03147:-00018:+00004:+00027:000400.1791:03147
03148:-00043:+00004:+00022:000400.1791:03148
03149:-00041:-00007:+00006:000400.1791:03149
03150:-00017:-00004:+00025:000400.1791:03150
03151:-00018:+00007:+00011:000400.1791:03151
03152:-00038:-00006:+00001:000400.1791:03152
03153:-00025:-00002:+00017:000400.1791:03153
03154:-00024:-00004:+00028:000400.1791:03154
03155:-00028:+00006:+00026:000400.1791:03155
03156:-00024:-00004:+00027:000400.1791:03156
03157:-00016:-00005:+00023:000400.1791:03157
03158:-00026:-00004:+00028:000400.1791:03158
03159:-00015:-00004:+00023:000400.1791:03159
03160:-00028:-00007:+00001:000400.1791:03160
03161:-00014:-00007:-00003:000400.1791:03161
03162:-00003:+00006:-00001:000400.1791:03162
03163:-00015:+00001:-00001:000400.1791:03163
03164:-00016:+00000:+00002:000400.1791:03164
03165:-00024:-00001:+00023:000400.1791:03165
03166:-00015:+00005:+00024:000400.1791:03166
03167:-00013:-00006:+00004:000400.1791:03167
03168:-00036:-00002:+00039:000400.1791:03168
03169:-00015:+00007:+00001:000400.1791:03169
03170:-00041:+00006:+00011:000400.1791:03170
03171:-00021:-00006:+00038:000400.1791:03171
03172:-00013:-00006:+00012:000400.1791:03172
03173:-00025:-00008:+00001:000400.1791:03173
03174:-00022:+00018:+00004:000400.1791:03174
03175:-00026:+00000:+00012:000400.1791:03175
03176:-00003:-00001:-00015:000400.1791:03176
03177:-00005:+00019:+00003:000400.1791:03177
03178:-00004:+00015:+00001:000400.1791:03178
03179:-00024:+00018:+00004:000400.1791:03179
03180:-00005:+00008:+00020:000400.1791:03180
03181:-00003:+00020:+00000:000400.1791:03181
03182:-00022:+00009:+00002:000400.1791:03182
03183:-00022:+00012:+00002:000400.1791:03183
03184:-00022:+00010:-00001:000400.1791:03184
03185:-00025:+00023:-00012:000400.1791:03185
03186:-00026:+00012:+00012:000400.1791:03186
03187:-00023:+00012:-00013:000316.0753:03187
03188:-00018:+00010:+00010:000316.0753:03188
03189:-00013:+00013:-00003:000316.0753:03189
03190:-00024:+00009:+00002:000316.0753:03190
03191:-00013:+00009:+00012:000316.0753:03191
03192:-00025:+00010:+00009:000316.0753:03192
03193:-00024:+00021:-00012:000316.0753:03193
03194:-00024:+00008:-00014:000316.0753:03194
03195:-00021:+00022:+00013:000316.0753:03195
03196:-00021:+00017:+00004:000316.0753:03196
03197:-00016:+00020:+00001:000316.0753:03197
03198:-00003:-00001:-00001:000316.0753:03198
03199:-00004:+00000:+00005:000316.0753:03199
03200:+00002:-00005:-00007:000316.0753:03200
03201:-00003:+00009:+00012:000316.0753:03201
03202:-00008:+00017:+00002:000316.0753:03202
03203:-00026:+00021:-00011:000316.0753:03203
03204:-00004:+00021:+00001:000316.0753:03204
03205:-00001:-00001:+00001:000316.0753:03205
03206:-00022:+00000:-00001:000316.0753:03206
03207:-00002:-00005:+00004:000316.0753:03207
03208:-00002:-00001:+00001:000316.0753:03208
03209:-00025:-00006:-00016:000316.0753:03209
03210:-00021:-00001:-00002:000316.0753:03210
03211:-00009:+00000:+00007:000316.0753:03211
03212:-00025:+00018:+00000:000316.0753:03212
03213:-00005:-00001:+00001:000316.0753:03213
03214:-00024:+00015:+00037:000316.0753:03214
03215:-00021:+00021:+00021:000316.0753:03215
03216:-00023:+00018:+00007:000316.0753:03216
03217:-00005:+00009:+00014:000316.0753:03217
03218:-00005:+00013:-00001:000316.0753:03218
03219:-00021:+00022:-00001:000316.0753:03219
03220:+00000:+00014:-00001:000316.0753:03220
03221:-00002:+00011:+00003:000316.0753:03221
03222:-00003:+00013:-00014:000316.0753:03222
03223:-00001:+00012:+00022:000316.0753:03223
03224:+00000:+00013:+00011:000316.0753:03224
03225:-00013:+00009:+00012:000316.0753:03225
03226:+00002:+00021:+00000:000316.0753:03226
03227:-00021:+00013:+00011:000316.0753:03227
03228:-00002:+00021:-00011:000316.0753:03228
03229:-00003:+00013:+00010:000316.0753:03229
03230:+00000:+00022:+00010:000316.0753:03230
03231:-00024:+00010:-00013:000316.0753:03231
03232:-00002:+00017:-00001:000316.0753:03232
03233:+00002:+00008:-00002:000316.0753:03233
03234:-00001:+00020:+00005:000316.0753:03234
03235:+00000:+00008:+00009:000316.0753:03235
03236:-00009:+00009:+00006:000316.0753:03236
03237:-00011:+00017:-00013:000316.0753:03237
03238:-00008:+00022:+00010:000316.0753:03238
03239:+00001:+00017:+00007:000316.0753:03239
03240:-00020:+00019:+00006:000316.0753:03240
03241:-00010:-00005:-00012:000316.0753:03241
03242:+00002:+00020:+00007:000316.0753:03242
03243:+00002:-00007:+00000:000316.0753:03243
03244:-00012:+00019:+00003:000316.0753:03244
03245:-00010:+00020:+00011:000316.0753:03245
03246:-00011:+00016:-00008:000316.0753:03246
03247:+00001:+00022:+00009:000316.0753:03247
03248:-00009:-00004:+00007:000316.0753:03248
03249:-00014:+00015:-00006:000316.0753:03249
03250:+00001:+00020:+00012:000316.0753:03250
03251:-00011:+00017:+00010:000316.0753:03251
03252:-00004:-00005:-00001:000316.0753:03252
03253:-00012:+00018:+00000:000316.0753:03253
03254:-00011:+00020:+00007:000316.0753:03254
03255:+00002:-00003:-00003:000316.0753:03255
03256:-00012:+00017:-00011:000316.0753:03256
03257:+00004:+00022:-00011:000316.0753:03257
03258:-00002:+00017:-00012:000316.0753:03258
03259:-00009:+00020:+00010:000280.5150:03259
03260:-00007:+00012:+00026:000280.5150:03260
03261:-00011:+00017:+00011:000280.5150:03261
03262:+00016:+00016:+00005:000280.5150:03262
03263:+00012:+00000:+00019:000280.5150:03263
03264:-00010:-00003:+00007:000280.5150:03264
03265:-00010:-00002:-00001:000280.5150:03265
03266:+00012:+00009:-00011:000280.5150:03266
03267:-00001:+00009:+00007:000280.5150:03267
03268:-00011:+00017:-00017:000280.5150:03268
03269:-00011:+00016:+00018:000280.5150:03269
03270:-00005:-00002:+00022:000280.5150:03270
03271:-00008:-00004:-00001:000280.5150:03271
03272:-00011:+00016:+00021:000280.5150:03272
03273:-00011:-00003:+00000:000280.5150:03273
03274:-00010:-00005:+00010:000280.5150:03274
03275:+00000:-00008:+00010:000280.5150:03275
03276:-00005:+00002:+00003:000280.5150:03276
03277:+00014:+00005:+00000:000280.5150:03277
03278:-00008:-00008:-00002:000280.5150:03278
03279:-00009:+00002:-00014:000280.5150:03279
03280:-00009:+00004:+00002:000280.5150:03280
03281:+00016:+00003:+00024:000280.5150:03281
03282:-00013:+00003:+00024:000280.5150:03282
03283:-00003:-00016:+00011:000280.5150:03283
03284:+00011:-00003:-00003:000280.5150:03284
03285:-00009:+00007:+00001:000280.5150:03285
03286:-00010:-00007:+00006:000280.5150:03286
03287:-00008:+00000:+00019:000280.5150:03287
03288:-00001:-00001:+00021:000280.5150:03288
03289:-00022:-00007:+00020:000280.5150:03289
03290:+00012:+00000:+00042:000280.5150:03290
03291:-00001:-00002:+00008:000280.5150:03291
03292:-00010:-00002:-00002:000280.5150:03292
03293:+00002:+00007:-00002:000280.5150:03293
03294:-00007:-00002:+00000:000280.5150:03294
03295:-00006:+00016:+00005:000280.5150:03295
03296:-00012:-00001:+00013:000280.5150:03296
03297:-00006:+00001:-00001:000280.5150:03297
03298:-00005:-00007:+00002:000280.5150:03298
03299:-00009:-00006:+00003:000280.5150:03299
03300:-00012:-00007:+00001:000280.5150:03300
03301:-00012:-00003:-00003:000280.5150:03301
03302:+00002:-00005:+00012:000280.5150:03302
03303:-00011:+00004:-00002:000280.5150:03303
03304:+00001:-00002:-00015:000280.5150:03304
03305:+00001:+00000:-00001:000280.5150:03305
03306:-00012:-00003:+00001:000280.5150:03306
03307:-00012:-00004:+00002:000280.5150:03307
03308:+00018:-00003:-00001:000280.5150:03308
03309:-00006:+00015:+00021:000280.5150:03309
03310:+00014:+00006:+00001:000280.5150:03310
03311:-00005:+00016:+00012:000280.5150:03311
03312:-00006:-00006:+00007:000280.5150:03312
03313:-00012:-00001:+00008:000280.5150:03313
03314:-00009:-00001:+00015:000280.5150:03314
03315:-00011:-00004:+00023:000280.5150:03315
03316:-00003:-00006:+00023:000280.5150:03316
03317:+00011:-00001:+00000:000280.5150:03317
03318:-00006:+00006:+00000:000280.5150:03318
03319:-00012:+00005:-00010:000280.5150:03319
03320:-00008:-00006:+00010:000280.5150:03320
03321:+00011:+00003:-00003:000280.5150:03321
03322:-00001:+00005:-00012:000280.5150:03322
03323:-00010:+00005:+00003:000280.5150:03323
03324:-00009:+00003:+00000:000280.5150:03324
03325:-00003:-00017:+00000:000280.5150:03325
03326:-00011:+00002:+00002:000280.5150:03326
03327:-00010:-00021:+00001:000280.5150:03327
03328:+00001:-00020:+00005:000280.5150:03328
03329:-00001:-00017:-00001:000280.5150:03329
03330:-00009:-00017:+00002:000280.5150:03330
03331:-00021:-00017:+00010:000280.5150:03331
03332:+00001:-00019:+00026:000280.5150:03332
03333:-00001:+00002:+00022:000280.5150:03333
03334:-00002:-00020:+00022:000280.5150:03334
03335:+00012:+00002:+00004:000280.5150:03335
03336:-00021:+00000:-00001:000280.5150:03336
03337:-00021:+00001:-00002:000280.5150:03337
03338:+00001:-00003:+00022:000280.5150:03338
03339:-00022:-00018:+00021:000280.5150:03339
03340:-00025:+00002:+00011:000244.6354:03340
03341:-00002:+00007:+00014:000244.6354:03341
03342:-00002:-00016:+00024:000244.6354:03342
03343:-00023:+00000:+00002:000244.6354:03343
03344:-00003:+00007:+00025:000244.6354:03344
03345:-00022:-00001:+00016:000244.6354:03345
03346:+00002:+00007:+00006:000244.6354:03346
03347:-00005:+00005:+00004:000244.6354:03347
03348:-00028:-00003:+00024:000244.6354:03348
03349:-00014:-00006:+00006:000244.6354:03349
03350:-00026:-00004:+00027:000244.6354:03350
03351:-00023:+00016:+00004:000244.6354:03351
03352:-00028:-00007:+00001:000244.6354:03352
03353:-00021:+00007:+00021:000244.6354:03353
03354:-00025:-00008:+00014:000244.6354:03354
03355:-00024:-00005:-00018:000244.6354:03355
03356:-00004:-00006:+00026:000244.6354:03356
03357:+00012:+00005:+00021:000244.6354:03357
03358:-00026:+00007:+00022:000244.6354:03358
03359:-00005:+00005:+00026:000244.6354:03359
03360:+00000:+00017:+00016:000244.6354:03360
03361:+00001:-00016:-00001:000244.6354:03361
03362:-00012:-00006:-00001:000244.6354:03362
03363:-00010:-00005:+00041:000244.6354:03363
03364:-00001:+00003:+00021:000244.6354:03364
03365:-00001:-00007:+00000:000244.6354:03365
03366:-00011:+00005:+00021:000244.6354:03366
03367:-00001:+00007:+00022:000244.6354:03367
03368:-00003:+00004:+00009:000244.6354:03368
03369:-00003:-00001:+00015:000244.6354:03369
03370:-00024:-00001:+00012:000244.6354:03370
03371:-00021:-00003:+00021:000244.6354:03371
03372:+00002:+00000:+00022:000244.6354:03372
03373:-00005:-00007:+00004:000244.6354:03373
03374:-00024:-00003:-00002:000244.6354:03374
03375:-00021:-00007:+00010:000244.6354:03375
03376:-00003:-00002:-00003:000244.6354:03376
03377:-00003:+00021:-00002:000244.6354:03377
03378:-00003:+00000:+00001:000244.6354:03378
03379:-00009:+00021:-00001:000244.6354:03379
03380:-00002:+00018:+00001:000244.6354:03380
03381:+00013:+00019:+00001:000244.6354:03381
03382:+00000:+00020:+00005:000244.6354:03382
03383:+00002:+00021:+00012:000244.6354:03383
03384:+00011:+00023:+00008:000244.6354:03384
03385:+00001:+00012:-00012:000244.6354:03385
03386:-00021:+00021:-00011:000244.6354:03386
03387:-00025:+00031:-00002:000244.6354:03387
03388:-00003:+00008:+00007:000244.6354:03388
03389:-00025:+00016:+00000:000244.6354:03389
03390:-00021:+00017:+00025:000244.6354:03390
03391:-00025:+00018:+00012:000244.6354:03391
03392:-00024:-00005:+00007:000244.6354:03392
03393:-00027:+00009:+00012:000244.6354:03393
03394:-00014:+00018:+00010:000244.6354:03394
03395:-00019:+00020:-00004:000244.6354:03395
03396:-00026:-00007:+00021:000244.6354:03396
03397:-00026:-00003:+00009:000244.6354:03397
03398:-00018:-00004:+00011:000244.6354:03398
03399:-00021:-00006:+00001:000244.6354:03399
03400:-00023:-00007:-00015:000244.6354:03400
03401:-00026:-00004:-00014:000244.6354:03401
03402:-00026:-00007:-00003:000244.6354:03402
03403:-00023:-00004:+00013:000244.6354:03403
03404:-00019:-00005:+00007:000244.6354:03404
03405:-00027:+00008:+00021:000244.6354:03405
03406:-00013:+00018:+00000:000244.6354:03406
03407:-00027:+00001:+00008:000244.6354:03407
03408:-00001:-00002:+00021:000244.6354:03408
03409:-00027:+00018:+00010:000244.6354:03409
03410:-00013:-00007:-00012:000244.6354:03410
03411:-00023:-00008:+00011:000244.6354:03411
03412:-00004:-00001:-00011:000244.6354:03412
03413:-00037:+00005:+00009:000244.6354:03413
03414:-00025:-00002:+00012:000268.1696:03414
03415:-00014:+00020:+00008:000268.1696:03415
03416:-00040:+00000:+00006:000268.1696:03416
03417:-00026:+00021:+00010:000268.1696:03417
03418:-00021:+00000:+00005:000268.1696:03418
03419:-00024:+00020:-00027:000268.1696:03419
03420:-00024:+00018:+00009:000268.1696:03420
03421:-00003:+00019:-00003:000268.1696:03421
03422:-00015:+00016:+00000:000268.1696:03422
03423:-00023:+00021:+00012:000268.1696:03423
03424:-00001:+00020:+00011:000268.1696:03424
03425:-00001:-00001:-00001:000268.1696:03425
03426:-00005:+00021:+00010:000268.1696:03426
03427:-00001:+00016:-00002:000268.1696:03427
03428:-00023:+00018:-00014:000268.1696:03428
03429:-00021:-00001:+00012:000268.1696:03429
03430:-00011:+00023:+00009:000268.1696:03430
03431:-00024:+00018:+00006:000268.1696:03431
03432:-00021:+00015:-00012:000268.1696:03432
03433:-00021:+00021:+00001:000268.1696:03433
03434:-00021:+00023:-00001:000268.1696:03434
03435:-00023:+00015:+00004:000268.1696:03435
03436:-00011:+00015:+00015:000268.1696:03436
03437:-00001:-00006:+00002:000268.1696:03437
03438:-00002:-00006:+00013:000268.1696:03438
03439:+00000:+00008:+00011:000268.1696:03439
03440:-00024:+00016:-00003:000268.1696:03440
03441:-00012:-00003:-00025:000268.1696:03441
03442:-00002:+00017:+00023:000268.1696:03442
03443:+00001:-00002:+00002:000268.1696:03443
03444:-00026:-00003:+00011:000268.1696:03444
03445:-00011:-00004:+00024:000268.1696:03445
03446:+00000:-00004:+00021:000268.1696:03446
03447:-00003:-00008:+00020:000268.1696:03447
03448:-00001:+00018:+00007:000268.1696:03448
03449:-00021:-00003:+00012:000268.1696:03449
03450:-00001:-00005:+00010:000268.1696:03450
03451:-00003:+00018:+00011:000268.1696:03451
03452:-00024:+00022:+00002:000268.1696:03452
03453:-00003:+00018:-00003:000268.1696:03453
03454:-00008:+00020:+00011:000268.1696:03454
03455:+00000:+00020:+00003:000268.1696:03455
03456:-00022:+00016:+00001:000268.1696:03456
03457:-00022:+00014:+00004:000268.1696:03457
03458:-00023:+00019:+00022:000268.1696:03458
03459:-00027:+00020:+00011:000268.1696:03459
03460:-00004:+00022:+00023:000268.1696:03460
03461:-00026:+00018:+00021:000268.1696:03461
03462:-00014:+00017:+00002:000268.1696:03462
03463:-00010:+00010:+00022:000268.1696:03463
03464:-00021:+00018:+00024:000268.1696:03464
03465:-00005:-00008:-00013:000268.1696:03465
03466:-00021:+00011:-00003:000268.1696:03466
03467:-00024:+00021:+00002:000268.1696:03467
03468:-00026:+00018:-00012:000268.1696:03468
03469:-00022:+00016:+00004:000268.1696:03469
03470:-00023:+00020:+00010:000268.1696:03470
03471:-00013:-00005:-00001:000268.1696:03471
03472:-00022:+00016:+00011:000268.1696:03472
03473:-00024:+00020:+00003:000268.1696:03473
03474:-00026:+00020:-00016:000268.1696:03474
03475:-00026:+00017:+00022:000268.1696:03475
03476:-00012:-00001:+00020:000268.1696:03476
03477:-00004:+00020:+00006:000268.1696:03477
03478:-00020:+00018:+00024:000268.1696:03478
03479:-00025:+00011:+00002:000268.1696:03479
03480:-00005:+00017:-00002:000268.1696:03480
03481:+00001:+00022:+00003:000268.1696:03481
03482:+00002:+00020:+00023:000297.0911:03482
03483:-00002:+00021:+00012:000297.0911:03483
03484:-00002:+00021:+00020:000297.0911:03484
03485:-00003:+00020:+00004:000297.0911:03485
03486:-00021:+00017:+00000:000297.0911:03486
03487:-00021:+00020:+00009:000297.0911:03487
03488:-00028:+00016:+00015:000297.0911:03488
03489:-00028:-00002:+00006:000297.0911:03489
03490:-00038:-00002:+00012:000297.0911:03490
03491:-00023:+00016:+00025:000297.0911:03491
03492:-00014:-00002:-00003:000297.0911:03492
03493:-00013:-00002:+00000:000297.0911:03493
03494:-00015:+00022:+00022:000297.0911:03494
03495:-00020:+00000:+00023:000297.0911:03495
03496:-00018:+00017:-00016:000297.0911:03496
03497:-00014:+00017:+00003:000297.0911:03497
03498:-00018:+00023:+00004:000297.0911:03498
03499:-00018:+00017:-00003:000297.0911:03499
03500:-00022:+00021:+00002:000297.0911:03500
03501:-00026:-00003:-00013:000297.0911:03501
03502:-00014:+00020:+00010:000297.0911:03502
03503:-00002:+00011:+00008:000297.0911:03503
03504:-00021:+00009:+00005:000297.0911:03504
03505:-00018:+00009:-00012:000297.0911:03505
03506:-00021:+00010:+00022:000297.0911:03506
03507:-00003:+00013:+00014:000297.0911:03507
03508:-00004:+00017:-00003:000297.0911:03508
03509:+00000:+00012:+00009:000297.0911:03509
03510:-00004:+00023:+00001:000297.0911:03510
03511:-00004:+00010:-00002:000297.0911:03511
03512:-00002:+00009:-00002:000297.0911:03512
03513:-00002:+00013:-00012:000297.0911:03513
03514:+00002:+00012:-00001:000297.0911:03514
03515:-00021:+00022:-00017:000297.0911:03515
03516:-00021:+00008:+00003:000297.0911:03516
03517:-00021:+00012:+00009:000297.0911:03517
03518:-00023:+00023:+00012:000297.0911:03518
03519:-00021:+00022:-00011:000297.0911:03519
03520:-00026:+00019:+00037:000297.0911:03520
03521:-00004:+00016:+00008:000297.0911:03521
03522:-00022:+00017:-00011:000297.0911:03522
03523:-00003:-00003:+00012:000297.0911:03523
03524:-00026:-00002:-00003:000297.0911:03524
03525:-00003:-00004:-00001:000297.0911:03525
03526:-00026:+00019:+00015:000297.0911:03526
03527:-00028:+00003:-00001:000297.0911:03527
03528:-00024:-00003:-00002:000297.0911:03528
03529:-00023:-00005:-00001:000297.0911:03529
03530:-00016:-00005:-00003:000297.0911:03530
03531:-00025:+00002:-00011:000297.0911:03531
03532:-00025:-00008:+00002:000297.0911:03532
03533:-00025:-00007:+00002:000297.0911:03533
03534:-00025:-00007:+00008:000297.0911:03534
03535:-00024:-00006:+00000:000297.0911:03535
03536:-00004:-00006:+00000:000297.0911:03536
03537:-00004:-00004:-00001:000297.0911:03537
03538:-00012:-00001:-00003:000297.0911:03538
03539:-00022:-00006:+00002:000297.0911:03539
03540:-00004:-00002:+00010:000297.0911:03540
03541:-00001:+00006:+00003:000297.0911:03541
03542:-00010:+00017:-00002:000297.0911:03542
03543:-00024:+00019:-00015:000297.0911:03543
03544:-00002:+00021:+00010:000297.0911:03544
03545:-00013:+00009:+00003:000297.0911:03545
03546:-00003:+00021:+00002:000297.0911:03546
03547:-00012:+00019:-00002:000297.0911:03547
03548:+00001:+00008:+00025:000297.0911:03548
03549:+00000:+00009:-00002:000297.0911:03549
03550:-00001:+00014:+00002:000297.0911:03550
03551:+00000:+00022:+00024:000297.0911:03551
03552:-00027:+00010:+00001:000297.0911:03552
03553:-00003:+00031:-00001:000280.1427:03553
03554:-00002:+00009:+00012:000280.1427:03554
03555:-00003:+00011:+00009:000280.1427:03555
03556:-00002:+00009:+00009:000280.1427:03556
03557:+00013:+00021:+00001:000280.1427:03557
03558:-00023:+00022:+00009:000280.1427:03558
03559:+00001:-00003:+00027:000280.1427:03559
03560:-00008:+00019:-00001:000280.1427:03560
03561:-00012:-00001:-00003:000280.1427:03561
03562:+00001:-00005:-00011:000280.1427:03562
03563:-00001:-00004:+00015:000280.1427:03563
03564:+00001:-00004:+00009:000280.1427:03564
03565:+00000:+00003:+00003:000280.1427:03565
03566:+00011:+00006:+00027:000280.1427:03566
03567:-00009:+00001:+00003:000280.1427:03567
03568:-00009:-00018:+00011:000280.1427:03568
03569:-00009:-00019:+00002:000280.1427:03569
03570:-00011:+00004:+00001:000280.1427:03570
03571:-00026:+00002:-00009:000280.1427:03571
03572:+00001:+00005:+00004:000280.1427:03572
03573:+00002:+00003:+00007:000280.1427:03573
03574:-00003:-00003:+00001:000280.1427:03574
03575:-00012:+00006:+00010:000280.1427:03575
03576:-00012:-00006:+00000:000280.1427:03576
03577:-00004:-00003:-00009:000280.1427:03577
03578:-00005:-00007:-00001:000280.1427:03578
03579:-00001:+00019:-00002:000280.1427:03579
03580:-00003:+00017:+00011:000280.1427:03580
03581:-00002:+00017:+00007:000280.1427:03581
03582:+00000:+00023:+00015:000280.1427:03582
03583:+00002:+00009:+00009:000280.1427:03583
03584:+00001:+00012:+00002:000280.1427:03584
03585:-00007:+00008:+00015:000280.1427:03585
03586:+00002:+00022:+00008:000280.1427:03586
03587:+00002:+00021:+00009:000280.1427:03587
03588:-00009:+00033:+00007:000280.1427:03588
03589:-00004:+00011:+00001:000280.1427:03589
03590:-00012:+00012:+00000:000280.1427:03590
03591:-00003:+00013:+00016:000280.1427:03591
03592:+00001:+00020:+00024:000280.1427:03592
03593:-00002:+00011:+00003:000280.1427:03593
03594:+00000:+00008:+00004:000280.1427:03594
03595:-00004:+00014:+00010:000280.1427:03595
03596:-00002:+00020:+00009:000280.1427:03596
03597:+00002:+00017:+00010:000280.1427:03597
03598:-00024:-00002:-00002:000280.1427:03598
03599:-00002:-00004:+00021:000280.1427:03599
03600:-00002:+00007:+00021:000280.1427:03600
03601:-00001:+00000:+00002:000280.1427:03601
03602:-00011:-00016:+00011:000280.1427:03602
03603:-00008:+00000:+00011:000280.1427:03603
03604:+00002:-00020:+00002:000280.1427:03604
03605:-00006:-00023:-00001:000280.1427:03605
03606:+00016:+00004:+00022:000280.1427:03606
03607:-00009:-00022:+00022:000280.1427:03607
03608:-00010:-00021:+00001:000280.1427:03608
03609:+00001:+00001:+00026:000280.1427:03609
03610:+00002:-00019:+00012:000280.1427:03610
03611:-00027:-00020:-00002:000280.1427:03611
03612:-00006:+00001:+00006:000280.1427:03612
03613:-00012:+00006:-00002:000280.1427:03613
03614:+00001:-00018:-00013:000280.1427:03614
03615:-00002:+00000:+00011:000280.1427:03615
03616:-00011:-00005:+00009:000280.1427:03616
03617:-00015:-00001:-00005:000280.1427:03617
03618:-00023:-00005:+00024:000280.1427:03618
03619:-00021:+00018:+00002:000280.1427:03619
03620:-00021:-00005:-00002:000280.1427:03620
03621:-00023:+00019:+00003:000280.1427:03621
03622:-00026:+00021:+00012:000290.1918:03622
03623:-00023:-00002:-00017:000290.1918:03623
03624:-00005:+00013:+00008:000290.1918:03624
03625:-00023:+00020:+00011:000290.1918:03625
03626:-00002:+00022:-00014:000290.1918:03626
03627:+00000:+00014:-00002:000290.1918:03627
03628:-00011:+00021:+00012:000290.1918:03628
03629:-00011:+00016:+00007:000290.1918:03629
03630:+00001:+00023:-00001:000290.1918:03630
03631:-00012:+00012:+00019:000290.1918:03631
03632:+00003:+00016:-00001:000290.1918:03632
03633:-00011:+00022:+00021:000290.1918:03633
03634:-00009:-00001:-00003:000290.1918:03634
03635:-00013:-00003:+00007:000290.1918:03635
03636:-00001:+00018:+00009:000290.1918:03636
03637:-00002:+00000:+00009:000290.1918:03637
03638:-00002:+00003:-00001:000290.1918:03638
03639:-00004:-00006:+00007:000290.1918:03639
03640:+00000:+00004:+00005:000290.1918:03640
03641:-00005:-00006:+00008:000290.1918:03641
03642:-00022:-00008:+00002:000290.1918:03642
03643:-00021:+00004:+00003:000290.1918:03643
03644:-00018:+00003:-00003:000290.1918:03644
03645:-00024:-00019:+00008:000290.1918:03645
03646:-00001:-00018:+00012:000290.1918:03646
03647:-00002:-00021:+00007:000290.1918:03647
03648:-00012:+00005:+00000:000290.1918:03648
03649:+00016:-00019:+00025:000290.1918:03649
03650:-00010:+00002:+00008:000290.1918:03650
03651:-00012:+00001:+00011:000290.1918:03651
03652:+00013:-00004:+00008:000290.1918:03652
03653:-00005:+00006:-00001:000290.1918:03653
03654:+00001:+00015:-00003:000290.1918:03654
03655:+00003:+00021:+00025:000290.1918:03655
03656:-00021:+00021:+00000:000290.1918:03656
03657:-00017:-00003:+00002:000290.1918:03657
03658:-00011:-00002:+00037:000290.1918:03658
03659:-00024:+00018:-00011:000290.1918:03659
03660:-00022:-00004:-00011:000290.1918:03660
03661:-00024:+00010:+00004:000290.1918:03661
03662:-00023:+00008:+00009:000290.1918:03662
03663:-00028:+00022:-00012:000290.1918:03663
03664:-00028:+00022:+00002:000290.1918:03664
03665:-00026:+00023:+00006:000290.1918:03665
03666:-00023:+00010:-00012:000290.1918:03666
03667:+00002:+00008:+00005:000290.1918:03667
03668:-00021:+00008:+00011:000290.1918:03668
03669:-00011:+00021:+00008:000290.1918:03669
03670:-00013:+00008:+00006:000290.1918:03670
03671:+00001:+00021:-00011:000290.1918:03671
03672:+00001:+00010:-00011:000290.1918:03672
03673:-00006:+00016:+00022:000290.1918:03673
03674:-00008:+00020:+00001:000290.1918:03674
03675:+00002:+00018:+00000:000290.1918:03675
03676:+00014:+00018:+00009:000290.1918:03676
03677:-00001:+00017:+00007:000290.1918:03677
03678:-00020:-00007:-00015:000290.1918:03678
03679:+00001:+00016:+00007:000290.1918:03679
03680:-00009:-00001:+00000:000290.1918:03680
03681:-00026:-00001:+00003:000290.1918:03681
03682:-00005:+00007:+00002:000290.1918:03682
03683:-00025:-00002:+00009:000290.1918:03683
03684:-00016:+00007:+00010:000290.1918:03684
03685:-00026:-00007:-00002:000290.1918:03685
03686:-00005:-00004:+00002:000290.1918:03686
03687:-00002:-00005:-00028:000290.1918:03687
03688:+00001:-00003:+00000:000307.9229:03688
03689:-00002:-00005:+00001:000307.9229:03689
03690:-00004:-00004:+00008:000307.9229:03690
03691:-00022:-00004:-00001:000307.9229:03691
03692:-00003:-00004:+00004:000307.9229:03692
03693:-00003:+00000:-00002:000307.9229:03693
03694:-00005:+00021:-00011:000307.9229:03694
03695:-00010:+00022:+00001:000307.9229:03695
03696:-00024:+00021:+00002:000307.9229:03696
03697:-00024:+00009:-00001:000307.9229:03697
03698:+00000:+00013:+00009:000307.9229:03698
03699:-00017:+00021:+00001:000307.9229:03699
03700:-00028:+00022:+00010:000307.9229:03700
03701:-00016:+00019:+00019:000307.9229:03701
03702:-00015:+00020:+00002:000307.9229:03702
03703:-00041:+00017:+00000:000307.9229:03703
03704:-00024:+00020:+00008:000307.9229:03704
03705:-00027:+00018:+00002:000307.9229:03705
03706:-00014:-00004:-00017:000307.9229:03706
03707:-00024:+00023:+00002:000307.9229:03707
03708:-00005:+00017:+00012:000307.9229:03708
03709:-00018:+00017:-00009:000307.9229:03709
03710:-00023:+00018:+00005:000307.9229:03710
03711:-00022:+00020:+00011:000307.9229:03711
03712:-00021:-00003:-00002:000307.9229:03712
03713:-00003:+00011:+00001:000307.9229:03713
03714:-00004:+00019:+00021:000307.9229:03714
03715:-00005:-00001:-00015:000307.9229:03715
03716:+00002:+00009:-00001:000307.9229:03716
03717:-00010:+00010:+00010:000307.9229:03717
03718:-00024:+00012:-00012:000307.9229:03718
03719:+00001:+00021:+00009:000307.9229:03719
03720:-00012:+00011:+00021:000307.9229:03720
03721:-00001:+00010:-00002:000307.9229:03721
03722:-00002:+00010:+00005:000307.9229:03722
03723:-00010:+00022:+00037:000307.9229:03723
03724:-00003:+00008:+00013:000307.9229:03724
03725:-00005:+00018:-00001:000307.9229:03725
03726:-00011:+00014:+00011:000307.9229:03726
03727:-00024:+00010:+00011:000307.9229:03727
03728:-00005:+00022:-00011:000307.9229:03728
03729:-00003:+00023:+00041:000307.9229:03729
03730:-00021:+00016:+00022:000307.9229:03730
03731:-00026:+00007:+00022:000307.9229:03731
03732:-00025:+00016:+00010:000307.9229:03732
03733:-00021:-00006:+00005:000307.9229:03733
03734:-00025:-00007:-00033:000307.9229:03734
03735:-00003:+00000:+00001:000307.9229:03735
03736:-00012:-00005:+00025:000307.9229:03736
03737:-00014:-00006:-00002:000307.9229:03737
03738:-00004:-00001:+00012:000307.9229:03738
03739:-00023:+00021:+00026:000307.9229:03739
03740:-00005:-00003:+00000:000307.9229:03740
03741:-00003:-00007:-00001:000307.9229:03741
03742:-00002:-00005:+00027:000307.9229:03742
03743:-00001:-00003:+00012:000307.9229:03743
03744:-00001:-00006:+00012:000307.9229:03744
03745:-00011:+00016:+00021:000307.9229:03745
03746:+00002:+00020:+00025:000307.9229:03746
03747:-00004:+00009:-00014:000307.9229:03747
03748:-00003:+00018:+00025:000307.9229:03748
03749:-00004:+00014:-00011:000307.9229:03749
03750:-00013:+00013:+00007:000307.9229:03750
03751:-00021:+00013:+00012:000307.9229:03751
03752:-00002:+00015:+00012:000307.9229:03752
03753:-00005:+00011:-00027:000307.9229:03753
03754:-00005:+00033:+00022:000307.9229:03754
03755:-00028:+00031:+00011:000294.9423:03755
03756:-00027:+00032:-00014:000294.9423:03756
03757:-00023:+00032:-00015:000294.9423:03757
03758:-00004:+00028:-00012:000294.9423:03758
03759:-00001:+00031:-00003:000294.9423:03759
03760:-00010:+00011:+00004:000294.9423:03760
03761:-00001:+00008:+00019:000294.9423:03761
03762:-00001:+00022:+00007:000294.9423:03762
03763:-00004:+00011:+00006:000294.9423:03763
03764:-00001:+00018:+00007:000294.9423:03764
03765:-00026:-00002:+00011:000294.9423:03765
03766:+00002:+00018:+00008:000294.9423:03766
03767:-00002:+00000:+00004:000294.9423:03767
03768:-00001:+00006:-00001:000294.9423:03768
03769:-00002:+00006:-00002:000294.9423:03769
03770:-00022:+00005:+00024:000294.9423:03770
03771:-00025:-00008:-00001:000294.9423:03771
03772:-00014:+00006:+00010:000294.9423:03772
03773:-00022:-00007:+00008:000294.9423:03773
03774:-00014:+00003:-00002:000294.9423:03774
03775:-00021:+00004:+00005:000294.9423:03775
03776:-00024:-00016:+00025:000294.9423:03776
03777:-00027:+00000:+00026:000294.9423:03777
03778:-00015:-00019:+00012:000294.9423:03778
03779:-00022:-00016:+00001:000294.9423:03779
03780:-00014:-00008:-00012:000294.9423:03780
03781:-00022:+00006:+00009:000294.9423:03781
03782:-00024:+00018:+00012:000294.9423:03782
03783:-00023:-00004:+00022:000294.9423:03783
03784:-00026:+00015:+00005:000294.9423:03784
03785:-00003:+00018:+00016:000294.9423:03785
03786:+00000:+00017:+00011:000294.9423:03786
03787:-00017:+00008:+00006:000294.9423:03787
03788:-00022:+00010:+00012:000294.9423:03788
03789:+00001:+00012:+00025:000294.9423:03789
03790:-00006:+00010:-00008:000294.9423:03790
03791:-00010:+00036:+00003:000294.9423:03791
03792:-00009:+00034:+00011:000294.9423:03792
03793:-00023:+00031:-00002:000294.9423:03793
03794:+00001:+00031:-00001:000294.9423:03794
03795:-00004:+00033:+00000:000294.9423:03795
03796:-00002:+00009:+00006:000294.9423:03796
03797:+00001:+00010:-00002:000294.9423:03797
03798:-00007:+00010:+00022:000294.9423:03798
03799:-00005:+00011:+00022:000294.9423:03799
03800:-00026:+00023:+00012:000294.9423:03800
03801:-00012:+00012:+00007:000294.9423:03801
03802:-00026:+00016:-00014:000294.9423:03802
03803:-00017:+00016:+00006:000294.9423:03803
03804:-00026:-00005:+00014:000294.9423:03804
03805:-00005:+00005:+00004:000294.9423:03805
03806:-00017:+00000:-00002:000294.9423:03806
03807:-00005:-00006:-00002:000294.9423:03807
03808:-00005:-00019:+00011:000294.9423:03808
03809:-00021:-00020:-00018:000294.9423:03809
03810:-00004:-00006:+00009:000294.9423:03810
03811:-00004:+00002:+00001:000294.9423:03811
03812:-00024:-00018:-00016:000294.9423:03812
03813:-00010:-00016:+00002:000294.9423:03813
03814:+00011:+00006:+00002:000294.9423:03814
03815:+00001:-00017:+00002:000294.9423:03815
03816:-00008:+00002:-00001:000294.9423:03816
03817:-00009:+00003:-00002:000294.9423:03817
03818:-00007:+00005:-00010:000294.9423:03818
03819:+00010:-00004:+00012:000309.9646:03819
03820:+00005:-00002:-00002:000309.9646:03820
03821:+00003:-00004:+00008:000309.9646:03821
03822:-00012:-00003:+00004:000309.9646:03822
03823:-00012:+00022:+00017:000309.9646:03823
03824:-00002:+00018:-00001:000309.9646:03824
03825:+00000:+00021:-00002:000309.9646:03825
03826:-00004:+00008:+00015:000309.9646:03826
03827:-00023:+00012:-00013:000309.9646:03827
03828:-00021:+00032:+00012:000309.9646:03828
03829:+00000:+00022:+00012:000309.9646:03829
03830:-00027:+00015:+00003:000309.9646:03830
03831:-00022:+00008:+00001:000309.9646:03831
03832:-00023:+00034:+00023:000309.9646:03832
03833:-00022:+00009:+00012:000309.9646:03833
03834:-00002:+00015:+00009:000309.9646:03834
03835:-00012:+00010:+00003:000309.9646:03835
03836:+00001:+00013:+00000:000309.9646:03836
03837:-00003:+00012:+00012:000309.9646:03837
03838:-00006:+00034:+00026:000309.9646:03838
03839:-00024:+00014:+00002:000309.9646:03839
03840:-00024:+00009:+00026:000309.9646:03840
03841:-00002:+00020:+00024:000309.9646:03841
03842:-00003:+00019:-00001:000309.9646:03842
03843:-00004:+00020:-00003:000309.9646:03843
03844:+00013:-00002:-00003:000309.9646:03844
03845:-00005:-00006:+00000:000309.9646:03845
03846:-00001:+00006:+00023:000309.9646:03846
03847:-00005:-00003:+00027:000309.9646:03847
03848:-00021:+00000:-00002:000309.9646:03848
03849:-00038:+00002:+00012:000309.9646:03849
03850:-00022:-00020:+00024:000309.9646:03850
03851:+00000:-00020:-00002:000309.9646:03851
03852:-00024:-00010:+00004:000309.9646:03852
03853:+00002:+00000:+00004:000309.9646:03853
03854:+00001:-00022:+00025:000309.9646:03854
03855:+00001:-00021:-00004:000309.9646:03855
03856:+00001:+00002:+00011:000309.9646:03856
03857:+00001:-00016:+00000:000309.9646:03857
03858:-00025:+00003:-00003:000309.9646:03858
03859:-00022:-00007:-00002:000309.9646:03859
03860:+00002:-00005:+00003:000309.9646:03860
03861:-00003:-00006:+00001:000309.9646:03861
03862:+00002:+00016:+00004:000309.9646:03862
03863:-00011:+00019:+00012:000309.9646:03863
03864:+00002:+00017:-00002:000309.9646:03864
03865:-00022:+00018:+00011:000309.9646:03865
03866:-00003:+00014:-00002:000309.9646:03866
03867:-00012:+00013:+00000:000309.9646:03867
03868:-00024:+00014:-00011:000309.9646:03868
03869:-00003:+00011:-00012:000309.9646:03869
03870:-00001:+00032:+00001:000309.9646:03870
03871:-00028:+00031:-00001:000309.9646:03871
03872:-00005:+00011:+00012:000309.9646:03872
03873:-00003:+00011:+00002:000309.9646:03873
03874:-00003:+00011:-00002:000309.9646:03874
03875:-00012:+00021:+00012:000309.9646:03875
03876:+00001:+00011:+00010:000309.9646:03876
03877:-00024:+00018:+00000:000309.9646:03877
03878:-00005:+00020:+00004:000309.9646:03878
03879:-00024:+00017:+00001:000309.9646:03879
03880:-00022:+00020:-00003:000309.9646:03880
03881:-00022:-00001:+00000:000309.9646:03881
03882:-00011:+00000:-00003:000319.9807:03882
03883:+00001:-00005:+00022:000319.9807:03883
03884:+00001:+00005:+00000:000319.9807:03884
03885:-00002:-00003:+00002:000319.9807:03885
03886:-00003:+00004:+00005:000319.9807:03886
03887:-00027:-00017:+00009:000319.9807:03887
03888:-00023:+00004:+00004:000319.9807:03888
03889:-00023:+00005:+00011:000319.9807:03889
03890:-00027:-00018:+00007:000319.9807:03890
03891:-00010:+00002:-00002:000319.9807:03891
03892:-00001:+00007:+00000:000319.9807:03892
03893:+00000:-00019:-00014:000319.9807:03893
03894:-00024:-00016:+00001:000319.9807:03894
03895:-00028:+00000:+00011:000319.9807:03895
03896:-00037:+00003:-00003:000319.9807:03896
03897:-00014:+00007:+00010:000319.9807:03897
03898:-00014:-00004:+00006:000319.9807:03898
03899:-00026:+00007:+00024:000319.9807:03899
03900:-00023:+00017:+00001:000319.9807:03900
03901:-00005:+00000:+00003:000319.9807:03901
03902:-00014:+00018:-00011:000319.9807:03902
03903:-00028:+00021:+00006:000319.9807:03903
03904:-00011:+00012:-00003:000319.9807:03904
03905:-00013:+00022:-00003:000319.9807:03905
03906:+00000:+00015:-00011:000319.9807:03906
03907:-00011:+00037:+00013:000319.9807:03907
03908:-00012:+00034:+00001:000319.9807:03908
03909:-00001:+00015:+00009:000319.9807:03909
03910:-00006:+00015:+00007:000319.9807:03910
03911:-00006:+00031:+00005:000319.9807:03911
03912:-00008:+00015:-00010:000319.9807:03912
03913:-00010:+00037:+00012:000319.9807:03913
03914:-00001:+00015:+00012:000319.9807:03914
03915:-00022:+00015:-00011:000319.9807:03915
03916:+00001:+00012:+00010:000319.9807:03916
03917:-00001:+00012:+00008:000319.9807:03917
03918:-00027:+00020:+00009:000319.9807:03918
03919:-00013:+00009:-00002:000319.9807:03919
03920:-00027:+00016:+00000:000319.9807:03920
03921:-00022:+00019:-00003:000319.9807:03921
03922:-00022:+00015:+00011:000319.9807:03922
03923:-00003:+00022:-00001:000319.9807:03923
03924:-00014:-00005:+00002:000319.9807:03924
03925:-00027:+00016:+00011:000319.9807:03925
03926:-00023:-00002:+00026:000319.9807:03926
03927:+00000:-00007:+00011:000319.9807:03927
03928:-00001:+00006:+00000:000319.9807:03928
03929:-00007:-00007:+00016:000319.9807:03929
03930:+00000:+00003:+00004:000319.9807:03930
03931:-00009:-00018:+00000:000319.9807:03931
03932:-00011:+00016:+00011:000319.9807:03932
03933:+00002:-00007:-00012:000319.9807:03933
03934:-00001:-00004:-00016:000319.9807:03934
03935:-00003:+00007:+00019:000319.9807:03935
03936:-00002:-00002:+00008:000319.9807:03936
03937:-00005:+00016:+00008:000319.9807:03937
03938:-00002:+00018:+00004:000319.9807:03938
03939:-00005:+00016:+00004:000319.9807:03939
03940:-00022:-00001:-00006:000319.9807:03940
03941:-00003:+00009:+00002:000319.9807:03941
03942:-00001:+00009:+00012:000319.9807:03942
03943:-00024:+00009:-00004:000319.9807:03943
03944:-00003:+00022:+00009:000319.9807:03944
03945:-00005:+00014:+00007:000319.9807:03945
03946:-00002:+00013:+00002:000319.9807:03946
03947:-00002:+00035:-00001:000319.9807:03947
03948:-00002:+00031:+00015:000319.9807:03948
03949:+00000:+00031:-00016:000319.9807:03949
03950:-00005:+00013:+00007:000295.1503:03950
03951:-00006:+00033:+00000:000295.1503:03951
03952:-00024:+00036:-00002:000295.1503:03952
03953:-00011:+00038:+00012:000295.1503:03953
03954:-00011:+00037:+00011:000295.1503:03954
03955:-00022:+00032:-00002:000295.1503:03955
03956:+00001:+00014:+00003:000295.1503:03956
03957:+00001:+00032:+00011:000295.1503:03957
03958:-00013:+00014:-00004:000295.1503:03958
03959:-00022:+00009:+00011:000295.1503:03959
03960:-00002:+00008:-00002:000295.1503:03960
03961:-00026:+00012:+00009:000295.1503:03961
03962:-00023:+00023:+00000:000295.1503:03962
03963:-00027:-00001:+00026:000295.1503:03963
03964:-00022:+00003:+00011:000295.1503:03964
03965:-00025:-00006:-00001:000295.1503:03965
03966:-00003:-00003:+00010:000295.1503:03966
03967:-00025:-00016:+00011:000295.1503:03967
03968:-00022:+00003:+00006:000295.1503:03968
03969:-00009:+00006:-00002:000295.1503:03969
03970:-00003:-00023:+00012:000295.1503:03970
03971:-00002:-00008:+00001:000295.1503:03971
03972:-00012:+00000:+00020:000295.1503:03972
03973:+00002:-00018:+00004:000295.1503:03973
03974:-00024:+00001:+00020:000295.1503:03974
03975:+00010:-00017:+00014:000295.1503:03975
03976:-00009:+00006:+00024:000295.1503:03976
03977:-00012:+00000:+00003:000295.1503:03977
03978:-00012:-00005:+00022:000295.1503:03978
03979:+00000:-00003:+00021:000295.1503:03979
03980:-00027:-00003:+00005:000295.1503:03980
03981:+00001:-00001:+00026:000295.1503:03981
03982:+00001:+00023:+00004:000295.1503:03982
03983:-00022:+00017:+00023:000295.1503:03983
03984:+00000:+00020:-00003:000295.1503:03984
03985:-00003:+00022:+00004:000295.1503:03985
03986:-00021:+00032:-00015:000295.1503:03986
03987:-00013:+00008:+00013:000295.1503:03987
03988:-00012:+00012:+00005:000295.1503:03988
03989:-00003:+00014:+00001:000295.1503:03989
03990:-00026:+00010:+00009:000295.1503:03990
03991:-00022:+00036:+00026:000295.1503:03991
03992:-00021:+00032:+00002:000295.1503:03992
03993:-00027:+00013:+00002:000295.1503:03993
03994:-00010:+00015:+00005:000295.1503:03994
03995:+00001:+00035:-00003:000295.1503:03995
03996:-00003:+00011:-00007:000295.1503:03996
03997:-00001:+00031:+00010:000295.1503:03997
03998:-00013:+00009:+00012:000295.1503:03998
03999:-00026:+00010:-00007:000295.1503:03999
04000:+00000:+00019:+00013:000295.1503:04000
04001:-00010:+00021:-00002:000295.1503:04001
04002:-00021:-00006:+00002:000295.1503:04002
04003:-00023:-00006:-00002:000295.1503:04003
04004:-00003:+00018:+00001:000295.1503:04004
04005:+00000:-00004:-00015:000295.1503:04005
04006:-00021:+00004:+00006:000295.1503:04006
04007:-00009:-00002:+00006:000295.1503:04007
04008:-00004:+00003:+00001:000295.1503:04008
04009:+00000:+00002:+00001:000295.1503:04009
04010:-00003:+00001:+00018:000295.1503:04010
04011:-00002:+00001:+00012:000295.1503:04011
04012:-00028:+00001:+00011:000317.5169:04012
04013:-00011:+00003:+00028:000317.5169:04013
04014:+00000:-00017:+00002:000317.5169:04014
04015:-00010:-00020:+00009:000317.5169:04015
04016:-00009:+00005:+00000:000317.5169:04016
04017:-00008:-00002:+00000:000317.5169:04017
04018:-00013:-00006:-00018:000317.5169:04018
04019:-00008:+00017:+00004:000317.5169:04019
04020:+00000:+00021:+00005:000317.5169:04020
04021:-00005:+00018:+00010:000317.5169:04021
04022:+00000:+00008:+00012:000317.5169:04022
04023:+00002:+00008:+00012:000317.5169:04023
04024:-00002:-00001:-00027:000317.5169:04024
04025:-00005:+00031:+00004:000317.5169:04025
04026:-00012:+00013:-00001:000317.5169:04026
04027:-00004:+00010:-00007:000317.5169:04027
04028:-00021:+00015:+00008:000317.5169:04028
04029:-00024:+00013:-00001:000317.5169:04029
04030:-00013:+00013:+00001:000317.5169:04030
04031:-00014:+00010:+00012:000317.5169:04031
04032:-00017:+00008:+00016:000317.5169:04032
04033:-00028:+00009:-00016:000317.5169:04033
04034:-00015:+00021:-00002:000317.5169:04034
04035:-00025:+00013:+00011:000317.5169:04035
04036:-00043:-00001:+00009:000317.5169:04036
04037:-00027:-00002:-00014:000317.5169:04037
04038:-00027:-00003:+00037:000317.5169:04038
04039:-00023:+00003:+00010:000317.5169:04039
04040:-00023:+00007:-00002:000317.5169:04040
04041:-00001:-00016:+00024:000317.5169:04041
04042:-00024:+00001:+00012:000317.5169:04042
04043:-00023:-00017:-00002:000317.5169:04043
04044:+00000:+00003:+00022:000317.5169:04044
04045:-00003:+00002:+00023:000317.5169:04045
04046:-00002:-00017:-00003:000317.5169:04046
04047:+00000:+00001:+00013:000317.5169:04047
04048:-00005:-00020:+00001:000317.5169:04048
04049:-00024:+00000:+00000:000317.5169:04049
04050:-00009:-00017:+00001:000317.5169:04050
04051:-00004:+00003:+00010:000317.5169:04051
04052:-00020:+00002:+00008:000317.5169:04052
04053:-00013:-00007:+00009:000317.5169:04053
04054:-00021:+00003:+00011:000317.5169:04054
04055:-00019:+00007:-00001:000317.5169:04055
04056:-00024:-00003:+00018:000317.5169:04056
04057:-00004:-00003:+00000:000317.5169:04057
04058:-00025:+00006:+00021:000317.5169:04058
04059:-00020:-00002:+00000:000317.5169:04059
04060:+00002:+00017:+00017:000317.5169:04060
04061:+00002:-00006:+00010:000317.5169:04061
04062:+00000:+00008:+00009:000317.5169:04062
04063:+00001:+00013:+00012:000317.5169:04063
04064:-00027:+00014:+00012:000317.5169:04064
04065:-00009:+00009:-00002:000317.5169:04065
04066:-00011:+00008:+00002:000317.5169:04066
04067:+00002:+00000:-00001:000317.5169:04067
04068:+00001:+00010:+00008:000317.5169:04068
04069:-00007:+00008:-00002:000317.5169:04069
04070:-00022:+00008:+00022:000317.5169:04070
04071:-00004:+00015:-00011:000342.8432:04071
04072:-00001:+00020:+00008:000342.8432:04072
04073:-00004:-00003:-00001:000342.8432:04073
04074:-00015:-00007:-00002:000342.8432:04074
04075:-00027:-00005:+00027:000342.8432:04075
04076:-00028:+00006:+00001:000342.8432:04076
04077:-00020:+00002:+00012:000342.8432:04077
04078:-00026:-00016:-00011:000342.8432:04078
04079:-00026:-00016:+00001:000342.8432:04079
04080:-00024:-00021:-00006:000342.8432:04080
04081:-00024:+00002:+00003:000342.8432:04081
04082:-00011:-00006:+00001:000342.8432:04082
04083:-00026:+00005:-00012:000342.8432:04083
04084:-00021:-00007:+00012:000342.8432:04084
04085:-00001:-00007:+00022:000342.8432:04085
04086:-00022:+00005:+00002:000342.8432:04086
04087:+00002:-00002:+00008:000342.8432:04087
04088:-00002:-00004:+00001:000342.8432:04088
04089:-00004:+00022:-00010:000342.8432:04089
04090:-00001:+00009:-00003:000342.8432:04090
04091:+00001:+00011:+00010:000342.8432:04091
04092:-00027:+00021:-00001:000342.8432:04092
04093:-00004:+00018:+00022:000342.8432:04093
04094:-00001:+00015:+00015:000342.8432:04094
04095:-00002:+00010:-00002:000342.8432:04095
04096:-00022:+00009:+00011:000342.8432:04096
04097:-00008:+00008:+00028:000342.8432:04097
04098:-00001:+00017:-00001:000342.8432:04098
04099:-00003:-00007:-00011:000342.8432:04099
04100:-00012:+00018:+00001:000342.8432:04100
04101:+00000:+00016:+00002:000342.8432:04101
04102:-00012:+00016:-00016:000342.8432:04102
04103:-00005:+00017:+00017:000342.8432:04103
04104:-00003:+00017:+00004:000342.8432:04104
04105:-00025:+00005:-00001:000342.8432:04105
04106:-00003:+00016:+00012:000342.8432:04106
04107:-00023:-00003:+00010:000342.8432:04107
04108:-00024:-00006:+00007:000342.8432:04108
04109:-00026:+00007:+00012:000342.8432:04109
04110:-00001:-00008:+00004:000342.8432:04110
04111:-00018:+00001:-00017:000342.8432:04111
04112:-00015:+00007:-00001:000342.8432:04112
04113:-00016:+00000:+00001:000342.8432:04113
04114:-00016:+00002:+00024:000342.8432:04114
04115:-00015:+00007:+00003:000342.8432:04115
04116:-00026:+00006:+00018:000342.8432:04116
04117:-00028:+00004:-00004:000342.8432:04117
04118:-00013:+00005:+00001:000342.8432:04118
04119:-00022:-00002:+00002:000342.8432:04119
04120:-00004:+00005:+00002:000342.8432:04120
04121:-00022:-00007:-00012:000342.8432:04121
04122:-00002:+00000:+00026:000342.8432:04122
04123:-00003:+00021:+00013:000342.8432:04123
04124:-00013:-00006:+00001:000342.8432:04124
04125:-00011:-00003:+00013:000342.8432:04125
04126:-00002:-00003:-00002:000342.8432:04126
04127:+00001:+00016:+00012:000342.8432:04127
04128:-00003:+00022:+00010:000347.6663:04128
04129:+00002:+00022:+00000:000347.6663:04129
04130:-00025:+00034:-00007:000347.6663:04130
04131:-00003:+00010:+00021:000347.6663:04131
04132:-00002:+00019:+00023:000347.6663:04132
04133:-00022:+00020:+00004:000347.6663:04133
04134:-00028:+00015:+00011:000347.6663:04134
04135:-00003:+00022:+00013:000347.6663:04135
04136:-00022:+00016:+00007:000347.6663:04136
04137:-00027:+00021:-00001:000347.6663:04137
04138:-00026:+00009:-00002:000347.6663:04138
04139:-00018:+00020:+00008:000347.6663:04139
04140:-00023:+00023:+00012:000347.6663:04140
04141:-00024:+00023:+00000:000347.6663:04141
04142:-00027:+00000:+00004:000347.6663:04142
04143:-00016:+00022:+00013:000347.6663:04143
04144:-00021:+00018:+00002:000347.6663:04144
04145:-00020:+00010:-00011:000347.6663:04145
04146:-00016:+00000:+00013:000347.6663:04146
04147:-00021:+00000:+00012:000347.6663:04147
04148:-00021:+00016:-00002:000347.6663:04148
04149:-00027:-00005:-00015:000347.6663:04149
04150:-00014:+00007:-00002:000347.6663:04150
04151:-00015:+00004:+00006:000347.6663:04151
04152:-00024:+00000:+00009:000347.6663:04152
04153:-00001:+00015:-00002:000347.6663:04153
04154:-00021:+00007:+00009:000347.6663:04154
04155:-00005:-00005:+00001:000347.6663:04155
04156:-00022:-00005:+00012:000347.6663:04156
04157:-00005:-00001:+00020:000347.6663:04157
04158:-00014:-00003:+00005:000347.6663:04158
04159:-00002:+00022:+00027:000347.6663:04159
04160:+00001:-00001:+00013:000347.6663:04160
04161:-00027:-00006:+00006:000347.6663:04161
04162:+00002:+00021:+00012:000347.6663:04162
04163:-00021:+00022:+00000:000347.6663:04163
04164:-00003:+00016:-00017:000347.6663:04164
04165:-00022:+00008:+00010:000347.6663:04165
04166:-00003:+00010:-00012:000347.6663:04166
04167:-00019:+00008:+00008:000347.6663:04167
04168:-00025:+00013:-00001:000347.6663:04168
04169:-00026:+00012:+00023:000347.6663:04169
04170:-00025:+00011:-00001:000347.6663:04170
04171:-00028:+00022:+00006:000347.6663:04171
04172:-00025:+00009:-00013:000347.6663:04172
04173:-00026:+00015:+00011:000347.6663:04173
04174:-00026:+00011:-00002:000347.6663:04174
04175:-00026:+00011:+00007:000347.6663:04175
04176:-00013:+00021:+00011:000347.6663:04176
04177:-00020:+00016:+00011:000347.6663:04177
04178:-00027:+00018:+00026:000347.6663:04178
04179:-00027:+00019:+00008:000347.6663:04179
04180:-00037:-00007:-00017:000347.6663:04180
04181:+00001:+00019:+00010:000347.6663:04181
04182:-00021:-00002:+00010:000369.8076:04182
04183:-00020:+00004:+00011:000369.8076:04183
04184:-00021:-00002:+00024:000369.8076:04184
04185:-00025:-00004:+00002:000369.8076:04185
04186:-00015:+00006:-00010:000369.8076:04186
04187:-00021:-00002:+00006:000369.8076:04187
04188:-00004:-00004:+00002:000369.8076:04188
04189:-00024:+00006:+00004:000369.8076:04189
04190:-00022:-00007:-00001:000369.8076:04190
04191:-00009:-00005:-00002:000369.8076:04191
04192:-00023:-00002:-00006:000369.8076:04192
04193:-00005:-00004:+00000:000369.8076:04193
04194:+00001:-00001:+00002:000369.8076:04194
04195:-00020:-00004:+00021:000369.8076:04195
04196:-00002:+00017:-00011:000369.8076:04196
04197:-00021:-00001:+00037:000369.8076:04197
04198:-00027:+00022:+00002:000369.8076:04198
04199:-00024:+00019:+00024:000369.8076:04199
04200:+00000:+00020:+00021:000369.8076:04200
04201:-00004:+00015:+00011:000369.8076:04201
04202:-00020:-00007:+00006:000369.8076:04202
04203:+00000:+00008:-00012:000369.8076:04203
04204:-00010:+00008:+00012:000369.8076:04204
04205:-00003:+00000:-00018:000369.8076:04205
04206:-00011:+00020:+00038:000369.8076:04206
04207:-00002:+00016:+00027:000369.8076:04207
04208:-00002:+00007:+00022:000369.8076:04208
04209:-00010:+00021:+00003:000369.8076:04209
04210:-00006:+00022:+00010:000369.8076:04210
04211:+00017:+00017:-00027:000369.8076:04211
04212:+00014:+00020:+00012:000369.8076:04212
04213:+00028:+00020:+00000:000369.8076:04213
04214:-00007:+00019:+00005:000369.8076:04214
04215:+00013:+00018:+00021:000369.8076:04215
04216:+00000:+00021:+00005:000369.8076:04216
04217:+00001:+00000:-00002:000369.8076:04217
04218:-00002:-00002:+00004:000369.8076:04218
04219:-00004:+00021:+00040:000369.8076:04219
04220:-00026:+00022:+00000:000369.8076:04220
04221:-00025:+00021:+00024:000369.8076:04221
04222:-00004:+00009:+00008:000369.8076:04222
04223:-00036:+00018:-00002:000369.8076:04223
04224:-00024:+00019:+00004:000369.8076:04224
04225:-00020:-00003:+00028:000369.8076:04225
04226:-00023:+00007:+00011:000369.8076:04226
04227:+00000:+00001:+00007:000369.8076:04227
04228:+00015:+00003:+00011:000369.8076:04228
04229:+00012:-00006:+00025:000369.8076:04229
04230:+00017:-00018:+00013:000369.8076:04230
04231:+00007:-00017:+00037:000369.8076:04231
04232:+00016:-00016:+00037:000369.8076:04232
04233:+00006:+00006:+00021:000369.8076:04233
04234:+00008:+00004:+00001:000394.7757:04234
04235:+00007:+00015:-00003:000394.7757:04235
04236:+00026:+00007:+00026:000394.7757:04236
04237:+00017:-00004:+00018:000394.7757:04237
04238:+00015:-00002:+00018:000394.7757:04238
04239:+00015:-00004:+00011:000394.7757:04239
04240:-00007:+00022:+00012:000394.7757:04240
04241:-00006:+00018:+00011:000394.7757:04241
04242:-00021:+00016:+00024:000394.7757:04242
04243:-00010:+00015:+00025:000394.7757:04243
04244:-00010:-00004:+00017:000394.7757:04244
04245:-00009:-00008:+00015:000394.7757:04245
04246:-00009:-00002:+00025:000394.7757:04246
04247:+00012:+00006:+00015:000394.7757:04247
04248:-00007:+00005:+00007:000394.7757:04248
04249:-00008:-00006:-00001:000394.7757:04249
04250:+00013:-00007:+00006:000394.7757:04250
04251:+00015:-00005:+00005:000394.7757:04251
04252:+00006:+00005:-00003:000394.7757:04252
04253:+00016:-00016:+00023:000394.7757:04253
04254:+00016:+00000:+00021:000394.7757:04254
04255:-00008:+00004:+00027:000394.7757:04255
04256:+00005:+00007:+00026:000394.7757:04256
04257:+00017:-00002:+00002:000394.7757:04257
04258:-00005:-00008:-00033:000394.7757:04258
04259:+00014:+00021:+00014:000394.7757:04259
04260:-00007:+00001:+00047:000394.7757:04260
04261:-00010:+00004:-00014:000394.7757:04261
04262:-00006:+00006:-00024:000394.7757:04262
04263:+00029:-00001:-00014:000394.7757:04263
04264:-00005:-00015:+00009:000394.7757:04264
04265:+00006:-00001:+00010:000394.7757:04265
04266:+00018:+00007:+00026:000394.7757:04266
04267:+00027:+00016:-00012:000394.7757:04267
04268:+00015:-00006:-00008:000394.7757:04268
04269:+00012:-00001:+00003:000394.7757:04269
04270:-00010:+00017:+00009:000394.7757:04270
04271:+00017:+00016:+00010:000394.7757:04271
04272:+00018:+00013:-00017:000394.7757:04272
04273:+00014:+00015:+00011:000394.7757:04273
04274:-00008:+00021:+00006:000394.7757:04274
04275:-00008:+00011:+00008:000394.7757:04275
04276:-00008:+00018:-00009:000394.7757:04276
04277:+00013:+00013:+00001:000394.7757:04277
04278:+00008:+00021:+00001:000394.7757:04278
04279:-00004:+00000:-00001:000394.7757:04279
04280:-00006:+00018:-00003:000394.7757:04280
04281:+00004:+00019:+00014:000394.7757:04281
04282:+00005:-00004:-00001:000394.7757:04282
04283:-00008:-00001:+00021:000394.7757:04283
04284:+00009:+00006:+00028:000394.7757:04284
04285:+00027:-00004:+00024:000394.7757:04285
04286:+00028:+00004:-00002:000382.1294:04286
04287:+00007:+00007:+00010:000382.1294:04287
04288:+00018:-00003:-00012:000382.1294:04288
04289:+00018:-00004:-00010:000382.1294:04289
04290:+00032:-00002:+00000:000382.1294:04290
04291:+00028:+00016:+00011:000382.1294:04291
04292:+00008:-00004:+00010:000382.1294:04292
04293:+00020:+00000:+00012:000382.1294:04293
04294:+00029:+00017:-00011:000382.1294:04294
04295:+00028:+00016:+00006:000382.1294:04295
04296:+00027:+00031:-00011:000382.1294:04296
04297:+00004:+00014:+00006:000382.1294:04297
04298:+00006:+00023:-00008:000382.1294:04298
04299:+00007:+00034:+00012:000382.1294:04299
04300:+00016:+00035:+00011:000382.1294:04300
04301:+00014:+00026:+00009:000382.1294:04301
04302:+00017:+00025:+00006:000382.1294:04302
04303:+00017:+00023:-00011:000382.1294:04303
04304:+00016:+00035:-00008:000382.1294:04304
04305:+00007:+00029:-00018:000382.1294:04305
04306:+00008:+00037:-00011:000382.1294:04306
04307:-00006:+00032:+00006:000382.1294:04307
04308:+00009:+00036:+00013:000382.1294:04308
04309:+00006:+00015:+00000:000382.1294:04309
04310:+00005:+00011:+00005:000382.1294:04310
04311:+00022:+00012:+00006:000382.1294:04311
04312:+00032:+00022:+00006:000382.1294:04312
04313:+00030:-00001:-00028:000382.1294:04313
04314:+00008:+00012:-00014:000382.1294:04314
04315:+00032:-00006:-00002:000382.1294:04315
04316:+00017:-00002:-00013:000382.1294:04316
04317:+00008:-00004:+00000:000382.1294:04317
04318:+00004:+00003:+00010:000382.1294:04318
04319:+00016:+00002:+00008:000382.1294:04319
04320:+00007:+00002:+00009:000382.1294:04320
04321:+00006:-00016:+00002:000382.1294:04321
04322:+00005:+00003:-00005:000382.1294:04322
04323:+00016:-00008:+00000:000382.1294:04323
04324:+00008:+00004:+00010:000382.1294:04324
04325:-00005:-00017:+00012:000382.1294:04325
04326:+00017:-00021:+00011:000382.1294:04326
04327:+00011:-00006:+00003:000382.1294:04327
04328:-00006:-00006:-00001:000382.1294:04328
04329:-00008:+00007:+00001:000382.1294:04329
04330:+00016:+00004:+00026:000382.1294:04330
04331:-00009:+00006:+00012:000382.1294:04331
04332:-00006:-00005:+00010:000382.1294:04332
04333:-00012:-00002:+00021:000382.1294:04333
04334:-00012:+00007:+00023:000382.1294:04334
04335:-00012:-00006:-00014:000382.1294:04335
04336:-00009:-00001:+00025:000382.1294:04336
04337:-00008:-00004:+00012:000382.1294:04337
04338:-00012:-00006:+00012:000382.1294:04338
04339:-00005:-00003:+00000:000382.1294:04339
04340:+00010:+00019:+00023:000382.1294:04340
04341:-00009:-00007:+00009:000382.1294:04341
04342:+00013:+00021:+00023:000382.1294:04342
04343:-00008:+00020:+00020:000346.7382:04343
04344:+00000:-00002:+00009:000346.7382:04344
04345:-00010:+00018:+00002:000346.7382:04345
04346:-00009:-00003:+00005:000346.7382:04346
04347:-00008:-00002:+00001:000346.7382:04347
04348:-00008:-00006:+00025:000346.7382:04348
04349:+00012:+00005:+00013:000346.7382:04349
04350:+00014:+00007:+00011:000346.7382:04350
04351:+00012:+00002:-00001:000346.7382:04351
04352:+00015:+00005:-00002:000346.7382:04352
04353:+00002:+00001:+00012:000346.7382:04353
04354:+00013:+00002:+00002:000346.7382:04354
04355:+00014:-00007:+00002:000346.7382:04355
04356:-00004:-00021:+00004:000346.7382:04356
04357:-00006:-00019:+00004:000346.7382:04357
04358:-00011:+00001:+00014:000346.7382:04358
04359:-00008:-00012:-00013:000346.7382:04359
04360:-00011:-00018:+00006:000346.7382:04360
04361:+00010:-00019:-00002:000346.7382:04361
04362:-00010:+00002:+00008:000346.7382:04362
04363:-00006:-00020:+00009:000346.7382:04363
04364:-00006:+00000:+00028:000346.7382:04364
04365:-00007:-00018:+00002:000346.7382:04365
04366:-00006:+00006:-00001:000346.7382:04366
04367:-00006:-00007:+00009:000346.7382:04367
04368:-00008:+00007:-00026:000346.7382:04368
04369:-00006:-00003:-00011:000346.7382:04369
04370:+00016:+00016:+00012:000346.7382:04370
04371:-00012:-00006:-00012:000346.7382:04371
04372:-00001:-00004:-00012:000346.7382:04372
04373:-00026:-00003:+00002:000346.7382:04373
04374:-00016:+00005:+00007:000346.7382:04374
04375:-00029:+00002:-00006:000346.7382:04375
04376:-00018:+00000:+00009:000346.7382:04376
04377:-00038:+00007:-00016:000346.7382:04377
04378:-00041:+00000:-00003:000346.7382:04378
04379:-00020:+00007:+00007:000346.7382:04379
04380:-00025:+00002:-00002:000346.7382:04380
04381:-00036:+00000:-00026:000346.7382:04381
04382:+00002:+00005:+00008:000346.7382:04382
04383:-00011:-00007:+00009:000346.7382:04383
04384:-00004:-00020:+00021:000346.7382:04384
04385:-00012:-00019:-00013:000346.7382:04385
04386:+00000:+00002:+00011:000346.7382:04386
04387:-00004:-00022:-00027:000346.7382:04387
04388:-00015:-00009:-00017:000346.7382:04388
04389:-00025:-00009:-00015:000346.7382:04389
04390:-00034:-00010:-00014:000346.7382:04390
04391:-00032:-00017:-00011:000346.7382:04391
04392:-00055:+00002:+00022:000346.7382:04392
04393:-00054:-00011:+00011:000346.7382:04393
04394:-00054:-00023:+00007:000346.7382:04394
04395:-00032:-00018:+00022:000346.7382:04395
04396:-00033:-00008:-00002:000346.7382:04396
04397:-00040:-00032:-00002:000346.7382:04397
04398:-00036:-00016:+00004:000346.7382:04398
04399:-00037:-00017:+00024:000346.7382:04399
04400:-00024:+00004:-00011:000346.7382:04400
04401:-00003:-00016:+00017:000346.7382:04401
04402:-00011:-00020:+00027:000346.7382:04402
04403:-00012:-00021:+00014:000346.7382:04403
04404:-00005:-00020:+00039:000346.7382:04404
04405:-00006:+00002:+00025:000346.7382:04405
04406:-00007:+00001:-00003:000346.7382:04406
04407:-00013:+00005:+00009:000346.7382:04407
04408:-00002:+00007:+00004:000346.7382:04408
04409:-00021:+00007:-00016:000346.7382:04409
04410:-00023:+00005:+00003:000303.0680:04410
04411:-00028:+00006:+00022:000303.0680:04411
04412:-00019:+00007:+00042:000303.0680:04412
04413:-00029:+00001:+00029:000303.0680:04413
04414:-00041:-00004:+00057:000303.0680:04414
04415:-00040:-00005:+00022:000303.0680:04415
04416:-00030:-00007:+00028:000303.0680:04416
04417:-00037:+00003:+00013:000303.0680:04417
04418:-00032:+00004:+00024:000303.0680:04418
04419:-00029:+00003:+00037:000303.0680:04419
04420:-00039:+00003:+00014:000303.0680:04420
04421:-00030:-00016:+00025:000303.0680:04421
04422:-00019:+00001:+00027:000303.0680:04422
04423:-00024:+00006:+00015:000303.0680:04423
04424:-00023:+00004:-00015:000303.0680:04424
04425:-00021:-00003:+00026:000303.0680:04425
04426:-00012:-00001:+00013:000303.0680:04426
04427:-00003:+00016:+00015:000303.0680:04427
04428:+00000:+00018:+00022:000303.0680:04428
04429:-00012:+00023:+00016:000303.0680:04429
04430:-00007:+00021:+00015:000303.0680:04430
04431:+00001:+00023:+00026:000303.0680:04431
04432:-00012:+00035:+00003:000303.0680:04432
04433:-00023:+00033:+00021:000303.0680:04433
04434:-00004:+00013:+00000:000303.0680:04434
04435:+00002:+00015:+00012:000303.0680:04435
04436:-00004:+00012:-00003:000303.0680:04436
04437:-00027:+00014:+00006:000303.0680:04437
04438:-00020:+00009:+00020:000303.0680:04438
04439:-00031:+00022:+00001:000303.0680:04439
04440:-00047:+00022:+00010:000303.0680:04440
04441:-00040:+00022:+00010:000303.0680:04441
04442:-00032:+00021:-00018:000303.0680:04442
04443:-00053:+00016:-00005:000303.0680:04443
04444:-00031:+00022:+00011:000303.0680:04444
04445:-00042:+00016:+00010:000303.0680:04445
04446:-00044:+00017:-00013:000303.0680:04446
04447:-00042:-00002:+00022:000303.0680:04447
04448:-00029:-00001:-00012:000303.0680:04448
04449:-00034:-00006:+00000:000303.0680:04449
04450:-00020:-00006:+00024:000303.0680:04450
04451:-00015:+00017:-00001:000303.0680:04451
04452:-00015:-00001:-00007:000303.0680:04452
04453:-00023:+00015:+00012:000303.0680:04453
04454:-00003:-00001:+00008:000303.0680:04454
04455:-00015:-00003:-00013:000303.0680:04455
04456:-00025:-00005:+00005:000303.0680:04456
04457:-00014:-00002:+00026:000303.0680:04457
04458:-00019:+00002:+00025:000303.0680:04458
04459:-00027:+00007:+00027:000303.0680:04459
04460:-00017:+00005:+00042:000303.0680:04460
04461:-00039:-00016:+00006:000303.0680:04461
04462:-00043:+00005:+00011:000303.0680:04462
04463:-00042:+00006:+00020:000303.0680:04463
04464:-00054:-00017:+00027:000303.0680:04464
04465:-00034:+00004:+00005:000303.0680:04465
04466:-00032:-00003:+00034:000303.0680:04466
04467:-00034:+00004:+00014:000303.0680:04467
04468:-00033:-00006:+00027:000303.0680:04468
04469:-00029:-00001:+00015:000303.0680:04469
04470:-00040:+00019:+00008:000303.0680:04470
04471:-00029:+00020:+00027:000303.0680:04471
04472:-00041:+00019:+00024:000303.0680:04472
04473:-00017:+00019:+00001:000303.0680:04473
04474:-00041:+00015:+00000:000303.0680:04474
04475:-00041:+00026:+00015:000303.0680:04475
04476:-00016:+00015:+00027:000303.0680:04476
04477:-00024:+00037:+00025:000303.0680:04477
04478:-00012:+00029:+00023:000303.0680:04478
04479:-00023:+00024:+00023:000303.0680:04479
04480:-00022:+00032:-00001:000303.0680:04480
04481:-00021:+00029:-00002:000303.0680:04481
04482:+00000:+00035:+00004:000303.0680:04482
04483:-00025:+00015:+00022:000303.0680:04483
04484:-00005:+00011:+00013:000303.0680:04484
04485:-00025:+00011:+00022:000303.0680:04485
04486:-00016:-00001:+00021:000303.0680:04486
04487:-00022:+00021:+00011:000257.0702:04487
04488:-00025:-00001:+00008:000257.0702:04488
04489:-00014:-00008:-00012:000257.0702:04489
04490:-00015:+00007:+00012:000257.0702:04490
04491:-00021:+00004:-00003:000257.0702:04491
04492:-00042:+00006:-00017:000257.0702:04492
04493:-00027:-00007:+00006:000257.0702:04493
04494:-00015:+00003:+00012:000257.0702:04494
04495:-00015:-00016:-00013:000257.0702:04495
04496:-00027:+00007:-00013:000257.0702:04496
04497:-00026:+00006:-00012:000257.0702:04497
04498:+00000:+00004:-00042:000257.0702:04498
04499:-00011:-00005:-00004:000257.0702:04499
04500:+00004:+00007:+00009:000257.0702:04500
04501:+00002:+00020:-00007:000257.0702:04501
04502:+00010:+00021:-00015:000257.0702:04502
04503:+00013:+00011:-00014:000257.0702:04503
04504:+00011:+00020:-00004:000257.0702:04504
04505:-00011:+00022:-00005:000257.0702:04505
04506:-00009:+00014:+00013:000257.0702:04506
04507:-00008:+00015:-00033:000257.0702:04507
04508:-00010:+00024:-00005:000257.0702:04508
04509:-00013:+00030:-00003:000257.0702:04509
04510:-00025:+00025:-00004:000257.0702:04510
04511:-00027:+00029:-00003:000257.0702:04511
04512:-00026:+00029:+00011:000257.0702:04512
04513:-00027:+00032:-00016:000257.0702:04513
04514:-00028:+00028:-00014:000257.0702:04514
04515:-00015:+00048:-00013:000257.0702:04515
04516:-00020:+00038:-00005:000257.0702:04516
04517:-00014:+00027:-00015:000257.0702:04517
04518:-00020:+00025:-00014:000257.0702:04518
04519:-00020:+00027:-00014:000257.0702:04519
04520:-00018:+00025:-00029:000257.0702:04520
04521:-00028:+00036:+00007:000257.0702:04521
04522:-00021:+00035:+00008:000257.0702:04522
04523:-00003:+00032:+00010:000257.0702:04523
04524:+00011:+00031:-00014:000257.0702:04524
04525:-00009:+00014:-00017:000257.0702:04525
04526:+00002:+00010:+00006:000257.0702:04526
04527:-00011:+00021:-00011:000257.0702:04527
04528:-00012:+00008:-00001:000257.0702:04528
04529:-00003:+00009:+00010:000257.0702:04529
04530:-00011:+00017:+00017:000257.0702:04530
04531:+00002:-00005:+00021:000257.0702:04531
04532:-00028:+00004:-00001:000257.0702:04532
04533:-00008:-00006:+00004:000257.0702:04533
04534:-00005:-00018:+00011:000257.0702:04534
04535:-00002:+00002:+00002:000257.0702:04535
04536:-00014:+00002:+00024:000257.0702:04536
04537:-00015:+00007:+00027:000257.0702:04537
04538:-00014:-00017:+00022:000257.0702:04538
04539:-00018:-00023:+00013:000257.0702:04539
04540:-00014:+00008:+00000:000257.0702:04540
04541:-00038:-00018:+00004:000257.0702:04541
04542:-00014:+00001:+00001:000257.0702:04542
04543:-00023:+00006:+00023:000257.0702:04543
04544:-00022:+00003:-00009:000257.0702:04544
04545:-00003:-00006:+00021:000257.0702:04545
04546:-00010:-00003:+00025:000257.0702:04546
04547:-00003:-00006:+00004:000257.0702:04547
04548:+00000:+00019:+00018:000257.0702:04548
04549:+00001:+00011:+00037:000257.0702:04549
04550:-00010:+00017:+00013:000257.0702:04550
04551:+00012:+00020:+00028:000257.0702:04551
04552:-00011:+00018:+00039:000257.0702:04552
04553:-00013:+00009:+00001:000257.0702:04553
04554:+00002:+00021:+00017:000257.0702:04554
04555:-00002:+00020:+00027:000257.0702:04555
04556:-00015:+00019:+00001:000257.0702:04556
04557:-00005:-00001:+00027:000257.0702:04557
04558:-00014:+00020:+00014:000257.0702:04558
04559:-00040:-00004:+00002:000257.0702:04559
04560:-00015:+00009:+00027:000257.0702:04560
04561:-00020:+00021:+00020:000257.0702:04561
04562:-00018:-00003:-00013:000257.0702:04562
04563:-00041:+00020:+00002:000257.0702:04563
04564:-00016:+00019:+00000:000257.0702:04564
04565:-00032:+00021:-00002:000257.0702:04565
04566:-00016:+00008:+00001:000253.8650:04566
04567:-00017:+00011:+00002:000253.8650:04567
04568:-00025:-00001:+00021:000253.8650:04568
04569:-00022:+00011:-00001:000253.8650:04569
04570:-00012:+00008:+00001:000253.8650:04570
04571:+00001:+00017:-00011:000253.8650:04571
04572:-00013:+00008:+00000:000253.8650:04572
04573:+00004:+00023:+00023:000253.8650:04573
04574:-00010:+00020:+00010:000253.8650:04574
04575:-00010:+00008:+00011:000253.8650:04575
04576:-00011:+00009:+00014:000253.8650:04576
04577:-00012:-00006:+00011:000253.8650:04577
04578:-00003:-00001:+00012:000253.8650:04578
04579:-00009:-00002:+00019:000253.8650:04579
04580:-00021:+00005:+00011:000253.8650:04580
04581:-00027:-00019:+00004:000253.8650:04581
04582:-00023:-00005:+00001:000253.8650:04582
04583:-00013:-00006:-00002:000253.8650:04583
04584:-00019:-00017:-00017:000253.8650:04584
04585:-00015:-00006:+00037:000253.8650:04585
04586:-00013:+00006:+00024:000253.8650:04586
04587:-00020:+00006:+00005:000253.8650:04587
04588:-00003:+00002:+00006:000253.8650:04588
04589:-00024:+00006:+00001:000253.8650:04589
04590:-00022:+00001:-00002:000253.8650:04590
04591:-00023:+00006:-00002:000253.8650:04591
04592:+00002:+00004:+00003:000253.8650:04592
04593:-00002:-00001:+00005:000253.8650:04593
04594:+00002:+00017:+00024:000253.8650:04594
04595:+00003:+00020:+00003:000253.8650:04595
04596:-00010:-00007:+00027:000253.8650:04596
04597:+00016:+00008:+00004:000253.8650:04597
04598:-00009:+00020:+00023:000253.8650:04598
04599:-00002:-00001:-00013:000253.8650:04599
04600:-00004:+00015:+00023:000253.8650:04600
04601:-00023:+00016:+00012:000253.8650:04601
04602:-00015:+00017:+00011:000253.8650:04602
04603:-00024:+00018:+00003:000253.8650:04603
04604:-00028:-00003:+00011:000253.8650:04604
04605:-00016:+00007:+00001:000253.8650:04605
04606:-00014:-00003:+00002:000253.8650:04606
04607:-00019:-00006:+00021:000253.8650:04607
04608:-00019:+00005:-00005:000253.8650:04608
04609:-00018:-00007:-00002:000253.8650:04609
04610:-00027:+00003:-00002:000253.8650:04610
04611:-00019:+00004:-00011:000253.8650:04611
04612:-00027:+00001:-00015:000253.8650:04612
04613:-00026:+00004:-00011:000253.8650:04613
04614:-00026:-00019:+00007:000253.8650:04614
04615:-00004:+00001:-00002:000253.8650:04615
04616:-00009:+00000:+00023:000253.8650:04616
04617:+00003:+00004:-00012:000253.8650:04617
04618:-00010:-00016:+00009:000253.8650:04618
04619:+00012:-00004:+00011:000253.8650:04619
04620:-00001:-00017:+00011:000253.8650:04620
04621:-00009:-00018:+00011:000253.8650:04621
04622:-00011:+00007:+00022:000253.8650:04622
04623:-00012:-00016:-00002:000253.8650:04623
04624:-00006:-00017:+00009:000253.8650:04624
04625:+00002:-00020:+00015:000253.8650:04625
04626:-00002:-00019:+00012:000253.8650:04626
04627:-00001:-00019:+00011:000253.8650:04627
04628:-00012:-00007:+00006:000253.8650:04628
04629:-00012:+00007:+00007:000253.8650:04629
04630:-00003:+00003:-00026:000253.8650:04630
04631:-00002:+00007:+00004:000253.8650:04631
04632:-00003:+00007:-00011:000253.8650:04632
04633:-00028:-00007:+00005:000253.8650:04633
04634:+00001:-00002:+00022:000253.8650:04634
04635:-00023:+00005:+00011:000253.8650:04635
04636:-00022:-00006:+00007:000253.8650:04636
04637:-00025:+00000:+00012:000253.8650:04637
04638:-00026:+00016:+00010:000253.8650:04638
04639:-00002:+00019:-00005:000253.8650:04639
04640:-00022:+00017:+00006:000253.8650:04640
04641:-00004:+00020:-00011:000253.8650:04641
04642:-00004:+00022:-00002:000264.7512:04642
04643:-00009:+00016:+00008:000264.7512:04643
04644:+00000:+00018:-00012:000264.7512:04644
04645:-00023:-00003:-00014:000264.7512:04645
04646:-00022:+00017:-00002:000264.7512:04646
04647:-00002:-00005:+00009:000264.7512:04647
04648:-00018:+00017:-00013:000264.7512:04648
04649:-00025:-00006:+00003:000264.7512:04649
04650:-00025:+00004:+00011:000264.7512:04650
04651:-00019:+00001:+00011:000264.7512:04651
04652:-00005:-00006:-00002:000264.7512:04652
04653:-00015:+00003:+00002:000264.7512:04653
04654:-00023:-00017:+00012:000264.7512:04654
04655:-00004:-00019:+00012:000264.7512:04655
04656:-00013:-00017:-00001:000264.7512:04656
04657:-00026:-00017:+00005:000264.7512:04657
04658:-00011:+00003:+00009:000264.7512:04658
04659:-00012:+00003:-00003:000264.7512:04659
04660:+00002:-00022:+00001:000264.7512:04660
04661:-00009:+00003:+00022:000264.7512:04661
04662:-00010:-00015:+00004:000264.7512:04662
04663:-00009:-00019:-00014:000264.7512:04663
04664:-00007:+00001:+00025:000264.7512:04664
04665:-00009:-00007:+00023:000264.7512:04665
04666:-00006:+00006:+00008:000264.7512:04666
04667:-00005:+00004:+00021:000264.7512:04667
04668:-00006:-00007:+00003:000264.7512:04668
04669:-00010:-00005:+00022:000264.7512:04669
04670:-00007:-00002:+00024:000264.7512:04670
04671:+00002:-00004:+00019:000264.7512:04671
04672:+00002:-00003:+00023:000264.7512:04672
04673:+00000:-00004:+00002:000264.7512:04673
04674:-00004:+00018:+00024:000264.7512:04674
04675:-00019:-00005:+00003:000264.7512:04675
04676:-00022:-00003:+00022:000264.7512:04676
04677:-00023:+00000:+00013:000264.7512:04677
04678:-00004:+00007:-00002:000264.7512:04678
04679:-00025:-00001:-00001:000264.7512:04679
04680:-00021:-00001:+00014:000264.7512:04680
04681:-00024:+00017:+00027:000264.7512:04681
04682:-00003:-00003:+00026:000264.7512:04682
04683:-00004:+00000:+00024:000264.7512:04683
04684:-00016:-00001:+00023:000264.7512:04684
04685:-00005:-00007:+00010:000264.7512:04685
04686:-00002:-00006:+00013:000264.7512:04686
04687:-00005:-00005:+00022:000264.7512:04687
04688:-00001:-00001:+00025:000264.7512:04688
04689:-00008:+00007:+00024:000264.7512:04689
04690:+00000:-00001:+00001:000264.7512:04690
04691:+00002:-00004:+00003:000264.7512:04691
04692:-00007:+00017:+00004:000264.7512:04692
04693:+00001:+00000:+00023:000264.7512:04693
04694:-00002:+00006:+00021:000264.7512:04694
04695:-00011:-00006:+00013:000264.7512:04695
04696:-00024:-00001:+00011:000264.7512:04696
04697:-00001:-00002:+00002:000264.7512:04697
04698:-00001:-00006:+00014:000264.7512:04698
04699:-00003:-00001:-00001:000264.7512:04699
04700:-00002:-00002:+00000:000264.7512:04700
04701:+00001:+00020:+00021:000264.7512:04701
04702:+00002:+00019:+00004:000264.7512:04702
04703:+00002:+00018:-00015:000264.7512:04703
04704:-00001:+00022:+00026:000264.7512:04704
04705:-00002:+00008:-00001:000264.7512:04705
04706:-00003:+00013:+00002:000264.7512:04706
04707:-00007:+00010:+00001:000264.7512:04707
04708:+00000:+00011:+00012:000264.7512:04708
04709:-00012:+00022:+00010:000264.7512:04709
04710:+00001:+00035:+00010:000264.7512:04710
04711:-00022:+00011:+00010:000264.7512:04711
04712:+00002:+00012:-00006:000264.7512:04712
04713:+00000:+00032:+00008:000264.7512:04713
04714:-00002:+00011:+00009:000264.7512:04714
04715:+00000:+00015:+00007:000264.7512:04715
04716:-00012:+00015:+00011:000264.7512:04716
04717:-00004:+00014:+00000:000264.7512:04717
04718:-00001:+00011:-00013:000264.7512:04718
04719:-00001:+00013:+00010:000264.7512:04719
04720:-00003:+00008:-00002:000264.7512:04720
04721:-00028:+00011:+00006:000264.7512:04721
04722:-00002:+00008:+00005:000264.7512:04722
04723:-00001:+00017:-00011:000264.7512:04723
04724:-00018:-00003:+00012:000264.7512:04724
04725:-00002:+00018:+00008:000238.3237:04725
04726:-00002:+00016:-00013:000238.3237:04726
04727:-00022:+00004:-00018:000238.3237:04727
04728:-00025:-00002:+00000:000238.3237:04728
04729:-00018:-00002:-00001:000238.3237:04729
04730:-00016:+00017:-00017:000238.3237:04730
04731:-00023:+00015:+00008:000238.3237:04731
04732:-00004:-00006:-00002:000238.3237:04732
04733:-00027:+00007:+00008:000238.3237:04733
04734:-00013:+00018:+00010:000238.3237:04734
04735:-00025:+00019:+00000:000238.3237:04735
04736:-00023:-00002:-00027:000238.3237:04736
04737:-00021:+00016:+00006:000238.3237:04737
04738:-00011:-00004:+00010:000238.3237:04738
04739:-00023:-00001:-00017:000238.3237:04739
04740:-00003:-00006:+00000:000238.3237:04740
04741:-00002:+00000:+00000:000238.3237:04741
04742:-00027:+00017:+00013:000238.3237:04742
04743:-00004:-00002:+00000:000238.3237:04743
04744:-00003:-00004:+00024:000238.3237:04744
04745:-00002:-00002:-00001:000238.3237:04745
04746:-00005:-00004:-00001:000238.3237:04746
04747:+00000:+00015:+00009:000238.3237:04747
04748:-00015:-00004:-00013:000238.3237:04748
04749:-00004:-00005:+00009:000238.3237:04749
04750:-00023:+00018:+00008:000238.3237:04750
04751:-00028:+00004:+00009:000238.3237:04751
04752:-00022:+00005:-00002:000238.3237:04752
04753:-00024:+00016:-00002:000238.3237:04753
04754:-00027:-00001:+00001:000238.3237:04754
04755:-00014:-00003:+00009:000238.3237:04755
04756:-00027:+00019:+00007:000238.3237:04756
04757:-00037:-00001:+00000:000238.3237:04757
04758:-00024:+00000:+00005:000238.3237:04758
04759:-00027:-00003:+00000:000238.3237:04759
04760:-00023:-00006:-00002:000238.3237:04760
04761:-00024:-00002:+00010:000238.3237:04761
04762:+00001:-00002:+00012:000238.3237:04762
04763:+00001:+00016:+00003:000238.3237:04763
04764:+00002:+00016:+00012:000238.3237:04764
04765:-00011:+00020:+00011:000238.3237:04765
04766:+00002:-00001:-00002:000238.3237:04766
04767:-00008:+00019:+00011:000238.3237:04767
04768:+00001:+00012:+00023:000238.3237:04768
04769:-00010:+00021:+00012:000238.3237:04769
04770:-00004:+00021:+00004:000238.3237:04770
04771:-00007:-00001:+00003:000238.3237:04771
04772:+00000:+00021:+00008:000238.3237:04772
04773:-00001:+00016:-00011:000238.3237:04773
04774:-00005:+00011:+00007:000238.3237:04774
04775:-00022:+00011:+00010:000238.3237:04775
04776:-00016:+00014:-00005:000238.3237:04776
04777:-00001:+00008:+00036:000238.3237:04777
04778:-00001:+00021:+00024:000238.3237:04778
04779:-00022:+00019:+00021:000238.3237:04779
04780:-00003:+00011:+00003:000238.3237:04780
04781:-00003:+00008:+00002:000238.3237:04781
04782:-00011:+00020:-00003:000238.3237:04782
04783:-00003:+00008:+00003:000238.3237:04783
04784:+00013:+00019:+00021:000238.3237:04784
04785:+00001:+00009:-00011:000238.3237:04785
04786:-00011:+00020:+00003:000238.3237:04786
04787:-00011:+00033:+00026:000238.3237:04787
04788:+00012:+00020:-00001:000238.3237:04788
04789:-00007:+00009:+00001:000238.3237:04789
04790:-00007:+00017:+00017:000238.3237:04790
04791:-00011:-00003:+00000:000238.3237:04791
04792:+00002:-00004:+00025:000238.3237:04792
04793:-00010:+00009:+00014:000238.3237:04793
04794:-00027:+00018:+00003:000238.3237:04794
04795:-00005:-00002:+00003:000238.3237:04795
04796:-00026:+00019:+00012:000238.3237:04796
04797:-00015:-00005:+00023:000238.3237:04797
04798:-00025:-00005:+00015:000238.3237:04798
04799:-00004:-00007:+00037:000238.3237:04799
04800:-00027:-00005:+00014:000238.3237:04800
04801:-00025:-00007:+00001:000238.3237:04801
04802:-00026:-00004:+00021:000238.3237:04802
04803:-00028:-00006:-00001:000238.3237:04803
04804:+00000:-00005:+00002:000238.3237:04804
04805:+00002:-00006:-00002:000238.3237:04805
04806:+00000:-00002:+00005:000246.5148:04806
04807:+00001:+00018:+00004:000246.5148:04807
04808:-00009:+00021:+00017:000246.5148:04808
04809:-00009:+00015:+00038:000246.5148:04809
04810:-00009:+00022:+00007:000246.5148:04810
04811:+00000:+00014:+00001:000246.5148:04811
04812:-00002:+00017:+00010:000246.5148:04812
04813:-00025:+00019:+00002:000246.5148:04813
04814:-00001:+00019:+00004:000246.5148:04814
04815:-00003:+00013:+00025:000246.5148:04815
04816:-00018:+00019:+00004:000246.5148:04816
04817:-00026:+00019:+00027:000246.5148:04817
04818:-00015:+00018:+00021:000246.5148:04818
04819:-00014:+00018:-00006:000246.5148:04819
04820:-00025:-00003:+00010:000246.5148:04820
04821:-00025:+00017:+00023:000246.5148:04821
04822:-00018:-00002:-00001:000246.5148:04822
04823:-00025:-00005:+00023:000246.5148:04823
04824:-00022:+00000:+00023:000246.5148:04824
04825:-00022:-00005:+00001:000246.5148:04825
04826:-00026:+00005:+00002:000246.5148:04826
04827:-00009:-00007:+00001:000246.5148:04827
04828:-00001:-00007:-00012:000246.5148:04828
04829:-00002:+00006:+00004:000246.5148:04829
04830:+00011:-00004:+00022:000246.5148:04830
04831:-00003:-00005:+00001:000246.5148:04831
04832:-00003:+00006:+00011:000246.5148:04832
04833:-00003:-00006:+00016:000246.5148:04833
04834:-00001:-00005:-00001:000246.5148:04834
04835:-00023:-00003:+00010:000246.5148:04835
04836:-00009:+00003:+00002:000246.5148:04836
04837:-00022:-00005:+00009:000246.5148:04837
04838:-00024:+00005:-00011:000246.5148:04838
04839:-00005:-00001:+00003:000246.5148:04839
04840:+00000:+00006:+00011:000246.5148:04840
04841:-00023:-00004:-00006:000246.5148:04841
04842:-00028:+00007:+00023:000246.5148:04842
04843:-00025:-00002:-00011:000246.5148:04843
04844:-00020:+00015:+00009:000246.5148:04844
04845:+00001:+00017:+00001:000246.5148:04845
04846:-00003:+00016:-00012:000246.5148:04846
04847:-00001:-00001:-00011:000246.5148:04847
04848:-00001:+00021:-00013:000246.5148:04848
04849:-00025:-00001:+00010:000246.5148:04849
04850:-00001:+00000:-00014:000246.5148:04850
04851:+00001:+00008:+00002:000246.5148:04851
04852:-00002:-00002:+00008:000246.5148:04852
04853:+00001:+00019:+00007:000246.5148:04853
04854:+00016:+00017:+00012:000246.5148:04854
04855:-00011:+00018:-00013:000246.5148:04855
04856:-00010:-00002:+00010:000246.5148:04856
04857:-00012:+00022:+00012:000246.5148:04857
04858:+00000:+00017:+00008:000246.5148:04858
04859:-00022:-00006:+00009:000246.5148:04859
04860:-00011:-00004:+00024:000246.5148:04860
04861:-00013:-00003:-00011:000246.5148:04861
04862:-00005:+00001:+00007:000246.5148:04862
04863:-00008:-00008:-00013:000246.5148:04863
04864:+00000:-00007:+00008:000246.5148:04864
04865:+00000:+00003:-00013:000246.5148:04865
04866:-00005:+00005:-00001:000246.5148:04866
04867:-00004:-00001:+00009:000246.5148:04867
04868:-00021:+00006:-00008:000246.5148:04868
04869:-00003:-00002:-00013:000246.5148:04869
04870:-00004:+00004:+00006:000246.5148:04870
04871:-00025:+00003:+00010:000246.5148:04871
04872:-00023:+00006:-00001:000246.5148:04872
04873:-00021:-00003:+00012:000246.5148:04873
04874:-00002:+00007:-00016:000246.5148:04874
04875:-00014:+00007:+00000:000246.5148:04875
04876:+00001:-00006:+00002:000246.5148:04876
04877:-00004:-00004:-00013:000246.5148:04877
04878:+00000:-00003:+00008:000246.5148:04878
04879:+00002:+00017:+00010:000246.5148:04879
04880:-00005:+00005:+00009:000246.5148:04880
04881:+00002:-00006:+00013:000269.5377:04881
04882:-00003:-00002:+00026:000269.5377:04882
04883:-00005:-00004:+00012:000269.5377:04883
04884:-00002:-00001:+00021:000269.5377:04884
04885:-00003:-00001:+00000:000269.5377:04885
04886:-00018:+00007:+00012:000269.5377:04886
04887:-00001:-00001:+00010:000269.5377:04887
04888:-00021:-00001:-00001:000269.5377:04888
04889:-00023:+00015:-00001:000269.5377:04889
04890:-00001:+00019:+00000:000269.5377:04890
04891:-00002:-00001:+00027:000269.5377:04891
04892:-00001:+00021:+00010:000269.5377:04892
04893:-00026:+00019:+00022:000269.5377:04893
04894:-00004:+00016:+00001:000269.5377:04894
04895:-00017:+00015:+00022:000269.5377:04895
04896:-00003:-00001:-00002:000269.5377:04896
04897:-00023:+00016:+00001:000269.5377:04897
04898:-00001:+00018:-00001:000269.5377:04898
04899:-00021:+00015:-00001:000269.5377:04899
04900:-00009:-00002:+00012:000269.5377:04900
04901:+00002:-00006:+00002:000269.5377:04901
04902:+00002:-00002:+00025:000269.5377:04902
04903:+00003:+00016:+00021:000269.5377:04903
04904:-00001:-00001:+00001:000269.5377:04904
04905:+00000:-00003:+00012:000269.5377:04905
04906:-00001:-00002:+00018:000269.5377:04906
04907:-00012:-00005:+00023:000269.5377:04907
04908:-00023:-00006:+00025:000269.5377:04908
04909:+00016:-00001:+00004:000269.5377:04909
04910:-00011:+00021:+00004:000269.5377:04910
04911:-00013:-00007:+00003:000269.5377:04911
04912:-00020:+00020:+00007:000269.5377:04912
04913:-00004:+00016:-00002:000269.5377:04913
04914:-00005:-00001:-00013:000269.5377:04914
04915:-00003:+00008:+00014:000269.5377:04915
04916:-00003:+00019:+00013:000269.5377:04916
04917:-00021:-00005:+00001:000269.5377:04917
04918:-00013:+00020:+00025:000269.5377:04918
04919:-00005:+00009:+00010:000269.5377:04919
04920:+00001:+00018:-00008:000269.5377:04920
04921:+00002:+00023:-00003:000269.5377:04921
04922:-00002:+00015:+00001:000269.5377:04922
04923:-00004:+00010:-00007:000269.5377:04923
04924:-00002:+00023:+00002:000269.5377:04924
04925:+00000:+00023:+00004:000269.5377:04925
04926:-00021:+00021:+00002:000269.5377:04926
04927:+00000:+00010:+00021:000269.5377:04927
04928:+00001:+00013:+00011:000269.5377:04928
04929:-00003:+00022:-00001:000269.5377:04929
04930:-00003:+00009:+00012:000269.5377:04930
04931:-00003:+00020:+00010:000269.5377:04931
04932:-00013:+00022:-00018:000269.5377:04932
04933:-00024:+00016:+00007:000269.5377:04933
04934:-00028:+00021:+00000:000269.5377:04934
04935:-00015:+00015:+00001:000269.5377:04935
04936:-00013:-00001:-00001:000269.5377:04936
04937:-00024:+00019:+00023:000269.5377:04937
04938:-00024:+00020:-00007:000269.5377:04938
04939:-00014:+00000:+00003:000269.5377:04939
04940:-00022:-00003:+00002:000269.5377:04940
04941:-00014:-00005:+00001:000269.5377:04941
04942:-00024:-00005:+00021:000269.5377:04942
04943:-00001:-00005:+00002:000269.5377:04943
04944:-00002:-00004:-00003:000269.5377:04944
04945:+00000:+00006:+00000:000269.5377:04945
04946:-00007:-00004:-00001:000269.5377:04946
04947:-00002:-00006:-00003:000269.5377:04947
04948:-00001:-00006:+00002:000269.5377:04948
04949:-00006:+00009:+00004:000269.5377:04949
04950:-00002:-00002:+00003:000269.5377:04950
04951:+00002:+00016:+00002:000269.5377:04951
04952:+00000:-00002:+00039:000269.5377:04952
04953:-00003:+00000:+00005:000269.5377:04953
04954:-00015:+00020:+00011:000269.5377:04954
04955:+00000:+00016:+00014:000269.5377:04955
04956:-00026:+00016:-00002:000269.5377:04956
04957:-00025:-00005:-00014:000262.7072:04957
04958:-00023:+00019:-00001:000262.7072:04958
04959:-00003:+00018:-00002:000262.7072:04959
04960:-00014:+00020:-00016:000262.7072:04960
04961:-00023:+00022:+00027:000262.7072:04961
04962:-00026:+00022:+00002:000262.7072:04962
04963:-00017:-00005:+00009:000262.7072:04963
04964:-00026:+00021:+00000:000262.7072:04964
04965:-00003:+00021:+00012:000262.7072:04965
04966:-00004:+00021:-00006:000262.7072:04966
04967:-00004:+00013:+00009:000262.7072:04967
04968:-00006:+00010:-00003:000262.7072:04968
04969:-00003:+00021:-00014:000262.7072:04969
04970:-00004:+00012:+00000:000262.7072:04970
04971:-00001:+00033:+00011:000262.7072:04971
04972:+00000:+00022:-00002:000262.7072:04972
04973:-00004:+00020:+00004:000262.7072:04973
04974:-00011:+00008:+00022:000262.7072:04974
04975:-00021:+00016:-00011:000262.7072:04975
04976:-00004:-00002:-00013:000262.7072:04976
04977:-00001:+00018:+00000:000262.7072:04977
04978:-00016:-00003:+00002:000262.7072:04978
04979:-00021:-00002:+00007:000262.7072:04979
04980:-00021:+00000:+00025:000262.7072:04980
04981:-00004:-00002:-00002:000262.7072:04981
04982:-00023:-00004:+00009:000262.7072:04982
04983:-00003:+00000:+00001:000262.7072:04983
04984:-00024:+00023:-00007:000262.7072:04984
04985:-00023:-00003:+00003:000262.7072:04985
04986:-00002:+00017:+00006:000262.7072:04986
04987:-00022:+00021:+00007:000262.7072:04987
04988:-00001:+00020:+00011:000262.7072:04988
04989:+00001:+00019:+00002:000262.7072:04989
04990:-00001:+00014:+00000:000262.7072:04990
04991:-00013:+00021:+00011:000262.7072:04991
04992:+00015:+00010:+00012:000262.7072:04992
04993:-00011:+00031:-00018:000262.7072:04993
04994:-00011:+00021:+00009:000262.7072:04994
04995:+00011:+00014:+00002:000262.7072:04995
04996:-00009:+00010:+00011:000262.7072:04996
04997:+00001:+00010:-00001:000262.7072:04997
04998:+00000:+00013:+00015:000262.7072:04998
04999:+00002:+00011:+00006:000262.7072:04999
05000:-00025:+00022:-00012:000262.7072:05000
05001:-00009:+00012:+00007:000262.7072:05001
05002:-00002:+00013:+00000:000262.7072:05002
05003:-00002:-00004:+00007:000262.7072:05003
05004:-00004:+00019:+00001:000262.7072:05004
05005:-00022:+00022:+00011:000262.7072:05005
05006:-00004:+00016:-00030:000262.7072:05006
05007:-00022:+00018:+00023:000262.7072:05007
05008:-00024:+00020:+00002:000262.7072:05008
05009:-00013:+00018:+00000:000262.7072:05009
05010:+00000:-00003:-00001:000262.7072:05010
05011:-00024:-00001:+00001:000262.7072:05011
05012:-00025:-00004:-00012:000262.7072:05012
05013:-00021:+00016:+00003:000262.7072:05013
05014:+00001:-00005:-00001:000262.7072:05014
05015:-00023:-00001:+00011:000262.7072:05015
05016:-00025:-00003:+00024:000262.7072:05016
05017:-00001:-00003:-00002:000262.7072:05017
05018:-00005:-00003:-00002:000262.7072:05018
05019:-00004:+00006:+00011:000262.7072:05019
05020:+00003:+00016:+00021:000262.7072:05020
05021:+00000:-00006:+00004:000262.7072:05021
05022:-00005:+00005:+00024:000262.7072:05022
05023:-00015:+00016:-00001:000262.7072:05023
05024:-00017:+00017:+00009:000262.7072:05024
05025:-00024:+00017:+00000:000262.7072:05025
05026:-00025:+00020:+00008:000262.7072:05026
05027:-00019:-00004:+00024:000262.7072:05027
05028:-00004:-00001:+00022:000262.7072:05028
05029:-00013:+00019:+00026:000277.2084:05029
05030:-00024:+00019:-00018:000277.2084:05030
05031:-00022:+00021:-00001:000277.2084:05031
05032:-00001:+00022:+00001:000277.2084:05032
05033:-00023:+00010:+00001:000277.2084:05033
05034:+00000:+00010:+00011:000277.2084:05034
05035:-00012:+00008:+00002:000277.2084:05035
05036:+00000:+00017:-00001:000277.2084:05036
05037:+00002:+00019:+00023:000277.2084:05037
05038:+00012:+00022:+00024:000277.2084:05038
05039:-00013:+00031:-00013:000277.2084:05039
05040:-00003:+00020:+00020:000277.2084:05040
05041:+00012:+00035:+00004:000277.2084:05041
05042:-00020:+00021:+00012:000277.2084:05042
05043:+00001:+00020:+00010:000277.2084:05043
05044:+00002:+00010:+00023:000277.2084:05044
05045:-00005:-00003:+00024:000277.2084:05045
05046:-00003:+00017:+00021:000277.2084:05046
05047:+00001:+00017:+00038:000277.2084:05047
05048:-00025:-00003:+00005:000277.2084:05048
05049:-00024:-00002:+00000:000277.2084:05049
05050:+00001:-00002:-00001:000277.2084:05050
05051:-00025:-00001:+00002:000277.2084:05051
05052:-00005:-00007:+00021:000277.2084:05052
05053:-00002:-00003:+00016:000277.2084:05053
05054:+00002:-00007:-00001:000277.2084:05054
05055:-00022:-00003:+00011:000277.2084:05055
05056:+00000:-00004:+00003:000277.2084:05056
05057:-00002:+00000:+00002:000277.2084:05057
05058:+00002:-00002:+00001:000277.2084:05058
05059:+00002:+00020:+00003:000277.2084:05059
05060:-00028:-00005:-00001:000277.2084:05060
05061:-00002:+00016:-00014:000277.2084:05061
05062:-00002:-00002:+00012:000277.2084:05062
05063:-00021:+00005:+00010:000277.2084:05063
05064:-00001:+00021:-00002:000277.2084:05064
05065:+00002:+00008:-00002:000277.2084:05065
05066:-00027:+00017:-00001:000277.2084:05066
05067:-00027:+00000:+00001:000277.2084:05067
05068:-00026:+00016:+00002:000277.2084:05068
05069:-00026:-00004:+00011:000277.2084:05069
05070:-00025:+00016:-00012:000277.2084:05070
05071:-00017:+00020:+00039:000277.2084:05071
05072:-00022:+00019:-00001:000277.2084:05072
05073:-00015:+00000:+00007:000277.2084:05073
05074:-00001:+00013:+00023:000277.2084:05074
05075:-00004:+00019:+00011:000277.2084:05075
05076:-00012:-00001:-00001:000277.2084:05076
05077:-00001:+00013:-00003:000277.2084:05077
05078:-00011:+00020:+00011:000277.2084:05078
05079:-00014:+00022:-00003:000277.2084:05079
05080:-00012:+00008:+00021:000277.2084:05080
05081:-00009:+00020:+00000:000277.2084:05081
05082:+00002:+00016:+00012:000277.2084:05082
05083:-00009:+00021:+00012:000277.2084:05083
05084:-00009:+00020:+00011:000277.2084:05084
05085:-00011:+00000:-00013:000277.2084:05085
05086:-00010:-00006:+00011:000277.2084:05086
05087:+00014:+00016:+00004:000277.2084:05087
05088:-00022:-00003:+00004:000277.2084:05088
05089:-00001:-00003:-00012:000277.2084:05089
05090:-00024:-00005:+00018:000277.2084:05090
05091:-00022:+00006:+00012:000277.2084:05091
05092:-00004:-00006:+00006:000277.2084:05092
05093:-00001:-00005:+00003:000277.2084:05093
05094:-00027:+00007:+00008:000277.2084:05094
05095:-00025:-00021:+00009:000277.2084:05095
05096:-00004:-00005:+00009:000277.2084:05096
05097:-00017:-00020:+00010:000277.2084:05097
05098:-00026:-00021:-00007:000289.4920:05098
05099:-00027:-00006:+00005:000289.4920:05099
05100:-00020:+00005:+00021:000289.4920:05100
05101:-00027:+00003:-00001:000289.4920:05101
05102:-00004:-00016:+00002:000289.4920:05102
05103:-00024:+00006:-00002:000289.4920:05103
05104:-00004:-00016:-00017:000289.4920:05104
05105:-00021:+00004:+00008:000289.4920:05105
05106:-00005:+00004:-00002:000289.4920:05106
05107:-00022:-00003:+00006:000289.4920:05107
05108:-00004:-00008:+00021:000289.4920:05108
05109:-00024:-00003:-00001:000289.4920:05109
05110:-00026:+00000:-00015:000289.4920:05110
05111:-00026:-00003:-00001:000289.4920:05111
05112:-00023:-00006:+00016:000289.4920:05112
05113:-00013:+00016:+00003:000289.4920:05113
05114:-00025:-00003:+00022:000289.4920:05114
05115:-00023:-00002:+00010:000289.4920:05115
05116:-00040:+00018:+00007:000289.4920:05116
05117:-00015:+00015:+00002:000289.4920:05117
05118:-00021:+00018:+00009:000289.4920:05118
05119:-00021:+00016:+00007:000289.4920:05119
05120:-00024:+00020:+00010:000289.4920:05120
05121:+00001:+00018:+00003:000289.4920:05121
05122:+00000:+00020:+00021:000289.4920:05122
05123:-00012:+00023:+00004:000289.4920:05123
05124:-00011:+00011:+00003:000289.4920:05124
05125:-00009:+00020:-00002:000289.4920:05125
05126:-00011:+00008:-00012:000289.4920:05126
05127:-00005:+00008:+00012:000289.4920:05127
05128:-00010:+00019:+00008:000289.4920:05128
05129:+00000:+00021:+00009:000289.4920:05129
05130:-00007:-00003:+00002:000289.4920:05130
05131:+00002:+00019:+00010:000289.4920:05131
05132:-00001:+00017:-00002:000289.4920:05132
05133:-00003:+00022:+00005:000289.4920:05133
05134:-00021:-00006:-00002:000289.4920:05134
05135:-00015:-00006:+00001:000289.4920:05135
05136:-00004:-00003:+00024:000289.4920:05136
05137:-00004:+00016:+00002:000289.4920:05137
05138:-00013:-00007:+00021:000289.4920:05138
05139:-00005:-00016:+00003:000289.4920:05139
05140:-00009:+00007:+00004:000289.4920:05140
05141:+00000:-00006:+00001:000289.4920:05141
05142:-00003:-00005:-00002:000289.4920:05142
05143:+00000:-00001:+00024:000289.4920:05143
05144:-00024:-00003:+00021:000289.4920:05144
05145:-00011:-00002:+00022:000289.4920:05145
05146:-00010:+00016:-00001:000289.4920:05146
05147:-00006:+00023:-00002:000289.4920:05147
05148:-00011:+00020:+00022:000289.4920:05148
05149:+00004:+00020:+00004:000289.4920:05149
05150:-00013:+00020:+00001:000289.4920:05150
05151:+00002:+00018:+00012:000289.4920:05151
05152:-00012:+00012:+00002:000289.4920:05152
05153:-00022:+00022:+00011:000289.4920:05153
05154:-00003:+00009:+00007:000289.4920:05154
05155:-00022:+00011:+00018:000289.4920:05155
05156:-00025:+00021:+00011:000289.4920:05156
05157:-00038:+00015:-00003:000289.4920:05157
05158:-00003:+00020:-00001:000289.4920:05158
05159:-00005:+00023:+00011:000289.4920:05159
05160:-00023:+00000:+00012:000289.4920:05160
05161:+00000:+00021:+00004:000289.4920:05161
05162:-00013:+00009:+00002:000289.4920:05162
05163:-00019:+00010:-00017:000289.4920:05163
05164:+00002:+00014:+00021:000289.4920:05164
05165:-00021:+00034:+00009:000289.4920:05165
05166:-00023:-00002:+00008:000289.4920:05166
05167:+00002:+00000:+00002:000289.4920:05167
05168:+00000:+00011:+00020:000289.4920:05168
05169:-00001:+00019:-00004:000289.4920:05169
05170:-00003:+00019:-00011:000275.1349:05170
05171:-00022:+00009:+00007:000275.1349:05171
05172:-00005:+00018:+00009:000275.1349:05172
05173:-00002:+00018:+00001:000275.1349:05173
05174:-00022:+00012:-00001:000275.1349:05174
05175:-00028:-00005:+00021:000275.1349:05175
05176:-00014:-00002:+00001:000275.1349:05176
05177:-00021:-00005:+00037:000275.1349:05177
05178:-00014:+00004:+00009:000275.1349:05178
05179:-00014:-00016:-00001:000275.1349:05179
05180:-00005:+00004:+00009:000275.1349:05180
05181:-00027:+00002:+00000:000275.1349:05181
05182:-00003:-00021:-00002:000275.1349:05182
05183:-00001:+00001:+00014:000275.1349:05183
05184:-00005:+00004:+00000:000275.1349:05184
05185:-00021:+00003:+00002:000275.1349:05185
05186:+00001:+00007:+00026:000275.1349:05186
05187:-00004:+00001:-00003:000275.1349:05187
05188:-00024:-00018:+00010:000275.1349:05188
05189:-00002:+00006:+00001:000275.1349:05189
05190:-00001:-00005:-00001:000275.1349:05190
05191:-00005:-00004:+00008:000275.1349:05191
05192:-00003:-00002:+00022:000275.1349:05192
05193:-00003:-00002:+00012:000275.1349:05193
05194:+00000:+00021:+00002:000275.1349:05194
05195:-00023:+00016:-00001:000275.1349:05195
05196:-00005:+00018:+00014:000275.1349:05196
05197:-00024:+00000:+00007:000275.1349:05197
05198:-00004:+00009:-00001:000275.1349:05198
05199:-00022:+00020:-00001:000275.1349:05199
05200:-00037:+00021:+00009:000275.1349:05200
05201:-00025:+00019:+00009:000275.1349:05201
05202:-00004:+00012:+00002:000275.1349:05202
05203:-00026:+00010:-00002:000275.1349:05203
05204:-00023:+00008:-00003:000275.1349:05204
05205:-00002:+00019:+00003:000275.1349:05205
05206:-00003:+00013:+00010:000275.1349:05206
05207:-00012:+00014:+00011:000275.1349:05207
05208:-00009:+00015:-00002:000275.1349:05208
05209:-00002:+00011:+00011:000275.1349:05209
05210:+00001:+00022:-00011:000275.1349:05210
05211:-00013:+00010:+00012:000275.1349:05211
05212:+00000:+00022:+00007:000275.1349:05212
05213:+00002:+00011:-00011:000275.1349:05213
05214:-00007:+00009:+00007:000275.1349:05214
05215:-00011:+00018:+00003:000275.1349:05215
05216:-00007:-00002:-00012:000275.1349:05216
05217:-00010:+00009:-00001:000275.1349:05217
05218:+00001:+00019:+00007:000275.1349:05218
05219:-00010:-00004:-00018:000275.1349:05219
05220:+00000:-00002:-00012:000275.1349:05220
05221:-00010:+00016:-00002:000275.1349:05221
05222:-00025:-00003:-00011:000275.1349:05222
05223:+00001:-00003:+00009:000275.1349:05223
05224:-00001:-00007:+00001:000275.1349:05224
05225:-00001:-00004:+00009:000275.1349:05225
05226:+00000:+00007:+00009:000275.1349:05226
05227:+00000:-00001:+00010:000275.1349:05227
05228:-00028:-00005:+00009:000275.1349:05228
05229:+00001:+00017:+00002:000275.1349:05229
05230:-00002:-00005:+00000:000275.1349:05230
05231:+00001:+00015:+00007:000275.1349:05231
05232:-00022:+00018:+00011:000275.1349:05232
05233:-00007:+00020:+00003:000275.1349:05233
05234:-00011:+00021:+00000:000275.1349:05234
05235:-00004:+00022:+00008:000275.1349:05235
05236:-00024:+00034:+00012:000275.1349:05236
05237:-00003:+00036:+00007:000275.1349:05237
05238:-00014:+00012:+00011:000275.1349:05238
05239:+00002:+00010:+00021:000290.6026:05239
05240:-00001:+00032:+00010:000290.6026:05240
05241:-00003:+00021:+00010:000290.6026:05241
05242:-00013:+00013:+00004:000290.6026:05242
05243:+00000:+00012:+00004:000290.6026:05243
05244:+00000:+00012:+00000:000290.6026:05244
05245:-00003:+00023:+00001:000290.6026:05245
05246:-00002:+00008:+00023:000290.6026:05246
05247:-00002:+00008:+00004:000290.6026:05247
05248:-00001:-00003:+00007:000290.6026:05248
05249:-00005:+00019:+00023:000290.6026:05249
05250:-00024:+00000:+00004:000290.6026:05250
05251:-00003:-00002:+00022:000290.6026:05251
05252:-00006:-00006:+00024:000290.6026:05252
05253:-00005:+00008:+00025:000290.6026:05253
05254:-00001:-00006:+00001:000290.6026:05254
05255:-00022:+00017:-00002:000290.6026:05255
05256:-00027:-00007:+00000:000290.6026:05256
05257:-00023:-00006:+00003:000290.6026:05257
05258:+00000:+00003:+00040:000290.6026:05258
05259:-00004:+00004:+00026:000290.6026:05259
05260:-00005:-00020:+00014:000290.6026:05260
05261:+00000:+00002:+00026:000290.6026:05261
05262:-00003:+00002:+00000:000290.6026:05262
05263:-00003:-00017:+00010:000290.6026:05263
05264:-00022:+00003:+00004:000290.6026:05264
05265:+00000:-00007:+00001:000290.6026:05265
05266:-00018:+00007:-00013:000290.6026:05266
05267:-00002:-00005:+00021:000290.6026:05267
05268:-00004:+00003:-00003:000290.6026:05268
05269:-00024:-00007:+00012:000290.6026:05269
05270:-00004:+00017:+00020:000290.6026:05270
05271:-00003:-00001:+00003:000290.6026:05271
05272:+00001:-00001:-00015:000290.6026:05272
05273:+00001:+00019:+00003:000290.6026:05273
05274:+00012:+00021:+00002:000290.6026:05274
05275:-00027:+00019:+00021:000290.6026:05275
05276:-00021:+00021:-00001:000290.6026:05276
05277:+00000:+00012:+00014:000290.6026:05277
05278:-00003:+00008:+00000:000290.6026:05278
05279:-00026:+00017:+00012:000290.6026:05279
05280:-00012:+00021:+00014:000290.6026:05280
05281:-00004:+00017:-00003:000290.6026:05281
05282:+00000:+00021:+00011:000290.6026:05282
05283:-00002:+00015:+00009:000290.6026:05283
05284:+00000:+00010:+00025:000290.6026:05284
05285:-00013:+00019:-00011:000290.6026:05285
05286:-00024:+00012:+00013:000290.6026:05286
05287:-00012:+00021:+00012:000290.6026:05287
05288:-00004:-00001:+00006:000290.6026:05288
05289:-00001:+00009:+00009:000290.6026:05289
05290:-00005:+00009:+00012:000290.6026:05290
05291:-00023:+00016:-00015:000290.6026:05291
05292:-00024:+00020:+00012:000290.6026:05292
05293:-00008:+00018:-00017:000290.6026:05293
05294:-00014:-00001:+00006:000290.6026:05294
05295:-00023:+00000:+00007:000290.6026:05295
05296:-00005:+00022:+00025:000290.6026:05296
05297:-00004:+00005:+00009:000290.6026:05297
05298:+00001:-00002:+00001:000290.6026:05298
05299:-00011:-00002:+00018:000290.6026:05299
05300:+00002:+00007:+00011:000290.6026:05300
05301:+00002:+00004:+00009:000290.6026:05301
05302:+00002:-00006:+00012:000321.7787:05302
05303:-00012:-00004:-00001:000321.7787:05303
05304:+00000:+00015:-00007:000321.7787:05304
05305:-00004:-00002:+00024:000321.7787:05305
05306:+00002:-00001:+00009:000321.7787:05306
05307:-00004:+00004:+00010:000321.7787:05307
05308:-00001:+00015:+00009:000321.7787:05308
05309:-00001:+00016:+00011:000321.7787:05309
05310:-00013:-00001:-00010:000321.7787:05310
05311:-00002:+00020:-00015:000321.7787:05311
05312:-00002:+00012:+00008:000321.7787:05312
05313:-00022:+00018:-00013:000321.7787:05313
05314:+00000:+00018:-00002:000321.7787:05314
05315:-00003:+00016:+00012:000321.7787:05315
05316:-00028:-00007:+00011:000321.7787:05316
05317:-00027:+00017:-00002:000321.7787:05317
05318:-00021:+00010:+00015:000321.7787:05318
05319:-00002:+00020:-00011:000321.7787:05319
05320:-00022:-00002:+00007:000321.7787:05320
05321:+00001:+00022:+00009:000321.7787:05321
05322:-00025:+00019:+00010:000321.7787:05322
05323:-00003:+00016:-00013:000321.7787:05323
05324:-00002:+00020:-00003:000321.7787:05324
05325:+00000:+00018:+00012:000321.7787:05325
05326:-00005:+00020:+00001:000321.7787:05326
05327:+00001:+00021:+00003:000321.7787:05327
05328:-00003:+00018:-00006:000321.7787:05328
05329:-00022:+00019:+00009:000321.7787:05329
05330:-00022:+00019:+00006:000321.7787:05330
05331:-00003:+00019:+00010:000321.7787:05331
05332:-00003:+00018:+00010:000321.7787:05332
05333:-00005:-00001:+00022:000321.7787:05333
05334:-00021:-00005:+00000:000321.7787:05334
05335:-00024:-00004:+00011:000321.7787:05335
05336:-00010:-00003:+00000:000321.7787:05336
05337:-00001:+00018:+00009:000321.7787:05337
05338:-00005:+00016:+00012:000321.7787:05338
05339:-00002:-00001:-00002:000321.7787:05339
05340:-00022:+00006:-00001:000321.7787:05340
05341:-00015:+00006:+00012:000321.7787:05341
05342:+00002:-00006:+00036:000321.7787:05342
05343:+00001:-00007:+00001:000321.7787:05343
05344:-00027:+00007:-00012:000321.7787:05344
05345:-00005:-00004:+00009:000321.7787:05345
05346:-00005:-00001:+00004:000321.7787:05346
05347:-00011:-00007:-00011:000321.7787:05347
05348:+00002:-00005:+00012:000321.7787:05348
05349:-00004:-00006:+00008:000321.7787:05349
05350:-00018:-00001:+00003:000321.7787:05350
05351:-00021:-00002:+00023:000321.7787:05351
05352:-00021:+00016:+00005:000321.7787:05352
05353:-00004:-00002:-00002:000321.7787:05353
05354:-00001:+00018:+00009:000321.7787:05354
05355:+00011:+00021:+00003:000321.7787:05355
05356:-00003:+00021:-00014:000321.7787:05356
05357:-00021:+00010:+00012:000321.7787:05357
05358:-00002:+00013:+00001:000321.7787:05358
05359:-00012:+00008:+00011:000321.7787:05359
05360:-00004:+00017:+00012:000321.7787:05360
05361:+00001:+00008:+00028:000321.7787:05361
05362:+00003:+00010:+00003:000329.6198:05362
05363:-00026:+00008:-00003:000329.6198:05363
05364:+00011:+00023:+00010:000329.6198:05364
05365:+00000:+00018:+00002:000329.6198:05365
05366:+00000:+00020:-00007:000329.6198:05366
05367:+00002:+00009:+00011:000329.6198:05367
05368:-00003:+00019:+00001:000329.6198:05368
05369:-00025:+00016:-00012:000329.6198:05369
05370:-00012:+00022:+00002:000329.6198:05370
05371:-00011:+00019:+00003:000329.6198:05371
05372:-00021:-00008:+00001:000329.6198:05372
05373:-00001:-00003:+00012:000329.6198:05373
05374:-00011:+00000:+00027:000329.6198:05374
05375:-00001:+00017:-00014:000329.6198:05375
05376:-00003:-00007:+00011:000329.6198:05376
05377:-00010:+00018:-00001:000329.6198:05377
05378:-00021:-00002:-00002:000329.6198:05378
05379:-00012:+00007:+00002:000329.6198:05379
05380:+00000:+00022:+00027:000329.6198:05380
05381:-00001:-00003:+00022:000329.6198:05381
05382:-00002:-00003:+00001:000329.6198:05382
05383:+00003:-00004:+00038:000329.6198:05383
05384:-00002:+00018:+00001:000329.6198:05384
05385:+00001:-00007:-00001:000329.6198:05385
05386:-00013:+00022:+00003:000329.6198:05386
05387:-00005:+00018:+00003:000329.6198:05387
05388:-00002:+00019:+00006:000329.6198:05388
05389:+00001:+00020:+00019:000329.6198:05389
05390:-00002:+00013:+00010:000329.6198:05390
05391:-00023:+00018:-00003:000329.6198:05391
05392:+00000:+00022:+00003:000329.6198:05392
05393:+00000:+00020:+00003:000329.6198:05393
05394:-00001:+00021:-00011:000329.6198:05394
05395:+00000:+00012:+00004:000329.6198:05395
05396:-00027:+00009:+00000:000329.6198:05396
05397:-00013:+00011:-00003:000329.6198:05397
05398:-00023:+00009:+00012:000329.6198:05398
05399:-00005:+00015:-00002:000329.6198:05399
05400:-00015:+00018:+00025:000329.6198:05400
05401:-00003:+00008:+00024:000329.6198:05401
05402:-00025:+00019:+00015:000329.6198:05402
05403:-00003:-00001:-00012:000329.6198:05403
05404:-00014:-00002:-00002:000329.6198:05404
05405:-00003:+00000:+00020:000329.6198:05405
05406:-00022:-00004:+00011:000329.6198:05406
05407:-00022:-00002:-00013:000329.6198:05407
05408:-00004:-00001:+00028:000329.6198:05408
05409:-00021:+00003:-00001:000329.6198:05409
05410:-00023:+00007:+00001:000329.6198:05410
05411:-00004:-00005:+00016:000329.6198:05411
05412:-00025:+00016:+00005:000329.6198:05412
05413:-00023:+00001:-00014:000329.6198:05413
05414:-00022:+00015:+00012:000329.6198:05414
05415:-00028:-00001:-00002:000329.6198:05415
05416:-00021:-00008:-00002:000329.6198:05416
05417:-00011:-00002:+00027:000365.4862:05417
05418:-00021:+00017:-00002:000365.4862:05418
05419:-00024:-00004:+00010:000365.4862:05419
05420:-00011:-00001:+00000:000365.4862:05420
05421:-00005:+00018:+00007:000365.4862:05421
05422:-00002:+00019:+00011:000365.4862:05422
05423:-00004:+00017:+00011:000365.4862:05423
05424:-00001:+00021:-00017:000365.4862:05424
05425:-00026:+00009:-00015:000365.4862:05425
05426:+00002:+00008:+00011:000365.4862:05426
05427:-00003:+00032:+00005:000365.4862:05427
05428:-00013:-00001:+00022:000365.4862:05428
05429:+00002:+00018:+00008:000365.4862:05429
05430:-00012:+00031:+00008:000365.4862:05430
05431:-00021:+00014:-00011:000365.4862:05431
05432:+00000:+00008:+00010:000365.4862:05432
05433:+00001:+00031:-00002:000365.4862:05433
05434:+00002:+00009:+00001:000365.4862:05434
05435:-00005:+00031:-00014:000365.4862:05435
05436:-00001:+00021:+00009:000365.4862:05436
05437:-00023:+00011:-00011:000365.4862:05437
05438:-00024:+00011:+00007:000365.4862:05438
05439:+00001:+00023:-00013:000365.4862:05439
05440:-00004:+00022:+00001:000365.4862:05440
05441:-00021:-00002:+00004:000365.4862:05441
05442:-00021:+00010:+00003:000365.4862:05442
05443:-00004:-00001:+00002:000365.4862:05443
05444:-00016:+00016:-00011:000365.4862:05444
05445:-00005:+00021:+00021:000365.4862:05445
05446:-00024:-00005:+00006:000365.4862:05446
05447:-00005:-00005:+00002:000365.4862:05447
05448:-00003:-00002:-00001:000365.4862:05448
05449:-00004:-00005:-00002:000365.4862:05449
05450:-00004:-00006:-00012:000365.4862:05450
05451:-00002:-00002:+00006:000365.4862:05451
05452:-00001:-00002:-00003:000365.4862:05452
05453:-00014:-00003:+00009:000365.4862:05453
05454:+00002:+00017:+00012:000365.4862:05454
05455:+00001:-00002:+00012:000365.4862:05455
05456:-00012:+00015:+00012:000365.4862:05456
05457:+00001:-00003:+00000:000365.4862:05457
05458:+00013:-00006:+00003:000365.4862:05458
05459:-00011:-00002:+00023:000365.4862:05459
05460:+00003:+00007:-00013:000365.4862:05460
05461:-00001:+00018:-00006:000365.4862:05461
05462:-00002:+00018:-00013:000365.4862:05462
05463:-00014:-00001:+00001:000365.4862:05463
05464:+00002:+00016:+00010:000365.4862:05464
05465:-00001:+00019:-00002:000365.4862:05465
05466:-00014:-00003:+00012:000365.4862:05466
05467:-00024:-00002:+00000:000397.9996:05467
05468:-00023:+00021:+00006:000397.9996:05468
05469:-00014:+00018:-00028:000397.9996:05469
05470:-00027:+00016:+00003:000397.9996:05470
05471:-00027:-00001:+00003:000397.9996:05471
05472:-00018:+00018:+00001:000397.9996:05472
05473:-00027:+00016:+00005:000397.9996:05473
05474:-00014:-00001:+00003:000397.9996:05474
05475:-00026:+00018:-00011:000397.9996:05475
05476:-00024:+00018:-00011:000397.9996:05476
05477:+00002:+00017:-00001:000397.9996:05477
05478:-00002:-00001:+00015:000397.9996:05478
05479:-00004:+00006:+00004:000397.9996:05479
05480:-00003:-00004:+00010:000397.9996:05480
05481:-00022:-00002:-00001:000397.9996:05481
05482:-00017:+00006:-00001:000397.9996:05482
05483:-00003:+00001:+00040:000397.9996:05483
05484:-00004:-00004:+00025:000397.9996:05484
05485:-00004:-00008:-00003:000397.9996:05485
05486:-00024:+00018:+00005:000397.9996:05486
05487:-00022:-00001:+00026:000397.9996:05487
05488:-00023:-00006:-00005:000397.9996:05488
05489:-00001:+00019:+00026:000397.9996:05489
05490:-00009:-00002:+00009:000397.9996:05490
05491:-00003:-00001:-00027:000397.9996:05491
05492:-00005:+00016:+00008:000397.9996:05492
05493:-00004:+00018:+00002:000397.9996:05493
05494:-00004:-00007:+00001:000397.9996:05494
05495:+00000:+00020:+00022:000397.9996:05495
05496:-00012:+00022:+00012:000397.9996:05496
05497:-00002:-00004:-00005:000397.9996:05497
05498:-00001:+00008:-00011:000397.9996:05498
05499:+00014:+00012:+00001:000397.9996:05499
05500:-00005:+00009:+00000:000397.9996:05500
05501:-00025:+00022:+00023:000397.9996:05501
05502:-00003:+00012:+00031:000397.9996:05502
05503:-00027:+00023:+00005:000397.9996:05503
05504:-00028:+00019:-00013:000397.9996:05504
05505:-00006:+00010:-00001:000397.9996:05505
05506:-00003:+00021:+00011:000397.9996:05506
05507:-00003:-00001:-00014:000397.9996:05507
05508:-00012:+00021:+00004:000397.9996:05508
05509:-00006:-00003:+00015:000397.9996:05509
05510:-00026:-00002:+00006:000397.9996:05510
05511:+00000:+00009:+00001:000397.9996:05511
05512:-00024:-00001:+00009:000397.9996:05512
05513:-00003:+00004:+00010:000397.9996:05513
05514:+00002:+00017:+00009:000397.9996:05514
05515:-00008:-00002:+00021:000397.9996:05515
05516:-00003:-00003:+00024:000412.5197:05516
05517:-00021:+00007:+00003:000412.5197:05517
05518:-00012:+00000:+00004:000412.5197:05518
05519:-00025:+00016:+00009:000412.5197:05519
05520:-00028:+00016:+00000:000412.5197:05520
05521:-00023:+00017:+00038:000412.5197:05521
05522:-00022:-00003:+00004:000412.5197:05522
05523:-00027:+00007:+00012:000412.5197:05523
05524:-00006:+00000:+00004:000412.5197:05524
05525:-00025:-00004:+00009:000412.5197:05525
05526:-00027:-00001:-00007:000412.5197:05526
05527:-00001:+00016:+00011:000412.5197:05527
05528:-00003:-00001:+00003:000412.5197:05528
05529:-00026:+00018:-00006:000412.5197:05529
05530:-00003:-00002:+00000:000412.5197:05530
05531:-00002:+00017:+00001:000412.5197:05531
05532:-00004:-00001:+00009:000412.5197:05532
05533:-00004:+00021:+00011:000412.5197:05533
05534:-00011:+00022:+00001:000412.5197:05534
05535:-00001:+00009:-00005:000412.5197:05535
05536:+00002:+00008:+00004:000412.5197:05536
05537:-00007:+00021:+00003:000412.5197:05537
05538:-00021:+00008:+00001:000412.5197:05538
05539:-00026:+00013:-00018:000412.5197:05539
05540:-00002:+00012:+00013:000412.5197:05540
05541:-00003:+00019:+00003:000412.5197:05541
05542:-00013:+00018:+00025:000412.5197:05542
05543:-00024:+00009:+00015:000412.5197:05543
05544:-00027:+00018:-00001:000412.5197:05544
05545:-00017:-00001:-00017:000412.5197:05545
05546:-00028:+00021:+00009:000412.5197:05546
05547:-00004:+00021:+00000:000412.5197:05547
05548:-00038:-00004:-00027:000412.5197:05548
05549:-00004:-00007:+00015:000412.5197:05549
05550:-00003:-00004:+00001:000412.5197:05550
05551:-00027:-00017:+00010:000412.5197:05551
05552:-00003:+00005:-00012:000412.5197:05552
05553:-00002:+00006:+00012:000412.5197:05553
05554:-00002:+00002:-00005:000412.5197:05554
05555:+00002:+00006:+00001:000412.5197:05555
05556:+00011:+00001:+00024:000412.5197:05556
05557:-00003:-00003:-00001:000412.5197:05557
05558:+00000:+00002:-00011:000412.5197:05558
05559:-00003:-00005:+00027:000412.5197:05559
05560:+00002:+00004:+00000:000445.3679:05560
05561:-00001:-00006:-00001:000445.3679:05561
05562:-00009:-00004:+00037:000445.3679:05562
05563:-00003:+00005:+00003:000445.3679:05563
05564:-00005:-00001:+00002:000445.3679:05564
05565:+00000:+00017:+00009:000445.3679:05565
05566:-00022:-00005:+00001:000445.3679:05566
05567:-00004:-00002:-00005:000445.3679:05567
05568:-00021:+00017:+00026:000445.3679:05568
05569:-00003:-00001:+00022:000445.3679:05569
05570:-00014:-00006:+00024:000445.3679:05570
05571:-00002:-00001:+00011:000445.3679:05571
05572:+00002:-00007:+00003:000445.3679:05572
05573:-00003:-00004:+00006:000445.3679:05573
05574:-00002:-00005:+00001:000445.3679:05574
05575:+00014:-00001:+00001:000445.3679:05575
05576:-00001:-00007:-00016:000445.3679:05576
05577:+00002:-00006:+00003:000445.3679:05577
05578:-00010:-00001:+00007:000445.3679:05578
05579:+00012:+00007:-00011:000445.3679:05579
05580:-00008:-00003:-00003:000445.3679:05580
05581:-00006:+00017:+00035:000445.3679:05581
05582:-00007:-00003:+00001:000445.3679:05582
05583:-00007:-00003:+00025:000445.3679:05583
05584:+00015:+00023:-00002:000445.3679:05584
05585:-00012:+00019:+00003:000445.3679:05585
05586:+00010:-00001:+00001:000445.3679:05586
05587:+00031:+00011:+00037:000445.3679:05587
05588:+00029:+00015:+00024:000445.3679:05588
05589:+00008:-00003:+00002:000445.3679:05589
05590:+00028:-00001:+00014:000445.3679:05590
05591:+00008:+00018:+00008:000445.3679:05591
05592:+00004:-00002:+00007:000445.3679:05592
05593:+00017:+00006:-00002:000445.3679:05593
05594:+00007:+00006:+00012:000445.3679:05594
05595:+00014:+00000:-00001:000445.3679:05595
05596:+00016:-00016:+00040:000445.3679:05596
05597:+00013:-00020:+00020:000445.3679:05597
05598:-00008:-00017:+00021:000445.3679:05598
05599:+00015:-00020:+00011:000445.3679:05599
05600:-00008:+00005:-00001:000445.3679:05600
05601:-00009:+00003:+00000:000445.3679:05601
05602:-00011:+00005:+00022:000445.3679:05602
05603:+00012:+00006:+00027:000470.9378:05603
05604:+00001:-00005:-00001:000470.9378:05604
05605:+00015:+00007:+00036:000470.9378:05605
05606:+00004:-00001:-00002:000470.9378:05606
05607:-00008:+00003:+00013:000470.9378:05607
05608:+00005:+00002:+00027:000470.9378:05608
05609:+00027:-00005:+00023:000470.9378:05609
05610:+00010:+00003:-00006:000470.9378:05610
05611:+00029:-00003:-00005:000470.9378:05611
05612:+00023:-00004:+00033:000470.9378:05612
05613:+00027:+00000:+00037:000470.9378:05613
05614:+00016:+00001:+00006:000470.9378:05614
05615:+00010:-00005:-00020:000470.9378:05615
05616:+00003:+00002:-00003:000470.9378:05616
05617:+00007:-00018:+00035:000470.9378:05617
05618:+00027:-00007:-00012:000470.9378:05618
05619:+00011:-00018:-00014:000470.9378:05619
05620:-00023:+00003:-00011:000470.9378:05620
05621:-00008:+00006:+00003:000470.9378:05621
05622:-00001:+00001:+00002:000470.9378:05622
05623:-00002:-00003:+00026:000470.9378:05623
05624:-00021:+00019:+00016:000470.9378:05624
05625:+00001:-00001:+00004:000470.9378:05625
05626:-00026:-00005:+00025:000470.9378:05626
05627:-00005:-00003:+00041:000470.9378:05627
05628:-00001:-00001:-00012:000470.9378:05628
05629:-00011:+00000:+00006:000470.9378:05629
05630:-00011:-00001:+00023:000470.9378:05630
05631:-00011:+00019:+00002:000470.9378:05631
05632:+00001:+00016:-00017:000470.9378:05632
05633:+00011:-00002:+00002:000470.9378:05633
05634:+00016:+00007:-00002:000470.9378:05634
05635:+00000:+00005:+00007:000470.9378:05635
05636:+00016:-00002:+00012:000470.9378:05636
05637:+00010:-00001:-00002:000470.9378:05637
05638:+00014:-00008:-00016:000470.9378:05638
05639:-00009:-00001:+00012:000470.9378:05639
05640:+00015:-00002:+00008:000470.9378:05640
05641:+00002:-00001:+00005:000470.9378:05641
05642:+00015:+00017:+00000:000470.9378:05642
05643:-00006:+00022:+00010:000470.9378:05643
05644:+00017:+00009:-00001:000470.9378:05644
05645:+00014:+00020:+00002:000470.9378:05645
05646:+00005:+00021:+00036:000470.9378:05646
05647:+00004:+00021:+00007:000470.9378:05647
05648:+00026:+00020:-00002:000470.9378:05648
05649:+00018:+00011:+00001:000470.9378:05649
05650:+00032:+00020:+00005:000428.7111:05650
05651:+00008:+00010:-00010:000428.7111:05651
05652:+00006:+00014:+00004:000428.7111:05652
05653:+00007:+00009:-00012:000428.7111:05653
05654:+00016:+00010:+00005:000428.7111:05654
05655:+00009:+00022:-00001:000428.7111:05655
05656:+00004:+00021:+00007:000428.7111:05656
05657:+00016:-00003:-00029:000428.7111:05657
05658:-00006:+00023:+00008:000428.7111:05658
05659:+00011:+00019:+00007:000428.7111:05659
05660:-00012:+00022:-00008:000428.7111:05660
05661:-00012:-00005:-00007:000428.7111:05661
05662:+00001:+00020:-00017:000428.7111:05662
05663:-00021:-00005:+00007:000428.7111:05663
05664:-00012:+00005:-00016:000428.7111:05664
05665:-00002:-00004:+00025:000428.7111:05665
05666:-00004:+00007:+00007:000428.7111:05666
05667:-00002:+00004:+00006:000428.7111:05667
05668:+00012:-00007:-00012:000428.7111:05668
05669:-00004:+00008:-00016:000428.7111:05669
05670:-00008:+00003:-00012:000428.7111:05670
05671:+00012:-00007:+00021:000428.7111:05671
05672:+00011:-00017:+00007:000428.7111:05672
05673:+00014:+00001:+00006:000428.7111:05673
05674:+00013:-00006:+00012:000428.7111:05674
05675:+00013:+00006:-00017:000428.7111:05675
05676:-00007:+00005:-00005:000428.7111:05676
05677:+00010:+00007:-00001:000428.7111:05677
05678:-00010:+00006:+00001:000428.7111:05678
05679:+00001:+00002:+00010:000428.7111:05679
05680:+00001:+00005:+00010:000428.7111:05680
05681:-00028:+00002:-00014:000428.7111:05681
05682:-00018:+00003:-00006:000428.7111:05682
05683:-00024:+00001:-00011:000428.7111:05683
05684:-00020:-00018:-00002:000428.7111:05684
05685:-00039:-00018:-00011:000428.7111:05685
05686:-00039:-00009:+00011:000428.7111:05686
05687:-00019:-00019:+00007:000428.7111:05687
05688:-00029:-00019:+00010:000428.7111:05688
05689:-00020:-00019:+00008:000428.7111:05689
05690:-00026:+00004:+00000:000428.7111:05690
05691:-00017:-00008:+00007:000428.7111:05691
05692:-00026:-00020:-00015:000428.7111:05692
05693:-00021:-00020:+00012:000428.7111:05693
05694:-00024:-00018:+00013:000428.7111:05694
05695:-00021:+00003:+00024:000428.7111:05695
05696:-00026:-00023:+00022:000428.7111:05696
05697:-00021:-00020:+00003:000428.7111:05697
05698:-00015:-00023:-00011:000428.7111:05698
05699:-00025:-00020:+00001:000428.7111:05699
05700:-00024:-00023:+00011:000428.7111:05700
05701:-00025:-00022:+00003:000428.7111:05701
05702:+00003:-00009:+00025:000428.7111:05702
05703:-00002:-00012:+00014:000428.7111:05703
05704:-00022:-00009:+00000:000368.1708:05704
05705:-00003:+00003:+00021:000368.1708:05705
05706:-00027:-00012:-00001:000368.1708:05706
05707:-00018:-00019:+00000:000368.1708:05707
05708:-00025:-00018:+00020:000368.1708:05708
05709:-00024:-00022:+00002:000368.1708:05709
05710:-00028:-00010:+00016:000368.1708:05710
05711:-00025:-00021:+00026:000368.1708:05711
05712:-00015:-00019:+00027:000368.1708:05712
05713:-00016:+00000:+00005:000368.1708:05713
05714:-00014:-00019:-00001:000368.1708:05714
05715:-00020:+00007:+00022:000368.1708:05715
05716:-00018:+00007:+00002:000368.1708:05716
05717:-00019:+00000:-00015:000368.1708:05717
05718:-00015:+00005:+00011:000368.1708:05718
05719:-00017:-00007:+00009:000368.1708:05719
05720:-00020:-00004:+00027:000368.1708:05720
05721:+00001:-00007:+00017:000368.1708:05721
05722:-00027:-00006:+00014:000368.1708:05722
05723:-00021:-00006:+00004:000368.1708:05723
05724:-00024:+00018:+00024:000368.1708:05724
05725:-00022:+00000:+00024:000368.1708:05725
05726:-00025:+00003:+00000:000368.1708:05726
05727:-00002:+00007:+00011:000368.1708:05727
05728:+00000:-00002:-00001:000368.1708:05728
05729:-00026:+00006:+00004:000368.1708:05729
05730:-00003:-00002:+00016:000368.1708:05730
05731:-00004:-00003:+00028:000368.1708:05731
05732:-00005:+00007:+00022:000368.1708:05732
05733:-00025:-00006:+00015:000368.1708:05733
05734:-00015:+00007:-00002:000368.1708:05734
05735:-00015:-00003:+00022:000368.1708:05735
05736:-00014:-00003:+00010:000368.1708:05736
05737:-00015:-00002:+00026:000368.1708:05737
05738:-00020:-00004:+00026:000368.1708:05738
05739:-00037:-00004:+00037:000368.1708:05739
05740:-00023:-00001:+00027:000368.1708:05740
05741:-00018:-00004:+00003:000368.1708:05741
05742:-00041:+00006:-00001:000368.1708:05742
05743:-00038:+00019:+00025:000368.1708:05743
05744:-00028:-00001:+00005:000368.1708:05744
05745:-00042:+00016:+00001:000368.1708:05745
05746:-00015:+00019:+00014:000368.1708:05746
05747:-00026:+00000:+00039:000368.1708:05747
05748:-00017:-00004:+00001:000368.1708:05748
05749:-00027:+00018:+00000:000368.1708:05749
05750:-00022:+00020:+00013:000368.1708:05750
05751:-00023:+00019:+00032:000368.1708:05751
05752:-00003:-00005:+00018:000368.1708:05752
05753:-00002:+00021:+00001:000368.1708:05753
05754:-00003:+00008:+00007:000368.1708:05754
05755:-00020:+00021:-00017:000368.1708:05755
05756:-00025:+00018:+00000:000368.1708:05756
05757:-00004:+00008:-00003:000368.1708:05757
05758:-00004:+00008:+00024:000368.1708:05758
05759:+00002:+00012:+00012:000368.1708:05759
05760:-00027:+00023:-00012:000368.1708:05760
05761:-00015:+00021:-00014:000368.1708:05761
05762:-00019:+00010:+00002:000368.1708:05762
05763:-00014:+00009:+00011:000368.1708:05763
05764:-00040:+00009:+00011:000368.1708:05764
05765:-00039:+00010:+00010:000368.1708:05765
05766:-00042:+00012:+00003:000322.3483:05766
05767:-00041:+00016:-00001:000322.3483:05767
05768:-00040:+00019:+00010:000322.3483:05768
05769:-00018:+00022:+00025:000322.3483:05769
05770:-00043:+00023:+00000:000322.3483:05770
05771:-00036:+00019:+00003:000322.3483:05771
05772:-00016:+00017:+00010:000322.3483:05772
05773:-00029:+00009:+00012:000322.3483:05773
05774:-00026:+00023:+00010:000322.3483:05774
05775:-00014:+00009:-00002:000322.3483:05775
05776:-00021:+00009:+00003:000322.3483:05776
05777:+00001:+00010:+00001:000322.3483:05777
05778:+00011:+00021:-00002:000322.3483:05778
05779:+00000:+00011:-00012:000322.3483:05779
05780:-00004:+00012:-00001:000322.3483:05780
05781:-00010:+00015:-00002:000322.3483:05781
05782:-00005:+00011:+00000:000322.3483:05782
05783:-00005:+00033:+00002:000322.3483:05783
05784:-00004:+00015:+00014:000322.3483:05784
05785:+00001:+00014:+00000:000322.3483:05785
05786:-00014:+00013:-00003:000322.3483:05786
05787:-00011:+00033:+00009:000322.3483:05787
05788:-00002:+00031:+00007:000322.3483:05788
05789:+00001:+00009:-00003:000322.3483:05789
05790:-00001:+00035:-00003:000322.3483:05790
05791:+00002:+00015:+00006:000322.3483:05791
05792:-00018:+00014:-00007:000322.3483:05792
05793:-00023:+00008:+00026:000322.3483:05793
05794:-00003:+00014:+00007:000322.3483:05794
05795:-00026:+00021:+00006:000322.3483:05795
05796:-00021:+00012:+00005:000322.3483:05796
05797:-00004:+00008:-00005:000322.3483:05797
05798:+00001:+00022:-00033:000322.3483:05798
05799:-00003:+00008:-00016:000322.3483:05799
05800:+00013:+00020:-00014:000322.3483:05800
05801:-00003:+00019:-00032:000322.3483:05801
05802:-00001:+00016:-00011:000322.3483:05802
05803:+00000:+00008:+00010:000322.3483:05803
05804:-00001:-00003:-00011:000322.3483:05804
05805:-00012:+00016:-00015:000322.3483:05805
05806:+00001:-00003:-00003:000322.3483:05806
05807:+00002:+00000:-00004:000322.3483:05807
05808:+00002:+00015:-00005:000322.3483:05808
05809:-00005:+00020:-00016:000322.3483:05809
05810:-00009:-00004:-00012:000322.3483:05810
05811:-00011:+00018:-00012:000322.3483:05811
05812:+00002:+00019:+00000:000322.3483:05812
05813:+00001:-00003:+00010:000322.3483:05813
05814:-00004:+00018:+00006:000322.3483:05814
05815:+00002:+00016:+00007:000322.3483:05815
05816:+00000:-00003:-00013:000322.3483:05816
05817:-00001:+00017:+00008:000322.3483:05817
05818:-00003:+00017:+00007:000322.3483:05818
05819:-00021:+00021:+00010:000322.3483:05819
05820:-00022:+00019:-00009:000322.3483:05820
05821:-00022:+00022:-00002:000322.3483:05821
05822:-00028:+00018:-00002:000322.3483:05822
05823:-00024:+00019:+00008:000322.3483:05823
05824:-00010:-00001:+00007:000322.3483:05824
05825:-00024:+00018:-00003:000322.3483:05825
05826:-00023:-00003:+00009:000322.3483:05826
05827:-00013:+00019:+00002:000322.3483:05827
05828:-00004:+00018:+00002:000322.3483:05828
05829:-00013:-00002:+00000:000322.3483:05829
05830:-00003:+00019:+00024:000322.3483:05830
05831:-00004:+00019:+00004:000322.3483:05831
05832:-00025:-00005:+00001:000322.3483:05832
05833:+00011:+00018:+00003:000322.3483:05833
05834:-00002:-00001:+00023:000322.3483:05834
05835:-00003:+00006:+00007:000322.3483:05835
05836:+00001:-00006:+00002:000322.3483:05836
05837:-00008:-00006:+00003:000322.3483:05837
05838:-00024:-00002:-00015:000322.3483:05838
05839:-00023:-00004:+00012:000322.3483:05839
05840:-00003:-00004:+00021:000271.4171:05840
05841:-00026:+00005:+00022:000271.4171:05841
05842:-00004:+00004:+00022:000271.4171:05842
05843:-00004:+00006:+00014:000271.4171:05843
05844:-00023:+00002:-00003:000271.4171:05844
05845:-00003:+00004:+00027:000271.4171:05845
05846:-00007:-00003:+00026:000271.4171:05846
05847:-00025:-00007:+00023:000271.4171:05847
05848:-00023:-00007:+00013:000271.4171:05848
05849:-00026:-00006:+00029:000271.4171:05849
05850:-00025:-00004:+00026:000271.4171:05850
05851:-00016:-00006:+00008:000271.4171:05851
05852:-00003:+00002:+00020:000271.4171:05852
05853:-00004:-00007:+00014:000271.4171:05853
05854:-00003:-00016:+00024:000271.4171:05854
05855:-00005:-00002:+00021:000271.4171:05855
05856:+00000:-00006:+00023:000271.4171:05856
05857:-00023:+00016:-00015:000271.4171:05857
05858:-00012:-00003:+00024:000271.4171:05858
05859:+00002:-00001:+00012:000271.4171:05859
05860:-00001:-00001:+00003:000271.4171:05860
05861:-00012:+00017:+00004:000271.4171:05861
05862:-00013:+00020:+00026:000271.4171:05862
05863:+00002:-00001:+00012:000271.4171:05863
05864:+00002:+00017:+00021:000271.4171:05864
05865:-00005:+00020:+00021:000271.4171:05865
05866:-00004:+00020:+00022:000271.4171:05866
05867:-00001:+00010:+00000:000271.4171:05867
05868:-00003:+00035:+00016:000271.4171:05868
05869:-00004:+00022:+00004:000271.4171:05869
05870:-00003:+00021:+00004:000271.4171:05870
05871:+00001:+00023:+00027:000271.4171:05871
05872:-00025:+00010:+00001:000271.4171:05872
05873:-00021:+00016:+00008:000271.4171:05873
05874:-00004:+00008:-00002:000271.4171:05874
05875:-00022:+00008:+00023:000271.4171:05875
05876:-00023:+00022:-00015:000271.4171:05876
05877:-00003:+00010:+00022:000271.4171:05877
05878:-00002:+00021:+00002:000271.4171:05878
05879:-00026:-00004:-00001:000271.4171:05879
05880:-00012:+00017:-00002:000271.4171:05880
05881:-00002:+00018:+00003:000271.4171:05881
05882:+00002:+00017:-00015:000271.4171:05882
05883:-00012:-00001:+00001:000271.4171:05883
05884:-00009:-00006:+00001:000271.4171:05884
05885:-00022:+00003:+00009:000271.4171:05885
05886:-00004:-00003:+00012:000271.4171:05886
05887:+00002:-00004:+00020:000271.4171:05887
05888:-00021:-00018:+00004:000271.4171:05888
05889:-00001:-00017:+00003:000271.4171:05889
05890:-00009:+00004:+00017:000271.4171:05890
05891:-00022:+00003:+00006:000271.4171:05891
05892:-00003:+00000:+00012:000271.4171:05892
05893:-00002:+00006:+00001:000271.4171:05893
05894:-00025:+00003:-00003:000271.4171:05894
05895:-00028:+00003:+00004:000271.4171:05895
05896:-00026:+00004:+00025:000271.4171:05896
05897:-00016:+00005:+00026:000271.4171:05897
05898:-00018:+00007:+00023:000271.4171:05898
05899:-00014:-00007:+00024:000271.4171:05899
05900:-00018:+00007:+00000:000271.4171:05900
05901:-00015:+00007:+00024:000271.4171:05901
05902:-00021:-00001:+00001:000271.4171:05902
05903:-00021:+00000:+00010:000271.4171:05903
05904:-00004:-00004:-00017:000271.4171:05904
05905:-00005:-00006:+00023:000271.4171:05905
05906:-00024:-00006:+00023:000271.4171:05906
05907:-00026:-00001:-00002:000271.4171:05907
05908:-00012:-00002:+00002:000271.4171:05908
05909:-00002:-00001:+00011:000271.4171:05909
05910:-00026:+00000:+00012:000271.4171:05910
05911:-00025:-00006:-00002:000271.4171:05911
05912:-00022:-00007:+00012:000271.4171:05912
05913:-00014:-00007:-00003:000271.4171:05913
05914:-00023:-00005:+00024:000271.4171:05914
05915:-00024:+00007:+00008:000263.8823:05915
05916:-00026:+00005:+00006:000263.8823:05916
05917:-00022:+00006:-00001:000263.8823:05917
05918:-00024:+00004:-00012:000263.8823:05918
05919:-00020:+00002:-00008:000263.8823:05919
05920:-00004:+00001:+00021:000263.8823:05920
05921:-00001:+00003:-00001:000263.8823:05921
05922:-00013:+00005:-00008:000263.8823:05922
05923:+00001:+00003:+00024:000263.8823:05923
05924:+00001:+00007:+00011:000263.8823:05924
05925:-00024:-00016:-00014:000263.8823:05925
05926:-00010:+00002:+00009:000263.8823:05926
05927:-00007:+00004:-00002:000263.8823:05927
05928:-00011:+00002:-00005:000263.8823:05928
05929:-00010:+00003:+00012:000263.8823:05929
05930:+00017:-00007:+00009:000263.8823:05930
05931:+00001:+00007:-00031:000263.8823:05931
05932:+00002:+00005:+00007:000263.8823:05932
05933:-00012:-00004:-00011:000263.8823:05933
05934:+00002:-00006:-00003:000263.8823:05934
05935:+00001:-00005:+00006:000263.8823:05935
05936:-00013:-00006:+00018:000263.8823:05936
05937:+00002:-00001:-00017:000263.8823:05937
05938:+00000:-00004:+00011:000263.8823:05938
05939:-00010:-00001:-00013:000263.8823:05939
05940:-00004:-00001:-00011:000263.8823:05940
05941:+00001:+00017:-00016:000263.8823:05941
05942:-00012:-00004:+00003:000263.8823:05942
05943:+00001:-00007:+00011:000263.8823:05943
05944:-00012:+00017:-00003:000263.8823:05944
05945:-00010:+00007:+00011:000263.8823:05945
05946:-00004:+00004:-00001:000263.8823:05946
05947:+00002:+00001:+00001:000263.8823:05947
05948:-00003:-00007:-00003:000263.8823:05948
05949:+00002:+00006:+00000:000263.8823:05949
05950:-00004:+00003:-00013:000263.8823:05950
05951:-00003:+00004:+00021:000263.8823:05951
05952:-00025:-00016:+00024:000263.8823:05952
05953:-00021:+00002:+00011:000263.8823:05953
05954:-00012:-00016:+00010:000263.8823:05954
05955:+00000:+00002:+00010:000263.8823:05955
05956:-00003:+00000:+00008:000263.8823:05956
05957:-00003:+00005:+00004:000263.8823:05957
05958:-00001:+00006:-00002:000263.8823:05958
05959:-00025:-00006:+00000:000263.8823:05959
05960:+00000:+00006:+00016:000263.8823:05960
05961:+00001:-00006:+00005:000263.8823:05961
05962:-00022:+00004:-00002:000263.8823:05962
05963:-00010:-00006:+00004:000263.8823:05963
05964:+00002:-00002:+00021:000263.8823:05964
05965:+00002:-00006:+00004:000263.8823:05965
05966:-00011:-00004:+00021:000263.8823:05966
05967:-00011:-00001:+00001:000263.8823:05967
05968:-00003:+00017:+00003:000263.8823:05968
05969:+00001:-00003:+00000:000263.8823:05969
05970:-00009:+00015:+00023:000263.8823:05970
05971:+00002:+00017:+00004:000263.8823:05971
05972:+00002:+00018:+00012:000263.8823:05972
05973:-00008:+00021:+00023:000263.8823:05973
05974:-00004:+00017:+00027:000263.8823:05974
05975:-00002:+00019:+00012:000263.8823:05975
05976:+00000:+00009:+00001:000263.8823:05976
05977:-00001:+00018:+00004:000263.8823:05977
05978:-00025:+00020:+00001:000263.8823:05978
05979:+00000:+00019:+00015:000263.8823:05979
05980:-00004:+00000:+00022:000263.8823:05980
05981:-00013:-00001:+00004:000263.8823:05981
05982:-00003:-00004:+00012:000263.8823:05982
05983:-00002:-00006:+00022:000263.8823:05983
05984:-00002:+00007:-00014:000263.8823:05984
05985:-00003:+00017:+00022:000291.0274:05985
05986:+00001:-00007:+00024:000291.0274:05986
05987:-00023:-00007:+00021:000291.0274:05987
05988:-00001:+00007:+00002:000291.0274:05988
05989:-00002:-00004:+00013:000291.0274:05989
05990:-00001:+00005:-00001:000291.0274:05990
05991:-00012:-00007:-00001:000291.0274:05991
05992:+00012:-00004:+00000:000291.0274:05992
05993:-00001:+00004:+00002:000291.0274:05993
05994:-00020:+00005:+00004:000291.0274:05994
05995:-00006:-00003:+00010:000291.0274:05995
05996:+00001:+00020:-00002:000291.0274:05996
05997:-00021:-00001:-00002:000291.0274:05997
05998:-00014:+00016:+00039:000291.0274:05998
05999:-00022:-00003:+00009:000291.0274:05999
06000:-00017:-00005:-00001:000291.0274:06000
06001:+00000:+00020:-00002:000291.0274:06001
06002:-00003:+00009:+00004:000291.0274:06002
06003:-00004:-00001:+00006:000291.0274:06003
06004:+00000:+00022:-00001:000291.0274:06004
06005:-00008:+00011:+00012:000291.0274:06005
06006:-00013:+00009:-00009:000291.0274:06006
06007:-00002:+00014:-00003:000291.0274:06007
06008:+00000:+00036:+00002:000291.0274:06008
06009:-00001:+00009:+00001:000291.0274:06009
06010:+00000:+00035:+00007:000291.0274:06010
06011:-00009:+00035:+00012:000291.0274:06011
06012:-00001:+00013:-00005:000291.0274:06012
06013:-00005:+00015:+00006:000291.0274:06013
06014:-00009:+00035:+00007:000291.0274:06014
06015:-00005:+00021:-00011:000291.0274:06015
06016:-00004:+00020:+00006:000291.0274:06016
06017:-00024:+00009:+00013:000291.0274:06017
06018:-00021:+00008:+00010:000291.0274:06018
06019:-00016:+00009:+00001:000291.0274:06019
06020:-00005:+00008:-00002:000291.0274:06020
06021:-00021:-00004:+00021:000291.0274:06021
06022:-00024:+00005:-00013:000291.0274:06022
06023:-00021:+00006:+00008:000291.0274:06023
06024:-00010:-00007:+00005:000291.0274:06024
06025:-00013:+00006:-00026:000291.0274:06025
06026:-00003:+00007:+00004:000291.0274:06026
06027:-00003:+00005:+00022:000291.0274:06027
06028:-00024:-00018:+00011:000291.0274:06028
06029:-00025:+00005:+00003:000291.0274:06029
06030:+00000:+00005:+00001:000291.0274:06030
06031:-00003:-00007:-00015:000291.0274:06031
06032:-00002:+00003:+00008:000291.0274:06032
06033:-00008:-00004:+00000:000291.0274:06033
06034:-00024:-00007:+00000:000291.0274:06034
06035:-00005:-00003:+00010:000291.0274:06035
06036:-00026:+00016:+00017:000291.0274:06036
06037:-00023:-00003:-00001:000291.0274:06037
06038:-00017:-00004:+00011:000291.0274:06038
06039:-00003:+00022:-00001:000291.0274:06039
06040:-00015:+00015:+00013:000291.0274:06040
06041:-00016:-00002:-00017:000291.0274:06041
06042:-00016:+00015:-00002:000291.0274:06042
06043:-00013:-00001:+00009:000291.0274:06043
06044:-00018:+00016:-00003:000291.0274:06044
06045:-00023:+00021:+00012:000291.0274:06045
06046:-00024:+00010:+00011:000291.0274:06046
06047:-00018:-00003:+00006:000291.0274:06047
06048:-00026:+00010:+00009:000291.0274:06048
06049:-00024:+00021:-00002:000291.0274:06049
06050:-00026:-00001:-00030:000291.0274:06050
06051:-00003:+00022:-00002:000291.0274:06051
06052:+00000:+00009:+00010:000291.0274:06052
06053:-00023:+00021:+00010:000291.0274:06053
06054:-00004:+00020:+00007:000286.7969:06054
06055:-00001:+00011:+00028:000286.7969:06055
06056:+00002:+00010:-00003:000286.7969:06056
06057:-00011:+00018:+00000:000286.7969:06057
06058:-00007:+00009:+00015:000286.7969:06058
06059:-00009:+00019:-00012:000286.7969:06059
06060:-00012:-00001:-00003:000286.7969:06060
06061:-00011:+00023:+00003:000286.7969:06061
06062:+00002:-00002:+00011:000286.7969:06062
06063:-00001:+00016:-00006:000286.7969:06063
06064:-00023:+00011:+00021:000286.7969:06064
06065:-00021:+00018:+00001:000286.7969:06065
06066:-00024:+00018:+00012:000286.7969:06066
06067:-00002:+00020:-00001:000286.7969:06067
06068:-00004:+00022:+00025:000286.7969:06068
06069:-00020:-00007:+00006:000286.7969:06069
06070:-00001:+00018:+00000:000286.7969:06070
06071:-00001:+00023:+00005:000286.7969:06071
06072:-00014:-00002:-00026:000286.7969:06072
06073:-00022:-00001:+00003:000286.7969:06073
06074:-00003:+00023:+00022:000286.7969:06074
06075:-00023:-00004:+00022:000286.7969:06075
06076:-00003:-00001:+00005:000286.7969:06076
06077:+00001:-00008:+00037:000286.7969:06077
06078:-00003:-00001:+00009:000286.7969:06078
06079:-00022:+00016:+00000:000286.7969:06079
06080:-00002:+00016:+00010:000286.7969:06080
06081:-00003:-00001:+00004:000286.7969:06081
06082:-00024:-00001:-00015:000286.7969:06082
06083:-00022:+00019:+00022:000286.7969:06083
06084:-00025:+00022:+00005:000286.7969:06084
06085:-00014:-00001:+00023:000286.7969:06085
06086:-00027:+00021:+00026:000286.7969:06086
06087:-00025:+00008:+00003:000286.7969:06087
06088:-00022:+00022:-00009:000286.7969:06088
06089:-00005:+00012:-00003:000286.7969:06089
06090:-00026:+00021:+00003:000286.7969:06090
06091:-00003:+00014:+00001:000286.7969:06091
06092:-00022:+00009:+00023:000286.7969:06092
06093:+00002:+00013:+00022:000286.7969:06093
06094:-00003:+00022:-00001:000286.7969:06094
06095:-00021:+00022:+00012:000286.7969:06095
06096:+00002:+00022:+00039:000286.7969:06096
06097:+00002:+00011:+00007:000286.7969:06097
06098:+00001:+00010:-00001:000286.7969:06098
06099:+00000:+00036:+00004:000286.7969:06099
06100:-00028:+00008:+00021:000286.7969:06100
06101:-00022:+00018:+00015:000286.7969:06101
06102:-00026:+00022:+00021:000286.7969:06102
06103:-00024:+00021:-00017:000286.7969:06103
06104:-00016:+00000:+00006:000286.7969:06104
06105:-00004:+00016:+00026:000286.7969:06105
06106:-00004:-00003:+00024:000286.7969:06106
06107:-00022:+00007:+00003:000286.7969:06107
06108:-00024:-00001:+00010:000286.7969:06108
06109:-00025:-00005:+00003:000286.7969:06109
06110:-00016:+00004:+00006:000286.7969:06110
06111:-00013:+00003:+00002:000286.7969:06111
06112:-00022:-00018:+00000:000286.7969:06112
06113:-00001:+00000:+00011:000286.7969:06113
06114:-00022:+00004:+00004:000286.7969:06114
06115:+00000:+00001:+00037:000286.7969:06115
06116:+00002:+00002:+00012:000286.7969:06116
06117:-00002:+00004:+00003:000286.7969:06117
06118:-00012:-00005:+00003:000286.7969:06118
06119:-00025:+00005:+00004:000286.7969:06119
06120:-00003:+00007:+00010:000286.7969:06120
06121:+00000:-00004:+00020:000286.7969:06121
06122:-00001:+00006:+00009:000292.8467:06122
06123:-00021:-00002:-00002:000292.8467:06123
06124:-00024:-00001:+00003:000292.8467:06124
06125:-00024:-00001:+00010:000292.8467:06125
06126:-00005:-00001:+00002:000292.8467:06126
06127:-00021:+00016:+00027:000292.8467:06127
06128:-00014:+00008:+00022:000292.8467:06128
06129:-00024:+00015:+00002:000292.8467:06129
06130:-00024:+00009:+00009:000292.8467:06130
06131:-00021:+00009:+00006:000292.8467:06131
06132:-00001:+00014:+00001:000292.8467:06132
06133:-00008:+00010:+00021:000292.8467:06133
06134:-00012:+00032:+00006:000292.8467:06134
06135:-00013:+00014:+00007:000292.8467:06135
06136:-00007:+00013:+00008:000292.8467:06136
06137:-00005:+00012:+00009:000292.8467:06137
06138:-00009:+00012:+00008:000292.8467:06138
06139:+00000:+00033:+00018:000292.8467:06139
06140:-00010:+00009:-00003:000292.8467:06140
06141:-00003:+00010:-00001:000292.8467:06141
06142:-00006:+00020:+00042:000292.8467:06142
06143:-00001:+00017:+00002:000292.8467:06143
06144:-00002:+00016:+00009:000292.8467:06144
06145:-00011:+00009:-00004:000292.8467:06145
06146:-00021:+00016:-00015:000292.8467:06146
06147:+00000:-00006:-00007:000292.8467:06147
06148:+00002:+00015:+00015:000292.8467:06148
06149:-00013:-00007:+00024:000292.8467:06149
06150:-00003:-00007:-00001:000292.8467:06150
06151:-00002:+00000:-00011:000292.8467:06151
06152:-00004:+00003:-00014:000292.8467:06152
06153:-00001:-00019:-00001:000292.8467:06153
06154:+00001:-00017:+00003:000292.8467:06154
06155:-00003:+00001:+00022:000292.8467:06155
06156:+00001:-00021:+00008:000292.8467:06156
06157:+00002:-00017:-00001:000292.8467:06157
06158:-00012:-00021:+00010:000292.8467:06158
06159:-00003:-00022:+00001:000292.8467:06159
06160:-00001:+00000:-00001:000292.8467:06160
06161:+00000:+00006:+00016:000292.8467:06161
06162:+00002:+00004:-00014:000292.8467:06162
06163:-00005:+00006:-00003:000292.8467:06163
06164:-00012:+00006:+00009:000292.8467:06164
06165:-00016:+00000:+00010:000292.8467:06165
06166:-00004:+00015:+00001:000292.8467:06166
06167:-00003:+00021:+00019:000292.8467:06167
06168:-00002:+00000:+00000:000292.8467:06168
06169:-00011:+00022:+00012:000292.8467:06169
06170:+00002:+00010:-00001:000292.8467:06170
06171:-00011:+00013:+00000:000292.8467:06171
06172:-00011:+00009:+00000:000292.8467:06172
06173:+00002:+00032:-00015:000292.8467:06173
06174:-00011:+00015:+00011:000292.8467:06174
06175:-00009:+00032:-00014:000292.8467:06175
06176:-00007:+00012:+00020:000292.8467:06176
06177:-00011:+00010:+00010:000292.8467:06177
06178:-00013:+00012:+00011:000292.8467:06178
06179:+00014:+00014:+00005:000292.8467:06179
06180:-00005:+00012:-00001:000292.8467:06180
06181:+00002:+00008:+00006:000292.8467:06181
06182:+00001:+00012:-00002:000292.8467:06182
06183:-00011:-00001:+00020:000292.8467:06183
06184:-00021:-00001:+00011:000292.8467:06184
06185:+00000:+00017:+00008:000292.8467:06185
06186:-00010:+00017:+00011:000292.8467:06186
06187:-00022:-00007:+00001:000292.8467:06187
06188:-00009:+00007:+00000:000306.1459:06188
06189:-00010:-00017:+00003:000306.1459:06189
06190:-00008:+00001:-00003:000306.1459:06190
06191:-00002:-00008:+00000:000306.1459:06191
06192:+00001:-00019:+00007:000306.1459:06192
06193:-00026:-00016:+00010:000306.1459:06193
06194:+00001:-00018:+00011:000306.1459:06194
06195:-00012:-00018:+00021:000306.1459:06195
06196:-00001:-00011:-00001:000306.1459:06196
06197:-00011:-00020:+00002:000306.1459:06197
06198:-00008:+00006:+00001:000306.1459:06198
06199:+00000:+00007:+00027:000306.1459:06199
06200:-00013:+00005:-00002:000306.1459:06200
06201:-00005:+00006:+00002:000306.1459:06201
06202:+00001:+00005:+00001:000306.1459:06202
06203:-00011:-00005:-00012:000306.1459:06203
06204:-00012:+00009:+00021:000306.1459:06204
06205:-00012:+00017:+00000:000306.1459:06205
06206:-00023:-00001:+00024:000306.1459:06206
06207:+00012:+00008:+00025:000306.1459:06207
06208:+00001:+00011:-00002:000306.1459:06208
06209:+00000:+00018:+00010:000306.1459:06209
06210:-00013:+00035:+00012:000306.1459:06210
06211:+00000:+00033:+00000:000306.1459:06211
06212:-00023:+00032:-00018:000306.1459:06212
06213:-00002:+00015:+00026:000306.1459:06213
06214:-00004:+00013:+00003:000306.1459:06214
06215:-00025:+00012:+00004:000306.1459:06215
06216:-00001:+00031:+00011:000306.1459:06216
06217:-00002:+00033:+00000:000306.1459:06217
06218:-00004:+00020:-00017:000306.1459:06218
06219:-00002:+00009:+00011:000306.1459:06219
06220:-00008:+00018:-00002:000306.1459:06220
06221:-00024:+00018:+00007:000306.1459:06221
06222:-00026:+00018:+00002:000306.1459:06222
06223:-00003:+00020:+00022:000306.1459:06223
06224:-00002:+00005:+00008:000306.1459:06224
06225:-00007:-00005:+00004:000306.1459:06225
06226:-00010:-00006:+00022:000306.1459:06226
06227:-00012:+00003:-00001:000306.1459:06227
06228:-00009:+00000:+00002:000306.1459:06228
06229:-00007:+00004:-00001:000306.1459:06229
06230:+00001:-00016:+00004:000306.1459:06230
06231:+00000:-00019:+00000:000306.1459:06231
06232:-00002:-00022:+00014:000306.1459:06232
06233:+00000:-00020:+00002:000306.1459:06233
06234:-00021:-00020:+00003:000306.1459:06234
06235:-00012:+00000:+00021:000306.1459:06235
06236:-00003:-00021:+00003:000306.1459:06236
06237:-00003:-00023:+00001:000306.1459:06237
06238:-00002:+00001:+00012:000306.1459:06238
06239:-00025:-00007:+00021:000306.1459:06239
06240:-00003:-00007:+00009:000306.1459:06240
06241:-00026:-00006:+00001:000306.1459:06241
06242:-00022:-00003:+00010:000306.1459:06242
06243:-00024:+00000:-00001:000306.1459:06243
06244:-00006:-00003:+00003:000306.1459:06244
06245:-00017:+00017:+00003:000306.1459:06245
06246:-00023:+00021:+00010:000306.1459:06246
06247:-00002:+00010:-00002:000306.1459:06247
06248:-00024:+00020:+00006:000306.1459:06248
06249:-00027:+00011:-00002:000306.1459:06249
06250:-00024:+00022:+00014:000306.1459:06250
06251:-00003:+00031:+00011:000306.1459:06251
06252:-00017:+00021:+00000:000306.1459:06252
06253:+00000:+00014:+00000:000306.1459:06253
06254:-00002:+00012:+00012:000297.9858:06254
06255:-00021:+00008:-00018:000297.9858:06255
06256:+00000:+00012:+00009:000297.9858:06256
06257:-00024:+00031:+00011:000297.9858:06257
06258:-00013:+00022:-00011:000297.9858:06258
06259:-00022:+00020:-00001:000297.9858:06259
06260:-00003:-00003:-00002:000297.9858:06260
06261:-00019:+00019:+00010:000297.9858:06261
06262:-00025:+00015:+00000:000297.9858:06262
06263:-00003:+00000:+00012:000297.9858:06263
06264:-00027:-00005:-00006:000297.9858:06264
06265:-00025:-00006:+00012:000297.9858:06265
06266:-00010:+00018:-00012:000297.9858:06266
06267:-00003:+00006:-00001:000297.9858:06267
06268:-00001:+00004:+00021:000297.9858:06268
06269:-00004:+00008:+00033:000297.9858:06269
06270:-00022:+00000:+00009:000297.9858:06270
06271:-00024:+00003:+00011:000297.9858:06271
06272:+00001:-00019:+00021:000297.9858:06272
06273:-00024:+00002:+00012:000297.9858:06273
06274:-00005:-00017:+00012:000297.9858:06274
06275:-00022:-00007:+00009:000297.9858:06275
06276:-00002:+00001:+00000:000297.9858:06276
06277:-00014:+00002:-00013:000297.9858:06277
06278:-00013:+00006:-00001:000297.9858:06278
06279:-00021:-00007:-00003:000297.9858:06279
06280:-00039:+00006:+00012:000297.9858:06280
06281:-00025:-00007:-00002:000297.9858:06281
06282:-00023:+00020:+00004:000297.9858:06282
06283:-00026:+00017:+00003:000297.9858:06283
06284:-00028:+00018:+00003:000297.9858:06284
06285:-00005:+00010:+00004:000297.9858:06285
06286:-00017:+00023:-00012:000297.9858:06286
06287:-00023:+00023:+00006:000297.9858:06287
06288:-00004:+00015:+00017:000297.9858:06288
06289:-00023:+00031:+00021:000297.9858:06289
06290:-00021:+00035:+00024:000297.9858:06290
06291:+00012:+00036:+00003:000297.9858:06291
06292:-00003:+00036:+00008:000297.9858:06292
06293:-00001:+00033:-00014:000297.9858:06293
06294:-00011:+00037:-00013:000297.9858:06294
06295:+00001:+00026:+00010:000297.9858:06295
06296:-00003:+00033:-00008:000297.9858:06296
06297:+00001:+00032:+00003:000297.9858:06297
06298:-00021:+00010:+00010:000297.9858:06298
06299:-00015:+00017:+00007:000297.9858:06299
06300:-00023:+00023:+00010:000297.9858:06300
06301:-00024:+00008:+00008:000297.9858:06301
06302:-00023:-00001:-00007:000297.9858:06302
06303:-00023:-00001:+00010:000297.9858:06303
06304:+00001:+00016:+00000:000297.9858:06304
06305:-00013:+00006:+00000:000297.9858:06305
06306:-00026:+00002:+00002:000297.9858:06306
06307:-00025:+00005:+00027:000297.9858:06307
06308:-00027:-00017:+00012:000297.9858:06308
06309:-00014:+00003:+00012:000297.9858:06309
06310:-00001:-00015:+00020:000297.9858:06310
06311:-00024:-00018:-00011:000297.9858:06311
06312:-00026:-00009:+00010:000297.9858:06312
06313:+00002:+00006:+00000:000297.9858:06313
06314:-00012:+00000:+00021:000297.9858:06314
06315:+00001:+00003:-00005:000297.9858:06315
06316:-00012:+00006:+00017:000297.9858:06316
06317:+00000:+00003:+00004:000297.9858:06317
06318:-00023:-00017:+00011:000297.9858:06318
06319:-00011:+00002:+00011:000310.4385:06319
06320:+00001:-00003:+00004:000310.4385:06320
06321:+00002:+00000:-00016:000310.4385:06321
06322:+00000:+00016:+00001:000310.4385:06322
06323:-00005:-00001:+00001:000310.4385:06323
06324:-00024:+00019:-00013:000310.4385:06324
06325:-00002:+00008:+00007:000310.4385:06325
06326:-00005:+00034:-00011:000310.4385:06326
06327:-00025:+00023:+00005:000310.4385:06327
06328:-00005:+00012:+00004:000310.4385:06328
06329:-00024:+00013:+00040:000310.4385:06329
06330:-00021:+00010:-00017:000310.4385:06330
06331:-00026:+00012:-00001:000310.4385:06331
06332:-00022:+00013:+00011:000310.4385:06332
06333:-00014:+00015:+00000:000310.4385:06333
06334:-00023:+00036:-00002:000310.4385:06334
06335:-00003:+00033:+00026:000310.4385:06335
06336:-00021:+00015:-00003:000310.4385:06336
06337:-00020:+00034:+00005:000310.4385:06337
06338:-00003:+00013:+00025:000310.4385:06338
06339:-00025:+00013:+00011:000310.4385:06339
06340:-00022:+00021:-00001:000310.4385:06340
06341:-00002:+00009:+00001:000310.4385:06341
06342:-00021:+00009:+00012:000310.4385:06342
06343:-00001:+00011:-00016:000310.4385:06343
06344:-00005:+00017:+00002:000310.4385:06344
06345:-00002:-00001:+00023:000310.4385:06345
06346:-00005:-00007:-00012:000310.4385:06346
06347:-00009:-00008:-00001:000310.4385:06347
06348:-00012:-00007:+00012:000310.4385:06348
06349:+00000:+00002:-00012:000310.4385:06349
06350:-00011:-00002:+00004:000310.4385:06350
06351:-00001:+00002:+00011:000310.4385:06351
06352:-00003:+00002:+00011:000310.4385:06352
06353:-00013:+00002:-00002:000310.4385:06353
06354:-00012:+00006:+00012:000310.4385:06354
06355:-00017:-00019:-00003:000310.4385:06355
06356:-00001:+00003:+00012:000310.4385:06356
06357:-00002:+00005:+00003:000310.4385:06357
06358:-00001:-00005:-00003:000310.4385:06358
06359:-00022:-00001:+00001:000310.4385:06359
06360:-00012:-00002:-00002:000310.4385:06360
06361:-00016:-00004:-00001:000310.4385:06361
06362:-00004:+00019:+00022:000310.4385:06362
06363:-00002:+00021:-00002:000310.4385:06363
06364:-00003:+00019:+00004:000310.4385:06364
06365:+00001:+00013:+00011:000310.4385:06365
06366:+00017:+00011:+00000:000310.4385:06366
06367:-00002:+00010:-00017:000310.4385:06367
06368:+00001:+00031:+00002:000310.4385:06368
06369:-00006:+00035:+00012:000310.4385:06369
06370:-00010:+00014:-00002:000310.4385:06370
06371:+00002:+00031:+00005:000310.4385:06371
06372:-00012:+00037:+00019:000310.4385:06372
06373:+00001:+00023:+00009:000310.4385:06373
06374:-00023:+00014:-00002:000310.4385:06374
06375:+00016:+00033:+00006:000310.4385:06375
06376:-00001:+00015:+00010:000310.4385:06376
06377:-00003:+00011:-00015:000310.4385:06377
06378:-00002:+00023:+00006:000310.4385:06378
06379:-00001:+00023:+00012:000310.4385:06379
06380:-00026:+00008:-00016:000310.4385:06380
06381:-00026:+00018:+00024:000324.9213:06381
06382:-00021:+00018:+00001:000324.9213:06382
06383:-00026:-00005:+00003:000324.9213:06383
06384:-00027:+00017:+00000:000324.9213:06384
06385:-00003:-00001:+00012:000324.9213:06385
06386:-00005:+00002:-00005:000324.9213:06386
06387:-00003:-00007:+00010:000324.9213:06387
06388:-00011:-00007:+00007:000324.9213:06388
06389:-00021:+00005:+00013:000324.9213:06389
06390:-00002:+00006:+00003:000324.9213:06390
06391:-00001:+00007:+00027:000324.9213:06391
06392:-00002:+00005:+00011:000324.9213:06392
06393:-00002:+00004:-00003:000324.9213:06393
06394:+00001:-00002:+00016:000324.9213:06394
06395:-00022:+00007:+00012:000324.9213:06395
06396:-00021:+00001:+00006:000324.9213:06396
06397:+00002:-00005:-00001:000324.9213:06397
06398:+00001:-00005:-00001:000324.9213:06398
06399:-00001:-00005:-00013:000324.9213:06399
06400:-00023:-00003:+00026:000324.9213:06400
06401:-00023:+00000:+00007:000324.9213:06401
06402:-00026:-00004:+00009:000324.9213:06402
06403:-00003:+00017:+00010:000324.9213:06403
06404:-00023:+00020:+00001:000324.9213:06404
06405:-00003:+00017:+00001:000324.9213:06405
06406:-00001:+00019:+00010:000324.9213:06406
06407:-00003:+00019:+00010:000324.9213:06407
06408:-00001:+00009:-00008:000324.9213:06408
06409:-00001:+00021:+00012:000324.9213:06409
06410:-00005:+00011:+00008:000324.9213:06410
06411:-00021:+00011:-00013:000324.9213:06411
06412:+00013:+00032:-00001:000324.9213:06412
06413:-00003:+00015:+00010:000324.9213:06413
06414:-00005:+00022:+00010:000324.9213:06414
06415:-00024:+00035:+00000:000324.9213:06415
06416:-00002:+00023:+00009:000324.9213:06416
06417:-00016:+00018:+00007:000324.9213:06417
06418:-00002:+00008:+00009:000324.9213:06418
06419:-00005:+00000:+00012:000324.9213:06419
06420:-00024:-00007:+00011:000324.9213:06420
06421:-00025:+00016:+00010:000324.9213:06421
06422:-00025:-00001:+00001:000324.9213:06422
06423:-00026:+00004:+00006:000324.9213:06423
06424:-00022:+00005:+00006:000324.9213:06424
06425:-00024:+00001:-00001:000324.9213:06425
06426:-00014:+00004:+00009:000324.9213:06426
06427:-00005:+00003:+00012:000324.9213:06427
06428:-00002:+00002:+00023:000324.9213:06428
06429:+00002:-00022:+00004:000324.9213:06429
06430:-00003:+00003:+00002:000324.9213:06430
06431:-00007:-00020:+00000:000324.9213:06431
06432:-00013:+00000:-00017:000324.9213:06432
06433:+00002:-00016:-00001:000324.9213:06433
06434:+00014:+00006:+00003:000324.9213:06434
06435:-00004:+00002:+00001:000324.9213:06435
06436:-00005:+00004:+00001:000324.9213:06436
06437:-00009:-00002:+00015:000324.9213:06437
06438:+00001:+00006:+00000:000324.9213:06438
06439:-00005:-00003:+00011:000324.9213:06439
06440:+00012:-00005:+00026:000324.9213:06440
06441:+00002:+00017:+00021:000324.9213:06441
06442:-00001:-00003:-00001:000324.9213:06442
06443:-00007:+00011:+00004:000324.9213:06443
06444:-00010:+00020:+00022:000324.9213:06444
06445:-00001:+00020:+00008:000308.6290:06445
06446:-00002:+00012:+00025:000308.6290:06446
06447:-00002:+00008:+00007:000308.6290:06447
06448:-00022:+00031:+00012:000308.6290:06448
06449:+00000:+00035:+00004:000308.6290:06449
06450:+00001:+00033:-00001:000308.6290:06450
06451:-00002:+00008:-00001:000308.6290:06451
06452:-00003:+00013:+00003:000308.6290:06452
06453:+00000:+00012:-00002:000308.6290:06453
06454:+00003:+00012:+00006:000308.6290:06454
06455:-00002:+00013:+00002:000308.6290:06455
06456:-00004:+00009:+00008:000308.6290:06456
06457:-00002:+00012:+00004:000308.6290:06457
06458:+00011:+00012:+00020:000308.6290:06458
06459:+00001:+00008:+00008:000308.6290:06459
06460:-00013:+00017:-00002:000308.6290:06460
06461:+00013:+00009:+00002:000308.6290:06461
06462:-00001:-00006:+00010:000308.6290:06462
06463:+00000:+00005:+00007:000308.6290:06463
06464:-00003:-00005:+00023:000308.6290:06464
06465:-00011:-00018:+00003:000308.6290:06465
06466:-00025:-00020:+00002:000308.6290:06466
06467:-00011:-00023:+00043:000308.6290:06467
06468:-00012:-00018:+00025:000308.6290:06468
06469:-00001:-00012:-00001:000308.6290:06469
06470:+00000:-00022:+00009:000308.6290:06470
06471:-00011:-00023:+00000:000308.6290:06471
06472:-00001:-00021:+00005:000308.6290:06472
06473:-00002:-00018:+00027:000308.6290:06473
06474:-00004:-00001:-00002:000308.6290:06474
06475:-00028:-00019:+00001:000308.6290:06475
06476:+00002:+00006:+00011:000308.6290:06476
06477:+00000:+00004:+00002:000308.6290:06477
06478:-00001:+00007:+00009:000308.6290:06478
06479:-00011:-00002:+00023:000308.6290:06479
06480:-00012:-00003:+00022:000308.6290:06480
06481:+00000:+00018:-00014:000308.6290:06481
06482:+00002:+00016:+00000:000308.6290:06482
06483:-00012:+00020:+00011:000308.6290:06483
06484:+00002:+00019:+00001:000308.6290:06484
06485:-00005:+00012:+00000:000308.6290:06485
06486:-00001:+00012:+00013:000308.6290:06486
06487:-00022:+00009:+00008:000308.6290:06487
06488:-00023:+00036:+00001:000308.6290:06488
06489:-00003:+00012:+00001:000308.6290:06489
06490:-00026:+00010:-00002:000308.6290:06490
06491:-00013:+00011:+00008:000308.6290:06491
06492:-00013:+00008:+00006:000308.6290:06492
06493:-00020:+00017:+00009:000308.6290:06493
06494:-00016:+00018:+00000:000308.6290:06494
06495:-00015:-00003:+00027:000308.6290:06495
06496:-00014:-00004:+00006:000308.6290:06496
06497:-00018:+00002:+00011:000308.6290:06497
06498:-00014:+00003:+00010:000308.6290:06498
06499:-00030:-00016:+00012:000308.6290:06499
06500:-00027:+00002:-00012:000308.6290:06500
06501:-00027:+00002:+00000:000308.6290:06501
06502:-00015:-00020:+00005:000308.6290:06502
06503:-00023:-00017:-00002:000308.6290:06503
06504:+00002:-00023:+00003:000308.6290:06504
06505:-00023:-00016:-00005:000308.6290:06505
06506:-00023:+00001:+00009:000308.6290:06506
06507:-00009:+00007:+00008:000322.7751:06507
06508:-00023:+00001:+00012:000322.7751:06508
06509:-00005:+00001:+00010:000322.7751:06509
06510:-00024:+00007:+00017:000322.7751:06510
06511:-00023:-00007:+00012:000322.7751:06511
06512:-00019:-00007:+00000:000322.7751:06512
06513:+00000:+00006:+00022:000322.7751:06513
06514:-00024:-00003:+00011:000322.7751:06514
06515:-00002:-00006:+00006:000322.7751:06515
06516:-00024:+00020:-00012:000322.7751:06516
06517:-00004:+00021:+00011:000322.7751:06517
06518:-00036:+00021:-00010:000322.7751:06518
06519:-00022:+00019:+00000:000322.7751:06519
06520:-00025:+00010:-00013:000322.7751:06520
06521:-00015:+00020:+00005:000322.7751:06521
06522:-00023:+00011:+00011:000322.7751:06522
06523:-00022:+00013:+00008:000322.7751:06523
06524:-00022:+00008:-00010:000322.7751:06524
06525:-00004:+00035:-00002:000322.7751:06525
06526:-00011:+00032:+00012:000322.7751:06526
06527:-00024:+00031:+00007:000322.7751:06527
06528:-00002:+00012:+00012:000322.7751:06528
06529:+00000:+00034:-00003:000322.7751:06529
06530:-00003:+00008:-00013:000322.7751:06530
06531:-00011:+00010:+00011:000322.7751:06531
06532:-00001:+00010:+00015:000322.7751:06532
06533:-00004:+00020:-00012:000322.7751:06533
06534:-00022:+00020:+00006:000322.7751:06534
06535:-00022:+00008:+00009:000322.7751:06535
06536:-00028:-00005:-00001:000322.7751:06536
06537:-00023:-00007:+00006:000322.7751:06537
06538:-00002:-00006:+00023:000322.7751:06538
06539:-00024:-00016:+00007:000322.7751:06539
06540:-00022:-00007:+00000:000322.7751:06540
06541:-00023:+00006:+00022:000322.7751:06541
06542:-00003:+00006:-00002:000322.7751:06542
06543:-00021:+00002:+00000:000322.7751:06543
06544:-00004:+00003:+00002:000322.7751:06544
06545:-00015:+00005:-00003:000322.7751:06545
06546:-00005:-00016:-00002:000322.7751:06546
06547:+00002:-00005:+00022:000322.7751:06547
06548:+00002:+00006:-00002:000322.7751:06548
06549:-00022:-00004:-00002:000322.7751:06549
06550:+00000:-00001:+00002:000322.7751:06550
06551:-00024:+00006:+00009:000322.7751:06551
06552:-00002:-00001:+00006:000322.7751:06552
06553:-00002:+00021:+00004:000322.7751:06553
06554:-00004:+00018:+00020:000322.7751:06554
06555:-00028:+00018:+00009:000322.7751:06555
06556:-00022:+00019:-00001:000322.7751:06556
06557:-00003:+00023:+00022:000322.7751:06557
06558:-00027:+00023:-00002:000322.7751:06558
06559:-00023:+00021:+00003:000322.7751:06559
06560:-00021:+00011:+00003:000322.7751:06560
06561:-00002:+00011:-00008:000322.7751:06561
06562:-00002:+00032:-00002:000322.7751:06562
06563:+00000:+00014:+00003:000322.7751:06563
06564:-00023:+00031:+00024:000322.7751:06564
06565:-00003:+00011:+00012:000322.7751:06565
06566:-00021:+00015:+00000:000322.7751:06566
06567:+00000:+00015:+00001:000339.5468:06567
06568:-00004:+00008:+00000:000339.5468:06568
06569:-00005:+00020:+00023:000339.5468:06569
06570:-00011:-00004:+00025:000339.5468:06570
06571:-00001:-00002:+00000:000339.5468:06571
06572:-00001:+00020:-00002:000339.5468:06572
06573:-00002:-00006:-00002:000339.5468:06573
06574:-00004:-00006:+00008:000339.5468:06574
06575:+00000:-00004:+00004:000339.5468:06575
06576:+00000:-00007:-00001:000339.5468:06576
06577:-00027:-00022:+00000:000339.5468:06577
06578:-00001:+00003:+00000:000339.5468:06578
06579:-00004:+00002:+00009:000339.5468:06579
06580:-00003:+00000:-00006:000339.5468:06580
06581:-00022:-00016:-00002:000339.5468:06581
06582:-00028:+00006:+00023:000339.5468:06582
06583:-00018:+00000:-00005:000339.5468:06583
06584:-00022:-00003:+00021:000339.5468:06584
06585:-00001:-00003:+00002:000339.5468:06585
06586:-00005:+00007:+00007:000339.5468:06586
06587:-00012:+00017:+00008:000339.5468:06587
06588:+00000:-00003:-00002:000339.5468:06588
06589:-00001:+00016:-00014:000339.5468:06589
06590:-00003:+00020:+00000:000339.5468:06590
06591:+00016:+00008:+00011:000339.5468:06591
06592:-00002:+00011:+00007:000339.5468:06592
06593:+00002:+00019:+00008:000339.5468:06593
06594:+00001:+00015:+00012:000339.5468:06594
06595:-00003:+00019:+00010:000339.5468:06595
06596:-00004:+00014:+00009:000339.5468:06596
06597:-00003:+00021:+00016:000339.5468:06597
06598:-00005:+00010:+00009:000339.5468:06598
06599:-00004:+00022:+00009:000339.5468:06599
06600:-00002:+00021:-00001:000339.5468:06600
06601:-00037:+00015:+00010:000339.5468:06601
06602:-00024:+00010:-00011:000339.5468:06602
06603:-00013:+00008:-00012:000339.5468:06603
06604:-00027:+00016:+00012:000339.5468:06604
06605:-00023:+00017:-00002:000339.5468:06605
06606:-00025:+00018:+00014:000339.5468:06606
06607:-00026:+00017:+00004:000339.5468:06607
06608:-00026:-00004:+00001:000339.5468:06608
06609:-00023:-00005:+00010:000339.5468:06609
06610:-00018:-00006:+00012:000339.5468:06610
06611:-00003:-00005:+00012:000339.5468:06611
06612:-00002:-00007:+00003:000339.5468:06612
06613:-00002:-00007:+00011:000339.5468:06613
06614:-00020:+00005:+00010:000339.5468:06614
06615:-00008:+00005:+00001:000339.5468:06615
06616:-00004:-00004:+00007:000339.5468:06616
06617:-00005:-00003:+00011:000339.5468:06617
06618:-00006:-00004:+00010:000339.5468:06618
06619:+00000:-00004:-00003:000339.5468:06619
06620:-00004:-00005:+00007:000339.5468:06620
06621:+00000:-00005:+00024:000339.5468:06621
06622:-00001:-00007:-00001:000339.5468:06622
06623:-00024:-00005:+00003:000339.5468:06623
06624:-00012:+00018:+00003:000339.5468:06624
06625:-00021:-00001:-00001:000338.3142:06625
06626:-00023:+00006:-00009:000338.3142:06626
06627:-00002:+00020:+00002:000338.3142:06627
06628:-00023:-00006:+00012:000338.3142:06628
06629:-00024:+00018:-00008:000338.3142:06629
06630:-00002:+00009:+00012:000338.3142:06630
06631:+00002:+00010:+00010:000338.3142:06631
06632:-00023:+00016:+00007:000338.3142:06632
06633:-00004:+00010:+00025:000338.3142:06633
06634:+00000:+00012:+00011:000338.3142:06634
06635:-00002:+00012:-00010:000338.3142:06635
06636:+00002:+00008:+00002:000338.3142:06636
06637:-00005:+00032:+00000:000338.3142:06637
06638:-00004:+00015:-00013:000338.3142:06638
06639:-00002:+00009:+00012:000338.3142:06639
06640:-00004:+00031:-00001:000338.3142:06640
06641:-00023:+00020:-00001:000338.3142:06641
06642:-00021:+00020:+00010:000338.3142:06642
06643:+00001:+00015:+00022:000338.3142:06643
06644:-00025:+00015:-00014:000338.3142:06644
06645:-00022:-00004:+00011:000338.3142:06645
06646:+00000:-00001:+00001:000338.3142:06646
06647:-00023:-00005:-00002:000338.3142:06647
06648:-00021:-00008:+00025:000338.3142:06648
06649:-00022:-00003:+00026:000338.3142:06649
06650:-00003:+00016:+00011:000338.3142:06650
06651:-00027:+00005:+00006:000338.3142:06651
06652:-00009:-00005:+00021:000338.3142:06652
06653:-00011:-00007:-00002:000338.3142:06653
06654:-00009:-00004:-00003:000338.3142:06654
06655:-00012:+00007:+00008:000338.3142:06655
06656:-00012:-00001:-00003:000338.3142:06656
06657:+00000:-00004:+00008:000338.3142:06657
06658:-00002:-00003:+00003:000338.3142:06658
06659:+00001:-00003:+00001:000338.3142:06659
06660:-00005:-00005:-00011:000338.3142:06660
06661:-00011:+00017:-00002:000338.3142:06661
06662:-00001:+00018:+00003:000338.3142:06662
06663:-00003:+00021:+00008:000338.3142:06663
06664:-00004:+00013:+00022:000338.3142:06664
06665:-00024:+00017:+00020:000338.3142:06665
06666:-00013:-00002:+00007:000338.3142:06666
06667:-00025:+00018:-00012:000338.3142:06667
06668:-00003:+00022:+00012:000338.3142:06668
06669:-00016:+00016:+00002:000338.3142:06669
06670:-00004:+00019:+00011:000338.3142:06670
06671:-00005:+00009:+00004:000338.3142:06671
06672:-00003:+00015:-00018:000338.3142:06672
06673:-00002:-00003:+00021:000338.3142:06673
06674:-00004:-00003:-00002:000338.3142:06674
06675:-00022:-00002:+00012:000338.3142:06675
06676:+00002:-00001:-00011:000338.3142:06676
06677:-00022:+00020:+00004:000338.3142:06677
06678:-00011:-00002:+00001:000338.3142:06678
06679:+00001:+00015:+00002:000338.3142:06679
06680:-00006:+00016:+00026:000364.6334:06680
06681:+00000:-00001:+00007:000364.6334:06681
06682:+00001:-00007:+00001:000364.6334:06682
06683:+00010:+00019:+00008:000364.6334:06683
06684:-00023:-00004:+00006:000364.6334:06684
06685:+00000:-00006:+00011:000364.6334:06685
06686:-00008:+00021:+00003:000364.6334:06686
06687:-00012:-00003:-00003:000364.6334:06687
06688:+00000:-00001:+00003:000364.6334:06688
06689:-00006:+00000:+00040:000364.6334:06689
06690:-00012:+00018:+00002:000364.6334:06690
06691:+00000:-00007:-00001:000364.6334:06691
06692:-00008:+00012:-00011:000364.6334:06692
06693:-00009:+00009:+00005:000364.6334:06693
06694:-00012:+00021:-00028:000364.6334:06694
06695:-00001:+00010:-00001:000364.6334:06695
06696:-00007:+00019:-00001:000364.6334:06696
06697:-00001:+00020:+00021:000364.6334:06697
06698:-00012:+00010:+00001:000364.6334:06698
06699:-00009:+00012:+00002:000364.6334:06699
06700:+00002:+00016:-00013:000364.6334:06700
06701:+00001:+00023:+00006:000364.6334:06701
06702:+00016:+00023:+00008:000364.6334:06702
06703:-00003:+00009:+00008:000364.6334:06703
06704:-00002:+00023:+00000:000364.6334:06704
06705:-00004:+00021:+00036:000364.6334:06705
06706:-00004:-00004:+00001:000364.6334:06706
06707:-00003:-00005:-00017:000364.6334:06707
06708:-00012:+00020:-00002:000364.6334:06708
06709:-00024:-00002:-00004:000364.6334:06709
06710:-00021:-00005:+00006:000364.6334:06710
06711:+00000:+00015:+00003:000364.6334:06711
06712:+00002:-00006:+00027:000364.6334:06712
06713:-00004:+00017:-00014:000364.6334:06713
06714:-00011:+00021:+00012:000364.6334:06714
06715:-00011:+00017:+00009:000364.6334:06715
06716:+00002:-00001:+00010:000364.6334:06716
06717:+00012:+00010:-00011:000364.6334:06717
06718:+00013:+00020:+00009:000364.6334:06718
06719:+00012:+00016:-00004:000364.6334:06719
06720:+00013:+00018:+00021:000364.6334:06720
06721:+00010:-00002:+00021:000364.6334:06721
06722:-00009:-00003:+00014:000364.6334:06722
06723:-00005:-00002:-00001:000364.6334:06723
06724:-00005:-00001:+00037:000364.6334:06724
06725:-00008:+00002:+00007:000364.6334:06725
06726:+00012:-00007:+00009:000364.6334:06726
06727:+00004:+00006:+00022:000364.6334:06727
06728:-00009:+00004:+00024:000364.6334:06728
06729:-00012:-00020:+00023:000364.6334:06729
06730:-00010:-00007:-00011:000406.4263:06730
06731:-00008:-00006:+00004:000406.4263:06731
06732:-00010:-00002:+00009:000406.4263:06732
06733:+00013:+00007:+00042:000406.4263:06733
06734:-00011:+00016:+00027:000406.4263:06734
06735:+00001:-00008:+00022:000406.4263:06735
06736:+00015:-00003:+00021:000406.4263:06736
06737:+00011:-00001:+00011:000406.4263:06737
06738:+00015:+00008:-00029:000406.4263:06738
06739:+00007:-00003:-00013:000406.4263:06739
06740:+00006:-00004:-00011:000406.4263:06740
06741:+00008:-00003:+00000:000406.4263:06741
06742:+00027:-00005:+00021:000406.4263:06742
06743:+00022:-00004:+00016:000406.4263:06743
06744:+00033:-00006:+00026:000406.4263:06744
06745:+00029:+00004:+00013:000406.4263:06745
06746:+00021:-00006:+00045:000406.4263:06746
06747:+00028:-00007:+00015:000406.4263:06747
06748:+00027:-00005:+00015:000406.4263:06748
06749:+00010:+00016:+00014:000406.4263:06749
06750:+00026:-00005:+00026:000406.4263:06750
06751:+00018:-00006:-00012:000406.4263:06751
06752:+00005:-00007:+00027:000406.4263:06752
06753:+00007:+00005:-00003:000406.4263:06753
06754:+00018:-00006:-00012:000406.4263:06754
06755:+00026:+00003:+00015:000406.4263:06755
06756:+00009:+00007:+00015:000406.4263:06756
06757:+00026:+00000:+00027:000406.4263:06757
06758:+00010:+00006:+00022:000406.4263:06758
06759:+00010:+00008:+00000:000406.4263:06759
06760:+00027:+00004:-00011:000406.4263:06760
06761:+00006:+00005:+00004:000406.4263:06761
06762:+00026:-00019:+00011:000406.4263:06762
06763:+00015:-00006:+00003:000406.4263:06763
06764:+00029:+00002:-00001:000406.4263:06764
06765:+00013:-00021:+00012:000406.4263:06765
06766:+00014:+00001:-00009:000406.4263:06766
06767:-00008:+00002:+00006:000406.4263:06767
06768:-00007:-00020:+00012:000406.4263:06768
06769:-00004:-00011:+00021:000406.4263:06769
06770:-00011:-00022:+00036:000406.4263:06770
06771:-00011:-00009:+00022:000406.4263:06771
06772:-00023:-00021:+00003:000406.4263:06772
06773:-00001:+00003:-00001:000406.4263:06773
06774:-00012:+00005:-00016:000406.4263:06774
06775:-00007:+00001:-00010:000406.4263:06775
06776:+00012:+00005:+00021:000427.6859:06776
06777:+00005:+00001:+00027:000427.6859:06777
06778:+00000:-00006:-00011:000427.6859:06778
06779:+00005:+00007:-00012:000427.6859:06779
06780:+00004:-00007:-00013:000427.6859:06780
06781:+00017:+00004:+00009:000427.6859:06781
06782:+00018:+00016:+00004:000427.6859:06782
06783:+00031:+00019:+00013:000427.6859:06783
06784:+00029:+00002:-00014:000427.6859:06784
06785:+00008:-00007:+00012:000427.6859:06785
06786:+00008:+00018:+00009:000427.6859:06786
06787:+00012:+00020:-00015:000427.6859:06787
06788:-00008:+00016:+00012:000427.6859:06788
06789:-00008:-00001:+00000:000427.6859:06789
06790:+00002:+00008:+00001:000427.6859:06790
06791:-00003:-00003:-00002:000427.6859:06791
06792:-00022:-00006:+00043:000427.6859:06792
06793:-00005:-00003:-00006:000427.6859:06793
06794:-00002:-00004:+00002:000427.6859:06794
06795:+00002:-00003:+00026:000427.6859:06795
06796:-00017:+00006:+00002:000427.6859:06796
06797:-00005:-00006:+00026:000427.6859:06797
06798:-00001:-00004:+00021:000427.6859:06798
06799:-00002:-00006:+00007:000427.6859:06799
06800:-00002:+00018:+00011:000427.6859:06800
06801:+00015:-00002:+00001:000427.6859:06801
06802:+00017:+00016:+00004:000427.6859:06802
06803:+00014:-00005:+00009:000427.6859:06803
06804:+00018:+00019:+00004:000427.6859:06804
06805:+00016:-00001:+00023:000427.6859:06805
06806:+00017:-00005:+00002:000427.6859:06806
06807:+00003:-00001:+00005:000427.6859:06807
06808:+00003:+00018:+00011:000427.6859:06808
06809:-00008:-00002:+00005:000427.6859:06809
06810:+00006:+00000:+00022:000427.6859:06810
06811:-00009:-00003:+00027:000427.6859:06811
06812:-00010:+00007:+00023:000427.6859:06812
06813:+00012:+00019:+00012:000427.6859:06813
06814:-00004:-00001:+00007:000427.6859:06814
06815:-00003:-00007:-00013:000427.6859:06815
06816:-00023:+00019:+00015:000427.6859:06816
06817:-00004:+00002:+00001:000427.6859:06817
06818:-00025:+00000:+00000:000427.6859:06818
06819:-00001:-00017:+00026:000427.6859:06819
06820:-00003:-00016:+00001:000427.6859:06820
06821:+00000:-00013:+00005:000427.6859:06821
06822:-00010:-00016:+00010:000427.6859:06822
06823:+00012:+00002:-00016:000427.6859:06823
06824:-00005:-00016:-00030:000427.6859:06824
06825:+00017:+00002:+00023:000427.6859:06825
06826:+00016:-00007:+00008:000396.2806:06826
06827:-00005:+00003:-00003:000396.2806:06827
06828:+00017:+00006:+00000:000396.2806:06828
06829:+00005:-00003:-00001:000396.2806:06829
06830:+00003:-00005:-00005:000396.2806:06830
06831:+00012:+00019:+00009:000396.2806:06831
06832:+00005:+00019:-00015:000396.2806:06832
06833:-00010:+00019:-00001:000396.2806:06833
06834:-00008:+00010:+00005:000396.2806:06834
06835:-00010:+00015:+00001:000396.2806:06835
06836:-00022:+00008:+00006:000396.2806:06836
06837:-00002:+00014:-00001:000396.2806:06837
06838:-00002:+00015:+00021:000396.2806:06838
06839:-00027:+00010:-00004:000396.2806:06839
06840:-00027:+00014:+00005:000396.2806:06840
06841:-00026:+00010:-00015:000396.2806:06841
06842:-00026:+00021:+00012:000396.2806:06842
06843:-00015:+00022:-00005:000396.2806:06843
06844:-00020:+00021:+00001:000396.2806:06844
06845:-00016:-00002:-00012:000396.2806:06845
06846:-00032:-00005:+00006:000396.2806:06846
06847:-00014:-00008:-00006:000396.2806:06847
06848:-00020:+00005:+00008:000396.2806:06848
06849:-00020:-00020:-00009:000396.2806:06849
06850:-00019:-00019:-00011:000396.2806:06850
06851:-00023:+00002:-00002:000396.2806:06851
06852:-00036:-00013:-00013:000396.2806:06852
06853:-00014:-00010:+00021:000396.2806:06853
06854:-00028:-00020:+00026:000396.2806:06854
06855:-00003:-00008:-00002:000396.2806:06855
06856:-00007:-00014:-00011:000396.2806:06856
06857:-00007:-00013:+00027:000396.2806:06857
06858:-00012:-00034:+00006:000396.2806:06858
06859:-00001:-00036:+00001:000396.2806:06859
06860:-00013:-00023:+00023:000396.2806:06860
06861:-00013:-00033:+00027:000396.2806:06861
06862:-00013:-00037:+00017:000396.2806:06862
06863:-00041:-00035:+00000:000396.2806:06863
06864:-00034:-00035:-00013:000396.2806:06864
06865:-00052:-00037:-00016:000396.2806:06865
06866:-00052:-00036:+00022:000396.2806:06866
06867:-00034:-00032:+00002:000396.2806:06867
06868:-00052:-00012:+00022:000396.2806:06868
06869:-00030:-00033:+00002:000396.2806:06869
06870:-00054:-00010:+00024:000396.2806:06870
06871:-00032:+00001:+00009:000396.2806:06871
06872:-00038:+00005:+00015:000396.2806:06872
06873:-00018:+00016:+00015:000396.2806:06873
06874:-00019:-00006:+00027:000396.2806:06874
06875:-00013:-00002:+00002:000396.2806:06875
06876:-00027:+00008:+00027:000396.2806:06876
06877:-00023:+00011:+00005:000396.2806:06877
06878:-00002:+00014:+00002:000396.2806:06878
06879:+00000:+00023:+00000:000396.2806:06879
06880:-00026:+00036:+00026:000396.2806:06880
06881:-00013:+00010:+00022:000396.2806:06881
06882:-00023:+00012:+00018:000396.2806:06882
06883:-00024:+00018:+00002:000396.2806:06883
06884:-00014:+00018:+00004:000396.2806:06884
06885:-00024:+00022:+00018:000396.2806:06885
06886:-00016:+00019:+00001:000338.3633:06886
06887:-00018:-00002:+00024:000338.3633:06887
06888:-00019:+00016:+00024:000338.3633:06888
06889:-00037:-00005:+00024:000338.3633:06889
06890:-00017:+00007:+00003:000338.3633:06890
06891:-00040:+00006:+00024:000338.3633:06891
06892:-00033:-00017:+00001:000338.3633:06892
06893:-00041:+00001:+00000:000338.3633:06893
06894:-00026:+00003:+00025:000338.3633:06894
06895:-00020:+00001:+00023:000338.3633:06895
06896:-00015:+00004:-00001:000338.3633:06896
06897:-00026:-00004:+00024:000338.3633:06897
06898:-00023:+00004:+00026:000338.3633:06898
06899:-00018:-00008:+00004:000338.3633:06899
06900:-00022:-00004:+00026:000338.3633:06900
06901:-00013:-00004:+00015:000338.3633:06901
06902:-00025:+00004:+00001:000338.3633:06902
06903:-00024:-00004:+00002:000338.3633:06903
06904:-00003:+00018:+00020:000338.3633:06904
06905:-00028:+00017:+00014:000338.3633:06905
06906:-00023:+00018:+00025:000338.3633:06906
06907:-00014:+00019:+00023:000338.3633:06907
06908:-00014:+00011:+00022:000338.3633:06908
06909:-00019:+00018:-00014:000338.3633:06909
06910:-00017:+00033:+00010:000338.3633:06910
06911:-00018:+00031:-00001:000338.3633:06911
06912:-00028:+00011:+00013:000338.3633:06912
06913:-00036:+00009:+00024:000338.3633:06913
06914:-00030:+00012:+00025:000338.3633:06914
06915:-00035:+00008:+00008:000338.3633:06915
06916:-00053:+00009:+00006:000338.3633:06916
06917:-00057:+00011:-00003:000338.3633:06917
06918:-00046:+00011:+00012:000338.3633:06918
06919:-00033:+00011:+00004:000338.3633:06919
06920:-00031:+00009:+00025:000338.3633:06920
06921:-00051:+00018:+00022:000338.3633:06921
06922:-00043:+00022:+00002:000338.3633:06922
06923:-00029:+00008:+00020:000338.3633:06923
06924:-00030:+00023:+00008:000338.3633:06924
06925:-00038:+00018:+00011:000338.3633:06925
06926:-00019:+00035:-00002:000338.3633:06926
06927:-00019:+00011:+00003:000338.3633:06927
06928:-00016:+00022:+00007:000338.3633:06928
06929:-00014:+00023:+00023:000338.3633:06929
06930:-00015:-00004:+00027:000338.3633:06930
06931:-00018:-00003:+00013:000338.3633:06931
06932:-00027:-00003:+00024:000338.3633:06932
06933:-00019:-00007:+00026:000338.3633:06933
06934:-00018:-00001:+00000:000338.3633:06934
06935:-00027:+00017:+00000:000338.3633:06935
06936:-00018:-00004:+00005:000338.3633:06936
06937:-00037:-00007:+00010:000338.3633:06937
06938:-00039:-00004:+00017:000338.3633:06938
06939:-00038:+00000:+00021:000338.3633:06939
06940:-00034:-00007:+00019:000338.3633:06940
06941:-00017:-00004:+00027:000338.3633:06941
06942:-00041:+00019:+00004:000338.3633:06942
06943:-00020:+00017:+00001:000338.3633:06943
06944:-00036:+00022:+00021:000338.3633:06944
06945:-00028:+00019:-00003:000338.3633:06945
06946:-00041:+00022:-00006:000338.3633:06946
06947:-00039:+00009:+00021:000338.3633:06947
06948:-00019:+00021:-00002:000338.3633:06948
06949:-00041:-00004:+00011:000338.3633:06949
06950:-00018:+00013:-00002:000338.3633:06950
06951:-00036:+00010:-00003:000338.3633:06951
06952:-00028:+00009:-00007:000338.3633:06952
06953:-00027:+00013:-00003:000338.3633:06953
06954:-00025:+00032:+00004:000338.3633:06954
06955:-00024:+00032:-00011:000338.3633:06955
06956:-00003:+00009:+00003:000338.3633:06956
06957:-00002:+00034:-00001:000338.3633:06957
06958:-00004:+00011:+00000:000338.3633:06958
06959:-00009:+00032:+00013:000338.3633:06959
06960:+00000:+00031:-00015:000269.1250:06960
06961:-00023:+00033:-00013:000269.1250:06961
06962:-00004:+00010:-00016:000269.1250:06962
06963:-00001:+00012:-00002:000269.1250:06963
06964:-00014:+00010:+00001:000269.1250:06964
06965:-00013:+00012:+00005:000269.1250:06965
06966:-00028:+00014:+00000:000269.1250:06966
06967:-00013:+00018:+00012:000269.1250:06967
06968:-00013:+00022:-00012:000269.1250:06968
06969:-00024:+00011:+00009:000269.1250:06969
06970:-00021:+00008:-00008:000269.1250:06970
06971:+00001:+00019:-00012:000269.1250:06971
06972:-00009:+00012:-00002:000269.1250:06972
06973:-00021:+00017:+00010:000269.1250:06973
06974:-00008:+00016:+00001:000269.1250:06974
06975:+00012:+00016:-00002:000269.1250:06975
06976:+00015:+00019:-00002:000269.1250:06976
06977:+00013:-00003:-00011:000269.1250:06977
06978:+00017:-00005:+00006:000269.1250:06978
06979:+00014:+00020:-00003:000269.1250:06979
06980:+00003:+00016:-00015:000269.1250:06980
06981:+00027:+00017:-00014:000269.1250:06981
06982:+00012:+00019:-00017:000269.1250:06982
06983:-00007:+00023:-00011:000269.1250:06983
06984:-00006:+00017:+00025:000269.1250:06984
06985:-00008:+00018:+00002:000269.1250:06985
06986:-00001:-00003:-00014:000269.1250:06986
06987:+00015:+00020:+00009:000269.1250:06987
06988:+00012:+00015:-00003:000269.1250:06988
06989:-00011:+00020:-00005:000269.1250:06989
06990:-00009:+00022:-00014:000269.1250:06990
06991:+00004:+00021:+00008:000269.1250:06991
06992:+00001:+00020:-00028:000269.1250:06992
06993:-00008:+00013:+00009:000269.1250:06993
06994:-00010:+00023:-00013:000269.1250:06994
06995:-00009:-00002:-00004:000269.1250:06995
06996:-00011:+00023:-00017:000269.1250:06996
06997:+00013:+00021:+00010:000269.1250:06997
06998:-00009:+00019:-00014:000269.1250:06998
06999:-00006:+00023:-00012:000269.1250:06999
07000:+00016:+00008:+00009:000269.1250:07000
07001:-00009:+00018:+00010:000269.1250:07001
07002:-00006:+00019:-00001:000269.1250:07002
07003:+00011:+00016:+00027:000269.1250:07003
07004:+00001:-00005:-00011:000269.1250:07004
07005:-00024:-00004:+00007:000269.1250:07005
07006:-00012:+00001:+00018:000269.1250:07006
07007:-00008:-00004:+00004:000269.1250:07007
07008:-00012:+00003:+00010:000269.1250:07008
07009:+00003:+00008:+00005:000269.1250:07009
07010:-00009:-00007:-00002:000269.1250:07010
07011:-00022:+00005:+00009:000269.1250:07011
07012:-00001:+00004:+00036:000269.1250:07012
07013:-00010:+00005:+00003:000269.1250:07013
07014:-00022:+00006:+00010:000269.1250:07014
07015:-00011:-00005:-00002:000269.1250:07015
07016:-00010:+00006:+00000:000269.1250:07016
07017:+00002:-00017:-00003:000269.1250:07017
07018:-00013:-00017:+00020:000269.1250:07018
07019:+00005:+00006:+00027:000269.1250:07019
07020:-00005:-00016:+00009:000269.1250:07020
07021:-00006:+00003:+00024:000269.1250:07021
07022:+00013:-00004:+00021:000269.1250:07022
07023:+00013:-00006:+00012:000269.1250:07023
07024:+00014:-00005:+00023:000269.1250:07024
07025:+00012:-00007:+00041:000269.1250:07025
07026:-00005:+00007:-00002:000269.1250:07026
07027:+00013:-00003:+00015:000269.1250:07027
07028:+00015:-00006:+00022:000269.1250:07028
07029:+00001:+00007:+00012:000269.1250:07029
07030:-00008:-00007:+00012:000269.1250:07030
07031:-00006:-00006:+00030:000269.1250:07031
07032:-00009:-00016:+00003:000269.1250:07032
07033:+00012:-00016:+00024:000269.1250:07033
07034:-00005:-00015:+00023:000269.1250:07034
07035:-00010:+00005:-00001:000269.1250:07035
07036:-00007:-00016:+00012:000269.1250:07036
07037:+00012:-00005:-00001:000259.3352:07037
07038:-00011:+00004:+00023:000259.3352:07038
07039:-00009:+00004:-00013:000259.3352:07039
07040:-00010:+00006:+00002:000259.3352:07040
07041:-00010:+00016:+00012:000259.3352:07041
07042:-00002:+00005:+00000:000259.3352:07042
07043:+00005:-00007:+00024:000259.3352:07043
07044:+00013:-00007:-00001:000259.3352:07044
07045:-00006:+00005:-00008:000259.3352:07045
07046:+00014:+00017:-00002:000259.3352:07046
07047:-00008:-00006:+00007:000259.3352:07047
07048:-00002:-00002:+00011:000259.3352:07048
07049:+00011:-00007:+00013:000259.3352:07049
07050:-00007:+00003:-00001:000259.3352:07050
07051:-00010:+00004:+00003:000259.3352:07051
07052:+00002:+00002:-00002:000259.3352:07052
07053:+00002:+00006:+00000:000259.3352:07053
07054:+00000:+00005:-00007:000259.3352:07054
07055:-00011:+00006:+00010:000259.3352:07055
07056:-00004:+00005:+00008:000259.3352:07056
07057:-00005:-00005:-00016:000259.3352:07057
07058:+00003:+00003:+00010:000259.3352:07058
07059:-00001:+00003:+00002:000259.3352:07059
07060:-00001:-00021:-00001:000259.3352:07060
07061:-00002:-00016:-00003:000259.3352:07061
07062:-00002:+00004:+00010:000259.3352:07062
07063:-00004:-00019:-00016:000259.3352:07063
07064:-00002:+00006:-00001:000259.3352:07064
07065:-00008:-00007:+00003:000259.3352:07065
07066:-00011:+00004:+00026:000259.3352:07066
07067:-00012:-00022:-00001:000259.3352:07067
07068:+00002:+00002:+00020:000259.3352:07068
07069:+00002:-00017:+00003:000259.3352:07069
07070:-00004:+00003:+00012:000259.3352:07070
07071:-00001:-00016:+00036:000259.3352:07071
07072:+00001:+00005:-00001:000259.3352:07072
07073:+00001:+00007:+00021:000259.3352:07073
07074:+00000:-00003:+00012:000259.3352:07074
07075:-00010:+00007:+00004:000259.3352:07075
07076:+00000:+00003:-00011:000259.3352:07076
07077:+00002:+00007:+00025:000259.3352:07077
07078:-00023:+00006:+00002:000259.3352:07078
07079:-00004:-00005:+00003:000259.3352:07079
07080:-00012:-00005:+00027:000259.3352:07080
07081:-00002:-00003:+00004:000259.3352:07081
07082:-00003:-00018:+00000:000259.3352:07082
07083:-00002:-00007:+00001:000259.3352:07083
07084:-00002:-00007:+00001:000259.3352:07084
07085:-00023:+00002:+00012:000259.3352:07085
07086:-00001:+00001:+00023:000259.3352:07086
07087:-00021:+00003:+00002:000259.3352:07087
07088:-00021:-00008:+00021:000259.3352:07088
07089:-00003:-00006:+00011:000259.3352:07089
07090:-00003:+00003:+00025:000259.3352:07090
07091:-00003:+00003:+00009:000259.3352:07091
07092:-00021:+00005:+00002:000259.3352:07092
07093:-00012:+00004:+00003:000259.3352:07093
07094:-00025:+00002:+00020:000259.3352:07094
07095:-00001:-00007:+00007:000259.3352:07095
07096:+00000:-00005:+00027:000259.3352:07096
07097:-00004:+00007:+00004:000259.3352:07097
07098:-00026:+00001:+00011:000259.3352:07098
07099:+00001:-00007:+00012:000259.3352:07099
07100:+00000:-00007:+00009:000259.3352:07100
07101:+00000:-00020:-00003:000259.3352:07101
07102:-00011:-00007:+00002:000259.3352:07102
07103:-00002:+00001:-00002:000259.3352:07103
07104:-00001:-00007:-00015:000259.3352:07104
07105:+00000:-00004:-00002:000259.3352:07105
07106:+00000:-00003:+00009:000259.3352:07106
07107:+00001:-00001:+00010:000259.3352:07107
07108:-00009:-00005:+00012:000259.3352:07108
07109:+00001:-00001:+00005:000259.3352:07109
07110:-00001:-00004:-00004:000259.3352:07110
07111:+00001:-00006:+00012:000272.9048:07111
07112:+00002:-00002:-00013:000272.9048:07112
07113:-00023:+00020:-00012:000272.9048:07113
07114:-00004:+00017:+00006:000272.9048:07114
07115:-00003:+00021:-00012:000272.9048:07115
07116:+00001:-00002:-00015:000272.9048:07116
07117:-00021:+00018:-00016:000272.9048:07117
07118:+00000:-00003:-00003:000272.9048:07118
07119:-00026:+00020:-00018:000272.9048:07119
07120:-00004:-00001:-00012:000272.9048:07120
07121:+00003:-00002:+00010:000272.9048:07121
07122:-00001:-00002:+00008:000272.9048:07122
07123:-00023:+00017:-00006:000272.9048:07123
07124:-00022:+00018:+00000:000272.9048:07124
07125:-00005:+00017:+00012:000272.9048:07125
07126:-00003:+00016:+00009:000272.9048:07126
07127:+00012:-00003:-00017:000272.9048:07127
07128:-00002:-00003:-00014:000272.9048:07128
07129:-00001:-00004:+00007:000272.9048:07129
07130:-00021:-00002:+00002:000272.9048:07130
07131:-00005:-00007:+00007:000272.9048:07131
07132:-00016:-00003:+00010:000272.9048:07132
07133:-00002:+00002:+00024:000272.9048:07133
07134:-00022:-00005:+00012:000272.9048:07134
07135:-00027:+00002:+00011:000272.9048:07135
07136:-00003:+00005:+00000:000272.9048:07136
07137:-00005:-00005:+00015:000272.9048:07137
07138:-00001:+00003:-00012:000272.9048:07138
07139:-00021:+00002:+00004:000272.9048:07139
07140:-00022:+00007:+00021:000272.9048:07140
07141:-00018:+00005:+00002:000272.9048:07141
07142:-00027:-00005:+00018:000272.9048:07142
07143:-00025:-00006:+00021:000272.9048:07143
07144:-00025:+00007:+00003:000272.9048:07144
07145:-00025:+00018:+00023:000272.9048:07145
07146:-00011:-00002:-00002:000272.9048:07146
07147:-00023:+00017:-00017:000272.9048:07147
07148:-00021:+00016:+00027:000272.9048:07148
07149:+00001:+00021:+00026:000272.9048:07149
07150:-00024:+00021:+00024:000272.9048:07150
07151:-00003:+00016:+00021:000272.9048:07151
07152:-00022:+00021:+00017:000272.9048:07152
07153:-00022:+00018:-00002:000272.9048:07153
07154:+00001:+00023:+00004:000272.9048:07154
07155:+00000:+00018:+00027:000272.9048:07155
07156:-00002:+00022:+00015:000272.9048:07156
07157:-00004:+00008:+00002:000272.9048:07157
07158:-00003:+00009:+00025:000272.9048:07158
07159:-00001:+00023:+00004:000272.9048:07159
07160:-00024:+00022:+00001:000272.9048:07160
07161:-00028:+00000:+00038:000272.9048:07161
07162:-00023:+00016:+00025:000272.9048:07162
07163:-00013:+00019:+00003:000272.9048:07163
07164:-00022:+00018:+00002:000272.9048:07164
07165:-00024:+00018:-00001:000272.9048:07165
07166:-00024:+00000:-00002:000272.9048:07166
07167:-00021:-00003:+00001:000272.9048:07167
07168:-00014:+00016:+00004:000272.9048:07168
07169:-00002:+00000:+00000:000272.9048:07169
07170:-00004:+00019:+00023:000272.9048:07170
07171:-00002:+00018:+00012:000272.9048:07171
07172:-00025:+00019:+00001:000272.9048:07172
07173:-00022:+00008:+00009:000272.9048:07173
07174:-00021:+00009:+00026:000272.9048:07174
07175:-00021:+00017:-00015:000272.9048:07175
07176:-00023:+00010:+00008:000272.9048:07176
07177:-00026:+00009:+00010:000272.9048:07177
07178:-00014:+00011:+00000:000272.9048:07178
07179:-00024:+00010:+00008:000272.9048:07179
07180:-00024:+00010:+00003:000272.9048:07180
07181:-00017:+00023:+00002:000272.9048:07181
07182:-00023:+00013:+00000:000272.9048:07182
07183:-00004:+00014:-00001:000272.9048:07183
07184:-00027:+00021:-00004:000272.9048:07184
07185:-00025:+00019:+00011:000272.9048:07185
07186:-00025:+00013:+00009:000272.9048:07186
07187:-00020:+00012:+00011:000272.9048:07187
07188:-00021:+00010:-00002:000272.9048:07188
07189:-00023:+00009:+00026:000272.9048:07189
07190:-00004:+00021:+00010:000272.9048:07190
07191:-00026:+00014:+00012:000246.8237:07191
07192:-00010:+00009:-00001:000246.8237:07192
07193:-00023:+00011:-00015:000246.8237:07193
07194:-00026:+00023:+00007:000246.8237:07194
07195:-00004:+00015:-00001:000246.8237:07195
07196:-00025:-00002:+00000:000246.8237:07196
07197:-00026:+00020:-00015:000246.8237:07197
07198:-00015:+00019:+00023:000246.8237:07198
07199:-00027:+00019:+00025:000246.8237:07199
07200:-00017:-00005:+00012:000246.8237:07200
07201:-00003:+00018:-00012:000246.8237:07201
07202:-00025:-00002:-00015:000246.8237:07202
07203:-00022:-00004:-00007:000246.8237:07203
07204:-00003:-00002:+00013:000246.8237:07204
07205:+00000:-00001:+00023:000246.8237:07205
07206:-00015:-00001:+00000:000246.8237:07206
07207:-00022:-00001:+00011:000246.8237:07207
07208:-00022:-00003:+00008:000246.8237:07208
07209:-00028:+00002:+00002:000246.8237:07209
07210:-00002:-00003:+00008:000246.8237:07210
07211:-00023:+00016:+00000:000246.8237:07211
07212:-00004:+00007:+00005:000246.8237:07212
07213:-00021:-00006:+00009:000246.8237:07213
07214:-00002:-00007:-00003:000246.8237:07214
07215:-00027:-00003:-00015:000246.8237:07215
07216:-00025:+00017:-00001:000246.8237:07216
07217:-00024:+00016:+00022:000246.8237:07217
07218:-00018:-00005:+00003:000246.8237:07218
07219:-00019:-00004:+00010:000246.8237:07219
07220:-00027:-00005:+00015:000246.8237:07220
07221:-00013:+00017:-00016:000246.8237:07221
07222:-00026:+00017:-00002:000246.8237:07222
07223:-00001:+00000:+00012:000246.8237:07223
07224:-00015:-00001:+00001:000246.8237:07224
07225:-00005:+00018:+00024:000246.8237:07225
07226:-00002:-00001:+00027:000246.8237:07226
07227:-00021:-00004:+00008:000246.8237:07227
07228:-00001:-00004:+00020:000246.8237:07228
07229:+00000:-00001:+00015:000246.8237:07229
07230:-00023:-00003:+00001:000246.8237:07230
07231:-00002:-00005:-00001:000246.8237:07231
07232:-00001:-00005:+00000:000246.8237:07232
07233:-00028:+00006:-00002:000246.8237:07233
07234:-00005:-00007:+00003:000246.8237:07234
07235:+00001:-00004:+00004:000246.8237:07235
07236:+00002:+00004:+00004:000246.8237:07236
07237:+00000:-00002:+00000:000246.8237:07237
07238:+00001:+00004:+00026:000246.8237:07238
07239:-00003:+00002:+00017:000246.8237:07239
07240:-00027:+00003:+00011:000246.8237:07240
07241:-00001:-00007:+00005:000246.8237:07241
07242:-00028:-00016:+00006:000246.8237:07242
07243:-00025:-00006:+00011:000246.8237:07243
07244:-00023:-00005:+00020:000246.8237:07244
07245:-00002:+00001:+00024:000246.8237:07245
07246:-00013:+00006:+00021:000246.8237:07246
07247:-00013:-00007:+00013:000246.8237:07247
07248:+00000:+00005:+00004:000246.8237:07248
07249:-00002:+00006:+00001:000246.8237:07249
07250:-00012:-00001:-00002:000246.8237:07250
07251:-00012:+00015:+00023:000246.8237:07251
07252:-00003:-00004:-00017:000246.8237:07252
07253:-00001:-00005:+00020:000246.8237:07253
07254:-00009:+00019:+00022:000246.8237:07254
07255:-00021:+00003:+00003:000246.8237:07255
07256:-00010:+00015:+00002:000246.8237:07256
07257:-00010:-00005:+00002:000246.8237:07257
07258:-00013:-00006:-00010:000246.8237:07258
07259:-00003:-00003:+00003:000246.8237:07259
07260:-00002:-00005:+00005:000246.8237:07260
07261:-00022:-00005:+00010:000246.8237:07261
07262:-00005:-00003:+00000:000246.8237:07262
07263:-00001:-00003:-00001:000246.8237:07263
07264:-00024:+00004:+00000:000246.8237:07264
07265:-00010:-00003:+00021:000246.8237:07265
07266:-00002:+00007:+00051:000246.8237:07266
07267:+00002:-00007:+00012:000246.8237:07267
07268:-00001:-00003:-00003:000246.8237:07268
07269:-00008:-00005:+00001:000246.8237:07269
07270:-00026:-00006:-00011:000246.8237:07270
07271:+00002:-00007:+00001:000246.8237:07271
07272:-00012:-00004:+00023:000246.0235:07272
07273:+00000:+00004:+00001:000246.0235:07273
07274:+00001:+00016:+00009:000246.0235:07274
07275:-00009:+00006:+00020:000246.0235:07275
07276:+00002:+00007:-00013:000246.0235:07276
07277:+00000:+00007:+00022:000246.0235:07277
07278:-00005:-00005:+00024:000246.0235:07278
07279:-00023:-00006:-00017:000246.0235:07279
07280:-00001:+00018:+00021:000246.0235:07280
07281:-00011:-00006:+00012:000246.0235:07281
07282:-00024:+00002:-00002:000246.0235:07282
07283:-00003:+00017:+00003:000246.0235:07283
07284:-00023:-00003:+00022:000246.0235:07284
07285:-00026:-00005:-00009:000246.0235:07285
07286:-00023:-00005:+00002:000246.0235:07286
07287:-00002:+00000:+00013:000246.0235:07287
07288:-00024:-00007:+00022:000246.0235:07288
07289:-00005:-00003:+00003:000246.0235:07289
07290:-00023:-00002:+00042:000246.0235:07290
07291:+00003:-00004:+00003:000246.0235:07291
07292:+00001:-00004:+00011:000246.0235:07292
07293:-00012:-00001:+00016:000246.0235:07293
07294:-00023:-00005:+00012:000246.0235:07294
07295:-00021:-00006:+00012:000246.0235:07295
07296:-00022:+00007:+00003:000246.0235:07296
07297:-00003:-00005:+00000:000246.0235:07297
07298:-00026:+00000:-00011:000246.0235:07298
07299:-00003:-00007:+00022:000246.0235:07299
07300:-00026:+00006:+00009:000246.0235:07300
07301:-00027:-00006:+00000:000246.0235:07301
07302:-00021:+00006:+00024:000246.0235:07302
07303:-00022:+00000:-00003:000246.0235:07303
07304:-00022:-00020:-00001:000246.0235:07304
07305:-00005:+00007:+00001:000246.0235:07305
07306:-00021:+00007:+00004:000246.0235:07306
07307:-00013:-00006:+00007:000246.0235:07307
07308:-00013:+00005:+00024:000246.0235:07308
07309:-00025:+00002:-00002:000246.0235:07309
07310:-00027:+00003:-00002:000246.0235:07310
07311:-00003:+00002:-00002:000246.0235:07311
07312:-00003:-00007:+00022:000246.0235:07312
07313:-00028:+00003:+00009:000246.0235:07313
07314:-00001:-00001:+00012:000246.0235:07314
07315:-00024:-00008:+00022:000246.0235:07315
07316:-00022:-00001:+00000:000246.0235:07316
07317:-00026:+00016:+00014:000246.0235:07317
07318:-00026:+00019:+00002:000246.0235:07318
07319:-00029:+00016:+00006:000246.0235:07319
07320:+00000:-00006:+00020:000246.0235:07320
07321:-00003:-00006:-00002:000246.0235:07321
07322:-00023:-00007:+00007:000246.0235:07322
07323:-00022:-00005:+00002:000246.0235:07323
07324:-00023:-00005:+00001:000246.0235:07324
07325:-00024:-00004:-00011:000246.0235:07325
07326:-00023:-00007:+00028:000246.0235:07326
07327:-00003:-00004:+00012:000246.0235:07327
07328:-00015:-00016:-00014:000246.0235:07328
07329:-00002:+00007:+00011:000246.0235:07329
07330:-00021:-00006:+00008:000246.0235:07330
07331:-00003:+00005:-00005:000246.0235:07331
07332:+00003:-00007:+00021:000246.0235:07332
07333:-00003:-00003:+00003:000246.0235:07333
07334:-00005:-00007:+00000:000246.0235:07334
07335:-00001:-00005:+00024:000246.0235:07335
07336:-00004:-00003:+00011:000246.0235:07336
07337:-00022:-00007:-00017:000246.0235:07337
07338:-00005:-00004:+00009:000246.0235:07338
07339:-00002:-00002:+00003:000246.0235:07339
07340:+00000:-00007:+00009:000246.0235:07340
07341:-00001:-00004:+00009:000246.0235:07341
07342:-00002:-00007:+00000:000246.0235:07342
07343:-00013:-00005:+00011:000246.0235:07343
07344:-00021:-00003:+00012:000246.0235:07344
07345:-00002:+00017:+00012:000246.0235:07345
07346:-00005:+00003:-00001:000246.0235:07346
07347:-00010:+00017:+00009:000246.0235:07347
07348:-00012:-00001:+00003:000246.0235:07348
07349:+00000:-00003:+00004:000262.3958:07349
07350:-00012:+00018:-00002:000262.3958:07350
07351:+00002:+00012:+00008:000262.3958:07351
07352:-00021:+00018:+00005:000262.3958:07352
07353:+00003:+00021:+00009:000262.3958:07353
07354:-00010:-00004:+00002:000262.3958:07354
07355:+00002:+00017:-00002:000262.3958:07355
07356:-00010:+00017:+00008:000262.3958:07356
07357:-00009:+00018:+00001:000262.3958:07357
07358:-00010:+00022:+00011:000262.3958:07358
07359:-00002:+00023:+00021:000262.3958:07359
07360:+00012:+00008:+00020:000262.3958:07360
07361:-00012:+00016:+00000:000262.3958:07361
07362:-00002:+00020:+00010:000262.3958:07362
07363:-00021:+00009:+00026:000262.3958:07363
07364:-00021:+00023:+00005:000262.3958:07364
07365:-00015:+00017:-00001:000262.3958:07365
07366:+00001:-00001:+00014:000262.3958:07366
07367:-00021:-00002:+00002:000262.3958:07367
07368:-00004:+00004:+00000:000262.3958:07368
07369:-00013:+00000:+00008:000262.3958:07369
07370:-00024:-00005:+00011:000262.3958:07370
07371:+00001:-00004:-00011:000262.3958:07371
07372:+00001:+00017:+00021:000262.3958:07372
07373:+00001:-00003:-00012:000262.3958:07373
07374:-00001:+00006:-00001:000262.3958:07374
07375:-00011:-00002:+00025:000262.3958:07375
07376:-00002:-00006:+00009:000262.3958:07376
07377:-00003:-00004:+00012:000262.3958:07377
07378:-00001:+00015:-00001:000262.3958:07378
07379:-00001:+00016:+00011:000262.3958:07379
07380:-00025:-00002:-00002:000262.3958:07380
07381:-00003:-00003:+00004:000262.3958:07381
07382:-00001:-00001:+00004:000262.3958:07382
07383:-00025:-00002:+00008:000262.3958:07383
07384:-00004:+00020:-00003:000262.3958:07384
07385:-00004:+00007:+00021:000262.3958:07385
07386:-00023:-00003:-00003:000262.3958:07386
07387:-00017:+00016:+00004:000262.3958:07387
07388:-00003:-00006:+00010:000262.3958:07388
07389:-00015:-00002:+00011:000262.3958:07389
07390:-00021:-00001:-00012:000262.3958:07390
07391:-00014:-00001:+00020:000262.3958:07391
07392:-00022:+00003:+00021:000262.3958:07392
07393:-00001:-00005:+00020:000262.3958:07393
07394:+00001:-00004:+00000:000262.3958:07394
07395:-00022:-00004:-00002:000262.3958:07395
07396:+00000:-00003:-00001:000262.3958:07396
07397:+00001:+00017:+00003:000262.3958:07397
07398:+00000:-00004:+00002:000262.3958:07398
07399:-00012:-00002:+00008:000262.3958:07399
07400:+00002:+00019:+00000:000262.3958:07400
07401:-00011:+00016:+00002:000262.3958:07401
07402:-00013:-00002:+00001:000262.3958:07402
07403:-00008:+00020:+00022:000262.3958:07403
07404:-00012:+00022:+00002:000262.3958:07404
07405:-00010:+00000:+00010:000262.3958:07405
07406:-00008:+00015:+00001:000262.3958:07406
07407:-00010:-00003:+00012:000262.3958:07407
07408:-00012:+00018:-00001:000262.3958:07408
07409:-00010:+00016:+00024:000262.3958:07409
07410:+00002:+00022:+00002:000262.3958:07410
07411:-00022:+00007:-00002:000262.3958:07411
07412:-00005:+00020:+00012:000262.3958:07412
07413:-00010:+00021:-00001:000262.3958:07413
07414:+00002:-00001:+00006:000262.3958:07414
07415:-00011:+00019:-00002:000262.3958:07415
07416:+00001:+00021:+00012:000262.3958:07416
07417:-00005:+00019:-00011:000262.3958:07417
07418:-00011:+00023:-00014:000262.3958:07418
07419:+00011:+00012:+00010:000262.3958:07419
07420:-00001:-00005:+00011:000262.3958:07420
07421:-00011:+00009:+00000:000262.3958:07421
07422:-00006:+00019:+00027:000262.3958:07422
07423:-00006:+00018:-00018:000262.3958:07423
07424:-00010:+00012:+00007:000262.3958:07424
07425:+00015:+00022:-00002:000262.3958:07425
07426:-00012:+00011:-00017:000262.3958:07426
07427:-00005:+00009:+00011:000262.3958:07427
07428:-00011:+00009:+00009:000262.3958:07428
07429:+00002:+00021:-00001:000262.3958:07429
07430:+00000:+00020:-00011:000262.3958:07430
07431:-00013:+00023:+00016:000262.3958:07431
07432:-00001:+00011:+00007:000262.3958:07432
07433:-00001:+00018:+00000:000238.2305:07433
07434:-00012:+00014:+00012:000238.2305:07434
07435:-00003:+00023:+00009:000238.2305:07435
07436:-00001:+00021:-00013:000238.2305:07436
07437:+00001:+00010:+00013:000238.2305:07437
07438:+00000:+00008:+00000:000238.2305:07438
07439:-00024:+00021:+00003:000238.2305:07439
07440:+00000:+00013:+00020:000238.2305:07440
07441:-00011:+00018:+00005:000238.2305:07441
07442:-00002:+00016:+00002:000238.2305:07442
07443:-00007:+00021:-00001:000238.2305:07443
07444:-00007:+00020:+00001:000238.2305:07444
07445:+00001:+00016:-00015:000238.2305:07445
07446:+00000:+00021:+00002:000238.2305:07446
07447:-00012:-00001:+00009:000238.2305:07447
07448:-00021:+00021:+00000:000238.2305:07448
07449:-00010:+00022:-00001:000238.2305:07449
07450:-00004:+00016:+00005:000238.2305:07450
07451:-00021:-00003:-00012:000238.2305:07451
07452:-00023:+00017:+00009:000238.2305:07452
07453:-00026:+00019:+00000:000238.2305:07453
07454:-00016:-00003:+00006:000238.2305:07454
07455:-00025:-00002:-00001:000238.2305:07455
07456:-00022:+00003:+00009:000238.2305:07456
07457:-00014:+00002:-00003:000238.2305:07457
07458:-00023:+00006:+00001:000238.2305:07458
07459:-00024:-00004:+00023:000238.2305:07459
07460:-00002:-00006:-00005:000238.2305:07460
07461:-00002:-00004:-00003:000238.2305:07461
07462:-00004:-00001:+00025:000238.2305:07462
07463:-00027:+00000:+00022:000238.2305:07463
07464:+00002:+00020:-00001:000238.2305:07464
07465:+00000:+00017:-00001:000238.2305:07465
07466:+00002:-00001:+00010:000238.2305:07466
07467:+00000:-00002:-00001:000238.2305:07467
07468:+00013:-00001:+00004:000238.2305:07468
07469:-00011:+00016:-00014:000238.2305:07469
07470:-00001:-00002:+00004:000238.2305:07470
07471:-00005:+00020:+00022:000238.2305:07471
07472:-00020:-00003:+00012:000238.2305:07472
07473:+00000:-00004:+00000:000238.2305:07473
07474:-00002:+00023:+00017:000238.2305:07474
07475:-00002:-00006:+00002:000238.2305:07475
07476:+00001:-00006:+00000:000238.2305:07476
07477:-00012:+00017:+00017:000238.2305:07477
07478:-00014:+00007:+00009:000238.2305:07478
07479:-00013:+00005:+00001:000238.2305:07479
07480:-00003:+00016:+00012:000238.2305:07480
07481:-00025:-00002:-00001:000238.2305:07481
07482:-00028:-00005:-00008:000238.2305:07482
07483:-00015:+00002:+00017:000238.2305:07483
07484:-00016:+00006:+00022:000238.2305:07484
07485:-00015:-00005:+00004:000238.2305:07485
07486:-00025:+00019:+00021:000238.2305:07486
07487:-00023:-00001:-00001:000238.2305:07487
07488:-00021:-00003:-00031:000238.2305:07488
07489:-00025:-00002:+00000:000238.2305:07489
07490:-00026:-00006:+00001:000238.2305:07490
07491:-00003:+00000:-00012:000238.2305:07491
07492:-00004:+00010:+00008:000238.2305:07492
07493:-00005:+00013:+00007:000238.2305:07493
07494:-00001:+00017:+00004:000238.2305:07494
07495:+00000:+00018:+00003:000238.2305:07495
07496:-00002:+00021:+00017:000238.2305:07496
07497:-00004:+00000:+00012:000238.2305:07497
07498:-00021:+00021:-00001:000238.2305:07498
07499:-00023:+00021:+00010:000238.2305:07499
07500:-00019:+00021:+00012:000238.2305:07500
07501:-00003:+00020:-00014:000238.2305:07501
07502:-00023:+00009:+00019:000238.2305:07502
07503:-00005:+00005:+00021:000238.2305:07503
07504:-00025:-00002:+00002:000238.2305:07504
07505:-00021:+00018:+00011:000238.2305:07505
07506:-00024:+00016:+00010:000238.2305:07506
07507:-00024:-00006:-00017:000238.2305:07507
07508:-00023:+00020:+00003:000238.2305:07508
07509:-00022:+00016:+00025:000238.2305:07509
07510:-00027:-00006:+00006:000238.2305:07510
07511:-00026:-00004:+00009:000238.2305:07511
07512:-00025:-00004:-00012:000238.2305:07512
07513:-00015:-00001:+00001:000238.2305:07513
07514:-00002:+00015:+00024:000246.1742:07514
07515:-00022:-00006:+00002:000246.1742:07515
07516:-00024:-00007:-00001:000246.1742:07516
07517:-00024:+00005:+00022:000246.1742:07517
07518:+00000:-00003:+00010:000246.1742:07518
07519:-00013:+00017:+00010:000246.1742:07519
07520:-00026:+00007:-00016:000246.1742:07520
07521:-00001:+00016:+00000:000246.1742:07521
07522:-00024:-00006:+00021:000246.1742:07522
07523:-00002:-00006:+00002:000246.1742:07523
07524:-00001:-00006:+00025:000246.1742:07524
07525:+00001:+00007:+00027:000246.1742:07525
07526:-00023:-00005:+00022:000246.1742:07526
07527:-00004:+00016:+00001:000246.1742:07527
07528:-00015:+00016:-00001:000246.1742:07528
07529:-00024:+00006:+00022:000246.1742:07529
07530:-00014:+00007:+00021:000246.1742:07530
07531:-00025:-00002:+00010:000246.1742:07531
07532:-00019:-00001:+00012:000246.1742:07532
07533:-00003:+00000:+00001:000246.1742:07533
07534:-00016:-00006:-00001:000246.1742:07534
07535:-00014:-00004:+00011:000246.1742:07535
07536:-00025:+00018:+00012:000246.1742:07536
07537:-00015:-00004:+00024:000246.1742:07537
07538:-00014:+00015:+00000:000246.1742:07538
07539:-00024:-00003:+00040:000246.1742:07539
07540:-00021:-00004:+00003:000246.1742:07540
07541:-00016:+00007:+00003:000246.1742:07541
07542:-00006:+00016:-00001:000246.1742:07542
07543:-00008:+00016:+00002:000246.1742:07543
07544:-00008:-00006:+00006:000246.1742:07544
07545:-00010:-00001:+00020:000246.1742:07545
07546:-00013:+00000:+00010:000246.1742:07546
07547:-00023:+00016:-00017:000246.1742:07547
07548:-00003:-00006:+00021:000246.1742:07548
07549:+00000:+00018:-00002:000246.1742:07549
07550:-00025:+00002:-00002:000246.1742:07550
07551:-00001:+00007:+00008:000246.1742:07551
07552:-00021:+00007:-00002:000246.1742:07552
07553:-00013:-00016:+00010:000246.1742:07553
07554:-00013:-00004:-00001:000246.1742:07554
07555:-00023:-00005:-00002:000246.1742:07555
07556:-00020:-00007:-00013:000246.1742:07556
07557:-00026:-00005:+00027:000246.1742:07557
07558:-00004:-00007:-00003:000246.1742:07558
07559:-00021:+00006:-00001:000246.1742:07559
07560:-00009:+00006:+00012:000246.1742:07560
07561:+00001:-00004:-00015:000246.1742:07561
07562:-00011:-00006:+00007:000246.1742:07562
07563:-00007:-00004:+00004:000246.1742:07563
07564:+00014:-00002:+00001:000246.1742:07564
07565:+00003:+00015:+00006:000246.1742:07565
07566:-00007:+00000:+00004:000246.1742:07566
07567:-00009:-00001:+00000:000246.1742:07567
07568:-00024:+00007:+00012:000246.1742:07568
07569:-00012:-00001:-00011:000246.1742:07569
07570:-00001:+00017:-00012:000246.1742:07570
07571:-00004:+00015:-00006:000246.1742:07571
07572:-00002:-00001:-00012:000246.1742:07572
07573:+00000:+00018:+00008:000246.1742:07573
07574:-00016:+00018:-00016:000246.1742:07574
07575:-00026:+00019:+00007:000246.1742:07575
07576:-00026:-00003:-00002:000246.1742:07576
07577:-00027:+00001:+00008:000246.1742:07577
07578:-00025:-00002:-00002:000246.1742:07578
07579:+00001:-00007:-00001:000246.1742:07579
07580:-00024:-00004:-00009:000246.1742:07580
07581:-00001:+00000:+00008:000246.1742:07581
07582:-00009:-00002:-00001:000246.1742:07582
07583:+00002:-00005:-00002:000246.1742:07583
07584:+00000:-00007:-00018:000246.1742:07584
07585:+00002:+00019:+00001:000246.1742:07585
07586:+00001:+00003:-00012:000246.1742:07586
07587:-00023:-00007:+00000:000275.0421:07587
07588:+00012:+00006:+00009:000275.0421:07588
07589:-00012:+00006:+00005:000275.0421:07589
07590:+00001:+00000:-00014:000275.0421:07590
07591:+00000:-00004:+00020:000275.0421:07591
07592:+00002:-00003:+00002:000275.0421:07592
07593:-00025:+00007:-00009:000275.0421:07593
07594:-00024:-00008:+00000:000275.0421:07594
07595:-00021:+00006:-00002:000275.0421:07595
07596:-00027:+00001:+00012:000275.0421:07596
07597:-00002:+00007:+00012:000275.0421:07597
07598:-00023:-00003:+00021:000275.0421:07598
07599:-00003:-00006:-00015:000275.0421:07599
07600:+00000:-00004:-00002:000275.0421:07600
07601:-00009:-00006:-00001:000275.0421:07601
07602:-00021:+00007:+00001:000275.0421:07602
07603:-00021:+00016:+00010:000275.0421:07603
07604:+00000:+00010:+00009:000275.0421:07604
07605:-00012:-00003:+00002:000275.0421:07605
07606:-00010:+00021:+00002:000275.0421:07606
07607:-00012:+00019:+00015:000275.0421:07607
07608:-00002:+00016:+00011:000275.0421:07608
07609:+00000:+00020:+00000:000275.0421:07609
07610:-00012:+00010:+00002:000275.0421:07610
07611:-00021:+00017:+00002:000275.0421:07611
07612:-00001:+00020:-00002:000275.0421:07612
07613:-00001:+00023:+00020:000275.0421:07613
07614:+00000:+00007:+00011:000275.0421:07614
07615:-00023:+00023:+00005:000275.0421:07615
07616:-00004:+00016:+00016:000275.0421:07616
07617:-00001:+00017:+00022:000275.0421:07617
07618:-00004:-00005:+00023:000275.0421:07618
07619:-00025:+00018:+00002:000275.0421:07619
07620:-00025:+00005:-00001:000275.0421:07620
07621:+00000:-00006:+00006:000275.0421:07621
07622:-00003:-00001:+00021:000275.0421:07622
07623:-00001:+00018:+00003:000275.0421:07623
07624:-00009:-00001:+00004:000275.0421:07624
07625:+00004:+00018:+00026:000275.0421:07625
07626:+00011:+00021:+00028:000275.0421:07626
07627:-00008:+00012:+00021:000275.0421:07627
07628:+00012:+00034:+00002:000275.0421:07628
07629:+00013:+00011:-00003:000275.0421:07629
07630:+00013:+00015:+00010:000275.0421:07630
07631:+00012:+00031:+00004:000275.0421:07631
07632:+00012:+00032:+00002:000275.0421:07632
07633:-00007:+00031:+00005:000275.0421:07633
07634:+00004:+00024:-00002:000275.0421:07634
07635:-00006:+00037:+00012:000275.0421:07635
07636:-00010:+00013:-00006:000275.0421:07636
07637:-00010:+00027:+00005:000275.0421:07637
07638:-00006:+00024:+00008:000275.0421:07638
07639:-00005:+00035:-00031:000275.0421:07639
07640:-00008:+00031:+00009:000275.0421:07640
07641:-00009:+00015:-00011:000275.0421:07641
07642:-00005:+00015:+00010:000275.0421:07642
07643:+00001:+00014:+00005:000275.0421:07643
07644:-00011:+00032:+00012:000275.0421:07644
07645:-00021:+00012:-00004:000275.0421:07645
07646:+00000:+00011:+00001:000275.0421:07646
07647:-00008:+00014:-00001:000275.0421:07647
07648:-00002:+00011:-00017:000275.0421:07648
07649:-00012:+00022:+00008:000275.0421:07649
07650:-00001:+00033:+00009:000275.0421:07650
07651:-00003:+00000:+00012:000275.0421:07651
07652:-00024:+00018:+00001:000275.0421:07652
07653:-00005:+00017:+00028:000275.0421:07653
07654:-00026:-00001:-00013:000275.0421:07654
07655:-00027:-00004:+00005:000275.0421:07655
07656:-00010:+00016:+00001:000275.0421:07656
07657:-00023:-00004:+00009:000275.0421:07657
07658:-00024:-00007:+00008:000275.0421:07658
07659:-00003:-00007:+00023:000275.0421:07659
07660:-00025:-00017:+00012:000275.0421:07660
07661:-00001:+00000:+00012:000275.0421:07661
07662:-00021:+00005:+00001:000265.6846:07662
07663:-00004:+00000:+00012:000265.6846:07663
07664:-00026:+00005:+00003:000265.6846:07664
07665:-00002:+00015:+00005:000265.6846:07665
07666:-00002:-00007:+00007:000265.6846:07666
07667:-00001:-00005:+00005:000265.6846:07667
07668:-00004:+00018:+00023:000265.6846:07668
07669:-00022:-00006:+00021:000265.6846:07669
07670:-00026:+00016:+00011:000265.6846:07670
07671:+00002:-00002:+00011:000265.6846:07671
07672:-00022:+00022:+00012:000265.6846:07672
07673:-00016:+00017:-00002:000265.6846:07673
07674:-00023:+00019:-00003:000265.6846:07674
07675:-00016:+00019:+00005:000265.6846:07675
07676:-00038:+00018:-00002:000265.6846:07676
07677:-00019:-00003:+00038:000265.6846:07677
07678:-00036:+00010:+00001:000265.6846:07678
07679:-00040:-00002:+00003:000265.6846:07679
07680:-00013:+00022:+00023:000265.6846:07680
07681:-00027:+00020:+00021:000265.6846:07681
07682:-00014:-00004:-00007:000265.6846:07682
07683:-00023:-00001:+00005:000265.6846:07683
07684:-00024:-00003:+00011:000265.6846:07684
07685:-00019:-00003:+00010:000265.6846:07685
07686:-00002:-00005:+00003:000265.6846:07686
07687:+00002:-00006:+00004:000265.6846:07687
07688:-00011:+00002:+00002:000265.6846:07688
07689:+00011:+00022:+00021:000265.6846:07689
07690:+00015:-00002:+00011:000265.6846:07690
07691:+00014:-00003:-00016:000265.6846:07691
07692:-00007:-00003:+00012:000265.6846:07692
07693:+00016:+00018:+00012:000265.6846:07693
07694:-00010:-00003:+00001:000265.6846:07694
07695:-00006:-00003:+00008:000265.6846:07695
07696:-00009:+00015:+00037:000265.6846:07696
07697:+00013:-00007:-00011:000265.6846:07697
07698:-00006:-00001:+00010:000265.6846:07698
07699:+00018:-00003:+00016:000265.6846:07699
07700:-00008:-00003:+00000:000265.6846:07700
07701:-00006:+00017:+00002:000265.6846:07701
07702:-00008:+00000:-00003:000265.6846:07702
07703:+00001:+00018:+00011:000265.6846:07703
07704:-00012:+00019:+00007:000265.6846:07704
07705:-00021:+00021:+00026:000265.6846:07705
07706:-00025:+00010:+00012:000265.6846:07706
07707:-00028:+00022:+00009:000265.6846:07707
07708:-00002:+00022:+00001:000265.6846:07708
07709:-00021:+00022:+00001:000265.6846:07709
07710:-00002:+00008:-00003:000265.6846:07710
07711:+00002:+00035:+00010:000265.6846:07711
07712:-00022:+00033:+00006:000265.6846:07712
07713:-00021:+00035:-00027:000265.6846:07713
07714:+00000:+00032:+00007:000265.6846:07714
07715:-00023:+00015:+00012:000265.6846:07715
07716:-00024:+00013:+00010:000265.6846:07716
07717:-00024:+00012:-00002:000265.6846:07717
07718:-00023:+00012:+00021:000265.6846:07718
07719:-00004:+00009:+00007:000265.6846:07719
07720:-00023:+00012:-00003:000265.6846:07720
07721:-00001:+00010:-00001:000265.6846:07721
07722:-00028:+00018:+00009:000265.6846:07722
07723:-00021:+00015:+00010:000265.6846:07723
07724:-00024:-00001:-00002:000265.6846:07724
07725:-00004:+00015:+00007:000265.6846:07725
07726:-00016:+00008:+00011:000265.6846:07726
07727:-00022:-00004:+00024:000265.6846:07727
07728:-00023:-00003:+00021:000265.6846:07728
07729:-00025:-00019:+00001:000265.6846:07729
07730:-00022:-00006:+00010:000265.6846:07730
07731:-00004:-00008:+00010:000265.6846:07731
07732:-00013:+00002:-00012:000282.2834:07732
07733:-00001:+00006:+00004:000282.2834:07733
07734:+00001:+00002:+00013:000282.2834:07734
07735:-00003:+00003:+00021:000282.2834:07735
07736:-00023:+00007:+00001:000282.2834:07736
07737:+00000:-00006:+00019:000282.2834:07737
07738:-00021:-00006:+00008:000282.2834:07738
07739:-00023:-00001:+00003:000282.2834:07739
07740:-00001:+00016:-00002:000282.2834:07740
07741:-00027:-00002:-00001:000282.2834:07741
07742:-00027:+00019:+00005:000282.2834:07742
07743:-00025:+00020:+00003:000282.2834:07743
07744:-00038:+00016:+00021:000282.2834:07744
07745:-00024:+00016:+00027:000282.2834:07745
07746:-00026:-00001:+00001:000282.2834:07746
07747:-00021:-00005:-00015:000282.2834:07747
07748:-00026:-00004:-00001:000282.2834:07748
07749:-00022:-00005:-00001:000282.2834:07749
07750:-00039:-00001:-00001:000282.2834:07750
07751:-00023:+00006:+00027:000282.2834:07751
07752:-00022:+00000:+00026:000282.2834:07752
07753:-00025:+00005:+00014:000282.2834:07753
07754:-00023:-00002:+00004:000282.2834:07754
07755:+00000:-00002:+00004:000282.2834:07755
07756:-00002:+00016:-00011:000282.2834:07756
07757:-00002:+00007:+00009:000282.2834:07757
07758:+00011:-00008:+00011:000282.2834:07758
07759:-00022:-00006:-00001:000282.2834:07759
07760:-00004:-00006:+00003:000282.2834:07760
07761:-00022:+00000:+00016:000282.2834:07761
07762:-00002:+00006:+00023:000282.2834:07762
07763:-00024:-00007:+00002:000282.2834:07763
07764:-00003:+00015:+00013:000282.2834:07764
07765:-00028:-00001:+00011:000282.2834:07765
07766:-00023:-00006:+00007:000282.2834:07766
07767:-00022:+00019:-00002:000282.2834:07767
07768:-00018:-00003:+00003:000282.2834:07768
07769:-00022:-00003:-00003:000282.2834:07769
07770:-00025:-00005:+00017:000282.2834:07770
07771:-00022:+00002:+00010:000282.2834:07771
07772:-00005:-00003:+00009:000282.2834:07772
07773:-00004:+00018:+00021:000282.2834:07773
07774:-00022:+00021:-00001:000282.2834:07774
07775:-00021:+00000:+00012:000282.2834:07775
07776:-00004:+00020:+00001:000282.2834:07776
07777:-00002:+00021:+00001:000282.2834:07777
07778:-00004:+00018:+00006:000282.2834:07778
07779:-00003:+00016:+00001:000282.2834:07779
07780:-00004:-00002:+00011:000282.2834:07780
07781:-00002:+00022:+00011:000282.2834:07781
07782:-00012:+00009:+00011:000282.2834:07782
07783:-00002:+00008:+00003:000282.2834:07783
07784:-00021:+00018:-00012:000282.2834:07784
07785:-00001:-00006:-00003:000282.2834:07785
07786:+00000:+00000:+00009:000282.2834:07786
07787:-00015:+00006:-00014:000282.2834:07787
07788:-00003:-00006:+00003:000282.2834:07788
07789:-00002:-00005:+00011:000282.2834:07789
07790:-00003:+00004:+00011:000282.2834:07790
07791:-00023:-00002:+00006:000282.2834:07791
07792:+00000:-00005:+00022:000282.2834:07792
07793:-00023:-00002:+00011:000282.2834:07793
07794:-00028:-00008:+00021:000282.2834:07794
07795:-00025:-00001:-00002:000282.2834:07795
07796:-00004:-00002:+00004:000282.2834:07796
07797:-00026:+00005:-00015:000282.2834:07797
07798:-00002:-00002:+00012:000309.5220:07798
07799:-00025:+00017:-00002:000309.5220:07799
07800:-00013:-00007:+00007:000309.5220:07800
07801:-00001:-00001:-00002:000309.5220:07801
07802:-00023:-00002:+00001:000309.5220:07802
07803:-00013:-00002:+00020:000309.5220:07803
07804:-00026:+00020:+00004:000309.5220:07804
07805:-00015:-00003:+00011:000309.5220:07805
07806:-00026:+00018:+00006:000309.5220:07806
07807:-00023:+00020:+00027:000309.5220:07807
07808:-00021:-00003:+00022:000309.5220:07808
07809:-00018:-00006:+00004:000309.5220:07809
07810:+00001:+00020:+00001:000309.5220:07810
07811:-00005:+00021:+00010:000309.5220:07811
07812:-00022:-00004:-00013:000309.5220:07812
07813:-00022:+00018:+00003:000309.5220:07813
07814:-00011:+00008:-00002:000309.5220:07814
07815:-00013:+00016:+00008:000309.5220:07815
07816:-00021:+00016:-00001:000309.5220:07816
07817:-00004:+00018:+00012:000309.5220:07817
07818:-00014:-00002:+00010:000309.5220:07818
07819:-00001:+00020:+00000:000309.5220:07819
07820:+00002:+00000:+00000:000309.5220:07820
07821:-00004:-00003:-00007:000309.5220:07821
07822:+00001:-00005:+00000:000309.5220:07822
07823:+00011:-00001:+00023:000309.5220:07823
07824:-00023:-00006:+00001:000309.5220:07824
07825:-00023:-00001:+00011:000309.5220:07825
07826:-00023:-00002:+00017:000309.5220:07826
07827:+00000:-00005:+00009:000309.5220:07827
07828:-00003:-00003:-00001:000309.5220:07828
07829:-00012:-00004:+00028:000309.5220:07829
07830:+00000:-00004:-00001:000309.5220:07830
07831:-00001:-00003:+00000:000309.5220:07831
07832:-00021:+00016:-00001:000309.5220:07832
07833:-00005:-00003:+00010:000309.5220:07833
07834:-00024:-00004:-00018:000309.5220:07834
07835:-00023:+00019:+00027:000309.5220:07835
07836:-00025:+00003:+00007:000309.5220:07836
07837:-00017:+00018:+00006:000309.5220:07837
07838:-00014:+00018:+00012:000309.5220:07838
07839:-00026:+00018:+00009:000309.5220:07839
07840:-00027:-00006:-00012:000309.5220:07840
07841:-00021:+00008:-00001:000309.5220:07841
07842:-00028:+00019:+00007:000309.5220:07842
07843:-00026:+00020:-00018:000309.5220:07843
07844:-00023:+00008:-00015:000309.5220:07844
07845:-00026:+00013:-00014:000309.5220:07845
07846:-00027:+00016:+00008:000309.5220:07846
07847:+00000:+00008:-00001:000309.5220:07847
07848:+00000:+00021:+00021:000309.5220:07848
07849:-00021:+00016:-00013:000309.5220:07849
07850:-00003:+00010:+00009:000309.5220:07850
07851:-00023:+00010:+00007:000309.5220:07851
07852:-00016:+00008:+00005:000309.5220:07852
07853:-00024:+00011:-00011:000309.5220:07853
07854:-00015:+00021:+00011:000309.5220:07854
07855:-00017:-00002:-00002:000309.5220:07855
07856:-00025:+00019:-00012:000309.5220:07856
07857:-00013:+00017:+00000:000309.5220:07857
07858:-00020:+00016:-00030:000309.5220:07858
07859:-00021:+00022:+00010:000309.5220:07859
07860:-00012:+00016:+00012:000309.5220:07860
07861:-00020:+00015:-00016:000309.5220:07861
07862:-00013:-00003:+00003:000307.8731:07862
07863:-00013:-00002:+00011:000307.8731:07863
07864:-00004:-00007:+00012:000307.8731:07864
07865:-00011:+00000:+00012:000307.8731:07865
07866:-00013:+00018:-00001:000307.8731:07866
07867:-00009:-00004:-00016:000307.8731:07867
07868:-00010:-00002:+00022:000307.8731:07868
07869:+00013:+00015:+00013:000307.8731:07869
07870:-00023:+00018:+00004:000307.8731:07870
07871:-00002:-00004:+00000:000307.8731:07871
07872:-00002:+00009:+00023:000307.8731:07872
07873:-00022:-00004:+00009:000307.8731:07873
07874:-00027:-00002:+00021:000307.8731:07874
07875:-00023:+00000:+00020:000307.8731:07875
07876:-00025:-00003:-00002:000307.8731:07876
07877:-00027:-00001:-00002:000307.8731:07877
07878:-00023:-00001:+00027:000307.8731:07878
07879:-00016:-00001:+00026:000307.8731:07879
07880:-00028:+00017:+00022:000307.8731:07880
07881:-00027:+00016:+00028:000307.8731:07881
07882:-00014:+00004:+00004:000307.8731:07882
07883:-00023:+00016:+00003:000307.8731:07883
07884:-00004:-00001:+00028:000307.8731:07884
07885:+00001:-00005:+00027:000307.8731:07885
07886:-00005:-00003:+00020:000307.8731:07886
07887:-00001:+00020:+00012:000307.8731:07887
07888:-00018:-00005:-00002:000307.8731:07888
07889:-00004:+00018:-00001:000307.8731:07889
07890:-00023:+00018:+00026:000307.8731:07890
07891:-00002:-00008:+00023:000307.8731:07891
07892:-00013:+00016:+00013:000307.8731:07892
07893:-00001:+00017:+00002:000307.8731:07893
07894:-00025:-00003:+00010:000307.8731:07894
07895:-00026:+00021:+00012:000307.8731:07895
07896:-00022:+00022:+00022:000307.8731:07896
07897:-00022:-00003:+00020:000307.8731:07897
07898:-00024:+00000:+00010:000307.8731:07898
07899:-00023:+00018:+00014:000307.8731:07899
07900:-00023:+00016:+00012:000307.8731:07900
07901:-00015:+00019:-00011:000307.8731:07901
07902:-00002:+00000:+00000:000307.8731:07902
07903:-00003:+00016:+00002:000307.8731:07903
07904:-00001:-00004:+00002:000307.8731:07904
07905:-00004:+00021:+00013:000307.8731:07905
07906:-00004:+00016:+00003:000307.8731:07906
07907:-00005:+00020:-00007:000307.8731:07907
07908:-00005:+00021:+00021:000307.8731:07908
07909:-00001:-00001:+00006:000307.8731:07909
07910:-00022:+00021:+00021:000307.8731:07910
07911:-00002:+00019:+00024:000307.8731:07911
07912:-00022:+00015:+00011:000307.8731:07912
07913:-00003:+00019:-00007:000307.8731:07913
07914:-00025:+00018:+00001:000307.8731:07914
07915:-00003:+00021:-00003:000307.8731:07915
07916:-00028:+00018:-00014:000307.8731:07916
07917:-00025:-00001:+00003:000307.8731:07917
07918:-00028:+00016:+00000:000307.8731:07918
07919:-00025:-00003:+00009:000307.8731:07919
07920:-00004:-00001:+00003:000307.8731:07920
07921:-00028:+00018:+00006:000307.8731:07921
07922:-00024:+00017:+00006:000307.8731:07922
07923:-00028:-00004:+00008:000330.3679:07923
07924:-00013:+00000:+00007:000330.3679:07924
07925:-00036:-00007:+00009:000330.3679:07925
07926:-00026:+00017:+00005:000330.3679:07926
07927:-00023:-00001:+00024:000330.3679:07927
07928:-00014:+00006:+00011:000330.3679:07928
07929:-00021:-00001:+00012:000330.3679:07929
07930:-00023:-00001:-00001:000330.3679:07930
07931:-00005:-00006:-00006:000330.3679:07931
07932:-00001:+00019:+00011:000330.3679:07932
07933:-00004:+00021:+00004:000330.3679:07933
07934:-00017:+00008:+00001:000330.3679:07934
07935:-00001:-00004:+00002:000330.3679:07935
07936:-00023:+00000:+00000:000330.3679:07936
07937:-00004:-00006:+00002:000330.3679:07937
07938:-00004:+00019:-00011:000330.3679:07938
07939:+00002:+00009:-00002:000330.3679:07939
07940:-00012:-00001:+00013:000330.3679:07940
07941:-00002:-00004:+00023:000330.3679:07941
07942:-00008:+00009:+00012:000330.3679:07942
07943:-00028:+00015:-00011:000330.3679:07943
07944:-00026:-00003:-00012:000330.3679:07944
07945:-00023:+00016:+00026:000330.3679:07945
07946:-00022:+00017:+00002:000330.3679:07946
07947:-00017:-00001:+00025:000330.3679:07947
07948:-00021:-00003:+00003:000330.3679:07948
07949:-00016:-00005:+00011:000330.3679:07949
07950:-00016:-00006:+00007:000330.3679:07950
07951:-00017:+00021:+00003:000330.3679:07951
07952:-00019:-00006:+00006:000330.3679:07952
07953:-00038:-00007:-00008:000330.3679:07953
07954:-00027:+00007:-00001:000330.3679:07954
07955:-00024:-00006:-00002:000330.3679:07955
07956:-00026:+00001:+00008:000330.3679:07956
07957:+00001:+00006:+00003:000330.3679:07957
07958:-00001:+00007:+00023:000330.3679:07958
07959:-00011:+00002:+00010:000330.3679:07959
07960:-00010:-00007:+00009:000330.3679:07960
07961:-00009:+00016:-00014:000330.3679:07961
07962:-00001:-00003:-00014:000330.3679:07962
07963:-00012:+00016:+00003:000330.3679:07963
07964:-00001:+00021:+00012:000330.3679:07964
07965:-00004:-00001:+00001:000330.3679:07965
07966:-00003:-00004:-00011:000330.3679:07966
07967:-00005:+00018:+00023:000330.3679:07967
07968:-00025:+00016:-00017:000330.3679:07968
07969:-00027:+00022:-00001:000330.3679:07969
07970:-00022:+00021:+00002:000330.3679:07970
07971:-00028:+00017:+00012:000330.3679:07971
07972:-00013:+00018:-00012:000330.3679:07972
07973:-00027:+00021:+00021:000330.3679:07973
07974:-00015:+00018:-00013:000330.3679:07974
07975:-00015:+00008:-00011:000330.3679:07975
07976:+00002:+00012:+00023:000330.3679:07976
07977:-00021:+00011:+00002:000330.3679:07977
07978:+00000:+00013:-00002:000330.3679:07978
07979:-00003:+00012:+00006:000330.3679:07979
07980:-00022:+00021:-00014:000330.3679:07980
07981:+00002:+00018:+00012:000345.1042:07981
07982:+00000:+00008:+00021:000345.1042:07982
07983:-00012:+00016:+00003:000345.1042:07983
07984:-00009:+00017:-00001:000345.1042:07984
07985:-00007:+00020:+00023:000345.1042:07985
07986:-00002:+00000:+00022:000345.1042:07986
07987:-00005:-00003:+00006:000345.1042:07987
07988:-00006:+00017:-00012:000345.1042:07988
07989:-00004:-00005:-00011:000345.1042:07989
07990:-00014:-00004:+00008:000345.1042:07990
07991:-00023:-00002:+00025:000345.1042:07991
07992:-00022:-00006:-00003:000345.1042:07992
07993:-00015:+00001:+00003:000345.1042:07993
07994:-00011:-00007:+00012:000345.1042:07994
07995:-00021:+00006:-00001:000345.1042:07995
07996:-00002:-00016:+00008:000345.1042:07996
07997:+00011:+00018:+00021:000345.1042:07997
07998:+00002:-00005:+00005:000345.1042:07998
07999:-00002:-00005:-00014:000345.1042:07999
08000:-00010:-00005:+00026:000345.1042:08000
08001:+00011:+00018:+00012:000345.1042:08001
08002:+00001:-00001:+00009:000345.1042:08002
08003:+00015:+00021:+00002:000345.1042:08003
08004:-00008:+00019:-00003:000345.1042:08004
08005:-00007:+00016:-00017:000345.1042:08005
08006:+00002:+00011:-00001:000345.1042:08006
08007:-00011:+00013:+00001:000345.1042:08007
08008:-00004:+00023:-00012:000345.1042:08008
08009:+00002:+00010:+00020:000345.1042:08009
08010:-00012:+00034:+00023:000345.1042:08010
08011:-00003:+00009:+00021:000345.1042:08011
08012:-00021:+00010:+00000:000345.1042:08012
08013:-00011:+00020:+00038:000345.1042:08013
08014:-00025:+00018:+00010:000345.1042:08014
08015:-00013:+00017:-00003:000345.1042:08015
08016:-00022:+00010:+00001:000345.1042:08016
08017:-00025:-00001:+00021:000345.1042:08017
08018:-00021:-00003:+00008:000345.1042:08018
08019:-00028:+00017:+00039:000345.1042:08019
08020:-00021:-00003:+00001:000345.1042:08020
08021:-00014:+00003:+00024:000345.1042:08021
08022:-00002:-00004:+00008:000345.1042:08022
08023:-00021:-00004:+00008:000345.1042:08023
08024:+00001:+00003:-00007:000345.1042:08024
08025:-00003:+00017:+00004:000345.1042:08025
08026:-00012:-00007:+00023:000345.1042:08026
08027:-00005:-00007:+00022:000345.1042:08027
08028:-00022:+00017:+00021:000345.1042:08028
08029:-00003:-00001:+00027:000345.1042:08029
08030:-00025:-00006:+00020:000345.1042:08030
08031:-00013:-00003:+00010:000345.1042:08031
08032:-00012:-00004:+00015:000345.1042:08032
08033:-00004:+00017:-00015:000345.1042:08033
08034:-00002:+00007:-00001:000345.1042:08034
08035:-00013:+00021:-00001:000345.1042:08035
08036:-00022:+00017:+00025:000345.1042:08036
08037:-00004:-00003:+00012:000345.1042:08037
08038:-00002:-00003:+00013:000350.6097:08038
08039:-00004:+00016:+00007:000350.6097:08039
08040:-00004:-00005:-00011:000350.6097:08040
08041:+00000:-00002:-00012:000350.6097:08041
08042:-00002:+00018:+00010:000350.6097:08042
08043:-00022:+00019:-00014:000350.6097:08043
08044:-00012:+00018:-00001:000350.6097:08044
08045:+00000:+00023:+00000:000350.6097:08045
08046:-00025:+00010:-00015:000350.6097:08046
08047:-00026:+00020:-00011:000350.6097:08047
08048:-00021:+00014:+00011:000350.6097:08048
08049:-00023:+00018:+00010:000350.6097:08049
08050:-00002:+00019:+00004:000350.6097:08050
08051:-00021:+00019:+00039:000350.6097:08051
08052:-00021:+00016:-00001:000350.6097:08052
08053:-00026:+00020:+00002:000350.6097:08053
08054:-00023:+00018:+00005:000350.6097:08054
08055:-00018:+00018:-00015:000350.6097:08055
08056:-00021:+00019:+00009:000350.6097:08056
08057:-00022:-00001:+00010:000350.6097:08057
08058:-00015:-00007:+00001:000350.6097:08058
08059:-00024:-00002:+00004:000350.6097:08059
08060:-00021:-00003:+00023:000350.6097:08060
08061:-00023:-00005:+00012:000350.6097:08061
08062:+00001:-00002:-00013:000350.6097:08062
08063:+00000:-00004:+00008:000350.6097:08063
08064:-00016:+00006:-00001:000350.6097:08064
08065:-00011:-00003:+00009:000350.6097:08065
08066:+00002:-00002:+00020:000350.6097:08066
08067:-00009:-00008:+00008:000350.6097:08067
08068:-00010:-00004:+00002:000350.6097:08068
08069:+00011:-00004:-00001:000350.6097:08069
08070:+00010:+00016:+00005:000350.6097:08070
08071:-00006:+00000:-00002:000350.6097:08071
08072:+00005:+00023:+00001:000350.6097:08072
08073:-00010:+00016:+00006:000350.6097:08073
08074:-00006:-00005:+00003:000350.6097:08074
08075:-00009:+00018:+00018:000350.6097:08075
08076:-00010:+00015:-00002:000350.6097:08076
08077:-00004:-00001:+00010:000350.6097:08077
08078:-00009:+00017:+00021:000350.6097:08078
08079:-00001:+00009:+00009:000350.6097:08079
08080:-00001:+00016:+00007:000350.6097:08080
08081:+00001:+00011:+00012:000350.6097:08081
08082:-00002:+00020:+00021:000350.6097:08082
08083:-00002:+00009:+00005:000350.6097:08083
08084:-00025:+00023:+00024:000350.6097:08084
08085:-00024:+00010:+00009:000350.6097:08085
08086:-00024:+00010:+00008:000350.6097:08086
08087:-00001:+00010:+00003:000350.6097:08087
08088:-00003:+00010:+00020:000350.6097:08088
08089:-00012:+00017:-00001:000391.8156:08089
08090:+00003:+00017:+00001:000391.8156:08090
08091:-00021:+00000:+00009:000391.8156:08091
08092:-00012:+00019:-00008:000391.8156:08092
08093:-00010:-00004:+00004:000391.8156:08093
08094:-00011:+00018:+00011:000391.8156:08094
08095:-00009:-00004:+00012:000391.8156:08095
08096:+00007:-00002:+00003:000391.8156:08096
08097:+00013:-00004:+00016:000391.8156:08097
08098:+00011:-00006:-00011:000391.8156:08098
08099:-00006:+00017:+00001:000391.8156:08099
08100:-00008:+00000:-00002:000391.8156:08100
08101:-00003:+00000:-00001:000391.8156:08101
08102:-00010:-00020:+00020:000391.8156:08102
08103:-00007:-00017:+00022:000391.8156:08103
08104:-00003:-00009:+00015:000391.8156:08104
08105:-00009:-00021:+00017:000391.8156:08105
08106:-00010:-00009:+00000:000391.8156:08106
08107:-00009:-00013:-00004:000391.8156:08107
08108:-00009:-00020:+00006:000391.8156:08108
08109:+00003:-00020:+00009:000391.8156:08109
08110:-00012:+00002:-00014:000391.8156:08110
08111:-00009:-00023:+00037:000391.8156:08111
08112:-00009:+00003:+00017:000391.8156:08112
08113:-00006:+00005:+00013:000391.8156:08113
08114:+00003:-00006:+00003:000391.8156:08114
08115:+00011:-00001:-00011:000391.8156:08115
08116:+00015:+00016:-00003:000391.8156:08116
08117:+00008:+00017:+00022:000391.8156:08117
08118:+00033:+00019:+00025:000391.8156:08118
08119:+00007:+00022:-00001:000391.8156:08119
08120:+00007:+00000:+00007:000391.8156:08120
08121:+00028:+00022:-00011:000391.8156:08121
08122:+00004:+00018:-00002:000391.8156:08122
08123:+00018:+00020:+00001:000391.8156:08123
08124:+00005:+00016:+00038:000391.8156:08124
08125:+00018:+00017:-00002:000391.8156:08125
08126:+00005:+00018:+00025:000391.8156:08126
08127:+00006:+00008:+00013:000391.8156:08127
08128:+00001:-00006:+00015:000391.8156:08128
08129:+00015:+00008:+00028:000391.8156:08129
08130:-00007:-00006:+00023:000391.8156:08130
08131:+00012:+00004:+00009:000391.8156:08131
08132:+00002:+00002:+00009:000391.8156:08132
08133:-00011:-00007:+00012:000391.8156:08133
08134:+00011:+00002:+00001:000391.8156:08134
08135:-00008:-00018:+00003:000433.2606:08135
08136:-00008:-00019:-00002:000433.2606:08136
08137:+00000:+00001:+00000:000433.2606:08137
08138:+00004:+00002:+00013:000433.2606:08138
08139:+00006:+00004:+00020:000433.2606:08139
08140:+00026:+00001:+00018:000433.2606:08140
08141:+00031:+00002:+00026:000433.2606:08141
08142:+00033:+00004:+00025:000433.2606:08142
08143:+00044:-00005:+00019:000433.2606:08143
08144:+00025:+00002:+00018:000433.2606:08144
08145:+00024:-00002:-00014:000433.2606:08145
08146:+00009:-00001:-00009:000433.2606:08146
08147:+00006:+00003:+00009:000433.2606:08147
08148:+00000:-00006:+00041:000433.2606:08148
08149:-00022:-00018:+00016:000433.2606:08149
08150:-00037:+00004:+00026:000433.2606:08150
08151:-00028:-00020:-00012:000433.2606:08151
08152:-00022:-00016:-00006:000433.2606:08152
08153:+00001:-00018:-00024:000433.2606:08153
08154:-00009:+00003:+00024:000433.2606:08154
08155:+00011:+00004:+00024:000433.2606:08155
08156:-00022:-00021:+00008:000433.2606:08156
08157:-00007:+00000:+00020:000433.2606:08157
08158:-00006:+00005:-00001:000433.2606:08158
08159:-00004:-00016:+00005:000433.2606:08159
08160:+00002:+00002:-00002:000433.2606:08160
08161:-00010:-00018:+00020:000433.2606:08161
08162:-00006:+00001:-00012:000433.2606:08162
08163:-00007:-00007:+00003:000433.2606:08163
08164:+00026:-00006:+00020:000433.2606:08164
08165:-00008:+00016:-00027:000433.2606:08165
08166:+00015:+00016:-00016:000433.2606:08166
08167:+00016:+00019:-00015:000433.2606:08167
08168:+00016:+00019:+00007:000433.2606:08168
08169:+00012:+00022:-00001:000433.2606:08169
08170:+00015:+00017:+00020:000433.2606:08170
08171:+00015:+00021:-00004:000433.2606:08171
08172:+00015:+00018:+00010:000433.2606:08172
08173:+00026:+00013:+00006:000433.2606:08173
08174:+00014:+00012:+00011:000433.2606:08174
08175:+00027:+00016:+00004:000433.2606:08175
08176:+00027:+00023:+00023:000433.2606:08176
08177:+00028:+00022:-00014:000433.2606:08177
08178:+00006:+00009:+00006:000433.2606:08178
08179:+00009:+00009:+00009:000433.2606:08179
08180:+00007:+00011:-00011:000433.2606:08180
08181:+00004:+00008:+00009:000433.2606:08181
08182:+00013:+00011:+00010:000433.2606:08182
08183:+00015:+00011:-00002:000433.2606:08183
08184:+00002:+00021:+00008:000433.2606:08184
08185:+00000:+00018:+00021:000397.3872:08185
08186:-00002:-00002:+00006:000397.3872:08186
08187:-00020:-00006:-00016:000397.3872:08187
08188:-00001:+00006:-00006:000397.3872:08188
08189:-00002:+00007:-00017:000397.3872:08189
08190:-00001:+00004:+00007:000397.3872:08190
08191:-00004:-00020:+00001:000397.3872:08191
08192:-00001:+00001:+00005:000397.3872:08192
08193:-00022:-00020:+00009:000397.3872:08193
08194:-00012:-00023:-00017:000397.3872:08194
08195:+00013:+00002:-00001:000397.3872:08195
08196:-00006:+00001:+00000:000397.3872:08196
08197:+00009:+00003:+00007:000397.3872:08197
08198:+00019:-00003:+00014:000397.3872:08198
08199:+00021:+00016:+00004:000397.3872:08199
08200:+00021:-00003:-00003:000397.3872:08200
08201:+00033:+00019:-00014:000397.3872:08201
08202:+00006:+00018:-00011:000397.3872:08202
08203:+00028:+00020:+00009:000397.3872:08203
08204:+00006:+00009:+00012:000397.3872:08204
08205:+00009:+00011:+00006:000397.3872:08205
08206:-00007:+00023:+00003:000397.3872:08206
08207:+00016:+00008:+00025:000397.3872:08207
08208:-00013:+00020:+00025:000397.3872:08208
08209:-00024:-00001:-00012:000397.3872:08209
08210:-00028:+00017:+00007:000397.3872:08210
08211:-00025:-00003:+00011:000397.3872:08211
08212:-00042:+00001:-00011:000397.3872:08212
08213:-00020:+00005:+00008:000397.3872:08213
08214:-00013:+00003:+00002:000397.3872:08214
08215:-00041:-00010:-00003:000397.3872:08215
08216:-00023:-00020:+00006:000397.3872:08216
08217:-00024:+00004:+00022:000397.3872:08217
08218:-00004:-00020:+00009:000397.3872:08218
08219:+00000:+00002:+00000:000397.3872:08219
08220:-00006:-00003:+00007:000397.3872:08220
08221:-00003:-00007:+00005:000397.3872:08221
08222:-00006:-00005:+00004:000397.3872:08222
08223:+00016:-00005:+00004:000397.3872:08223
08224:+00014:-00003:+00003:000397.3872:08224
08225:+00004:+00019:+00025:000397.3872:08225
08226:+00027:+00018:+00019:000397.3872:08226
08227:+00017:+00019:+00005:000397.3872:08227
08228:+00004:+00016:+00001:000397.3872:08228
08229:+00021:+00022:-00003:000397.3872:08229
08230:+00014:-00006:+00011:000397.3872:08230
08231:+00014:+00004:+00001:000397.3872:08231
08232:+00013:-00007:+00016:000397.3872:08232
08233:+00002:-00019:+00023:000397.3872:08233
08234:-00021:-00016:+00023:000397.3872:08234
08235:-00011:-00020:+00019:000397.3872:08235
08236:-00013:-00008:+00006:000397.3872:08236
08237:-00027:-00017:-00002:000397.3872:08237
08238:-00025:+00001:+00002:000397.3872:08238
08239:-00028:+00000:+00023:000397.3872:08239
08240:-00027:-00019:-00013:000397.3872:08240
08241:-00022:+00007:+00028:000397.3872:08241
08242:-00025:+00003:+00002:000397.3872:08242
08243:-00022:-00005:+00024:000397.3872:08243
08244:+00001:-00002:+00003:000340.3336:08244
08245:-00001:+00017:-00002:000340.3336:08245
08246:-00010:-00005:+00008:000340.3336:08246
08247:+00015:+00012:+00002:000340.3336:08247
08248:+00018:+00023:+00001:000340.3336:08248
08249:+00007:+00031:-00015:000340.3336:08249
08250:+00027:+00012:+00003:000340.3336:08250
08251:+00029:+00026:+00023:000340.3336:08251
08252:+00006:+00033:+00004:000340.3336:08252
08253:+00009:+00036:+00003:000340.3336:08253
08254:+00009:+00013:+00018:000340.3336:08254
08255:+00016:+00022:+00008:000340.3336:08255
08256:+00013:+00012:-00002:000340.3336:08256
08257:+00014:+00012:+00008:000340.3336:08257
08258:-00021:+00023:+00023:000340.3336:08258
08259:-00002:+00022:+00009:000340.3336:08259
08260:-00003:+00019:+00013:000340.3336:08260
08261:-00023:+00006:+00000:000340.3336:08261
08262:-00024:-00004:+00004:000340.3336:08262
08263:-00027:-00003:+00003:000340.3336:08263
08264:-00024:-00004:+00021:000340.3336:08264
08265:-00023:+00005:+00012:000340.3336:08265
08266:-00026:-00003:+00012:000340.3336:08266
08267:-00025:+00005:+00004:000340.3336:08267
08268:-00003:+00006:-00013:000340.3336:08268
08269:-00010:-00003:+00001:000340.3336:08269
08270:+00011:-00002:+00022:000340.3336:08270
08271:+00014:+00006:+00016:000340.3336:08271
08272:+00015:-00005:+00003:000340.3336:08272
08273:+00004:-00004:+00036:000340.3336:08273
08274:+00004:-00001:+00001:000340.3336:08274
08275:+00009:+00018:+00023:000340.3336:08275
08276:+00010:+00016:+00002:000340.3336:08276
08277:+00015:+00021:+00012:000340.3336:08277
08278:+00015:+00008:-00012:000340.3336:08278
08279:+00013:+00009:+00024:000340.3336:08279
08280:-00008:+00020:+00002:000340.3336:08280
08281:-00022:+00022:+00001:000340.3336:08281
08282:-00003:+00010:+00003:000340.3336:08282
08283:-00005:+00017:+00004:000340.3336:08283
08284:-00004:+00019:+00007:000340.3336:08284
08285:-00014:+00013:+00012:000340.3336:08285
08286:-00027:+00020:+00013:000340.3336:08286
08287:-00024:+00011:+00008:000340.3336:08287
08288:-00022:+00010:+00021:000340.3336:08288
08289:-00005:+00033:+00010:000340.3336:08289
08290:-00022:+00021:-00002:000340.3336:08290
08291:+00011:+00011:-00001:000340.3336:08291
08292:-00013:+00032:+00021:000340.3336:08292
08293:-00005:+00022:+00009:000340.3336:08293
08294:-00008:+00013:-00003:000340.3336:08294
08295:-00006:+00010:-00002:000340.3336:08295
08296:-00008:+00020:+00012:000340.3336:08296
08297:+00003:+00010:+00006:000340.3336:08297
08298:+00003:+00017:+00010:000340.3336:08298
08299:+00012:-00001:+00002:000340.3336:08299
08300:+00017:+00022:+00001:000340.3336:08300
08301:+00016:+00018:+00004:000340.3336:08301
08302:+00018:+00007:-00004:000340.3336:08302
08303:+00012:-00001:+00012:000340.3336:08303
08304:+00012:-00002:+00003:000340.3336:08304
08305:+00000:-00003:+00006:000340.3336:08305
08306:+00001:-00004:-00003:000340.3336:08306
08307:+00000:+00003:+00005:000340.3336:08307
08308:-00005:+00000:+00007:000340.3336:08308
08309:-00025:+00006:-00002:000340.3336:08309
08310:-00013:+00005:-00012:000340.3336:08310
08311:-00025:+00005:-00019:000340.3336:08311
08312:-00003:-00003:+00007:000298.0835:08312
08313:-00011:-00001:-00001:000298.0835:08313
08314:-00010:-00007:+00006:000298.0835:08314
08315:+00000:-00001:+00007:000298.0835:08315
08316:+00001:+00022:+00039:000298.0835:08316
08317:-00007:+00017:+00000:000298.0835:08317
08318:+00002:+00009:-00014:000298.0835:08318
08319:+00009:+00010:+00014:000298.0835:08319
08320:+00004:+00009:+00011:000298.0835:08320
08321:+00007:+00019:+00000:000298.0835:08321
08322:+00027:+00014:+00009:000298.0835:08322
08323:+00009:+00032:+00009:000298.0835:08323
08324:+00007:+00011:-00012:000298.0835:08324
08325:+00004:+00033:+00004:000298.0835:08325
08326:+00003:+00014:+00004:000298.0835:08326
08327:+00014:+00022:-00013:000298.0835:08327
08328:+00014:+00020:-00014:000298.0835:08328
08329:+00012:+00019:+00007:000298.0835:08329
08330:-00010:-00004:-00017:000298.0835:08330
08331:+00002:-00002:-00014:000298.0835:08331
08332:-00021:+00016:+00010:000298.0835:08332
08333:-00027:-00006:+00009:000298.0835:08333
08334:-00004:+00005:+00011:000298.0835:08334
08335:+00002:+00004:+00011:000298.0835:08335
08336:-00021:+00004:-00016:000298.0835:08336
08337:-00012:+00002:+00013:000298.0835:08337
08338:-00013:+00007:+00010:000298.0835:08338
08339:-00009:+00004:-00015:000298.0835:08339
08340:+00012:+00005:+00012:000298.0835:08340
08341:+00015:+00006:+00024:000298.0835:08341
08342:-00005:-00003:-00014:000298.0835:08342
08343:-00009:-00007:+00009:000298.0835:08343
08344:-00005:-00006:-00003:000298.0835:08344
08345:-00024:-00019:-00004:000298.0835:08345
08346:-00013:-00020:-00004:000298.0835:08346
08347:-00015:-00023:+00010:000298.0835:08347
08348:-00037:-00008:-00012:000298.0835:08348
08349:-00039:-00012:-00016:000298.0835:08349
08350:-00043:-00009:-00012:000298.0835:08350
08351:-00033:-00012:+00008:000298.0835:08351
08352:-00031:-00011:+00012:000298.0835:08352
08353:-00043:-00020:+00000:000298.0835:08353
08354:-00038:-00016:-00011:000298.0835:08354
08355:-00013:-00016:-00009:000298.0835:08355
08356:-00010:+00001:-00011:000298.0835:08356
08357:-00022:-00004:+00009:000298.0835:08357
08358:+00001:+00002:-00011:000298.0835:08358
08359:+00012:-00004:-00016:000298.0835:08359
08360:-00004:+00002:-00012:000298.0835:08360
08361:-00027:+00004:+00008:000298.0835:08361
08362:-00014:-00016:+00014:000298.0835:08362
08363:-00040:-00008:-00005:000298.0835:08363
08364:-00056:-00020:-00015:000298.0835:08364
08365:-00029:-00020:-00012:000298.0835:08365
08366:-00047:-00013:-00012:000298.0835:08366
08367:-00047:-00015:-00006:000298.0835:08367
08368:-00068:-00035:+00006:000298.0835:08368
08369:-00069:-00030:+00011:000298.0835:08369
08370:-00066:-00047:+00007:000298.0835:08370
08371:-00033:-00027:+00023:000298.0835:08371
08372:-00043:-00032:+00022:000298.0835:08372
08373:-00039:-00012:-00003:000298.0835:08373
08374:-00022:-00009:+00013:000298.0835:08374
08375:-00021:-00008:+00019:000298.0835:08375
08376:-00001:+00001:+00004:000298.0835:08376
08377:-00001:+00006:+00013:000298.0835:08377
08378:+00001:+00001:+00015:000298.0835:08378
08379:-00027:+00006:+00011:000298.0835:08379
08380:-00024:-00004:+00004:000298.0835:08380
08381:-00027:-00004:-00001:000298.0835:08381
08382:-00027:-00002:+00000:000298.0835:08382
08383:-00011:+00017:+00036:000298.0835:08383
08384:-00020:-00002:+00029:000298.0835:08384
08385:-00022:+00018:+00017:000298.0835:08385
08386:-00027:+00009:+00029:000298.0835:08386
08387:-00027:+00020:+00030:000298.0835:08387
08388:-00030:+00010:+00029:000298.0835:08388
08389:-00020:+00021:+00051:000256.9130:08389
08390:-00020:-00005:+00036:000256.9130:08390
08391:-00055:-00004:+00040:000256.9130:08391
08392:-00029:-00006:+00019:000256.9130:08392
08393:-00042:-00004:+00041:000256.9130:08393
08394:-00036:+00007:-00002:000256.9130:08394
08395:-00039:-00004:+00020:000256.9130:08395
08396:-00027:+00005:+00042:000256.9130:08396
08397:-00035:+00006:+00025:000256.9130:08397
08398:-00041:+00000:+00014:000256.9130:08398
08399:-00038:+00002:+00021:000256.9130:08399
08400:-00034:-00016:+00022:000256.9130:08400
08401:-00036:-00007:+00027:000256.9130:08401
08402:-00014:-00003:+00040:000256.9130:08402
08403:-00027:+00007:+00011:000256.9130:08403
08404:-00023:-00001:+00014:000256.9130:08404
08405:-00010:-00007:+00023:000256.9130:08405
08406:-00001:-00005:+00008:000256.9130:08406
08407:-00010:+00016:+00003:000256.9130:08407
08408:-00012:+00019:+00012:000256.9130:08408
08409:-00012:+00005:+00010:000256.9130:08409
08410:+00002:-00007:+00007:000256.9130:08410
08411:+00001:+00022:+00023:000256.9130:08411
08412:-00021:+00022:+00006:000256.9130:08412
08413:-00024:+00011:+00011:000256.9130:08413
08414:-00026:+00012:-00015:000256.9130:08414
08415:-00043:+00009:-00011:000256.9130:08415
08416:-00039:+00009:-00001:000256.9130:08416
08417:-00035:+00013:+00009:000256.9130:08417
08418:-00036:+00012:+00008:000256.9130:08418
08419:-00053:+00014:+00005:000256.9130:08419
08420:-00052:+00012:+00007:000256.9130:08420
08421:-00059:+00033:-00009:000256.9130:08421
08422:-00044:+00009:+00007:000256.9130:08422
08423:-00056:+00020:+00022:000256.9130:08423
08424:-00066:+00019:-00001:000256.9130:08424
08425:-00058:+00019:+00012:000256.9130:08425
08426:-00034:+00022:-00011:000256.9130:08426
08427:-00033:-00001:+00005:000256.9130:08427
08428:-00042:-00004:-00013:000256.9130:08428
08429:-00036:+00017:+00021:000256.9130:08429
08430:-00036:-00008:+00001:000256.9130:08430
08431:-00018:+00007:+00025:000256.9130:08431
08432:-00023:-00006:+00022:000256.9130:08432
08433:-00014:+00005:+00026:000256.9130:08433
08434:-00018:+00003:+00002:000256.9130:08434
08435:-00036:-00006:+00015:000256.9130:08435
08436:-00019:+00000:+00001:000256.9130:08436
08437:-00030:-00008:+00025:000256.9130:08437
08438:-00038:-00021:+00020:000256.9130:08438
08439:-00042:-00019:+00003:000256.9130:08439
08440:-00042:-00011:-00002:000256.9130:08440
08441:-00040:+00000:+00013:000256.9130:08441
08442:-00039:-00021:+00040:000256.9130:08442
08443:-00034:-00008:+00022:000256.9130:08443
08444:-00018:-00018:+00025:000256.9130:08444
08445:-00014:-00021:+00023:000256.9130:08445
08446:-00016:-00019:+00023:000256.9130:08446
08447:-00026:+00006:+00014:000256.9130:08447
08448:-00004:+00005:+00038:000256.9130:08448
08449:-00005:-00020:+00000:000256.9130:08449
08450:-00026:-00004:-00002:000256.9130:08450
08451:-00022:-00002:+00006:000256.9130:08451
08452:-00015:-00007:-00011:000256.9130:08452
08453:-00027:+00016:+00002:000256.9130:08453
08454:-00028:+00021:+00002:000256.9130:08454
08455:-00023:-00003:+00012:000256.9130:08455
08456:-00001:+00017:+00010:000256.9130:08456
08457:-00022:+00020:+00023:000256.9130:08457
08458:-00024:+00012:+00006:000256.9130:08458
08459:-00027:+00015:-00002:000256.9130:08459
08460:-00025:+00037:-00003:000256.9130:08460
08461:-00039:+00012:-00002:000256.9130:08461
08462:-00026:+00010:+00012:000256.9130:08462
08463:-00024:+00010:-00001:000256.9130:08463
08464:-00022:-00002:-00013:000256.9130:08464
08465:-00021:-00001:-00017:000256.9130:08465
08466:-00004:+00015:-00002:000259.8813:08466
08467:-00001:-00004:-00016:000259.8813:08467
08468:-00012:+00018:-00017:000259.8813:08468
08469:-00010:-00006:-00005:000259.8813:08469
08470:-00006:-00008:-00005:000259.8813:08470
08471:-00007:+00007:-00011:000259.8813:08471
08472:-00007:-00001:-00012:000259.8813:08472
08473:-00009:-00001:-00013:000259.8813:08473
08474:-00006:+00018:-00014:000259.8813:08474
08475:+00013:+00019:+00005:000259.8813:08475
08476:-00010:+00017:-00014:000259.8813:08476
08477:-00012:+00022:-00029:000259.8813:08477
08478:-00010:+00033:-00006:000259.8813:08478
08479:-00001:+00009:-00015:000259.8813:08479
08480:-00002:+00008:-00012:000259.8813:08480
08481:-00024:+00015:+00013:000259.8813:08481
08482:-00028:+00034:-00006:000259.8813:08482
08483:-00025:+00023:-00006:000259.8813:08483
08484:-00024:+00013:+00010:000259.8813:08484
08485:-00026:+00012:-00013:000259.8813:08485
08486:-00019:+00023:-00012:000259.8813:08486
08487:-00004:+00024:-00014:000259.8813:08487
08488:-00014:+00034:+00008:000259.8813:08488
08489:-00027:+00015:-00009:000259.8813:08489
08490:-00004:+00033:-00001:000259.8813:08490
08491:-00002:+00037:-00006:000259.8813:08491
08492:-00013:+00036:-00005:000259.8813:08492
08493:-00010:+00011:-00005:000259.8813:08493
08494:+00002:+00022:+00007:000259.8813:08494
08495:-00002:+00020:-00009:000259.8813:08495
08496:-00012:+00009:+00012:000259.8813:08496
08497:-00011:+00009:-00003:000259.8813:08497
08498:-00023:+00018:+00006:000259.8813:08498
08499:-00003:+00000:+00016:000259.8813:08499
08500:-00004:-00006:+00012:000259.8813:08500
08501:-00025:-00006:+00007:000259.8813:08501
08502:-00021:-00005:-00012:000259.8813:08502
08503:-00015:-00003:+00007:000259.8813:08503
08504:-00013:-00006:+00003:000259.8813:08504
08505:-00027:-00007:+00027:000259.8813:08505
08506:-00014:-00005:+00023:000259.8813:08506
08507:-00020:-00007:+00005:000259.8813:08507
08508:-00026:+00005:+00022:000259.8813:08508
08509:-00013:-00003:+00003:000259.8813:08509
08510:-00037:-00016:+00023:000259.8813:08510
08511:+00000:+00006:+00024:000259.8813:08511
08512:-00005:+00005:+00036:000259.8813:08512
08513:-00025:-00016:-00001:000259.8813:08513
08514:-00024:+00017:+00023:000259.8813:08514
08515:+00001:-00006:+00023:000259.8813:08515
08516:-00023:+00000:-00001:000259.8813:08516
08517:-00001:+00000:+00028:000259.8813:08517
08518:+00000:-00001:+00042:000259.8813:08518
08519:-00024:+00007:+00019:000259.8813:08519
08520:+00000:+00015:+00016:000259.8813:08520
08521:-00005:+00020:+00017:000259.8813:08521
08522:-00023:+00017:+00006:000259.8813:08522
08523:-00022:-00002:+00017:000259.8813:08523
08524:+00002:+00019:+00014:000259.8813:08524
08525:-00023:+00019:+00024:000259.8813:08525
08526:-00004:-00005:+00027:000259.8813:08526
08527:-00024:+00020:+00016:000259.8813:08527
08528:-00023:-00002:+00003:000259.8813:08528
08529:-00024:+00018:+00016:000259.8813:08529
08530:-00009:-00002:+00035:000259.8813:08530
08531:-00003:+00019:+00026:000259.8813:08531
08532:-00012:-00005:+00024:000259.8813:08532
08533:-00010:+00020:+00023:000259.8813:08533
08534:-00011:+00020:+00013:000259.8813:08534
08535:-00002:+00008:-00015:000259.8813:08535
08536:+00002:+00018:+00014:000259.8813:08536
08537:-00022:+00012:-00001:000259.8813:08537
08538:-00022:+00009:+00011:000259.8813:08538
08539:+00001:+00009:+00011:000273.7357:08539
08540:-00003:+00022:-00001:000273.7357:08540
08541:-00009:+00019:+00000:000273.7357:08541
08542:-00002:+00012:+00001:000273.7357:08542
08543:-00022:+00009:+00013:000273.7357:08543
08544:-00001:+00010:+00005:000273.7357:08544
08545:-00002:+00011:+00012:000273.7357:08545
08546:-00004:+00009:+00011:000273.7357:08546
08547:-00002:+00009:+00008:000273.7357:08547
08548:+00011:+00021:+00011:000273.7357:08548
08549:-00001:+00019:+00010:000273.7357:08549
08550:-00002:+00017:+00006:000273.7357:08550
08551:+00000:+00018:+00008:000273.7357:08551
08552:+00002:-00001:+00010:000273.7357:08552
08553:-00005:-00005:+00005:000273.7357:08553
08554:-00004:-00006:+00015:000273.7357:08554
08555:-00001:-00003:-00012:000273.7357:08555
08556:-00027:-00003:+00012:000273.7357:08556
08557:-00005:-00004:-00003:000273.7357:08557
08558:-00001:+00005:+00012:000273.7357:08558
08559:-00003:+00001:+00007:000273.7357:08559
08560:-00012:-00001:+00008:000273.7357:08560
08561:-00004:-00016:+00009:000273.7357:08561
08562:+00000:+00001:-00028:000273.7357:08562
08563:+00000:+00002:+00025:000273.7357:08563
08564:-00003:+00001:+00010:000273.7357:08564
08565:-00001:-00016:+00002:000273.7357:08565
08566:-00002:+00005:+00002:000273.7357:08566
08567:-00011:+00002:+00009:000273.7357:08567
08568:-00004:-00009:-00013:000273.7357:08568
08569:-00025:+00005:+00000:000273.7357:08569
08570:-00028:+00005:-00003:000273.7357:08570
08571:-00025:-00018:-00015:000273.7357:08571
08572:-00025:+00000:-00001:000273.7357:08572
08573:-00024:-00017:+00004:000273.7357:08573
08574:-00028:-00016:+00000:000273.7357:08574
08575:-00015:-00017:+00007:000273.7357:08575
08576:-00014:+00002:+00003:000273.7357:08576
08577:-00015:+00005:+00006:000273.7357:08577
08578:-00004:+00005:+00001:000273.7357:08578
08579:-00004:+00006:+00023:000273.7357:08579
08580:-00013:-00006:+00002:000273.7357:08580
08581:-00021:-00003:-00001:000273.7357:08581
08582:-00026:-00005:+00004:000273.7357:08582
08583:-00014:+00006:+00009:000273.7357:08583
08584:-00022:-00001:-00001:000273.7357:08584
08585:-00004:+00018:+00013:000273.7357:08585
08586:-00004:-00005:+00011:000273.7357:08586
08587:-00001:-00005:+00000:000273.7357:08587
08588:+00000:-00003:+00004:000273.7357:08588
08589:-00018:-00002:+00003:000273.7357:08589
08590:+00001:-00007:+00012:000273.7357:08590
08591:-00002:-00005:+00012:000273.7357:08591
08592:+00000:-00017:+00009:000273.7357:08592
08593:-00012:+00003:+00012:000273.7357:08593
08594:-00013:+00002:+00003:000273.7357:08594
08595:+00002:-00020:-00012:000273.7357:08595
08596:+00000:-00020:+00000:000273.7357:08596
08597:+00013:+00004:+00011:000273.7357:08597
08598:-00012:-00020:+00008:000273.7357:08598
08599:-00009:-00022:+00005:000273.7357:08599
08600:+00002:+00000:+00028:000273.7357:08600
08601:-00007:-00017:-00001:000273.7357:08601
08602:-00005:-00023:+00008:000273.7357:08602
08603:+00012:-00008:+00020:000273.7357:08603
08604:-00012:-00016:-00012:000273.7357:08604
08605:+00000:+00003:-00014:000273.7357:08605
08606:-00001:+00006:+00007:000273.7357:08606
08607:-00004:-00008:+00008:000273.7357:08607
08608:-00024:+00003:-00007:000273.7357:08608
08609:-00004:+00016:+00004:000273.7357:08609
08610:-00002:+00007:+00012:000273.7357:08610
08611:-00022:-00006:+00003:000273.7357:08611
08612:-00011:+00017:+00008:000273.7357:08612
08613:+00002:-00004:+00006:000273.7357:08613
08614:-00004:+00017:-00009:000273.7357:08614
08615:-00003:+00021:+00010:000273.7357:08615
08616:-00002:+00010:+00012:000273.7357:08616
08617:-00023:+00011:-00005:000273.7357:08617
08618:-00022:+00008:+00000:000273.7357:08618
08619:-00022:+00021:+00008:000273.7357:08619
08620:-00028:+00019:+00010:000273.7357:08620
08621:-00021:+00020:+00012:000243.7811:08621
08622:-00005:+00000:+00013:000243.7811:08622
08623:-00024:+00018:-00018:000243.7811:08623
08624:-00023:+00016:-00002:000243.7811:08624
08625:+00001:-00006:+00012:000243.7811:08625
08626:-00016:+00020:+00000:000243.7811:08626
08627:-00024:-00006:+00027:000243.7811:08627
08628:-00023:-00004:+00023:000243.7811:08628
08629:-00038:+00006:+00012:000243.7811:08629
08630:-00014:+00001:+00010:000243.7811:08630
08631:-00025:+00006:+00003:000243.7811:08631
08632:-00025:+00006:-00007:000243.7811:08632
08633:-00002:+00004:+00021:000243.7811:08633
08634:-00012:+00007:+00027:000243.7811:08634
08635:-00026:+00004:+00001:000243.7811:08635
08636:-00012:+00005:+00016:000243.7811:08636
08637:+00002:-00019:+00028:000243.7811:08637
08638:-00002:-00021:+00001:000243.7811:08638
08639:+00000:+00003:+00021:000243.7811:08639
08640:+00013:+00002:+00021:000243.7811:08640
08641:-00011:-00022:-00014:000243.7811:08641
08642:+00001:-00021:+00023:000243.7811:08642
08643:+00016:+00004:+00001:000243.7811:08643
08644:-00011:+00004:+00025:000243.7811:08644
08645:-00001:+00000:+00014:000243.7811:08645
08646:-00011:+00005:+00031:000243.7811:08646
08647:+00002:+00007:+00019:000243.7811:08647
08648:-00013:+00003:+00025:000243.7811:08648
08649:-00011:+00003:+00032:000243.7811:08649
08650:+00000:+00004:+00023:000243.7811:08650
08651:-00005:+00000:+00021:000243.7811:08651
08652:-00001:-00002:+00022:000243.7811:08652
08653:-00005:+00007:+00022:000243.7811:08653
08654:-00020:-00006:+00009:000243.7811:08654
08655:-00005:-00001:+00017:000243.7811:08655
08656:-00021:+00001:+00022:000243.7811:08656
08657:-00018:-00004:+00002:000243.7811:08657
08658:+00000:+00016:+00025:000243.7811:08658
08659:-00002:+00017:+00023:000243.7811:08659
08660:-00005:+00000:-00015:000243.7811:08660
08661:-00021:+00018:-00002:000243.7811:08661
08662:-00012:+00021:-00001:000243.7811:08662
08663:-00021:+00019:+00010:000243.7811:08663
08664:-00002:+00018:+00013:000243.7811:08664
08665:-00005:-00003:+00004:000243.7811:08665
08666:-00024:+00018:+00000:000243.7811:08666
08667:-00024:+00019:+00000:000243.7811:08667
08668:-00025:-00003:+00018:000243.7811:08668
08669:-00024:+00018:-00001:000243.7811:08669
08670:-00003:+00009:+00004:000243.7811:08670
08671:-00003:+00017:+00010:000243.7811:08671
08672:-00024:+00020:+00005:000243.7811:08672
08673:-00004:+00017:+00003:000243.7811:08673
08674:-00002:+00015:+00022:000243.7811:08674
08675:-00014:-00002:+00009:000243.7811:08675
08676:+00002:-00001:+00010:000243.7811:08676
08677:-00005:-00001:+00004:000243.7811:08677
08678:+00001:+00004:-00012:000243.7811:08678
08679:+00002:+00022:-00002:000243.7811:08679
08680:-00009:+00018:-00001:000243.7811:08680
08681:-00001:+00019:-00011:000243.7811:08681
08682:-00008:+00016:+00008:000243.7811:08682
08683:-00008:+00018:+00007:000243.7811:08683
08684:+00001:+00005:+00011:000243.7811:08684
08685:-00012:-00001:+00010:000243.7811:08685
08686:-00011:-00004:+00010:000243.7811:08686
08687:+00000:+00021:-00003:000243.7811:08687
08688:-00011:+00021:-00011:000243.7811:08688
08689:-00011:+00021:+00009:000243.7811:08689
08690:-00026:-00004:-00014:000243.7811:08690
08691:-00002:+00017:-00013:000243.7811:08691
08692:-00024:+00020:+00022:000243.7811:08692
08693:-00021:+00017:-00002:000243.7811:08693
08694:-00017:-00003:+00000:000243.7811:08694
08695:+00002:-00001:+00038:000243.7811:08695
08696:-00003:-00006:+00007:000243.7811:08696
08697:-00021:-00004:+00008:000243.7811:08697
08698:+00000:-00003:-00011:000243.7811:08698
08699:-00021:-00001:+00011:000243.7811:08699
08700:-00001:-00002:-00003:000243.7811:08700
08701:-00002:+00016:+00005:000243.7811:08701
08702:+00001:+00019:+00007:000246.8999:08702
08703:-00026:-00002:+00011:000246.8999:08703
08704:-00012:+00021:+00021:000246.8999:08704
08705:-00002:+00018:+00012:000246.8999:08705
08706:-00002:-00006:+00009:000246.8999:08706
08707:+00002:+00008:+00001:000246.8999:08707
08708:-00021:+00023:+00000:000246.8999:08708
08709:-00024:+00021:-00017:000246.8999:08709
08710:-00021:-00001:+00003:000246.8999:08710
08711:-00004:+00019:-00002:000246.8999:08711
08712:-00025:-00002:+00001:000246.8999:08712
08713:-00009:+00018:+00009:000246.8999:08713
08714:-00013:+00018:+00006:000246.8999:08714
08715:-00024:-00001:+00005:000246.8999:08715
08716:-00026:+00016:+00012:000246.8999:08716
08717:-00026:-00004:+00004:000246.8999:08717
08718:-00024:-00007:+00010:000246.8999:08718
08719:-00024:-00002:+00013:000246.8999:08719
08720:-00026:-00004:+00012:000246.8999:08720
08721:-00017:-00005:+00026:000246.8999:08721
08722:-00021:+00015:+00021:000246.8999:08722
08723:-00004:-00003:+00003:000246.8999:08723
08724:-00002:-00007:-00006:000246.8999:08724
08725:-00024:+00017:+00003:000246.8999:08725
08726:-00002:-00002:-00003:000246.8999:08726
08727:-00018:+00016:-00004:000246.8999:08727
08728:-00005:-00005:+00027:000246.8999:08728
08729:-00002:-00005:+00000:000246.8999:08729
08730:-00014:+00002:+00012:000246.8999:08730
08731:-00002:-00001:-00002:000246.8999:08731
08732:-00002:+00002:+00001:000246.8999:08732
08733:-00002:+00002:+00006:000246.8999:08733
08734:-00023:+00004:+00012:000246.8999:08734
08735:-00018:-00006:+00008:000246.8999:08735
08736:-00027:+00007:+00011:000246.8999:08736
08737:-00025:-00006:-00014:000246.8999:08737
08738:-00027:-00007:-00015:000246.8999:08738
08739:-00025:-00002:+00001:000246.8999:08739
08740:-00025:-00001:+00010:000246.8999:08740
08741:-00024:+00016:+00000:000246.8999:08741
08742:-00024:-00002:+00009:000246.8999:08742
08743:-00025:+00000:+00001:000246.8999:08743
08744:-00023:+00000:+00010:000246.8999:08744
08745:-00013:+00017:-00003:000246.8999:08745
08746:-00003:+00022:+00013:000246.8999:08746
08747:+00002:+00012:+00011:000246.8999:08747
08748:-00022:+00018:-00002:000246.8999:08748
08749:-00002:+00008:+00009:000246.8999:08749
08750:+00000:+00013:+00025:000246.8999:08750
08751:+00001:+00011:-00002:000246.8999:08751
08752:+00001:+00014:-00002:000246.8999:08752
08753:-00012:+00012:+00010:000246.8999:08753
08754:-00023:+00013:-00002:000246.8999:08754
08755:-00003:+00010:-00001:000246.8999:08755
08756:-00003:+00012:+00023:000246.8999:08756
08757:-00022:+00017:-00003:000246.8999:08757
08758:-00002:+00011:+00002:000246.8999:08758
08759:+00002:+00022:+00021:000246.8999:08759
08760:+00000:+00023:+00012:000246.8999:08760
08761:-00022:+00022:+00012:000246.8999:08761
08762:-00011:+00021:-00001:000246.8999:08762
08763:-00002:+00022:+00002:000246.8999:08763
08764:-00002:-00005:+00010:000246.8999:08764
08765:-00021:+00016:+00039:000246.8999:08765
08766:+00003:-00007:-00002:000246.8999:08766
08767:-00022:-00002:+00022:000246.8999:08767
08768:-00009:-00004:+00020:000246.8999:08768
08769:-00008:+00018:+00001:000246.8999:08769
08770:-00009:+00004:+00000:000246.8999:08770
08771:+00010:+00019:+00020:000246.8999:08771
08772:+00011:-00005:-00003:000246.8999:08772
08773:-00010:-00003:-00006:000246.8999:08773
08774:-00006:-00004:+00014:000246.8999:08774
08775:-00009:-00005:+00022:000246.8999:08775
08776:+00000:+00005:-00002:000270.4576:08776
08777:-00011:+00008:+00001:000270.4576:08777
08778:+00002:-00005:+00004:000270.4576:08778
08779:-00001:+00007:+00011:000270.4576:08779
08780:-00002:+00016:+00000:000270.4576:08780
08781:-00022:-00005:+00021:000270.4576:08781
08782:-00026:+00016:+00009:000270.4576:08782
08783:-00024:+00000:+00011:000270.4576:08783
08784:-00026:+00018:+00021:000270.4576:08784
08785:-00004:-00002:+00012:000270.4576:08785
08786:-00022:-00006:-00002:000270.4576:08786
08787:-00027:-00002:+00027:000270.4576:08787
08788:-00022:-00005:+00011:000270.4576:08788
08789:-00002:+00017:+00012:000270.4576:08789
08790:-00007:+00016:+00023:000270.4576:08790
08791:-00022:+00021:+00011:000270.4576:08791
08792:+00001:+00021:-00012:000270.4576:08792
08793:+00002:+00016:-00002:000270.4576:08793
08794:-00013:+00016:-00003:000270.4576:08794
08795:-00011:+00018:+00012:000270.4576:08795
08796:+00011:+00021:+00025:000270.4576:08796
08797:-00010:+00022:+00007:000270.4576:08797
08798:+00002:+00009:-00001:000270.4576:08798
08799:+00002:+00021:+00010:000270.4576:08799
08800:-00026:+00000:+00001:000270.4576:08800
08801:-00020:+00015:+00021:000270.4576:08801
08802:-00003:-00002:+00002:000270.4576:08802
08803:+00000:+00017:+00011:000270.4576:08803
08804:+00000:-00001:-00011:000270.4576:08804
08805:-00007:-00004:-00001:000270.4576:08805
08806:-00023:+00005:+00009:000270.4576:08806
08807:-00023:+00004:+00012:000270.4576:08807
08808:+00002:-00003:+00011:000270.4576:08808
08809:-00002:+00006:+00004:000270.4576:08809
08810:-00013:+00004:-00012:000270.4576:08810
08811:-00021:+00003:+00020:000270.4576:08811
08812:-00004:+00002:-00002:000270.4576:08812
08813:-00024:+00005:+00002:000270.4576:08813
08814:+00000:+00003:-00001:000270.4576:08814
08815:+00001:-00003:+00000:000270.4576:08815
08816:+00001:+00005:-00008:000270.4576:08816
08817:+00000:-00004:+00011:000270.4576:08817
08818:-00012:-00001:+00010:000270.4576:08818
08819:-00004:+00000:-00004:000270.4576:08819
08820:-00009:-00002:+00010:000270.4576:08820
08821:-00012:-00004:+00012:000270.4576:08821
08822:-00021:-00002:+00012:000270.4576:08822
08823:+00001:-00001:+00000:000270.4576:08823
08824:+00001:-00001:+00001:000270.4576:08824
08825:-00004:-00001:-00018:000270.4576:08825
08826:-00004:-00002:+00003:000270.4576:08826
08827:-00010:-00006:-00001:000270.4576:08827
08828:-00026:-00001:-00005:000270.4576:08828
08829:-00025:-00007:-00001:000270.4576:08829
08830:+00001:+00009:+00010:000270.4576:08830
08831:-00026:-00004:+00011:000270.4576:08831
08832:-00021:-00006:+00012:000270.4576:08832
08833:-00021:+00016:+00023:000270.4576:08833
08834:-00020:+00016:+00006:000270.4576:08834
08835:-00026:-00006:+00000:000270.4576:08835
08836:-00003:-00002:+00002:000270.4576:08836
08837:-00017:-00003:+00012:000270.4576:08837
08838:-00003:-00003:+00021:000270.4576:08838
08839:+00001:-00002:+00021:000270.4576:08839
08840:+00002:-00008:+00007:000270.4576:08840
08841:-00005:-00003:-00002:000270.4576:08841
08842:-00011:+00016:+00024:000270.4576:08842
08843:-00001:-00002:+00000:000270.4576:08843
08844:-00012:-00003:+00002:000270.4576:08844
08845:+00002:+00019:+00011:000270.4576:08845
08846:-00012:-00002:+00012:000270.4576:08846
08847:+00002:-00003:-00013:000270.4576:08847
08848:+00000:+00015:-00001:000270.4576:08848
08849:+00000:+00007:+00000:000270.4576:08849
08850:-00021:-00003:+00002:000270.4576:08850
08851:+00001:+00016:+00005:000270.4576:08851
08852:-00025:-00006:+00004:000270.4576:08852
08853:-00023:+00005:+00000:000257.9738:08853
08854:-00022:-00002:+00002:000257.9738:08854
08855:-00013:-00005:+00005:000257.9738:08855
08856:-00020:-00004:+00009:000257.9738:08856
08857:-00004:+00002:+00017:000257.9738:08857
08858:-00004:+00006:+00021:000257.9738:08858
08859:-00028:+00002:-00001:000257.9738:08859
08860:-00001:-00004:+00001:000257.9738:08860
08861:-00021:-00007:+00009:000257.9738:08861
08862:-00004:+00004:-00013:000257.9738:08862
08863:-00003:-00004:+00005:000257.9738:08863
08864:-00007:-00001:+00001:000257.9738:08864
08865:-00027:+00000:+00010:000257.9738:08865
08866:-00001:-00004:+00011:000257.9738:08866
08867:-00004:-00002:+00024:000257.9738:08867
08868:-00026:-00007:+00020:000257.9738:08868
08869:-00005:+00017:+00023:000257.9738:08869
08870:-00005:+00022:+00026:000257.9738:08870
08871:-00005:-00003:-00012:000257.9738:08871
08872:-00014:+00020:+00003:000257.9738:08872
08873:-00003:-00001:+00004:000257.9738:08873
08874:-00013:+00008:-00002:000257.9738:08874
08875:-00028:+00017:-00002:000257.9738:08875
08876:-00014:+00009:+00004:000257.9738:08876
08877:-00024:-00002:+00003:000257.9738:08877
08878:-00022:-00002:+00003:000257.9738:08878
08879:-00002:-00002:+00019:000257.9738:08879
08880:-00022:+00018:-00002:000257.9738:08880
08881:-00022:-00007:+00009:000257.9738:08881
08882:-00011:+00021:-00002:000257.9738:08882
08883:-00027:+00000:+00004:000257.9738:08883
08884:-00002:+00017:+00021:000257.9738:08884
08885:-00012:+00023:+00014:000257.9738:08885
08886:+00000:+00016:+00004:000257.9738:08886
08887:-00001:+00021:+00002:000257.9738:08887
08888:-00006:+00020:+00021:000257.9738:08888
[truncated: 50,041 more chars]
