# Supplementary material for: Suboptimal Omnidirectional Wheel Design and Implementation
Source: Sensors (Basel). 2021 Jan 28;21(3):865. doi: 10.3390/s21030865 (PMC7865864; doi:10.3390/s21030865)
Supplement: Supplementary file 1 [file sensors-21-00865-s001.zip › 4.-Data 30 Files With Suspension/ACDATA07.TXT]

00001:-00004:-00019:+00042:002882.3623:00001
00002:+00006:-00009:+00021:002882.3623:00002
00003:+00040:+00018:-00021:002882.3623:00003
00004:+00025:+00004:-00027:002882.3623:00004
00005:+00019:+00018:-00041:002882.3623:00005
00006:+00033:-00005:-00082:002882.3623:00006
00007:+00004:-00003:-00109:002882.3623:00007
00008:+00005:-00011:-00112:002801.6025:00008
00009:-00019:-00017:-00063:002801.6025:00009
00010:-00006:-00030:-00033:002801.6025:00010
00011:-00007:-00016:+00056:002801.6025:00011
00012:+00030:-00018:+00092:002801.6025:00012
00013:-00019:-00007:+00040:002801.6025:00013
00014:-00021:-00022:+00022:002801.6025:00014
00015:-00030:-00034:+00029:002858.4135:00015
00016:-00053:-00028:-00017:002858.4135:00016
00017:-00082:-00029:-00072:002858.4135:00017
00018:-00063:-00035:-00154:002858.4135:00018
00019:-00075:-00029:-00076:002858.4135:00019
00020:-00067:-00048:-00078:002858.4135:00020
00021:-00051:-00033:-00056:002858.4135:00021
00022:-00037:-00013:-00021:002862.8959:00022
00023:+00002:-00014:-00046:002862.8959:00023
00024:+00031:-00016:+00007:002862.8959:00024
00025:+00021:+00033:+00044:002862.8959:00025
00026:+00006:+00010:+00087:002862.8959:00026
00027:+00029:+00034:+00021:002862.8959:00027
00028:+00034:+00030:-00051:002862.8959:00028
00029:+00018:+00026:-00047:002770.4479:00029
00030:+00001:+00035:-00141:002770.4479:00030
00031:+00016:+00040:-00068:002770.4479:00031
00032:-00020:+00004:-00016:002770.4479:00032
00033:-00019:+00010:-00133:002770.4479:00033
00034:+00023:+00035:-00018:002770.4479:00034
00035:+00063:-00019:+00070:002770.4479:00035
00036:+00033:+00004:+00131:002845.5651:00036
00037:+00063:-00030:+00087:002845.5651:00037
00038:+00014:-00024:+00063:002845.5651:00038
00039:-00019:-00030:-00005:002845.5651:00039
00040:-00033:-00037:-00007:002845.5651:00040
00041:-00063:-00017:-00051:002845.5651:00041
00042:-00068:-00023:-00068:002845.5651:00042
00043:-00044:-00014:-00062:002850.1389:00043
00044:-00013:-00025:+00080:002850.1389:00044
00045:-00023:-00044:+00038:002850.1389:00045
00046:+00019:-00029:+00076:002850.1389:00046
00047:+00016:-00047:+00051:002850.1389:00047
00048:+00041:-00025:+00021:002850.1389:00048
00049:+00041:-00010:-00027:002850.1389:00049
00050:+00077:+00006:-00037:002770.4711:00050
00051:+00016:+00006:-00078:002770.4711:00051
00052:+00035:+00009:-00031:002770.4711:00052
00053:+00001:+00017:+00050:002770.4711:00053
00054:+00006:-00020:+00080:002770.4711:00054
00055:-00024:+00007:+00036:002770.4711:00055
00056:-00005:-00016:+00083:002770.4711:00056
00057:+00002:-00034:+00070:002845.4975:00057
00058:+00015:-00013:+00012:002845.4975:00058
00059:-00013:-00007:-00020:002845.4975:00059
00060:-00036:-00017:+00021:002845.4975:00060
00061:-00020:-00003:-00006:002845.4975:00061
00062:-00019:+00005:-00062:002845.4975:00062
00063:-00035:+00017:-00032:002845.4975:00063
00064:-00028:-00004:-00019:002856.5632:00064
00065:-00029:+00038:+00053:002856.5632:00065
00066:-00017:+00036:+00069:002856.5632:00066
00067:+00015:+00058:+00076:002856.5632:00067
00068:+00035:+00060:+00054:002856.5632:00068
00069:+00006:+00074:+00076:002856.5632:00069
00070:+00039:+00082:+00037:002856.5632:00070
00071:+00047:+00077:-00033:002795.3154:00071
00072:+00051:+00099:-00110:002795.3154:00072
00073:+00007:+00091:-00096:002795.3154:00073
00074:+00025:+00077:-00083:002795.3154:00074
00075:+00017:+00059:-00010:002795.3154:00075
00076:+00014:+00055:+00025:002795.3154:00076
00077:+00014:+00029:+00053:002795.3154:00077
00078:+00000:+00052:+00078:002871.5205:00078
00079:-00033:+00038:+00083:002871.5205:00079
00080:-00014:+00014:+00110:002871.5205:00080
00081:-00047:+00037:+00019:002871.5205:00081
00082:-00069:+00009:-00013:002871.5205:00082
00083:-00047:+00022:-00058:002871.5205:00083
00084:-00053:+00033:-00039:002871.5205:00084
00085:-00045:+00008:-00044:002882.5585:00085
00086:-00037:+00013:-00021:002882.5585:00086
00087:-00039:-00017:-00029:002882.5585:00087
00088:-00014:-00020:-00040:002882.5585:00088
00089:+00004:-00021:-00011:002882.5585:00089
00090:+00034:-00017:-00031:002882.5585:00090
00091:+00014:-00032:+00010:002882.5585:00091
00092:+00023:-00014:+00112:002795.3344:00092
00093:+00004:-00036:+00054:002795.3344:00093
00094:+00015:-00021:+00006:002795.3344:00094
00095:+00002:+00007:-00107:002795.3344:00095
00096:-00004:+00017:-00118:002795.3344:00096
00097:-00037:+00019:-00024:002795.3344:00097
00098:+00016:+00008:+00067:002795.3344:00098
00099:-00019:+00013:+00073:002864.8862:00099
00100:+00013:+00001:+00098:002864.8862:00100
00101:-00021:-00005:+00055:002864.8862:00101
00102:-00053:-00015:+00036:002864.8862:00102
00103:-00098:-00002:-00080:002864.8862:00103
00104:-00077:+00001:-00118:002864.8862:00104
00105:-00094:+00016:-00069:002864.8862:00105
00106:-00096:+00020:+00007:002875.9826:00106
00107:-00083:+00014:+00012:002875.9826:00107
00108:-00056:+00010:+00026:002875.9826:00108
00109:-00066:-00003:+00035:002875.9826:00109
00110:-00040:+00036:+00076:002875.9826:00110
00111:-00025:+00039:+00078:002875.9826:00111
00112:+00005:+00029:+00033:002875.9826:00112
00113:+00021:+00014:-00020:002801.5695:00113
00114:+00011:+00027:+00017:002801.5695:00114
00115:+00031:+00014:-00049:002801.5695:00115
00116:+00010:+00021:-00047:002801.5695:00116
00117:+00014:-00017:-00103:002801.5695:00117
00118:-00018:+00016:-00115:002801.5695:00118
00119:-00010:-00015:-00026:002801.5695:00119
00120:+00024:+00013:+00007:002878.0473:00120
00121:+00010:-00004:+00014:002878.0473:00121
00122:+00052:+00008:+00179:002878.0473:00122
00123:+00035:+00000:+00220:002878.0473:00123
00124:+00037:+00016:+00099:002878.0473:00124
00125:+00049:+00010:-00107:002878.0473:00125
00126:+00052:+00032:-00111:002878.0473:00126
00127:+00031:+00053:-00106:002889.0656:00127
00128:+00005:+00033:-00072:002889.0656:00128
00129:-00021:+00014:-00054:002889.0656:00129
00130:-00028:-00005:+00014:002889.0656:00130
00131:-00048:+00002:+00031:002889.0656:00131
00132:-00085:-00025:+00025:002889.0656:00132
00133:-00065:-00048:+00007:002889.0656:00133
00134:-00045:-00028:+00013:002826.9726:00134
00135:-00043:-00037:+00085:002826.9726:00135
00136:-00029:-00039:+00048:002826.9726:00136
00137:-00041:-00049:-00001:002826.9726:00137
00138:-00014:-00061:-00030:002826.9726:00138
00139:-00013:-00067:-00187:002826.9726:00139
00140:-00022:-00057:-00211:002826.9726:00140
00141:+00049:-00057:-00157:002904.5964:00141
00142:+00052:-00060:-00022:002904.5964:00142
00143:+00076:-00057:+00236:002904.5964:00143
00144:+00074:-00096:+00214:002904.5964:00144
00145:+00057:-00072:+00205:002904.5964:00145
00146:+00070:-00054:+00042:002904.5964:00146
00147:+00049:-00056:-00004:002904.5964:00147
00148:+00044:-00022:+00057:002882.4013:00148
00149:+00042:+00020:-00034:002882.4013:00149
00150:+00059:+00009:-00085:002882.4013:00150
00151:+00063:+00048:-00113:002882.4013:00151
00152:+00042:+00048:+00005:002882.4013:00152
00153:+00033:+00034:-00034:002882.4013:00153
00154:+00031:+00013:+00039:002882.4013:00154
00155:+00013:+00039:+00013:002752.0083:00155
00156:+00014:+00039:-00051:002752.0083:00156
00157:+00000:+00027:+00052:002752.0083:00157
00158:-00039:+00039:+00081:002752.0083:00158
00159:-00054:+00028:-00047:002752.0083:00159
00160:-00076:+00051:-00032:002752.0083:00160
00161:-00077:+00039:+00003:002752.0083:00161
00162:-00120:+00023:-00024:002752.0083:00162
00163:-00131:-00019:-00051:002770.1943:00163
00164:-00140:-00031:+00013:002770.1943:00164
00165:-00113:-00050:-00023:002770.1943:00165
00166:-00125:-00056:-00038:002770.1943:00166
00167:-00048:-00048:-00082:002770.1943:00167
00168:-00056:-00059:+00006:002770.1943:00168
00169:-00035:-00043:+00014:002770.1943:00169
00170:-00050:-00068:+00108:002733.3564:00170
00171:-00015:-00037:+00130:002733.3564:00171
00172:-00026:-00066:+00059:002733.3564:00172
00173:-00003:-00022:+00037:002733.3564:00173
00174:+00003:-00029:+00062:002733.3564:00174
00175:+00016:-00034:+00010:002733.3564:00175
00176:-00005:+00008:-00065:002733.3564:00176
00177:+00008:+00018:-00096:002733.3564:00177
00178:+00063:+00005:-00011:002641.2536:00178
00179:+00075:+00018:+00054:002641.2536:00179
00180:+00073:+00015:+00014:002641.2536:00180
00181:+00044:+00023:+00000:002641.2536:00181
00182:+00054:+00041:-00035:002641.2536:00182
00183:+00050:+00032:-00029:002641.2536:00183
00184:+00058:+00062:-00069:002641.2536:00184
00185:+00008:+00083:+00064:002722.2370:00185
00186:+00011:+00084:+00161:002722.2370:00186
00187:-00044:+00067:-00027:002722.2370:00187
00188:-00068:+00071:-00123:002722.2370:00188
00189:-00011:+00057:+00006:002722.2370:00189
00190:-00047:+00032:-00025:002722.2370:00190
00191:-00096:+00028:-00033:002722.2370:00191
00192:-00048:-00006:-00021:002739.2297:00192
00193:-00048:-00019:-00056:002739.2297:00193
00194:-00084:+00003:-00039:002739.2297:00194
00195:-00063:-00023:+00020:002739.2297:00195
00196:-00092:-00048:-00040:002739.2297:00196
00197:-00041:-00044:-00052:002739.2297:00197
00198:-00031:-00025:+00014:002739.2297:00198
00199:-00029:-00051:-00004:002739.2297:00199
00200:-00028:-00061:-00002:002710.0754:00200
00201:-00011:-00052:-00054:002710.0754:00201
00202:+00003:-00048:-00097:002710.0754:00202
00203:+00025:-00046:-00078:002710.0754:00203
00204:+00024:-00036:+00116:002710.0754:00204
00205:+00046:-00045:+00087:002710.0754:00205
00206:+00041:-00020:-00019:002710.0754:00206
00207:+00078:+00008:-00040:002813.5913:00207
00208:+00079:+00036:-00024:002813.5913:00208
00209:+00037:+00031:-00077:002813.5913:00209
00210:+00036:+00057:+00003:002813.5913:00210
00211:+00069:+00073:-00066:002813.5913:00211
00212:+00027:+00076:+00021:002813.5913:00212
00213:+00021:+00060:+00005:002813.5913:00213
00214:-00038:+00071:+00027:002856.4670:00214
00215:-00035:+00084:-00014:002856.4670:00215
00216:-00063:+00068:+00052:002856.4670:00216
00217:-00046:+00063:+00030:002856.4670:00217
00218:-00112:+00052:+00032:002856.4670:00218
00219:-00099:+00046:-00009:002856.4670:00219
00220:-00126:+00016:-00032:002856.4670:00220
00221:-00100:+00037:-00070:002795.1982:00221
00222:-00106:+00034:+00005:002795.1982:00222
00223:-00098:+00027:-00040:002795.1982:00223
00224:-00085:+00017:-00024:002795.1982:00224
00225:+00000:+00026:-00046:002795.1982:00225
00226:-00009:+00022:+00000:002795.1982:00226
00227:-00009:+00036:-00004:002795.1982:00227
00228:+00034:+00016:+00025:002871.3681:00228
00229:+00036:+00025:+00078:002871.3681:00229
00230:+00047:+00035:+00006:002871.3681:00230
00231:+00012:+00024:-00014:002871.3681:00231
00232:+00041:+00031:+00008:002871.3681:00232
00233:+00006:+00038:-00021:002871.3681:00233
00234:+00023:+00031:-00011:002871.3681:00234
00235:-00005:+00010:-00046:002856.4287:00235
00236:+00034:-00003:-00053:002856.4287:00236
00237:-00020:-00019:-00036:002856.4287:00237
00238:+00006:+00009:+00070:002856.4287:00238
00239:-00009:-00034:+00069:002856.4287:00239
00240:+00017:+00003:+00026:002856.4287:00240
00241:-00022:-00036:+00038:002856.4287:00241
00242:-00003:-00032:-00004:002770.3791:00242
00243:-00033:-00053:-00007:002770.3791:00243
00244:-00027:-00050:-00049:002770.3791:00244
00245:-00058:-00053:-00042:002770.3791:00245
00246:-00059:-00042:-00085:002770.3791:00246
00247:-00062:-00062:-00095:002770.3791:00247
00248:-00058:-00043:-00058:002770.3791:00248
00249:-00046:-00043:-00072:002832.5695:00249
00250:-00017:-00036:+00025:002832.5695:00250
00251:-00002:-00029:+00041:002832.5695:00251
00252:+00011:-00009:+00011:002832.5695:00252
00253:+00041:+00005:+00049:002832.5695:00253
00254:+00049:+00001:+00110:002832.5695:00254
00255:+00025:-00004:+00041:002832.5695:00255
00256:+00011:+00017:+00010:002837.2951:00256
00257:+00024:+00021:-00134:002837.2951:00257
00258:+00012:+00012:-00007:002837.2951:00258
00259:+00045:-00018:+00032:002837.2951:00259
00260:-00020:-00019:-00026:002837.2951:00260
00261:+00035:-00020:-00088:002837.2951:00261
00262:+00050:-00016:+00049:002837.2951:00262
00263:+00032:+00006:+00125:002758.0607:00263
00264:+00032:-00018:+00126:002758.0607:00264
00265:-00002:-00017:+00014:002758.0607:00265
00266:+00001:+00017:-00003:002758.0607:00266
00267:-00040:+00000:-00064:002758.0607:00267
00268:-00063:+00017:+00013:002758.0607:00268
00269:-00073:+00009:-00042:002758.0607:00269
00270:-00047:+00021:-00021:002832.6413:00270
00271:-00051:-00003:-00052:002832.6413:00271
00272:-00012:+00001:-00007:002832.6413:00272
00273:-00030:+00006:+00003:002832.6413:00273
00274:-00019:-00004:-00016:002832.6413:00274
00275:-00007:+00008:-00031:002832.6413:00275
00276:+00025:+00005:+00023:002832.6413:00276
00277:+00024:+00008:+00047:002832.6413:00277
00278:+00036:-00034:+00049:002850.0190:00278
00279:+00014:-00012:+00020:002850.0190:00279
00280:+00011:-00018:+00005:002850.0190:00280
00281:+00005:-00036:-00022:002850.0190:00281
00282:+00018:-00034:+00006:002850.0190:00282
00283:+00003:-00047:+00028:002850.0190:00283
00284:+00035:-00026:-00022:002850.0190:00284
00285:+00009:-00027:+00011:002776.4614:00285
00286:+00047:-00025:+00016:002776.4614:00286
00287:+00014:-00034:+00005:002776.4614:00287
00288:+00011:-00030:-00022:002776.4614:00288
00289:+00018:-00030:+00088:002776.4614:00289
00290:+00005:+00002:+00010:002776.4614:00290
00291:-00005:+00005:+00018:002776.4614:00291
00292:+00008:-00001:+00025:002851.8103:00292
00293:-00019:+00019:+00036:002851.8103:00293
00294:+00014:+00037:+00007:002851.8103:00294
00295:+00017:+00034:-00040:002851.8103:00295
00296:-00003:+00049:-00018:002851.8103:00296
00297:+00015:+00024:-00011:002851.8103:00297
00298:+00029:+00037:+00022:002851.8103:00298
00299:-00002:+00000:-00004:002875.8459:00299
00300:+00033:+00015:+00005:002875.8459:00300
00301:+00016:+00035:+00041:002875.8459:00301
00302:+00031:+00016:+00063:002875.8459:00302
00303:-00012:+00001:+00049:002875.8459:00303
00304:+00020:+00036:+00030:002875.8459:00304
00305:-00023:+00020:-00011:002875.8459:00305
00306:-00014:+00018:-00044:002801.4567:00306
00307:-00051:-00015:-00012:002801.4567:00307
00308:-00008:-00001:-00008:002801.4567:00308
00309:-00045:+00004:-00014:002801.4567:00309
00310:-00001:+00003:-00002:002801.4567:00310
00311:-00013:-00017:-00030:002801.4567:00311
00312:+00003:+00007:-00005:002801.4567:00312
00313:-00014:-00013:+00035:002864.8422:00313
00314:+00006:-00021:+00039:002864.8422:00314
00315:-00009:-00020:+00040:002864.8422:00315
00316:+00034:-00006:-00022:002864.8422:00316
00317:+00003:-00020:-00002:002864.8422:00317
00318:+00017:-00010:-00049:002864.8422:00318
00319:+00005:-00005:-00010:002864.8422:00319
00320:+00034:-00014:-00078:002869.4365:00320
00321:+00006:+00007:-00046:002869.4365:00321
00322:+00033:-00016:-00016:002869.4365:00322
00323:+00009:+00006:+00006:002869.4365:00323
00324:+00018:+00003:-00022:002869.4365:00324
00325:-00022:+00038:-00038:002869.4365:00325
00326:-00002:+00017:-00051:002869.4365:00326
00327:-00028:+00053:-00030:002776.5307:00327
00328:-00027:+00025:-00031:002776.5307:00328
00329:-00028:+00066:-00006:002776.5307:00329
00330:-00063:+00039:-00052:002776.5307:00330
00331:-00048:+00051:-00062:002776.5307:00331
00332:-00068:+00055:-00026:002776.5307:00332
00333:-00046:+00065:-00029:002776.5307:00333
00334:-00047:+00049:-00052:002845.3820:00334
00335:-00048:+00057:-00056:002845.3820:00335
00336:-00046:+00050:-00039:002845.3820:00336
00337:-00048:+00048:-00026:002845.3820:00337
00338:-00029:+00045:-00019:002845.3820:00338
00339:-00028:+00048:-00011:002845.3820:00339
00340:-00018:+00044:-00018:002845.3820:00340
00341:-00024:+00011:+00010:002850.1342:00341
00342:+00008:+00045:+00034:002850.1342:00342
00343:-00023:+00019:+00063:002850.1342:00343
00344:+00030:+00032:+00061:002850.1342:00344
00345:-00012:+00005:+00030:002850.1342:00345
00346:+00031:+00029:-00072:002850.1342:00346
00347:-00025:+00016:-00122:002850.1342:00347
00348:+00036:+00029:-00074:002764.2497:00348
00349:-00003:-00007:-00079:002764.2497:00349
00350:+00043:+00000:-00050:002764.2497:00350
00351:+00008:-00007:+00030:002764.2497:00351
00352:+00051:-00015:+00184:002764.2497:00352
00353:+00022:-00013:+00278:002764.2497:00353
00354:+00064:-00007:+00125:002764.2497:00354
00355:+00014:-00013:-00147:002845.4304:00355
00356:-00008:-00001:-00216:002845.4304:00356
00357:-00015:-00007:-00048:002845.4304:00357
00358:-00018:-00031:-00002:002845.4304:00358
00359:-00053:-00022:+00066:002845.4304:00359
00360:-00027:-00060:+00046:002845.4304:00360
00361:-00067:-00041:+00119:002845.4304:00361
00362:-00010:-00080:-00033:002856.5056:00362
00363:-00038:-00048:-00037:002856.5056:00363
00364:+00006:-00063:-00042:002856.5056:00364
00365:+00013:-00033:+00128:002856.5056:00365
00366:+00039:-00024:+00036:002856.5056:00366
00367:+00024:-00007:+00019:002856.5056:00367
00368:+00051:-00030:-00045:002856.5056:00368
00369:-00007:+00001:+00047:002801.5742:00369
00370:+00018:-00018:+00029:002801.5742:00370
00371:+00002:+00015:+00039:002801.5742:00371
00372:+00020:+00020:+00004:002801.5742:00372
00373:+00003:+00022:+00070:002801.5742:00373
00374:+00033:-00008:+00116:002801.5742:00374
00375:+00016:+00006:+00088:002801.5742:00375
00376:+00021:+00009:-00018:002884.5700:00376
00377:-00020:-00012:-00045:002884.5700:00377
00378:+00003:+00022:-00066:002884.5700:00378
00379:-00049:+00001:-00035:002884.5700:00379
00380:-00039:+00011:-00040:002884.5700:00380
00381:-00053:+00001:-00002:002884.5700:00381
00382:-00013:+00007:+00001:002884.5700:00382
00383:-00052:-00021:+00046:002902.2143:00383
00384:+00027:+00034:+00079:002902.2143:00384
00385:-00003:-00017:+00068:002902.2143:00385
00386:+00051:+00011:+00043:002902.2143:00386
00387:+00039:+00018:+00050:002902.2143:00387
00388:+00067:+00014:+00000:002902.2143:00388
00389:+00026:-00018:-00031:002902.2143:00389
00390:+00039:-00006:+00007:002807.8137:00390
00391:+00012:-00047:+00018:002807.8137:00391
00392:+00032:-00022:+00018:002807.8137:00392
00393:+00010:-00036:+00035:002807.8137:00393
00394:+00031:-00026:+00031:002807.8137:00394
00395:+00025:-00040:+00030:002807.8137:00395
00396:+00052:-00051:+00020:002807.8137:00396
00397:+00031:-00065:-00009:002858.3989:00397
00398:+00033:-00067:+00041:002858.3989:00398
00399:-00002:-00057:+00090:002858.3989:00399
00400:+00008:-00041:+00019:002858.3989:00400
00401:-00025:-00061:+00009:002858.3989:00401
00402:-00012:-00060:+00027:002858.3989:00402
00403:-00026:-00060:+00009:002858.3989:00403
00404:-00038:-00067:-00059:002824.6894:00404
00405:-00016:-00034:-00006:002824.6894:00405
00406:+00001:-00043:+00037:002824.6894:00406
00407:-00009:-00035:-00006:002824.6894:00407
00408:+00018:-00012:+00103:002824.6894:00408
00409:-00007:-00018:+00115:002824.6894:00409
00410:-00033:-00012:-00019:002824.6894:00410
00411:-00037:-00016:+00015:002824.6894:00411
00412:-00039:-00033:-00024:002698.4306:00412
00413:-00084:-00011:-00039:002698.4306:00413
00414:-00046:-00031:-00004:002698.4306:00414
00415:-00063:-00025:+00008:002698.4306:00415
00416:-00051:-00037:-00019:002698.4306:00416
00417:-00039:-00032:-00065:002698.4306:00417
00418:-00024:-00033:-00025:002698.4306:00418
00419:-00001:+00002:-00012:002740.0256:00419
00420:+00005:-00002:+00093:002740.0256:00420
00421:+00025:+00018:+00093:002740.0256:00421
00422:-00001:-00016:+00166:002740.0256:00422
00423:-00010:-00003:+00115:002740.0256:00423
00424:-00030:+00014:+00084:002740.0256:00424
00425:-00011:+00029:-00083:002740.0256:00425
00426:-00028:+00047:-00089:002740.0256:00426
00427:-00013:+00043:-00074:002709.9982:00427
00428:-00011:+00045:-00113:002709.9982:00428
00429:+00012:+00049:-00042:002709.9982:00429
00430:+00038:+00028:+00096:002709.9982:00430
00431:-00006:+00025:-00022:002709.9982:00431
00432:+00020:+00040:-00054:002709.9982:00432
00433:+00018:+00017:-00002:002709.9982:00433
00434:+00018:+00037:+00025:002630.0754:00434
00435:-00030:+00033:+00044:002630.0754:00435
00436:-00010:+00000:+00018:002630.0754:00436
00437:-00044:+00018:-00011:002630.0754:00437
00438:-00030:+00024:-00026:002630.0754:00438
00439:-00038:+00008:+00012:002630.0754:00439
00440:-00077:-00036:-00091:002630.0754:00440
00441:-00042:-00005:-00090:002722.2456:00441
00442:-00035:-00016:+00033:002722.2456:00442
00443:-00009:-00023:-00030:002722.2456:00443
00444:+00000:-00025:-00002:002722.2456:00444
00445:+00007:-00022:+00025:002722.2456:00445
00446:+00004:-00049:-00023:002722.2456:00446
00447:-00003:-00051:-00089:002722.2456:00447
00448:-00018:-00007:-00037:002722.2456:00448
00449:-00022:-00045:+00009:002763.2456:00449
00450:-00014:-00035:-00045:002763.2456:00450
00451:+00000:-00032:-00017:002763.2456:00451
00452:+00012:+00003:-00031:002763.2456:00452
00453:-00002:-00033:+00009:002763.2456:00453
00454:-00006:+00001:-00025:002763.2456:00454
00455:-00011:-00013:+00000:002763.2456:00455
00456:+00019:-00015:+00023:002710.2431:00456
00457:-00040:+00001:-00042:002710.2431:00457
00458:-00013:-00002:-00078:002710.2431:00458
00459:-00027:+00008:-00024:002710.2431:00459
00460:+00017:+00012:-00049:002710.2431:00460
00461:-00023:+00022:-00056:002710.2431:00461
00462:-00007:+00027:-00048:002710.2431:00462
00463:-00026:+00033:+00029:002819.8808:00463
00464:-00024:+00049:+00047:002819.8808:00464
00465:-00049:+00027:+00020:002819.8808:00465
00466:-00038:+00055:-00094:002819.8808:00466
00467:-00013:+00050:-00101:002819.8808:00467
00468:-00020:+00047:-00086:002819.8808:00468
00469:-00006:+00037:-00058:002819.8808:00469
00470:-00034:+00037:-00081:002843.6955:00470
00471:-00023:+00022:-00029:002843.6955:00471
00472:-00012:+00016:-00007:002843.6955:00472
00473:-00019:-00002:-00014:002843.6955:00473
00474:-00011:+00037:-00034:002843.6955:00474
00475:+00006:+00021:+00018:002843.6955:00475
00476:+00023:+00038:+00055:002843.6955:00476
00477:+00008:+00012:+00045:002770.3603:00477
00478:+00017:+00050:+00025:002770.3603:00478
00479:-00001:+00031:-00050:002770.3603:00479
00480:+00005:+00026:-00071:002770.3603:00480
00481:-00010:+00012:-00067:002770.3603:00481
00482:-00002:+00016:-00058:002770.3603:00482
00483:-00034:-00001:-00060:002770.3603:00483
00484:-00016:+00008:+00028:002839.0070:00484
00485:+00001:-00033:+00000:002839.0070:00485
00486:-00033:-00037:+00000:002839.0070:00486
00487:-00011:-00034:+00013:002839.0070:00487
00488:-00050:-00029:+00007:002839.0070:00488
00489:-00019:-00017:-00003:002839.0070:00489
00490:-00010:-00001:-00003:002839.0070:00490
00491:+00003:+00004:+00011:002839.0070:00491
00492:-00056:+00000:-00087:002837.3383:00492
00493:-00014:-00036:-00061:002837.3383:00493
00494:-00059:-00031:-00029:002837.3383:00494
00495:-00026:-00015:-00042:002837.3383:00495
00496:-00064:-00009:-00001:002837.3383:00496
00497:+00006:-00017:+00089:002837.3383:00497
00498:+00002:-00015:+00098:002837.3383:00498
00499:+00045:+00004:+00040:002752.0358:00499
00500:-00033:-00014:+00039:002752.0358:00500
00501:-00021:-00021:+00027:002752.0358:00501
00502:-00070:-00033:-00049:002752.0358:00502
00503:-00026:+00006:+00017:002752.0358:00503
00504:-00057:-00049:+00015:002752.0358:00504
00505:-00076:-00027:-00111:002752.0358:00505
00506:-00090:-00043:-00074:002819.8903:00506
00507:-00081:-00050:-00073:002819.8903:00507
00508:-00068:-00040:-00072:002819.8903:00508
00509:+00001:-00035:-00024:002819.8903:00509
00510:-00003:-00023:+00041:002819.8903:00510
00511:+00027:+00006:+00074:002819.8903:00511
00512:+00039:+00019:-00007:002819.8903:00512
00513:+00060:+00032:+00021:002824.7600:00513
00514:+00027:+00028:+00031:002824.7600:00514
00515:+00026:+00046:+00096:002824.7600:00515
00516:+00054:+00064:+00070:002824.7600:00516
00517:+00051:+00064:+00044:002824.7600:00517
00518:+00045:+00044:-00025:002824.7600:00518
00519:+00047:+00060:-00036:002824.7600:00519
00520:+00022:+00027:-00064:002770.3698:00520
00521:+00022:+00047:-00079:002770.3698:00521
00522:+00026:+00024:-00030:002770.3698:00522
00523:+00036:+00009:+00029:002770.3698:00523
00524:+00015:-00015:+00010:002770.3698:00524
00525:+00020:+00022:+00037:002770.3698:00525
00526:-00026:-00018:+00042:002770.3698:00526
00527:-00033:+00007:+00042:002851.8586:00527
00528:-00031:-00006:+00044:002851.8586:00528
00529:-00016:+00024:+00039:002851.8586:00529
00530:-00054:-00011:+00032:002851.8586:00530
00531:-00019:-00007:-00004:002851.8586:00531
00532:-00050:-00022:+00019:002851.8586:00532
00533:+00014:-00014:-00086:002851.8586:00533
00534:-00037:-00011:-00096:002862.8913:00534
00535:+00041:+00000:+00007:002862.8913:00535
00536:+00027:+00024:+00065:002862.8913:00536
00537:+00080:+00014:-00004:002862.8913:00537
00538:+00050:+00032:+00098:002862.8913:00538
00539:+00042:+00004:+00105:002862.8913:00539
00540:-00012:+00018:+00081:002862.8913:00540
00541:-00004:-00019:+00038:002782.7426:00541
00542:-00051:-00031:+00052:002782.7426:00542
00543:-00044:-00037:-00011:002782.7426:00543
00544:-00100:-00023:-00015:002782.7426:00544
00545:-00097:-00067:-00060:002782.7426:00545
00546:-00104:-00072:-00060:002782.7426:00546
00547:-00076:-00090:-00069:002782.7426:00547
00548:-00112:-00078:-00005:002851.8540:00548
00549:-00057:-00079:+00076:002851.8540:00549
00550:-00054:-00017:+00063:002851.8540:00550
00551:-00010:+00007:+00027:002851.8540:00551
00552:+00005:+00025:+00065:002851.8540:00552
00553:+00020:+00041:+00061:002851.8540:00553
00554:-00008:+00061:+00017:002851.8540:00554
00555:+00010:+00089:-00074:002856.4670:00555
00556:+00022:+00116:-00096:002856.4670:00556
00557:+00021:+00089:+00003:002856.4670:00557
00558:+00010:+00075:-00007:002856.4670:00558
00559:+00051:+00072:-00076:002856.4670:00559
00560:+00061:+00078:-00091:002856.4670:00560
00561:+00048:+00083:-00034:002856.4670:00561
00562:+00063:+00055:-00021:002856.4670:00562
00563:+00034:+00043:+00016:002776.5676:00563
00564:+00007:+00051:+00018:002776.5676:00564
00565:+00014:+00058:-00040:002776.5676:00565
00566:-00001:+00028:+00038:002776.5676:00566
00567:-00066:+00016:-00003:002776.5676:00567
00568:-00093:+00007:+00185:002776.5676:00568
00569:-00065:+00007:+00142:002776.5676:00569
00570:-00052:-00029:+00061:002838.9396:00570
00571:-00021:-00010:-00007:002838.9396:00571
00572:-00049:-00010:-00180:002838.9396:00572
00573:-00037:-00045:-00193:002838.9396:00573
00574:-00004:-00016:-00123:002838.9396:00574
00575:-00001:+00002:-00089:002838.9396:00575
00576:-00032:+00025:+00029:002838.9396:00576
00577:-00033:-00007:+00166:002843.6286:00577
00578:+00003:-00003:+00167:002843.6286:00578
00579:+00020:+00034:+00033:002843.6286:00579
00580:+00006:+00082:-00102:002843.6286:00580
00581:+00050:+00067:-00366:002843.6286:00581
00582:+00066:+00104:-00064:002843.6286:00582
00583:+00113:+00057:+00154:002843.6286:00583
00584:-00022:+00043:+00113:002788.9309:00584
00585:-00029:-00018:-00182:002788.9309:00585
00586:-00023:-00018:-00164:002788.9309:00586
00587:-00099:-00028:-00134:002788.9309:00587
00588:-00110:-00029:+00076:002788.9309:00588
00589:-00091:-00094:+00034:002788.9309:00589
00590:-00061:-00031:-00009:002788.9309:00590
00591:-00024:-00026:+00005:002884.5502:00591
00592:+00008:-00052:+00034:002884.5502:00592
00593:-00036:-00007:-00008:002884.5502:00593
00594:+00008:+00002:+00051:002884.5502:00594
00595:-00004:+00014:+00022:002884.5502:00595
00596:+00019:+00055:-00015:002884.5502:00596
00597:+00033:+00025:-00018:002884.5502:00597
00598:+00001:+00030:+00005:002908.8613:00598
00599:-00010:+00033:-00126:002908.8613:00599
00600:+00020:+00044:-00091:002908.8613:00600
00601:+00020:+00045:-00128:002908.8613:00601
00602:+00034:+00056:-00095:002908.8613:00602
00603:+00045:+00060:+00075:002908.8613:00603
00604:+00036:+00045:+00150:002908.8613:00604
00605:+00034:+00054:+00113:002839.7846:00605
00606:+00017:+00046:+00024:002839.7846:00606
00607:-00014:+00043:+00014:002839.7846:00607
00608:-00057:+00012:+00033:002839.7846:00608
00609:-00076:+00011:-00124:002839.7846:00609
00610:-00094:-00005:-00173:002839.7846:00610
00611:-00092:-00016:-00007:002938.4997:00611
00612:-00110:-00037:+00178:002938.4997:00612
00613:-00102:-00054:+00155:002938.4997:00613
00614:-00049:-00062:+00022:002938.4997:00614
00615:+00002:-00075:-00093:002938.4997:00615
00616:+00018:-00064:-00007:002938.4997:00616
00617:+00006:-00068:+00187:002938.4997:00617
00618:+00020:-00072:+00102:002949.4411:00618
00619:+00002:-00076:-00001:002949.4411:00619
00620:+00002:-00029:+00024:002949.4411:00620
00621:-00007:-00050:+00016:002949.4411:00621
00622:-00051:-00047:-00057:002949.4411:00622
00623:-00021:-00035:-00100:002949.4411:00623
00624:+00030:-00016:-00068:002949.4411:00624
00625:+00047:-00025:-00021:002872.5175:00625
00626:+00049:-00028:+00068:002872.5175:00626
00627:+00092:-00036:+00110:002872.5175:00627
00628:+00069:-00018:-00025:002872.5175:00628
00629:+00092:-00001:-00126:002872.5175:00629
00630:+00128:+00026:-00148:002872.5175:00630
00631:+00123:+00052:+00000:002872.5175:00631
00632:+00113:+00044:+00086:002945.3559:00632
00633:+00111:+00064:+00212:002945.3559:00633
00634:+00089:+00039:+00052:002945.3559:00634
00635:+00052:+00063:-00050:002945.3559:00635
00636:+00049:+00081:-00172:002945.3559:00636
00637:+00032:+00080:-00075:002945.3559:00637
00638:+00008:+00050:-00023:002945.3559:00638
00639:+00040:+00041:+00027:002922.3374:00639
00640:+00058:+00043:+00040:002922.3374:00640
00641:+00024:+00040:+00079:002922.3374:00641
00642:+00020:+00035:+00081:002922.3374:00642
00643:+00000:+00028:+00056:002922.3374:00643
00644:-00012:+00030:+00129:002922.3374:00644
00645:-00034:+00013:+00063:002922.3374:00645
00646:-00066:+00013:+00031:002801.4704:00646
00647:-00082:+00008:-00035:002801.4704:00647
00648:-00080:+00003:-00071:002801.4704:00648
00649:-00066:-00014:-00027:002801.4704:00649
00650:-00076:-00042:-00036:002801.4704:00650
00651:-00070:-00062:-00040:002801.4704:00651
00652:-00049:-00080:+00067:002801.4704:00652
00653:-00011:-00095:+00036:002826.2229:00653
00654:+00003:-00066:-00016:002826.2229:00654
00655:+00000:-00084:+00111:002826.2229:00655
00656:-00004:-00082:+00111:002826.2229:00656
00657:-00007:-00079:+00039:002826.2229:00657
00658:+00046:-00021:-00057:002826.2229:00658
00659:-00008:-00048:+00009:002826.2229:00659
00660:-00004:-00034:+00078:002787.4621:00660
00661:-00023:-00038:+00030:002787.4621:00661
00662:+00010:-00005:-00034:002787.4621:00662
00663:+00002:-00064:-00078:002787.4621:00663
00664:+00028:+00002:-00079:002787.4621:00664
00665:-00004:-00029:-00055:002787.4621:00665
00666:+00036:+00001:+00022:002787.4621:00666
00667:+00007:-00014:+00044:002787.4621:00667
00668:+00013:+00034:+00065:002698.3869:00668
00669:-00031:+00017:+00015:002698.3869:00669
00670:+00001:+00036:+00046:002698.3869:00670
00671:-00060:+00020:-00020:002698.3869:00671
00672:-00085:+00053:-00128:002698.3869:00672
00673:-00098:+00047:-00075:002698.3869:00673
00674:-00032:+00084:-00006:002698.3869:00674
00675:-00039:+00059:+00075:002758.0168:00675
00676:-00043:+00078:+00027:002758.0168:00676
00677:-00050:+00068:-00062:002758.0168:00677
00678:-00017:+00069:-00142:002758.0168:00678
00679:-00069:+00064:+00008:002758.0168:00679
00680:-00082:+00063:+00086:002758.0168:00680
00681:-00031:+00043:+00030:002758.0168:00681
00682:-00061:+00029:-00087:002769.1665:00682
00683:-00055:+00061:-00008:002769.1665:00683
00684:-00043:+00011:-00046:002769.1665:00684
00685:-00047:+00015:-00118:002769.1665:00685
00686:-00042:+00009:-00114:002769.1665:00686
00687:-00010:+00008:-00009:002769.1665:00687
00688:-00033:-00049:+00028:002769.1665:00688
00689:+00015:-00048:+00052:002715.9621:00689
00690:+00000:-00069:+00041:002715.9621:00690
00691:-00003:-00082:+00032:002715.9621:00691
00692:+00018:-00091:+00025:002715.9621:00692
00693:-00004:-00088:-00054:002715.9621:00693
00694:+00015:-00083:+00035:002715.9621:00694
00695:+00016:-00089:-00024:002715.9621:00695
00696:+00004:-00059:-00088:002715.9621:00696
00697:+00036:-00078:-00061:002807.2824:00697
00698:+00014:-00064:+00023:002807.2824:00698
00699:+00005:-00075:-00042:002807.2824:00699
00700:+00017:-00020:+00016:002807.2824:00700
00701:+00016:-00008:-00020:002807.2824:00701
00702:+00005:+00037:+00016:002807.2824:00702
00703:-00002:+00023:+00007:002807.2824:00703
00704:-00033:+00083:+00050:002837.2766:00704
00705:-00023:+00070:-00009:002837.2766:00705
00706:-00034:+00094:-00050:002837.2766:00706
00707:-00026:+00095:-00084:002837.2766:00707
00708:-00027:+00073:-00070:002837.2766:00708
00709:-00052:+00069:-00065:002837.2766:00709
00710:-00030:+00060:+00014:002837.2766:00710
00711:-00044:+00052:-00024:002788.9497:00711
00712:-00083:+00037:+00015:002788.9497:00712
00713:-00068:+00030:+00036:002788.9497:00713
00714:-00043:+00035:+00048:002788.9497:00714
00715:-00079:+00027:-00046:002788.9497:00715
00716:-00037:+00031:-00006:002788.9497:00716
00717:-00034:+00011:+00023:002788.9497:00717
00718:-00014:+00014:+00020:002858.2819:00718
00719:-00025:+00012:+00036:002858.2819:00719
00720:-00009:+00008:-00014:002858.2819:00720
00721:-00011:+00010:-00052:002858.2819:00721
00722:+00009:-00006:-00053:002858.2819:00722
00723:-00005:+00018:+00000:002858.2819:00723
00724:+00034:+00018:-00063:002858.2819:00724
00725:+00046:-00001:-00033:002869.3635:00725
00726:+00043:-00021:+00014:002869.3635:00726
00727:+00012:-00030:+00026:002869.3635:00727
00728:+00035:-00034:+00065:002869.3635:00728
00729:-00004:-00037:+00048:002869.3635:00729
00730:+00011:-00024:-00001:002869.3635:00730
00731:-00017:-00024:-00016:002869.3635:00731
00732:+00005:-00047:+00051:002782.7287:00732
00733:-00030:-00043:-00020:002782.7287:00733
00734:-00026:-00042:-00047:002782.7287:00734
00735:-00052:-00058:-00064:002782.7287:00735
00736:-00030:-00054:-00066:002782.7287:00736
00737:-00040:-00057:-00030:002782.7287:00737
00738:-00030:-00062:+00028:002782.7287:00738
00739:-00013:-00049:+00020:002851.8393:00739
00740:-00013:-00038:+00087:002851.8393:00740
00741:-00017:-00032:+00074:002851.8393:00741
00742:-00037:+00022:+00048:002851.8393:00742
00743:+00018:+00024:+00047:002851.8393:00743
00744:+00003:+00048:-00048:002851.8393:00744
00745:-00005:+00063:-00049:002851.8393:00745
00746:-00003:+00055:-00033:002843.6333:00746
00747:+00022:+00066:-00001:002843.6333:00747
00748:+00027:+00066:+00010:002843.6333:00748
00749:+00050:+00063:-00018:002843.6333:00749
00750:+00017:+00052:+00048:002843.6333:00750
00751:-00004:+00048:+00018:002843.6333:00751
00752:+00006:+00038:-00029:002843.6333:00752
00753:-00005:+00036:+00025:002745.9555:00753
00754:-00021:+00000:+00070:002745.9555:00754
00755:-00045:+00013:+00046:002745.9555:00755
00756:-00056:+00007:-00050:002745.9555:00756
00757:-00074:-00004:-00028:002745.9555:00757
00758:-00102:-00046:-00013:002745.9555:00758
00759:-00109:-00047:+00027:002745.9555:00759
00760:-00094:-00046:-00019:002807.3154:00760
00761:-00105:-00029:-00009:002807.3154:00761
00762:-00056:-00049:-00051:002807.3154:00762
00763:-00059:-00027:+00023:002807.3154:00763
00764:-00028:-00038:+00000:002807.3154:00764
00765:-00040:-00040:-00057:002807.3154:00765
00766:+00038:-00045:+00138:002807.3154:00766
00767:+00037:-00063:+00199:002807.3154:00767
00768:+00034:-00047:-00001:002805.9313:00768
00769:+00046:-00024:-00055:002805.9313:00769
00770:+00053:-00035:+00005:002805.9313:00770
00771:+00012:-00049:-00067:002805.9313:00771
00772:+00047:-00029:-00069:002805.9313:00772
00773:+00049:-00061:+00007:002805.9313:00773
00774:+00067:-00047:+00079:002805.9313:00774
00775:+00053:-00045:+00025:002733.9516:00775
00776:+00047:-00026:+00001:002733.9516:00776
00777:+00011:-00032:+00054:002733.9516:00777
00778:+00012:+00003:+00022:002733.9516:00778
00779:+00015:+00005:+00049:002733.9516:00779
00780:+00015:+00000:+00012:002733.9516:00780
00781:-00039:+00018:+00020:002733.9516:00781
00782:-00011:+00028:-00021:002819.9331:00782
00783:-00050:+00009:-00029:002819.9331:00783
00784:-00056:+00025:+00005:002819.9331:00784
00785:-00041:+00023:-00048:002819.9331:00785
00786:-00032:+00034:-00034:002819.9331:00786
00787:-00032:-00001:-00008:002819.9331:00787
00788:-00035:+00010:+00000:002819.9331:00788
00789:-00015:+00002:-00007:002837.3427:00789
00790:-00004:+00017:+00007:002837.3427:00790
00791:+00005:-00009:-00007:002837.3427:00791
00792:+00040:+00021:-00002:002837.3427:00792
00793:+00028:-00022:+00047:002837.3427:00793
00794:+00062:+00002:+00017:002837.3427:00794
00795:+00005:-00034:+00034:002837.3427:00795
00796:+00045:-00011:+00077:002764.2954:00796
00797:-00001:-00036:+00080:002764.2954:00797
00798:-00005:-00022:-00066:002764.2954:00798
00799:+00000:-00034:-00003:002764.2954:00799
00800:+00004:-00051:+00003:002764.2954:00800
00801:-00054:-00047:+00026:002764.2954:00801
00802:-00015:-00029:+00008:002764.2954:00802
00803:-00055:-00047:+00049:002858.4035:00803
00804:-00052:-00042:+00018:002858.4035:00804
00805:-00055:-00037:+00051:002858.4035:00805
00806:-00029:-00028:+00008:002858.4035:00806
00807:-00031:-00021:-00036:002858.4035:00807
00808:-00051:-00008:-00049:002858.4035:00808
00809:-00016:-00020:-00033:002858.4035:00809
00810:-00028:-00017:-00022:002863.0024:00810
00811:+00016:+00004:-00036:002863.0024:00811
00812:-00005:+00005:-00065:002863.0024:00812
00813:+00018:+00008:-00030:002863.0024:00813
00814:+00011:+00019:+00017:002863.0024:00814
00815:+00036:+00033:+00000:002863.0024:00815
00816:+00030:+00032:-00014:002863.0024:00816
00817:+00012:+00054:+00049:002807.8562:00817
00818:-00007:+00051:+00013:002807.8562:00818
00819:+00005:+00045:+00021:002807.8562:00819
00820:-00005:+00072:-00074:002807.8562:00820
00821:-00006:+00099:-00056:002807.8562:00821
00822:-00033:+00055:-00082:002807.8562:00822
00823:-00050:+00065:-00043:002807.8562:00823
00824:-00016:+00061:-00082:002884.6242:00824
00825:-00055:+00026:-00110:002884.6242:00825
00826:-00036:+00058:-00090:002884.6242:00826
00827:-00039:+00028:-00054:002884.6242:00827
00828:+00006:+00047:-00092:002884.6242:00828
00829:+00018:+00053:-00022:002884.6242:00829
00830:+00043:+00051:+00016:002884.6242:00830
00831:+00010:+00004:+00030:002889.0317:00831
00832:+00067:+00030:+00062:002889.0317:00832
00833:+00009:+00002:-00019:002889.0317:00833
00834:+00033:+00025:-00127:002889.0317:00834
00835:+00011:-00007:-00051:002889.0317:00835
00836:+00050:+00037:-00067:002889.0317:00836
00837:-00004:-00030:+00015:002889.0317:00837
00838:+00029:+00020:+00009:002807.7614:00838
00839:-00034:-00046:+00064:002807.7614:00839
00840:-00001:+00005:-00052:002807.7614:00840
00841:-00022:-00028:-00018:002807.7614:00841
00842:+00019:+00003:+00004:002807.7614:00842
00843:-00012:-00033:+00015:002807.7614:00843
00844:+00016:-00004:-00002:002807.7614:00844
00845:+00010:-00014:+00027:002864.8764:00845
00846:-00014:-00021:+00053:002864.8764:00846
00847:-00031:-00014:+00080:002864.8764:00847
00848:-00047:-00008:+00000:002864.8764:00848
00849:-00015:-00032:-00055:002864.8764:00849
00850:-00002:+00006:-00059:002864.8764:00850
00851:+00011:-00021:-00028:002864.8764:00851
00852:-00020:-00002:+00000:002862.9152:00852
00853:+00011:-00015:+00030:002862.9152:00853
00854:+00008:+00024:+00027:002862.9152:00854
00855:+00033:-00005:-00006:002862.9152:00855
00856:+00013:+00012:+00081:002862.9152:00856
00857:+00022:+00021:+00085:002862.9152:00857
00858:-00002:+00054:+00055:002862.9152:00858
00859:-00010:+00039:+00005:002782.6403:00859
00860:-00023:+00042:+00047:002782.6403:00860
00861:-00038:+00037:-00064:002782.6403:00861
00862:-00064:+00041:-00042:002782.6403:00862
00863:-00048:+00018:-00028:002782.6403:00863
00864:-00069:+00033:+00033:002782.6403:00864
00865:-00042:+00006:+00006:002782.6403:00865
00866:-00027:+00011:+00088:002782.6403:00866
00867:-00066:-00030:+00076:002839.0358:00867
00868:-00016:+00017:+00022:002839.0358:00868
00869:-00029:-00037:-00008:002839.0358:00869
00870:-00016:-00001:-00038:002839.0358:00870
00871:-00028:-00011:-00022:002839.0358:00871
00872:+00005:+00020:-00015:002839.0358:00872
00873:-00010:-00011:+00049:002839.0358:00873
00874:+00047:+00020:-00008:002843.7385:00874
00875:+00032:+00003:-00004:002843.7385:00875
00876:+00059:+00019:+00035:002843.7385:00876
00877:+00040:+00004:+00047:002843.7385:00877
00878:+00097:+00016:-00019:002843.7385:00878
00879:+00058:+00004:+00117:002843.7385:00879
00880:+00073:-00004:+00109:002843.7385:00880
00881:+00041:+00012:+00055:002758.1018:00881
00882:+00048:+00001:-00063:002758.1018:00882
00883:-00001:+00018:+00018:002758.1018:00883
00884:+00019:+00000:-00047:002758.1018:00884
00885:-00049:+00008:-00003:002758.1018:00885
00886:-00039:+00003:-00047:002758.1018:00886
00887:-00029:-00011:-00047:002758.1018:00887
00888:-00040:-00052:-00008:002819.9614:00888
00889:-00049:-00048:+00048:002819.9614:00889
00890:-00020:-00052:+00065:002819.9614:00890
00891:-00030:-00022:+00115:002819.9614:00891
00892:-00023:-00027:+00108:002819.9614:00892
00893:-00027:-00048:+00072:002819.9614:00893
00894:-00016:-00014:-00047:002819.9614:00894
00895:-00050:-00051:-00065:002818.5295:00895
00896:+00005:-00030:-00046:002818.5295:00896
00897:-00007:-00014:-00065:002818.5295:00897
00898:+00014:-00017:+00009:002818.5295:00898
00899:+00023:+00004:-00006:002818.5295:00899
00900:+00047:+00008:+00035:002818.5295:00900
00901:+00006:-00023:+00035:002818.5295:00901
00902:+00014:-00021:+00047:002728.0451:00902
00903:+00047:-00003:+00010:002728.0451:00903
00904:-00008:+00001:+00014:002728.0451:00904
00905:-00020:+00033:+00047:002728.0451:00905
00906:-00039:+00022:+00003:002728.0451:00906
00907:-00040:+00022:-00052:002728.0451:00907
00908:-00069:+00035:+00006:002728.0451:00908
00909:-00054:+00036:+00004:002801.1701:00909
00910:-00083:+00023:-00031:002801.1701:00910
00911:-00019:+00010:-00050:002801.1701:00911
00912:-00023:+00032:+00071:002801.1701:00912
00913:+00019:+00036:-00051:002801.1701:00913
00914:-00026:+00013:-00031:002801.1701:00914
00915:+00008:+00042:+00048:002801.1701:00915
00916:-00018:+00041:+00026:002801.1701:00916
00917:+00014:+00063:-00020:002806.0427:00917
00918:-00016:+00066:-00010:002806.0427:00918
00919:+00031:+00056:-00007:002806.0427:00919
00920:+00004:+00044:-00058:002806.0427:00920
00921:+00024:+00061:-00023:002806.0427:00921
00922:-00009:+00055:+00015:002806.0427:00922
00923:+00025:+00028:-00019:002806.0427:00923
00924:+00010:+00039:+00003:002734.0190:00924
00925:+00020:+00015:-00019:002734.0190:00925
00926:-00024:+00022:+00065:002734.0190:00926
00927:-00003:+00023:+00021:002734.0190:00927
00928:-00045:-00011:+00033:002734.0190:00928
00929:-00036:-00010:-00099:002734.0190:00929
00930:-00016:-00009:+00008:002734.0190:00930
00931:-00016:-00054:-00099:002820.0183:00931
00932:-00029:-00050:-00066:002820.0183:00932
00933:+00016:-00029:+00029:002820.0183:00933
00934:-00007:-00021:+00052:002820.0183:00934
00935:-00012:-00008:-00012:002820.0183:00935
00936:+00006:-00028:+00020:002820.0183:00936
00937:+00006:-00028:-00063:002820.0183:00937
00938:-00006:-00046:-00035:002824.8212:00938
00939:+00010:-00029:-00030:002824.8212:00939
00940:+00034:-00013:-00008:002824.8212:00940
00941:-00004:-00047:-00063:002824.8212:00941
00942:-00004:+00008:-00083:002824.8212:00942
00943:+00018:-00020:-00046:002824.8212:00943
00944:+00008:+00002:-00052:002824.8212:00944
00945:-00024:-00003:+00024:002758.2111:00945
00946:+00053:+00000:-00015:002758.2111:00946
00947:-00002:+00004:-00020:002758.2111:00947
00948:+00011:+00020:+00027:002758.2111:00948
00949:-00023:-00015:+00031:002758.2111:00949
00950:-00033:+00002:-00029:002758.2111:00950
00951:-00046:+00006:+00017:002758.2111:00951
00952:-00037:+00003:-00030:002820.0844:00952
00953:-00063:+00029:-00052:002820.0844:00953
00954:-00012:+00013:-00036:002820.0844:00954
00955:-00044:+00038:-00047:002820.0844:00955
00956:-00036:+00048:-00062:002820.0844:00956
00957:-00025:+00042:-00035:002820.0844:00957
00958:-00018:+00029:+00069:002820.0844:00958
00959:-00015:+00049:+00018:002820.0844:00959
00960:-00006:+00064:-00011:002818.5151:00960
00961:+00014:+00099:-00029:002818.5151:00961
00962:+00015:+00081:-00016:002818.5151:00962
00963:+00000:+00084:-00074:002818.5151:00963
00964:-00009:+00063:-00078:002818.5151:00964
00965:+00002:+00044:-00072:002818.5151:00965
00966:-00014:+00020:-00042:002818.5151:00966
00967:-00004:+00039:-00130:002740.0375:00967
00968:-00024:-00004:-00022:002740.0375:00968
00969:+00017:+00009:-00007:002740.0375:00969
00970:+00033:-00017:-00004:002740.0375:00970
00971:+00013:-00008:+00067:002740.0375:00971
00972:+00012:-00067:+00063:002740.0375:00972
00973:-00037:-00027:+00086:002740.0375:00973
00974:-00015:-00078:+00008:002813.7514:00974
00975:-00047:-00043:-00009:002813.7514:00975
00976:-00027:-00077:-00069:002813.7514:00976
00977:-00063:-00065:-00084:002813.7514:00977
00978:-00023:-00079:-00123:002813.7514:00978
00979:-00027:-00065:-00020:002813.7514:00979
00980:-00010:-00067:-00034:002813.7514:00980
00981:-00002:-00042:-00007:002818.5012:00981
00982:+00061:-00040:-00020:002818.5012:00982
00983:+00043:-00018:+00073:002818.5012:00983
00984:+00072:-00029:+00090:002818.5012:00984
00985:+00049:+00005:+00045:002818.5012:00985
00986:+00046:+00006:+00004:002818.5012:00986
00987:+00030:+00019:-00017:002818.5012:00987
00988:+00016:-00002:-00091:002740.0507:00988
00989:-00025:+00009:-00083:002740.0507:00989
00990:-00054:-00018:-00034:002740.0507:00990
00991:-00050:-00036:+00036:002740.0507:00991
00992:-00050:-00028:+00028:002740.0507:00992
00993:-00044:-00034:+00025:002740.0507:00993
00994:-00063:-00022:+00036:002740.0507:00994
00995:-00025:-00011:+00044:002813.6855:00995
00996:-00050:+00001:+00073:002813.6855:00996
00997:-00026:+00012:+00078:002813.6855:00997
00998:-00069:+00051:+00023:002813.6855:00998
00999:-00048:+00046:-00045:002813.6855:00999
01000:-00077:+00065:-00024:002813.6855:01000
01001:-00045:+00086:-00008:002813.6855:01001
01002:-00065:+00085:-00095:002813.6855:01002
01003:-00034:+00086:-00004:002818.5151:01003
01004:+00019:+00071:-00016:002818.5151:01004
01005:+00032:+00077:+00007:002818.5151:01005
01006:+00058:+00058:+00025:002818.5151:01006
01007:+00073:+00072:+00098:002818.5151:01007
01008:+00071:+00067:+00035:002818.5151:01008
01009:+00036:+00044:+00055:002818.5151:01009
01010:+00039:+00020:+00043:002758.2614:01010
01011:+00002:-00005:-00005:002758.2614:01011
01012:-00029:-00018:-00040:002758.2614:01012
01013:-00064:-00037:+00015:002758.2614:01013
01014:-00047:-00025:-00034:002758.2614:01014
01015:-00099:-00043:+00000:002758.2614:01015
01016:-00080:-00038:+00015:002758.2614:01016
01017:-00067:-00062:+00044:002839.0839:01017
01018:-00059:-00047:-00004:002839.0839:01018
01019:-00028:-00040:+00044:002839.0839:01019
01020:-00016:-00021:+00038:002839.0839:01020
01021:-00011:-00031:-00001:002839.0839:01021
01022:-00026:+00003:+00048:002839.0839:01022
01023:-00033:-00019:-00020:002839.0839:01023
01024:-00053:-00016:-00021:002850.1147:01024
01025:+00016:-00002:-00035:002850.1147:01025
01026:+00012:+00022:-00003:002850.1147:01026
01027:+00038:+00010:-00076:002850.1147:01027
01028:+00045:-00002:+00005:002850.1147:01028
01029:+00069:+00002:+00005:002850.1147:01029
01030:+00007:-00008:+00019:002850.1147:01030
01031:+00078:-00005:+00039:002776.6743:01031
01032:+00029:-00021:+00031:002776.6743:01032
01033:+00024:-00004:-00049:002776.6743:01033
01034:-00049:+00004:+00054:002776.6743:01034
01035:-00013:-00002:+00050:002776.6743:01035
01036:-00072:+00000:+00016:002776.6743:01036
01037:-00058:+00039:-00040:002776.6743:01037
01038:-00077:+00026:+00018:002858.4765:01038
01039:-00043:+00044:-00019:002858.4765:01039
01040:-00056:+00030:-00035:002858.4765:01040
01041:-00042:+00080:-00007:002858.4765:01041
01042:-00048:+00066:-00055:002858.4765:01042
01043:-00048:+00081:-00061:002858.4765:01043
01044:+00003:+00064:-00025:002858.4765:01044
01045:-00019:+00068:-00019:002869.5532:01045
01046:+00013:+00066:-00007:002869.5532:01046
01047:+00044:+00047:+00032:002869.5532:01047
01048:+00048:+00010:+00050:002869.5532:01048
01049:+00063:+00026:+00025:002869.5532:01049
01050:+00043:-00014:+00018:002869.5532:01050
01051:+00038:+00018:-00023:002869.5532:01051
01052:+00028:-00008:-00023:002807.8515:01052
01053:+00029:-00013:-00024:002807.8515:01053
01054:+00002:-00027:-00046:002807.8515:01054
01055:-00023:-00014:-00030:002807.8515:01055
01056:-00037:-00017:-00049:002807.8515:01056
01057:-00033:-00033:-00037:002807.8515:01057
01058:-00056:-00022:-00006:002807.8515:01058
01059:-00064:-00019:+00055:002878.0820:01059
01060:-00068:+00006:+00013:002878.0820:01060
01061:-00061:-00017:+00063:002878.0820:01061
01062:-00063:+00020:+00044:002878.0820:01062
01063:-00079:+00000:+00017:002878.0820:01063
01064:-00063:+00019:-00074:002878.0820:01064
01065:-00012:+00017:-00049:002878.0820:01065
01066:+00002:-00005:-00096:002876.0065:01066
01067:-00007:+00007:-00034:002876.0065:01067
01068:+00028:-00007:-00032:002876.0065:01068
01069:+00052:-00030:-00026:002876.0065:01069
01070:+00052:-00021:+00034:002876.0065:01070
01071:+00095:-00023:+00099:002876.0065:01071
01072:+00062:-00009:+00111:002876.0065:01072
01073:+00076:-00036:+00044:002807.9555:01073
01074:+00029:-00015:+00024:002807.9555:01074
01075:+00019:+00007:-00055:002807.9555:01075
01076:-00064:-00006:-00009:002807.9555:01076
01077:-00049:+00004:+00021:002807.9555:01077
01078:-00057:+00009:+00002:002807.9555:01078
01079:-00047:-00010:-00050:002807.9555:01079
01080:-00047:-00018:-00012:002877.9785:01080
01081:-00014:-00033:-00083:002877.9785:01081
01082:+00002:+00004:-00065:002877.9785:01082
01083:+00031:+00002:-00051:002877.9785:01083
01084:+00022:+00021:+00004:002877.9785:01084
01085:+00071:+00018:-00006:002877.9785:01085
01086:+00070:+00038:-00035:002877.9785:01086
01087:+00092:+00050:-00044:002895.6479:01087
01088:+00051:+00055:-00049:002895.6479:01088
01089:+00029:+00054:-00007:002895.6479:01089
01090:-00013:+00041:+00090:002895.6479:01090
01091:-00048:-00001:+00006:002895.6479:01091
01092:-00059:+00016:-00168:002895.6479:01092
01093:-00030:+00064:-00248:002895.6479:01093
01094:-00014:+00016:+00000:002839.8864:01094
01095:-00027:+00004:+00127:002839.8864:01095
01096:-00032:-00030:+00229:002839.8864:01096
01097:-00029:-00036:+00031:002839.8864:01097
01098:-00049:-00033:-00064:002839.8864:01098
01099:+00003:-00018:-00214:002839.8864:01099
01100:-00017:-00010:-00274:002839.8864:01100
01101:-00024:+00004:-00063:002904.6667:01101
01102:+00029:+00020:+00212:002904.6667:01102
01103:+00052:+00008:+00212:002904.6667:01103
01104:+00054:-00020:+00171:002904.6667:01104
01105:+00071:-00007:+00209:002904.6667:01105
01106:+00042:-00032:+00102:002904.6667:01106
01107:+00046:-00052:+00066:002904.6667:01107
01108:+00055:-00037:-00014:002895.7316:01108
01109:+00055:-00013:-00111:002895.7316:01109
01110:+00060:-00016:-00141:002895.7316:01110
01111:+00057:-00037:-00081:002895.7316:01111
01112:+00030:-00035:-00087:002895.7316:01112
01113:-00013:-00063:-00007:002895.7316:01113
01114:-00009:-00039:+00057:002895.7316:01114
01115:-00015:-00051:+00115:002776.6140:01115
01116:-00048:-00050:+00132:002776.6140:01116
01117:-00057:-00039:+00096:002776.6140:01117
01118:-00063:-00013:+00050:002776.6140:01118
01119:-00099:-00034:+00028:002776.6140:01119
01120:-00116:-00031:-00016:002776.6140:01120
01121:-00127:-00037:-00009:002776.6140:01121
01122:-00139:-00048:+00037:002813.6855:01122
01123:-00120:-00024:-00003:002813.6855:01123
01124:-00127:-00027:-00040:002813.6855:01124
01125:-00076:-00035:-00046:002813.6855:01125
01126:-00054:+00007:+00037:002813.6855:01126
01127:+00001:-00002:-00007:002813.6855:01127
01128:+00015:+00028:+00099:002813.6855:01128
01129:+00020:+00030:+00188:002775.3215:01129
01130:+00016:+00045:+00056:002775.3215:01130
01131:+00011:+00083:-00046:002775.3215:01131
01132:+00013:+00083:-00044:002775.3215:01132
01133:+00006:+00099:-00045:002775.3215:01133
01134:+00016:+00058:-00027:002775.3215:01134
01135:+00023:+00094:+00008:002775.3215:01135
01136:+00022:+00067:+00028:002775.3215:01136
01137:+00032:+00067:+00024:002681.1071:01137
01138:-00006:+00036:+00043:002681.1071:01138
01139:+00023:+00052:+00079:002681.1071:01139
01140:+00007:+00011:-00028:002681.1071:01140
01141:+00063:+00043:-00026:002681.1071:01141
01142:+00036:+00055:+00047:002681.1071:01142
01143:+00014:+00064:+00051:002681.1071:01143
01144:-00029:+00025:-00019:002752.0988:01144
01145:-00042:+00039:-00057:002752.0988:01145
01146:-00082:+00012:+00004:002752.0988:01146
01147:-00059:+00009:+00084:002752.0988:01147
01148:-00072:-00049:+00079:002752.0988:01148
01149:-00059:-00051:-00036:002752.0988:01149
01150:-00036:-00081:+00034:002752.0988:01150
01151:+00014:-00080:+00031:002757.2294:01151
01152:-00026:-00073:+00007:002757.2294:01152
01153:+00016:-00106:-00034:002757.2294:01153
01154:+00013:-00108:-00009:002757.2294:01154
01155:+00025:-00087:-00068:002757.2294:01155
01156:+00004:-00100:+00069:002757.2294:01156
01157:-00006:-00117:+00077:002757.2294:01157
01158:-00004:-00106:+00061:002757.2294:01158
01159:+00018:-00111:+00014:002704.3854:01159
01160:+00016:-00079:+00058:002704.3854:01160
01161:+00008:-00059:+00037:002704.3854:01161
01162:+00016:-00039:+00023:002704.3854:01162
01163:+00029:-00015:+00020:002704.3854:01163
01164:+00019:+00022:-00039:002704.3854:01164
01165:+00006:+00048:-00051:002704.3854:01165
01166:+00000:+00040:-00045:002788.7145:01166
01167:-00016:+00058:-00019:002788.7145:01167
01168:-00013:+00084:-00032:002788.7145:01168
01169:-00065:+00078:+00010:002788.7145:01169
01170:-00028:+00096:+00012:002788.7145:01170
01171:-00079:+00062:+00070:002788.7145:01171
01172:-00062:+00060:-00004:002788.7145:01172
01173:-00098:+00061:-00013:002806.0427:01173
01174:-00065:+00059:-00097:002806.0427:01174
01175:-00101:+00028:-00070:002806.0427:01175
01176:-00076:+00033:-00079:002806.0427:01176
01177:-00083:+00012:-00036:002806.0427:01177
01178:-00075:-00004:-00066:002806.0427:01178
01179:-00081:+00007:-00011:002806.0427:01179
01180:-00026:+00003:-00020:002746.0639:01180
01181:-00029:+00000:+00036:002746.0639:01181
01182:-00026:-00006:-00041:002746.0639:01182
01183:-00013:+00019:-00014:002746.0639:01183
01184:-00024:+00000:-00001:002746.0639:01184
01185:+00014:+00023:-00008:002746.0639:01185
01186:-00018:+00028:-00055:002746.0639:01186
01187:+00045:+00036:-00025:002819.9755:01187
01188:+00025:+00033:-00013:002819.9755:01188
01189:+00038:+00011:-00039:002819.9755:01189
01190:+00012:+00022:-00082:002819.9755:01190
01191:+00064:+00022:-00081:002819.9755:01191
01192:+00042:+00022:-00075:002819.9755:01192
01193:+00063:-00015:-00074:002819.9755:01193
01194:+00050:+00017:-00038:002819.9755:01194
01195:+00039:-00017:+00023:002831.0895:01195
01196:+00036:-00020:+00027:002831.0895:01196
01197:+00012:-00035:+00016:002831.0895:01197
01198:-00001:-00031:-00007:002831.0895:01198
01199:-00017:-00025:-00015:002831.0895:01199
01200:-00055:-00046:-00024:002831.0895:01200
01201:-00036:-00025:-00072:002831.0895:01201
01202:-00068:-00046:-00076:002764.3229:01202
01203:-00028:-00048:-00027:002764.3229:01203
01204:-00033:-00036:-00078:002764.3229:01204
01205:+00001:-00025:+00015:002764.3229:01205
01206:-00035:-00039:+00055:002764.3229:01206
01207:-00012:-00035:+00046:002764.3229:01207
01208:-00029:-00011:+00018:002764.3229:01208
01209:+00020:-00022:+00082:002832.6315:01209
01210:-00014:-00034:+00043:002832.6315:01210
01211:-00011:-00027:+00000:002832.6315:01211
01212:-00015:-00033:-00019:002832.6315:01212
01213:-00024:-00012:-00042:002832.6315:01213
01214:-00004:-00023:-00080:002832.6315:01214
01215:+00035:-00023:-00094:002832.6315:01215
01216:+00024:-00035:+00002:002831.0468:01216
01217:+00043:-00062:-00030:002831.0468:01217
01218:+00047:-00046:+00047:002831.0468:01218
01219:+00060:-00028:+00048:002831.0468:01219
01220:+00048:+00006:-00016:002831.0468:01220
01221:+00027:+00000:+00077:002831.0468:01221
01222:+00047:+00034:+00124:002831.0468:01222
01223:-00016:+00053:+00011:002752.0312:01223
01224:-00040:+00060:+00005:002752.0312:01224
01225:-00015:+00054:-00048:002752.0312:01225
01226:-00045:+00075:-00056:002752.0312:01226
01227:-00062:+00064:-00043:002752.0312:01227
01228:-00047:+00043:+00003:002752.0312:01228
01229:-00059:+00045:-00127:002752.0312:01229
01230:-00037:+00053:-00154:002826.1850:01230
01231:-00021:+00037:-00046:002826.1850:01231
01232:-00005:+00025:+00040:002826.1850:01232
01233:-00020:+00000:+00018:002826.1850:01233
01234:+00024:+00017:+00063:002826.1850:01234
01235:+00036:+00024:+00023:002826.1850:01235
01236:+00019:+00000:+00007:002826.1850:01236
01237:-00010:+00007:+00006:002824.6379:01237
01238:+00004:+00002:+00020:002824.6379:01238
01239:-00019:-00018:-00055:002824.6379:01239
01240:-00007:+00008:-00023:002824.6379:01240
01241:+00009:-00033:+00015:002824.6379:01241
01242:+00023:-00011:+00048:002824.6379:01242
01243:+00025:-00031:+00013:002824.6379:01243
01244:+00042:-00020:+00076:002764.1809:01244
01245:+00013:-00029:+00011:002764.1809:01245
01246:+00006:-00030:+00050:002764.1809:01246
01247:+00034:-00035:+00037:002764.1809:01247
01248:+00004:-00012:-00007:002764.1809:01248
01249:-00022:-00033:-00035:002764.1809:01249
01250:-00039:-00031:+00041:002764.1809:01250
01251:-00029:-00043:-00005:002764.1809:01251
01252:-00039:-00013:+00030:002845.3581:01252
01253:+00001:-00026:+00024:002845.3581:01253
01254:-00013:-00036:-00008:002845.3581:01254
01255:-00013:-00047:+00015:002845.3581:01255
01256:-00015:-00032:+00037:002845.3581:01256
01257:-00036:-00035:+00038:002845.3581:01257
01258:-00003:+00004:+00014:002845.3581:01258
01259:-00013:+00017:-00013:002850.0046:01259
01260:-00007:+00034:+00002:002850.0046:01260
01261:-00002:+00012:+00021:002850.0046:01261
01262:-00004:+00031:+00044:002850.0046:01262
01263:-00040:+00025:+00023:002850.0046:01263
01264:-00014:+00030:+00063:002850.0046:01264
01265:-00031:+00051:+00031:002850.0046:01265
01266:+00000:+00042:-00001:002776.4428:01266
01267:-00032:+00050:-00015:002776.4428:01267
01268:-00008:+00047:+00020:002776.4428:01268
01269:-00052:+00029:+00020:002776.4428:01269
01270:-00036:+00029:+00002:002776.4428:01270
01271:-00052:+00032:+00016:002776.4428:01271
01272:-00013:+00050:-00107:002776.4428:01272
01273:-00039:+00053:-00093:002851.8054:01273
01274:-00001:+00045:-00048:002851.8054:01274
01275:-00036:+00015:+00074:002851.8054:01275
01276:-00019:+00038:+00091:002851.8054:01276
01277:-00012:+00042:+00055:002851.8054:01277
01278:-00012:+00050:-00035:002851.8054:01278
01279:-00034:+00058:-00034:002851.8054:01279
01280:-00045:+00080:-00082:002850.0239:01280
01281:-00032:+00074:-00127:002850.0239:01281
01282:-00035:+00077:-00044:002850.0239:01282
01283:-00023:+00095:-00081:002850.0239:01283
01284:+00003:+00077:-00028:002850.0239:01284
01285:+00020:+00071:-00015:002850.0239:01285
01286:+00008:+00055:+00030:002850.0239:01286
01287:+00015:+00065:-00054:002770.2729:01287
01288:-00003:+00081:+00079:002770.2729:01288
01289:+00020:+00054:-00051:002770.2729:01289
01290:-00021:+00061:-00027:002770.2729:01290
01291:-00001:+00055:-00125:002770.2729:01291
01292:-00016:+00059:-00031:002770.2729:01292
01293:-00048:+00029:-00149:002770.2729:01293
01294:-00029:+00046:-00035:002826.0375:01294
01295:-00052:+00014:+00027:002826.0375:01295
01296:-00015:+00052:+00140:002826.0375:01296
01297:-00031:+00019:-00005:002826.0375:01297
01298:+00009:+00049:+00032:002826.0375:01298
01299:-00011:-00011:-00046:002826.0375:01299
01300:-00006:+00021:-00043:002826.0375:01300
01301:-00027:-00007:+00104:002824.5153:01301
01302:+00001:+00004:+00087:002824.5153:01302
01303:-00041:-00012:-00028:002824.5153:01303
01304:-00023:+00018:-00080:002824.5153:01304
01305:-00038:-00033:+00037:002824.5153:01305
01306:-00064:-00035:-00060:002824.5153:01306
01307:-00042:+00007:-00069:002824.5153:01307
01308:+00013:-00032:+00146:002751.8676:01308
01309:-00017:-00011:+00153:002751.8676:01309
01310:-00025:+00003:-00003:002751.8676:01310
01311:-00019:+00000:+00013:002751.8676:01311
01312:-00037:-00002:-00202:002751.8676:01312
01313:-00044:+00013:-00170:002751.8676:01313
01314:+00009:+00028:+00043:002751.8676:01314
01315:-00028:-00012:+00091:002845.2905:01315
01316:-00081:-00018:-00119:002845.2905:01316
01317:+00003:+00012:-00055:002845.2905:01317
01318:-00019:+00002:-00025:002845.2905:01318
01319:-00052:+00013:-00022:002845.2905:01319
01320:-00023:+00033:+00092:002845.2905:01320
01321:-00034:+00031:-00063:002845.2905:01321
01322:-00021:+00044:-00088:002882.3474:01322
01323:+00039:+00057:+00007:002882.3474:01323
01324:+00011:+00045:+00043:002882.3474:01324
01325:-00014:+00027:-00049:002882.3474:01325
01326:-00018:+00047:-00107:002882.3474:01326
01327:+00001:+00043:-00096:002882.3474:01327
01328:+00018:+00046:+00052:002882.3474:01328
01329:-00014:+00040:+00057:002814.0380:01329
01330:-00015:+00042:-00036:002814.0380:01330
01331:+00009:+00070:-00062:002814.0380:01331
01332:+00039:+00056:+00064:002814.0380:01332
01333:+00004:+00065:+00091:002814.0380:01333
01334:+00007:+00053:+00076:002814.0380:01334
01335:+00003:+00038:-00018:002814.0380:01335
01336:+00022:+00029:-00056:002911.2194:01336
01337:-00006:-00005:-00007:002911.2194:01337
01338:+00035:+00007:+00018:002911.2194:01338
01339:-00008:-00025:-00003:002911.2194:01339
01340:+00050:-00016:+00004:002911.2194:01340
01341:+00057:-00037:+00012:002911.2194:01341
01342:+00086:-00042:+00027:002911.2194:01342
01343:+00057:-00059:-00001:002908.7116:01343
01344:+00097:-00038:+00027:002908.7116:01344
01345:+00061:-00082:+00018:002908.7116:01345
01346:+00076:-00040:-00018:002908.7116:01346
01347:+00024:-00064:+00014:002908.7116:01347
01348:+00030:-00043:+00069:002908.7116:01348
01349:-00028:-00070:+00045:002908.7116:01349
01350:-00028:-00039:+00063:002826.8671:01350
01351:-00063:-00075:+00028:002826.8671:01351
01352:-00054:-00038:-00033:002826.8671:01352
01353:-00044:-00065:-00052:002826.8671:01353
01354:-00038:-00029:-00026:002826.8671:01354
01355:-00014:-00055:-00002:002826.8671:01355
01356:+00009:-00051:+00003:002826.8671:01356
01357:-00018:-00041:-00017:002864.7785:01357
01358:+00034:-00044:-00032:002864.7785:01358
01359:+00021:-00033:-00047:002864.7785:01359
01360:+00027:-00036:-00037:002864.7785:01360
01361:+00043:-00035:+00020:002864.7785:01361
01362:+00039:-00015:+00064:002864.7785:01362
01363:+00042:-00004:+00074:002864.7785:01363
01364:+00062:+00019:+00105:002837.2241:01364
01365:+00058:+00037:+00058:002837.2241:01365
01366:+00016:+00029:+00032:002837.2241:01366
01367:+00018:+00054:+00065:002837.2241:01367
01368:-00014:+00050:+00080:002837.2241:01368
01369:-00011:+00040:-00051:002837.2241:01369
01370:-00014:+00047:+00005:002837.2241:01370
01371:-00026:+00031:+00016:002837.2241:01371
01372:-00049:+00049:+00021:002721.8923:01372
01373:-00026:+00050:-00057:002721.8923:01373
01374:-00010:+00026:+00036:002721.8923:01374
01375:-00037:+00018:+00131:002721.8923:01375
01376:-00021:-00006:+00113:002721.8923:01376
01377:-00007:-00003:+00045:002721.8923:01377
01378:+00002:-00008:-00012:002721.8923:01378
01379:-00015:-00020:-00041:002757.9260:01379
01380:-00035:-00028:+00020:002757.9260:01380
01381:-00028:-00063:+00020:002757.9260:01381
01382:-00036:-00061:+00044:002757.9260:01382
01383:-00004:-00066:-00007:002757.9260:01383
01384:-00001:-00064:-00063:002757.9260:01384
01385:-00022:-00055:-00005:002757.9260:01385
01386:+00016:-00038:+00036:002739.0744:01386
01387:-00008:-00035:+00021:002739.0744:01387
01388:+00013:-00024:-00096:002739.0744:01388
01389:+00034:-00020:+00103:002739.0744:01389
01390:+00043:-00005:+00164:002739.0744:01390
01391:-00051:+00022:-00003:002739.0744:01391
01392:-00036:+00031:-00079:002739.0744:01392
01393:+00000:+00050:-00096:002739.0744:01393
01394:-00011:+00051:-00069:002663.7231:01394
01395:-00052:+00053:+00005:002663.7231:01395
01396:+00004:+00035:+00028:002663.7231:01396
01397:-00024:+00009:-00057:002663.7231:01397
01398:+00014:+00037:-00092:002663.7231:01398
01399:-00022:-00005:-00009:002663.7231:01399
01400:-00030:-00020:-00032:002663.7231:01400
01401:-00036:-00001:+00020:002745.9816:01401
01402:-00024:-00003:+00040:002745.9816:01402
01403:-00016:-00004:+00048:002745.9816:01403
01404:-00026:-00032:+00039:002745.9816:01404
01405:-00025:-00021:+00009:002745.9816:01405
01406:-00065:-00037:-00079:002745.9816:01406
01407:-00025:+00009:-00043:002745.9816:01407
01408:-00037:-00018:-00037:002775.1535:01408
01409:+00005:+00006:-00007:002775.1535:01409
01410:-00003:-00032:+00021:002775.1535:01410
01411:+00026:-00006:+00054:002775.1535:01411
01412:+00024:-00018:-00060:002775.1535:01412
01413:+00063:+00017:-00010:002775.1535:01413
01414:+00035:+00006:+00009:002775.1535:01414
01415:+00036:+00000:+00036:002775.1535:01415
01416:-00004:-00006:+00003:002721.8969:01416
01417:+00022:+00022:-00006:002721.8969:01417
01418:-00011:-00016:-00006:002721.8969:01418
01419:+00019:+00005:-00043:002721.8969:01419
01420:-00034:+00006:-00008:002721.8969:01420
01421:+00000:-00012:-00098:002721.8969:01421
01422:-00013:-00030:-00053:002721.8969:01422
01423:+00034:-00016:-00036:002807.2541:01423
01424:-00005:-00031:+00046:002807.2541:01424
01425:+00009:-00010:+00022:002807.2541:01425
01426:-00006:-00022:+00038:002807.2541:01426
01427:+00017:+00002:-00010:002807.2541:01427
01428:-00014:+00003:+00021:002807.2541:01428
01429:-00035:+00021:-00062:002807.2541:01429
01430:-00043:+00020:-00051:002818.3281:01430
01431:-00047:+00016:-00036:002818.3281:01431
01432:-00043:+00028:-00020:002818.3281:01432
01433:-00067:+00032:-00014:002818.3281:01433
01434:-00057:+00032:-00081:002818.3281:01434
01435:-00065:+00038:-00100:002818.3281:01435
01436:-00045:+00025:-00093:002818.3281:01436
01437:-00042:+00020:+00008:002739.8435:01437
01438:-00013:+00016:+00017:002739.8435:01438
01439:-00049:+00017:+00036:002739.8435:01439
01440:-00015:+00013:-00034:002739.8435:01440
01441:-00055:+00000:+00029:002739.8435:01441
01442:-00019:+00014:-00031:002739.8435:01442
01443:-00054:+00006:-00101:002739.8435:01443
01444:-00003:+00029:-00108:002807.2263:01444
01445:+00002:+00022:-00092:002807.2263:01445
01446:+00031:+00031:-00082:002807.2263:01446
01447:+00020:+00035:-00005:002807.2263:01447
01448:+00045:+00026:+00011:002807.2263:01448
01449:+00032:+00032:-00031:002807.2263:01449
01450:+00028:+00050:+00065:002807.2263:01450
01451:+00032:+00039:+00060:002805.8618:01451
01452:-00018:+00054:-00036:002805.8618:01452
01453:-00020:+00015:-00024:002805.8618:01453
01454:-00015:+00039:-00027:002805.8618:01454
01455:-00017:+00010:-00059:002805.8618:01455
01456:-00010:+00009:-00030:002805.8618:01456
01457:-00015:+00007:+00030:002805.8618:01457
01458:-00027:-00014:-00019:002805.8618:01458
01459:-00011:-00012:-00098:002739.8566:01459
01460:+00005:-00021:-00035:002739.8566:01460
01461:+00019:-00027:+00020:002739.8566:01461
01462:+00033:-00027:+00012:002739.8566:01462
01463:+00012:-00035:+00055:002739.8566:01463
01464:+00010:-00047:+00022:002739.8566:01464
01465:+00035:-00008:+00037:002739.8566:01465
01466:+00008:-00027:+00000:002813.4973:01466
01467:+00004:-00031:-00006:002813.4973:01467
01468:-00005:-00008:-00063:002813.4973:01468
01469:-00012:-00022:-00010:002813.4973:01469
01470:-00008:-00010:-00009:002813.4973:01470
01471:-00021:-00015:+00013:002813.4973:01471
01472:-00009:-00012:-00041:002813.4973:01472
01473:-00020:+00002:-00017:002824.5859:01473
01474:+00015:-00011:-00001:002824.5859:01474
01475:-00021:-00021:+00043:002824.5859:01475
01476:+00000:-00037:+00000:002824.5859:01476
01477:-00016:-00009:+00033:002824.5859:01477
01478:-00034:-00013:-00032:002824.5859:01478
01479:-00042:-00018:+00041:002824.5859:01479
01480:-00026:-00023:+00035:002758.0515:01480
01481:-00028:-00018:+00001:002758.0515:01481
01482:-00052:-00021:+00011:002758.0515:01482
01483:-00043:-00011:+00056:002758.0515:01483
01484:-00047:+00008:+00026:002758.0515:01484
01485:-00035:-00016:-00018:002758.0515:01485
01486:-00015:+00023:-00006:002758.0515:01486
01487:-00008:-00001:-00005:002832.5170:01487
01488:+00020:+00018:+00067:002832.5170:01488
01489:+00029:-00001:+00061:002832.5170:01489
01490:+00010:+00000:+00056:002832.5170:01490
01491:+00013:+00001:-00016:002832.5170:01491
01492:+00009:+00022:-00019:002832.5170:01492
01493:+00024:+00001:+00035:002832.5170:01493
01494:+00002:+00000:+00001:002843.5522:01494
01495:+00038:+00021:+00004:002843.5522:01495
01496:+00022:+00005:+00058:002843.5522:01496
01497:+00035:-00019:+00080:002843.5522:01497
01498:+00032:-00009:+00073:002843.5522:01498
01499:-00005:-00024:+00050:002843.5522:01499
01500:+00000:-00013:+00079:002843.5522:01500
01501:-00001:-00033:+00066:002782.6540:01501
01502:-00034:-00021:+00001:002782.6540:01502
01503:-00055:-00021:-00032:002782.6540:01503
01504:-00027:+00002:-00062:002782.6540:01504
01505:-00027:+00011:-00018:002782.6540:01505
01506:-00033:-00020:-00012:002782.6540:01506
01507:+00001:+00021:-00007:002782.6540:01507
01508:+00005:+00019:+00019:002858.2673:01508
01509:+00017:+00012:+00012:002858.2673:01509
01510:+00000:+00014:+00044:002858.2673:01510
01511:+00010:+00039:+00026:002858.2673:01511
01512:-00021:-00001:-00048:002858.2673:01512
01513:+00002:+00050:+00003:002858.2673:01513
01514:-00008:+00018:+00011:002858.2673:01514
01515:+00003:+00009:-00032:002869.3195:01515
01516:-00011:+00005:-00045:002869.3195:01516
01517:+00003:+00002:-00002:002869.3195:01517
01518:-00016:-00042:+00014:002869.3195:01518
01519:+00002:-00046:+00017:002869.3195:01519
01520:+00001:-00068:+00054:002869.3195:01520
01521:+00005:-00055:+00035:002869.3195:01521
01522:-00017:-00082:+00054:002788.9169:01522
01523:-00021:-00044:+00007:002788.9169:01523
01524:-00026:-00042:-00018:002788.9169:01524
01525:-00015:-00028:-00063:002788.9169:01525
01526:-00030:-00021:+00036:002788.9169:01526
01527:-00020:-00015:+00015:002788.9169:01527
01528:-00015:+00006:-00013:002788.9169:01528
01529:+00014:+00019:-00037:002871.2944:01529
01530:-00005:+00000:+00006:002871.2944:01530
01531:+00022:+00033:-00017:002871.2944:01531
01532:+00015:+00051:-00025:002871.2944:01532
01533:+00028:+00030:-00038:002871.2944:01533
01534:+00011:+00010:-00031:002871.2944:01534
01535:+00025:+00034:-00011:002871.2944:01535
01536:-00006:-00018:+00010:002875.8703:01536
01537:+00004:-00009:-00027:002875.8703:01537
01538:-00013:-00027:-00031:002875.8703:01538
01539:-00017:-00021:-00022:002875.8703:01539
01540:-00048:-00024:-00040:002875.8703:01540
01541:-00043:-00037:-00032:002875.8703:01541
01542:-00032:-00013:+00031:002875.8703:01542
01543:-00050:-00032:+00073:002875.8703:01543
01544:-00008:-00021:+00080:002807.7143:01544
01545:-00019:+00003:+00066:002807.7143:01545
01546:+00004:-00006:+00027:002807.7143:01546
01547:+00018:+00036:+00079:002807.7143:01547
01548:-00002:+00049:-00018:002807.7143:01548
01549:-00009:+00042:-00125:002807.7143:01549
01550:+00032:+00031:-00235:002891.1467:01550
01551:+00035:+00030:-00164:002891.1467:01551
01552:+00010:+00011:-00155:002891.1467:01552
01553:+00037:+00024:+00061:002891.1467:01553
01554:+00032:-00018:+00145:002891.1467:01554
01555:+00031:-00020:+00126:002891.1467:01555
01556:+00017:-00034:+00004:002891.1467:01556
01557:+00010:-00013:-00006:002902.1447:01557
01558:+00005:-00040:-00052:002902.1447:01558
01559:-00010:-00068:-00079:002902.1447:01559
01560:-00027:-00081:-00064:002902.1447:01560
01561:-00033:-00044:-00020:002902.1447:01561
01562:-00054:-00088:-00010:002902.1447:01562
01563:-00055:-00063:-00026:002902.1447:01563
01564:-00015:-00062:-00077:002826.7805:01564
01565:+00014:-00022:-00083:002826.7805:01565
01566:-00008:-00026:-00056:002826.7805:01566
01567:+00028:+00003:+00047:002826.7805:01567
01568:+00053:+00013:+00133:002826.7805:01568
01569:+00081:+00067:+00141:002826.7805:01569
01570:+00051:+00060:+00006:002826.7805:01570
01571:+00068:+00105:-00042:002904.4909:01571
01572:+00038:+00124:-00075:002904.4909:01572
01573:+00042:+00128:-00093:002904.4909:01573
01574:+00015:+00114:-00186:002904.4909:01574
01575:-00004:+00076:-00150:002904.4909:01575
01576:-00040:+00074:-00080:002904.4909:01576
01577:-00081:+00051:+00049:002904.4909:01577
01578:-00091:+00031:+00043:002915.4685:01578
01579:-00074:-00017:+00002:002915.4685:01579
01580:-00073:+00022:+00002:002915.4685:01580
01581:-00083:-00033:+00032:002915.4685:01581
01582:-00068:+00008:+00071:002915.4685:01582
01583:-00082:-00039:+00208:002915.4685:01583
01584:-00045:-00037:+00109:002915.4685:01584
01585:-00078:-00044:-00143:002826.7905:01585
01586:-00027:-00065:-00217:002826.7905:01586
01587:-00027:-00067:-00225:002826.7905:01587
01588:+00026:-00039:+00035:002826.7905:01588
01589:+00024:-00094:+00207:002826.7905:01589
01590:+00112:-00049:+00221:002826.7905:01590
01591:+00103:-00028:+00130:002826.7905:01591
01592:+00134:-00021:+00121:002877.8454:01592
01593:+00111:-00011:+00051:002877.8454:01593
01594:+00111:+00001:-00035:002877.8454:01594
01595:+00075:-00019:-00068:002877.8454:01595
01596:+00063:+00010:-00020:002877.8454:01596
01597:+00030:-00004:+00021:002877.8454:01597
01598:-00017:-00011:+00092:002877.8454:01598
01599:-00041:-00078:+00098:002843.6669:01599
01600:-00051:-00060:-00080:002843.6669:01600
01601:-00075:-00110:-00015:002843.6669:01601
01602:-00040:-00082:+00042:002843.6669:01602
01603:-00068:-00124:+00111:002843.6669:01603
01604:-00032:-00056:+00108:002843.6669:01604
01605:-00066:-00085:+00175:002843.6669:01605
01606:-00055:-00027:+00074:002843.6669:01606
01607:-00089:-00061:+00023:002721.9233:01607
01608:-00080:-00013:-00041:002721.9233:01608
01609:-00102:+00002:-00079:002721.9233:01609
01610:-00059:+00029:-00049:002721.9233:01610
01611:-00085:+00012:+00051:002721.9233:01611
01612:-00015:+00048:+00004:002721.9233:01612
01613:-00021:+00047:-00044:002721.9233:01613
01614:+00020:+00062:+00028:002764.0695:01614
01615:+00040:+00058:+00069:002764.0695:01615
01616:+00034:+00080:+00133:002764.0695:01616
01617:+00066:+00058:+00132:002764.0695:01617
01618:+00033:+00053:+00135:002764.0695:01618
01619:+00021:+00048:-00016:002764.0695:01619
01620:-00028:+00039:-00064:002764.0695:01620
01621:-00065:-00009:-00097:002745.0969:01621
01622:-00078:-00032:-00140:002745.0969:01622
01623:-00060:-00052:-00054:002745.0969:01623
01624:-00050:-00051:+00054:002745.0969:01624
01625:-00017:-00054:+00092:002745.0969:01625
01626:+00003:-00029:+00063:002745.0969:01626
01627:-00020:-00031:+00028:002745.0969:01627
01628:+00026:+00020:-00005:002745.0969:01628
01629:+00004:+00043:+00012:002663.7104:01629
01630:+00022:+00068:-00029:002663.7104:01630
01631:+00001:+00098:+00107:002663.7104:01631
01632:+00009:+00056:-00012:002663.7104:01632
01633:-00019:+00095:-00068:002663.7104:01633
01634:+00023:+00030:-00094:002663.7104:01634
01635:+00008:+00036:-00043:002663.7104:01635
01636:-00003:-00004:-00005:002745.9321:01636
01637:-00003:-00018:-00002:002745.9321:01637
01638:+00014:-00007:+00016:002745.9321:01638
01639:+00029:-00033:-00037:002745.9321:01639
01640:+00018:-00061:+00053:002745.9321:01640
01641:-00011:-00070:+00031:002745.9321:01641
01642:-00033:-00074:+00087:002745.9321:01642
01643:-00031:-00084:+00102:002757.0361:01643
01644:-00063:-00109:+00075:002757.0361:01644
01645:-00066:-00092:+00011:002757.0361:01645
01646:-00085:-00092:-00023:002757.0361:01646
01647:-00067:-00076:-00083:002757.0361:01647
01648:-00054:-00031:-00066:002757.0361:01648
01649:-00012:-00019:-00061:002757.0361:01649
01650:-00014:+00001:-00068:002757.0361:01650
01651:-00011:+00033:+00020:002704.1967:01651
01652:+00014:+00029:+00067:002704.1967:01652
01653:+00011:+00068:+00055:002704.1967:01653
01654:+00022:+00055:+00096:002704.1967:01654
01655:+00021:+00056:+00101:002704.1967:01655
01656:+00030:+00060:-00004:002704.1967:01656
01657:+00017:+00079:-00025:002704.1967:01657
01658:-00003:+00068:-00087:002788.5524:01658
01659:+00004:+00056:-00125:002788.5524:01659
01660:-00011:+00041:-00103:002788.5524:01660
01661:-00027:+00043:-00055:002788.5524:01661
01662:-00012:+00041:-00029:002788.5524:01662
01663:-00025:+00050:-00004:002788.5524:01663
01664:-00031:+00052:+00033:002788.5524:01664
01665:-00055:+00031:+00052:002818.2858:01665
01666:-00027:+00069:+00029:002818.2858:01666
01667:-00032:+00047:+00023:002818.2858:01667
01668:-00048:+00055:-00028:002818.2858:01668
01669:-00054:+00051:+00012:002818.2858:01669
01670:-00027:+00081:-00065:002818.2858:01670
01671:-00053:+00029:-00097:002818.2858:01671
01672:+00015:+00067:-00136:002758.0241:01672
01673:-00001:+00054:-00073:002758.0241:01673
01674:+00036:+00049:-00132:002758.0241:01674
01675:+00046:+00035:-00079:002758.0241:01675
01676:+00084:+00033:-00054:002758.0241:01676
01677:+00053:+00014:-00079:002758.0241:01677
01678:+00081:+00014:-00061:002758.0241:01678
01679:+00058:+00024:+00027:002845.3437:01679
01680:+00095:+00033:-00018:002845.3437:01680
01681:+00055:+00011:+00014:002845.3437:01681
01682:+00037:+00020:+00035:002845.3437:01682
01683:-00028:-00002:-00024:002845.3437:01683
01684:-00036:+00015:-00109:002845.3437:01684
01685:-00035:+00019:-00097:002845.3437:01685
01686:-00051:+00014:-00070:002849.9760:01686
01687:-00015:+00010:-00012:002849.9760:01687
01688:+00000:+00035:+00006:002849.9760:01688
01689:-00008:+00023:-00007:002849.9760:01689
01690:-00019:+00034:-00068:002849.9760:01690
01691:-00014:+00010:-00011:002849.9760:01691
01692:-00031:+00021:-00057:002849.9760:01692
01693:-00038:+00013:-00074:002776.4704:01693
01694:-00036:+00027:-00068:002776.4704:01694
01695:-00010:+00033:-00066:002776.4704:01695
01696:-00027:+00014:-00046:002776.4704:01696
01697:+00005:+00019:-00032:002776.4704:01697
01698:-00028:+00023:-00005:002776.4704:01698
01699:-00004:+00019:-00014:002776.4704:01699
01700:+00016:+00033:-00038:002838.9111:01700
01701:+00024:+00011:+00000:002838.9111:01701
01702:+00033:+00023:+00082:002838.9111:01702
01703:+00033:+00011:+00047:002838.9111:01703
01704:+00016:+00014:-00003:002838.9111:01704
01705:+00017:+00006:-00048:002838.9111:01705
01706:-00018:+00000:-00002:002838.9111:01706
01707:-00013:-00013:-00006:002843.5856:01707
01708:-00033:-00011:+00031:002843.5856:01708
01709:-00035:-00014:+00025:002843.5856:01709
01710:-00020:-00016:+00015:002843.5856:01710
01711:+00003:-00029:-00021:002843.5856:01711
01712:-00049:-00030:+00067:002843.5856:01712
01713:-00040:-00048:+00047:002843.5856:01713
01714:-00053:-00013:+00050:002843.5856:01714
01715:-00012:-00051:+00026:002770.3374:01715
01716:-00050:-00030:-00015:002770.3374:01716
01717:+00001:-00036:-00026:002770.3374:01717
01718:-00012:+00006:+00048:002770.3374:01718
01719:-00008:-00018:+00028:002770.3374:01719
01720:-00008:-00001:+00026:002770.3374:01720
01721:+00027:-00006:+00060:002770.3374:01721
01722:+00048:-00002:+00053:002845.3530:01722
01723:+00010:+00018:+00083:002845.3530:01723
01724:+00019:+00029:+00013:002845.3530:01724
01725:+00005:+00033:+00015:002845.3530:01725
01726:+00006:+00029:-00069:002845.3530:01726
01727:+00017:+00011:-00011:002845.3530:01727
01728:-00001:+00027:+00018:002845.3530:01728
01729:-00014:+00022:+00078:002849.9614:01729
01730:-00024:-00001:+00065:002849.9614:01730
01731:+00002:+00017:+00014:002849.9614:01731
01732:-00015:+00018:+00054:002849.9614:01732
01733:-00017:+00017:+00096:002849.9614:01733
01734:-00030:-00006:+00084:002849.9614:01734
01735:-00014:+00009:+00008:002849.9614:01735
01736:-00031:-00007:+00020:002782.6684:01736
01737:-00002:+00000:-00011:002782.6684:01737
01738:-00027:-00019:-00006:002782.6684:01738
01739:-00003:-00019:+00021:002782.6684:01739
01740:+00003:-00009:+00040:002782.6684:01740
01741:+00018:-00005:+00031:002782.6684:01741
01742:+00005:-00035:+00084:002782.6684:01742
01743:+00010:-00028:+00050:002838.9255:01743
01744:+00015:-00012:+00030:002838.9255:01744
01745:+00024:-00017:-00006:002838.9255:01745
01746:+00033:-00032:+00064:002838.9255:01746
01747:+00030:-00021:+00037:002838.9255:01747
01748:-00023:-00031:+00079:002838.9255:01748
01749:+00000:-00031:+00112:002838.9255:01749
01750:-00069:-00024:+00023:002837.2290:01750
01751:-00059:-00033:-00087:002837.2290:01751
01752:-00073:-00045:-00064:002837.2290:01752
01753:-00069:+00007:-00038:002837.2290:01753
01754:-00072:-00036:+00020:002837.2290:01754
01755:-00051:+00009:+00079:002837.2290:01755
01756:-00066:-00030:+00071:002837.2290:01756
01757:-00030:-00016:+00023:002757.9919:01757
01758:-00055:-00004:+00021:002757.9919:01758
01759:-00014:+00015:+00028:002757.9919:01759
01760:-00048:+00008:-00014:002757.9919:01760
01761:-00029:+00049:+00018:002757.9919:01761
01762:-00048:+00031:-00014:002757.9919:01762
01763:-00030:+00048:-00063:002757.9919:01763
01764:-00038:+00010:-00090:002838.9255:01764
01765:-00018:+00065:-00038:002838.9255:01765
01766:+00005:+00036:-00003:002838.9255:01766
01767:+00007:+00048:-00003:002838.9255:01767
01768:+00006:+00044:+00064:002838.9255:01768
01769:+00030:+00066:-00012:002838.9255:01769
01770:-00008:+00067:+00015:002838.9255:01770
01771:+00015:+00060:+00020:002837.2385:01771
01772:+00000:+00069:-00034:002837.2385:01772
01773:-00012:+00063:+00022:002837.2385:01773
01774:-00012:+00068:+00031:002837.2385:01774
01775:-00055:+00026:+00059:002837.2385:01775
01776:-00056:+00050:+00068:002837.2385:01776
01777:-00032:+00046:-00074:002837.2385:01777
01778:-00032:+00025:-00118:002770.2636:01778
01779:-00036:+00035:-00109:002770.2636:01779
01780:-00021:+00032:+00014:002770.2636:01780
01781:-00023:+00039:+00019:002770.2636:01781
01782:-00020:+00024:-00018:002770.2636:01782
01783:+00017:+00012:-00005:002770.2636:01783
01784:-00007:-00005:+00021:002770.2636:01784
01785:+00012:-00013:-00069:002770.2636:01785
01786:-00004:-00048:+00013:002832.4501:01786
01787:+00029:-00063:-00009:002832.4501:01787
01788:+00049:-00048:+00028:002832.4501:01788
01789:+00022:-00092:+00007:002832.4501:01789
01790:+00042:-00074:-00015:002832.4501:01790
01791:+00020:-00128:-00068:002832.4501:01791
01792:+00047:-00112:-00063:002832.4501:01792
01793:-00035:-00137:+00023:002830.8344:01793
01794:-00038:-00113:-00048:002830.8344:01794
01795:-00058:-00141:+00023:002830.8344:01795
01796:-00014:-00103:+00156:002830.8344:01796
01797:-00067:-00090:-00059:002830.8344:01797
01798:-00058:-00060:-00167:002830.8344:01798
01799:-00028:-00044:-00102:002830.8344:01799
01800:-00013:-00044:-00076:002751.8994:01800
01801:-00057:-00002:-00007:002751.8994:01801
01802:+00035:+00051:+00131:002751.8994:01802
01803:+00017:+00026:+00000:002751.8994:01803
01804:+00049:+00047:-00090:002751.8994:01804
01805:+00021:+00071:-00158:002751.8994:01805
01806:+00049:+00096:-00132:002751.8994:01806
01807:+00034:+00071:-00077:002832.5073:01807
01808:+00027:+00091:+00015:002832.5073:01808
01809:+00033:+00099:+00082:002832.5073:01809
01810:+00010:+00099:+00039:002832.5073:01810
01811:+00007:+00083:+00009:002832.5073:01811
01812:-00024:+00061:+00056:002832.5073:01812
01813:-00043:+00025:-00048:002832.5073:01813
01814:-00066:+00059:-00025:002824.5576:01814
01815:-00066:+00011:-00018:002824.5576:01815
01816:-00082:+00016:+00001:002824.5576:01816
01817:-00113:+00022:-00040:002824.5576:01817
01818:-00112:-00001:-00071:002824.5576:01818
01819:-00104:-00009:-00089:002824.5576:01819
01820:-00056:+00023:-00058:002824.5576:01820
01821:-00050:-00014:+00081:002745.8649:01821
01822:-00033:-00019:+00126:002745.8649:01822
01823:+00016:-00036:+00127:002745.8649:01823
01824:+00030:-00019:+00049:002745.8649:01824
01825:+00044:-00035:-00001:002745.8649:01825
01826:+00053:-00035:-00028:002745.8649:01826
01827:+00043:-00029:-00037:002745.8649:01827
01828:+00085:-00051:+00033:002813.4973:01828
01829:+00043:-00094:+00055:002813.4973:01829
01830:+00072:-00081:+00009:002813.4973:01830
01831:+00020:-00111:+00049:002813.4973:01831
01832:+00050:-00102:+00014:002813.4973:01832
01833:+00011:-00127:-00019:002813.4973:01833
01834:+00041:-00126:+00026:002813.4973:01834
01835:+00032:-00114:+00108:002813.4973:01835
01836:+00010:-00128:+00042:002793.5146:01836
01837:-00043:-00124:+00002:002793.5146:01837
01838:-00027:-00123:-00004:002793.5146:01838
01839:-00048:-00106:+00032:002793.5146:01839
01840:-00067:-00074:-00051:002793.5146:01840
01841:-00051:-00056:+00031:002793.5146:01841
01842:-00030:-00036:+00046:002793.5146:01842
01843:-00049:-00032:+00043:002704.2011:01843
01844:-00011:+00004:+00050:002704.2011:01844
01845:+00000:+00036:+00014:002704.2011:01845
01846:+00020:+00042:+00007:002704.2011:01846
01847:+00010:+00052:-00036:002704.2011:01847
01848:+00049:+00065:-00036:002704.2011:01848
01849:+00045:+00070:-00048:002704.2011:01849
01850:+00027:+00081:+00003:002764.0649:01850
01851:+00032:+00057:+00033:002764.0649:01851
01852:+00023:+00083:+00017:002764.0649:01852
01853:+00015:+00082:+00024:002764.0649:01853
01854:+00034:+00099:+00045:002764.0649:01854
01855:+00018:+00084:+00079:002764.0649:01855
01856:-00007:+00056:+00116:002764.0649:01856
01857:-00014:+00060:+00046:002764.0649:01857
01858:-00038:+00085:-00066:002757.1308:01858
01859:-00047:+00063:-00020:002757.1308:01859
01860:-00030:+00080:-00018:002757.1308:01860
01861:-00084:+00078:-00018:002757.1308:01861
01862:-00062:+00056:-00030:002757.1308:01862
01863:-00100:+00042:+00049:002757.1308:01863
01864:-00053:+00047:-00007:002757.1308:01864
01865:-00054:+00029:+00057:002686.6689:01865
01866:-00015:+00032:+00041:002686.6689:01866
01867:-00038:+00001:+00024:002686.6689:01867
01868:+00008:+00014:-00020:002686.6689:01868
01869:+00020:-00014:-00014:002686.6689:01869
01870:+00035:-00046:-00066:002686.6689:01870
01871:+00029:-00039:-00043:002686.6689:01871
01872:+00010:-00078:-00032:002757.9848:01872
01873:+00014:-00077:+00067:002757.9848:01873
01874:+00018:-00078:+00041:002757.9848:01874
01875:+00014:-00083:-00004:002757.9848:01875
01876:+00014:-00076:+00043:002757.9848:01876
01877:+00016:-00109:+00081:002757.9848:01877
01878:-00020:-00068:+00091:002757.9848:01878
01879:-00009:-00058:+00046:002775.1123:01879
01880:-00010:-00034:+00029:002775.1123:01880
01881:-00049:-00019:-00062:002775.1123:01881
01882:-00036:+00011:-00014:002775.1123:01882
01883:-00027:+00022:-00067:002775.1123:01883
01884:-00036:+00033:-00080:002775.1123:01884
01885:+00003:+00029:-00096:002775.1123:01885
01886:-00003:+00057:-00020:002775.1123:01886
01887:-00007:+00028:-00018:002710.0402:01887
01888:+00025:+00073:+00018:002710.0402:01888
01889:+00030:+00072:-00029:002710.0402:01889
01890:+00030:+00099:-00050:002710.0402:01890
01891:+00013:+00079:+00005:002710.0402:01891
01892:+00033:+00098:+00002:002710.0402:01892
01893:+00015:+00067:+00002:002710.0402:01893
01894:-00019:+00081:-00024:002800.9321:01894
01895:-00021:+00068:-00078:002800.9321:01895
01896:-00034:+00044:+00001:002800.9321:01896
01897:-00024:+00035:+00001:002800.9321:01897
01898:-00013:+00033:-00018:002800.9321:01898
01899:-00033:-00006:+00036:002800.9321:01899
01900:-00014:-00004:+00071:002800.9321:01900
01901:-00017:-00001:+00008:002818.2858:01901
01902:-00015:-00003:-00079:002818.2858:01902
01903:-00026:+00019:-00013:002818.2858:01903
01904:+00005:-00002:-00003:002818.2858:01904
01905:-00008:+00024:-00086:002818.2858:01905
01906:+00046:+00048:-00077:002818.2858:01906
01907:+00036:+00011:+00003:002818.2858:01907
01908:+00052:+00015:+00007:002739.7985:01908
01909:+00038:+00013:+00058:002739.7985:01909
01910:+00091:+00012:+00057:002739.7985:01910
01911:+00038:+00015:-00063:002739.7985:01911
01912:+00063:+00024:-00102:002739.7985:01912
01913:-00008:-00015:+00022:002739.7985:01913
01914:-00004:-00008:-00037:002739.7985:01914
01915:-00052:-00012:-00076:002807.2026:01915
01916:-00054:-00030:-00084:002807.2026:01916
01917:-00083:-00013:-00016:002807.2026:01917
01918:-00082:-00037:-00006:002807.2026:01918
01919:-00085:-00031:+00071:002807.2026:01919
01920:-00062:-00040:+00030:002807.2026:01920
01921:-00101:-00014:+00003:002807.2026:01921
01922:-00095:-00012:-00040:002807.2026:01922
01923:-00062:-00014:+00005:002799.6306:01923
01924:-00093:-00010:-00087:002799.6306:01924
01925:-00081:+00017:-00063:002799.6306:01925
01926:-00052:-00017:-00045:002799.6306:01926
01927:-00048:+00019:-00041:002799.6306:01927
01928:-00011:-00004:-00095:002799.6306:01928
01929:+00007:+00011:-00038:002799.6306:01929
01930:+00035:-00006:-00011:002721.8701:01930
01931:+00036:+00000:+00027:002721.8701:01931
01932:+00078:+00012:+00038:002721.8701:01932
01933:+00055:-00003:+00027:002721.8701:01933
01934:+00055:+00018:-00010:002721.8701:01934
01935:+00022:+00019:+00008:002721.8701:01935
01936:+00027:+00005:-00013:002721.8701:01936
01937:-00003:+00003:-00042:002794.6894:01937
01938:+00016:+00002:-00116:002794.6894:01938
01939:+00008:+00004:-00065:002794.6894:01939
01940:+00019:-00011:-00080:002794.6894:01940
01941:+00030:+00006:+00063:002794.6894:01941
01942:-00003:+00001:+00078:002794.6894:01942
01943:-00019:+00018:+00103:002794.6894:01943
01944:-00033:+00005:+00067:002805.7783:01944
01945:-00010:+00037:+00018:002805.7783:01945
01946:-00046:+00036:-00050:002805.7783:01946
01947:-00021:+00027:-00017:002805.7783:01947
01948:-00043:+00018:-00079:002805.7783:01948
01949:-00033:+00038:-00103:002805.7783:01949
01950:-00030:+00024:-00049:002805.7783:01950
01951:+00016:-00004:-00044:002739.8208:01951
01952:+00005:+00008:+00025:002739.8208:01952
01953:+00050:+00020:+00033:002739.8208:01953
01954:+00007:-00018:+00082:002739.8208:01954
01955:+00052:-00001:+00038:002739.8208:01955
01956:+00032:-00003:+00094:002739.8208:01956
01957:+00049:-00002:+00085:002739.8208:01957
01958:-00016:-00018:+00074:002739.8208:01958
01959:-00009:-00004:-00007:002819.8242:01959
01960:-00026:+00033:-00012:002819.8242:01960
01961:-00013:+00007:-00097:002819.8242:01961
01962:-00067:+00012:-00013:002819.8242:01962
01963:-00031:+00013:-00012:002819.8242:01963
01964:-00063:-00003:+00011:002819.8242:01964
01965:-00029:-00005:-00049:002819.8242:01965
01966:-00012:+00016:+00020:002830.8908:01966
01967:-00006:+00021:+00024:002830.8908:01967
01968:-00018:+00018:+00114:002830.8908:01968
01969:+00004:+00012:+00044:002830.8908:01969
01970:-00039:+00018:+00010:002830.8908:01970
01971:-00014:+00032:+00006:002830.8908:01971
01972:-00058:-00015:+00026:002830.8908:01972
01973:-00078:-00004:-00014:002751.9084:01973
01974:-00053:-00017:+00019:002751.9084:01974
01975:-00038:+00018:-00051:002751.9084:01975
01976:-00040:-00013:+00037:002751.9084:01976
01977:-00018:-00018:+00049:002751.9084:01977
01978:-00019:-00009:+00070:002751.9084:01978
01979:-00022:+00003:+00024:002751.9084:01979
01980:+00035:-00005:+00066:002832.5361:01980
01981:-00005:-00006:+00067:002832.5361:01981
01982:+00002:+00008:+00043:002832.5361:01982
01983:-00011:+00019:+00013:002832.5361:01983
01984:+00013:+00025:-00030:002832.5361:01984
01985:-00028:+00013:-00017:002832.5361:01985
01986:-00002:+00037:+00011:002832.5361:01986
01987:-00023:+00033:-00025:002849.9660:01987
01988:+00013:+00053:-00063:002849.9660:01988
01989:+00027:+00028:-00015:002849.9660:01989
01990:+00066:+00028:-00018:002849.9660:01990
01991:+00059:+00041:-00095:002849.9660:01991
01992:+00077:+00050:+00044:002849.9660:01992
01993:+00068:+00051:+00069:002849.9660:01993
01994:+00077:+00045:+00157:002788.8471:01994
01995:+00054:+00030:+00065:002788.8471:01995
01996:+00051:+00049:-00003:002788.8471:01996
01997:+00004:+00017:-00090:002788.8471:01997
01998:-00001:+00037:-00089:002788.8471:01998
01999:-00051:+00001:-00031:002788.8471:01999
02000:-00044:+00007:+00041:002788.8471:02000
02001:-00073:+00005:-00015:002864.7739:02001
02002:-00068:+00024:+00042:002864.7739:02002
02003:-00080:-00009:-00052:002864.7739:02003
02004:-00060:+00008:-00079:002864.7739:02004
02005:-00051:+00005:-00047:002864.7739:02005
02006:-00039:+00009:+00007:002864.7739:02006
02007:-00019:+00001:-00018:002864.7739:02007
02008:-00017:-00006:+00012:002862.8767:02008
02009:-00021:+00010:+00033:002862.8767:02009
02010:-00013:+00013:-00011:002862.8767:02010
02011:-00018:+00027:-00122:002862.8767:02011
02012:+00012:+00050:-00087:002862.8767:02012
02013:+00022:+00028:+00032:002862.8767:02013
02014:+00049:+00024:+00113:002862.8767:02014
02015:+00008:+00012:+00068:002788.8608:02015
02016:+00011:-00004:+00053:002788.8608:02016
02017:-00004:+00012:+00006:002788.8608:02017
02018:-00025:-00030:-00004:002788.8608:02018
02019:-00064:-00030:-00003:002788.8608:02019
02020:-00067:-00029:+00012:002788.8608:02020
02021:-00063:-00047:-00046:002788.8608:02021
02022:-00086:-00062:-00007:002864.6857:02022
02023:-00090:-00065:+00002:002864.6857:02023
02024:-00116:-00067:-00052:002864.6857:02024
02025:-00092:-00041:-00077:002864.6857:02025
02026:-00067:-00032:-00044:002864.6857:02026
02027:-00027:-00013:-00036:002864.6857:02027
02028:+00001:-00008:-00066:002864.6857:02028
02029:+00050:+00023:+00097:002882.3674:02029
02030:+00053:+00047:+00104:002882.3674:02030
02031:+00054:+00067:+00114:002882.3674:02031
02032:+00101:+00066:+00036:002882.3674:02032
02033:+00090:+00082:-00089:002882.3674:02033
02034:+00123:+00098:-00149:002882.3674:02034
02035:+00070:+00070:-00157:002882.3674:02035
02036:+00111:+00079:-00116:002820.3947:02036
02037:+00075:+00027:-00051:002820.3947:02037
02038:+00057:+00026:-00053:002820.3947:02038
02039:+00011:+00011:-00058:002820.3947:02039
02040:+00031:-00036:+00012:002820.3947:02040
02041:-00015:-00060:+00054:002820.3947:02041
02042:-00034:-00038:+00038:002820.3947:02042
02043:-00085:-00075:+00177:002897.7832:02043
02044:-00072:-00055:+00126:002897.7832:02044
02045:-00113:-00057:+00040:002897.7832:02045
02046:-00115:-00045:-00052:002897.7832:02046
02047:-00129:-00042:-00129:002897.7832:02047
02048:-00085:-00027:-00059:002897.7832:02048
02049:-00048:-00027:-00085:002897.7832:02049
02050:-00010:-00023:-00050:002908.8364:02050
02051:+00079:-00019:+00026:002908.8364:02051
02052:+00076:-00011:+00031:002908.8364:02052
02053:+00106:-00017:-00036:002908.8364:02053
02054:+00127:+00022:+00128:002908.8364:02054
02055:+00118:-00001:+00074:002908.8364:02055
02056:+00090:+00008:+00014:002908.8364:02056
02057:+00073:-00004:-00120:002833.2438:02057
02058:+00063:+00021:-00137:002833.2438:02058
02059:+00007:+00005:-00028:002833.2438:02059
02060:+00013:-00011:+00116:002833.2438:02060
02061:-00064:-00061:+00106:002833.2438:02061
02062:-00045:-00070:-00018:002833.2438:02062
02063:-00064:-00091:+00021:002833.2438:02063
02064:-00022:-00093:-00070:002891.1518:02064
02065:-00027:-00065:+00053:002891.1518:02065
02066:-00006:-00063:+00071:002891.1518:02066
02067:-00030:-00039:+00103:002891.1518:02067
02068:-00010:-00043:+00096:002891.1518:02068
02069:-00025:-00031:+00072:002891.1518:02069
02070:-00039:+00009:+00124:002891.1518:02070
02071:-00063:+00020:+00011:002856.4094:02071
02072:-00037:+00028:-00055:002856.4094:02072
02073:+00037:+00059:-00166:002856.4094:02073
02074:+00071:+00072:-00163:002856.4094:02074
02075:+00094:+00069:-00074:002856.4094:02075
02076:+00085:+00052:-00006:002856.4094:02076
02077:+00094:+00037:+00027:002856.4094:02077
02078:+00090:+00010:+00011:002745.8786:02078
02079:+00097:+00022:-00019:002745.8786:02079
02080:+00015:-00016:+00050:002745.8786:02080
02081:-00027:-00054:+00080:002745.8786:02081
02082:-00053:-00054:+00086:002745.8786:02082
02083:-00028:-00073:+00025:002745.8786:02083
02084:-00079:-00110:+00092:002745.8786:02084
02085:-00072:-00111:+00189:002745.8786:02085
02086:-00100:-00086:+00052:002776.2866:02086
02087:-00084:-00081:-00159:002776.2866:02087
02088:-00074:-00064:-00147:002776.2866:02088
02089:-00059:-00017:-00056:002776.2866:02089
02090:-00074:-00029:-00014:002776.2866:02090
02091:-00037:+00016:+00058:002776.2866:02091
02092:-00030:-00003:+00113:002776.2866:02092
02093:-00053:+00013:+00048:002745.1052:02093
02094:-00053:+00018:-00059:002745.1052:02094
02095:-00035:+00029:-00115:002745.1052:02095
02096:+00043:+00027:+00079:002745.1052:02096
02097:+00078:-00001:+00159:002745.1052:02097
02098:+00061:+00008:-00040:002745.1052:02098
02099:+00057:+00018:-00096:002745.1052:02099
02100:+00072:-00006:-00049:002663.7358:02100
02101:+00033:-00019:-00123:002663.7358:02101
02102:-00004:-00027:-00055:002663.7358:02102
02103:+00003:-00050:+00066:002663.7358:02103
02104:+00015:-00027:+00020:002663.7358:02104
02105:+00019:-00014:+00131:002663.7358:02105
02106:-00006:-00029:+00082:002663.7358:02106
02107:-00051:+00017:+00056:002663.7358:02107
02108:-00028:+00013:-00074:002733.9934:02108
02109:-00026:+00067:-00027:002733.9934:02109
02110:-00066:+00052:+00014:002733.9934:02110
02111:-00059:+00072:+00031:002733.9934:02111
02112:-00100:+00084:-00082:002733.9934:02112
02113:-00044:+00127:-00070:002733.9934:02113
02114:-00047:+00094:-00114:002733.9934:02114
02115:-00039:+00127:+00010:002757.0947:02115
02116:-00008:+00057:+00039:002757.0947:02116
02117:+00009:+00094:-00020:002757.0947:02117
02118:+00042:+00081:-00019:002757.0947:02118
02119:+00048:+00064:+00013:002757.0947:02119
02120:+00025:+00016:-00051:002757.0947:02120
02121:+00023:+00020:+00034:002757.0947:02121
02122:+00007:-00037:-00028:002704.2058:02122
02123:-00006:-00012:-00053:002704.2058:02123
02124:-00028:-00059:-00030:002704.2058:02124
02125:-00016:-00082:+00052:002704.2058:02125
02126:-00057:-00084:-00005:002704.2058:02126
02127:-00042:-00040:-00108:002704.2058:02127
02128:-00064:-00077:-00068:002704.2058:02128
02129:-00033:-00027:+00013:002800.9597:02129
02130:-00047:-00026:+00037:002800.9597:02130
02131:-00008:+00000:-00020:002800.9597:02131
02132:-00054:+00006:+00058:002800.9597:02132
02133:-00003:+00035:+00012:002800.9597:02133
02134:-00050:+00032:-00003:002800.9597:02134
02135:+00023:+00086:-00096:002800.9597:02135
02136:-00037:+00063:-00077:002800.9597:02136
02137:+00055:+00061:-00080:002812.0644:02137
02138:+00018:+00037:+00051:002812.0644:02138
02139:+00063:+00028:-00036:002812.0644:02139
02140:+00006:+00032:-00029:002812.0644:02140
02141:+00026:+00055:-00081:002812.0644:02141
02142:+00030:+00017:+00000:002812.0644:02142
02143:-00002:+00020:+00016:002812.0644:02143
02144:-00001:+00003:+00049:002764.1672:02144
02145:-00041:+00004:-00048:002764.1672:02145
02146:-00082:+00007:-00040:002764.1672:02146
02147:-00084:+00005:-00042:002764.1672:02147
02148:-00062:+00032:-00001:002764.1672:02148
02149:-00076:+00035:-00009:002764.1672:02149
02150:-00035:+00047:+00002:002764.1672:02150
02151:-00026:+00032:-00008:002845.3242:02151
02152:-00022:+00079:+00097:002845.3242:02152
02153:-00012:+00053:+00089:002845.3242:02153
02154:-00005:+00075:-00041:002845.3242:02154
02155:+00001:+00055:-00125:002845.3242:02155
02156:+00057:+00074:-00100:002845.3242:02156
02157:+00044:+00053:-00070:002845.3242:02157
02158:+00052:+00046:-00100:002843.5810:02158
02159:+00079:-00004:+00035:002843.5810:02159
02160:+00072:+00004:+00065:002843.5810:02160
02161:+00062:-00011:-00047:002843.5810:02161
02162:+00041:-00010:-00027:002843.5810:02162
02163:+00043:-00034:-00013:002843.5810:02163
02164:+00024:-00044:-00015:002843.5810:02164
02165:+00032:-00045:+00079:002770.3144:02165
02166:-00009:-00038:+00121:002770.3144:02166
02167:-00034:-00044:-00009:002770.3144:02167
02168:-00055:-00077:-00053:002770.3144:02168
02169:-00069:-00062:-00055:002770.3144:02169
02170:-00095:-00079:-00065:002770.3144:02170
02171:-00071:-00064:-00038:002770.3144:02171
02172:-00058:-00056:+00020:002813.5063:02172
02173:-00034:-00049:+00003:002813.5063:02173
02174:-00050:-00043:+00023:002813.5063:02174
02175:-00033:-00011:+00025:002813.5063:02175
02176:-00011:-00032:+00053:002813.5063:02176
02177:-00008:-00002:+00008:002813.5063:02177
02178:+00005:+00023:+00052:002813.5063:02178
02179:-00022:+00010:+00073:002799.6723:02179
02180:+00008:+00014:+00004:002799.6723:02180
02181:+00008:+00043:-00055:002799.6723:02181
02182:+00026:+00029:-00088:002799.6723:02182
02183:+00003:+00045:-00027:002799.6723:02183
02184:+00017:+00015:-00034:002799.6723:02184
02185:-00023:+00034:-00028:002799.6723:02185
02186:+00035:+00011:+00012:002799.6723:02186
02187:-00002:+00000:+00097:002722.0214:02187
02188:+00012:-00006:+00099:002722.0214:02188
02189:-00029:-00019:+00171:002722.0214:02189
02190:-00019:-00020:+00009:002722.0214:02190
02191:-00069:+00002:-00013:002722.0214:02191
02192:-00059:-00032:-00043:002722.0214:02192
02193:-00091:-00015:+00004:002722.0214:02193
02194:-00068:-00015:-00093:002782.3967:02194
02195:-00048:+00007:-00063:002782.3967:02195
02196:-00031:+00008:-00030:002782.3967:02196
02197:+00002:+00007:+00019:002782.3967:02197
02198:+00027:-00004:+00021:002782.3967:02198
02199:+00041:+00022:+00071:002782.3967:02199
02200:+00059:+00007:+00122:002782.3967:02200
02201:+00079:+00014:+00117:002805.9357:02201
02202:+00082:-00002:+00011:002805.9357:02202
02203:+00056:+00011:-00036:002805.9357:02203
02204:+00037:+00001:-00107:002805.9357:02204
02205:+00002:+00006:-00093:002805.9357:02205
02206:-00018:-00023:-00028:002805.9357:02206
02207:-00029:-00022:+00002:002805.9357:02207
02208:-00037:-00047:-00068:002739.9562:02208
02209:-00027:-00041:-00051:002739.9562:02209
02210:-00054:-00057:+00001:002739.9562:02210
02211:-00037:-00054:+00044:002739.9562:02211
02212:-00025:-00066:+00100:002739.9562:02212
02213:-00041:-00065:+00126:002739.9562:02213
02214:-00045:-00031:+00111:002739.9562:02214
02215:-00053:-00018:+00095:002832.4931:02215
02216:-00029:+00018:-00025:002832.4931:02216
02217:-00020:+00049:-00103:002832.4931:02217
02218:-00025:+00055:-00055:002832.4931:02218
02219:+00010:+00049:+00060:002832.4931:02219
02220:+00022:+00049:-00006:002832.4931:02220
02221:+00075:+00057:-00091:002832.4931:02221
02222:+00065:+00044:-00040:002830.8767:02222
02223:+00093:+00031:+00025:002830.8767:02223
02224:+00059:+00049:-00033:002830.8767:02224
02225:+00076:+00051:+00084:002830.8767:02225
02226:+00040:-00001:+00096:002830.8767:02226
02227:+00000:+00001:+00064:002830.8767:02227
02228:-00050:-00017:+00026:002830.8767:02228
02229:-00053:-00001:-00016:002830.8767:02229
02230:-00094:-00013:+00001:002757.9965:02230
02231:-00095:+00003:-00019:002757.9965:02231
02232:-00102:-00051:+00054:002757.9965:02232
02233:-00077:-00023:+00029:002757.9965:02233
02234:-00088:-00048:+00000:002757.9965:02234
02235:-00097:-00021:-00074:002757.9965:02235
02236:-00092:-00011:-00100:002757.9965:02236
02237:-00044:-00017:+00022:002832.4455:02237
02238:-00055:+00009:+00095:002832.4455:02238
02239:-00069:+00020:-00010:002832.4455:02239
02240:-00021:+00015:-00070:002832.4455:02240
02241:+00033:+00051:+00067:002832.4455:02241
02242:+00030:+00053:+00064:002832.4455:02242
02243:+00045:+00057:+00002:002832.4455:02243
02244:+00045:+00040:-00066:002837.2053:02244
02245:+00040:+00014:-00128:002837.2053:02245
02246:+00021:+00001:-00022:002837.2053:02246
02247:+00025:-00018:+00004:002837.2053:02247
02248:-00024:-00034:-00048:002837.2053:02248
02249:-00053:-00032:-00072:002837.2053:02249
02250:-00021:-00029:+00000:002837.2053:02250
02251:-00040:-00052:+00055:002764.1301:02251
02252:-00063:-00042:+00111:002764.1301:02252
02253:-00084:-00048:+00018:002764.1301:02253
02254:-00058:-00009:+00021:002764.1301:02254
02255:-00063:-00019:-00076:002764.1301:02255
02256:-00096:+00035:-00061:002764.1301:02256
02257:-00061:+00010:-00039:002764.1301:02257
02258:-00069:+00015:-00031:002851.7907:02258
02259:-00025:+00028:-00109:002851.7907:02259
02260:-00012:+00032:-00047:002851.7907:02260
02261:-00039:+00015:-00070:002851.7907:02261
02262:+00019:+00013:-00063:002851.7907:02262
02263:+00043:+00013:-00049:002851.7907:02263
02264:+00079:+00011:-00050:002851.7907:02264
02265:+00077:+00009:+00017:002856.4187:02265
02266:+00073:+00004:+00128:002856.4187:02266
02267:+00079:+00001:+00018:002856.4187:02267
02268:+00043:-00019:-00047:002856.4187:02268
02269:+00041:-00012:-00020:002856.4187:02269
02270:-00007:-00011:+00029:002856.4187:02270
02271:+00001:-00050:+00008:002856.4187:02271
02272:-00038:-00035:+00053:002776.4660:02272
02273:-00031:-00063:-00006:002776.4660:02273
02274:-00056:-00049:-00025:002776.4660:02274
02275:-00048:-00040:-00008:002776.4660:02275
02276:-00064:-00012:+00026:002776.4660:02276
02277:-00060:-00027:-00051:002776.4660:02277
02278:-00024:-00003:-00026:002776.4660:02278
02279:-00018:-00005:+00000:002851.7763:02279
02280:-00018:+00020:+00063:002851.7763:02280
02281:-00002:+00000:-00003:002851.7763:02281
02282:+00016:+00032:-00019:002851.7763:02282
02283:+00011:-00005:-00056:002851.7763:02283
02284:+00029:+00021:+00010:002851.7763:02284
02285:+00049:-00003:+00053:002851.7763:02285
02286:+00025:-00014:+00043:002837.1242:02286
02287:+00048:-00015:-00029:002837.1242:02287
02288:+00069:+00004:-00015:002837.1242:02288
02289:+00067:-00019:+00005:002837.1242:02289
02290:+00044:-00013:+00047:002837.1242:02290
02291:+00025:-00010:+00006:002837.1242:02291
02292:+00031:-00035:+00068:002837.1242:02292
02293:-00018:-00024:+00008:002837.1242:02293
02294:+00006:+00007:-00010:002751.9672:02294
02295:-00034:-00031:-00051:002751.9672:02295
02296:-00013:-00016:-00047:002751.9672:02296
02297:-00043:+00003:+00011:002751.9672:02297
02298:-00035:+00000:+00014:002751.9672:02298
02299:-00085:+00002:+00089:002751.9672:02299
02300:-00022:-00003:+00040:002751.9672:02300
02301:-00049:+00008:+00000:002826.1374:02301
02302:-00001:+00000:+00016:002826.1374:02302
02303:-00055:-00033:+00050:002826.1374:02303
02304:-00007:+00002:+00000:002826.1374:02304
02305:-00005:-00011:-00013:002826.1374:02305
02306:+00030:+00005:+00006:002826.1374:02306
02307:+00025:-00015:+00030:002826.1374:02307
02308:+00045:-00015:+00043:002812.0178:02308
02309:+00039:-00020:-00018:002812.0178:02309
02310:+00040:+00000:+00040:002812.0178:02310
02311:+00032:+00003:+00067:002812.0178:02311
02312:+00017:-00005:+00064:002812.0178:02312
02313:+00018:+00008:+00046:002812.0178:02313
02314:+00002:+00017:+00010:002812.0178:02314
02315:+00003:-00001:-00074:002733.8710:02315
02316:-00018:+00011:-00048:002733.8710:02316
02317:-00015:-00018:+00031:002733.8710:02317
02318:+00004:-00006:+00019:002733.8710:02318
02319:+00008:-00001:-00050:002733.8710:02319
02320:+00009:+00001:+00016:002733.8710:02320
02321:+00008:-00016:+00078:002733.8710:02321
02322:-00009:-00033:-00016:002788.6267:02322
02323:+00000:-00002:+00071:002788.6267:02323
02324:+00001:-00014:+00012:002788.6267:02324
02325:-00039:+00020:-00008:002788.6267:02325
02326:-00019:+00022:-00049:002788.6267:02326
02327:-00046:+00000:+00046:002788.6267:02327
02328:-00015:-00002:+00063:002788.6267:02328
02329:-00057:-00006:-00022:002775.0805:02329
02330:-00033:-00005:-00054:002775.0805:02330
02331:-00049:+00021:+00000:002775.0805:02331
02332:-00018:+00006:+00076:002775.0805:02332
02333:-00030:+00009:+00075:002775.0805:02333
02334:-00019:+00020:+00067:002775.0805:02334
02335:-00041:+00017:+00055:002775.0805:02335
02336:-00051:+00000:-00066:002775.0805:02336
02337:-00045:-00003:-00038:002698.2648:02337
02338:-00033:-00013:-00061:002698.2648:02338
02339:-00023:-00017:-00103:002698.2648:02339
02340:-00027:+00003:-00005:002698.2648:02340
02341:-00010:-00004:+00044:002698.2648:02341
02342:-00034:-00005:+00063:002698.2648:02342
02343:+00030:-00002:+00004:002698.2648:02343
02344:+00034:+00019:-00057:002764.0419:02344
02345:+00028:+00025:-00037:002764.0419:02345
02346:+00026:+00039:+00010:002764.0419:02346
02347:+00060:+00054:+00125:002764.0419:02347
02348:+00003:+00028:+00073:002764.0419:02348
02349:-00015:+00030:+00048:002764.0419:02349
02350:-00065:+00037:-00053:002764.0419:02350
02351:-00056:+00051:-00103:002775.1032:02351
02352:-00063:+00050:-00084:002775.1032:02352
02353:-00053:+00043:-00023:002775.1032:02353
02354:-00015:+00033:+00006:002775.1032:02354
02355:+00004:+00054:+00028:002775.1032:02355
02356:-00025:+00022:+00016:002775.1032:02356
02357:-00021:+00030:+00020:002775.1032:02357
02358:-00015:+00012:+00057:002775.1032:02358
02359:-00013:+00052:+00044:002698.2558:02359
02360:-00048:+00033:-00025:002698.2558:02360
02361:+00005:+00044:-00053:002698.2558:02361
02362:-00047:+00004:+00012:002698.2558:02362
02363:-00017:+00006:-00034:002698.2558:02363
02364:-00062:+00003:-00007:002698.2558:02364
02365:-00009:-00003:-00085:002698.2558:02365
02366:-00026:+00004:-00068:002788.5524:02366
02367:+00023:-00012:-00103:002788.5524:02367
02368:-00011:-00044:+00048:002788.5524:02368
02369:+00021:-00066:+00001:002788.5524:02369
02370:-00019:-00022:+00008:002788.5524:02370
02371:+00019:-00037:-00059:002788.5524:02371
02372:-00023:-00007:+00053:002788.5524:02372
02373:-00020:-00065:+00011:002793.4406:02373
02374:-00020:-00018:+00044:002793.4406:02374
02375:-00053:-00048:+00005:002793.4406:02375
02376:-00066:-00003:-00023:002793.4406:02376
02377:-00054:-00006:-00111:002793.4406:02377
02378:-00024:+00021:-00080:002793.4406:02378
02379:-00053:+00005:-00083:002793.4406:02379
02380:-00005:+00026:-00043:002721.8830:02380
02381:-00035:+00003:-00027:002721.8830:02381
02382:+00003:+00000:+00023:002721.8830:02382
02383:-00040:+00021:+00024:002721.8830:02383
02384:-00019:+00029:-00008:002721.8830:02384
02385:-00029:+00029:+00042:002721.8830:02385
02386:-00031:+00028:-00041:002721.8830:02386
02387:-00040:+00075:-00102:002721.8830:02387
02388:-00011:+00080:-00062:002794.7634:02388
02389:-00034:+00041:-00019:002794.7634:02389
02390:-00013:+00082:+00042:002794.7634:02390
02391:+00031:+00041:-00013:002794.7634:02391
02392:+00019:+00060:+00020:002794.7634:02392
02393:+00022:+00062:+00064:002794.7634:02393
02394:+00031:+00043:+00004:002794.7634:02394
02395:-00005:+00026:-00033:002805.8200:02395
02396:-00009:+00049:-00044:002805.8200:02396
02397:-00015:+00016:-00097:002805.8200:02397
02398:-00034:+00021:-00065:002805.8200:02398
02399:-00081:-00017:-00029:002805.8200:02399
02400:-00047:+00003:-00045:002805.8200:02400
02401:-00042:-00017:+00059:002805.8200:02401
02402:-00019:-00024:+00058:002733.8935:02402
02403:-00025:-00037:+00031:002733.8935:02403
02404:+00012:-00026:-00010:002733.8935:02404
02405:-00012:-00062:+00043:002733.8935:02405
02406:+00000:-00049:-00063:002733.8935:02406
02407:-00032:-00039:-00039:002733.8935:02407
02408:+00003:-00051:-00156:002733.8935:02408
02409:-00028:-00050:-00018:002813.4594:02409
02410:+00035:-00082:-00034:002813.4594:02410
02411:-00035:-00046:+00029:002813.4594:02411
02412:+00029:-00054:+00016:002813.4594:02412
02413:+00014:-00052:+00111:002813.4594:02413
02414:+00074:-00018:+00014:002813.4594:02414
02415:+00066:-00020:+00066:002813.4594:02415
02416:+00062:+00005:-00008:002830.8862:02416
02417:+00055:+00016:-00067:002830.8862:02417
02418:+00011:+00022:-00038:002830.8862:02418
02419:-00024:+00019:+00006:002830.8862:02419
02420:-00035:+00011:-00095:002830.8862:02420
02421:-00017:+00018:-00051:002830.8862:02421
02422:-00033:+00035:-00004:002830.8862:02422
02423:-00013:+00023:+00027:002764.1484:02423
02424:-00027:+00010:+00084:002764.1484:02424
02425:-00024:+00016:+00155:002764.1484:02425
02426:-00034:+00036:+00109:002764.1484:02426
02427:-00034:+00025:+00033:002764.1484:02427
02428:-00026:+00038:-00076:002764.1484:02428
02429:-00040:+00035:-00104:002764.1484:02429
02430:-00034:+00025:-00075:002851.7814:02430
02431:-00019:+00026:-00043:002851.7814:02431
02432:-00022:+00036:-00010:002851.7814:02432
02433:+00050:+00016:+00084:002851.7814:02433
02434:+00012:+00032:+00081:002851.7814:02434
02435:+00039:+00013:+00142:002851.7814:02435
02436:+00055:+00009:+00077:002851.7814:02436
02437:+00060:+00039:+00070:002862.8522:02437
02438:+00071:+00028:+00016:002862.8522:02438
02439:+00056:+00039:+00028:002862.8522:02439
02440:+00009:+00036:+00032:002862.8522:02440
02441:+00016:+00011:-00057:002862.8522:02441
02442:+00014:+00034:-00092:002862.8522:02442
02443:-00028:-00015:-00051:002862.8522:02443
02444:-00014:-00014:+00020:002801.3903:02444
02445:-00018:-00029:+00103:002801.3903:02445
02446:+00032:-00037:+00050:002801.3903:02446
02447:+00033:-00052:+00103:002801.3903:02447
02448:+00024:-00054:+00086:002801.3903:02448
02449:-00024:-00060:+00148:002801.3903:02449
02450:-00011:-00068:+00047:002801.3903:02450
02451:-00049:-00054:-00049:002884.4658:02451
02452:-00045:-00050:-00068:002884.4658:02452
02453:-00044:-00076:-00056:002884.4658:02453
02454:-00039:-00036:-00026:002884.4658:02454
02455:+00016:-00025:-00014:002884.4658:02455
02456:+00000:-00036:-00029:002884.4658:02456
02457:+00052:-00006:+00080:002884.4658:02457
02458:+00061:-00002:+00065:002869.3195:02458
02459:+00078:+00022:+00051:002869.3195:02459
02460:+00071:+00042:+00063:002869.3195:02460
02461:+00067:+00056:+00050:002869.3195:02461
02462:+00017:+00081:-00004:002869.3195:02462
02463:+00018:+00046:-00006:002869.3195:02463
02464:-00054:+00084:-00047:002869.3195:02464
02465:-00056:+00041:-00019:002869.3195:02465
02466:-00072:+00043:+00017:002801.3808:02466
02467:-00099:+00028:+00018:002801.3808:02467
02468:-00082:+00037:+00001:002801.3808:02468
02469:-00080:+00020:-00018:002801.3808:02469
02470:-00044:+00050:-00042:002801.3808:02470
02471:-00062:+00023:-00005:002801.3808:02471
02472:-00058:+00039:-00025:002801.3808:02472
02473:-00082:+00014:+00006:002858.2336:02473
02474:-00075:+00016:+00020:002858.2336:02474
02475:-00079:+00033:+00005:002858.2336:02475
02476:-00063:+00032:-00096:002858.2336:02476
02477:-00061:+00048:-00059:002858.2336:02477
02478:-00017:+00047:-00033:002858.2336:02478
02479:+00015:+00048:+00004:002858.2336:02479
02480:+00018:+00037:-00020:002856.3806:02480
02481:+00042:+00027:-00011:002856.3806:02481
02482:+00052:+00009:-00020:002856.3806:02482
02483:+00069:+00007:+00044:002856.3806:02483
02484:+00074:-00005:+00113:002856.3806:02484
02485:+00112:+00004:+00048:002856.3806:02485
02486:+00076:+00005:-00039:002856.3806:02486
02487:+00049:-00011:-00055:002776.4335:02487
02488:+00048:-00007:-00087:002776.4335:02488
02489:-00034:-00031:-00007:002776.4335:02489
02490:-00051:-00013:+00007:002776.4335:02490
02491:-00061:-00017:+00084:002776.4335:02491
02492:-00069:-00034:+00029:002776.4335:02492
02493:-00084:-00012:+00035:002776.4335:02493
02494:-00063:-00009:-00005:002838.8825:02494
02495:-00069:+00000:-00008:002838.8825:02495
02496:-00046:-00005:-00027:002838.8825:02496
02497:-00011:+00035:-00101:002838.8825:02497
02498:-00011:+00020:-00088:002838.8825:02498
02499:-00015:+00017:-00015:002838.8825:02499
02500:-00033:-00015:+00036:002838.8825:02500
02501:-00017:-00021:+00017:002843.6049:02501
02502:-00020:-00036:-00065:002843.6049:02502
02503:-00015:-00015:-00041:002843.6049:02503
02504:-00018:-00030:-00026:002843.6049:02504
02505:+00013:+00004:+00011:002843.6049:02505
02506:+00028:-00020:+00017:002843.6049:02506
02507:+00028:+00002:-00054:002843.6049:02507
02508:+00015:-00006:-00028:002795.0856:02508
02509:-00003:+00000:+00059:002795.0856:02509
02510:-00065:+00020:+00023:002795.0856:02510
02511:-00061:+00025:-00144:002795.0856:02511
02512:-00062:+00040:-00126:002795.0856:02512
02513:-00030:+00054:-00128:002795.0856:02513
02514:-00042:+00081:-00118:002795.0856:02514
02515:-00040:+00084:-00039:002891.0620:02515
02516:+00002:+00077:+00061:002891.0620:02516
02517:-00004:+00062:+00061:002891.0620:02517
02518:+00018:+00063:+00029:002891.0620:02518
02519:+00037:+00109:-00037:002891.0620:02519
02520:+00025:+00084:-00136:002891.0620:02520
02521:+00007:+00062:-00137:002891.0620:02521
02522:+00028:+00075:+00110:002908.7963:02522
02523:+00028:+00036:+00229:002908.7963:02523
02524:+00003:+00015:+00169:002908.7963:02524
02525:+00003:-00028:-00168:002908.7963:02525
02526:+00021:-00006:-00339:002908.7963:02526
02527:+00027:-00048:-00287:002908.7963:02527
02528:+00060:-00013:+00054:002908.7963:02528
02529:+00043:-00050:+00188:002826.8095:02529
02530:+00069:-00028:+00250:002826.8095:02530
02531:+00059:-00061:+00164:002826.8095:02531
02532:+00024:-00036:+00152:002826.8095:02532
02533:-00030:-00069:+00146:002826.8095:02533
02534:-00044:-00042:+00058:002826.8095:02534
02535:-00040:-00052:-00096:002826.8095:02535
02536:-00025:-00007:-00109:002884.4411:02536
02537:-00004:-00050:-00070:002884.4411:02537
02538:+00002:-00039:-00019:002884.4411:02538
02539:-00006:-00059:-00032:002884.4411:02539
02540:+00014:-00041:-00074:002884.4411:02540
02541:+00010:-00059:+00017:002884.4411:02541
02542:+00032:-00061:+00133:002884.4411:02542
02543:-00004:-00078:+00157:002837.1955:02543
02544:+00000:-00052:+00217:002837.1955:02544
02545:-00038:-00066:+00143:002837.1955:02545
02546:-00054:-00008:-00095:002837.1955:02546
02547:-00068:-00011:-00127:002837.1955:02547
02548:-00084:-00015:-00028:002837.1955:02548
02549:-00097:-00033:-00043:002837.1955:02549
02550:-00082:+00006:-00015:002721.9143:02550
02551:-00048:-00010:+00046:002721.9143:02551
02552:-00052:+00002:+00043:002721.9143:02552
02553:-00040:+00006:+00031:002721.9143:02553
02554:-00015:-00020:+00135:002721.9143:02554
02555:-00009:+00001:+00089:002721.9143:02555
02556:-00038:+00016:+00065:002721.9143:02556
02557:-00023:+00052:-00004:002770.0893:02557
02558:-00050:+00034:-00020:002770.0893:02558
02559:+00000:+00058:-00035:002770.0893:02559
02560:-00029:+00046:-00046:002770.0893:02560
02561:-00020:+00079:-00087:002770.0893:02561
02562:-00017:+00040:-00013:002770.0893:02562
02563:+00037:+00025:+00044:002770.0893:02563
02564:+00046:+00013:+00012:002770.0893:02564
02565:+00080:+00016:+00062:002756.9870:02565
02566:+00091:+00019:+00072:002756.9870:02566
02567:+00054:+00021:+00052:002756.9870:02567
02568:+00081:+00017:+00019:002756.9870:02568
02569:+00067:+00033:+00067:002756.9870:02569
02570:+00048:+00024:+00042:002756.9870:02570
02571:+00000:+00010:+00018:002756.9870:02571
02572:-00018:+00021:-00036:002680.8437:02572
02573:-00035:+00019:+00076:002680.8437:02573
02574:-00039:-00048:+00094:002680.8437:02574
02575:-00098:-00027:+00077:002680.8437:02575
02576:-00045:-00076:-00032:002680.8437:02576
02577:-00043:-00055:-00019:002680.8437:02577
02578:-00027:-00078:+00010:002680.8437:02578
02579:-00034:-00075:+00017:002776.1674:02579
02580:-00015:-00094:+00027:002776.1674:02580
02581:-00006:-00081:+00009:002776.1674:02581
02582:+00006:-00092:+00018:002776.1674:02582
02583:-00033:-00092:-00032:002776.1674:02583
02584:-00038:-00073:-00018:002776.1674:02584
02585:-00021:-00039:-00041:002776.1674:02585
02586:+00044:-00042:-00028:002776.1674:02586
02587:+00043:-00028:-00001:002787.2880:02587
02588:+00055:-00007:+00119:002787.2880:02588
02589:+00058:-00019:+00155:002787.2880:02589
02590:+00062:+00035:+00095:002787.2880:02590
02591:+00064:+00035:+00081:002787.2880:02591
02592:+00024:+00045:+00054:002787.2880:02592
02593:-00020:+00051:+00053:002787.2880:02593
02594:-00012:+00051:-00037:002721.8259:02594
02595:-00043:+00047:-00116:002721.8259:02595
02596:-00054:+00046:-00118:002721.8259:02596
02597:-00073:+00041:-00053:002721.8259:02597
02598:-00083:+00015:+00019:002721.8259:02598
02599:-00077:+00054:+00032:002721.8259:02599
02600:-00066:+00030:-00079:002721.8259:02600
02601:-00059:+00039:+00008:002807.1745:02601
02602:-00042:+00039:+00063:002807.1745:02602
02603:-00032:+00012:+00128:002807.1745:02603
02604:-00053:+00018:+00019:002807.1745:02604
02605:-00040:+00013:+00011:002807.1745:02605
02606:-00023:+00003:-00003:002807.1745:02606
02607:-00034:+00004:-00035:002807.1745:02607
02608:-00015:-00011:-00102:002818.2622:02608
02609:+00007:+00005:-00144:002818.2622:02609
02610:+00006:-00023:-00101:002818.2622:02610
02611:+00053:-00032:-00046:002818.2622:02611
02612:+00062:-00029:-00014:002818.2622:02612
02613:+00077:-00023:+00019:002818.2622:02613
02614:+00051:-00029:+00059:002818.2622:02614
02615:+00056:-00010:+00021:002745.8105:02615
02616:+00009:-00010:+00026:002745.8105:02616
02617:+00010:-00017:-00051:002745.8105:02617
02618:-00006:+00003:-00025:002745.8105:02618
02619:+00001:+00001:-00049:002745.8105:02619
02620:-00022:+00003:-00088:002745.8105:02620
02621:-00053:-00001:-00069:002745.8105:02621
02622:-00048:+00008:-00100:002826.1230:02622
02623:-00053:+00007:-00065:002826.1230:02623
02624:-00001:-00018:-00066:002826.1230:02624
02625:-00036:-00008:+00080:002826.1230:02625
02626:-00024:-00024:+00020:002826.1230:02626
02627:-00028:-00005:+00078:002826.1230:02627
02628:-00017:+00006:-00023:002826.1230:02628
02629:-00025:+00019:-00027:002826.1230:02629
02630:-00022:-00002:-00116:002824.5483:02630
02631:-00016:+00009:-00123:002824.5483:02631
02632:-00012:+00006:-00146:002824.5483:02632
02633:-00005:+00011:-00123:002824.5483:02633
02634:+00004:-00015:-00104:002824.5483:02634
02635:-00004:+00006:+00003:002824.5483:02635
02636:+00010:-00033:+00017:002824.5483:02636
02637:+00031:+00007:+00016:002745.8422:02637
02638:+00003:-00031:+00045:002745.8422:02638
02639:+00031:+00003:+00053:002745.8422:02639
02640:-00026:-00014:+00036:002745.8422:02640
02641:-00011:+00004:+00014:002745.8422:02641
02642:-00049:-00002:-00067:002745.8422:02642
02643:-00019:-00006:-00160:002745.8422:02643
02644:-00030:-00021:-00122:002819.8525:02644
02645:-00018:-00015:-00091:002819.8525:02645
02646:-00036:-00034:-00041:002819.8525:02646
02647:-00020:-00009:-00092:002819.8525:02647
02648:-00011:-00036:-00026:002819.8525:02648
02649:+00033:-00018:+00017:002819.8525:02649
02650:+00007:-00034:+00020:002819.8525:02650
02651:+00017:-00034:+00066:002830.9050:02651
02652:-00009:-00017:+00015:002830.9050:02652
02653:+00016:+00000:+00050:002830.9050:02653
02654:+00000:-00018:+00037:002830.9050:02654
02655:-00024:+00010:-00022:002830.9050:02655
02656:-00040:+00020:-00072:002830.9050:02656
02657:-00023:+00032:-00048:002830.9050:02657
02658:-00006:+00011:-00109:002751.9221:02658
02659:+00019:+00023:-00114:002751.9221:02659
02660:+00025:+00021:-00019:002751.9221:02660
02661:+00064:+00019:+00138:002751.9221:02661
02662:+00047:+00007:+00086:002751.9221:02662
02663:+00020:+00004:+00078:002751.9221:02663
02664:+00013:-00001:+00104:002751.9221:02664
02665:-00006:-00017:+00013:002838.8872:02665
02666:-00051:-00005:+00067:002838.8872:02666
02667:+00003:-00026:-00036:002838.8872:02667
02668:-00083:+00001:-00037:002838.8872:02668
02669:-00049:-00027:-00041:002838.8872:02669
02670:-00064:-00043:-00006:002838.8872:02670
02671:-00018:-00078:-00126:002838.8872:02671
02672:-00035:-00059:-00014:002843.5571:02672
02673:+00035:-00078:-00028:002843.5571:02673
02674:+00018:-00040:+00137:002843.5571:02674
02675:+00058:-00082:+00127:002843.5571:02675
02676:+00019:-00024:+00160:002843.5571:02676
02677:+00046:-00037:+00017:002843.5571:02677
02678:-00002:-00009:+00044:002843.5571:02678
02679:+00023:-00006:+00021:002776.4335:02679
02680:-00005:-00019:+00048:002776.4335:02680
02681:+00002:-00017:-00069:002776.4335:02681
02682:-00037:+00033:-00047:002776.4335:02682
02683:-00020:-00003:-00006:002776.4335:02683
02684:-00007:+00009:+00023:002776.4335:02684
02685:-00012:-00006:+00014:002776.4335:02685
02686:+00036:-00006:+00046:002845.3242:02686
02687:-00006:-00015:+00072:002845.3242:02687
02688:+00030:-00002:+00024:002845.3242:02688
02689:-00040:+00001:+00044:002845.3242:02689
02690:-00029:+00013:-00015:002845.3242:02690
02691:-00060:+00009:-00002:002845.3242:02691
02692:-00063:+00035:-00005:002845.3242:02692
02693:-00059:+00039:+00007:002845.3242:02693
02694:-00041:+00013:+00039:002837.2192:02694
02695:-00026:+00048:+00055:002837.2192:02695
02696:-00041:+00024:+00086:002837.2192:02696
02697:+00015:+00049:+00016:002837.2192:02697
02698:-00013:+00014:+00064:002837.2192:02698
02699:+00006:+00040:-00051:002837.2192:02699
02700:-00035:+00018:+00063:002837.2192:02700
02701:+00007:+00025:+00010:002764.1118:02701
02702:-00039:+00017:-00028:002764.1118:02702
02703:+00017:+00038:-00026:002764.1118:02703
02704:-00033:-00002:+00025:002764.1118:02704
02705:-00025:+00000:-00068:002764.1118:02705
02706:-00017:-00009:+00000:002764.1118:02706
02707:+00016:+00006:-00021:002764.1118:02707
02708:-00037:-00046:-00017:002813.5161:02708
02709:+00033:-00030:-00022:002813.5161:02709
02710:-00024:-00039:+00114:002813.5161:02710
02711:+00030:-00019:+00034:002813.5161:02711
02712:-00023:+00003:+00049:002813.5161:02712
02713:+00021:+00014:-00022:002813.5161:02713
02714:-00056:-00022:+00033:002813.5161:02714
02715:-00028:+00039:-00087:002812.0039:02715
02716:-00063:+00023:-00079:002812.0039:02716
02717:+00012:+00025:-00038:002812.0039:02717
02718:-00024:+00018:-00025:002812.0039:02718
02719:+00014:+00057:-00042:002812.0039:02719
02720:+00002:+00028:+00014:002812.0039:02720
02721:-00003:+00066:+00033:002812.0039:02721
02722:+00012:+00041:+00009:002727.8217:02722
02723:+00017:+00044:-00113:002727.8217:02723
02724:+00029:+00026:-00016:002727.8217:02724
02725:+00045:+00037:+00207:002727.8217:02725
02726:+00050:-00006:+00209:002727.8217:02726
02727:-00025:-00008:+00126:002727.8217:02727
02728:-00037:-00030:-00157:002727.8217:02728
02729:-00064:-00007:-00247:002813.4831:02729
02730:-00064:-00036:-00239:002813.4831:02730
02731:-00062:-00041:-00027:002813.4831:02731
02732:-00078:-00044:+00018:002813.4831:02732
02733:-00062:-00050:+00132:002813.4831:02733
02734:-00016:-00048:+00154:002813.4831:02734
02735:-00049:-00037:+00104:002813.4831:02735
02736:-00012:+00017:-00153:002813.4831:02736
02737:-00003:+00023:-00159:002837.1765:02737
02738:+00062:+00012:-00076:002837.1765:02738
02739:+00043:+00036:+00044:002837.1765:02739
02740:+00053:+00030:+00077:002837.1765:02740
02741:+00039:+00001:-00035:002837.1765:02741
02742:+00036:+00008:-00099:002837.1765:02742
02743:+00045:+00023:-00043:002837.1765:02743
02744:+00008:-00006:+00001:002807.6569:02744
02745:+00006:-00021:-00098:002807.6569:02745
02746:+00028:+00017:-00072:002807.6569:02746
02747:+00023:-00004:+00004:002807.6569:02747
02748:+00020:+00015:+00001:002807.6569:02748
02749:-00023:+00000:+00016:002807.6569:02749
02750:-00034:+00039:+00049:002807.6569:02750
02751:-00060:+00010:+00027:002897.7331:02751
02752:-00062:+00041:+00031:002897.7331:02752
02753:-00074:+00031:+00021:002897.7331:02753
02754:-00088:+00032:-00022:002897.7331:02754
02755:-00093:+00025:-00044:002897.7331:02755
02756:-00080:+00055:-00054:002897.7331:02756
02757:-00043:+00034:-00125:002922.1657:02757
02758:-00015:+00013:-00100:002922.1657:02758
02759:+00007:+00009:-00039:002922.1657:02759
02760:+00063:+00004:+00101:002922.1657:02760
02761:+00054:-00030:+00130:002922.1657:02761
02762:+00053:-00033:+00103:002922.1657:02762
02763:+00061:-00047:+00024:002922.1657:02763
02764:+00034:-00040:-00015:002859.2272:02764
02765:+00015:-00052:-00035:002859.2272:02765
02766:-00007:-00056:-00052:002859.2272:02766
02767:-00009:-00063:-00048:002859.2272:02767
02768:+00019:-00062:+00027:002859.2272:02768
02769:+00021:-00080:+00082:002859.2272:02769
02770:-00006:-00073:+00057:002859.2272:02770
02771:+00036:-00074:-00012:002938.4020:02771
02772:+00032:-00077:-00119:002938.4020:02772
02773:+00043:-00008:-00118:002938.4020:02773
02774:+00047:-00021:-00096:002938.4020:02774
02775:+00029:-00003:-00011:002938.4020:02775
02776:+00042:+00011:+00178:002938.4020:02776
02777:+00028:+00035:+00232:002938.4020:02777
02778:+00031:+00040:+00118:002942.5412:02778
02779:+00010:+00070:-00073:002942.5412:02779
02780:+00048:+00057:-00148:002942.5412:02780
02781:+00011:+00082:-00200:002942.5412:02781
02782:+00028:+00082:-00082:002942.5412:02782
02783:+00061:+00060:-00046:002942.5412:02783
02784:+00040:+00025:+00086:002942.5412:02784
02785:+00047:+00028:+00058:002826.8049:02785
02786:+00034:+00026:+00033:002826.8049:02786
02787:+00017:+00013:+00008:002826.8049:02787
02788:-00020:+00024:+00005:002826.8049:02788
02789:-00009:+00015:+00013:002826.8049:02789
02790:-00021:+00015:+00040:002826.8049:02790
02791:-00017:+00018:+00079:002826.8049:02791
02792:-00051:+00035:+00022:002858.2287:02792
02793:-00065:+00010:-00005:002858.2287:02793
02794:-00069:-00004:+00018:002858.2287:02794
02795:-00042:+00007:+00036:002858.2287:02795
02796:-00037:-00014:+00021:002858.2287:02796
02797:+00004:-00014:-00030:002858.2287:02797
02798:+00008:-00007:-00073:002858.2287:02798
02799:+00018:-00013:-00051:002805.8850:02799
02800:+00013:-00008:+00068:002805.8850:02800
02801:+00022:-00022:+00083:002805.8850:02801
02802:+00045:-00023:+00182:002805.8850:02802
02803:+00034:-00046:+00172:002805.8850:02803
02804:+00014:-00067:+00044:002805.8850:02804
02805:-00002:-00043:-00010:002805.8850:02805
02806:-00031:-00059:+00019:002805.8850:02806
02807:-00025:-00076:+00003:002692.4631:02807
02808:-00065:-00091:-00037:002692.4631:02808
02809:-00017:-00082:-00013:002692.4631:02809
02810:-00052:-00094:-00035:002692.4631:02810
02811:-00036:-00068:+00037:002692.4631:02811
02812:-00041:-00081:+00097:002692.4631:02812
02813:-00039:-00027:+00116:002692.4631:02813
02814:-00049:-00020:+00065:002710.3933:02814
02815:-00049:+00017:+00000:002710.3933:02815
02816:-00014:+00052:+00030:002710.3933:02816
02817:-00038:+00085:-00017:002710.3933:02817
02818:+00003:+00087:-00017:002710.3933:02818
02819:+00014:+00087:+00046:002710.3933:02819
02820:+00015:+00098:-00054:002710.3933:02820
02821:-00001:+00100:-00062:002709.9199:02821
02822:+00037:+00079:-00024:002709.9199:02822
02823:+00016:+00064:-00021:002709.9199:02823
02824:+00015:+00029:+00017:002709.9199:02824
02825:-00020:+00049:+00054:002709.9199:02825
02826:-00020:+00021:+00024:002709.9199:02826
02827:-00031:+00021:+00015:002709.9199:02827
02828:-00079:-00018:-00001:002709.9199:02828
02829:-00082:-00005:+00010:002652.3164:02829
02830:-00099:-00029:-00023:002652.3164:02830
02831:-00075:-00020:-00014:002652.3164:02831
02832:-00084:-00028:+00005:002652.3164:02832
02833:-00056:-00048:+00000:002652.3164:02833
02834:-00045:-00038:-00021:002652.3164:02834
02835:-00001:-00034:-00011:002652.3164:02835
02836:+00006:-00008:-00038:002745.8962:02836
02837:+00030:-00004:-00067:002745.8962:02837
02838:+00024:+00021:+00002:002745.8962:02838
02839:+00023:+00048:+00051:002745.8962:02839
02840:+00079:+00053:+00001:002745.8962:02840
02841:+00057:+00057:-00015:002745.8962:02841
02842:+00062:+00061:-00005:002745.8962:02842
02843:+00063:+00056:-00022:002787.3107:02843
02844:+00008:+00054:-00061:002787.3107:02844
02845:+00010:+00055:-00084:002787.3107:02845
02846:-00012:+00024:-00062:002787.3107:02846
02847:-00026:+00001:-00050:002787.3107:02847
02848:-00067:-00004:+00035:002787.3107:02848
02849:-00068:-00019:-00001:002787.3107:02849
02850:-00094:-00034:+00037:002787.3107:02850
02851:-00069:+00005:-00035:002739.7985:02851
02852:-00092:-00008:+00023:002739.7985:02852
02853:-00055:-00020:+00004:002739.7985:02853
02854:-00046:-00018:+00009:002739.7985:02854
02855:+00007:+00020:-00041:002739.7985:02855
02856:-00005:+00020:-00060:002739.7985:02856
02857:+00047:+00052:-00118:002739.7985:02857
02858:+00043:+00038:-00053:002819.7912:02858
02859:+00046:+00050:+00037:002819.7912:02859
02860:+00022:+00028:+00034:002819.7912:02860
02861:-00003:+00026:-00063:002819.7912:02861
02862:+00065:+00045:-00016:002819.7912:02862
02863:+00029:+00052:+00017:002819.7912:02863
02864:+00046:+00029:-00020:002819.7912:02864
02865:-00025:+00028:-00021:002824.6093:02865
02866:+00019:+00029:-00054:002824.6093:02866
02867:-00030:+00035:-00123:002824.6093:02867
02868:-00013:+00016:-00057:002824.6093:02868
02869:-00041:-00030:+00062:002824.6093:02869
02870:-00032:-00022:+00057:002824.6093:02870
02871:-00059:-00028:+00051:002824.6093:02871
02872:-00057:-00037:-00062:002739.7944:02872
02873:-00085:-00060:-00038:002739.7944:02873
02874:-00072:-00063:-00129:002739.7944:02874
02875:-00063:-00061:-00085:002739.7944:02875
02876:-00062:-00049:-00082:002739.7944:02876
02877:-00066:-00052:-00058:002739.7944:02877
02878:-00063:-00027:-00039:002739.7944:02878
02879:-00052:-00036:+00048:002800.8898:02879
02880:-00050:-00012:+00060:002800.8898:02880
02881:-00033:+00033:+00051:002800.8898:02881
02882:-00009:+00033:+00145:002800.8898:02882
02883:+00009:+00041:+00047:002800.8898:02883
02884:+00019:+00083:-00139:002800.8898:02884
02885:+00010:+00084:-00162:002800.8898:02885
02886:+00030:+00074:-00117:002805.7875:02886
02887:+00025:+00096:-00040:002805.7875:02887
02888:+00022:+00056:-00037:002805.7875:02888
02889:+00026:+00059:-00024:002805.7875:02889
02890:-00003:+00039:+00032:002805.7875:02890
02891:-00018:+00016:+00049:002805.7875:02891
02892:-00015:+00024:+00056:002805.7875:02892
02893:-00024:+00024:+00076:002805.7875:02893
02894:-00024:+00010:+00029:002739.7670:02894
02895:-00079:+00020:-00097:002739.7670:02895
02896:-00045:+00031:-00188:002739.7670:02896
02897:-00081:+00038:-00102:002739.7670:02897
02898:-00027:+00048:+00004:002739.7670:02898
02899:-00068:+00013:+00078:002739.7670:02899
02900:-00019:+00034:+00014:002739.7670:02900
02901:-00039:-00007:+00113:002813.4877:02901
02902:+00008:-00014:+00054:002813.4877:02902
02903:-00017:-00048:+00011:002813.4877:02903
02904:+00002:-00016:-00110:002813.4877:02904
02905:+00029:-00025:-00030:002813.4877:02905
02906:+00066:-00036:-00081:002813.4877:02906
02907:+00025:-00044:-00003:002813.4877:02907
02908:+00050:-00050:-00014:002824.5246:02908
02909:-00022:-00071:+00035:002824.5246:02909
02910:-00008:-00056:-00029:002824.5246:02910
02911:+00004:-00071:+00091:002824.5246:02911
02912:+00026:-00072:+00092:002824.5246:02912
02913:+00014:-00090:+00129:002824.5246:02913
02914:+00026:-00057:+00049:002824.5246:02914
02915:+00024:-00064:+00037:002751.8630:02915
02916:+00004:-00064:-00013:002751.8630:02916
02917:-00020:-00027:-00070:002751.8630:02917
02918:-00024:-00013:-00012:002751.8630:02918
02919:-00011:-00051:+00008:002751.8630:02919
02920:-00011:-00020:-00019:002751.8630:02920
02921:-00022:-00015:+00053:002751.8630:02921
02922:+00001:-00015:-00010:002826.0947:02922
02923:-00015:+00033:+00062:002826.0947:02923
02924:+00029:+00024:+00011:002826.0947:02924
02925:-00021:+00052:+00089:002826.0947:02925
02926:+00009:+00057:-00048:002826.0947:02926
02927:-00013:+00058:-00015:002826.0947:02927
02928:+00021:+00079:-00065:002826.0947:02928
02929:-00032:+00045:+00047:002843.5473:02929
02930:+00000:+00070:-00013:002843.5473:02930
02931:-00029:+00043:+00068:002843.5473:02931
02932:-00010:+00063:+00024:002843.5473:02932
02933:-00060:+00036:+00096:002843.5473:02933
02934:-00040:+00040:+00017:002843.5473:02934
02935:-00054:-00006:+00093:002843.5473:02935
02936:+00018:+00026:+00049:002776.4428:02936
02937:-00024:-00004:+00077:002776.4428:02937
02938:-00007:+00036:-00028:002776.4428:02938
02939:-00063:-00001:+00065:002776.4428:02939
02940:-00042:-00001:+00063:002776.4428:02940
02941:-00047:-00007:-00020:002776.4428:02941
02942:-00078:-00036:-00011:002776.4428:02942
02943:-00035:-00052:+00005:002851.7424:02943
02944:-00040:-00012:-00007:002851.7424:02944
02945:+00022:-00051:+00010:002851.7424:02945
02946:-00008:-00046:+00031:002851.7424:02946
02947:+00045:-00024:-00025:002851.7424:02947
02948:+00021:-00031:-00021:002851.7424:02948
02949:+00042:-00026:+00035:002851.7424:02949
02950:+00018:-00023:+00040:002851.7424:02950
02951:+00028:-00030:+00021:002856.3896:02951
02952:+00002:-00009:+00000:002856.3896:02952
02953:-00005:-00012:-00048:002856.3896:02953
02954:-00001:-00019:-00039:002856.3896:02954
02955:+00012:+00007:+00018:002856.3896:02955
02956:-00018:-00023:+00036:002856.3896:02956
02957:+00014:+00008:+00019:002856.3896:02957
02958:-00023:+00022:+00062:002776.4147:02958
02959:-00024:+00004:-00031:002776.4147:02959
02960:-00030:-00002:-00060:002776.4147:02960
02961:-00033:-00002:+00014:002776.4147:02961
02962:-00063:-00018:+00010:002776.4147:02962
02963:-00043:+00008:-00024:002776.4147:02963
02964:-00042:+00017:-00086:002776.4147:02964
02965:-00064:+00013:-00025:002845.3771:02965
02966:-00040:+00025:-00060:002845.3771:02966
02967:-00013:+00048:-00084:002845.3771:02967
02968:-00005:+00061:-00062:002845.3771:02968
02969:+00020:+00031:+00057:002845.3771:02969
02970:-00010:+00065:+00081:002845.3771:02970
02971:-00021:+00053:+00013:002845.3771:02971
02972:-00021:+00064:-00045:002843.5903:02972
02973:-00004:+00070:-00010:002843.5903:02973
02974:-00009:+00096:-00061:002843.5903:02974
02975:+00000:+00055:-00032:002843.5903:02975
02976:-00003:+00057:-00015:002843.5903:02976
02977:+00015:+00034:+00002:002843.5903:02977
02978:-00017:+00025:-00078:002843.5903:02978
02979:-00036:+00037:-00065:002782.6494:02979
02980:-00050:-00014:-00106:002782.6494:02980
02981:+00002:+00019:-00096:002782.6494:02981
02982:-00035:-00021:+00026:002782.6494:02982
02983:-00024:-00025:+00041:002782.6494:02983
02984:-00065:-00045:+00126:002782.6494:02984
02985:-00029:-00050:+00002:002782.6494:02985
02986:-00081:-00040:-00100:002851.7956:02986
02987:-00008:-00045:-00068:002851.7956:02987
02988:+00003:-00034:+00001:002851.7956:02988
02989:+00009:-00027:-00030:002851.7956:02989
02990:+00061:+00008:-00038:002851.7956:02990
02991:+00088:+00002:-00070:002851.7956:02991
02992:+00065:+00026:-00087:002851.7956:02992
02993:+00066:-00001:+00025:002888.8886:02993
02994:+00064:+00026:+00199:002888.8886:02994
02995:+00005:-00011:+00194:002888.8886:02995
02996:-00016:+00003:-00029:002888.8886:02996
02997:-00048:-00030:-00122:002888.8886:02997
02998:-00029:-00001:-00079:002888.8886:02998
02999:-00052:-00021:+00149:002888.8886:02999
03000:-00062:-00037:+00114:002826.7565:03000
03001:-00049:-00035:-00086:002826.7565:03001
03002:-00024:-00048:-00134:002826.7565:03002
03003:-00022:-00077:-00126:002826.7565:03003
03004:-00023:-00082:-00139:002826.7565:03004
03005:+00034:-00060:-00101:002826.7565:03005
03006:+00042:-00037:+00002:002826.7565:03006
03007:+00056:-00055:+00271:002904.3752:03007
03008:+00080:-00055:+00361:002904.3752:03008
03009:+00021:-00076:+00284:002904.3752:03009
03010:+00045:-00054:+00003:002904.3752:03010
03011:+00010:-00027:-00036:002904.3752:03011
03012:+00061:+00024:-00059:002904.3752:03012
03013:+00076:+00035:-00029:002904.3752:03013
03014:+00068:+00024:-00147:002888.8347:03014
03015:+00090:+00020:-00204:002888.8347:03015
03016:+00109:+00036:-00115:002888.8347:03016
03017:+00043:-00021:-00032:002888.8347:03017
03018:+00024:-00007:+00112:002888.8347:03018
03019:+00022:-00020:+00159:002888.8347:03019
03020:+00035:+00012:+00087:002888.8347:03020
03021:-00009:+00022:+00110:002770.2316:03021
03022:-00038:+00015:+00176:002770.2316:03022
03023:-00063:+00018:+00087:002770.2316:03023
03024:-00093:+00031:-00072:002770.2316:03024
03025:-00114:-00002:-00070:002770.2316:03025
03026:-00114:-00003:-00025:002770.2316:03026
03027:-00155:-00011:-00129:002770.2316:03027
03028:-00099:-00014:-00052:002782.3046:03028
03029:-00097:-00066:+00032:002782.3046:03029
03030:-00042:-00044:+00025:002782.3046:03030
03031:-00062:-00083:-00015:002782.3046:03031
03032:-00066:-00058:+00070:002782.3046:03032
03033:-00041:-00081:+00044:002782.3046:03033
03034:-00045:-00034:+00052:002782.3046:03034
03035:-00009:-00034:+00082:002739.0922:03035
03036:+00000:-00025:+00147:002739.0922:03036
03037:+00018:-00024:-00080:002739.0922:03037
03038:-00026:+00006:-00139:002739.0922:03038
03039:+00026:-00005:-00078:002739.0922:03039
03040:+00022:+00007:-00054:002739.0922:03040
03041:+00049:-00004:-00022:002739.0922:03041
03042:+00061:-00010:+00139:002739.0922:03042
03043:+00090:-00008:+00201:002646.7312:03043
03044:+00052:-00010:+00074:002646.7312:03044
03045:+00049:-00014:-00007:002646.7312:03045
03046:+00007:+00001:-00047:002646.7312:03046
03047:+00015:+00046:-00092:002646.7312:03047
03048:+00000:+00044:-00170:002646.7312:03048
03049:+00001:+00079:-00046:002646.7312:03049
03050:+00018:+00053:+00175:002704.5559:03050
03051:-00046:+00028:+00131:002704.5559:03051
03052:-00067:+00036:-00039:002704.5559:03052
03053:-00027:+00029:-00045:002704.5559:03053
03054:-00033:+00015:+00005:002704.5559:03054
03055:-00055:+00010:-00007:002704.5559:03055
03056:-00013:+00013:+00063:002704.5559:03056
03057:-00007:-00017:-00057:002704.5559:03057
03058:+00019:-00015:-00094:002727.3422:03058
03059:+00012:-00008:-00035:002727.3422:03059
03060:-00001:-00035:+00014:002727.3422:03060
03061:-00034:-00051:-00026:002727.3422:03061
03062:+00020:-00008:+00027:002727.3422:03062
03063:+00036:-00029:+00077:002727.3422:03063
03064:+00025:-00031:+00009:002727.3422:03064
03065:-00005:-00033:+00022:002686.6606:03065
03066:+00039:-00020:-00023:002686.6606:03066
03067:+00031:-00006:-00020:002686.6606:03067
03068:+00013:+00004:+00019:002686.6606:03068
03069:+00001:+00024:+00081:002686.6606:03069
03070:-00016:-00004:-00018:002686.6606:03070
03071:-00032:+00041:-00036:002686.6606:03071
03072:-00033:+00050:-00142:002788.5388:03072
03073:-00032:+00059:-00078:002788.5388:03073
03074:+00002:+00064:-00009:002788.5388:03074
03075:-00014:+00073:-00035:002788.5388:03075
03076:-00010:+00078:-00052:002788.5388:03076
03077:+00003:+00109:+00054:002788.5388:03077
03078:-00002:+00095:+00041:002788.5388:03078
03079:-00015:+00094:-00006:002812.0178:03079
03080:-00034:+00080:-00001:002812.0178:03080
03081:-00012:+00079:-00011:002812.0178:03081
03082:-00039:+00046:-00029:002812.0178:03082
03083:-00023:+00044:-00028:002812.0178:03083
03084:-00068:+00027:-00046:002812.0178:03084
03085:-00063:+00032:-00093:002812.0178:03085
03086:-00066:+00014:-00017:002812.0178:03086
03087:-00033:-00003:-00024:002757.9511:03087
03088:-00041:+00021:-00004:002757.9511:03088
03089:-00007:+00022:+00026:002757.9511:03089
03090:-00016:-00002:+00108:002757.9511:03090
03091:+00000:+00008:-00032:002757.9511:03091
03092:-00039:+00005:-00010:002757.9511:03092
03093:+00002:+00016:-00063:002757.9511:03093
03094:-00029:+00019:-00100:002845.2519:03094
03095:-00004:+00031:-00129:002845.2519:03095
03096:+00020:+00025:+00020:002845.2519:03096
03097:+00021:+00049:-00076:002845.2519:03097
03098:+00030:+00029:-00066:002845.2519:03098
03099:+00042:+00050:-00003:002845.2519:03099
03100:+00081:+00033:+00038:002845.2519:03100
03101:+00070:+00048:-00013:002856.4094:03101
03102:+00079:+00025:-00032:002856.4094:03102
03103:+00037:+00026:-00037:002856.4094:03103
03104:+00032:+00034:+00003:002856.4094:03104
03105:+00029:+00025:-00008:002856.4094:03105
03106:-00018:+00015:-00089:002856.4094:03106
03107:-00023:+00028:-00076:002856.4094:03107
03108:-00012:+00021:-00052:002788.9030:03108
03109:+00001:+00035:-00050:002788.9030:03109
03110:-00018:+00015:+00037:002788.9030:03110
03111:+00002:+00008:+00110:002788.9030:03111
03112:-00016:-00016:+00038:002788.9030:03112
03113:-00034:-00017:+00079:002788.9030:03113
03114:-00016:-00008:+00051:002788.9030:03114
03115:-00041:+00008:+00001:002858.1750:03115
03116:-00049:-00037:-00018:002858.1750:03116
03117:-00038:+00000:-00127:002858.1750:03117
03118:-00027:-00044:-00082:002858.1750:03118
03119:-00034:-00035:-00078:002858.1750:03119
03120:-00011:-00063:+00066:002858.1750:03120
03121:+00009:-00028:+00034:002858.1750:03121
03122:+00009:-00057:-00005:002849.9423:03122
03123:+00052:-00011:+00069:002849.9423:03123
03124:+00030:-00075:+00067:002849.9423:03124
03125:+00050:-00018:+00020:002849.9423:03125
03126:+00032:-00046:-00030:002849.9423:03126
03127:+00006:+00021:-00088:002849.9423:03127
03128:-00051:-00022:-00108:002849.9423:03128
03129:-00030:+00006:-00049:002770.1992:03129
03130:-00065:-00040:+00010:002770.1992:03130
03131:-00025:-00004:-00019:002770.1992:03131
03132:-00036:-00025:+00032:002770.1992:03132
03133:-00036:+00022:+00000:002770.1992:03133
03134:-00012:-00017:+00049:002770.1992:03134
03135:-00035:+00001:+00089:002770.1992:03135
03136:-00012:+00018:+00082:002832.4216:03136
03137:-00027:+00013:-00061:002832.4216:03137
03138:+00003:+00021:-00055:002832.4216:03138
03139:-00036:+00036:+00020:002832.4216:03139
03140:-00020:+00018:-00028:002832.4216:03140
03141:-00050:+00035:-00036:002832.4216:03141
03142:-00009:-00004:-00078:002832.4216:03142
03143:-00024:+00010:-00011:002837.1340:03143
03144:+00021:+00021:+00029:002837.1340:03144
03145:+00013:+00016:+00083:002837.1340:03145
03146:+00038:+00011:+00080:002837.1340:03146
03147:+00028:+00035:+00014:002837.1340:03147
03148:+00037:+00024:+00018:002837.1340:03148
03149:+00012:+00031:+00024:002837.1340:03149
03150:+00009:+00022:+00028:002770.1853:03150
03151:+00008:+00013:-00003:002770.1853:03151
03152:-00010:+00023:-00022:002770.1853:03152
03153:-00024:-00014:-00007:002770.1853:03153
03154:-00015:-00018:+00063:002770.1853:03154
03155:+00002:-00009:+00021:002770.1853:03155
03156:-00014:-00062:+00055:002770.1853:03156
03157:-00003:-00049:+00049:002851.6843:03157
03158:-00040:-00044:+00112:002851.6843:03158
03159:+00005:-00055:+00019:002851.6843:03159
03160:-00036:-00053:+00064:002851.6843:03160
03161:-00010:-00065:-00027:002851.6843:03161
03162:-00045:-00079:-00018:002851.6843:03162
03163:-00003:-00051:-00005:002851.6843:03163
03164:+00001:-00061:+00026:002869.2419:03164
03165:-00020:-00024:-00032:002869.2419:03165
03166:-00001:-00029:+00031:002869.2419:03166
03167:+00018:-00015:+00028:002869.2419:03167
03168:+00011:-00037:+00041:002869.2419:03168
03169:+00051:-00001:-00049:002869.2419:03169
03170:+00048:+00005:-00031:002869.2419:03170
03171:+00018:+00015:+00026:002869.2419:03171
03172:+00008:-00003:+00048:002782.5708:03172
03173:-00050:+00032:-00005:002782.5708:03173
03174:-00016:+00021:+00024:002782.5708:03174
03175:-00045:+00026:+00000:002782.5708:03175
03176:-00013:+00026:+00002:002782.5708:03176
03177:-00025:+00041:-00003:002782.5708:03177
03178:-00013:+00030:-00068:002782.5708:03178
03179:-00050:+00053:-00016:002858.1701:03179
03180:-00034:+00032:+00037:002858.1701:03180
03181:-00052:+00053:+00006:002858.1701:03181
03182:-00052:+00027:-00056:002858.1701:03182
03183:-00064:+00052:-00008:002858.1701:03183
03184:-00053:+00012:+00050:002858.1701:03184
03185:-00027:+00055:-00026:002858.1701:03185
03186:-00056:+00049:-00009:002849.8752:03186
03187:-00020:+00047:-00004:002849.8752:03187
03188:-00016:+00027:+00033:002849.8752:03188
03189:+00035:+00055:-00011:002849.8752:03189
03190:+00002:+00012:+00027:002849.8752:03190
03191:+00031:+00040:-00003:002849.8752:03191
03192:+00008:+00001:+00075:002849.8752:03192
03193:+00060:+00024:-00066:002776.3872:03193
03194:+00028:+00023:-00007:002776.3872:03194
03195:+00010:+00008:-00066:002776.3872:03195
03196:-00034:+00005:-00003:002776.3872:03196
03197:+00005:+00021:-00035:002776.3872:03197
03198:-00006:-00033:-00035:002776.3872:03198
03199:-00034:-00033:-00093:002776.3872:03199
03200:-00005:-00013:+00023:002832.4023:03200
03201:+00011:-00027:+00049:002832.4023:03201
03202:+00011:-00009:+00050:002832.4023:03202
03203:-00033:-00046:-00039:002832.4023:03203
03204:-00001:+00002:+00008:002832.4023:03204
03205:-00028:-00028:+00019:002832.4023:03205
03206:+00000:-00034:-00065:002832.4023:03206
03207:-00015:-00027:-00103:002830.7915:03207
03208:+00014:-00036:-00120:002830.7915:03208
03209:-00056:-00042:-00082:002830.7915:03209
03210:+00018:-00011:+00025:002830.7915:03210
03211:-00047:-00039:+00170:002830.7915:03211
03212:+00034:-00012:+00163:002830.7915:03212
03213:-00018:-00030:+00028:002830.7915:03213
03214:+00028:-00001:-00116:002764.0844:03214
03215:-00058:+00000:-00175:002764.0844:03215
03216:-00022:-00003:-00181:002764.0844:03216
03217:-00084:+00024:-00097:002764.0844:03217
03218:-00047:+00026:+00044:002764.0844:03218
03219:-00064:+00000:+00123:002764.0844:03219
03220:-00050:+00032:+00011:002764.0844:03220
03221:-00045:+00009:-00088:002845.2666:03221
03222:-00018:+00036:-00061:002845.2666:03222
03223:-00014:+00013:-00021:002845.2666:03223
03224:-00009:+00015:+00059:002845.2666:03224
03225:+00002:+00053:+00113:002845.2666:03225
03226:+00016:+00029:+00018:002845.2666:03226
03227:+00020:+00026:-00083:002845.2666:03227
03228:-00020:+00032:+00025:002862.7846:03228
03229:-00024:+00001:+00021:002862.7846:03229
03230:-00053:+00007:-00051:002862.7846:03230
03231:+00008:+00007:-00151:002862.7846:03231
03232:+00011:-00010:-00066:002862.7846:03232
03233:+00034:-00031:-00036:002862.7846:03233
03234:-00004:-00064:+00086:002862.7846:03234
03235:+00011:-00052:+00102:002820.3615:03235
03236:+00032:-00042:+00032:002820.3615:03236
03237:+00019:-00026:+00014:002820.3615:03237
03238:+00015:-00041:-00006:002820.3615:03238
03239:-00016:-00034:+00051:002820.3615:03239
03240:-00019:-00052:+00008:002820.3615:03240
03241:-00056:-00023:-00055:002820.3615:03241
03242:-00020:-00061:-00081:002904.3952:03242
03243:-00014:-00062:-00024:002904.3952:03243
03244:+00035:-00079:-00031:002904.3952:03244
03245:-00006:-00042:-00098:002904.3952:03245
03246:+00082:-00043:-00058:002904.3952:03246
03247:+00078:-00051:+00082:002904.3952:03247
03248:+00073:-00047:+00109:002904.3952:03248
03249:+00055:-00026:+00090:002915.4379:03249
03250:+00091:-00037:+00066:002915.4379:03250
03251:+00040:-00046:+00022:002915.4379:03251
03252:+00046:-00005:-00012:002915.4379:03252
03253:+00012:+00017:-00006:002915.4379:03253
03254:+00012:+00020:+00020:002915.4379:03254
03255:+00009:-00006:-00025:002915.4379:03255
03256:+00050:-00015:-00008:002820.3186:03256
03257:+00015:-00020:-00005:002820.3186:03257
03258:-00009:-00037:+00018:002820.3186:03258
03259:-00004:-00029:+00005:002820.3186:03259
03260:+00020:-00012:+00058:002820.3186:03260
03261:-00039:-00010:+00095:002820.3186:03261
03262:-00035:-00012:+00062:002820.3186:03262
03263:-00042:+00003:+00075:002877.8896:03263
03264:-00044:-00016:+00009:002877.8896:03264
03265:-00070:+00024:-00098:002877.8896:03265
03266:-00065:-00019:-00048:002877.8896:03266
03267:-00066:+00006:+00070:002877.8896:03267
03268:-00012:+00002:-00020:002877.8896:03268
03269:+00016:+00010:-00043:002877.8896:03269
03270:-00003:+00005:-00052:002850.0190:03270
03271:+00031:+00022:+00063:002850.0190:03271
03272:+00006:+00001:+00102:002850.0190:03272
03273:+00048:+00001:+00045:002850.0190:03273
03274:+00051:+00025:+00007:002850.0190:03274
03275:+00048:+00048:+00026:002850.0190:03275
03276:+00032:+00013:+00013:002850.0190:03276
03277:+00013:+00041:-00058:002751.8764:03277
03278:-00008:+00031:+00019:002751.8764:03278
03279:+00007:+00028:+00024:002751.8764:03279
03280:+00002:+00027:+00009:002751.8764:03280
03281:+00006:+00037:-00023:002751.8764:03281
03282:-00007:+00018:+00037:002751.8764:03282
03283:-00002:+00003:+00067:002751.8764:03283
03284:+00003:-00011:+00064:002751.8764:03284
03285:+00036:+00008:+00018:002800.9321:03285
03286:+00035:-00022:+00084:002800.9321:03286
03287:-00029:-00047:-00017:002800.9321:03287
03288:-00038:-00035:+00023:002800.9321:03288
03289:-00015:-00011:+00044:002800.9321:03289
03290:-00047:-00038:-00052:002800.9321:03290
03291:-00064:-00013:-00057:002800.9321:03291
03292:+00000:-00025:+00022:002799.5844:03292
03293:-00010:-00032:+00013:002799.5844:03293
03294:+00004:-00031:+00048:002799.5844:03294
03295:-00006:-00009:+00029:002799.5844:03295
03296:+00001:-00015:+00069:002799.5844:03296
03297:+00005:+00001:+00029:002799.5844:03297
03298:+00000:+00023:+00082:002799.5844:03298
03299:-00020:+00037:-00008:002721.8571:03299
03300:-00039:+00015:-00081:002721.8571:03300
03301:-00033:+00029:-00025:002721.8571:03301
03302:-00014:+00048:-00040:002721.8571:03302
03303:-00033:+00015:-00047:002721.8571:03303
03304:-00020:+00028:-00034:002721.8571:03304
03305:+00000:+00036:+00002:002721.8571:03305
03306:+00002:+00033:-00011:002813.4357:03306
03307:-00001:+00038:+00074:002813.4357:03307
03308:+00002:+00026:+00077:002813.4357:03308
03309:-00026:+00016:+00039:002813.4357:03309
03310:-00029:+00016:-00047:002813.4357:03310
03311:-00038:+00025:+00008:002813.4357:03311
03312:-00038:+00012:-00047:002813.4357:03312
03313:-00038:+00023:-00005:002843.5522:03313
03314:-00024:+00021:-00006:002843.5522:03314
03315:+00001:-00005:+00033:002843.5522:03315
03316:-00004:+00008:+00013:002843.5522:03316
03317:+00019:-00015:-00008:002843.5522:03317
03318:+00022:-00004:+00018:002843.5522:03318
03319:+00036:+00007:-00035:002843.5522:03319
03320:+00007:+00004:+00005:002795.0856:03320
03321:+00012:-00017:-00009:002795.0856:03321
03322:-00012:-00006:-00006:002795.0856:03322
03323:-00004:-00019:-00053:002795.0856:03323
03324:-00012:-00020:-00036:002795.0856:03324
03325:+00003:-00016:-00061:002795.0856:03325
03326:-00020:-00019:-00054:002795.0856:03326
03327:+00006:+00004:-00027:002891.0722:03327
03328:+00000:-00007:+00012:002891.0722:03328
03329:+00019:-00007:-00025:002891.0722:03329
03330:+00019:+00006:-00008:002891.0722:03330
03331:+00006:+00005:-00006:002891.0722:03331
03332:+00019:-00004:-00034:002891.0722:03332
03333:-00005:+00009:-00006:002891.0722:03333
03334:-00005:+00026:-00007:002902.1101:03334
03335:-00019:+00032:-00006:002902.1101:03335
03336:-00006:+00040:-00036:002902.1101:03336
03337:-00019:+00028:-00059:002902.1101:03337
03338:-00004:+00053:-00108:002902.1101:03338
03339:-00021:+00051:+00032:002902.1101:03339
03340:-00020:+00054:+00016:002902.1101:03340
03341:-00035:+00028:+00034:002807.7045:03341
03342:-00002:+00024:-00012:002807.7045:03342
03343:-00016:+00036:-00012:002807.7045:03343
03344:-00029:+00014:-00057:002807.7045:03344
03345:-00054:+00020:-00015:002807.7045:03345
03346:-00045:-00001:-00067:002807.7045:03346
03347:-00041:-00003:-00048:002807.7045:03347
03348:-00052:+00004:+00007:002871.2602:03348
03349:-00033:+00008:+00033:002871.2602:03349
03350:-00054:-00036:-00001:002871.2602:03350
03351:-00040:-00011:-00038:002871.2602:03351
03352:-00040:-00029:-00025:002871.2602:03352
03353:-00014:-00048:-00047:002871.2602:03353
03354:-00034:-00042:+00007:002871.2602:03354
03355:-00013:-00042:+00063:002862.7604:03355
03356:-00029:-00065:+00004:002862.7604:03356
03357:+00005:-00027:-00054:002862.7604:03357
03358:+00002:-00064:-00062:002862.7604:03358
03359:+00017:-00028:-00039:002862.7604:03359
03360:-00003:-00039:-00058:002862.7604:03360
03361:+00040:-00027:+00009:002862.7604:03361
03362:+00023:-00041:+00063:002776.4008:03362
03363:+00048:-00035:+00031:002776.4008:03363
03364:+00035:-00014:+00047:002776.4008:03364
03365:+00025:-00015:+00000:002776.4008:03365
03366:+00002:-00012:-00060:002776.4008:03366
03367:+00021:-00015:-00010:002776.4008:03367
03368:-00050:-00008:-00017:002776.4008:03368
03369:-00012:-00005:-00038:002845.3195:03369
03370:-00018:+00019:-00047:002845.3195:03370
03371:-00039:+00015:-00063:002845.3195:03371
03372:-00026:+00051:-00056:002845.3195:03372
03373:-00037:+00059:-00004:002845.3195:03373
03374:-00011:+00027:+00005:002845.3195:03374
03375:-00038:+00067:+00025:002845.3195:03375
03376:+00007:+00044:+00030:002849.8991:03376
03377:-00011:+00056:+00040:002849.8991:03377
03378:-00011:+00057:-00010:002849.8991:03378
03379:-00027:+00069:+00007:002849.8991:03379
03380:+00000:+00085:-00066:002849.8991:03380
03381:-00017:+00045:-00063:002849.8991:03381
03382:+00004:+00042:-00095:002849.8991:03382
03383:-00038:+00024:+00054:002849.8991:03383
03384:+00018:-00002:-00011:002770.2866:03384
03385:-00014:-00033:+00116:002770.2866:03385
03386:+00005:-00061:+00099:002770.2866:03386
03387:-00017:-00068:+00107:002770.2866:03387
03388:-00025:-00058:+00049:002770.2866:03388
03389:-00049:-00068:-00003:002770.2866:03389
03390:-00044:-00064:-00072:002770.2866:03390
03391:-00093:-00057:-00014:002851.8247:03391
03392:-00070:-00068:+00018:002851.8247:03392
03393:-00063:-00075:+00020:002851.8247:03393
03394:-00055:-00062:-00117:002851.8247:03394
03395:-00010:-00050:-00110:002851.8247:03395
03396:+00044:-00008:+00014:002851.8247:03396
03397:+00075:-00009:+00134:002851.8247:03397
03398:+00060:+00009:+00146:002856.4670:03398
03399:+00073:+00039:+00086:002856.4670:03399
03400:+00079:+00054:+00094:002856.4670:03400
03401:+00056:+00057:+00024:002856.4670:03401
03402:+00013:+00061:-00038:002856.4670:03402
03403:+00045:+00067:-00082:002856.4670:03403
03404:+00002:+00060:-00060:002856.4670:03404
03405:+00020:+00046:-00103:002782.6308:03405
03406:+00001:+00028:-00040:002782.6308:03406
03407:+00007:+00037:-00028:002782.6308:03407
03408:-00023:+00015:+00013:002782.6308:03408
03409:+00019:+00012:+00085:002782.6308:03409
03410:-00039:+00015:+00168:002782.6308:03410
03411:-00016:+00033:+00170:002782.6308:03411
03412:-00064:+00051:+00055:002864.7050:03412
03413:-00069:+00051:+00050:002864.7050:03413
03414:-00072:+00065:+00032:002864.7050:03414
03415:-00113:+00045:-00067:002864.7050:03415
03416:-00062:+00065:-00116:002864.7050:03416
03417:-00080:+00049:-00082:002864.7050:03417
03418:-00027:+00025:-00100:002864.7050:03418
03419:-00017:+00038:-00027:002875.7971:03419
03420:+00046:+00014:-00005:002875.7971:03420
03421:+00033:+00020:+00085:002875.7971:03421
03422:+00078:+00011:+00101:002875.7971:03422
03423:+00077:+00003:+00146:002875.7971:03423
03424:+00065:-00015:+00030:002875.7971:03424
03425:+00048:-00020:+00062:002875.7971:03425
03426:+00036:+00002:+00066:002795.0810:03426
03427:-00003:-00023:+00027:002795.0810:03427
03428:-00025:-00045:-00041:002795.0810:03428
03429:-00012:-00035:-00048:002795.0810:03429
03430:-00058:-00040:-00083:002795.0810:03430
03431:-00047:-00051:-00035:002795.0810:03431
03432:-00080:-00009:-00012:002795.0810:03432
03433:-00040:-00026:+00033:002877.8750:03433
03434:-00067:+00005:+00098:002877.8750:03434
03435:-00052:-00002:+00074:002877.8750:03435
03436:-00064:+00012:+00026:002877.8750:03436
03437:-00061:+00030:-00030:002877.8750:03437
03438:-00070:+00047:-00028:002877.8750:03438
03439:-00062:+00044:-00046:002877.8750:03439
03440:-00076:+00075:-00007:002869.3195:03440
03441:-00016:+00062:-00043:002869.3195:03441
03442:-00052:+00084:-00039:002869.3195:03442
03443:-00017:+00061:-00010:002869.3195:03443
03444:-00024:+00046:-00024:002869.3195:03444
03445:-00004:+00018:-00016:002869.3195:03445
03446:-00008:+00042:-00018:002869.3195:03446
03447:+00021:-00015:+00094:002801.3623:03447
03448:+00000:+00045:+00011:002801.3623:03448
03449:-00003:+00023:+00049:002801.3623:03449
03450:-00007:+00031:-00007:002801.3623:03450
03451:-00033:+00012:+00029:002801.3623:03451
03452:-00049:+00028:+00011:002801.3623:03452
03453:-00060:+00029:-00001:002801.3623:03453
03454:-00044:+00068:-00124:002877.8156:03454
03455:-00046:+00039:-00072:002877.8156:03455
03456:-00047:+00021:-00061:002877.8156:03456
03457:-00083:-00003:-00060:002877.8156:03457
03458:+00010:+00021:-00114:002877.8156:03458
03459:+00023:-00017:+00011:002877.8156:03459
03460:+00045:-00019:+00029:002877.8156:03460
03461:+00023:-00028:+00138:002888.8742:03461
03462:+00071:-00029:-00038:002888.8742:03462
03463:+00046:-00026:-00096:002888.8742:03463
03464:+00103:-00012:-00140:002888.8742:03464
03465:+00087:-00048:-00072:002888.8742:03465
03466:+00037:-00007:-00043:002888.8742:03466
03467:+00028:-00022:+00071:002888.8742:03467
03468:+00025:-00037:+00071:002839.6882:03468
03469:-00030:-00025:-00062:002839.6882:03469
03470:-00045:-00023:+00001:002839.6882:03470
03471:-00038:-00044:+00070:002839.6882:03471
03472:-00049:-00050:+00109:002839.6882:03472
03473:-00055:-00039:+00130:002839.6882:03473
03474:-00047:-00039:+00071:002839.6882:03474
03475:-00055:-00042:-00090:002904.4306:03475
03476:-00043:-00062:-00249:002904.4306:03476
03477:-00036:-00022:-00311:002904.4306:03477
03478:-00021:-00015:-00065:002904.4306:03478
03479:+00044:-00025:+00065:002904.4306:03479
03480:+00036:-00019:+00265:002904.4306:03480
03481:+00040:-00033:+00245:002904.4306:03481
03482:+00078:+00003:+00148:002895.5585:03482
03483:+00051:-00008:+00078:002895.5585:03483
03484:+00045:+00002:+00061:002895.5585:03484
03485:+00048:-00002:+00006:002895.5585:03485
03486:+00039:+00024:-00128:002895.5585:03486
03487:+00078:+00034:-00186:002895.5585:03487
03488:+00013:+00036:-00189:002895.5585:03488
03489:+00013:+00010:-00117:002788.8886:03489
03490:-00039:+00020:-00018:002788.8886:03490
03491:-00019:-00004:+00021:002788.8886:03491
03492:-00014:+00001:+00067:002788.8886:03492
03493:-00035:+00003:+00166:002788.8886:03493
03494:-00047:-00020:+00105:002788.8886:03494
03495:-00058:-00001:+00045:002788.8886:03495
03496:-00088:+00019:-00007:002819.7626:03496
03497:-00126:+00007:-00060:002819.7626:03497
03498:-00113:+00006:-00039:002819.7626:03498
03499:-00113:-00034:-00004:002819.7626:03499
03500:-00091:-00029:-00048:002819.7626:03500
03501:-00106:-00037:-00095:002819.7626:03501
03502:-00076:-00060:-00017:002819.7626:03502
03503:-00084:-00091:+00080:002787.3154:03503
03504:+00016:-00061:+00025:002787.3154:03504
03505:+00004:-00027:+00012:002787.3154:03505
03506:+00068:-00025:+00038:002787.3154:03506
03507:+00038:-00033:+00046:002787.3154:03507
03508:+00068:-00001:-00047:002787.3154:03508
03509:+00047:+00020:-00027:002787.3154:03509
03510:+00044:+00021:+00058:002787.3154:03510
03511:+00016:+00019:+00051:002692.5283:03511
03512:+00021:+00031:-00007:002692.5283:03512
03513:+00010:+00029:+00022:002692.5283:03513
03514:+00025:+00054:-00008:002692.5283:03514
03515:+00014:+00052:+00047:002692.5283:03515
03516:+00019:+00041:+00015:002692.5283:03516
03517:+00009:+00014:+00013:002692.5283:03517
03518:+00031:+00040:-00091:002757.9443:03518
03519:-00005:+00042:-00107:002757.9443:03519
03520:-00038:+00046:+00001:002757.9443:03520
03521:-00031:+00015:+00127:002757.9443:03521
03522:-00095:+00039:-00020:002757.9443:03522
03523:-00087:+00012:-00060:002757.9443:03523
03524:-00058:+00022:+00000:002757.9443:03524
03525:-00099:-00007:-00056:002763.0026:03525
03526:-00071:-00037:+00008:002763.0026:03526
03527:-00052:-00052:+00031:002763.0026:03527
03528:-00039:-00047:-00034:002763.0026:03528
03529:-00022:-00038:+00009:002763.0026:03529
03530:-00011:-00076:+00070:002763.0026:03530
03531:-00034:-00077:+00008:002763.0026:03531
03532:-00032:-00082:+00013:002715.8073:03532
03533:-00005:-00068:+00010:002715.8073:03533
03534:-00045:-00059:+00009:002715.8073:03534
03535:-00018:-00067:-00004:002715.8073:03535
03536:+00002:-00044:+00023:002715.8073:03536
03537:+00012:-00024:-00013:002715.8073:03537
03538:+00007:-00029:-00025:002715.8073:03538
03539:+00045:+00010:-00035:002715.8073:03539
03540:+00010:+00001:+00027:002813.3227:03540
03541:+00028:+00028:+00041:002813.3227:03541
03542:+00018:+00053:+00068:002813.3227:03542
03543:+00015:+00054:-00030:002813.3227:03543
03544:-00011:+00062:-00007:002813.3227:03544
03545:-00003:+00072:-00014:002813.3227:03545
03546:-00018:+00070:-00046:002813.3227:03546
03547:+00004:+00109:-00024:002843.5427:03547
03548:-00002:+00074:+00001:002843.5427:03548
03549:+00000:+00099:-00003:002843.5427:03549
03550:+00000:+00067:+00063:002843.5427:03550
03551:+00001:+00041:-00024:002843.5427:03551
03552:-00039:+00030:-00031:002843.5427:03552
03553:-00013:+00051:-00045:002843.5427:03553
03554:-00037:+00015:-00006:002795.0905:03554
03555:-00035:+00010:-00012:002795.0905:03555
03556:-00054:+00010:+00109:002795.0905:03556
03557:-00052:+00017:+00025:002795.0905:03557
03558:-00067:-00005:+00031:002795.0905:03558
03559:-00043:-00017:-00005:002795.0905:03559
03560:-00069:-00002:+00013:002795.0905:03560
03561:-00046:-00037:-00034:002864.7397:03561
03562:-00054:-00010:+00017:002864.7397:03562
03563:-00015:-00026:-00013:002864.7397:03563
03564:-00015:-00012:-00091:002864.7397:03564
03565:-00017:-00011:-00109:002864.7397:03565
03566:+00012:-00019:-00025:002864.7397:03566
03567:+00024:-00033:-00002:002864.7397:03567
03568:+00038:-00019:+00000:002862.8137:03568
03569:+00056:+00002:+00003:002862.8137:03569
03570:+00059:+00020:+00040:002862.8137:03570
03571:+00044:-00004:+00028:002862.8137:03571
03572:+00051:+00023:+00065:002862.8137:03572
03573:+00021:-00001:-00006:002862.8137:03573
03574:+00000:+00022:-00022:002862.8137:03574
03575:+00004:+00022:-00030:002770.2546:03575
03576:+00004:-00002:-00033:002770.2546:03576
03577:-00037:+00022:-00070:002770.2546:03577
03578:-00028:+00024:-00048:002770.2546:03578
03579:-00048:+00024:-00042:002770.2546:03579
03580:-00052:-00006:+00000:002770.2546:03580
03581:-00040:-00006:+00043:002770.2546:03581
03582:-00047:-00009:-00001:002838.8825:03582
03583:-00059:-00033:+00035:002838.8825:03583
03584:-00056:-00007:+00045:002838.8825:03584
03585:-00073:-00029:-00023:002838.8825:03585
03586:-00062:-00025:-00082:002838.8825:03586
03587:-00059:-00046:-00049:002838.8825:03587
03588:-00040:-00031:-00073:002838.8825:03588
03589:-00038:-00046:-00070:002843.5473:03589
03590:+00050:-00012:-00009:002843.5473:03590
03591:+00052:-00010:+00000:002843.5473:03591
03592:+00092:-00007:+00027:002843.5473:03592
03593:+00081:-00012:+00049:002843.5473:03593
03594:+00082:-00017:+00060:002843.5473:03594
03595:+00058:-00008:-00008:002843.5473:03595
03596:+00050:-00001:+00009:002770.2175:03596
03597:+00041:+00024:+00007:002770.2175:03597
03598:+00035:+00023:-00019:002770.2175:03598
03599:+00018:+00015:-00079:002770.2175:03599
03600:+00007:+00037:+00034:002770.2175:03600
03601:+00016:+00021:-00077:002770.2175:03601
03602:-00015:+00020:+00003:002770.2175:03602
03603:-00018:+00017:+00012:002845.3530:03603
03604:-00032:+00008:+00060:002845.3530:03604
03605:-00043:-00024:-00070:002845.3530:03605
03606:-00058:-00010:-00015:002845.3530:03606
03607:-00068:-00031:-00015:002845.3530:03607
03608:-00072:-00041:+00030:002845.3530:03608
03609:-00069:-00033:+00012:002845.3530:03609
03610:-00055:-00013:-00004:002837.2812:03610
03611:-00050:-00035:-00005:002837.2812:03611
03612:-00027:-00023:+00039:002837.2812:03612
03613:-00021:-00049:+00050:002837.2812:03613
03614:-00008:-00047:-00061:002837.2812:03614
03615:+00031:-00007:-00043:002837.2812:03615
03616:+00063:-00020:-00018:002837.2812:03616
03617:+00044:-00030:+00056:002782.6777:03617
03618:+00067:-00011:+00036:002782.6777:03618
03619:+00051:-00008:+00036:002782.6777:03619
03620:+00043:-00008:+00003:002782.6777:03620
03621:+00035:-00007:+00069:002782.6777:03621
03622:+00047:-00016:+00045:002782.6777:03622
03623:-00019:-00008:+00013:002782.6777:03623
03624:+00015:-00025:-00027:002858.2385:03624
03625:-00012:+00004:+00020:002858.2385:03625
03626:-00018:-00033:-00042:002858.2385:03626
03627:-00016:-00024:-00012:002858.2385:03627
03628:+00001:-00028:-00030:002858.2385:03628
03629:-00015:-00013:+00023:002858.2385:03629
03630:+00014:-00021:+00058:002858.2385:03630
03631:+00005:-00023:+00061:002875.8020:03631
03632:-00009:+00010:+00024:002875.8020:03632
03633:-00005:-00001:+00007:002875.8020:03633
03634:+00007:+00033:+00101:002875.8020:03634
03635:+00014:+00065:-00051:002875.8020:03635
03636:-00021:+00046:-00042:002875.8020:03636
03637:+00013:+00057:-00062:002875.8020:03637
03638:+00010:+00083:+00026:002875.8020:03638
03639:+00012:+00057:-00066:002801.4045:03639
03640:-00010:+00058:-00030:002801.4045:03640
03641:-00006:+00046:-00012:002801.4045:03641
03642:+00014:+00050:+00006:002801.4045:03642
03643:-00005:+00055:-00005:002801.4045:03643
03644:+00030:+00051:-00032:002801.4045:03644
03645:-00004:+00025:+00003:002801.4045:03645
03646:+00032:+00033:+00120:002877.8454:03646
03647:+00004:+00007:+00088:002877.8454:03647
03648:-00040:-00019:-00028:002877.8454:03648
03649:-00041:-00018:+00008:002877.8454:03649
03650:-00031:-00035:-00039:002877.8454:03650
03651:-00079:-00013:-00064:002877.8454:03651
03652:-00014:-00023:-00114:002877.8454:03652
03653:-00025:-00016:-00062:002869.2810:03653
03654:+00007:-00037:-00009:002869.2810:03654
03655:-00016:-00011:+00109:002869.2810:03655
03656:+00028:-00027:+00074:002869.2810:03656
03657:+00014:-00022:+00032:002869.2810:03657
03658:+00028:-00007:+00010:002869.2810:03658
03659:+00004:+00001:-00032:002869.2810:03659
03660:+00011:-00005:-00070:002788.8281:03660
03661:-00054:+00020:-00061:002788.8281:03661
03662:-00011:+00000:-00024:002788.8281:03662
03663:-00053:+00019:-00001:002788.8281:03663
03664:-00014:+00005:-00064:002788.8281:03664
03665:-00028:-00003:-00051:002788.8281:03665
03666:-00011:+00022:-00045:002788.8281:03666
03667:-00031:-00006:+00034:002845.2712:03667
03668:-00015:+00005:+00057:002845.2712:03668
03669:-00027:+00013:-00001:002845.2712:03669
03670:-00063:+00070:-00046:002845.2712:03670
03671:-00017:+00064:-00003:002845.2712:03671
03672:-00032:+00072:-00041:002845.2712:03672
03673:-00042:+00094:-00106:002845.2712:03673
03674:-00068:+00110:-00067:002849.9853:03674
03675:-00027:+00115:-00023:002849.9853:03675
03676:-00031:+00125:-00023:002849.9853:03676
03677:+00007:+00127:-00042:002849.9853:03677
03678:+00003:+00110:+00013:002849.9853:03678
03679:+00008:+00095:-00012:002849.9853:03679
03680:-00003:+00096:+00090:002849.9853:03680
03681:+00030:+00066:+00026:002776.4475:03681
03682:-00023:+00070:-00004:002776.4475:03682
03683:-00020:+00039:-00069:002776.4475:03683
03684:-00012:+00034:-00056:002776.4475:03684
03685:-00052:+00002:-00185:002776.4475:03685
03686:-00064:-00012:-00090:002776.4475:03686
03687:-00029:-00036:-00045:002776.4475:03687
03688:-00018:-00050:+00017:002845.3481:03688
03689:-00034:-00041:+00036:002845.3481:03689
03690:+00026:-00046:+00114:002845.3481:03690
03691:+00049:-00023:+00114:002845.3481:03691
03692:+00077:-00012:+00121:002845.3481:03692
03693:+00039:-00023:+00154:002845.3481:03693
03694:+00075:-00033:+00076:002845.3481:03694
03695:+00035:-00046:+00068:002856.3659:03695
03696:+00077:-00035:-00103:002856.3659:03696
03697:-00004:-00049:-00128:002856.3659:03697
03698:+00065:-00054:-00155:002856.3659:03698
03699:-00021:-00067:+00014:002856.3659:03699
03700:+00034:-00072:+00025:002856.3659:03700
03701:+00000:-00059:+00088:002856.3659:03701
03702:+00057:-00080:+00029:002807.7092:03702
03703:+00006:-00062:+00084:002807.7092:03703
03704:+00049:-00067:+00031:002807.7092:03704
03705:+00002:-00017:+00073:002807.7092:03705
03706:+00021:-00018:+00024:002807.7092:03706
03707:-00050:+00011:+00049:002807.7092:03707
03708:-00033:+00002:+00079:002807.7092:03708
03709:-00043:+00021:+00112:002891.0671:03709
03710:-00046:-00011:-00084:002891.0671:03710
03711:-00070:-00008:-00127:002891.0671:03711
03712:-00039:+00018:-00065:002891.0671:03712
03713:-00048:+00020:-00009:002891.0671:03713
03714:-00037:+00028:-00001:002891.0671:03714
03715:+00010:+00033:+00040:002891.0671:03715
03716:+00009:+00049:+00070:002908.8012:03716
03717:+00020:+00040:+00099:002908.8012:03717
03718:+00021:+00053:+00108:002908.8012:03718
03719:+00003:+00030:+00042:002908.8012:03719
03720:+00017:+00060:+00035:002908.8012:03720
03721:-00019:+00053:-00030:002908.8012:03721
03722:+00002:+00043:-00099:002908.8012:03722
03723:-00008:+00036:-00096:002826.7614:03723
03724:+00031:+00009:-00079:002826.7614:03724
03725:-00007:-00003:-00102:002826.7614:03725
03726:+00075:-00019:+00007:002826.7614:03726
03727:+00060:+00004:+00112:002826.7614:03727
03728:+00054:-00032:+00076:002826.7614:03728
03729:+00040:-00018:+00142:002826.7614:03729
03730:+00037:-00015:+00153:002877.7124:03730
03731:+00013:-00034:+00074:002877.7124:03731
03732:-00005:-00012:+00024:002877.7124:03732
03733:-00014:-00018:+00016:002877.7124:03733
03734:-00013:-00052:-00057:002877.7124:03734
03735:-00046:-00013:-00098:002877.7124:03735
03736:+00019:-00043:-00104:002877.7124:03736
03737:+00000:-00075:-00096:002856.2697:03737
03738:+00042:-00079:-00030:002856.2697:03738
03739:+00024:-00113:+00038:002856.2697:03739
03740:+00066:-00098:+00060:002856.2697:03740
03741:+00034:-00087:+00170:002856.2697:03741
03742:+00046:-00095:+00102:002856.2697:03742
03743:-00002:-00066:+00011:002856.2697:03743
03744:+00019:-00028:+00094:002745.7380:03744
03745:-00032:-00033:-00046:002745.7380:03745
03746:-00053:-00017:-00047:002745.7380:03746
03747:-00028:-00020:+00017:002745.7380:03747
03748:-00032:-00021:+00060:002745.7380:03748
03749:-00049:-00018:-00031:002745.7380:03749
03750:-00040:-00016:+00002:002745.7380:03750
03751:-00011:+00021:+00016:002782.2172:03751
03752:+00019:-00004:-00030:002782.2172:03752
03753:+00007:+00038:-00055:002782.2172:03753
03754:+00017:+00037:+00042:002782.2172:03754
03755:+00050:+00036:+00068:002782.2172:03755
03756:+00010:+00055:+00065:002782.2172:03756
03757:+00018:+00041:+00070:002782.2172:03757
03758:-00036:+00038:+00060:002782.2172:03758
03759:-00030:+00028:+00004:002750.9709:03759
03760:-00038:+00035:+00003:002750.9709:03760
03761:-00020:+00036:+00048:002750.9709:03761
03762:+00000:+00013:+00000:002750.9709:03762
03763:-00009:+00014:-00031:002750.9709:03763
03764:-00003:+00020:-00039:002750.9709:03764
03765:+00013:+00010:-00092:002750.9709:03765
03766:+00036:+00049:+00020:002657.9882:03766
03767:+00003:+00021:+00171:002657.9882:03767
03768:-00008:+00025:+00093:002657.9882:03768
03769:-00036:+00024:+00014:002657.9882:03769
03770:-00010:+00025:-00047:002657.9882:03770
03771:-00048:+00029:-00062:002657.9882:03771
03772:-00049:+00017:-00049:002657.9882:03772
03773:-00065:+00033:+00007:002722.1047:03773
03774:-00025:+00009:-00094:002722.1047:03774
03775:-00040:+00004:-00041:002722.1047:03775
03776:-00026:-00045:-00041:002722.1047:03776
03777:-00053:+00003:-00053:002722.1047:03777
03778:-00065:-00025:-00053:002722.1047:03778
03779:-00029:-00020:-00028:002722.1047:03779
03780:-00055:-00027:+00025:002722.1047:03780
03781:-00028:-00037:+00072:002739.1057:03781
03782:-00047:-00034:+00075:002739.1057:03782
03783:-00039:+00005:+00018:002739.1057:03783
03784:-00028:+00017:-00044:002739.1057:03784
03785:-00033:-00005:-00069:002739.1057:03785
03786:+00004:+00039:+00007:002739.1057:03786
03787:+00036:+00020:-00038:002739.1057:03787
03788:+00016:+00051:-00063:002680.9257:03788
03789:+00013:+00028:-00006:002680.9257:03789
03790:+00031:+00065:+00047:002680.9257:03790
03791:+00017:+00032:+00002:002680.9257:03791
03792:+00034:+00070:+00012:002680.9257:03792
03793:-00006:+00031:+00005:002680.9257:03793
03794:-00024:+00064:-00064:002680.9257:03794
03795:-00010:+00049:-00066:002776.1767:03795
03796:-00020:+00041:-00028:002776.1767:03796
03797:-00027:+00040:-00122:002776.1767:03797
03798:-00033:+00037:-00090:002776.1767:03798
03799:-00049:+00010:-00025:002776.1767:03799
03800:-00030:+00004:+00042:002776.1767:03800
03801:-00042:-00008:+00015:002776.1767:03801
03802:-00055:-00021:-00047:002776.1767:03802
03803:-00045:-00009:-00088:002787.2741:03803
03804:-00038:-00016:-00059:002787.2741:03804
03805:-00010:-00022:-00053:002787.2741:03805
03806:-00002:-00007:-00064:002787.2741:03806
03807:-00021:-00017:-00031:002787.2741:03807
03808:-00010:-00015:+00014:002787.2741:03808
03809:+00002:-00016:+00002:002787.2741:03809
03810:-00009:+00011:-00026:002727.7724:03810
03811:-00009:+00020:-00047:002727.7724:03811
03812:+00014:+00034:-00049:002727.7724:03812
03813:+00020:+00025:-00036:002727.7724:03813
03814:+00025:+00030:-00021:002727.7724:03814
03815:+00002:+00013:+00058:002727.7724:03815
03816:-00006:+00063:-00058:002727.7724:03816
03817:-00033:+00060:+00000:002807.1513:03817
03818:-00007:+00040:-00052:002807.1513:03818
03819:-00039:+00059:-00059:002807.1513:03819
03820:-00020:+00060:-00051:002807.1513:03820
03821:-00045:+00067:+00094:002807.1513:03821
03822:-00051:+00042:+00024:002807.1513:03822
03823:-00064:+00074:-00061:002807.1513:03823
03824:-00048:+00076:-00025:002805.8059:03824
03825:-00062:+00078:-00017:002805.8059:03825
03826:-00055:+00070:+00009:002805.8059:03826
03827:-00017:+00033:+00051:002805.8059:03827
03828:-00046:+00035:-00036:002805.8059:03828
03829:-00059:+00000:-00084:002805.8059:03829
03830:-00079:-00001:-00106:002805.8059:03830
03831:-00031:-00016:-00115:002805.8059:03831
03832:-00014:+00009:-00103:002733.7187:03832
03833:-00005:-00022:-00051:002733.7187:03833
03834:-00010:-00011:+00054:002733.7187:03834
03835:+00010:-00052:+00078:002733.7187:03835
03836:+00003:-00023:+00089:002733.7187:03836
03837:-00002:-00066:+00016:002733.7187:03837
03838:-00014:-00049:+00012:002733.7187:03838
03839:-00020:-00053:+00016:002800.9367:03839
03840:-00013:-00035:-00003:002800.9367:03840
03841:-00019:-00062:-00054:002800.9367:03841
03842:-00026:-00025:-00040:002800.9367:03842
03843:-00039:-00038:-00069:002800.9367:03843
03844:-00039:-00022:-00061:002800.9367:03844
03845:+00009:-00040:-00045:002800.9367:03845
03846:-00020:-00035:+00065:002812.0227:03846
03847:+00035:-00012:+00056:002812.0227:03847
03848:+00016:+00019:+00098:002812.0227:03848
03849:+00035:+00015:-00048:002812.0227:03849
03850:-00003:+00030:-00001:002812.0227:03850
03851:+00046:+00069:-00034:002812.0227:03851
03852:+00015:+00040:-00027:002812.0227:03852
03853:+00038:+00083:-00036:002758.0195:03853
03854:+00049:+00057:+00092:002758.0195:03854
03855:+00028:+00067:+00020:002758.0195:03855
03856:+00014:+00044:-00002:002758.0195:03856
03857:+00024:+00080:+00003:002758.0195:03857
03858:+00019:+00026:+00005:002758.0195:03858
03859:+00037:+00047:-00029:002758.0195:03859
03860:+00027:+00039:-00034:002845.2856:03860
03861:+00029:+00046:+00008:002845.2856:03861
03862:+00004:-00003:+00029:002845.2856:03862
03863:-00012:+00051:+00029:002845.2856:03863
03864:-00064:+00005:+00039:002845.2856:03864
03865:-00055:+00033:+00006:002845.2856:03865
03866:-00064:-00016:+00027:002845.2856:03866
03867:-00038:-00001:+00028:002869.2761:03867
03868:-00029:-00037:+00048:002869.2761:03868
03869:-00014:+00002:+00028:002869.2761:03869
03870:+00002:-00030:+00007:002869.2761:03870
03871:-00007:-00017:-00017:002869.2761:03871
03872:+00006:-00012:-00036:002869.2761:03872
03873:+00022:-00026:+00033:002869.2761:03873
03874:+00008:-00046:+00068:002801.3669:03874
03875:+00034:-00025:+00051:002801.3669:03875
03876:+00010:-00025:-00007:002801.3669:03876
03877:+00049:-00036:-00032:002801.3669:03877
03878:-00005:-00034:+00100:002801.3669:03878
03879:+00030:-00022:+00046:002801.3669:03879
03880:-00011:-00033:+00015:002801.3669:03880
03881:+00001:-00053:-00028:002877.8454:03881
03882:-00047:-00034:+00030:002877.8454:03882
03883:-00030:-00054:+00003:002877.8454:03883
03884:-00067:-00064:-00005:002877.8454:03884
03885:-00028:-00047:-00008:002877.8454:03885
03886:-00062:-00024:+00008:002877.8454:03886
03887:-00045:-00034:+00033:002877.8454:03887
03888:-00056:+00001:+00055:002882.3088:03888
03889:-00029:-00018:+00006:002882.3088:03889
03890:-00040:-00006:-00035:002882.3088:03890
03891:+00000:+00009:-00002:002882.3088:03891
03892:+00002:+00037:-00009:002882.3088:03892
03893:-00002:+00053:-00030:002882.3088:03893
03894:-00018:+00029:+00040:002882.3088:03894
03895:-00024:+00050:+00030:002801.3762:03895
03896:-00004:+00056:+00053:002801.3762:03896
03897:+00019:+00061:+00025:002801.3762:03897
03898:+00016:+00044:-00082:002801.3762:03898
03899:+00022:+00060:-00064:002801.3762:03899
03900:+00060:+00042:-00122:002801.3762:03900
03901:+00063:+00068:-00093:002801.3762:03901
03902:+00058:+00027:+00116:002851.7475:03902
03903:+00069:+00011:+00310:002851.7475:03903
03904:+00056:+00016:+00186:002851.7475:03904
03905:+00059:+00018:+00224:002851.7475:03905
03906:+00063:-00014:+00077:002851.7475:03906
03907:-00023:-00016:-00254:002851.7475:03907
03908:-00040:-00022:-00234:002851.7475:03908
03909:-00053:-00009:-00103:002862.7897:03909
03910:-00132:-00065:-00031:002862.7897:03910
03911:-00123:-00039:+00152:002862.7897:03911
03912:-00074:-00076:+00211:002862.7897:03912
03913:-00082:-00054:-00084:002862.7897:03913
03914:-00016:-00078:+00075:002862.7897:03914
03915:+00056:-00041:+00233:002862.7897:03915
03916:-00051:+00001:-00337:002801.3527:03916
03917:+00045:+00027:-00349:002801.3527:03917
03918:+00123:+00003:-00153:002801.3527:03918
03919:+00021:+00053:-00166:002801.3527:03919
03920:+00011:+00025:+00116:002801.3527:03920
03921:+00026:-00041:+00092:002801.3527:03921
03922:-00047:-00037:-00159:002801.3527:03922
03923:+00013:-00048:-00105:002884.3964:03923
03924:-00011:-00037:+00017:002884.3964:03924
03925:-00025:-00046:-00127:002884.3964:03925
03926:+00011:-00018:-00065:002884.3964:03926
03927:+00046:+00020:+00063:002884.3964:03927
03928:+00007:-00002:+00057:002884.3964:03928
03929:-00040:-00015:+00047:002884.3964:03929
03930:-00068:+00001:+00011:002915.4431:03930
03931:-00032:+00026:-00061:002915.4431:03931
03932:-00058:+00044:-00175:002915.4431:03932
03933:-00066:+00067:-00114:002915.4431:03933
03934:+00033:+00051:+00029:002915.4431:03934
03935:+00008:+00021:+00048:002915.4431:03935
03936:+00041:+00009:-00003:002915.4431:03936
03937:+00097:+00025:-00022:002846.1472:03937
03938:+00091:+00018:+00005:002846.1472:03938
03939:+00054:+00025:+00038:002846.1472:03939
03940:+00024:+00028:+00039:002846.1472:03940
03941:+00007:+00031:+00085:002846.1472:03941
03942:-00029:+00005:+00062:002846.1472:03942
03943:-00091:-00018:+00016:002846.1472:03943
03944:-00107:-00024:-00067:002938.3044:03944
03945:-00142:-00037:-00067:002938.3044:03945
03946:-00134:-00095:+00043:002938.3044:03946
03947:-00104:-00090:+00082:002938.3044:03947
03948:-00093:-00098:+00106:002938.3044:03948
03949:-00058:-00113:+00131:002938.3044:03949
03950:-00083:-00183:+00056:002938.3044:03950
03951:-00071:-00185:-00047:002949.4255:03951
03952:-00070:-00163:-00081:002949.4255:03952
03953:-00052:-00155:-00174:002949.4255:03953
03954:-00026:-00129:-00146:002949.4255:03954
03955:+00009:-00119:-00002:002949.4255:03955
03956:+00060:-00117:+00282:002949.4255:03956
03957:+00077:-00119:+00243:002949.4255:03957
03958:+00098:-00109:+00237:002872.4384:03958
03959:+00101:-00067:+00098:002872.4384:03959
03960:+00106:-00023:+00073:002872.4384:03960
03961:+00072:+00002:+00003:002872.4384:03961
03962:+00077:+00027:-00113:002872.4384:03962
03963:+00065:+00026:-00158:002872.4384:03963
03964:+00034:+00054:-00203:002966.0869:03964
03965:-00001:+00051:-00186:002966.0869:03965
03966:-00037:+00046:-00147:002966.0869:03966
03967:-00007:+00060:-00014:002966.0869:03967
03968:+00003:+00076:+00111:002966.0869:03968
03969:+00016:+00082:+00182:002966.0869:03969
03970:+00011:+00125:+00254:002966.0869:03970
03971:+00021:+00132:+00170:002963.1462:03971
03972:+00063:+00176:-00129:002963.1462:03972
03973:+00047:+00136:-00053:002963.1462:03973
03974:+00001:+00144:-00025:002963.1462:03974
03975:-00014:+00125:-00070:002963.1462:03975
03976:+00025:+00108:-00124:002963.1462:03976
03977:+00058:+00086:-00105:002963.1462:03977
03978:+00078:+00064:-00059:002865.8002:03978
03979:+00096:+00048:+00023:002865.8002:03979
03980:+00110:-00001:+00074:002865.8002:03980
03981:+00127:+00022:+00052:002865.8002:03981
03982:+00124:+00004:+00065:002865.8002:03982
03983:+00054:-00022:+00125:002865.8002:03983
03984:+00014:-00052:+00112:002865.8002:03984
03985:-00031:-00053:+00078:002904.4709:03985
03986:-00076:-00053:-00049:002904.4709:03986
03987:-00093:-00093:+00053:002904.4709:03987
03988:-00121:-00114:+00009:002904.4709:03988
03989:-00139:-00145:-00016:002904.4709:03989
03990:-00106:-00161:+00003:002904.4709:03990
03991:-00047:-00148:-00068:002904.4709:03991
03992:-00048:-00178:-00056:002849.9375:03992
03993:-00005:-00154:-00010:002849.9375:03993
03994:+00034:-00159:+00106:002849.9375:03994
03995:+00069:-00104:+00058:002849.9375:03995
03996:+00076:-00096:+00138:002849.9375:03996
03997:+00096:-00013:+00119:002849.9375:03997
03998:+00020:-00044:+00074:002849.9375:03998
03999:+00034:+00030:-00017:002739.8256:03999
04000:+00017:-00009:-00004:002739.8256:04000
04001:+00032:+00041:-00094:002739.8256:04001
04002:-00007:-00002:-00062:002739.8256:04002
04003:+00027:+00027:+00007:002739.8256:04003
04004:+00015:+00018:-00029:002739.8256:04004
04005:+00021:+00041:-00028:002739.8256:04005
04006:+00003:+00015:+00046:002739.8256:04006
04007:-00001:+00030:+00037:002764.0102:04007
04008:-00026:+00065:+00061:002764.0102:04008
04009:-00081:+00079:+00119:002764.0102:04009
04010:-00117:+00070:-00030:002764.0102:04010
04011:-00142:+00079:-00008:002764.0102:04011
04012:-00103:+00063:+00032:002764.0102:04012
04013:-00144:+00076:+00006:002764.0102:04013
04014:-00101:+00083:-00130:002751.0378:04014
04015:-00067:+00100:-00152:002751.0378:04015
04016:-00010:+00068:+00164:002751.0378:04016
04017:-00038:+00033:+00110:002751.0378:04017
04018:-00024:+00062:-00016:002751.0378:04018
04019:+00029:+00010:-00037:002751.0378:04019
04020:-00003:+00031:-00030:002751.0378:04020
04021:-00022:+00009:+00023:002680.8698:04021
04022:+00005:+00020:+00008:002680.8698:04022
04023:-00028:+00004:-00067:002680.8698:04023
04024:-00012:-00021:-00026:002680.8698:04024
04025:-00033:-00052:-00005:002680.8698:04025
04026:-00063:-00049:-00047:002680.8698:04026
04027:-00083:-00055:-00059:002680.8698:04027
04028:-00027:-00054:-00023:002680.8698:04028
04029:-00030:-00072:-00024:002764.0512:04029
04030:+00003:-00067:+00018:002764.0512:04030
04031:-00035:-00075:+00031:002764.0512:04031
04032:-00003:-00044:+00001:002764.0512:04032
04033:+00016:-00043:-00017:002764.0512:04033
04034:+00011:-00021:-00034:002764.0512:04034
04035:-00008:-00032:+00024:002764.0512:04035
04036:+00009:-00012:-00028:002799.6770:04036
04037:+00002:+00023:-00042:002799.6770:04037
04038:+00007:+00001:-00061:002799.6770:04038
04039:+00016:+00011:-00063:002799.6770:04039
04040:+00019:+00026:-00086:002799.6770:04040
04041:+00005:+00035:-00044:002799.6770:04041
04042:+00019:+00049:-00050:002799.6770:04042
04043:-00021:+00042:-00005:002758.0104:04043
04044:-00013:+00054:-00024:002758.0104:04044
04045:-00048:+00065:-00004:002758.0104:04045
04046:-00047:+00054:-00068:002758.0104:04046
04047:-00063:+00054:+00008:002758.0104:04047
04048:-00045:+00030:-00027:002758.0104:04048
04049:-00042:+00049:-00016:002758.0104:04049
04050:-00063:+00049:-00035:002864.7785:04050
04051:-00028:+00064:+00032:002864.7785:04051
04052:-00050:+00030:+00010:002864.7785:04052
04053:-00010:+00051:+00034:002864.7785:04053
04054:-00010:+00035:+00000:002864.7785:04054
04055:+00000:+00053:-00028:002864.7785:04055
04056:-00009:+00028:-00028:002864.7785:04056
04057:+00014:+00034:-00061:002882.3088:04057
04058:+00008:+00048:-00002:002882.3088:04058
04059:+00045:+00010:+00077:002882.3088:04059
04060:+00024:-00004:+00106:002882.3088:04060
04061:+00042:+00006:+00026:002882.3088:04061
04062:+00010:-00008:-00033:002882.3088:04062
04063:+00021:-00015:-00066:002882.3088:04063
04064:+00008:-00011:+00018:002820.4423:04064
04065:+00034:-00030:+00019:002820.4423:04065
04066:+00009:-00031:-00016:002820.4423:04066
04067:+00011:-00033:-00032:002820.4423:04067
04068:+00003:-00046:+00009:002820.4423:04068
04069:+00004:-00016:+00024:002820.4423:04069
04070:-00026:-00032:-00007:002820.4423:04070
04071:-00040:+00008:+00027:002891.1613:04071
04072:-00042:-00017:+00028:002891.1613:04072
04073:-00040:-00018:-00021:002891.1613:04073
04074:-00026:+00022:-00022:002891.1613:04074
04075:-00036:+00024:+00013:002891.1613:04075
04076:-00010:+00032:+00047:002891.1613:04076
04077:-00019:+00031:+00063:002891.1613:04077
04078:-00013:+00030:+00016:002882.3574:04078
04079:+00000:+00066:-00067:002882.3574:04079
04080:-00024:+00065:-00047:002882.3574:04080
04081:+00000:+00043:-00060:002882.3574:04081
04082:-00012:+00066:-00079:002882.3574:04082
04083:-00007:+00044:+00017:002882.3574:04083
04084:-00019:+00025:+00094:002882.3574:04084
04085:+00017:+00055:+00061:002776.4797:04085
04086:+00001:+00041:+00044:002776.4797:04086
04087:-00001:+00022:+00029:002776.4797:04087
04088:-00037:+00025:-00048:002776.4797:04088
04089:-00035:+00022:-00090:002776.4797:04089
04090:-00028:+00015:-00078:002776.4797:04090
04091:-00053:-00020:+00019:002776.4797:04091
04092:-00055:+00016:+00003:002838.8535:04092
04093:-00044:+00004:-00017:002838.8535:04093
04094:-00016:+00018:+00021:002838.8535:04094
04095:-00014:+00009:+00015:002838.8535:04095
04096:-00001:-00003:+00013:002838.8535:04096
04097:-00023:-00010:+00009:002838.8535:04097
04098:+00004:+00000:+00026:002838.8535:04098
04099:+00007:-00007:-00048:002824.5434:04099
04100:+00002:+00008:-00064:002824.5434:04100
04101:-00002:+00007:-00048:002824.5434:04101
04102:-00012:+00005:-00011:002824.5434:04102
04103:+00007:-00017:-00039:002824.5434:04103
04104:-00018:-00013:+00005:002824.5434:04104
04105:+00018:-00042:+00046:002824.5434:04105
04106:+00005:-00028:+00091:002745.8605:04106
04107:+00024:-00029:+00035:002745.8605:04107
04108:+00014:-00022:-00010:002745.8605:04108
04109:+00011:-00034:-00010:002745.8605:04109
04110:-00010:-00026:+00035:002745.8605:04110
04111:-00021:-00014:-00026:002745.8605:04111
04112:+00000:-00031:-00009:002745.8605:04112
04113:+00016:+00004:+00019:002745.8605:04113
04114:-00020:-00031:-00021:002826.1086:04114
04115:+00015:-00005:+00013:002826.1086:04115
04116:-00008:+00009:+00008:002826.1086:04116
04117:+00029:+00028:-00026:002826.1086:04117
04118:+00021:+00015:+00025:002826.1086:04118
04119:+00010:+00052:+00001:002826.1086:04119
04120:+00016:+00016:-00020:002826.1086:04120
04121:+00027:+00063:-00003:002837.2192:04121
04122:-00004:+00032:+00008:002837.2192:04122
04123:+00009:+00043:-00001:002837.2192:04123
04124:-00015:+00028:+00000:002837.2192:04124
04125:-00001:+00045:+00002:002837.2192:04125
04126:-00032:+00021:-00008:002837.2192:04126
04127:-00017:-00003:+00022:002837.2192:04127
04128:-00045:+00007:-00006:002782.6079:04128
04129:-00036:-00003:-00018:002782.6079:04129
04130:-00040:-00017:+00030:002782.6079:04130
04131:-00037:-00015:+00045:002782.6079:04131
04132:-00031:+00003:+00100:002782.6079:04132
04133:-00035:-00015:+00065:002782.6079:04133
04134:-00042:+00006:+00006:002782.6079:04134
04135:-00042:-00008:-00033:002871.2995:04135
04136:-00030:-00017:+00062:002871.2995:04136
04137:-00017:-00031:+00017:002871.2995:04137
04138:-00050:-00030:-00011:002871.2995:04138
04139:+00017:-00030:-00036:002871.2995:04139
04140:+00005:-00034:+00043:002871.2995:04140
04141:+00007:-00048:-00014:002871.2995:04141
04142:+00030:+00018:-00024:002875.8115:04142
04143:+00038:-00030:-00050:002875.8115:04143
04144:+00035:+00003:+00010:002875.8115:04144
04145:+00043:-00019:+00044:002875.8115:04145
04146:+00035:+00003:+00025:002875.8115:04146
04147:+00011:-00004:+00022:002875.8115:04147
04148:-00025:-00001:+00043:002875.8115:04148
04149:-00014:+00001:+00066:002807.7189:04149
04150:-00059:-00021:+00079:002807.7189:04150
04151:-00065:-00005:-00018:002807.7189:04151
04152:-00088:-00020:+00007:002807.7189:04152
04153:-00058:+00000:-00051:002807.7189:04153
04154:-00098:-00020:-00128:002807.7189:04154
04155:-00070:+00035:-00140:002807.7189:04155
04156:-00096:-00002:-00061:002891.0571:04156
04157:-00031:+00032:-00022:002891.0571:04157
04158:-00031:+00015:+00065:002891.0571:04158
04159:+00051:+00058:+00055:002891.0571:04159
04160:+00030:+00063:+00032:002891.0571:04160
04161:+00037:+00089:+00023:002891.0571:04161
04162:+00045:+00070:+00003:002891.0571:04162
04163:+00035:+00115:-00034:002888.8742:04163
04164:-00003:+00067:-00053:002888.8742:04164
04165:+00013:+00076:-00033:002888.8742:04165
04166:-00006:+00026:-00093:002888.8742:04166
04167:+00020:+00068:-00108:002888.8742:04167
04168:+00000:+00025:-00107:002888.8742:04168
04169:+00026:+00055:-00059:002888.8742:04169
04170:+00015:+00019:-00010:002814.0327:04170
04171:+00040:+00027:+00026:002814.0327:04171
04172:-00007:-00036:+00129:002814.0327:04172
04173:+00007:+00009:+00052:002814.0327:04173
04174:-00051:-00032:+00044:002814.0327:04174
04175:-00056:-00031:-00007:002814.0327:04175
04176:-00111:-00037:-00108:002814.0327:04176
04177:-00078:-00030:-00108:002871.3041:04177
04178:-00075:-00027:-00087:002871.3041:04178
04179:-00067:-00010:-00090:002871.3041:04179
04180:-00027:-00025:-00046:002871.3041:04180
04181:+00018:-00029:+00003:002871.3041:04181
04182:-00002:-00048:+00052:002871.3041:04182
04183:+00078:-00031:+00083:002871.3041:04183
04184:+00026:-00030:+00083:002856.3513:04184
04185:+00066:+00022:+00003:002856.3513:04185
04186:+00021:+00023:-00132:002856.3513:04186
04187:+00053:+00049:-00195:002856.3513:04187
04188:+00001:+00033:+00048:002856.3513:04188
04189:+00007:+00001:+00034:002856.3513:04189
04190:-00047:+00014:-00006:002856.3513:04190
04191:+00047:+00036:-00087:002776.4289:04191
04192:+00007:+00021:-00002:002776.4289:04192
04193:+00006:+00012:+00047:002776.4289:04193
04194:-00021:+00019:+00091:002776.4289:04194
04195:-00010:+00015:+00115:002776.4289:04195
04196:-00009:+00001:+00056:002776.4289:04196
04197:-00024:+00015:-00054:002776.4289:04197
04198:-00025:+00015:-00001:002838.8151:04198
04199:-00050:+00020:-00020:002838.8151:04199
04200:-00049:+00024:+00005:002838.8151:04200
04201:-00042:+00021:-00022:002838.8151:04201
04202:-00031:+00011:+00053:002838.8151:04202
04203:-00053:-00005:+00044:002838.8151:04203
04204:-00001:+00006:+00008:002838.8151:04204
04205:+00018:+00000:+00013:002830.7773:04205
04206:+00036:+00004:+00030:002830.7773:04206
04207:+00012:-00022:+00069:002830.7773:04207
04208:+00034:-00011:+00070:002830.7773:04208
04209:+00021:-00023:+00084:002830.7773:04209
04210:+00017:-00024:+00018:002830.7773:04210
04211:+00020:-00046:+00034:002830.7773:04211
04212:-00002:-00050:+00048:002764.0935:04212
04213:-00035:-00045:-00034:002764.0935:04213
04214:-00031:-00048:+00052:002764.0935:04214
04215:-00002:-00062:+00046:002764.0935:04215
04216:-00023:-00048:-00008:002764.0935:04216
04217:+00033:-00028:-00042:002764.0935:04217
04218:-00008:-00052:+00028:002764.0935:04218
04219:+00036:-00028:+00061:002832.4165:04219
04220:+00020:-00035:+00165:002832.4165:04220
04221:+00063:+00003:+00031:002832.4165:04221
04222:+00018:-00019:+00069:002832.4165:04222
04223:+00066:+00019:-00028:002832.4165:04223
04224:+00009:+00013:+00058:002832.4165:04224
04225:+00025:+00011:-00025:002832.4165:04225
04226:+00001:+00011:-00038:002830.7683:04226
04227:+00030:+00021:-00067:002830.7683:04227
04228:-00010:+00002:-00053:002830.7683:04228
04229:+00038:-00003:-00082:002830.7683:04229
04230:+00031:-00021:+00068:002830.7683:04230
04231:+00029:-00024:+00012:002830.7683:04231
04232:-00001:-00023:+00030:002830.7683:04232
04233:-00007:-00024:+00084:002830.7683:04233
04234:-00014:-00027:+00072:002745.8017:04234
04235:-00053:-00046:+00032:002745.8017:04235
04236:-00020:-00032:+00005:002745.8017:04236
04237:-00050:-00029:+00046:002745.8017:04237
04238:-00023:-00022:+00067:002745.8017:04238
04239:-00047:-00031:+00011:002745.8017:04239
04240:-00029:-00028:+00025:002745.8017:04240
04241:-00074:-00060:-00003:002800.8432:04241
04242:-00020:-00009:-00082:002800.8432:04242
04243:-00067:-00033:-00041:002800.8432:04243
04244:+00002:-00017:-00022:002800.8432:04244
04245:-00027:-00048:-00013:002800.8432:04245
04246:+00011:-00017:+00033:002800.8432:04246
04247:+00013:-00030:+00100:002800.8432:04247
04248:+00029:-00021:+00060:002793.4086:04248
04249:-00003:-00032:-00002:002793.4086:04249
04250:+00061:+00024:-00011:002793.4086:04250
04251:-00003:-00015:-00054:002793.4086:04251
04252:+00018:+00020:-00091:002793.4086:04252
04253:+00030:+00022:+00037:002793.4086:04253
04254:+00014:+00008:-00019:002793.4086:04254
04255:+00014:+00015:-00012:002727.7502:04255
04256:+00007:-00002:-00012:002727.7502:04256
04257:-00015:+00016:+00004:002727.7502:04257
04258:-00039:+00036:+00032:002727.7502:04258
04259:+00002:+00083:-00027:002727.7502:04259
04260:-00036:+00070:-00014:002727.7502:04260
04261:-00017:+00075:+00024:002727.7502:04261
04262:-00016:+00040:+00018:002794.7031:04262
04263:-00064:+00095:-00007:002794.7031:04263
04264:-00031:+00041:-00093:002794.7031:04264
04265:-00048:+00066:-00101:002794.7031:04265
04266:-00001:+00047:-00071:002794.7031:04266
04267:-00036:+00029:+00112:002794.7031:04267
04268:+00000:+00013:+00039:002794.7031:04268
04269:-00016:+00015:+00058:002794.7031:04269
04270:+00017:-00033:-00006:002799.6352:04270
04271:-00026:+00006:-00011:002799.6352:04271
04272:+00020:-00028:-00005:002799.6352:04272
04273:-00013:-00027:-00012:002799.6352:04273
04274:+00010:-00046:-00078:002799.6352:04274
04275:+00005:-00064:-00009:002799.6352:04275
04276:-00004:-00078:+00008:002799.6352:04276
04277:+00018:-00053:+00019:002727.8081:04277
04278:-00007:-00091:-00011:002727.8081:04278
04279:+00005:-00060:-00018:002727.8081:04279
04280:+00019:-00054:+00035:002727.8081:04280
04281:+00007:-00062:-00010:002727.8081:04281
04282:-00025:-00066:-00037:002727.8081:04282
04283:+00009:-00024:+00001:002727.8081:04283
04284:+00005:-00040:-00016:002794.6564:04284
04285:+00013:-00021:-00049:002794.6564:04285
04286:+00018:-00010:-00031:002794.6564:04286
04287:+00008:+00008:-00027:002794.6564:04287
04288:+00017:-00002:-00014:002794.6564:04288
04289:+00019:-00019:-00036:002794.6564:04289
04290:+00004:+00009:-00058:002794.6564:04290
04291:+00005:+00004:-00033:002799.6215:04291
04292:-00010:+00017:-00070:002799.6215:04292
04293:-00037:+00034:-00019:002799.6215:04293
04294:+00017:+00038:-00032:002799.6215:04294
04295:-00040:+00038:-00013:002799.6215:04295
04296:-00036:+00045:+00024:002799.6215:04296
04297:-00054:+00026:-00019:002799.6215:04297
04298:-00039:+00065:-00004:002799.6215:04298
04299:-00048:+00039:-00028:002739.8664:04299
04300:-00043:+00054:-00064:002739.8664:04300
04301:-00029:+00044:-00012:002739.8664:04301
04302:-00011:+00029:-00047:002739.8664:04302
04303:-00026:+00012:-00093:002739.8664:04303
04304:-00001:+00043:-00098:002739.8664:04304
04305:-00024:+00017:-00048:002739.8664:04305
04306:-00025:+00032:-00029:002819.8149:04306
04307:+00039:+00026:-00008:002819.8149:04307
04308:+00046:+00027:+00014:002819.8149:04308
04309:+00064:-00005:-00036:002819.8149:04309
04310:+00053:+00040:-00011:002819.8149:04310
04311:+00058:+00024:-00015:002819.8149:04311
04312:+00037:+00014:-00030:002819.8149:04312
04313:+00032:+00002:-00090:002837.1669:04313
04314:+00036:+00000:-00085:002837.1669:04314
04315:+00013:-00007:-00072:002837.1669:04315
04316:+00007:-00051:-00023:002837.1669:04316
04317:-00007:-00052:-00035:002837.1669:04317
04318:-00024:-00043:+00072:002837.1669:04318
04319:-00015:-00078:+00067:002837.1669:04319
04320:-00007:-00024:+00049:002764.1210:04320
04321:-00020:-00043:-00031:002764.1210:04321
04322:-00013:-00042:-00049:002764.1210:04322
04323:-00050:-00065:-00019:002764.1210:04323
04324:-00015:-00043:-00045:002764.1210:04324
04325:-00065:-00045:-00056:002764.1210:04325
04326:-00033:-00050:-00076:002764.1210:04326
04327:-00065:-00061:-00025:002838.8632:04327
04328:-00039:-00049:+00019:002838.8632:04328
04329:+00005:-00046:+00011:002838.8632:04329
04330:+00031:-00032:+00081:002838.8632:04330
04331:+00051:+00002:+00064:002838.8632:04331
04332:+00041:+00022:+00055:002838.8632:04332
04333:+00063:+00028:+00023:002838.8632:04333
04334:+00063:+00012:-00021:002849.9375:04334
04335:+00051:+00051:-00051:002849.9375:04335
04336:+00007:+00051:-00030:002849.9375:04336
04337:+00018:+00052:+00007:002849.9375:04337
04338:-00003:+00037:+00022:002849.9375:04338
04339:-00019:+00032:+00032:002849.9375:04339
04340:-00008:+00009:+00018:002849.9375:04340
04341:-00004:+00011:+00069:002776.4055:04341
04342:+00001:+00008:+00075:002776.4055:04342
04343:-00024:-00021:+00078:002776.4055:04343
04344:-00017:-00014:+00061:002776.4055:04344
04345:-00055:-00019:+00011:002776.4055:04345
04346:-00048:-00007:-00078:002776.4055:04346
04347:-00071:-00019:-00056:002776.4055:04347
04348:-00065:-00014:+00028:002851.7231:04348
04349:-00041:-00019:+00085:002851.7231:04349
04350:-00020:-00020:+00079:002851.7231:04350
04351:+00012:+00007:+00125:002851.7231:04351
04352:+00032:+00006:+00092:002851.7231:04352
04353:+00061:+00011:+00013:002851.7231:04353
04354:+00065:-00002:+00027:002851.7231:04354
04355:+00068:+00013:-00044:002843.5427:04355
04356:+00055:+00016:-00060:002843.5427:04356
04357:+00057:+00030:+00032:002843.5427:04357
04358:+00023:+00005:-00003:002843.5427:04358
04359:+00003:+00037:-00030:002843.5427:04359
04360:-00012:-00004:-00020:002843.5427:04360
04361:-00029:-00002:-00029:002843.5427:04361
04362:-00028:-00036:-00054:002764.0112:04362
04363:-00067:-00011:+00028:002764.0112:04363
04364:-00059:-00045:+00155:002764.0112:04364
04365:-00094:-00049:+00123:002764.0112:04365
04366:-00071:-00036:+00105:002764.0112:04366
04367:-00086:-00019:+00021:002764.0112:04367
04368:-00092:-00028:-00107:002764.0112:04368
04369:-00117:-00016:-00104:002764.0112:04369
04370:-00109:-00036:-00113:002819.7299:04370
04371:-00115:-00010:-00123:002819.7299:04371
04372:-00043:-00020:-00012:002819.7299:04372
04373:-00032:+00033:+00082:002819.7299:04373
04374:+00010:+00002:+00048:002819.7299:04374
04375:+00042:+00016:+00068:002819.7299:04375
04376:+00084:+00027:+00105:002819.7299:04376
04377:+00067:+00027:+00100:002837.0483:04377
04378:+00072:+00016:-00012:002837.0483:04378
04379:+00096:+00053:+00005:002837.0483:04379
04380:+00081:+00050:-00094:002837.0483:04380
04381:+00041:+00042:-00096:002837.0483:04381
04382:+00041:+00042:-00067:002837.0483:04382
04383:+00036:+00052:-00056:002837.0483:04383
04384:+00052:+00054:+00017:002757.9555:04384
04385:+00039:+00037:+00078:002757.9555:04385
04386:+00035:+00031:+00071:002757.9555:04386
04387:+00032:+00040:+00036:002757.9555:04387
04388:+00011:+00046:+00072:002757.9555:04388
04389:-00012:+00064:+00096:002757.9555:04389
04390:-00035:+00063:+00050:002757.9555:04390
04391:-00089:+00048:-00015:002845.2761:04391
04392:-00086:+00029:-00068:002845.2761:04392
04393:-00130:+00037:-00122:002845.2761:04393
04394:-00110:-00003:-00109:002845.2761:04394
04395:-00089:-00009:-00110:002845.2761:04395
04396:-00069:-00013:-00047:002845.2761:04396
04397:-00020:-00038:-00043:002845.2761:04397
04398:+00005:-00040:+00030:002849.9423:04398
04399:+00009:-00078:+00063:002849.9423:04399
04400:+00011:-00063:+00107:002849.9423:04400
04401:+00021:-00056:+00062:002849.9423:04401
04402:-00020:-00042:+00086:002849.9423:04402
04403:-00001:-00027:+00020:002849.9423:04403
04404:-00027:-00007:+00003:002849.9423:04404
04405:-00029:-00007:-00081:002782.6777:04405
04406:-00051:+00001:-00056:002782.6777:04406
04407:-00034:+00023:-00045:002782.6777:04407
04408:-00011:+00020:-00017:002782.6777:04408
04409:-00036:+00016:+00009:002782.6777:04409
04410:-00021:+00025:-00032:002782.6777:04410
04411:-00017:+00026:-00039:002782.6777:04411
04412:+00004:+00063:-00024:002871.2209:04412
04413:-00021:+00069:-00003:002871.2209:04413
04414:-00018:+00043:+00022:002871.2209:04414
04415:-00034:+00058:+00048:002871.2209:04415
04416:-00020:+00056:+00008:002871.2209:04416
04417:-00030:+00059:-00037:002871.2209:04417
04418:-00019:+00029:-00058:002871.2209:04418
04419:-00002:+00011:-00115:002882.2839:04419
04420:+00023:+00023:-00134:002882.2839:04420
04421:+00040:+00008:-00052:002882.2839:04421
04422:+00069:+00008:+00018:002882.2839:04422
04423:+00077:+00002:+00050:002882.2839:04423
04424:+00086:+00015:+00009:002882.2839:04424
04425:+00067:+00010:+00019:002882.2839:04425
04426:+00082:+00049:-00016:002826.7805:04426
04427:+00062:+00040:+00055:002826.7805:04427
04428:+00047:+00060:+00060:002826.7805:04428
04429:-00007:+00061:+00013:002826.7805:04429
04430:-00010:+00096:-00025:002826.7805:04430
04431:-00052:+00070:-00060:002826.7805:04431
04432:-00053:+00055:-00206:002826.7805:04432
04433:-00047:+00026:-00238:002917.8979:04433
04434:-00054:+00028:-00065:002917.8979:04434
04435:-00069:-00012:+00108:002917.8979:04435
04436:-00057:-00014:+00066:002917.8979:04436
04437:-00053:-00042:-00047:002917.8979:04437
04438:-00036:-00043:-00044:002917.8979:04438
04439:-00021:-00068:-00090:002917.8979:04439
04440:+00018:-00041:-00080:002915.4479:04440
04441:+00029:-00076:-00126:002915.4479:04441
04442:+00046:-00049:+00023:002915.4479:04442
04443:+00038:-00023:+00079:002915.4479:04443
04444:+00011:-00037:+00062:002915.4479:04444
04445:+00046:-00040:+00042:002915.4479:04445
04446:+00040:-00032:+00120:002915.4479:04446
04447:+00031:-00048:+00161:002826.7229:04447
04448:+00025:-00008:+00128:002826.7229:04448
04449:+00011:+00007:+00003:002826.7229:04449
04450:+00056:-00002:-00123:002826.7229:04450
04451:+00043:+00066:-00214:002826.7229:04451
04452:+00044:+00046:-00164:002826.7229:04452
04453:+00003:+00054:-00040:002826.7229:04453
04454:-00009:+00012:+00065:002864.7492:04454
04455:-00012:+00037:+00109:002864.7492:04455
04456:-00031:+00039:+00035:002864.7492:04456
04457:-00076:+00015:-00009:002864.7492:04457
04458:-00054:+00034:+00014:002864.7492:04458
04459:-00066:+00054:+00056:002864.7492:04459
04460:-00036:+00036:+00042:002864.7492:04460
04461:-00069:+00032:+00055:002830.8198:04461
04462:-00070:+00032:+00064:002830.8198:04462
04463:-00066:+00022:-00016:002830.8198:04463
04464:-00032:+00026:-00063:002830.8198:04464
04465:-00055:-00004:+00024:002830.8198:04465
04466:-00001:+00020:+00021:002830.8198:04466
04467:-00024:+00020:+00020:002830.8198:04467
04468:+00007:+00013:+00005:002727.7814:04468
04469:+00014:+00009:+00052:002727.7814:04469
04470:+00018:+00014:+00007:002727.7814:04470
04471:+00020:-00005:+00068:002727.7814:04471
04472:-00003:+00023:+00015:002727.7814:04472
04473:-00005:+00021:+00000:002727.7814:04473
04474:-00009:-00004:+00051:002727.7814:04474
04475:-00018:-00021:+00017:002782.3188:04475
04476:+00002:+00002:+00030:002782.3188:04476
04477:-00009:-00033:-00030:002782.3188:04477
04478:-00035:-00047:+00014:002782.3188:04478
04479:+00018:-00047:-00055:002782.3188:04479
04480:+00006:-00049:+00013:002782.3188:04480
04481:+00045:-00049:+00113:002782.3188:04481
04482:+00045:-00027:+00077:002782.3188:04482
04483:+00062:+00008:-00051:002787.2558:04483
04484:+00044:+00000:+00006:002787.2558:04484
04485:+00048:+00013:+00046:002787.2558:04485
04486:+00018:+00035:+00065:002787.2558:04486
04487:-00005:+00034:+00088:002787.2558:04487
04488:-00004:+00053:+00009:002787.2558:04488
04489:-00022:+00051:-00046:002787.2558:04489
04490:-00034:+00025:-00109:002715.9758:04490
04491:-00037:+00030:+00009:002715.9758:04491
04492:+00000:+00037:+00022:002715.9758:04492
04493:-00048:+00035:+00009:002715.9758:04493
04494:-00025:+00017:+00014:002715.9758:04494
04495:-00051:-00001:+00079:002715.9758:04495
04496:-00016:-00019:+00012:002715.9758:04496
04497:-00041:-00007:+00099:002800.9130:04497
04498:-00014:-00032:+00069:002800.9130:04498
04499:-00055:-00007:+00079:002800.9130:04499
04500:-00033:-00012:-00047:002800.9130:04500
04501:-00033:+00017:-00012:002800.9130:04501
04502:+00004:-00034:-00065:002800.9130:04502
04503:+00000:-00022:-00049:002800.9130:04503
04504:-00006:-00018:-00028:002824.4824:04504
04505:-00019:-00017:+00005:002824.4824:04505
04506:-00015:-00021:-00008:002824.4824:04506
04507:-00024:+00030:+00032:002824.4824:04507
04508:-00015:+00017:+00035:002824.4824:04508
04509:-00022:+00029:+00069:002824.4824:04509
04510:-00023:+00048:+00067:002824.4824:04510
04511:-00007:+00041:+00018:002757.9602:04511
04512:-00041:+00052:-00007:002757.9602:04512
04513:-00013:+00042:-00051:002757.9602:04513
04514:-00031:+00048:-00103:002757.9602:04514
04515:-00026:+00010:-00043:002757.9602:04515
04516:-00033:+00002:+00039:002757.9602:04516
04517:-00033:-00016:-00006:002757.9602:04517
04518:-00046:-00014:-00046:002832.4787:04518
04519:-00039:-00007:+00035:002832.4787:04519
04520:-00028:+00002:+00113:002832.4787:04520
04521:-00038:-00028:+00099:002832.4787:04521
04522:-00034:+00004:+00080:002832.4787:04522
04523:+00011:-00005:+00017:002832.4787:04523
04524:-00010:+00025:-00056:002832.4787:04524
04525:-00008:+00028:-00102:002832.4787:04525
04526:+00034:+00028:-00028:002849.8801:04526
04527:+00007:+00045:-00080:002849.8801:04527
04528:+00010:+00067:-00058:002849.8801:04528
04529:+00041:+00050:-00010:002849.8801:04529
04530:+00045:+00044:-00040:002849.8801:04530
04531:+00060:+00050:-00036:002849.8801:04531
04532:+00041:+00032:-00003:002849.8801:04532
04533:+00044:+00029:+00037:002770.2175:04533
04534:+00022:+00016:+00016:002770.2175:04534
04535:+00018:+00016:-00037:002770.2175:04535
04536:-00024:+00027:-00030:002770.2175:04536
04537:+00002:-00004:-00088:002770.2175:04537
04538:-00027:+00005:-00042:002770.2175:04538
04539:-00040:+00004:-00053:002770.2175:04539
04540:-00061:-00036:-00034:002851.7377:04540
04541:-00037:-00017:+00004:002851.7377:04541
04542:-00070:-00038:+00098:002851.7377:04542
04543:-00036:-00046:-00013:002851.7377:04543
04544:-00064:-00037:+00026:002851.7377:04544
04545:-00008:-00051:-00048:002851.7377:04545
04546:-00033:-00031:-00019:002851.7377:04546
04547:-00015:-00028:-00111:002843.5522:04547
04548:-00051:-00035:-00046:002843.5522:04548
04549:-00031:-00025:-00062:002843.5522:04549
04550:-00011:-00026:-00051:002843.5522:04550
04551:-00008:-00014:-00057:002843.5522:04551
04552:-00002:-00013:-00027:002843.5522:04552
04553:+00013:-00035:+00032:002843.5522:04553
04554:+00033:-00049:+00104:002764.1071:04554
04555:+00032:-00051:+00076:002764.1071:04555
04556:+00013:-00026:+00003:002764.1071:04556
04557:+00018:-00051:-00007:002764.1071:04557
04558:-00013:-00024:-00051:002764.1071:04558
04559:-00045:-00023:-00072:002764.1071:04559
04560:-00036:-00012:-00024:002764.1071:04560
04561:-00057:-00028:-00068:002832.4455:04561
04562:-00045:+00018:-00087:002832.4455:04562
04563:-00043:+00008:+00007:002832.4455:04563
04564:-00014:+00021:+00025:002832.4455:04564
04565:-00032:+00029:+00034:002832.4455:04565
04566:+00001:+00067:+00074:002832.4455:04566
04567:-00025:+00052:+00068:002832.4455:04567
04568:-00039:+00062:-00029:002830.8012:04568
04569:-00012:+00058:-00010:002830.8012:04569
04570:-00024:+00056:-00085:002830.8012:04570
04571:-00017:+00058:-00119:002830.8012:04571
04572:+00004:+00041:-00057:002830.8012:04572
04573:+00009:+00028:-00049:002830.8012:04573
04574:+00009:+00034:-00046:002830.8012:04574
04575:+00040:+00022:+00083:002764.0017:04575
04576:+00041:+00003:+00087:002764.0017:04576
04577:+00063:-00010:+00036:002764.0017:04577
04578:+00021:-00006:+00067:002764.0017:04578
04579:+00013:-00012:+00023:002764.0017:04579
04580:-00002:-00003:+00008:002764.0017:04580
04581:-00015:-00014:-00041:002764.0017:04581
04582:-00028:-00017:-00094:002838.7768:04582
04583:-00057:-00009:-00091:002838.7768:04583
04584:-00048:-00036:+00043:002838.7768:04584
04585:-00063:-00046:-00007:002838.7768:04585
04586:-00033:-00014:+00055:002838.7768:04586
04587:-00026:-00046:+00051:002838.7768:04587
04588:+00019:-00033:+00089:002838.7768:04588
04589:-00008:-00024:+00008:002849.9567:04589
04590:+00010:-00011:-00034:002849.9567:04590
04591:-00014:-00024:-00046:002849.9567:04591
04592:-00021:-00024:-00007:002849.9567:04592
04593:-00053:-00035:+00015:002849.9567:04593
04594:-00012:-00051:-00027:002849.9567:04594
04595:-00037:-00037:-00059:002849.9567:04595
04596:-00020:-00063:-00033:002849.9567:04596
04597:+00018:-00045:+00106:002776.3642:04597
04598:+00047:-00061:+00084:002776.3642:04598
04599:+00030:-00021:+00043:002776.3642:04599
04600:+00026:-00030:+00050:002776.3642:04600
04601:+00032:-00002:+00054:002776.3642:04601
04602:-00003:+00009:-00037:002776.3642:04602
04603:-00010:+00032:+00019:002776.3642:04603
04604:-00037:+00039:-00023:002851.6359:04604
04605:-00056:+00062:+00039:002851.6359:04605
04606:-00048:+00046:+00039:002851.6359:04606
04607:-00070:+00086:+00033:002851.6359:04607
04608:-00032:+00060:-00063:002851.6359:04608
04609:-00016:+00097:-00005:002851.6359:04609
04610:-00024:+00075:+00007:002851.6359:04610
04611:-00017:+00079:-00009:002849.8464:04611
04612:+00001:+00072:+00006:002849.8464:04612
04613:-00033:+00068:+00030:002849.8464:04613
04614:-00056:+00041:-00024:002849.8464:04614
04615:-00055:+00031:-00066:002849.8464:04615
04616:-00048:+00025:-00047:002849.8464:04616
04617:-00030:+00021:-00097:002849.8464:04617
04618:-00012:+00033:-00004:002770.1621:04618
04619:-00010:+00018:+00017:002770.1621:04619
04620:+00006:+00014:-00025:002770.1621:04620
04621:+00033:-00004:+00067:002770.1621:04621
04622:+00045:+00015:+00176:002770.1621:04622
04623:+00019:+00020:+00083:002770.1621:04623
04624:+00024:+00027:-00031:002770.1621:04624
04625:+00008:+00016:-00085:002832.4311:04625
04626:+00019:+00013:-00091:002832.4311:04626
04627:-00015:-00002:+00008:002832.4311:04627
04628:-00002:+00000:+00078:002832.4311:04628
04629:-00065:-00024:+00165:002832.4311:04629
04630:-00038:-00006:-00013:002832.4311:04630
04631:-00052:-00023:-00093:002832.4311:04631
04632:-00054:-00027:-00078:002843.4904:04632
04633:-00074:-00052:-00051:002843.4904:04633
04634:-00048:-00036:+00008:002843.4904:04634
04635:-00065:-00065:+00084:002843.4904:04635
04636:-00040:-00050:+00007:002843.4904:04636
04637:-00012:-00044:+00063:002843.4904:04637
04638:+00018:-00060:+00020:002843.4904:04638
04639:-00040:-00058:+00007:002782.6264:04639
04640:+00038:-00050:+00016:002782.6264:04640
04641:+00025:-00056:+00121:002782.6264:04641
04642:+00054:-00047:+00053:002782.6264:04642
04643:+00031:-00007:+00008:002782.6264:04643
04644:+00040:+00009:-00057:002782.6264:04644
04645:-00003:-00019:-00008:002782.6264:04645
04646:-00003:+00008:-00052:002877.8156:04646
04647:-00036:+00021:-00009:002877.8156:04647
04648:-00038:+00033:-00062:002877.8156:04648
04649:-00044:+00065:+00023:002877.8156:04649
04650:-00040:+00050:+00054:002877.8156:04650
04651:-00058:+00047:+00036:002877.8156:04651
04652:-00064:+00044:+00019:002877.8156:04652
04653:-00084:+00046:+00001:002902.0405:04653
04654:-00085:+00037:-00018:002902.0405:04654
04655:-00063:+00040:+00013:002902.0405:04655
04656:-00046:+00032:+00048:002902.0405:04656
04657:-00064:+00043:-00096:002902.0405:04657
04658:-00013:+00050:-00127:002902.0405:04658
04659:+00020:+00029:-00127:002902.0405:04659
04660:+00029:+00034:+00034:002839.6445:04660
04661:+00079:+00014:+00098:002839.6445:04661
04662:+00095:+00021:+00096:002839.6445:04662
04663:+00095:-00002:+00059:002839.6445:04663
04664:+00100:+00001:+00058:002839.6445:04664
04665:+00097:+00001:+00069:002839.6445:04665
04666:+00056:-00008:+00058:002839.6445:04666
04667:+00047:-00035:+00079:002931.4653:04667
04668:+00012:-00047:+00017:002931.4653:04668
04669:-00001:-00060:-00004:002931.4653:04669
04670:-00010:-00077:+00029:002931.4653:04670
04671:-00028:-00094:-00009:002931.4653:04671
04672:-00048:-00103:-00003:002931.4653:04672
04673:-00001:-00104:+00034:002931.4653:04673
04674:-00007:-00124:+00055:002942.4592:04674
04675:+00036:-00105:-00017:002942.4592:04675
04676:+00034:-00103:+00059:002942.4592:04676
04677:+00050:-00100:+00055:002942.4592:04677
04678:+00036:-00096:+00066:002942.4592:04678
04679:+00026:-00071:+00048:002942.4592:04679
04680:+00006:-00056:+00039:002942.4592:04680
04681:+00005:-00063:-00037:002859.1635:04681
04682:-00008:-00063:-00055:002859.1635:04682
04683:+00016:-00028:-00090:002859.1635:04683
04684:+00005:-00050:-00080:002859.1635:04684
04685:-00009:-00035:+00051:002859.1635:04685
04686:-00008:-00011:+00082:002859.1635:04686
04687:+00005:-00017:+00017:002859.1635:04687
04688:+00033:+00004:+00000:002897.6933:04688
04689:+00024:+00039:+00020:002897.6933:04689
04690:+00028:+00010:-00003:002897.6933:04690
04691:+00022:+00040:+00030:002897.6933:04691
04692:-00007:+00015:+00025:002897.6933:04692
04693:+00003:+00054:+00051:002897.6933:04693
04694:-00037:+00015:-00016:002897.6933:04694
04695:-00038:+00048:-00060:002869.2468:04695
04696:-00039:+00018:-00014:002869.2468:04696
04697:-00017:+00033:+00025:002869.2468:04697
04698:-00023:-00003:-00001:002869.2468:04698
04699:-00013:-00007:+00012:002869.2468:04699
04700:+00000:-00032:+00008:002869.2468:04700
04701:+00005:-00025:-00065:002869.2468:04701
04702:-00012:-00052:-00012:002757.9372:04702
04703:-00024:-00052:+00026:002757.9372:04703
04704:-00022:-00048:+00018:002757.9372:04704
04705:-00017:-00050:-00034:002757.9372:04705
04706:-00015:-00060:-00027:002757.9372:04706
04707:-00036:-00065:-00030:002757.9372:04707
04708:-00019:-00052:-00065:002757.9372:04708
04709:+00013:-00064:-00017:002794.6752:04709
04710:-00023:-00058:+00095:002794.6752:04710
04711:-00017:-00078:+00005:002794.6752:04711
04712:-00033:-00063:+00042:002794.6752:04712
04713:+00000:-00079:+00023:002794.6752:04713
04714:-00051:-00071:-00038:002794.6752:04714
04715:-00026:-00065:-00082:002794.6752:04715
04716:-00063:-00043:-00014:002768.9943:04716
04717:-00037:-00062:-00075:002768.9943:04717
04718:-00050:-00022:+00006:002768.9943:04718
04719:-00022:-00046:-00004:002768.9943:04719
04720:-00055:-00011:+00015:002768.9943:04720
04721:+00001:-00010:-00005:002768.9943:04721
04722:-00020:+00001:+00039:002768.9943:04722
04723:-00008:-00007:+00041:002768.9943:04723
04724:-00023:-00002:+00063:002680.7749:04724
04725:-00011:-00003:-00059:002680.7749:04725
04726:+00000:+00031:-00063:002680.7749:04726
04727:+00020:+00035:-00063:002680.7749:04727
04728:+00013:+00068:-00074:002680.7749:04728
04729:-00003:+00031:-00038:002680.7749:04729
04730:+00036:+00045:+00014:002680.7749:04730
04731:+00022:+00041:+00053:002763.9511:04731
04732:+00063:+00066:+00014:002763.9511:04732
04733:+00031:+00065:+00004:002763.9511:04733
04734:+00039:+00067:+00049:002763.9511:04734
04735:-00004:+00049:+00049:002763.9511:04735
04736:+00007:+00043:+00009:002763.9511:04736
04737:-00020:+00030:-00073:002763.9511:04737
04738:-00010:+00013:-00044:002775.1264:04738
04739:-00065:+00017:-00012:002775.1264:04739
04740:-00062:-00008:+00024:002775.1264:04740
04741:-00085:-00025:-00010:002775.1264:04741
04742:-00063:-00043:-00033:002775.1264:04742
04743:-00081:-00042:+00030:002775.1264:04743
04744:-00046:-00043:+00026:002775.1264:04744
04745:-00039:-00058:-00009:002727.8308:04745
04746:-00021:-00060:-00071:002727.8308:04746
04747:-00015:-00050:-00052:002727.8308:04747
04748:+00019:-00022:-00019:002727.8308:04748
04749:+00016:+00008:+00032:002727.8308:04749
04750:+00063:+00022:-00009:002727.8308:04750
04751:+00047:+00032:+00010:002727.8308:04751
04752:+00055:+00028:+00017:002826.0898:04752
04753:+00034:+00051:+00062:002826.0898:04753
04754:+00075:+00046:-00017:002826.0898:04754
04755:+00025:+00057:-00013:002826.0898:04755
04756:+00056:+00109:-00048:002826.0898:04756
04757:+00012:+00089:+00036:002826.0898:04757
04758:+00033:+00103:-00003:002826.0898:04758
04759:-00015:+00087:-00010:002826.0898:04759
04760:-00016:+00115:-00025:002843.4804:04760
04761:-00042:+00084:+00010:002843.4804:04761
04762:-00047:+00062:+00016:002843.4804:04762
04763:-00062:+00045:+00006:002843.4804:04763
04764:-00097:+00030:+00003:002843.4804:04764
04765:-00100:+00019:+00023:002843.4804:04765
04766:-00084:+00034:+00054:002843.4804:04766
04767:-00028:-00012:+00038:002770.2082:04767
04768:-00041:-00017:-00010:002770.2082:04768
04769:+00014:+00005:-00022:002770.2082:04769
04770:-00004:-00009:+00003:002770.2082:04770
04771:+00047:-00017:-00004:002770.2082:04771
04772:+00030:-00020:-00013:002770.2082:04772
04773:+00027:+00020:-00051:002770.2082:04773
04774:+00023:-00002:-00051:002858.1994:04774
04775:+00063:+00015:+00006:002858.1994:04775
04776:+00023:+00033:-00011:002858.1994:04776
04777:+00050:+00050:+00008:002858.1994:04777
04778:+00009:+00039:-00035:002858.1994:04778
04779:+00027:+00044:+00000:002858.1994:04779
04780:+00023:+00035:+00051:002858.1994:04780
04781:+00008:+00049:-00028:002849.9470:04781
04782:-00010:+00039:-00005:002849.9470:04782
04783:-00025:+00011:+00053:002849.9470:04783
04784:-00028:-00006:-00036:002849.9470:04784
04785:-00078:-00021:-00083:002849.9470:04785
04786:-00079:-00010:+00054:002849.9470:04786
04787:-00097:-00024:+00069:002849.9470:04787
04788:-00062:-00010:+00015:002776.3918:04788
04789:-00059:+00008:-00024:002776.3918:04789
04790:-00060:+00019:+00025:002776.3918:04790
04791:-00045:+00003:-00038:002776.3918:04791
04792:-00038:+00041:+00085:002776.3918:04792
04793:-00001:+00011:-00006:002776.3918:04793
04794:-00018:+00065:+00005:002776.3918:04794
04795:+00008:+00046:+00038:002851.7329:04795
04796:+00009:+00053:-00014:002851.7329:04796
04797:+00027:+00070:-00083:002851.7329:04797
04798:+00022:+00066:-00033:002851.7329:04798
04799:+00028:+00064:-00002:002851.7329:04799
04800:+00033:+00046:+00009:002851.7329:04800
04801:+00032:+00052:+00026:002851.7329:04801
04802:+00005:+00039:+00011:002843.5043:04802
04803:-00013:+00011:+00008:002843.5043:04803
04804:-00053:+00003:+00002:002843.5043:04804
04805:-00033:+00008:-00044:002843.5043:04805
04806:-00041:-00007:-00009:002843.5043:04806
04807:-00050:-00013:-00012:002843.5043:04807
04808:-00042:-00046:+00039:002843.5043:04808
04809:-00027:-00038:-00034:002757.9326:04809
04810:-00026:-00062:+00033:002757.9326:04810
04811:-00023:-00079:+00009:002757.9326:04811
04812:-00030:-00069:+00034:002757.9326:04812
04813:+00005:-00054:+00051:002757.9326:04813
04814:-00001:-00061:+00072:002757.9326:04814
04815:-00008:-00059:-00002:002757.9326:04815
04816:-00008:-00023:-00009:002819.7436:04816
04817:+00016:-00043:-00010:002819.7436:04817
04818:-00004:-00037:-00026:002819.7436:04818
04819:+00012:-00027:+00018:002819.7436:04819
04820:+00032:-00027:+00048:002819.7436:04820
04821:-00002:-00037:+00002:002819.7436:04821
04822:+00031:-00026:+00027:002819.7436:04822
04823:-00020:-00032:+00008:002824.5200:04823
04824:-00020:-00021:+00094:002824.5200:04824
04825:+00001:-00011:+00094:002824.5200:04825
04826:+00035:-00010:+00004:002824.5200:04826
04827:+00005:-00005:+00023:002824.5200:04827
04828:+00002:-00017:-00026:002824.5200:04828
04829:-00027:+00022:-00002:002824.5200:04829
04830:-00014:-00001:-00016:002824.5200:04830
04831:-00053:+00024:+00001:002757.9465:04831
04832:-00018:+00030:-00156:002757.9465:04832
04833:-00010:+00025:-00073:002757.9465:04833
04834:-00004:+00027:-00042:002757.9465:04834
04835:+00014:+00065:+00034:002757.9465:04835
04836:+00034:+00052:+00030:002757.9465:04836
04837:+00029:+00096:+00022:002757.9465:04837
04838:+00027:+00082:-00024:002851.7182:04838
04839:+00036:+00077:-00005:002851.7182:04839
04840:-00006:+00076:+00025:002851.7182:04840
04841:+00014:+00075:-00001:002851.7182:04841
04842:-00006:+00083:-00018:002851.7182:04842
04843:-00009:+00061:-00053:002851.7182:04843
04844:-00020:+00051:-00060:002851.7182:04844
04845:-00053:+00048:-00015:002856.2985:04845
04846:-00042:+00005:+00014:002856.2985:04846
04847:-00038:+00008:-00012:002856.2985:04847
04848:-00030:-00018:-00031:002856.2985:04848
04849:-00052:-00019:-00010:002856.2985:04849
04850:-00030:+00004:-00008:002856.2985:04850
04851:-00024:-00010:-00009:002856.2985:04851
04852:-00022:+00006:+00017:002807.6809:04852
04853:-00014:+00017:+00017:002807.6809:04853
04854:-00019:+00019:+00032:002807.6809:04854
04855:-00022:+00020:+00001:002807.6809:04855
04856:-00007:+00023:+00051:002807.6809:04856
04857:-00013:+00009:-00013:002807.6809:04857
04858:+00000:+00011:-00048:002807.6809:04858
04859:+00006:+00001:-00065:002877.8405:04859
04860:-00003:-00003:-00037:002877.8405:04860
04861:-00005:+00021:-00071:002877.8405:04861
04862:+00014:-00017:-00047:002877.8405:04862
04863:+00010:+00008:-00072:002877.8405:04863
04864:+00012:+00006:-00034:002877.8405:04864
04865:+00027:+00003:-00005:002877.8405:04865
04866:+00020:-00021:+00037:002888.9035:04866
04867:+00008:+00003:+00056:002888.9035:04867
04868:+00007:+00002:+00040:002888.9035:04868
04869:-00021:+00020:-00013:002888.9035:04869
04870:-00027:-00014:+00001:002888.9035:04870
04871:-00034:+00013:-00031:002888.9035:04871
04872:-00032:+00013:-00061:002888.9035:04872
04873:-00017:+00037:-00062:002820.3754:04873
04874:-00018:+00039:-00026:002820.3754:04874
04875:+00002:+00046:-00046:002820.3754:04875
04876:-00006:+00050:-00035:002820.3754:04876
04877:-00009:+00058:+00021:002820.3754:04877
04878:+00015:+00043:-00022:002820.3754:04878
04879:+00002:+00059:-00010:002820.3754:04879
04880:+00009:+00044:+00018:002904.3952:04880
04881:-00008:+00085:+00006:002904.3952:04881
04882:-00023:+00040:-00036:002904.3952:04882
04883:-00040:+00057:-00127:002904.3952:04883
04884:-00049:+00043:-00117:002904.3952:04884
04885:-00039:+00045:-00009:002904.3952:04885
04886:-00034:+00038:+00132:002904.3952:04886
04887:-00013:+00012:+00128:002895.4594:04887
04888:-00035:+00018:+00111:002895.4594:04888
04889:-00023:+00013:+00063:002895.4594:04889
04890:-00039:+00017:-00084:002895.4594:04890
04891:-00022:+00020:-00129:002895.4594:04891
04892:+00004:+00012:-00118:002895.4594:04892
04893:+00013:+00011:-00078:002895.4594:04893
04894:-00006:+00003:+00027:002826.6943:04894
04895:+00015:-00013:+00070:002826.6943:04895
04896:-00004:-00007:+00081:002826.6943:04896
04897:+00009:-00016:+00063:002826.6943:04897
04898:-00007:-00020:+00046:002826.6943:04898
04899:+00032:-00018:+00048:002826.6943:04899
04900:+00046:+00007:-00021:002897.7832:04900
04901:+00066:-00019:-00091:002897.7832:04901
04902:+00037:+00018:-00022:002897.7832:04902
04903:+00039:+00007:-00044:002897.7832:04903
04904:+00029:-00004:-00064:002897.7832:04904
04905:+00054:+00001:-00045:002897.7832:04905
04906:+00044:+00020:+00019:002897.7832:04906
04907:+00077:+00028:-00015:002902.0356:04907
04908:+00045:+00028:+00026:002902.0356:04908
04909:+00060:+00042:+00047:002902.0356:04909
04910:+00025:+00062:+00044:002902.0356:04910
04911:-00005:+00062:-00021:002902.0356:04911
04912:-00039:+00097:-00018:002902.0356:04912
04913:-00038:+00077:-00086:002902.0356:04913
04914:-00046:+00092:-00099:002839.6203:04914
04915:-00075:+00099:-00049:002839.6203:04915
04916:-00090:+00070:+00057:002839.6203:04916
04917:-00099:+00063:+00024:002839.6203:04917
04918:-00110:+00023:-00010:002839.6203:04918
04919:-00079:+00007:-00049:002839.6203:04919
04920:-00093:+00005:-00026:002839.6203:04920
04921:-00061:-00009:+00023:002911.0783:04921
04922:-00056:-00004:+00069:002911.0783:04922
04923:-00001:+00023:+00065:002911.0783:04923
04924:+00008:-00027:+00048:002911.0783:04924
04925:+00037:-00024:-00017:002911.0783:04925
04926:+00082:-00062:-00028:002911.0783:04926
04927:+00113:-00064:+00017:002911.0783:04927
04928:+00106:-00059:+00038:002915.4282:04928
04929:+00067:-00055:+00170:002915.4282:04929
04930:+00083:-00080:+00178:002915.4282:04930
04931:+00093:-00081:+00146:002915.4282:04931
04932:+00107:-00068:+00052:002915.4282:04932
04933:+00084:-00086:+00062:002915.4282:04933
04934:+00030:-00085:+00019:002915.4282:04934
04935:+00019:-00090:+00033:002820.3615:04935
04936:-00008:-00055:+00002:002820.3615:04936
04937:-00049:-00043:-00067:002820.3615:04937
04938:-00062:-00011:-00040:002820.3615:04938
04939:-00084:-00027:-00064:002820.3615:04939
04940:-00041:-00032:-00036:002820.3615:04940
04941:-00036:-00048:+00061:002820.3615:04941
04942:-00029:-00031:+00131:002858.1799:04942
04943:-00066:-00072:+00171:002858.1799:04943
04944:-00068:-00044:+00098:002858.1799:04944
04945:-00031:-00064:+00073:002858.1799:04945
04946:-00036:-00015:-00132:002858.1799:04946
04947:-00051:-00033:-00067:002858.1799:04947
04948:-00041:-00030:-00045:002858.1799:04948
04949:-00049:-00038:-00020:002805.7687:04949
04950:-00064:-00018:+00010:002805.7687:04950
04951:-00031:-00009:+00055:002805.7687:04951
04952:-00068:-00001:+00082:002805.7687:04952
04953:-00027:+00000:+00056:002805.7687:04953
04954:-00040:+00025:+00113:002805.7687:04954
04955:-00022:+00025:+00097:002805.7687:04955
04956:-00027:+00053:+00070:002805.7687:04956
04957:-00032:+00041:+00035:002704.1308:04957
04958:-00068:+00054:-00046:002704.1308:04958
04959:-00031:+00069:-00113:002704.1308:04959
04960:-00051:+00056:-00080:002704.1308:04960
04961:-00016:+00032:-00072:002704.1308:04961
04962:-00015:+00040:-00022:002704.1308:04962
04963:+00003:+00033:+00018:002704.1308:04963
04964:+00006:+00016:+00027:002739.8466:04964
04965:+00013:-00006:-00026:002739.8466:04965
04966:+00025:+00017:-00047:002739.8466:04966
04967:+00023:+00018:+00045:002739.8466:04967
04968:+00045:+00015:+00035:002739.8466:04968
04969:+00022:+00022:-00018:002739.8466:04969
04970:+00049:-00016:+00155:002739.8466:04970
04971:+00012:-00009:+00053:002727.3332:04971
04972:-00052:-00012:-00097:002727.3332:04972
04973:-00035:-00027:-00089:002727.3332:04973
04974:-00012:-00042:-00049:002727.3332:04974
04975:-00041:-00073:+00051:002727.3332:04975
04976:-00018:-00080:+00080:002727.3332:04976
04977:+00004:-00095:+00035:002727.3332:04977
04978:-00015:-00068:-00086:002727.3332:04978
04979:+00001:-00078:-00008:002652.2441:04979
04980:-00051:-00054:+00009:002652.2441:04980
04981:-00012:-00053:-00025:002652.2441:04981
04982:-00025:-00046:-00014:002652.2441:04982
04983:+00015:-00045:+00005:002652.2441:04983
04984:-00022:-00032:+00031:002652.2441:04984
04985:+00000:-00010:-00004:002652.2441:04985
04986:-00011:-00002:-00018:002739.8381:04986
04987:-00022:-00008:-00046:002739.8381:04987
04988:-00019:+00006:-00037:002739.8381:04988
04989:-00012:-00017:-00017:002739.8381:04989
04990:-00033:-00013:+00000:002739.8381:04990
04991:-00053:-00015:-00049:002739.8381:04991
04992:-00031:+00019:-00043:002739.8381:04992
04993:-00042:-00006:-00081:002739.8381:04993
04994:-00061:+00013:-00030:002769.1120:04994
04995:-00080:+00000:+00003:002769.1120:04995
04996:-00061:+00023:-00007:002769.1120:04996
04997:-00045:+00021:+00009:002769.1120:04997
04998:-00042:+00011:+00001:002769.1120:04998
04999:-00063:+00023:+00035:002769.1120:04999
05000:-00011:+00016:+00024:002769.1120:05000
05001:-00020:+00012:-00030:002733.8171:05001
05002:-00039:+00034:-00108:002733.8171:05002
05003:-00017:+00011:-00052:002733.8171:05003
05004:+00017:+00016:-00042:002733.8171:05004
05005:-00021:+00033:-00007:002733.8171:05005
05006:-00007:+00048:-00059:002733.8171:05006
05007:+00015:+00038:-00036:002733.8171:05007
05008:+00027:+00041:-00009:002832.5073:05008
05009:+00009:+00052:+00015:002832.5073:05009
05010:+00036:+00055:-00037:002832.5073:05010
05011:+00034:+00049:-00032:002832.5073:05011
05012:+00028:+00028:-00039:002832.5073:05012
05013:+00014:+00049:-00022:002832.5073:05013
05014:+00008:+00053:-00035:002832.5073:05014
05015:+00009:+00022:-00033:002856.4287:05015
05016:+00033:+00016:-00006:002856.4287:05016
05017:+00009:-00001:+00009:002856.4287:05017
05018:+00015:+00022:-00011:002856.4287:05018
05019:-00003:-00017:-00048:002856.4287:05019
05020:+00018:+00001:-00056:002856.4287:05020
05021:+00008:-00008:-00094:002856.4287:05021
05022:+00027:+00023:-00033:002788.8842:05022
05023:+00024:+00008:-00046:002788.8842:05023
05024:+00016:+00019:-00053:002788.8842:05024
05025:+00023:-00009:-00006:002788.8842:05025
05026:-00015:-00001:+00001:002788.8842:05026
05027:-00021:-00010:-00041:002788.8842:05027
05028:-00032:-00014:-00042:002788.8842:05028
05029:-00005:-00017:-00039:002858.2626:05029
05030:-00025:+00008:-00028:002858.2626:05030
05031:-00001:+00004:+00005:002858.2626:05031
05032:-00030:+00006:+00018:002858.2626:05032
05033:-00012:-00018:-00039:002858.2626:05033
05034:-00035:-00015:-00029:002858.2626:05034
05035:-00019:+00004:+00021:002858.2626:05035
05036:-00033:-00012:+00014:002849.9567:05036
05037:-00009:-00015:+00002:002849.9567:05037
05038:-00017:-00017:-00011:002849.9567:05038
05039:+00016:-00001:-00036:002849.9567:05039
05040:-00050:-00026:+00023:002849.9567:05040
05041:-00002:-00029:-00009:002849.9567:05041
05042:-00051:-00062:+00029:002849.9567:05042
05043:-00006:-00030:-00065:002770.2636:05043
05044:-00040:-00034:-00037:002770.2636:05044
05045:+00009:-00018:+00006:002770.2636:05045
05046:-00023:-00036:+00088:002770.2636:05046
05047:+00008:-00030:-00022:002770.2636:05047
05048:+00000:-00018:+00034:002770.2636:05048
05049:+00024:-00033:-00002:002770.2636:05049
05050:+00045:-00009:+00044:002845.2954:05050
05051:+00006:+00001:+00096:002845.2954:05051
05052:+00018:-00005:+00015:002845.2954:05052
05053:+00014:+00018:+00006:002845.2954:05053
05054:+00013:+00016:+00013:002845.2954:05054
05055:+00013:+00013:+00051:002845.2954:05055
05056:+00003:+00016:+00049:002845.2954:05056
05057:+00005:+00012:+00038:002862.7072:05057
05058:+00019:+00018:-00031:002862.7072:05058
05059:+00018:+00030:+00047:002862.7072:05059
05060:+00017:+00049:-00033:002862.7072:05060
05061:+00004:+00047:+00018:002862.7072:05061
05062:+00008:+00013:+00019:002862.7072:05062
05063:+00019:+00007:+00081:002862.7072:05063
05064:-00003:+00006:+00026:002795.0905:05064
05065:-00013:-00010:-00021:002795.0905:05065
05066:-00020:-00012:-00014:002795.0905:05066
05067:-00013:-00020:-00052:002795.0905:05067
05068:-00018:-00046:-00013:002795.0905:05068
05069:+00012:-00029:-00034:002795.0905:05069
05070:-00012:-00064:+00017:002795.0905:05070
05071:+00030:-00042:+00000:002871.1718:05071
05072:-00012:-00067:+00076:002871.1718:05072
05073:+00030:-00054:+00053:002871.1718:05073
05074:-00011:-00068:-00001:002871.1718:05074
05075:+00024:-00049:+00040:002871.1718:05075
05076:-00023:-00053:+00047:002871.1718:05076
05077:+00018:-00064:+00036:002871.1718:05077
05078:-00024:-00038:+00037:002862.6926:05078
05079:+00014:-00065:-00031:002862.6926:05079
05080:-00036:-00038:-00019:002862.6926:05080
05081:+00005:-00063:+00095:002862.6926:05081
05082:-00019:-00026:+00106:002862.6926:05082
05083:-00019:-00065:+00071:002862.6926:05083
05084:-00015:-00037:+00058:002862.6926:05084
05085:-00012:-00028:+00029:002862.6926:05085
05086:+00002:-00022:-00014:002776.3500:05086
05087:-00025:-00025:-00022:002776.3500:05087
05088:-00034:-00017:+00013:002776.3500:05088
05089:-00050:-00027:+00054:002776.3500:05089
05090:-00025:+00001:-00015:002776.3500:05090
05091:-00055:-00018:+00036:002776.3500:05091
05092:-00017:+00016:+00012:002776.3500:05092
05093:-00031:+00019:+00012:002845.1506:05093
05094:-00013:+00022:+00111:002845.1506:05094
05095:-00034:+00008:+00089:002845.1506:05095
05096:+00001:+00014:+00007:002845.1506:05096
05097:-00002:+00021:-00065:002845.1506:05097
05098:-00024:+00052:-00027:002845.1506:05098
05099:-00016:+00027:-00096:002845.1506:05099
05100:+00018:+00059:-00090:002849.8515:05100
05101:+00004:+00056:-00026:002849.8515:05101
05102:+00006:+00079:-00043:002849.8515:05102
05103:+00015:+00049:+00052:002849.8515:05103
05104:+00014:+00064:+00000:002849.8515:05104
05105:+00010:+00040:-00031:002849.8515:05105
05106:+00012:+00063:-00030:002849.8515:05106
05107:+00008:+00063:-00037:002776.3596:05107
05108:+00000:+00057:-00115:002776.3596:05108
05109:-00004:+00055:-00047:002776.3596:05109
05110:-00035:+00043:-00077:002776.3596:05110
05111:-00017:+00045:-00117:002776.3596:05111
05112:-00025:+00047:-00075:002776.3596:05112
05113:+00003:+00051:-00010:002776.3596:05113
05114:-00013:+00007:-00050:002832.4072:05114
05115:-00003:+00015:+00026:002832.4072:05115
05116:+00007:-00036:+00107:002832.4072:05116
05117:+00030:-00004:+00095:002832.4072:05117
05118:+00023:-00031:+00113:002832.4072:05118
05119:+00051:-00036:+00071:002832.4072:05119
05120:+00020:-00061:-00015:002832.4072:05120
05121:+00007:-00063:-00120:002837.0959:05121
05122:-00036:-00082:-00139:002837.0959:05122
05123:-00051:-00087:-00185:002837.0959:05123
05124:-00053:-00106:-00129:002837.0959:05124
05125:+00000:-00072:+00089:002837.0959:05125
05126:-00023:-00094:+00164:002837.0959:05126
05127:-00049:-00091:+00076:002837.0959:05127
05128:-00021:-00092:-00015:002770.1853:05128
05129:+00014:-00042:-00015:002770.1853:05129
05130:+00019:-00033:-00070:002770.1853:05130
05131:-00008:-00015:-00085:002770.1853:05131
05132:+00031:+00010:-00013:002770.1853:05132
05133:+00015:+00000:+00111:002770.1853:05133
05134:+00003:+00002:+00041:002770.1853:05134
05135:-00028:+00019:-00073:002864.6611:05135
05136:-00033:-00018:-00153:002864.6611:05136
05137:+00001:-00001:-00161:002864.6611:05137
05138:+00010:-00019:+00032:002864.6611:05138
05139:+00025:-00002:+00177:002864.6611:05139
05140:+00025:-00017:+00186:002864.6611:05140
05141:+00026:+00000:+00015:002864.6611:05141
05142:+00012:+00039:-00033:002875.7336:05142
05143:-00002:+00067:-00075:002875.7336:05143
05144:-00026:+00046:-00030:002875.7336:05144
05145:-00032:+00062:-00051:002875.7336:05145
05146:-00024:+00078:-00056:002875.7336:05146
05147:-00009:+00093:-00109:002875.7336:05147
05148:-00014:+00084:-00063:002875.7336:05148
05149:+00003:+00064:-00002:002801.2868:05149
05150:-00018:+00070:+00006:002801.2868:05150
05151:+00019:+00055:-00025:002801.2868:05151
05152:+00003:+00018:+00031:002801.2868:05152
05153:+00005:+00023:+00082:002801.2868:05153
05154:-00042:+00005:+00012:002801.2868:05154
05155:-00047:+00020:-00006:002801.2868:05155
05156:-00079:-00010:-00048:002864.6857:05156
05157:-00061:-00020:-00041:002864.6857:05157
05158:-00066:-00011:+00011:002864.6857:05158
05159:-00045:-00022:+00084:002864.6857:05159
05160:-00030:-00081:+00065:002864.6857:05160
05161:+00005:-00064:+00051:002864.6857:05161
05162:+00012:-00075:+00070:002864.6857:05162
05163:+00006:-00039:+00006:002849.8701:05163
05164:+00030:-00062:-00018:002849.8701:05164
05165:+00040:-00022:+00045:002849.8701:05165
05166:+00035:-00060:+00032:002849.8701:05166
05167:+00012:-00006:-00046:002849.8701:05167
05168:-00022:+00006:+00017:002849.8701:05168
05169:-00020:+00017:-00006:002849.8701:05169
05170:-00034:-00018:+00007:002757.9326:05170
05171:+00019:+00012:-00027:002757.9326:05171
05172:-00021:-00015:+00045:002757.9326:05172
05173:+00014:-00015:+00067:002757.9326:05173
05174:-00003:-00016:-00021:002757.9326:05174
05175:+00019:+00021:+00032:002757.9326:05175
05176:-00019:-00035:+00055:002757.9326:05176
05177:+00005:+00000:+00045:002757.9326:05177
05178:-00024:+00001:+00065:002807.0996:05178
05179:+00013:+00016:+00026:002807.0996:05179
05180:+00010:+00019:-00038:002807.0996:05180
05181:+00025:+00048:-00111:002807.0996:05181
05182:+00035:+00016:-00045:002807.0996:05182
05183:+00063:+00045:-00032:002807.0996:05183
05184:+00067:+00042:+00005:002807.0996:05184
05185:+00080:+00064:+00082:002781.1936:05185
05186:+00091:+00070:+00189:002781.1936:05186
05187:+00057:+00045:+00145:002781.1936:05187
05188:+00062:+00050:+00082:002781.1936:05188
05189:+00034:+00051:+00008:002781.1936:05189
05190:+00008:+00026:-00106:002781.1936:05190
05191:-00032:+00036:-00157:002781.1936:05191
05192:-00068:-00013:+00034:002680.8437:05192
05193:-00041:-00036:+00037:002680.8437:05193
05194:-00091:-00054:+00029:002680.8437:05194
05195:-00047:-00028:+00069:002680.8437:05195
05196:-00092:-00074:+00063:002680.8437:05196
05197:-00085:-00062:-00041:002680.8437:05197
05198:-00074:-00065:-00036:002680.8437:05198
05199:-00041:-00039:+00021:002680.8437:05199
05200:-00062:-00062:+00062:002751.8144:05200
05201:-00055:+00018:-00082:002751.8144:05201
05202:-00066:-00005:-00043:002751.8144:05202
05203:+00015:+00015:+00007:002751.8144:05203
05204:+00033:+00025:+00128:002751.8144:05204
05205:+00006:+00067:+00142:002751.8144:05205
05206:+00049:+00079:+00078:002751.8144:05206
05207:+00060:+00077:-00055:002745.0742:05207
05208:+00096:+00062:-00115:002745.0742:05208
05209:+00054:+00079:+00023:002745.0742:05209
05210:+00077:+00059:+00131:002745.0742:05210
05211:+00049:+00053:+00054:002745.0742:05211
05212:+00014:+00039:-00116:002745.0742:05212
05213:+00007:+00042:-00081:002745.0742:05213
05214:-00015:+00023:+00038:002692.4672:05214
05215:-00051:+00021:+00021:002692.4672:05215
05216:-00063:-00004:+00018:002692.4672:05216
05217:-00056:+00033:+00004:002692.4672:05217
05218:-00059:+00037:-00055:002692.4672:05218
05219:-00073:+00027:-00049:002692.4672:05219
05220:-00093:+00042:-00024:002692.4672:05220
05221:-00099:+00065:-00014:002788.4599:05221
05222:-00054:+00083:-00038:002788.4599:05222
05223:-00053:+00095:+00015:002788.4599:05223
05224:-00026:+00079:+00084:002788.4599:05224
05225:-00020:+00082:+00094:002788.4599:05225
05226:-00010:+00046:-00019:002788.4599:05226
05227:-00018:+00061:-00155:002788.4599:05227
05228:+00002:+00049:-00172:002788.4599:05228
05229:+00020:+00068:-00137:002818.2434:05229
05230:+00016:+00007:-00069:002818.2434:05230
05231:+00027:+00000:+00007:002818.2434:05231
05232:+00031:-00017:+00006:002818.2434:05232
05233:+00009:-00035:+00030:002818.2434:05233
05234:-00005:-00023:+00032:002818.2434:05234
05235:-00006:-00034:+00043:002818.2434:05235
05236:-00013:-00034:+00003:002764.0478:05236
05237:-00001:-00021:-00036:002764.0478:05237
05238:+00021:+00018:-00077:002764.0478:05238
05239:-00002:-00016:-00011:002764.0478:05239
05240:-00010:+00020:-00039:002764.0478:05240
05241:-00025:+00013:+00033:002764.0478:05241
05242:-00032:+00034:+00002:002764.0478:05242
05243:-00055:+00028:-00126:002838.7817:05243
05244:-00004:+00040:-00046:002838.7817:05244
05245:+00014:+00042:+00012:002838.7817:05245
05246:-00030:+00027:+00000:002838.7817:05246
05247:-00008:+00049:-00016:002838.7817:05247
05248:-00006:+00040:+00035:002838.7817:05248
05249:+00021:+00042:-00007:002838.7817:05249
05250:-00048:+00052:-00070:002843.4570:05250
05251:+00021:+00065:-00139:002843.4570:05251
05252:-00015:+00048:-00030:002843.4570:05252
05253:-00006:+00038:-00091:002843.4570:05253
05254:-00058:+00020:-00011:002843.4570:05254
05255:-00030:+00017:+00011:002843.4570:05255
05256:-00042:+00021:+00046:002843.4570:05256
05257:-00037:+00005:-00010:002763.9926:05257
05258:-00046:+00019:+00028:002763.9926:05258
05259:-00038:+00019:+00043:002763.9926:05259
05260:-00069:+00024:+00021:002763.9926:05260
05261:-00046:+00011:-00007:002763.9926:05261
05262:-00053:+00041:-00023:002763.9926:05262
05263:-00065:+00014:-00006:002763.9926:05263
05264:-00042:+00025:+00006:002832.3786:05264
05265:-00015:+00039:-00073:002832.3786:05265
05266:+00021:+00027:-00057:002832.3786:05266
05267:+00013:-00006:-00053:002832.3786:05267
05268:+00039:-00012:+00026:002832.3786:05268
05269:+00040:-00029:+00041:002832.3786:05269
05270:+00069:-00022:-00046:002832.3786:05270
05271:+00067:-00020:-00039:002837.0861:05271
05272:+00055:-00034:-00063:002837.0861:05272
05273:+00022:-00035:-00030:002837.0861:05273
05274:+00023:-00032:+00015:002837.0861:05274
05275:+00006:-00008:-00014:002837.0861:05275
05276:-00023:-00031:-00016:002837.0861:05276
05277:-00004:+00002:+00018:002837.0861:05277
05278:-00031:-00013:+00085:002764.0112:05278
05279:-00010:+00003:+00034:002764.0112:05279
05280:-00053:+00003:+00050:002764.0112:05280
05281:+00005:+00035:-00040:002764.0112:05281
05282:-00041:+00012:+00039:002764.0112:05282
05283:-00010:+00024:-00081:002764.0112:05283
05284:-00047:+00016:-00007:002764.0112:05284
05285:-00024:+00048:-00061:002858.1169:05285
05286:-00056:+00028:+00004:002858.1169:05286
05287:+00032:+00030:-00097:002858.1169:05287
05288:+00000:+00034:-00007:002858.1169:05288
05289:+00040:+00049:-00033:002858.1169:05289
05290:+00012:+00031:+00116:002858.1169:05290
05291:+00055:+00033:+00009:002858.1169:05291
05292:+00021:+00024:+00052:002869.2370:05292
05293:+00054:+00000:+00016:002869.2370:05293
05294:+00032:-00019:+00067:002869.2370:05294
05295:+00052:-00016:-00006:002869.2370:05295
05296:+00034:-00014:-00006:002869.2370:05296
05297:-00023:+00007:-00020:002869.2370:05297
05298:-00042:+00005:+00006:002869.2370:05298
05299:-00026:+00001:+00052:002801.2727:05299
05300:-00063:-00010:+00067:002801.2727:05300
05301:-00080:-00014:-00001:002801.2727:05301
05302:-00064:-00034:+00011:002801.2727:05302
05303:-00065:-00013:+00049:002801.2727:05303
05304:-00063:-00036:+00044:002801.2727:05304
05305:-00081:-00033:+00051:002801.2727:05305
05306:-00057:-00032:-00002:002871.2258:05306
05307:-00080:-00021:-00018:002871.2258:05307
05308:-00051:-00033:-00025:002871.2258:05308
05309:-00028:-00014:-00024:002871.2258:05309
05310:-00013:-00007:-00042:002871.2258:05310
05311:-00020:-00012:+00015:002871.2258:05311
05312:+00034:+00003:+00039:002871.2258:05312
05313:+00008:+00002:-00016:002888.8247:05313
05314:+00038:+00023:-00027:002888.8247:05314
05315:+00048:+00023:+00011:002888.8247:05315
05316:+00052:+00039:+00047:002888.8247:05316
05317:+00064:+00027:+00014:002888.8247:05317
05318:+00072:+00067:+00030:002888.8247:05318
05319:+00049:+00033:+00130:002888.8247:05319
05320:+00052:+00034:+00095:002826.7375:05320
05321:+00010:+00010:+00041:002826.7375:05321
05322:+00001:-00004:-00106:002826.7375:05322
05323:-00038:+00018:-00068:002826.7375:05323
05324:-00004:+00000:-00009:002826.7375:05324
05325:-00001:-00003:+00010:002826.7375:05325
05326:-00022:-00005:+00009:002826.7375:05326
05327:-00022:+00004:+00076:002911.0480:05327
05328:-00033:-00051:+00062:002911.0480:05328
05329:-00011:-00015:+00020:002911.0480:05329
05330:-00015:-00025:-00092:002911.0480:05330
05331:-00023:+00024:-00031:002911.0480:05331
05332:-00005:-00042:+00022:002911.0480:05332
05333:+00034:+00019:-00032:002911.0480:05333
05334:+00013:-00034:-00030:002908.7714:05334
05335:+00023:+00023:-00084:002908.7714:05335
05336:+00001:-00027:+00064:002908.7714:05336
05337:+00023:+00018:+00055:002908.7714:05337
05338:-00002:-00051:+00083:002908.7714:05338
05339:+00005:-00017:+00002:002908.7714:05339
05340:-00020:-00026:+00003:002908.7714:05340
05341:-00018:-00006:-00030:002833.1860:05341
05342:-00051:-00023:-00033:002833.1860:05342
05343:-00040:+00003:-00063:002833.1860:05343
05344:-00068:-00011:+00002:002833.1860:05344
05345:-00063:-00033:+00016:002833.1860:05345
05346:-00079:-00023:-00019:002833.1860:05346
05347:-00072:-00037:+00004:002833.1860:05347
05348:-00067:-00049:+00029:002897.6782:05348
05349:-00069:-00034:+00036:002897.6782:05349
05350:-00056:-00021:-00052:002897.6782:05350
05351:-00029:-00007:-00011:002897.6782:05351
05352:-00025:+00005:-00032:002897.6782:05352
05353:-00037:+00006:-00036:002897.6782:05353
05354:+00029:+00019:-00054:002897.6782:05354
05355:-00004:+00034:-00041:002908.6813:05355
05356:+00011:+00047:-00017:002908.6813:05356
05357:+00021:+00030:+00078:002908.6813:05357
05358:+00035:+00019:+00071:002908.6813:05358
05359:+00045:+00014:+00032:002908.6813:05359
05360:+00010:+00039:+00051:002908.6813:05360
05361:+00007:+00007:-00026:002908.6813:05361
05362:-00020:+00036:-00016:002839.5913:05362
05363:-00007:+00008:-00113:002839.5913:05363
05364:-00016:-00004:-00115:002839.5913:05364
05365:-00011:-00035:-00119:002839.5913:05365
05366:-00016:-00024:+00090:002839.5913:05366
05367:-00021:-00064:+00100:002839.5913:05367
05368:-00018:-00026:+00093:002839.5913:05368
05369:-00018:-00054:+00079:002931.5268:05369
05370:+00013:-00044:+00121:002931.5268:05370
05371:+00038:-00060:+00091:002931.5268:05371
05372:+00051:-00059:-00004:002931.5268:05372
05373:+00063:-00038:-00102:002931.5268:05373
05374:+00061:-00025:-00076:002931.5268:05374
05375:+00059:-00030:-00090:002931.5268:05375
05376:+00039:-00022:-00074:002942.5261:05376
05377:+00066:-00036:-00017:002942.5261:05377
05378:+00013:-00051:+00081:002942.5261:05378
05379:-00009:-00065:+00138:002942.5261:05379
05380:+00001:-00072:+00055:002942.5261:05380
05381:-00011:-00067:-00003:002942.5261:05381
05382:-00085:-00070:-00058:002942.5261:05382
05383:-00072:-00046:+00035:002872.3244:05383
05384:-00047:-00068:+00061:002872.3244:05384
05385:-00063:-00113:-00062:002872.3244:05385
05386:-00097:-00125:-00108:002872.3244:05386
05387:-00055:-00084:-00126:002872.3244:05387
05388:-00066:-00103:-00175:002872.3244:05388
05389:+00028:-00069:-00172:002945.0922:05389
05390:+00066:-00080:+00064:002945.0922:05390
05391:+00069:-00053:+00159:002945.0922:05391
05392:+00054:-00037:+00143:002945.0922:05392
05393:+00089:-00003:+00101:002945.0922:05393
05394:+00125:+00035:+00046:002945.0922:05394
05395:+00079:+00057:+00030:002945.0922:05395
05396:+00063:+00072:+00122:002935.6943:05396
05397:+00044:+00077:+00103:002935.6943:05397
05398:+00063:+00106:-00118:002935.6943:05398
05399:+00065:+00129:-00233:002935.6943:05399
05400:+00012:+00105:-00183:002935.6943:05400
05401:-00015:+00094:-00047:002935.6943:05401
05402:-00040:+00062:+00054:002935.6943:05402
05403:+00000:+00069:+00079:002814.1379:05403
05404:+00014:+00069:-00015:002814.1379:05404
05405:-00023:+00051:-00019:002814.1379:05405
05406:-00049:+00038:+00122:002814.1379:05406
05407:-00028:+00019:+00169:002814.1379:05407
05408:-00069:+00021:+00112:002814.1379:05408
05409:-00113:-00030:+00100:002814.1379:05409
05410:-00108:-00020:+00021:002845.2954:05410
05411:-00160:-00052:-00057:002845.2954:05411
05412:-00142:-00044:-00122:002845.2954:05412
05413:-00074:-00060:-00119:002845.2954:05413
05414:-00054:-00057:+00017:002845.2954:05414
05415:-00039:-00094:+00143:002845.2954:05415
05416:+00033:-00069:+00155:002845.2954:05416
05417:+00052:-00073:+00048:002845.2954:05417
05418:+00074:-00082:+00014:002818.2529:05418
05419:+00076:-00079:+00011:002818.2529:05419
05420:+00052:-00059:-00064:002818.2529:05420
05421:+00026:-00082:-00056:002818.2529:05421
05422:+00042:-00072:-00019:002818.2529:05422
05423:+00034:-00092:-00108:002818.2529:05423
05424:+00031:-00077:-00013:002818.2529:05424
05425:+00011:-00084:+00081:002721.8432:05425
05426:+00023:-00095:+00050:002721.8432:05426
05427:-00003:-00081:+00034:002721.8432:05427
05428:+00047:-00075:+00143:002721.8432:05428
05429:+00029:-00056:+00079:002721.8432:05429
05430:-00008:-00032:-00006:002721.8432:05430
05431:+00005:+00019:+00096:002721.8432:05431
05432:-00027:+00039:+00049:002770.0847:05432
05433:-00090:+00058:-00071:002770.0847:05433
05434:-00097:+00074:-00107:002770.0847:05434
05435:-00058:+00101:+00011:002770.0847:05435
05436:-00070:+00115:-00053:002770.0847:05436
05437:-00065:+00106:-00046:002770.0847:05437
05438:-00031:+00116:-00109:002770.0847:05438
05439:-00027:+00077:+00008:002775.1218:05439
05440:-00005:+00099:+00050:002775.1218:05440
05441:-00018:+00060:+00118:002775.1218:05441
05442:+00000:+00041:+00034:002775.1218:05442
05443:-00015:+00054:-00015:002775.1218:05443
05444:-00007:+00049:-00039:002775.1218:05444
05445:-00026:+00012:-00022:002775.1218:05445
05446:-00045:+00003:-00062:002775.1218:05446
05447:-00079:-00037:+00018:002721.7949:05447
05448:-00065:-00028:+00003:002721.7949:05448
05449:-00052:-00038:-00019:002721.7949:05449
05450:-00037:-00036:-00024:002721.7949:05450
05451:-00008:-00063:+00012:002721.7949:05451
05452:+00031:-00045:-00001:002721.7949:05452
05453:+00025:-00032:+00092:002721.7949:05453
05454:+00034:-00007:+00010:002813.4265:05454
05455:-00018:+00004:+00096:002813.4265:05455
05456:-00009:+00016:+00015:002813.4265:05456
05457:-00026:+00033:-00098:002813.4265:05457
05458:-00050:+00025:-00184:002813.4265:05458
05459:-00016:+00049:-00112:002813.4265:05459
05460:-00001:+00025:-00032:002813.4265:05460
05461:-00006:+00018:+00068:002830.8483:05461
05462:-00020:+00019:+00062:002830.8483:05462
05463:-00016:-00019:-00032:002830.8483:05463
05464:-00026:+00004:-00038:002830.8483:05464
05465:+00004:+00004:-00044:002830.8483:05465
05466:-00049:+00008:+00059:002830.8483:05466
05467:-00022:+00006:+00027:002830.8483:05467
05468:-00059:+00019:+00095:002782.5566:05468
05469:-00051:+00021:-00017:002782.5566:05469
05470:-00085:+00025:-00075:002782.5566:05470
05471:-00031:+00043:-00163:002782.5566:05471
05472:-00041:+00042:-00010:002782.5566:05472
05473:-00003:+00045:-00005:002782.5566:05473
05474:-00004:+00047:+00050:002782.5566:05474
05475:+00026:+00055:+00013:002858.1896:05475
05476:+00007:+00055:+00068:002858.1896:05476
05477:+00027:+00030:+00004:002858.1896:05477
05478:+00005:+00038:+00008:002858.1896:05478
05479:+00033:+00032:-00058:002858.1896:05479
05480:-00008:+00021:-00045:002858.1896:05480
05481:+00036:+00028:-00070:002858.1896:05481
05482:-00015:+00003:-00036:002869.2517:05482
05483:+00013:+00012:+00018:002869.2517:05483
05484:-00040:-00033:-00002:002869.2517:05484
05485:-00006:-00020:-00059:002869.2517:05485
05486:-00019:-00029:-00003:002869.2517:05486
05487:+00036:-00016:+00015:002869.2517:05487
05488:+00003:-00039:+00093:002869.2517:05488
05489:-00009:+00009:+00147:002795.0200:05489
05490:-00068:-00013:+00040:002795.0200:05490
05491:-00031:+00025:-00038:002795.0200:05491
05492:-00080:+00017:-00118:002795.0200:05492
05493:-00061:+00044:-00093:002795.0200:05493
05494:-00068:+00037:-00050:002795.0200:05494
05495:-00007:+00068:+00015:002795.0200:05495
05496:+00002:+00029:-00015:002858.3066:05496
05497:+00048:+00079:+00002:002858.3066:05497
05498:+00045:+00064:+00075:002858.3066:05498
05499:+00046:+00067:+00051:002858.3066:05499
05500:+00032:+00030:-00019:002858.3066:05500
05501:+00034:+00040:+00001:002858.3066:05501
05502:-00001:+00037:+00010:002858.3066:05502
05503:+00001:+00035:-00082:002843.4904:05503
05504:-00030:+00028:-00070:002843.4904:05504
05505:-00024:-00002:-00126:002843.4904:05505
05506:-00039:+00000:-00045:002843.4904:05506
05507:-00020:+00001:+00050:002843.4904:05507
05508:-00046:-00012:+00090:002843.4904:05508
05509:-00051:-00029:+00052:002843.4904:05509
05510:-00069:-00018:+00073:002764.1484:05510
05511:-00027:-00009:+00004:002764.1484:05511
05512:-00074:+00009:-00005:002764.1484:05512
05513:-00030:+00018:-00047:002764.1484:05513
05514:-00084:+00021:+00053:002764.1484:05514
05515:-00055:+00021:-00027:002764.1484:05515
05516:-00056:-00001:-00014:002764.1484:05516
05517:+00019:+00023:-00110:002826.0754:05517
05518:-00016:+00018:-00063:002826.0754:05518
05519:+00041:-00003:-00013:002826.0754:05519
05520:+00043:+00022:+00058:002826.0754:05520
05521:+00092:+00017:+00013:002826.0754:05521
05522:+00057:-00005:+00061:002826.0754:05522
05523:+00074:+00032:-00005:002826.0754:05523
05524:+00037:-00006:+00044:002826.0754:05524
05525:+00043:+00012:-00041:002837.1765:05525
05526:+00033:+00011:+00050:002837.1765:05526
05527:+00024:+00009:+00052:002837.1765:05527
05528:-00042:-00009:+00030:002837.1765:05528
05529:-00026:+00004:+00006:002837.1765:05529
05530:-00051:-00023:-00006:002837.1765:05530
05531:-00048:-00030:-00009:002837.1765:05531
05532:-00054:-00046:-00057:002776.3823:05532
05533:-00030:-00019:-00047:002776.3823:05533
05534:-00040:-00034:+00026:002776.3823:05534
05535:-00040:-00019:+00026:002776.3823:05535
05536:-00048:-00008:+00068:002776.3823:05536
05537:-00030:+00018:+00040:002776.3823:05537
05538:+00001:+00009:-00006:002776.3823:05538
05539:-00022:+00032:-00033:002851.7182:05539
05540:+00021:+00036:+00040:002851.7182:05540
05541:+00035:+00037:+00003:002851.7182:05541
05542:+00010:+00009:-00029:002851.7182:05542
05543:+00037:+00028:-00027:002851.7182:05543
05544:+00028:+00038:-00049:002851.7182:05544
05545:+00051:+00034:-00044:002851.7182:05545
05546:+00026:+00026:+00012:002869.2226:05546
05547:+00023:+00029:+00081:002869.2226:05547
05548:+00017:+00033:+00096:002869.2226:05548
05549:+00011:+00055:+00052:002869.2226:05549
05550:-00001:+00019:+00031:002869.2226:05550
05551:-00014:+00055:+00039:002869.2226:05551
05552:-00066:+00033:+00011:002869.2226:05552
05553:-00039:+00047:-00028:002782.5383:05553
05554:-00054:+00034:-00004:002782.5383:05554
05555:-00024:+00034:+00048:002782.5383:05555
05556:-00042:+00007:+00025:002782.5383:05556
05557:-00028:+00000:-00034:002782.5383:05557
05558:-00052:-00009:-00036:002782.5383:05558
05559:-00027:+00009:-00059:002782.5383:05559
05560:-00030:-00027:-00004:002838.7958:05560
05561:-00039:-00033:+00096:002838.7958:05561
05562:-00009:-00027:+00174:002838.7958:05562
05563:+00008:+00002:+00069:002838.7958:05563
05564:+00009:-00007:+00116:002838.7958:05564
05565:-00017:-00013:+00066:002838.7958:05565
05566:-00011:-00046:-00026:002838.7958:05566
05567:-00016:-00013:-00054:002843.4377:05567
05568:-00005:-00026:-00088:002843.4377:05568
05569:-00023:-00024:-00032:002843.4377:05569
05570:+00045:-00033:+00060:002843.4377:05570
05571:+00016:-00045:+00027:002843.4377:05571
05572:+00004:-00034:-00010:002843.4377:05572
05573:+00013:-00022:+00017:002843.4377:05573
05574:-00011:-00007:+00024:002770.1347:05574
05575:-00043:+00007:+00012:002770.1347:05575
05576:+00001:+00018:+00000:002770.1347:05576
05577:-00024:+00051:-00036:002770.1347:05577
05578:-00010:+00039:-00053:002770.1347:05578
05579:-00046:+00049:-00048:002770.1347:05579
05580:-00028:+00053:-00051:002770.1347:05580
05581:-00051:+00040:-00068:002851.6120:05581
05582:-00050:+00053:-00039:002851.6120:05582
05583:-00049:+00044:-00025:002851.6120:05583
05584:-00027:+00039:+00011:002851.6120:05584
05585:-00027:+00039:-00056:002851.6120:05585
05586:-00044:+00029:-00006:002851.6120:05586
05587:-00031:+00010:-00006:002851.6120:05587
05588:-00068:+00014:-00007:002869.2468:05588
05589:-00051:+00039:-00043:002869.2468:05589
05590:-00063:+00016:-00049:002869.2468:05590
05591:-00025:+00028:-00111:002869.2468:05591
05592:-00037:+00038:-00055:002869.2468:05592
05593:-00020:+00031:-00074:002869.2468:05593
05594:+00018:+00026:-00029:002869.2468:05594
05595:+00040:+00027:+00019:002788.7253:05595
05596:+00052:+00035:+00097:002788.7253:05596
05597:+00010:+00008:+00035:002788.7253:05597
05598:+00011:+00049:+00078:002788.7253:05598
05599:+00016:-00004:-00034:002788.7253:05599
05600:+00031:+00020:-00046:002788.7253:05600
05601:+00030:-00018:-00086:002788.7253:05601
05602:+00037:+00005:-00050:002871.2258:05602
05603:-00036:-00022:-00068:002871.2258:05603
05604:-00002:-00023:-00017:002871.2258:05604
05605:-00028:-00067:+00037:002871.2258:05605
05606:-00003:-00048:+00041:002871.2258:05606
05607:-00038:-00058:-00004:002871.2258:05607
05608:+00015:-00077:+00058:002871.2258:05608
05609:-00019:-00077:+00000:002862.7797:05609
05610:+00020:-00057:-00025:002862.7797:05610
05611:-00033:-00063:-00042:002862.7797:05611
05612:-00008:-00045:-00052:002862.7797:05612
05613:-00021:-00045:-00031:002862.7797:05613
05614:+00030:-00008:+00095:002862.7797:05614
05615:-00004:-00004:+00073:002862.7797:05615
05616:+00044:-00015:-00020:002788.7861:05616
05617:+00045:+00014:-00062:002788.7861:05617
05618:+00042:+00033:-00070:002788.7861:05618
05619:+00036:+00025:-00061:002788.7861:05619
05620:+00064:+00025:+00012:002788.7861:05620
05621:+00050:+00032:+00058:002788.7861:05621
05622:+00027:+00025:-00052:002788.7861:05622
05623:+00033:+00019:-00033:002851.7231:05623
05624:-00001:-00006:+00009:002851.7231:05624
05625:-00051:+00003:+00018:002851.7231:05625
05626:-00065:-00021:+00018:002851.7231:05626
05627:-00039:+00007:+00035:002851.7231:05627
05628:-00043:-00028:+00013:002851.7231:05628
05629:-00026:-00007:+00025:002851.7231:05629
05630:-00044:-00025:+00025:002851.7231:05630
05631:-00054:-00013:-00026:002849.8847:05631
05632:-00049:-00035:+00008:002849.8847:05632
05633:-00019:+00003:+00012:002849.8847:05633
05634:-00040:-00028:+00057:002849.8847:05634
05635:+00012:+00006:+00090:002849.8847:05635
05636:-00005:+00006:+00111:002849.8847:05636
05637:+00021:+00005:+00005:002849.8847:05637
05638:+00029:+00019:-00021:002770.2221:05638
05639:+00027:-00017:+00009:002770.2221:05639
05640:+00023:-00018:-00004:002770.2221:05640
05641:+00044:-00019:+00025:002770.2221:05641
05642:+00039:-00019:+00041:002770.2221:05642
05643:+00048:-00025:-00020:002770.2221:05643
05644:+00038:-00020:-00062:002770.2221:05644
05645:+00009:-00024:+00028:002826.0139:05645
05646:+00027:-00046:+00033:002826.0139:05646
05647:+00014:-00063:-00062:002826.0139:05647
05648:+00027:-00030:-00015:002826.0139:05648
05649:-00013:-00067:+00037:002826.0139:05649
05650:-00018:-00038:+00054:002826.0139:05650
05651:-00040:-00024:+00189:002826.0139:05651
05652:-00017:-00033:+00000:002799.5241:05652
05653:-00048:-00019:-00033:002799.5241:05653
05654:-00022:+00004:+00015:002799.5241:05654
05655:-00045:+00006:+00125:002799.5241:05655
05656:-00013:+00001:-00020:002799.5241:05656
05657:-00039:+00016:-00016:002799.5241:05657
05658:-00001:-00002:-00109:002799.5241:05658
05659:-00011:+00015:-00051:002715.8559:05659
05660:+00016:+00007:-00007:002715.8559:05660
05661:-00008:+00018:+00011:002715.8559:05661
05662:+00010:+00015:+00038:002715.8559:05662
05663:-00023:+00007:+00071:002715.8559:05663
05664:-00006:+00020:+00052:002715.8559:05664
05665:-00010:-00015:+00042:002715.8559:05665
05666:-00022:-00032:+00041:002715.8559:05666
05667:-00014:-00007:-00021:002757.9079:05667
05668:-00038:-00014:-00036:002757.9079:05668
05669:-00016:-00034:-00003:002757.9079:05669
05670:-00052:-00014:-00010:002757.9079:05670
05671:-00054:-00023:-00051:002757.9079:05671
05672:-00050:-00012:-00010:002757.9079:05672
05673:-00011:+00002:+00056:002757.9079:05673
05674:+00000:+00007:-00011:002762.9572:05674
05675:+00017:+00000:-00036:002762.9572:05675
05676:-00007:+00002:+00031:002762.9572:05676
05677:+00007:+00022:+00052:002762.9572:05677
05678:+00014:+00020:+00026:002762.9572:05678
05679:+00021:+00025:+00006:002762.9572:05679
05680:-00036:-00002:-00067:002762.9572:05680
05681:+00025:+00069:-00006:002698.2775:05681
05682:+00010:+00053:-00033:002698.2775:05682
05683:+00029:+00051:-00028:002698.2775:05683
05684:-00005:+00036:-00012:002698.2775:05684
05685:-00003:+00025:+00007:002698.2775:05685
05686:-00027:+00034:+00002:002698.2775:05686
05687:-00036:+00034:+00036:002698.2775:05687
05688:-00025:+00016:-00021:002776.1352:05688
05689:-00026:+00027:-00009:002776.1352:05689
05690:-00047:+00014:+00064:002776.1352:05690
05691:-00032:+00038:+00015:002776.1352:05691
05692:-00069:+00049:-00012:002776.1352:05692
05693:-00055:+00010:-00027:002776.1352:05693
05694:-00046:+00030:+00037:002776.1352:05694
05695:-00038:-00001:-00077:002776.1352:05695
05696:-00049:-00001:-00054:002799.6586:05696
05697:-00010:+00007:-00044:002799.6586:05697
05698:+00005:-00001:-00006:002799.6586:05698
05699:+00034:-00009:-00057:002799.6586:05699
05700:+00009:-00008:+00011:002799.6586:05700
05701:+00038:-00024:+00004:002799.6586:05701
05702:+00026:-00034:+00011:002799.6586:05702
05703:+00031:-00024:+00029:002733.7543:05703
05704:+00007:-00038:+00021:002733.7543:05704
05705:-00023:-00048:-00075:002733.7543:05705
05706:-00053:-00043:-00065:002733.7543:05706
05707:-00032:-00051:+00032:002733.7543:05707
05708:-00029:-00063:+00000:002733.7543:05708
05709:-00025:-00053:+00003:002733.7543:05709
05710:-00038:-00058:-00002:002826.1323:05710
05711:-00041:-00066:-00010:002826.1323:05711
05712:-00027:-00047:-00069:002826.1323:05712
05713:-00030:-00025:-00066:002826.1323:05713
05714:-00021:-00018:-00090:002826.1323:05714
05715:-00001:+00014:-00049:002826.1323:05715
05716:+00045:+00015:+00030:002826.1323:05716
05717:+00033:+00014:+00042:002837.1669:05717
05718:+00044:+00061:+00020:002837.1669:05718
05719:+00021:+00046:+00039:002837.1669:05719
05720:+00038:+00083:-00007:002837.1669:05720
05721:+00033:+00092:-00109:002837.1669:05721
05722:+00063:+00107:-00135:002837.1669:05722
05723:+00007:+00107:-00052:002837.1669:05723
05724:+00048:+00117:+00018:002776.3273:05724
05725:+00011:+00111:-00051:002776.3273:05725
05726:+00021:+00102:-00034:002776.3273:05726
05727:-00049:+00079:-00037:002776.3273:05727
05728:-00043:+00057:+00000:002776.3273:05728
05729:-00068:+00051:+00008:002776.3273:05729
05730:-00043:+00037:-00024:002776.3273:05730
05731:-00070:+00036:-00042:002858.2043:05731
05732:-00067:-00002:-00022:002858.2043:05732
05733:-00056:-00035:-00018:002858.2043:05733
05734:-00054:-00028:-00004:002858.2043:05734
05735:-00063:-00066:-00020:002858.2043:05735
05736:-00051:-00063:-00016:002858.2043:05736
05737:-00041:-00053:-00022:002858.2043:05737
05738:+00016:-00070:-00045:002849.9614:05738
05739:+00015:-00077:-00040:002849.9614:05739
05740:+00048:-00072:-00066:002849.9614:05740
05741:+00018:-00096:-00047:002849.9614:05741
05742:+00044:-00073:-00010:002849.9614:05742
05743:+00040:-00073:+00052:002849.9614:05743
05744:+00080:-00076:+00023:002849.9614:05744
05745:+00024:-00075:+00006:002795.1701:05745
05746:+00082:-00075:-00017:002795.1701:05746
05747:+00009:-00066:+00039:002795.1701:05747
05748:+00025:-00038:-00002:002795.1701:05748
05749:+00000:-00039:-00031:002795.1701:05749
05750:+00003:-00040:-00007:002795.1701:05750
05751:-00010:-00042:+00021:002795.1701:05751
05752:-00001:-00035:-00047:002864.7397:05752
05753:-00016:-00034:+00017:002864.7397:05753
05754:-00001:-00036:+00047:002864.7397:05754
05755:-00016:-00021:+00019:002864.7397:05755
05756:+00002:-00004:-00018:002864.7397:05756
05757:-00040:-00005:-00017:002864.7397:05757
05758:-00012:+00011:-00017:002864.7397:05758
05759:-00039:+00033:+00019:002869.2177:05759
05760:+00003:+00046:+00029:002869.2177:05760
05761:-00018:+00065:+00044:002869.2177:05761
05762:-00004:+00058:+00062:002869.2177:05762
05763:+00018:+00095:+00009:002869.2177:05763
05764:+00030:+00075:-00020:002869.2177:05764
05765:+00035:+00077:-00022:002869.2177:05765
05766:-00002:+00056:+00024:002795.0764:05766
05767:+00011:+00057:-00014:002795.0764:05767
05768:+00031:+00070:-00016:002795.0764:05768
05769:+00033:+00063:-00007:002795.0764:05769
05770:+00000:+00036:-00010:002795.0764:05770
05771:+00025:+00049:+00046:002795.0764:05771
05772:-00006:-00002:+00178:002795.0764:05772
05773:-00021:-00005:+00129:002858.2092:05773
05774:-00031:-00049:+00097:002858.2092:05774
05775:-00040:-00040:+00036:002858.2092:05775
05776:-00082:-00054:-00026:002858.2092:05776
05777:-00097:-00064:-00080:002858.2092:05777
05778:-00058:-00069:-00109:002858.2092:05778
05779:-00053:-00064:-00078:002858.2092:05779
05780:-00038:-00073:+00068:002862.7751:05780
05781:-00054:-00056:+00076:002862.7751:05781
05782:+00010:-00053:+00009:002862.7751:05782
05783:+00014:-00052:-00007:002862.7751:05783
05784:+00059:-00019:+00027:002862.7751:05784
05785:+00064:+00024:+00181:002862.7751:05785
05786:+00052:+00010:+00130:002862.7751:05786
05787:+00033:+00026:+00022:002862.7751:05787
05788:+00059:+00014:-00043:002770.1943:05788
05789:+00002:+00045:-00069:002770.1943:05789
05790:-00011:+00023:-00085:002770.1943:05790
05791:-00029:-00006:-00014:002770.1943:05791
05792:-00004:+00009:-00066:002770.1943:05792
05793:-00034:-00005:-00052:002770.1943:05793
05794:+00000:+00000:-00009:002770.1943:05794
05795:-00035:-00004:+00067:002851.7231:05795
05796:-00039:+00020:+00045:002851.7231:05796
05797:-00052:+00011:+00070:002851.7231:05797
05798:-00026:+00041:+00039:002851.7231:05798
05799:-00066:+00050:+00047:002851.7231:05799
05800:-00074:+00082:+00095:002851.7231:05800
05801:-00099:+00055:-00010:002851.7231:05801
05802:-00094:+00087:-00149:002849.9277:05802
05803:-00070:+00095:-00091:002849.9277:05803
05804:-00051:+00076:-00013:002849.9277:05804
05805:-00012:+00077:-00067:002849.9277:05805
05806:+00012:+00077:-00007:002849.9277:05806
05807:+00043:+00072:-00007:002849.9277:05807
05808:+00093:+00055:+00010:002849.9277:05808
05809:+00119:+00045:-00002:002788.8234:05809
05810:+00119:+00050:+00021:002788.8234:05810
05811:+00088:+00030:+00034:002788.8234:05811
05812:+00052:-00015:+00326:002788.8234:05812
05813:+00055:-00032:+00241:002788.8234:05813
05814:-00006:-00014:-00046:002788.8234:05814
05815:-00017:-00049:-00195:002788.8234:05815
05816:-00045:-00065:-00210:002858.2626:05816
05817:-00071:-00069:-00115:002858.2626:05817
05818:-00084:-00078:+00100:002858.2626:05818
05819:-00090:-00071:+00196:002858.2626:05819
05820:-00098:-00059:+00186:002858.2626:05820
05821:-00102:-00039:+00144:002858.2626:05821
05822:-00047:-00011:-00125:002858.2626:05822
05823:-00056:+00036:-00044:002869.3342:05823
05824:-00023:+00035:-00025:002869.3342:05824
05825:-00019:+00081:-00005:002869.3342:05825
05826:+00039:+00072:-00029:002869.3342:05826
05827:+00027:+00082:-00064:002869.3342:05827
05828:+00012:+00086:-00040:002869.3342:05828
05829:+00010:+00062:+00010:002869.3342:05829
05830:+00045:+00053:-00093:002814.0187:05830
05831:+00062:+00030:-00142:002814.0187:05831
05832:+00093:+00037:-00141:002814.0187:05832
05833:+00043:+00009:+00096:002814.0187:05833
05834:+00058:-00013:+00077:002814.0187:05834
05835:+00031:+00005:+00073:002814.0187:05835
05836:+00008:-00033:-00001:002814.0187:05836
05837:-00017:-00031:-00021:002917.9182:05837
05838:-00099:-00019:-00053:002917.9182:05838
05839:-00104:+00036:-00074:002917.9182:05839
05840:-00078:+00037:-00141:002917.9182:05840
05841:-00126:+00063:-00092:002917.9182:05841
05842:-00101:+00060:-00044:002917.9182:05842
05843:-00064:+00099:-00076:002917.9182:05843
05844:-00019:+00129:-00001:002922.1857:05844
05845:-00003:+00129:+00150:002922.1857:05845
05846:-00025:+00109:+00143:002922.1857:05846
05847:-00022:+00066:+00023:002922.1857:05847
05848:-00007:+00050:-00048:002922.1857:05848
05849:+00030:+00031:-00118:002922.1857:05849
05850:+00002:+00006:-00206:002922.1857:05850
05851:+00008:-00048:-00167:002865.7460:05851
05852:+00037:-00059:+00069:002865.7460:05852
05853:+00037:-00100:+00180:002865.7460:05853
05854:-00006:-00113:+00167:002865.7460:05854
05855:+00018:-00129:-00075:002865.7460:05855
05856:+00039:-00122:-00178:002865.7460:05856
05857:+00111:-00058:-00201:002945.2268:05857
05858:+00088:-00080:+00016:002945.2268:05858
05859:+00080:-00091:+00100:002945.2268:05859
05860:+00038:-00055:+00244:002945.2268:05860
05861:+00008:-00045:+00204:002945.2268:05861
05862:-00023:-00031:+00180:002945.2268:05862
05863:-00015:-00017:+00031:002945.2268:05863
05864:-00049:+00011:-00168:002935.6484:05864
05865:+00018:+00064:-00252:002935.6484:05865
05866:+00047:+00042:-00247:002935.6484:05866
05867:+00060:+00046:-00181:002935.6484:05867
05868:+00069:+00065:+00031:002935.6484:05868
05869:+00067:+00061:+00088:002935.6484:05869
05870:+00041:+00078:+00045:002935.6484:05870
05871:+00046:+00047:+00112:002807.6286:05871
05872:+00020:+00025:+00163:002807.6286:05872
05873:-00064:+00019:+00119:002807.6286:05873
05874:-00063:-00014:+00121:002807.6286:05874
05875:-00084:-00033:-00005:002807.6286:05875
05876:-00084:-00036:-00104:002807.6286:05876
05877:-00094:-00037:-00143:002807.6286:05877
05878:-00077:-00027:-00085:002832.4645:05878
05879:-00084:-00035:-00139:002832.4645:05879
05880:-00065:-00009:-00093:002832.4645:05880
05881:-00031:-00017:+00029:002832.4645:05881
05882:-00039:+00004:+00089:002832.4645:05882
05883:-00065:-00004:+00112:002832.4645:05883
05884:-00035:+00008:+00152:002832.4645:05884
05885:-00029:+00023:+00113:002832.4645:05885
05886:-00027:-00006:+00038:002793.3857:05886
05887:-00055:-00035:+00028:002793.3857:05887
05888:-00013:-00050:-00013:002793.3857:05888
05889:-00039:-00040:-00097:002793.3857:05889
05890:+00049:-00065:-00156:002793.3857:05890
05891:+00028:-00054:-00052:002793.3857:05891
05892:+00077:-00080:+00010:002793.3857:05892
05893:+00074:-00043:+00066:002698.2648:05893
05894:+00097:-00041:+00044:002698.2648:05894
05895:+00071:-00022:+00073:002698.2648:05895
05896:+00077:-00007:+00067:002698.2648:05896
05897:+00064:+00004:+00068:002698.2648:05897
05898:+00031:+00034:+00008:002698.2648:05898
05899:+00014:+00051:+00156:002698.2648:05899
05900:+00032:+00052:+00188:002751.8417:05900
05901:-00090:+00046:+00059:002751.8417:05901
05902:-00096:+00080:-00105:002751.8417:05902
05903:-00081:+00035:-00163:002751.8417:05903
05904:-00079:+00064:-00062:002751.8417:05904
05905:-00082:+00034:+00045:002751.8417:05905
05906:-00028:-00001:+00062:002751.8417:05906
05907:-00068:+00014:-00044:002769.0307:05907
05908:-00010:+00019:+00006:002769.0307:05908
05909:-00025:-00002:+00119:002769.0307:05909
05910:-00051:+00004:+00062:002769.0307:05910
05911:-00054:-00031:+00009:002769.0307:05911
05912:-00021:-00006:-00045:002769.0307:05912
05913:-00001:+00005:-00034:002769.0307:05913
05914:-00010:-00050:+00017:002769.0307:05914
05915:-00029:-00049:+00027:002721.7546:05915
05916:-00017:-00048:-00010:002721.7546:05916
05917:-00020:-00042:+00023:002721.7546:05917
05918:+00005:-00045:+00057:002721.7546:05918
05919:-00019:-00037:+00121:002721.7546:05919
05920:-00023:-00068:+00047:002721.7546:05920
05921:-00011:-00048:+00002:002721.7546:05921
05922:-00006:-00027:-00067:002807.0949:05922
05923:-00014:-00015:+00018:002807.0949:05923
05924:-00017:-00009:+00013:002807.0949:05924
05925:-00028:+00005:-00004:002807.0949:05925
05926:-00034:-00004:-00053:002807.0949:05926
05927:-00021:+00023:-00082:002807.0949:05927
05928:-00018:+00015:-00087:002807.0949:05928
05929:+00003:+00010:+00009:002824.4870:05929
05930:-00005:-00004:+00051:002824.4870:05930
05931:+00003:+00012:+00022:002824.4870:05931
05932:-00006:+00024:+00049:002824.4870:05932
05933:-00009:-00003:-00049:002824.4870:05933
05934:-00041:+00021:-00046:002824.4870:05934
05935:-00019:+00019:+00006:002824.4870:05935
05936:-00037:+00013:+00057:002764.1032:05936
05937:-00023:+00024:-00061:002764.1032:05937
05938:-00055:+00037:+00023:002764.1032:05938
05939:+00000:+00048:-00026:002764.1032:05939
05940:-00013:+00037:-00034:002764.1032:05940
05941:-00007:+00049:-00077:002764.1032:05941
05942:-00014:+00062:-00020:002764.1032:05942
05943:+00020:+00054:-00016:002845.2373:05943
05944:-00022:+00042:+00009:002845.2373:05944
05945:+00005:+00031:+00015:002845.2373:05945
05946:-00014:+00043:-00011:002845.2373:05946
05947:-00018:+00031:-00022:002845.2373:05947
05948:+00004:+00049:-00028:002845.2373:05948
05949:+00010:+00025:-00041:002845.2373:05949
05950:+00009:+00049:-00054:002843.5759:05950
05951:+00037:+00026:-00054:002843.5759:05951
05952:+00010:+00017:-00035:002843.5759:05952
05953:+00030:-00019:+00017:002843.5759:05953
05954:+00007:-00034:-00007:002843.5759:05954
05955:+00011:-00009:-00042:002843.5759:05955
05956:+00001:-00026:-00001:002843.5759:05956
05957:+00006:-00027:+00038:002843.5759:05957
05958:-00020:-00029:-00005:002764.0432:05958
05959:+00005:-00032:+00014:002764.0432:05959
05960:-00030:-00035:+00037:002764.0432:05960
05961:-00016:-00032:-00010:002764.0432:05961
05962:-00047:-00010:-00012:002764.0432:05962
05963:-00039:-00021:-00035:002764.0432:05963
05964:-00047:-00011:-00032:002764.0432:05964
05965:-00031:-00036:-00056:002826.0991:05965
05966:-00079:-00048:-00004:002826.0991:05966
05967:-00070:-00038:-00020:002826.0991:05967
05968:-00063:-00041:-00078:002826.0991:05968
05969:-00049:-00044:-00045:002826.0991:05969
05970:-00051:-00067:-00018:002826.0991:05970
05971:-00029:-00066:-00079:002826.0991:05971
05972:-00036:-00067:-00027:002811.9572:05972
05973:+00002:-00042:-00033:002811.9572:05973
05974:+00006:-00054:-00043:002811.9572:05974
05975:+00036:-00038:-00066:002811.9572:05975
05976:+00016:-00047:+00016:002811.9572:05976
05977:+00031:-00037:+00022:002811.9572:05977
05978:+00019:-00018:+00035:002811.9572:05978
05979:+00044:+00011:+00037:002745.8154:05979
05980:-00005:-00003:+00003:002745.8154:05980
05981:+00048:+00044:-00003:002745.8154:05981
05982:-00003:+00039:-00001:002745.8154:05982
05983:+00025:+00030:-00076:002745.8154:05983
05984:+00006:+00044:-00102:002745.8154:05984
05985:+00049:+00082:-00057:002745.8154:05985
05986:+00007:+00054:+00002:002813.4265:05986
05987:+00018:+00045:+00003:002813.4265:05987
05988:-00013:+00039:+00019:002813.4265:05988
05989:-00024:+00032:-00080:002813.4265:05989
05990:-00070:+00020:+00020:002813.4265:05990
05991:-00037:+00009:-00040:002813.4265:05991
05992:-00077:-00020:+00025:002813.4265:05992
05993:-00049:-00029:-00068:002824.4870:05993
05994:-00071:-00046:+00006:002824.4870:05994
05995:-00010:-00048:-00010:002824.4870:05995
05996:-00032:-00038:+00009:002824.4870:05996
05997:-00019:-00041:-00065:002824.4870:05997
05998:-00011:-00045:+00051:002824.4870:05998
05999:+00035:-00055:-00045:002824.4870:05999
06000:-00019:-00049:+00022:002764.0478:06000
06001:+00046:-00079:-00016:002764.0478:06001
06002:+00011:-00063:-00002:002764.0478:06002
06003:+00051:-00051:-00042:002764.0478:06003
06004:+00013:-00008:+00016:002764.0478:06004
06005:+00012:-00011:+00037:002764.0478:06005
06006:-00003:-00013:+00069:002764.0478:06006
06007:+00014:-00026:-00002:002838.8151:06007
06008:+00018:-00018:+00047:002838.8151:06008
06009:+00019:-00026:+00026:002838.8151:06009
06010:-00021:-00011:+00037:002838.8151:06010
06011:-00002:-00021:+00028:002838.8151:06011
06012:-00021:-00034:-00023:002838.8151:06012
06013:-00027:-00022:+00010:002838.8151:06013
06014:-00023:-00026:+00008:002838.8151:06014
06015:-00014:-00011:+00022:002849.9902:06015
06016:-00024:-00007:+00002:002849.9902:06016
06017:-00027:-00011:+00049:002849.9902:06017
06018:-00027:+00006:+00009:002849.9902:06018
06019:-00064:+00010:+00038:002849.9902:06019
06020:-00037:-00002:+00097:002849.9902:06020
06021:-00027:+00044:+00095:002849.9902:06021
06022:-00022:+00065:+00054:002782.6357:06022
06023:+00019:+00072:+00066:002782.6357:06023
06024:+00004:+00081:+00036:002782.6357:06024
06025:+00008:+00072:-00074:002782.6357:06025
06026:+00011:+00045:-00066:002782.6357:06026
06027:+00017:+00067:+00010:002782.6357:06027
06028:+00013:+00030:-00042:002782.6357:06028
06029:+00036:+00028:-00014:002845.3291:06029
06030:+00027:-00019:+00090:002845.3291:06030
06031:+00006:-00033:-00022:002845.3291:06031
06032:+00015:-00028:+00026:002845.3291:06032
06033:+00012:-00024:+00063:002845.3291:06033
06034:+00004:-00041:+00092:002845.3291:06034
06035:-00017:-00011:-00005:002845.3291:06035
06036:-00062:-00077:+00141:002824.5576:06036
06037:-00041:-00048:+00009:002824.5576:06037
06038:-00090:-00053:-00039:002824.5576:06038
06039:-00047:-00031:-00096:002824.5576:06039
06040:-00087:-00062:+00036:002824.5576:06040
06041:-00064:-00008:-00059:002824.5576:06041
06042:-00069:-00004:-00060:002824.5576:06042
06043:-00024:+00029:-00003:002751.9084:06043
06044:-00013:-00018:+00033:002751.9084:06044
06045:-00012:+00041:+00000:002751.9084:06045
06046:+00051:+00029:+00101:002751.9084:06046
06047:+00058:+00024:+00222:002751.9084:06047
06048:+00071:+00031:+00159:002751.9084:06048
06049:+00044:+00037:+00012:002751.9084:06049
06050:+00019:+00015:-00221:002813.4311:06050
06051:-00023:+00032:-00327:002813.4311:06051
06052:+00005:+00023:-00045:002813.4311:06052
06053:-00015:-00011:+00110:002813.4311:06053
06054:-00051:-00011:+00019:002813.4311:06054
06055:-00042:-00009:-00103:002813.4311:06055
06056:-00036:-00003:+00063:002813.4311:06056
06057:-00016:-00015:+00104:002837.1813:06057
06058:-00043:+00036:-00050:002837.1813:06058
06059:-00050:+00052:-00032:002837.1813:06059
06060:+00047:+00089:+00071:002837.1813:06060
06061:+00050:+00072:+00008:002837.1813:06061
06062:+00017:+00098:-00043:002837.1813:06062
06063:-00018:+00074:+00003:002837.1813:06063
06064:+00018:+00049:-00109:002795.0996:06064
06065:-00026:+00049:-00138:002795.0996:06065
06066:+00003:+00024:-00091:002795.0996:06066
06067:-00013:+00024:-00082:002795.0996:06067
06068:+00003:+00003:-00098:002795.0996:06068
06069:+00019:-00008:-00015:002795.0996:06069
06070:+00035:-00014:+00019:002795.0996:06070
06071:-00002:-00026:+00003:002891.0522:06071
06072:-00011:-00031:+00069:002891.0522:06072
06073:-00029:-00022:+00061:002891.0522:06073
06074:-00048:-00018:-00033:002891.0522:06074
06075:-00047:-00002:-00026:002891.0522:06075
06076:-00057:+00006:-00050:002891.0522:06076
06077:-00041:+00020:-00049:002891.0522:06077
06078:-00021:+00037:-00047:002908.7465:06078
06079:-00022:+00033:-00019:002908.7465:06079
06080:+00005:+00028:+00047:002908.7465:06080
06081:+00004:+00027:+00047:002908.7465:06081
06082:+00060:+00031:+00003:002908.7465:06082
06083:+00065:+00026:-00016:002908.7465:06083
06084:+00070:+00031:+00010:002908.7465:06084
06085:+00064:+00012:+00029:002852.5427:06085
06086:+00059:+00011:+00016:002852.5427:06086
06087:+00038:+00017:+00025:002852.5427:06087
06088:+00049:-00026:+00113:002852.5427:06088
06089:+00004:-00062:+00065:002852.5427:06089
06090:-00050:-00042:-00054:002852.5427:06090
06091:-00032:-00055:-00125:002852.5427:06091
06092:-00017:-00068:-00087:002938.3659:06092
06093:-00014:-00072:+00061:002938.3659:06093
06094:-00018:-00075:+00195:002938.3659:06094
06095:-00025:-00108:+00188:002938.3659:06095
06096:-00017:-00084:+00032:002938.3659:06096
06097:-00019:-00091:-00108:002938.3659:06097
06098:+00007:-00014:-00205:002938.3659:06098
06099:+00025:+00004:+00017:002935.7043:06099
06100:+00063:+00019:+00136:002935.7043:06100
06101:+00092:+00023:+00221:002935.7043:06101
06102:+00099:+00030:+00097:002935.7043:06102
06103:+00085:+00047:+00025:002935.7043:06103
06104:+00053:+00032:-00034:002935.7043:06104
06105:+00065:+00032:-00023:002935.7043:06105
06106:+00080:+00068:-00089:002839.6301:06106
06107:+00069:+00065:-00118:002839.6301:06107
06108:+00079:+00070:-00066:002839.6301:06108
06109:+00031:+00042:+00054:002839.6301:06109
06110:-00025:+00024:+00083:002839.6301:06110
06111:-00025:+00032:+00069:002839.6301:06111
06112:-00064:+00014:+00006:002839.6301:06112
06113:-00085:+00039:+00004:002864.6904:06113
06114:-00115:+00020:+00023:002864.6904:06114
06115:-00111:+00036:+00009:002864.6904:06115
06116:-00086:+00017:-00064:002864.6904:06116
06117:-00058:+00029:-00082:002864.6904:06117
06118:-00081:-00005:-00048:002864.6904:06118
06119:-00057:-00005:+00007:002864.6904:06119
06120:-00028:-00031:+00054:002830.7585:06120
06121:-00018:+00003:+00067:002830.7585:06121
06122:-00003:-00041:+00068:002830.7585:06122
06123:+00027:-00036:+00016:002830.7585:06123
06124:+00011:-00048:+00042:002830.7585:06124
06125:+00040:-00027:-00080:002830.7585:06125
06126:+00048:-00028:-00024:002830.7585:06126
06127:+00061:-00036:-00001:002715.8872:06127
06128:+00045:-00039:+00041:002715.8872:06128
06129:+00056:-00013:+00024:002715.8872:06129
06130:+00029:-00050:+00028:002715.8872:06130
06131:+00045:-00022:+00032:002715.8872:06131
06132:+00013:-00027:+00015:002715.8872:06132
06133:+00017:-00024:+00000:002715.8872:06133
06134:+00005:-00022:+00082:002745.8828:06134
06135:-00011:-00027:+00040:002745.8828:06135
06136:-00053:-00025:+00043:002745.8828:06136
06137:-00082:-00048:+00049:002745.8828:06137
06138:-00048:-00009:+00042:002745.8828:06138
06139:-00060:-00021:-00050:002745.8828:06139
06140:-00043:-00020:-00010:002745.8828:06140
06141:-00063:-00016:-00056:002745.8828:06141
06142:-00052:+00003:+00061:002721.4721:06142
06143:-00063:-00018:+00060:002721.4721:06143
06144:-00053:+00001:+00036:002721.4721:06144
06145:-00052:+00021:+00012:002721.4721:06145
06146:-00002:+00029:+00016:002721.4721:06146
06147:-00037:+00034:+00012:002721.4721:06147
06148:-00008:+00041:-00002:002721.4721:06148
06149:-00003:+00026:+00035:002652.3754:06149
06150:+00018:+00040:-00007:002652.3754:06150
06151:+00017:+00027:+00007:002652.3754:06151
06152:-00024:+00028:-00021:002652.3754:06152
06153:-00027:+00030:+00012:002652.3754:06153
06154:-00047:+00048:+00018:002652.3754:06154
06155:-00042:+00035:-00024:002652.3754:06155
06156:-00026:+00026:-00040:002652.3754:06156
06157:-00028:+00022:-00026:002733.9621:06157
06158:-00040:+00036:+00009:002733.9621:06158
06159:-00013:+00034:+00004:002733.9621:06159
06160:-00035:+00028:+00027:002733.9621:06160
06161:-00012:+00038:+00027:002733.9621:06161
06162:-00021:+00028:-00002:002733.9621:06162
06163:-00023:+00030:-00025:002733.9621:06163
06164:-00025:+00027:-00008:002751.0112:06164
06165:+00006:+00037:-00049:002751.0112:06165
06166:+00009:+00054:-00046:002751.0112:06166
06167:+00009:+00050:-00007:002751.0112:06167
06168:+00032:+00043:+00023:002751.0112:06168
06169:+00036:+00053:-00022:002751.0112:06169
06170:+00014:+00050:+00002:002751.0112:06170
06171:+00030:+00054:+00032:002715.8825:06171
06172:+00014:+00033:+00020:002715.8825:06172
06173:+00019:+00035:-00020:002715.8825:06173
06174:-00028:+00005:+00018:002715.8825:06174
06175:-00033:+00018:-00001:002715.8825:06175
06176:-00064:-00016:-00016:002715.8825:06176
06177:-00024:+00009:-00061:002715.8825:06177
06178:-00050:-00005:-00071:002800.9084:06178
06179:-00016:+00022:-00110:002800.9084:06179
06180:-00034:-00029:+00024:002800.9084:06180
06181:+00002:-00004:+00011:002800.9084:06181
06182:+00000:-00007:+00000:002800.9084:06182
06183:+00006:-00017:-00024:002800.9084:06183
06184:-00008:-00004:-00020:002800.9084:06184
06185:+00014:+00014:-00039:002800.9084:06185
06186:-00006:+00033:-00010:002805.7827:06186
06187:-00023:+00019:-00061:002805.7827:06187
06188:-00020:+00018:-00077:002805.7827:06188
06189:-00027:+00001:-00012:002805.7827:06189
06190:-00035:+00020:-00017:002805.7827:06190
06191:-00047:-00016:-00084:002805.7827:06191
06192:-00022:+00017:-00107:002805.7827:06192
06193:-00035:-00009:-00026:002727.7993:06193
06194:-00019:-00031:-00061:002727.7993:06194
06195:-00034:-00013:-00016:002727.7993:06195
06196:-00017:-00033:-00014:002727.7993:06196
06197:-00035:-00034:-00019:002727.7993:06197
06198:-00001:-00011:-00046:002727.7993:06198
06199:-00035:-00037:-00074:002727.7993:06199
06200:-00029:-00008:-00030:002794.6611:06200
06201:-00050:-00011:+00059:002794.6611:06201
06202:-00049:-00010:+00035:002794.6611:06202
06203:-00051:+00021:-00014:002794.6611:06203
06204:-00011:+00051:-00034:002794.6611:06204
06205:-00025:+00031:-00097:002794.6611:06205
06206:-00020:+00062:-00053:002794.6611:06206
06207:+00001:+00081:-00062:002805.7592:06207
06208:-00006:+00112:-00070:002805.7592:06208
06209:-00017:+00057:+00016:002805.7592:06209
06210:+00010:+00111:+00018:002805.7592:06210
06211:-00033:+00055:-00018:002805.7592:06211
06212:+00006:+00081:+00005:002805.7592:06212
06213:-00015:+00039:+00109:002805.7592:06213
06214:-00020:+00027:-00041:002745.8154:06214
06215:-00068:+00026:-00066:002745.8154:06215
06216:+00008:+00035:-00062:002745.8154:06216
06217:-00050:-00003:-00021:002745.8154:06217
06218:-00051:+00010:-00007:002745.8154:06218
06219:-00049:-00020:+00029:002745.8154:06219
06220:-00023:-00021:-00034:002745.8154:06220
06221:-00011:-00017:+00006:002745.8154:06221
06222:+00000:-00031:-00013:002813.4357:06222
06223:-00018:-00017:+00101:002813.4357:06223
06224:+00020:-00007:+00039:002813.4357:06224
06225:+00020:+00005:+00050:002813.4357:06225
06226:+00007:-00035:-00048:002813.4357:06226
06227:-00009:-00032:+00000:002813.4357:06227
06228:+00014:-00035:-00068:002813.4357:06228
06229:+00015:-00026:-00071:002824.5483:06229
06230:+00018:-00030:-00075:002824.5483:06230
06231:-00012:-00038:+00014:002824.5483:06231
06232:-00009:-00024:+00115:002824.5483:06232
06233:+00014:-00064:+00082:002824.5483:06233
06234:-00005:-00055:+00017:002824.5483:06234
06235:+00015:-00056:+00001:002824.5483:06235
06236:-00003:-00057:+00033:002751.8764:06236
06237:-00009:-00079:+00045:002751.8764:06237
06238:+00016:-00053:+00038:002751.8764:06238
06239:-00009:-00059:+00042:002751.8764:06239
06240:+00005:-00049:-00004:002751.8764:06240
06241:-00007:-00051:-00008:002751.8764:06241
06242:+00003:-00010:+00050:002751.8764:06242
06243:+00003:-00027:-00001:002826.1184:06243
06244:+00009:+00001:+00009:002826.1184:06244
06245:+00029:-00010:+00051:002826.1184:06245
06246:-00009:-00006:+00019:002826.1184:06246
06247:+00018:+00010:+00075:002826.1184:06247
06248:+00011:+00019:+00031:002826.1184:06248
06249:-00004:+00011:+00076:002826.1184:06249
06250:+00010:+00039:-00019:002830.8198:06250
06251:+00000:+00032:+00018:002830.8198:06251
06252:-00018:+00037:-00028:002830.8198:06252
06253:-00019:-00001:-00002:002830.8198:06253
06254:+00000:+00036:-00003:002830.8198:06254
06255:-00025:+00024:+00083:002830.8198:06255
06256:-00024:+00024:+00050:002830.8198:06256
06257:+00003:+00033:+00083:002764.0751:06257
06258:+00032:+00031:+00028:002764.0751:06258
06259:+00002:+00035:+00014:002764.0751:06259
06260:-00024:+00043:+00009:002764.0751:06260
06261:+00002:+00015:+00066:002764.0751:06261
06262:-00038:+00055:+00019:002764.0751:06262
06263:-00049:+00026:-00044:002764.0751:06263
06264:-00048:+00063:-00026:002838.8581:06264
06265:-00030:+00014:+00005:002838.8581:06265
06266:-00015:+00051:+00022:002838.8581:06266
06267:+00001:+00016:-00023:002838.8581:06267
06268:-00015:+00043:+00005:002838.8581:06268
06269:-00017:-00001:+00067:002838.8581:06269
06270:-00029:+00010:+00066:002838.8581:06270
06271:-00006:+00004:+00017:002843.5000:06271
06272:-00011:+00003:-00040:002843.5000:06272
06273:+00001:-00025:-00056:002843.5000:06273
06274:+00003:-00008:+00037:002843.5000:06274
06275:+00018:-00052:+00013:002843.5000:06275
06276:-00015:-00026:-00048:002843.5000:06276
06277:+00016:-00051:+00017:002843.5000:06277
06278:+00020:-00040:+00035:002843.5000:06278
06279:-00002:-00045:-00010:002776.3823:06279
06280:-00006:-00021:-00050:002776.3823:06280
06281:+00006:-00019:+00023:002776.3823:06281
06282:-00024:-00031:+00036:002776.3823:06282
06283:-00022:+00002:-00008:002776.3823:06283
06284:+00000:-00020:+00028:002776.3823:06284
06285:-00005:+00018:-00032:002776.3823:06285
06286:-00012:-00007:-00022:002851.6843:06286
06287:+00015:+00028:+00005:002851.6843:06287
06288:-00001:+00005:+00018:002851.6843:06288
06289:+00015:+00023:-00044:002851.6843:06289
06290:+00003:+00020:-00058:002851.6843:06290
06291:+00013:+00049:-00014:002851.6843:06291
06292:+00004:+00010:-00043:002851.6843:06292
06293:+00006:+00027:-00014:002869.2468:06293
06294:+00013:+00038:+00016:002869.2468:06294
06295:+00019:+00050:+00079:002869.2468:06295
06296:+00016:+00041:+00057:002869.2468:06296
06297:-00006:+00045:+00014:002869.2468:06297
06298:-00020:+00059:-00035:002869.2468:06298
06299:-00020:+00052:+00048:002869.2468:06299
06300:-00048:+00059:-00012:002795.0764:06300
06301:-00046:+00050:-00072:002795.0764:06301
06302:-00044:+00031:-00113:002795.0764:06302
06303:-00052:+00048:-00084:002795.0764:06303
06304:-00039:+00048:-00076:002795.0764:06304
06305:-00038:+00026:-00046:002795.0764:06305
06306:-00054:+00022:-00034:002795.0764:06306
06307:-00021:+00006:+00017:002877.8156:06307
06308:-00012:-00016:+00060:002877.8156:06308
06309:+00007:-00019:+00067:002877.8156:06309
06310:-00014:-00014:+00030:002877.8156:06310
06311:+00037:-00009:+00019:002877.8156:06311
06312:+00030:-00030:-00034:002877.8156:06312
06313:+00077:-00008:-00039:002877.8156:06313
06314:+00048:-00029:-00028:002888.8542:06314
06315:+00070:-00036:-00070:002888.8542:06315
06316:+00053:-00026:-00060:002888.8542:06316
06317:+00112:-00010:-00057:002888.8542:06317
06318:+00077:-00003:-00070:002888.8542:06318
06319:+00045:-00006:-00009:002888.8542:06319
06320:-00001:+00018:+00212:002888.8542:06320
06321:+00004:-00001:+00121:002833.1811:06321
06322:-00083:+00006:-00033:002833.1811:06322
06323:-00051:+00013:-00067:002833.1811:06323
06324:-00048:-00003:+00079:002833.1811:06324
06325:-00110:-00018:+00101:002833.1811:06325
06326:-00129:-00014:-00059:002833.1811:06326
06327:-00045:-00007:-00154:002833.1811:06327
06328:-00029:-00038:-00178:002911.1083:06328
06329:-00019:-00062:-00198:002911.1083:06329
06330:-00002:-00058:-00171:002911.1083:06330
06331:+00098:-00064:-00135:002911.1083:06331
06332:+00122:-00081:-00036:002911.1083:06332
06333:+00122:-00060:+00280:002911.1083:06333
06334:+00089:-00080:+00376:002911.1083:06334
06335:+00060:-00057:+00307:002902.0754:06335
06336:+00065:-00035:+00138:002902.0754:06336
06337:+00040:-00027:-00052:002902.0754:06337
06338:+00039:+00010:-00026:002902.0754:06338
06339:+00055:+00014:-00049:002902.0754:06339
06340:+00072:+00031:-00158:002902.0754:06340
06341:+00043:-00005:-00251:002902.0754:06341
06342:+00080:+00026:-00150:002807.6621:06342
06343:+00021:+00006:-00115:002807.6621:06343
06344:+00003:-00031:+00007:002807.6621:06344
06345:+00000:-00044:+00175:002807.6621:06345
06346:+00019:-00034:+00222:002807.6621:06346
06347:-00054:-00065:+00103:002807.6621:06347
06348:-00040:-00014:+00082:002807.6621:06348
06349:-00088:-00026:+00058:002819.7436:06349
06350:-00071:+00009:+00025:002819.7436:06350
06351:-00101:-00029:-00061:002819.7436:06351
06352:-00075:+00004:-00089:002819.7436:06352
06353:-00078:-00059:-00057:002819.7436:06353
06354:-00054:-00029:-00028:002819.7436:06354
06355:-00048:-00069:-00019:002819.7436:06355
06356:-00031:-00051:+00036:002769.0078:06356
06357:-00009:-00040:+00076:002769.0078:06357
06358:-00007:-00021:+00073:002769.0078:06358
06359:+00020:-00006:+00066:002769.0078:06359
06360:+00004:+00001:+00177:002769.0078:06360
06361:+00018:-00004:+00047:002769.0078:06361
06362:-00046:+00014:-00058:002769.0078:06362
06363:-00021:-00005:-00102:002663.6718:06363
06364:-00023:+00004:-00114:002663.6718:06364
06365:-00041:-00001:-00061:002663.6718:06365
06366:-00033:-00018:+00068:002663.6718:06366
06367:-00038:-00048:+00002:002663.6718:06367
06368:+00004:-00004:-00033:002663.6718:06368
06369:+00007:-00019:+00083:002663.6718:06369
06370:+00024:+00022:+00060:002663.6718:06370
06371:-00019:+00023:+00058:002710.3408:06371
06372:+00033:+00040:+00075:002710.3408:06372
06373:-00012:+00044:-00002:002710.3408:06373
06374:+00002:+00060:-00107:002710.3408:06374
06375:-00020:+00075:-00043:002710.3408:06375
06376:-00012:+00044:+00002:002710.3408:06376
06377:-00063:+00016:-00008:002710.3408:06377
06378:-00025:+00034:+00013:002721.4633:06378
06379:-00040:+00038:+00031:002721.4633:06379
06380:-00054:+00020:+00097:002721.4633:06380
06381:-00039:+00006:+00024:002721.4633:06381
06382:-00020:+00018:-00006:002721.4633:06382
06383:+00001:-00013:-00095:002721.4633:06383
06384:-00024:+00020:-00054:002721.4633:06384
06385:-00007:-00015:-00029:002721.4633:06385
06386:+00014:-00005:-00045:002680.8872:06386
06387:-00008:+00019:+00029:002680.8872:06387
06388:+00051:+00012:+00077:002680.8872:06388
06389:+00061:+00019:+00087:002680.8872:06389
06390:+00071:+00034:+00073:002680.8872:06390
06391:+00077:+00020:+00045:002680.8872:06391
06392:+00067:+00032:+00003:002680.8872:06392
06393:+00049:+00015:-00046:002782.3461:06393
06394:+00047:+00033:-00051:002782.3461:06394
06395:-00016:+00024:-00065:002782.3461:06395
06396:-00011:+00022:-00081:002782.3461:06396
06397:-00027:+00022:-00010:002782.3461:06397
06398:-00054:-00009:-00034:002782.3461:06398
06399:-00063:-00008:+00015:002782.3461:06399
06400:-00060:-00011:+00028:002824.6003:06400
06401:-00071:-00005:+00044:002824.6003:06401
06402:-00072:+00004:+00059:002824.6003:06402
06403:-00043:-00006:+00098:002824.6003:06403
06404:-00051:-00004:-00052:002824.6003:06404
06405:-00042:-00002:-00064:002824.6003:06405
06406:-00036:+00021:-00023:002824.6003:06406
06407:-00033:+00024:-00020:002764.0751:06407
06408:-00026:+00015:-00045:002764.0751:06408
06409:-00016:+00035:-00070:002764.0751:06409
06410:-00014:+00038:-00047:002764.0751:06410
06411:+00049:+00027:+00027:002764.0751:06411
06412:+00060:+00052:+00079:002764.0751:06412
06413:+00051:+00054:-00049:002764.0751:06413
06414:+00066:+00069:-00023:002845.2519:06414
06415:+00064:+00046:+00032:002845.2519:06415
06416:+00007:+00065:+00046:002845.2519:06416
06417:+00001:+00043:-00045:002845.2519:06417
06418:-00038:+00082:-00062:002845.2519:06418
06419:-00050:+00055:-00095:002845.2519:06419
06420:-00068:+00084:-00127:002845.2519:06420
06421:-00025:+00070:-00123:002856.4094:06421
06422:-00025:+00070:-00026:002856.4094:06422
06423:-00007:+00028:+00065:002856.4094:06423
06424:+00020:+00052:+00064:002856.4094:06424
06425:+00030:+00044:+00042:002856.4094:06425
06426:+00015:+00034:+00054:002856.4094:06426
06427:+00008:+00050:+00004:002856.4094:06427
06428:-00002:+00051:+00010:002788.8327:06428
06429:+00002:+00025:+00000:002788.8327:06429
06430:-00032:+00028:-00076:002788.8327:06430
06431:-00019:+00053:-00059:002788.8327:06431
06432:-00035:+00020:-00087:002788.8327:06432
06433:-00009:+00069:-00076:002788.8327:06433
06434:-00024:-00005:-00029:002788.8327:06434
06435:+00029:+00028:-00031:002845.2519:06435
06436:+00007:-00015:-00002:002845.2519:06436
06437:+00043:+00003:+00043:002845.2519:06437
06438:+00005:-00028:+00054:002845.2519:06438
06439:+00030:-00021:+00033:002845.2519:06439
06440:-00015:-00081:-00005:002845.2519:06440
06441:-00011:-00011:-00068:002845.2519:06441
06442:-00066:-00056:-00122:002837.1525:06442
06443:-00026:-00012:-00070:002837.1525:06443
06444:-00067:-00095:-00001:002837.1525:06444
06445:-00035:-00079:+00010:002837.1525:06445
06446:-00054:-00094:+00080:002837.1525:06446
06447:-00009:-00080:+00024:002837.1525:06447
06448:-00023:-00096:+00023:002837.1525:06448
06449:+00003:-00054:+00028:002837.1525:06449
06450:-00017:-00079:+00096:002745.8017:06450
06451:-00025:-00067:+00030:002745.8017:06451
06452:-00036:-00066:-00016:002745.8017:06452
06453:-00014:-00029:-00096:002745.8017:06453
06454:-00037:-00025:-00071:002745.8017:06454
06455:-00031:-00023:-00022:002745.8017:06455
06456:-00051:-00037:+00021:002745.8017:06456
06457:-00008:-00003:-00012:002800.8854:06457
06458:+00019:+00024:+00060:002800.8854:06458
06459:+00036:-00006:+00046:002800.8854:06459
06460:+00006:+00036:+00041:002800.8854:06460
06461:+00008:-00001:+00000:002800.8854:06461
06462:+00000:+00025:+00034:002800.8854:06462
06463:-00001:+00039:-00050:002800.8854:06463
06464:-00022:+00063:-00035:002799.5703:06464
06465:-00033:+00027:+00019:002799.5703:06465
06466:-00023:+00041:-00006:002799.5703:06466
06467:-00019:+00030:-00034:002799.5703:06467
06468:-00014:+00025:-00077:002799.5703:06468
06469:-00020:+00048:+00008:002799.5703:06469
06470:+00030:+00054:-00011:002799.5703:06470
06471:-00013:+00037:+00011:002739.7355:06471
06472:+00016:+00032:-00038:002739.7355:06472
06473:-00022:+00054:+00022:002739.7355:06473
06474:+00019:+00014:-00005:002739.7355:06474
06475:-00019:+00032:-00017:002739.7355:06475
06476:-00008:+00023:+00047:002739.7355:06476
06477:-00015:+00001:-00017:002739.7355:06477
06478:-00021:-00005:-00005:002819.7485:06478
06479:-00023:-00032:-00011:002819.7485:06479
06480:-00006:-00026:-00031:002819.7485:06480
06481:-00001:-00045:-00004:002819.7485:06481
06482:+00008:-00049:+00080:002819.7485:06482
06483:+00004:-00064:+00018:002819.7485:06483
06484:+00008:-00032:-00021:002819.7485:06484
06485:+00004:-00037:-00040:002843.5000:06485
06486:+00009:+00009:-00024:002843.5000:06486
06487:+00004:-00017:-00029:002843.5000:06487
06488:+00014:+00005:+00027:002843.5000:06488
06489:-00020:-00006:+00038:002843.5000:06489
06490:+00021:-00003:+00061:002843.5000:06490
06491:-00006:+00035:+00048:002843.5000:06491
06492:+00007:+00010:+00043:002843.5000:06492
06493:-00002:+00024:+00000:002782.5981:06493
06494:+00017:+00016:+00007:002782.5981:06494
06495:+00001:+00034:+00006:002782.5981:06495
06496:-00019:+00007:+00005:002782.5981:06496
06497:-00011:+00014:-00026:002782.5981:06497
06498:-00033:+00001:-00055:002782.5981:06498
06499:-00048:+00014:+00010:002782.5981:06499
06500:-00014:+00017:+00008:002858.2287:06500
06501:-00036:+00031:+00033:002858.2287:06501
06502:+00003:+00012:+00069:002858.2287:06502
06503:-00018:+00030:+00057:002858.2287:06503
06504:+00001:+00013:+00050:002858.2287:06504
06505:-00034:+00024:+00058:002858.2287:06505
06506:+00000:+00037:-00035:002858.2287:06506
06507:-00042:+00030:-00030:002869.2468:06507
06508:-00036:+00024:-00041:002869.2468:06508
06509:-00037:+00048:-00012:002869.2468:06509
06510:+00003:+00008:-00023:002869.2468:06510
06511:-00025:+00002:+00036:002869.2468:06511
06512:-00008:-00029:+00021:002869.2468:06512
06513:+00014:-00029:+00006:002869.2468:06513
06514:+00008:-00011:+00028:002788.7954:06514
06515:+00034:+00006:-00006:002788.7954:06515
06516:+00032:-00003:-00007:002788.7954:06516
06517:+00020:-00005:+00078:002788.7954:06517
06518:+00022:+00004:+00089:002788.7954:06518
06519:-00014:+00005:+00028:002788.7954:06519
06520:-00017:+00018:+00021:002788.7954:06520
06521:-00041:-00017:-00036:002845.2565:06521
06522:-00026:+00017:-00088:002845.2565:06522
06523:-00048:+00033:-00085:002845.2565:06523
06524:+00001:+00011:-00011:002845.2565:06524
06525:-00048:+00005:-00021:002845.2565:06525
06526:-00036:-00018:-00013:002845.2565:06526
06527:-00024:-00018:+00015:002845.2565:06527
06528:-00018:-00012:+00027:002824.5344:06528
06529:-00066:-00047:-00073:002824.5344:06529
06530:-00007:-00010:-00037:002824.5344:06530
06531:-00035:-00036:+00117:002824.5344:06531
06532:+00014:-00051:+00126:002824.5344:06532
06533:-00038:-00024:+00050:002824.5344:06533
06534:+00020:-00028:-00121:002824.5344:06534
06535:-00035:-00027:-00073:002751.8354:06535
06536:-00007:-00046:-00100:002751.8354:06536
06537:-00039:-00029:+00050:002751.8354:06537
06538:+00048:-00026:+00013:002751.8354:06538
06539:-00040:-00013:+00079:002751.8354:06539
06540:+00005:-00018:+00039:002751.8354:06540
06541:-00015:-00035:-00032:002751.8354:06541
06542:-00010:-00001:-00127:002825.9899:06542
06543:-00035:-00003:-00052:002825.9899:06543
06544:-00005:+00011:-00047:002825.9899:06544
06545:-00013:+00023:+00009:002825.9899:06545
06546:+00011:+00013:+00020:002825.9899:06546
06547:-00049:+00005:+00006:002825.9899:06547
06548:-00016:-00015:+00015:002825.9899:06548
06549:-00047:-00032:+00037:002837.1242:06549
06550:-00028:-00013:-00069:002837.1242:06550
06551:-00025:-00032:-00148:002837.1242:06551
06552:-00018:+00019:-00059:002837.1242:06552
06553:-00011:-00017:+00007:002837.1242:06553
06554:+00020:-00002:+00014:002837.1242:06554
06555:+00029:-00014:+00023:002837.1242:06555
06556:+00010:+00013:+00118:002776.3642:06556
06557:+00031:+00017:+00144:002776.3642:06557
06558:+00002:+00016:+00050:002776.3642:06558
06559:+00001:+00020:+00015:002776.3642:06559
06560:+00019:+00048:-00068:002776.3642:06560
06561:-00033:+00011:-00064:002776.3642:06561
06562:-00012:+00019:-00058:002776.3642:06562
06563:-00034:-00007:-00113:002871.2258:06563
06564:-00005:-00035:-00054:002871.2258:06564
06565:-00022:-00024:-00005:002871.2258:06565
06566:-00020:-00043:-00021:002871.2258:06566
06567:-00031:-00042:+00013:002871.2258:06567
06568:+00030:-00059:+00034:002871.2258:06568
06569:-00021:-00060:+00048:002871.2258:06569
06570:+00028:-00061:+00020:002875.7041:06570
06571:-00001:-00040:+00010:002875.7041:06571
06572:+00032:-00009:-00026:002875.7041:06572
06573:+00004:-00010:+00038:002875.7041:06573
06574:+00048:-00008:+00041:002875.7041:06574
06575:+00007:-00031:+00006:002875.7041:06575
06576:+00053:+00004:-00032:002875.7041:06576
06577:+00024:-00007:-00061:002813.9619:06577
06578:+00077:+00021:-00087:002813.9619:06578
06579:+00024:-00025:+00036:002813.9619:06579
06580:+00040:-00017:+00081:002813.9619:06580
06581:+00041:-00030:+00080:002813.9619:06581
06582:+00073:-00002:+00038:002813.9619:06582
06583:+00047:-00031:+00060:002813.9619:06583
06584:+00049:-00016:-00013:002864.7099:06584
06585:-00005:-00009:-00010:002864.7099:06585
06586:+00008:+00004:-00008:002864.7099:06586
06587:+00001:-00037:+00045:002864.7099:06587
06588:+00020:-00018:+00013:002864.7099:06588
06589:-00038:-00050:+00013:002864.7099:06589
06590:+00002:-00017:-00081:002864.7099:06590
06591:-00023:-00006:-00147:002849.8317:06591
06592:-00022:+00010:-00044:002849.8317:06592
06593:-00036:+00000:+00012:002849.8317:06593
06594:-00018:+00053:+00069:002849.8317:06594
06595:-00037:+00028:+00100:002849.8317:06595
06596:-00033:+00082:+00095:002849.8317:06596
06597:-00029:+00065:+00072:002849.8317:06597
06598:-00075:+00094:+00041:002849.8317:06598
06599:-00056:+00046:+00006:002751.8354:06599
06600:-00072:+00070:-00012:002751.8354:06600
06601:-00057:+00042:-00063:002751.8354:06601
06602:-00026:+00046:-00024:002751.8354:06602
06603:-00019:+00013:-00042:002751.8354:06603
06604:-00003:+00017:-00044:002751.8354:06604
06605:+00010:-00009:+00041:002751.8354:06605
06606:+00026:-00017:+00079:002800.8664:06606
06607:-00008:-00010:+00053:002800.8664:06607
06608:+00035:-00021:+00003:002800.8664:06608
06609:+00003:+00006:+00051:002800.8664:06609
06610:+00012:-00020:-00019:002800.8664:06610
06611:-00017:-00003:+00075:002800.8664:06611
06612:+00023:+00008:+00035:002800.8664:06612
06613:-00021:+00008:+00007:002781.1389:06613
06614:+00024:+00010:-00022:002781.1389:06614
06615:-00007:+00036:+00022:002781.1389:06615
06616:+00035:+00011:-00036:002781.1389:06616
06617:-00018:+00024:+00030:002781.1389:06617
06618:+00026:-00004:-00051:002781.1389:06618
06619:+00019:+00017:-00038:002781.1389:06619
06620:+00076:+00008:+00013:002710.0004:06620
06621:+00051:-00011:+00052:002710.0004:06621
06622:+00035:-00015:-00025:002710.0004:06622
06623:-00014:-00013:+00034:002710.0004:06623
06624:+00003:-00017:+00054:002710.0004:06624
06625:-00055:-00023:+00052:002710.0004:06625
06626:-00065:-00062:-00030:002710.0004:06626
06627:-00079:-00041:-00016:002710.0004:06627
06628:-00059:-00029:+00005:002776.1123:06628
06629:-00056:-00062:+00030:002776.1123:06629
06630:-00078:-00047:+00043:002776.1123:06630
06631:-00069:-00033:+00004:002776.1123:06631
06632:-00058:-00020:+00001:002776.1123:06632
06633:-00036:-00018:-00051:002776.1123:06633
06634:-00054:+00004:+00004:002776.1123:06634
06635:-00007:-00015:+00002:002781.0930:06635
06636:-00010:-00002:+00049:002781.0930:06636
06637:+00012:+00004:+00054:002781.0930:06637
06638:+00016:+00014:+00059:002781.0930:06638
06639:+00062:+00035:-00010:002781.0930:06639
06640:+00028:+00026:+00004:002781.0930:06640
06641:+00046:+00014:+00003:002781.0930:06641
06642:+00017:+00009:+00031:002733.7316:06642
06643:-00006:+00013:-00002:002733.7316:06643
06644:+00006:+00022:+00007:002733.7316:06644
06645:+00021:+00013:-00060:002733.7316:06645
06646:+00000:-00002:-00056:002733.7316:06646
06647:-00021:-00003:-00011:002733.7316:06647
06648:-00008:-00001:+00030:002733.7316:06648
06649:-00031:+00021:+00029:002825.9948:06649
06650:-00050:+00035:+00014:002825.9948:06650
06651:-00052:+00048:+00034:002825.9948:06651
06652:-00049:+00051:+00007:002825.9948:06652
06653:-00026:+00069:-00041:002825.9948:06653
06654:-00040:+00057:-00023:002825.9948:06654
06655:-00034:+00058:-00035:002825.9948:06655
06656:-00027:+00068:+00018:002830.8437:06656
06657:-00001:+00041:-00010:002830.8437:06657
06658:-00010:+00038:-00089:002830.8437:06658
06659:+00003:+00025:-00085:002830.8437:06659
06660:+00006:+00015:+00016:002830.8437:06660
06661:+00009:+00022:+00061:002830.8437:06661
06662:+00029:+00007:+00040:002830.8437:06662
06663:+00029:+00019:+00047:002757.9418:06663
06664:+00011:+00004:-00022:002757.9418:06664
06665:-00011:+00008:-00071:002757.9418:06665
06666:-00023:-00004:-00070:002757.9418:06666
06667:-00016:+00006:-00045:002757.9418:06667
06668:+00003:+00022:-00016:002757.9418:06668
06669:-00020:+00004:-00021:002757.9418:06669
06670:+00003:+00014:+00014:002757.9418:06670
06671:-00050:-00022:-00004:002826.0471:06671
06672:-00012:+00017:-00011:002826.0471:06672
06673:-00046:-00035:-00051:002826.0471:06673
06674:-00011:+00018:-00070:002826.0471:06674
06675:-00033:-00008:-00044:002826.0471:06675
06676:-00017:-00015:-00015:002826.0471:06676
06677:-00060:-00043:-00021:002826.0471:06677
06678:-00039:-00011:-00029:002811.9619:06678
06679:-00045:-00060:-00073:002811.9619:06679
06680:-00046:-00046:-00011:002811.9619:06680
06681:-00035:-00067:+00077:002811.9619:06681
06682:-00017:-00058:+00131:002811.9619:06682
06683:-00010:-00064:-00002:002811.9619:06683
06684:-00036:-00058:-00046:002811.9619:06684
06685:-00020:-00043:-00084:002739.8344:06685
06686:-00038:-00061:-00121:002739.8344:06686
06687:-00001:+00008:-00040:002739.8344:06687
06688:-00019:-00006:+00057:002739.8344:06688
06689:+00014:+00009:+00050:002739.8344:06689
06690:+00021:+00053:+00036:002739.8344:06690
06691:+00048:+00083:-00001:002739.8344:06691
06692:+00044:+00060:-00091:002813.3935:06692
06693:+00027:+00113:-00108:002813.3935:06693
06694:+00063:+00112:+00116:002813.3935:06694
06695:+00047:+00094:+00014:002813.3935:06695
06696:-00008:+00088:-00137:002813.3935:06696
06697:+00003:+00097:-00140:002813.3935:06697
06698:-00004:+00075:-00076:002813.3935:06698
06699:-00048:+00030:-00082:002818.1779:06699
06700:-00027:+00047:-00067:002818.1779:06700
06701:-00028:+00018:+00100:002818.1779:06701
06702:-00013:-00002:+00093:002818.1779:06702
06703:-00066:+00020:+00049:002818.1779:06703
06704:-00050:+00024:-00062:002818.1779:06704
06705:-00079:+00019:-00046:002818.1779:06705
06706:-00079:+00020:-00083:002751.8811:06706
06707:-00096:-00017:-00048:002751.8811:06707
06708:-00053:-00015:-00065:002751.8811:06708
06709:-00061:-00033:+00097:002751.8811:06709
06710:-00064:-00065:+00041:002751.8811:06710
06711:-00055:-00037:+00055:002751.8811:06711
06712:+00011:-00027:+00000:002751.8811:06712
06713:+00010:-00051:-00001:002751.8811:06713
06714:+00045:-00029:-00046:002832.4741:06714
06715:+00043:-00064:+00051:002832.4741:06715
06716:+00051:-00061:-00032:002832.4741:06716
06717:+00042:-00040:-00057:002832.4741:06717
06718:+00042:-00049:-00084:002832.4741:06718
06719:+00057:-00065:+00049:002832.4741:06719
06720:+00075:-00054:+00035:002832.4741:06720
06721:+00078:-00065:+00082:002843.4377:06721
06722:+00051:-00053:+00048:002843.4377:06722
06723:+00030:-00044:+00112:002843.4377:06723
06724:+00010:-00047:+00072:002843.4377:06724
06725:+00019:-00047:+00052:002843.4377:06725
06726:-00001:-00013:+00032:002843.4377:06726
06727:-00021:-00008:+00032:002843.4377:06727
06728:-00036:+00019:+00032:002776.3364:06728
06729:-00036:+00010:-00010:002776.3364:06729
06730:-00081:+00048:+00018:002776.3364:06730
06731:-00055:+00025:-00014:002776.3364:06731
06732:-00050:+00042:+00039:002776.3364:06732
06733:-00039:+00030:-00024:002776.3364:06733
06734:-00053:+00046:+00018:002776.3364:06734
06735:-00006:+00046:+00046:002858.1022:06735
06736:+00002:+00049:+00077:002858.1022:06736
06737:+00020:+00029:-00007:002858.1022:06737
06738:-00021:+00041:+00012:002858.1022:06738
06739:-00004:+00028:+00005:002858.1022:06739
06740:+00000:+00052:-00022:002858.1022:06740
06741:+00002:+00049:+00016:002858.1022:06741
06742:+00001:+00050:-00014:002856.2456:06742
06743:-00023:+00064:+00034:002856.2456:06743
06744:-00003:+00050:-00030:002856.2456:06744
06745:+00009:+00036:+00033:002856.2456:06745
06746:+00006:+00049:+00016:002856.2456:06746
06747:+00015:+00025:+00067:002856.2456:06747
06748:-00006:+00027:+00025:002856.2456:06748
06749:+00015:+00026:+00035:002776.3500:06749
06750:-00021:+00045:-00038:002776.3500:06750
06751:-00016:+00049:-00012:002776.3500:06751
06752:-00046:+00019:-00008:002776.3500:06752
06753:-00045:-00003:+00024:002776.3500:06753
06754:-00085:+00008:-00047:002776.3500:06754
06755:-00048:-00007:-00023:002776.3500:06755
06756:-00099:-00035:-00040:002845.2133:06756
06757:-00025:-00008:+00004:002845.2133:06757
06758:-00035:-00037:-00006:002845.2133:06758
06759:+00006:-00014:+00020:002845.2133:06759
06760:-00012:-00025:+00034:002845.2133:06760
06761:+00031:-00047:+00138:002845.2133:06761
06762:-00016:-00055:+00122:002845.2133:06762
06763:+00020:-00018:+00069:002824.4587:06763
06764:-00029:-00044:+00065:002824.4587:06764
06765:-00001:-00035:+00012:002824.4587:06765
06766:-00014:-00021:-00057:002824.4587:06766
06767:-00006:-00002:-00007:002824.4587:06767
06768:-00010:+00002:-00055:002824.4587:06768
06769:+00020:+00036:-00076:002824.4587:06769
06770:+00018:+00011:-00022:002745.8105:06770
06771:+00025:+00027:-00017:002745.8105:06771
06772:+00012:+00028:+00067:002745.8105:06772
06773:+00006:+00044:+00054:002745.8105:06773
06774:+00003:+00068:-00006:002745.8105:06774
06775:+00006:+00066:-00108:002745.8105:06775
06776:-00035:+00042:-00004:002745.8105:06776
06777:-00021:+00051:+00109:002813.3935:06777
06778:-00058:+00023:+00006:002813.3935:06778
06779:-00033:+00052:-00122:002813.3935:06779
06780:-00048:-00004:-00043:002813.3935:06780
06781:-00052:+00020:-00093:002813.3935:06781
06782:-00096:+00003:+00013:002813.3935:06782
06783:-00067:-00023:-00028:002813.3935:06783
06784:-00071:-00021:-00076:002813.3935:06784
06785:-00035:+00005:-00062:002830.8344:06785
06786:-00055:-00016:+00070:002830.8344:06786
06787:-00037:+00003:+00073:002830.8344:06787
06788:-00019:+00005:+00049:002830.8344:06788
06789:+00004:-00006:+00065:002830.8344:06789
06790:+00031:+00030:-00009:002830.8344:06790
06791:+00052:+00041:-00163:002830.8344:06791
06792:+00064:+00053:-00181:002776.3317:06792
06793:+00128:+00047:-00067:002776.3317:06793
06794:+00136:+00056:+00047:002776.3317:06794
06795:+00073:+00061:+00039:002776.3317:06795
06796:+00039:+00051:+00102:002776.3317:06796
06797:+00041:+00027:+00069:002776.3317:06797
06798:-00010:+00040:+00055:002776.3317:06798
06799:-00035:+00024:+00004:002877.8356:06799
06800:-00045:+00013:+00050:002877.8356:06800
06801:-00046:-00007:-00069:002877.8356:06801
06802:-00085:-00031:-00095:002877.8356:06802
06803:-00098:-00037:-00052:002877.8356:06803
06804:-00112:-00078:-00081:002877.8356:06804
06805:-00109:-00072:-00075:002877.8356:06805
06806:-00053:-00090:-00087:002882.1806:06806
06807:-00035:-00079:-00144:002882.1806:06807
06808:+00061:-00059:-00139:002882.1806:06808
06809:+00101:-00079:+00102:002882.1806:06809
06810:+00121:-00063:+00257:002882.1806:06810
06811:+00105:-00058:+00302:002882.1806:06811
06812:+00110:-00065:+00213:002882.1806:06812
06813:+00094:-00042:+00025:002795.0905:06813
06814:+00042:-00011:-00014:002795.0905:06814
06815:+00055:+00010:-00130:002795.0905:06815
06816:+00079:+00010:-00151:002795.0905:06816
06817:+00039:+00036:-00209:002795.0905:06817
06818:+00052:-00005:-00090:002795.0905:06818
06819:+00023:-00005:+00015:002795.0905:06819
06820:+00007:-00022:+00075:002832.4262:06820
06821:+00007:-00045:+00038:002832.4262:06821
06822:-00022:-00023:+00066:002832.4262:06822
06823:-00066:-00038:+00071:002832.4262:06823
06824:-00065:-00022:+00074:002832.4262:06824
06825:-00087:-00027:+00182:002832.4262:06825
06826:-00116:-00033:+00042:002832.4262:06826
06827:-00144:-00015:-00109:002781.1118:06827
06828:-00135:-00018:-00186:002781.1118:06828
06829:-00124:-00012:-00149:002781.1118:06829
06830:-00104:-00022:-00057:002781.1118:06830
06831:-00042:+00003:+00052:002781.1118:06831
06832:-00051:-00035:+00144:002781.1118:06832
06833:+00017:+00019:+00075:002781.1118:06833
06834:-00008:+00011:+00033:002680.8051:06834
06835:+00047:+00027:+00005:002680.8051:06835
06836:+00018:+00013:+00050:002680.8051:06836
06837:+00025:+00031:-00042:002680.8051:06837
06838:-00005:+00029:-00081:002680.8051:06838
06839:+00026:+00043:-00010:002680.8051:06839
06840:-00023:+00014:-00081:002680.8051:06840
06841:-00007:+00037:-00091:002680.8051:06841
06842:-00008:+00008:-00007:002716.1682:06842
06843:+00017:-00020:-00047:002716.1682:06843
06844:-00009:-00008:+00022:002716.1682:06844
06845:+00029:-00031:+00178:002716.1682:06845
06846:+00030:-00048:+00176:002716.1682:06846
06847:+00019:-00014:-00011:002716.1682:06847
06848:+00023:+00002:-00029:002716.1682:06848
06849:-00007:+00029:-00020:002715.6098:06849
06850:-00052:+00038:-00020:002715.6098:06850
06851:-00044:+00043:-00068:002715.6098:06851
06852:-00004:+00048:-00056:002715.6098:06852
06853:-00010:+00033:-00031:002715.6098:06853
06854:-00030:+00009:-00002:002715.6098:06854
06855:-00036:+00009:+00065:002715.6098:06855
06856:-00033:-00020:-00035:002715.6098:06856
06857:-00018:-00012:+00011:002663.6040:06857
06858:+00004:-00025:+00023:002663.6040:06858
06859:-00017:-00043:+00054:002663.6040:06859
06860:-00045:-00069:-00045:002663.6040:06860
06861:-00054:-00056:-00063:002663.6040:06861
06862:-00049:-00096:-00059:002663.6040:06862
06863:-00052:-00059:-00013:002663.6040:06863
06864:-00066:-00074:+00014:002757.8356:06864
06865:-00019:-00056:+00068:002757.8356:06865
06866:+00018:-00063:+00053:002757.8356:06866
06867:+00012:-00047:+00032:002757.8356:06867
06868:+00025:-00020:+00080:002757.8356:06868
06869:+00037:+00012:+00089:002757.8356:06869
06870:+00029:+00010:+00004:002757.8356:06870
06871:+00048:+00069:-00041:002805.7270:06871
06872:+00047:+00085:+00005:002805.7270:06872
06873:+00018:+00069:-00055:002805.7270:06873
06874:+00007:+00087:-00058:002805.7270:06874
06875:+00038:+00099:-00076:002805.7270:06875
06876:+00008:+00090:-00068:002805.7270:06876
06877:+00007:+00073:+00051:002805.7270:06877
06878:+00008:+00074:+00110:002764.0065:06878
06879:+00034:+00073:+00031:002764.0065:06879
06880:+00019:+00061:+00018:002764.0065:06880
06881:+00018:+00071:+00067:002764.0065:06881
06882:-00026:+00055:+00028:002764.0065:06882
06883:-00014:+00046:-00022:002764.0065:06883
06884:-00047:+00036:-00006:002764.0065:06884
06885:-00066:+00025:-00066:002864.6711:06885
06886:-00072:+00001:-00013:002864.6711:06886
06887:-00050:+00000:-00015:002864.6711:06887
06888:-00067:+00005:-00030:002864.6711:06888
06889:-00016:+00022:-00088:002864.6711:06889
06890:-00037:-00018:+00078:002864.6711:06890
06891:-00005:+00003:+00060:002864.6711:06891
06892:+00005:-00009:+00059:002875.7287:06892
06893:+00042:-00004:-00001:002875.7287:06893
06894:+00033:-00011:+00008:002875.7287:06894
06895:+00027:+00008:-00007:002875.7287:06895
06896:+00009:-00012:-00045:002875.7287:06896
06897:+00036:-00020:-00071:002875.7287:06897
06898:+00026:-00027:-00069:002875.7287:06898
06899:+00023:-00025:-00033:002788.6972:06899
06900:+00062:-00029:-00006:002788.6972:06900
06901:+00061:-00051:+00041:002788.6972:06901
06902:+00080:-00039:+00075:002788.6972:06902
06903:+00011:-00042:+00111:002788.6972:06903
06904:-00003:-00065:+00082:002788.6972:06904
06905:-00028:-00039:+00071:002788.6972:06905
06906:-00050:-00025:-00001:002851.7038:06906
06907:-00094:-00050:-00038:002851.7038:06907
06908:-00061:-00009:-00070:002851.7038:06908
06909:-00114:-00012:-00072:002851.7038:06909
06910:-00095:-00032:-00068:002851.7038:06910
06911:-00083:-00021:-00087:002851.7038:06911
06912:-00034:-00006:-00031:002851.7038:06912
06913:-00049:-00011:-00064:002851.7038:06913
06914:+00005:+00026:-00041:002843.4377:06914
06915:+00015:+00033:-00031:002843.4377:06915
06916:-00007:+00046:+00008:002843.4377:06916
06917:+00009:+00065:-00024:002843.4377:06917
06918:+00007:+00057:-00048:002843.4377:06918
06919:+00022:+00044:-00014:002843.4377:06919
06920:+00006:+00053:-00012:002843.4377:06920
06921:+00035:+00053:-00066:002757.9189:06921
06922:+00009:+00033:-00046:002757.9189:06922
06923:+00034:+00008:+00002:002757.9189:06923
06924:+00029:-00016:+00002:002757.9189:06924
06925:+00031:-00037:-00050:002757.9189:06925
06926:+00019:-00047:+00000:002757.9189:06926
06927:+00000:-00035:+00038:002757.9189:06927
06928:-00027:-00028:+00052:002813.4311:06928
06929:-00028:-00028:-00039:002813.4311:06929
06930:-00082:-00031:+00021:002813.4311:06930
06931:-00054:-00011:+00075:002813.4311:06931
06932:-00081:-00030:+00077:002813.4311:06932
06933:-00067:-00032:-00011:002813.4311:06933
06934:-00058:-00012:+00017:002813.4311:06934
06935:-00034:-00007:-00079:002805.7314:06935
06936:-00027:-00048:-00013:002805.7314:06936
06937:-00014:-00027:-00062:002805.7314:06937
06938:+00009:-00047:-00021:002805.7314:06938
06939:+00040:-00041:-00068:002805.7314:06939
06940:+00044:-00048:+00017:002805.7314:06940
06941:+00027:-00041:+00055:002805.7314:06941
06942:+00032:-00039:+00098:002733.7187:06942
06943:+00013:-00065:+00081:002733.7187:06943
06944:+00019:-00045:+00067:002733.7187:06944
06945:-00024:-00055:+00030:002733.7187:06945
06946:-00019:-00055:+00008:002733.7187:06946
06947:-00044:-00078:+00050:002733.7187:06947
06948:-00036:-00058:+00051:002733.7187:06948
06949:-00036:-00043:+00039:002800.8803:06949
06950:-00025:-00041:-00021:002800.8803:06950
06951:-00015:-00033:+00007:002800.8803:06951
06952:-00016:-00014:-00021:002800.8803:06952
06953:-00015:-00015:+00005:002800.8803:06953
06954:-00001:+00023:+00010:002800.8803:06954
06955:+00003:+00038:-00001:002800.8803:06955
06956:-00025:+00030:-00030:002800.8803:06956
06957:+00010:+00058:+00018:002811.9619:06957
06958:+00036:+00075:-00016:002811.9619:06958
06959:+00035:+00074:+00022:002811.9619:06959
06960:+00045:+00088:-00033:002811.9619:06960
06961:+00025:+00076:+00027:002811.9619:06961
06962:+00015:+00082:+00033:002811.9619:06962
06963:-00007:+00060:+00020:002811.9619:06963
06964:-00020:+00067:-00020:002751.8127:06964
06965:-00048:+00026:-00006:002751.8127:06965
06966:-00017:+00038:+00012:002751.8127:06966
06967:-00049:+00019:+00053:002751.8127:06967
06968:-00055:-00009:-00021:002751.8127:06968
06969:-00076:-00020:-00054:002751.8127:06969
06970:-00058:+00006:-00062:002751.8127:06970
06971:-00071:-00011:-00025:002832.3833:06971
06972:-00060:+00010:-00024:002832.3833:06972
06973:-00063:-00020:-00008:002832.3833:06973
06974:+00015:+00026:-00010:002832.3833:06974
06975:-00002:+00012:+00045:002832.3833:06975
06976:+00048:+00051:+00023:002832.3833:06976
06977:+00046:+00012:+00062:002832.3833:06977
06978:+00067:+00051:-00022:002837.1386:06978
06979:+00080:+00006:+00023:002837.1386:06979
06980:+00063:+00020:-00022:002837.1386:06980
06981:+00076:-00007:-00017:002837.1386:06981
06982:+00038:-00010:-00065:002837.1386:06982
06983:+00028:-00051:-00073:002837.1386:06983
06984:+00027:-00028:-00114:002837.1386:06984
06985:+00009:-00060:-00040:002751.8535:06985
06986:+00003:-00055:+00010:002751.8535:06986
06987:-00012:-00049:+00064:002751.8535:06987
06988:-00055:-00021:+00049:002751.8535:06988
06989:-00055:-00015:+00044:002751.8535:06989
06990:-00075:-00001:+00034:002751.8535:06990
06991:-00086:+00048:-00013:002751.8535:06991
06992:-00118:+00052:+00019:002819.6540:06992
06993:-00091:+00057:-00039:002819.6540:06993
06994:-00105:+00081:-00073:002819.6540:06994
06995:-00086:+00087:-00110:002819.6540:06995
06996:-00070:+00077:-00094:002819.6540:06996
06997:-00031:+00110:-00127:002819.6540:06997
06998:-00002:+00073:-00059:002819.6540:06998
06999:+00014:+00095:-00004:002818.1779:06999
07000:+00021:+00083:+00085:002818.1779:07000
07001:+00066:+00086:+00055:002818.1779:07001
07002:+00024:+00066:-00092:002818.1779:07002
07003:+00042:+00059:-00077:002818.1779:07003
07004:-00004:+00029:+00018:002818.1779:07004
07005:-00006:+00031:+00019:002818.1779:07005
07006:-00024:+00024:+00062:002818.1779:07006
07007:-00034:+00016:-00033:002751.8039:07007
07008:-00054:+00001:-00093:002751.8039:07008
07009:-00027:+00021:-00047:002751.8039:07009
07010:-00042:-00022:-00075:002751.8039:07010
07011:-00050:+00014:-00054:002751.8039:07011
07012:-00015:+00005:+00017:002751.8039:07012
07013:-00034:+00010:+00099:002751.8039:07013
07014:-00050:+00021:+00008:002826.0280:07014
07015:-00041:+00058:+00081:002826.0280:07015
07016:-00070:+00030:+00052:002826.0280:07016
07017:-00032:+00098:-00040:002826.0280:07017
07018:-00052:+00064:-00144:002826.0280:07018
07019:+00007:+00096:-00070:002826.0280:07019
07020:+00019:+00027:-00058:002826.0280:07020
07021:+00056:+00067:-00022:002830.7822:07021
07022:+00041:+00008:+00043:002830.7822:07022
07023:+00099:+00007:+00068:002830.7822:07023
07024:+00068:-00045:+00074:002830.7822:07024
07025:+00122:-00022:+00128:002830.7822:07025
07026:+00067:-00076:+00087:002830.7822:07026
07027:+00094:-00062:-00003:002830.7822:07027
07028:+00030:-00046:+00000:002763.9926:07028
07029:+00013:-00052:-00006:002763.9926:07029
07030:-00030:-00036:-00001:002763.9926:07030
07031:-00029:-00014:-00023:002763.9926:07031
07032:-00069:-00018:-00022:002763.9926:07032
07033:-00043:-00015:-00030:002763.9926:07033
07034:-00042:+00006:-00012:002763.9926:07034
07035:-00012:+00004:-00010:002851.6459:07035
07036:+00005:+00021:+00049:002851.6459:07036
07037:+00025:+00005:+00017:002851.6459:07037
07038:+00021:+00019:+00051:002851.6459:07038
07039:+00055:-00006:-00035:002851.6459:07039
07040:+00081:+00019:-00007:002851.6459:07040
07041:+00056:+00021:-00018:002851.6459:07041
07042:+00048:-00002:+00025:002862.7360:07042
07043:+00061:+00015:-00016:002862.7360:07043
07044:+00032:+00002:-00035:002862.7360:07044
07045:+00030:-00004:-00029:002862.7360:07045
07046:-00009:-00014:+00008:002862.7360:07046
07047:+00020:-00008:+00066:002862.7360:07047
07048:-00012:-00026:+00109:002862.7360:07048
07049:-00011:-00007:+00095:002795.0153:07049
07050:-00069:-00023:+00056:002795.0153:07050
07051:-00083:-00022:-00002:002795.0153:07051
07052:-00116:+00002:-00067:002795.0153:07052
07053:-00106:+00007:-00041:002795.0153:07053
07054:-00115:-00001:-00067:002795.0153:07054
07055:-00063:-00001:+00037:002795.0153:07055
07056:-00025:+00011:-00028:002871.1621:07056
07057:-00023:+00015:-00085:002871.1621:07057
07058:+00060:+00011:-00020:002871.1621:07058
07059:+00082:-00004:+00131:002871.1621:07059
07060:+00089:+00001:+00137:002871.1621:07060
07061:+00115:-00006:+00174:002871.1621:07061
07062:+00128:-00004:+00206:002871.1621:07062
07063:+00106:-00030:-00001:002869.1838:07063
07064:+00107:-00027:-00120:002869.1838:07064
07065:+00109:-00008:-00077:002869.1838:07065
07066:+00064:-00049:-00033:002869.1838:07066
07067:+00080:-00035:+00067:002869.1838:07067
07068:+00067:-00029:+00149:002869.1838:07068
07069:+00039:-00048:+00167:002869.1838:07069
07070:+00036:-00031:+00092:002764.0432:07070
07071:-00023:-00026:+00075:002764.0432:07071
07072:-00017:-00052:+00084:002764.0432:07072
07073:-00042:-00023:-00009:002764.0432:07073
07074:-00056:-00013:-00013:002764.0432:07074
07075:-00069:-00031:-00005:002764.0432:07075
07076:-00085:-00052:-00084:002764.0432:07076
07077:-00032:-00015:-00121:002800.8618:07077
07078:-00044:-00040:-00084:002800.8618:07078
07079:-00036:-00060:-00008:002800.8618:07079
07080:-00013:-00075:+00051:002800.8618:07080
07081:+00003:-00085:+00071:002800.8618:07081
07082:+00009:-00089:+00012:002800.8618:07082
07083:+00006:-00054:-00019:002800.8618:07083
07084:+00029:-00075:+00066:002800.8618:07084
07085:+00011:-00063:+00046:002739.0966:07085
07086:+00031:-00048:+00032:002739.0966:07086
07087:+00000:-00046:-00051:002739.0966:07087
07088:-00002:-00009:+00001:002739.0966:07088
07089:-00014:-00013:+00003:002739.0966:07089
07090:-00039:+00009:+00047:002739.0966:07090
07091:-00040:-00006:+00029:002739.0966:07091
07092:-00012:+00000:+00102:002635.4733:07092
07093:-00038:+00019:+00092:002635.4733:07093
07094:-00041:-00015:-00010:002635.4733:07094
07095:-00021:+00013:-00038:002635.4733:07095
07096:-00049:+00012:-00025:002635.4733:07096
07097:-00031:+00013:-00047:002635.4733:07097
07098:-00041:+00031:-00065:002635.4733:07098
07099:-00022:+00028:+00121:002635.4733:07099
07100:+00006:+00039:+00098:002687.1330:07100
07101:-00029:+00054:-00055:002687.1330:07101
07102:-00020:+00043:-00073:002687.1330:07102
07103:+00016:+00049:-00030:002687.1330:07103
07104:+00010:+00052:+00024:002687.1330:07104
07105:+00019:+00032:+00162:002687.1330:07105
07106:+00037:+00038:+00083:002687.1330:07106
07107:+00016:+00000:-00030:002692.5734:07107
07108:+00022:+00020:-00073:002692.5734:07108
07109:-00048:-00004:-00080:002692.5734:07109
07110:-00054:-00004:-00083:002692.5734:07110
07111:-00063:+00007:-00082:002692.5734:07111
07112:-00026:+00005:-00066:002692.5734:07112
07113:-00026:-00006:+00034:002692.5734:07113
07114:-00016:-00030:+00000:002692.5734:07114
07115:-00055:-00018:+00051:002646.6723:07115
07116:-00013:-00007:+00021:002646.6723:07116
07117:-00010:+00008:+00049:002646.6723:07117
07118:-00048:-00018:+00022:002646.6723:07118
07119:-00014:-00013:+00013:002646.6723:07119
07120:-00037:-00031:-00070:002646.6723:07120
07121:-00049:-00029:-00159:002646.6723:07121
07122:-00014:-00011:-00094:002739.8381:07122
07123:-00030:-00041:-00011:002739.8381:07123
07124:-00030:-00045:+00005:002739.8381:07124
07125:-00040:-00063:+00012:002739.8381:07125
07126:-00019:-00049:-00002:002739.8381:07126
07127:-00031:-00066:-00055:002739.8381:07127
07128:-00033:-00028:-00056:002739.8381:07128
07129:-00031:-00024:-00058:002775.0625:07129
07130:+00000:-00036:-00043:002775.0625:07130
07131:-00037:-00026:-00056:002775.0625:07131
07132:-00011:-00008:+00023:002775.0625:07132
07133:-00029:-00029:+00052:002775.0625:07133
07134:-00034:-00018:+00058:002775.0625:07134
07135:-00041:-00014:+00009:002775.0625:07135
07136:-00024:-00006:-00063:002775.0625:07136
07137:-00002:-00018:-00012:002715.8425:07137
07138:-00015:+00018:-00028:002715.8425:07138
07139:-00020:+00012:-00040:002715.8425:07139
07140:-00010:+00035:-00028:002715.8425:07140
07141:+00008:+00049:-00040:002715.8425:07141
07142:-00009:+00059:-00109:002715.8425:07142
07143:+00007:+00059:-00060:002715.8425:07143
07144:+00009:+00076:-00030:002800.8432:07144
07145:+00009:+00099:-00030:002800.8432:07145
07146:+00024:+00089:-00005:002800.8432:07146
07147:+00034:+00099:+00062:002800.8432:07147
07148:+00035:+00096:-00050:002800.8432:07148
07149:+00020:+00116:-00034:002800.8432:07149
07150:+00012:+00101:-00064:002800.8432:07150
07151:-00009:+00101:-00109:002793.4641:07151
07152:+00001:+00075:-00085:002793.4641:07152
07153:-00014:+00064:+00005:002793.4641:07153
07154:-00040:+00040:+00033:002793.4641:07154
07155:-00032:+00054:+00008:002793.4641:07155
07156:-00055:+00050:-00029:002793.4641:07156
07157:-00053:+00022:-00006:002793.4641:07157
07158:-00069:+00007:+00030:002721.7768:07158
07159:-00027:+00003:+00142:002721.7768:07159
07160:-00075:-00027:+00076:002721.7768:07160
07161:-00101:-00041:-00052:002721.7768:07161
07162:-00119:-00040:-00065:002721.7768:07162
07163:-00089:-00061:-00078:002721.7768:07163
07164:-00142:-00076:-00144:002721.7768:07164
07165:-00063:-00064:-00066:002788.4555:07165
07166:-00056:-00076:+00002:002788.4555:07166
07167:-00044:-00076:+00051:002788.4555:07167
07168:-00015:-00070:+00076:002788.4555:07168
07169:+00047:-00050:+00025:002788.4555:07169
07170:+00007:-00075:+00023:002788.4555:07170
07171:+00048:-00038:-00019:002788.4555:07171
07172:+00001:-00041:-00014:002788.4555:07172
07173:+00011:-00023:-00099:002787.1872:07173
07174:+00008:-00036:-00064:002787.1872:07174
07175:+00008:+00009:+00003:002787.1872:07175
07176:+00030:-00014:+00037:002787.1872:07176
07177:+00040:+00018:+00050:002787.1872:07177
07178:+00053:+00010:+00081:002787.1872:07178
07179:+00043:-00004:+00051:002787.1872:07179
07180:+00022:+00013:+00098:002727.7414:07180
07181:+00033:+00014:+00060:002727.7414:07181
07182:+00003:+00027:-00083:002727.7414:07182
07183:-00035:+00050:-00111:002727.7414:07183
07184:-00016:+00049:-00072:002727.7414:07184
07185:-00054:+00026:-00010:002727.7414:07185
07186:-00048:+00025:+00062:002727.7414:07186
07187:-00035:+00016:+00083:002807.1276:07187
07188:-00030:+00036:+00026:002807.1276:07188
07189:-00024:+00055:+00072:002807.1276:07189
07190:+00015:+00012:+00071:002807.1276:07190
07191:-00008:+00043:-00073:002807.1276:07191
07192:+00027:+00052:-00097:002807.1276:07192
07193:+00038:+00056:-00055:002807.1276:07193
07194:+00027:+00049:-00029:002824.4775:07194
07195:+00022:+00055:-00002:002824.4775:07195
07196:+00014:+00023:+00096:002824.4775:07196
07197:+00007:+00025:+00035:002824.4775:07197
07198:-00004:-00002:+00030:002824.4775:07198
07199:+00022:+00015:+00079:002824.4775:07199
07200:+00000:-00019:+00072:002824.4775:07200
07201:-00005:+00008:+00060:002757.8959:07201
07202:+00003:-00029:+00051:002757.8959:07202
07203:-00033:-00023:-00043:002757.8959:07203
07204:-00065:-00051:-00097:002757.8959:07204
07205:-00069:-00052:-00069:002757.8959:07205
07206:-00070:-00074:-00044:002757.8959:07206
07207:-00064:-00072:-00007:002757.8959:07207
07208:-00050:-00083:+00051:002757.8959:07208
07209:-00053:-00097:+00046:002826.0327:07209
07210:-00031:-00082:+00100:002826.0327:07210
07211:-00036:-00073:+00131:002826.0327:07211
07212:-00009:-00055:+00087:002826.0327:07212
07213:+00001:-00064:+00069:002826.0327:07213
07214:-00002:-00041:+00046:002826.0327:07214
07215:-00011:-00026:+00011:002826.0327:07215
07216:-00009:-00024:-00064:002830.8059:07216
07217:-00022:-00016:-00075:002830.8059:07217
07218:+00001:+00003:-00046:002830.8059:07218
07219:+00006:-00015:-00052:002830.8059:07219
07220:+00029:+00018:+00068:002830.8059:07220
07221:+00022:-00006:+00106:002830.8059:07221
07222:+00049:+00012:+00095:002830.8059:07222
07223:+00010:+00024:+00095:002757.9099:07223
07224:+00011:+00031:+00020:002757.9099:07224
07225:-00023:+00027:+00034:002757.9099:07225
07226:-00025:+00059:-00013:002757.9099:07226
07227:-00057:+00044:-00049:002757.9099:07227
07228:-00059:+00085:-00066:002757.9099:07228
07229:-00092:+00058:-00065:002757.9099:07229
07230:-00057:+00087:-00164:002826.0139:07230
07231:-00069:+00079:-00115:002826.0139:07231
07232:+00002:+00098:+00025:002826.0139:07232
07233:-00009:+00042:+00009:002826.0139:07233
07234:+00044:+00076:+00047:002826.0139:07234
07235:+00008:+00053:+00028:002826.0139:07235
07236:+00060:+00058:+00053:002826.0139:07236
07237:-00023:+00031:-00111:002818.1962:07237
07238:-00004:+00068:-00038:002818.1962:07238
07239:-00030:-00006:-00090:002818.1962:07239
07240:-00033:+00013:-00025:002818.1962:07240
07241:-00049:-00026:-00079:002818.1962:07241
07242:+00019:+00005:-00086:002818.1962:07242
07243:+00015:-00050:-00060:002818.1962:07243
07244:+00046:-00049:+00055:002721.7099:07244
07245:+00063:-00063:+00164:002721.7099:07245
07246:+00053:-00024:+00187:002721.7099:07246
07247:+00055:-00058:+00140:002721.7099:07247
07248:+00063:-00046:-00023:002721.7099:07248
07249:-00028:-00061:-00080:002721.7099:07249
07250:-00047:-00026:-00193:002721.7099:07250
07251:-00075:-00027:-00122:002800.8757:07251
07252:-00096:-00041:-00100:002800.8757:07252
07253:-00129:-00066:+00123:002800.8757:07253
07254:-00088:-00079:+00217:002800.8757:07254
07255:-00114:-00056:+00131:002800.8757:07255
07256:-00083:-00036:-00070:002800.8757:07256
07257:+00014:-00030:-00033:002800.8757:07257
07258:+00062:+00036:+00058:002800.8757:07258
07259:+00044:+00037:-00133:002818.2248:07259
07260:+00020:+00042:-00227:002818.2248:07260
07261:+00093:+00061:-00265:002818.2248:07261
07262:+00094:+00043:-00234:002818.2248:07262
07263:+00047:+00045:+00000:002818.2248:07263
07264:+00007:+00037:+00249:002818.2248:07264
07265:+00020:-00001:+00142:002818.2248:07265
07266:+00054:+00040:-00142:002776.3642:07266
07267:+00124:+00059:-00079:002776.3642:07267
07268:+00088:+00063:-00047:002776.3642:07268
07269:+00028:+00054:+00037:002776.3642:07269
07270:+00063:+00048:+00122:002776.3642:07270
07271:+00037:+00027:+00036:002776.3642:07271
07272:-00016:+00081:-00046:002776.3642:07272
07273:-00022:+00054:+00025:002871.0590:07273
07274:-00096:-00002:-00028:002871.0590:07274
07275:-00092:+00029:-00115:002871.0590:07275
07276:-00085:+00038:-00063:002871.0590:07276
07277:-00099:+00010:+00010:002871.0590:07277
07278:-00114:+00018:-00136:002871.0590:07278
07279:-00092:+00050:-00138:002871.0590:07279
07280:-00059:+00024:+00015:002895.4101:07280
07281:-00045:+00048:+00045:002895.4101:07281
07282:-00057:+00037:+00060:002895.4101:07282
07283:-00053:+00032:+00014:002895.4101:07283
07284:-00063:+00014:+00023:002895.4101:07284
07285:-00041:+00001:-00004:002895.4101:07285
07286:-00061:-00012:+00021:002895.4101:07286
07287:-00053:-00014:-00019:002852.5671:07287
07288:+00017:-00027:-00062:002852.5671:07288
07289:+00061:-00047:-00024:002852.5671:07289
07290:+00076:-00054:+00040:002852.5671:07290
07291:+00076:-00090:+00207:002852.5671:07291
07292:+00038:-00099:+00206:002852.5671:07292
07293:+00050:-00090:+00141:002852.5671:07293
07294:+00023:-00085:+00006:002924.6276:07294
07295:-00004:-00093:-00065:002924.6276:07295
07296:+00033:-00042:-00293:002924.6276:07296
07297:+00048:-00012:-00157:002924.6276:07297
07298:+00045:-00061:-00119:002924.6276:07298
07299:+00049:-00012:+00148:002924.6276:07299
07300:+00062:-00039:+00160:002928.8486:07300
07301:+00071:+00021:+00089:002928.8486:07301
07302:+00092:+00017:-00043:002928.8486:07302
07303:+00086:+00032:-00024:002928.8486:07303
07304:+00067:+00015:+00016:002928.8486:07304
07305:+00071:+00063:+00118:002928.8486:07305
07306:+00054:+00050:+00047:002928.8486:07306
07307:+00060:+00071:+00050:002807.6286:07307
07308:+00022:+00079:+00102:002807.6286:07308
07309:-00039:+00068:-00009:002807.6286:07309
07310:-00053:+00045:-00098:002807.6286:07310
07311:-00021:+00043:-00002:002807.6286:07311
07312:-00026:-00002:-00064:002807.6286:07312
07313:-00027:+00038:-00019:002807.6286:07313
07314:-00028:-00002:+00086:002807.6286:07314
07315:-00031:-00017:+00204:002826.0422:07315
07316:-00064:-00029:+00094:002826.0422:07316
07317:-00029:+00020:+00042:002826.0422:07317
07318:-00062:-00015:+00056:002826.0422:07318
07319:-00058:+00008:-00013:002826.0422:07319
07320:-00065:-00016:-00048:002826.0422:07320
07321:-00040:-00007:-00010:002826.0422:07321
07322:-00043:-00041:-00051:002781.1296:07322
07323:-00038:-00047:-00006:002781.1296:07323
07324:-00021:-00054:+00156:002781.1296:07324
07325:+00020:-00078:+00112:002781.1296:07325
07326:+00022:-00068:-00019:002781.1296:07326
07327:+00047:-00056:-00010:002781.1296:07327
07328:+00064:-00078:-00006:002781.1296:07328
07329:+00046:-00060:+00029:002675.0996:07329
07330:+00067:-00044:-00031:002675.0996:07330
07331:+00025:-00049:+00048:002675.0996:07331
07332:+00044:-00037:+00103:002675.0996:07332
07333:-00013:-00010:+00076:002675.0996:07333
07334:-00002:-00001:-00008:002675.0996:07334
07335:-00014:+00018:+00042:002675.0996:07335
07336:-00019:-00005:-00048:002739.8425:07336
07337:-00026:+00039:-00015:002739.8425:07337
07338:-00010:+00037:+00046:002739.8425:07338
07339:-00026:+00052:+00013:002739.8425:07339
07340:-00036:+00046:-00014:002739.8425:07340
07341:-00011:+00062:+00042:002739.8425:07341
07342:+00000:+00059:-00126:002739.8425:07342
07343:-00021:+00075:-00102:002739.8425:07343
07344:+00042:+00066:+00112:002739.1186:07344
07345:-00016:+00068:+00032:002739.1186:07345
07346:-00011:+00026:-00106:002739.1186:07346
07347:+00032:+00040:-00065:002739.1186:07347
07348:+00002:+00014:-00097:002739.1186:07348
07349:-00037:+00018:-00083:002739.1186:07349
07350:+00000:+00018:+00023:002739.1186:07350
07351:-00012:+00011:-00002:002675.1169:07351
07352:-00045:+00001:-00023:002675.1169:07352
07353:-00068:-00016:-00042:002675.1169:07353
07354:-00056:-00001:+00017:002675.1169:07354
07355:-00085:-00026:+00005:002675.1169:07355
07356:-00084:-00022:-00017:002675.1169:07356
07357:-00070:-00026:-00010:002675.1169:07357
07358:-00064:-00027:-00026:002675.1169:07358
07359:-00081:-00040:-00051:002751.9589:07359
07360:-00030:-00038:+00053:002751.9589:07360
07361:-00037:-00080:+00024:002751.9589:07361
07362:-00012:-00048:-00003:002751.9589:07362
07363:+00000:-00080:-00039:002751.9589:07363
07364:+00001:-00027:-00010:002751.9589:07364
07365:+00008:-00046:-00027:002751.9589:07365
07366:+00007:-00035:-00015:002787.2966:07366
07367:+00020:-00034:-00018:002787.2966:07367
07368:+00033:-00016:-00016:002787.2966:07368
07369:+00061:+00001:-00090:002787.2966:07369
07370:+00037:+00013:-00041:002787.2966:07370
07371:+00037:+00026:+00002:002787.2966:07371
07372:+00047:+00055:+00033:002787.2966:07372
07373:+00024:+00045:+00027:002727.7814:07373
07374:+00046:+00084:+00078:002727.7814:07374
07375:+00022:+00075:+00019:002727.7814:07375
07376:+00019:+00077:-00005:002727.7814:07376
07377:-00025:+00071:-00053:002727.7814:07377
07378:+00004:+00094:-00038:002727.7814:07378
07379:-00054:+00085:-00058:002727.7814:07379
07380:-00043:+00096:-00007:002813.3605:07380
07381:-00065:+00071:+00021:002813.3605:07381
07382:-00079:+00059:-00006:002813.3605:07382
07383:-00085:+00047:+00008:002813.3605:07383
07384:-00109:+00028:-00024:002813.3605:07384
07385:-00111:+00011:-00059:002813.3605:07385
07386:-00110:+00019:-00049:002813.3605:07386
07387:-00058:-00015:+00011:002818.2202:07387
07388:-00068:-00018:+00009:002818.2202:07388
07389:-00055:-00032:+00041:002818.2202:07389
07390:-00049:-00014:+00017:002818.2202:07390
07391:-00034:+00007:-00093:002818.2202:07391
07392:-00036:-00017:-00079:002818.2202:07392
07393:-00009:-00004:-00005:002818.2202:07393
07394:-00007:+00004:+00019:002818.2202:07394
07395:+00029:+00020:+00007:002745.7563:07395
07396:+00030:+00024:-00009:002745.7563:07396
07397:+00037:+00033:+00011:002745.7563:07397
07398:+00010:+00020:-00035:002745.7563:07398
07399:+00029:+00011:-00002:002745.7563:07399
07400:-00005:+00001:+00003:002745.7563:07400
07401:-00005:+00008:-00036:002745.7563:07401
07402:-00011:-00004:-00056:002800.9270:07402
07403:-00013:-00016:-00038:002800.9270:07403
07404:-00032:-00034:-00078:002800.9270:07404
07405:-00056:-00026:+00008:002800.9270:07405
07406:-00040:-00048:+00005:002800.9270:07406
07407:-00057:-00027:-00015:002800.9270:07407
07408:-00032:-00035:-00024:002800.9270:07408
07409:-00084:-00029:-00020:002799.5151:07409
07410:-00064:-00030:+00008:002799.5151:07410
07411:-00041:-00030:-00012:002799.5151:07411
07412:-00018:+00017:+00013:002799.5151:07412
07413:-00037:-00002:+00127:002799.5151:07413
07414:+00015:+00039:+00057:002799.5151:07414
07415:+00001:+00029:+00035:002799.5151:07415
07416:+00011:+00080:-00071:002721.7546:07416
07417:+00011:+00045:-00103:002721.7546:07417
07418:+00044:+00082:-00115:002721.7546:07418
07419:+00049:+00060:+00007:002721.7546:07419
07420:+00059:+00071:+00068:002721.7546:07420
07421:+00049:+00064:-00031:002721.7546:07421
07422:+00046:+00046:-00008:002721.7546:07422
07423:+00029:+00036:-00012:002800.8571:07423
07424:-00003:+00028:+00025:002800.8571:07424
07425:+00014:+00015:+00019:002800.8571:07425
07426:-00012:+00021:+00026:002800.8571:07426
07427:+00003:-00002:+00033:002800.8571:07427
07428:-00082:-00019:+00007:002800.8571:07428
07429:-00063:-00014:-00145:002800.8571:07429
07430:-00073:-00013:-00100:002800.8571:07430
07431:-00055:-00032:-00003:002799.5937:07431
07432:-00070:-00023:+00081:002799.5937:07432
07433:-00031:-00038:+00080:002799.5937:07433
07434:-00031:-00061:+00072:002799.5937:07434
07435:-00040:-00040:+00098:002799.5937:07435
07436:-00010:-00051:+00034:002799.5937:07436
07437:-00017:-00029:-00001:002799.5937:07437
07438:-00004:-00040:+00009:002733.7365:07438
07439:+00020:-00035:+00053:002733.7365:07439
07440:+00012:-00034:+00006:002733.7365:07440
07441:-00004:-00022:-00014:002733.7365:07441
07442:+00009:-00027:+00027:002733.7365:07442
07443:+00018:-00029:+00044:002733.7365:07443
07444:+00035:-00046:+00042:002733.7365:07444
07445:+00051:-00035:+00064:002819.6967:07445
07446:+00038:-00036:+00051:002819.6967:07446
07447:+00012:-00017:+00011:002819.6967:07447
07448:+00022:-00003:+00019:002819.6967:07448
07449:+00029:+00012:+00039:002819.6967:07449
07450:+00007:+00027:-00004:002819.6967:07450
07451:+00019:+00051:-00010:002819.6967:07451
07452:+00018:+00064:+00026:002843.4904:07452
07453:+00011:+00086:+00037:002843.4904:07453
07454:+00010:+00080:+00065:002843.4904:07454
07455:+00036:+00074:+00041:002843.4904:07455
07456:+00018:+00068:+00129:002843.4904:07456
07457:+00025:+00069:+00050:002843.4904:07457
07458:+00013:+00047:+00045:002843.4904:07458
07459:+00023:+00042:-00082:002782.5427:07459
07460:-00006:+00027:-00096:002782.5427:07460
07461:+00016:+00001:-00043:002782.5427:07461
07462:+00000:+00005:-00009:002782.5427:07462
07463:-00014:-00035:-00079:002782.5427:07463
07464:-00028:-00043:-00068:002782.5427:07464
07465:-00051:-00043:-00048:002782.5427:07465
07466:-00019:-00056:+00105:002858.1462:07466
07467:-00016:-00071:+00108:002858.1462:07467
07468:-00015:-00075:+00132:002858.1462:07468
07469:+00004:-00053:+00057:002858.1462:07469
07470:+00020:-00060:+00050:002858.1462:07470
07471:-00038:-00063:+00035:002858.1462:07471
07472:-00030:-00057:+00050:002858.1462:07472
07473:-00032:-00059:+00029:002869.2277:07473
07474:-00025:-00054:-00111:002869.2277:07474
07475:-00032:-00064:-00133:002869.2277:07475
07476:-00006:-00061:-00085:002869.2277:07476
07477:+00000:-00058:-00006:002869.2277:07477
07478:+00012:-00057:+00045:002869.2277:07478
07479:+00050:-00047:+00099:002869.2277:07479
07480:+00076:-00050:+00123:002782.5146:07480
07481:+00040:-00040:+00122:002782.5146:07481
07482:+00051:-00026:+00064:002782.5146:07482
07483:+00031:-00012:-00007:002782.5146:07483
07484:+00016:-00008:-00036:002782.5146:07484
07485:-00040:+00004:-00110:002782.5146:07485
07486:-00054:+00000:-00150:002782.5146:07486
07487:-00046:+00020:-00084:002858.2043:07487
07488:-00038:+00019:-00052:002858.2043:07488
07489:-00017:+00036:-00003:002858.2043:07489
07490:-00011:+00022:+00075:002858.2043:07490
07491:-00025:+00029:+00091:002858.2043:07491
07492:+00004:+00052:+00040:002858.2043:07492
07493:+00015:+00069:+00018:002858.2043:07493
07494:-00007:+00079:+00033:002856.3127:07494
07495:-00024:+00045:-00027:002856.3127:07495
07496:-00039:+00045:-00023:002856.3127:07496
07497:-00032:+00040:-00145:002856.3127:07497
07498:-00055:+00038:-00094:002856.3127:07498
07499:-00054:-00018:-00154:002856.3127:07499
07500:-00052:-00003:-00066:002856.3127:07500
07501:-00021:-00041:-00035:002782.5566:07501
07502:-00005:-00031:-00001:002782.5566:07502
07503:+00017:-00038:-00018:002782.5566:07503
07504:+00022:-00009:+00083:002782.5566:07504
07505:-00019:-00044:+00071:002782.5566:07505
07506:+00033:-00020:+00004:002782.5566:07506
07507:+00002:-00030:-00084:002782.5566:07507
07508:+00008:+00017:-00109:002838.8056:07508
07509:-00041:-00023:-00063:002838.8056:07509
07510:-00033:-00019:-00064:002838.8056:07510
07511:-00062:-00012:-00010:002838.8056:07511
07512:-00020:+00006:-00037:002838.8056:07512
07513:-00049:-00036:-00045:002838.8056:07513
07514:+00033:-00022:-00036:002838.8056:07514
07515:-00012:-00028:-00013:002838.8056:07515
07516:+00050:-00021:-00048:002837.1293:07516
07517:-00013:-00046:+00043:002837.1293:07517
07518:+00046:-00031:+00104:002837.1293:07518
07519:-00014:-00037:+00117:002837.1293:07519
07520:-00005:-00026:+00044:002837.1293:07520
07521:-00026:-00022:-00013:002837.1293:07521
07522:-00008:-00031:-00104:002837.1293:07522
07523:-00068:-00047:-00101:002745.7836:07523
07524:-00041:-00028:-00068:002745.7836:07524
07525:+00002:-00021:+00012:002745.7836:07525
07526:+00046:-00032:-00013:002745.7836:07526
07527:+00025:-00015:+00062:002745.7836:07527
07528:+00050:+00007:+00042:002745.7836:07528
07529:+00039:+00050:-00033:002745.7836:07529
07530:+00026:+00053:-00031:002832.4455:07530
07531:+00060:+00090:+00037:002832.4455:07531
07532:+00021:+00094:-00041:002832.4455:07532
07533:+00035:+00126:-00057:002832.4455:07533
07534:+00023:+00099:-00173:002832.4455:07534
07535:+00021:+00125:-00102:002832.4455:07535
07536:+00012:+00076:-00133:002832.4455:07536
07537:-00004:+00093:-00032:002837.1293:07537
07538:-00007:+00070:-00045:002837.1293:07538
07539:-00003:+00068:+00011:002837.1293:07539
07540:-00009:+00052:+00030:002837.1293:07540
07541:-00012:+00041:+00042:002837.1293:07541
07542:-00034:+00013:+00049:002837.1293:07542
07543:-00038:+00051:+00030:002837.1293:07543
07544:-00069:+00037:-00013:002764.0568:07544
07545:-00090:+00025:+00007:002764.0568:07545
07546:-00090:-00005:-00012:002764.0568:07546
07547:-00092:+00000:-00088:002764.0568:07547
07548:-00087:-00019:-00159:002764.0568:07548
07549:-00060:-00011:-00048:002764.0568:07549
07550:-00013:-00063:+00007:002764.0568:07550
07551:+00003:-00038:+00117:002838.7670:07551
07552:+00039:-00062:+00157:002838.7670:07552
07553:+00043:-00051:+00189:002838.7670:07553
07554:+00043:-00061:+00092:002838.7670:07554
07555:+00078:-00021:+00049:002838.7670:07555
07556:+00059:+00006:-00066:002838.7670:07556
07557:+00060:-00017:-00090:002838.7670:07557
07558:+00055:-00014:-00010:002843.4804:07558
07559:+00054:-00032:+00069:002843.4804:07559
07560:+00050:-00022:+00069:002843.4804:07560
07561:+00048:-00038:+00133:002843.4804:07561
07562:+00007:-00039:+00131:002843.4804:07562
07563:-00010:-00055:+00098:002843.4804:07563
07564:-00022:-00034:-00003:002843.4804:07564
07565:-00035:-00031:+00014:002763.9377:07565
07566:-00057:-00009:-00003:002763.9377:07566
07567:-00063:+00003:+00037:002763.9377:07567
07568:-00090:+00023:+00052:002763.9377:07568
07569:-00092:+00010:+00010:002763.9377:07569
07570:-00111:+00034:-00077:002763.9377:07570
07571:-00080:+00044:+00023:002763.9377:07571
07572:-00030:+00053:+00069:002763.9377:07572
07573:+00004:+00048:-00026:002819.5832:07573
07574:+00033:+00097:+00034:002819.5832:07574
07575:+00045:+00044:+00090:002819.5832:07575
07576:+00040:+00062:+00046:002819.5832:07576
07577:+00060:+00081:-00009:002819.5832:07577
07578:+00050:+00064:+00024:002819.5832:07578
07579:+00026:+00050:-00014:002819.5832:07579
07580:-00022:+00040:-00064:002787.2692:07580
07581:+00005:+00023:+00012:002787.2692:07581
07582:-00013:-00015:-00001:002787.2692:07582
07583:-00023:-00047:-00039:002787.2692:07583
07584:-00021:-00037:+00020:002787.2692:07584
07585:-00013:-00068:+00096:002787.2692:07585
07586:-00013:-00057:+00062:002787.2692:07586
07587:-00021:-00090:+00081:002692.3803:07587
07588:-00050:-00070:+00109:002692.3803:07588
07589:-00059:-00084:+00036:002692.3803:07589
07590:-00031:-00061:-00025:002692.3803:07590
07591:-00079:-00058:-00051:002692.3803:07591
07592:-00031:-00062:-00037:002692.3803:07592
07593:-00056:-00029:-00073:002692.3803:07593
07594:-00024:-00034:-00024:002763.9648:07594
07595:-00005:-00022:+00047:002763.9648:07595
07596:+00037:+00002:+00068:002763.9648:07596
07597:+00049:-00015:+00032:002763.9648:07597
07598:+00086:+00037:+00105:002763.9648:07598
07599:+00077:+00012:+00122:002763.9648:07599
07600:+00066:+00036:+00056:002763.9648:07600
07601:+00048:+00054:-00084:002763.9648:07601
07602:+00011:+00033:+00000:002756.9511:07602
07603:-00011:+00028:-00060:002756.9511:07603
07604:-00043:+00054:+00052:002756.9511:07604
07605:-00063:+00014:+00041:002756.9511:07605
07606:-00029:+00027:+00068:002756.9511:07606
07607:-00016:+00031:+00034:002756.9511:07607
07608:-00013:+00031:+00053:002756.9511:07608
07609:-00034:+00065:-00012:002692.4020:07609
07610:-00036:+00057:-00022:002692.4020:07610
07611:-00018:+00076:-00001:002692.4020:07611
07612:-00012:+00084:+00014:002692.4020:07612
07613:-00051:+00056:+00019:002692.4020:07613
07614:-00038:+00079:+00001:002692.4020:07614
07615:-00032:+00042:+00008:002692.4020:07615
07616:-00039:+00030:-00035:002770.0161:07616
07617:-00034:+00039:-00023:002770.0161:07617
07618:-00025:+00003:-00038:002770.0161:07618
07619:-00034:+00007:-00021:002770.0161:07619
07620:+00036:-00012:-00073:002770.0161:07620
07621:-00001:-00048:-00058:002770.0161:07621
07622:-00003:-00041:-00020:002770.0161:07622
07623:-00031:-00038:+00006:002770.0161:07623
07624:-00031:-00059:-00027:002781.1066:07624
07625:-00025:-00044:-00023:002781.1066:07625
07626:-00053:-00067:+00012:002781.1066:07626
07627:-00060:-00064:-00007:002781.1066:07627
07628:-00047:-00040:-00002:002781.1066:07628
07629:-00049:-00051:-00021:002781.1066:07629
07630:-00058:-00044:-00072:002781.1066:07630
07631:-00028:-00012:-00047:002721.7636:07631
07632:-00029:-00020:-00090:002721.7636:07632
07633:-00017:+00005:-00074:002721.7636:07633
07634:-00019:-00001:-00113:002721.7636:07634
07635:-00004:+00033:-00028:002721.7636:07635
07636:+00014:+00015:-00036:002721.7636:07636
07637:+00014:+00027:-00004:002721.7636:07637
07638:+00021:+00026:-00078:002800.8757:07638
07639:+00026:+00063:-00055:002800.8757:07639
07640:+00035:+00047:-00060:002800.8757:07640
07641:+00021:+00057:-00045:002800.8757:07641
07642:+00044:+00065:-00042:002800.8757:07642
07643:+00045:+00056:-00034:002800.8757:07643
07644:+00016:+00081:-00059:002800.8757:07644
07645:-00002:+00061:-00065:002811.9248:07645
07646:-00002:+00055:-00042:002811.9248:07646
07647:+00021:+00062:-00081:002811.9248:07647
07648:-00023:+00070:-00038:002811.9248:07648
07649:+00013:+00081:-00008:002811.9248:07649
07650:-00024:+00066:+00036:002811.9248:07650
07651:+00007:+00071:+00019:002811.9248:07651
07652:-00040:+00058:+00063:002751.8171:07652
07653:-00004:+00080:-00023:002751.8171:07653
07654:-00031:+00067:-00067:002751.8171:07654
07655:+00002:+00044:-00044:002751.8171:07655
07656:-00063:+00024:-00032:002751.8171:07656
07657:-00054:+00011:-00106:002751.8171:07657
07658:-00075:+00007:-00092:002751.8171:07658
07659:-00055:-00019:-00120:002819.7109:07659
07660:-00079:-00012:-00104:002819.7109:07660
07661:+00003:-00047:-00051:002819.7109:07661
07662:-00033:-00040:+00100:002819.7109:07662
07663:+00011:-00055:+00001:002819.7109:07663
07664:-00038:-00080:+00057:002819.7109:07664
07665:+00002:-00079:+00065:002819.7109:07665
07666:-00031:-00080:+00025:002819.7109:07666
07667:-00064:-00069:-00124:002818.2011:07667
07668:-00013:-00061:-00029:002818.2011:07668
07669:-00013:-00055:-00023:002818.2011:07669
07670:+00001:-00058:+00058:002818.2011:07670
07671:-00036:-00053:+00037:002818.2011:07671
07672:+00018:-00039:+00099:002818.2011:07672
07673:-00002:-00049:+00054:002818.2011:07673
07674:+00028:-00021:+00013:002745.7653:07674
07675:+00021:-00007:+00052:002745.7653:07675
07676:+00061:-00004:-00004:002745.7653:07676
07677:+00021:-00004:-00013:002745.7653:07677
07678:+00048:+00014:-00039:002745.7653:07678
07679:+00003:+00015:+00000:002745.7653:07679
07680:+00015:+00012:-00052:002745.7653:07680
07681:+00004:+00027:-00023:002813.4641:07681
07682:+00003:+00032:-00010:002813.4641:07682
07683:-00018:+00025:+00049:002813.4641:07683
07684:+00007:+00030:+00085:002813.4641:07684
07685:+00015:+00034:+00088:002813.4641:07685
07686:+00010:+00033:+00080:002813.4641:07686
07687:+00009:+00048:+00121:002813.4641:07687
07688:+00003:+00020:+00040:002830.8527:07688
07689:-00035:+00023:+00048:002830.8527:07689
07690:-00047:-00004:+00000:002830.8527:07690
07691:-00059:+00023:-00039:002830.8527:07691
07692:-00085:+00005:-00083:002830.8527:07692
07693:-00051:+00019:-00104:002830.8527:07693
07694:-00085:-00020:-00006:002830.8527:07694
07695:-00015:-00004:-00030:002757.9738:07695
07696:-00030:-00034:+00114:002757.9738:07696
07697:-00008:+00004:+00024:002757.9738:07697
07698:-00002:-00010:+00116:002757.9738:07698
07699:+00044:+00000:+00026:002757.9738:07699
07700:+00016:-00021:+00051:002757.9738:07700
07701:+00034:-00002:+00003:002757.9738:07701
07702:-00038:-00003:-00064:002832.4597:07702
07703:-00034:-00006:-00092:002832.4597:07703
07704:-00038:-00030:-00038:002832.4597:07704
07705:-00041:-00023:-00007:002832.4597:07705
07706:+00007:-00030:-00053:002832.4597:07706
07707:-00025:-00025:+00023:002832.4597:07707
07708:+00023:-00011:+00121:002832.4597:07708
07709:-00036:-00028:+00144:002830.7585:07709
07710:-00004:+00001:+00069:002830.7585:07710
07711:-00027:-00018:+00071:002830.7585:07711
07712:-00023:-00002:-00032:002830.7585:07712
07713:-00062:+00017:-00035:002830.7585:07713
07714:-00032:+00024:-00008:002830.7585:07714
07715:-00059:+00008:+00008:002830.7585:07715
07716:-00052:+00017:-00004:002830.7585:07716
07717:-00045:-00018:+00067:002764.0478:07717
07718:-00009:-00016:-00002:002764.0478:07718
07719:-00006:-00021:-00010:002764.0478:07719
07720:+00045:-00010:+00024:002764.0478:07720
07721:+00048:-00017:+00097:002764.0478:07721
07722:+00039:+00004:+00069:002764.0478:07722
07723:+00061:-00030:+00082:002764.0478:07723
07724:+00038:-00018:+00054:002845.2229:07724
07725:+00022:-00009:-00035:002845.2229:07725
07726:+00019:-00018:+00017:002845.2229:07726
07727:+00008:-00023:-00011:002845.2229:07727
07728:+00021:-00018:-00060:002845.2229:07728
07729:+00013:-00019:-00020:002845.2229:07729
07730:+00025:+00002:+00037:002845.2229:07730
07731:+00029:+00002:-00063:002843.4804:07731
07732:+00026:-00005:-00031:002843.4804:07732
07733:+00016:+00017:+00034:002843.4804:07733
07734:+00003:+00009:+00061:002843.4804:07734
07735:-00033:+00024:+00035:002843.4804:07735
07736:-00024:+00051:+00067:002843.4804:07736
07737:-00056:+00051:-00039:002843.4804:07737
07738:-00051:+00067:+00019:002764.0336:07738
07739:-00074:+00035:-00032:002764.0336:07739
07740:-00058:+00030:-00142:002764.0336:07740
07741:-00078:+00026:-00076:002764.0336:07741
07742:-00028:+00010:-00023:002764.0336:07742
07743:-00063:+00001:+00009:002764.0336:07743
07744:-00022:+00006:+00007:002764.0336:07744
07745:-00034:+00019:+00074:002832.4455:07745
07746:-00027:-00008:-00009:002832.4455:07746
07747:-00029:+00009:-00054:002832.4455:07747
07748:-00049:+00002:-00105:002832.4455:07748
07749:-00053:+00023:-00030:002832.4455:07749
07750:-00027:+00007:+00012:002832.4455:07750
07751:-00015:+00001:+00026:002832.4455:07751
07752:-00021:+00007:-00010:002843.5090:07752
07753:-00007:-00005:-00020:002843.5090:07753
07754:+00029:-00009:-00053:002843.5090:07754
07755:+00020:+00021:-00029:002843.5090:07755
07756:+00046:-00010:-00063:002843.5090:07756
07757:+00022:+00020:-00003:002843.5090:07757
07758:+00045:-00027:+00011:002843.5090:07758
07759:+00024:-00028:+00113:002782.6494:07759
07760:+00008:-00068:+00073:002782.6494:07760
07761:+00001:-00023:-00009:002782.6494:07761
07762:-00024:-00041:-00066:002782.6494:07762
07763:+00025:-00025:-00067:002782.6494:07763
07764:+00046:-00012:-00081:002782.6494:07764
07765:+00066:-00030:-00057:002782.6494:07765
07766:+00069:+00005:-00069:002871.2502:07766
07767:+00074:+00015:-00099:002871.2502:07767
07768:+00067:+00014:-00120:002871.2502:07768
07769:+00074:+00041:-00040:002871.2502:07769
07770:+00067:+00085:+00009:002871.2502:07770
07771:+00032:+00094:+00039:002871.2502:07771
07772:+00032:+00099:-00033:002871.2502:07772
07773:+00025:+00114:+00023:002895.4348:07773
07774:-00005:+00130:+00034:002895.4348:07774
07775:-00061:+00089:+00011:002895.4348:07775
07776:-00072:+00096:-00123:002895.4348:07776
07777:-00076:+00085:-00244:002895.4348:07777
07778:-00083:+00046:-00128:002895.4348:07778
07779:-00109:+00016:+00020:002895.4348:07779
07780:-00104:-00050:+00045:002839.6252:07780
07781:-00087:-00039:-00022:002839.6252:07781
07782:-00065:-00053:-00019:002839.6252:07782
07783:-00053:-00070:-00045:002839.6252:07783
07784:-00033:-00096:-00051:002839.6252:07784
07785:-00010:-00077:-00059:002839.6252:07785
07786:-00020:-00054:+00007:002839.6252:07786
07787:+00036:-00038:+00060:002897.6882:07787
07788:+00049:-00054:+00162:002897.6882:07788
07789:+00045:-00081:+00172:002897.6882:07789
07790:+00063:-00051:+00123:002897.6882:07790
07791:+00050:-00066:+00089:002897.6882:07791
07792:+00053:-00067:-00008:002897.6882:07792
07793:+00055:-00045:-00054:002897.6882:07793
07794:+00112:+00008:-00155:002895.4348:07794
07795:+00089:-00006:-00160:002895.4348:07795
07796:+00087:+00017:-00063:002895.4348:07796
07797:+00081:-00002:+00099:002895.4348:07797
07798:+00040:+00000:+00099:002895.4348:07798
07799:+00008:+00013:+00100:002895.4348:07799
07800:-00018:+00025:+00081:002895.4348:07800
07801:-00063:+00034:+00056:002782.5332:07801
07802:-00087:+00039:+00022:002782.5332:07802
07803:-00091:+00046:+00017:002782.5332:07803
07804:-00130:+00030:-00048:002782.5332:07804
07805:-00119:+00027:-00015:002782.5332:07805
07806:-00117:+00050:+00012:002782.5332:07806
07807:-00106:+00048:-00017:002782.5332:07807
07808:-00113:+00037:-00032:002813.3513:07808
07809:-00077:+00049:+00063:002813.3513:07809
07810:-00059:+00027:+00063:002813.3513:07810
07811:-00068:+00025:+00050:002813.3513:07811
07812:-00022:+00070:+00069:002813.3513:07812
07813:-00027:+00048:+00069:002813.3513:07813
07814:-00001:+00042:+00022:002813.3513:07814
07815:-00023:+00051:+00020:002781.1250:07815
07816:-00003:+00044:-00045:002781.1250:07816
07817:+00015:+00026:-00058:002781.1250:07817
07818:+00062:+00034:-00009:002781.1250:07818
07819:+00050:+00001:+00021:002781.1250:07819
07820:+00080:+00002:+00065:002781.1250:07820
07821:+00049:-00032:+00096:002781.1250:07821
07822:+00063:-00032:+00050:002781.1250:07822
07823:+00036:-00034:+00062:002698.2341:07823
07824:+00048:-00014:+00010:002698.2341:07824
07825:+00035:-00020:+00073:002698.2341:07825
07826:+00022:+00000:+00044:002698.2341:07826
07827:+00016:-00005:+00060:002698.2341:07827
07828:+00001:+00024:-00021:002698.2341:07828
07829:-00038:+00030:-00022:002698.2341:07829
07830:-00026:+00016:-00039:002757.8715:07830
07831:-00066:+00016:-00021:002757.8715:07831
07832:-00068:-00004:-00050:002757.8715:07832
07833:-00025:+00019:+00000:002757.8715:07833
07834:-00019:+00018:+00031:002757.8715:07834
07835:-00015:+00009:+00072:002757.8715:07835
07836:-00001:-00031:+00073:002757.8715:07836
07837:+00004:-00013:+00061:002762.9394:07837
07838:-00007:-00008:+00003:002762.9394:07838
07839:-00038:-00047:-00092:002762.9394:07839
07840:-00005:-00025:-00031:002762.9394:07840
07841:-00001:-00064:-00042:002762.9394:07841
07842:+00005:-00048:+00038:002762.9394:07842
07843:-00003:-00063:+00125:002762.9394:07843
07844:+00004:-00060:+00127:002762.9394:07844
07845:+00013:-00012:+00090:002709.9475:07845
07846:+00011:-00035:+00013:002709.9475:07846
07847:+00002:-00003:+00069:002709.9475:07847
07848:-00011:+00023:+00031:002709.9475:07848
07849:-00007:+00037:+00023:002709.9475:07849
07850:-00030:+00051:-00010:002709.9475:07850
07851:-00034:+00045:-00030:002709.9475:07851
07852:-00044:+00041:-00005:002794.6289:07852
07853:-00034:+00064:+00029:002794.6289:07853
07854:-00026:+00063:+00028:002794.6289:07854
07855:+00001:+00065:+00048:002794.6289:07855
07856:-00023:+00054:+00061:002794.6289:07856
07857:-00024:+00028:+00036:002794.6289:07857
07858:+00000:+00031:+00032:002794.6289:07858
07859:+00000:+00039:+00012:002818.1962:07859
07860:-00015:+00009:-00033:002818.1962:07860
07861:-00025:-00002:-00013:002818.1962:07861
07862:-00015:-00013:-00065:002818.1962:07862
07863:-00050:+00002:-00112:002818.1962:07863
07864:-00039:-00010:-00083:002818.1962:07864
07865:-00011:-00011:+00023:002818.1962:07865
07866:-00007:-00033:+00011:002757.9465:07866
07867:+00035:-00019:+00071:002757.9465:07867
07868:+00033:-00048:+00052:002757.9465:07868
07869:+00029:+00020:-00004:002757.9465:07869
07870:+00012:+00003:+00064:002757.9465:07870
07871:+00001:+00008:-00010:002757.9465:07871
07872:-00019:+00012:-00073:002757.9465:07872
07873:-00017:+00030:-00143:002832.4023:07873
07874:-00022:+00035:-00172:002832.4023:07874
07875:+00033:+00031:-00113:002832.4023:07875
07876:+00057:+00025:+00003:002832.4023:07876
07877:+00061:+00052:+00038:002832.4023:07877
07878:+00047:+00031:+00034:002832.4023:07878
07879:+00076:+00025:+00074:002832.4023:07879
07880:+00079:+00046:+00063:002824.4587:07880
07881:+00027:+00048:-00064:002824.4587:07881
07882:+00030:+00048:-00098:002824.4587:07882
07883:-00039:+00032:-00029:002824.4587:07883
07884:-00027:+00015:-00114:002824.4587:07884
07885:-00085:+00014:-00085:002824.4587:07885
07886:-00069:-00002:-00111:002824.4587:07886
07887:-00071:-00020:-00111:002824.4587:07887
07888:-00069:-00021:+00006:002739.6992:07888
07889:-00070:-00036:+00041:002739.6992:07889
07890:-00036:-00011:-00011:002739.6992:07890
07891:-00017:-00036:+00028:002739.6992:07891
07892:-00022:-00010:+00042:002739.6992:07892
07893:-00032:-00049:+00094:002739.6992:07893
07894:-00050:-00024:-00053:002739.6992:07894
07895:-00049:-00010:-00090:002794.6335:07895
07896:-00029:-00008:-00072:002794.6335:07896
07897:-00030:-00031:-00074:002794.6335:07897
07898:-00026:-00007:-00128:002794.6335:07898
07899:+00014:-00007:-00074:002794.6335:07899
07900:-00005:-00030:+00012:002794.6335:07900
07901:+00065:-00021:-00004:002794.6335:07901
07902:+00042:+00005:+00072:002799.4501:07902
07903:+00078:+00004:+00099:002799.4501:07903
07904:-00007:+00008:+00013:002799.4501:07904
07905:+00016:+00006:-00135:002799.4501:07905
07906:-00038:+00012:-00116:002799.4501:07906
07907:-00032:+00036:-00096:002799.4501:07907
07908:-00056:+00051:-00057:002799.4501:07908
07909:-00055:+00043:-00013:002739.7312:07909
07910:-00027:+00041:+00066:002739.7312:07910
07911:-00027:+00052:-00049:002739.7312:07911
07912:-00010:+00060:-00024:002739.7312:07912
07913:+00020:+00051:+00029:002739.7312:07913
07914:+00012:+00040:-00022:002739.7312:07914
07915:+00020:+00042:-00057:002739.7312:07915
07916:+00032:+00049:+00004:002832.3974:07916
07917:+00009:+00049:+00003:002832.3974:07917
07918:+00011:+00051:-00005:002832.3974:07918
07919:+00049:+00036:+00011:002832.3974:07919
07920:+00021:+00016:+00019:002832.3974:07920
07921:+00013:+00007:-00006:002832.3974:07921
07922:+00009:+00005:+00009:002832.3974:07922
07923:+00042:-00015:+00006:002856.3320:07923
07924:+00030:-00012:-00013:002856.3320:07924
07925:+00051:-00032:+00008:002856.3320:07925
07926:-00005:-00064:+00057:002856.3320:07926
07927:+00009:-00053:+00065:002856.3320:07927
07928:-00011:-00068:+00036:002856.3320:07928
07929:-00039:-00069:+00015:002856.3320:07929
07930:-00058:-00092:+00012:002801.3198:07930
07931:-00033:-00087:+00023:002801.3198:07931
07932:-00039:-00089:+00014:002801.3198:07932
07933:-00011:-00109:-00037:002801.3198:07933
07934:-00024:-00106:-00006:002801.3198:07934
07935:+00008:-00116:+00044:002801.3198:07935
07936:+00001:-00105:+00064:002801.3198:07936
07937:+00007:-00098:+00010:002884.3618:07937
07938:-00002:-00099:+00050:002884.3618:07938
07939:+00021:-00083:-00011:002884.3618:07939
07940:+00002:-00059:+00009:002884.3618:07940
07941:+00030:-00054:-00027:002884.3618:07941
07942:-00023:-00048:+00023:002884.3618:07942
07943:+00011:-00026:+00012:002884.3618:07943
07944:-00011:-00007:+00109:002875.7922:07944
07945:-00003:+00005:+00023:002875.7922:07945
07946:-00013:-00005:-00032:002875.7922:07946
07947:+00011:+00038:-00018:002875.7922:07947
07948:-00039:+00048:-00024:002875.7922:07948
07949:+00002:+00070:-00034:002875.7922:07949
07950:-00033:+00060:+00038:002875.7922:07950
07951:-00039:+00061:+00099:002788.8281:07951
07952:-00013:+00080:+00078:002788.8281:07952
07953:-00024:+00101:+00055:002788.8281:07953
07954:-00012:+00089:+00042:002788.8281:07954
07955:-00055:+00095:+00014:002788.8281:07955
07956:-00021:+00090:+00000:002788.8281:07956
07957:-00028:+00098:+00010:002788.8281:07957
07958:-00002:+00062:+00012:002851.6408:07958
07959:-00032:+00059:+00044:002851.6408:07959
07960:-00033:+00030:-00009:002851.6408:07960
07961:-00039:+00027:-00045:002851.6408:07961
07962:-00027:+00009:-00032:002851.6408:07962
07963:-00034:-00004:+00015:002851.6408:07963
07964:-00017:-00012:+00092:002851.6408:07964
07965:+00014:-00009:+00052:002851.6408:07965
07966:-00012:-00037:+00026:002824.4494:07966
07967:-00018:-00060:-00021:002824.4494:07967
07968:-00036:-00082:+00032:002824.4494:07968
07969:-00005:-00082:+00031:002824.4494:07969
07970:-00011:-00090:-00018:002824.4494:07970
07971:+00021:-00072:+00034:002824.4494:07971
07972:-00001:-00101:+00053:002824.4494:07972
07973:+00014:-00110:-00037:002727.6918:07973
07974:+00002:-00102:-00015:002727.6918:07974
07975:+00011:-00109:+00004:002727.6918:07975
07976:-00001:-00089:-00083:002727.6918:07976
07977:+00047:-00071:+00039:002727.6918:07977
07978:+00018:-00071:+00143:002727.6918:07978
07979:+00008:-00079:+00065:002727.6918:07979
07980:+00015:-00052:-00096:002769.9982:07980
07981:+00005:-00009:-00053:002769.9982:07981
07982:-00029:-00032:+00066:002769.9982:07982
07983:-00040:-00018:+00135:002769.9982:07983
07984:-00025:-00003:+00045:002769.9982:07984
07985:-00051:+00008:+00005:002769.9982:07985
07986:-00075:+00012:-00087:002769.9982:07986
07987:-00111:+00026:-00190:002774.9624:07987
07988:-00111:+00034:+00003:002774.9624:07988
07989:-00083:+00026:+00213:002774.9624:07989
07990:-00077:+00036:+00099:002774.9624:07990
07991:-00087:+00045:-00090:002774.9624:07991
07992:-00027:+00055:-00037:002774.9624:07992
07993:-00040:+00046:-00062:002774.9624:07993
07994:-00022:+00062:-00030:002774.9624:07994
07995:+00009:+00082:+00080:002721.7585:07995
07996:+00033:+00087:-00037:002721.7585:07996
07997:+00036:+00086:-00061:002721.7585:07997
07998:+00088:+00071:-00063:002721.7585:07998
07999:+00042:+00094:-00064:002721.7585:07999
08000:+00021:+00030:-00048:002721.7585:08000
08001:+00033:+00040:-00024:002721.7585:08001
08002:+00066:+00021:-00041:002826.0327:08002
08003:+00058:+00033:-00012:002826.0327:08003
08004:+00031:-00021:+00094:002826.0327:08004
08005:+00048:-00033:+00130:002826.0327:08005
08006:+00030:-00061:+00062:002826.0327:08006
08007:-00023:-00049:-00030:002826.0327:08007
08008:-00020:-00074:-00011:002826.0327:08008
08009:-00049:-00056:-00051:002862.6975:08009
08010:-00083:-00101:-00098:002862.6975:08010
08011:-00067:-00075:-00097:002862.6975:08011
08012:-00058:-00100:-00014:002862.6975:08012
08013:-00054:-00109:+00056:002862.6975:08013
08014:-00039:-00104:+00109:002862.6975:08014
08015:+00003:-00094:+00083:002862.6975:08015
08016:-00006:-00077:-00007:002813.8903:08016
08017:+00045:-00063:-00009:002813.8903:08017
08018:+00057:-00029:-00023:002813.8903:08018
08019:+00079:-00035:+00052:002813.8903:08019
08020:+00107:-00034:+00029:002813.8903:08020
08021:+00071:-00010:-00006:002813.8903:08021
08022:+00072:-00033:-00082:002813.8903:08022
08023:+00025:-00021:-00080:002911.0278:08023
08024:+00050:-00014:-00046:002911.0278:08024
08025:-00004:-00023:-00055:002911.0278:08025
08026:+00031:-00015:-00054:002911.0278:08026
08027:-00002:-00012:+00050:002911.0278:08027
08028:-00008:-00033:+00080:002911.0278:08028
08029:-00023:-00019:+00079:002911.0278:08029
08030:-00024:-00006:+00083:002908.6616:08030
08031:-00055:-00020:+00016:002908.6616:08031
08032:-00060:+00019:-00034:002908.6616:08032
08033:-00064:+00035:-00060:002908.6616:08033
08034:-00079:+00031:-00111:002908.6616:08034
08035:-00067:+00056:-00059:002908.6616:08035
08036:-00028:+00080:-00044:002908.6616:08036
08037:-00011:+00044:+00023:002813.9335:08037
08038:-00011:+00060:+00023:002813.9335:08038
08039:+00010:+00083:-00017:002813.9335:08039
08040:+00049:+00081:-00014:002813.9335:08040
08041:+00049:+00081:+00018:002813.9335:08041
08042:+00044:+00072:-00022:002813.9335:08042
08043:+00049:+00081:+00068:002813.9335:08043
08044:+00049:+00053:+00101:002858.0830:08044
08045:+00048:+00030:+00005:002858.0830:08045
08046:+00033:+00036:+00019:002858.0830:08046
08047:+00020:+00004:+00009:002858.0830:08047
08048:-00016:-00037:+00032:002858.0830:08048
08049:+00015:-00011:+00034:002858.0830:08049
08050:-00002:-00074:+00084:002858.0830:08050
08051:+00000:-00078:-00036:002818.1306:08051
08052:-00029:-00096:-00001:002818.1306:08052
08053:-00049:-00073:+00013:002818.1306:08053
08054:-00065:-00113:+00112:002818.1306:08054
08055:-00061:-00107:+00022:002818.1306:08055
08056:-00115:-00087:+00083:002818.1306:08056
08057:-00098:-00084:+00053:002818.1306:08057
08058:-00080:-00081:-00031:002721.7500:08058
08059:-00042:-00090:-00093:002721.7500:08059
08060:-00030:-00081:-00025:002721.7500:08060
08061:-00030:-00080:-00047:002721.7500:08061
08062:-00025:-00066:+00080:002721.7500:08062
08063:+00008:-00076:+00091:002721.7500:08063
08064:+00010:-00041:+00031:002721.7500:08064
08065:+00012:-00040:-00004:002757.8220:08065
08066:+00045:-00029:-00042:002757.8220:08066
08067:+00030:-00018:-00018:002757.8220:08067
08068:+00034:-00017:+00048:002757.8220:08068
08069:+00038:+00037:+00048:002757.8220:08069
08070:+00047:+00069:+00034:002757.8220:08070
08071:+00032:+00040:+00009:002757.8220:08071
08072:+00029:+00100:+00003:002757.8220:08072
08073:+00035:+00097:+00066:002762.9350:08073
08074:-00004:+00113:-00022:002762.9350:08074
08075:-00039:+00120:-00043:002762.9350:08075
08076:+00012:+00133:+00008:002762.9350:08076
08077:-00034:+00129:-00044:002762.9350:08077
08078:-00039:+00155:-00022:002762.9350:08078
08079:-00015:+00140:-00003:002762.9350:08079
08080:-00026:+00145:-00009:002698.2514:08080
08081:-00053:+00088:-00022:002698.2514:08081
08082:+00001:+00114:+00030:002698.2514:08082
08083:-00030:+00059:-00062:002698.2514:08083
08084:-00051:+00040:-00059:002698.2514:08084
08085:-00011:+00014:-00005:002698.2514:08085
08086:-00021:+00023:-00054:002698.2514:08086
08087:-00010:+00002:-00029:002794.7077:08087
08088:-00001:-00020:-00032:002794.7077:08088
08089:+00001:-00044:+00017:002794.7077:08089
08090:-00017:-00037:-00032:002794.7077:08090
08091:-00001:-00044:+00045:002794.7077:08091
08092:-00003:-00028:-00005:002794.7077:08092
08093:-00006:-00041:-00001:002794.7077:08093
08094:+00049:-00013:+00008:002818.2153:08094
08095:+00046:-00013:+00046:002818.2153:08095
08096:+00038:-00016:-00026:002818.2153:08096
08097:+00013:+00001:-00018:002818.2153:08097
08098:+00047:+00032:-00065:002818.2153:08098
08099:+00023:+00026:-00081:002818.2153:08099
08100:+00024:+00041:-00095:002818.2153:08100
08101:+00048:+00063:-00016:002818.2153:08101
08102:+00026:+00046:-00016:002764.0112:08102
08103:+00010:+00081:+00035:002764.0112:08103
08104:+00007:+00062:+00013:002764.0112:08104
08105:-00011:+00046:+00020:002764.0112:08105
08106:-00028:+00047:+00038:002764.0112:08106
08107:-00053:+00054:+00015:002764.0112:08107
08108:-00060:+00044:+00030:002764.0112:08108
08109:-00043:+00039:-00036:002845.2373:08109
08110:-00083:+00041:+00016:002845.2373:08110
08111:-00061:+00029:-00017:002845.2373:08111
08112:-00091:+00026:+00001:002845.2373:08112
08113:-00064:+00051:-00032:002845.2373:08113
08114:-00061:+00055:-00066:002845.2373:08114
08115:-00050:+00038:-00073:002845.2373:08115
08116:-00049:+00044:-00018:002862.7990:08116
08117:-00010:+00054:+00013:002862.7990:08117
08118:-00023:+00047:+00021:002862.7990:08118
08119:+00031:+00043:+00009:002862.7990:08119
08120:+00020:+00047:+00049:002862.7990:08120
08121:+00040:+00069:-00026:002862.7990:08121
08122:+00032:+00054:+00028:002862.7990:08122
08123:+00053:+00047:+00026:002795.0622:08123
08124:+00030:+00028:+00035:002795.0622:08124
08125:+00048:+00035:-00084:002795.0622:08125
08126:+00016:+00020:-00077:002795.0622:08126
08127:-00006:+00003:-00045:002795.0622:08127
08128:-00019:-00009:-00078:002795.0622:08128
08129:-00025:-00009:+00000:002795.0622:08129
08130:-00017:-00013:+00061:002864.6611:08130
08131:-00029:-00022:+00019:002864.6611:08131
08132:-00031:-00020:+00035:002864.6611:08132
08133:-00051:-00032:+00003:002864.6611:08133
08134:-00031:-00015:-00057:002864.6611:08134
08135:-00035:-00006:+00052:002864.6611:08135
08136:-00011:+00005:+00019:002864.6611:08136
08137:-00035:-00006:-00035:002875.7041:08137
08138:-00009:+00022:-00112:002875.7041:08138
08139:+00006:+00004:-00096:002875.7041:08139
08140:+00035:+00023:-00106:002875.7041:08140
08141:+00047:-00003:-00007:002875.7041:08141
08142:+00053:+00023:-00029:002875.7041:08142
08143:+00062:+00020:+00083:002875.7041:08143
08144:+00052:+00021:+00078:002795.0529:08144
08145:+00027:+00011:+00012:002795.0529:08145
08146:+00036:+00007:-00033:002795.0529:08146
08147:+00032:-00005:-00062:002795.0529:08147
08148:+00001:+00010:-00007:002795.0529:08148
08149:-00019:-00015:-00033:002795.0529:08149
08150:-00064:+00000:+00003:002795.0529:08150
08151:-00065:-00008:-00043:002858.2043:08151
08152:-00085:-00013:-00043:002858.2043:08152
08153:-00062:+00006:-00037:002858.2043:08153
08154:-00063:+00000:+00012:002858.2043:08154
08155:-00042:+00006:-00040:002858.2043:08155
08156:-00029:+00033:+00033:002858.2043:08156
08157:-00019:+00023:+00057:002858.2043:08157
08158:-00027:+00012:+00048:002849.9038:08158
08159:+00000:+00028:-00042:002849.9038:08159
08160:-00019:+00053:-00053:002849.9038:08160
08161:+00016:+00058:-00081:002849.9038:08161
08162:+00003:+00059:-00039:002849.9038:08162
08163:+00010:+00071:+00003:002849.9038:08163
08164:+00015:+00064:+00019:002849.9038:08164
08165:+00032:+00040:+00005:002770.1621:08165
08166:+00032:+00069:+00008:002770.1621:08166
08167:+00023:+00027:+00058:002770.1621:08167
08168:+00034:+00009:+00121:002770.1621:08168
08169:+00008:+00026:+00103:002770.1621:08169
08170:-00028:+00003:+00115:002770.1621:08170
08171:-00069:-00007:+00039:002770.1621:08171
08172:-00046:+00004:-00130:002838.8005:08172
08173:-00087:-00003:-00080:002838.8005:08173
08174:-00083:-00006:-00020:002838.8005:08174
08175:-00083:-00017:+00066:002838.8005:08175
08176:-00041:-00016:-00011:002838.8005:08176
08177:-00014:+00023:-00019:002838.8005:08177
08178:+00033:-00005:-00062:002838.8005:08178
08179:+00029:+00017:-00001:002849.8369:08179
08180:+00039:+00022:+00016:002849.8369:08180
08181:+00053:+00025:+00103:002849.8369:08181
08182:+00072:+00029:+00073:002849.8369:08182
08183:+00056:+00034:+00086:002849.8369:08183
08184:+00057:-00003:+00021:002849.8369:08184
08185:+00040:+00018:+00053:002849.8369:08185
08186:+00033:-00007:-00031:002782.5844:08186
08187:+00033:-00017:-00077:002782.5844:08187
08188:+00019:-00009:-00007:002782.5844:08188
08189:-00006:-00045:+00017:002782.5844:08189
08190:-00019:-00035:+00032:002782.5844:08190
08191:-00035:-00065:+00042:002782.5844:08191
08192:-00027:-00044:+00019:002782.5844:08192
08193:-00067:-00029:-00001:002858.2141:08193
08194:-00085:-00052:+00137:002858.2141:08194
08195:-00088:-00061:+00118:002858.2141:08195
08196:-00110:-00036:+00075:002858.2141:08196
08197:-00072:+00018:-00072:002858.2141:08197
08198:-00093:-00015:-00111:002858.2141:08198
08199:-00045:+00030:-00097:002858.2141:08199
08200:-00047:+00038:+00008:002862.7797:08200
08201:-00012:+00063:-00062:002862.7797:08201
08202:+00020:+00031:-00012:002862.7797:08202
08203:+00060:+00070:-00036:002862.7797:08203
08204:+00023:+00027:+00027:002862.7797:08204
08205:+00091:+00061:+00017:002862.7797:08205
08206:+00067:+00031:+00036:002862.7797:08206
08207:+00057:+00066:+00009:002795.0107:08207
08208:+00019:+00049:+00094:002795.0107:08208
08209:+00008:+00053:+00062:002795.0107:08209
08210:-00050:+00017:-00013:002795.0107:08210
08211:-00067:+00034:-00040:002795.0107:08211
08212:-00045:+00009:-00086:002795.0107:08212
08213:-00094:-00001:-00080:002795.0107:08213
08214:-00071:-00001:-00023:002871.1767:08214
08215:-00062:+00010:-00011:002871.1767:08215
08216:-00044:+00024:-00031:002871.1767:08216
08217:-00057:+00035:-00001:002871.1767:08217
08218:-00056:+00051:-00067:002871.1767:08218
08219:-00047:+00067:+00072:002871.1767:08219
08220:-00040:+00014:+00066:002871.1767:08220
08221:-00030:+00059:-00098:002882.2446:08221
08222:-00033:+00049:-00097:002882.2446:08222
08223:+00003:+00036:-00048:002882.2446:08223
08224:-00002:+00011:+00064:002882.2446:08224
08225:+00045:+00011:-00003:002882.2446:08225
08226:+00019:-00019:-00065:002882.2446:08226
08227:+00048:+00008:-00058:002882.2446:08227
08228:+00036:-00027:-00033:002813.9096:08228
08229:+00051:+00005:-00035:002813.9096:08229
08230:+00012:-00040:+00053:002813.9096:08230
08231:+00028:-00007:+00019:002813.9096:08231
08232:-00040:-00047:+00054:002813.9096:08232
08233:+00018:-00030:+00011:002813.9096:08233
08234:-00081:-00044:+00013:002813.9096:08234
08235:-00064:-00051:-00033:002891.0373:08235
08236:-00079:-00038:+00010:002891.0373:08236
08237:-00044:-00020:-00007:002891.0373:08237
08238:-00081:-00025:+00039:002891.0373:08238
08239:-00022:+00004:-00021:002891.0373:08239
08240:-00054:+00001:+00010:002891.0373:08240
08241:-00019:+00003:-00001:002891.0373:08241
08242:-00036:-00010:-00001:002895.4047:08242
08243:+00037:-00015:-00066:002895.4047:08243
08244:+00010:-00028:-00023:002895.4047:08244
08245:+00050:-00015:-00002:002895.4047:08245
08246:+00022:-00032:-00017:002895.4047:08246
08247:+00036:-00017:-00063:002895.4047:08247
08248:+00047:-00031:-00046:002895.4047:08248
08249:+00056:-00026:-00030:002826.6606:08249
08250:+00036:-00050:+00011:002826.6606:08250
08251:+00055:-00013:+00043:002826.6606:08251
08252:+00026:-00023:+00003:002826.6606:08252
08253:+00036:+00023:-00008:002826.6606:08253
08254:-00009:+00011:-00014:002826.6606:08254
08255:-00011:+00029:+00019:002826.6606:08255
08256:-00046:+00052:+00037:002904.3051:08256
08257:-00053:+00063:+00043:002904.3051:08257
08258:-00109:+00047:+00113:002904.3051:08258
08259:-00111:+00039:+00097:002904.3051:08259
08260:-00128:+00023:-00154:002904.3051:08260
08261:-00074:+00038:-00218:002904.3051:08261
08262:-00031:+00016:-00175:002904.3051:08262
08263:-00035:+00022:+00032:002908.5966:08263
08264:-00007:-00042:+00260:002908.5966:08264
08265:+00019:-00078:+00070:002908.5966:08265
08266:+00020:-00081:-00078:002908.5966:08266
08267:+00049:-00093:-00227:002908.5966:08267
08268:+00026:-00092:-00049:002908.5966:08268
08269:+00102:-00056:+00090:002908.5966:08269
08270:+00069:-00092:+00226:002813.9143:08270
08271:+00072:-00089:+00184:002813.9143:08271
08272:+00064:-00123:+00176:002813.9143:08272
08273:+00012:-00102:+00171:002813.9143:08273
08274:-00036:-00110:+00117:002813.9143:08274
08275:-00042:-00100:-00029:002813.9143:08275
08276:-00080:-00028:-00142:002813.9143:08276
08277:+00017:-00062:-00085:002871.1718:08277
08278:-00004:-00027:-00144:002871.1718:08278
08279:+00008:-00032:-00108:002871.1718:08279
08280:-00014:-00066:-00052:002871.1718:08280
08281:+00003:-00031:-00077:002871.1718:08281
08282:-00011:-00050:+00015:002871.1718:08282
08283:+00015:-00011:+00062:002871.1718:08283
08284:-00028:-00021:+00135:002824.4968:08284
08285:-00024:+00023:+00143:002824.4968:08285
08286:-00063:-00022:+00036:002824.4968:08286
08287:-00021:+00014:-00060:002824.4968:08287
08288:-00084:-00013:-00028:002824.4968:08288
08289:-00052:+00005:-00048:002824.4968:08289
08290:-00059:-00008:-00045:002824.4968:08290
08291:-00036:-00004:-00019:002824.4968:08291
08292:-00065:+00004:+00068:002721.7810:08292
08293:-00019:+00018:+00045:002721.7810:08293
08294:-00012:+00013:+00059:002721.7810:08294
08295:+00003:+00011:+00040:002721.7810:08295
08296:+00005:+00038:+00022:002721.7810:08296
08297:-00010:+00025:+00037:002721.7810:08297
08298:-00036:+00036:-00038:002721.7810:08298
08299:-00027:+00054:-00080:002763.9465:08299
08300:-00024:+00033:+00002:002763.9465:08300
08301:-00027:+00014:+00011:002763.9465:08301
08302:-00037:+00022:-00094:002763.9465:08302
08303:-00024:-00049:+00049:002763.9465:08303
08304:+00004:-00045:+00036:002763.9465:08304
08305:-00001:-00048:+00018:002763.9465:08305
08306:+00031:-00075:+00009:002750.9443:08306
08307:+00029:-00064:+00017:002750.9443:08307
08308:+00026:-00064:-00018:002750.9443:08308
08309:+00054:-00023:+00058:002750.9443:08309
08310:+00028:-00043:+00042:002750.9443:08310
08311:+00024:-00011:-00028:002750.9443:08311
08312:+00007:-00029:+00009:002750.9443:08312
08313:+00005:-00003:+00035:002750.9443:08313
08314:-00036:-00031:+00086:002675.0610:08314
08315:-00016:-00018:+00072:002675.0610:08315
08316:-00039:-00001:-00006:002675.0610:08316
08317:-00019:+00005:-00081:002675.0610:08317
08318:-00014:+00008:-00019:002675.0610:08318
08319:-00034:+00003:-00013:002675.0610:08319
08320:-00049:+00005:-00021:002675.0610:08320
08321:-00028:-00010:+00000:002763.8784:08321
08322:-00026:-00019:-00019:002763.8784:08322
08323:-00058:-00022:-00044:002763.8784:08323
08324:-00066:+00004:-00066:002763.8784:08324
08325:-00057:-00012:-00031:002763.8784:08325
08326:-00051:-00017:+00009:002763.8784:08326
08327:-00019:-00021:+00116:002763.8784:08327
08328:+00019:-00008:+00080:002781.1118:08328
08329:-00024:+00021:+00023:002781.1118:08329
08330:-00006:+00015:-00009:002781.1118:08330
08331:+00021:+00015:-00008:002781.1118:08331
08332:+00022:+00036:-00063:002781.1118:08332
08333:+00022:+00030:-00050:002781.1118:08333
08334:+00025:+00015:-00037:002781.1118:08334
08335:+00010:+00015:+00009:002745.7788:08335
08336:+00035:+00015:-00017:002745.7788:08336
08337:+00003:+00025:-00019:002745.7788:08337
08338:+00002:+00024:-00008:002745.7788:08338
08339:-00036:+00016:+00039:002745.7788:08339
08340:-00020:+00021:+00035:002745.7788:08340
08341:-00027:+00009:+00002:002745.7788:08341
08342:-00045:-00002:-00042:002832.4645:08342
08343:-00076:-00006:+00032:002832.4645:08343
08344:-00084:+00003:-00058:002832.4645:08344
08345:-00104:-00032:-00046:002832.4645:08345
08346:-00070:+00009:-00071:002832.4645:08346
08347:-00098:-00020:-00081:002832.4645:08347
08348:-00038:+00001:-00065:002832.4645:08348
08349:-00010:+00009:-00009:002856.2551:08349
08350:+00013:+00012:-00055:002856.2551:08350
08351:+00022:+00021:-00063:002856.2551:08351
08352:+00082:+00030:+00009:002856.2551:08352
08353:+00061:+00032:+00029:002856.2551:08353
08354:+00085:+00067:-00017:002856.2551:08354
08355:+00068:+00048:-00018:002856.2551:08355
08356:+00077:+00059:-00059:002795.1186:08356
08357:+00053:+00026:-00053:002795.1186:08357
08358:+00064:+00074:-00010:002795.1186:08358
08359:+00010:+00064:+00038:002795.1186:08359
08360:+00035:+00072:+00015:002795.1186:08360
08361:+00030:+00055:+00053:002795.1186:08361
08362:+00049:+00100:-00016:002795.1186:08362
08363:+00019:+00047:+00004:002858.1508:08363
08364:+00008:+00059:+00002:002858.1508:08364
08365:-00009:+00013:-00019:002858.1508:08365
08366:-00038:+00039:-00080:002858.1508:08366
08367:-00067:+00006:-00024:002858.1508:08367
08368:-00083:-00020:-00030:002858.1508:08368
08369:-00084:-00045:+00047:002858.1508:08369
08370:-00047:-00054:-00007:002858.1508:08370
08371:-00063:-00056:-00024:002856.3659:08371
08372:-00044:-00070:-00052:002856.3659:08372
08373:-00029:-00092:+00007:002856.3659:08373
08374:-00030:-00097:+00003:002856.3659:08374
08375:-00019:-00075:+00050:002856.3659:08375
08376:-00020:-00077:+00011:002856.3659:08376
08377:-00005:-00027:+00038:002856.3659:08377
08378:-00020:-00054:+00021:002751.8400:08378
08379:+00015:-00034:+00012:002751.8400:08379
08380:-00025:-00014:+00026:002751.8400:08380
08381:+00003:+00008:+00054:002751.8400:08381
08382:+00003:+00001:+00054:002751.8400:08382
08383:+00014:+00014:-00013:002751.8400:08383
08384:-00005:+00052:-00087:002751.8400:08384
08385:+00008:+00066:-00060:002826.0231:08385
08386:+00007:+00054:+00005:002826.0231:08386
08387:+00006:+00051:+00034:002826.0231:08387
08388:+00001:+00052:+00032:002826.0231:08388
08389:-00024:+00038:-00030:002826.0231:08389
08390:-00030:+00033:+00001:002826.0231:08390
08391:-00017:-00002:+00024:002826.0231:08391
08392:-00031:-00005:-00005:002824.4685:08392
08393:-00029:-00003:+00026:002824.4685:08393
08394:-00040:-00002:-00045:002824.4685:08394
08395:-00005:+00013:+00036:002824.4685:08395
08396:+00009:+00010:-00004:002824.4685:08396
08397:+00016:+00020:+00023:002824.4685:08397
08398:+00050:+00016:-00002:002824.4685:08398
08399:+00061:+00032:-00009:002757.9555:08399
08400:+00053:+00025:-00048:002757.9555:08400
08401:+00054:+00031:-00045:002757.9555:08401
08402:+00023:+00011:+00053:002757.9555:08402
08403:+00034:+00017:-00015:002757.9555:08403
08404:+00024:+00021:-00023:002757.9555:08404
08405:+00025:+00006:+00078:002757.9555:08405
08406:+00018:+00006:+00037:002838.9497:08406
08407:-00023:-00045:+00059:002838.9497:08407
08408:+00021:-00050:+00046:002838.9497:08408
08409:-00009:-00044:+00001:002838.9497:08409
08410:-00067:-00036:-00051:002838.9497:08410
08411:-00034:-00054:-00029:002838.9497:08411
08412:-00069:-00039:+00001:002838.9497:08412
08413:-00032:-00095:-00066:002849.9614:08413
08414:-00054:-00054:-00005:002849.9614:08414
08415:-00021:-00087:+00055:002849.9614:08415
08416:+00013:-00070:+00088:002849.9614:08416
08417:+00027:-00094:+00109:002849.9614:08417
08418:+00029:-00040:+00091:002849.9614:08418
08419:+00030:-00050:+00026:002849.9614:08419
08420:+00018:-00016:+00023:002770.1713:08420
08421:+00011:-00014:-00032:002770.1713:08421
08422:-00005:+00051:-00037:002770.1713:08422
08423:-00003:+00036:-00012:002770.1713:08423
08424:-00018:+00035:+00000:002770.1713:08424
08425:+00015:+00053:-00083:002770.1713:08425
08426:+00000:+00031:-00005:002770.1713:08426
08427:+00020:+00036:+00050:002845.2038:08427
08428:-00016:+00028:+00046:002845.2038:08428
08429:-00007:+00036:+00024:002845.2038:08429
08430:-00019:+00051:+00065:002845.2038:08430
08431:+00002:+00052:-00013:002845.2038:08431
08432:-00063:+00064:+00007:002845.2038:08432
08433:-00048:+00049:+00035:002845.2038:08433
08434:-00056:+00055:-00017:002845.2038:08434
08435:-00065:+00081:-00010:002849.8608:08435
08436:-00064:+00084:-00002:002849.8608:08436
08437:-00059:+00067:-00033:002849.8608:08437
08438:-00026:+00099:-00048:002849.8608:08438
08439:-00049:+00057:-00050:002849.8608:08439
08440:+00010:+00099:-00066:002849.8608:08440
08441:+00031:+00094:+00002:002849.8608:08441
08442:+00043:+00072:-00005:002782.5751:08442
08443:+00041:+00059:-00024:002782.5751:08443
08444:+00053:+00072:-00024:002782.5751:08444
08445:+00048:+00032:-00044:002782.5751:08445
08446:+00045:+00054:-00094:002782.5751:08446
08447:+00037:+00036:-00022:002782.5751:08447
08448:+00007:+00008:-00013:002782.5751:08448
08449:+00025:-00033:+00041:002845.2182:08449
08450:+00045:-00052:+00143:002845.2182:08450
08451:+00047:-00041:+00051:002845.2182:08451
08452:+00009:-00061:+00090:002845.2182:08452
08453:+00044:-00072:+00216:002845.2182:08453
08454:+00000:-00105:+00044:002845.2182:08454
08455:-00025:-00085:-00142:002845.2182:08455
08456:-00028:-00069:-00074:002843.4760:08456
08457:-00040:-00074:-00096:002843.4760:08457
08458:-00096:-00069:-00177:002843.4760:08458
08459:-00040:-00047:-00034:002843.4760:08459
08460:-00051:-00062:+00154:002843.4760:08460
08461:-00046:-00047:+00105:002843.4760:08461
08462:-00033:+00020:+00051:002843.4760:08462
08463:+00018:+00012:-00021:002770.2038:08463
08464:-00011:+00055:-00097:002770.2038:08464
08465:-00003:+00086:-00227:002770.2038:08465
08466:+00021:+00096:-00098:002770.2038:08466
08467:+00078:+00072:+00088:002770.2038:08467
08468:+00032:+00080:-00091:002770.2038:08468
08469:-00010:+00097:-00114:002770.2038:08469
08470:+00029:+00067:-00030:002858.1557:08470
08471:+00000:+00044:-00151:002858.1557:08471
08472:+00002:+00080:-00068:002858.1557:08472
08473:+00045:+00051:+00087:002858.1557:08473
08474:-00005:+00054:+00076:002858.1557:08474
08475:+00033:+00064:-00013:002858.1557:08475
08476:+00046:+00053:+00029:002858.1557:08476
08477:-00041:+00045:-00041:002869.2324:08477
08478:-00077:+00060:-00038:002869.2324:08478
08479:-00077:+00029:+00029:002869.2324:08479
08480:-00077:+00048:+00000:002869.2324:08480
08481:-00092:+00024:-00077:002869.2324:08481
08482:-00092:+00051:-00014:002869.2324:08482
08483:-00099:+00019:-00060:002869.2324:08483
08484:-00029:+00035:-00065:002807.5864:08484
08485:-00016:+00036:-00036:002807.5864:08485
08486:+00046:+00035:-00019:002807.5864:08486
08487:+00049:+00034:-00069:002807.5864:08487
08488:+00068:+00035:+00009:002807.5864:08488
08489:+00082:+00004:+00002:002807.5864:08489
08490:+00057:-00002:+00012:002807.5864:08490
08491:+00042:-00025:+00015:002877.7814:08491
08492:+00013:-00041:+00088:002877.7814:08492
08493:+00010:-00038:+00067:002877.7814:08493
08494:-00037:-00047:-00008:002877.7814:08494
08495:-00016:-00053:+00002:002877.7814:08495
08496:-00020:-00066:+00053:002877.7814:08496
08497:+00001:-00057:+00032:002877.7814:08497
08498:+00003:-00055:+00021:002869.1984:08498
08499:-00017:-00078:+00066:002869.1984:08499
08500:-00034:-00097:-00001:002869.1984:08500
08501:-00015:-00067:+00008:002869.1984:08501
08502:-00050:-00064:+00070:002869.1984:08502
08503:-00063:-00013:+00048:002869.1984:08503
08504:-00029:-00045:-00028:002869.1984:08504
08505:+00000:+00019:+00049:002782.5053:08505
08506:-00001:-00011:+00046:002782.5053:08506
08507:-00016:-00001:+00019:002782.5053:08507
08508:+00005:+00006:-00043:002782.5053:08508
08509:-00007:+00036:-00070:002782.5053:08509
08510:-00003:+00000:-00076:002782.5053:08510
08511:+00032:+00050:-00096:002782.5053:08511
08512:+00025:+00012:+00038:002819.6826:08512
08513:+00033:+00023:+00041:002819.6826:08513
08514:+00039:+00022:+00023:002819.6826:08514
08515:+00029:+00028:+00097:002819.6826:08515
08516:+00006:-00001:+00149:002819.6826:08516
08517:+00017:+00016:+00115:002819.6826:08517
08518:+00002:+00031:+00072:002819.6826:08518
08519:-00017:+00042:+00014:002805.7270:08519
08520:-00028:+00040:-00086:002805.7270:08520
08521:-00026:+00061:-00147:002805.7270:08521
08522:-00050:+00031:-00082:002805.7270:08522
08523:-00040:+00060:-00009:002805.7270:08523
08524:-00011:+00031:+00113:002805.7270:08524
08525:+00003:+00053:+00069:002805.7270:08525
08526:+00003:+00044:+00030:002805.7270:08526
08527:+00031:+00027:+00053:002709.8947:08527
08528:-00003:+00016:+00026:002709.8947:08528
08529:-00007:-00001:-00004:002709.8947:08529
08530:+00024:-00008:+00034:002709.8947:08530
08531:+00013:-00009:-00021:002709.8947:08531
08532:-00022:-00030:-00070:002709.8947:08532
08533:+00019:-00035:-00110:002709.8947:08533
08534:-00025:-00040:-00010:002782.1943:08534
08535:+00010:-00048:-00044:002782.1943:08535
08536:+00000:-00077:+00089:002782.1943:08536
08537:+00030:-00052:+00023:002782.1943:08537
08538:-00036:-00054:+00084:002782.1943:08538
08539:+00015:-00050:+00108:002782.1943:08539
08540:-00054:-00046:+00125:002782.1943:08540
08541:-00040:-00016:-00041:002774.9946:08541
08542:-00062:-00021:+00039:002774.9946:08542
08543:-00011:+00008:+00025:002774.9946:08543
08544:-00039:-00005:+00083:002774.9946:08544
08545:-00044:+00008:+00028:002774.9946:08545
08546:-00056:+00000:-00051:002774.9946:08546
08547:-00036:+00022:-00085:002774.9946:08547
08548:+00034:+00020:-00081:002715.8425:08548
08549:+00015:+00024:+00051:002715.8425:08549
08550:+00048:-00003:+00032:002715.8425:08550
08551:+00050:+00036:+00064:002715.8425:08551
08552:+00052:+00026:+00006:002715.8425:08552
08553:-00009:+00036:-00005:002715.8425:08553
08554:-00019:+00010:-00007:002715.8425:08554
08555:-00048:+00038:-00050:002715.8425:08555
08556:-00041:+00011:-00092:002800.8337:08556
08557:-00047:+00052:-00087:002800.8337:08557
08558:-00041:+00053:-00064:002800.8337:08558
08559:-00058:+00025:-00001:002800.8337:08559
08560:-00047:+00051:+00014:002800.8337:08560
08561:-00047:+00053:+00023:002800.8337:08561
08562:-00054:+00065:+00005:002800.8337:08562
08563:-00046:+00046:+00022:002818.1545:08563
08564:-00063:+00055:-00028:002818.1545:08564
08565:-00053:+00066:+00064:002818.1545:08565
08566:-00015:+00053:-00017:002818.1545:08566
08567:-00054:+00052:-00053:002818.1545:08567
08568:-00011:+00051:-00014:002818.1545:08568
08569:-00023:+00024:+00079:002818.1545:08569
08570:+00048:+00018:-00024:002751.7810:08570
08571:+00029:+00001:-00045:002751.7810:08571
08572:+00069:-00017:-00055:002751.7810:08572
08573:+00041:-00021:+00027:002751.7810:08573
08574:+00069:-00011:+00004:002751.7810:08574
08575:+00042:-00020:-00002:002751.7810:08575
08576:+00077:-00023:-00046:002751.7810:08576
08577:+00049:-00011:-00013:002832.3786:08577
08578:+00043:-00018:-00057:002832.3786:08578
08579:+00024:-00024:+00052:002832.3786:08579
08580:-00005:-00036:-00007:002832.3786:08580
08581:-00039:-00030:+00042:002832.3786:08581
08582:-00010:-00007:+00050:002832.3786:08582
08583:-00035:-00032:-00049:002832.3786:08583
08584:-00010:+00005:-00137:002830.7866:08584
08585:+00000:+00001:-00109:002830.7866:08585
08586:-00038:-00007:+00014:002830.7866:08586
08587:-00022:-00014:-00005:002830.7866:08587
08588:-00055:-00015:-00031:002830.7866:08588
08589:-00031:-00036:-00050:002830.7866:08589
08590:-00063:-00008:-00018:002830.7866:08590
08591:-00056:-00010:+00000:002751.8447:08591
08592:-00057:-00010:-00014:002751.8447:08592
08593:-00052:-00036:-00027:002751.8447:08593
08594:-00058:+00007:+00004:002751.8447:08594
08595:-00056:+00001:+00001:002751.8447:08595
08596:-00057:-00016:-00003:002751.8447:08596
08597:-00038:+00009:-00046:002751.8447:08597
08598:-00047:+00018:-00029:002819.6354:08598
08599:-00027:+00022:-00097:002819.6354:08599
08600:-00016:+00049:-00029:002819.6354:08600
08601:-00005:+00015:-00009:002819.6354:08601
08602:-00022:+00066:-00008:002819.6354:08602
08603:+00009:+00047:-00076:002819.6354:08603
08604:+00014:+00063:+00020:002819.6354:08604
08605:+00023:+00070:+00019:002819.6354:08605
08606:+00029:+00057:-00018:002830.7729:08606
08607:-00003:+00063:+00042:002830.7729:08607
08608:+00010:+00052:+00052:002830.7729:08608
08609:+00010:+00047:-00006:002830.7729:08609
08610:+00018:+00021:-00049:002830.7729:08610
08611:-00002:+00019:+00015:002830.7729:08611
08612:+00002:+00008:-00025:002830.7729:08612
08613:-00012:-00021:-00021:002764.0200:08613
08614:-00036:-00050:-00028:002764.0200:08614
08615:-00022:-00010:-00091:002764.0200:08615
08616:-00014:-00039:-00063:002764.0200:08616
08617:+00004:-00023:+00043:002764.0200:08617
08618:-00013:-00044:+00057:002764.0200:08618
08619:-00002:-00037:+00041:002764.0200:08619
08620:-00008:-00052:+00115:002845.1892:08620
08621:+00036:-00021:+00072:002845.1892:08621
08622:+00005:-00033:+00063:002845.1892:08622
08623:+00032:-00036:+00005:002845.1892:08623
08624:-00006:-00015:+00015:002845.1892:08624
08625:+00023:-00006:-00063:002845.1892:08625
08626:-00008:+00008:-00091:002845.1892:08626
08627:+00049:+00007:-00094:002856.2502:08627
08628:+00035:+00007:-00053:002856.2502:08628
08629:+00065:+00006:-00043:002856.2502:08629
08630:+00050:-00006:+00046:002856.2502:08630
08631:+00078:+00001:+00028:002856.2502:08631
08632:+00022:+00009:+00140:002856.2502:08632
08633:+00044:-00006:+00100:002856.2502:08633
08634:+00000:+00009:+00112:002788.7348:08634
08635:-00013:-00019:+00013:002788.7348:08635
08636:-00067:+00002:-00023:002788.7348:08636
08637:-00072:+00005:-00060:002788.7348:08637
08638:-00107:-00017:-00090:002788.7348:08638
08639:-00108:+00003:-00122:002788.7348:08639
08640:-00130:-00031:-00053:002788.7348:08640
08641:-00088:-00012:-00031:002858.0830:08641
08642:-00085:-00015:+00064:002858.0830:08642
08643:-00032:-00014:+00060:002858.0830:08643
08644:-00050:-00012:+00129:002858.0830:08644
08645:-00015:+00014:+00132:002858.0830:08645
08646:-00018:+00038:+00097:002858.0830:08646
08647:-00018:+00011:+00000:002858.0830:08647
08648:-00025:+00030:-00068:002862.6298:08648
08649:+00001:+00029:-00061:002862.6298:08649
08650:-00040:+00039:-00012:002862.6298:08650
08651:-00007:+00019:-00081:002862.6298:08651
08652:+00019:+00015:-00043:002862.6298:08652
08653:+00032:+00021:-00024:002862.6298:08653
08654:+00028:+00016:+00056:002862.6298:08654
08655:+00046:+00020:+00051:002794.9592:08655
08656:+00067:+00027:+00044:002794.9592:08656
08657:+00074:+00070:+00020:002794.9592:08657
08658:+00067:+00066:+00073:002794.9592:08658
08659:+00030:+00051:+00088:002794.9592:08659
08660:+00032:+00032:+00056:002794.9592:08660
08661:-00011:+00031:+00095:002794.9592:08661
08662:-00048:-00011:-00067:002884.2973:08662
08663:-00058:+00014:-00071:002884.2973:08663
08664:-00028:-00025:-00119:002884.2973:08664
08665:-00039:+00007:-00102:002884.2973:08665
08666:-00002:-00026:-00058:002884.2973:08666
08667:+00032:-00009:+00050:002884.2973:08667
08668:+00030:-00079:+00114:002884.2973:08668
08669:+00009:-00048:+00099:002895.3955:08669
08670:+00033:-00076:+00036:002895.3955:08670
08671:+00025:-00030:+00017:002895.3955:08671
08672:+00020:-00081:+00008:002895.3955:08672
08673:+00008:+00005:+00004:002895.3955:08673
08674:-00008:-00048:-00036:002895.3955:08674
08675:-00004:-00006:-00073:002895.3955:08675
08676:-00027:-00033:-00060:002826.6704:08676
08677:-00009:+00001:-00049:002826.6704:08677
08678:-00035:-00014:-00032:002826.6704:08678
08679:+00004:-00020:-00018:002826.6704:08679
08680:-00009:-00018:+00051:002826.6704:08680
08681:-00020:-00004:+00016:002826.6704:08681
08682:-00010:-00017:-00020:002826.6704:08682
08683:+00004:+00001:-00022:002910.9824:08683
08684:-00036:+00035:-00009:002910.9824:08684
08685:-00033:+00001:-00037:002910.9824:08685
08686:-00030:+00021:+00011:002910.9824:08686
08687:-00065:+00007:+00007:002910.9824:08687
08688:-00053:-00003:-00021:002910.9824:08688
08689:-00052:+00000:-00030:002910.9824:08689
08690:-00027:-00003:-00048:002928.7524:08690
08691:-00017:+00000:-00047:002928.7524:08691
08692:-00025:-00001:+00033:002928.7524:08692
08693:-00009:+00017:+00001:002928.7524:08693
08694:+00002:+00011:-00019:002928.7524:08694
08695:+00018:+00039:-00020:002928.7524:08695
08696:-00006:+00031:+00032:002928.7524:08696
08697:+00015:+00048:-00001:002859.0947:08697
08698:+00004:+00013:-00032:002859.0947:08698
08699:+00006:+00050:-00027:002859.0947:08699
08700:-00011:+00038:+00010:002859.0947:08700
08701:+00011:+00013:+00023:002859.0947:08701
08702:-00013:-00002:+00042:002859.0947:08702
08703:+00033:-00004:-00067:002859.0947:08703
08704:+00005:-00009:-00097:002952.0004:08704
08705:+00029:-00013:-00024:002952.0004:08705
08706:+00035:-00044:+00082:002952.0004:08706
08707:+00062:-00032:+00021:002952.0004:08707
08708:+00047:-00058:+00001:002952.0004:08708
08709:+00065:-00060:-00001:002952.0004:08709
08710:+00041:-00073:+00059:002949.2407:08710
08711:+00052:-00070:+00117:002949.2407:08711
08712:+00061:-00106:+00054:002949.2407:08712
08713:+00026:-00067:-00138:002949.2407:08713
08714:+00062:-00039:-00126:002949.2407:08714
08715:+00013:-00024:-00076:002949.2407:08715
08716:+00015:-00026:+00090:002949.2407:08716
08717:+00000:-00057:+00151:002885.5517:08717
08718:-00038:-00062:+00054:002885.5517:08718
08719:-00052:-00043:-00013:002885.5517:08719
08720:-00036:-00054:-00054:002885.5517:08720
08721:-00091:-00038:+00074:002885.5517:08721
08722:-00015:-00037:+00057:002885.5517:08722
08723:-00015:-00027:-00004:002885.5517:08723
08724:-00013:-00040:-00080:002958.9458:08724
08725:-00026:-00091:+00013:002958.9458:08725
08726:-00033:-00075:-00022:002958.9458:08726
08727:+00005:-00057:-00048:002958.9458:08727
08728:+00033:-00038:-00148:002958.9458:08728
08729:+00008:-00029:-00087:002958.9458:08729
08730:+00041:-00039:+00084:002958.9458:08730
08731:+00039:-00064:+00233:002969.9504:08731
08732:+00081:-00009:+00226:002969.9504:08732
08733:+00065:+00019:+00084:002969.9504:08733
08734:+00049:+00055:-00020:002969.9504:08734
08735:+00035:+00049:-00007:002969.9504:08735
08736:+00042:+00080:-00080:002969.9504:08736
08737:+00036:+00057:-00088:002969.9504:08737
08738:+00055:+00100:-00120:002872.2500:08738
08739:+00024:+00057:-00088:002872.2500:08739
08740:+00067:+00112:-00127:002872.2500:08740
08741:+00006:+00057:-00055:002872.2500:08741
08742:+00033:+00084:+00018:002872.2500:08742
08743:+00017:+00027:+00064:002872.2500:08743
08744:+00034:+00059:-00005:002872.2500:08744
08745:+00020:+00048:+00000:002917.7563:08745
08746:+00016:+00042:+00046:002917.7563:08746
08747:-00024:+00015:+00143:002917.7563:08747
08748:-00066:+00037:+00152:002917.7563:08748
08749:-00098:-00017:-00013:002917.7563:08749
08750:-00114:+00005:-00076:002917.7563:08750
08751:-00075:-00023:-00172:002917.7563:08751
08752:-00106:-00077:-00038:002869.1401:08752
08753:-00046:-00080:-00028:002869.1401:08753
08754:-00063:-00085:+00050:002869.1401:08754
08755:-00035:-00091:+00033:002869.1401:08755
08756:-00054:-00098:+00089:002869.1401:08756
08757:+00011:-00086:+00062:002869.1401:08757
08758:-00033:-00106:+00086:002869.1401:08758
08759:-00010:-00081:+00100:002757.9055:08759
08760:-00064:-00078:-00004:002757.9055:08760
08761:-00016:-00046:-00083:002757.9055:08761
08762:-00049:-00058:+00050:002757.9055:08762
08763:+00014:-00025:+00083:002757.9055:08763
08764:-00036:-00040:-00026:002757.9055:08764
08765:+00042:+00006:-00087:002757.9055:08765
08766:+00021:+00003:+00004:002794.6052:08766
08767:+00076:+00022:+00005:002794.6052:08767
08768:+00042:+00020:+00155:002794.6052:08768
08769:+00058:+00012:+00223:002794.6052:08769
08770:+00023:+00035:+00014:002794.6052:08770
08771:-00019:+00071:-00034:002794.6052:08771
08772:-00015:+00060:+00031:002794.6052:08772
08773:-00086:+00067:+00030:002774.9716:08773
08774:-00095:+00081:-00036:002774.9716:08774
08775:-00129:+00068:-00034:002774.9716:08775
08776:-00097:+00045:-00079:002774.9716:08776
08777:-00103:+00044:-00098:002774.9716:08777
08778:-00042:+00043:+00023:002774.9716:08778
08779:-00076:+00068:+00019:002774.9716:08779
08780:-00011:+00070:+00015:002774.9716:08780
08781:-00035:+00025:+00043:002698.1552:08781
08782:-00016:+00059:+00077:002698.1552:08782
08783:-00018:+00049:+00081:002698.1552:08783
08784:-00022:+00078:-00021:002698.1552:08784
08785:-00015:+00066:-00064:002698.1552:08785
08786:+00005:+00040:-00018:002698.1552:08786
08787:-00023:+00016:-00069:002698.1552:08787
08788:-00022:+00030:-00085:002763.8784:08788
08789:+00031:-00021:-00014:002763.8784:08789
08790:+00020:-00035:+00041:002763.8784:08790
08791:-00006:-00044:-00025:002763.8784:08791
08792:+00005:-00045:-00034:002763.8784:08792
08793:-00002:-00042:+00020:002763.8784:08793
08794:-00018:-00054:+00040:002763.8784:08794
08795:-00024:-00068:+00070:002799.4873:08795
08796:-00013:-00055:+00036:002799.4873:08796
08797:-00068:-00050:-00041:002799.4873:08797
08798:-00042:-00036:-00071:002799.4873:08798
08799:-00065:-00021:+00000:002799.4873:08799
08800:-00026:-00033:-00054:002799.4873:08800
08801:-00067:+00002:-00019:002799.4873:08801
08802:+00015:-00008:+00005:002739.6726:08802
08803:-00001:+00019:-00027:002739.6726:08803
08804:+00023:+00007:-00098:002739.6726:08804
08805:+00005:+00028:+00038:002739.6726:08805
08806:+00020:+00048:+00017:002739.6726:08806
08807:+00000:+00042:+00023:002739.6726:08807
08808:+00017:+00069:-00008:002739.6726:08808
08809:-00021:+00054:-00010:002826.0139:08809
08810:-00051:+00030:-00055:002826.0139:08810
08811:-00080:+00067:-00014:002826.0139:08811
08812:-00056:+00030:-00077:002826.0139:08812
08813:-00046:+00042:-00063:002826.0139:08813
08814:-00040:+00051:-00039:002826.0139:08814
08815:-00014:+00055:+00005:002826.0139:08815
08816:-00041:+00051:-00094:002849.8515:08816
08817:-00024:+00063:-00010:002849.8515:08817
08818:-00030:+00043:+00013:002849.8515:08818
08819:-00014:+00067:+00080:002849.8515:08819
08820:-00052:+00043:+00051:002849.8515:08820
08821:-00008:+00080:+00056:002849.8515:08821
08822:-00011:+00057:+00002:002849.8515:08822
08823:-00001:+00063:-00045:002788.6789:08823
08824:-00015:+00042:-00085:002788.6789:08824
08825:+00014:+00055:-00144:002788.6789:08825
08826:-00006:+00049:-00111:002788.6789:08826
08827:+00039:+00032:-00043:002788.6789:08827
08828:+00023:+00022:+00041:002788.6789:08828
08829:+00043:+00019:+00043:002788.6789:08829
08830:+00027:+00033:-00016:002858.1264:08830
08831:+00043:+00036:+00026:002858.1264:08831
08832:+00024:-00005:+00017:002858.1264:08832
08833:+00004:-00020:+00015:002858.1264:08833
08834:-00021:-00015:+00025:002858.1264:08834
08835:-00016:-00014:+00035:002858.1264:08835
08836:-00052:-00018:-00037:002858.1264:08836
08837:-00026:-00036:-00010:002858.1264:08837
08838:-00052:-00022:-00038:002862.7167:08838
08839:-00013:-00023:-00083:002862.7167:08839
08840:-00050:-00037:-00030:002862.7167:08840
08841:-00046:-00075:+00057:002862.7167:08841
08842:-00031:-00075:+00078:002862.7167:08842
08843:-00035:-00080:+00040:002862.7167:08843
08844:-00044:-00036:-00006:002862.7167:08844
08845:-00008:-00039:-00006:002782.5239:08845
08846:-00016:-00021:-00059:002782.5239:08846
08847:+00015:-00020:+00048:002782.5239:08847
08848:-00021:-00004:+00045:002782.5239:08848
08849:+00006:+00006:-00016:002782.5239:08849
08850:-00036:+00017:+00002:002782.5239:08850
08851:+00077:+00029:-00056:002782.5239:08851
08852:+00043:+00067:-00021:002845.2038:08852
08853:+00098:+00046:-00019:002845.2038:08853
08854:+00023:+00053:+00082:002845.2038:08854
08855:+00082:+00036:+00036:002845.2038:08855
08856:+00030:+00039:+00031:002845.2038:08856
08857:+00039:+00048:+00009:002845.2038:08857
08858:+00014:+00030:-00009:002845.2038:08858
08859:+00031:+00039:-00061:002837.0532:08859
08860:-00035:+00030:+00045:002837.0532:08860
08861:+00001:+00027:+00000:002837.0532:08861
08862:-00044:+00037:-00013:002837.0532:08862
08863:-00028:+00003:-00032:002837.0532:08863
08864:-00068:+00014:-00007:002837.0532:08864
08865:-00053:-00017:-00014:002837.0532:08865
08866:-00057:+00009:-00017:002764.0065:08866
08867:+00016:+00009:+00021:002764.0065:08867
08868:-00012:+00019:+00014:002764.0065:08868
08869:-00022:-00017:+00063:002764.0065:08869
08870:-00023:-00006:+00023:002764.0065:08870
08871:-00009:-00021:-00067:002764.0065:08871
08872:-00020:-00002:-00084:002764.0065:08872
08873:-00006:-00004:-00035:002838.7719:08873
08874:-00008:-00014:-00001:002838.7719:08874
08875:+00034:-00015:+00026:002838.7719:08875
08876:+00024:-00007:+00021:002838.7719:08876
08877:+00042:+00021:+00056:002838.7719:08877
08878:+00010:-00022:+00027:002838.7719:08878
08879:+00011:-00036:+00140:002838.7719:08879
08880:+00021:-00052:+00129:002849.8654:08880
08881:-00009:-00034:+00061:002849.8654:08881
08882:-00053:-00031:+00025:002849.8654:08882
08883:+00004:-00030:-00025:002849.8654:08883
08884:-00030:-00021:-00112:002849.8654:08884
08885:+00004:+00005:-00064:002849.8654:08885
08886:-00016:+00009:-00068:002849.8654:08886
08887:+00032:+00033:+00068:002776.3549:08887
08888:+00018:+00024:+00115:002776.3549:08888
[truncated: 50,041 more chars]
