# Supplementary material for: Suboptimal Omnidirectional Wheel Design and Implementation
Source: Sensors (Basel). 2021 Jan 28;21(3):865. doi: 10.3390/s21030865 (PMC7865864; doi:10.3390/s21030865)
Supplement: Supplementary file 1 [file sensors-21-00865-s001.zip › 4.-Data 30 Files With Suspension/ACDATA15.TXT]

00001:-00071:+00011:-00009:001922.0057:00001
00002:-00046:+00017:+00028:001922.0057:00002
00003:-00019:-00006:+00099:001922.0057:00003
00004:-00009:-00004:+00145:001922.0057:00004
00005:+00012:-00019:+00162:001922.0057:00005
00006:-00021:-00030:+00112:001922.0057:00006
00007:-00032:-00050:+00031:001922.0057:00007
00008:-00018:-00061:+00011:001922.0057:00008
00009:-00013:-00094:-00005:001922.0057:00009
00010:-00036:-00114:+00022:002024.0817:00010
00011:-00043:-00105:+00074:002024.0817:00011
00012:-00053:-00115:+00036:002024.0817:00012
00013:-00053:-00127:+00020:002024.0817:00013
00014:-00022:-00129:+00031:002024.0817:00014
00015:+00013:-00100:+00108:002024.0817:00015
00016:+00018:-00114:+00106:002024.0817:00016
00017:+00024:-00082:+00147:002024.0817:00017
00018:+00034:-00041:+00189:002024.0817:00018
00019:+00042:-00040:+00143:002024.0817:00019
00020:+00042:-00014:+00050:002005.1948:00020
00021:+00039:+00006:+00001:002005.1948:00021
00022:+00094:-00004:-00035:002005.1948:00022
00023:+00075:+00034:-00086:002005.1948:00023
00024:+00085:+00038:+00051:002005.1948:00024
00025:+00085:+00015:+00066:002005.1948:00025
00026:+00083:+00027:+00022:002005.1948:00026
00027:+00107:+00062:+00001:002005.1948:00027
00028:+00120:+00038:+00024:002005.1948:00028
00029:+00107:+00029:-00023:002005.1948:00029
00030:+00089:+00042:-00023:002014.9710:00030
00031:+00086:+00067:+00066:002014.9710:00031
00032:+00056:+00045:+00028:002014.9710:00032
00033:+00064:+00059:-00146:002014.9710:00033
00034:+00119:+00073:+00126:002014.9710:00034
00035:+00119:+00065:-00029:002014.9710:00035
00036:+00035:+00067:-00161:002014.9710:00036
00037:+00056:-00017:-00146:002014.9710:00037
00038:+00091:-00008:+00008:002014.9710:00038
00039:+00021:-00027:+00029:002014.9710:00039
00040:+00041:+00022:-00094:002080.5971:00040
00041:-00004:-00029:-00085:002080.5971:00041
00042:+00044:-00002:-00055:002080.5971:00042
00043:+00007:-00033:+00015:002080.5971:00043
00044:-00012:+00011:-00125:002080.5971:00044
00045:+00061:-00018:+00151:002080.5971:00045
00046:+00111:+00031:+00335:002080.5971:00046
00047:-00017:-00045:+00043:002080.5971:00047
00048:-00051:+00005:-00238:002080.5971:00048
00049:+00070:-00014:+00027:002080.5971:00049
00050:+00072:-00040:+00051:002008.4409:00050
00051:-00013:-00039:-00100:002008.4409:00051
00052:+00068:-00046:-00042:002008.4409:00052
00053:+00070:-00060:+00074:002008.4409:00053
00054:+00062:-00058:+00016:002008.4409:00054
00055:+00007:-00074:-00031:002008.4409:00055
00056:+00003:-00072:+00034:002008.4409:00056
00057:+00012:-00073:+00020:002008.4409:00057
00058:-00011:-00043:+00057:002008.4409:00058
00059:-00038:-00059:+00093:002008.4409:00059
00060:-00032:-00070:+00106:001983.0228:00060
00061:-00030:-00060:+00056:001983.0228:00061
00062:-00017:-00046:-00031:001983.0228:00062
00063:-00035:-00074:+00008:001983.0228:00063
00064:-00014:-00088:+00050:001983.0228:00064
00065:-00005:-00112:+00068:001983.0228:00065
00066:+00027:-00087:+00042:001983.0228:00066
00067:+00028:-00088:-00021:001983.0228:00067
00068:+00041:-00089:+00026:001983.0228:00068
00069:+00034:-00090:+00049:001983.0228:00069
00070:+00023:-00099:+00064:002011.2247:00070
00071:+00060:-00112:+00106:002011.2247:00071
00072:+00047:-00071:+00099:002011.2247:00072
00073:+00021:-00107:+00064:002011.2247:00073
00074:+00025:-00056:+00011:002011.2247:00074
00075:+00060:-00077:-00026:002011.2247:00075
00076:+00039:-00059:-00016:002011.2247:00076
00077:+00031:-00068:+00026:002011.2247:00077
00078:+00025:-00083:+00055:002011.2247:00078
00079:+00042:-00082:+00044:002011.2247:00079
00080:+00024:-00065:-00038:001927.5714:00080
00081:+00054:-00052:+00148:001927.5714:00081
00082:+00093:-00016:+00060:001927.5714:00082
00083:+00013:+00018:-00024:001927.5714:00083
00084:+00046:+00036:-00023:001927.5714:00084
00085:+00044:+00024:-00010:001927.5714:00085
00086:+00018:+00063:-00066:001927.5714:00086
00087:+00016:+00070:-00028:001927.5714:00087
00088:+00020:+00074:+00010:001927.5714:00088
00089:+00032:+00085:-00073:001927.5714:00089
00090:+00047:+00112:-00011:001927.5714:00090
00091:+00049:+00118:+00010:001873.2130:00091
00092:+00031:+00103:-00008:001873.2130:00092
00093:+00062:+00161:-00055:001873.2130:00093
00094:+00042:+00154:-00069:001873.2130:00094
00095:+00027:+00157:-00109:001873.2130:00095
00096:+00017:+00136:-00036:001873.2130:00096
00097:-00006:+00138:-00052:001873.2130:00097
00098:-00028:+00132:-00090:001873.2130:00098
00099:-00026:+00159:-00103:001873.2130:00099
00100:-00014:+00155:-00053:001873.2130:00100
00101:-00037:+00142:-00066:001891.1580:00101
00102:-00033:+00116:-00057:001891.1580:00102
00103:-00014:+00118:-00007:001891.1580:00103
00104:-00027:+00099:-00008:001891.1580:00104
00105:-00016:+00074:-00078:001891.1580:00105
00106:-00052:+00073:-00054:001891.1580:00106
00107:-00042:+00045:-00082:001891.1580:00107
00108:-00032:+00053:-00083:001891.1580:00108
00109:-00046:+00033:-00072:001891.1580:00109
00110:-00050:+00010:-00011:001891.1580:00110
00111:-00048:+00004:-00044:001891.1580:00111
00112:-00049:+00007:-00057:001794.3212:00112
00113:-00072:-00022:-00009:001794.3212:00113
00114:-00044:-00015:-00033:001794.3212:00114
00115:-00050:-00034:-00012:001794.3212:00115
00116:-00046:-00024:-00011:001794.3212:00116
00117:-00072:-00050:+00013:001794.3212:00117
00118:-00051:-00050:-00002:001794.3212:00118
00119:-00063:-00039:-00021:001794.3212:00119
00120:-00085:-00039:-00012:001794.3212:00120
00121:-00083:-00042:+00021:001794.3212:00121
00122:-00085:-00044:-00046:001794.3212:00122
00123:-00075:-00052:+00001:001794.3212:00123
00124:-00077:-00053:+00045:001740.3292:00124
00125:-00096:-00052:+00009:001740.3292:00125
00126:-00098:-00036:-00021:001740.3292:00126
00127:-00065:-00030:+00018:001740.3292:00127
00128:-00075:-00027:+00030:001740.3292:00128
00129:-00081:-00037:+00029:001740.3292:00129
00130:-00081:-00021:+00099:001740.3292:00130
00131:-00083:-00034:+00073:001740.3292:00131
00132:-00066:-00006:+00024:001740.3292:00132
00133:-00062:+00007:+00043:001740.3292:00133
00134:-00061:-00018:+00004:001740.3292:00134
00135:-00082:+00001:+00031:001759.8591:00135
00136:-00070:-00012:+00098:001759.8591:00136
00137:-00061:-00009:+00082:001759.8591:00137
00138:-00073:-00034:+00067:001759.8591:00138
00139:-00083:-00026:+00002:001759.8591:00139
00140:-00088:-00024:+00005:001759.8591:00140
00141:-00102:-00050:+00005:001759.8591:00141
00142:-00092:-00066:+00049:001759.8591:00142
00143:-00112:-00076:+00087:001759.8591:00143
00144:-00127:-00069:+00031:001759.8591:00144
00145:-00124:-00077:+00028:001759.8591:00145
00146:-00146:-00080:+00002:001759.8591:00146
00147:-00127:-00067:+00027:001691.8963:00147
00148:-00118:-00029:+00043:001691.8963:00148
00149:-00085:-00033:+00045:001691.8963:00149
00150:-00058:+00022:+00030:001691.8963:00150
00151:-00018:+00036:+00045:001691.8963:00151
00152:-00021:+00042:+00050:001691.8963:00152
00153:-00003:+00062:+00029:001691.8963:00153
00154:+00002:+00065:+00041:001691.8963:00154
00155:+00029:+00058:+00032:001691.8963:00155
00156:-00024:+00045:-00059:001691.8963:00156
00157:-00022:+00044:-00034:001691.8963:00157
00158:-00043:+00040:-00011:001691.8963:00158
00159:-00030:+00062:-00039:001700.1613:00159
00160:-00047:+00042:-00024:001700.1613:00160
00161:-00068:+00045:+00020:001700.1613:00161
00162:-00081:+00052:-00026:001700.1613:00162
00163:-00084:+00045:-00035:001700.1613:00163
00164:-00085:+00043:-00004:001700.1613:00164
00165:-00074:+00041:-00019:001700.1613:00165
00166:-00097:+00063:+00012:001700.1613:00166
00167:-00062:+00059:+00009:001700.1613:00167
00168:-00068:+00078:-00013:001700.1613:00168
00169:-00057:+00077:-00070:001700.1613:00169
00170:-00043:+00066:-00054:001792.2249:00170
00171:-00030:+00050:-00072:001792.2249:00171
00172:-00038:+00036:-00037:001792.2249:00172
00173:-00022:+00027:-00061:001792.2249:00173
00174:-00041:+00031:-00094:001792.2249:00174
00175:-00036:+00021:-00085:001792.2249:00175
00176:-00017:+00013:-00055:001792.2249:00176
00177:-00022:+00014:-00045:001792.2249:00177
00178:-00013:+00007:+00028:001792.2249:00178
00179:-00015:-00022:-00015:001792.2249:00179
00180:-00043:+00003:-00047:001792.2249:00180
00181:-00050:-00022:-00022:001796.8890:00181
00182:-00035:-00014:-00026:001796.8890:00182
00183:-00034:-00014:-00005:001796.8890:00183
00184:-00029:-00011:-00001:001796.8890:00184
00185:-00033:-00034:+00059:001796.8890:00185
00186:-00054:+00006:+00012:001796.8890:00186
00187:-00049:-00018:-00033:001796.8890:00187
00188:-00053:+00003:+00006:001796.8890:00188
00189:-00047:+00007:+00001:001796.8890:00189
00190:-00032:+00003:-00003:001796.8890:00190
00191:-00054:+00006:+00032:001796.8890:00191
00192:-00053:+00020:+00068:001837.4858:00192
00193:-00048:-00003:+00004:001837.4858:00193
00194:-00061:+00033:-00012:001837.4858:00194
00195:-00050:+00038:+00036:001837.4858:00195
00196:-00063:+00027:+00037:001837.4858:00196
00197:-00065:+00041:+00020:001837.4858:00197
00198:-00068:+00063:+00083:001837.4858:00198
00199:-00055:+00068:+00018:001837.4858:00199
00200:-00029:+00072:-00009:001837.4858:00200
00201:-00016:+00080:+00016:001837.4858:00201
00202:-00028:+00081:+00068:001943.4377:00202
00203:-00023:+00055:+00088:001943.4377:00203
00204:+00016:+00082:+00034:001943.4377:00204
00205:-00036:+00082:+00040:001943.4377:00205
00206:-00024:+00077:-00005:001943.4377:00206
00207:-00038:+00058:+00026:001943.4377:00207
00208:-00020:+00064:+00000:001943.4377:00208
00209:-00040:+00059:+00012:001943.4377:00209
00210:-00016:+00059:-00016:001943.4377:00210
00211:-00029:+00082:+00013:001943.4377:00211
00212:-00038:+00040:+00000:001943.4377:00212
00213:-00039:+00043:+00038:001939.6066:00213
00214:-00043:+00047:+00023:001939.6066:00214
00215:-00058:+00009:+00044:001939.6066:00215
00216:-00052:-00008:+00055:001939.6066:00216
00217:-00082:-00032:+00087:001939.6066:00217
00218:-00061:-00061:+00018:001939.6066:00218
00219:-00076:-00067:-00041:001939.6066:00219
00220:-00031:-00062:-00041:001939.6066:00220
00221:-00036:-00072:-00019:001939.6066:00221
00222:-00022:-00071:-00052:001939.6066:00222
00223:-00003:-00084:-00052:001967.4739:00223
00224:+00012:-00110:-00015:001967.4739:00224
00225:+00028:-00093:+00027:001967.4739:00225
00226:+00066:-00078:+00090:001967.4739:00226
00227:+00095:-00058:+00141:001967.4739:00227
00228:+00136:-00051:+00159:001967.4739:00228
00229:+00115:-00036:+00135:001967.4739:00229
00230:+00134:+00001:+00060:001967.4739:00230
00231:+00114:+00004:+00045:001967.4739:00231
00232:+00100:+00035:-00054:001967.4739:00232
00233:+00106:+00053:-00105:002060.3232:00233
00234:+00099:+00060:-00075:002060.3232:00234
00235:+00111:+00079:-00036:002060.3232:00235
00236:+00134:+00082:-00038:002060.3232:00236
00237:+00106:+00054:-00002:002060.3232:00237
00238:+00082:+00044:+00034:002060.3232:00238
00239:+00037:+00056:+00044:002060.3232:00239
00240:+00030:+00075:+00038:002060.3232:00240
00241:+00016:+00094:-00006:002060.3232:00241
00242:-00011:+00095:+00037:002024.8070:00242
00243:-00023:+00080:+00007:002024.8070:00243
00244:-00004:+00081:-00038:002024.8070:00244
00245:-00027:+00066:-00062:002024.8070:00245
00246:-00016:+00045:-00063:002024.8070:00246
00247:-00047:+00050:-00064:002024.8070:00247
00248:-00054:+00030:-00113:002024.8070:00248
00249:-00020:+00027:+00088:002024.8070:00249
00250:+00075:+00037:+00181:002024.8070:00250
00251:+00051:+00000:-00087:002024.8070:00251
00252:+00090:+00008:-00168:002018.2353:00252
00253:+00158:-00022:+00004:002018.2353:00253
00254:+00169:-00046:-00022:002018.2353:00254
00255:+00070:-00027:-00068:002018.2353:00255
00256:+00101:-00046:+00048:002018.2353:00256
00257:+00098:-00052:+00033:002018.2353:00257
00258:+00028:-00062:+00020:002018.2353:00258
00259:+00045:-00072:+00017:002018.2353:00259
00260:+00006:-00085:+00039:002018.2353:00260
00261:+00033:-00099:-00056:002018.2353:00261
00262:+00030:-00106:+00000:002067.0852:00262
00263:+00008:-00103:+00102:002067.0852:00263
00264:+00011:-00140:+00145:002067.0852:00264
00265:+00028:-00138:+00049:002067.0852:00265
00266:+00002:-00107:+00064:002067.0852:00266
00267:+00007:-00069:+00017:002067.0852:00267
00268:-00043:-00089:-00003:002067.0852:00268
00269:-00013:-00096:+00049:002067.0852:00269
00270:-00070:-00097:+00061:002067.0852:00270
00271:-00048:-00093:+00059:002067.0852:00271
00272:-00030:-00092:+00002:001995.6008:00272
00273:-00017:-00067:+00007:001995.6008:00273
00274:-00003:-00076:+00011:001995.6008:00274
00275:+00009:-00081:+00102:001995.6008:00275
00276:+00042:-00069:+00081:001995.6008:00276
00277:+00031:-00045:+00153:001995.6008:00277
00278:+00020:-00046:+00150:001995.6008:00278
00279:+00003:-00029:+00033:001995.6008:00279
00280:+00021:-00009:+00012:001995.6008:00280
00281:+00042:-00018:+00063:001995.6008:00281
00282:+00005:+00000:+00035:001958.2399:00282
00283:+00032:-00007:+00055:001958.2399:00283
00284:+00017:+00006:+00044:001958.2399:00284
00285:+00010:-00005:+00067:001958.2399:00285
00286:+00015:+00007:+00038:001958.2399:00286
00287:+00003:-00008:+00025:001958.2399:00287
00288:+00011:-00036:-00055:001958.2399:00288
00289:+00037:+00002:+00119:001958.2399:00289
00290:+00009:-00027:+00111:001958.2399:00290
00291:+00026:-00019:+00005:001958.2399:00291
00292:+00024:-00018:-00037:001976.7443:00292
00293:+00028:+00000:-00070:001976.7443:00293
00294:+00043:+00016:-00060:001976.7443:00294
00295:+00036:+00012:+00060:001976.7443:00295
00296:+00063:+00006:+00052:001976.7443:00296
00297:+00074:+00031:+00087:001976.7443:00297
00298:+00093:+00032:+00079:001976.7443:00298
00299:+00070:+00046:+00049:001976.7443:00299
00300:+00065:+00040:-00057:001976.7443:00300
00301:+00052:+00078:-00047:001976.7443:00301
00302:+00072:+00062:-00112:001976.7443:00302
00303:+00052:+00060:-00123:001881.0506:00303
00304:+00078:+00080:-00110:001881.0506:00304
00305:+00069:+00098:-00011:001881.0506:00305
00306:+00080:+00083:-00029:001881.0506:00306
00307:+00039:+00086:+00010:001881.0506:00307
00308:+00049:+00085:-00032:001881.0506:00308
00309:+00045:+00109:-00059:001881.0506:00309
00310:+00024:+00091:-00093:001881.0506:00310
00311:+00025:+00097:-00068:001881.0506:00311
00312:+00005:+00069:-00071:001881.0506:00312
00313:+00015:+00084:-00048:001881.0506:00313
00314:-00011:+00062:-00045:001826.7210:00314
00315:-00002:+00039:-00085:001826.7210:00315
00316:-00026:+00048:-00075:001826.7210:00316
00317:-00024:+00034:-00060:001826.7210:00317
00318:-00055:+00011:-00090:001826.7210:00318
00319:-00054:-00019:-00040:001826.7210:00319
00320:-00045:-00009:+00037:001826.7210:00320
00321:-00045:-00034:-00014:001826.7210:00321
00322:-00067:-00034:-00041:001826.7210:00322
00323:-00054:-00029:-00016:001826.7210:00323
00324:-00044:-00029:+00038:001826.7210:00324
00325:-00058:-00025:-00025:001823.1750:00325
00326:-00062:-00024:-00031:001823.1750:00326
00327:-00070:-00048:+00055:001823.1750:00327
00328:-00071:-00040:-00026:001823.1750:00328
00329:-00062:-00051:-00030:001823.1750:00329
00330:-00051:-00053:-00002:001823.1750:00330
00331:-00046:-00067:-00060:001823.1750:00331
00332:-00049:-00052:+00010:001823.1750:00332
00333:-00057:-00065:+00039:001823.1750:00333
00334:-00065:-00067:+00060:001823.1750:00334
00335:-00081:-00043:-00005:001823.1750:00335
00336:-00084:-00053:+00054:001727.1257:00336
00337:-00102:-00052:+00006:001727.1257:00337
00338:-00098:-00024:+00014:001727.1257:00338
00339:-00103:-00011:+00026:001727.1257:00339
00340:-00102:-00036:+00083:001727.1257:00340
00341:-00099:-00024:+00040:001727.1257:00341
00342:-00091:-00011:+00040:001727.1257:00342
00343:-00107:-00049:+00037:001727.1257:00343
00344:-00109:-00013:+00032:001727.1257:00344
00345:-00107:-00037:+00006:001727.1257:00345
00346:-00105:-00019:+00036:001727.1257:00346
00347:-00080:-00018:+00040:001727.1257:00347
00348:-00100:-00009:+00068:001681.8884:00348
00349:-00077:-00007:+00057:001681.8884:00349
00350:-00076:+00003:+00035:001681.8884:00350
00351:-00067:+00005:+00021:001681.8884:00351
00352:-00067:-00002:-00028:001681.8884:00352
00353:-00034:-00001:-00038:001681.8884:00353
00354:-00040:-00003:-00002:001681.8884:00354
00355:-00027:+00017:-00003:001681.8884:00355
00356:-00037:-00001:+00025:001681.8884:00356
00357:-00015:-00023:+00049:001681.8884:00357
00358:-00041:-00018:+00031:001681.8884:00358
00359:-00045:-00035:+00009:001681.8884:00359
00360:-00044:-00010:-00032:001716.9396:00360
00361:-00061:-00031:+00003:001716.9396:00361
00362:-00071:-00039:-00006:001716.9396:00362
00363:-00063:-00047:+00027:001716.9396:00363
00364:-00050:-00047:+00005:001716.9396:00364
00365:-00083:-00038:-00042:001716.9396:00365
00366:-00064:-00038:-00008:001716.9396:00366
00367:-00046:-00035:+00004:001716.9396:00367
00368:-00046:-00036:+00052:001716.9396:00368
00369:-00032:-00009:+00042:001716.9396:00369
00370:-00041:-00004:+00015:001716.9396:00370
00371:-00042:-00004:-00040:001716.9396:00371
00372:-00017:+00040:-00058:001701.1633:00372
00373:+00002:+00041:-00039:001701.1633:00373
00374:-00012:+00066:-00062:001701.1633:00374
00375:-00010:+00042:-00015:001701.1633:00375
00376:-00006:+00056:+00010:001701.1633:00376
00377:-00011:+00059:-00006:001701.1633:00377
00378:+00001:+00070:-00040:001701.1633:00378
00379:-00010:+00074:-00058:001701.1633:00379
00380:-00024:+00071:-00015:001701.1633:00380
00381:-00015:+00077:-00003:001701.1633:00381
00382:-00029:+00077:+00044:001701.1633:00382
00383:-00032:+00077:+00020:001740.3509:00383
00384:-00067:+00084:-00006:001740.3509:00384
00385:-00072:+00078:+00001:001740.3509:00385
00386:-00085:+00071:-00078:001740.3509:00386
00387:-00097:+00060:-00038:001740.3509:00387
00388:-00069:+00075:-00061:001740.3509:00388
00389:-00085:+00054:-00029:001740.3509:00389
00390:-00063:+00068:-00015:001740.3509:00390
00391:-00060:+00047:-00031:001740.3509:00391
00392:-00068:+00039:-00041:001740.3509:00392
00393:-00048:+00028:-00045:001740.3509:00393
00394:-00070:+00024:+00009:001849.7784:00394
00395:-00048:+00013:+00030:001849.7784:00395
00396:-00048:+00011:+00029:001849.7784:00396
00397:-00050:+00021:+00030:001849.7784:00397
00398:-00058:+00018:+00000:001849.7784:00398
00399:-00072:+00017:-00009:001849.7784:00399
00400:-00070:+00017:-00063:001849.7784:00400
00401:-00049:+00017:-00059:001849.7784:00401
00402:-00072:-00004:+00010:001849.7784:00402
00403:-00065:+00002:+00009:001849.7784:00403
00404:-00049:-00006:+00001:001849.7784:00404
00405:-00033:-00001:+00000:001853.0322:00405
00406:-00036:-00007:+00001:001853.0322:00406
00407:-00015:+00034:+00037:001853.0322:00407
00408:+00002:+00037:+00033:001853.0322:00408
00409:-00002:+00024:+00049:001853.0322:00409
00410:-00028:+00028:+00058:001853.0322:00410
00411:-00019:+00050:+00035:001853.0322:00411
00412:-00042:+00054:+00009:001853.0322:00412
00413:-00055:+00062:-00073:001853.0322:00413
00414:-00059:+00043:-00020:001853.0322:00414
00415:-00051:+00066:-00027:001890.2125:00415
00416:-00050:+00041:-00025:001890.2125:00416
00417:-00056:+00045:-00048:001890.2125:00417
00418:-00039:+00052:+00021:001890.2125:00418
00419:-00024:+00025:+00055:001890.2125:00419
00420:-00027:+00025:+00048:001890.2125:00420
00421:-00015:+00008:+00055:001890.2125:00421
00422:-00042:+00022:+00060:001890.2125:00422
00423:-00020:-00004:+00104:001890.2125:00423
00424:-00014:+00002:+00091:001890.2125:00424
00425:-00040:-00011:+00082:001890.2125:00425
00426:-00030:-00015:+00073:001995.4465:00426
00427:-00046:-00041:+00039:001995.4465:00427
00428:-00044:-00060:+00017:001995.4465:00428
00429:-00036:-00081:-00101:001995.4465:00429
00430:-00039:-00056:-00105:001995.4465:00430
00431:-00024:-00081:-00034:001995.4465:00431
00432:+00014:-00057:+00058:001995.4465:00432
00433:+00023:-00044:+00186:001995.4465:00433
00434:+00023:-00030:+00195:001995.4465:00434
00435:+00056:-00024:+00201:001995.4465:00435
00436:+00093:+00001:+00118:001979.7507:00436
00437:+00069:-00006:+00048:001979.7507:00437
00438:+00039:+00012:-00029:001979.7507:00438
00439:+00041:+00023:-00039:001979.7507:00439
00440:+00051:+00033:-00071:001979.7507:00440
00441:+00035:+00032:-00124:001979.7507:00441
00442:+00091:+00022:+00005:001979.7507:00442
00443:+00096:+00031:+00073:001979.7507:00443
00444:+00069:+00017:+00005:001979.7507:00444
00445:+00100:+00013:+00003:002002.1198:00445
00446:+00104:+00020:+00010:002002.1198:00446
00447:+00099:+00024:-00034:002002.1198:00447
00448:+00106:+00019:-00082:002002.1198:00448
00449:+00151:+00017:+00151:002002.1198:00449
00450:+00132:+00017:+00210:002002.1198:00450
00451:+00047:+00006:+00043:002002.1198:00451
00452:+00046:+00007:-00161:002002.1198:00452
00453:+00011:-00034:-00146:002002.1198:00453
00454:+00045:-00020:-00047:002002.1198:00454
00455:+00027:-00009:-00018:002070.4321:00455
00456:+00035:-00006:-00002:002070.4321:00456
00457:+00062:-00019:-00026:002070.4321:00457
00458:+00078:+00005:-00006:002070.4321:00458
00459:+00076:-00005:-00017:002070.4321:00459
00460:+00044:+00009:+00007:002070.4321:00460
00461:+00055:+00035:-00006:002070.4321:00461
00462:+00041:+00024:+00014:002070.4321:00462
00463:+00039:+00014:-00014:002070.4321:00463
00464:+00005:+00023:+00006:002070.4321:00464
00465:-00005:-00002:-00010:002005.2431:00465
00466:+00018:+00008:+00158:002005.2431:00466
00467:-00021:+00007:+00109:002005.2431:00467
00468:-00013:+00020:-00199:002005.2431:00468
00469:+00016:+00005:-00066:002005.2431:00469
00470:+00068:-00016:+00176:002005.2431:00470
00471:+00048:-00024:+00052:002005.2431:00471
00472:+00051:-00033:-00005:002005.2431:00472
00473:+00109:-00045:+00047:002005.2431:00473
00474:+00094:-00027:-00004:002005.2431:00474
00475:+00047:-00083:-00044:001973.7100:00475
00476:+00003:-00073:+00032:001973.7100:00476
00477:+00027:-00075:+00051:001973.7100:00477
00478:+00005:-00089:+00019:001973.7100:00478
00479:-00005:-00106:+00077:001973.7100:00479
00480:+00027:-00120:+00107:001973.7100:00480
00481:-00021:-00136:+00063:001973.7100:00481
00482:+00002:-00155:+00056:001973.7100:00482
00483:-00001:-00186:+00051:001973.7100:00483
00484:-00005:-00189:+00077:001973.7100:00484
00485:-00002:-00180:+00023:002011.2770:00485
00486:-00023:-00162:+00017:002011.2770:00486
00487:-00025:-00147:+00002:002011.2770:00487
00488:-00003:-00141:+00030:002011.2770:00488
00489:+00012:-00107:+00014:002011.2770:00489
00490:+00008:-00057:+00034:002011.2770:00490
00491:+00036:-00042:+00029:002011.2770:00491
00492:+00074:-00013:+00079:002011.2770:00492
00493:+00085:-00028:+00003:002011.2770:00493
00494:+00071:+00003:+00011:002011.2770:00494
00495:+00106:+00018:+00009:002011.2770:00495
00496:+00096:+00008:+00005:001936.6376:00496
00497:+00095:+00035:-00005:001936.6376:00497
00498:+00108:+00037:+00002:001936.6376:00498
00499:+00088:+00036:+00087:001936.6376:00499
00500:+00072:+00053:+00051:001936.6376:00500
00501:+00021:+00028:-00045:001936.6376:00501
00502:+00021:+00044:-00049:001936.6376:00502
00503:+00007:+00062:-00058:001936.6376:00503
00504:+00016:+00057:-00065:001936.6376:00504
00505:+00005:+00071:-00002:001936.6376:00505
00506:+00003:+00097:+00051:001895.9185:00506
00507:+00012:+00108:-00001:001895.9185:00507
00508:+00022:+00111:-00023:001895.9185:00508
00509:+00044:+00109:+00010:001895.9185:00509
00510:+00046:+00104:-00051:001895.9185:00510
00511:+00057:+00105:+00011:001895.9185:00511
00512:+00088:+00119:-00071:001895.9185:00512
00513:+00046:+00118:-00067:001895.9185:00513
00514:+00085:+00145:-00104:001895.9185:00514
00515:+00054:+00118:-00015:001895.9185:00515
00516:+00094:+00132:-00028:001895.9185:00516
00517:+00063:+00129:-00064:001916.9305:00517
00518:+00034:+00122:-00020:001916.9305:00518
00519:+00019:+00101:-00070:001916.9305:00519
00520:-00003:+00104:-00105:001916.9305:00520
00521:-00012:+00087:-00034:001916.9305:00521
00522:-00023:+00044:-00041:001916.9305:00522
00523:-00024:+00043:-00113:001916.9305:00523
00524:-00031:+00024:-00036:001916.9305:00524
00525:-00035:+00019:-00015:001916.9305:00525
00526:-00060:+00000:-00076:001916.9305:00526
00527:-00072:-00031:-00040:001828.5511:00527
00528:-00066:-00037:-00002:001828.5511:00528
00529:-00086:-00042:-00037:001828.5511:00529
00530:-00073:-00040:-00020:001828.5511:00530
00531:-00063:-00063:+00002:001828.5511:00531
00532:-00088:-00056:+00009:001828.5511:00532
00533:-00061:-00042:-00036:001828.5511:00533
00534:-00047:-00048:-00009:001828.5511:00534
00535:-00034:-00039:+00010:001828.5511:00535
00536:-00052:-00040:+00019:001828.5511:00536
00537:-00041:-00027:+00017:001828.5511:00537
00538:-00054:-00012:+00039:001828.5511:00538
00539:-00046:-00013:+00004:001777.4138:00539
00540:-00057:-00017:-00019:001777.4138:00540
00541:-00050:+00009:-00005:001777.4138:00541
00542:-00071:-00004:-00007:001777.4138:00542
00543:-00066:+00050:+00004:001777.4138:00543
00544:-00070:+00035:+00016:001777.4138:00544
00545:-00088:+00049:+00052:001777.4138:00545
00546:-00102:+00031:+00028:001777.4138:00546
00547:-00100:+00034:-00014:001777.4138:00547
00548:-00092:+00014:+00003:001777.4138:00548
00549:-00075:+00010:-00030:001777.4138:00549
00550:-00077:+00016:-00002:001802.4105:00550
00551:-00077:-00003:+00015:001802.4105:00551
00552:-00066:-00033:+00036:001802.4105:00552
00553:-00063:-00010:+00003:001802.4105:00553
00554:-00072:-00035:-00029:001802.4105:00554
00555:-00049:-00034:+00025:001802.4105:00555
00556:-00044:-00009:+00042:001802.4105:00556
00557:-00039:-00028:+00041:001802.4105:00557
00558:-00042:-00049:+00042:001802.4105:00558
00559:+00001:-00051:+00007:001802.4105:00559
00560:-00026:-00062:-00004:001802.4105:00560
00561:-00025:-00058:-00016:001736.7113:00561
00562:-00028:-00058:+00022:001736.7113:00562
00563:-00057:-00061:+00018:001736.7113:00563
00564:-00084:-00072:+00027:001736.7113:00564
00565:-00099:-00083:+00037:001736.7113:00565
00566:-00118:-00083:-00004:001736.7113:00566
00567:-00122:-00080:-00044:001736.7113:00567
00568:-00143:-00060:+00042:001736.7113:00568
00569:-00148:-00062:+00028:001736.7113:00569
00570:-00112:-00046:+00025:001736.7113:00570
00571:-00087:-00034:+00074:001736.7113:00571
00572:-00050:+00002:+00057:001736.7113:00572
00573:-00040:+00027:+00002:001733.0952:00573
00574:-00021:+00041:-00044:001733.0952:00574
00575:+00043:+00061:+00008:001733.0952:00575
00576:+00054:+00097:-00028:001733.0952:00576
00577:+00073:+00091:-00039:001733.0952:00577
00578:+00063:+00110:+00017:001733.0952:00578
00579:+00044:+00086:+00011:001733.0952:00579
00580:+00009:+00112:-00009:001733.0952:00580
00581:-00009:+00125:-00022:001733.0952:00581
00582:-00022:+00090:-00029:001733.0952:00582
00583:-00054:+00088:-00098:001733.0952:00583
00584:-00053:+00110:-00078:001812.7061:00584
00585:-00054:+00093:+00015:001812.7061:00585
00586:-00088:+00079:-00011:001812.7061:00586
00587:-00102:+00059:-00004:001812.7061:00587
00588:-00090:+00061:-00004:001812.7061:00588
00589:-00113:+00046:-00048:001812.7061:00589
00590:-00093:+00041:-00033:001812.7061:00590
00591:-00079:+00041:-00025:001812.7061:00591
00592:-00095:+00034:+00017:001812.7061:00592
00593:-00080:+00022:+00026:001812.7061:00593
00594:-00082:+00033:-00044:001812.7061:00594
00595:-00058:+00005:-00040:001807.2944:00595
00596:-00055:+00019:-00045:001807.2944:00596
00597:-00039:-00007:-00038:001807.2944:00597
00598:-00029:-00009:-00007:001807.2944:00598
00599:-00036:-00009:+00005:001807.2944:00599
00600:-00034:-00015:+00013:001807.2944:00600
00601:-00035:-00051:-00004:001807.2944:00601
00602:-00033:-00037:-00014:001807.2944:00602
00603:-00018:-00046:+00035:001807.2944:00603
00604:-00024:-00037:+00001:001807.2944:00604
00605:-00040:-00025:+00020:001807.2944:00605
00606:-00001:-00009:+00052:001834.7314:00606
00607:-00023:-00033:+00035:001834.7314:00607
00608:-00026:-00018:+00025:001834.7314:00608
00609:-00031:-00021:+00020:001834.7314:00609
00610:-00043:+00002:+00027:001834.7314:00610
00611:-00063:+00002:+00022:001834.7314:00611
00612:-00073:+00022:+00006:001834.7314:00612
00613:-00082:+00011:+00012:001834.7314:00613
00614:-00060:+00015:+00011:001834.7314:00614
00615:-00066:+00012:+00012:001834.7314:00615
00616:-00048:+00051:+00024:001928.5761:00616
00617:-00056:+00067:-00003:001928.5761:00617
00618:-00044:+00058:-00001:001928.5761:00618
00619:-00045:+00075:+00033:001928.5761:00619
00620:-00044:+00087:+00014:001928.5761:00620
00621:-00073:+00086:+00002:001928.5761:00621
00622:-00053:+00091:+00011:001928.5761:00622
00623:-00055:+00113:-00013:001928.5761:00623
00624:-00053:+00075:+00002:001928.5761:00624
00625:-00037:+00072:+00026:001928.5761:00625
00626:-00040:+00083:+00026:001928.5761:00626
00627:-00026:+00078:+00020:001915.7481:00627
00628:-00023:+00050:+00084:001915.7481:00628
00629:-00016:+00036:+00085:001915.7481:00629
00630:-00048:-00001:+00017:001915.7481:00630
00631:-00063:+00002:+00014:001915.7481:00631
00632:-00062:-00021:+00072:001915.7481:00632
00633:-00058:-00042:+00037:001915.7481:00633
00634:-00072:-00066:+00017:001915.7481:00634
00635:-00040:-00056:+00075:001915.7481:00635
00636:-00025:-00095:-00012:001915.7481:00636
00637:-00017:-00071:-00018:001939.9783:00637
00638:+00028:-00061:+00006:001939.9783:00638
00639:+00032:-00060:+00093:001939.9783:00639
00640:+00010:-00071:+00115:001939.9783:00640
00641:+00036:-00053:+00077:001939.9783:00641
00642:+00060:-00036:+00100:001939.9783:00642
00643:+00061:-00037:+00064:001939.9783:00643
00644:+00073:-00016:+00021:001939.9783:00644
00645:+00062:+00002:+00084:001939.9783:00645
00646:+00077:+00020:+00035:001939.9783:00646
00647:+00040:+00036:-00043:002030.5854:00647
00648:+00034:+00048:-00029:002030.5854:00648
00649:+00035:+00026:+00020:002030.5854:00649
00650:+00043:+00047:-00036:002030.5854:00650
00651:+00022:+00046:-00045:002030.5854:00651
00652:+00025:+00024:+00001:002030.5854:00652
00653:+00008:+00032:-00013:002030.5854:00653
00654:+00006:+00014:+00021:002030.5854:00654
00655:+00033:+00036:+00091:002030.5854:00655
00656:+00046:+00033:+00098:002030.5854:00656
00657:+00042:+00064:+00019:001992.3607:00657
00658:+00035:+00079:+00038:001992.3607:00658
00659:+00060:+00058:-00052:001992.3607:00659
00660:+00061:+00067:-00047:001992.3607:00660
00661:+00040:+00038:+00006:001992.3607:00661
00662:+00078:+00024:+00014:001992.3607:00662
00663:+00010:+00021:-00105:001992.3607:00663
00664:+00048:+00037:-00083:001992.3607:00664
00665:+00021:-00006:-00247:001992.3607:00665
00666:+00085:+00052:+00060:001992.3607:00666
00667:+00095:-00001:+00238:001986.1699:00667
00668:+00053:+00018:-00018:001986.1699:00668
00669:+00020:+00037:-00130:001986.1699:00669
00670:+00136:+00045:+00026:001986.1699:00670
00671:+00051:+00001:+00103:001986.1699:00671
00672:+00008:-00005:-00048:001986.1699:00672
00673:+00038:+00002:+00008:001986.1699:00673
00674:+00079:+00007:+00011:001986.1699:00674
00675:+00045:-00028:-00043:001986.1699:00675
00676:+00006:-00042:-00046:001986.1699:00676
00677:-00011:-00071:-00005:002020.8659:00677
00678:-00006:-00095:-00018:002020.8659:00678
00679:-00015:-00086:+00045:002020.8659:00679
00680:-00030:-00098:+00145:002020.8659:00680
00681:-00054:-00107:+00107:002020.8659:00681
00682:-00050:-00092:+00049:002020.8659:00682
00683:-00049:-00060:-00010:002020.8659:00683
00684:-00062:-00076:+00018:002020.8659:00684
00685:-00073:-00071:+00086:002020.8659:00685
00686:-00066:-00094:+00065:002020.8659:00686
00687:-00032:-00082:+00067:001948.7098:00687
00688:-00014:-00057:+00068:001948.7098:00688
00689:+00017:-00080:+00015:001948.7098:00689
00690:+00044:-00078:+00030:001948.7098:00690
00691:+00060:-00080:+00042:001948.7098:00691
00692:+00044:-00073:-00005:001948.7098:00692
00693:+00034:-00094:+00074:001948.7098:00693
00694:+00058:-00076:+00057:001948.7098:00694
00695:+00048:-00080:+00008:001948.7098:00695
00696:+00036:-00059:+00036:001948.7098:00696
00697:+00035:-00058:+00029:001948.7098:00697
00698:+00044:-00046:-00016:001916.1964:00698
00699:+00046:-00060:+00043:001916.1964:00699
00700:+00026:-00045:+00021:001916.1964:00700
00701:+00005:-00064:+00046:001916.1964:00701
00702:+00023:-00061:+00111:001916.1964:00702
00703:-00024:-00045:+00051:001916.1964:00703
00704:-00002:-00050:-00014:001916.1964:00704
00705:+00001:-00043:-00001:001916.1964:00705
00706:-00025:-00031:-00025:001916.1964:00706
00707:-00013:+00005:-00044:001916.1964:00707
00708:+00010:+00012:+00002:001937.4327:00708
00709:+00033:+00034:-00022:001937.4327:00709
00710:+00036:+00050:-00010:001937.4327:00710
00711:+00043:+00067:+00026:001937.4327:00711
00712:+00046:+00061:+00049:001937.4327:00712
00713:+00035:+00059:+00054:001937.4327:00713
00714:+00058:+00116:-00072:001937.4327:00714
00715:+00057:+00104:+00010:001937.4327:00715
00716:+00086:+00140:-00094:001937.4327:00716
00717:+00065:+00131:-00031:001937.4327:00717
00718:+00108:+00137:-00034:001937.4327:00718
00719:+00049:+00130:-00063:001855.7646:00719
00720:+00076:+00145:-00037:001855.7646:00720
00721:+00025:+00102:-00043:001855.7646:00721
00722:+00003:+00130:-00053:001855.7646:00722
00723:+00002:+00086:-00053:001855.7646:00723
00724:-00004:+00097:-00061:001855.7646:00724
00725:-00005:+00082:-00103:001855.7646:00725
00726:-00027:+00043:-00054:001855.7646:00726
00727:-00019:+00040:-00061:001855.7646:00727
00728:-00059:+00028:-00029:001855.7646:00728
00729:-00020:+00035:-00016:001855.7646:00729
00730:-00046:+00032:+00008:001808.2385:00730
00731:-00057:-00002:-00034:001808.2385:00731
00732:-00055:+00007:-00079:001808.2385:00732
00733:-00017:-00019:-00073:001808.2385:00733
00734:-00020:+00007:-00058:001808.2385:00734
00735:-00027:-00031:-00051:001808.2385:00735
00736:-00002:+00003:-00016:001808.2385:00736
00737:+00000:-00032:-00060:001808.2385:00737
00738:-00013:-00020:-00029:001808.2385:00738
00739:-00001:-00018:-00033:001808.2385:00739
00740:-00013:-00021:-00052:001808.2385:00740
00741:-00034:+00005:-00019:001823.1475:00741
00742:-00050:-00034:+00017:001823.1475:00742
00743:-00071:-00038:-00001:001823.1475:00743
00744:-00079:-00037:-00035:001823.1475:00744
00745:-00101:-00012:-00027:001823.1475:00745
00746:-00116:-00025:-00022:001823.1475:00746
00747:-00119:-00024:-00025:001823.1475:00747
00748:-00106:-00047:-00016:001823.1475:00748
00749:-00130:-00051:+00036:001823.1475:00749
00750:-00112:-00041:+00003:001823.1475:00750
00751:-00127:-00042:-00005:001823.1475:00751
00752:-00113:-00050:+00003:001753.8504:00752
00753:-00091:-00043:+00053:001753.8504:00753
00754:-00083:-00046:+00035:001753.8504:00754
00755:-00067:-00036:+00032:001753.8504:00755
00756:-00066:-00033:+00042:001753.8504:00756
00757:-00044:+00006:+00025:001753.8504:00757
00758:-00056:+00002:+00010:001753.8504:00758
00759:-00054:+00005:+00063:001753.8504:00759
00760:-00051:-00007:+00035:001753.8504:00760
00761:-00031:+00010:+00014:001753.8504:00761
00762:-00030:+00013:+00039:001753.8504:00762
00763:-00028:+00033:-00015:001753.8504:00763
00764:-00033:+00013:-00023:001728.3133:00764
00765:-00057:+00037:-00028:001728.3133:00765
00766:-00034:+00033:+00018:001728.3133:00766
00767:-00030:+00009:+00062:001728.3133:00767
00768:-00032:+00020:+00057:001728.3133:00768
00769:-00066:-00008:+00088:001728.3133:00769
00770:-00049:+00003:+00042:001728.3133:00770
00771:-00088:-00014:+00038:001728.3133:00771
00772:-00098:-00040:-00042:001728.3133:00772
00773:-00102:-00039:+00003:001728.3133:00773
00774:-00116:-00068:-00028:001728.3133:00774
00775:-00107:-00064:-00029:001792.1854:00775
00776:-00108:-00081:+00079:001792.1854:00776
00777:-00112:-00057:+00036:001792.1854:00777
00778:-00113:-00060:+00033:001792.1854:00778
00779:-00088:-00065:+00046:001792.1854:00779
00780:-00062:-00015:-00015:001792.1854:00780
00781:-00066:-00012:-00062:001792.1854:00781
00782:-00017:-00003:-00015:001792.1854:00782
00783:-00002:+00011:+00062:001792.1854:00783
00784:-00008:+00036:+00054:001792.1854:00784
00785:+00027:+00045:-00025:001792.1854:00785
00786:+00034:+00067:-00020:001781.4074:00786
00787:+00044:+00059:-00064:001781.4074:00787
00788:+00013:+00083:-00055:001781.4074:00788
00789:+00016:+00092:-00052:001781.4074:00789
00790:-00010:+00079:-00046:001781.4074:00790
00791:-00026:+00058:+00009:001781.4074:00791
00792:-00013:+00054:+00026:001781.4074:00792
00793:-00030:+00066:-00010:001781.4074:00793
00794:-00050:+00068:-00028:001781.4074:00794
00795:-00031:+00083:+00010:001781.4074:00795
00796:-00057:+00081:+00009:001781.4074:00796
00797:-00045:+00068:-00009:001818.6892:00797
00798:-00038:+00082:+00023:001818.6892:00798
00799:-00027:+00071:-00023:001818.6892:00799
00800:-00026:+00097:-00080:001818.6892:00800
00801:-00011:+00086:-00110:001818.6892:00801
00802:+00013:+00058:-00024:001818.6892:00802
00803:-00001:+00063:-00005:001818.6892:00803
00804:-00042:+00048:-00013:001818.6892:00804
00805:-00020:+00037:-00027:001818.6892:00805
00806:-00073:+00000:-00060:001818.6892:00806
00807:-00101:-00004:-00061:001818.6892:00807
00808:-00078:-00004:-00042:001913.9748:00808
00809:-00092:+00001:+00006:001913.9748:00809
00810:-00094:+00002:-00001:001913.9748:00810
00811:-00098:+00003:+00043:001913.9748:00811
00812:-00076:+00003:+00012:001913.9748:00812
00813:-00080:-00019:-00024:001913.9748:00813
00814:-00046:+00002:-00028:001913.9748:00814
00815:-00033:-00017:-00007:001913.9748:00815
00816:-00040:-00023:-00031:001913.9748:00816
00817:-00018:-00023:+00020:001913.9748:00817
00818:-00003:+00004:+00033:001906.9149:00818
00819:-00040:+00000:+00027:001906.9149:00819
00820:-00014:+00019:-00013:001906.9149:00820
00821:-00038:+00031:+00012:001906.9149:00821
00822:-00037:+00010:+00021:001906.9149:00822
00823:-00041:+00024:+00019:001906.9149:00823
00824:-00014:+00053:+00036:001906.9149:00824
00825:-00041:+00067:+00018:001906.9149:00825
00826:-00019:+00070:+00000:001906.9149:00826
00827:-00023:+00075:-00001:001906.9149:00827
00828:-00027:+00074:+00039:001933.9533:00828
00829:-00001:+00093:+00041:001933.9533:00829
00830:-00011:+00073:+00059:001933.9533:00830
00831:+00005:+00083:+00065:001933.9533:00831
00832:-00005:+00055:+00107:001933.9533:00832
00833:+00003:+00024:+00092:001933.9533:00833
00834:-00036:+00016:+00085:001933.9533:00834
00835:-00035:+00007:+00022:001933.9533:00835
00836:-00067:-00032:-00012:001933.9533:00836
00837:-00077:-00057:+00001:001933.9533:00837
00838:-00079:-00060:+00032:002033.7956:00838
00839:-00045:-00097:+00087:002033.7956:00839
00840:-00064:-00107:+00009:002033.7956:00840
00841:-00049:-00108:+00014:002033.7956:00841
00842:-00030:-00089:+00064:002033.7956:00842
00843:-00012:-00087:+00128:002033.7956:00843
00844:-00006:-00084:+00126:002033.7956:00844
00845:+00032:-00080:+00145:002033.7956:00845
00846:+00036:-00065:+00107:002033.7956:00846
00847:+00053:-00040:+00032:002033.7956:00847
00848:+00053:-00037:+00036:002011.6437:00848
00849:+00092:-00011:+00059:002011.6437:00849
00850:+00083:-00020:+00021:002011.6437:00850
00851:+00071:-00019:-00029:002011.6437:00851
00852:+00086:+00001:-00031:002011.6437:00852
00853:+00083:-00007:+00033:002011.6437:00853
00854:+00086:+00000:+00024:002011.6437:00854
00855:+00093:+00034:+00019:002011.6437:00855
00856:+00083:+00048:-00001:002011.6437:00856
00857:+00091:+00043:-00020:002011.6437:00857
00858:+00092:+00041:-00024:002011.6909:00858
00859:+00080:+00040:+00017:002011.6909:00859
00860:+00069:+00047:-00001:002011.6909:00860
00861:+00050:+00046:-00020:002011.6909:00861
00862:+00075:+00040:-00031:002011.6909:00862
00863:+00027:+00045:-00047:002011.6909:00863
00864:+00016:+00039:+00001:002011.6909:00864
00865:+00045:+00062:+00033:002011.6909:00865
00866:+00032:+00038:+00034:002011.6909:00866
00867:+00024:+00051:-00196:002011.6909:00867
00868:+00050:+00053:-00106:002077.1284:00868
00869:+00098:+00049:+00012:002077.1284:00869
00870:+00053:+00031:-00037:002077.1284:00870
00871:+00129:+00066:+00020:002077.1284:00871
00872:+00107:+00047:+00033:002077.1284:00872
00873:+00110:+00047:-00013:002077.1284:00873
00874:+00050:+00022:-00039:002077.1284:00874
00875:+00072:+00009:+00043:002077.1284:00875
00876:+00041:-00021:+00021:002077.1284:00876
00877:+00024:+00005:-00014:002077.1284:00877
00878:-00006:-00010:+00062:002011.6197:00878
00879:-00004:-00032:+00057:002011.6197:00879
00880:-00050:-00023:+00011:002011.6197:00880
00881:-00045:-00024:-00021:002011.6197:00881
00882:-00065:-00058:-00025:002011.6197:00882
00883:-00075:-00080:-00012:002011.6197:00883
00884:-00082:-00092:+00002:002011.6197:00884
00885:-00082:-00091:+00028:002011.6197:00885
00886:-00059:-00088:+00082:002011.6197:00886
00887:-00053:-00104:+00127:002011.6197:00887
00888:-00027:-00112:+00116:001992.4498:00888
00889:-00027:-00103:+00050:001992.4498:00889
00890:+00032:-00104:+00002:001992.4498:00890
00891:+00016:-00127:+00023:001992.4498:00891
00892:+00028:-00145:-00030:001992.4498:00892
00893:+00032:-00130:+00114:001992.4498:00893
00894:+00019:-00122:+00094:001992.4498:00894
00895:+00024:-00118:+00047:001992.4498:00895
00896:+00060:-00122:-00019:001992.4498:00896
00897:+00059:-00111:-00016:001992.4498:00897
00898:+00051:-00099:+00034:002020.8322:00898
00899:+00046:-00086:+00114:002020.8322:00899
00900:+00057:-00097:+00092:002020.8322:00900
00901:+00042:-00055:+00076:002020.8322:00901
00902:+00025:-00039:-00032:002020.8322:00902
00903:+00032:-00049:+00061:002020.8322:00903
00904:+00030:-00031:+00065:002020.8322:00904
00905:+00002:-00018:+00014:002020.8322:00905
00906:-00012:-00007:+00004:002020.8322:00906
00907:-00005:+00008:-00016:002020.8322:00907
00908:+00000:+00027:-00038:001951.7065:00908
00909:+00046:+00051:-00011:001951.7065:00909
00910:+00056:+00062:+00009:001951.7065:00910
00911:+00056:+00062:-00017:001951.7065:00911
00912:+00089:+00081:+00044:001951.7065:00912
00913:+00089:+00088:+00048:001951.7065:00913
00914:+00052:+00087:+00022:001951.7065:00914
00915:+00067:+00092:-00031:001951.7065:00915
00916:+00074:+00102:-00088:001951.7065:00916
00917:+00079:+00102:-00107:001951.7065:00917
00918:+00077:+00088:-00083:001904.5402:00918
00919:+00076:+00113:-00018:001904.5402:00919
00920:+00068:+00080:-00023:001904.5402:00920
00921:+00037:+00076:-00024:001904.5402:00921
00922:+00057:+00095:-00032:001904.5402:00922
00923:+00015:+00061:-00076:001904.5402:00923
00924:-00026:+00065:-00062:001904.5402:00924
00925:-00027:+00056:-00030:001904.5402:00925
00926:-00041:+00039:-00068:001904.5402:00926
00927:-00033:+00043:-00072:001904.5402:00927
00928:-00027:+00036:-00037:001904.5402:00928
00929:-00015:+00051:-00061:001913.9921:00929
00930:-00043:+00033:-00059:001913.9921:00930
00931:-00014:+00034:-00028:001913.9921:00931
00932:-00018:+00013:-00028:001913.9921:00932
00933:-00038:+00035:-00040:001913.9921:00933
00934:-00003:+00008:-00035:001913.9921:00934
00935:-00012:+00015:-00075:001913.9921:00935
00936:+00007:+00021:-00109:001913.9921:00936
00937:+00015:+00036:-00043:001913.9921:00937
00938:+00016:+00010:-00004:001913.9921:00938
00939:+00001:+00038:-00040:001913.9921:00939
00940:-00025:+00032:-00064:001815.1712:00940
00941:-00027:+00037:-00027:001815.1712:00941
00942:-00056:+00008:-00042:001815.1712:00942
00943:-00060:+00017:-00018:001815.1712:00943
00944:-00060:-00006:+00018:001815.1712:00944
00945:-00079:-00003:-00015:001815.1712:00945
00946:-00090:+00003:-00007:001815.1712:00946
00947:-00106:-00016:+00008:001815.1712:00947
00948:-00127:-00016:+00036:001815.1712:00948
00949:-00143:-00032:-00012:001815.1712:00949
00950:-00149:-00010:-00033:001815.1712:00950
00951:-00136:-00023:-00047:001759.8774:00951
00952:-00138:-00034:-00019:001759.8774:00952
00953:-00123:-00034:+00012:001759.8774:00953
00954:-00128:-00033:+00005:001759.8774:00954
00955:-00089:-00011:+00021:001759.8774:00955
00956:-00077:-00013:+00003:001759.8774:00956
00957:-00051:-00020:+00031:001759.8774:00957
00958:-00066:+00000:+00030:001759.8774:00958
00959:-00043:-00019:+00021:001759.8774:00959
00960:-00019:-00007:+00039:001759.8774:00960
00961:-00025:+00007:+00021:001759.8774:00961
00962:-00002:+00016:-00004:001774.5853:00962
00963:-00013:-00003:+00012:001774.5853:00963
00964:-00027:+00001:+00045:001774.5853:00964
00965:-00051:-00017:+00051:001774.5853:00965
00966:-00032:-00022:-00004:001774.5853:00966
00967:-00045:-00021:+00029:001774.5853:00967
00968:-00052:-00025:+00023:001774.5853:00968
00969:-00071:-00026:-00003:001774.5853:00969
00970:-00065:-00045:+00002:001774.5853:00970
00971:-00104:-00055:+00056:001774.5853:00971
00972:-00106:-00056:+00051:001774.5853:00972
00973:-00122:-00069:+00065:001774.5853:00973
00974:-00134:-00092:+00061:001722.2718:00974
00975:-00125:-00075:+00069:001722.2718:00975
00976:-00110:-00069:+00043:001722.2718:00976
00977:-00134:-00058:+00059:001722.2718:00977
00978:-00112:-00055:+00013:001722.2718:00978
00979:-00091:-00047:+00036:001722.2718:00979
00980:-00063:-00015:-00013:001722.2718:00980
00981:-00060:-00011:-00027:001722.2718:00981
00982:-00016:+00001:-00010:001722.2718:00982
00983:+00001:+00008:+00009:001722.2718:00983
00984:-00009:+00008:+00033:001722.2718:00984
00985:+00012:+00049:+00001:001737.8728:00985
00986:+00005:+00054:-00003:001737.8728:00986
00987:+00027:+00044:+00006:001737.8728:00987
00988:-00010:+00057:-00011:001737.8728:00988
00989:+00002:+00079:-00026:001737.8728:00989
00990:-00024:+00078:-00076:001737.8728:00990
00991:-00040:+00082:+00026:001737.8728:00991
00992:-00034:+00072:+00088:001737.8728:00992
00993:-00066:+00084:+00040:001737.8728:00993
00994:-00035:+00085:-00037:001737.8728:00994
00995:-00013:+00088:-00079:001737.8728:00995
00996:-00037:+00092:-00089:001737.8728:00996
00997:-00021:+00098:-00002:001823.0457:00997
00998:-00024:+00114:+00018:001823.0457:00998
00999:+00000:+00088:+00011:001823.0457:00999
01000:-00019:+00099:-00028:001823.0457:01000
01001:-00042:+00076:-00003:001823.0457:01001
01002:-00045:+00058:-00052:001823.0457:01002
01003:-00065:+00068:-00055:001823.0457:01003
01004:-00086:+00041:-00024:001823.0457:01004
01005:-00102:+00034:-00032:001823.0457:01005
01006:-00113:+00023:-00019:001823.0457:01006
01007:-00106:+00032:-00013:001817.7873:01007
01008:-00098:+00009:-00046:001817.7873:01008
01009:-00091:+00009:-00067:001817.7873:01009
01010:-00082:+00014:-00044:001817.7873:01010
01011:-00061:-00015:-00004:001817.7873:01011
01012:-00070:+00006:-00010:001817.7873:01012
01013:-00055:+00005:+00020:001817.7873:01013
01014:-00030:-00007:+00046:001817.7873:01014
01015:-00029:-00019:+00003:001817.7873:01015
01016:-00019:+00007:+00013:001817.7873:01016
01017:+00000:+00002:-00011:001817.7873:01017
01018:-00020:-00031:-00045:001845.5301:01018
01019:-00032:-00031:-00031:001845.5301:01019
01020:-00046:-00010:+00058:001845.5301:01020
01021:-00067:-00008:+00013:001845.5301:01021
01022:-00073:-00011:-00031:001845.5301:01022
01023:-00052:+00002:+00004:001845.5301:01023
01024:-00053:+00017:+00025:001845.5301:01024
01025:-00032:+00005:-00028:001845.5301:01025
01026:-00018:+00034:+00011:001845.5301:01026
01027:-00018:+00028:+00048:001845.5301:01027
01028:-00013:+00041:+00037:001845.5301:01028
01029:-00027:+00045:+00067:001943.3218:01029
01030:-00019:+00065:+00047:001943.3218:01030
01031:-00039:+00067:+00015:001943.3218:01031
01032:-00046:+00075:-00010:001943.3218:01032
01033:-00056:+00073:-00004:001943.3218:01033
01034:-00031:+00094:-00037:001943.3218:01034
01035:-00036:+00097:-00022:001943.3218:01035
01036:-00025:+00086:-00022:001943.3218:01036
01037:-00013:+00073:+00003:001943.3218:01037
01038:-00036:+00054:+00044:001943.3218:01038
01039:-00013:+00067:+00048:001939.5820:01039
01040:-00014:+00036:+00079:001939.5820:01040
01041:-00015:+00036:+00095:001939.5820:01041
01042:-00026:+00001:+00110:001939.5820:01042
01043:-00052:-00025:+00073:001939.5820:01043
01044:-00066:-00044:+00015:001939.5820:01044
01045:-00065:-00064:-00087:001939.5820:01045
01046:-00048:-00071:-00085:001939.5820:01046
01047:-00071:-00073:-00072:001939.5820:01047
01048:-00026:-00094:+00067:001939.5820:01048
01049:-00003:-00088:+00177:001967.4091:01049
01050:+00030:-00094:+00169:001967.4091:01050
01051:+00035:-00079:+00126:001967.4091:01051
01052:+00073:-00064:+00125:001967.4091:01052
01053:+00093:-00046:+00099:001967.4091:01053
01054:+00087:-00033:+00053:001967.4091:01054
01055:+00083:-00033:+00022:001967.4091:01055
01056:+00091:+00001:-00065:001967.4091:01056
01057:+00081:+00003:-00050:001967.4091:01057
01058:+00087:-00001:+00005:001967.4091:01058
01059:+00140:+00035:+00159:002053.5185:01059
01060:+00117:+00047:+00127:002053.5185:01060
01061:+00149:+00029:+00127:002053.5185:01061
01062:+00133:+00023:-00001:002053.5185:01062
01063:+00119:+00015:-00064:002053.5185:01063
01064:+00089:+00052:-00109:002053.5185:01064
01065:+00074:+00043:-00004:002053.5185:01065
01066:+00025:+00041:-00011:002053.5185:01066
01067:+00014:+00068:+00005:002053.5185:01067
01068:-00008:+00064:-00010:002053.5185:01068
01069:-00008:+00039:-00170:002014.8959:01069
01070:+00057:+00051:+00047:002014.8959:01070
01071:+00065:+00037:-00107:002014.8959:01071
01072:+00057:+00029:-00202:002014.8959:01072
01073:+00137:+00029:+00137:002014.8959:01073
01074:+00127:+00011:+00177:002014.8959:01074
01075:+00065:+00036:-00109:002014.8959:01075
01076:+00116:+00027:+00032:002014.8959:01076
01077:+00155:-00001:-00006:002014.8959:01077
01078:+00106:-00010:-00131:002014.8959:01078
01079:+00089:-00052:-00027:001995.6149:01079
01080:+00039:-00051:+00044:001995.6149:01080
01081:-00018:-00060:-00043:001995.6149:01081
01082:-00008:-00065:-00026:001995.6149:01082
01083:-00042:-00068:+00042:001995.6149:01083
01084:-00025:-00061:+00023:001995.6149:01084
01085:-00057:-00071:+00053:001995.6149:01085
01086:-00005:-00063:+00058:001995.6149:01086
01087:-00026:-00059:+00033:001995.6149:01087
01088:-00026:-00065:+00069:001995.6149:01088
01089:-00020:-00078:+00069:002046.9266:01089
01090:-00004:-00072:-00001:002046.9266:01090
01091:-00039:-00088:-00025:002046.9266:01091
01092:-00038:-00088:-00050:002046.9266:01092
01093:-00029:-00104:-00019:002046.9266:01093
01094:-00014:-00101:+00033:002046.9266:01094
01095:-00014:-00107:+00096:002046.9266:01095
01096:+00013:-00109:+00112:002046.9266:01096
01097:+00022:-00073:+00045:002046.9266:01097
01098:+00018:-00080:+00022:002046.9266:01098
01099:+00061:-00062:-00012:001973.3548:01099
01100:+00062:-00053:-00060:001973.3548:01100
01101:+00063:-00052:+00136:001973.3548:01101
01102:+00062:-00054:+00186:001973.3548:01102
01103:+00003:-00044:+00023:001973.3548:01103
01104:+00010:-00029:+00005:001973.3548:01104
01105:+00020:-00052:-00009:001973.3548:01105
01106:+00009:-00061:+00017:001973.3548:01106
01107:+00010:-00065:+00078:001973.3548:01107
01108:+00009:-00042:+00033:001973.3548:01108
01109:+00018:-00064:+00020:001939.9490:01109
01110:+00021:-00040:+00072:001939.9490:01110
01111:+00004:-00047:+00070:001939.9490:01111
01112:-00009:-00039:+00024:001939.9490:01112
01113:+00023:-00026:+00189:001939.9490:01113
01114:+00050:-00051:+00119:001939.9490:01114
01115:-00021:-00032:-00007:001939.9490:01115
01116:+00058:-00021:-00021:001939.9490:01116
01117:+00037:-00038:-00010:001939.9490:01117
01118:+00038:-00003:-00064:001939.9490:01118
01119:+00040:+00012:-00011:001964.3911:01119
01120:+00066:+00033:+00014:001964.3911:01120
01121:+00079:+00033:+00054:001964.3911:01121
01122:+00087:+00038:+00009:001964.3911:01122
01123:+00096:+00039:+00015:001964.3911:01123
01124:+00082:+00039:-00026:001964.3911:01124
01125:+00094:+00084:+00010:001964.3911:01125
01126:+00092:+00096:-00062:001964.3911:01126
01127:+00060:+00078:-00071:001964.3911:01127
01128:+00076:+00085:-00042:001964.3911:01128
01129:+00051:+00078:-00051:001964.3911:01129
01130:+00037:+00076:-00038:001878.1099:01130
01131:+00037:+00074:-00079:001878.1099:01131
01132:+00042:+00092:-00002:001878.1099:01132
01133:+00023:+00071:-00077:001878.1099:01133
01134:-00003:+00084:-00050:001878.1099:01134
01135:+00004:+00071:-00083:001878.1099:01135
01136:-00016:+00095:-00123:001878.1099:01136
01137:-00023:+00094:-00087:001878.1099:01137
01138:-00029:+00099:-00048:001878.1099:01138
01139:-00029:+00070:-00037:001878.1099:01139
01140:-00054:+00059:+00011:001878.1099:01140
01141:-00052:+00063:-00010:001821.3381:01141
01142:-00047:+00064:-00055:001821.3381:01142
01143:-00055:+00029:-00081:001821.3381:01143
01144:-00055:+00023:-00004:001821.3381:01144
01145:-00035:+00024:-00065:001821.3381:01145
01146:-00035:+00032:-00037:001821.3381:01146
01147:-00051:+00009:-00031:001821.3381:01147
01148:-00051:+00010:-00031:001821.3381:01148
01149:-00050:-00004:-00081:001821.3381:01149
01150:-00063:-00006:-00005:001821.3381:01150
01151:-00088:-00013:-00043:001821.3381:01151
01152:-00093:-00022:-00040:001815.2503:01152
01153:-00079:-00029:-00034:001815.2503:01153
01154:-00100:-00036:+00033:001815.2503:01154
01155:-00091:-00047:+00042:001815.2503:01155
01156:-00108:-00050:+00000:001815.2503:01156
01157:-00089:-00064:+00019:001815.2503:01157
01158:-00100:-00043:+00006:001815.2503:01158
01159:-00102:-00066:-00003:001815.2503:01159
01160:-00113:-00043:+00003:001815.2503:01160
01161:-00092:-00059:+00042:001815.2503:01161
01162:-00115:-00046:-00006:001815.2503:01162
01163:-00113:-00029:+00034:001717.5054:01163
01164:-00077:-00027:+00054:001717.5054:01164
01165:-00086:-00046:+00040:001717.5054:01165
01166:-00066:-00033:+00042:001717.5054:01166
01167:-00046:-00009:+00065:001717.5054:01167
01168:-00047:+00003:+00008:001717.5054:01168
01169:-00049:-00003:-00020:001717.5054:01169
01170:-00033:+00032:+00041:001717.5054:01170
01171:-00053:+00010:+00087:001717.5054:01171
01172:-00044:+00022:+00060:001717.5054:01172
01173:-00052:+00017:+00013:001717.5054:01173
01174:-00066:-00008:+00006:001717.5054:01174
01175:-00087:-00034:+00000:001663.9248:01175
01176:-00104:-00035:+00007:001663.9248:01176
01177:-00101:-00053:+00050:001663.9248:01177
01178:-00113:-00046:+00067:001663.9248:01178
01179:-00090:-00043:+00042:001663.9248:01179
01180:-00104:-00053:+00020:001663.9248:01180
01181:-00099:-00063:+00024:001663.9248:01181
01182:-00099:-00028:+00034:001663.9248:01182
01183:-00104:-00027:+00022:001663.9248:01183
01184:-00080:-00033:+00066:001663.9248:01184
01185:-00059:-00011:+00018:001663.9248:01185
01186:-00031:-00003:+00029:001663.9248:01186
01187:-00024:+00007:-00030:001707.5816:01187
01188:-00004:+00022:+00037:001707.5816:01188
01189:-00005:-00001:+00041:001707.5816:01189
01190:+00011:+00037:+00014:001707.5816:01190
01191:+00011:+00010:-00004:001707.5816:01191
01192:-00027:+00030:-00008:001707.5816:01192
01193:-00032:+00013:-00063:001707.5816:01193
01194:-00048:+00013:-00025:001707.5816:01194
01195:-00067:-00004:+00006:001707.5816:01195
01196:-00061:+00020:+00007:001707.5816:01196
01197:-00077:+00020:-00007:001707.5816:01197
01198:-00077:+00013:+00014:001707.5816:01198
01199:-00076:+00024:+00018:001698.7545:01199
01200:-00064:+00039:-00022:001698.7545:01200
01201:-00066:+00039:-00003:001698.7545:01201
01202:-00054:+00049:+00026:001698.7545:01202
01203:-00051:+00049:-00010:001698.7545:01203
01204:-00032:+00047:-00034:001698.7545:01204
01205:-00038:+00041:-00043:001698.7545:01205
01206:-00039:+00044:-00065:001698.7545:01206
01207:-00041:+00055:-00072:001698.7545:01207
01208:-00037:+00078:-00045:001698.7545:01208
01209:-00045:+00054:+00006:001698.7545:01209
01210:-00059:+00044:-00003:001740.2696:01210
01211:-00067:+00053:+00001:001740.2696:01211
01212:-00068:+00039:-00012:001740.2696:01212
01213:-00067:+00044:-00059:001740.2696:01213
01214:-00057:+00077:-00056:001740.2696:01214
01215:-00034:+00080:-00020:001740.2696:01215
01216:-00035:+00063:-00029:001740.2696:01216
01217:-00037:+00064:+00055:001740.2696:01217
01218:-00029:+00044:+00086:001740.2696:01218
01219:-00035:+00039:+00005:001740.2696:01219
01220:-00056:+00053:-00078:001740.2696:01220
01221:-00049:+00053:-00079:001852.4138:01221
01222:-00066:+00054:-00038:001852.4138:01222
01223:-00067:+00027:-00004:001852.4138:01223
01224:-00051:+00029:+00007:001852.4138:01224
01225:-00067:+00030:-00007:001852.4138:01225
01226:-00072:+00028:-00019:001852.4138:01226
01227:-00067:+00028:-00012:001852.4138:01227
01228:-00061:+00038:+00053:001852.4138:01228
01229:-00060:+00010:+00016:001852.4138:01229
01230:-00088:+00030:+00034:001852.4138:01230
01231:-00082:+00011:+00015:001852.4138:01231
01232:-00082:+00011:+00007:001850.1909:01232
01233:-00067:+00036:-00024:001850.1909:01233
01234:-00068:+00033:-00016:001850.1909:01234
01235:-00033:+00034:+00024:001850.1909:01235
01236:-00040:+00031:+00009:001850.1909:01236
01237:-00038:+00048:+00001:001850.1909:01237
01238:-00003:+00014:+00028:001850.1909:01238
01239:+00012:+00036:+00047:001850.1909:01239
01240:+00017:+00037:+00059:001850.1909:01240
01241:+00006:+00050:+00063:001850.1909:01241
01242:+00007:+00049:+00043:001850.1909:01242
01243:+00014:+00062:+00039:001890.0568:01243
01244:-00021:+00044:+00019:001890.0568:01244
01245:-00022:+00054:-00028:001890.0568:01245
01246:-00018:+00063:-00024:001890.0568:01246
01247:-00041:+00064:+00004:001890.0568:01247
01248:-00034:+00044:+00026:001890.0568:01248
01249:-00071:+00039:-00012:001890.0568:01249
01250:-00066:+00046:-00023:001890.0568:01250
01251:-00085:+00015:-00045:001890.0568:01251
01252:-00050:+00023:+00000:001890.0568:01252
01253:-00054:-00017:-00002:001989.0699:01253
01254:-00042:-00032:+00115:001989.0699:01254
01255:-00018:-00024:+00109:001989.0699:01255
01256:-00033:-00067:+00100:001989.0699:01256
01257:-00038:-00079:+00004:001989.0699:01257
01258:-00030:-00069:-00074:001989.0699:01258
01259:-00014:-00093:-00140:001989.0699:01259
01260:-00004:-00090:-00098:001989.0699:01260
01261:+00031:-00073:+00009:001989.0699:01261
01262:+00027:-00090:+00042:001989.0699:01262
01263:+00046:-00097:+00109:001973.2988:01263
01264:+00056:-00077:+00135:001973.2988:01264
01265:+00104:-00059:+00134:001973.2988:01265
01266:+00103:-00054:+00106:001973.2988:01266
01267:+00106:-00035:+00177:001973.2988:01267
01268:+00104:-00018:+00124:001973.2988:01268
01269:+00089:-00001:-00051:001973.2988:01269
01270:+00068:+00051:-00122:001973.2988:01270
01271:+00085:+00073:-00074:001973.2988:01271
01272:+00110:+00069:-00061:001973.2988:01272
01273:+00099:+00076:-00063:001989.2329:01273
01274:+00086:+00079:+00051:001989.2329:01274
01275:+00103:+00056:+00134:001989.2329:01275
01276:+00053:+00064:+00116:001989.2329:01276
01277:+00041:+00082:+00051:001989.2329:01277
01278:+00062:+00070:-00012:001989.2329:01278
01279:+00012:+00089:-00077:001989.2329:01279
01280:+00025:+00085:-00046:001989.2329:01280
01281:+00027:+00076:+00009:001989.2329:01281
01282:+00038:+00094:+00003:001989.2329:01282
01283:+00021:+00110:+00008:002063.5480:01283
01284:+00057:+00084:-00226:002063.5480:01284
01285:+00024:+00096:+00120:002063.5480:01285
01286:+00114:+00084:+00187:002063.5480:01286
01287:+00061:+00013:-00126:002063.5480:01287
01288:+00052:+00019:-00203:002063.5480:01288
01289:+00166:-00037:-00002:002063.5480:01289
01290:+00102:-00061:+00045:002063.5480:01290
01291:+00079:-00063:+00031:002063.5480:01291
01292:+00114:-00056:+00105:002018.1149:01292
01293:+00053:-00025:-00002:002018.1149:01293
01294:+00007:-00058:-00047:002018.1149:01294
01295:+00001:-00055:+00033:002018.1149:01295
01296:-00016:-00105:+00024:002018.1149:01296
01297:+00000:-00091:-00020:002018.1149:01297
01298:-00040:-00119:-00012:002018.1149:01298
01299:-00024:-00101:+00044:002018.1149:01299
01300:-00041:-00120:+00023:002018.1149:01300
01301:+00033:-00091:+00065:002018.1149:01301
01302:+00042:-00099:+00051:001998.7882:01302
01303:+00008:-00086:+00061:001998.7882:01303
01304:+00008:-00089:+00084:001998.7882:01304
01305:+00042:-00076:+00095:001998.7882:01305
01306:+00045:-00067:+00015:001998.7882:01306
01307:+00022:-00030:+00018:001998.7882:01307
01308:+00048:-00064:+00057:001998.7882:01308
01309:+00019:-00044:-00030:001998.7882:01309
01310:+00030:-00062:+00041:001998.7882:01310
01311:+00018:-00028:+00057:001998.7882:01311
01312:+00000:-00039:+00012:002040.2984:01312
01313:-00014:-00053:+00067:002040.2984:01313
01314:-00020:-00060:+00019:002040.2984:01314
01315:-00018:-00052:+00091:002040.2984:01315
01316:-00026:-00070:+00266:002040.2984:01316
01317:+00017:-00043:+00085:002040.2984:01317
01318:-00008:-00076:-00044:002040.2984:01318
01319:+00015:-00065:+00028:002040.2984:01319
01320:+00012:-00042:+00071:002040.2984:01320
01321:+00013:-00041:+00079:002040.2984:01321
01322:+00011:-00062:+00034:001967.1324:01322
01323:+00020:-00026:-00003:001967.1324:01323
01324:+00024:-00035:+00002:001967.1324:01324
01325:+00024:-00028:+00028:001967.1324:01325
01326:+00038:-00025:-00188:001967.1324:01326
01327:+00060:-00023:+00262:001967.1324:01327
01328:+00083:-00030:+00141:001967.1324:01328
01329:+00008:-00034:+00048:001967.1324:01329
01330:+00068:+00023:-00057:001967.1324:01330
01331:+00052:+00015:-00041:001967.1324:01331
01332:+00058:+00039:-00122:001967.1324:01332
01333:+00043:+00050:+00022:001930.9870:01333
01334:+00060:+00031:+00026:001930.9870:01334
01335:+00048:+00066:+00035:001930.9870:01335
01336:+00079:+00025:+00006:001930.9870:01336
01337:+00064:+00079:+00104:001930.9870:01337
01338:+00072:+00039:+00083:001930.9870:01338
01339:+00072:+00072:-00052:001930.9870:01339
01340:+00079:+00100:-00078:001930.9870:01340
01341:+00098:+00098:-00106:001930.9870:01341
01342:+00066:+00106:-00049:001930.9870:01342
01343:+00070:+00101:-00064:001952.2789:01343
01344:+00063:+00108:-00015:001952.2789:01344
01345:+00052:+00115:-00082:001952.2789:01345
01346:+00043:+00093:-00033:001952.2789:01346
01347:+00057:+00075:-00026:001952.2789:01347
01348:+00012:+00072:-00045:001952.2789:01348
01349:+00019:+00082:-00102:001952.2789:01349
01350:+00010:+00055:-00067:001952.2789:01350
01351:+00002:+00057:-00071:001952.2789:01351
01352:-00001:+00051:-00029:001952.2789:01352
01353:-00015:+00033:-00009:001952.2789:01353
01354:-00043:+00031:+00009:001866.8590:01354
01355:-00039:+00022:-00025:001866.8590:01355
01356:-00041:+00018:-00048:001866.8590:01356
01357:-00033:+00005:-00030:001866.8590:01357
01358:-00052:+00003:-00061:001866.8590:01358
01359:-00028:+00003:-00018:001866.8590:01359
01360:-00027:-00012:-00046:001866.8590:01360
01361:-00029:-00017:-00010:001866.8590:01361
01362:-00018:+00001:-00005:001866.8590:01362
01363:-00031:-00025:-00033:001866.8590:01363
01364:-00048:-00026:-00031:001866.8590:01364
01365:-00051:-00036:-00013:001813.4204:01365
01366:-00059:-00050:-00023:001813.4204:01366
01367:-00078:-00040:+00000:001813.4204:01367
01368:-00096:-00043:-00021:001813.4204:01368
01369:-00078:-00038:-00035:001813.4204:01369
01370:-00100:-00053:-00029:001813.4204:01370
01371:-00074:-00031:+00013:001813.4204:01371
01372:-00073:-00041:+00012:001813.4204:01372
01373:-00079:-00040:+00057:001813.4204:01373
01374:-00081:-00039:+00001:001813.4204:01374
01375:-00065:-00046:+00005:001813.4204:01375
01376:-00068:-00029:+00001:001830.9736:01376
01377:-00061:-00046:+00025:001830.9736:01377
01378:-00051:-00027:-00013:001830.9736:01378
01379:-00064:-00028:-00012:001830.9736:01379
01380:-00076:-00051:+00012:001830.9736:01380
01381:-00080:-00029:+00042:001830.9736:01381
01382:-00075:-00028:-00011:001830.9736:01382
01383:-00077:-00029:-00003:001830.9736:01383
01384:-00084:-00015:+00019:001830.9736:01384
01385:-00065:-00025:+00045:001830.9736:01385
01386:-00087:-00015:+00052:001830.9736:01386
01387:-00077:-00009:+00027:001734.2478:01387
01388:-00077:-00034:+00009:001734.2478:01388
01389:-00096:-00009:-00048:001734.2478:01389
01390:-00085:-00008:-00026:001734.2478:01390
01391:-00064:-00020:+00042:001734.2478:01391
01392:-00047:-00018:+00083:001734.2478:01392
01393:-00016:-00001:+00088:001734.2478:01393
01394:-00005:+00014:+00041:001734.2478:01394
01395:-00010:+00048:-00025:001734.2478:01395
01396:+00018:+00069:-00031:001734.2478:01396
01397:+00007:+00063:+00006:001734.2478:01397
01398:-00021:+00039:+00041:001734.2478:01398
01399:-00013:+00041:+00011:001690.9003:01399
01400:-00043:+00067:-00029:001690.9003:01400
01401:-00046:+00052:-00034:001690.9003:01401
01402:-00082:+00039:+00022:001690.9003:01402
01403:-00085:+00034:+00021:001690.9003:01403
01404:-00113:+00010:+00029:001690.9003:01404
01405:-00117:-00002:+00033:001690.9003:01405
01406:-00121:-00007:+00045:001690.9003:01406
01407:-00148:-00021:-00011:001690.9003:01407
01408:-00139:-00021:-00023:001690.9003:01408
01409:-00135:-00038:-00010:001690.9003:01409
01410:-00148:-00023:-00005:001690.9003:01410
01411:-00147:-00044:+00026:001733.2535:01411
01412:-00117:-00058:+00024:001733.2535:01412
01413:-00094:-00060:-00003:001733.2535:01413
01414:-00078:-00058:-00028:001733.2535:01414
01415:-00049:-00061:-00033:001733.2535:01415
01416:-00040:-00043:-00044:001733.2535:01416
01417:-00010:-00026:-00040:001733.2535:01417
01418:+00007:-00033:+00015:001733.2535:01418
01419:+00023:-00019:+00028:001733.2535:01419
01420:+00018:+00003:+00021:001733.2535:01420
01421:+00024:+00031:-00043:001733.2535:01421
01422:+00041:+00051:-00054:001729.4273:01422
01423:+00009:+00067:-00067:001729.4273:01423
01424:+00007:+00059:-00048:001729.4273:01424
01425:+00009:+00092:+00034:001729.4273:01425
01426:-00007:+00094:+00020:001729.4273:01426
01427:-00003:+00108:-00012:001729.4273:01427
01428:-00038:+00087:-00014:001729.4273:01428
01429:-00029:+00092:-00059:001729.4273:01429
01430:-00062:+00097:-00062:001729.4273:01430
01431:-00065:+00092:+00006:001729.4273:01431
01432:-00088:+00079:+00057:001729.4273:01432
01433:-00108:+00056:+00004:001764.8469:01433
01434:-00137:+00064:-00011:001764.8469:01434
01435:-00143:+00039:-00028:001764.8469:01435
01436:-00156:+00050:-00079:001764.8469:01436
01437:-00160:+00066:-00076:001764.8469:01437
01438:-00145:+00045:+00010:001764.8469:01438
01439:-00109:+00050:+00048:001764.8469:01439
01440:-00113:+00047:-00007:001764.8469:01440
01441:-00078:+00067:-00005:001764.8469:01441
01442:-00060:+00044:+00009:001764.8469:01442
01443:-00067:+00042:+00008:001764.8469:01443
01444:-00033:+00077:+00003:001877.1385:01444
01445:-00038:+00058:+00032:001877.1385:01445
01446:-00019:+00057:+00007:001877.1385:01446
01447:-00023:+00078:+00003:001877.1385:01447
01448:-00025:+00064:+00015:001877.1385:01448
01449:-00025:+00041:+00003:001877.1385:01449
01450:-00023:+00052:-00004:001877.1385:01450
01451:-00005:+00053:-00006:001877.1385:01451
01452:+00002:+00032:-00031:001877.1385:01452
01453:+00000:+00027:+00020:001877.1385:01453
01454:-00003:+00036:+00039:001877.1385:01454
01455:-00030:+00024:+00001:001875.3049:01455
01456:-00041:+00020:-00016:001875.3049:01456
01457:-00035:+00024:-00028:001875.3049:01457
01458:-00048:-00001:-00010:001875.3049:01458
01459:-00055:-00001:+00043:001875.3049:01459
01460:-00053:-00006:+00024:001875.3049:01460
01461:-00051:-00018:+00060:001875.3049:01461
01462:-00041:-00033:+00079:001875.3049:01462
01463:-00023:-00034:+00046:001875.3049:01463
01464:-00038:-00048:+00020:001875.3049:01464
01465:-00019:-00026:-00027:001910.3571:01465
01466:-00034:-00045:+00005:001910.3571:01466
01467:-00059:-00055:+00005:001910.3571:01467
01468:-00057:-00076:-00001:001910.3571:01468
01469:-00019:-00057:-00014:001910.3571:01469
01470:-00029:-00059:+00014:001910.3571:01470
01471:-00020:-00081:+00018:001910.3571:01471
01472:-00036:-00071:+00077:001910.3571:01472
01473:-00001:-00082:+00090:001910.3571:01473
01474:+00013:-00046:+00115:001910.3571:01474
01475:+00008:-00036:+00111:002004.8393:01475
01476:+00038:-00021:+00110:002004.8393:01476
01477:+00036:-00016:+00079:002004.8393:01477
01478:+00039:-00002:+00049:002004.8393:01478
01479:+00061:-00004:+00039:002004.8393:01479
01480:+00025:+00020:-00061:002004.8393:01480
01481:+00036:-00001:-00093:002004.8393:01481
01482:+00064:+00031:-00013:002004.8393:01482
01483:+00075:-00003:+00062:002004.8393:01483
01484:+00080:+00020:+00034:002004.8393:01484
01485:+00091:+00021:+00034:001979.6802:01485
01486:+00091:+00013:+00021:001979.6802:01486
01487:+00057:+00012:+00034:001979.6802:01487
01488:+00069:+00038:+00082:001979.6802:01488
01489:+00069:+00028:+00012:001979.6802:01489
01490:+00051:+00057:-00036:001979.6802:01490
01491:+00052:+00058:-00034:001979.6802:01491
01492:+00061:+00046:-00013:001979.6802:01492
01493:+00010:+00046:-00177:001979.6802:01493
01494:+00042:+00012:+00019:001979.6802:01494
01495:+00120:+00023:+00094:001979.9134:01495
01496:+00012:+00001:+00124:001979.9134:01496
01497:+00051:+00018:-00160:001979.9134:01497
01498:-00026:-00032:-00137:001979.9134:01498
01499:+00039:-00011:-00041:001979.9134:01499
01500:+00006:-00032:+00074:001979.9134:01500
01501:-00010:-00015:-00135:001979.9134:01501
01502:-00016:-00016:+00021:001979.9134:01502
01503:+00118:+00035:+00188:001979.9134:01503
01504:-00010:-00020:+00100:001979.9134:01504
01505:-00041:+00003:-00202:002037.0895:01505
01506:+00111:+00007:-00024:002037.0895:01506
01507:+00131:+00006:+00031:002037.0895:01507
01508:+00125:-00020:-00031:002037.0895:01508
01509:+00101:-00011:+00023:002037.0895:01509
01510:+00125:-00025:+00093:002037.0895:01510
01511:+00110:-00037:+00000:002037.0895:01511
01512:+00054:-00049:-00030:002037.0895:01512
01513:+00004:-00072:+00082:002037.0895:01513
01514:+00005:-00070:+00016:002037.0895:01514
01515:-00028:-00069:+00033:001973.3873:01515
01516:-00008:-00069:+00045:001973.3873:01516
01517:-00032:-00093:+00003:001973.3873:01517
01518:-00036:-00070:+00019:001973.3873:01518
01519:-00040:-00093:+00051:001973.3873:01519
01520:-00015:-00093:+00014:001973.3873:01520
01521:-00018:-00092:+00028:001973.3873:01521
01522:+00000:-00071:+00072:001973.3873:01522
01523:-00001:-00089:-00003:001973.3873:01523
01524:-00021:-00090:+00016:001973.3873:01524
01525:+00028:-00089:+00024:001973.3873:01525
01526:+00036:-00089:+00027:001952.0625:01526
01527:+00047:-00100:+00038:001952.0625:01527
01528:+00055:-00097:+00011:001952.0625:01528
01529:+00062:-00097:+00015:001952.0625:01529
01530:+00071:-00084:+00052:001952.0625:01530
01531:+00076:-00080:-00012:001952.0625:01531
01532:+00038:-00054:-00016:001952.0625:01532
01533:+00048:-00055:-00020:001952.0625:01533
01534:+00030:-00042:+00012:001952.0625:01534
01535:+00030:-00041:+00032:001952.0625:01535
01536:+00043:-00039:-00014:001989.0791:01536
01537:+00019:-00025:+00008:001989.0791:01537
01538:+00037:-00013:-00029:001989.0791:01538
01539:+00048:-00013:+00101:001989.0791:01539
01540:+00078:-00018:+00088:001989.0791:01540
01541:+00021:+00003:+00039:001989.0791:01541
01542:+00036:+00017:-00026:001989.0791:01542
01543:+00044:-00001:-00033:001989.0791:01543
01544:+00045:+00047:-00024:001989.0791:01544
01545:+00038:+00079:-00036:001989.0791:01545
01546:+00062:+00073:-00023:001915.7020:01546
01547:+00066:+00092:+00042:001915.7020:01547
01548:+00067:+00124:+00008:001915.7020:01548
01549:+00052:+00121:+00014:001915.7020:01549
01550:+00074:+00115:+00037:001915.7020:01550
01551:+00053:+00118:-00044:001915.7020:01551
01552:+00062:+00131:-00082:001915.7020:01552
01553:+00042:+00122:-00070:001915.7020:01553
01554:+00048:+00136:-00052:001915.7020:01554
01555:+00058:+00144:-00059:001915.7020:01555
01556:+00025:+00138:-00039:001915.7020:01556
01557:+00031:+00134:-00057:001881.6184:01557
01558:-00009:+00159:-00047:001881.6184:01558
01559:-00008:+00155:-00070:001881.6184:01559
01560:-00028:+00151:-00041:001881.6184:01560
01561:+00002:+00121:-00018:001881.6184:01561
01562:-00036:+00118:+00012:001881.6184:01562
01563:-00014:+00085:+00010:001881.6184:01563
01564:-00041:+00081:+00009:001881.6184:01564
01565:-00032:+00044:-00055:001881.6184:01565
01566:-00066:+00047:-00064:001881.6184:01566
01567:-00051:+00016:-00024:001911.0689:01567
01568:-00047:-00002:-00058:001911.0689:01568
01569:-00067:-00013:-00042:001911.0689:01569
01570:-00056:-00020:+00006:001911.0689:01570
01571:-00033:-00030:-00019:001911.0689:01571
01572:-00038:-00015:-00062:001911.0689:01572
01573:-00001:-00024:-00007:001911.0689:01573
01574:-00023:-00013:+00008:001911.0689:01574
01575:-00041:-00024:-00015:001911.0689:01575
01576:-00013:-00021:-00016:001911.0689:01576
01577:-00028:-00033:+00022:001911.0689:01577
01578:-00034:-00022:-00005:001839.3073:01578
01579:-00053:-00013:-00026:001839.3073:01579
01580:-00056:-00010:-00009:001839.3073:01580
01581:-00066:-00035:-00016:001839.3073:01581
01582:-00073:-00010:-00020:001839.3073:01582
01583:-00081:-00021:+00020:001839.3073:01583
01584:-00088:-00010:-00018:001839.3073:01584
01585:-00102:-00020:-00033:001839.3073:01585
01586:-00079:-00019:-00013:001839.3073:01586
01587:-00114:-00020:+00013:001839.3073:01587
01588:-00103:-00012:+00052:001839.3073:01588
01589:-00100:-00017:-00014:001808.1721:01589
01590:-00079:-00013:+00012:001808.1721:01590
01591:-00087:-00016:+00007:001808.1721:01591
01592:-00061:-00018:+00054:001808.1721:01592
01593:-00059:-00021:+00002:001808.1721:01593
01594:-00044:-00011:+00039:001808.1721:01594
01595:-00053:-00011:+00040:001808.1721:01595
01596:-00031:-00013:-00002:001808.1721:01596
01597:-00047:-00033:-00058:001808.1721:01597
01598:-00057:-00037:+00036:001808.1721:01598
01599:-00044:-00051:-00010:001808.1721:01599
01600:-00066:-00050:-00008:001844.3137:01600
01601:-00051:-00042:+00055:001844.3137:01601
01602:-00065:-00064:+00091:001844.3137:01602
01603:-00065:-00057:+00046:001844.3137:01603
01604:-00062:-00044:+00072:001844.3137:01604
01605:-00082:-00049:+00021:001844.3137:01605
01606:-00086:-00047:+00002:001844.3137:01606
01607:-00062:-00009:-00016:001844.3137:01607
01608:-00050:+00020:+00071:001844.3137:01608
01609:-00039:-00001:+00051:001844.3137:01609
01610:-00013:+00053:-00008:001844.3137:01610
01611:-00012:+00053:-00038:001786.4991:01611
01612:+00013:+00084:-00047:001786.4991:01612
01613:+00013:+00108:-00041:001786.4991:01613
01614:+00005:+00111:+00023:001786.4991:01614
01615:-00006:+00097:+00072:001786.4991:01615
01616:-00014:+00098:+00051:001786.4991:01616
01617:-00026:+00097:+00039:001786.4991:01617
01618:-00038:+00099:-00009:001786.4991:01618
01619:-00032:+00078:-00079:001786.4991:01619
01620:-00044:+00093:-00078:001786.4991:01620
01621:-00072:+00044:-00014:001786.4991:01621
01622:-00083:+00049:-00012:001797.8513:01622
01623:-00081:+00035:-00030:001797.8513:01623
01624:-00101:-00003:-00014:001797.8513:01624
01625:-00092:-00018:-00033:001797.8513:01625
01626:-00092:-00022:-00048:001797.8513:01626
01627:-00101:-00031:+00033:001797.8513:01627
01628:-00088:-00034:+00046:001797.8513:01628
01629:-00063:-00023:+00041:001797.8513:01629
01630:-00044:-00032:+00022:001797.8513:01630
01631:-00041:-00047:+00023:001797.8513:01631
01632:-00019:-00038:-00058:001797.8513:01632
01633:-00026:-00025:-00056:001871.6142:01633
01634:-00011:-00048:-00001:001871.6142:01634
01635:-00026:-00014:+00019:001871.6142:01635
01636:-00011:-00023:+00002:001871.6142:01636
01637:-00010:-00014:-00045:001871.6142:01637
01638:-00006:-00023:-00122:001871.6142:01638
01639:-00011:-00019:-00058:001871.6142:01639
01640:-00008:-00016:-00019:001871.6142:01640
01641:-00002:-00003:+00020:001871.6142:01641
01642:-00021:-00006:+00031:001871.6142:01642
01643:-00043:+00023:+00061:001871.6142:01643
01644:-00042:+00029:+00000:001861.2951:01644
01645:-00067:+00037:-00060:001861.2951:01645
01646:-00071:+00044:-00016:001861.2951:01646
01647:-00068:+00046:-00023:001861.2951:01647
01648:-00088:+00066:-00047:001861.2951:01648
01649:-00077:+00068:+00016:001861.2951:01649
01650:-00066:+00054:+00034:001861.2951:01650
01651:-00102:+00061:-00006:001861.2951:01651
01652:-00102:+00057:-00003:001861.2951:01652
01653:-00078:+00083:-00076:001861.2951:01653
01654:-00100:+00075:-00052:001887.2640:01654
01655:-00085:+00100:-00022:001887.2640:01655
01656:-00067:+00098:+00048:001887.2640:01656
01657:-00044:+00085:+00027:001887.2640:01657
01658:-00046:+00096:+00020:001887.2640:01658
01659:-00032:+00089:+00001:001887.2640:01659
01660:-00033:+00097:-00018:001887.2640:01660
01661:-00041:+00074:-00007:001887.2640:01661
01662:-00013:+00070:+00003:001887.2640:01662
01663:+00016:+00082:+00039:001887.2640:01663
01664:-00007:+00044:+00070:001887.2640:01664
01665:+00004:+00023:+00098:001973.5601:01665
01666:-00009:+00019:+00130:001973.5601:01666
01667:-00026:-00024:+00090:001973.5601:01667
01668:-00027:-00026:+00077:001973.5601:01668
01669:-00003:-00068:+00115:001973.5601:01669
01670:-00042:-00097:+00032:001973.5601:01670
01671:-00029:-00110:+00023:001973.5601:01671
01672:-00041:-00102:+00009:001973.5601:01672
01673:-00043:-00116:+00038:001973.5601:01673
01674:-00030:-00121:+00048:001973.5601:01674
01675:+00010:-00117:+00129:001963.9863:01675
01676:+00004:-00102:+00126:001963.9863:01676
01677:+00021:-00100:+00137:001963.9863:01677
01678:+00028:-00099:+00170:001963.9863:01678
01679:+00029:-00091:+00139:001963.9863:01679
01680:+00026:-00092:+00099:001963.9863:01680
01681:+00005:-00054:+00049:001963.9863:01681
01682:+00024:-00047:+00037:001963.9863:01682
01683:+00009:-00032:-00040:001963.9863:01683
01684:+00010:+00006:+00025:001963.9863:01684
01685:+00046:+00018:+00093:001973.5288:01685
01686:+00034:+00008:+00116:001973.5288:01686
01687:+00039:+00038:+00073:001973.5288:01687
01688:+00060:+00047:+00081:001973.5288:01688
01689:+00039:+00049:+00014:001973.5288:01689
01690:+00024:+00050:+00026:001973.5288:01690
01691:+00020:+00078:+00052:001973.5288:01691
01692:+00012:+00094:+00073:001973.5288:01692
01693:+00025:+00089:+00003:001973.5288:01693
01694:+00035:+00096:-00006:001973.5288:01694
01695:+00046:+00073:-00041:002043.5642:01695
01696:+00028:+00055:-00082:002043.5642:01696
01697:+00007:+00067:-00082:002043.5642:01697
01698:+00027:+00062:-00030:002043.5642:01698
01699:+00030:+00050:-00043:002043.5642:01699
01700:+00032:+00052:-00026:002043.5642:01700
01701:+00032:+00049:-00028:002043.5642:01701
01702:+00003:+00023:-00127:002043.5642:01702
01703:+00042:+00010:+00043:002043.5642:01703
01704:+00088:-00005:+00073:002043.5642:01704
01705:+00035:+00018:+00048:001992.2724:01705
01706:+00059:+00002:-00162:001992.2724:01706
01707:+00045:-00002:-00129:001992.2724:01707
01708:+00100:-00037:-00048:001992.2724:01708
01709:+00081:-00037:+00017:001992.2724:01709
01710:+00110:-00011:-00008:001992.2724:01710
01711:+00096:-00013:+00008:001992.2724:01711
01712:+00124:-00043:+00005:001992.2724:01712
01713:+00085:-00026:+00057:001992.2724:01713
01714:+00075:-00060:+00047:001992.2724:01714
01715:+00029:-00057:+00098:001970.4492:01715
01716:+00000:-00070:+00088:001970.4492:01716
01717:-00008:-00060:+00075:001970.4492:01717
01718:-00068:-00092:+00045:001970.4492:01718
01719:-00084:-00074:+00032:001970.4492:01719
01720:-00079:-00093:-00011:001970.4492:01720
01721:-00098:-00089:-00063:001970.4492:01721
01722:-00086:-00107:-00054:001970.4492:01722
01723:-00059:-00073:-00073:001970.4492:01723
01724:-00057:-00110:-00001:001970.4492:01724
01725:-00027:-00072:+00028:002017.5572:01725
01726:+00002:-00093:+00063:002017.5572:01726
01727:+00027:-00074:+00103:002017.5572:01727
01728:+00008:-00082:+00099:002017.5572:01728
01729:+00044:-00077:+00041:002017.5572:01729
01730:+00032:-00078:+00072:002017.5572:01730
01731:+00027:-00058:+00038:002017.5572:01731
01732:-00007:-00059:+00114:002017.5572:01732
01733:-00026:-00082:+00061:002017.5572:01733
01734:-00002:-00043:-00032:002017.5572:01734
01735:+00008:-00057:-00007:001939.5164:01735
01736:+00010:-00042:-00030:001939.5164:01736
01737:+00032:-00065:-00047:001939.5164:01737
01738:+00034:-00051:+00089:001939.5164:01738
01739:+00076:-00026:+00080:001939.5164:01739
01740:+00029:-00011:+00064:001939.5164:01740
01741:+00030:-00018:+00019:001939.5164:01741
01742:+00032:+00003:+00033:001939.5164:01742
01743:+00008:+00000:-00003:001939.5164:01743
01744:+00008:+00004:-00023:001939.5164:01744
01745:+00009:+00004:+00005:001901.5899:01745
01746:+00022:+00011:-00015:001901.5899:01746
01747:+00044:+00014:-00024:001901.5899:01747
01748:+00055:+00043:+00030:001901.5899:01748
01749:+00056:+00063:-00018:001901.5899:01749
01750:+00035:+00084:-00061:001901.5899:01750
01751:+00054:+00056:-00021:001901.5899:01751
01752:+00051:+00075:-00063:001901.5899:01752
01753:+00050:+00109:-00040:001901.5899:01753
01754:+00080:+00104:-00018:001901.5899:01754
01755:+00093:+00130:-00008:001901.5899:01755
01756:+00075:+00121:-00036:001922.6126:01756
01757:+00061:+00106:-00061:001922.6126:01757
01758:+00030:+00116:-00048:001922.6126:01758
01759:-00005:+00087:-00066:001922.6126:01759
01760:-00024:+00092:-00066:001922.6126:01760
01761:-00040:+00087:-00031:001922.6126:01761
01762:-00033:+00073:-00077:001922.6126:01762
01763:-00047:+00081:-00055:001922.6126:01763
01764:-00053:+00055:-00036:001922.6126:01764
01765:-00051:+00068:-00035:001922.6126:01765
01766:-00069:+00062:-00070:001922.6126:01766
01767:-00069:+00055:-00048:001847.3826:01767
01768:-00055:+00040:-00046:001847.3826:01768
01769:-00057:+00052:-00074:001847.3826:01769
01770:-00015:+00051:-00077:001847.3826:01770
01771:+00002:+00030:-00056:001847.3826:01771
01772:+00004:+00014:-00033:001847.3826:01772
01773:+00027:+00036:-00051:001847.3826:01773
01774:+00032:+00037:-00075:001847.3826:01774
01775:+00030:+00010:-00061:001847.3826:01775
01776:+00012:+00013:-00059:001847.3826:01776
01777:+00017:+00022:-00031:001847.3826:01777
01778:-00025:+00018:-00002:001800.3314:01778
01779:-00036:-00005:-00063:001800.3314:01779
01780:-00047:+00000:-00061:001800.3314:01780
01781:-00081:-00017:+00007:001800.3314:01781
01782:-00089:-00012:+00010:001800.3314:01782
01783:-00106:-00031:-00015:001800.3314:01783
01784:-00121:-00035:-00005:001800.3314:01784
01785:-00143:-00038:+00053:001800.3314:01785
01786:-00140:-00018:-00028:001800.3314:01786
01787:-00138:-00015:+00036:001800.3314:01787
01788:-00141:-00011:+00054:001800.3314:01788
01789:-00131:-00021:-00001:001825.7135:01789
01790:-00127:-00033:+00002:001825.7135:01790
01791:-00092:-00013:-00006:001825.7135:01791
01792:-00076:-00021:+00004:001825.7135:01792
01793:-00087:-00021:+00018:001825.7135:01793
01794:-00035:-00001:+00015:001825.7135:01794
01795:-00014:-00007:+00029:001825.7135:01795
01796:-00007:+00037:-00002:001825.7135:01796
01797:-00007:+00010:+00034:001825.7135:01797
01798:+00016:+00017:+00080:001825.7135:01798
01799:-00010:+00031:+00053:001825.7135:01799
01800:-00022:+00014:+00074:001746.3674:01800
01801:-00036:+00035:+00041:001746.3674:01801
01802:-00028:+00035:+00038:001746.3674:01802
01803:-00034:+00020:-00031:001746.3674:01803
01804:-00069:-00001:+00054:001746.3674:01804
01805:-00059:-00031:+00069:001746.3674:01805
01806:-00079:-00047:+00056:001746.3674:01806
01807:-00128:-00042:+00009:001746.3674:01807
01808:-00134:-00067:+00002:001746.3674:01808
01809:-00132:-00092:+00000:001746.3674:01809
01810:-00142:-00093:+00033:001746.3674:01810
01811:-00135:-00091:+00062:001746.3674:01811
01812:-00145:-00096:-00002:001730.5947:01812
01813:-00130:-00071:+00037:001730.5947:01813
01814:-00114:-00080:+00048:001730.5947:01814
01815:-00079:-00065:+00020:001730.5947:01815
01816:-00086:-00039:-00049:001730.5947:01816
01817:-00047:-00014:-00014:001730.5947:01817
01818:-00026:+00003:+00010:001730.5947:01818
01819:+00013:+00034:-00017:001730.5947:01819
01820:+00019:+00024:+00056:001730.5947:01820
01821:+00057:+00054:+00075:001730.5947:01821
01822:+00058:+00060:-00006:001730.5947:01822
01823:+00051:+00096:-00062:001807.4387:01823
01824:+00042:+00083:+00028:001807.4387:01824
01825:+00025:+00082:-00003:001807.4387:01825
01826:-00001:+00057:-00079:001807.4387:01826
01827:-00028:+00078:+00005:001807.4387:01827
01828:-00031:+00056:-00051:001807.4387:01828
01829:-00081:+00065:-00064:001807.4387:01829
01830:-00084:+00062:-00007:001807.4387:01830
01831:-00097:+00064:+00009:001807.4387:01831
01832:-00088:+00061:+00026:001807.4387:01832
01833:-00049:+00066:-00009:001807.4387:01833
01834:-00052:+00079:+00009:001796.7785:01834
01835:-00036:+00055:-00054:001796.7785:01835
01836:-00039:+00094:-00065:001796.7785:01836
01837:+00000:+00093:-00021:001796.7785:01837
01838:+00013:+00070:-00031:001796.7785:01838
01839:-00008:+00080:-00028:001796.7785:01839
01840:-00021:+00060:-00017:001796.7785:01840
01841:-00042:+00049:-00064:001796.7785:01841
01842:-00054:+00038:-00092:001796.7785:01842
01843:-00060:+00032:-00090:001796.7785:01843
01844:-00082:-00004:-00023:001796.7785:01844
01845:-00075:+00018:+00011:001831.9733:01845
01846:-00064:+00017:+00025:001831.9733:01846
01847:-00062:+00008:-00021:001831.9733:01847
01848:-00087:-00006:-00026:001831.9733:01848
01849:-00045:+00017:-00010:001831.9733:01849
01850:-00066:-00005:-00017:001831.9733:01850
01851:-00055:-00017:-00016:001831.9733:01851
01852:-00051:+00001:+00012:001831.9733:01852
01853:-00035:-00020:-00047:001831.9733:01853
01854:-00046:-00031:-00031:001831.9733:01854
01855:-00030:+00005:-00008:001928.4971:01855
01856:-00031:-00007:-00032:001928.4971:01856
01857:-00036:-00007:+00010:001928.4971:01857
01858:-00055:-00007:-00023:001928.4971:01858
01859:-00045:+00022:-00032:001928.4971:01859
01860:-00069:+00024:-00052:001928.4971:01860
01861:-00049:+00035:+00022:001928.4971:01861
01862:-00030:+00045:+00038:001928.4971:01862
01863:-00041:+00055:+00028:001928.4971:01863
01864:-00011:+00083:+00069:001928.4971:01864
01865:+00016:+00071:+00063:001928.4971:01865
01866:+00026:+00076:+00078:001924.5236:01866
01867:+00003:+00046:+00109:001924.5236:01867
01868:+00031:+00055:+00109:001924.5236:01868
01869:+00013:+00025:+00064:001924.5236:01869
01870:-00017:+00018:+00040:001924.5236:01870
01871:-00049:+00002:-00011:001924.5236:01871
01872:-00073:-00014:+00015:001924.5236:01872
01873:-00082:-00031:-00011:001924.5236:01873
01874:-00066:-00047:+00020:001924.5236:01874
01875:-00083:-00042:+00055:001924.5236:01875
01876:-00064:-00064:+00105:001948.9384:01876
01877:-00066:-00082:+00124:001948.9384:01877
01878:-00053:-00083:+00162:001948.9384:01878
01879:-00025:-00082:+00129:001948.9384:01879
01880:-00011:-00057:+00133:001948.9384:01880
01881:+00011:-00028:+00094:001948.9384:01881
01882:+00009:-00049:+00048:001948.9384:01882
01883:+00019:-00048:+00063:001948.9384:01883
01884:+00048:-00024:+00075:001948.9384:01884
01885:+00044:-00053:-00003:001948.9384:01885
01886:+00040:-00030:-00009:002036.9895:01886
01887:+00065:-00024:+00006:002036.9895:01887
01888:+00090:-00034:+00019:002036.9895:01888
01889:+00081:-00015:+00024:002036.9895:01889
01890:+00109:-00016:+00019:002036.9895:01890
01891:+00087:+00005:+00017:002036.9895:01891
01892:+00096:+00014:-00033:002036.9895:01892
01893:+00084:+00038:+00015:002036.9895:01893
01894:+00093:+00027:+00019:002036.9895:01894
01895:+00056:+00052:-00017:002036.9895:01895
01896:+00090:+00062:-00026:001998.6458:01896
01897:+00078:+00059:-00126:001998.6458:01897
01898:+00122:+00063:-00007:001998.6458:01898
01899:+00152:+00063:+00081:001998.6458:01899
01900:+00073:+00052:+00064:001998.6458:01900
01901:+00064:+00037:-00133:001998.6458:01901
01902:+00040:+00026:-00112:001998.6458:01902
01903:+00060:+00030:-00041:001998.6458:01903
01904:+00048:+00032:+00030:001998.6458:01904
01905:+00022:+00014:+00017:001998.6458:01905
01906:+00032:+00036:-00033:001989.2305:01906
01907:+00019:+00012:-00087:001989.2305:01907
01908:+00016:+00036:-00104:001989.2305:01908
01909:+00018:+00050:+00062:001989.2305:01909
01910:+00050:+00031:+00180:001989.2305:01910
01911:+00006:+00049:-00149:001989.2305:01911
01912:+00042:+00060:-00020:001989.2305:01912
01913:+00086:+00056:+00044:001989.2305:01913
01914:+00073:+00039:+00023:001989.2305:01914
01915:+00056:+00051:+00040:001989.2305:01915
01916:+00050:+00013:+00090:002050.1987:01916
01917:-00007:+00003:+00021:002050.1987:01917
01918:-00010:+00000:+00038:002050.1987:01918
01919:-00035:-00051:+00019:002050.1987:01919
01920:-00046:-00064:+00010:002050.1987:01920
01921:-00054:-00075:+00022:002050.1987:01921
01922:-00049:-00092:+00050:002050.1987:01922
01923:-00070:-00116:+00039:002050.1987:01923
01924:-00070:-00134:+00015:002050.1987:01924
01925:-00052:-00158:+00042:002050.1987:01925
01926:-00027:-00149:+00027:001982.7449:01926
01927:-00014:-00173:+00021:001982.7449:01927
01928:+00004:-00173:+00058:001982.7449:01928
01929:+00016:-00189:+00071:001982.7449:01929
01930:+00004:-00179:+00046:001982.7449:01930
01931:+00029:-00176:+00117:001982.7449:01931
01932:+00004:-00186:+00105:001982.7449:01932
01933:-00010:-00178:+00045:001982.7449:01933
01934:+00025:-00159:+00087:001982.7449:01934
01935:+00037:-00135:+00087:001982.7449:01935
01936:+00036:-00107:+00063:001958.1235:01936
01937:+00051:-00057:+00056:001958.1235:01937
01938:+00062:-00043:+00070:001958.1235:01938
01939:+00039:-00035:+00052:001958.1235:01939
01940:+00073:-00008:+00070:001958.1235:01940
01941:+00040:+00012:-00015:001958.1235:01941
01942:+00021:+00051:-00067:001958.1235:01942
01943:+00060:+00044:-00061:001958.1235:01943
01944:+00034:+00078:-00046:001958.1235:01944
01945:+00059:+00078:-00009:001958.1235:01945
01946:+00065:+00099:+00038:001989.0231:01946
01947:+00072:+00086:+00041:001989.0231:01947
01948:+00058:+00090:+00031:001989.0231:01948
01949:+00053:+00074:+00052:001989.0231:01949
01950:+00039:+00082:+00008:001989.0231:01950
01951:+00031:+00079:-00006:001989.0231:01951
01952:+00014:+00083:-00044:001989.0231:01952
01953:+00012:+00071:-00018:001989.0231:01953
01954:-00009:+00044:+00028:001989.0231:01954
01955:-00002:+00069:-00031:001989.0231:01955
01956:-00008:+00045:-00028:001903.9366:01956
01957:+00005:+00025:-00035:001903.9366:01957
01958:+00030:+00028:-00069:001903.9366:01958
01959:+00020:+00042:-00041:001903.9366:01959
01960:+00022:+00029:-00022:001903.9366:01960
01961:+00003:+00042:-00020:001903.9366:01961
01962:+00041:+00065:-00009:001903.9366:01962
01963:+00025:+00078:-00029:001903.9366:01963
01964:+00041:+00080:-00051:001903.9366:01964
01965:+00028:+00094:-00039:001903.9366:01965
01966:+00008:+00072:-00023:001903.9366:01966
01967:+00001:+00096:-00032:001864.7268:01967
01968:+00013:+00059:-00032:001864.7268:01968
01969:+00000:+00082:-00063:001864.7268:01969
01970:+00000:+00045:-00065:001864.7268:01970
01971:-00016:+00045:-00072:001864.7268:01971
01972:-00016:+00050:-00074:001864.7268:01972
01973:-00055:+00023:-00044:001864.7268:01973
01974:-00050:+00023:-00059:001864.7268:01974
01975:-00084:+00012:-00063:001864.7268:01975
01976:-00081:+00004:-00051:001864.7268:01976
01977:-00080:+00007:-00073:001864.7268:01977
01978:-00096:-00018:-00026:001879.8377:01978
01979:-00101:-00025:+00017:001879.8377:01979
01980:-00093:-00037:+00015:001879.8377:01980
01981:-00081:-00025:-00026:001879.8377:01981
01982:-00066:-00032:-00022:001879.8377:01982
01983:-00069:-00046:-00059:001879.8377:01983
01984:-00069:-00013:-00042:001879.8377:01984
01985:-00049:-00009:-00001:001879.8377:01985
01986:-00049:-00010:+00000:001879.8377:01986
01987:-00036:-00004:-00027:001879.8377:01987
01988:-00055:+00020:-00067:001879.8377:01988
01989:-00032:+00011:-00042:001802.0095:01989
01990:-00017:+00034:-00014:001802.0095:01990
01991:-00005:+00024:+00011:001802.0095:01991
01992:-00032:+00024:+00017:001802.0095:01992
01993:-00035:+00008:+00058:001802.0095:01993
01994:-00052:+00036:+00028:001802.0095:01994
01995:-00064:-00001:+00032:001802.0095:01995
01996:-00061:-00018:+00041:001802.0095:01996
01997:-00073:+00006:+00021:001802.0095:01997
01998:-00090:-00019:-00008:001802.0095:01998
01999:-00107:-00023:+00055:001802.0095:01999
02000:-00098:-00027:+00007:001757.3323:02000
02001:-00089:-00024:+00001:001757.3323:02001
02002:-00076:-00050:-00006:001757.3323:02002
02003:-00059:-00034:+00004:001757.3323:02003
02004:-00056:-00035:-00014:001757.3323:02004
02005:-00065:-00012:-00010:001757.3323:02005
02006:-00035:-00032:+00073:001757.3323:02006
02007:-00034:-00015:+00034:001757.3323:02007
02008:-00048:-00036:-00028:001757.3323:02008
02009:-00068:-00024:-00003:001757.3323:02009
02010:-00048:-00026:+00037:001757.3323:02010
02011:-00085:-00053:+00006:001757.3323:02011
02012:-00086:-00061:+00074:001789.5729:02012
02013:-00059:-00052:+00050:001789.5729:02013
02014:-00077:-00045:+00082:001789.5729:02014
02015:-00097:-00039:+00036:001789.5729:02015
02016:-00086:-00049:+00038:001789.5729:02016
02017:-00072:-00037:-00007:001789.5729:02017
02018:-00073:-00009:-00006:001789.5729:02018
02019:-00055:-00022:+00018:001789.5729:02019
02020:+00001:+00001:+00044:001789.5729:02020
02021:-00010:+00004:-00004:001789.5729:02021
02022:+00015:+00009:+00016:001789.5729:02022
02023:+00015:-00005:+00004:001743.9272:02023
02024:-00010:+00031:-00012:001743.9272:02024
02025:+00017:+00024:-00058:001743.9272:02025
02026:+00026:+00029:+00014:001743.9272:02026
02027:+00012:+00023:+00023:001743.9272:02027
02028:-00025:+00028:-00039:001743.9272:02028
02029:-00005:+00033:+00037:001743.9272:02029
02030:-00037:+00009:+00007:001743.9272:02030
02031:-00073:+00033:-00030:001743.9272:02031
02032:-00054:+00048:-00029:001743.9272:02032
02033:-00064:+00029:+00052:001743.9272:02033
02034:-00046:+00069:+00026:001762.3040:02034
02035:-00045:+00054:-00041:001762.3040:02035
02036:-00031:+00056:+00016:001762.3040:02036
02037:-00031:+00068:+00012:001762.3040:02037
02038:-00019:+00081:-00032:001762.3040:02038
02039:-00023:+00056:-00016:001762.3040:02039
02040:-00025:+00084:-00064:001762.3040:02040
02041:-00026:+00077:-00019:001762.3040:02041
02042:-00019:+00056:-00013:001762.3040:02042
02043:-00015:+00066:-00081:001762.3040:02043
02044:-00052:+00062:-00054:001762.3040:02044
02045:-00054:+00042:-00020:001855.0830:02045
02046:-00059:+00050:-00027:001855.0830:02046
02047:-00080:+00023:-00001:001855.0830:02047
02048:-00074:+00037:+00012:001855.0830:02048
02049:-00096:+00027:-00016:001855.0830:02049
02050:-00078:+00047:-00044:001855.0830:02050
02051:-00073:+00038:-00048:001855.0830:02051
02052:-00060:+00024:-00006:001855.0830:02052
02053:-00067:+00013:-00003:001855.0830:02053
02054:-00048:+00035:-00003:001855.0830:02054
02055:-00045:+00014:-00010:001855.0830:02055
02056:-00069:+00018:-00009:001844.6932:02056
02057:-00053:+00016:+00021:001844.6932:02057
02058:-00052:+00007:+00000:001844.6932:02058
02059:-00033:-00006:+00006:001844.6932:02059
02060:-00049:+00021:-00019:001844.6932:02060
02061:-00045:+00014:-00017:001844.6932:02061
02062:-00044:+00016:-00005:001844.6932:02062
02063:-00040:+00047:+00025:001844.6932:02063
02064:-00030:+00048:+00017:001844.6932:02064
02065:-00032:+00039:+00015:001844.6932:02065
02066:-00042:+00063:-00011:001887.2172:02066
02067:-00043:+00061:-00031:001887.2172:02067
02068:-00041:+00044:-00024:001887.2172:02068
02069:-00042:+00080:-00025:001887.2172:02069
02070:-00022:+00061:-00046:001887.2172:02070
02071:-00013:+00080:-00045:001887.2172:02071
02072:-00024:+00073:+00007:001887.2172:02072
02073:-00025:+00074:+00005:001887.2172:02073
02074:-00022:+00058:+00003:001887.2172:02074
02075:-00023:+00056:+00047:001887.2172:02075
02076:-00006:+00041:+00101:001887.2172:02076
02077:+00012:+00032:+00130:001979.6711:02077
02078:+00001:+00020:+00163:001979.6711:02078
02079:-00036:-00007:+00099:001979.6711:02079
02080:-00056:-00035:-00043:001979.6711:02080
02081:-00032:-00048:-00075:001979.6711:02081
02082:-00058:-00061:-00085:001979.6711:02082
02083:-00045:-00056:-00061:001979.6711:02083
02084:-00049:-00076:-00016:001979.6711:02084
02085:-00042:-00095:+00080:001979.6711:02085
02086:-00038:-00098:+00123:001979.6711:02086
02087:-00011:-00071:+00164:001970.1862:02087
02088:+00019:-00061:+00182:001970.1862:02088
02089:+00072:-00031:+00209:001970.1862:02089
02090:+00052:-00034:+00134:001970.1862:02090
02091:+00053:+00020:+00047:001970.1862:02091
02092:+00059:+00004:-00016:001970.1862:02092
02093:+00037:+00021:-00082:001970.1862:02093
02094:+00035:+00009:-00062:001970.1862:02094
02095:+00038:+00011:+00019:001970.1862:02095
02096:+00031:-00003:+00074:001970.1862:02096
02097:+00042:-00004:+00113:001982.9077:02097
02098:+00063:-00005:+00075:001982.9077:02098
02099:+00048:+00014:+00038:001982.9077:02099
02100:+00046:+00023:-00014:001982.9077:02100
02101:+00054:+00063:+00061:001982.9077:02101
02102:+00064:+00053:+00098:001982.9077:02102
02103:+00065:+00058:+00060:001982.9077:02103
02104:+00057:+00065:-00018:001982.9077:02104
02105:+00042:+00045:+00006:001982.9077:02105
02106:+00030:+00027:-00072:001982.9077:02106
02107:-00007:+00027:+00144:002056.7795:02107
02108:+00046:+00020:+00020:002056.7795:02108
02109:-00004:-00002:-00132:002056.7795:02109
02110:+00016:+00004:-00018:002056.7795:02110
02111:+00111:-00020:+00122:002056.7795:02111
02112:+00072:-00048:-00020:002056.7795:02112
02113:+00085:-00017:-00018:002056.7795:02113
02114:+00145:+00005:+00031:002056.7795:02114
02115:+00089:+00020:+00036:002056.7795:02115
02116:+00092:+00006:+00042:002011.5346:02116
02117:+00099:+00008:+00068:002011.5346:02117
02118:+00069:+00001:-00062:002011.5346:02118
02119:+00069:+00006:-00089:002011.5346:02119
02120:+00057:-00031:-00031:002011.5346:02120
02121:+00038:-00042:-00062:002011.5346:02121
02122:+00031:-00048:-00009:002011.5346:02122
02123:+00005:-00043:+00052:002011.5346:02123
02124:-00007:-00065:+00058:002011.5346:02124
02125:-00004:-00062:+00070:002011.5346:02125
02126:-00037:-00058:+00075:002005.1456:02126
02127:-00041:-00078:+00102:002005.1456:02127
02128:-00061:-00068:+00067:002005.1456:02128
02129:-00072:-00077:+00056:002005.1456:02129
02130:-00060:-00072:+00030:002005.1456:02130
02131:-00066:-00079:+00036:002005.1456:02131
02132:-00044:-00092:+00014:002005.1456:02132
02133:-00020:-00074:+00029:002005.1456:02133
02134:-00012:-00098:+00019:002005.1456:02134
02135:+00027:-00095:+00017:002005.1456:02135
02136:+00063:-00108:+00009:002056.8093:02136
02137:+00063:-00095:+00011:002056.8093:02137
02138:+00049:-00084:+00030:002056.8093:02138
02139:+00064:-00091:+00099:002056.8093:02139
02140:+00035:-00091:+00049:002056.8093:02140
02141:+00051:-00063:+00028:002056.8093:02141
02142:+00055:-00042:+00010:002056.8093:02142
02143:+00053:-00028:+00047:002056.8093:02143
02144:+00063:-00039:+00071:002056.8093:02144
02145:+00035:-00036:+00030:002056.8093:02145
02146:+00042:-00039:+00031:001992.2463:02146
02147:+00029:-00025:+00023:001992.2463:02147
02148:-00006:-00047:+00131:001992.2463:02148
02149:+00020:-00035:+00049:001992.2463:02149
02150:-00016:-00061:-00002:001992.2463:02150
02151:-00022:-00031:-00016:001992.2463:02151
02152:+00013:-00050:-00006:001992.2463:02152
02153:-00001:+00003:-00037:001992.2463:02153
02154:-00007:-00008:-00058:001992.2463:02154
02155:+00006:+00038:-00010:001992.2463:02155
02156:+00033:+00027:+00002:001964.2426:02156
02157:+00040:+00050:-00020:001964.2426:02157
02158:+00081:+00050:+00050:001964.2426:02158
02159:+00081:+00023:+00059:001964.2426:02159
02160:+00089:+00015:-00011:001964.2426:02160
02161:+00087:+00051:-00039:001964.2426:02161
02162:+00110:+00048:-00056:001964.2426:02162
02163:+00103:+00062:-00051:001964.2426:02163
02164:+00107:+00062:-00046:001964.2426:02164
02165:+00101:+00064:-00007:001964.2426:02165
02166:+00102:+00043:-00064:001992.1547:02166
02167:+00104:+00054:+00025:001992.1547:02167
02168:+00066:+00062:+00020:001992.1547:02168
02169:+00021:+00068:-00028:001992.1547:02169
02170:+00011:+00051:-00055:001992.1547:02170
02171:+00013:+00058:-00065:001992.1547:02171
02172:-00018:+00064:-00089:001992.1547:02172
02173:-00018:+00068:-00105:001992.1547:02173
02174:-00055:+00031:-00046:001992.1547:02174
02175:-00051:+00045:-00013:001992.1547:02175
02176:-00048:+00024:-00053:001992.1547:02176
02177:-00054:+00062:-00047:001901.0411:02177
02178:-00053:+00040:-00023:001901.0411:02178
02179:-00052:+00028:-00058:001901.0411:02179
02180:-00014:+00028:-00081:001901.0411:02180
02181:-00012:+00049:-00035:001901.0411:02181
02182:+00001:+00035:-00039:001901.0411:02182
02183:-00012:+00048:-00091:001901.0411:02183
02184:+00005:+00050:-00050:001901.0411:02184
02185:+00015:+00025:-00033:001901.0411:02185
02186:+00010:+00029:-00009:001901.0411:02186
02187:+00001:+00048:+00007:001901.0411:02187
02188:-00036:+00025:+00003:001842.7436:02188
02189:-00055:+00013:-00007:001842.7436:02189
02190:-00047:+00009:-00075:001842.7436:02190
02191:-00066:-00006:-00049:001842.7436:02191
02192:-00097:-00016:-00075:001842.7436:02192
02193:-00107:-00017:-00020:001842.7436:02193
02194:-00127:-00008:-00025:001842.7436:02194
02195:-00151:-00013:-00006:001842.7436:02195
02196:-00142:-00013:-00048:001842.7436:02196
02197:-00163:-00011:-00024:001842.7436:02197
02198:-00138:-00037:+00008:001842.7436:02198
02199:-00145:-00011:-00015:001844.2575:02199
02200:-00120:-00010:+00022:001844.2575:02200
02201:-00109:-00031:+00053:001844.2575:02201
02202:-00090:-00031:+00040:001844.2575:02202
02203:-00087:-00023:-00008:001844.2575:02203
02204:-00051:-00020:-00026:001844.2575:02204
02205:-00044:-00009:-00011:001844.2575:02205
02206:-00025:-00009:+00010:001844.2575:02206
02207:+00000:-00035:+00021:001844.2575:02207
02208:-00010:-00024:+00025:001844.2575:02208
02209:+00014:-00012:+00045:001844.2575:02209
02210:+00010:-00009:-00005:001751.2697:02210
02211:-00006:-00010:+00022:001751.2697:02211
02212:-00009:-00016:-00017:001751.2697:02212
02213:-00002:-00012:+00047:001751.2697:02213
02214:-00039:-00028:+00072:001751.2697:02214
02215:-00049:-00026:+00048:001751.2697:02215
02216:-00088:-00042:+00035:001751.2697:02216
02217:-00108:-00053:-00028:001751.2697:02217
02218:-00109:-00028:+00021:001751.2697:02218
02219:-00118:-00025:+00044:001751.2697:02219
02220:-00134:-00028:+00033:001751.2697:02220
02221:-00109:-00051:+00052:001751.2697:02221
02222:-00094:-00026:+00004:001702.3205:02222
02223:-00093:-00037:-00041:001702.3205:02223
02224:-00079:-00019:-00006:001702.3205:02224
02225:-00066:+00022:+00000:001702.3205:02225
02226:-00055:+00020:+00026:001702.3205:02226
02227:-00041:+00020:+00099:001702.3205:02227
02228:-00013:+00031:+00094:001702.3205:02228
02229:-00055:+00023:-00043:001702.3205:02229
02230:-00059:+00023:+00007:001702.3205:02230
02231:-00067:+00017:+00009:001702.3205:02231
02232:-00074:+00005:-00061:001702.3205:02232
02233:-00078:+00004:-00047:001737.9813:02233
02234:-00107:+00004:+00060:001737.9813:02234
02235:-00110:-00011:+00025:001737.9813:02235
02236:-00105:+00000:+00011:001737.9813:02236
02237:-00076:-00001:+00014:001737.9813:02237
02238:-00079:+00016:-00004:001737.9813:02238
02239:-00076:+00019:-00033:001737.9813:02239
02240:-00031:+00030:+00005:001737.9813:02240
02241:-00015:+00047:+00046:001737.9813:02241
02242:-00024:+00056:+00065:001737.9813:02242
02243:-00024:+00054:+00041:001737.9813:02243
02244:-00027:+00060:+00017:001737.9813:02244
02245:-00028:+00043:-00051:001719.8171:02245
02246:-00016:+00064:-00089:001719.8171:02246
02247:-00004:+00064:-00031:001719.8171:02247
02248:-00020:+00061:-00017:001719.8171:02248
02249:-00042:+00044:-00017:001719.8171:02249
02250:-00035:+00082:-00008:001719.8171:02250
02251:-00049:+00059:-00014:001719.8171:02251
02252:-00063:+00057:-00029:001719.8171:02252
02253:-00084:+00043:-00017:001719.8171:02253
02254:-00062:+00057:-00044:001719.8171:02254
02255:-00097:+00043:+00005:001719.8171:02255
02256:-00087:+00049:+00051:001749.9710:02256
02257:-00074:+00047:-00003:001749.9710:02257
02258:-00075:+00053:-00028:001749.9710:02258
02259:-00085:+00036:-00011:001749.9710:02259
02260:-00083:+00028:-00058:001749.9710:02260
02261:-00088:+00015:-00045:001749.9710:02261
02262:-00066:+00017:+00027:001749.9710:02262
02263:-00074:+00017:+00033:001749.9710:02263
02264:-00075:+00016:-00020:001749.9710:02264
02265:-00085:+00019:-00019:001749.9710:02265
02266:-00047:+00009:-00030:001749.9710:02266
02267:-00052:+00023:-00030:001849.6331:02267
02268:-00035:+00031:-00018:001849.6331:02268
02269:-00014:+00049:+00029:001849.6331:02269
02270:-00018:+00025:+00001:001849.6331:02270
02271:-00019:+00048:-00014:001849.6331:02271
02272:-00016:+00050:+00003:001849.6331:02272
02273:-00014:+00044:-00022:001849.6331:02273
02274:-00018:+00030:-00023:001849.6331:02274
02275:-00004:+00045:+00025:001849.6331:02275
02276:-00027:+00043:+00015:001849.6331:02276
02277:-00043:+00062:-00010:001849.6331:02277
02278:-00020:+00045:+00018:001852.8757:02278
02279:-00001:+00055:+00002:001852.8757:02279
02280:-00051:+00068:-00035:001852.8757:02280
02281:-00034:+00064:+00012:001852.8757:02281
02282:-00068:+00064:+00073:001852.8757:02282
02283:-00073:+00046:-00018:001852.8757:02283
02284:-00064:+00041:-00048:001852.8757:02284
02285:-00056:+00051:-00026:001852.8757:02285
02286:-00045:+00049:-00034:001852.8757:02286
02287:-00044:+00036:-00043:001852.8757:02287
02288:-00029:+00051:+00027:001895.8049:02288
02289:-00017:+00033:+00069:001895.8049:02289
02290:-00037:+00014:+00073:001895.8049:02290
02291:-00003:+00004:+00130:001895.8049:02291
02292:-00004:-00010:+00086:001895.8049:02292
02293:-00040:-00028:+00030:001895.8049:02293
02294:-00029:-00056:+00009:001895.8049:02294
02295:-00034:-00059:-00034:001895.8049:02295
02296:-00057:-00080:-00085:001895.8049:02296
02297:-00028:-00095:-00051:001895.8049:02297
02298:-00016:-00080:-00031:001895.8049:02298
02299:-00037:-00094:+00028:001995.3151:02299
02300:-00021:-00077:+00113:001995.3151:02300
02301:+00026:-00056:+00150:001995.3151:02301
02302:+00046:-00052:+00122:001995.3151:02302
02303:+00046:-00047:+00149:001995.3151:02303
02304:+00052:-00023:+00145:001995.3151:02304
02305:+00036:+00010:+00018:001995.3151:02305
02306:+00044:-00002:-00001:001995.3151:02306
02307:+00044:+00032:-00044:001995.3151:02307
02308:+00039:+00014:-00022:001995.3151:02308
02309:+00062:+00032:-00043:001976.4257:02309
02310:+00081:+00034:+00084:001976.4257:02310
02311:+00107:+00037:+00098:001976.4257:02311
02312:+00103:+00036:+00100:001976.4257:02312
02313:+00097:+00069:+00057:001976.4257:02313
02314:+00101:+00069:-00032:001976.4257:02314
02315:+00100:+00083:-00037:001976.4257:02315
02316:+00108:+00092:-00032:001976.4257:02316
02317:+00105:+00098:-00016:001976.4257:02317
02318:+00038:+00075:-00029:001976.4257:02318
02319:+00035:+00076:-00231:001992.4093:02319
02320:+00042:+00094:+00103:001992.4093:02320
02321:+00025:+00052:+00137:001992.4093:02321
02322:-00027:+00029:-00275:001992.4093:02322
02323:-00006:+00033:-00300:001992.4093:02323
02324:+00149:+00042:+00313:001992.4093:02324
02325:+00120:-00009:+00156:001992.4093:02325
02326:+00024:+00049:-00131:001992.4093:02326
02327:+00128:+00017:+00022:001992.4093:02327
02328:+00154:+00044:+00018:002060.2407:02328
02329:+00090:-00049:-00160:002060.2407:02329
02330:+00092:+00019:+00059:002060.2407:02330
02331:+00069:-00070:+00030:002060.2407:02331
02332:+00048:-00065:-00066:002060.2407:02332
02333:+00032:-00102:+00042:002060.2407:02333
02334:+00025:-00075:+00132:002060.2407:02334
02335:-00012:-00100:+00054:002060.2407:02335
02336:-00021:-00082:+00069:002060.2407:02336
02337:-00008:-00129:+00046:002060.2407:02337
02338:-00012:-00088:+00073:002011.5783:02338
02339:-00016:-00122:+00008:002011.5783:02339
02340:-00037:-00088:-00015:002011.5783:02340
02341:-00024:-00090:+00012:002011.5783:02341
02342:-00025:-00070:+00028:002011.5783:02342
02343:-00025:-00087:+00013:002011.5783:02343
02344:-00024:-00060:+00033:002011.5783:02344
02345:+00016:-00079:+00050:002011.5783:02345
02346:+00003:-00068:-00011:002011.5783:02346
02347:+00045:-00041:+00034:002011.5783:02347
02348:+00054:-00030:+00078:002001.9642:02348
02349:+00057:-00040:+00006:002001.9642:02349
02350:+00073:-00032:+00027:002001.9642:02350
02351:+00068:-00035:+00023:002001.9642:02351
02352:+00062:-00031:+00115:002001.9642:02352
02353:+00040:-00047:+00138:002001.9642:02353
02354:+00005:-00062:-00017:002001.9642:02354
02355:-00003:-00039:-00062:002001.9642:02355
02356:+00020:-00041:+00027:002001.9642:02356
02357:+00006:-00039:+00075:002001.9642:02357
02358:-00009:-00048:+00083:002050.1965:02358
02359:+00014:-00040:+00049:002050.1965:02359
02360:+00032:-00042:+00003:002050.1965:02360
02361:+00000:-00039:+00000:002050.1965:02361
02362:-00005:-00051:-00011:002050.1965:02362
02363:-00015:-00025:-00136:002050.1965:02363
02364:+00003:-00012:+00121:002050.1965:02364
02365:+00024:-00035:+00058:002050.1965:02365
02366:-00003:+00006:+00009:002050.1965:02366
02367:+00068:+00020:-00062:002050.1965:02367
02368:+00059:+00012:-00076:001989.0833:02368
02369:+00085:+00038:-00063:001989.0833:02369
02370:+00124:+00056:-00028:001989.0833:02370
02371:+00138:+00028:+00001:001989.0833:02371
02372:+00124:+00065:+00030:001989.0833:02372
02373:+00151:+00040:+00089:001989.0833:02373
02374:+00121:+00041:+00046:001989.0833:02374
02375:+00139:+00064:-00074:001989.0833:02375
02376:+00129:+00071:-00065:001989.0833:02376
02377:+00121:+00058:-00099:001989.0833:02377
02378:+00108:+00057:-00025:001961.1531:02378
02379:+00108:+00081:-00047:001961.1531:02379
02380:+00025:+00058:-00009:001961.1531:02380
02381:+00006:+00059:+00028:001961.1531:02381
02382:+00015:+00059:+00016:001961.1531:02382
02383:-00042:+00058:-00093:001961.1531:02383
02384:-00058:+00082:-00087:001961.1531:02384
02385:-00054:+00078:-00022:001961.1531:02385
02386:-00072:+00061:-00105:001961.1531:02386
02387:-00063:+00059:-00061:001961.1531:02387
02388:-00033:+00061:-00015:002001.6655:02388
02389:-00036:+00054:-00033:002001.6655:02389
02390:-00041:+00043:-00030:002001.6655:02390
02391:-00021:+00055:-00015:002001.6655:02391
02392:+00001:+00069:-00044:002001.6655:02392
02393:-00005:+00068:-00052:002001.6655:02393
02394:+00047:+00058:-00065:002001.6655:02394
02395:+00037:+00066:-00062:002001.6655:02395
02396:+00024:+00045:-00011:002001.6655:02396
02397:+00045:+00030:+00012:002001.6655:02397
02398:+00024:+00050:-00059:002001.6655:02398
02399:-00005:+00035:-00084:001930.4857:02399
02400:-00037:-00001:-00051:001930.4857:02400
02401:-00033:+00012:-00051:001930.4857:02401
02402:-00081:-00023:-00058:001930.4857:02402
02403:-00100:-00015:-00027:001930.4857:02403
02404:-00116:-00031:+00008:001930.4857:02404
02405:-00127:-00040:-00003:001930.4857:02405
02406:-00150:-00045:-00029:001930.4857:02406
02407:-00131:-00066:-00008:001930.4857:02407
02408:-00129:-00066:+00021:001930.4857:02408
02409:-00113:-00061:+00040:001895.8090:02409
02410:-00091:-00064:-00002:001895.8090:02410
02411:-00078:-00063:-00010:001895.8090:02411
02412:-00066:-00061:-00073:001895.8090:02412
02413:-00035:-00038:-00072:001895.8090:02413
02414:-00016:-00011:+00010:001895.8090:02414
02415:-00004:-00015:+00019:001895.8090:02415
02416:+00012:+00003:+00085:001895.8090:02416
02417:+00009:+00005:+00010:001895.8090:02417
02418:+00031:+00012:-00033:001895.8090:02418
02419:+00019:+00025:-00027:001895.8090:02419
02420:+00023:+00027:+00006:001925.5601:02420
02421:-00012:+00010:+00007:001925.5601:02421
02422:-00027:+00012:-00008:001925.5601:02422
02423:-00072:+00012:-00003:001925.5601:02423
02424:-00102:-00021:+00020:001925.5601:02424
02425:-00119:-00022:+00021:001925.5601:02425
02426:-00118:+00003:+00016:001925.5601:02426
02427:-00113:-00022:+00011:001925.5601:02427
02428:-00096:-00020:+00057:001925.5601:02428
02429:-00078:-00008:+00043:001925.5601:02429
02430:-00084:-00038:+00030:001852.9272:02430
02431:-00058:-00010:+00005:001852.9272:02431
02432:-00047:-00011:+00053:001852.9272:02432
02433:-00033:-00023:+00051:001852.9272:02433
02434:-00014:-00023:+00000:001852.9272:02434
02435:-00001:-00032:+00022:001852.9272:02435
02436:-00004:-00023:-00042:001852.9272:02436
02437:-00003:-00038:-00033:001852.9272:02437
02438:+00002:-00009:-00049:001852.9272:02438
02439:-00014:-00011:-00044:001852.9272:02439
02440:-00025:-00011:-00048:001852.9272:02440
02441:-00029:-00032:+00018:001829.2556:02441
02442:-00051:-00034:+00029:001829.2556:02442
02443:-00063:-00037:+00062:001829.2556:02443
02444:-00045:-00018:+00026:001829.2556:02444
02445:-00061:+00000:-00059:001829.2556:02445
02446:-00084:-00018:-00014:001829.2556:02446
02447:-00059:+00018:-00038:001829.2556:02447
02448:-00045:-00008:+00000:001829.2556:02448
02449:-00050:-00004:+00063:001829.2556:02449
02450:-00037:+00034:-00004:001829.2556:02450
02451:-00058:-00005:-00048:001829.2556:02451
02452:-00040:+00018:-00035:001885.4064:02452
02453:-00026:+00005:-00075:001885.4064:02453
02454:-00024:+00007:-00017:001885.4064:02454
02455:-00023:-00001:+00049:001885.4064:02455
02456:-00003:+00010:+00047:001885.4064:02456
02457:-00017:+00033:+00026:001885.4064:02457
02458:-00036:+00024:-00032:001885.4064:02458
02459:-00017:+00036:+00022:001885.4064:02459
02460:-00032:+00028:+00037:001885.4064:02460
02461:-00041:+00030:+00023:001885.4064:02461
02462:-00033:+00049:+00054:001885.4064:02462
02463:-00025:+00043:-00016:001855.6201:02463
02464:-00045:+00053:-00037:001855.6201:02464
02465:-00052:+00040:+00009:001855.6201:02465
02466:-00034:+00064:+00008:001855.6201:02466
02467:-00058:+00053:+00013:001855.6201:02467
02468:-00051:+00027:+00004:001855.6201:02468
02469:-00082:+00038:+00026:001855.6201:02469
02470:-00080:+00034:-00007:001855.6201:02470
02471:-00113:+00024:-00014:001855.6201:02471
02472:-00100:+00028:-00011:001855.6201:02472
02473:-00093:+00040:+00030:001873.0791:02473
02474:-00093:+00042:+00022:001873.0791:02474
02475:-00094:+00043:+00015:001873.0791:02475
02476:-00089:+00039:-00029:001873.0791:02476
02477:-00092:+00062:-00024:001873.0791:02477
02478:-00077:+00042:-00032:001873.0791:02478
02479:-00082:+00063:-00016:001873.0791:02479
02480:-00063:+00061:-00016:001873.0791:02480
02481:-00070:+00064:+00002:001873.0791:02481
02482:-00054:+00062:+00010:001873.0791:02482
02483:-00056:+00041:-00014:001873.0791:02483
02484:-00031:+00030:-00002:001961.3122:02484
02485:-00037:+00046:+00001:001961.3122:02485
02486:-00017:+00023:+00034:001961.3122:02486
02487:-00041:-00006:+00082:001961.3122:02487
02488:-00009:-00009:+00100:001961.3122:02488
02489:-00025:-00031:+00113:001961.3122:02489
02490:-00039:-00039:+00097:001961.3122:02490
02491:-00037:-00079:+00048:001961.3122:02491
02492:-00028:-00089:+00047:001961.3122:02492
02493:-00056:-00085:-00023:001961.3122:02493
02494:-00057:-00114:-00072:001945.5109:02494
02495:-00031:-00106:-00032:001945.5109:02495
02496:-00032:-00106:+00014:001945.5109:02496
02497:-00022:-00103:+00103:001945.5109:02497
02498:+00000:-00091:+00176:001945.5109:02498
02499:+00009:-00075:+00165:001945.5109:02499
02500:+00026:-00064:+00133:001945.5109:02500
02501:+00042:-00048:+00163:001945.5109:02501
02502:+00041:-00009:+00092:001945.5109:02502
02503:+00043:+00015:-00016:001945.5109:02503
02504:+00044:+00012:+00042:001961.1163:02504
02505:+00034:+00030:+00052:001961.1163:02505
02506:+00007:+00024:+00006:001961.1163:02506
02507:+00042:+00038:+00055:001961.1163:02507
02508:+00043:+00036:+00011:001961.1163:02508
02509:+00026:+00034:-00007:001961.1163:02509
02510:+00027:+00011:-00007:001961.1163:02510
02511:+00021:-00004:+00060:001961.1163:02511
02512:+00030:+00002:+00039:001961.1163:02512
02513:+00007:+00021:+00076:001961.1163:02513
02514:+00007:+00022:+00100:002040.2565:02514
02515:-00003:+00018:+00084:002040.2565:02515
02516:-00027:+00023:+00083:002040.2565:02516
02517:-00021:+00021:+00007:002040.2565:02517
02518:-00014:+00018:-00058:002040.2565:02518
02519:+00014:+00027:-00035:002040.2565:02519
02520:+00020:+00024:+00002:002040.2565:02520
02521:+00062:+00014:+00001:002040.2565:02521
02522:+00072:-00005:-00032:002040.2565:02522
02523:+00069:+00008:-00093:002040.2565:02523
02524:+00081:+00003:-00102:001989.0479:02524
02525:+00101:+00015:+00056:001989.0479:02525
02526:+00094:+00018:+00117:001989.0479:02526
02527:+00093:+00032:-00195:001989.0479:02527
02528:+00062:-00016:+00129:001989.0479:02528
02529:+00153:+00052:+00372:001989.0479:02529
02530:-00038:-00033:+00036:001989.0479:02530
02531:-00056:+00032:-00255:001989.0479:02531
02532:+00106:-00002:-00034:001989.0479:02532
02533:+00043:-00002:+00004:001989.0479:02533
02534:-00084:-00031:-00066:001973.5194:02534
02535:+00033:-00005:-00011:001973.5194:02535
02536:+00009:-00025:+00006:001973.5194:02536
02537:+00059:-00018:-00030:001973.5194:02537
02538:-00031:-00079:-00063:001973.5194:02538
02539:-00022:-00050:+00039:001973.5194:02539
02540:-00073:-00088:+00070:001973.5194:02540
02541:-00009:-00062:+00032:001973.5194:02541
02542:-00069:-00090:-00020:001973.5194:02542
02543:-00033:-00076:+00059:001973.5194:02543
02544:-00074:-00069:+00087:002020.7095:02544
02545:-00015:-00046:+00083:002020.7095:02545
02546:-00032:-00088:-00002:002020.7095:02546
02547:-00025:-00064:+00030:002020.7095:02547
02548:-00007:-00107:+00020:002020.7095:02548
02549:+00029:-00083:+00003:002020.7095:02549
02550:+00045:-00110:-00053:002020.7095:02550
02551:+00077:-00054:+00007:002020.7095:02551
02552:+00049:-00093:+00037:002020.7095:02552
02553:+00056:-00064:+00073:002020.7095:02553
02554:+00053:-00060:+00017:001951.5809:02554
02555:+00066:-00034:+00070:001951.5809:02555
02556:+00063:-00046:+00029:001951.5809:02556
02557:+00060:-00005:+00044:001951.5809:02557
02558:+00049:+00005:+00021:001951.5809:02558
02559:+00005:+00012:+00009:001951.5809:02559
02560:-00014:+00022:-00021:001951.5809:02560
02561:-00040:+00013:-00004:001951.5809:02561
02562:-00047:+00004:-00032:001951.5809:02562
02563:-00055:-00002:-00022:001951.5809:02563
02564:-00040:-00020:-00076:001951.5809:02564
02565:+00009:-00003:+00105:001919.0383:02565
02566:-00009:-00032:+00016:001919.0383:02566
02567:-00010:+00000:+00039:001919.0383:02567
02568:+00012:-00033:-00011:001919.0383:02568
02569:-00007:-00020:-00004:001919.0383:02569
02570:+00027:-00017:-00025:001919.0383:02570
02571:+00005:+00009:+00018:001919.0383:02571
02572:+00029:-00008:-00048:001919.0383:02572
02573:+00041:+00026:+00024:001919.0383:02573
02574:+00067:+00016:-00003:001919.0383:02574
02575:+00076:+00034:+00028:001937.3155:02575
02576:+00066:+00026:-00033:001937.3155:02576
02577:+00074:+00025:-00016:001937.3155:02577
02578:+00072:+00047:-00081:001937.3155:02578
02579:+00040:+00079:-00031:001937.3155:02579
02580:+00065:+00082:-00004:001937.3155:02580
02581:+00045:+00074:-00009:001937.3155:02581
02582:+00054:+00113:-00076:001937.3155:02582
02583:+00040:+00115:-00069:001937.3155:02583
02584:+00019:+00120:-00025:001937.3155:02584
02585:+00004:+00140:-00047:001937.3155:02585
02586:-00022:+00154:-00061:001855.6594:02586
02587:+00002:+00136:-00034:001855.6594:02587
02588:-00024:+00119:-00047:001855.6594:02588
02589:-00020:+00100:-00077:001855.6594:02589
02590:-00053:+00093:-00077:001855.6594:02590
02591:-00017:+00075:-00057:001855.6594:02591
02592:-00043:+00057:-00105:001855.6594:02592
02593:-00037:+00049:-00075:001855.6594:02593
02594:-00046:+00036:+00007:001855.6594:02594
02595:-00046:+00008:-00059:001855.6594:02595
02596:-00073:+00009:-00041:001855.6594:02596
02597:-00050:+00021:-00049:001808.0960:02597
02598:-00060:+00022:-00029:001808.0960:02598
02599:-00061:+00014:-00024:001808.0960:02599
02600:-00071:+00015:-00039:001808.0960:02600
02601:-00066:+00037:-00052:001808.0960:02601
02602:-00047:+00037:-00056:001808.0960:02602
02603:-00066:+00022:-00020:001808.0960:02603
02604:-00049:+00021:-00026:001808.0960:02604
02605:-00063:+00015:-00006:001808.0960:02605
02606:-00061:+00008:-00040:001808.0960:02606
02607:-00084:-00001:-00043:001808.0960:02607
02608:-00083:+00016:-00030:001833.5773:02608
02609:-00099:+00020:-00002:001833.5773:02609
02610:-00099:+00014:+00029:001833.5773:02610
02611:-00087:+00018:+00001:001833.5773:02611
02612:-00100:+00018:-00005:001833.5773:02612
02613:-00080:-00007:+00025:001833.5773:02613
02614:-00076:-00017:+00006:001833.5773:02614
02615:-00079:-00020:+00033:001833.5773:02615
02616:-00073:-00048:+00069:001833.5773:02616
02617:-00084:-00024:+00035:001833.5773:02617
02618:-00076:-00053:+00067:001833.5773:02618
02619:-00065:-00042:+00029:001766.1604:02619
02620:-00063:-00064:+00040:001766.1604:02620
02621:-00066:-00068:+00005:001766.1604:02621
02622:-00066:-00044:+00050:001766.1604:02622
02623:-00050:-00057:+00070:001766.1604:02623
02624:-00059:-00043:+00004:001766.1604:02624
02625:-00064:-00027:+00035:001766.1604:02625
02626:-00070:-00052:+00100:001766.1604:02626
02627:-00075:-00026:+00067:001766.1604:02627
02628:-00099:-00027:+00051:001766.1604:02628
02629:-00095:-00050:+00099:001766.1604:02629
02630:-00129:-00028:+00063:001754.8699:02630
02631:-00148:-00039:-00021:001754.8699:02631
02632:-00121:-00038:+00003:001754.8699:02632
02633:-00121:-00038:+00041:001754.8699:02633
02634:-00106:-00028:+00073:001754.8699:02634
02635:-00099:+00001:+00062:001754.8699:02635
02636:-00062:-00002:+00028:001754.8699:02636
02637:-00070:+00022:+00017:001754.8699:02637
02638:-00052:+00037:-00010:001754.8699:02638
02639:-00038:+00066:-00014:001754.8699:02639
02640:-00013:+00044:-00018:001754.8699:02640
02641:+00005:+00088:-00006:001820.4172:02641
02642:+00025:+00076:+00066:001820.4172:02642
02643:+00024:+00093:+00088:001820.4172:02643
02644:+00028:+00113:+00001:001820.4172:02644
02645:+00004:+00114:+00021:001820.4172:02645
02646:+00003:+00104:-00027:001820.4172:02646
02647:-00022:+00112:-00075:001820.4172:02647
02648:-00017:+00103:-00075:001820.4172:02648
02649:-00054:+00096:-00028:001820.4172:02649
02650:-00082:+00083:+00010:001820.4172:02650
02651:-00062:+00082:-00033:001820.4172:02651
02652:-00059:+00059:-00023:001801.9451:02652
02653:-00071:+00066:-00063:001801.9451:02653
02654:-00082:+00069:-00094:001801.9451:02654
02655:-00061:+00045:-00042:001801.9451:02655
02656:-00072:+00024:+00002:001801.9451:02656
02657:-00060:+00036:-00013:001801.9451:02657
02658:-00082:+00023:-00027:001801.9451:02658
02659:-00073:-00001:+00000:001801.9451:02659
02660:-00062:+00002:-00045:001801.9451:02660
02661:-00056:+00002:-00091:001801.9451:02661
02662:-00048:-00033:-00038:001801.9451:02662
02663:-00048:-00036:-00030:001826.5755:02663
02664:-00072:-00025:-00023:001826.5755:02664
02665:-00049:-00050:-00010:001826.5755:02665
02666:-00047:-00049:-00005:001826.5755:02666
02667:-00035:-00052:-00031:001826.5755:02667
02668:-00057:-00052:-00010:001826.5755:02668
02669:-00047:-00064:-00018:001826.5755:02669
02670:-00040:-00026:-00035:001826.5755:02670
02671:-00028:-00010:+00013:001826.5755:02671
02672:-00009:+00001:+00018:001826.5755:02672
02673:+00007:-00003:+00026:001826.5755:02673
02674:+00030:+00027:-00009:001919.6936:02674
02675:+00011:+00049:+00010:001919.6936:02675
02676:+00015:+00066:+00010:001919.6936:02676
02677:+00016:+00064:-00001:001919.6936:02677
02678:-00002:+00066:+00020:001919.6936:02678
02679:-00019:+00084:+00029:001919.6936:02679
02680:-00016:+00072:-00012:001919.6936:02680
02681:-00052:+00086:-00033:001919.6936:02681
02682:-00057:+00109:-00001:001919.6936:02682
02683:-00030:+00129:-00037:001919.6936:02683
02684:-00068:+00116:-00036:001912.6500:02684
02685:-00056:+00125:+00022:001912.6500:02685
02686:-00043:+00125:+00018:001912.6500:02686
02687:-00032:+00114:+00084:001912.6500:02687
02688:-00039:+00076:+00129:001912.6500:02688
02689:-00038:+00083:+00080:001912.6500:02689
02690:-00034:+00053:+00047:001912.6500:02690
02691:-00037:+00024:+00035:001912.6500:02691
02692:-00028:+00016:+00009:001912.6500:02692
02693:-00030:-00035:+00035:001912.6500:02693
02694:-00039:-00053:-00015:001912.6500:02694
02695:-00055:-00056:-00029:001948.9157:02695
02696:-00053:-00097:+00010:001948.9157:02696
02697:-00043:-00094:+00024:001948.9157:02697
02698:-00028:-00102:+00077:001948.9157:02698
02699:-00021:-00108:+00155:001948.9157:02699
02700:+00000:-00129:+00161:001948.9157:02700
02701:+00008:-00103:+00177:001948.9157:02701
02702:+00020:-00090:+00141:001948.9157:02702
02703:+00061:-00095:+00054:001948.9157:02703
02704:+00040:-00082:-00027:001948.9157:02704
02705:+00066:-00058:-00059:002030.4178:02705
02706:+00077:-00057:+00000:002030.4178:02706
02707:+00084:-00061:+00078:002030.4178:02707
02708:+00095:-00041:+00094:002030.4178:02708
02709:+00084:-00051:+00081:002030.4178:02709
02710:+00082:-00029:+00072:002030.4178:02710
02711:+00092:-00024:+00035:002030.4178:02711
02712:+00076:-00020:+00068:002030.4178:02712
02713:+00037:+00003:+00058:002030.4178:02713
02714:+00024:+00013:+00046:002005.0477:02714
02715:+00041:+00022:+00040:002005.0477:02715
02716:+00040:+00046:+00001:002005.0477:02716
02717:+00061:+00065:-00018:002005.0477:02717
02718:+00061:+00062:-00045:002005.0477:02718
02719:+00036:+00050:-00075:002005.0477:02719
02720:+00094:+00066:-00043:002005.0477:02720
02721:+00070:+00058:+00180:002005.0477:02721
02722:+00061:+00029:+00101:002005.0477:02722
02723:+00003:+00098:-00114:002005.0477:02723
02724:+00040:+00034:-00130:001998.7143:02724
02725:+00077:+00072:+00091:001998.7143:02725
02726:+00082:+00078:+00195:001998.7143:02726
02727:+00012:+00063:+00061:001998.7143:02727
02728:+00009:+00029:-00183:001998.7143:02728
02729:+00062:+00071:-00084:001998.7143:02729
02730:+00033:+00029:-00016:001998.7143:02730
02731:-00017:+00024:+00009:001998.7143:02731
02732:+00015:+00021:-00017:001998.7143:02732
02733:+00020:+00017:-00004:001998.7143:02733
02734:+00025:-00012:-00094:002056.7919:02734
02735:+00032:-00024:-00006:002056.7919:02735
02736:-00009:-00097:-00005:002056.7919:02736
02737:-00012:-00075:-00064:002056.7919:02737
02738:+00011:-00094:+00022:002056.7919:02738
02739:-00001:-00106:+00062:002056.7919:02739
02740:-00043:-00116:+00085:002056.7919:02740
02741:-00052:-00126:+00066:002056.7919:02741
02742:-00032:-00121:-00021:002056.7919:02742
02743:-00053:-00125:-00048:002056.7919:02743
02744:-00033:-00128:-00004:001995.3980:02744
02745:-00016:-00116:-00014:001995.3980:02745
02746:+00013:-00125:-00029:001995.3980:02746
02747:+00052:-00105:-00003:001995.3980:02747
02748:+00066:-00111:-00032:001995.3980:02748
02749:+00075:-00084:+00127:001995.3980:02749
02750:+00098:-00085:+00144:001995.3980:02750
02751:+00094:-00065:+00035:001995.3980:02751
02752:+00128:-00027:-00036:001995.3980:02752
02753:+00123:-00028:-00005:001995.3980:02753
02754:+00056:-00022:-00011:001964.2014:02754
02755:+00006:-00005:+00022:001964.2014:02755
02756:+00021:-00004:+00013:001964.2014:02756
02757:+00004:+00009:+00041:001964.2014:02757
02758:+00004:-00006:+00013:001964.2014:02758
02759:-00027:+00021:+00040:001964.2014:02759
02760:-00054:-00007:+00152:001964.2014:02760
02761:-00025:+00011:+00114:001964.2014:02761
02762:-00099:-00009:+00004:001964.2014:02762
02763:-00069:-00019:+00016:001964.2014:02763
02764:-00059:-00019:-00042:001998.3533:02764
02765:-00079:-00007:-00065:001998.3533:02765
02766:-00048:-00011:-00048:001998.3533:02766
02767:-00033:+00007:+00001:001998.3533:02767
02768:-00027:-00038:+00006:001998.3533:02768
02769:-00006:-00011:+00057:001998.3533:02769
02770:+00036:-00014:+00075:001998.3533:02770
02771:+00054:-00019:+00073:001998.3533:02771
02772:+00080:-00021:+00022:001998.3533:02772
02773:+00093:+00005:+00041:001998.3533:02773
02774:+00111:-00019:-00031:001998.3533:02774
02775:+00137:+00000:-00033:001912.6324:02775
02776:+00127:-00001:-00028:001912.6324:02776
02777:+00117:+00011:+00019:001912.6324:02777
02778:+00136:+00022:+00004:001912.6324:02778
02779:+00120:+00014:+00011:001912.6324:02779
02780:+00103:+00016:-00021:001912.6324:02780
02781:+00056:+00035:-00044:001912.6324:02781
02782:+00037:+00018:-00029:001912.6324:02782
02783:+00033:+00015:-00056:001912.6324:02783
02784:-00002:+00032:-00031:001912.6324:02784
02785:-00042:+00030:-00004:001864.6582:02785
02786:-00061:+00027:-00034:001864.6582:02786
02787:-00084:+00030:-00060:001864.6582:02787
02788:-00088:+00045:-00078:001864.6582:02788
02789:-00101:+00048:-00071:001864.6582:02789
02790:-00099:+00065:-00062:001864.6582:02790
02791:-00061:+00045:-00008:001864.6582:02791
02792:-00061:+00055:-00012:001864.6582:02792
02793:-00033:+00043:-00074:001864.6582:02793
02794:-00026:+00070:-00053:001864.6582:02794
02795:-00011:+00059:-00073:001864.6582:02795
02796:+00012:+00093:-00072:001876.9931:02796
02797:-00006:+00094:-00038:001876.9931:02797
02798:+00003:+00092:+00003:001876.9931:02798
02799:+00002:+00080:-00017:001876.9931:02799
02800:-00007:+00075:-00079:001876.9931:02800
02801:-00006:+00081:-00055:001876.9931:02801
02802:+00001:+00081:-00090:001876.9931:02802
02803:-00027:+00042:-00078:001876.9931:02803
02804:-00038:+00050:-00034:001876.9931:02804
02805:-00059:+00037:+00022:001876.9931:02805
02806:-00082:+00017:-00047:001876.9931:02806
02807:-00102:-00016:-00019:001786.4093:02807
02808:-00128:-00012:-00018:001786.4093:02808
02809:-00126:-00038:-00041:001786.4093:02809
02810:-00124:-00034:-00008:001786.4093:02810
02811:-00148:-00063:+00009:001786.4093:02811
02812:-00145:-00054:+00046:001786.4093:02812
02813:-00132:-00063:+00014:001786.4093:02813
02814:-00114:-00056:+00001:001786.4093:02814
02815:-00102:-00061:+00003:001786.4093:02815
02816:-00067:-00052:-00019:001786.4093:02816
02817:-00031:-00064:+00027:001786.4093:02817
02818:-00040:-00061:+00084:001786.4093:02818
02819:+00012:-00030:+00060:001735.3728:02819
02820:+00030:-00034:+00082:001735.3728:02820
02821:+00023:-00009:-00004:001735.3728:02821
02822:+00006:-00007:+00067:001735.3728:02822
02823:+00010:+00016:+00022:001735.3728:02823
02824:-00021:+00020:+00060:001735.3728:02824
02825:-00008:+00017:+00052:001735.3728:02825
02826:-00027:+00038:+00032:001735.3728:02826
02827:-00015:+00019:+00014:001735.3728:02827
02828:-00046:+00035:+00019:001735.3728:02828
02829:-00056:-00001:+00056:001735.3728:02829
02830:-00086:-00016:+00018:001762.1840:02830
02831:-00097:-00011:+00075:001762.1840:02831
02832:-00089:-00033:+00079:001762.1840:02832
02833:-00146:-00025:+00015:001762.1840:02833
02834:-00147:-00067:+00014:001762.1840:02834
02835:-00147:-00052:+00016:001762.1840:02835
02836:-00143:-00065:+00026:001762.1840:02836
02837:-00120:-00044:+00043:001762.1840:02837
02838:-00092:-00064:+00069:001762.1840:02838
02839:-00079:-00054:+00070:001762.1840:02839
02840:-00087:-00062:+00041:001762.1840:02840
02841:-00045:-00025:+00070:001762.1840:02841
02842:-00031:-00012:-00002:001719.8223:02842
02843:-00033:-00009:-00005:001719.8223:02843
02844:+00012:-00008:-00012:001719.8223:02844
02845:-00008:-00002:+00041:001719.8223:02845
02846:-00006:+00004:+00034:001719.8223:02846
02847:-00001:-00005:+00041:001719.8223:02847
02848:+00000:-00006:-00002:001719.8223:02848
02849:-00016:+00021:-00006:001719.8223:02849
02850:-00017:+00020:-00068:001719.8223:02850
02851:-00025:+00038:-00068:001719.8223:02851
02852:-00020:+00028:-00020:001719.8223:02852
02853:-00037:+00045:-00002:001745.0451:02853
02854:-00037:+00044:+00020:001745.0451:02854
02855:-00017:+00045:+00021:001745.0451:02855
02856:-00036:+00065:-00015:001745.0451:02856
02857:-00039:+00081:-00031:001745.0451:02857
02858:-00032:+00072:-00015:001745.0451:02858
02859:-00029:+00093:+00012:001745.0451:02859
02860:-00041:+00101:+00024:001745.0451:02860
02861:-00020:+00123:-00017:001745.0451:02861
02862:-00022:+00126:-00038:001745.0451:02862
02863:-00025:+00105:-00085:001745.0451:02863
02864:-00011:+00128:-00071:001838.8511:02864
02865:+00016:+00091:-00078:001838.8511:02865
02866:+00015:+00101:-00042:001838.8511:02866
02867:+00007:+00091:-00029:001838.8511:02867
02868:-00023:+00096:-00014:001838.8511:02868
02869:-00039:+00060:-00035:001838.8511:02869
02870:-00059:+00083:-00075:001838.8511:02870
02871:-00066:+00041:-00059:001838.8511:02871
02872:-00098:+00035:-00016:001838.8511:02872
02873:-00090:+00032:+00011:001838.8511:02873
02874:-00090:+00032:+00031:001838.8511:02874
02875:-00119:+00021:+00015:001839.1430:02875
02876:-00087:+00020:+00009:001839.1430:02876
02877:-00065:-00001:-00032:001839.1430:02877
02878:-00063:+00001:-00062:001839.1430:02878
02879:-00060:-00019:-00030:001839.1430:02879
02880:-00070:-00020:-00018:001839.1430:02880
02881:-00059:-00019:-00045:001839.1430:02881
02882:-00034:-00019:-00048:001839.1430:02882
02883:-00043:-00016:-00045:001839.1430:02883
02884:-00013:+00002:-00029:001839.1430:02884
02885:-00023:+00007:-00014:001839.1430:02885
02886:-00001:-00001:+00014:001881.4791:02886
02887:-00021:-00006:+00026:001881.4791:02887
02888:-00018:+00035:+00013:001881.4791:02888
02889:-00004:+00035:+00000:001881.4791:02889
02890:-00013:+00039:+00009:001881.4791:02890
02891:-00020:+00049:+00002:001881.4791:02891
02892:-00014:+00068:+00023:001881.4791:02892
02893:-00039:+00065:+00009:001881.4791:02893
02894:-00016:+00055:-00006:001881.4791:02894
02895:-00013:+00054:-00005:001881.4791:02895
02896:-00016:+00080:+00043:001982.7060:02896
02897:-00023:+00067:+00006:001982.7060:02897
02898:-00017:+00065:+00071:001982.7060:02898
02899:-00026:+00078:+00029:001982.7060:02899
02900:-00042:+00041:+00045:001982.7060:02900
02901:-00017:+00026:+00128:001982.7060:02901
02902:-00016:+00026:+00095:001982.7060:02902
02903:-00054:-00002:+00060:001982.7060:02903
02904:-00070:+00001:-00014:001982.7060:02904
02905:-00055:-00020:-00088:001982.7060:02905
02906:-00083:-00009:-00111:001970.1212:02906
02907:-00060:-00033:-00039:001970.1212:02907
02908:-00033:-00037:-00011:001970.1212:02908
02909:-00024:-00042:+00098:001970.1212:02909
02910:+00015:-00052:+00137:001970.1212:02910
02911:+00040:-00030:+00196:001970.1212:02911
02912:+00053:-00027:+00169:001970.1212:02912
02913:+00049:-00031:+00112:001970.1212:02913
02914:+00093:-00034:+00065:001970.1212:02914
02915:+00066:-00015:-00039:001970.1212:02915
02916:+00075:-00024:-00093:001989.1761:02916
02917:+00088:-00036:-00038:001989.1761:02917
02918:+00097:-00033:+00044:001989.1761:02918
02919:+00119:-00035:+00064:001989.1761:02919
02920:+00110:-00010:+00103:001989.1761:02920
02921:+00113:+00005:+00031:001989.1761:02921
02922:+00141:-00017:+00037:001989.1761:02922
02923:+00152:+00013:-00027:001989.1761:02923
02924:+00155:+00024:+00009:001989.1761:02924
02925:+00130:+00027:-00115:001989.1761:02925
02926:+00141:+00047:+00136:002063.4726:02926
02927:+00152:+00044:+00097:002063.4726:02927
02928:+00047:+00026:+00039:002063.4726:02928
02929:+00045:-00006:-00110:002063.4726:02929
02930:-00019:+00010:-00020:002063.4726:02930
02931:-00020:-00007:+00023:002063.4726:02931
02932:-00049:-00016:-00118:002063.4726:02932
02933:+00020:+00013:-00051:002063.4726:02933
02934:+00062:+00038:+00159:002063.4726:02934
02935:+00047:-00015:+00086:002063.4726:02935
02936:+00020:+00054:-00037:002024.6303:02936
02937:+00086:+00029:-00003:002024.6303:02937
02938:+00079:+00052:-00012:002024.6303:02938
02939:+00037:+00015:+00002:002024.6303:02939
02940:+00060:+00014:+00079:002024.6303:02940
02941:+00037:-00003:+00034:002024.6303:02941
02942:+00060:-00006:-00046:002024.6303:02942
02943:+00063:+00004:+00003:002024.6303:02943
02944:+00032:-00023:+00026:002024.6303:02944
02945:+00017:-00027:+00019:002018.0579:02945
02946:+00007:-00027:+00017:002018.0579:02946
02947:+00015:-00030:+00029:002018.0579:02947
02948:+00015:-00064:+00043:002018.0579:02948
02949:-00021:-00057:+00051:002018.0579:02949
02950:-00003:-00059:+00067:002018.0579:02950
02951:-00014:-00078:+00052:002018.0579:02951
02952:-00015:-00077:+00043:002018.0579:02952
02953:-00029:-00093:+00022:002018.0579:02953
02954:-00029:-00082:+00045:002018.0579:02954
02955:+00001:-00075:+00057:002080.4619:02955
02956:+00013:-00085:+00027:002080.4619:02956
02957:+00013:-00086:+00057:002080.4619:02957
02958:+00045:-00110:+00027:002080.4619:02958
02959:+00031:-00111:+00086:002080.4619:02959
02960:+00037:-00116:+00169:002080.4619:02960
02961:+00058:-00091:+00039:002080.4619:02961
02962:+00044:-00091:-00004:002080.4619:02962
02963:+00030:-00109:+00016:002080.4619:02963
02964:+00008:-00071:+00049:002080.4619:02964
02965:+00008:-00082:+00073:002005.0404:02965
02966:+00022:-00061:+00134:002005.0404:02966
02967:+00048:-00042:+00098:002005.0404:02967
02968:+00039:-00024:+00103:002005.0404:02968
02969:+00047:-00024:-00045:002005.0404:02969
02970:+00022:-00031:+00080:002005.0404:02970
02971:+00067:-00015:+00124:002005.0404:02971
02972:+00009:+00005:-00014:002005.0404:02972
02973:+00044:-00016:-00038:002005.0404:02973
02974:+00022:+00018:-00046:002005.0404:02974
02975:+00030:+00008:-00025:001986.0241:02975
02976:+00043:+00038:-00001:001986.0241:02976
02977:+00067:+00038:+00061:001986.0241:02977
02978:+00067:+00050:+00046:001986.0241:02978
02979:+00052:+00014:+00031:001986.0241:02979
02980:+00050:+00026:+00046:001986.0241:02980
02981:+00034:+00034:-00017:001986.0241:02981
02982:+00053:+00027:-00034:001986.0241:02982
02983:+00076:+00026:-00054:001986.0241:02983
02984:+00069:+00041:-00066:001986.0241:02984
02985:+00077:+00029:-00074:002014.2904:02985
02986:+00075:+00027:-00027:002014.2904:02986
02987:+00038:+00032:+00027:002014.2904:02987
02988:+00044:+00033:-00009:002014.2904:02988
02989:+00010:+00020:-00045:002014.2904:02989
02990:+00047:+00047:-00052:002014.2904:02990
02991:+00017:+00026:-00045:002014.2904:02991
02992:+00020:+00043:-00067:002014.2904:02992
02993:-00022:+00041:-00032:002014.2904:02993
02994:+00013:+00043:-00060:002014.2904:02994
02995:-00033:+00051:-00100:001939.5187:02995
02996:-00030:+00068:-00061:001939.5187:02996
02997:-00056:+00058:-00054:001939.5187:02997
02998:-00065:+00054:-00066:001939.5187:02998
02999:-00071:+00046:-00052:001939.5187:02999
03000:-00050:+00068:-00047:001939.5187:03000
03001:-00053:+00045:-00064:001939.5187:03001
03002:-00041:+00062:-00052:001939.5187:03002
03003:-00024:+00046:-00070:001939.5187:03003
03004:-00039:+00040:-00074:001939.5187:03004
03005:-00019:+00046:-00045:001939.5187:03005
03006:-00042:+00030:-00030:001901.5728:03006
03007:-00042:+00026:-00058:001901.5728:03007
03008:-00048:+00013:-00039:001901.5728:03008
03009:-00052:+00000:-00042:001901.5728:03009
03010:-00054:+00008:-00061:001901.5728:03010
03011:-00044:-00019:-00071:001901.5728:03011
03012:-00048:-00019:-00037:001901.5728:03012
03013:-00044:-00033:-00044:001901.5728:03013
03014:-00048:-00025:-00073:001901.5728:03014
03015:-00044:-00049:-00024:001901.5728:03015
03016:-00058:-00038:-00037:001925.5034:03016
03017:-00070:-00048:-00038:001925.5034:03017
03018:-00068:-00041:+00007:001925.5034:03018
03019:-00067:-00031:+00025:001925.5034:03019
03020:-00049:-00048:-00017:001925.5034:03020
03021:-00049:-00027:-00024:001925.5034:03021
03022:-00057:-00024:-00011:001925.5034:03022
03023:-00072:-00034:-00006:001925.5034:03023
03024:-00070:-00035:+00001:001925.5034:03024
03025:-00051:-00019:+00044:001925.5034:03025
03026:-00046:-00010:+00037:001925.5034:03026
03027:-00050:+00002:+00040:001833.7451:03027
03028:-00045:-00004:+00049:001833.7451:03028
03029:-00049:+00021:-00001:001833.7451:03029
03030:-00067:+00007:-00052:001833.7451:03030
03031:-00060:+00020:+00008:001833.7451:03031
03032:-00069:-00002:+00029:001833.7451:03032
03033:-00080:+00005:+00024:001833.7451:03033
03034:-00083:+00002:-00027:001833.7451:03034
03035:-00076:+00004:-00010:001833.7451:03035
03036:-00097:+00002:+00011:001833.7451:03036
03037:-00084:-00016:+00037:001833.7451:03037
03038:-00065:-00022:+00053:001782.3083:03038
03039:-00051:-00018:+00017:001782.3083:03039
03040:-00045:-00009:+00032:001782.3083:03040
03041:-00032:-00011:+00025:001782.3083:03041
03042:-00046:-00035:-00017:001782.3083:03042
03043:-00031:-00012:+00018:001782.3083:03043
03044:-00038:-00022:+00089:001782.3083:03044
03045:-00002:-00010:+00074:001782.3083:03045
03046:-00011:-00018:+00029:001782.3083:03046
03047:-00007:+00004:+00039:001782.3083:03047
03048:-00028:-00020:-00031:001782.3083:03048
03049:-00038:-00020:-00028:001782.3083:03049
03050:-00040:-00016:+00022:001807.3942:03050
03051:-00030:-00010:+00028:001807.3942:03051
03052:-00046:-00020:-00003:001807.3942:03052
03053:-00082:-00031:-00005:001807.3942:03053
03054:-00082:-00034:-00008:001807.3942:03054
03055:-00103:-00033:-00017:001807.3942:03055
03056:-00074:-00020:-00009:001807.3942:03056
03057:-00078:-00018:+00001:001807.3942:03057
03058:-00076:+00007:+00022:001807.3942:03058
03059:-00074:+00020:+00041:001807.3942:03059
03060:-00062:+00034:+00044:001807.3942:03060
03061:-00050:+00053:+00007:001763.6518:03061
03062:-00054:+00062:-00044:001763.6518:03062
03063:-00013:+00065:-00031:001763.6518:03063
03064:-00001:+00052:+00033:001763.6518:03064
03065:-00011:+00049:+00031:001763.6518:03065
03066:-00009:+00041:+00038:001763.6518:03066
03067:-00005:+00051:-00009:001763.6518:03067
03068:-00023:+00063:-00004:001763.6518:03068
03069:-00039:+00039:-00060:001763.6518:03069
03070:-00014:+00049:-00028:001763.6518:03070
03071:-00042:+00049:-00022:001763.6518:03071
03072:-00030:+00065:+00025:001782.3386:03072
03073:-00033:+00068:+00047:001782.3386:03073
03074:-00048:+00058:+00017:001782.3386:03074
03075:-00070:+00084:+00008:001782.3386:03075
03076:-00084:+00083:+00021:001782.3386:03076
03077:-00087:+00077:-00028:001782.3386:03077
03078:-00103:+00060:-00001:001782.3386:03078
03079:-00099:+00069:+00004:001782.3386:03079
03080:-00103:+00059:+00004:001782.3386:03080
03081:-00079:+00056:+00006:001782.3386:03081
03082:-00080:+00060:-00030:001782.3386:03082
03083:-00076:+00057:-00003:001874.2294:03083
03084:-00080:+00045:+00003:001874.2294:03084
03085:-00103:+00043:+00001:001874.2294:03085
03086:-00098:+00040:-00001:001874.2294:03086
03087:-00097:+00038:+00025:001874.2294:03087
03088:-00088:+00026:-00017:001874.2294:03088
03089:-00102:+00035:-00022:001874.2294:03089
03090:-00066:+00038:+00012:001874.2294:03090
03091:-00059:+00011:+00079:001874.2294:03091
03092:-00046:+00033:+00035:001874.2294:03092
03093:-00051:+00034:+00039:001872.3885:03093
03094:-00023:+00008:+00018:001872.3885:03094
03095:-00016:+00024:-00039:001872.3885:03095
03096:-00028:+00038:-00042:001872.3885:03096
03097:-00021:+00027:+00032:001872.3885:03097
03098:-00025:+00047:+00002:001872.3885:03098
03099:-00024:+00050:-00012:001872.3885:03099
03100:-00001:+00042:+00017:001872.3885:03100
03101:-00020:+00040:-00022:001872.3885:03101
03102:-00003:+00047:+00015:001872.3885:03102
03103:-00008:+00027:+00066:001872.3885:03103
03104:-00002:+00029:+00050:001907.3065:03104
03105:-00016:+00017:+00052:001907.3065:03105
03106:-00013:+00019:+00029:001907.3065:03106
03107:-00032:-00031:+00063:001907.3065:03107
03108:-00044:-00027:+00052:001907.3065:03108
03109:-00066:-00045:+00031:001907.3065:03109
03110:-00046:-00060:+00067:001907.3065:03110
03111:-00066:-00084:+00023:001907.3065:03111
03112:-00062:-00094:-00032:001907.3065:03112
03113:-00051:-00091:-00033:001907.3065:03113
03114:-00036:-00092:+00020:002004.7401:03114
03115:-00018:-00098:-00001:002004.7401:03115
03116:+00007:-00093:+00092:002004.7401:03116
03117:+00021:-00077:+00128:002004.7401:03117
03118:+00060:-00045:+00131:002004.7401:03118
03119:+00072:-00027:+00107:002004.7401:03119
03120:+00079:-00033:+00067:002004.7401:03120
03121:+00073:-00036:+00024:002004.7401:03121
03122:+00073:-00015:+00012:002004.7401:03122
03123:+00069:-00015:+00040:002004.7401:03123
03124:+00074:-00022:-00012:001992.2321:03124
03125:+00077:-00022:+00017:001992.2321:03125
03126:+00083:+00007:+00038:001992.2321:03126
03127:+00072:-00003:+00021:001992.2321:03127
03128:+00074:+00018:+00037:001992.2321:03128
03129:+00068:+00011:+00051:001992.2321:03129
03130:+00075:+00047:+00038:001992.2321:03130
03131:+00051:+00043:+00046:001992.2321:03131
03132:+00055:+00065:+00057:001992.2321:03132
03133:+00056:+00065:-00018:001992.2321:03133
03134:+00026:+00067:-00064:001995.5463:03134
03135:+00000:+00055:-00068:001995.5463:03135
03136:-00011:+00068:-00100:001995.5463:03136
03137:+00000:+00060:-00005:001995.5463:03137
03138:+00001:+00044:+00012:001995.5463:03138
03139:-00012:+00045:-00184:001995.5463:03139
03140:+00012:+00056:+00021:001995.5463:03140
03141:+00054:+00048:+00068:001995.5463:03141
03142:+00008:+00011:+00007:001995.5463:03142
03143:+00108:+00038:-00064:001995.5463:03143
03144:+00117:+00024:+00010:002063.5126:03144
03145:+00083:+00053:-00063:002063.5126:03145
03146:+00092:+00025:+00015:002063.5126:03146
03147:+00067:+00032:+00054:002063.5126:03147
03148:+00069:+00022:+00018:002063.5126:03148
03149:+00078:-00008:-00042:002063.5126:03149
03150:+00041:-00031:+00007:002063.5126:03150
03151:+00047:-00046:+00035:002063.5126:03151
03152:+00016:-00066:+00021:002063.5126:03152
03153:-00024:-00061:+00039:002021.3538:03153
03154:-00051:-00088:+00026:002021.3538:03154
03155:-00051:-00084:+00015:002021.3538:03155
03156:-00078:-00110:+00012:002021.3538:03156
03157:-00100:-00111:-00014:002021.3538:03157
03158:-00065:-00110:-00015:002021.3538:03158
03159:-00061:-00109:+00051:002021.3538:03159
03160:-00032:-00110:+00017:002021.3538:03160
03161:-00042:-00082:+00013:002021.3538:03161
03162:+00022:-00072:+00034:002021.3538:03162
03163:+00025:-00077:+00073:002008.3586:03163
03164:+00056:-00062:+00005:002008.3586:03164
03165:+00067:-00055:-00013:002008.3586:03165
03166:+00085:-00064:-00009:002008.3586:03166
03167:+00101:-00042:-00045:002008.3586:03167
03168:+00102:-00040:+00102:002008.3586:03168
03169:+00095:-00063:+00163:002008.3586:03169
03170:+00075:-00053:+00047:002008.3586:03170
03171:+00054:-00062:-00059:002008.3586:03171
03172:+00061:-00048:-00039:002008.3586:03172
03173:+00048:-00035:-00029:002056.8120:03173
03174:+00042:-00036:+00013:002056.8120:03174
03175:-00010:-00013:+00073:002056.8120:03175
03176:-00008:-00020:+00057:002056.8120:03176
03177:-00027:-00013:+00007:002056.8120:03177
03178:-00033:-00008:+00119:002056.8120:03178
03179:-00022:-00008:+00060:002056.8120:03179
03180:-00066:-00033:+00010:002056.8120:03180
03181:-00005:-00011:-00055:002056.8120:03181
03182:-00009:-00021:-00033:002056.8120:03182
03183:+00010:+00011:-00019:002001.8344:03183
03184:+00021:+00053:+00028:002001.8344:03184
03185:+00077:+00036:+00002:002001.8344:03185
03186:+00103:+00067:+00010:002001.8344:03186
03187:+00099:+00040:+00003:002001.8344:03187
03188:+00099:+00046:+00055:002001.8344:03188
03189:+00098:+00046:+00009:002001.8344:03189
03190:+00097:+00055:-00004:002001.8344:03190
03191:+00083:+00069:-00091:002001.8344:03191
03192:+00087:+00054:-00008:002001.8344:03192
03193:+00081:+00041:-00027:001970.3773:03193
03194:+00040:+00059:-00009:001970.3773:03194
03195:+00058:+00068:-00064:001970.3773:03195
03196:+00022:+00071:-00077:001970.3773:03196
03197:+00011:+00073:-00074:001970.3773:03197
03198:-00023:+00081:-00048:001970.3773:03198
03199:-00041:+00070:-00024:001970.3773:03199
03200:-00028:+00081:-00027:001970.3773:03200
03201:-00052:+00080:-00040:001970.3773:03201
03202:-00037:+00096:-00056:001970.3773:03202
03203:-00034:+00085:-00079:002007.9141:03203
03204:-00017:+00077:-00104:002007.9141:03204
03205:-00025:+00072:-00077:002007.9141:03205
03206:-00026:+00060:-00020:002007.9141:03206
03207:+00001:+00082:-00023:002007.9141:03207
03208:+00011:+00078:-00051:002007.9141:03208
03209:-00007:+00058:-00041:002007.9141:03209
03210:+00007:+00044:-00118:002007.9141:03210
03211:-00006:+00058:-00047:002007.9141:03211
03212:+00014:+00045:-00044:002007.9141:03212
03213:-00014:+00066:-00061:002007.9141:03213
03214:-00037:+00051:-00028:001933.4849:03214
03215:-00054:+00046:-00034:001933.4849:03215
03216:-00064:+00035:-00060:001933.4849:03216
03217:-00085:+00029:-00032:001933.4849:03217
03218:-00087:-00002:+00006:001933.4849:03218
03219:-00115:-00007:-00014:001933.4849:03219
03220:-00117:+00004:+00022:001933.4849:03220
03221:-00113:+00003:-00022:001933.4849:03221
03222:-00105:-00020:-00062:001933.4849:03222
03223:-00104:-00020:-00009:001933.4849:03223
03224:-00114:-00017:+00053:001910.2482:03224
03225:-00092:-00034:+00041:001910.2482:03225
03226:-00076:-00033:+00019:001910.2482:03226
03227:-00085:-00032:+00000:001910.2482:03227
03228:-00065:-00047:-00004:001910.2482:03228
03229:-00050:-00030:+00019:001910.2482:03229
03230:-00031:-00049:+00028:001910.2482:03230
03231:-00014:-00050:+00054:001910.2482:03231
03232:-00020:-00061:+00067:001910.2482:03232
03233:-00012:-00052:+00032:001910.2482:03233
03234:-00010:-00045:+00015:001955.2597:03234
03235:+00001:-00050:+00048:001955.2597:03235
03236:+00000:-00066:+00042:001955.2597:03236
03237:-00015:-00054:+00035:001955.2597:03237
03238:-00055:-00063:+00042:001955.2597:03238
03239:-00066:-00056:+00016:001955.2597:03239
03240:-00081:-00060:+00009:001955.2597:03240
03241:-00104:-00064:+00042:001955.2597:03241
03242:-00090:-00079:+00066:001955.2597:03242
03243:-00112:-00041:+00057:001955.2597:03243
03244:-00092:-00066:+00057:001955.2597:03244
03245:-00076:-00038:+00067:001895.1988:03245
03246:-00065:-00020:+00036:001895.1988:03246
03247:-00070:-00007:-00001:001895.1988:03247
03248:-00044:+00022:+00015:001895.1988:03248
03249:-00054:+00024:+00041:001895.1988:03249
03250:-00041:+00047:+00040:001895.1988:03250
03251:-00038:+00049:+00000:001895.1988:03251
03252:-00024:+00063:+00009:001895.1988:03252
03253:-00020:+00059:-00036:001895.1988:03253
03254:-00017:+00060:-00060:001895.1988:03254
03255:-00023:+00077:-00014:001881.5340:03255
03256:-00041:+00083:-00011:001881.5340:03256
03257:-00054:+00044:+00019:001881.5340:03257
03258:-00054:+00056:+00030:001881.5340:03258
03259:-00049:+00046:-00032:001881.5340:03259
03260:-00086:+00066:-00024:001881.5340:03260
03261:-00061:+00039:-00045:001881.5340:03261
03262:-00067:+00063:+00027:001881.5340:03262
03263:-00061:+00041:+00041:001881.5340:03263
03264:-00031:+00052:+00008:001881.5340:03264
03265:-00052:+00028:-00050:001881.5340:03265
03266:-00028:+00048:-00136:001943.2305:03266
03267:-00039:+00038:-00092:001943.2305:03267
03268:-00020:+00009:+00013:001943.2305:03268
03269:-00039:+00009:+00018:001943.2305:03269
03270:-00024:+00007:+00021:001943.2305:03270
03271:-00027:+00001:-00018:001943.2305:03271
03272:-00039:+00003:-00079:001943.2305:03272
03273:-00031:+00007:-00070:001943.2305:03273
03274:-00036:+00002:-00017:001943.2305:03274
03275:-00058:-00016:-00032:001943.2305:03275
03276:-00035:-00020:-00041:001915.5985:03276
03277:-00032:+00004:+00028:001915.5985:03277
03278:-00049:-00001:-00062:001915.5985:03278
03279:-00059:+00001:-00078:001915.5985:03279
03280:-00044:+00006:+00001:001915.5985:03280
03281:-00030:+00018:-00017:001915.5985:03281
03282:-00051:-00002:-00042:001915.5985:03282
03283:-00040:+00023:-00001:001915.5985:03283
03284:-00056:+00021:-00022:001915.5985:03284
03285:-00044:-00002:+00005:001915.5985:03285
03286:-00063:+00034:-00008:001915.5985:03286
03287:-00070:+00025:-00018:001930.9067:03287
03288:-00076:+00032:-00003:001930.9067:03288
03289:-00083:+00050:+00030:001930.9067:03289
03290:-00068:+00036:+00067:001930.9067:03290
03291:-00044:+00035:+00092:001930.9067:03291
03292:-00059:+00036:+00094:001930.9067:03292
03293:-00032:+00008:+00084:001930.9067:03293
03294:-00056:+00006:+00038:001930.9067:03294
03295:-00058:+00015:-00027:001930.9067:03295
03296:-00040:-00008:-00032:001930.9067:03296
03297:-00032:-00016:+00008:002014.3260:03297
03298:-00041:-00023:+00068:002014.3260:03298
03299:-00022:-00034:+00134:002014.3260:03299
03300:+00012:-00050:+00091:002014.3260:03300
03301:+00028:-00050:+00076:002014.3260:03301
03302:+00046:-00045:+00098:002014.3260:03302
03303:+00008:-00048:+00117:002014.3260:03303
03304:+00008:-00067:+00106:002014.3260:03304
03305:+00011:-00052:+00147:002014.3260:03305
03306:+00010:-00023:+00110:002014.3260:03306
03307:+00011:-00012:+00093:001985.9232:03307
03308:+00016:-00022:+00130:001985.9232:03308
03309:+00016:-00013:+00053:001985.9232:03309
03310:-00011:-00031:+00019:001985.9232:03310
03311:+00012:-00010:+00069:001985.9232:03311
03312:+00016:-00031:+00009:001985.9232:03312
03313:+00011:-00028:-00007:001985.9232:03313
03314:+00032:-00025:-00004:001985.9232:03314
03315:+00046:-00027:+00004:001985.9232:03315
03316:+00033:-00037:+00080:001985.9232:03316
03317:+00031:-00015:+00176:001992.3808:03317
03318:+00061:-00011:+00132:001992.3808:03318
03319:+00039:+00001:+00060:001992.3808:03319
03320:+00045:-00003:+00040:001992.3808:03320
03321:+00042:+00018:+00032:001992.3808:03321
03322:+00025:-00002:-00043:001992.3808:03322
03323:+00019:+00019:-00037:001992.3808:03323
03324:+00072:+00038:-00060:001992.3808:03324
03325:+00095:+00026:+00106:001992.3808:03325
03326:+00100:+00038:+00062:002060.1481:03326
03327:+00117:+00051:-00071:002060.1481:03327
03328:+00108:+00005:-00051:002060.1481:03328
03329:+00126:+00012:-00018:002060.1481:03329
03330:+00070:+00000:+00023:002060.1481:03330
03331:+00087:+00029:+00033:002060.1481:03331
03332:+00027:-00003:-00005:002060.1481:03332
03333:+00031:+00014:-00249:002060.1481:03333
03334:-00013:-00023:-00112:002060.1481:03334
03335:+00040:+00013:+00280:002060.1481:03335
03336:-00022:-00011:-00137:001995.4289:03336
03337:-00093:+00002:-00315:001995.4289:03337
03338:+00023:-00017:+00020:001995.4289:03338
03339:+00050:-00006:+00096:001995.4289:03339
03340:-00062:-00025:-00001:001995.4289:03340
03341:-00024:-00052:-00014:001995.4289:03341
03342:+00046:-00040:+00038:001995.4289:03342
03343:+00026:-00030:-00025:001995.4289:03343
03344:-00012:-00044:-00050:001995.4289:03344
03345:+00001:-00063:-00005:001995.4289:03345
03346:-00002:-00058:+00063:001973.5382:03346
03347:+00018:-00041:-00003:001973.5382:03347
03348:+00001:-00078:-00005:001973.5382:03348
03349:-00012:-00069:+00079:001973.5382:03349
03350:+00015:-00077:+00034:001973.5382:03350
03351:+00025:-00079:-00020:001973.5382:03351
03352:+00019:-00077:+00005:001973.5382:03352
03353:+00027:-00045:-00020:001973.5382:03353
03354:+00012:-00092:-00019:001973.5382:03354
03355:+00006:-00094:-00027:001973.5382:03355
03356:+00032:-00092:-00060:001973.5382:03356
03357:+00033:-00081:-00011:001992.1968:03357
03358:+00023:-00069:+00135:001992.1968:03358
03359:+00016:-00068:+00075:001992.1968:03359
03360:+00029:-00061:+00036:001992.1968:03360
03361:+00036:-00015:+00004:001992.1968:03361
03362:+00027:-00030:+00006:001992.1968:03362
03363:-00006:-00033:+00024:001992.1968:03363
03364:-00009:+00002:+00053:001992.1968:03364
03365:+00017:+00018:+00004:001992.1968:03365
03366:-00009:+00020:+00001:001992.1968:03366
03367:+00037:+00029:+00085:001906.8255:03367
03368:+00009:+00036:+00035:001906.8255:03368
03369:-00010:+00031:-00032:001906.8255:03369
03370:+00030:+00037:-00019:001906.8255:03370
03371:+00011:+00034:-00007:001906.8255:03371
03372:-00008:+00012:+00002:001906.8255:03372
03373:+00006:+00015:+00074:001906.8255:03373
03374:+00004:-00009:-00012:001906.8255:03374
03375:-00021:+00004:-00003:001906.8255:03375
03376:+00015:+00006:+00042:001906.8255:03376
03377:-00007:-00005:+00066:001906.8255:03377
03378:-00017:-00015:+00020:001856.4034:03378
03379:-00005:-00008:+00027:001856.4034:03379
03380:+00002:-00011:+00003:001856.4034:03380
03381:+00013:+00007:-00061:001856.4034:03381
03382:-00005:+00010:+00003:001856.4034:03382
03383:+00046:+00012:+00018:001856.4034:03383
03384:+00031:+00013:-00016:001856.4034:03384
03385:+00045:+00041:-00056:001856.4034:03385
03386:+00034:+00040:-00006:001856.4034:03386
03387:+00024:+00046:-00033:001856.4034:03387
03388:+00029:+00065:-00033:001856.4034:03388
03389:+00030:+00079:-00004:001868.7222:03389
03390:+00005:+00054:-00014:001868.7222:03390
03391:+00004:+00079:-00021:001868.7222:03391
03392:-00022:+00061:-00057:001868.7222:03392
03393:-00019:+00057:-00036:001868.7222:03393
03394:-00016:+00058:-00081:001868.7222:03394
03395:-00031:+00065:-00038:001868.7222:03395
03396:-00044:+00057:+00027:001868.7222:03396
03397:-00067:+00042:-00013:001868.7222:03397
03398:-00073:+00046:-00081:001868.7222:03398
03399:-00087:+00057:-00061:001868.7222:03399
03400:-00081:+00052:-00073:001781.3388:03400
03401:-00066:+00041:-00006:001781.3388:03401
03402:-00084:+00053:-00088:001781.3388:03402
03403:-00076:+00065:-00027:001781.3388:03403
03404:-00086:+00067:-00017:001781.3388:03404
03405:-00080:+00050:-00006:001781.3388:03405
03406:-00103:+00051:-00040:001781.3388:03406
03407:-00100:+00050:-00033:001781.3388:03407
03408:-00074:+00009:-00017:001781.3388:03408
03409:-00112:+00035:-00057:001781.3388:03409
03410:-00076:+00017:-00037:001781.3388:03410
03411:-00077:+00018:+00010:001735.3925:03411
03412:-00098:-00023:-00046:001735.3925:03412
03413:-00078:-00010:-00043:001735.3925:03413
03414:-00075:-00013:+00035:001735.3925:03414
03415:-00078:-00038:-00021:001735.3925:03415
03416:-00081:-00011:-00012:001735.3925:03416
03417:-00081:-00036:+00041:001735.3925:03417
03418:-00066:-00024:+00019:001735.3925:03418
03419:-00070:-00049:+00012:001735.3925:03419
03420:-00047:-00024:+00025:001735.3925:03420
03421:-00032:-00049:+00022:001735.3925:03421
03422:-00032:-00010:+00019:001735.3925:03422
03423:-00029:-00011:+00099:001764.6323:03423
03424:-00031:-00013:+00089:001764.6323:03424
03425:-00031:-00021:+00032:001764.6323:03425
03426:-00015:+00006:+00019:001764.6323:03426
03427:-00054:+00005:+00018:001764.6323:03427
03428:-00057:-00007:+00028:001764.6323:03428
03429:-00049:+00005:+00055:001764.6323:03429
03430:-00073:-00006:+00048:001764.6323:03430
03431:-00074:-00019:+00071:001764.6323:03431
03432:-00077:+00004:+00058:001764.6323:03432
03433:-00114:-00033:+00057:001764.6323:03433
03434:-00108:-00029:+00028:001710.3833:03434
03435:-00121:-00039:+00058:001710.3833:03435
03436:-00132:-00053:+00032:001710.3833:03436
03437:-00123:-00050:+00041:001710.3833:03437
03438:-00123:-00030:+00059:001710.3833:03438
03439:-00120:-00028:+00049:001710.3833:03439
03440:-00115:-00039:+00089:001710.3833:03440
03441:-00101:-00032:+00053:001710.3833:03441
03442:-00078:-00035:-00001:001710.3833:03442
03443:-00071:+00001:-00009:001710.3833:03443
03444:-00032:+00021:+00038:001710.3833:03444
03445:-00023:+00035:+00034:001710.3833:03445
03446:-00010:+00050:+00056:001718.7601:03446
03447:+00007:+00053:+00035:001718.7601:03447
03448:+00018:+00050:+00054:001718.7601:03448
03449:+00048:+00056:-00043:001718.7601:03449
03450:+00032:+00043:-00003:001718.7601:03450
03451:+00029:+00045:+00021:001718.7601:03451
03452:-00024:+00045:+00023:001718.7601:03452
03453:-00019:+00050:+00001:001718.7601:03453
03454:-00042:+00052:+00016:001718.7601:03454
03455:-00054:+00054:-00037:001718.7601:03455
03456:-00068:+00067:-00036:001718.7601:03456
03457:-00052:+00067:-00030:001809.9855:03457
03458:-00055:+00053:-00012:001809.9855:03458
03459:-00048:+00030:+00006:001809.9855:03459
03460:-00057:+00052:-00020:001809.9855:03460
03461:-00053:+00039:-00058:001809.9855:03461
03462:-00033:+00030:-00076:001809.9855:03462
03463:-00016:+00027:-00080:001809.9855:03463
03464:-00021:+00028:-00027:001809.9855:03464
03465:-00037:+00013:-00032:001809.9855:03465
03466:-00043:+00032:-00062:001809.9855:03466
03467:-00053:+00014:-00054:001809.9855:03467
03468:-00030:+00018:-00066:001807.1671:03468
03469:-00052:+00000:-00028:001807.1671:03469
03470:-00033:+00008:-00008:001807.1671:03470
03471:-00056:-00003:-00013:001807.1671:03471
03472:-00034:+00005:+00021:001807.1671:03472
03473:-00033:+00000:-00031:001807.1671:03473
03474:-00034:-00003:-00046:001807.1671:03474
03475:-00037:-00007:-00044:001807.1671:03475
03476:-00021:-00004:+00012:001807.1671:03476
03477:+00000:+00012:-00025:001807.1671:03477
03478:-00004:+00020:-00021:001807.1671:03478
03479:+00012:+00016:-00012:001848.1439:03479
03480:-00006:+00009:-00032:001848.1439:03480
03481:+00000:+00010:-00053:001848.1439:03481
03482:+00001:+00035:-00010:001848.1439:03482
03483:-00003:+00047:-00017:001848.1439:03483
03484:-00013:+00048:-00009:001848.1439:03484
03485:-00016:+00045:+00027:001848.1439:03485
03486:-00038:+00057:+00021:001848.1439:03486
03487:-00037:+00079:-00031:001848.1439:03487
03488:-00040:+00074:-00026:001848.1439:03488
03489:-00016:+00097:-00002:001952.1823:03489
03490:-00029:+00073:+00008:001952.1823:03490
03491:-00040:+00112:+00017:001952.1823:03491
03492:-00020:+00085:+00023:001952.1823:03492
03493:-00014:+00094:+00006:001952.1823:03493
03494:-00020:+00099:-00019:001952.1823:03494
03495:-00010:+00087:-00031:001952.1823:03495
03496:+00001:+00096:-00008:001952.1823:03496
03497:-00002:+00083:-00007:001952.1823:03497
03498:+00001:+00055:+00014:001952.1823:03498
03499:+00001:+00066:+00003:001948.5728:03499
03500:-00012:+00026:-00004:001948.5728:03500
03501:-00022:+00008:+00026:001948.5728:03501
03502:-00016:+00013:+00013:001948.5728:03502
03503:-00029:-00031:+00074:001948.5728:03503
03504:-00033:-00049:+00102:001948.5728:03504
03505:-00055:-00030:+00042:001948.5728:03505
03506:-00049:-00040:-00046:001948.5728:03506
03507:-00056:-00064:-00017:001948.5728:03507
03508:-00043:-00067:-00016:001948.5728:03508
03509:-00018:-00071:+00009:001973.4916:03509
03510:-00014:-00083:+00019:001973.4916:03510
03511:+00013:-00055:+00037:001973.4916:03511
03512:+00011:-00053:+00038:001973.4916:03512
03513:+00039:-00042:+00052:001973.4916:03513
03514:+00065:-00050:+00086:001973.4916:03514
03515:+00078:-00050:+00075:001973.4916:03515
03516:+00109:-00022:+00063:001973.4916:03516
03517:+00120:-00008:+00084:001973.4916:03517
03518:+00101:+00004:+00058:001973.4916:03518
03519:+00100:+00036:+00037:002060.1533:03519
03520:+00091:+00028:+00057:002060.1533:03520
03521:+00050:+00030:+00093:002060.1533:03521
03522:+00058:+00027:+00050:002060.1533:03522
03523:+00043:+00036:-00030:002060.1533:03523
03524:+00039:+00038:-00034:002060.1533:03524
03525:+00045:+00036:-00010:002060.1533:03525
03526:+00036:+00053:+00014:002060.1533:03526
03527:+00044:+00026:+00067:002060.1533:03527
03528:+00021:+00029:+00071:002060.1533:03528
03529:+00020:+00041:+00059:002021.3316:03529
03530:+00025:+00030:-00092:002021.3316:03530
03531:+00009:+00059:+00150:002021.3316:03531
03532:+00052:+00023:+00149:002021.3316:03532
03533:-00009:+00027:-00128:002021.3316:03533
03534:+00008:+00012:-00019:002021.3316:03534
03535:+00054:-00001:+00052:002021.3316:03535
03536:+00018:-00051:-00044:002021.3316:03536
03537:+00009:-00034:-00067:002021.3316:03537
03538:+00054:-00049:+00016:002021.3316:03538
03539:+00056:-00023:+00037:002018.0943:03539
03540:+00023:-00041:-00021:002018.0943:03540
03541:+00018:-00042:+00002:002018.0943:03541
03542:+00020:-00064:-00029:002018.0943:03542
03543:+00036:-00065:-00025:002018.0943:03543
03544:+00034:-00062:+00024:002018.0943:03544
03545:+00036:-00065:+00032:002018.0943:03545
03546:+00006:-00054:+00019:002018.0943:03546
03547:+00024:-00039:+00044:002018.0943:03547
03548:+00036:-00063:+00042:002018.0943:03548
03549:+00025:-00044:-00008:002073.6101:03549
03550:+00020:-00077:+00013:002073.6101:03550
03551:+00024:-00081:+00052:002073.6101:03551
03552:-00008:-00074:+00036:002073.6101:03552
03553:-00028:-00070:+00033:002073.6101:03553
03554:-00019:-00081:+00039:002073.6101:03554
03555:-00054:-00077:-00043:002073.6101:03555
03556:-00049:-00060:-00025:002073.6101:03556
03557:-00039:-00053:+00015:002073.6101:03557
03558:-00041:-00051:+00167:002073.6101:03558
03559:-00025:-00010:+00070:002005.0213:03559
03560:-00009:+00004:-00009:002005.0213:03560
03561:+00046:-00003:-00042:002005.0213:03561
03562:+00030:+00018:-00035:002005.0213:03562
03563:+00042:+00020:-00012:002005.0213:03563
03564:+00019:+00022:+00041:002005.0213:03564
03565:+00060:+00021:+00015:002005.0213:03565
03566:+00037:+00015:+00026:002005.0213:03566
03567:+00035:+00008:-00013:002005.0213:03567
03568:+00009:+00009:+00135:002005.0213:03568
03569:+00047:+00004:+00102:001976.6086:03569
03570:-00007:+00023:+00047:001976.6086:03570
03571:+00039:-00018:+00055:001976.6086:03571
03572:+00038:-00014:+00030:001976.6086:03572
03573:+00020:-00018:+00009:001976.6086:03573
03574:+00007:-00022:+00004:001976.6086:03574
03575:+00027:-00012:+00016:001976.6086:03575
03576:+00017:-00022:+00024:001976.6086:03576
03577:+00032:-00029:+00028:001976.6086:03577
03578:+00008:-00047:+00049:001976.6086:03578
03579:+00045:-00045:+00063:002004.7163:03579
03580:+00043:-00053:+00028:002004.7163:03580
03581:+00048:-00045:+00002:002004.7163:03581
03582:+00059:-00044:-00047:002004.7163:03582
03583:+00050:-00050:-00041:002004.7163:03583
03584:+00066:-00035:-00022:002004.7163:03584
03585:+00081:-00011:+00033:002004.7163:03585
03586:+00095:-00022:+00057:002004.7163:03586
03587:+00064:-00016:+00019:002004.7163:03587
03588:+00054:+00003:-00029:002004.7163:03588
03589:+00025:+00004:-00017:001921.5030:03589
03590:+00034:-00019:-00036:001921.5030:03590
03591:+00008:-00020:-00051:001921.5030:03591
03592:+00006:-00032:-00004:001921.5030:03592
03593:+00028:-00034:-00016:001921.5030:03593
03594:+00031:-00032:-00016:001921.5030:03594
03595:-00005:-00033:-00028:001921.5030:03595
03596:+00006:-00020:-00029:001921.5030:03596
03597:+00013:-00020:-00048:001921.5030:03597
03598:+00013:-00006:-00020:001921.5030:03598
03599:-00011:-00002:-00005:001921.5030:03599
03600:+00012:+00012:-00033:001881.4979:03600
03601:+00011:+00048:-00063:001881.4979:03601
03602:+00016:+00042:-00023:001881.4979:03602
03603:+00008:+00046:-00082:001881.4979:03603
03604:+00008:+00098:-00072:001881.4979:03604
03605:+00020:+00092:-00061:001881.4979:03605
03606:+00016:+00113:-00059:001881.4979:03606
03607:+00011:+00096:-00064:001881.4979:03607
03608:-00002:+00107:-00023:001881.4979:03608
03609:-00005:+00112:-00059:001881.4979:03609
03610:-00026:+00109:-00049:001902.3892:03610
03611:-00023:+00112:-00007:001902.3892:03611
03612:-00046:+00087:-00011:001902.3892:03612
03613:-00045:+00075:-00043:001902.3892:03613
03614:-00061:+00056:-00022:001902.3892:03614
03615:-00065:+00047:-00026:001902.3892:03615
03616:-00091:+00015:-00078:001902.3892:03616
03617:-00102:+00019:-00076:001902.3892:03617
03618:-00095:-00020:-00019:001902.3892:03618
03619:-00117:-00035:-00020:001902.3892:03619
03620:-00118:-00040:-00021:001902.3892:03620
03621:-00091:-00053:-00030:001820.4107:03621
03622:-00080:-00041:-00019:001820.4107:03622
03623:-00066:-00046:-00047:001820.4107:03623
03624:-00072:-00040:+00011:001820.4107:03624
03625:-00047:-00063:+00033:001820.4107:03625
03626:-00031:-00040:+00048:001820.4107:03626
03627:-00039:-00048:+00040:001820.4107:03627
03628:-00016:-00024:+00037:001820.4107:03628
03629:-00036:-00037:+00028:001820.4107:03629
03630:-00026:-00017:-00003:001820.4107:03630
03631:-00039:-00014:+00001:001820.4107:03631
03632:-00016:-00008:+00019:001779.8153:03632
03633:-00002:-00012:-00002:001779.8153:03633
03634:-00037:-00009:-00010:001779.8153:03634
03635:-00006:-00014:-00028:001779.8153:03635
03636:-00001:-00014:+00033:001779.8153:03636
03637:-00008:-00025:+00019:001779.8153:03637
03638:-00053:-00042:+00015:001779.8153:03638
03639:-00045:-00063:+00060:001779.8153:03639
03640:-00066:-00059:+00045:001779.8153:03640
03641:-00081:-00058:+00070:001779.8153:03641
03642:-00101:-00044:+00017:001779.8153:03642
03643:-00079:-00047:-00011:001779.8153:03643
03644:-00086:-00048:+00002:001815.1688:03644
03645:-00063:-00024:+00051:001815.1688:03645
03646:-00062:-00032:+00055:001815.1688:03646
03647:-00060:-00038:+00030:001815.1688:03647
03648:-00057:-00023:+00004:001815.1688:03648
03649:-00053:-00011:-00014:001815.1688:03649
03650:-00056:+00000:-00005:001815.1688:03650
03651:-00053:+00001:-00014:001815.1688:03651
03652:-00044:-00023:+00003:001815.1688:03652
03653:-00058:-00004:+00028:001815.1688:03653
03654:-00046:-00002:+00049:001815.1688:03654
03655:-00062:+00010:+00029:001766.1662:03655
03656:-00075:+00018:-00025:001766.1662:03656
03657:-00068:+00033:-00021:001766.1662:03657
03658:-00066:+00039:-00012:001766.1662:03658
03659:-00070:+00050:-00027:001766.1662:03659
03660:-00086:+00043:+00037:001766.1662:03660
03661:-00051:+00055:+00012:001766.1662:03661
03662:-00072:+00054:-00019:001766.1662:03662
03663:-00039:+00074:-00039:001766.1662:03663
03664:-00038:+00072:-00029:001766.1662:03664
03665:-00025:+00060:-00012:001766.1662:03665
03666:-00004:+00095:-00003:001774.7406:03666
03667:+00001:+00094:+00002:001774.7406:03667
03668:-00009:+00093:-00030:001774.7406:03668
03669:+00002:+00088:-00017:001774.7406:03669
03670:+00017:+00113:+00006:001774.7406:03670
03671:-00006:+00092:+00006:001774.7406:03671
03672:+00002:+00091:+00013:001774.7406:03672
03673:-00021:+00099:+00023:001774.7406:03673
03674:-00017:+00083:-00009:001774.7406:03674
03675:-00016:+00068:-00021:001774.7406:03675
03676:-00051:+00065:-00033:001774.7406:03676
03677:-00057:+00048:-00019:001857.7518:03677
03678:-00066:+00032:+00006:001857.7518:03678
03679:-00049:+00015:+00007:001857.7518:03679
03680:-00063:+00023:-00029:001857.7518:03680
03681:-00078:+00022:-00044:001857.7518:03681
03682:-00102:+00005:+00041:001857.7518:03682
03683:-00090:+00005:+00018:001857.7518:03683
03684:-00128:-00021:+00012:001857.7518:03684
03685:-00107:+00005:+00003:001857.7518:03685
03686:-00130:-00020:+00022:001857.7518:03686
03687:-00113:-00016:-00003:001857.7518:03687
03688:-00080:+00005:-00005:001850.1845:03688
03689:-00071:-00002:-00026:001850.1845:03689
03690:-00066:+00017:-00050:001850.1845:03690
03691:-00044:-00004:-00040:001850.1845:03691
03692:-00030:+00021:-00010:001850.1845:03692
03693:-00024:-00007:-00016:001850.1845:03693
03694:-00002:+00020:-00029:001850.1845:03694
03695:-00009:+00018:+00052:001850.1845:03695
03696:-00006:+00032:+00014:001850.1845:03696
03697:-00012:+00037:-00014:001850.1845:03697
03698:-00002:+00041:-00003:001881.5401:03698
03699:-00023:+00030:+00025:001881.5401:03699
03700:-00020:+00052:-00032:001881.5401:03700
03701:-00037:+00042:-00014:001881.5401:03701
03702:-00014:+00059:-00023:001881.5401:03702
03703:-00033:+00067:-00026:001881.5401:03703
03704:-00031:+00057:-00012:001881.5401:03704
03705:-00029:+00060:-00026:001881.5401:03705
03706:-00029:+00082:-00062:001881.5401:03706
03707:-00042:+00094:-00042:001881.5401:03707
03708:-00027:+00093:-00020:001976.6315:03708
03709:-00018:+00099:+00000:001976.6315:03709
03710:-00021:+00095:+00068:001976.6315:03710
03711:-00003:+00098:+00098:001976.6315:03711
03712:-00022:+00057:+00075:001976.6315:03712
03713:-00026:+00068:+00020:001976.6315:03713
03714:-00028:+00028:+00033:001976.6315:03714
03715:-00020:+00011:+00007:001976.6315:03715
03716:-00032:-00015:-00007:001976.6315:03716
03717:-00029:+00005:-00062:001976.6315:03717
03718:-00058:-00013:-00077:001976.6315:03718
03719:-00054:-00024:-00058:001973.2706:03719
03720:+00002:-00044:+00058:001973.2706:03720
03721:+00008:-00043:+00078:001973.2706:03721
03722:+00035:-00059:+00109:001973.2706:03722
03723:+00066:-00046:+00127:001973.2706:03723
03724:+00066:-00046:+00142:001973.2706:03724
03725:+00077:-00053:+00161:001973.2706:03725
03726:+00073:-00042:+00096:001973.2706:03726
03727:+00052:-00029:+00057:001973.2706:03727
03728:+00021:-00049:+00004:001973.2706:03728
03729:+00038:-00046:-00006:001992.3715:03729
03730:+00059:-00040:-00008:001992.3715:03730
03731:+00067:-00052:+00018:001992.3715:03731
03732:+00082:-00039:+00050:001992.3715:03732
03733:+00092:-00049:+00068:001992.3715:03733
03734:+00094:-00015:+00079:001992.3715:03734
03735:+00090:-00018:+00077:001992.3715:03735
03736:+00083:+00009:+00081:001992.3715:03736
03737:+00117:+00030:+00075:001992.3715:03737
03738:+00134:+00062:-00074:002066.9086:03738
03739:+00095:+00068:+00045:002066.9086:03739
03740:+00106:+00052:+00003:002066.9086:03740
03741:+00008:+00057:-00052:002066.9086:03741
03742:-00004:+00027:-00264:002066.9086:03742
03743:-00012:+00028:+00114:002066.9086:03743
03744:+00099:+00027:+00300:002066.9086:03744
03745:+00007:+00005:+00084:002066.9086:03745
03746:+00035:+00011:-00146:002066.9086:03746
03747:+00154:+00019:+00024:002066.9086:03747
03748:+00157:+00017:+00021:002024.6500:03748
03749:+00053:+00002:-00023:002024.6500:03749
03750:+00122:-00001:+00052:002024.6500:03750
03751:+00070:-00015:-00038:002024.6500:03751
03752:+00023:-00031:-00073:002024.6500:03752
03753:-00012:-00061:+00054:002024.6500:03753
03754:-00018:-00082:+00100:002024.6500:03754
03755:-00030:-00058:+00043:002024.6500:03755
03756:-00027:-00056:+00074:002024.6500:03756
03757:-00038:-00071:+00023:002024.6500:03757
03758:-00013:-00061:+00048:002011.6330:03758
03759:-00023:-00077:+00045:002011.6330:03759
03760:-00008:-00081:+00028:002011.6330:03760
03761:+00028:-00058:-00030:002011.6330:03761
03762:+00010:-00054:+00029:002011.6330:03762
03763:+00019:-00054:+00014:002011.6330:03763
03764:+00017:-00046:+00001:002011.6330:03764
03765:+00032:-00049:+00012:002011.6330:03765
03766:+00022:-00043:+00040:002011.6330:03766
03767:+00041:-00066:+00016:002011.6330:03767
03768:+00025:-00049:+00045:002053.4711:03768
03769:+00036:-00031:+00039:002053.4711:03769
03770:+00033:-00040:-00018:002053.4711:03770
03771:+00042:-00030:-00001:002053.4711:03771
03772:+00041:-00062:-00010:002053.4711:03772
03773:+00020:-00046:+00120:002053.4711:03773
03774:+00021:-00068:+00120:002053.4711:03774
03775:+00014:-00055:-00005:002053.4711:03775
03776:-00008:-00059:-00073:002053.4711:03776
03777:-00003:-00076:+00001:002053.4711:03777
03778:-00026:-00077:+00031:001985.8996:03778
03779:-00040:-00059:+00060:001985.8996:03779
03780:-00013:-00060:+00043:001985.8996:03780
03781:+00012:-00063:+00022:001985.8996:03781
03782:+00002:-00061:-00014:001985.8996:03782
03783:-00005:-00064:+00018:001985.8996:03783
03784:+00004:-00043:-00154:001985.8996:03784
03785:+00037:-00021:+00121:001985.8996:03785
03786:+00068:-00034:+00030:001985.8996:03786
03787:+00041:+00013:+00021:001985.8996:03787
03788:+00070:-00016:-00071:001955.0393:03788
03789:+00066:+00014:-00099:001955.0393:03789
03790:+00134:+00037:-00055:001955.0393:03790
03791:+00136:+00058:-00017:001955.0393:03791
03792:+00167:+00030:+00037:001955.0393:03792
03793:+00154:+00078:+00050:001955.0393:03793
03794:+00143:+00061:+00036:001955.0393:03794
03795:+00130:+00064:+00087:001955.0393:03795
03796:+00102:+00068:-00019:001955.0393:03796
03797:+00095:+00063:+00021:001955.0393:03797
03798:+00108:+00056:-00095:001979.7381:03798
03799:+00040:+00078:-00049:001979.7381:03799
03800:+00054:+00055:-00064:001979.7381:03800
03801:-00001:+00051:-00040:001979.7381:03801
03802:-00021:+00038:-00079:001979.7381:03802
03803:-00053:+00012:+00003:001979.7381:03803
03804:-00044:+00018:+00004:001979.7381:03804
03805:-00074:+00024:-00024:001979.7381:03805
03806:-00074:-00001:-00051:001979.7381:03806
03807:-00091:+00031:-00050:001979.7381:03807
03808:-00076:+00037:-00069:001979.7381:03808
03809:-00082:+00018:-00046:001892.3878:03809
03810:-00050:+00009:-00024:001892.3878:03810
03811:-00051:+00024:-00039:001892.3878:03811
03812:-00029:+00031:-00027:001892.3878:03812
03813:-00031:+00030:-00017:001892.3878:03813
03814:-00021:+00027:-00033:001892.3878:03814
03815:+00000:+00048:-00044:001892.3878:03815
03816:-00012:+00051:-00030:001892.3878:03816
03817:+00009:+00052:-00059:001892.3878:03817
03818:-00007:+00040:-00044:001892.3878:03818
03819:-00007:+00053:-00053:001892.3878:03819
03820:-00014:+00041:-00051:001853.7254:03820
03821:-00047:+00044:-00056:001853.7254:03821
03822:-00073:+00028:-00047:001853.7254:03822
03823:-00075:+00037:-00044:001853.7254:03823
03824:-00095:+00011:-00036:001853.7254:03824
03825:-00109:-00008:+00010:001853.7254:03825
03826:-00144:-00021:-00026:001853.7254:03826
03827:-00127:-00017:-00058:001853.7254:03827
03828:-00158:-00025:-00060:001853.7254:03828
03829:-00143:-00046:+00005:001853.7254:03829
03830:-00132:-00029:-00018:001863.2822:03830
03831:-00120:-00051:-00016:001863.2822:03831
03832:-00128:-00044:+00042:001863.2822:03832
03833:-00092:-00045:+00005:001863.2822:03833
03834:-00074:-00037:-00062:001863.2822:03834
03835:-00087:-00024:-00034:001863.2822:03835
03836:-00052:-00013:+00006:001863.2822:03836
03837:-00025:-00018:+00001:001863.2822:03837
03838:-00004:-00011:+00042:001863.2822:03838
03839:-00012:-00001:+00042:001863.2822:03839
03840:+00004:+00013:+00004:001863.2822:03840
03841:-00003:+00011:+00022:001789.0292:03841
03842:-00001:+00033:+00013:001789.0292:03842
03843:-00027:+00008:-00006:001789.0292:03843
03844:-00039:+00008:-00028:001789.0292:03844
03845:-00082:-00022:-00028:001789.0292:03845
03846:-00077:-00033:+00012:001789.0292:03846
03847:-00105:-00046:+00030:001789.0292:03847
03848:-00132:-00053:+00027:001789.0292:03848
03849:-00111:-00062:+00048:001789.0292:03849
03850:-00118:-00040:+00087:001789.0292:03850
03851:-00115:-00043:+00030:001789.0292:03851
03852:-00095:-00053:+00060:001789.0292:03852
03853:-00059:-00008:+00060:001754.8754:03853
03854:-00073:+00001:+00029:001754.8754:03854
03855:+00001:-00005:+00017:001754.8754:03855
03856:-00024:+00016:+00027:001754.8754:03856
03857:+00012:-00002:+00005:001754.8754:03857
03858:-00007:+00022:+00037:001754.8754:03858
03859:+00011:+00022:+00001:001754.8754:03859
03860:-00008:-00007:-00040:001754.8754:03860
03861:-00039:-00004:-00024:001754.8754:03861
03862:-00030:+00002:-00008:001754.8754:03862
03863:-00083:-00033:-00007:001754.8754:03863
03864:-00092:-00021:+00039:001802.2934:03864
03865:-00112:-00031:+00081:001802.2934:03865
03866:-00111:-00015:+00044:001802.2934:03866
03867:-00124:+00003:+00021:001802.2934:03867
03868:-00109:-00002:+00020:001802.2934:03868
03869:-00116:+00007:+00015:001802.2934:03869
03870:-00117:+00016:-00031:001802.2934:03870
03871:-00084:+00013:-00001:001802.2934:03871
03872:-00068:+00016:+00016:001802.2934:03872
03873:-00067:-00004:-00026:001802.2934:03873
03874:-00042:+00002:-00002:001802.2934:03874
03875:-00021:+00006:-00060:001776.2896:03875
03876:-00022:-00022:-00009:001776.2896:03876
03877:+00012:+00010:-00030:001776.2896:03877
03878:-00006:+00022:+00016:001776.2896:03878
03879:-00002:-00004:+00038:001776.2896:03879
03880:-00010:+00038:+00020:001776.2896:03880
03881:+00000:+00066:+00039:001776.2896:03881
03882:-00024:+00053:+00002:001776.2896:03882
03883:-00017:+00060:-00018:001776.2896:03883
03884:-00017:+00058:+00018:001776.2896:03884
03885:-00037:+00054:+00025:001776.2896:03885
03886:-00044:+00067:-00014:001805.5069:03886
03887:-00056:+00064:+00002:001805.5069:03887
03888:-00059:+00043:-00013:001805.5069:03888
03889:-00064:+00065:-00040:001805.5069:03889
03890:-00061:+00059:-00021:001805.5069:03890
03891:-00069:+00062:+00027:001805.5069:03891
03892:-00088:+00044:+00017:001805.5069:03892
03893:-00074:+00051:+00027:001805.5069:03893
03894:-00101:+00050:-00007:001805.5069:03894
03895:-00101:+00048:-00048:001805.5069:03895
03896:-00092:+00063:-00027:001805.5069:03896
03897:-00095:+00062:+00020:001893.8830:03897
03898:-00092:+00052:+00027:001893.8830:03898
03899:-00075:+00041:+00014:001893.8830:03899
03900:-00087:+00030:-00012:001893.8830:03900
03901:-00064:+00049:-00005:001893.8830:03901
03902:-00033:+00026:-00048:001893.8830:03902
03903:-00038:+00048:-00021:001893.8830:03903
03904:-00014:+00024:-00017:001893.8830:03904
03905:+00002:+00026:+00022:001893.8830:03905
03906:+00002:+00030:-00012:001893.8830:03906
03907:-00026:+00040:-00005:001889.4973:03907
03908:-00015:+00047:+00009:001889.4973:03908
03909:-00018:+00051:+00008:001889.4973:03909
03910:-00023:+00046:+00038:001889.4973:03910
03911:-00019:+00035:+00062:001889.4973:03911
03912:+00001:+00013:+00041:001889.4973:03912
03913:-00033:+00019:-00006:001889.4973:03913
03914:-00020:+00015:-00037:001889.4973:03914
03915:-00040:+00006:-00002:001889.4973:03915
03916:-00021:+00018:+00042:001889.4973:03916
03917:-00031:-00013:+00046:001889.4973:03917
03918:-00001:-00022:+00073:001924.9685:03918
03919:-00037:-00028:-00006:001924.9685:03919
03920:-00036:-00040:-00014:001924.9685:03920
03921:-00017:-00064:+00006:001924.9685:03921
03922:+00003:-00064:+00072:001924.9685:03922
03923:-00021:-00081:+00049:001924.9685:03923
03924:-00015:-00079:+00054:001924.9685:03924
03925:-00015:-00060:+00015:001924.9685:03925
03926:-00027:-00095:+00058:001924.9685:03926
03927:-00013:-00092:+00005:001924.9685:03927
03928:-00022:-00077:+00046:002024.0020:03928
03929:-00008:-00083:+00088:002024.0020:03929
03930:-00009:-00041:+00121:002024.0020:03930
03931:+00058:-00051:+00147:002024.0020:03931
03932:+00034:-00031:+00145:002024.0020:03932
03933:+00057:-00036:+00078:002024.0020:03933
03934:+00039:+00002:-00007:002024.0020:03934
03935:+00050:-00007:-00028:002024.0020:03935
03936:+00041:+00016:-00012:002024.0020:03936
03937:+00065:+00023:+00015:002024.0020:03937
03938:+00074:+00016:+00058:002001.8728:03938
03939:+00080:-00003:+00038:002001.8728:03939
03940:+00055:+00023:+00004:002001.8728:03940
03941:+00051:+00014:+00010:002001.8728:03941
03942:+00033:+00029:-00001:002001.8728:03942
03943:+00021:+00048:+00032:002001.8728:03943
03944:+00041:+00049:+00009:002001.8728:03944
03945:+00028:+00041:-00026:002001.8728:03945
03946:+00020:+00040:-00005:002001.8728:03946
03947:+00062:+00063:-00001:002001.8728:03947
03948:+00021:+00038:-00034:002008.3659:03948
03949:+00035:+00042:+00030:002008.3659:03949
03950:+00046:-00003:-00046:002008.3659:03950
03951:+00075:+00013:-00071:002008.3659:03951
03952:+00135:+00016:-00040:002008.3659:03952
03953:+00135:+00038:+00001:002008.3659:03953
03954:+00125:+00023:-00059:002008.3659:03954
03955:+00113:+00028:-00060:002008.3659:03955
03956:+00102:+00009:-00094:002008.3659:03956
03957:+00081:-00001:-00039:002070.2551:03957
03958:+00051:-00031:+00007:002070.2551:03958
03959:-00005:-00035:+00058:002070.2551:03959
03960:+00000:-00063:+00019:002070.2551:03960
03961:-00005:-00029:+00015:002070.2551:03961
03962:-00043:-00046:-00003:002070.2551:03962
03963:-00038:-00045:+00006:002070.2551:03963
03964:-00057:-00076:+00025:002070.2551:03964
03965:-00045:-00078:+00029:002070.2551:03965
03966:-00020:-00058:+00055:002070.2551:03966
03967:-00052:-00064:+00043:002011.5443:03967
03968:-00056:-00063:-00018:002011.5443:03968
03969:-00032:-00065:-00034:002011.5443:03969
03970:-00039:-00040:-00034:002011.5443:03970
03971:-00038:-00067:-00008:002011.5443:03971
03972:-00029:-00062:+00058:002011.5443:03972
03973:-00039:-00066:+00086:002011.5443:03973
03974:-00013:-00064:+00067:002011.5443:03974
03975:+00028:-00037:-00004:002011.5443:03975
03976:+00047:-00038:+00006:002011.5443:03976
03977:+00076:-00053:+00040:001979.7729:03977
03978:+00094:-00031:+00020:001979.7729:03978
03979:+00107:-00041:+00036:001979.7729:03979
03980:+00090:-00040:+00012:001979.7729:03980
03981:+00092:-00065:+00130:001979.7729:03981
03982:+00076:-00076:+00128:001979.7729:03982
03983:+00045:-00071:+00061:001979.7729:03983
03984:+00044:-00080:+00002:001979.7729:03984
03985:+00006:-00078:+00048:001979.7729:03985
03986:+00011:-00061:+00035:001979.7729:03986
03987:-00022:-00057:+00026:002011.1245:03987
03988:+00007:-00064:+00025:002011.1245:03988
03989:-00007:-00030:+00021:002011.1245:03989
03990:+00013:-00050:+00021:002011.1245:03990
03991:+00002:-00015:-00030:002011.1245:03991
03992:+00022:+00007:+00128:002011.1245:03992
03993:+00001:-00009:+00101:002011.1245:03993
03994:+00026:+00035:-00017:002011.1245:03994
03995:+00044:+00011:-00010:002011.1245:03995
03996:+00023:+00046:-00036:002011.1245:03996
03997:+00049:+00039:-00037:002011.1245:03997
03998:+00064:+00056:+00035:001945.5447:03998
03999:+00082:+00065:+00016:001945.5447:03999
04000:+00105:+00091:-00007:001945.5447:04000
04001:+00102:+00095:+00043:001945.5447:04001
04002:+00121:+00112:+00007:001945.5447:04002
04003:+00090:+00092:-00075:001945.5447:04003
04004:+00068:+00116:-00075:001945.5447:04004
04005:+00032:+00074:-00104:001945.5447:04005
04006:+00028:+00112:-00003:001945.5447:04006
04007:+00032:+00063:-00018:001945.5447:04007
04008:-00008:+00084:-00011:001907.3237:04008
04009:+00012:+00058:-00049:001907.3237:04009
04010:-00008:+00090:-00063:001907.3237:04010
04011:-00001:+00108:-00108:001907.3237:04011
04012:-00036:+00087:-00107:001907.3237:04012
04013:-00020:+00075:-00044:001907.3237:04013
04014:-00014:+00084:-00062:001907.3237:04014
04015:-00021:+00081:-00064:001907.3237:04015
04016:+00001:+00070:-00057:001907.3237:04016
04017:+00011:+00072:-00051:001907.3237:04017
04018:+00003:+00083:-00089:001940.3087:04018
04019:+00008:+00094:-00049:001940.3087:04019
04020:+00023:+00092:-00064:001940.3087:04020
04021:+00006:+00073:-00043:001940.3087:04021
04022:+00016:+00078:-00041:001940.3087:04022
04023:-00012:+00061:-00060:001940.3087:04023
04024:-00013:+00064:-00071:001940.3087:04024
04025:-00031:+00044:-00079:001940.3087:04025
04026:-00052:+00029:-00034:001940.3087:04026
04027:-00084:+00015:-00033:001940.3087:04027
04028:-00100:+00009:-00040:001940.3087:04028
04029:-00112:+00015:-00049:001861.2597:04029
04030:-00135:+00003:-00043:001861.2597:04030
04031:-00150:-00019:-00061:001861.2597:04031
04032:-00125:+00006:-00008:001861.2597:04032
04033:-00120:-00011:-00016:001861.2597:04033
04034:-00111:-00008:+00037:001861.2597:04034
04035:-00112:-00038:+00006:001861.2597:04035
04036:-00090:-00036:-00012:001861.2597:04036
04037:-00086:-00038:-00031:001861.2597:04037
04038:-00063:-00037:-00002:001861.2597:04038
04039:-00048:-00037:+00009:001861.2597:04039
04040:-00071:-00027:+00066:001823.9492:04040
04041:-00050:-00055:+00032:001823.9492:04041
04042:-00048:-00056:+00072:001823.9492:04042
04043:-00044:-00061:-00004:001823.9492:04043
04044:-00047:-00058:-00028:001823.9492:04044
04045:-00053:-00070:+00023:001823.9492:04045
04046:-00067:-00079:+00057:001823.9492:04046
04047:-00047:-00086:+00075:001823.9492:04047
04048:-00059:-00096:+00066:001823.9492:04048
04049:-00066:-00079:+00031:001823.9492:04049
04050:-00065:-00080:+00036:001823.9492:04050
04051:-00050:-00067:+00037:001863.2740:04051
04052:-00058:-00054:+00034:001863.2740:04052
04053:-00082:-00076:+00074:001863.2740:04053
04054:-00047:-00041:+00045:001863.2740:04054
04055:-00044:-00041:+00072:001863.2740:04055
04056:-00044:-00031:+00036:001863.2740:04056
04057:-00046:-00017:+00001:001863.2740:04057
04058:-00031:+00005:+00018:001863.2740:04058
04059:-00066:-00005:+00061:001863.2740:04059
04060:-00048:+00018:+00015:001863.2740:04060
04061:-00048:+00031:+00030:001863.2740:04061
04062:-00067:+00039:-00013:001799.4077:04062
04063:-00051:+00051:-00016:001799.4077:04063
04064:-00033:+00057:+00035:001799.4077:04064
04065:-00039:+00070:+00035:001799.4077:04065
04066:-00030:+00083:+00012:001799.4077:04066
04067:-00053:+00074:-00005:001799.4077:04067
04068:-00055:+00099:-00023:001799.4077:04068
04069:-00066:+00075:-00071:001799.4077:04069
04070:-00032:+00094:-00054:001799.4077:04070
04071:-00028:+00074:-00004:001799.4077:04071
04072:-00032:+00056:+00032:001799.4077:04072
04073:-00043:+00064:+00039:001808.1585:04073
04074:-00041:+00063:-00037:001808.1585:04074
04075:-00049:+00053:-00090:001808.1585:04075
04076:-00071:+00023:-00038:001808.1585:04076
04077:-00047:+00031:-00028:001808.1585:04077
04078:-00049:+00002:-00030:001808.1585:04078
04079:-00064:-00031:-00027:001808.1585:04079
04080:-00050:-00035:+00027:001808.1585:04080
04081:-00044:-00015:-00054:001808.1585:04081
04082:-00047:-00024:-00050:001808.1585:04082
04083:-00001:-00034:-00036:001808.1585:04083
04084:-00003:-00036:-00046:001888.3105:04084
04085:+00002:-00040:-00017:001888.3105:04085
04086:+00014:-00025:-00010:001888.3105:04086
04087:-00009:-00028:-00048:001888.3105:04087
04088:-00022:-00026:-00038:001888.3105:04088
04089:-00043:-00037:-00033:001888.3105:04089
04090:-00035:-00035:-00008:001888.3105:04090
04091:-00044:-00014:-00001:001888.3105:04091
04092:-00044:-00020:+00030:001888.3105:04092
04093:-00059:+00004:-00018:001888.3105:04093
04094:-00050:+00032:-00051:001875.2269:04094
04095:-00044:+00030:-00046:001875.2269:04095
04096:-00052:+00043:-00046:001875.2269:04096
04097:-00054:+00065:-00003:001875.2269:04097
04098:-00051:+00064:+00051:001875.2269:04098
04099:-00054:+00061:+00084:001875.2269:04099
04100:-00070:+00069:-00006:001875.2269:04100
04101:-00060:+00072:-00040:001875.2269:04101
04102:-00044:+00076:-00031:001875.2269:04102
04103:-00067:+00087:-00014:001875.2269:04103
04104:-00048:+00075:+00019:001875.2269:04104
04105:-00068:+00097:+00084:001898.7241:04105
04106:-00060:+00076:+00040:001898.7241:04106
04107:-00064:+00093:+00022:001898.7241:04107
04108:-00063:+00074:+00013:001898.7241:04108
04109:-00070:+00075:+00021:001898.7241:04109
04110:-00047:+00058:-00005:001898.7241:04110
04111:-00067:+00083:-00014:001898.7241:04111
04112:-00041:+00077:+00012:001898.7241:04112
04113:-00039:+00045:+00013:001898.7241:04113
04114:-00003:+00048:+00048:001898.7241:04114
04115:+00016:+00026:+00093:001992.2272:04115
04116:+00004:+00022:+00121:001992.2272:04116
04117:+00011:+00006:+00082:001992.2272:04117
04118:-00011:-00013:+00072:001992.2272:04118
04119:-00027:-00025:+00010:001992.2272:04119
04120:-00036:-00059:-00003:001992.2272:04120
04121:-00036:-00083:+00032:001992.2272:04121
04122:-00028:-00126:+00094:001992.2272:04122
04123:-00055:-00138:+00062:001992.2272:04123
04124:-00070:-00133:+00031:001992.2272:04124
04125:-00054:-00120:-00002:001979.6403:04125
04126:-00057:-00132:+00052:001979.6403:04126
04127:-00018:-00142:+00098:001979.6403:04127
04128:-00024:-00119:+00111:001979.6403:04128
04129:+00004:-00102:+00144:001979.6403:04129
04130:+00020:-00090:+00092:001979.6403:04130
04131:+00024:-00091:+00063:001979.6403:04131
04132:+00036:-00063:+00084:001979.6403:04132
04133:+00077:-00027:+00062:001979.6403:04133
04134:+00076:-00036:+00054:001979.6403:04134
04135:+00049:-00018:+00054:002002.0145:04135
04136:+00056:+00000:+00028:002002.0145:04136
04137:+00049:+00007:-00011:002002.0145:04137
04138:+00091:+00027:+00000:002002.0145:04138
04139:+00082:+00077:-00013:002002.0145:04139
04140:+00086:+00058:+00034:002002.0145:04140
04141:+00111:+00055:+00020:002002.0145:04141
04142:+00083:+00057:-00020:002002.0145:04142
04143:+00078:+00078:-00019:002002.0145:04143
04144:+00063:+00084:-00008:002002.0145:04144
04145:+00048:+00075:-00010:002077.1000:04145
04146:+00015:+00076:-00232:002077.1000:04146
04147:+00030:+00056:+00102:002077.1000:04147
04148:+00074:+00069:+00183:002077.1000:04148
04149:-00056:+00028:+00017:002077.1000:04149
04150:-00020:+00052:-00198:002077.1000:04150
04151:-00022:+00016:-00146:002077.1000:04151
04152:-00016:+00014:-00262:002077.1000:04152
04153:-00020:+00010:-00014:002077.1000:04153
04154:+00066:+00027:+00256:002027.9738:04154
04155:+00029:+00034:-00201:002027.9738:04155
04156:+00075:+00023:-00280:002027.9738:04156
04157:+00171:+00013:+00022:002027.9738:04157
04158:+00129:-00036:+00013:002027.9738:04158
04159:+00121:-00011:+00052:002027.9738:04159
04160:+00123:-00027:+00037:002027.9738:04160
04161:+00133:-00025:+00055:002027.9738:04161
04162:+00079:-00030:-00028:002027.9738:04162
04163:+00049:-00032:+00047:002027.9738:04163
04164:+00016:-00052:+00029:002011.6596:04164
04165:-00007:-00054:-00044:002011.6596:04165
04166:-00036:-00094:+00010:002011.6596:04166
04167:-00051:-00071:+00059:002011.6596:04167
04168:-00114:-00089:+00073:002011.6596:04168
04169:-00110:-00084:+00021:002011.6596:04169
04170:-00102:-00087:-00015:002011.6596:04170
04171:-00098:-00070:-00010:002011.6596:04171
04172:-00091:-00074:+00010:002011.6596:04172
04173:-00081:-00069:+00051:002011.6596:04173
04174:-00073:-00070:+00056:002050.2583:04174
04175:-00054:-00077:+00059:002050.2583:04175
04176:-00011:-00080:+00082:002050.2583:04176
04177:-00008:-00053:+00002:002050.2583:04177
04178:+00021:-00044:-00017:002050.2583:04178
04179:+00054:-00043:-00027:002050.2583:04179
04180:+00079:-00064:+00056:002050.2583:04180
04181:+00090:-00045:+00167:002050.2583:04181
04182:+00040:-00059:+00077:002050.2583:04182
04183:+00049:-00044:+00040:002050.2583:04183
04184:+00076:-00042:-00019:001979.6353:04184
04185:+00072:-00052:+00004:001979.6353:04185
04186:+00045:-00062:+00034:001979.6353:04186
04187:+00035:-00066:+00079:001979.6353:04187
04188:+00021:-00056:+00048:001979.6353:04188
04189:+00022:-00063:+00073:001979.6353:04189
04190:+00006:-00067:-00082:001979.6353:04190
04191:-00007:-00045:+00129:001979.6353:04191
04192:+00047:-00051:+00115:001979.6353:04192
04193:-00006:+00008:-00029:001979.6353:04193
04194:+00004:-00005:-00066:001948.9654:04194
04195:+00009:+00012:-00008:001948.9654:04195
04196:+00004:+00009:-00019:001948.9654:04196
04197:+00010:+00049:+00018:001948.9654:04197
04198:+00052:+00062:-00012:001948.9654:04198
04199:+00051:+00073:+00032:001948.9654:04199
04200:+00078:+00080:+00028:001948.9654:04200
04201:+00024:+00092:-00001:001948.9654:04201
04202:+00058:+00086:+00035:001948.9654:04202
04203:+00034:+00111:-00082:001948.9654:04203
04204:+00003:+00097:-00084:001948.9654:04204
04205:+00055:+00106:-00054:001979.7567:04205
04206:+00024:+00077:-00014:001979.7567:04206
04207:+00058:+00111:-00036:001979.7567:04207
04208:+00061:+00097:-00019:001979.7567:04208
04209:+00042:+00086:-00054:001979.7567:04209
04210:+00005:+00092:-00086:001979.7567:04210
04211:+00003:+00113:-00059:001979.7567:04211
04212:+00000:+00072:-00012:001979.7567:04212
04213:-00016:+00075:-00045:001979.7567:04213
04214:-00002:+00095:-00019:001979.7567:04214
04215:-00026:+00071:-00050:001892.3793:04215
04216:-00019:+00068:-00092:001892.3793:04216
04217:-00020:+00066:-00100:001892.3793:04217
04218:-00036:+00042:-00076:001892.3793:04218
04219:-00015:+00030:-00031:001892.3793:04219
04220:-00019:+00035:-00045:001892.3793:04220
04221:-00027:+00033:-00024:001892.3793:04221
04222:-00029:+00036:-00074:001892.3793:04222
04223:-00017:+00013:-00122:001892.3793:04223
04224:-00018:+00032:-00075:001892.3793:04224
04225:-00031:-00016:-00031:001892.3793:04225
04226:-00029:-00022:+00041:001850.9550:04226
04227:-00049:-00013:+00015:001850.9550:04227
04228:-00079:-00017:-00076:001850.9550:04228
04229:-00095:-00033:-00072:001850.9550:04229
04230:-00111:-00008:-00048:001850.9550:04230
04231:-00127:-00022:-00015:001850.9550:04231
04232:-00132:-00009:-00013:001850.9550:04232
04233:-00118:+00002:+00043:001850.9550:04233
04234:-00118:+00007:-00033:001850.9550:04234
04235:-00119:-00018:-00005:001850.9550:04235
04236:-00084:-00003:-00033:001850.9550:04236
04237:-00082:+00022:+00014:001871.5274:04237
04238:-00070:-00006:+00042:001871.5274:04238
04239:-00052:-00002:+00033:001871.5274:04239
04240:-00058:-00006:+00019:001871.5274:04240
04241:-00057:+00000:+00006:001871.5274:04241
04242:-00030:+00002:-00029:001871.5274:04242
04243:-00017:+00007:+00007:001871.5274:04243
04244:-00004:-00015:+00055:001871.5274:04244
04245:-00005:-00011:+00107:001871.5274:04245
04246:-00023:-00027:+00096:001871.5274:04246
04247:-00016:-00038:+00057:001871.5274:04247
04248:-00040:-00026:+00000:001809.8620:04248
04249:-00030:-00027:-00023:001809.8620:04249
04250:-00070:-00047:-00014:001809.8620:04250
04251:-00073:-00054:+00028:001809.8620:04251
04252:-00077:-00077:+00055:001809.8620:04252
04253:-00091:-00058:+00040:001809.8620:04253
04254:-00120:-00081:+00026:001809.8620:04254
04255:-00122:-00078:+00057:001809.8620:04255
04256:-00122:-00077:+00000:001809.8620:04256
04257:-00107:-00049:+00071:001809.8620:04257
04258:-00104:-00042:+00102:001809.8620:04258
04259:-00077:-00029:+00084:001787.4967:04259
04260:-00082:-00011:+00059:001787.4967:04260
04261:-00059:-00006:+00037:001787.4967:04261
04262:-00047:+00003:-00027:001787.4967:04262
04263:-00032:+00013:-00006:001787.4967:04263
04264:-00020:+00013:-00012:001787.4967:04264
04265:-00001:+00046:+00039:001787.4967:04265
04266:+00003:+00045:-00004:001787.4967:04266
04267:+00016:+00081:+00004:001787.4967:04267
04268:+00016:+00065:-00010:001787.4967:04268
04269:-00005:+00056:-00058:001787.4967:04269
04270:+00002:+00079:-00022:001852.3773:04270
04271:-00040:+00054:+00040:001852.3773:04271
04272:-00047:+00041:+00034:001852.3773:04272
04273:-00061:+00045:-00014:001852.3773:04273
04274:-00086:+00062:-00003:001852.3773:04274
04275:-00085:+00051:-00023:001852.3773:04275
04276:-00081:+00067:-00004:001852.3773:04276
04277:-00047:+00055:+00010:001852.3773:04277
04278:-00056:+00058:-00001:001852.3773:04278
04279:-00027:+00061:-00015:001852.3773:04279
04280:-00028:+00054:-00009:001852.3773:04280
04281:-00007:+00030:-00032:001831.1676:04281
04282:-00011:+00053:-00079:001831.1676:04282
04283:+00027:+00038:-00079:001831.1676:04283
04284:+00003:+00032:-00059:001831.1676:04284
04285:-00007:+00021:-00013:001831.1676:04285
04286:-00012:+00020:-00008:001831.1676:04286
04287:-00023:+00003:-00027:001831.1676:04287
04288:-00037:+00015:-00049:001831.1676:04288
04289:-00052:-00004:-00005:001831.1676:04289
04290:-00068:+00001:+00007:001831.1676:04290
04291:-00063:+00004:+00017:001853.7131:04291
04292:-00062:+00003:+00033:001853.7131:04292
04293:-00100:-00017:-00012:001853.7131:04293
04294:-00099:-00010:-00019:001853.7131:04294
04295:-00090:-00016:-00060:001853.7131:04295
04296:-00079:-00019:+00003:001853.7131:04296
04297:-00081:+00003:+00014:001853.7131:04297
04298:-00060:-00001:+00029:001853.7131:04298
04299:-00066:+00008:-00012:001853.7131:04299
04300:-00057:+00020:-00019:001853.7131:04300
04301:-00039:+00048:-00024:001853.7131:04301
04302:-00027:+00051:+00016:001943.3530:04302
04303:-00023:+00044:-00012:001943.3530:04303
04304:-00036:+00070:+00014:001943.3530:04304
04305:-00017:+00073:-00047:001943.3530:04305
04306:-00032:+00098:-00037:001943.3530:04306
04307:-00052:+00089:-00012:001943.3530:04307
04308:-00038:+00106:+00022:001943.3530:04308
04309:-00014:+00089:+00027:001943.3530:04309
04310:-00030:+00109:+00021:001943.3530:04310
04311:-00016:+00092:+00007:001943.3530:04311
04312:-00019:+00090:-00033:001930.5750:04312
04313:-00043:+00070:-00002:001930.5750:04313
04314:-00034:+00060:+00013:001930.5750:04314
04315:-00032:+00039:+00062:001930.5750:04315
04316:-00054:+00036:+00096:001930.5750:04316
04317:-00035:-00017:+00113:001930.5750:04317
04318:-00049:-00047:+00066:001930.5750:04318
04319:-00066:-00056:+00029:001930.5750:04319
04320:-00070:-00088:+00017:001930.5750:04320
04321:-00046:-00091:-00011:001930.5750:04321
04322:-00046:-00130:-00049:001958.2078:04322
04323:-00057:-00139:-00018:001958.2078:04323
04324:-00036:-00141:+00034:001958.2078:04324
04325:+00011:-00136:+00084:001958.2078:04325
04326:-00011:-00141:+00123:001958.2078:04326
04327:+00021:-00122:+00206:001958.2078:04327
04328:+00034:-00085:+00169:001958.2078:04328
04329:+00063:-00074:+00161:001958.2078:04329
04330:+00090:-00046:+00110:001958.2078:04330
04331:+00080:-00020:+00070:001958.2078:04331
04332:+00098:-00001:+00013:002050.2854:04332
04333:+00081:+00011:+00002:002050.2854:04333
04334:+00067:+00038:+00037:002050.2854:04334
04335:+00076:+00033:+00021:002050.2854:04335
04336:+00041:+00036:+00006:002050.2854:04336
04337:+00040:+00025:+00010:002050.2854:04337
04338:+00047:+00029:+00025:002050.2854:04338
04339:+00020:+00048:+00051:002050.2854:04339
04340:+00025:+00053:+00056:002050.2854:04340
04341:+00042:+00068:+00016:002050.2854:04341
04342:+00023:+00070:+00023:002028.0429:04342
04343:+00041:+00084:+00052:002028.0429:04343
04344:+00010:+00060:-00003:002028.0429:04344
04345:+00017:+00077:-00049:002028.0429:04345
04346:+00007:+00060:-00018:002028.0429:04346
04347:+00045:+00067:-00101:002028.0429:04347
04348:+00016:+00025:+00077:002028.0429:04348
04349:+00049:+00020:+00056:002028.0429:04349
04350:+00015:+00032:-00283:002028.0429:04350
04351:+00018:-00015:-00088:002028.0429:04351
04352:+00075:-00019:+00030:002021.4736:04352
04353:+00089:+00003:+00171:002021.4736:04353
04354:+00055:+00017:+00060:002021.4736:04354
04355:+00077:+00002:-00184:002021.4736:04355
04356:+00095:-00010:-00020:002021.4736:04356
04357:+00134:-00033:+00025:002021.4736:04357
04358:+00034:-00021:+00013:002021.4736:04358
04359:+00110:-00008:-00004:002021.4736:04359
04360:+00080:-00037:-00078:002021.4736:04360
04361:+00102:-00021:-00071:002070.3413:04361
04362:+00068:-00023:-00026:002070.3413:04362
04363:+00062:-00039:+00053:002070.3413:04363
04364:+00033:-00061:+00039:002070.3413:04364
04365:+00036:-00065:+00026:002070.3413:04365
04366:-00002:-00059:+00038:002070.3413:04366
04367:-00039:-00058:+00057:002070.3413:04367
04368:-00032:-00068:+00031:002070.3413:04368
04369:-00054:-00057:+00019:002070.3413:04369
04370:-00059:-00077:+00009:002070.3413:04370
04371:-00078:-00081:+00003:001998.7199:04371
04372:-00097:-00096:+00015:001998.7199:04372
04373:-00086:-00072:+00032:001998.7199:04373
04374:-00057:-00069:+00061:001998.7199:04374
04375:-00036:-00070:+00113:001998.7199:04375
04376:+00015:-00092:+00062:001998.7199:04376
04377:+00032:-00083:+00008:001998.7199:04377
04378:+00037:-00078:+00012:001998.7199:04378
04379:+00047:-00080:-00034:001998.7199:04379
04380:+00022:-00083:+00082:001998.7199:04380
04381:+00042:-00061:+00126:001998.7199:04381
04382:+00047:-00082:+00122:001967.4368:04382
04383:+00024:-00045:+00026:001967.4368:04383
04384:+00052:-00042:+00001:001967.4368:04384
04385:+00074:-00054:+00047:001967.4368:04385
04386:+00036:-00065:+00044:001967.4368:04386
04387:+00031:-00045:+00033:001967.4368:04387
04388:+00043:-00042:+00052:001967.4368:04388
04389:+00028:-00040:-00030:001967.4368:04389
04390:-00012:-00042:+00113:001967.4368:04390
04391:+00014:-00065:+00118:001967.4368:04391
04392:-00039:-00053:+00045:001998.5629:04392
04393:-00012:-00029:-00021:001998.5629:04393
04394:+00011:+00005:-00042:001998.5629:04394
04395:-00011:+00016:-00041:001998.5629:04395
04396:+00010:+00015:-00005:001998.5629:04396
04397:+00040:+00027:-00002:001998.5629:04397
04398:+00078:+00039:-00001:001998.5629:04398
04399:+00067:+00039:+00020:001998.5629:04399
04400:+00056:+00060:+00063:001998.5629:04400
04401:+00064:+00059:+00000:001998.5629:04401
04402:+00052:+00075:-00051:001918.7084:04402
04403:+00059:+00072:-00058:001918.7084:04403
04404:+00078:+00071:-00092:001918.7084:04404
04405:+00054:+00074:-00105:001918.7084:04405
04406:+00072:+00094:-00058:001918.7084:04406
04407:+00084:+00091:-00002:001918.7084:04407
04408:+00070:+00095:-00068:001918.7084:04408
04409:+00022:+00112:-00053:001918.7084:04409
04410:+00021:+00089:-00086:001918.7084:04410
04411:-00021:+00102:-00109:001918.7084:04411
04412:+00011:+00092:-00093:001918.7084:04412
04413:-00020:+00108:-00048:001870.3591:04413
04414:-00022:+00093:-00075:001870.3591:04414
04415:-00038:+00071:-00049:001870.3591:04415
04416:-00013:+00079:-00041:001870.3591:04416
04417:-00055:+00064:-00078:001870.3591:04417
04418:-00044:+00034:-00074:001870.3591:04418
04419:-00049:+00013:-00032:001870.3591:04419
04420:-00053:+00018:-00079:001870.3591:04420
04421:-00073:+00006:-00093:001870.3591:04421
04422:-00045:+00007:-00070:001870.3591:04422
04423:-00054:-00008:-00087:001882.7413:04423
04424:-00052:-00021:-00089:001882.7413:04424
04425:-00052:-00032:-00030:001882.7413:04425
04426:-00053:-00031:-00012:001882.7413:04426
04427:-00049:-00023:-00020:001882.7413:04427
04428:-00051:-00048:+00020:001882.7413:04428
04429:-00048:-00027:+00004:001882.7413:04429
04430:-00059:-00026:-00003:001882.7413:04430
04431:-00066:-00053:+00002:001882.7413:04431
04432:-00083:-00048:+00045:001882.7413:04432
04433:-00063:-00029:-00064:001882.7413:04433
04434:-00104:-00038:-00046:001794.2729:04434
04435:-00091:-00034:+00051:001794.2729:04435
04436:-00080:-00031:+00032:001794.2729:04436
04437:-00081:-00033:-00014:001794.2729:04437
04438:-00104:-00035:+00015:001794.2729:04438
04439:-00077:-00013:+00037:001794.2729:04439
04440:-00100:-00034:+00039:001794.2729:04440
04441:-00104:-00035:+00066:001794.2729:04441
04442:-00083:-00037:+00087:001794.2729:04442
04443:-00074:-00021:+00052:001794.2729:04443
04444:-00066:-00008:+00026:001794.2729:04444
04445:-00060:-00012:+00049:001794.2729:04445
04446:-00070:-00009:+00043:001752.4895:04446
04447:-00066:-00021:-00011:001752.4895:04447
04448:-00049:+00006:+00059:001752.4895:04448
04449:-00034:-00001:+00069:001752.4895:04449
04450:-00034:-00004:+00024:001752.4895:04450
04451:-00030:-00005:+00058:001752.4895:04451
04452:-00038:+00019:+00053:001752.4895:04452
04453:-00039:+00018:+00053:001752.4895:04453
04454:-00039:-00003:+00053:001752.4895:04454
04455:-00029:+00008:+00086:001752.4895:04455
04456:-00057:+00003:+00007:001752.4895:04456
04457:-00070:-00004:-00027:001787.0947:04457
04458:-00079:-00038:+00001:001787.0947:04458
04459:-00106:-00051:+00053:001787.0947:04459
04460:-00150:-00065:-00022:001787.0947:04460
04461:-00134:-00040:+00028:001787.0947:04461
04462:-00120:-00042:+00046:001787.0947:04462
04463:-00107:-00053:+00027:001787.0947:04463
04464:-00104:-00030:-00022:001787.0947:04464
04465:-00082:-00034:+00028:001787.0947:04465
04466:-00034:-00012:+00009:001787.0947:04466
04467:-00024:-00001:+00021:001787.0947:04467
04468:+00010:+00022:+00000:001746.3729:04468
04469:-00012:+00009:+00029:001746.3729:04469
04470:-00009:+00016:-00033:001746.3729:04470
04471:+00026:+00011:-00044:001746.3729:04471
04472:+00017:+00010:-00057:001746.3729:04472
04473:-00009:+00033:-00048:001746.3729:04473
04474:+00002:+00028:-00013:001746.3729:04474
04475:-00014:+00010:-00029:001746.3729:04475
04476:-00038:+00032:-00060:001746.3729:04476
04477:-00031:+00033:-00034:001746.3729:04477
04478:-00030:+00011:-00008:001746.3729:04478
04479:-00044:+00030:-00011:001746.3729:04479
04480:-00017:+00043:+00040:001772.3134:04480
04481:-00001:+00076:+00006:001772.3134:04481
04482:-00010:+00082:+00007:001772.3134:04482
04483:+00016:+00097:-00010:001772.3134:04483
04484:+00009:+00090:-00050:001772.3134:04484
04485:+00015:+00086:-00059:001772.3134:04485
04486:-00023:+00089:-00008:001772.3134:04486
04487:-00014:+00075:-00004:001772.3134:04487
04488:-00049:+00081:-00038:001772.3134:04488
04489:-00072:+00066:-00071:001772.3134:04489
04490:-00082:+00068:-00050:001772.3134:04490
04491:-00088:+00049:-00048:001868.7963:04491
04492:-00104:+00036:+00057:001868.7963:04492
04493:-00081:+00014:+00058:001868.7963:04493
04494:-00101:+00033:+00027:001868.7963:04494
04495:-00084:+00012:+00002:001868.7963:04495
04496:-00087:+00020:-00032:001868.7963:04496
04497:-00066:+00017:-00037:001868.7963:04497
04498:-00083:-00008:-00044:001868.7963:04498
04499:-00071:-00019:+00009:001868.7963:04499
04500:-00070:-00013:-00016:001868.7963:04500
04501:-00048:-00033:+00024:001864.0769:04501
04502:-00020:-00010:+00015:001864.0769:04502
04503:+00000:-00012:+00043:001864.0769:04503
04504:-00005:-00019:+00008:001864.0769:04504
04505:-00022:+00004:+00042:001864.0769:04505
04506:+00000:+00019:+00012:001864.0769:04506
04507:-00040:+00031:-00011:001864.0769:04507
04508:-00037:+00046:+00023:001864.0769:04508
04509:-00033:+00049:+00004:001864.0769:04509
04510:-00053:+00046:-00013:001864.0769:04510
04511:-00055:+00066:+00013:001864.0769:04511
04512:-00037:+00080:-00003:001901.6115:04512
04513:-00037:+00078:-00030:001901.6115:04513
04514:-00028:+00071:-00005:001901.6115:04514
04515:-00002:+00059:+00020:001901.6115:04515
04516:-00002:+00067:+00030:001901.6115:04516
04517:-00024:+00044:+00018:001901.6115:04517
04518:-00021:+00027:+00081:001901.6115:04518
04519:-00024:-00001:+00063:001901.6115:04519
04520:-00043:+00007:+00063:001901.6115:04520
04521:-00056:-00029:+00057:001901.6115:04521
04522:-00042:-00035:+00028:002001.6608:04522
04523:-00057:-00073:+00027:002001.6608:04523
04524:-00061:-00072:-00043:002001.6608:04524
04525:-00054:-00082:-00038:002001.6608:04525
04526:-00032:-00093:-00041:002001.6608:04526
04527:-00043:-00096:+00074:002001.6608:04527
04528:+00000:-00094:+00120:002001.6608:04528
04529:-00011:-00072:+00154:002001.6608:04529
04530:+00000:-00072:+00157:002001.6608:04530
04531:+00047:-00063:+00137:002001.6608:04531
04532:+00049:-00032:+00066:001989.1474:04532
04533:+00072:-00020:+00034:001989.1474:04533
04534:+00066:-00004:-00003:001989.1474:04534
04535:+00065:+00014:+00023:001989.1474:04535
04536:+00075:+00014:+00004:001989.1474:04536
04537:+00078:+00033:-00046:001989.1474:04537
04538:+00072:+00014:-00031:001989.1474:04538
04539:+00080:+00014:+00009:001989.1474:04539
04540:+00095:+00011:-00003:001989.1474:04540
04541:+00119:+00038:+00024:001989.1474:04541
04542:+00085:+00011:+00028:002005.2296:04542
04543:+00082:+00035:-00009:002005.2296:04543
04544:+00107:+00050:+00035:002005.2296:04544
04545:+00166:+00064:+00150:002005.2296:04545
04546:+00122:+00042:+00004:002005.2296:04546
04547:+00082:+00056:-00048:002005.2296:04547
04548:+00053:+00032:-00089:002005.2296:04548
04549:+00026:+00012:-00028:002005.2296:04549
04550:+00047:+00011:-00111:002005.2296:04550
04551:+00030:+00034:-00061:002083.9780:04551
04552:+00048:-00004:-00012:002083.9780:04552
04553:-00002:+00004:-00078:002083.9780:04553
04554:+00046:+00019:+00091:002083.9780:04554
04555:+00054:+00012:+00235:002083.9780:04555
04556:+00033:+00018:-00008:002083.9780:04556
04557:+00013:+00030:-00129:002083.9780:04557
04558:+00102:+00053:+00012:002083.9780:04558
04559:+00054:+00030:+00056:002083.9780:04559
04560:+00060:+00029:-00094:002083.9780:04560
04561:+00055:+00009:-00024:002028.0086:04561
04562:+00055:+00028:-00032:002028.0086:04562
04563:+00035:+00017:-00025:002028.0086:04563
04564:+00042:-00011:-00005:002028.0086:04564
04565:-00013:-00062:+00047:002028.0086:04565
04566:+00010:-00043:+00067:002028.0086:04566
04567:-00007:-00077:+00080:002028.0086:04567
04568:+00003:-00082:+00050:002028.0086:04568
04569:-00016:-00092:+00073:002028.0086:04569
04570:-00017:-00072:+00045:002028.0086:04570
04571:-00054:-00087:+00004:001998.8312:04571
04572:-00032:-00109:+00003:001998.8312:04572
04573:-00036:-00104:+00017:001998.8312:04573
04574:-00019:-00106:+00036:001998.8312:04574
04575:+00013:-00104:-00028:001998.8312:04575
04576:+00007:-00105:-00001:001998.8312:04576
04577:+00053:-00102:+00054:001998.8312:04577
04578:+00093:-00087:+00142:001998.8312:04578
04579:+00084:-00089:+00091:001998.8312:04579
04580:+00069:-00066:+00014:001998.8312:04580
04581:+00065:-00048:-00056:002030.5125:04581
04582:+00050:-00034:+00036:002030.5125:04582
04583:+00047:-00019:+00053:002030.5125:04583
04584:+00003:+00007:+00029:002030.5125:04584
04585:+00045:-00021:+00041:002030.5125:04585
04586:+00020:+00005:+00008:002030.5125:04586
04587:+00003:-00020:-00120:002030.5125:04587
04588:-00001:-00028:-00030:002030.5125:04588
04589:+00059:-00028:+00095:002030.5125:04589
04590:-00006:-00055:+00051:002030.5125:04590
04591:+00014:-00043:-00014:001954.7724:04591
04592:-00005:-00061:+00026:001954.7724:04592
04593:+00000:-00050:-00011:001954.7724:04593
04594:-00008:-00025:-00004:001954.7724:04594
04595:+00005:+00006:+00038:001954.7724:04595
04596:+00033:-00003:+00039:001954.7724:04596
04597:+00044:+00018:-00012:001954.7724:04597
04598:+00061:+00012:-00001:001954.7724:04598
04599:+00049:+00033:+00057:001954.7724:04599
04600:+00066:+00029:+00038:001954.7724:04600
04601:+00087:+00038:+00037:001954.7724:04601
04602:+00109:+00068:+00008:001901.6051:04602
04603:+00121:+00075:-00057:001901.6051:04603
04604:+00098:+00094:-00088:001901.6051:04604
04605:+00125:+00103:-00043:001901.6051:04605
04606:+00108:+00121:+00028:001901.6051:04606
04607:+00088:+00131:+00008:001901.6051:04607
04608:+00058:+00134:-00036:001901.6051:04608
04609:+00035:+00170:-00019:001901.6051:04609
04610:+00040:+00131:-00037:001901.6051:04610
04611:-00012:+00117:-00061:001901.6051:04611
04612:-00001:+00130:-00084:001911.0709:04612
04613:-00030:+00088:-00101:001911.0709:04613
04614:-00049:+00070:-00104:001911.0709:04614
04615:-00104:+00068:-00067:001911.0709:04615
04616:-00132:+00024:-00041:001911.0709:04616
04617:-00140:+00008:-00039:001911.0709:04617
04618:-00120:+00005:-00058:001911.0709:04618
04619:-00127:-00017:-00084:001911.0709:04619
04620:-00120:-00014:-00054:001911.0709:04620
04621:-00108:-00025:+00000:001911.0709:04621
04622:-00101:-00028:-00045:001911.0709:04622
04623:-00096:-00033:-00080:001812.5473:04623
04624:-00035:-00032:-00005:001812.5473:04624
04625:-00042:-00031:-00006:001812.5473:04625
04626:-00004:-00012:-00052:001812.5473:04626
04627:-00011:-00019:-00034:001812.5473:04627
04628:+00032:-00018:-00034:001812.5473:04628
04629:+00015:+00005:-00037:001812.5473:04629
04630:+00003:+00018:-00057:001812.5473:04630
04631:-00009:+00018:-00001:001812.5473:04631
04632:-00022:+00031:-00024:001812.5473:04632
04633:-00055:+00032:-00025:001812.5473:04633
04634:-00044:+00019:+00013:001812.5473:04634
04635:-00077:+00014:+00003:001762.3485:04635
04636:-00117:-00003:+00004:001762.3485:04636
04637:-00107:+00019:+00000:001762.3485:04637
04638:-00125:-00012:+00005:001762.3485:04638
04639:-00141:-00021:+00025:001762.3485:04639
04640:-00162:-00040:+00015:001762.3485:04640
04641:-00158:-00063:+00019:001762.3485:04641
04642:-00135:-00067:-00004:001762.3485:04642
04643:-00150:-00056:-00014:001762.3485:04643
04644:-00127:-00046:+00058:001762.3485:04644
04645:-00084:-00039:+00036:001762.3485:04645
04646:-00033:-00036:+00052:001774.5611:04646
04647:-00023:-00015:+00078:001774.5611:04647
04648:-00007:-00038:+00044:001774.5611:04648
04649:+00014:+00000:+00004:001774.5611:04649
04650:+00006:-00016:+00018:001774.5611:04650
04651:+00026:-00007:+00055:001774.5611:04651
04652:+00000:-00009:+00014:001774.5611:04652
04653:-00001:-00022:+00003:001774.5611:04653
04654:-00020:-00027:+00033:001774.5611:04654
04655:-00045:-00029:+00003:001774.5611:04655
04656:-00092:-00062:+00039:001774.5611:04656
04657:-00120:-00059:+00069:001774.5611:04657
04658:-00125:-00066:+00061:001712.7988:04658
04659:-00136:-00055:+00055:001712.7988:04659
04660:-00139:-00054:+00048:001712.7988:04660
04661:-00160:-00051:+00086:001712.7988:04661
04662:-00137:-00038:+00041:001712.7988:04662
04663:-00133:-00007:+00010:001712.7988:04663
04664:-00080:-00004:-00001:001712.7988:04664
04665:-00073:+00009:-00006:001712.7988:04665
04666:-00035:+00008:+00012:001712.7988:04666
04667:-00008:+00036:+00022:001712.7988:04667
04668:-00006:+00036:+00057:001712.7988:04668
04669:+00012:+00011:+00043:001704.7122:04669
04670:-00002:+00036:-00005:001704.7122:04670
04671:-00025:+00050:-00048:001704.7122:04671
04672:-00040:+00046:-00023:001704.7122:04672
04673:-00039:+00063:+00010:001704.7122:04673
04674:-00033:+00054:+00027:001704.7122:04674
04675:-00032:+00066:+00057:001704.7122:04675
04676:-00030:+00094:+00023:001704.7122:04676
04677:-00038:+00082:-00016:001704.7122:04677
04678:-00027:+00073:-00029:001704.7122:04678
04679:-00039:+00079:-00074:001704.7122:04679
04680:-00023:+00097:-00063:001704.7122:04680
04681:-00023:+00060:-00004:001794.6912:04681
04682:-00016:+00082:+00014:001794.6912:04682
04683:-00022:+00057:+00037:001794.6912:04683
04684:-00014:+00084:-00016:001794.6912:04684
04685:-00031:+00065:-00007:001794.6912:04685
04686:-00046:+00065:-00036:001794.6912:04686
04687:-00063:+00049:-00015:001794.6912:04687
04688:-00059:+00046:+00027:001794.6912:04688
04689:-00077:+00013:-00013:001794.6912:04689
04690:-00075:+00013:-00021:001794.6912:04690
04691:-00080:+00016:-00040:001794.6912:04691
04692:-00068:+00006:-00046:001789.0637:04692
04693:-00069:-00004:-00048:001789.0637:04693
04694:-00045:-00005:-00021:001789.0637:04694
04695:-00055:-00018:+00007:001789.0637:04695
04696:-00056:-00022:+00007:001789.0637:04696
04697:-00047:-00021:+00015:001789.0637:04697
04698:-00032:-00010:+00010:001789.0637:04698
04699:-00058:-00020:+00006:001789.0637:04699
04700:-00051:-00012:+00039:001789.0637:04700
04701:-00031:-00033:-00001:001789.0637:04701
04702:-00034:-00011:+00012:001789.0637:04702
04703:-00029:-00021:+00027:001826.6711:04703
04704:-00029:-00021:+00020:001826.6711:04704
04705:-00044:-00007:+00028:001826.6711:04705
04706:-00032:+00018:+00025:001826.6711:04706
04707:-00055:+00011:-00013:001826.6711:04707
04708:-00050:+00010:+00019:001826.6711:04708
04709:-00068:+00025:+00051:001826.6711:04709
04710:-00050:+00029:+00001:001826.6711:04710
04711:-00055:+00044:+00013:001826.6711:04711
04712:-00040:+00083:+00003:001826.6711:04712
04713:-00031:+00075:-00041:001925.5972:04713
04714:-00019:+00075:+00021:001925.5972:04714
04715:-00041:+00093:-00025:001925.5972:04715
04716:-00032:+00099:-00035:001925.5972:04716
04717:+00002:+00099:+00013:001925.5972:04717
04718:+00000:+00099:+00098:001925.5972:04718
04719:-00026:+00085:+00004:001925.5972:04719
04720:-00017:+00093:-00033:001925.5972:04720
04721:-00024:+00084:+00008:001925.5972:04721
04722:-00038:+00045:+00010:001925.5972:04722
04723:-00042:+00047:-00008:001930.5036:04723
04724:-00054:+00046:+00039:001930.5036:04724
04725:-00032:+00037:+00040:001930.5036:04725
04726:-00034:+00013:+00008:001930.5036:04726
04727:-00047:-00002:+00056:001930.5036:04727
04728:-00066:+00004:+00013:001930.5036:04728
04729:-00061:-00034:+00022:001930.5036:04729
04730:-00058:-00021:-00038:001930.5036:04730
04731:-00032:-00034:-00017:001930.5036:04731
04732:-00018:-00024:+00034:001930.5036:04732
04733:-00021:-00067:+00110:001964.3096:04733
04734:-00005:-00045:+00078:001964.3096:04734
04735:+00000:-00061:+00019:001964.3096:04735
04736:+00017:-00046:-00073:001964.3096:04736
04737:+00003:-00044:-00091:001964.3096:04737
04738:+00028:-00041:-00044:001964.3096:04738
04739:+00010:-00039:+00027:001964.3096:04739
04740:+00042:-00052:+00030:001964.3096:04740
04741:+00054:-00037:+00065:001964.3096:04741
04742:+00076:-00026:+00054:001964.3096:04742
04743:+00065:-00008:+00038:002060.2207:04743
04744:+00082:+00007:+00019:002060.2207:04744
04745:+00087:+00016:+00042:002060.2207:04745
04746:+00082:+00010:+00035:002060.2207:04746
04747:+00081:+00036:+00100:002060.2207:04747
04748:+00086:+00029:+00097:002060.2207:04748
04749:+00088:+00042:+00009:002060.2207:04749
04750:+00092:+00031:-00023:002060.2207:04750
04751:+00075:+00025:-00042:002060.2207:04751
04752:+00044:+00011:-00047:002060.2207:04752
04753:+00034:+00011:-00002:002031.3088:04753
04754:+00038:+00033:+00002:002031.3088:04754
04755:+00020:+00027:-00020:002031.3088:04755
04756:+00008:+00039:-00011:002031.3088:04756
04757:+00011:+00037:+00070:002031.3088:04757
04758:-00009:+00033:+00025:002031.3088:04758
04759:-00003:+00028:-00027:002031.3088:04759
04760:-00009:+00054:-00026:002031.3088:04760
04761:-00021:+00025:-00144:002031.3088:04761
04762:+00019:+00069:+00127:002031.3088:04762
04763:+00090:+00032:+00162:002034.5903:04763
04764:+00031:+00028:-00035:002034.5903:04764
04765:+00100:+00062:-00179:002034.5903:04765
04766:+00154:+00053:+00075:002034.5903:04766
04767:+00091:-00001:-00001:002034.5903:04767
04768:+00025:-00017:-00078:002034.5903:04768
04769:+00072:-00040:+00059:002034.5903:04769
04770:+00039:-00019:+00103:002034.5903:04770
04771:+00014:-00056:+00054:002034.5903:04771
04772:-00012:-00042:+00052:002101.2507:04772
04773:-00028:-00070:+00006:002101.2507:04773
04774:-00024:-00070:+00008:002101.2507:04774
04775:-00007:-00073:+00040:002101.2507:04775
04776:-00001:-00107:+00069:002101.2507:04776
04777:-00026:-00099:+00019:002101.2507:04777
04778:+00001:-00089:+00044:002101.2507:04778
04779:+00030:-00099:+00060:002101.2507:04779
04780:+00030:-00114:+00021:002101.2507:04780
04781:+00040:-00089:+00038:002101.2507:04781
04782:+00069:-00095:+00008:002058.1657:04782
04783:+00068:-00075:+00006:002058.1657:04783
04784:+00065:-00059:+00030:002058.1657:04784
04785:+00069:-00065:+00146:002058.1657:04785
04786:+00039:-00055:+00144:002058.1657:04786
04787:+00024:-00054:+00091:002058.1657:04787
04788:+00022:-00053:+00006:002058.1657:04788
04789:+00014:-00041:-00030:002058.1657:04789
04790:+00001:-00053:-00026:002058.1657:04790
04791:-00022:-00038:+00148:002058.1657:04791
04792:-00027:-00027:+00069:002041.1904:04792
04793:-00029:-00016:+00024:002041.1904:04793
04794:-00011:-00005:+00028:002041.1904:04794
04795:-00018:+00007:+00039:002041.1904:04795
04796:-00017:-00020:+00054:002041.1904:04796
04797:-00027:+00006:+00098:002041.1904:04797
04798:-00003:-00008:+00046:002041.1904:04798
04799:-00021:-00019:+00004:002041.1904:04799
04800:-00010:-00020:+00033:002041.1904:04800
04801:-00012:+00000:-00098:002041.1904:04801
04802:-00012:+00002:+00075:002080.5207:04802
04803:+00027:-00020:+00098:002080.5207:04803
04804:+00001:+00004:+00034:002080.5207:04804
04805:+00035:-00021:+00003:002080.5207:04805
04806:+00044:+00007:+00014:002080.5207:04806
04807:+00034:+00021:-00036:002080.5207:04807
04808:+00058:+00008:-00009:002080.5207:04808
04809:+00066:-00007:+00024:002080.5207:04809
04810:+00070:+00034:+00067:002080.5207:04810
04811:+00104:+00019:+00052:002008.3417:04811
04812:+00084:+00033:+00077:002008.3417:04812
04813:+00084:+00015:+00028:002008.3417:04813
04814:+00067:+00045:-00061:002008.3417:04814
04815:+00072:+00061:-00063:002008.3417:04815
04816:+00051:+00057:-00043:002008.3417:04816
04817:+00056:+00058:-00059:002008.3417:04817
04818:+00073:+00083:-00060:002008.3417:04818
04819:+00050:+00082:-00023:002008.3417:04819
04820:+00079:+00070:+00001:002008.3417:04820
04821:+00059:+00057:+00003:002008.3417:04821
04822:+00046:+00071:-00048:001970.4931:04822
04823:+00010:+00078:-00063:001970.4931:04823
04824:+00008:+00073:-00074:001970.4931:04824
04825:+00032:+00055:-00057:001970.4931:04825
04826:+00042:+00062:-00021:001970.4931:04826
04827:+00029:+00029:-00044:001970.4931:04827
04828:+00013:+00010:-00027:001970.4931:04828
04829:-00006:+00032:-00010:001970.4931:04829
04830:-00020:+00018:-00063:001970.4931:04830
04831:-00007:+00009:-00052:001970.4931:04831
04832:+00002:-00003:-00065:001995.3243:04832
04833:-00009:-00002:-00066:001995.3243:04833
04834:+00003:-00005:-00052:001995.3243:04834
04835:+00027:+00017:-00032:001995.3243:04835
04836:+00019:+00005:-00001:001995.3243:04836
04837:+00020:-00004:-00033:001995.3243:04837
04838:-00008:-00003:-00075:001995.3243:04838
04839:-00014:-00016:-00073:001995.3243:04839
04840:-00043:+00000:-00059:001995.3243:04840
04841:-00049:-00021:-00060:001995.3243:04841
04842:-00078:-00032:-00045:001915.6182:04842
04843:-00086:-00024:-00045:001915.6182:04843
04844:-00085:-00015:-00053:001915.6182:04844
04845:-00091:-00046:-00027:001915.6182:04845
04846:-00093:-00027:-00005:001915.6182:04846
04847:-00119:-00052:-00032:001915.6182:04847
04848:-00108:-00040:-00045:001915.6182:04848
04849:-00115:-00041:-00034:001915.6182:04849
04850:-00095:-00028:+00001:001915.6182:04850
04851:-00095:-00048:+00047:001915.6182:04851
04852:-00062:-00027:-00001:001915.6182:04852
04853:-00059:-00009:-00046:001870.3110:04853
04854:-00041:-00013:-00057:001870.3110:04854
04855:-00015:+00002:+00006:001870.3110:04855
04856:-00002:-00022:+00088:001870.3110:04856
04857:+00006:+00018:+00088:001870.3110:04857
04858:+00015:-00002:+00019:001870.3110:04858
04859:+00003:+00019:-00037:001870.3110:04859
04860:+00001:-00006:-00058:001870.3110:04860
04861:-00037:-00001:-00007:001870.3110:04861
04862:-00033:-00006:-00002:001870.3110:04862
04863:-00050:+00006:+00021:001891.0926:04863
04864:-00083:-00021:+00013:001891.0926:04864
04865:-00101:-00015:+00001:001891.0926:04865
04866:-00103:-00011:+00008:001891.0926:04866
04867:-00093:-00026:-00011:001891.0926:04867
04868:-00117:-00025:+00047:001891.0926:04868
04869:-00115:-00050:+00036:001891.0926:04869
04870:-00130:-00028:+00014:001891.0926:04870
04871:-00113:-00040:+00026:001891.0926:04871
04872:-00092:-00024:+00051:001891.0926:04872
04873:-00083:-00049:+00033:001891.0926:04873
04874:-00058:-00012:-00019:001812.4863:04874
04875:-00018:-00012:-00043:001812.4863:04875
04876:-00004:-00007:-00055:001812.4863:04876
04877:+00033:+00003:-00013:001812.4863:04877
04878:+00032:+00015:+00039:001812.4863:04878
04879:+00043:+00023:+00022:001812.4863:04879
04880:+00028:-00006:+00004:001812.4863:04880
04881:-00011:+00022:+00011:001812.4863:04881
04882:-00029:+00005:+00000:001812.4863:04882
04883:-00059:-00017:+00018:001812.4863:04883
04884:-00082:-00023:+00023:001812.4863:04884
04885:-00113:+00001:+00044:001812.4863:04885
04886:-00109:-00021:+00014:001792.6217:04886
04887:-00144:+00006:-00042:001792.6217:04887
04888:-00121:+00020:-00064:001792.6217:04888
04889:-00143:+00014:-00125:001792.6217:04889
04890:-00103:+00028:-00066:001792.6217:04890
04891:-00088:+00034:+00026:001792.6217:04891
04892:-00069:+00026:+00023:001792.6217:04892
04893:-00058:+00033:-00023:001792.6217:04893
04894:-00054:+00032:-00031:001792.6217:04894
04895:-00058:+00011:-00055:001792.6217:04895
04896:-00055:+00011:+00004:001855.1174:04896
04897:-00052:+00034:+00029:001855.1174:04897
04898:-00050:+00022:+00089:001855.1174:04898
04899:-00035:+00011:-00001:001855.1174:04899
04900:-00044:+00028:-00008:001855.1174:04900
04901:-00059:+00029:-00034:001855.1174:04901
04902:-00067:+00025:-00002:001855.1174:04902
04903:-00041:+00049:+00025:001855.1174:04903
04904:-00036:+00027:+00072:001855.1174:04904
04905:-00015:+00014:+00043:001855.1174:04905
04906:-00036:+00037:-00032:001855.1174:04906
04907:-00039:+00024:-00038:001839.2930:04907
04908:-00032:+00026:-00007:001839.2930:04908
04909:-00018:+00037:+00001:001839.2930:04909
04910:-00013:+00045:-00003:001839.2930:04910
04911:-00055:+00050:+00047:001839.2930:04911
04912:-00044:+00042:+00043:001839.2930:04912
04913:-00060:+00049:-00011:001839.2930:04913
04914:-00077:+00062:-00009:001839.2930:04914
04915:-00101:+00066:-00033:001839.2930:04915
04916:-00088:+00061:-00058:001839.2930:04916
04917:-00115:+00078:-00002:001839.2930:04917
04918:-00090:+00080:+00045:001864.7558:04918
04919:-00100:+00071:+00001:001864.7558:04919
04920:-00077:+00083:+00025:001864.7558:04920
04921:-00088:+00081:+00003:001864.7558:04921
04922:-00076:+00080:+00024:001864.7558:04922
04923:-00085:+00063:-00030:001864.7558:04923
04924:-00066:+00067:+00004:001864.7558:04924
04925:-00070:+00064:-00016:001864.7558:04925
04926:-00085:+00065:-00008:001864.7558:04926
04927:-00067:+00049:+00011:001864.7558:04927
04928:-00058:+00049:-00048:001955.2980:04928
04929:-00045:+00050:-00050:001955.2980:04929
04930:-00044:+00008:+00014:001955.2980:04930
04931:-00034:-00008:+00125:001955.2980:04931
04932:-00056:+00005:+00108:001955.2980:04932
04933:-00056:-00036:+00121:001955.2980:04933
04934:-00036:-00031:+00147:001955.2980:04934
04935:-00058:-00055:+00115:001955.2980:04935
04936:-00066:-00092:+00058:001955.2980:04936
04937:-00073:-00102:+00066:001955.2980:04937
04938:-00069:-00127:+00033:001942.5395:04938
04939:-00047:-00120:-00030:001942.5395:04939
04940:-00038:-00115:-00042:001942.5395:04940
04941:-00020:-00139:-00004:001942.5395:04941
04942:-00009:-00140:+00006:001942.5395:04942
04943:+00013:-00118:+00034:001942.5395:04943
04944:+00027:-00127:+00129:001942.5395:04944
04945:+00006:-00097:+00147:001942.5395:04945
04946:+00039:-00061:+00158:001942.5395:04946
04947:+00049:-00028:+00208:001942.5395:04947
04948:+00073:-00003:+00094:001942.5395:04948
04949:+00075:+00031:+00071:001967.3607:04949
04950:+00094:+00051:+00058:001967.3607:04950
04951:+00092:+00063:+00027:001967.3607:04951
04952:+00047:+00045:-00026:001967.3607:04952
04953:+00031:+00043:-00009:001967.3607:04953
04954:+00030:+00041:-00023:001967.3607:04954
04955:+00028:+00049:-00045:001967.3607:04955
04956:+00019:+00031:-00013:001967.3607:04956
04957:+00022:+00039:+00014:001967.3607:04957
04958:+00058:+00051:+00022:002050.2062:04958
04959:+00058:+00040:+00012:002050.2062:04959
04960:+00038:+00064:+00082:002050.2062:04960
04961:+00048:+00042:+00059:002050.2062:04961
04962:+00022:+00069:+00003:002050.2062:04962
04963:+00092:+00061:+00196:002050.2062:04963
04964:+00118:+00043:+00097:002050.2062:04964
04965:+00013:+00011:-00004:002050.2062:04965
04966:+00168:+00063:-00230:002050.2062:04966
04967:+00081:-00024:+00046:002050.2062:04967
04968:+00123:+00014:+00004:001998.7104:04968
04969:-00009:-00016:+00012:001998.7104:04969
04970:+00092:+00033:-00150:001998.7104:04970
04971:+00019:-00011:-00137:001998.7104:04971
04972:+00039:-00019:-00234:001998.7104:04972
04973:+00018:-00026:-00105:001998.7104:04973
04974:+00051:-00002:+00357:001998.7104:04974
04975:+00047:-00008:-00048:001998.7104:04975
04976:-00088:-00002:-00349:001998.7104:04976
04977:+00082:+00013:+00040:001998.7104:04977
04978:+00119:+00021:+00119:001976.6949:04978
04979:-00039:-00029:+00002:001976.6949:04979
04980:+00076:-00049:-00025:001976.6949:04980
04981:+00113:-00065:+00017:001976.6949:04981
04982:+00050:-00042:+00023:001976.6949:04982
04983:+00048:-00068:-00002:001976.6949:04983
04984:+00018:-00057:+00044:001976.6949:04984
04985:+00049:-00083:+00054:001976.6949:04985
04986:+00046:-00068:+00038:001976.6949:04986
04987:+00017:-00074:+00099:001976.6949:04987
04988:-00057:-00090:+00146:001976.6949:04988
04989:-00034:-00089:+00068:002004.7587:04989
04990:-00043:-00084:+00021:002004.7587:04990
04991:-00058:-00096:-00028:002004.7587:04991
04992:-00047:-00092:+00017:002004.7587:04992
04993:-00016:-00112:+00029:002004.7587:04993
04994:-00004:-00096:+00038:002004.7587:04994
04995:+00021:-00095:+00025:002004.7587:04995
04996:+00009:-00110:+00074:002004.7587:04996
04997:+00044:-00085:+00052:002004.7587:04997
04998:+00045:-00055:+00058:002004.7587:04998
04999:+00070:-00039:+00050:001939.4984:04999
05000:+00069:-00050:+00030:001939.4984:05000
05001:+00103:-00053:+00099:001939.4984:05001
05002:+00090:-00048:+00128:001939.4984:05002
05003:+00050:-00052:+00041:001939.4984:05003
05004:+00053:-00038:-00069:001939.4984:05004
05005:+00062:-00050:-00015:001939.4984:05005
05006:+00021:-00064:+00005:001939.4984:05006
05007:+00019:-00043:+00037:001939.4984:05007
05008:+00005:-00045:+00019:001939.4984:05008
05009:+00012:-00041:-00003:001898.6705:05009
05010:-00008:-00035:-00101:001898.6705:05010
05011:-00002:-00025:+00031:001898.6705:05011
05012:+00039:-00004:+00097:001898.6705:05012
05013:+00028:+00032:+00013:001898.6705:05013
05014:+00043:+00043:+00007:001898.6705:05014
05015:+00016:+00038:+00011:001898.6705:05015
05016:+00004:+00061:-00024:001898.6705:05016
05017:-00013:+00070:-00061:001898.6705:05017
05018:+00010:+00073:-00006:001898.6705:05018
05019:+00035:+00087:-00050:001898.6705:05019
05020:+00032:+00107:-00009:001919.7110:05020
05021:+00063:+00116:+00002:001919.7110:05021
05022:+00047:+00118:-00015:001919.7110:05022
05023:+00066:+00156:-00088:001919.7110:05023
05024:+00079:+00144:-00063:001919.7110:05024
05025:+00068:+00146:-00056:001919.7110:05025
05026:+00055:+00157:-00082:001919.7110:05026
05027:+00037:+00156:-00036:001919.7110:05027
05028:+00064:+00132:-00017:001919.7110:05028
05029:+00004:+00158:-00078:001919.7110:05029
05030:+00005:+00145:-00119:001919.7110:05030
05031:-00013:+00128:-00088:001839.2385:05031
05032:-00029:+00098:-00060:001839.2385:05032
05033:-00034:+00070:-00053:001839.2385:05033
05034:-00060:+00050:-00092:001839.2385:05034
05035:-00074:+00026:-00038:001839.2385:05035
05036:-00075:+00020:-00055:001839.2385:05036
05037:-00092:-00019:-00071:001839.2385:05037
05038:-00090:-00011:-00042:001839.2385:05038
05039:-00090:-00023:+00002:001839.2385:05039
05040:-00091:-00049:-00038:001839.2385:05040
05041:-00096:-00023:-00031:001839.2385:05041
05042:-00084:-00040:+00029:001797.7683:05042
05043:-00079:-00041:-00024:001797.7683:05043
05044:-00050:-00039:-00057:001797.7683:05044
05045:-00055:-00042:-00029:001797.7683:05045
05046:-00052:-00031:-00027:001797.7683:05046
05047:-00031:-00026:-00034:001797.7683:05047
05048:-00029:-00048:-00003:001797.7683:05048
05049:-00037:-00024:+00011:001797.7683:05049
05050:-00055:-00010:-00020:001797.7683:05050
05051:-00035:-00017:+00025:001797.7683:05051
05052:-00072:+00006:+00009:001797.7683:05052
05053:-00062:+00017:+00039:001817.7922:05053
05054:-00083:+00021:+00034:001817.7922:05054
05055:-00087:+00021:+00019:001817.7922:05055
05056:-00092:+00007:-00011:001817.7922:05056
05057:-00118:+00006:+00001:001817.7922:05057
05058:-00094:-00033:+00020:001817.7922:05058
05059:-00091:-00009:+00010:001817.7922:05059
05060:-00094:-00009:+00001:001817.7922:05060
05061:-00080:-00050:+00063:001817.7922:05061
05062:-00076:-00052:+00083:001817.7922:05062
05063:-00084:-00050:+00032:001817.7922:05063
05064:-00082:-00062:+00020:001746.3729:05064
05065:-00070:-00043:+00014:001746.3729:05065
05066:-00045:-00045:-00012:001746.3729:05066
05067:-00058:-00041:+00057:001746.3729:05067
05068:-00055:-00063:+00071:001746.3729:05068
05069:-00050:-00043:+00060:001746.3729:05069
05070:-00070:-00056:+00039:001746.3729:05070
05071:-00080:-00040:+00013:001746.3729:05071
05072:-00112:-00042:-00016:001746.3729:05072
05073:-00114:-00054:+00042:001746.3729:05073
05074:-00109:-00015:+00046:001746.3729:05074
05075:-00114:-00003:+00072:001746.3729:05075
05076:-00087:+00034:+00037:001730.6071:05076
05077:-00053:+00047:+00051:001730.6071:05077
05078:-00045:+00031:+00053:001730.6071:05078
05079:-00048:+00066:-00017:001730.6071:05079
05080:-00032:+00079:+00024:001730.6071:05080
05081:-00014:+00074:+00026:001730.6071:05081
05082:-00051:+00073:+00011:001730.6071:05082
05083:-00034:+00057:-00026:001730.6071:05083
05084:-00025:+00069:+00032:001730.6071:05084
05085:-00004:+00063:-00015:001730.6071:05085
05086:-00021:+00061:-00053:001730.6071:05086
05087:-00010:+00042:-00059:001789.5900:05087
05088:-00027:+00046:-00048:001789.5900:05088
05089:-00031:+00018:-00044:001789.5900:05089
05090:-00046:+00012:-00009:001789.5900:05090
05091:-00059:+00005:-00017:001789.5900:05091
05092:-00065:+00002:-00026:001789.5900:05092
05093:-00095:-00018:-00031:001789.5900:05093
05094:-00114:+00002:+00013:001789.5900:05094
05095:-00109:-00013:+00007:001789.5900:05095
05096:-00087:+00007:-00010:001789.5900:05096
05097:-00086:-00005:+00008:001789.5900:05097
05098:-00027:+00016:+00012:001783.8905:05098
05099:-00012:+00021:-00065:001783.8905:05099
05100:+00042:+00011:-00038:001783.8905:05100
05101:+00048:+00037:-00057:001783.8905:05101
05102:+00028:+00020:-00009:001783.8905:05102
05103:+00032:+00011:-00029:001783.8905:05103
05104:-00023:+00011:-00062:001783.8905:05104
05105:-00002:+00022:-00039:001783.8905:05105
05106:-00016:+00011:-00005:001783.8905:05106
05107:-00041:+00031:-00058:001783.8905:05107
05108:-00030:+00008:-00046:001783.8905:05108
05109:-00023:+00035:+00010:001816.0263:05109
05110:-00037:+00029:+00020:001816.0263:05110
05111:-00029:+00034:-00014:001816.0263:05111
05112:-00034:+00047:-00002:001816.0263:05112
05113:-00031:+00049:+00012:001816.0263:05113
05114:-00045:+00024:-00035:001816.0263:05114
05115:-00052:+00024:+00007:001816.0263:05115
05116:-00057:+00033:+00008:001816.0263:05116
05117:-00067:+00015:-00029:001816.0263:05117
05118:-00049:+00020:-00026:001816.0263:05118
05119:-00056:+00010:-00060:001816.0263:05119
05120:-00059:+00017:-00023:001916.8548:05120
05121:-00039:-00007:+00006:001916.8548:05121
05122:-00016:+00012:+00032:001916.8548:05122
05123:-00029:+00008:+00042:001916.8548:05123
05124:-00038:+00034:+00015:001916.8548:05124
05125:-00043:+00027:+00012:001916.8548:05125
05126:-00031:+00024:+00030:001916.8548:05126
05127:-00066:+00033:+00161:001916.8548:05127
05128:-00043:+00036:+00098:001916.8548:05128
05129:-00045:+00030:+00036:001916.8548:05129
05130:-00028:+00045:+00027:001906.8714:05130
05131:-00030:+00045:+00011:001906.8714:05131
05132:-00025:+00065:+00001:001906.8714:05132
05133:-00022:+00057:+00015:001906.8714:05133
05134:+00004:+00077:-00012:001906.8714:05134
05135:-00010:+00057:-00006:001906.8714:05135
05136:+00011:+00077:-00019:001906.8714:05136
05137:+00016:+00045:+00068:001906.8714:05137
05138:+00014:+00065:+00066:001906.8714:05138
05139:-00011:+00030:+00084:001906.8714:05139
05140:-00024:+00032:+00080:001939.9244:05140
05141:-00028:+00020:+00051:001939.9244:05141
05142:-00044:-00007:+00036:001939.9244:05142
05143:-00055:-00028:+00035:001939.9244:05143
05144:-00049:-00052:+00031:001939.9244:05144
05145:-00067:-00060:+00013:001939.9244:05145
05146:-00033:-00082:-00042:001939.9244:05146
05147:-00045:-00080:-00062:001939.9244:05147
05148:-00028:-00096:+00010:001939.9244:05148
05149:-00024:-00081:+00056:001939.9244:05149
05150:+00012:-00094:+00099:002033.7666:05150
05151:+00019:-00042:+00103:002033.7666:05151
05152:+00066:-00041:+00084:002033.7666:05152
05153:+00087:-00011:+00057:002033.7666:05153
05154:+00088:-00036:+00090:002033.7666:05154
05155:+00083:+00002:+00081:002033.7666:05155
05156:+00104:+00009:+00020:002033.7666:05156
05157:+00107:+00037:-00040:002033.7666:05157
05158:+00110:+00065:-00043:002033.7666:05158
05159:+00113:+00069:+00049:002033.7666:05159
05160:+00127:+00075:+00033:002011.6026:05160
05161:+00117:+00079:-00078:002011.6026:05161
05162:+00116:+00066:-00088:002011.6026:05162
05163:+00069:+00050:-00089:002011.6026:05163
05164:+00029:+00051:-00043:002011.6026:05164
05165:+00025:+00048:+00009:002011.6026:05165
05166:-00022:+00063:-00014:002011.6026:05166
05167:-00031:+00052:+00011:002011.6026:05167
05168:-00030:+00051:+00006:002011.6026:05168
05169:-00066:+00015:+00025:002011.6026:05169
05170:-00066:+00036:-00029:002018.1649:05170
05171:-00074:+00018:+00009:002018.1649:05171
05172:-00043:+00027:-00222:002018.1649:05172
05173:-00070:-00005:+00125:002018.1649:05173
05174:+00107:+00014:+00162:002018.1649:05174
05175:-00011:+00018:-00216:002018.1649:05175
05176:+00124:+00013:+00001:002018.1649:05176
05177:+00154:-00037:+00181:002018.1649:05177
05178:+00079:-00079:-00115:002018.1649:05178
05179:+00064:-00047:-00114:002018.1649:05179
05180:+00139:-00076:+00006:002073.7011:05180
05181:+00123:-00017:+00042:002073.7011:05181
05182:+00052:-00050:-00015:002073.7011:05182
05183:+00064:-00021:+00060:002073.7011:05183
05184:+00065:-00037:+00017:002073.7011:05184
05185:+00085:-00009:+00014:002073.7011:05185
05186:+00040:-00053:-00016:002073.7011:05186
05187:+00051:-00052:+00014:002073.7011:05187
05188:+00040:-00059:+00047:002073.7011:05188
05189:+00006:-00083:+00051:002073.7011:05189
05190:+00005:-00084:+00056:002011.5953:05190
05191:-00024:-00078:+00057:002011.5953:05191
05192:-00041:-00108:+00087:002011.5953:05192
05193:-00033:-00096:+00086:002011.5953:05193
05194:-00069:-00093:+00101:002011.5953:05194
05195:-00067:-00073:+00063:002011.5953:05195
05196:-00102:-00086:+00070:002011.5953:05196
05197:-00077:-00069:+00029:002011.5953:05197
05198:-00076:-00097:+00016:002011.5953:05198
05199:-00059:-00074:+00054:002011.5953:05199
05200:-00044:-00079:+00114:001986.1086:05200
05201:-00043:-00072:+00017:001986.1086:05201
05202:-00013:-00061:+00069:001986.1086:05202
05203:+00020:-00063:+00017:001986.1086:05203
05204:+00014:-00062:+00008:001986.1086:05204
05205:+00030:-00067:+00063:001986.1086:05205
05206:+00028:-00028:+00085:001986.1086:05206
05207:+00042:-00025:+00073:001986.1086:05207
05208:+00047:-00011:+00054:001986.1086:05208
05209:+00058:+00001:+00035:001986.1086:05209
05210:+00061:+00002:-00016:002017.5716:05210
05211:+00037:-00017:+00017:002017.5716:05211
05212:+00061:-00001:+00047:002017.5716:05212
05213:+00061:-00008:+00069:002017.5716:05213
05214:+00057:-00002:+00016:002017.5716:05214
05215:+00062:-00019:-00011:002017.5716:05215
05216:+00037:+00021:-00060:002017.5716:05216
05217:+00021:-00004:-00051:002017.5716:05217
05218:+00038:+00014:-00007:002017.5716:05218
05219:+00044:+00037:+00058:002017.5716:05219
05220:+00020:+00025:+00057:001939.5549:05220
05221:+00060:+00049:+00035:001939.5549:05221
05222:+00057:+00066:+00040:001939.5549:05222
05223:+00039:+00057:-00004:001939.5549:05223
05224:+00020:+00083:-00035:001939.5549:05224
05225:+00032:+00086:-00075:001939.5549:05225
05226:+00060:+00098:-00099:001939.5549:05226
05227:+00046:+00086:-00086:001939.5549:05227
05228:+00049:+00095:-00072:001939.5549:05228
05229:+00073:+00109:-00029:001939.5549:05229
05230:+00039:+00073:-00021:001939.5549:05230
05231:+00035:+00097:-00032:001884.4135:05231
05232:+00045:+00083:-00040:001884.4135:05232
05233:+00044:+00070:-00075:001884.4135:05233
05234:+00024:+00061:-00035:001884.4135:05234
05235:+00040:+00071:-00088:001884.4135:05235
05236:+00030:+00058:-00054:001884.4135:05236
05237:+00024:+00065:+00005:001884.4135:05237
05238:+00032:+00030:-00045:001884.4135:05238
05239:+00018:+00053:-00060:001884.4135:05239
05240:+00012:+00016:-00037:001884.4135:05240
05241:+00011:+00018:-00027:001896.7727:05241
05242:+00006:-00022:-00039:001896.7727:05242
05243:-00010:-00032:-00043:001896.7727:05243
05244:+00012:-00035:-00057:001896.7727:05244
05245:-00001:-00025:-00040:001896.7727:05245
05246:-00015:-00028:-00044:001896.7727:05246
05247:-00013:-00037:-00012:001896.7727:05247
05248:-00041:-00024:-00021:001896.7727:05248
05249:-00035:-00033:-00008:001896.7727:05249
05250:-00053:-00032:+00018:001896.7727:05250
05251:-00048:-00011:-00011:001896.7727:05251
05252:-00072:-00022:-00014:001799.4113:05252
05253:-00086:-00021:+00001:001799.4113:05253
05254:-00085:+00005:-00007:001799.4113:05254
05255:-00101:-00017:-00062:001799.4113:05255
05256:-00101:+00001:+00010:001799.4113:05256
05257:-00097:-00010:+00050:001799.4113:05257
05258:-00099:-00013:+00011:001799.4113:05258
05259:-00093:+00003:+00036:001799.4113:05259
05260:-00075:+00016:-00015:001799.4113:05260
05261:-00073:+00017:+00037:001799.4113:05261
05262:-00071:+00018:+00025:001799.4113:05262
05263:-00048:+00035:+00046:001799.4113:05263
05264:-00068:+00035:+00031:001752.4510:05264
05265:-00072:+00015:-00016:001752.4510:05265
05266:-00083:+00033:+00041:001752.4510:05266
05267:-00085:-00008:+00016:001752.4510:05267
05268:-00078:-00005:+00007:001752.4510:05268
05269:-00087:-00009:+00025:001752.4510:05269
05270:-00088:-00012:+00016:001752.4510:05270
05271:-00087:-00036:-00025:001752.4510:05271
05272:-00084:-00024:-00010:001752.4510:05272
05273:-00078:-00023:+00042:001752.4510:05273
05274:-00078:-00028:+00023:001752.4510:05274
05275:-00068:-00029:+00037:001777.0292:05275
05276:-00066:-00027:+00031:001777.0292:05276
05277:-00048:-00046:+00040:001777.0292:05277
05278:-00049:-00029:-00009:001777.0292:05278
05279:-00045:-00026:+00025:001777.0292:05279
05280:-00057:-00050:-00001:001777.0292:05280
05281:-00043:-00040:+00051:001777.0292:05281
05282:-00038:-00048:+00015:001777.0292:05282
05283:-00030:-00054:+00033:001777.0292:05283
05284:-00043:-00039:+00009:001777.0292:05284
05285:-00035:-00051:-00014:001777.0292:05285
05286:-00036:-00050:-00048:001731.8072:05286
05287:-00067:-00029:-00045:001731.8072:05287
05288:-00030:-00027:+00024:001731.8072:05288
05289:-00045:-00033:+00034:001731.8072:05289
05290:-00050:-00015:+00064:001731.8072:05290
05291:-00051:+00007:+00019:001731.8072:05291
05292:-00067:+00014:-00062:001731.8072:05292
05293:-00067:+00009:-00103:001731.8072:05293
05294:-00032:+00052:-00004:001731.8072:05294
05295:-00038:+00049:+00039:001731.8072:05295
05296:-00027:+00041:-00002:001731.8072:05296
05297:+00002:+00054:-00015:001731.8072:05297
05298:-00007:+00060:-00043:001752.4565:05298
05299:-00026:+00067:-00084:001752.4565:05299
05300:-00028:+00057:-00046:001752.4565:05300
05301:-00028:+00067:-00053:001752.4565:05301
05302:-00017:+00083:-00058:001752.4565:05302
05303:-00016:+00079:+00017:001752.4565:05303
05304:-00018:+00095:+00033:001752.4565:05304
05305:-00029:+00081:+00010:001752.4565:05305
05306:-00028:+00094:-00014:001752.4565:05306
05307:-00041:+00074:+00035:001752.4565:05307
05308:-00052:+00078:+00043:001752.4565:05308
05309:-00031:+00071:-00010:001844.2956:05309
05310:-00058:+00078:+00024:001844.2956:05310
05311:-00047:+00053:+00002:001844.2956:05311
05312:-00088:+00027:-00042:001844.2956:05312
05313:-00063:+00035:-00024:001844.2956:05313
05314:-00067:+00008:-00048:001844.2956:05314
05315:-00081:+00008:-00015:001844.2956:05315
05316:-00059:-00001:+00021:001844.2956:05316
05317:-00083:+00016:+00035:001844.2956:05317
05318:-00063:+00006:+00003:001844.2956:05318
05319:-00082:-00005:-00013:001844.7094:05319
05320:-00068:+00006:+00003:001844.7094:05320
05321:-00066:+00002:+00011:001844.7094:05321
05322:-00070:-00017:-00006:001844.7094:05322
05323:-00066:+00004:+00018:001844.7094:05323
05324:-00044:-00020:+00039:001844.7094:05324
05325:-00059:-00018:-00017:001844.7094:05325
05326:-00052:-00008:-00009:001844.7094:05326
05327:-00034:+00000:-00018:001844.7094:05327
05328:-00054:+00003:-00045:001844.7094:05328
05329:-00053:+00007:-00007:001844.7094:05329
05330:-00031:-00003:+00042:001875.9055:05330
05331:-00057:-00004:+00038:001875.9055:05331
05332:-00019:+00013:+00055:001875.9055:05332
05333:-00038:+00035:+00046:001875.9055:05333
05334:-00042:+00030:+00049:001875.9055:05334
05335:-00039:+00043:+00022:001875.9055:05335
05336:-00043:+00065:-00044:001875.9055:05336
05337:-00054:+00054:-00050:001875.9055:05337
05338:-00054:+00082:-00036:001875.9055:05338
05339:-00043:+00060:-00043:001875.9055:05339
05340:-00018:+00069:-00007:001970.4868:05340
05341:-00024:+00049:+00047:001970.4868:05341
05342:+00000:+00028:+00127:001970.4868:05342
05343:-00012:+00017:+00162:001970.4868:05343
05344:-00026:-00004:+00078:001970.4868:05344
05345:-00003:-00022:+00067:001970.4868:05345
05346:-00029:-00033:+00063:001970.4868:05346
05347:-00058:-00042:+00071:001970.4868:05347
05348:-00055:-00042:+00070:001970.4868:05348
05349:-00094:-00089:-00025:001970.4868:05349
05350:-00067:-00075:-00034:001967.1114:05350
05351:-00079:-00089:-00102:001967.1114:05351
05352:-00067:-00084:+00034:001967.1114:05352
05353:-00033:-00116:+00053:001967.1114:05353
05354:+00010:-00077:+00194:001967.1114:05354
05355:+00047:-00078:+00152:001967.1114:05355
05356:+00015:-00039:+00144:001967.1114:05356
05357:+00108:-00035:+00195:001967.1114:05357
05358:+00088:+00005:+00148:001967.1114:05358
05359:+00096:+00021:+00045:001967.1114:05359
05360:+00062:+00031:-00072:001967.1114:05360
05361:+00092:+00014:-00089:001989.2612:05361
05362:+00058:+00008:-00059:001989.2612:05362
05363:+00059:+00012:-00001:001989.2612:05363
05364:+00067:+00018:+00104:001989.2612:05364
05365:+00068:+00018:+00044:001989.2612:05365
05366:+00054:+00000:+00017:001989.2612:05366
05367:+00111:+00028:+00039:001989.2612:05367
05368:+00085:+00053:-00023:001989.2612:05368
05369:+00073:+00041:-00004:001989.2612:05369
05370:+00077:+00039:+00039:002066.8962:05370
05371:+00061:+00029:-00015:002066.8962:05371
05372:+00021:+00029:-00122:002066.8962:05372
05373:+00105:+00027:+00107:002066.8962:05373
05374:+00089:+00026:+00015:002066.8962:05374
05375:+00030:+00026:-00114:002066.8962:05375
05376:+00056:+00014:-00150:002066.8962:05376
05377:+00084:+00023:-00036:002066.8962:05377
05378:+00066:+00009:+00040:002066.8962:05378
05379:+00056:+00039:-00006:002066.8962:05379
05380:+00075:+00032:-00073:002014.8522:05380
05381:+00036:+00050:-00127:002014.8522:05381
05382:+00045:+00011:-00052:002014.8522:05382
05383:+00016:+00024:-00001:002014.8522:05383
05384:-00043:-00018:-00080:002014.8522:05384
05385:+00001:+00020:+00106:002014.8522:05385
05386:+00009:-00016:+00235:002014.8522:05386
05387:-00063:+00000:-00302:002014.8522:05387
05388:-00015:-00012:-00230:002014.8522:05388
05389:+00086:-00014:+00133:002014.8522:05389
05390:+00019:-00040:-00079:001989.2470:05390
05391:+00007:-00023:-00049:001989.2470:05391
05392:+00073:-00068:+00119:001989.2470:05392
05393:+00053:-00064:+00021:001989.2470:05393
05394:+00020:-00095:-00079:001989.2470:05394
05395:+00030:-00079:+00046:001989.2470:05395
05396:+00033:-00098:+00055:001989.2470:05396
05397:+00031:-00058:+00021:001989.2470:05397
05398:+00028:-00054:+00072:001989.2470:05398
05399:+00028:-00067:+00100:001989.2470:05399
05400:-00013:-00071:+00045:002023.9320:05400
05401:-00004:-00058:+00081:002023.9320:05401
05402:+00031:-00097:+00068:002023.9320:05402
05403:+00010:-00082:+00013:002023.9320:05403
05404:+00010:-00090:-00019:002023.9320:05404
05405:+00018:-00075:-00003:002023.9320:05405
05406:+00029:-00068:-00005:002023.9320:05406
05407:+00027:-00058:-00004:002023.9320:05407
05408:+00016:-00071:+00033:002023.9320:05408
05409:-00007:-00079:+00100:002023.9320:05409
05410:+00001:-00079:+00097:001951.6745:05410
05411:+00010:-00059:+00087:001951.6745:05411
05412:+00017:-00055:+00003:001951.6745:05412
05413:+00024:-00043:-00059:001951.6745:05413
05414:+00002:-00057:-00030:001951.6745:05414
05415:+00001:-00054:-00014:001951.6745:05415
05416:-00002:-00077:+00015:001951.6745:05416
05417:-00011:-00078:+00058:001951.6745:05417
05418:+00006:-00068:+00055:001951.6745:05418
05419:+00032:-00068:+00132:001951.6745:05419
05420:+00036:-00045:+00110:001951.6745:05420
05421:-00003:-00055:+00069:001913.1904:05421
05422:+00018:-00022:-00042:001913.1904:05422
05423:+00005:-00010:-00062:001913.1904:05423
05424:+00007:+00041:-00066:001913.1904:05424
05425:+00027:+00063:-00028:001913.1904:05425
05426:+00019:+00072:-00029:001913.1904:05426
05427:+00050:+00099:+00016:001913.1904:05427
05428:+00068:+00106:-00026:001913.1904:05428
05429:+00067:+00126:-00002:001913.1904:05429
05430:+00094:+00134:-00003:001913.1904:05430
05431:+00085:+00142:-00065:001934.3651:05431
05432:+00066:+00174:-00094:001934.3651:05432
05433:+00076:+00158:-00050:001934.3651:05433
05434:+00075:+00162:-00059:001934.3651:05434
05435:+00024:+00158:-00022:001934.3651:05435
05436:+00048:+00158:+00025:001934.3651:05436
05437:+00005:+00133:-00037:001934.3651:05437
05438:-00037:+00137:-00069:001934.3651:05438
05439:-00042:+00130:-00031:001934.3651:05439
05440:-00065:+00118:-00059:001934.3651:05440
05441:-00077:+00112:-00077:001934.3651:05441
05442:-00081:+00077:-00061:001839.2261:05442
05443:-00088:+00068:-00058:001839.2261:05443
05444:-00100:+00048:-00083:001839.2261:05444
05445:-00094:+00033:-00058:001839.2261:05445
05446:-00112:+00016:-00005:001839.2261:05446
05447:-00079:-00006:-00050:001839.2261:05447
05448:-00074:-00017:-00033:001839.2261:05448
05449:-00048:+00003:-00009:001839.2261:05449
05450:-00053:-00009:-00052:001839.2261:05450
05451:-00003:+00002:-00066:001839.2261:05451
05452:+00016:-00020:-00026:001839.2261:05452
05453:+00044:-00010:-00025:001792.5910:05453
05454:+00033:-00019:-00048:001792.5910:05454
05455:+00019:-00019:+00003:001792.5910:05455
05456:+00009:-00018:-00015:001792.5910:05456
05457:-00008:-00017:-00057:001792.5910:05457
05458:-00023:-00017:-00049:001792.5910:05458
05459:-00053:-00012:+00018:001792.5910:05459
05460:-00086:-00032:+00014:001792.5910:05460
05461:-00079:-00032:+00026:001792.5910:05461
05462:-00112:-00015:+00006:001792.5910:05462
05463:-00115:-00035:+00003:001792.5910:05463
05464:-00135:-00026:-00014:001802.2783:05464
05465:-00142:-00047:+00048:001802.2783:05465
05466:-00137:-00052:+00056:001802.2783:05466
05467:-00135:-00045:+00000:001802.2783:05467
05468:-00146:-00051:+00007:001802.2783:05468
05469:-00129:-00046:+00054:001802.2783:05469
05470:-00103:-00061:+00009:001802.2783:05470
05471:-00060:-00042:+00023:001802.2783:05471
05472:-00032:-00042:+00053:001802.2783:05472
05473:-00043:-00049:+00102:001802.2783:05473
05474:-00023:-00051:+00030:001802.2783:05474
05475:-00011:-00037:+00044:001802.2783:05475
05476:+00006:-00012:+00014:001731.8054:05476
05477:+00007:-00032:+00007:001731.8054:05477
05478:+00012:-00032:+00001:001731.8054:05478
05479:-00043:-00050:+00053:001731.8054:05479
05480:-00058:-00044:+00071:001731.8054:05480
05481:-00090:-00029:+00044:001731.8054:05481
05482:-00111:-00051:+00017:001731.8054:05482
05483:-00157:-00046:+00022:001731.8054:05483
05484:-00155:-00033:+00083:001731.8054:05484
05485:-00152:-00023:+00035:001731.8054:05485
05486:-00142:+00001:+00084:001731.8054:05486
05487:-00107:-00004:+00047:001716.3305:05487
05488:-00103:+00010:+00041:001716.3305:05488
05489:-00062:+00048:-00024:001716.3305:05489
05490:-00052:+00081:-00021:001716.3305:05490
05491:-00029:+00082:-00008:001716.3305:05491
05492:-00026:+00084:+00024:001716.3305:05492
05493:+00001:+00060:+00014:001716.3305:05493
05494:+00012:+00084:+00024:001716.3305:05494
05495:+00014:+00084:+00026:001716.3305:05495
05496:+00002:+00079:-00035:001716.3305:05496
05497:+00013:+00078:-00041:001716.3305:05497
05498:-00003:+00082:-00043:001716.3305:05498
05499:-00018:+00046:-00036:001794.6212:05499
05500:-00029:+00066:+00017:001794.6212:05500
05501:-00053:+00066:+00015:001794.6212:05501
05502:-00031:+00060:+00003:001794.6212:05502
05503:-00030:+00064:-00042:001794.6212:05503
05504:-00014:+00064:-00064:001794.6212:05504
05505:-00028:+00053:-00052:001794.6212:05505
05506:-00004:+00040:-00017:001794.6212:05506
05507:-00021:+00026:-00008:001794.6212:05507
05508:-00024:+00028:-00028:001794.6212:05508
05509:-00014:+00011:-00038:001794.6212:05509
05510:-00025:+00012:-00018:001791.5856:05510
05511:-00056:+00006:-00107:001791.5856:05511
05512:-00054:-00010:-00093:001791.5856:05512
05513:-00048:-00032:+00002:001791.5856:05513
05514:-00065:-00031:+00025:001791.5856:05514
05515:-00117:-00027:+00024:001791.5856:05515
05516:-00064:-00025:+00014:001791.5856:05516
05517:-00063:-00032:-00038:001791.5856:05517
05518:-00081:-00032:-00049:001791.5856:05518
05519:-00046:-00014:-00045:001791.5856:05519
05520:-00052:-00011:-00043:001791.5856:05520
05521:-00056:-00035:-00057:001829.2635:05521
05522:-00056:-00032:+00009:001829.2635:05522
05523:-00057:-00013:+00006:001829.2635:05523
05524:-00054:-00034:-00023:001829.2635:05524
05525:-00017:+00003:-00016:001829.2635:05525
05526:-00015:-00006:-00014:001829.2635:05526
05527:-00019:+00021:-00013:001829.2635:05527
05528:-00014:+00031:+00010:001829.2635:05528
05529:-00028:+00024:+00030:001829.2635:05529
05530:-00041:+00042:+00000:001829.2635:05530
05531:-00034:+00069:-00007:001934.3826:05531
05532:-00056:+00079:+00004:001934.3826:05532
05533:-00058:+00075:+00037:001934.3826:05533
05534:-00071:+00072:+00038:001934.3826:05534
05535:-00029:+00085:+00020:001934.3826:05535
05536:-00036:+00114:+00008:001934.3826:05536
05537:-00017:+00089:-00019:001934.3826:05537
05538:-00027:+00118:-00006:001934.3826:05538
05539:-00028:+00103:+00038:001934.3826:05539
05540:-00042:+00125:+00011:001934.3826:05540
05541:-00038:+00127:-00012:001921.5341:05541
05542:-00042:+00084:-00002:001921.5341:05542
05543:-00056:+00088:+00013:001921.5341:05543
05544:-00031:+00082:+00029:001921.5341:05544
05545:-00038:+00078:+00095:001921.5341:05545
05546:-00038:+00028:+00085:001921.5341:05546
05547:-00055:+00016:+00050:001921.5341:05547
05548:-00031:+00007:+00030:001921.5341:05548
05549:-00030:-00027:+00016:001921.5341:05549
05550:-00020:-00067:+00043:001921.5341:05550
05551:-00002:-00083:+00048:001921.5341:05551
05552:-00042:-00115:+00050:001951.9919:05552
05553:-00042:-00106:-00020:001951.9919:05553
05554:-00025:-00126:-00051:001951.9919:05554
05555:-00009:-00141:+00045:001951.9919:05555
05556:+00029:-00129:+00099:001951.9919:05556
05557:+00006:-00103:+00162:001951.9919:05557
05558:+00062:-00089:+00154:001951.9919:05558
05559:+00058:-00093:+00105:001951.9919:05559
05560:+00051:-00063:+00082:001951.9919:05560
05561:+00050:-00047:+00075:002046.8771:05561
05562:+00062:-00027:+00045:002046.8771:05562
05563:+00051:-00016:+00010:002046.8771:05563
05564:+00065:-00001:+00032:002046.8771:05564
05565:+00049:-00007:-00012:002046.8771:05565
05566:+00051:+00011:-00023:002046.8771:05566
05567:+00082:+00048:-00001:002046.8771:05567
05568:+00106:+00065:+00051:002046.8771:05568
05569:+00087:+00083:+00058:002046.8771:05569
05570:+00108:+00061:+00084:002046.8771:05570
05571:+00094:+00056:+00015:002011.5684:05571
05572:+00056:+00063:-00074:002011.5684:05572
05573:+00034:+00059:-00021:002011.5684:05573
05574:+00017:+00067:+00004:002011.5684:05574
05575:-00003:+00068:-00025:002011.5684:05575
05576:-00019:+00060:-00078:002011.5684:05576
05577:-00023:+00061:-00036:002011.5684:05577
05578:-00017:+00053:-00246:002011.5684:05578
05579:+00043:+00077:+00149:002011.5684:05579
05580:+00121:-00010:+00142:002011.5684:05580
05581:+00006:-00001:-00140:002018.1406:05581
05582:+00105:+00021:-00195:002018.1406:05582
05583:+00160:+00008:+00136:002018.1406:05583
05584:+00067:-00027:-00016:002018.1406:05584
05585:+00104:+00003:-00105:002018.1406:05585
05586:+00113:-00023:-00016:002018.1406:05586
05587:+00135:-00020:+00067:002018.1406:05587
05588:+00068:-00083:-00052:002018.1406:05588
05589:+00075:-00028:+00016:002018.1406:05589
05590:+00010:-00057:+00057:002018.1406:05590
05591:+00062:-00029:-00027:002073.6684:05591
05592:-00008:-00062:+00019:002073.6684:05592
05593:+00001:-00065:+00061:002073.6684:05593
05594:-00029:-00095:+00069:002073.6684:05594
05595:-00028:-00062:-00028:002073.6684:05595
05596:-00038:-00044:+00022:002073.6684:05596
05597:-00023:-00023:-00015:002073.6684:05597
05598:-00033:-00050:+00013:002073.6684:05598
05599:-00017:-00063:+00073:002073.6684:05599
05600:-00046:-00068:+00072:002073.6684:05600
05601:-00029:-00057:+00038:002005.0888:05601
05602:-00043:-00056:+00039:002005.0888:05602
05603:-00005:-00076:+00000:002005.0888:05603
05604:-00005:-00046:+00024:002005.0888:05604
05605:+00028:-00062:-00007:002005.0888:05605
05606:+00008:-00064:+00041:002005.0888:05606
05607:+00022:-00070:+00099:002005.0888:05607
05608:+00008:-00078:+00094:002005.0888:05608
05609:+00027:-00096:+00061:002005.0888:05609
05610:+00033:-00069:+00023:002005.0888:05610
05611:+00029:-00096:+00031:001979.7988:05611
05612:+00016:-00088:+00018:001979.7988:05612
05613:-00006:-00099:+00051:001979.7988:05613
05614:+00014:-00108:+00021:001979.7988:05614
05615:-00008:-00100:-00024:001979.7988:05615
05616:+00000:-00107:+00069:001979.7988:05616
05617:+00005:-00090:+00175:001979.7988:05617
05618:-00011:-00093:+00063:001979.7988:05618
05619:-00010:-00082:+00031:001979.7988:05619
05620:+00030:-00063:+00005:001979.7988:05620
05621:+00008:-00025:-00037:002011.1627:05621
05622:+00027:-00038:-00054:002011.1627:05622
05623:+00041:+00006:+00000:002011.1627:05623
05624:+00065:-00003:+00027:002011.1627:05624
05625:+00088:+00026:+00037:002011.1627:05625
05626:+00103:+00062:+00039:002011.1627:05626
05627:+00086:+00082:+00032:002011.1627:05627
05628:+00102:+00071:-00028:002011.1627:05628
05629:+00101:+00114:-00021:002011.1627:05629
05630:+00149:+00106:-00019:002011.1627:05630
05631:+00131:+00139:-00010:001930.4791:05631
05632:+00135:+00116:+00005:001930.4791:05632
05633:+00108:+00122:-00021:001930.4791:05633
05634:+00080:+00085:-00046:001930.4791:05634
05635:+00038:+00106:-00062:001930.4791:05635
05636:+00007:+00096:-00045:001930.4791:05636
05637:-00010:+00077:-00062:001930.4791:05637
05638:-00016:+00060:-00025:001930.4791:05638
05639:-00021:+00057:-00105:001930.4791:05639
05640:-00029:+00063:-00089:001930.4791:05640
05641:-00031:+00062:-00090:001930.4791:05641
05642:-00062:+00036:-00047:001892.9415:05642
05643:-00035:+00052:-00022:001892.9415:05643
05644:-00050:+00024:-00064:001892.9415:05644
05645:-00057:+00028:-00034:001892.9415:05645
05646:-00028:+00049:-00075:001892.9415:05646
05647:-00020:+00036:-00024:001892.9415:05647
05648:-00005:+00038:-00041:001892.9415:05648
05649:+00012:+00029:-00065:001892.9415:05649
05650:-00006:+00031:-00064:001892.9415:05650
05651:+00015:+00048:-00066:001892.9415:05651
05652:+00009:+00047:-00093:001908.1417:05652
05653:-00008:+00049:-00050:001908.1417:05653
05654:+00011:+00034:-00033:001908.1417:05654
05655:-00011:+00034:+00001:001908.1417:05655
05656:-00022:+00008:-00021:001908.1417:05656
05657:-00035:+00017:-00007:001908.1417:05657
05658:-00049:+00007:+00006:001908.1417:05658
05659:-00070:+00004:-00043:001908.1417:05659
05660:-00079:-00034:-00010:001908.1417:05660
05661:-00112:-00024:+00007:001908.1417:05661
05662:-00106:-00036:-00025:001908.1417:05662
05663:-00123:-00024:-00027:001825.7403:05663
05664:-00131:-00049:+00045:001825.7403:05664
05665:-00108:-00050:-00006:001825.7403:05665
05666:-00113:-00050:+00004:001825.7403:05666
05667:-00102:-00049:+00036:001825.7403:05667
05668:-00087:-00039:+00041:001825.7403:05668
05669:-00061:-00046:+00016:001825.7403:05669
05670:-00070:-00036:+00019:001825.7403:05670
05671:-00032:-00014:+00043:001825.7403:05671
05672:-00029:-00021:+00015:001825.7403:05672
05673:-00016:-00022:+00004:001825.7403:05673
05674:-00023:-00020:+00084:001825.7403:05674
05675:-00021:+00003:+00035:001779.8208:05675
05676:-00016:-00019:+00011:001779.8208:05676
05677:-00025:+00021:-00001:001779.8208:05677
05678:-00019:-00001:+00034:001779.8208:05678
05679:-00036:-00006:-00003:001779.8208:05679
05680:-00070:-00004:+00064:001779.8208:05680
05681:-00048:+00007:+00067:001779.8208:05681
05682:-00084:-00021:+00022:001779.8208:05682
05683:-00075:-00032:+00001:001779.8208:05683
05684:-00103:-00034:+00032:001779.8208:05684
05685:-00104:-00067:+00015:001779.8208:05685
05686:-00106:-00063:+00045:001804.8663:05686
05687:-00126:-00070:+00096:001804.8663:05687
05688:-00144:-00069:+00069:001804.8663:05688
05689:-00122:-00073:+00012:001804.8663:05689
05690:-00107:-00067:+00041:001804.8663:05690
05691:-00115:-00052:+00006:001804.8663:05691
05692:-00097:-00043:-00007:001804.8663:05692
05693:-00049:-00023:+00037:001804.8663:05693
05694:-00035:+00000:+00046:001804.8663:05694
05695:-00018:+00002:-00003:001804.8663:05695
05696:+00013:+00034:-00001:001804.8663:05696
05697:+00027:+00036:+00004:001751.2679:05697
05698:+00009:+00044:-00033:001751.2679:05698
05699:+00034:+00049:+00013:001751.2679:05699
05700:+00019:+00057:+00043:001751.2679:05700
05701:-00011:+00046:-00032:001751.2679:05701
05702:+00010:+00047:-00024:001751.2679:05702
05703:-00043:+00063:-00034:001751.2679:05703
05704:-00045:+00059:-00060:001751.2679:05704
05705:-00072:+00044:+00006:001751.2679:05705
05706:-00049:+00064:-00011:001751.2679:05706
05707:-00074:+00049:-00015:001751.2679:05707
05708:-00087:+00044:+00022:001769.7602:05708
05709:-00069:+00029:+00025:001769.7602:05709
05710:-00069:+00054:-00031:001769.7602:05710
05711:-00045:+00050:-00038:001769.7602:05711
05712:-00043:+00054:-00016:001769.7602:05712
05713:-00020:+00060:-00018:001769.7602:05713
05714:-00031:+00066:+00017:001769.7602:05714
05715:-00014:+00039:+00040:001769.7602:05715
05716:-00040:+00052:-00039:001769.7602:05716
05717:-00029:+00033:-00079:001769.7602:05717
05718:-00048:+00013:-00058:001769.7602:05718
05719:-00044:+00017:-00059:001860.5753:05719
05720:-00074:-00005:-00023:001860.5753:05720
05721:-00083:+00003:+00016:001860.5753:05721
05722:-00075:+00006:+00024:001860.5753:05722
05723:-00078:-00004:-00020:001860.5753:05723
05724:-00089:-00004:-00026:001860.5753:05724
05725:-00046:-00004:-00041:001860.5753:05725
05726:-00032:+00010:+00009:001860.5753:05726
05727:-00031:+00014:+00045:001860.5753:05727
05728:-00016:+00022:+00042:001860.5753:05728
05729:-00038:+00031:-00045:001860.5753:05729
05730:-00029:+00033:-00076:001852.9517:05730
05731:-00029:+00038:-00005:001852.9517:05731
05732:-00034:+00026:+00008:001852.9517:05732
05733:-00043:+00025:-00016:001852.9517:05733
05734:-00031:+00052:+00005:001852.9517:05734
05735:-00059:+00052:-00024:001852.9517:05735
05736:-00059:+00039:-00025:001852.9517:05736
05737:-00066:+00039:+00000:001852.9517:05737
05738:-00049:+00054:+00002:001852.9517:05738
05739:-00082:+00056:-00033:001852.9517:05739
05740:-00085:+00071:-00003:001881.5761:05740
05741:-00062:+00072:+00002:001881.5761:05741
05742:-00070:+00083:-00012:001881.5761:05742
05743:-00067:+00082:+00011:001881.5761:05743
05744:-00052:+00080:+00029:001881.5761:05744
05745:-00035:+00066:+00027:001881.5761:05745
05746:-00056:+00043:+00041:001881.5761:05746
05747:-00032:+00064:-00013:001881.5761:05747
05748:-00052:+00050:-00045:001881.5761:05748
05749:-00035:+00051:-00035:001881.5761:05749
05750:-00025:+00027:+00004:001881.5761:05750
05751:-00023:+00031:+00056:001979.7219:05751
05752:-00005:+00031:+00083:001979.7219:05752
05753:+00018:+00009:+00088:001979.7219:05753
05754:-00007:+00015:+00014:001979.7219:05754
05755:-00005:-00003:+00012:001979.7219:05755
05756:-00002:-00019:+00017:001979.7219:05756
05757:-00006:-00012:+00065:001979.7219:05757
05758:-00024:-00028:+00110:001979.7219:05758
05759:-00014:-00067:+00069:001979.7219:05759
05760:-00048:-00078:+00049:001979.7219:05760
05761:-00066:-00080:+00002:001967.0811:05761
05762:-00073:-00087:-00027:001967.0811:05762
05763:-00034:-00068:-00005:001967.0811:05763
05764:-00026:-00054:+00064:001967.0811:05764
05765:-00023:-00054:+00093:001967.0811:05765
05766:+00012:-00039:+00105:001967.0811:05766
05767:+00042:-00037:+00109:001967.0811:05767
05768:+00025:-00029:+00078:001967.0811:05768
05769:+00050:-00011:+00019:001967.0811:05769
05770:+00051:+00004:+00013:001967.0811:05770
05771:+00049:+00007:+00004:001992.4354:05771
05772:+00051:+00000:-00024:001992.4354:05772
05773:+00067:-00006:+00025:001992.4354:05773
05774:+00104:-00004:+00056:001992.4354:05774
05775:+00082:-00005:+00031:001992.4354:05775
05776:+00086:+00013:+00033:001992.4354:05776
05777:+00135:+00046:+00028:001992.4354:05777
05778:+00122:+00044:-00021:001992.4354:05778
05779:+00112:+00066:-00004:001992.4354:05779
05780:+00135:+00069:+00002:001992.4354:05780
05781:+00109:+00039:-00011:002060.2182:05781
05782:+00074:+00042:+00002:002060.2182:05782
05783:+00059:+00077:-00026:002060.2182:05783
05784:+00044:+00068:+00048:002060.2182:05784
05785:-00011:+00049:+00079:002060.2182:05785
05786:-00021:+00058:-00060:002060.2182:05786
05787:-00016:+00049:-00137:002060.2182:05787
05788:+00006:+00056:-00114:002060.2182:05788
05789:+00034:+00027:-00092:002060.2182:05789
05790:+00063:+00067:+00136:002018.1442:05790
05791:+00076:-00003:+00049:002018.1442:05791
05792:+00025:+00026:-00129:002018.1442:05792
05793:+00124:+00038:-00087:002018.1442:05793
05794:+00136:+00041:+00009:002018.1442:05794
05795:+00079:+00010:-00028:002018.1442:05795
05796:+00107:+00008:+00056:002018.1442:05796
05797:+00074:+00004:+00053:002018.1442:05797
05798:+00092:-00005:+00019:002018.1442:05798
05799:+00030:-00050:+00019:002018.1442:05799
05800:+00016:-00050:+00066:001992.4166:05800
05801:-00067:-00059:+00046:001992.4166:05801
05802:-00046:-00065:+00014:001992.4166:05802
05803:-00063:-00060:-00048:001992.4166:05803
05804:-00073:-00071:-00007:001992.4166:05804
05805:-00064:-00092:+00002:001992.4166:05805
05806:-00064:-00096:+00001:001992.4166:05806
05807:-00049:-00097:+00034:001992.4166:05807
05808:-00048:-00074:+00091:001992.4166:05808
05809:-00037:-00093:+00091:001992.4166:05809
05810:-00013:-00076:+00086:002037.0041:05810
05811:+00018:-00070:+00062:002037.0041:05811
05812:+00021:-00094:+00067:002037.0041:05812
05813:+00032:-00111:+00018:002037.0041:05813
05814:+00041:-00084:+00016:002037.0041:05814
05815:+00057:-00102:+00014:002037.0041:05815
05816:+00035:-00107:+00017:002037.0041:05816
05817:+00060:-00097:+00074:002037.0041:05817
05818:+00035:-00113:+00128:002037.0041:05818
05819:+00028:-00101:+00034:002037.0041:05819
05820:+00037:-00084:+00017:001973.3338:05820
05821:+00048:-00098:+00040:001973.3338:05821
05822:+00033:-00098:+00027:001973.3338:05822
05823:+00005:-00095:+00062:001973.3338:05823
05824:+00003:-00098:+00097:001973.3338:05824
05825:+00000:-00075:+00042:001973.3338:05825
05826:+00015:-00057:+00106:001973.3338:05826
05827:+00010:-00049:+00151:001973.3338:05827
05828:-00014:-00040:+00035:001973.3338:05828
05829:+00026:-00022:-00042:001973.3338:05829
05830:+00045:-00012:-00002:001973.3338:05830
05831:+00035:+00037:-00022:001939.8973:05831
05832:+00076:+00028:+00022:001939.8973:05832
05833:+00083:+00057:+00038:001939.8973:05833
05834:+00097:+00073:-00043:001939.8973:05834
05835:+00098:+00099:+00051:001939.8973:05835
05836:+00100:+00090:+00094:001939.8973:05836
05837:+00089:+00103:-00001:001939.8973:05837
05838:+00091:+00112:-00033:001939.8973:05838
05839:+00107:+00146:-00091:001939.8973:05839
05840:+00094:+00143:-00106:001939.8973:05840
05841:+00097:+00145:-00101:001964.3364:05841
05842:+00034:+00122:+00007:001964.3364:05842
05843:+00028:+00100:-00016:001964.3364:05843
05844:-00005:+00115:-00018:001964.3364:05844
05845:+00001:+00090:-00079:001964.3364:05845
05846:-00037:+00110:-00119:001964.3364:05846
05847:-00029:+00092:-00080:001964.3364:05847
05848:-00030:+00093:-00038:001964.3364:05848
05849:-00032:+00069:-00023:001964.3364:05849
05850:-00055:+00079:-00009:001964.3364:05850
05851:-00051:+00030:-00058:001964.3364:05851
05852:-00029:+00054:-00052:001883.7534:05852
05853:-00047:+00025:-00061:001883.7534:05853
05854:-00051:+00023:+00008:001883.7534:05854
05855:-00028:+00022:-00031:001883.7534:05855
05856:-00022:+00000:-00046:001883.7534:05856
05857:-00016:+00019:-00036:001883.7534:05857
05858:-00023:-00004:-00051:001883.7534:05858
05859:-00023:+00001:-00082:001883.7534:05859
05860:-00002:-00007:-00107:001883.7534:05860
05861:-00019:-00001:-00076:001883.7534:05861
05862:-00032:+00001:-00014:001826.6372:05862
05863:-00061:+00004:-00018:001826.6372:05863
05864:-00061:-00020:-00022:001826.6372:05864
05865:-00086:-00019:-00043:001826.6372:05865
05866:-00077:-00018:-00046:001826.6372:05866
05867:-00102:-00008:-00012:001826.6372:05867
05868:-00104:+00006:+00032:001826.6372:05868
05869:-00091:-00014:+00014:001826.6372:05869
05870:-00106:-00014:-00031:001826.6372:05870
05871:-00118:-00010:-00068:001826.6372:05871
05872:-00080:-00030:-00047:001826.6372:05872
05873:-00099:-00030:-00013:001846.9797:05873
05874:-00082:-00029:+00017:001846.9797:05874
05875:-00072:-00045:+00031:001846.9797:05875
05876:-00056:-00061:+00050:001846.9797:05876
05877:-00042:-00065:+00040:001846.9797:05877
05878:-00031:-00062:+00058:001846.9797:05878
05879:-00041:-00045:+00030:001846.9797:05879
05880:-00018:-00049:+00043:001846.9797:05880
05881:-00015:-00041:+00073:001846.9797:05881
05882:-00017:-00038:+00032:001846.9797:05882
05883:-00031:-00024:+00015:001846.9797:05883
05884:-00052:-00027:-00032:001846.9797:05884
05885:-00048:-00041:-00013:001773.7464:05885
05886:-00087:-00058:+00003:001773.7464:05886
05887:-00098:-00061:+00019:001773.7464:05887
05888:-00099:-00069:+00073:001773.7464:05888
05889:-00098:-00058:+00105:001773.7464:05889
05890:-00092:-00064:+00066:001773.7464:05890
05891:-00113:-00047:+00014:001773.7464:05891
05892:-00091:-00032:-00017:001773.7464:05892
05893:-00092:-00022:+00008:001773.7464:05893
05894:-00091:-00008:+00019:001773.7464:05894
05895:-00103:-00019:+00072:001773.7464:05895
05896:-00075:-00022:+00080:001750.0076:05896
05897:-00078:-00004:+00052:001750.0076:05897
05898:-00082:+00006:+00046:001750.0076:05898
05899:-00068:+00010:-00007:001750.0076:05899
05900:-00048:+00037:-00043:001750.0076:05900
05901:-00017:+00026:-00079:001750.0076:05901
05902:-00028:+00062:+00026:001750.0076:05902
05903:-00005:+00045:+00054:001750.0076:05903
05904:-00018:+00043:+00027:001750.0076:05904
05905:-00014:+00065:-00010:001750.0076:05905
05906:-00017:+00056:-00090:001750.0076:05906
05907:-00035:+00079:-00106:001810.0356:05907
05908:-00052:+00056:-00027:001810.0356:05908
05909:-00034:+00065:-00011:001810.0356:05909
05910:-00057:+00039:+00033:001810.0356:05910
05911:-00054:+00044:+00056:001810.0356:05911
05912:-00047:+00062:+00008:001810.0356:05912
05913:-00054:+00063:-00040:001810.0356:05913
05914:-00034:+00039:-00029:001810.0356:05914
05915:-00017:+00027:+00024:001810.0356:05915
05916:+00000:+00034:-00017:001810.0356:05916
05917:+00001:+00030:-00004:001810.0356:05917
05918:+00017:+00024:-00054:001786.4763:05918
05919:-00008:+00035:-00084:001786.4763:05919
05920:+00000:+00037:-00082:001786.4763:05920
05921:+00003:+00023:-00018:001786.4763:05921
05922:-00010:+00008:+00004:001786.4763:05922
05923:-00025:-00031:+00000:001786.4763:05923
05924:-00033:-00032:-00015:001786.4763:05924
05925:-00067:-00015:-00036:001786.4763:05925
05926:-00081:-00025:-00057:001786.4763:05926
05927:-00089:+00001:-00027:001786.4763:05927
05928:-00094:-00021:+00040:001786.4763:05928
05929:-00106:-00018:+00020:001818.6716:05929
05930:-00114:+00006:-00009:001818.6716:05930
05931:-00097:+00019:-00031:001818.6716:05931
05932:-00061:+00013:-00019:001818.6716:05932
05933:-00045:+00033:-00009:001818.6716:05933
05934:-00030:+00028:+00011:001818.6716:05934
05935:-00052:+00050:-00011:001818.6716:05935
05936:-00057:+00039:-00032:001818.6716:05936
05937:-00051:+00063:-00075:001818.6716:05937
05938:-00065:+00041:-00041:001818.6716:05938
05939:-00062:+00039:-00005:001818.6716:05939
05940:-00067:+00065:-00001:001902.4553:05940
05941:-00057:+00062:+00000:001902.4553:05941
05942:-00067:+00054:+00053:001902.4553:05942
05943:-00050:+00058:+00038:001902.4553:05943
05944:-00059:+00083:+00031:001902.4553:05944
05945:-00043:+00077:+00044:001902.4553:05945
05946:-00015:+00072:+00069:001902.4553:05946
05947:-00025:+00078:+00046:001902.4553:05947
05948:-00032:+00061:+00024:001902.4553:05948
05949:-00039:+00061:+00022:001902.4553:05949
05950:-00036:+00081:-00049:001901.0518:05950
05951:-00069:+00060:-00030:001901.0518:05951
05952:-00049:+00063:+00058:001901.0518:05952
05953:-00042:+00039:+00015:001901.0518:05953
05954:-00031:+00051:+00021:001901.0518:05954
05955:-00040:+00048:+00037:001901.0518:05955
05956:-00027:+00023:+00046:001901.0518:05956
05957:-00019:+00010:+00099:001901.0518:05957
05958:-00023:-00002:+00092:001901.0518:05958
05959:-00027:-00033:+00123:001901.0518:05959
05960:-00033:-00064:+00101:001901.0518:05960
05961:-00070:-00069:+00079:001928.0028:05961
05962:-00064:-00090:+00015:001928.0028:05962
05963:-00087:-00088:-00064:001928.0028:05963
05964:-00073:-00116:-00106:001928.0028:05964
05965:-00070:-00117:-00008:001928.0028:05965
05966:-00044:-00142:+00025:001928.0028:05966
05967:-00027:-00139:+00042:001928.0028:05967
05968:-00010:-00114:+00107:001928.0028:05968
05969:+00061:-00090:+00150:001928.0028:05969
05970:+00072:-00072:+00115:001928.0028:05970
05971:+00108:-00068:+00136:002027.2545:05971
05972:+00110:-00027:+00180:002027.2545:05972
05973:+00080:+00001:+00099:002027.2545:05973
05974:+00081:+00003:+00047:002027.2545:05974
05975:+00091:+00038:-00047:002027.2545:05975
05976:+00075:+00038:+00021:002027.2545:05976
05977:+00093:+00012:-00029:002027.2545:05977
05978:+00051:+00033:-00031:002027.2545:05978
05979:+00091:+00025:+00033:002027.2545:05979
05980:+00081:+00049:+00072:002027.2545:05980
05981:+00123:+00051:+00038:001995.4959:05981
05982:+00121:+00050:-00019:001995.4959:05982
05983:+00107:+00051:-00058:001995.4959:05983
05984:+00071:+00046:-00005:001995.4959:05984
05985:+00088:+00067:+00006:001995.4959:05985
05986:+00042:+00061:+00016:001995.4959:05986
05987:+00046:+00054:-00034:001995.4959:05987
05988:+00025:+00087:-00395:001995.4959:05988
05989:+00034:+00063:+00078:001995.4959:05989
05990:+00119:+00063:+00071:001995.4959:05990
05991:-00040:+00059:-00028:001995.6317:05991
05992:+00034:+00029:-00280:001995.6317:05992
05993:+00101:+00061:+00218:001995.6317:05993
05994:+00155:-00025:+00310:001995.6317:05994
05995:+00043:+00067:-00266:001995.6317:05995
05996:+00113:-00005:-00211:001995.6317:05996
05997:+00134:+00048:+00120:001995.6317:05997
05998:+00087:-00054:-00110:001995.6317:05998
05999:+00007:+00016:-00032:001995.6317:05999
06000:+00091:-00074:+00020:002040.3156:06000
06001:+00022:-00015:-00080:002040.3156:06001
06002:+00015:-00086:-00101:002040.3156:06002
06003:-00030:-00062:+00112:002040.3156:06003
06004:-00072:-00087:+00040:002040.3156:06004
06005:-00037:-00045:+00026:002040.3156:06005
06006:-00018:-00110:+00039:002040.3156:06006
06007:-00002:-00092:+00069:002040.3156:06007
06008:-00019:-00106:+00057:002040.3156:06008
06009:-00002:-00096:+00051:002040.3156:06009
06010:-00002:-00114:+00050:001979.5909:06010
06011:-00013:-00069:+00053:001979.5909:06011
06012:-00040:-00110:+00015:001979.5909:06012
06013:-00008:-00069:+00068:001979.5909:06013
06014:-00021:-00071:+00033:001979.5909:06014
06015:+00032:-00056:+00017:001979.5909:06015
06016:+00046:-00076:+00054:001979.5909:06016
06017:+00048:-00061:+00030:001979.5909:06017
06018:+00034:-00045:-00012:001979.5909:06018
06019:+00058:-00052:+00024:001979.5909:06019
06020:+00037:-00039:+00127:001979.5909:06020
06021:+00063:-00061:+00151:001942.9520:06021
06022:+00033:-00044:+00114:001942.9520:06022
06023:+00037:-00049:+00028:001942.9520:06023
06024:+00047:-00042:-00025:001942.9520:06024
06025:+00025:-00043:+00011:001942.9520:06025
06026:+00009:-00043:+00036:001942.9520:06026
06027:-00006:-00056:+00098:001942.9520:06027
06028:-00013:-00077:+00036:001942.9520:06028
06029:+00027:-00065:+00024:001942.9520:06029
06030:-00001:-00070:+00027:001942.9520:06030
06031:-00007:-00058:+00003:001976.6663:06031
06032:+00008:-00079:-00011:001976.6663:06032
06033:+00031:-00027:+00133:001976.6663:06033
06034:+00047:-00045:+00099:001976.6663:06034
06035:+00053:+00005:+00041:001976.6663:06035
06036:+00076:-00017:-00003:001976.6663:06036
06037:+00055:+00020:-00034:001976.6663:06037
06038:+00076:+00008:-00074:001976.6663:06038
06039:+00075:+00025:-00003:001976.6663:06039
06040:+00076:+00018:-00024:001976.6663:06040
06041:+00085:+00032:+00025:001895.2526:06041
06042:+00118:+00012:+00057:001895.2526:06042
06043:+00084:+00045:-00008:001895.2526:06043
06044:+00105:+00064:-00009:001895.2526:06044
06045:+00082:+00074:-00014:001895.2526:06045
06046:+00073:+00075:-00046:001895.2526:06046
06047:+00070:+00109:-00067:001895.2526:06047
06048:+00038:+00091:+00010:001895.2526:06048
06049:+00047:+00101:-00012:001895.2526:06049
06050:+00007:+00086:-00020:001895.2526:06050
06051:+00004:+00118:-00036:001895.2526:06051
06052:+00018:+00118:-00055:001845.4857:06052
06053:-00022:+00128:-00097:001845.4857:06053
06054:-00016:+00127:-00059:001845.4857:06054
06055:-00040:+00106:-00039:001845.4857:06055
06056:-00053:+00123:-00052:001845.4857:06056
06057:-00052:+00111:-00077:001845.4857:06057
06058:-00057:+00088:-00060:001845.4857:06058
06059:-00062:+00094:-00053:001845.4857:06059
06060:-00066:+00078:-00090:001845.4857:06060
06061:-00069:+00082:-00049:001845.4857:06061
06062:-00060:+00065:-00053:001845.4857:06062
06063:-00049:+00039:-00072:001846.9875:06063
06064:-00051:+00044:-00024:001846.9875:06064
06065:-00053:+00024:+00022:001846.9875:06065
06066:-00057:+00031:-00033:001846.9875:06066
06067:-00042:+00031:-00044:001846.9875:06067
06068:-00036:-00002:-00032:001846.9875:06068
06069:-00035:-00018:-00050:001846.9875:06069
06070:-00044:-00018:-00022:001846.9875:06070
06071:-00067:-00037:-00031:001846.9875:06071
06072:-00066:-00037:-00035:001846.9875:06072
06073:-00072:-00050:-00031:001846.9875:06073
06074:-00084:-00051:-00035:001758.7077:06074
06075:-00075:-00062:+00052:001758.7077:06075
06076:-00083:-00041:+00006:001758.7077:06076
06077:-00088:-00041:-00010:001758.7077:06077
06078:-00101:-00039:-00009:001758.7077:06078
06079:-00100:-00042:+00045:001758.7077:06079
06080:-00100:-00040:+00004:001758.7077:06080
06081:-00094:-00037:-00014:001758.7077:06081
06082:-00090:-00052:+00017:001758.7077:06082
06083:-00100:-00037:+00038:001758.7077:06083
06084:-00085:-00026:+00057:001758.7077:06084
06085:-00079:-00028:+00072:001758.7077:06085
06086:-00050:-00033:+00056:001700.1026:06086
06087:-00054:-00026:+00011:001700.1026:06087
06088:-00055:-00034:+00001:001700.1026:06088
06089:-00013:-00018:-00045:001700.1026:06089
06090:-00019:-00014:-00003:001700.1026:06090
06091:-00021:-00010:+00028:001700.1026:06091
06092:-00025:-00033:+00114:001700.1026:06092
06093:-00024:-00015:+00063:001700.1026:06093
06094:-00055:-00014:+00069:001700.1026:06094
06095:-00058:-00023:+00011:001700.1026:06095
06096:-00069:+00002:+00023:001700.1026:06096
06097:-00073:-00013:-00011:001700.1026:06097
06098:-00110:-00030:+00045:001728.5568:06098
06099:-00123:-00030:+00015:001728.5568:06099
06100:-00175:-00066:+00009:001728.5568:06100
06101:-00178:-00066:+00013:001728.5568:06101
06102:-00192:-00043:+00071:001728.5568:06102
06103:-00169:-00040:+00054:001728.5568:06103
06104:-00174:-00029:+00049:001728.5568:06104
06105:-00129:-00033:+00066:001728.5568:06105
06106:-00117:-00002:+00019:001728.5568:06106
06107:-00085:-00002:-00014:001728.5568:06107
06108:-00035:+00066:+00003:001728.5568:06108
06109:-00021:+00060:-00026:001728.5568:06109
06110:+00029:+00071:-00040:001691.8088:06110
06111:+00051:+00099:-00045:001691.8088:06111
06112:+00055:+00093:-00024:001691.8088:06112
06113:+00062:+00082:-00027:001691.8088:06113
06114:+00072:+00070:-00031:001691.8088:06114
06115:+00060:+00075:-00003:001691.8088:06115
06116:+00041:+00094:-00025:001691.8088:06116
06117:-00008:+00072:+00008:001691.8088:06117
06118:-00008:+00081:-00007:001691.8088:06118
06119:-00034:+00067:+00021:001691.8088:06119
06120:-00056:+00052:+00032:001691.8088:06120
06121:-00080:+00052:+00022:001725.8605:06121
06122:-00112:+00049:-00024:001725.8605:06122
06123:-00093:+00051:-00078:001725.8605:06123
06124:-00104:+00035:-00060:001725.8605:06124
06125:-00087:+00025:-00052:001725.8605:06125
06126:-00060:+00028:-00032:001725.8605:06126
06127:-00054:+00032:-00011:001725.8605:06127
06128:-00043:+00020:+00008:001725.8605:06128
06129:-00043:-00002:-00032:001725.8605:06129
06130:-00034:+00007:-00016:001725.8605:06130
06131:-00069:-00004:-00049:001725.8605:06131
06132:-00068:+00016:-00036:001828.2965:06132
06133:-00082:-00005:-00077:001828.2965:06133
06134:-00060:-00001:-00062:001828.2965:06134
06135:-00066:+00005:-00063:001828.2965:06135
06136:-00050:-00006:-00002:001828.2965:06136
06137:-00053:-00006:+00019:001828.2965:06137
06138:-00038:+00008:-00003:001828.2965:06138
06139:+00001:+00032:-00018:001828.2965:06139
06140:-00006:+00047:+00013:001828.2965:06140
06141:+00004:+00025:+00008:001828.2965:06141
06142:+00027:+00050:+00024:001828.2965:06142
06143:+00020:+00030:+00021:001831.1314:06143
06144:-00009:+00030:-00004:001831.1314:06144
06145:-00026:+00035:-00020:001831.1314:06145
06146:-00030:+00049:-00040:001831.1314:06146
06147:-00050:+00044:-00030:001831.1314:06147
06148:-00059:+00063:-00019:001831.1314:06148
06149:-00074:+00062:+00042:001831.1314:06149
06150:-00084:+00055:+00027:001831.1314:06150
06151:-00085:+00063:+00017:001831.1314:06151
06152:-00066:+00079:+00000:001831.1314:06152
06153:-00061:+00061:+00021:001831.1314:06153
06154:-00088:+00056:+00057:001873.1250:06154
06155:-00088:+00079:+00037:001873.1250:06155
06156:-00088:+00081:+00023:001873.1250:06156
06157:-00063:+00056:-00005:001873.1250:06157
06158:-00066:+00065:-00032:001873.1250:06158
06159:-00052:+00062:-00042:001873.1250:06159
06160:-00038:+00039:+00055:001873.1250:06160
06161:-00015:+00023:+00013:001873.1250:06161
06162:-00022:+00048:+00014:001873.1250:06162
06163:-00009:+00047:+00036:001873.1250:06163
06164:+00004:+00030:+00027:001973.5739:06164
06165:-00007:+00047:+00000:001973.5739:06165
06166:-00004:+00025:+00013:001973.5739:06166
06167:-00028:+00035:+00008:001973.5739:06167
06168:-00042:+00019:+00034:001973.5739:06168
06169:-00041:-00001:+00045:001973.5739:06169
06170:-00039:-00021:+00077:001973.5739:06170
06171:-00004:-00035:+00130:001973.5739:06171
06172:-00002:-00029:+00055:001973.5739:06172
06173:-00024:-00065:+00015:001973.5739:06173
06174:-00025:-00078:+00037:001960.9604:06174
06175:-00005:-00069:-00038:001960.9604:06175
06176:-00018:-00077:-00106:001960.9604:06176
06177:-00008:-00091:-00022:001960.9604:06177
06178:-00004:-00081:+00012:001960.9604:06178
06179:-00010:-00107:+00110:001960.9604:06179
06180:+00004:-00093:+00148:001960.9604:06180
06181:+00038:-00076:+00148:001960.9604:06181
06182:+00051:-00050:+00024:001960.9604:06182
06183:+00052:-00048:+00014:001960.9604:06183
06184:+00069:-00033:+00135:001982.9569:06184
06185:+00068:-00019:+00085:001982.9569:06185
06186:+00066:-00017:+00001:001982.9569:06186
06187:+00094:+00033:+00009:001982.9569:06187
06188:+00086:+00041:+00009:001982.9569:06188
06189:+00105:+00042:+00013:001982.9569:06189
06190:+00117:+00044:+00066:001982.9569:06190
06191:+00099:+00051:+00012:001982.9569:06191
06192:+00065:+00026:-00058:001982.9569:06192
06193:+00076:+00027:-00017:001982.9569:06193
06194:+00074:+00029:+00008:002060.2307:06194
06195:+00030:+00039:-00029:002060.2307:06195
06196:+00004:+00054:+00085:002060.2307:06196
06197:+00027:+00059:+00062:002060.2307:06197
06198:+00015:+00054:+00016:002060.2307:06198
06199:+00016:+00064:-00024:002060.2307:06199
06200:+00039:+00080:-00027:002060.2307:06200
06201:+00031:+00068:-00084:002060.2307:06201
06202:+00057:+00078:-00235:002060.2307:06202
06203:+00100:+00045:+00047:002060.2307:06203
06204:+00159:+00022:+00127:002018.1296:06204
06205:+00083:+00002:-00073:002018.1296:06205
06206:+00096:+00001:-00158:002018.1296:06206
06207:+00140:-00013:+00052:002018.1296:06207
06208:+00082:-00049:+00046:002018.1296:06208
06209:+00053:-00033:-00017:002018.1296:06209
06210:+00064:-00049:+00108:002018.1296:06210
06211:+00032:-00050:+00087:002018.1296:06211
06212:-00027:-00066:-00030:002018.1296:06212
06213:-00017:-00057:-00013:002018.1296:06213
06214:-00018:-00072:-00005:002001.9953:06214
06215:-00038:-00094:+00008:002001.9953:06215
06216:-00043:-00098:+00023:002001.9953:06216
06217:-00028:-00090:+00061:002001.9953:06217
06218:-00010:-00085:+00044:002001.9953:06218
06219:+00011:-00095:+00033:002001.9953:06219
06220:+00026:-00097:+00007:002001.9953:06220
06221:+00030:-00083:+00068:002001.9953:06221
06222:+00047:-00077:+00047:002001.9953:06222
06223:+00030:-00080:-00029:002001.9953:06223
06224:+00005:-00078:+00025:002050.1789:06224
06225:+00014:-00077:+00084:002050.1789:06225
06226:-00008:-00080:+00017:002050.1789:06226
06227:-00022:-00076:+00069:002050.1789:06227
06228:+00016:-00078:+00058:002050.1789:06228
06229:-00008:-00092:-00002:002050.1789:06229
06230:+00012:-00099:+00013:002050.1789:06230
06231:-00008:-00070:+00123:002050.1789:06231
06232:+00001:-00096:+00194:002050.1789:06232
06233:-00032:-00096:+00093:002050.1789:06233
06234:-00020:-00044:+00000:001982.7546:06234
06235:-00026:-00066:-00017:001982.7546:06235
06236:-00001:-00041:+00045:001982.7546:06236
06237:-00008:-00050:+00113:001982.7546:06237
06238:-00009:-00040:+00079:001982.7546:06238
06239:+00021:-00028:+00014:001982.7546:06239
06240:+00021:-00025:+00015:001982.7546:06240
06241:+00044:-00034:-00017:001982.7546:06241
06242:+00020:-00038:-00040:001982.7546:06242
06243:+00058:-00019:+00181:001982.7546:06243
06244:+00038:-00034:+00119:001945.9915:06244
06245:+00006:+00006:-00019:001945.9915:06245
06246:+00058:+00007:-00016:001945.9915:06246
06247:+00039:+00034:+00006:001945.9915:06247
06248:+00047:+00011:-00033:001945.9915:06248
06249:+00043:+00029:+00001:001945.9915:06249
06250:+00043:+00020:-00025:001945.9915:06250
06251:+00022:+00037:+00037:001945.9915:06251
06252:+00039:+00012:+00037:001945.9915:06252
06253:+00046:+00030:-00004:001945.9915:06253
06254:+00041:+00033:-00030:001964.3891:06254
06255:+00077:+00065:-00062:001964.3891:06255
06256:+00036:+00050:-00053:001964.3891:06256
06257:+00075:+00056:-00017:001964.3891:06257
06258:+00035:+00039:-00008:001964.3891:06258
06259:+00064:+00093:-00009:001964.3891:06259
06260:+00077:+00058:-00018:001964.3891:06260
06261:+00034:+00110:-00030:001964.3891:06261
06262:+00073:+00076:-00039:001964.3891:06262
06263:+00058:+00112:-00038:001964.3891:06263
06264:+00040:+00098:-00055:001964.3891:06264
06265:+00019:+00102:-00073:001878.0844:06265
06266:+00020:+00100:-00061:001878.0844:06266
06267:+00013:+00090:-00059:001878.0844:06267
06268:-00009:+00078:-00079:001878.0844:06268
06269:+00000:+00059:-00064:001878.0844:06269
06270:+00000:+00069:-00059:001878.0844:06270
06271:-00019:+00042:-00053:001878.0844:06271
06272:-00037:+00047:-00075:001878.0844:06272
06273:-00035:+00029:-00036:001878.0844:06273
06274:-00052:+00028:-00043:001878.0844:06274
06275:-00031:+00036:-00030:001878.0844:06275
06276:-00033:+00034:+00021:001823.9671:06276
06277:-00035:+00014:-00022:001823.9671:06277
06278:-00035:+00032:-00010:001823.9671:06278
06279:-00040:-00007:-00033:001823.9671:06279
06280:-00057:-00003:-00044:001823.9671:06280
06281:-00063:+00007:-00024:001823.9671:06281
06282:-00051:-00008:+00016:001823.9671:06282
06283:-00070:-00014:+00011:001823.9671:06283
06284:-00068:-00011:-00032:001823.9671:06284
06285:-00068:-00012:-00024:001823.9671:06285
06286:-00070:-00008:+00008:001823.9671:06286
06287:-00073:-00028:-00032:001836.2402:06287
06288:-00066:-00013:+00010:001836.2402:06288
06289:-00045:-00011:+00050:001836.2402:06289
06290:-00069:-00014:+00004:001836.2402:06290
06291:-00061:-00051:+00029:001836.2402:06291
06292:-00082:-00052:+00016:001836.2402:06292
06293:-00080:-00029:-00002:001836.2402:06293
06294:-00075:-00031:+00013:001836.2402:06294
06295:-00079:-00040:+00043:001836.2402:06295
06296:-00080:-00062:+00028:001836.2402:06296
06297:-00097:-00040:-00001:001836.2402:06297
06298:-00073:-00027:-00012:001746.3839:06298
06299:-00080:-00044:+00021:001746.3839:06299
06300:-00083:-00026:+00004:001746.3839:06300
06301:-00084:-00029:+00071:001746.3839:06301
06302:-00083:-00028:+00062:001746.3839:06302
06303:-00081:-00032:+00046:001746.3839:06303
06304:-00088:-00017:+00009:001746.3839:06304
06305:-00078:-00016:-00011:001746.3839:06305
06306:-00090:-00014:+00020:001746.3839:06306
06307:-00096:-00008:+00025:001746.3839:06307
06308:-00106:-00009:+00016:001746.3839:06308
06309:-00094:-00008:+00055:001746.3839:06309
06310:-00101:-00017:+00010:001704.7087:06310
06311:-00097:-00020:-00057:001704.7087:06311
06312:-00072:-00010:-00017:001704.7087:06312
06313:-00052:-00009:+00034:001704.7087:06313
06314:-00034:-00006:+00044:001704.7087:06314
06315:-00003:-00001:+00067:001704.7087:06315
06316:-00010:-00006:+00037:001704.7087:06316
06317:+00013:+00035:+00008:001704.7087:06317
06318:-00011:+00034:-00020:001704.7087:06318
06319:-00005:+00023:-00045:001704.7087:06319
06320:+00014:+00026:-00035:001704.7087:06320
06321:+00013:+00025:+00006:001742.8405:06321
06322:-00020:+00014:+00069:001742.8405:06322
06323:-00045:+00003:+00058:001742.8405:06323
06324:-00083:-00009:-00028:001742.8405:06324
06325:-00077:-00033:-00023:001742.8405:06325
06326:-00118:-00022:-00041:001742.8405:06326
06327:-00133:-00037:-00042:001742.8405:06327
06328:-00092:+00001:-00019:001742.8405:06328
06329:-00102:-00019:+00014:001742.8405:06329
06330:-00087:+00008:+00002:001742.8405:06330
06331:-00065:+00004:+00036:001742.8405:06331
06332:-00044:+00019:+00014:001742.8405:06332
06333:-00048:-00001:-00019:001727.0433:06333
06334:-00043:+00035:-00094:001727.0433:06334
06335:-00018:+00037:-00106:001727.0433:06335
06336:-00015:+00027:-00027:001727.0433:06336
06337:-00042:+00032:+00045:001727.0433:06337
06338:-00030:+00024:+00044:001727.0433:06338
06339:-00020:+00047:+00038:001727.0433:06339
06340:-00038:+00045:-00045:001727.0433:06340
06341:-00029:+00041:-00043:001727.0433:06341
06342:-00028:+00060:-00029:001727.0433:06342
06343:-00042:+00078:+00002:001727.0433:06343
06344:-00020:+00055:+00015:001762.3206:06344
06345:-00038:+00061:-00015:001762.3206:06345
06346:-00020:+00077:-00042:001762.3206:06346
06347:-00059:+00079:-00065:001762.3206:06347
06348:-00052:+00055:-00035:001762.3206:06348
06349:-00055:+00081:-00048:001762.3206:06349
06350:-00050:+00058:+00037:001762.3206:06350
06351:-00051:+00079:+00058:001762.3206:06351
06352:-00072:+00045:+00019:001762.3206:06352
06353:-00085:+00039:-00041:001762.3206:06353
06354:-00075:+00047:-00023:001762.3206:06354
06355:-00076:+00043:-00007:001871.5461:06355
06356:-00101:+00051:-00018:001871.5461:06356
06357:-00095:+00030:-00011:001871.5461:06357
06358:-00103:+00034:+00011:001871.5461:06358
06359:-00091:+00034:-00010:001871.5461:06359
06360:-00095:+00011:-00014:001871.5461:06360
06361:-00073:+00024:-00029:001871.5461:06361
06362:-00073:+00026:-00038:001871.5461:06362
06363:-00048:+00025:-00042:001871.5461:06363
06364:-00032:+00014:+00023:001871.5461:06364
06365:+00000:+00030:+00018:001872.4643:06365
06366:-00003:+00036:+00033:001872.4643:06366
06367:+00000:+00033:+00039:001872.4643:06367
06368:+00001:+00031:+00015:001872.4643:06368
06369:-00004:+00030:-00011:001872.4643:06369
06370:-00038:+00031:+00006:001872.4643:06370
06371:-00004:+00024:-00047:001872.4643:06371
06372:-00025:+00048:-00020:001872.4643:06372
06373:-00022:+00033:-00038:001872.4643:06373
06374:-00023:+00036:-00025:001872.4643:06374
06375:-00016:+00016:-00010:001872.4643:06375
06376:-00032:-00004:+00038:001913.1794:06376
06377:-00028:+00004:+00050:001913.1794:06377
06378:-00036:-00023:+00118:001913.1794:06378
06379:-00017:-00031:+00121:001913.1794:06379
06380:-00040:-00025:+00079:001913.1794:06380
06381:-00034:-00039:+00037:001913.1794:06381
06382:-00069:-00056:+00003:001913.1794:06382
06383:-00050:-00079:-00095:001913.1794:06383
06384:-00044:-00056:-00080:001913.1794:06384
06385:-00045:-00081:-00008:001913.1794:06385
06386:-00031:-00073:+00050:002007.9782:06386
06387:-00020:-00092:+00106:002007.9782:06387
06388:-00027:-00078:+00160:002007.9782:06388
06389:-00005:-00077:+00193:002007.9782:06389
06390:+00028:-00048:+00190:002007.9782:06390
06391:+00060:+00000:+00147:002007.9782:06391
06392:+00053:-00019:+00056:002007.9782:06392
06393:+00076:+00035:-00048:002007.9782:06393
06394:+00049:+00035:-00055:002007.9782:06394
06395:+00034:+00025:-00059:002007.9782:06395
06396:+00064:+00031:+00039:001982.7733:06396
06397:+00082:+00047:+00074:001982.7733:06397
06398:+00080:+00028:+00049:001982.7733:06398
06399:+00092:+00037:+00011:001982.7733:06399
06400:+00085:+00032:-00002:001982.7733:06400
06401:+00080:+00014:+00021:001982.7733:06401
06402:+00076:+00032:+00034:001982.7733:06402
06403:+00074:+00026:+00069:001982.7733:06403
06404:+00050:+00025:+00075:001982.7733:06404
06405:+00048:+00040:-00065:001982.7733:06405
06406:+00058:+00029:+00139:001992.4376:06406
06407:+00118:+00011:+00174:001992.4376:06407
06408:-00011:-00006:-00134:001992.4376:06408
06409:+00049:+00007:-00180:001992.4376:06409
06410:+00045:-00023:-00054:001992.4376:06410
06411:+00056:+00004:-00041:001992.4376:06411
06412:+00018:-00014:+00003:001992.4376:06412
06413:+00011:-00048:-00042:001992.4376:06413
06414:+00001:-00036:-00023:001992.4376:06414
06415:+00020:-00032:-00180:001992.4376:06415
06416:+00008:-00018:+00092:002053.5212:06416
06417:+00070:-00020:+00293:002053.5212:06417
06418:-00002:-00018:+00179:002053.5212:06418
06419:+00001:-00004:-00272:002053.5212:06419
06420:+00091:+00026:-00035:002053.5212:06420
06421:+00101:+00022:+00066:002053.5212:06421
06422:+00034:+00019:-00016:002053.5212:06422
06423:+00101:-00020:-00053:002053.5212:06423
06424:+00134:+00015:+00060:002053.5212:06424
06425:+00106:-00006:+00002:002053.5212:06425
06426:+00052:-00033:-00050:001998.7177:06426
06427:+00029:-00034:-00021:001998.7177:06427
06428:+00060:-00029:+00006:001998.7177:06428
06429:+00019:-00061:+00058:001998.7177:06429
06430:+00003:-00061:+00116:001998.7177:06430
06431:-00013:-00078:+00118:001998.7177:06431
06432:-00016:-00042:+00064:001998.7177:06432
06433:-00049:-00083:+00029:001998.7177:06433
06434:-00069:-00073:+00024:001998.7177:06434
06435:-00087:-00103:+00032:001998.7177:06435
06436:-00073:-00114:+00065:001979.8341:06436
06437:-00048:-00138:+00042:001979.8341:06437
06438:-00029:-00119:-00046:001979.8341:06438
06439:-00017:-00116:-00045:001979.8341:06439
06440:-00008:-00101:+00041:001979.8341:06440
06441:+00003:-00115:+00019:001979.8341:06441
06442:+00040:-00123:+00060:001979.8341:06442
06443:+00063:-00114:+00027:001979.8341:06443
06444:+00093:-00094:+00112:001979.8341:06444
06445:+00074:-00071:+00118:001979.8341:06445
06446:+00050:-00078:+00027:002027.2666:06446
06447:+00089:-00039:+00009:002027.2666:06447
06448:+00067:-00037:+00016:002027.2666:06448
06449:+00072:-00029:-00018:002027.2666:06449
06450:+00043:-00038:+00027:002027.2666:06450
06451:+00044:-00050:+00004:002027.2666:06451
06452:+00034:-00025:+00006:002027.2666:06452
06453:+00038:-00034:-00076:002027.2666:06453
06454:+00064:-00006:+00165:002027.2666:06454
06455:+00080:+00022:+00100:002027.2666:06455
06456:+00011:+00010:-00014:001951.7088:06456
06457:+00022:+00049:-00056:001951.7088:06457
06458:+00043:+00046:-00010:001951.7088:06458
06459:-00024:+00054:-00040:001951.7088:06459
06460:-00009:+00083:+00010:001951.7088:06460
06461:+00026:+00096:+00064:001951.7088:06461
06462:+00030:+00100:-00016:001951.7088:06462
06463:+00007:+00091:-00043:001951.7088:06463
06464:+00063:+00128:+00023:001951.7088:06464
06465:+00041:+00109:-00024:001951.7088:06465
06466:+00063:+00125:-00051:001925.0126:06466
06467:+00061:+00125:-00043:001925.0126:06467
06468:+00064:+00129:-00037:001925.0126:06468
06469:+00049:+00125:-00019:001925.0126:06469
06470:+00063:+00139:-00017:001925.0126:06470
06471:+00043:+00123:-00062:001925.0126:06471
06472:+00016:+00134:-00072:001925.0126:06472
06473:+00016:+00140:-00073:001925.0126:06473
06474:-00038:+00137:-00068:001925.0126:06474
06475:-00044:+00103:-00019:001925.0126:06475
06476:-00058:+00102:-00072:001925.0126:06476
06477:-00029:+00099:-00049:001952.2723:06477
06478:-00046:+00074:-00006:001952.2723:06478
06479:-00047:+00083:-00032:001952.2723:06479
06480:-00071:+00049:-00092:001952.2723:06480
06481:-00064:+00023:-00008:001952.2723:06481
06482:-00049:+00032:-00024:001952.2723:06482
06483:-00081:-00007:-00034:001952.2723:06483
06484:-00062:-00001:-00007:001952.2723:06484
06485:-00047:-00018:+00001:001952.2723:06485
06486:-00031:-00019:-00067:001952.2723:06486
06487:-00041:+00001:-00059:001878.1055:06487
06488:-00024:+00000:-00005:001878.1055:06488
06489:-00014:-00016:-00014:001878.1055:06489
06490:+00002:+00005:-00034:001878.1055:06490
06491:-00025:-00006:+00026:001878.1055:06491
06492:-00003:+00005:-00025:001878.1055:06492
06493:-00018:-00006:-00018:001878.1055:06493
06494:-00018:-00016:+00026:001878.1055:06494
06495:-00035:-00019:+00011:001878.1055:06495
06496:-00043:-00008:-00011:001878.1055:06496
06497:-00069:-00015:+00046:001878.1055:06497
06498:-00061:-00037:+00041:001848.2171:06498
06499:-00084:-00046:+00000:001848.2171:06499
06500:-00064:-00028:+00008:001848.2171:06500
06501:-00064:-00050:+00025:001848.2171:06501
06502:-00080:-00063:+00015:001848.2171:06502
06503:-00084:-00057:+00042:001848.2171:06503
06504:-00087:-00069:+00086:001848.2171:06504
06505:-00085:-00065:+00103:001848.2171:06505
06506:-00067:-00061:-00014:001848.2171:06506
06507:-00065:-00052:-00004:001848.2171:06507
06508:-00059:-00051:+00003:001848.2171:06508
06509:-00068:-00037:-00020:001874.3101:06509
06510:-00066:-00051:+00017:001874.3101:06510
06511:-00064:-00049:+00027:001874.3101:06511
06512:-00076:-00040:+00047:001874.3101:06512
06513:-00090:-00026:+00007:001874.3101:06513
06514:-00119:-00025:-00009:001874.3101:06514
06515:-00090:-00013:+00020:001874.3101:06515
06516:-00100:+00006:+00013:001874.3101:06516
06517:-00080:+00002:+00027:001874.3101:06517
06518:-00047:+00022:+00080:001874.3101:06518
06519:-00039:+00013:+00046:001874.3101:06519
06520:-00037:+00036:+00013:001799.3920:06520
06521:-00003:+00053:+00018:001799.3920:06521
06522:+00015:+00077:-00015:001799.3920:06522
06523:+00042:+00075:+00021:001799.3920:06523
06524:+00037:+00089:-00018:001799.3920:06524
06525:+00040:+00092:-00026:001799.3920:06525
06526:+00023:+00079:+00005:001799.3920:06526
06527:+00016:+00069:+00008:001799.3920:06527
06528:-00011:+00078:+00012:001799.3920:06528
06529:-00053:+00068:+00012:001799.3920:06529
06530:-00072:+00025:+00004:001799.3920:06530
06531:-00103:+00034:+00027:001782.3691:06531
06532:-00120:+00008:-00006:001782.3691:06532
06533:-00143:+00001:+00005:001782.3691:06533
06534:-00121:-00009:-00017:001782.3691:06534
06535:-00134:-00023:-00032:001782.3691:06535
06536:-00094:-00008:-00025:001782.3691:06536
06537:-00100:-00008:+00030:001782.3691:06537
06538:-00072:-00009:+00013:001782.3691:06538
06539:-00083:-00014:+00025:001782.3691:06539
06540:-00029:-00026:+00010:001782.3691:06540
06541:-00043:-00050:-00046:001782.3691:06541
06542:-00042:-00043:-00078:001844.2675:06542
06543:-00041:-00059:+00027:001844.2675:06543
06544:-00017:-00068:+00008:001844.2675:06544
06545:-00053:-00061:-00006:001844.2675:06545
06546:-00029:-00055:+00011:001844.2675:06546
06547:-00027:-00065:-00042:001844.2675:06547
06548:-00031:-00042:-00038:001844.2675:06548
06549:-00014:-00047:-00005:001844.2675:06549
06550:+00011:-00037:-00015:001844.2675:06550
06551:+00032:-00018:+00005:001844.2675:06551
06552:+00009:-00020:+00013:001844.2675:06552
06553:+00025:+00034:+00021:001820.4167:06553
06554:+00003:+00053:-00043:001820.4167:06554
06555:-00009:+00050:-00019:001820.4167:06555
06556:-00020:+00064:+00027:001820.4167:06556
06557:-00048:+00063:+00023:001820.4167:06557
06558:-00073:+00056:-00015:001820.4167:06558
06559:-00078:+00059:-00006:001820.4167:06559
06560:-00078:+00073:-00033:001820.4167:06560
06561:-00102:+00074:-00073:001820.4167:06561
06562:-00080:+00111:-00033:001820.4167:06562
06563:-00078:+00109:-00002:001820.4167:06563
06564:-00113:+00106:+00010:001840.0745:06564
06565:-00109:+00127:+00002:001840.0745:06565
06566:-00119:+00120:+00039:001840.0745:06566
06567:-00118:+00124:-00006:001840.0745:06567
06568:-00108:+00130:-00044:001840.0745:06568
06569:-00100:+00100:+00006:001840.0745:06569
06570:-00087:+00101:+00009:001840.0745:06570
06571:-00087:+00110:+00006:001840.0745:06571
06572:-00059:+00094:+00039:001840.0745:06572
06573:-00030:+00081:+00025:001840.0745:06573
06574:-00043:+00060:-00058:001934.3850:06574
06575:-00015:+00065:-00008:001934.3850:06575
06576:-00002:+00047:-00003:001934.3850:06576
06577:-00016:+00028:-00010:001934.3850:06577
06578:-00011:+00009:-00016:001934.3850:06578
06579:-00008:+00007:+00035:001934.3850:06579
06580:+00010:-00009:+00054:001934.3850:06580
06581:-00010:-00038:+00064:001934.3850:06581
06582:+00004:-00041:+00113:001934.3850:06582
06583:-00036:-00079:+00117:001934.3850:06583
06584:-00051:-00075:+00019:001934.3850:06584
06585:-00052:-00089:+00016:001921.5650:06585
06586:-00029:-00114:+00055:001921.5650:06586
06587:-00041:-00118:+00065:001921.5650:06587
06588:-00029:-00145:+00064:001921.5650:06588
06589:-00056:-00139:+00043:001921.5650:06589
06590:-00058:-00126:+00001:001921.5650:06590
06591:-00037:-00106:+00021:001921.5650:06591
06592:-00004:-00107:+00116:001921.5650:06592
06593:+00012:-00110:+00110:001921.5650:06593
06594:-00012:-00070:+00129:001921.5650:06594
06595:+00007:-00042:+00110:001945.9620:06595
06596:+00017:-00030:+00091:001945.9620:06596
06597:+00033:-00005:+00053:001945.9620:06597
06598:+00023:+00023:+00035:001945.9620:06598
06599:+00021:+00023:+00038:001945.9620:06599
06600:+00010:+00031:+00039:001945.9620:06600
06601:+00021:+00026:+00052:001945.9620:06601
06602:+00020:+00048:+00041:001945.9620:06602
06603:+00046:+00063:+00040:001945.9620:06603
06604:+00060:+00045:+00053:001945.9620:06604
06605:+00052:+00081:+00067:002024.0164:06605
06606:+00059:+00071:+00049:002024.0164:06606
06607:+00073:+00082:+00062:002024.0164:06607
06608:+00061:+00080:+00034:002024.0164:06608
06609:+00025:+00064:+00009:002024.0164:06609
06610:+00012:+00041:+00017:002024.0164:06610
06611:-00008:+00041:+00019:002024.0164:06611
06612:-00013:+00046:-00042:002024.0164:06612
06613:-00056:+00038:-00019:002024.0164:06613
06614:-00033:+00045:-00028:002024.0164:06614
06615:-00043:+00042:-00043:001982.7802:06615
06616:-00027:+00049:-00074:001982.7802:06616
06617:-00006:+00048:-00004:001982.7802:06617
06618:+00004:+00049:-00014:001982.7802:06618
06619:+00009:+00036:-00199:001982.7802:06619
06620:+00019:+00027:+00095:001982.7802:06620
06621:+00112:+00036:+00298:001982.7802:06621
06622:+00050:-00021:-00036:001982.7802:06622
06623:+00059:+00000:-00313:001982.7802:06623
06624:+00174:-00009:-00054:001982.7802:06624
06625:+00176:-00041:+00099:001970.5025:06625
06626:+00074:-00077:-00014:001970.5025:06626
06627:+00123:-00058:+00013:001970.5025:06627
06628:+00131:-00083:+00005:001970.5025:06628
06629:+00072:-00068:-00063:001970.5025:06629
06630:+00052:-00086:-00005:001970.5025:06630
06631:+00034:-00084:+00089:001970.5025:06631
06632:+00051:-00126:+00086:001970.5025:06632
06633:+00014:-00126:-00001:001970.5025:06633
06634:+00013:-00126:+00091:001970.5025:06634
06635:-00034:-00115:+00056:002014.3549:06635
06636:-00071:-00078:+00015:002014.3549:06636
06637:-00028:-00075:+00027:002014.3549:06637
06638:-00026:-00053:+00064:002014.3549:06638
06639:-00026:-00051:+00019:002014.3549:06639
06640:-00057:-00039:+00129:002014.3549:06640
06641:-00058:-00062:+00104:002014.3549:06641
06642:-00066:-00044:+00099:002014.3549:06642
06643:-00033:-00050:-00032:002014.3549:06643
06644:-00068:-00017:+00043:002014.3549:06644
06645:-00022:-00026:+00013:001951.6793:06645
06646:-00020:-00033:+00030:001951.6793:06646
06647:-00007:-00040:-00011:001951.6793:06647
06648:+00013:-00048:+00052:001951.6793:06648
06649:-00004:-00066:+00069:001951.6793:06649
06650:+00000:-00063:+00087:001951.6793:06650
06651:+00016:-00065:+00064:001951.6793:06651
06652:+00027:-00052:+00040:001951.6793:06652
06653:+00036:-00046:+00006:001951.6793:06653
06654:+00057:-00049:+00064:001951.6793:06654
06655:+00058:-00046:+00042:001951.6793:06655
06656:+00045:-00048:+00064:001913.2167:06656
06657:+00053:-00044:+00048:001913.2167:06657
06658:+00018:-00046:+00003:001913.2167:06658
06659:+00039:-00039:+00007:001913.2167:06659
06660:+00033:-00050:+00042:001913.2167:06660
06661:+00033:-00053:+00016:001913.2167:06661
06662:+00025:-00029:+00033:001913.2167:06662
06663:+00043:-00014:+00029:001913.2167:06663
06664:+00023:-00011:+00021:001913.2167:06664
06665:+00024:-00016:-00010:001913.2167:06665
06666:+00023:+00018:+00022:001946.2664:06666
06667:+00025:+00021:-00002:001946.2664:06667
06668:+00038:+00047:-00047:001946.2664:06668
06669:+00053:+00053:-00053:001946.2664:06669
06670:+00076:+00064:-00064:001946.2664:06670
06671:+00051:+00063:-00011:001946.2664:06671
06672:+00059:+00060:-00028:001946.2664:06672
06673:+00044:+00058:-00020:001946.2664:06673
06674:+00025:+00074:-00062:001946.2664:06674
06675:+00011:+00072:-00021:001946.2664:06675
06676:+00026:+00098:-00079:001946.2664:06676
06677:+00003:+00115:-00064:001872.4476:06677
06678:+00022:+00112:-00076:001872.4476:06678
06679:+00026:+00089:-00076:001872.4476:06679
06680:+00005:+00085:-00042:001872.4476:06680
06681:+00007:+00098:-00074:001872.4476:06681
06682:+00032:+00104:-00077:001872.4476:06682
06683:+00045:+00102:-00064:001872.4476:06683
06684:+00030:+00111:-00094:001872.4476:06684
06685:+00021:+00108:-00055:001872.4476:06685
06686:+00019:+00111:-00072:001872.4476:06686
06687:+00023:+00099:-00079:001829.3055:06687
06688:+00021:+00086:-00074:001829.3055:06688
06689:+00004:+00073:-00055:001829.3055:06689
06690:+00016:+00071:-00047:001829.3055:06690
06691:-00013:+00067:-00005:001829.3055:06691
06692:+00000:+00081:-00063:001829.3055:06692
06693:-00015:+00039:-00059:001829.3055:06693
06694:-00052:+00047:-00023:001829.3055:06694
06695:-00068:+00034:-00023:001829.3055:06695
06696:-00082:+00008:-00051:001829.3055:06696
06697:-00076:+00006:-00051:001829.3055:06697
06698:-00094:-00019:+00040:001846.9797:06698
06699:-00093:-00036:+00029:001846.9797:06699
06700:-00129:-00029:+00024:001846.9797:06700
06701:-00128:-00064:-00036:001846.9797:06701
06702:-00127:-00061:-00082:001846.9797:06702
06703:-00130:-00057:-00030:001846.9797:06703
06704:-00134:-00059:+00022:001846.9797:06704
06705:-00128:-00079:+00037:001846.9797:06705
06706:-00103:-00069:+00071:001846.9797:06706
06707:-00097:-00060:+00041:001846.9797:06707
06708:-00073:-00065:+00046:001846.9797:06708
06709:-00072:-00061:-00005:001846.9797:06709
06710:-00070:-00067:+00003:001766.1960:06710
06711:-00037:-00067:+00074:001766.1960:06711
06712:-00020:-00038:+00001:001766.1960:06712
06713:-00018:-00025:+00083:001766.1960:06713
06714:-00015:-00025:+00041:001766.1960:06714
06715:-00042:-00037:+00038:001766.1960:06715
06716:-00029:-00008:+00017:001766.1960:06716
06717:-00045:-00017:+00050:001766.1960:06717
06718:-00056:+00001:+00055:001766.1960:06718
06719:-00070:+00002:+00064:001766.1960:06719
06720:-00050:-00017:-00001:001766.1960:06720
06721:-00061:-00022:+00020:001733.0395:06721
06722:-00066:-00020:+00013:001733.0395:06722
06723:-00084:-00014:+00033:001733.0395:06723
06724:-00087:-00036:+00058:001733.0395:06724
06725:-00074:-00021:+00053:001733.0395:06725
06726:-00074:-00010:+00009:001733.0395:06726
06727:-00097:-00027:+00029:001733.0395:06727
06728:-00103:-00046:+00024:001733.0395:06728
06729:-00104:-00052:-00003:001733.0395:06729
06730:-00109:-00030:-00004:001733.0395:06730
06731:-00115:-00012:+00034:001733.0395:06731
06732:-00093:-00011:+00011:001787.0833:06732
06733:-00091:-00003:+00021:001787.0833:06733
06734:-00102:-00001:+00056:001787.0833:06734
06735:-00086:+00023:+00022:001787.0833:06735
06736:-00060:+00026:-00047:001787.0833:06736
06737:-00049:+00065:-00024:001787.0833:06737
06738:-00040:+00046:+00003:001787.0833:06738
06739:-00025:+00058:-00036:001787.0833:06739
06740:-00010:+00055:-00003:001787.0833:06740
06741:+00028:+00060:-00031:001787.0833:06741
06742:+00006:+00078:-00024:001787.0833:06742
06743:+00018:+00070:-00044:001787.0833:06743
06744:+00031:+00083:-00027:001768.6350:06744
06745:+00010:+00059:-00044:001768.6350:06745
06746:+00004:+00057:-00068:001768.6350:06746
06747:-00006:+00079:-00021:001768.6350:06747
06748:-00007:+00067:+00018:001768.6350:06748
06749:+00001:+00061:-00029:001768.6350:06749
06750:-00003:+00080:-00049:001768.6350:06750
06751:-00012:+00078:-00035:001768.6350:06751
06752:-00025:+00054:-00013:001768.6350:06752
06753:+00000:+00071:-00022:001768.6350:06753
06754:-00023:+00070:-00042:001768.6350:06754
06755:+00003:+00067:-00003:001797.7220:06755
06756:-00026:+00068:-00032:001797.7220:06756
06757:-00014:+00081:-00043:001797.7220:06757
06758:-00039:+00025:-00033:001797.7220:06758
06759:-00051:+00027:-00059:001797.7220:06759
06760:-00083:+00032:-00060:001797.7220:06760
06761:-00076:+00009:-00042:001797.7220:06761
06762:-00115:-00004:-00025:001797.7220:06762
06763:-00098:+00022:-00020:001797.7220:06763
06764:-00114:+00005:-00041:001797.7220:06764
06765:-00092:-00022:+00021:001896.7601:06765
06766:-00101:-00025:-00009:001896.7601:06766
06767:-00090:-00011:-00064:001896.7601:06767
06768:-00088:-00023:+00004:001896.7601:06768
06769:-00061:-00024:+00054:001896.7601:06769
06770:-00052:-00032:+00025:001896.7601:06770
06771:-00035:-00022:+00032:001896.7601:06771
06772:-00039:-00017:+00035:001896.7601:06772
06773:-00042:-00003:-00012:001896.7601:06773
06774:-00029:+00016:+00002:001896.7601:06774
06775:-00041:+00022:+00048:001896.7601:06775
06776:-00023:+00009:+00025:001886.6304:06776
06777:-00017:+00049:+00007:001886.6304:06777
06778:-00013:+00041:-00001:001886.6304:06778
06779:-00013:+00068:-00022:001886.6304:06779
06780:-00038:+00070:-00032:001886.6304:06780
06781:-00013:+00076:+00037:001886.6304:06781
06782:+00001:+00072:+00080:001886.6304:06782
06783:-00002:+00075:+00057:001886.6304:06783
06784:-00009:+00069:+00071:001886.6304:06784
06785:-00007:+00057:+00092:001886.6304:06785
06786:-00002:+00068:+00162:001913.2122:06786
06787:-00033:+00033:+00125:001913.2122:06787
06788:-00072:-00006:+00054:001913.2122:06788
06789:-00073:+00005:-00004:001913.2122:06789
06790:-00085:-00024:+00012:001913.2122:06790
06791:-00076:-00062:+00086:001913.2122:06791
06792:-00096:-00078:+00060:001913.2122:06792
06793:-00081:-00072:-00010:001913.2122:06793
06794:-00082:-00055:-00031:001913.2122:06794
06795:-00054:-00070:+00013:001913.2122:06795
06796:-00032:-00087:+00103:002007.9664:06796
06797:-00019:-00090:+00147:002007.9664:06797
06798:+00013:-00093:+00156:002007.9664:06798
06799:+00018:-00076:+00135:002007.9664:06799
06800:+00025:-00066:+00076:002007.9664:06800
06801:+00065:-00038:+00046:002007.9664:06801
06802:+00065:-00009:+00006:002007.9664:06802
06803:+00074:-00012:+00006:002007.9664:06803
06804:+00067:-00032:+00029:002007.9664:06804
06805:+00070:-00018:+00040:002007.9664:06805
06806:+00072:-00031:-00022:001979.5955:06806
06807:+00071:-00023:-00024:001979.5955:06807
06808:+00110:-00019:-00058:001979.5955:06808
06809:+00092:-00003:-00043:001979.5955:06809
06810:+00093:+00017:+00046:001979.5955:06810
06811:+00108:+00014:+00085:001979.5955:06811
06812:+00105:+00029:+00039:001979.5955:06812
06813:+00082:+00040:+00023:001979.5955:06813
06814:+00098:+00068:+00069:001979.5955:06814
06815:+00070:+00054:-00021:001979.5955:06815
06816:+00077:+00063:-00140:001982.9523:06816
06817:+00091:+00063:+00045:001982.9523:06817
06818:+00095:+00030:+00083:001982.9523:06818
06819:+00017:+00030:-00030:001982.9523:06819
06820:+00049:+00029:-00086:001982.9523:06820
06821:+00053:+00044:-00013:001982.9523:06821
06822:+00067:+00051:-00006:001982.9523:06822
06823:+00063:+00036:+00135:001982.9523:06823
06824:+00105:+00025:-00057:001982.9523:06824
06825:+00028:+00014:-00087:001982.9523:06825
06826:+00043:+00032:-00099:002043.5987:06826
06827:+00040:+00032:+00007:002043.5987:06827
06828:+00030:-00006:-00075:002043.5987:06828
06829:+00039:+00066:+00223:002043.5987:06829
06830:+00068:+00031:+00207:002043.5987:06830
06831:+00056:+00031:-00217:002043.5987:06831
06832:+00089:+00019:+00027:002043.5987:06832
06833:+00129:-00001:+00123:002043.5987:06833
06834:+00008:-00028:+00008:002043.5987:06834
06835:+00026:-00031:-00030:002043.5987:06835
06836:+00040:-00058:+00079:001982.7850:06836
06837:+00022:-00060:+00060:001982.7850:06837
06838:-00003:-00088:+00009:001982.7850:06838
06839:-00017:-00111:+00061:001982.7850:06839
06840:-00038:-00125:+00059:001982.7850:06840
06841:-00043:-00106:+00052:001982.7850:06841
06842:-00053:-00121:+00023:001982.7850:06842
06843:-00043:-00122:+00072:001982.7850:06843
06844:-00016:-00140:+00015:001982.7850:06844
06845:-00027:-00106:+00015:001982.7850:06845
06846:+00006:-00125:+00010:001982.7850:06846
06847:+00003:-00123:+00035:001955.0505:06847
06848:+00007:-00127:+00049:001955.0505:06848
06849:+00010:-00099:+00055:001955.0505:06849
06850:+00030:-00110:+00030:001955.0505:06850
06851:+00020:-00093:+00128:001955.0505:06851
06852:+00032:-00084:+00116:001955.0505:06852
06853:+00005:-00070:+00035:001955.0505:06853
06854:+00033:-00067:-00006:001955.0505:06854
06855:+00044:-00049:-00030:001955.0505:06855
06856:+00010:-00052:+00004:001955.0505:06856
06857:+00025:-00023:+00023:001992.1735:06857
06858:+00021:-00036:+00085:001992.1735:06858
06859:+00040:-00010:+00080:001992.1735:06859
06860:+00029:-00011:+00047:001992.1735:06860
06861:+00046:-00007:+00010:001992.1735:06861
06862:+00019:-00016:-00042:001992.1735:06862
06863:+00043:+00012:-00041:001992.1735:06863
06864:+00048:+00012:+00005:001992.1735:06864
06865:+00058:+00038:+00016:001992.1735:06865
06866:+00042:+00035:+00019:001992.1735:06866
06867:+00037:+00012:+00017:001915.6403:06867
06868:+00051:+00022:+00010:001915.6403:06868
06869:+00039:+00027:+00021:001915.6403:06869
06870:+00039:+00051:+00011:001915.6403:06870
06871:+00039:+00058:+00036:001915.6403:06871
06872:+00055:+00056:-00028:001915.6403:06872
06873:+00077:+00059:-00047:001915.6403:06873
06874:+00064:+00061:+00026:001915.6403:06874
06875:+00037:+00083:-00006:001915.6403:06875
06876:+00036:+00081:-00036:001915.6403:06876
06877:+00024:+00087:-00063:001915.6403:06877
06878:+00008:+00083:-00020:001873.1146:06878
06879:+00032:+00092:-00051:001873.1146:06879
06880:+00016:+00113:-00021:001873.1146:06880
06881:+00029:+00112:-00056:001873.1146:06881
06882:-00001:+00112:-00062:001873.1146:06882
06883:+00015:+00088:-00024:001873.1146:06883
06884:+00002:+00085:-00028:001873.1146:06884
06885:-00001:+00095:-00053:001873.1146:06885
06886:-00012:+00097:-00024:001873.1146:06886
06887:-00027:+00074:+00006:001873.1146:06887
06888:-00015:+00065:-00074:001893.8936:06888
06889:-00026:+00057:-00037:001893.8936:06889
06890:-00027:+00047:-00017:001893.8936:06890
06891:-00020:+00033:-00024:001893.8936:06891
06892:-00019:+00011:-00070:001893.8936:06892
06893:-00029:+00020:-00047:001893.8936:06893
06894:-00036:-00002:-00052:001893.8936:06894
06895:-00043:-00004:-00038:001893.8936:06895
06896:-00039:+00002:-00041:001893.8936:06896
06897:-00053:-00014:+00011:001893.8936:06897
06898:-00068:-00014:+00001:001893.8936:06898
06899:-00069:-00008:-00019:001801.9938:06899
06900:-00063:-00010:-00069:001801.9938:06900
06901:-00084:-00015:-00021:001801.9938:06901
06902:-00096:-00015:-00025:001801.9938:06902
06903:-00104:-00011:-00004:001801.9938:06903
06904:-00098:-00033:-00002:001801.9938:06904
06905:-00100:+00007:+00005:001801.9938:06905
06906:-00077:+00006:-00050:001801.9938:06906
06907:-00079:+00007:-00021:001801.9938:06907
06908:-00062:-00001:+00024:001801.9938:06908
06909:-00060:+00016:-00033:001801.9938:06909
06910:-00044:+00021:+00032:001801.9938:06910
06911:-00047:+00013:+00056:001762.3002:06911
06912:-00051:+00021:+00021:001762.3002:06912
06913:-00069:+00020:+00007:001762.3002:06913
06914:-00046:-00001:+00055:001762.3002:06914
06915:-00058:+00016:-00010:001762.3002:06915
06916:-00062:+00015:+00011:001762.3002:06916
06917:-00058:+00005:+00015:001762.3002:06917
06918:-00045:-00006:+00047:001762.3002:06918
06919:-00058:-00017:+00007:001762.3002:06919
06920:-00073:+00019:+00041:001762.3002:06920
06921:-00048:-00015:+00004:001762.3002:06921
06922:-00060:-00001:-00043:001774.5556:06922
06923:-00064:-00015:+00021:001774.5556:06923
06924:-00072:-00012:+00068:001774.5556:06924
06925:-00097:-00023:+00051:001774.5556:06925
06926:-00076:-00038:-00001:001774.5556:06926
06927:-00063:-00029:-00024:001774.5556:06927
06928:-00080:-00045:-00004:001774.5556:06928
06929:-00098:-00058:+00027:001774.5556:06929
06930:-00087:-00061:+00060:001774.5556:06930
06931:-00099:-00078:+00088:001774.5556:06931
06932:-00099:-00060:+00018:001774.5556:06932
06933:-00076:-00058:+00030:001774.5556:06933
06934:-00063:-00046:-00030:001719.8845:06934
06935:-00065:-00062:-00022:001719.8845:06935
06936:-00056:-00047:-00027:001719.8845:06936
06937:-00037:+00001:+00067:001719.8845:06937
06938:-00016:-00008:+00031:001719.8845:06938
06939:-00007:+00013:+00031:001719.8845:06939
06940:+00026:+00011:+00004:001719.8845:06940
06941:+00017:+00026:-00014:001719.8845:06941
06942:+00013:+00038:+00012:001719.8845:06942
06943:+00005:+00037:+00026:001719.8845:06943
06944:-00028:+00027:+00002:001719.8845:06944
06945:-00034:+00015:-00001:001721.1116:06945
06946:-00032:+00034:-00046:001721.1116:06946
06947:-00048:+00023:-00026:001721.1116:06947
06948:-00067:+00034:-00094:001721.1116:06948
06949:-00062:+00036:-00078:001721.1116:06949
06950:-00044:+00043:+00037:001721.1116:06950
06951:-00056:+00060:+00043:001721.1116:06951
06952:-00018:+00059:+00060:001721.1116:06952
06953:-00002:+00083:+00039:001721.1116:06953
06954:-00007:+00093:-00023:001721.1116:06954
06955:-00007:+00092:+00009:001721.1116:06955
06956:+00008:+00110:-00047:001810.0125:06956
06957:-00007:+00097:-00033:001810.0125:06957
06958:+00000:+00098:-00078:001810.0125:06958
06959:-00019:+00074:-00090:001810.0125:06959
06960:-00055:+00071:-00088:001810.0125:06960
06961:-00031:+00055:-00109:001810.0125:06961
06962:-00056:+00047:-00063:001810.0125:06962
06963:-00055:+00040:-00027:001810.0125:06963
06964:-00053:+00050:+00027:001810.0125:06964
06965:-00039:+00050:+00018:001810.0125:06965
06966:-00056:+00027:+00034:001810.0125:06966
06967:-00067:+00025:+00023:001809.8482:06967
06968:-00060:+00022:-00024:001809.8482:06968
06969:-00066:+00016:-00085:001809.8482:06969
06970:-00081:-00004:-00040:001809.8482:06970
06971:-00096:-00022:-00017:001809.8482:06971
06972:-00077:-00013:-00004:001809.8482:06972
06973:-00086:-00035:+00002:001809.8482:06973
06974:-00061:-00031:-00030:001809.8482:06974
06975:-00071:-00027:-00022:001809.8482:06975
06976:-00067:-00032:+00003:001809.8482:06976
06977:-00036:-00020:+00042:001809.8482:06977
06978:-00056:+00005:+00043:001850.9366:06978
06979:-00055:+00008:+00027:001850.9366:06979
06980:-00062:+00034:-00002:001850.9366:06980
06981:-00047:+00049:-00018:001850.9366:06981
06982:-00050:+00040:-00019:001850.9366:06982
06983:-00054:+00056:-00015:001850.9366:06983
06984:-00018:+00054:-00013:001850.9366:06984
06985:-00016:+00075:-00016:001850.9366:06985
06986:-00022:+00099:-00009:001850.9366:06986
06987:+00012:+00086:+00038:001850.9366:06987
06988:+00004:+00113:+00028:001952.2904:06988
06989:+00012:+00103:+00023:001952.2904:06989
06990:+00004:+00104:+00013:001952.2904:06990
06991:-00005:+00101:+00017:001952.2904:06991
06992:-00021:+00111:-00022:001952.2904:06992
06993:-00043:+00097:-00018:001952.2904:06993
06994:-00043:+00058:+00067:001952.2904:06994
06995:-00038:+00067:+00081:001952.2904:06995
06996:-00028:+00008:+00130:001952.2904:06996
06997:-00033:-00022:+00125:001952.2904:06997
06998:-00050:-00049:+00076:001952.2904:06998
06999:-00073:-00060:+00004:001942.5599:06999
07000:-00049:-00087:+00004:001942.5599:07000
07001:-00062:-00101:-00025:001942.5599:07001
07002:-00088:-00116:-00045:001942.5599:07002
07003:-00050:-00118:+00053:001942.5599:07003
07004:-00058:-00149:+00097:001942.5599:07004
07005:-00018:-00156:+00149:001942.5599:07005
07006:-00003:-00143:+00170:001942.5599:07006
07007:+00006:-00127:+00189:001942.5599:07007
07008:+00022:-00088:+00133:001942.5599:07008
07009:+00074:-00073:+00097:001970.4099:07009
07010:+00055:-00062:+00040:001970.4099:07010
07011:+00058:-00053:-00036:001970.4099:07011
07012:+00087:-00032:-00042:001970.4099:07012
07013:+00108:-00001:+00003:001970.4099:07013
07014:+00080:+00007:+00096:001970.4099:07014
07015:+00088:-00001:+00139:001970.4099:07015
07016:+00080:+00024:+00124:001970.4099:07016
07017:+00068:+00048:+00066:001970.4099:07017
07018:+00095:+00063:+00034:001970.4099:07018
07019:+00092:+00078:+00052:002040.2958:07019
07020:+00076:+00054:+00013:002040.2958:07020
07021:+00036:+00079:-00002:002040.2958:07021
07022:+00043:+00081:-00002:002040.2958:07022
07023:-00006:+00078:-00063:002040.2958:07023
07024:-00027:+00078:-00096:002040.2958:07024
07025:-00004:+00069:-00077:002040.2958:07025
07026:-00023:+00065:-00074:002040.2958:07026
07027:-00019:+00039:-00024:002040.2958:07027
07028:+00027:+00046:+00055:002040.2958:07028
07029:+00035:+00032:-00065:002005.1103:07029
07030:+00039:+00023:+00060:002005.1103:07030
07031:+00152:+00040:+00314:002005.1103:07031
07032:+00071:-00016:+00051:002005.1103:07032
07033:+00024:+00014:-00234:002005.1103:07033
07034:+00120:+00011:-00094:002005.1103:07034
07035:+00124:+00003:+00011:002005.1103:07035
07036:+00046:-00029:-00062:002005.1103:07036
07037:+00088:-00025:+00015:002005.1103:07037
07038:+00094:-00057:+00052:002005.1103:07038
07039:+00045:-00077:-00049:001995.5770:07039
07040:+00006:-00069:-00030:001995.5770:07040
07041:+00009:-00079:+00069:001995.5770:07041
07042:+00001:-00097:-00028:001995.5770:07042
07043:+00012:-00058:+00054:001995.5770:07043
07044:+00010:-00073:+00062:001995.5770:07044
07045:-00001:-00095:+00052:001995.5770:07045
07046:-00014:-00083:+00033:001995.5770:07046
07047:-00022:-00057:+00039:001995.5770:07047
07048:-00019:-00044:-00035:002050.2011:07048
07049:-00018:-00048:+00034:002050.2011:07049
07050:-00015:-00059:+00042:002050.2011:07050
07051:-00005:-00076:+00054:002050.2011:07051
07052:-00022:-00061:+00028:002050.2011:07052
07053:+00005:-00064:+00019:002050.2011:07053
07054:+00008:-00074:+00010:002050.2011:07054
07055:+00030:-00061:-00011:002050.2011:07055
07056:+00039:-00060:+00044:002050.2011:07056
07057:+00047:-00065:+00015:002050.2011:07057
07058:+00033:-00058:+00045:002050.2011:07058
07059:+00047:-00040:+00044:001979.6165:07059
07060:+00010:-00060:+00033:001979.6165:07060
07061:+00029:-00066:+00025:001979.6165:07061
07062:+00030:-00040:+00018:001979.6165:07062
07063:+00029:-00041:+00040:001979.6165:07063
07064:+00023:-00064:+00069:001979.6165:07064
07065:+00024:-00063:+00071:001979.6165:07065
07066:+00019:-00063:+00053:001979.6165:07066
07067:+00042:-00040:+00000:001979.6165:07067
07068:+00028:-00064:+00015:001979.6165:07068
07069:+00007:-00053:+00024:001955.0186:07069
07070:+00016:-00029:+00072:001955.0186:07070
07071:-00007:-00045:+00034:001955.0186:07071
07072:+00001:-00015:-00011:001955.0186:07072
07073:+00008:+00000:+00012:001955.0186:07073
07074:+00011:-00019:-00022:001955.0186:07074
07075:+00042:-00008:-00003:001955.0186:07075
07076:+00039:-00005:+00010:001955.0186:07076
07077:+00067:-00019:-00017:001955.0186:07077
07078:+00096:+00021:-00004:001955.0186:07078
07079:+00102:+00022:-00027:001979.7242:07079
07080:+00095:+00024:-00025:001979.7242:07080
07081:+00084:+00029:-00017:001979.7242:07081
07082:+00110:+00044:-00006:001979.7242:07082
07083:+00079:+00041:-00032:001979.7242:07083
07084:+00069:+00057:-00023:001979.7242:07084
07085:+00070:+00068:-00033:001979.7242:07085
07086:+00063:+00083:-00056:001979.7242:07086
07087:+00022:+00077:-00029:001979.7242:07087
07088:+00030:+00095:-00028:001979.7242:07088
07089:-00016:+00075:-00063:001892.3557:07089
07090:-00041:+00075:-00045:001892.3557:07090
07091:-00054:+00098:-00066:001892.3557:07091
07092:-00033:+00111:-00125:001892.3557:07092
07093:-00048:+00095:-00102:001892.3557:07093
07094:-00055:+00109:-00045:001892.3557:07094
07095:-00029:+00090:-00087:001892.3557:07095
07096:-00052:+00089:-00058:001892.3557:07096
07097:-00020:+00090:-00037:001892.3557:07097
07098:-00013:+00088:-00076:001892.3557:07098
07099:-00019:+00085:-00022:001892.3557:07099
07100:-00037:+00072:-00023:001834.6553:07100
07101:-00012:+00076:-00071:001834.6553:07101
07102:-00005:+00070:-00045:001834.6553:07102
07103:-00005:+00056:-00031:001834.6553:07103
07104:-00009:+00044:-00059:001834.6553:07104
07105:+00002:+00048:-00076:001834.6553:07105
07106:-00028:+00023:-00048:001834.6553:07106
07107:-00038:+00015:-00019:001834.6553:07107
07108:-00057:+00004:-00081:001834.6553:07108
07109:-00058:+00005:-00007:001834.6553:07109
07110:-00069:-00031:-00018:001834.6553:07110
07111:-00088:-00036:-00024:001833.5952:07111
07112:-00113:-00046:-00030:001833.5952:07112
07113:-00110:-00029:+00033:001833.5952:07113
07114:-00108:-00051:+00026:001833.5952:07114
07115:-00121:-00049:+00008:001833.5952:07115
07116:-00124:-00040:+00044:001833.5952:07116
07117:-00111:-00064:+00035:001833.5952:07117
07118:-00131:-00056:+00012:001833.5952:07118
07119:-00106:-00056:+00007:001833.5952:07119
07120:-00115:-00045:+00070:001833.5952:07120
07121:-00091:-00057:+00023:001833.5952:07121
07122:-00093:-00054:+00004:001833.5952:07122
07123:-00071:-00062:+00030:001739.0784:07123
07124:-00036:-00040:+00050:001739.0784:07124
07125:-00029:-00042:+00038:001739.0784:07125
07126:-00039:-00031:+00053:001739.0784:07126
07127:-00022:-00028:+00076:001739.0784:07127
07128:-00028:-00015:+00021:001739.0784:07128
07129:-00021:-00011:+00002:001739.0784:07129
07130:-00015:-00007:+00056:001739.0784:07130
07131:-00037:+00003:+00073:001739.0784:07131
07132:-00050:+00006:-00014:001739.0784:07132
07133:-00049:+00000:+00001:001739.0784:07133
07134:-00071:+00002:+00054:001739.0784:07134
07135:-00090:-00036:+00054:001688.5697:07135
07136:-00106:-00038:+00020:001688.5697:07136
07137:-00124:-00050:+00060:001688.5697:07137
07138:-00140:-00054:+00027:001688.5697:07138
07139:-00135:-00037:-00003:001688.5697:07139
07140:-00121:-00036:+00048:001688.5697:07140
07141:-00128:-00030:+00060:001688.5697:07141
07142:-00121:-00037:-00033:001688.5697:07142
07143:-00103:+00001:-00016:001688.5697:07143
07144:-00087:-00002:+00016:001688.5697:07144
07145:-00060:-00003:+00045:001688.5697:07145
07146:-00034:+00031:+00012:001721.5035:07146
07147:-00016:+00012:+00004:001721.5035:07147
07148:-00009:+00012:+00024:001721.5035:07148
07149:-00012:+00029:+00005:001721.5035:07149
07150:-00007:+00025:-00013:001721.5035:07150
07151:-00015:+00026:-00044:001721.5035:07151
07152:-00020:+00037:-00028:001721.5035:07152
07153:-00041:+00041:-00031:001721.5035:07153
07154:-00070:+00032:+00039:001721.5035:07154
07155:-00070:+00024:+00022:001721.5035:07155
07156:-00075:+00032:+00008:001721.5035:07156
07157:-00087:+00025:-00027:001721.5035:07157
07158:-00083:+00045:-00045:001696.4162:07158
07159:-00072:+00068:-00012:001696.4162:07159
07160:-00046:+00082:+00012:001696.4162:07160
07161:-00043:+00082:-00006:001696.4162:07161
07162:-00016:+00083:+00040:001696.4162:07162
07163:-00014:+00076:-00002:001696.4162:07163
07164:-00019:+00069:+00003:001696.4162:07164
07165:-00043:+00079:-00057:001696.4162:07165
07166:-00042:+00065:-00054:001696.4162:07166
07167:-00032:+00049:-00073:001696.4162:07167
07168:-00052:+00037:-00042:001696.4162:07168
07169:-00059:+00026:+00012:001730.5856:07169
07170:-00059:+00035:-00059:001730.5856:07170
07171:-00070:+00010:-00057:001730.5856:07171
07172:-00086:+00025:-00045:001730.5856:07172
07173:-00083:+00019:-00020:001730.5856:07173
07174:-00064:+00014:+00011:001730.5856:07174
07175:-00062:+00017:+00036:001730.5856:07175
07176:-00081:+00009:+00023:001730.5856:07176
07177:-00083:+00010:+00009:001730.5856:07177
07178:-00062:+00016:+00008:001730.5856:07178
07179:-00069:+00033:-00048:001730.5856:07179
07180:-00046:+00031:-00035:001730.5856:07180
07181:-00056:+00012:+00011:001830.9478:07181
07182:-00055:+00018:-00013:001830.9478:07182
07183:-00056:+00020:+00005:001830.9478:07183
07184:-00049:+00009:-00016:001830.9478:07184
07185:-00072:+00023:-00033:001830.9478:07185
07186:-00071:-00001:-00039:001830.9478:07186
07187:-00046:+00013:-00017:001830.9478:07187
07188:-00053:+00033:+00010:001830.9478:07188
07189:-00048:+00024:+00004:001830.9478:07189
07190:-00053:+00042:+00014:001830.9478:07190
07191:-00032:+00059:+00023:001831.0811:07191
07192:-00032:+00080:-00001:001831.0811:07192
07193:-00034:+00070:+00005:001831.0811:07193
07194:-00020:+00071:+00039:001831.0811:07194
07195:-00056:+00074:-00004:001831.0811:07195
07196:-00056:+00078:-00031:001831.0811:07196
07197:-00056:+00097:-00028:001831.0811:07197
07198:-00056:+00095:-00047:001831.0811:07198
07199:-00029:+00094:-00052:001831.0811:07199
07200:-00039:+00093:-00015:001831.0811:07200
07201:-00038:+00084:+00024:001831.0811:07201
07202:-00030:+00061:+00000:001878.7050:07202
07203:-00056:+00081:-00036:001878.7050:07203
07204:-00053:+00059:-00025:001878.7050:07204
07205:-00019:+00055:-00023:001878.7050:07205
07206:-00016:+00044:-00033:001878.7050:07206
07207:-00027:+00044:-00008:001878.7050:07207
07208:-00020:+00028:-00016:001878.7050:07208
07209:-00029:+00009:-00005:001878.7050:07209
07210:-00017:+00010:+00040:001878.7050:07210
07211:-00023:+00005:+00042:001878.7050:07211
07212:-00017:-00020:+00073:001973.5944:07212
07213:+00002:-00045:+00113:001973.5944:07213
07214:-00041:-00069:+00103:001973.5944:07214
07215:-00053:-00089:+00025:001973.5944:07215
07216:-00035:-00103:-00094:001973.5944:07216
07217:-00032:-00097:-00111:001973.5944:07217
07218:-00025:-00088:-00106:001973.5944:07218
07219:-00010:-00085:+00006:001973.5944:07219
07220:+00002:-00096:+00093:001973.5944:07220
07221:+00021:-00094:+00151:001973.5944:07221
07222:+00033:-00078:+00204:001960.9073:07222
07223:+00079:-00045:+00168:001960.9073:07223
07224:+00087:-00024:+00102:001960.9073:07224
07225:+00070:+00005:+00005:001960.9073:07225
07226:+00105:+00003:+00007:001960.9073:07226
07227:+00054:+00019:-00029:001960.9073:07227
07228:+00053:+00038:-00049:001960.9073:07228
07229:+00089:+00044:-00016:001960.9073:07229
07230:+00123:+00083:+00013:001960.9073:07230
07231:+00110:+00095:+00140:001960.9073:07231
07232:+00137:+00099:+00176:001982.9429:07232
07233:+00081:+00103:+00098:001982.9429:07233
07234:+00081:+00090:-00016:001982.9429:07234
07235:+00074:+00114:-00053:001982.9429:07235
07236:+00061:+00092:-00060:001982.9429:07236
07237:+00028:+00089:-00014:001982.9429:07237
07238:+00015:+00072:+00013:001982.9429:07238
07239:-00004:+00077:+00003:001982.9429:07239
07240:-00036:+00055:+00006:001982.9429:07240
07241:-00045:+00048:-00001:001982.9429:07241
07242:-00003:+00034:+00047:002056.8442:07242
07243:-00038:-00008:-00028:002056.8442:07243
07244:+00034:+00010:-00059:002056.8442:07244
07245:+00075:+00007:+00015:002056.8442:07245
07246:+00048:-00024:-00008:002056.8442:07246
07247:+00055:-00063:-00092:002056.8442:07247
07248:+00153:-00032:-00014:002056.8442:07248
07249:+00175:-00047:+00018:002056.8442:07249
07250:+00168:-00050:+00029:002056.8442:07250
07251:+00168:-00097:+00045:002056.8442:07251
07252:+00138:-00085:+00029:002011.5758:07252
07253:+00119:-00107:-00025:002011.5758:07253
07254:+00094:-00084:-00013:002011.5758:07254
07255:+00047:-00104:+00041:002011.5758:07255
07256:+00007:-00109:+00039:002011.5758:07256
07257:+00013:-00086:+00067:002011.5758:07257
07258:+00012:-00073:+00078:002011.5758:07258
07259:-00011:-00095:+00054:002011.5758:07259
07260:-00024:-00058:+00036:002011.5758:07260
07261:-00025:-00054:+00033:002011.5758:07261
07262:-00018:-00063:+00050:002001.9595:07262
07263:-00021:-00050:+00039:002001.9595:07263
07264:-00007:-00044:+00028:002001.9595:07264
07265:-00008:-00053:+00013:002001.9595:07265
07266:-00011:-00046:+00040:002001.9595:07266
07267:+00013:-00061:+00058:002001.9595:07267
07268:+00029:-00059:+00046:002001.9595:07268
07269:+00010:-00061:+00051:002001.9595:07269
07270:+00030:-00076:+00018:002001.9595:07270
07271:+00026:-00065:+00071:002001.9595:07271
07272:+00041:-00077:+00004:002060.2832:07272
07273:+00030:-00067:-00039:002060.2832:07273
07274:+00024:-00065:+00184:002060.2832:07274
07275:+00046:-00061:+00258:002060.2832:07275
07276:-00015:-00059:+00064:002060.2832:07276
07277:-00012:-00054:-00059:002060.2832:07277
07278:+00014:-00077:-00012:002060.2832:07278
07279:-00038:-00063:+00031:002060.2832:07279
07280:-00037:-00061:+00002:002060.2832:07280
07281:-00028:-00045:+00044:002060.2832:07281
07282:-00022:-00039:+00003:001992.3319:07282
07283:-00001:-00029:+00018:001992.3319:07283
07284:+00012:-00038:+00038:001992.3319:07284
07285:+00005:-00014:+00030:001992.3319:07285
07286:+00034:+00005:-00146:001992.3319:07286
07287:+00124:+00031:+00181:001992.3319:07287
07288:+00159:+00009:+00081:001992.3319:07288
07289:+00087:+00062:+00037:001992.3319:07289
07290:+00151:+00051:-00055:001992.3319:07290
07291:+00112:+00054:-00099:001992.3319:07291
07292:+00120:+00066:-00056:001961.2012:07292
07293:+00096:+00070:-00018:001961.2012:07293
07294:+00122:+00049:+00055:001961.2012:07294
07295:+00093:+00083:-00016:001961.2012:07295
07296:+00080:+00068:-00030:001961.2012:07296
07297:+00076:+00080:+00008:001961.2012:07297
07298:+00037:+00062:+00003:001961.2012:07298
07299:+00077:+00077:+00011:001961.2012:07299
07300:+00025:+00056:-00008:001961.2012:07300
07301:+00037:+00084:-00060:001961.2012:07301
07302:+00033:+00082:-00074:001998.5017:07302
07303:-00008:+00075:-00021:001998.5017:07303
07304:-00025:+00093:-00046:001998.5017:07304
07305:-00026:+00095:-00024:001998.5017:07305
07306:-00002:+00095:-00027:001998.5017:07306
07307:-00013:+00092:-00010:001998.5017:07307
07308:+00007:+00059:-00039:001998.5017:07308
07309:+00008:+00072:-00042:001998.5017:07309
07310:+00031:+00059:-00046:001998.5017:07310
07311:+00008:+00077:-00035:001998.5017:07311
07312:+00017:+00050:-00051:001918.6291:07312
07313:+00014:+00040:-00024:001918.6291:07313
07314:-00004:+00025:-00039:001918.6291:07314
07315:-00020:+00009:-00052:001918.6291:07315
07316:-00052:+00017:-00058:001918.6291:07316
07317:-00067:-00016:-00021:001918.6291:07317
07318:-00058:-00021:-00074:001918.6291:07318
07319:-00071:-00011:-00036:001918.6291:07319
07320:-00070:-00050:-00064:001918.6291:07320
07321:-00063:-00052:-00050:001918.6291:07321
07322:-00067:-00052:-00044:001918.6291:07322
07323:-00065:-00065:-00020:001875.9288:07323
07324:-00064:-00063:-00035:001875.9288:07324
07325:-00061:-00063:-00042:001875.9288:07325
07326:-00072:-00058:-00005:001875.9288:07326
07327:-00056:-00062:-00043:001875.9288:07327
07328:-00042:-00030:-00049:001875.9288:07328
07329:-00019:-00026:-00007:001875.9288:07329
07330:-00016:-00019:+00036:001875.9288:07330
07331:-00014:-00033:+00044:001875.9288:07331
07332:-00038:-00021:+00053:001875.9288:07332
07333:-00018:-00021:-00016:001875.9288:07333
07334:-00031:+00004:-00022:001893.9274:07334
07335:-00032:-00007:-00050:001893.9274:07335
07336:-00072:+00005:+00016:001893.9274:07336
07337:-00058:-00017:+00037:001893.9274:07337
07338:-00077:+00000:+00010:001893.9274:07338
07339:-00066:-00017:-00009:001893.9274:07339
07340:-00087:-00002:-00035:001893.9274:07340
07341:-00080:-00016:-00020:001893.9274:07341
07342:-00092:-00014:+00031:001893.9274:07342
07343:-00099:-00021:+00067:001893.9274:07343
07344:-00095:-00013:+00004:001893.9274:07344
07345:-00106:-00017:+00002:001807.2395:07345
07346:-00113:-00020:+00046:001807.2395:07346
07347:-00097:-00006:-00016:001807.2395:07347
07348:-00080:+00003:-00004:001807.2395:07348
07349:-00060:+00020:+00004:001807.2395:07349
07350:-00050:-00002:+00016:001807.2395:07350
07351:-00057:-00006:+00016:001807.2395:07351
07352:-00038:-00006:+00025:001807.2395:07352
07353:-00016:+00021:+00000:001807.2395:07353
07354:-00016:-00004:+00028:001807.2395:07354
07355:-00011:+00031:+00036:001807.2395:07355
07356:+00010:+00022:-00003:001767.3095:07356
07357:+00012:+00046:+00006:001767.3095:07357
07358:-00011:+00015:+00005:001767.3095:07358
07359:-00002:+00012:+00014:001767.3095:07359
07360:-00028:+00014:-00027:001767.3095:07360
07361:-00030:+00016:+00040:001767.3095:07361
07362:-00067:-00020:+00043:001767.3095:07362
07363:-00088:-00019:-00022:001767.3095:07363
07364:-00101:-00025:+00007:001767.3095:07364
07365:-00088:-00026:+00037:001767.3095:07365
07366:-00113:-00066:+00056:001767.3095:07366
07367:-00091:-00042:-00016:001807.4907:07367
07368:-00094:-00064:+00015:001807.4907:07368
07369:-00073:-00062:+00015:001807.4907:07369
07370:-00103:-00040:-00026:001807.4907:07370
07371:-00084:-00033:-00021:001807.4907:07371
07372:-00071:-00038:+00006:001807.4907:07372
07373:-00035:-00011:+00007:001807.4907:07373
07374:-00014:-00020:-00013:001807.4907:07374
07375:-00001:+00000:+00013:001807.4907:07375
07376:-00025:-00006:-00004:001807.4907:07376
07377:-00004:+00016:-00032:001807.4907:07377
07378:+00013:+00022:-00018:001776.2991:07378
07379:-00007:+00031:+00042:001776.2991:07379
07380:+00001:+00028:-00001:001776.2991:07380
07381:-00008:+00048:+00037:001776.2991:07381
07382:-00025:+00041:-00012:001776.2991:07382
07383:-00038:+00027:-00062:001776.2991:07383
07384:-00058:+00056:-00042:001776.2991:07384
07385:-00030:+00061:-00015:001776.2991:07385
07386:-00035:+00060:+00004:001776.2991:07386
07387:-00040:+00091:-00020:001776.2991:07387
07388:-00039:+00098:-00014:001776.2991:07388
07389:-00032:+00091:+00005:001776.2991:07389
07390:-00054:+00110:-00017:001792.6293:07390
07391:-00046:+00109:-00012:001792.6293:07391
07392:-00059:+00089:-00005:001792.6293:07392
07393:-00081:+00097:-00013:001792.6293:07393
07394:-00087:+00084:+00001:001792.6293:07394
07395:-00107:+00095:+00010:001792.6293:07395
07396:-00132:+00080:-00029:001792.6293:07396
07397:-00130:+00094:-00001:001792.6293:07397
07398:-00135:+00080:+00012:001792.6293:07398
07399:-00121:+00071:-00024:001792.6293:07399
07400:-00110:+00082:-00044:001888.2724:07400
07401:-00092:+00084:-00026:001888.2724:07401
07402:-00114:+00065:+00012:001888.2724:07402
07403:-00075:+00042:-00013:001888.2724:07403
07404:-00066:+00027:+00039:001888.2724:07404
07405:-00066:+00027:+00034:001888.2724:07405
07406:-00049:+00013:+00003:001888.2724:07406
07407:-00044:+00012:+00018:001888.2724:07407
07408:-00058:+00019:+00005:001888.2724:07408
07409:-00054:+00017:+00022:001888.2724:07409
07410:-00051:-00006:+00010:001888.2724:07410
07411:-00037:+00012:-00048:001880.9230:07411
07412:-00021:-00003:-00039:001880.9230:07412
07413:-00004:+00017:+00023:001880.9230:07413
07414:+00028:-00004:+00033:001880.9230:07414
07415:+00043:+00007:+00068:001880.9230:07415
07416:+00021:-00001:+00118:001880.9230:07416
07417:+00023:-00004:+00031:001880.9230:07417
07418:+00014:-00018:-00005:001880.9230:07418
07419:-00008:-00017:+00035:001880.9230:07419
07420:-00014:-00032:+00058:001880.9230:07420
07421:-00033:-00030:+00056:001916.1416:07421
07422:-00072:-00028:+00048:001916.1416:07422
07423:-00071:-00045:+00010:001916.1416:07423
07424:-00064:-00047:+00042:001916.1416:07424
07425:-00061:-00063:+00003:001916.1416:07425
07426:-00070:-00062:+00018:001916.1416:07426
07427:-00073:-00065:+00070:001916.1416:07427
07428:-00044:-00040:+00066:001916.1416:07428
07429:-00059:-00046:+00104:001916.1416:07429
07430:+00001:-00038:+00115:001916.1416:07430
07431:+00031:-00024:+00067:002007.9879:07431
07432:+00025:-00015:+00057:002007.9879:07432
07433:+00023:-00015:+00099:002007.9879:07433
07434:+00034:-00023:+00073:002007.9879:07434
07435:+00041:-00049:+00027:002007.9879:07435
07436:+00074:-00014:-00029:002007.9879:07436
07437:+00068:-00033:-00001:002007.9879:07437
07438:+00090:-00021:+00004:002007.9879:07438
07439:+00095:-00023:+00080:002007.9879:07439
07440:+00082:+00000:+00093:002007.9879:07440
07441:+00092:-00006:+00097:001976.4843:07441
07442:+00112:+00008:+00013:001976.4843:07442
07443:+00113:+00021:-00047:001976.4843:07443
07444:+00104:+00025:-00045:001976.4843:07444
07445:+00067:+00023:+00009:001976.4843:07445
07446:+00072:+00030:-00009:001976.4843:07446
07447:+00046:+00029:-00028:001976.4843:07447
07448:+00041:+00040:-00122:001976.4843:07448
07449:+00030:+00067:-00048:001976.4843:07449
07450:+00034:+00048:+00093:001976.4843:07450
07451:+00001:+00013:-00075:001973.5753:07451
07452:+00039:+00041:-00021:001973.5753:07452
07453:+00038:-00002:+00029:001973.5753:07453
07454:+00033:+00014:-00054:001973.5753:07454
07455:+00044:+00031:-00074:001973.5753:07455
07456:+00061:+00029:+00018:001973.5753:07456
07457:+00061:+00036:-00037:001973.5753:07457
07458:+00041:-00001:-00012:001973.5753:07458
07459:+00118:-00019:-00032:001973.5753:07459
07460:+00012:-00013:-00043:001973.5753:07460
07461:+00108:-00036:-00047:002027.2762:07461
07462:+00020:-00043:-00025:002027.2762:07462
07463:+00056:-00062:-00028:002027.2762:07463
07464:+00003:-00061:+00081:002027.2762:07464
07465:+00010:-00052:+00087:002027.2762:07465
07466:-00019:-00076:+00018:002027.2762:07466
07467:-00003:-00063:-00046:002027.2762:07467
07468:-00027:-00065:+00051:002027.2762:07468
07469:-00013:-00060:+00081:002027.2762:07469
07470:-00041:-00074:+00065:002027.2762:07470
07471:-00016:-00041:+00068:001970.2443:07471
07472:+00003:-00044:+00013:001970.2443:07472
07473:-00022:-00063:-00001:001970.2443:07473
07474:-00011:-00066:+00029:001970.2443:07474
07475:+00031:-00060:-00002:001970.2443:07475
07476:+00022:-00055:-00006:001970.2443:07476
07477:+00062:-00094:-00059:001970.2443:07477
07478:+00053:-00084:-00014:001970.2443:07478
07479:+00054:-00086:+00002:001970.2443:07479
07480:+00078:-00084:+00104:001970.2443:07480
07481:+00055:-00071:+00080:001970.2443:07481
07482:+00023:-00079:+00034:001948.9792:07482
07483:+00022:-00061:+00036:001948.9792:07483
07484:+00045:-00058:+00075:001948.9792:07484
07485:+00019:-00045:+00038:001948.9792:07485
07486:+00004:-00047:-00047:001948.9792:07486
07487:+00010:-00026:+00009:001948.9792:07487
07488:+00028:-00032:-00020:001948.9792:07488
07489:-00005:-00045:+00115:001948.9792:07489
07490:+00041:-00023:+00133:001948.9792:07490
07491:+00017:-00042:+00099:001948.9792:07491
07492:+00021:-00024:+00028:001976.6755:07492
07493:+00043:-00042:-00006:001976.6755:07493
07494:+00047:-00033:-00034:001976.6755:07494
07495:+00057:-00038:-00043:001976.6755:07495
07496:+00077:-00021:-00016:001976.6755:07496
07497:+00080:+00022:+00051:001976.6755:07497
07498:+00081:-00003:+00013:001976.6755:07498
07499:+00108:+00015:+00054:001976.6755:07499
07500:+00092:+00031:+00023:001976.6755:07500
07501:+00071:+00025:-00034:001976.6755:07501
07502:+00077:+00063:-00026:001892.3707:07502
07503:+00091:+00065:-00093:001892.3707:07503
07504:+00073:+00087:-00021:001892.3707:07504
07505:+00071:+00083:-00049:001892.3707:07505
07506:+00023:+00093:-00015:001892.3707:07506
07507:+00022:+00090:-00020:001892.3707:07507
07508:+00015:+00107:-00077:001892.3707:07508
07509:-00027:+00101:-00063:001892.3707:07509
07510:-00019:+00121:-00037:001892.3707:07510
07511:-00015:+00122:-00059:001892.3707:07511
07512:-00028:+00118:-00049:001892.3707:07512
07513:-00024:+00125:-00024:001840.1230:07513
07514:-00012:+00116:-00059:001840.1230:07514
07515:-00026:+00105:-00082:001840.1230:07515
07516:-00005:+00101:-00036:001840.1230:07516
07517:-00027:+00103:-00052:001840.1230:07517
07518:-00019:+00085:-00078:001840.1230:07518
07519:-00040:+00095:-00025:001840.1230:07519
07520:-00018:+00084:-00042:001840.1230:07520
07521:-00037:+00065:-00124:001840.1230:07521
07522:-00018:+00061:-00105:001840.1230:07522
07523:-00036:+00068:-00038:001840.1230:07523
07524:-00042:+00066:-00074:001855.1397:07524
07525:-00069:+00046:-00052:001855.1397:07525
07526:-00046:+00030:+00016:001855.1397:07526
07527:-00066:+00011:-00045:001855.1397:07527
07528:-00077:-00007:-00060:001855.1397:07528
07529:-00096:-00008:-00012:001855.1397:07529
07530:-00098:-00033:-00033:001855.1397:07530
07531:-00118:-00026:-00090:001855.1397:07531
07532:-00118:-00049:+00009:001855.1397:07532
07533:-00115:-00037:+00058:001855.1397:07533
07534:-00123:-00039:-00006:001855.1397:07534
07535:-00123:-00045:-00012:001771.2369:07535
07536:-00111:-00053:+00016:001771.2369:07536
07537:-00110:-00040:-00023:001771.2369:07537
07538:-00131:-00042:+00007:001771.2369:07538
07539:-00081:-00058:+00033:001771.2369:07539
07540:-00096:-00061:+00047:001771.2369:07540
07541:-00073:-00065:-00014:001771.2369:07541
07542:-00051:-00062:+00004:001771.2369:07542
07543:-00052:-00055:+00034:001771.2369:07543
07544:-00058:-00061:-00033:001771.2369:07544
07545:-00017:-00041:+00044:001771.2369:07545
07546:-00001:-00065:+00103:001771.2369:07546
07547:-00022:-00064:+00083:001737.8656:07547
07548:-00015:-00056:+00038:001737.8656:07548
07549:-00027:-00046:+00014:001737.8656:07549
07550:-00051:-00073:+00002:001737.8656:07550
07551:-00078:-00083:+00015:001737.8656:07551
07552:-00103:-00069:+00045:001737.8656:07552
07553:-00111:-00083:+00118:001737.8656:07553
07554:-00135:-00059:+00039:001737.8656:07554
07555:-00141:-00039:+00065:001737.8656:07555
07556:-00135:-00015:+00027:001737.8656:07556
07557:-00121:-00023:+00021:001737.8656:07557
07558:-00100:+00010:+00006:001777.0981:07558
07559:-00085:+00027:+00060:001777.0981:07559
07560:-00063:+00027:+00046:001777.0981:07560
07561:-00070:+00057:+00018:001777.0981:07561
07562:-00044:+00069:-00008:001777.0981:07562
07563:-00069:+00099:+00015:001777.0981:07563
07564:-00051:+00101:-00013:001777.0981:07564
07565:-00039:+00133:+00001:001777.0981:07565
07566:-00013:+00144:-00001:001777.0981:07566
07567:+00007:+00176:+00014:001777.0981:07567
07568:+00028:+00159:-00005:001777.0981:07568
07569:+00023:+00153:-00063:001777.0981:07569
07570:+00009:+00141:-00069:001734.2604:07570
07571:+00007:+00132:-00094:001734.2604:07571
07572:-00002:+00088:-00006:001734.2604:07572
07573:-00041:+00054:+00053:001734.2604:07573
07574:-00045:+00040:+00027:001734.2604:07574
07575:-00081:+00028:+00016:001734.2604:07575
07576:-00090:-00002:-00014:001734.2604:07576
07577:-00104:-00007:-00008:001734.2604:07577
07578:-00127:-00016:-00051:001734.2604:07578
07579:-00133:-00019:-00061:001734.2604:07579
07580:-00133:-00036:-00004:001734.2604:07580
07581:-00090:-00020:+00006:001759.8553:07581
07582:-00093:-00024:-00017:001759.8553:07582
07583:-00071:-00022:-00045:001759.8553:07583
07584:-00053:-00022:-00079:001759.8553:07584
07585:-00025:-00018:-00064:001759.8553:07585
07586:-00016:-00023:-00030:001759.8553:07586
07587:-00012:-00017:+00003:001759.8553:07587
07588:-00022:-00037:-00008:001759.8553:07588
07589:-00017:-00015:-00046:001759.8553:07589
07590:-00030:-00017:-00070:001759.8553:07590
07591:-00047:-00011:-00081:001759.8553:07591
07592:-00068:+00007:-00006:001849.6876:07592
07593:-00034:+00003:+00034:001849.6876:07593
07594:-00038:+00015:+00040:001849.6876:07594
07595:-00029:-00006:+00015:001849.6876:07595
07596:-00037:+00015:-00005:001849.6876:07596
07597:-00030:+00025:-00024:001849.6876:07597
07598:-00030:+00015:-00063:001849.6876:07598
07599:-00040:+00026:+00005:001849.6876:07599
07600:-00054:+00031:+00013:001849.6876:07600
07601:-00048:+00024:+00041:001849.6876:07601
07602:-00064:+00028:-00034:001849.6876:07602
07603:-00066:+00053:-00035:001839.2871:07603
07604:-00065:+00049:-00008:001839.2871:07604
07605:-00066:+00077:+00031:001839.2871:07605
07606:-00054:+00060:+00048:001839.2871:07606
07607:-00031:+00075:+00016:001839.2871:07607
07608:-00035:+00087:+00007:001839.2871:07608
07609:-00037:+00100:-00064:001839.2871:07609
07610:-00027:+00112:+00006:001839.2871:07610
07611:-00022:+00111:+00071:001839.2871:07611
07612:-00007:+00109:+00083:001839.2871:07612
07613:-00022:+00109:+00042:001878.7807:07613
07614:-00038:+00093:+00011:001878.7807:07614
07615:-00021:+00094:-00008:001878.7807:07615
07616:-00015:+00078:-00009:001878.7807:07616
07617:-00003:+00060:+00001:001878.7807:07617
07618:-00002:+00050:+00070:001878.7807:07618
07619:-00027:+00013:+00099:001878.7807:07619
07620:-00038:-00002:+00096:001878.7807:07620
07621:-00033:-00036:+00085:001878.7807:07621
07622:-00054:-00048:+00035:001878.7807:07622
07623:-00059:-00056:-00003:001982.8637:07623
07624:-00072:-00069:+00013:001982.8637:07624
07625:-00058:-00069:-00016:001982.8637:07625
07626:-00047:-00097:-00029:001982.8637:07626
07627:-00044:-00086:+00033:001982.8637:07627
07628:-00014:-00096:+00051:001982.8637:07628
07629:-00021:-00100:+00113:001982.8637:07629
07630:+00026:-00090:+00151:001982.8637:07630
07631:+00047:-00110:+00178:001982.8637:07631
07632:+00066:-00095:+00194:001982.8637:07632
07633:+00093:-00083:+00099:001982.8637:07633
07634:+00071:-00044:+00015:001964.0046:07634
07635:+00094:-00049:-00002:001964.0046:07635
07636:+00082:-00025:-00038:001964.0046:07636
07637:+00088:-00009:-00003:001964.0046:07637
07638:+00092:+00007:+00072:001964.0046:07638
07639:+00075:-00007:+00047:001964.0046:07639
07640:+00075:+00008:-00020:001964.0046:07640
07641:+00064:+00047:+00015:001964.0046:07641
07642:+00074:+00039:+00055:001964.0046:07642
07643:+00050:+00046:+00087:001964.0046:07643
07644:+00078:+00063:+00094:001979.8551:07644
07645:+00064:+00061:+00061:001979.8551:07645
07646:+00046:+00065:-00039:001979.8551:07646
07647:+00033:+00059:-00040:001979.8551:07647
07648:+00007:+00065:-00068:001979.8551:07648
07649:-00001:+00041:-00039:001979.8551:07649
07650:+00000:+00053:-00054:001979.8551:07650
07651:-00006:+00045:-00040:001979.8551:07651
07652:+00009:+00046:+00018:001979.8551:07652
07653:+00092:+00028:-00004:002050.2136:07653
07654:+00086:+00035:+00111:002050.2136:07654
07655:+00151:+00053:+00031:002050.2136:07655
07656:+00065:+00018:-00107:002050.2136:07656
07657:+00124:+00026:-00086:002050.2136:07657
07658:+00154:+00015:+00041:002050.2136:07658
07659:+00100:+00034:+00023:002050.2136:07659
07660:+00096:+00008:-00075:002050.2136:07660
07661:+00082:-00007:-00050:002050.2136:07661
07662:+00088:-00037:-00039:002050.2136:07662
07663:+00059:-00038:-00019:001995.4671:07663
07664:+00042:-00032:+00053:001995.4671:07664
07665:+00006:-00054:+00023:001995.4671:07665
07666:+00004:-00047:-00003:001995.4671:07666
07667:+00001:-00064:+00050:001995.4671:07667
07668:-00040:-00072:+00103:001995.4671:07668
07669:-00040:-00107:+00046:001995.4671:07669
07670:-00042:-00072:+00040:001995.4671:07670
07671:-00031:-00092:-00015:001995.4671:07671
07672:-00072:-00092:-00007:001995.4671:07672
07673:-00071:-00107:-00009:001995.4671:07673
07674:-00048:-00088:+00015:001976.7111:07674
07675:-00019:-00124:-00006:001976.7111:07675
07676:+00003:-00109:+00031:001976.7111:07676
07677:+00022:-00122:+00054:001976.7111:07677
07678:+00036:-00103:-00013:001976.7111:07678
07679:+00041:-00101:+00014:001976.7111:07679
07680:+00073:-00091:-00011:001976.7111:07680
07681:+00074:-00098:+00021:001976.7111:07681
07682:+00051:-00071:+00144:001976.7111:07682
07683:+00074:-00092:+00075:001976.7111:07683
07684:+00035:-00068:-00063:002017.5979:07684
07685:+00044:-00056:+00018:002017.5979:07685
07686:+00007:-00062:+00033:002017.5979:07686
07687:-00039:-00066:+00031:002017.5979:07687
07688:-00041:-00061:+00068:002017.5979:07688
07689:-00038:-00064:+00019:002017.5979:07689
07690:-00035:-00039:+00015:002017.5979:07690
07691:-00035:-00056:+00052:002017.5979:07691
07692:-00052:-00054:-00118:002017.5979:07692
07693:-00030:-00061:+00100:002017.5979:07693
07694:+00015:-00061:+00096:001942.6595:07694
07695:-00004:+00005:-00033:001942.6595:07695
07696:+00048:+00004:-00049:001942.6595:07696
07697:-00006:+00016:+00001:001942.6595:07697
07698:+00026:+00035:-00018:001942.6595:07698
07699:+00032:+00042:+00020:001942.6595:07699
07700:+00052:+00046:+00013:001942.6595:07700
07701:+00063:+00067:+00025:001942.6595:07701
07702:+00085:+00065:+00054:001942.6595:07702
07703:+00081:+00059:+00076:001942.6595:07703
07704:+00125:+00043:+00031:001901.5878:07704
07705:+00099:+00071:-00089:001901.5878:07705
07706:+00123:+00089:-00096:001901.5878:07706
07707:+00111:+00084:-00071:001901.5878:07707
07708:+00100:+00086:-00007:001901.5878:07708
07709:+00105:+00083:-00054:001901.5878:07709
07710:+00055:+00085:+00045:001901.5878:07710
07711:+00052:+00072:+00022:001901.5878:07711
07712:+00031:+00109:-00052:001901.5878:07712
07713:+00032:+00083:-00119:001901.5878:07713
07714:-00023:+00094:-00105:001901.5878:07714
07715:-00021:+00074:-00113:001908.1911:07715
07716:-00057:+00072:-00107:001908.1911:07716
07717:-00034:+00058:-00005:001908.1911:07717
07718:-00069:+00079:-00026:001908.1911:07718
07719:-00046:+00042:-00072:001908.1911:07719
07720:-00044:+00044:-00037:001908.1911:07720
07721:-00054:+00027:-00068:001908.1911:07721
07722:-00057:+00014:-00104:001908.1911:07722
07723:-00030:+00034:-00046:001908.1911:07723
07724:-00037:+00034:-00021:001908.1911:07724
07725:-00020:+00020:-00035:001908.1911:07725
07726:-00028:+00017:-00049:001807.2454:07726
07727:-00009:+00009:-00026:001807.2454:07727
07728:-00009:-00001:-00041:001807.2454:07728
07729:-00014:+00019:-00064:001807.2454:07729
07730:-00036:+00017:-00002:001807.2454:07730
07731:-00018:-00007:-00031:001807.2454:07731
07732:-00047:+00005:-00091:001807.2454:07732
07733:-00056:-00020:-00064:001807.2454:07733
07734:-00047:-00009:-00044:001807.2454:07734
07735:-00062:-00009:-00061:001807.2454:07735
07736:-00060:-00009:+00003:001807.2454:07736
07737:-00075:+00001:+00027:001747.6130:07737
07738:-00090:-00024:+00015:001747.6130:07738
07739:-00094:-00011:+00056:001747.6130:07739
07740:-00116:-00029:+00062:001747.6130:07740
07741:-00096:-00027:-00015:001747.6130:07741
07742:-00111:-00053:-00016:001747.6130:07742
07743:-00112:-00052:+00009:001747.6130:07743
07744:-00109:-00054:+00043:001747.6130:07744
07745:-00091:-00043:+00017:001747.6130:07745
07746:-00098:-00025:+00059:001747.6130:07746
07747:-00062:-00050:+00055:001747.6130:07747
07748:-00061:-00030:+00011:001747.6130:07748
07749:-00058:-00033:+00034:001745.2408:07749
07750:-00036:-00031:+00082:001745.2408:07750
07751:-00055:-00011:+00078:001745.2408:07751
07752:-00058:+00000:+00051:001745.2408:07752
07753:-00031:+00008:+00038:001745.2408:07753
07754:-00057:+00001:+00038:001745.2408:07754
07755:-00057:+00010:+00024:001745.2408:07755
07756:-00048:+00021:+00045:001745.2408:07756
07757:-00053:-00005:+00057:001745.2408:07757
07758:-00046:-00004:+00036:001745.2408:07758
07759:-00068:-00017:+00023:001745.2408:07759
07760:-00092:-00033:+00002:001745.2408:07760
07761:-00093:-00035:-00002:001680.4388:07761
07762:-00113:-00047:+00019:001680.4388:07762
07763:-00091:-00025:+00066:001680.4388:07763
07764:-00091:-00047:+00067:001680.4388:07764
07765:-00095:-00031:-00017:001680.4388:07765
07766:-00096:-00015:+00028:001680.4388:07766
07767:-00098:-00021:+00027:001680.4388:07767
07768:-00072:-00007:+00040:001680.4388:07768
07769:-00068:+00020:+00014:001680.4388:07769
07770:-00029:+00009:+00038:001680.4388:07770
07771:-00040:-00002:-00003:001680.4388:07771
07772:-00025:-00004:-00028:001686.3417:07772
07773:-00018:+00017:-00021:001686.3417:07773
07774:-00015:-00004:+00007:001686.3417:07774
07775:-00037:-00002:-00003:001686.3417:07775
07776:-00025:-00005:-00047:001686.3417:07776
07777:-00027:+00017:-00037:001686.3417:07777
07778:-00026:+00021:+00011:001686.3417:07778
07779:-00037:+00018:+00021:001686.3417:07779
07780:-00019:+00032:+00053:001686.3417:07780
07781:-00002:+00041:+00070:001686.3417:07781
07782:-00004:+00041:-00013:001686.3417:07782
07783:-00021:+00068:-00060:001686.3417:07783
07784:-00012:+00084:-00008:001779.5301:07784
07785:-00009:+00086:+00012:001779.5301:07785
07786:+00015:+00109:+00007:001779.5301:07786
07787:-00006:+00103:-00008:001779.5301:07787
07788:+00012:+00106:-00052:001779.5301:07788
07789:-00013:+00096:-00071:001779.5301:07789
07790:-00018:+00076:-00107:001779.5301:07790
07791:-00041:+00082:-00084:001779.5301:07791
07792:-00045:+00056:-00030:001779.5301:07792
07793:-00068:+00066:-00003:001779.5301:07793
07794:-00079:+00066:-00005:001779.5301:07794
07795:-00094:+00043:-00006:001783.9114:07795
07796:-00114:+00049:-00024:001783.9114:07796
07797:-00078:+00029:-00002:001783.9114:07797
07798:-00080:+00011:-00012:001783.9114:07798
07799:-00087:+00008:+00007:001783.9114:07799
07800:-00070:+00014:-00028:001783.9114:07800
07801:-00060:+00018:-00010:001783.9114:07801
07802:-00058:+00019:-00009:001783.9114:07802
07803:-00052:+00005:+00002:001783.9114:07803
07804:-00029:-00013:+00011:001783.9114:07804
07805:-00046:-00008:-00006:001783.9114:07805
07806:-00035:-00023:+00002:001831.9753:07806
07807:-00051:-00011:+00022:001831.9753:07807
07808:-00045:-00016:-00009:001831.9753:07808
07809:-00051:+00019:-00007:001831.9753:07809
07810:-00044:+00032:-00017:001831.9753:07810
07811:-00050:+00023:-00018:001831.9753:07811
07812:-00058:+00027:+00002:001831.9753:07812
07813:-00056:+00053:+00029:001831.9753:07813
07814:-00039:+00039:-00001:001831.9753:07814
07815:-00020:+00042:-00006:001831.9753:07815
07816:-00023:+00059:+00015:001934.3894:07816
07817:-00023:+00083:+00002:001934.3894:07817
07818:-00027:+00093:+00042:001934.3894:07818
07819:-00026:+00096:+00037:001934.3894:07819
07820:-00040:+00079:-00005:001934.3894:07820
07821:-00040:+00080:-00046:001934.3894:07821
07822:-00030:+00082:+00005:001934.3894:07822
07823:-00056:+00058:+00038:001934.3894:07823
07824:-00046:+00068:+00015:001934.3894:07824
07825:-00030:+00068:+00001:001934.3894:07825
07826:-00045:+00043:+00002:001934.3894:07826
07827:-00032:+00029:-00043:001933.5097:07827
07828:-00043:+00019:+00012:001933.5097:07828
07829:-00020:+00023:+00061:001933.5097:07829
07830:-00044:-00013:+00030:001933.5097:07830
07831:-00048:-00063:+00048:001933.5097:07831
07832:-00082:-00056:+00059:001933.5097:07832
07833:-00072:-00072:-00004:001933.5097:07833
07834:-00050:-00087:-00067:001933.5097:07834
07835:-00033:-00073:-00035:001933.5097:07835
07836:-00036:-00097:+00007:001933.5097:07836
07837:-00020:-00089:+00045:001961.2126:07837
07838:-00005:-00074:+00105:001961.2126:07838
07839:+00030:-00078:+00166:001961.2126:07839
07840:+00063:-00063:+00109:001961.2126:07840
07841:+00074:-00049:+00081:001961.2126:07841
07842:+00088:-00038:+00043:001961.2126:07842
07843:+00069:-00033:+00001:001961.2126:07843
07844:+00087:+00007:-00051:001961.2126:07844
07845:+00083:+00000:-00051:001961.2126:07845
07846:+00120:+00008:-00026:001961.2126:07846
07847:+00120:+00014:+00065:002050.2160:07847
07848:+00116:+00034:+00115:002050.2160:07848
07849:+00106:+00025:+00081:002050.2160:07849
07850:+00110:+00042:+00023:002050.2160:07850
07851:+00095:+00054:-00006:002050.2160:07851
07852:+00119:+00073:-00025:002050.2160:07852
07853:+00135:+00069:-00008:002050.2160:07853
07854:+00102:+00069:+00001:002050.2160:07854
07855:+00070:+00056:-00139:002050.2160:07855
07856:+00069:+00041:-00139:002014.8548:07856
07857:+00108:+00059:+00075:002014.8548:07857
07858:+00063:+00026:+00050:002014.8548:07858
07859:-00008:+00045:-00077:002014.8548:07859
07860:+00017:+00021:-00007:002014.8548:07860
07861:+00012:+00031:+00008:002014.8548:07861
07862:+00001:+00007:-00019:002014.8548:07862
07863:+00031:+00011:-00142:002014.8548:07863
07864:+00043:+00003:-00045:002014.8548:07864
07865:+00131:+00066:+00146:002014.8548:07865
07866:+00076:+00014:+00125:002011.6545:07866
07867:+00034:+00038:+00005:002011.6545:07867
07868:+00116:+00014:-00045:002011.6545:07868
07869:+00136:+00037:-00027:002011.6545:07869
07870:+00097:+00002:-00119:002011.6545:07870
07871:+00087:+00002:+00025:002011.6545:07871
07872:+00067:-00046:+00059:002011.6545:07872
07873:+00048:-00009:+00061:002011.6545:07873
07874:+00019:-00046:+00018:002011.6545:07874
07875:+00017:-00044:+00076:002011.6545:07875
07876:-00036:-00068:+00039:002066.9694:07876
07877:-00015:-00078:+00057:002066.9694:07877
07878:-00028:-00107:+00022:002066.9694:07878
07879:-00045:-00073:+00039:002066.9694:07879
07880:-00066:-00087:+00022:002066.9694:07880
07881:-00064:-00091:+00030:002066.9694:07881
07882:-00039:-00104:+00031:002066.9694:07882
07883:-00022:-00102:+00115:002066.9694:07883
07884:-00009:-00121:+00076:002066.9694:07884
07885:+00011:-00129:+00136:002066.9694:07885
07886:+00020:-00114:+00046:002008.3586:07886
07887:+00041:-00100:-00001:002008.3586:07887
07888:+00058:-00104:+00017:002008.3586:07888
07889:+00040:-00091:-00049:002008.3586:07889
07890:+00022:-00127:+00112:002008.3586:07890
07891:+00073:-00086:+00158:002008.3586:07891
07892:+00020:-00084:+00029:002008.3586:07892
07893:+00033:-00060:-00079:002008.3586:07893
07894:+00023:-00058:-00033:002008.3586:07894
07895:+00025:-00039:+00079:002008.3586:07895
07896:+00003:-00061:+00084:001976.6904:07896
07897:+00010:-00053:+00052:001976.6904:07897
07898:+00026:-00030:+00039:001976.6904:07898
07899:+00043:-00036:+00007:001976.6904:07899
07900:+00044:-00025:+00008:001976.6904:07900
07901:+00041:-00028:-00013:001976.6904:07901
07902:+00053:-00010:+00163:001976.6904:07902
07903:+00038:-00035:+00142:001976.6904:07903
07904:+00033:-00004:+00048:001976.6904:07904
07905:+00062:+00005:-00022:001976.6904:07905
07906:+00027:+00033:-00105:002007.9615:07906
07907:+00018:+00012:-00073:002007.9615:07907
07908:+00036:+00040:-00012:002007.9615:07908
07909:+00050:+00053:-00018:002007.9615:07909
07910:+00035:+00079:-00006:002007.9615:07910
07911:+00049:+00057:-00016:002007.9615:07911
07912:+00042:+00084:+00000:002007.9615:07912
07913:+00058:+00078:-00021:002007.9615:07913
07914:+00044:+00091:+00012:002007.9615:07914
07915:+00056:+00092:-00065:002007.9615:07915
07916:+00060:+00107:-00051:001915.6469:07916
07917:+00087:+00117:-00099:001915.6469:07917
07918:+00070:+00133:-00082:001915.6469:07918
07919:+00079:+00132:-00080:001915.6469:07919
07920:+00034:+00136:-00034:001915.6469:07920
07921:+00038:+00118:-00102:001915.6469:07921
07922:+00030:+00122:-00035:001915.6469:07922
07923:+00017:+00114:-00047:001915.6469:07923
07924:-00027:+00105:-00050:001915.6469:07924
07925:-00014:+00095:-00094:001915.6469:07925
07926:-00043:+00061:-00087:001915.6469:07926
07927:-00047:+00054:-00070:001867.5388:07927
07928:-00061:+00046:-00041:001867.5388:07928
07929:-00083:+00014:-00047:001867.5388:07929
07930:-00081:+00019:-00059:001867.5388:07930
07931:-00088:-00012:-00050:001867.5388:07931
07932:-00097:-00022:-00055:001867.5388:07932
07933:-00101:-00039:-00050:001867.5388:07933
07934:-00083:-00051:-00018:001867.5388:07934
07935:-00088:-00061:-00040:001867.5388:07935
07936:-00069:-00062:-00051:001867.5388:07936
07937:-00049:-00067:-00043:001867.5388:07937
07938:-00033:-00066:-00057:001868.7799:07938
07939:-00038:-00045:-00021:001868.7799:07939
07940:-00022:-00030:+00012:001868.7799:07940
07941:-00016:-00028:+00021:001868.7799:07941
07942:-00014:-00026:-00028:001868.7799:07942
07943:-00019:-00027:-00002:001868.7799:07943
07944:-00028:-00009:-00013:001868.7799:07944
07945:-00043:-00035:-00015:001868.7799:07945
07946:-00041:-00035:-00029:001868.7799:07946
07947:-00067:-00036:+00040:001868.7799:07947
07948:-00071:-00015:+00015:001868.7799:07948
07949:-00099:-00015:+00009:001766.2165:07949
07950:-00101:-00047:+00005:001766.2165:07950
07951:-00114:-00046:-00014:001766.2165:07951
07952:-00131:-00043:-00013:001766.2165:07952
07953:-00132:-00061:+00055:001766.2165:07953
07954:-00115:-00048:+00029:001766.2165:07954
07955:-00107:-00024:+00037:001766.2165:07955
07956:-00112:-00013:+00037:001766.2165:07956
07957:-00103:-00018:+00053:001766.2165:07957
07958:-00083:-00021:-00001:001766.2165:07958
07959:-00086:+00004:+00005:001766.2165:07959
07960:-00073:+00004:+00023:001766.2165:07960
07961:-00068:-00004:-00012:001704.7052:07961
07962:-00069:+00007:+00018:001704.7052:07962
07963:-00035:-00001:+00052:001704.7052:07963
07964:-00058:+00016:+00038:001704.7052:07964
07965:-00047:+00000:+00025:001704.7052:07965
07966:-00060:+00008:+00061:001704.7052:07966
07967:-00063:+00017:+00078:001704.7052:07967
07968:-00065:+00019:+00046:001704.7052:07968
07969:-00084:+00007:+00001:001704.7052:07969
07970:-00085:+00007:+00021:001704.7052:07970
07971:-00099:-00005:+00007:001704.7052:07971
07972:-00076:+00008:+00013:001704.7052:07972
07973:-00074:-00005:+00023:001719.1749:07973
07974:-00064:+00005:+00044:001719.1749:07974
07975:-00061:-00018:+00031:001719.1749:07975
07976:-00051:+00004:+00030:001719.1749:07976
07977:-00057:-00014:+00009:001719.1749:07977
07978:-00053:-00019:-00044:001719.1749:07978
07979:-00055:-00013:-00014:001719.1749:07979
07980:-00071:-00012:-00011:001719.1749:07980
07981:-00066:-00037:+00022:001719.1749:07981
07982:-00084:-00009:-00032:001719.1749:07982
07983:-00074:-00005:+00007:001719.1749:07983
07984:-00048:+00018:-00041:001684.9725:07984
07985:-00045:+00036:-00002:001684.9725:07985
07986:-00032:+00041:-00015:001684.9725:07986
07987:-00038:+00038:+00018:001684.9725:07987
07988:+00000:+00052:+00028:001684.9725:07988
07989:+00001:+00065:-00043:001684.9725:07989
07990:+00002:+00077:-00079:001684.9725:07990
07991:-00004:+00084:-00052:001684.9725:07991
07992:+00001:+00060:-00060:001684.9725:07992
07993:-00021:+00060:-00038:001684.9725:07993
07994:-00004:+00083:-00048:001684.9725:07994
07995:-00019:+00058:+00021:001684.9725:07995
07996:-00055:+00068:+00012:001718.7689:07996
07997:-00061:+00057:-00015:001718.7689:07997
07998:-00066:+00058:-00001:001718.7689:07998
07999:-00062:+00065:-00027:001718.7689:07999
08000:-00060:+00042:-00046:001718.7689:08000
08001:-00073:+00067:-00027:001718.7689:08001
08002:-00050:+00062:+00004:001718.7689:08002
08003:-00083:+00040:-00025:001718.7689:08003
08004:-00073:+00062:-00021:001718.7689:08004
08005:-00072:+00050:-00009:001718.7689:08005
08006:-00075:+00026:-00032:001718.7689:08006
08007:-00065:+00035:-00017:001828.3378:08007
08008:-00066:+00037:+00003:001828.3378:08008
08009:-00062:+00038:+00001:001828.3378:08009
08010:-00044:+00024:+00023:001828.3378:08010
08011:-00047:+00025:-00013:001828.3378:08011
08012:-00082:+00048:+00012:001828.3378:08012
08013:-00084:+00034:+00017:001828.3378:08013
08014:-00065:+00053:+00037:001828.3378:08014
08015:-00085:+00027:+00026:001828.3378:08015
08016:-00074:+00050:+00013:001828.3378:08016
08017:-00061:+00030:+00019:001828.3378:08017
08018:-00047:+00050:+00015:001836.5502:08018
08019:-00059:+00037:+00021:001836.5502:08019
08020:-00032:+00039:+00040:001836.5502:08020
08021:-00026:+00053:+00005:001836.5502:08021
08022:-00043:+00042:-00005:001836.5502:08022
08023:-00028:+00041:+00037:001836.5502:08023
08024:-00015:+00044:+00060:001836.5502:08024
08025:-00015:+00040:+00030:001836.5502:08025
08026:-00036:+00042:+00008:001836.5502:08026
08027:-00036:+00039:-00021:001836.5502:08027
08028:-00044:+00043:-00012:001836.5502:08028
08029:-00052:+00061:+00005:001884.4327:08029
08030:-00041:+00054:+00011:001884.4327:08030
08031:-00016:+00077:-00028:001884.4327:08031
08032:-00018:+00059:+00022:001884.4327:08032
08033:-00037:+00039:+00048:001884.4327:08033
08034:-00016:+00030:+00045:001884.4327:08034
08035:-00019:+00012:+00011:001884.4327:08035
08036:-00042:-00004:+00033:001884.4327:08036
08037:-00035:-00023:+00088:001884.4327:08037
08038:-00073:-00050:+00082:001884.4327:08038
08039:-00070:-00039:+00101:001992.2131:08039
08040:-00061:-00055:-00031:001992.2131:08040
08041:-00060:-00071:-00041:001992.2131:08041
08042:-00061:-00075:-00072:001992.2131:08042
08043:-00072:-00093:-00045:001992.2131:08043
08044:-00055:-00102:-00034:001992.2131:08044
08045:-00009:-00090:+00015:001992.2131:08045
08046:+00020:-00085:+00091:001992.2131:08046
08047:+00056:-00061:+00134:001992.2131:08047
08048:+00078:-00066:+00118:001992.2131:08048
08049:+00094:-00051:+00105:001982.8111:08049
08050:+00123:-00021:+00069:001982.8111:08050
08051:+00105:+00018:+00039:001982.8111:08051
08052:+00081:-00002:+00025:001982.8111:08052
08053:+00079:+00010:+00026:001982.8111:08053
08054:+00076:-00005:-00020:001982.8111:08054
08055:+00075:+00035:-00024:001982.8111:08055
08056:+00090:+00029:+00005:001982.8111:08056
08057:+00085:+00053:+00038:001982.8111:08057
08058:+00105:+00038:+00039:001982.8111:08058
08059:+00082:+00028:+00027:001995.6269:08059
08060:+00089:+00014:+00023:001995.6269:08060
08061:+00057:+00038:-00032:001995.6269:08061
08062:+00049:+00064:+00024:001995.6269:08062
08063:+00051:+00058:+00030:001995.6269:08063
08064:+00043:+00056:-00034:001995.6269:08064
08065:+00021:+00068:-00302:001995.6269:08065
08066:+00076:+00064:+00268:001995.6269:08066
08067:+00069:+00050:+00097:001995.6269:08067
08068:-00022:+00030:-00104:002070.3032:08068
08069:+00075:+00039:-00096:002070.3032:08069
08070:+00119:+00040:+00261:002070.3032:08070
08071:+00046:+00013:+00041:002070.3032:08071
08072:+00056:+00046:-00144:002070.3032:08072
08073:+00130:+00033:+00018:002070.3032:08073
08074:+00124:+00029:+00006:002070.3032:08074
08075:+00096:-00007:-00059:002070.3032:08075
08076:+00098:+00012:+00059:002070.3032:08076
08077:+00066:-00039:+00016:002070.3032:08077
08078:+00041:-00039:-00069:002024.6989:08078
08079:+00032:-00096:-00031:002024.6989:08079
08080:+00004:-00099:+00071:002024.6989:08080
08081:-00038:-00114:+00067:002024.6989:08081
08082:-00028:-00075:+00075:002024.6989:08082
08083:-00035:-00125:+00086:002024.6989:08083
08084:-00056:-00101:+00041:002024.6989:08084
08085:-00044:-00129:+00048:002024.6989:08085
08086:-00015:-00103:-00045:002024.6989:08086
08087:-00043:-00104:-00044:002024.6989:08087
08088:-00028:-00093:+00018:002018.1429:08088
08089:-00021:-00092:+00094:002018.1429:08089
08090:+00012:-00092:+00086:002018.1429:08090
08091:+00037:-00078:+00081:002018.1429:08091
08092:+00074:-00066:+00043:002018.1429:08092
08093:+00065:-00076:+00012:002018.1429:08093
08094:+00064:-00056:+00020:002018.1429:08094
08095:+00076:-00041:-00003:002018.1429:08095
08096:+00075:-00055:-00014:002018.1429:08096
08097:+00064:-00065:+00037:002018.1429:08097
08098:+00060:-00046:+00066:002070.2729:08098
08099:+00033:-00055:+00061:002070.2729:08099
08100:-00006:-00081:-00055:002070.2729:08100
08101:+00018:-00080:-00036:002070.2729:08101
08102:-00007:-00097:+00022:002070.2729:08102
08103:-00024:-00095:+00028:002070.2729:08103
08104:-00016:-00084:+00104:002070.2729:08104
08105:-00009:-00092:+00102:002070.2729:08105
08106:-00014:-00098:+00099:002070.2729:08106
08107:-00001:-00080:+00024:002070.2729:08107
08108:-00013:-00065:-00093:002008.3078:08108
08109:+00015:-00063:+00131:002008.3078:08109
08110:+00037:-00051:+00086:002008.3078:08110
08111:+00008:-00033:+00006:002008.3078:08111
08112:+00076:-00021:-00016:002008.3078:08112
08113:+00064:+00033:-00016:002008.3078:08113
08114:+00071:+00047:-00045:002008.3078:08114
08115:+00111:+00061:-00006:002008.3078:08115
08116:+00154:+00069:+00009:002008.3078:08116
08117:+00152:+00100:+00045:002008.3078:08117
08118:+00153:+00113:+00001:001982.9312:08118
08119:+00149:+00125:+00013:001982.9312:08119
08120:+00114:+00118:-00050:001982.9312:08120
08121:+00078:+00120:-00058:001982.9312:08121
08122:+00092:+00122:-00067:001982.9312:08122
08123:+00009:+00106:-00061:001982.9312:08123
08124:+00022:+00093:+00022:001982.9312:08124
08125:-00006:+00086:-00011:001982.9312:08125
08126:-00028:+00081:-00043:001982.9312:08126
08127:-00038:+00083:-00090:001982.9312:08127
08128:-00032:+00054:-00096:002011.1389:08128
08129:-00064:+00058:-00039:002011.1389:08129
08130:-00081:+00044:-00005:002011.1389:08130
08131:-00078:+00050:-00044:002011.1389:08131
08132:-00086:+00027:-00031:002011.1389:08132
08133:-00070:+00029:-00010:002011.1389:08133
08134:-00068:+00025:-00038:002011.1389:08134
08135:-00039:+00030:-00008:002011.1389:08135
08136:-00022:+00049:-00024:002011.1389:08136
08137:-00010:+00048:-00070:002011.1389:08137
08138:+00027:+00050:+00008:001933.4849:08138
08139:+00042:+00052:-00029:001933.4849:08139
08140:+00042:+00049:-00069:001933.4849:08140
08141:+00024:+00047:-00075:001933.4849:08141
08142:+00024:+00027:-00031:001933.4849:08142
08143:+00003:+00026:-00038:001933.4849:08143
08144:-00002:+00034:-00048:001933.4849:08144
08145:-00023:+00013:-00060:001933.4849:08145
08146:-00032:+00022:-00055:001933.4849:08146
08147:-00045:+00021:-00055:001933.4849:08147
08148:-00087:-00022:-00001:001933.4849:08148
08149:-00078:-00015:+00008:001898.7199:08149
08150:-00095:-00024:-00003:001898.7199:08150
08151:-00113:-00054:+00022:001898.7199:08151
08152:-00115:-00041:+00024:001898.7199:08152
08153:-00119:-00055:-00044:001898.7199:08153
08154:-00094:-00079:+00006:001898.7199:08154
08155:-00101:-00070:-00016:001898.7199:08155
08156:-00099:-00079:-00048:001898.7199:08156
08157:-00077:-00076:+00023:001898.7199:08157
08158:-00057:-00058:+00000:001898.7199:08158
08159:-00020:-00045:+00018:001922.6801:08159
08160:-00019:-00031:+00058:001922.6801:08160
08161:-00007:-00028:+00071:001922.6801:08161
08162:-00003:-00032:+00037:001922.6801:08162
08163:-00021:-00015:-00012:001922.6801:08163
08164:-00009:+00016:-00005:001922.6801:08164
08165:+00002:+00006:-00047:001922.6801:08165
08166:-00027:+00022:-00045:001922.6801:08166
08167:-00043:-00017:+00011:001922.6801:08167
08168:-00035:-00011:+00041:001922.6801:08168
08169:-00063:-00010:+00055:001922.6801:08169
08170:-00098:-00021:+00050:001850.1865:08170
08171:-00099:-00010:+00061:001850.1865:08171
08172:-00112:+00021:+00011:001850.1865:08172
08173:-00077:-00004:+00066:001850.1865:08173
08174:-00087:+00009:+00037:001850.1865:08174
08175:-00098:+00020:+00021:001850.1865:08175
08176:-00097:+00013:+00021:001850.1865:08176
08177:-00085:+00053:+00008:001850.1865:08177
08178:-00069:+00049:-00018:001850.1865:08178
08179:-00070:+00043:+00018:001850.1865:08179
08180:-00032:+00030:+00000:001850.1865:08180
08181:-00033:+00024:+00003:001816.0225:08181
08182:-00052:+00023:-00042:001816.0225:08182
08183:-00033:+00048:-00008:001816.0225:08183
08184:-00051:+00031:-00033:001816.0225:08184
08185:-00064:+00051:-00039:001816.0225:08185
08186:-00064:+00037:-00013:001816.0225:08186
08187:-00087:+00022:+00053:001816.0225:08187
08188:-00079:+00011:+00023:001816.0225:08188
08189:-00075:+00011:+00018:001816.0225:08189
08190:-00070:+00025:-00018:001816.0225:08190
08191:-00068:+00028:-00076:001816.0225:08191
08192:-00040:+00031:+00026:001857.7944:08192
08193:-00018:+00050:-00027:001857.7944:08193
08194:-00003:+00038:-00015:001857.7944:08194
08195:+00012:+00037:-00026:001857.7944:08195
08196:+00003:+00025:-00063:001857.7944:08196
08197:-00022:+00005:-00072:001857.7944:08197
08198:-00014:-00001:-00028:001857.7944:08198
08199:-00037:-00009:-00028:001857.7944:08199
08200:-00030:-00036:-00029:001857.7944:08200
08201:-00056:-00035:-00050:001857.7944:08201
08202:-00033:+00005:-00007:001857.7944:08202
08203:-00039:-00009:+00012:001825.7642:08203
08204:-00056:+00020:-00020:001825.7642:08204
08205:-00053:-00001:+00038:001825.7642:08205
08206:-00033:-00019:+00047:001825.7642:08206
08207:-00071:-00018:+00001:001825.7642:08207
08208:-00085:-00006:+00014:001825.7642:08208
08209:-00063:-00003:+00005:001825.7642:08209
08210:-00081:+00019:-00056:001825.7642:08210
08211:-00062:+00009:-00047:001825.7642:08211
08212:-00048:+00034:+00002:001825.7642:08212
08213:-00081:+00017:+00016:001845.4793:08213
08214:-00066:+00033:-00028:001845.4793:08214
08215:-00066:+00028:+00017:001845.4793:08215
08216:-00084:+00031:-00017:001845.4793:08216
08217:-00074:+00053:+00009:001845.4793:08217
08218:-00065:+00042:+00020:001845.4793:08218
08219:-00072:+00081:+00090:001845.4793:08219
08220:-00067:+00072:+00012:001845.4793:08220
08221:-00061:+00091:+00011:001845.4793:08221
08222:-00070:+00100:+00024:001845.4793:08222
08223:-00071:+00114:-00020:001845.4793:08223
08224:-00070:+00109:-00011:001931.4232:08224
08225:-00046:+00114:+00049:001931.4232:08225
08226:-00048:+00099:+00034:001931.4232:08226
08227:-00061:+00098:+00012:001931.4232:08227
08228:-00044:+00098:-00004:001931.4232:08228
08229:-00046:+00080:-00009:001931.4232:08229
08230:-00048:+00080:-00033:001931.4232:08230
08231:-00036:+00045:+00045:001931.4232:08231
08232:-00020:+00021:+00178:001931.4232:08232
08233:-00038:-00010:+00132:001931.4232:08233
08234:-00043:-00030:+00111:001915.6513:08234
08235:-00057:-00067:+00039:001915.6513:08235
08236:-00069:-00080:-00063:001915.6513:08236
08237:-00059:-00099:-00019:001915.6513:08237
08238:-00045:-00107:+00074:001915.6513:08238
08239:-00058:-00114:+00059:001915.6513:08239
08240:-00051:-00140:+00044:001915.6513:08240
08241:-00043:-00122:+00088:001915.6513:08241
08242:-00040:-00139:+00099:001915.6513:08242
08243:-00018:-00142:+00120:001915.6513:08243
08244:-00027:-00104:+00168:001945.9439:08244
08245:+00011:-00112:+00208:001945.9439:08245
08246:+00010:-00059:+00136:001945.9439:08246
08247:+00009:-00046:+00074:001945.9439:08247
08248:+00039:-00015:+00060:001945.9439:08248
08249:+00059:+00006:-00035:001945.9439:08249
08250:+00090:+00021:-00052:001945.9439:08250
08251:+00081:+00033:-00011:001945.9439:08251
08252:+00105:+00024:+00053:001945.9439:08252
08253:+00085:+00050:+00083:001945.9439:08253
08254:+00122:+00057:+00042:002024.0214:08254
08255:+00085:+00056:+00014:002024.0214:08255
08256:+00082:+00078:+00002:002024.0214:08256
08257:+00076:+00074:+00050:002024.0214:08257
08258:+00074:+00073:+00061:002024.0214:08258
08259:+00050:+00087:+00070:002024.0214:08259
08260:+00051:+00069:-00005:002024.0214:08260
08261:+00029:+00059:-00054:002024.0214:08261
08262:-00024:+00043:-00076:002024.0214:08262
08263:-00014:+00049:-00051:002024.0214:08263
08264:-00033:+00021:-00026:001992.2392:08264
08265:-00015:+00000:-00015:001992.2392:08265
08266:-00004:+00005:-00065:001992.2392:08266
08267:+00018:+00005:-00060:001992.2392:08267
08268:+00050:-00029:+00076:001992.2392:08268
08269:+00034:-00046:+00101:001992.2392:08269
08270:+00049:-00033:-00240:001992.2392:08270
08271:+00033:-00016:-00083:001992.2392:08271
08272:+00148:+00013:+00199:001992.2392:08272
08273:+00087:-00045:+00089:001992.2392:08273
08274:+00060:-00033:-00113:001992.2392:08274
08275:+00162:+00020:-00031:001976.6949:08275
08276:+00091:-00012:-00011:001976.6949:08276
08277:+00136:-00026:-00031:001976.6949:08277
08278:+00038:-00039:-00034:001976.6949:08278
08279:+00106:+00005:+00105:001976.6949:08279
08280:+00018:-00010:+00013:001976.6949:08280
08281:+00004:-00033:-00038:001976.6949:08281
08282:-00036:-00059:-00026:001976.6949:08282
08283:-00067:-00054:-00013:001976.6949:08283
08284:-00079:-00027:-00066:002020.8201:08284
08285:-00090:-00040:+00037:002020.8201:08285
08286:-00088:-00046:+00127:002020.8201:08286
08287:-00068:-00014:+00098:002020.8201:08287
08288:-00067:-00049:+00051:002020.8201:08288
08289:-00023:-00010:+00072:002020.8201:08289
08290:-00027:-00043:-00023:002020.8201:08290
08291:+00016:-00047:+00012:002020.8201:08291
08292:+00004:-00066:+00034:002020.8201:08292
08293:+00043:-00047:+00030:002020.8201:08293
08294:+00043:-00069:+00037:002020.8201:08294
08295:+00057:-00073:+00003:001933.5008:08295
08296:+00057:-00072:-00047:001933.5008:08296
08297:+00060:-00092:+00001:001933.5008:08297
08298:+00078:-00093:+00101:001933.5008:08298
08299:+00060:-00095:+00098:001933.5008:08299
08300:+00049:-00098:+00027:001933.5008:08300
08301:+00059:-00079:+00017:001933.5008:08301
08302:+00033:-00069:+00011:001933.5008:08302
08303:+00026:-00061:+00009:001933.5008:08303
08304:+00015:-00078:+00023:001933.5008:08304
08305:-00024:-00078:-00010:001887.2025:08305
08306:-00027:-00077:+00084:001887.2025:08306
08307:-00006:-00064:+00048:001887.2025:08307
08308:-00029:-00076:+00010:001887.2025:08308
08309:-00042:-00078:-00027:001887.2025:08309
08310:+00000:-00054:-00047:001887.2025:08310
08311:+00004:-00048:-00024:001887.2025:08311
08312:+00023:-00015:-00014:001887.2025:08312
08313:+00044:-00011:-00011:001887.2025:08313
08314:+00050:+00005:-00003:001887.2025:08314
08315:+00050:-00004:-00012:001887.2025:08315
08316:+00054:+00032:+00020:001899.5334:08316
08317:+00062:+00042:+00023:001899.5334:08317
08318:+00056:+00078:-00012:001899.5334:08318
08319:+00062:+00075:-00023:001899.5334:08319
08320:+00076:+00094:-00048:001899.5334:08320
08321:+00071:+00114:+00004:001899.5334:08321
08322:+00106:+00130:+00004:001899.5334:08322
08323:+00055:+00118:+00005:001899.5334:08323
08324:+00079:+00144:-00026:001899.5334:08324
08325:+00046:+00159:-00042:001899.5334:08325
08326:+00018:+00135:-00065:001899.5334:08326
08327:+00000:+00169:-00072:001807.1767:08327
08328:-00017:+00136:-00035:001807.1767:08328
08329:-00057:+00146:-00037:001807.1767:08329
08330:-00069:+00138:-00049:001807.1767:08330
08331:-00060:+00102:-00005:001807.1767:08331
08332:-00074:+00086:-00032:001807.1767:08332
08333:-00089:+00081:-00015:001807.1767:08333
08334:-00087:+00054:+00000:001807.1767:08334
08335:-00090:+00047:-00026:001807.1767:08335
08336:-00089:+00022:-00043:001807.1767:08336
08337:-00092:+00014:-00053:001807.1767:08337
08338:-00102:-00021:-00073:001762.2521:08338
08339:-00097:-00017:-00069:001762.2521:08339
08340:-00085:-00032:-00051:001762.2521:08340
08341:-00051:-00012:-00039:001762.2521:08341
08342:-00049:-00033:-00034:001762.2521:08342
08343:-00020:-00031:-00045:001762.2521:08343
08344:-00013:-00013:+00013:001762.2521:08344
08345:+00002:-00008:+00003:001762.2521:08345
08346:+00001:-00021:-00031:001762.2521:08346
08347:-00009:-00017:+00006:001762.2521:08347
08348:-00023:-00021:+00017:001762.2521:08348
08349:-00026:-00032:-00042:001762.2521:08349
08350:-00020:-00035:-00031:001781.9577:08350
08351:-00054:-00031:-00049:001781.9577:08351
08352:-00071:-00031:+00007:001781.9577:08352
08353:-00061:-00038:-00014:001781.9577:08353
08354:-00080:-00020:+00045:001781.9577:08354
08355:-00098:-00013:+00012:001781.9577:08355
08356:-00096:+00000:+00011:001781.9577:08356
08357:-00117:-00019:-00004:001781.9577:08357
08358:-00132:-00014:+00058:001781.9577:08358
08359:-00116:-00015:+00007:001781.9577:08359
08360:-00119:+00002:+00007:001781.9577:08360
08361:-00113:-00017:+00018:001710.3552:08361
08362:-00096:-00003:+00035:001710.3552:08362
08363:-00061:+00004:+00030:001710.3552:08363
08364:-00048:+00018:+00069:001710.3552:08364
08365:-00047:-00007:+00041:001710.3552:08365
08366:-00058:-00005:+00036:001710.3552:08366
08367:-00046:+00006:+00015:001710.3552:08367
08368:-00051:+00004:+00021:001710.3552:08368
08369:-00066:-00007:+00060:001710.3552:08369
08370:-00056:-00002:+00030:001710.3552:08370
08371:-00071:-00017:+00085:001710.3552:08371
08372:-00083:-00009:+00041:001710.3552:08372
08373:-00118:-00015:+00048:001693.1044:08373
08374:-00108:-00051:+00016:001693.1044:08374
08375:-00121:-00043:+00039:001693.1044:08375
08376:-00143:-00066:+00050:001693.1044:08376
08377:-00139:-00064:+00065:001693.1044:08377
08378:-00146:-00066:+00067:001693.1044:08378
08379:-00110:-00062:+00101:001693.1044:08379
08380:-00112:-00038:+00052:001693.1044:08380
08381:-00092:-00035:+00042:001693.1044:08381
08382:-00065:-00014:+00005:001693.1044:08382
08383:-00069:-00006:-00009:001693.1044:08383
08384:-00023:+00034:-00039:001772.0334:08384
08385:+00013:+00040:+00019:001772.0334:08385
08386:+00030:+00063:+00084:001772.0334:08386
08387:+00057:+00079:+00088:001772.0334:08387
08388:+00061:+00092:+00021:001772.0334:08388
08389:+00093:+00091:-00032:001772.0334:08389
08390:+00052:+00109:-00119:001772.0334:08390
08391:+00048:+00110:-00051:001772.0334:08391
08392:+00026:+00080:-00021:001772.0334:08392
08393:-00018:+00061:+00014:001772.0334:08393
08394:-00037:+00065:-00015:001772.0334:08394
08395:-00050:+00039:-00005:001772.0334:08395
08396:-00103:+00039:-00073:001766.1643:08396
08397:-00105:+00050:-00090:001766.1643:08397
08398:-00098:+00040:-00006:001766.1643:08398
08399:-00091:+00028:+00058:001766.1643:08399
08400:-00078:+00038:+00019:001766.1643:08400
08401:-00088:+00012:-00016:001766.1643:08401
08402:-00050:+00008:-00066:001766.1643:08402
08403:-00058:-00002:-00072:001766.1643:08403
08404:-00033:+00007:-00074:001766.1643:08404
08405:-00056:+00000:-00062:001766.1643:08405
08406:-00044:-00010:-00045:001766.1643:08406
08407:-00071:-00048:-00046:001800.3103:08407
08408:-00056:-00040:-00004:001800.3103:08408
08409:-00073:-00042:-00025:001800.3103:08409
08410:-00064:-00043:-00043:001800.3103:08410
08411:-00072:-00042:+00004:001800.3103:08411
08412:-00028:-00025:-00002:001800.3103:08412
08413:-00020:-00028:-00022:001800.3103:08413
08414:-00012:+00003:+00010:001800.3103:08414
08415:+00033:+00008:+00008:001800.3103:08415
08416:+00009:-00008:-00035:001800.3103:08416
08417:+00038:+00035:-00060:001908.1374:08417
08418:+00037:+00032:-00007:001908.1374:08418
08419:+00021:+00011:-00009:001908.1374:08419
08420:+00031:+00035:+00002:001908.1374:08420
08421:+00022:+00037:+00023:001908.1374:08421
08422:-00011:+00037:+00002:001908.1374:08422
08423:-00026:+00030:+00028:001908.1374:08423
08424:-00042:+00044:+00043:001908.1374:08424
08425:-00073:+00050:+00001:001908.1374:08425
08426:-00082:+00057:-00023:001908.1374:08426
08427:-00086:+00061:-00017:001908.1374:08427
08428:-00079:+00070:-00010:001906.8387:08428
08429:-00103:+00079:-00012:001906.8387:08429
08430:-00084:+00095:+00021:001906.8387:08430
08431:-00071:+00075:-00023:001906.8387:08431
08432:-00067:+00060:+00001:001906.8387:08432
08433:-00030:+00097:-00006:001906.8387:08433
08434:-00032:+00076:-00014:001906.8387:08434
08435:-00026:+00081:+00023:001906.8387:08435
08436:+00018:+00071:+00052:001906.8387:08436
08437:+00015:+00066:+00044:001906.8387:08437
08438:+00014:+00040:+00101:001939.8907:08438
08439:+00017:+00027:+00086:001939.8907:08439
08440:+00002:+00018:+00044:001939.8907:08440
08441:-00005:-00004:+00004:001939.8907:08441
08442:-00015:+00004:-00003:001939.8907:08442
08443:-00040:-00013:+00008:001939.8907:08443
08444:-00033:-00036:-00022:001939.8907:08444
08445:-00032:-00047:-00040:001939.8907:08445
08446:-00038:-00053:-00027:001939.8907:08446
08447:+00002:-00065:+00051:001939.8907:08447
08448:+00011:-00056:+00131:002036.9721:08448
08449:+00051:-00063:+00157:002036.9721:08449
08450:+00073:-00053:+00109:002036.9721:08450
08451:+00068:-00050:+00107:002036.9721:08451
08452:+00088:-00034:+00060:002036.9721:08452
08453:+00090:-00033:+00029:002036.9721:08453
08454:+00089:-00032:+00012:002036.9721:08454
08455:+00075:-00038:+00026:002036.9721:08455
08456:+00076:-00032:+00101:002036.9721:08456
08457:+00059:-00041:+00109:002036.9721:08457
08458:+00038:-00026:+00061:002011.5639:08458
08459:+00037:-00013:+00005:002011.5639:08459
08460:+00055:+00002:-00008:002011.5639:08460
08461:+00052:-00021:-00001:002011.5639:08461
08462:+00062:+00005:+00004:002011.5639:08462
08463:+00079:+00001:-00018:002011.5639:08463
08464:+00061:-00002:-00015:002011.5639:08464
08465:+00036:+00019:-00018:002011.5639:08465
08466:+00032:+00016:+00002:002011.5639:08466
08467:+00009:+00019:+00010:002011.5639:08467
08468:-00001:+00009:+00019:002011.6087:08468
08469:+00006:+00018:-00102:002011.6087:08469
08470:+00044:+00011:-00001:002011.6087:08470
08471:+00120:+00051:+00211:002011.6087:08471
08472:+00070:+00022:+00037:002011.6087:08472
08473:+00052:+00020:-00171:002011.6087:08473
08474:+00135:+00026:-00053:002011.6087:08474
08475:+00167:+00029:+00041:002011.6087:08475
08476:+00098:+00034:+00027:002011.6087:08476
08477:+00136:+00011:+00037:002077.0649:08477
08478:+00114:+00013:-00014:002077.0649:08478
08479:+00106:-00005:-00054:002077.0649:08479
08480:+00033:-00018:-00039:002077.0649:08480
08481:+00042:-00050:+00010:002077.0649:08481
08482:-00005:-00025:-00016:002077.0649:08482
08483:+00001:-00033:+00036:002077.0649:08483
08484:+00000:-00038:+00050:002077.0649:08484
08485:-00052:-00048:+00065:002077.0649:08485
08486:-00041:-00050:+00113:002077.0649:08486
08487:-00018:-00045:+00054:002011.5662:08487
08488:-00001:-00048:-00015:002011.5662:08488
08489:-00008:-00049:+00009:002011.5662:08489
08490:-00014:-00063:+00013:002011.5662:08490
08491:-00048:-00079:+00028:002011.5662:08491
08492:-00020:-00076:+00016:002011.5662:08492
08493:-00035:-00081:-00057:002011.5662:08493
08494:-00017:-00083:-00037:002011.5662:08494
08495:-00021:-00073:-00041:002011.5662:08495
08496:+00018:-00070:+00025:002011.5662:08496
08497:+00012:-00092:+00152:001982.9194:08497
08498:+00020:-00043:+00081:001982.9194:08498
08499:+00027:-00041:+00014:001982.9194:08499
08500:+00047:-00030:-00033:001982.9194:08500
08501:+00024:-00047:-00079:001982.9194:08501
08502:+00032:-00050:+00049:001982.9194:08502
08503:+00010:-00043:+00081:001982.9194:08503
08504:+00014:-00052:+00049:001982.9194:08504
08505:+00012:-00065:+00044:001982.9194:08505
08506:+00014:-00062:+00050:001982.9194:08506
08507:-00004:-00039:-00001:002014.3405:08507
08508:-00003:-00055:-00096:002014.3405:08508
08509:+00033:-00027:+00127:002014.3405:08509
08510:-00005:-00063:+00026:002014.3405:08510
08511:-00002:-00050:-00021:002014.3405:08511
08512:+00004:-00026:-00008:002014.3405:08512
08513:-00002:-00037:-00073:002014.3405:08513
08514:+00021:-00020:-00035:002014.3405:08514
08515:+00048:+00020:+00056:002014.3405:08515
08516:+00057:-00001:+00063:002014.3405:08516
08517:+00063:+00033:+00063:002014.3405:08517
08518:+00067:+00041:+00031:001930.4880:08518
08519:+00076:+00030:+00044:001930.4880:08519
08520:+00108:+00065:-00108:001930.4880:08520
08521:+00075:+00042:-00057:001930.4880:08521
08522:+00111:+00058:-00053:001930.4880:08522
08523:+00072:+00045:-00010:001930.4880:08523
08524:+00097:+00072:+00032:001930.4880:08524
08525:+00101:+00065:+00050:001930.4880:08525
08526:+00105:+00071:-00003:001930.4880:08526
08527:+00090:+00068:-00030:001930.4880:08527
08528:+00073:+00082:-00054:001875.8742:08528
08529:+00042:+00057:-00085:001875.8742:08529
08530:+00018:+00058:-00036:001875.8742:08530
08531:+00015:+00040:-00059:001875.8742:08531
08532:-00011:+00046:-00038:001875.8742:08532
08533:-00022:+00037:-00022:001875.8742:08533
08534:-00038:+00049:-00031:001875.8742:08534
08535:-00044:+00009:-00058:001875.8742:08535
08536:-00048:+00033:-00063:001875.8742:08536
08537:-00066:+00025:-00067:001875.8742:08537
08538:-00051:+00038:-00036:001875.8742:08538
08539:-00055:+00030:-00052:001885.4254:08539
08540:-00033:+00029:-00023:001885.4254:08540
08541:-00030:+00029:-00061:001885.4254:08541
08542:-00017:+00050:-00026:001885.4254:08542
08543:-00028:+00051:-00058:001885.4254:08543
08544:-00020:+00041:-00040:001885.4254:08544
08545:-00022:+00040:-00063:001885.4254:08545
08546:-00025:+00043:-00024:001885.4254:08546
08547:-00039:+00047:-00079:001885.4254:08547
08548:-00035:+00027:-00021:001885.4254:08548
08549:-00030:+00023:-00043:001885.4254:08549
08550:-00050:+00015:-00003:001799.3339:08550
08551:-00045:+00012:+00027:001799.3339:08551
08552:-00061:-00003:+00021:001799.3339:08552
08553:-00087:-00008:-00035:001799.3339:08553
08554:-00086:+00000:-00017:001799.3339:08554
08555:-00075:-00014:+00025:001799.3339:08555
08556:-00090:-00038:-00033:001799.3339:08556
08557:-00090:-00023:-00031:001799.3339:08557
08558:-00090:-00050:-00007:001799.3339:08558
08559:-00079:-00024:-00015:001799.3339:08559
08560:-00100:-00035:-00033:001799.3339:08560
08561:-00084:-00049:+00021:001754.8515:08561
08562:-00061:-00033:+00025:001754.8515:08562
08563:-00045:-00035:-00002:001754.8515:08563
08564:-00036:-00010:+00015:001754.8515:08564
08565:-00027:-00015:+00040:001754.8515:08565
08566:-00004:+00006:-00015:001754.8515:08566
08567:-00036:+00002:+00033:001754.8515:08567
08568:+00014:+00007:+00088:001754.8515:08568
08569:-00026:+00017:+00015:001754.8515:08569
08570:-00005:+00000:+00014:001754.8515:08570
08571:-00019:-00004:+00019:001754.8515:08571
08572:-00030:+00007:-00003:001754.8515:08572
08573:-00066:+00006:+00013:001784.4897:08573
08574:-00064:-00010:+00037:001784.4897:08574
08575:-00106:-00027:+00020:001784.4897:08575
08576:-00134:-00039:+00009:001784.4897:08576
08577:-00125:-00051:+00039:001784.4897:08577
08578:-00149:-00048:+00067:001784.4897:08578
08579:-00146:-00051:+00018:001784.4897:08579
08580:-00120:-00028:+00059:001784.4897:08580
08581:-00108:-00038:+00111:001784.4897:08581
08582:-00094:-00021:+00048:001784.4897:08582
08583:-00085:+00000:+00026:001784.4897:08583
08584:-00069:-00006:+00006:001736.5827:08584
08585:-00033:+00011:-00035:001736.5827:08585
08586:-00052:+00019:-00039:001736.5827:08586
08587:-00011:+00008:+00027:001736.5827:08587
08588:-00002:+00015:+00042:001736.5827:08588
08589:-00002:+00010:+00001:001736.5827:08589
08590:-00005:+00022:+00025:001736.5827:08590
08591:-00025:+00033:-00020:001736.5827:08591
08592:-00026:+00031:-00051:001736.5827:08592
08593:-00017:+00027:-00043:001736.5827:08593
08594:-00030:+00048:+00001:001736.5827:08594
08595:-00030:+00048:+00037:001736.5827:08595
08596:-00054:+00040:+00052:001747.5128:08596
08597:-00029:+00069:+00002:001747.5128:08597
08598:-00040:+00065:+00006:001747.5128:08598
08599:-00029:+00056:-00089:001747.5128:08599
08600:-00020:+00064:-00045:001747.5128:08600
08601:-00018:+00045:+00022:001747.5128:08601
08602:-00004:+00063:+00043:001747.5128:08602
08603:-00004:+00061:+00002:001747.5128:08603
08604:-00024:+00065:-00032:001747.5128:08604
08605:-00038:+00052:-00078:001747.5128:08605
08606:-00054:+00051:-00106:001747.5128:08606
08607:-00058:+00036:-00022:001833.5793:08607
08608:-00050:+00029:+00023:001833.5793:08608
08609:-00076:+00037:+00028:001833.5793:08609
08610:-00069:+00030:+00013:001833.5793:08610
08611:-00060:+00046:+00006:001833.5793:08611
08612:-00083:+00039:-00049:001833.5793:08612
08613:-00087:+00052:-00050:001833.5793:08613
08614:-00088:+00053:-00043:001833.5793:08614
08615:-00050:+00024:+00008:001833.5793:08615
08616:-00050:+00030:-00029:001833.5793:08616
08617:-00047:+00040:-00009:001831.1071:08617
08618:-00073:+00014:+00009:001831.1071:08618
08619:-00072:+00028:-00013:001831.1071:08619
08620:-00047:+00032:+00040:001831.1071:08620
08621:-00048:+00031:+00038:001831.1071:08621
08622:-00049:+00009:+00023:001831.1071:08622
08623:-00048:+00015:+00015:001831.1071:08623
08624:-00050:+00031:+00014:001831.1071:08624
08625:-00073:+00009:-00031:001831.1071:08625
08626:-00060:+00014:-00011:001831.1071:08626
08627:-00064:+00010:+00008:001831.1071:08627
08628:-00088:+00009:-00016:001864.7204:08628
08629:-00066:+00013:-00030:001864.7204:08629
08630:-00053:+00035:-00003:001864.7204:08630
08631:-00028:+00008:+00000:001864.7204:08631
08632:-00016:+00051:+00003:001864.7204:08632
08633:-00014:+00037:+00034:001864.7204:08633
08634:-00022:+00041:+00052:001864.7204:08634
08635:-00013:+00062:+00023:001864.7204:08635
08636:-00003:+00078:+00024:001864.7204:08636
08637:-00005:+00081:+00004:001864.7204:08637
08638:-00010:+00093:-00028:001967.3952:08638
08639:-00012:+00075:-00013:001967.3952:08639
08640:-00017:+00108:+00012:001967.3952:08640
08641:-00039:+00096:-00001:001967.3952:08641
08642:-00033:+00089:-00021:001967.3952:08642
08643:-00052:+00086:-00047:001967.3952:08643
08644:-00043:+00076:-00060:001967.3952:08644
08645:-00032:+00073:+00019:001967.3952:08645
08646:-00041:+00065:+00133:001967.3952:08646
08647:-00015:+00049:+00148:001967.3952:08647
08648:-00036:+00034:+00070:001967.3952:08648
08649:-00036:+00023:-00009:001960.9005:08649
08650:-00035:-00009:-00056:001960.9005:08650
08651:-00059:-00014:-00085:001960.9005:08651
08652:-00050:-00040:-00054:001960.9005:08652
08653:-00030:-00061:-00024:001960.9005:08653
08654:-00014:-00073:-00001:001960.9005:08654
08655:+00011:-00075:+00015:001960.9005:08655
08656:+00042:-00090:+00048:001960.9005:08656
08657:+00063:-00098:+00066:001960.9005:08657
08658:+00067:-00070:+00081:001960.9005:08658
08659:+00071:-00081:+00105:001986.0710:08659
08660:+00070:-00078:+00125:001986.0710:08660
08661:+00065:-00062:+00116:001986.0710:08661
08662:+00053:-00042:+00088:001986.0710:08662
08663:+00078:-00050:+00090:001986.0710:08663
08664:+00057:-00048:+00017:001986.0710:08664
08665:+00024:-00019:-00044:001986.0710:08665
08666:+00075:-00019:-00003:001986.0710:08666
08667:+00098:+00000:-00011:001986.0710:08667
08668:+00110:-00004:+00008:002070.2756:08668
08669:+00082:+00001:+00034:002070.2756:08669
08670:+00066:+00005:+00065:002070.2756:08670
08671:+00051:-00005:+00068:002070.2756:08671
08672:+00063:+00027:+00072:002070.2756:08672
08673:+00049:+00064:+00053:002070.2756:08673
08674:+00034:+00080:+00010:002070.2756:08674
08675:+00034:+00079:-00010:002070.2756:08675
08676:+00046:+00060:-00048:002070.2756:08676
08677:+00055:+00079:-00130:002070.2756:08677
08678:+00055:+00054:+00024:002027.9566:08678
08679:+00052:+00039:-00004:002027.9566:08679
08680:+00058:+00059:-00046:002027.9566:08680
08681:+00093:+00013:+00123:002027.9566:08681
08682:+00036:+00001:+00040:002027.9566:08682
08683:+00071:+00003:+00006:002027.9566:08683
08684:+00106:-00015:+00058:002027.9566:08684
08685:+00076:-00021:+00004:002027.9566:08685
08686:+00049:-00006:-00028:002027.9566:08686
08687:+00038:-00009:+00067:002027.9566:08687
08688:+00006:-00047:+00053:002018.1040:08688
08689:-00007:-00044:-00007:002018.1040:08689
08690:+00017:-00063:+00003:002018.1040:08690
08691:+00002:-00073:-00017:002018.1040:08691
08692:-00011:-00083:+00005:002018.1040:08692
08693:-00008:-00083:+00015:002018.1040:08693
08694:+00028:-00088:+00058:002018.1040:08694
08695:+00009:-00083:+00052:002018.1040:08695
08696:+00024:-00073:+00058:002018.1040:08696
08697:+00035:-00060:-00004:002018.1040:08697
08698:+00048:-00068:-00003:002066.9313:08698
08699:+00044:-00069:+00054:002066.9313:08699
08700:+00010:-00069:+00008:002066.9313:08700
08701:-00023:-00060:+00021:002066.9313:08701
08702:-00022:-00076:+00055:002066.9313:08702
08703:-00037:-00076:-00028:002066.9313:08703
08704:-00027:-00073:+00005:002066.9313:08704
08705:+00002:-00097:+00045:002066.9313:08705
08706:+00002:-00097:-00018:002066.9313:08706
08707:-00011:-00108:+00072:002066.9313:08707
08708:+00009:-00093:+00112:001998.6696:08708
08709:-00008:-00088:+00063:001998.6696:08709
08710:+00004:-00071:+00009:001998.6696:08710
08711:+00008:-00080:+00019:001998.6696:08711
08712:-00011:-00056:+00025:001998.6696:08712
08713:-00010:-00061:+00058:001998.6696:08713
08714:+00016:-00046:+00071:001998.6696:08714
08715:+00022:-00040:+00063:001998.6696:08715
08716:+00061:-00038:+00016:001998.6696:08716
08717:+00053:-00036:-00007:001998.6696:08717
08718:+00079:-00022:+00146:001967.3814:08718
08719:+00080:-00011:+00117:001967.3814:08719
08720:+00040:-00017:+00072:001967.3814:08720
08721:+00072:+00006:-00001:001967.3814:08721
08722:+00051:-00005:-00077:001967.3814:08722
08723:+00009:+00013:-00068:001967.3814:08723
08724:+00029:+00038:+00012:001967.3814:08724
08725:+00045:+00037:+00042:001967.3814:08725
08726:+00047:+00028:+00072:001967.3814:08726
08727:+00087:+00024:+00069:001967.3814:08727
08728:+00088:+00029:+00047:001995.3175:08728
08729:+00072:+00009:-00029:001995.3175:08729
08730:+00077:+00035:-00031:001995.3175:08730
08731:+00050:+00032:-00018:001995.3175:08731
08732:+00046:+00017:-00022:001995.3175:08732
08733:+00060:+00035:-00009:001995.3175:08733
08734:+00057:-00006:-00044:001995.3175:08734
08735:+00059:-00001:-00040:001995.3175:08735
08736:+00038:-00005:-00046:001995.3175:08736
08737:+00038:+00013:-00039:001995.3175:08737
08738:+00021:+00011:-00050:001912.7266:08738
08739:+00044:+00031:-00041:001912.7266:08739
08740:+00020:+00023:-00014:001912.7266:08740
08741:+00033:+00027:-00014:001912.7266:08741
08742:+00015:+00027:-00026:001912.7266:08742
08743:+00015:+00031:-00003:001912.7266:08743
08744:+00014:+00039:-00038:001912.7266:08744
08745:+00002:+00041:-00039:001912.7266:08745
08746:-00021:+00065:-00044:001912.7266:08746
08747:-00025:+00044:-00049:001912.7266:08747
08748:-00038:+00065:-00059:001912.7266:08748
08749:-00028:+00069:-00037:001873.1250:08749
08750:-00030:+00067:-00062:001873.1250:08750
08751:-00042:+00041:-00054:001873.1250:08751
08752:-00028:+00068:-00038:001873.1250:08752
08753:-00054:+00049:-00043:001873.1250:08753
08754:-00055:+00030:-00028:001873.1250:08754
08755:-00047:+00041:-00002:001873.1250:08755
08756:-00074:+00028:-00005:001873.1250:08756
08757:-00077:+00034:-00042:001873.1250:08757
08758:-00080:+00033:-00029:001873.1250:08758
08759:-00098:+00036:-00006:001873.1250:08759
08760:-00078:+00012:+00022:001888.2894:08760
08761:-00086:+00009:-00047:001888.2894:08761
08762:-00074:-00001:+00000:001888.2894:08762
08763:-00088:+00000:-00031:001888.2894:08763
08764:-00083:-00005:-00037:001888.2894:08764
08765:-00082:+00001:+00006:001888.2894:08765
08766:-00074:-00010:-00045:001888.2894:08766
08767:-00074:-00010:+00007:001888.2894:08767
08768:-00065:-00009:-00014:001888.2894:08768
08769:-00059:-00031:+00056:001888.2894:08769
08770:-00062:-00047:+00014:001888.2894:08770
08771:-00071:-00015:+00018:001809.8914:08771
08772:-00067:-00037:+00029:001809.8914:08772
08773:-00072:-00011:-00023:001809.8914:08773
08774:-00056:-00013:+00013:001809.8914:08774
08775:-00055:-00038:+00035:001809.8914:08775
08776:-00070:-00014:+00023:001809.8914:08776
08777:-00071:-00036:+00035:001809.8914:08777
08778:-00071:-00036:+00025:001809.8914:08778
08779:-00064:-00023:-00008:001809.8914:08779
08780:-00060:-00032:-00016:001809.8914:08780
08781:-00066:-00038:+00055:001809.8914:08781
08782:-00050:-00029:-00014:001774.8459:08782
08783:-00050:-00050:-00043:001774.8459:08783
08784:-00055:-00042:+00026:001774.8459:08784
08785:-00072:-00042:+00002:001774.8459:08785
08786:-00046:-00049:+00022:001774.8459:08786
08787:-00031:-00032:+00087:001774.8459:08787
08788:-00055:-00046:+00103:001774.8459:08788
08789:-00030:-00021:+00026:001774.8459:08789
08790:-00043:+00002:+00014:001774.8459:08790
08791:-00027:+00018:-00003:001774.8459:08791
08792:-00035:+00018:-00035:001774.8459:08792
08793:-00014:+00027:-00043:001807.4733:08793
08794:-00041:+00014:+00004:001807.4733:08794
08795:-00034:+00020:+00037:001807.4733:08795
08796:-00045:+00009:+00037:001807.4733:08796
08797:-00066:-00006:+00025:001807.4733:08797
08798:-00074:-00002:-00023:001807.4733:08798
08799:-00104:-00001:-00065:001807.4733:08799
08800:-00102:-00003:-00029:001807.4733:08800
08801:-00113:-00007:+00003:001807.4733:08801
08802:-00113:+00006:+00070:001807.4733:08802
08803:-00096:+00003:+00072:001807.4733:08803
08804:-00103:+00006:+00021:001768.7250:08804
08805:-00088:-00004:-00032:001768.7250:08805
08806:-00074:+00008:-00074:001768.7250:08806
08807:-00047:+00017:-00041:001768.7250:08807
08808:-00039:+00009:-00001:001768.7250:08808
08809:-00014:+00020:+00020:001768.7250:08809
08810:+00002:-00007:+00070:001768.7250:08810
08811:-00009:-00001:+00054:001768.7250:08811
08812:-00008:-00002:+00008:001768.7250:08812
08813:-00023:+00006:-00019:001768.7250:08813
08814:-00018:-00019:+00003:001768.7250:08814
08815:-00016:-00018:+00038:001792.6313:08815
08816:-00055:-00022:+00043:001792.6313:08816
08817:-00034:+00004:+00018:001792.6313:08817
08818:-00039:-00005:-00015:001792.6313:08818
08819:-00032:+00012:-00024:001792.6313:08819
08820:-00036:+00021:-00043:001792.6313:08820
08821:-00036:+00032:-00001:001792.6313:08821
08822:-00043:+00026:-00001:001792.6313:08822
08823:-00068:+00030:+00052:001792.6313:08823
08824:-00070:+00047:+00028:001792.6313:08824
08825:-00065:+00052:-00004:001792.6313:08825
08826:-00084:+00046:+00012:001888.2663:08826
08827:-00083:+00064:-00009:001888.2663:08827
08828:-00059:+00064:-00003:001888.2663:08828
08829:-00084:+00058:-00012:001888.2663:08829
08830:-00083:+00078:+00011:001888.2663:08830
08831:-00085:+00072:-00023:001888.2663:08831
08832:-00087:+00080:-00020:001888.2663:08832
08833:-00075:+00061:-00021:001888.2663:08833
08834:-00076:+00059:+00014:001888.2663:08834
08835:-00086:+00060:+00025:001888.2663:08835
08836:-00075:+00045:+00012:001888.2663:08836
08837:-00071:+00077:+00001:001872.4432:08837
08838:-00066:+00057:-00023:001872.4432:08838
08839:-00045:+00056:-00038:001872.4432:08839
08840:-00054:+00063:-00028:001872.4432:08840
08841:-00018:+00063:+00027:001872.4432:08841
08842:-00041:+00039:+00001:001872.4432:08842
08843:-00013:+00039:-00011:001872.4432:08843
08844:-00017:+00049:-00024:001872.4432:08844
08845:-00041:+00030:-00021:001872.4432:08845
08846:-00036:+00037:-00042:001872.4432:08846
08847:-00022:+00036:-00027:001910.3005:08847
08848:-00025:+00026:-00031:001910.3005:08848
08849:+00002:+00034:+00020:001910.3005:08849
08850:+00013:+00032:+00039:001910.3005:08850
08851:+00007:+00017:+00033:001910.3005:08851
08852:+00006:+00005:+00030:001910.3005:08852
08853:-00011:-00008:+00039:001910.3005:08853
08854:+00000:-00050:+00047:001910.3005:08854
08855:-00015:-00068:+00087:001910.3005:08855
08856:-00013:-00081:+00085:001910.3005:08856
08857:-00036:-00087:+00059:002007.9306:08857
08858:-00020:-00089:+00030:002007.9306:08858
08859:-00062:-00105:-00047:002007.9306:08859
08860:-00071:-00106:-00034:002007.9306:08860
08861:-00072:-00103:+00006:002007.9306:08861
08862:-00041:-00099:+00065:002007.9306:08862
08863:-00043:-00095:+00098:002007.9306:08863
08864:-00003:-00071:+00109:002007.9306:08864
08865:-00007:-00065:+00145:002007.9306:08865
08866:+00038:-00043:+00137:002007.9306:08866
08867:+00060:-00024:+00091:001995.4694:08867
08868:+00091:-00006:+00055:001995.4694:08868
08869:+00106:+00020:-00034:001995.4694:08869
08870:+00092:+00049:-00053:001995.4694:08870
08871:+00086:+00030:+00034:001995.4694:08871
08872:+00092:+00044:+00095:001995.4694:08872
08873:+00082:+00059:+00086:001995.4694:08873
08874:+00071:+00082:+00083:001995.4694:08874
08875:+00112:+00096:+00052:001995.4694:08875
08876:+00086:+00079:-00079:001995.4694:08876
08877:+00068:+00055:-00066:002008.4239:08877
08878:+00064:+00065:+00019:002008.4239:08878
08879:+00029:+00063:-00002:002008.4239:08879
08880:+00002:+00056:+00013:002008.4239:08880
08881:+00026:+00038:+00067:002008.4239:08881
08882:+00007:+00034:+00061:002008.4239:08882
08883:-00066:+00001:+00069:002008.4239:08883
08884:-00043:+00005:-00067:002008.4239:08884
08885:-00069:-00025:-00103:002008.4239:08885
08886:-00038:-00020:-00104:002008.4239:08886
08887:-00011:-00052:-00231:002080.5231:08887
08888:+00034:-00002:-00013:002080.5231:08888
[truncated: 50,041 more chars]
