# Supplementary material for: Suboptimal Omnidirectional Wheel Design and Implementation
Source: Sensors (Basel). 2021 Jan 28;21(3):865. doi: 10.3390/s21030865 (PMC7865864; doi:10.3390/s21030865)
Supplement: Supplementary file 1 [file sensors-21-00865-s001.zip › 4.-Data 30 Files With Suspension/ACDATA28.TXT]

00001:-00052:-00160:+00144:003174.2265:00001
00002:-00038:-00184:+00138:003174.2265:00002
00003:-00032:-00190:+00155:003174.2265:00003
00004:+00013:-00213:+00201:003174.2265:00004
00005:-00001:-00217:+00169:003174.2265:00005
00006:-00023:-00198:+00093:003174.2265:00006
00007:-00009:-00200:+00112:003138.7199:00007
00008:+00004:-00148:+00084:003138.7199:00008
00009:+00014:-00137:+00118:003138.7199:00009
00010:+00039:-00123:+00125:003138.7199:00010
00011:+00047:-00094:+00153:003138.7199:00011
00012:+00074:-00080:+00172:003138.7199:00012
00013:+00033:-00064:+00209:003138.7199:00013
00014:+00027:-00050:+00091:003091.4145:00014
00015:+00009:-00011:-00007:003091.4145:00015
00016:-00016:+00022:-00093:003091.4145:00016
00017:-00064:+00029:-00060:003091.4145:00017
00018:-00062:+00029:-00045:003091.4145:00018
00019:-00097:+00033:+00037:003091.4145:00019
00020:-00119:+00049:+00057:003089.1376:00020
00021:-00141:+00038:+00044:003089.1376:00021
00022:-00175:+00031:+00123:003089.1376:00022
00023:-00176:+00034:+00043:003089.1376:00023
00024:-00164:+00038:+00059:003089.1376:00024
00025:-00140:+00010:+00050:003089.1376:00025
00026:-00140:+00021:+00040:003089.1376:00026
00027:-00129:+00001:-00037:003084.2695:00027
00028:-00107:-00017:-00104:003084.2695:00028
00029:-00090:-00008:-00121:003084.2695:00029
00030:-00058:-00014:-00111:003084.2695:00030
00031:-00045:-00026:-00115:003084.2695:00031
00032:+00002:-00035:-00137:003084.2695:00032
00033:+00033:-00006:-00102:003091.4775:00033
00034:+00061:-00005:-00124:003091.4775:00034
00035:+00089:+00010:-00088:003091.4775:00035
00036:+00078:+00019:-00104:003091.4775:00036
00037:+00090:+00020:-00117:003091.4775:00037
00038:+00074:+00010:-00194:003091.4775:00038
00039:+00057:+00033:-00165:003091.4775:00039
00040:+00041:+00021:-00165:003119.6000:00040
00041:+00024:+00024:-00174:003119.6000:00041
00042:+00017:+00013:-00179:003119.6000:00042
00043:+00061:+00045:-00188:003119.6000:00043
00044:+00059:+00064:-00171:003119.6000:00044
00045:+00051:+00055:-00166:003119.6000:00045
00046:+00062:+00058:-00175:003162.5817:00046
00047:+00072:+00058:-00224:003162.5817:00047
00048:+00045:+00080:-00177:003162.5817:00048
00049:+00046:+00085:-00179:003162.5817:00049
00050:+00006:+00075:-00185:003162.5817:00050
00051:+00045:+00130:-00185:003162.5817:00051
00052:-00004:+00157:-00130:003193.9587:00052
00053:-00018:+00155:-00173:003193.9587:00053
00054:-00046:+00165:-00212:003193.9587:00054
00055:-00061:+00172:-00207:003193.9587:00055
00056:-00093:+00176:-00206:003193.9587:00056
00057:-00096:+00145:-00115:003193.9587:00057
00058:-00090:+00144:+00032:003193.9587:00058
00059:-00064:+00093:+00044:003239.2988:00059
00060:-00114:+00084:+00042:003239.2988:00060
00061:-00131:+00042:-00023:003239.2988:00061
00062:-00113:+00003:-00023:003239.2988:00062
00063:-00112:-00048:+00003:003239.2988:00063
00064:-00103:-00075:-00065:003239.2988:00064
00065:-00085:-00054:-00181:003270.4916:00065
00066:-00056:-00081:-00155:003270.4916:00066
00067:-00027:-00071:-00042:003270.4916:00067
00068:+00016:-00075:+00141:003270.4916:00068
00069:+00033:-00070:+00262:003270.4916:00069
00070:+00053:-00050:+00288:003270.4916:00070
00071:+00038:-00022:+00260:003294.7797:00071
00072:+00047:-00015:+00134:003294.7797:00072
00073:+00049:+00045:+00086:003294.7797:00073
00074:+00063:+00062:+00177:003294.7797:00074
00075:+00027:+00075:+00223:003294.7797:00075
00076:-00001:+00101:+00138:003294.7797:00076
00077:-00017:+00128:+00066:003306.9211:00077
00078:-00047:+00102:+00050:003306.9211:00078
00079:-00100:+00124:+00036:003306.9211:00079
00080:-00095:+00104:+00110:003306.9211:00080
00081:-00139:+00107:+00170:003306.9211:00081
00082:-00159:+00113:+00136:003306.9211:00082
00083:-00169:+00118:+00142:003322.6237:00083
00084:-00174:+00125:+00121:003322.6237:00084
00085:-00206:+00093:+00144:003322.6237:00085
00086:-00225:+00071:+00031:003322.6237:00086
00087:-00222:+00076:-00024:003322.6237:00087
00088:-00169:+00056:+00027:003322.6237:00088
00089:-00155:+00049:+00054:003312.1435:00089
00090:-00136:+00011:-00001:003312.1435:00090
00091:-00078:+00020:+00009:003312.1435:00091
00092:-00018:+00002:+00051:003312.1435:00092
00093:-00016:-00021:-00026:003312.1435:00093
00094:+00020:-00011:-00006:003312.1435:00094
00095:+00064:-00022:+00024:003324.3483:00095
00096:+00067:-00038:+00037:003324.3483:00096
00097:+00083:-00047:+00004:003324.3483:00097
00098:+00069:-00026:-00048:003324.3483:00098
00099:+00074:-00040:-00009:003324.3483:00099
00100:+00064:-00014:+00147:003324.3483:00100
00101:+00072:-00030:-00020:003313.9506:00101
00102:+00072:+00008:-00142:003313.9506:00102
00103:+00081:+00018:-00094:003313.9506:00103
00104:+00077:+00032:-00047:003313.9506:00104
00105:+00045:-00005:-00006:003313.9506:00105
00106:+00214:+00045:-00090:003313.9506:00106
00107:+00097:-00002:-00062:003286.2661:00107
00108:+00182:+00050:-00156:003286.2661:00108
00109:+00073:+00024:+00007:003286.2661:00109
00110:+00134:+00048:+00070:003286.2661:00110
00111:+00105:-00022:+00019:003286.2661:00111
00112:+00089:-00006:+00015:003286.2661:00112
00113:+00074:+00005:+00072:003264.2927:00113
00114:+00045:-00008:+00062:003264.2927:00114
00115:-00013:-00022:-00007:003264.2927:00115
00116:-00025:-00027:+00047:003264.2927:00116
00117:-00028:-00081:+00061:003264.2927:00117
00118:-00057:-00070:+00088:003264.2927:00118
00119:-00046:-00128:+00036:003236.5007:00119
00120:-00069:-00100:+00145:003236.5007:00120
00121:-00020:-00155:+00119:003236.5007:00121
00122:-00085:-00148:+00099:003236.5007:00122
00123:-00074:-00160:+00155:003236.5007:00123
00124:-00040:-00201:+00151:003236.5007:00124
00125:-00030:-00233:+00084:003236.5007:00125
00126:-00055:-00223:+00084:003177.8457:00126
00127:+00027:-00221:+00076:003177.8457:00127
00128:-00006:-00251:+00042:003177.8457:00128
00129:+00007:-00210:+00081:003177.8457:00129
00130:+00008:-00215:+00139:003177.8457:00130
00131:+00060:-00169:+00153:003177.8457:00131
00132:+00017:-00150:+00150:003135.1162:00132
00133:+00071:-00084:+00193:003135.1162:00133
00134:+00063:-00094:+00188:003135.1162:00134
00135:+00066:-00036:+00100:003135.1162:00135
00136:+00039:-00016:+00175:003135.1162:00136
00137:+00033:+00033:+00139:003135.1162:00137
00138:+00012:+00043:+00074:003115.1347:00138
00139:-00009:+00096:+00099:003115.1347:00139
00140:-00030:+00087:+00134:003115.1347:00140
00141:-00069:+00123:+00115:003115.1347:00141
00142:-00082:+00141:-00021:003115.1347:00142
00143:-00109:+00164:-00072:003115.1347:00143
00144:-00162:+00149:+00035:003115.1347:00144
00145:-00165:+00134:+00035:003083.7817:00145
00146:-00189:+00162:+00005:003083.7817:00146
00147:-00203:+00127:+00012:003083.7817:00147
00148:-00213:+00111:+00052:003083.7817:00148
00149:-00188:+00074:+00068:003083.7817:00149
00150:-00170:+00054:+00031:003083.7817:00150
00151:-00158:+00038:+00051:003096.7255:00151
00152:-00129:+00005:+00018:003096.7255:00152
00153:-00112:+00002:-00024:003096.7255:00153
00154:-00073:-00010:-00051:003096.7255:00154
00155:-00040:-00039:-00105:003096.7255:00155
00156:-00011:-00042:-00109:003096.7255:00156
00157:+00019:-00070:-00162:003096.7255:00157
00158:+00057:-00112:-00224:003107.3244:00158
00159:+00067:-00116:-00180:003107.3244:00159
00160:+00096:-00124:-00141:003107.3244:00160
00161:+00100:-00127:-00107:003107.3244:00161
00162:+00130:-00099:-00102:003107.3244:00162
00163:+00134:-00091:-00087:003107.3244:00163
00164:+00122:-00085:-00086:003114.4941:00164
00165:+00068:-00070:-00161:003114.4941:00165
00166:+00054:-00081:-00168:003114.4941:00166
00167:+00045:-00044:-00215:003114.4941:00167
00168:-00005:-00036:-00174:003114.4941:00168
00169:-00006:+00023:-00210:003114.4941:00169
00170:-00030:+00037:-00209:003114.4941:00170
00171:+00008:+00079:-00193:003158.4458:00171
00172:+00012:+00060:-00185:003158.4458:00172
00173:+00040:+00106:-00215:003158.4458:00173
00174:+00035:+00146:-00165:003158.4458:00174
00175:+00061:+00174:-00134:003158.4458:00175
00176:+00056:+00180:-00136:003158.4458:00176
00177:+00037:+00232:-00160:003194.9260:00177
00178:+00037:+00248:-00147:003194.9260:00178
00179:+00007:+00263:-00184:003194.9260:00179
00180:+00010:+00259:-00215:003194.9260:00180
00181:-00003:+00256:-00233:003194.9260:00181
00182:-00046:+00248:-00195:003194.9260:00182
00183:-00090:+00232:-00214:003210.2612:00183
00184:-00068:+00208:-00146:003210.2612:00184
00185:-00101:+00134:-00026:003210.2612:00185
00186:-00077:+00108:+00036:003210.2612:00186
00187:-00121:+00046:+00074:003210.2612:00187
00188:-00129:+00050:+00083:003210.2612:00188
00189:-00101:-00024:+00161:003264.3432:00189
00190:-00109:-00073:+00064:003264.3432:00190
00191:-00123:-00100:-00085:003264.3432:00191
00192:-00113:-00132:-00186:003264.3432:00192
00193:-00121:-00150:-00112:003264.3432:00193
00194:-00115:-00184:-00085:003264.3432:00194
00195:-00091:-00198:+00138:003287.8508:00195
00196:-00043:-00215:+00282:003287.8508:00196
00197:-00031:-00178:+00298:003287.8508:00197
00198:-00006:-00145:+00218:003287.8508:00198
00199:+00014:-00103:+00001:003287.8508:00199
00200:+00029:-00093:+00066:003287.8508:00200
00201:+00092:+00023:+00226:003294.8967:00201
00202:+00058:+00044:+00302:003294.8967:00202
00203:+00061:+00071:+00256:003294.8967:00203
00204:+00035:+00092:+00165:003294.8967:00204
00205:+00003:+00112:+00101:003294.8967:00205
00206:-00030:+00172:-00057:003294.8967:00206
00207:-00035:+00173:+00003:003324.2768:00207
00208:-00069:+00188:+00069:003324.2768:00208
00209:-00118:+00196:+00088:003324.2768:00209
00210:-00092:+00214:+00133:003324.2768:00210
00211:-00117:+00207:+00215:003324.2768:00211
00212:-00110:+00210:+00102:003324.2768:00212
00213:-00142:+00198:+00030:003322.6704:00213
00214:-00151:+00167:-00076:003322.6704:00214
00215:-00160:+00138:-00013:003322.6704:00215
00216:-00169:+00114:-00034:003322.6704:00216
00217:-00140:+00083:-00010:003322.6704:00217
00218:-00145:+00063:+00089:003322.6704:00218
00219:-00079:+00049:+00046:003321.0815:00219
00220:-00112:-00017:-00044:003321.0815:00220
00221:-00085:-00017:-00113:003321.0815:00221
00222:-00043:-00079:-00090:003321.0815:00222
00223:-00016:-00097:-00011:003321.0815:00223
00224:+00029:-00085:+00044:003321.0815:00224
00225:+00048:-00107:-00002:003324.3354:00225
00226:+00058:-00101:+00050:003324.3354:00226
00227:+00092:-00109:+00064:003324.3354:00227
00228:+00101:-00085:-00054:003324.3354:00228
00229:+00103:-00098:-00124:003324.3354:00229
00230:+00141:-00045:+00082:003324.3354:00230
00231:+00156:-00030:+00062:003314.1018:00231
00232:+00207:-00016:-00125:003314.1018:00232
00233:+00276:+00002:+00025:003314.1018:00233
00234:+00297:+00013:-00107:003314.1018:00234
00235:+00202:+00027:-00071:003314.1018:00235
00236:+00228:+00008:-00107:003314.1018:00236
00237:+00158:+00027:-00080:003277.6362:00237
00238:+00148:+00034:-00029:003277.6362:00238
00239:+00091:+00022:+00028:003277.6362:00239
00240:+00104:+00049:+00032:003277.6362:00240
00241:+00017:+00013:+00057:003277.6362:00241
00242:+00020:-00001:+00063:003277.6362:00242
00243:+00012:+00000:+00148:003277.6362:00243
00244:-00004:-00048:+00175:003264.3623:00244
00245:-00058:-00082:+00161:003264.3623:00245
00246:-00090:-00094:+00162:003264.3623:00246
00247:-00021:-00128:+00038:003264.3623:00247
00248:-00099:-00153:-00008:003264.3623:00248
00249:-00118:-00181:+00045:003264.3623:00249
00250:-00094:-00232:+00083:003219.8146:00250
00251:-00106:-00229:+00046:003219.8146:00251
00252:-00100:-00260:+00193:003219.8146:00252
00253:-00081:-00244:+00190:003219.8146:00253
00254:-00086:-00278:+00152:003219.8146:00254
00255:-00016:-00225:+00228:003219.8146:00255
00256:-00002:-00242:+00123:003169.7207:00256
00257:-00039:-00215:+00051:003169.7207:00257
00258:+00021:-00179:+00037:003169.7207:00258
00259:+00042:-00161:+00072:003169.7207:00259
00260:+00047:-00114:+00150:003169.7207:00260
00261:+00066:-00078:+00194:003169.7207:00261
00262:+00123:-00060:+00237:003169.7207:00262
00263:+00121:+00003:+00291:003135.0812:00263
00264:+00110:-00005:+00230:003135.0812:00264
00265:+00084:+00051:+00169:003135.0812:00265
00266:+00077:+00084:+00041:003135.0812:00266
00267:+00038:+00110:-00043:003135.0812:00267
00268:-00034:+00117:-00116:003135.0812:00268
00269:-00068:+00159:-00050:003115.1464:00269
00270:-00065:+00154:+00048:003115.1464:00270
00271:-00150:+00147:+00111:003115.1464:00271
00272:-00174:+00151:-00016:003115.1464:00272
00273:-00196:+00157:-00010:003115.1464:00273
00274:-00200:+00159:+00040:003115.1464:00274
00275:-00188:+00123:+00078:003106.7993:00275
00276:-00200:+00127:+00089:003106.7993:00276
00277:-00209:+00074:+00029:003106.7993:00277
00278:-00189:+00061:+00032:003106.7993:00278
00279:-00193:+00032:-00109:003106.7993:00279
00280:-00177:+00023:-00152:003106.7993:00280
00281:-00109:-00019:-00146:003106.7993:00281
00282:-00069:-00047:-00128:003104.3281:00282
00283:-00024:-00063:-00131:003104.3281:00283
00284:+00048:-00057:-00130:003104.3281:00284
00285:+00106:-00110:-00195:003104.3281:00285
00286:+00117:-00093:-00190:003104.3281:00286
00287:+00127:-00091:-00172:003104.3281:00287
00288:+00131:-00055:-00105:003138.6555:00288
00289:+00147:-00060:-00099:003138.6555:00289
00290:+00097:-00059:-00073:003138.6555:00290
00291:+00082:-00056:-00155:003138.6555:00291
00292:+00050:-00060:-00110:003138.6555:00292
00293:+00042:-00061:-00113:003138.6555:00293
00294:-00013:-00046:-00184:003138.6555:00294
00295:-00010:+00002:-00196:003145.8481:00295
00296:+00013:+00037:-00206:003145.8481:00296
00297:+00011:+00055:-00218:003145.8481:00297
00298:+00035:+00059:-00149:003145.8481:00298
00299:+00035:+00073:-00155:003145.8481:00299
00300:+00066:+00096:-00140:003145.8481:00300
00301:+00050:+00128:-00133:003182.2685:00301
00302:+00049:+00144:-00131:003182.2685:00302
00303:+00043:+00151:-00173:003182.2685:00303
00304:+00021:+00201:-00183:003182.2685:00304
00305:+00028:+00209:-00197:003182.2685:00305
00306:-00030:+00225:-00169:003182.2685:00306
00307:-00043:+00233:-00128:003219.8024:00307
00308:-00052:+00250:-00124:003219.8024:00308
00309:-00077:+00216:-00093:003219.8024:00309
00310:-00103:+00207:-00157:003219.8024:00310
00311:-00145:+00148:-00201:003219.8024:00311
00312:-00123:+00141:-00188:003219.8024:00312
00313:-00139:+00102:-00135:003235.2692:00313
00314:-00135:+00076:-00024:003235.2692:00314
00315:-00107:+00034:+00046:003235.2692:00315
00316:-00110:+00006:+00074:003235.2692:00316
00317:-00139:-00052:-00065:003235.2692:00317
00318:-00158:-00077:+00051:003235.2692:00318
00319:-00132:-00118:+00053:003264.4062:00319
00320:-00109:-00114:+00134:003264.4062:00320
00321:-00110:-00146:+00024:003264.4062:00321
00322:-00080:-00133:-00029:003264.4062:00322
00323:-00049:-00170:-00078:003264.4062:00323
00324:-00033:-00129:-00035:003264.4062:00324
00325:-00016:-00183:+00049:003296.4135:00325
00326:+00012:-00119:+00253:003296.4135:00326
00327:+00021:-00118:+00291:003296.4135:00327
00328:+00049:-00028:+00224:003296.4135:00328
00329:+00022:-00025:+00118:003296.4135:00329
00330:+00068:+00062:+00119:003296.4135:00330
00331:+00051:+00128:+00173:003303.5917:00331
00332:+00061:+00174:+00144:003303.5917:00332
00333:+00046:+00194:+00176:003303.5917:00333
00334:+00030:+00194:+00054:003303.5917:00334
00335:-00039:+00212:+00062:003303.5917:00335
00336:-00038:+00249:+00055:003303.5917:00336
00337:-00066:+00267:+00051:003303.5917:00337
00338:-00047:+00278:+00131:003315.6701:00338
00339:-00074:+00299:+00170:003315.6701:00339
00340:-00099:+00298:+00137:003315.6701:00340
00341:-00096:+00274:+00113:003315.6701:00341
00342:-00142:+00228:+00027:003315.6701:00342
00343:-00193:+00250:-00034:003315.6701:00343
00344:-00189:+00188:-00011:003322.8686:00344
00345:-00197:+00146:+00055:003322.8686:00345
00346:-00172:+00115:-00017:003322.8686:00346
00347:-00139:+00050:-00005:003322.8686:00347
00348:-00121:+00024:-00039:003322.8686:00348
00349:-00105:-00044:-00068:003322.8686:00349
00350:-00050:-00099:-00054:003303.5854:00350
00351:-00005:-00126:-00064:003303.5854:00351
00352:+00018:-00167:-00015:003303.5854:00352
00353:+00037:-00160:+00012:003303.5854:00353
00354:+00061:-00164:+00046:003303.5854:00354
00355:+00060:-00192:+00024:003303.5854:00355
00356:+00072:-00215:-00114:003298.3530:00356
00357:+00080:-00191:-00055:003298.3530:00357
00358:+00113:-00166:+00001:003298.3530:00358
00359:+00155:-00147:+00001:003298.3530:00359
00360:+00185:-00159:+00088:003298.3530:00360
00361:+00301:-00157:-00074:003298.3530:00361
00362:+00274:-00080:-00016:003270.4533:00362
00363:+00208:-00139:-00095:003270.4533:00363
00364:+00290:-00025:-00111:003270.4533:00364
00365:+00171:-00111:-00067:003270.4533:00365
00366:+00243:+00006:-00034:003270.4533:00366
00367:+00143:-00052:+00040:003270.4533:00367
00368:+00125:-00004:+00070:003226.8981:00368
00369:+00059:-00009:+00098:003226.8981:00369
00370:+00060:+00006:+00081:003226.8981:00370
00371:+00004:-00035:+00178:003226.8981:00371
00372:+00004:-00038:+00168:003226.8981:00372
00373:-00129:-00026:+00146:003226.8981:00373
00374:-00145:-00024:+00063:003198.3674:00374
00375:-00113:-00055:+00072:003198.3674:00375
00376:-00143:-00064:+00083:003198.3674:00376
00377:-00101:-00041:+00112:003198.3674:00377
00378:-00120:-00071:+00105:003198.3674:00378
00379:-00088:-00081:+00112:003198.3674:00379
00380:-00063:-00098:+00209:003198.3674:00380
00381:-00065:-00126:+00260:003170.6848:00381
00382:-00066:-00169:+00190:003170.6848:00382
00383:-00087:-00172:+00137:003170.6848:00383
00384:-00036:-00146:+00076:003170.6848:00384
00385:-00040:-00136:+00119:003170.6848:00385
00386:-00027:-00168:+00144:003170.6848:00386
00387:-00035:-00157:+00154:003114.5524:00387
00388:-00004:-00139:+00129:003114.5524:00388
00389:+00006:-00103:+00089:003114.5524:00389
00390:+00041:-00085:+00190:003114.5524:00390
00391:+00034:-00077:+00156:003114.5524:00391
00392:+00035:-00054:+00091:003114.5524:00392
00393:+00073:-00039:+00079:003104.2656:00393
00394:+00066:-00023:-00004:003104.2656:00394
00395:+00016:-00004:-00058:003104.2656:00395
00396:+00023:+00052:-00005:003104.2656:00396
00397:+00016:+00027:+00053:003104.2656:00397
00398:+00010:+00081:+00083:003104.2656:00398
00399:-00045:+00094:-00001:003104.2656:00399
00400:-00052:+00092:+00021:003091.8725:00400
00401:-00095:+00095:-00035:003091.8725:00401
00402:-00110:+00095:+00020:003091.8725:00402
00403:-00110:+00100:-00004:003091.8725:00403
00404:-00145:+00078:+00001:003091.8725:00404
00405:-00125:+00083:+00019:003091.8725:00405
00406:-00122:+00069:-00008:003099.0793:00406
00407:-00097:+00063:-00110:003099.0793:00407
00408:-00093:+00028:-00113:003099.0793:00408
00409:-00051:+00022:-00084:003099.0793:00409
00410:-00034:-00010:-00107:003099.0793:00410
00411:-00012:-00008:-00099:003099.0793:00411
00412:+00026:-00051:-00130:003099.0793:00412
00413:+00047:-00042:-00158:003111.8198:00413
00414:+00045:-00054:-00150:003111.8198:00414
00415:+00066:-00038:-00165:003111.8198:00415
00416:+00078:-00042:-00150:003111.8198:00416
00417:+00105:-00041:-00167:003111.8198:00417
00418:+00069:-00076:-00154:003111.8198:00418
00419:+00061:-00064:-00119:003154.4304:00419
00420:+00046:-00048:-00103:003154.4304:00420
00421:+00039:-00022:-00181:003154.4304:00421
00422:+00040:+00005:-00161:003154.4304:00422
00423:+00034:+00019:-00182:003154.4304:00423
00424:+00039:+00033:-00218:003154.4304:00424
00425:+00076:+00028:-00214:003177.6105:00425
00426:+00053:+00069:-00173:003177.6105:00426
00427:+00054:+00066:-00140:003177.6105:00427
00428:+00037:+00076:-00155:003177.6105:00428
00429:+00027:+00087:-00115:003177.6105:00429
00430:+00030:+00113:-00148:003177.6105:00430
00431:-00007:+00131:-00191:003177.6105:00431
00432:-00008:+00158:-00183:003214.4592:00432
00433:-00042:+00123:-00193:003214.4592:00433
00434:-00044:+00151:-00220:003214.4592:00434
00435:-00040:+00151:-00241:003214.4592:00435
00436:-00045:+00166:-00139:003214.4592:00436
00437:-00069:+00158:-00069:003214.4592:00437
00438:-00062:+00158:-00017:003253.2456:00438
00439:-00033:+00086:+00068:003253.2456:00439
00440:-00046:+00073:-00006:003253.2456:00440
00441:-00079:+00042:+00039:003253.2456:00441
00442:-00101:+00004:+00039:003253.2456:00442
00443:-00117:-00031:-00014:003253.2456:00443
00444:-00092:-00029:-00047:003277.3991:00444
00445:-00083:-00046:-00100:003277.3991:00445
00446:-00072:-00040:-00134:003277.3991:00446
00447:-00054:-00063:-00108:003277.3991:00447
00448:-00040:-00057:+00090:003277.3991:00448
00449:-00009:-00052:+00168:003277.3991:00449
00450:+00037:-00008:+00214:003306.8566:00450
00451:+00044:+00007:+00187:003306.8566:00451
00452:+00044:+00031:+00147:003306.8566:00452
00453:+00070:+00073:+00165:003306.8566:00453
00454:+00038:+00088:+00212:003306.8566:00454
00455:+00010:+00115:+00203:003306.8566:00455
00456:-00025:+00128:+00108:003322.6767:00456
00457:-00034:+00117:+00072:003322.6767:00457
00458:-00063:+00117:-00013:003322.6767:00458
00459:-00100:+00126:-00075:003322.6767:00459
00460:-00113:+00137:-00091:003322.6767:00460
00461:-00098:+00132:+00141:003322.6767:00461
00462:-00102:+00137:+00192:003329.7968:00462
00463:-00109:+00133:+00204:003329.7968:00463
00464:-00109:+00125:+00121:003329.7968:00464
00465:-00129:+00112:+00094:003329.7968:00465
00466:-00156:+00089:+00022:003329.7968:00466
00467:-00166:+00076:-00031:003329.7968:00467
00468:-00135:+00083:-00028:003332.9609:00468
00469:-00095:+00056:-00001:003332.9609:00469
00470:-00101:+00026:-00011:003332.9609:00470
00471:-00055:+00014:-00053:003332.9609:00471
00472:-00001:-00004:-00097:003332.9609:00472
00473:-00007:-00018:-00095:003332.9609:00473
00474:+00026:-00034:-00007:003340.4948:00474
00475:+00056:-00049:+00021:003340.4948:00475
00476:+00101:-00067:+00172:003340.4948:00476
00477:+00114:-00063:+00064:003340.4948:00477
00478:+00081:-00057:-00028:003340.4948:00478
00479:+00088:-00065:-00033:003340.4948:00479
00480:+00037:-00058:+00003:003320.9763:00480
00481:+00047:-00041:+00007:003320.9763:00481
00482:+00012:-00024:-00066:003320.9763:00482
00483:+00028:-00021:-00018:003320.9763:00483
00484:-00021:-00036:+00103:003320.9763:00484
00485:+00112:+00000:-00080:003320.9763:00485
00486:+00053:-00034:-00148:003306.8693:00486
00487:+00129:+00015:-00176:003306.8693:00487
00488:+00097:+00022:-00016:003306.8693:00488
00489:+00113:+00014:-00030:003306.8693:00489
00490:+00179:+00011:+00041:003306.8693:00490
00491:+00142:+00004:+00047:003306.8693:00491
00492:+00148:+00015:+00099:003287.4360:00492
00493:+00123:+00007:+00142:003287.4360:00493
00494:+00092:-00021:+00091:003287.4360:00494
00495:+00016:-00029:+00134:003287.4360:00495
00496:+00026:-00066:+00157:003287.4360:00496
00497:-00005:-00044:+00083:003287.4360:00497
00498:-00086:-00093:+00108:003234.9819:00498
00499:-00076:-00085:+00107:003234.9819:00499
00500:-00081:-00085:+00124:003234.9819:00500
00501:-00087:-00098:+00157:003234.9819:00501
00502:-00079:-00104:+00184:003234.9819:00502
00503:-00057:-00116:+00152:003234.9819:00503
00504:-00026:-00146:+00159:003234.9819:00504
00505:-00007:-00158:+00166:003206.2780:00505
00506:+00004:-00185:+00178:003206.2780:00506
00507:-00010:-00214:+00075:003206.2780:00507
00508:+00025:-00166:+00093:003206.2780:00508
00509:+00003:-00203:+00147:003206.2780:00509
00510:+00009:-00184:+00016:003206.2780:00510
00511:-00014:-00169:+00087:003170.4135:00511
00512:+00011:-00154:+00222:003170.4135:00512
00513:-00026:-00169:+00142:003170.4135:00513
00514:-00025:-00098:+00053:003170.4135:00514
00515:+00040:-00057:+00122:003170.4135:00515
00516:+00044:-00057:+00123:003170.4135:00516
00517:-00002:-00037:+00131:003122.1516:00517
00518:+00001:-00021:-00016:003122.1516:00518
00519:-00006:+00023:+00006:003122.1516:00519
00520:-00029:+00016:-00074:003122.1516:00520
00521:-00034:+00043:-00019:003122.1516:00521
00522:-00005:+00043:+00012:003122.1516:00522
00523:-00043:+00062:+00062:003122.1516:00523
00524:-00035:+00073:+00032:003111.9111:00524
00525:-00066:+00086:+00009:003111.9111:00525
00526:-00096:+00083:-00090:003111.9111:00526
00527:-00118:+00074:-00057:003111.9111:00527
00528:-00139:+00066:-00001:003111.9111:00528
00529:-00153:+00043:+00000:003111.9111:00529
00530:-00159:+00066:+00009:003091.8666:00530
00531:-00140:+00048:-00028:003091.8666:00531
00532:-00123:+00030:-00081:003091.8666:00532
00533:-00093:+00050:-00057:003091.8666:00533
00534:-00033:+00047:-00108:003091.8666:00534
00535:-00021:+00011:-00096:003091.8666:00535
00536:+00010:+00016:-00097:003091.8666:00536
00537:+00000:-00005:-00145:003083.7307:00537
00538:+00035:+00021:-00174:003083.7307:00538
00539:+00052:+00008:-00182:003083.7307:00539
00540:+00051:+00009:-00113:003083.7307:00540
00541:+00065:+00004:-00141:003083.7307:00541
00542:+00090:+00037:-00149:003083.7307:00542
00543:+00077:+00001:-00129:003111.9453:00543
00544:+00064:+00022:-00139:003111.9453:00544
00545:+00056:+00017:-00140:003111.9453:00545
00546:+00022:+00017:-00152:003111.9453:00546
00547:+00003:-00019:-00129:003111.9453:00547
00548:+00000:-00019:-00127:003111.9453:00548
00549:-00042:-00015:-00135:003138.5842:00549
00550:-00045:+00006:-00146:003138.5842:00550
00551:-00055:+00006:-00151:003138.5842:00551
00552:-00035:-00004:-00136:003138.5842:00552
00553:-00042:+00021:-00135:003138.5842:00553
00554:-00030:+00015:-00144:003138.5842:00554
00555:-00005:+00047:-00111:003138.5842:00555
00556:-00041:+00066:-00114:003177.7011:00556
00557:-00039:+00055:-00116:003177.7011:00557
00558:-00026:+00109:-00132:003177.7011:00558
00559:-00024:+00105:-00166:003177.7011:00559
00560:-00025:+00121:-00182:003177.7011:00560
00561:+00025:+00158:-00157:003177.7011:00561
00562:+00025:+00156:-00097:003214.6418:00562
00563:+00016:+00151:-00058:003214.6418:00563
00564:-00008:+00129:+00040:003214.6418:00564
00565:+00028:+00114:-00031:003214.6418:00565
00566:-00003:+00073:-00040:003214.6418:00566
00567:-00005:+00053:-00011:003214.6418:00567
00568:-00031:+00013:+00012:003253.3537:00568
00569:-00050:-00018:-00046:003253.3537:00569
00570:-00072:-00024:+00059:003253.3537:00570
00571:-00081:-00039:-00013:003253.3537:00571
00572:-00136:-00049:-00056:003253.3537:00572
00573:-00104:-00029:-00098:003253.3537:00573
00574:-00130:-00043:+00000:003277.6298:00574
00575:-00107:-00039:+00087:003277.6298:00575
00576:-00076:-00007:+00143:003277.6298:00576
00577:-00065:+00005:+00202:003277.6298:00577
00578:-00066:-00003:+00105:003277.6298:00578
00579:-00048:+00013:+00013:003277.6298:00579
00580:-00028:+00067:+00049:003298.2951:00580
00581:-00012:+00063:+00121:003298.2951:00581
00582:-00018:+00099:+00121:003298.2951:00582
00583:-00056:+00089:+00141:003298.2951:00583
00584:-00018:+00089:+00121:003298.2951:00584
00585:-00057:+00110:+00088:003298.2951:00585
00586:-00056:+00108:-00042:003322.6372:00586
00587:-00033:+00106:+00019:003322.6372:00587
00588:-00018:+00127:+00088:003322.6372:00588
00589:-00047:+00123:+00076:003322.6372:00589
00590:-00057:+00149:+00084:003322.6372:00590
00591:-00084:+00151:+00043:003322.6372:00591
00592:-00088:+00164:+00069:003329.8032:00592
00593:-00115:+00141:-00049:003329.8032:00593
00594:-00109:+00125:-00037:003329.8032:00594
00595:-00108:+00091:-00026:003329.8032:00595
00596:-00102:+00099:+00010:003329.8032:00596
00597:-00076:+00073:-00002:003329.8032:00597
00598:-00025:+00085:+00027:003315.4951:00598
00599:+00000:+00043:+00019:003315.4951:00599
00600:+00010:+00024:-00003:003315.4951:00600
00601:+00042:+00019:-00050:003315.4951:00601
00602:+00021:-00046:-00009:003315.4951:00602
00603:-00010:-00067:+00008:003315.4951:00603
00604:-00031:-00094:+00071:003313.8452:00604
00605:-00043:-00102:-00023:003313.8452:00605
00606:-00026:-00108:-00073:003313.8452:00606
00607:-00025:-00084:+00065:003313.8452:00607
00608:-00010:-00071:+00075:003313.8452:00608
00609:-00099:-00090:+00093:003313.8452:00609
00610:+00095:-00063:+00070:003286.0151:00610
00611:+00020:-00128:-00009:003286.0151:00611
00612:+00163:-00014:-00165:003286.0151:00612
00613:+00034:-00054:-00069:003286.0151:00613
00614:+00174:-00008:-00073:003286.0151:00614
00615:+00169:-00066:+00077:003286.0151:00615
00616:+00212:+00022:+00157:003286.0151:00616
00617:+00155:-00008:+00240:003255.8688:00617
00618:+00077:-00037:+00147:003255.8688:00618
00619:+00094:-00002:+00122:003255.8688:00619
00620:+00083:-00019:+00158:003255.8688:00620
00621:+00067:-00003:+00147:003255.8688:00621
00622:+00013:-00034:+00173:003255.8688:00622
00623:-00006:-00019:+00118:003228.0205:00623
00624:-00045:-00054:+00093:003228.0205:00624
00625:-00090:-00056:+00101:003228.0205:00625
00626:-00061:-00078:+00113:003228.0205:00626
00627:-00062:-00107:+00159:003228.0205:00627
00628:+00012:-00124:+00223:003228.0205:00628
00629:-00060:-00171:+00235:003185.7758:00629
00630:-00020:-00132:+00226:003185.7758:00630
00631:-00038:-00217:+00115:003185.7758:00631
00632:-00001:-00215:+00091:003185.7758:00632
00633:-00016:-00229:+00059:003185.7758:00633
00634:+00028:-00200:+00008:003185.7758:00634
00635:+00014:-00218:+00086:003150.5761:00635
00636:+00025:-00175:+00142:003150.5761:00636
00637:-00009:-00199:+00116:003150.5761:00637
00638:+00001:-00154:+00096:003150.5761:00638
00639:-00009:-00170:+00081:003150.5761:00639
00640:-00015:-00068:+00177:003150.5761:00640
00641:+00001:-00087:+00089:003150.5761:00641
00642:+00019:-00021:+00091:003122.8032:00642
00643:+00005:+00005:+00047:003122.8032:00643
00644:+00029:+00049:-00019:003122.8032:00644
00645:+00006:+00067:-00024:003122.8032:00645
00646:+00003:+00075:-00076:003122.8032:00646
00647:-00003:+00089:-00126:003122.8032:00647
00648:-00039:+00128:+00023:003091.3176:00648
00649:-00020:+00128:+00013:003091.3176:00649
00650:-00053:+00142:+00000:003091.3176:00650
00651:-00058:+00143:+00036:003091.3176:00651
00652:-00078:+00120:+00050:003091.3176:00652
00653:-00110:+00116:-00040:003091.3176:00653
00654:-00151:+00092:-00083:003091.3176:00654
00655:-00123:+00059:-00032:003081.5136:00655
00656:-00176:+00050:-00025:003081.5136:00656
00657:-00155:+00030:-00039:003081.5136:00657
00658:-00123:+00032:-00067:003081.5136:00658
00659:-00131:-00002:-00130:003081.5136:00659
00660:-00087:+00000:-00134:003081.5136:00660
00661:-00030:-00020:-00067:003091.8210:00661
00662:-00003:-00025:-00056:003091.8210:00662
00663:+00013:-00041:-00023:003091.8210:00663
00664:+00046:-00035:-00039:003091.8210:00664
00665:+00038:-00025:-00095:003091.8210:00665
00666:+00054:-00033:-00124:003091.8210:00666
00667:+00063:-00036:-00119:003091.8210:00667
00668:+00064:-00020:-00158:003106.6669:00668
00669:+00068:-00046:-00138:003106.6669:00669
00670:+00085:-00018:-00086:003106.6669:00670
00671:+00063:+00008:-00033:003106.6669:00671
00672:+00067:+00035:-00065:003106.6669:00672
00673:+00057:+00013:-00069:003106.6669:00673
00674:+00069:+00047:-00085:003134.9477:00674
00675:+00026:-00001:-00172:003134.9477:00675
00676:+00039:+00037:-00185:003134.9477:00676
00677:+00018:+00022:-00162:003134.9477:00677
00678:+00019:+00043:-00127:003134.9477:00678
00679:-00015:+00009:-00127:003134.9477:00679
00680:-00049:+00054:-00087:003162.4257:00680
00681:-00068:+00066:-00144:003162.4257:00681
00682:-00077:+00068:-00171:003162.4257:00682
00683:-00081:+00058:-00174:003162.4257:00683
00684:-00103:+00080:-00143:003162.4257:00684
00685:-00074:+00059:-00134:003162.4257:00685
00686:-00105:+00066:-00088:003162.4257:00686
00687:-00080:+00078:-00074:003202.1228:00687
00688:-00112:+00067:-00081:003202.1228:00688
00689:-00110:+00052:-00139:003202.1228:00689
00690:-00121:+00048:-00158:003202.1228:00690
00691:-00101:+00065:-00156:003202.1228:00691
00692:-00090:+00052:-00067:003202.1228:00692
00693:-00029:+00015:-00036:003239.0825:00693
00694:-00042:-00006:-00027:003239.0825:00694
00695:-00030:+00001:-00044:003239.0825:00695
00696:-00022:-00018:+00029:003239.0825:00696
00697:-00054:-00027:+00064:003239.0825:00697
00698:-00052:-00051:-00005:003239.0825:00698
00699:-00053:-00026:-00197:003278.9257:00699
00700:-00053:-00050:-00141:003278.9257:00700
00701:-00056:-00064:-00145:003278.9257:00701
00702:-00035:-00012:-00025:003278.9257:00702
00703:-00007:-00022:+00207:003278.9257:00703
00704:+00001:+00018:+00263:003278.9257:00704
00705:-00002:+00047:+00303:003286.0793:00705
00706:+00015:+00094:+00254:003286.0793:00706
00707:-00001:+00120:+00061:003286.0793:00707
00708:+00007:+00220:+00068:003286.0793:00708
00709:+00002:+00209:+00047:003286.0793:00709
00710:+00012:+00268:+00012:003286.0793:00710
00711:-00002:+00229:-00004:003315.5275:00711
00712:-00004:+00268:+00002:003315.5275:00712
00713:-00047:+00250:-00007:003315.5275:00713
00714:-00046:+00244:-00016:003315.5275:00714
00715:-00034:+00236:+00148:003315.5275:00715
00716:-00044:+00225:+00137:003315.5275:00716
00717:-00055:+00234:+00078:003331.5087:00717
00718:-00057:+00199:+00073:003331.5087:00718
00719:-00052:+00185:+00034:003331.5087:00719
00720:-00082:+00149:+00017:003331.5087:00720
00721:-00114:+00126:-00020:003331.5087:00721
00722:-00114:+00090:-00012:003331.5087:00722
00723:-00111:+00030:-00020:003320.8776:00723
00724:-00121:-00004:-00040:003320.8776:00724
00725:-00106:-00023:-00020:003320.8776:00725
00726:-00052:-00059:-00110:003320.8776:00726
00727:-00047:-00110:-00021:003320.8776:00727
00728:-00014:-00125:-00010:003320.8776:00728
00729:-00028:-00146:+00067:003315.4887:00729
00730:-00024:-00169:+00067:003315.4887:00730
00731:+00009:-00186:+00067:003315.4887:00731
00732:+00014:-00175:+00104:003315.4887:00732
00733:-00012:-00177:+00112:003315.4887:00733
00734:-00001:-00152:-00068:003315.4887:00734
00735:-00087:-00208:+00067:003296.3417:00735
00736:+00115:-00151:+00144:003296.3417:00736
00737:+00060:-00178:+00110:003296.3417:00737
00738:+00152:-00123:-00187:003296.3417:00738
00739:+00072:-00186:-00108:003296.3417:00739
00740:+00149:-00112:-00091:003296.3417:00740
00741:+00157:-00115:+00051:003260.3845:00741
00742:+00169:-00068:+00018:003260.3845:00742
00743:+00257:+00022:+00236:003260.3845:00743
00744:+00220:+00008:+00224:003260.3845:00744
00745:+00114:+00054:+00045:003260.3845:00745
00746:+00082:-00003:+00156:003260.3845:00746
00747:+00109:+00010:+00194:003247.4384:00747
00748:+00002:+00016:+00159:003247.4384:00748
00749:-00060:+00039:+00048:003247.4384:00749
00750:-00016:+00029:+00099:003247.4384:00750
00751:-00061:+00027:+00033:003247.4384:00751
00752:-00048:+00050:+00126:003247.4384:00752
00753:-00068:+00021:+00121:003247.4384:00753
00754:-00049:+00017:+00158:003211.3479:00754
00755:-00050:-00047:+00095:003211.3479:00755
00756:-00049:-00044:+00179:003211.3479:00756
00757:-00059:-00088:+00233:003211.3479:00757
00758:-00048:-00101:+00222:003211.3479:00758
00759:-00037:-00174:+00161:003211.3479:00759
00760:-00018:-00149:+00120:003169.5952:00760
00761:-00008:-00172:+00132:003169.5952:00761
00762:-00025:-00145:+00016:003169.5952:00762
00763:-00023:-00171:+00103:003169.5952:00763
00764:+00013:-00161:+00069:003169.5952:00764
00765:-00024:-00138:+00066:003169.5952:00765
00766:+00003:-00119:+00110:003150.5234:00766
00767:+00008:-00105:+00167:003150.5234:00767
00768:+00011:-00095:+00064:003150.5234:00768
00769:+00070:-00053:+00081:003150.5234:00769
00770:+00039:+00005:+00047:003150.5234:00770
00771:+00043:-00001:+00059:003150.5234:00771
00772:+00007:+00053:-00028:003150.5234:00772
00773:-00003:+00098:-00071:003122.8383:00773
00774:-00006:+00089:-00108:003122.8383:00774
00775:-00061:+00113:-00029:003122.8383:00775
00776:-00064:+00112:+00055:003122.8383:00776
00777:-00065:+00111:+00027:003122.8383:00777
00778:-00105:+00111:+00036:003122.8383:00778
00779:-00115:+00103:-00066:003114.3959:00779
00780:-00093:+00096:-00079:003114.3959:00780
00781:-00127:+00058:-00089:003114.3959:00781
00782:-00145:+00054:-00095:003114.3959:00782
00783:-00127:+00016:-00055:003114.3959:00783
00784:-00127:-00001:-00083:003114.3959:00784
00785:-00110:+00002:-00064:003114.3959:00785
00786:-00102:-00007:+00023:003111.8315:00786
00787:-00075:-00032:-00067:003111.8315:00787
00788:-00025:-00021:-00137:003111.8315:00788
00789:+00028:-00024:-00131:003111.8315:00789
00790:+00060:-00014:-00098:003111.8315:00790
00791:+00070:-00048:-00098:003111.8315:00791
00792:+00082:-00037:-00100:003138.5549:00792
00793:+00112:-00038:-00102:003138.5549:00793
00794:+00099:-00015:-00109:003138.5549:00794
00795:+00063:-00027:-00065:003138.5549:00795
00796:+00083:+00004:-00064:003138.5549:00796
00797:+00061:-00019:-00102:003138.5549:00797
00798:+00073:+00016:-00078:003153.6193:00798
00799:+00048:+00017:-00094:003153.6193:00799
00800:+00046:+00027:-00120:003153.6193:00800
00801:+00041:+00022:-00151:003153.6193:00801
00802:+00018:+00052:-00127:003153.6193:00802
00803:+00013:+00080:-00188:003153.6193:00803
00804:-00012:+00063:-00142:003153.6193:00804
00805:+00015:+00064:-00098:003182.1911:00805
00806:-00003:+00047:-00111:003182.1911:00806
00807:-00027:+00050:-00136:003182.1911:00807
00808:-00020:+00036:-00158:003182.1911:00808
00809:-00019:+00036:-00141:003182.1911:00809
00810:-00083:+00033:-00134:003182.1911:00810
00811:-00093:+00016:-00123:003219.6845:00811
00812:-00116:+00015:-00070:003219.6845:00812
00813:-00123:+00014:-00089:003219.6845:00813
00814:-00122:+00032:-00131:003219.6845:00814
00815:-00096:+00034:-00140:003219.6845:00815
00816:-00118:+00034:-00130:003219.6845:00816
00817:-00116:+00037:-00129:003243.5139:00817
00818:-00089:+00015:-00034:003243.5139:00818
00819:-00089:+00011:+00019:003243.5139:00819
00820:-00062:+00011:+00002:003243.5139:00820
00821:-00088:+00017:+00014:003243.5139:00821
00822:-00088:-00004:-00090:003243.5139:00822
00823:-00080:-00018:-00088:003281.1584:00823
00824:-00086:-00017:-00113:003281.1584:00824
00825:-00087:-00005:-00121:003281.1584:00825
00826:-00053:-00017:-00170:003281.1584:00826
00827:-00026:+00010:-00035:003281.1584:00827
00828:-00007:+00008:+00027:003281.1584:00828
00829:+00028:-00001:+00157:003296.4853:00829
00830:+00031:+00030:+00095:003296.4853:00830
00831:+00056:+00079:+00136:003296.4853:00831
00832:+00046:+00071:+00139:003296.4853:00832
00833:+00032:+00125:+00105:003296.4853:00833
00834:+00025:+00158:+00130:003296.4853:00834
00835:+00001:+00197:+00028:003312.1562:00835
00836:-00005:+00204:+00039:003312.1562:00836
00837:+00012:+00263:+00036:003312.1562:00837
00838:-00003:+00258:+00050:003312.1562:00838
00839:-00029:+00256:+00084:003312.1562:00839
00840:-00026:+00240:+00041:003312.1562:00840
00841:-00024:+00249:-00017:003324.3027:00841
00842:+00003:+00248:+00037:003324.3027:00842
00843:+00004:+00234:+00058:003324.3027:00843
00844:+00005:+00232:+00075:003324.3027:00844
00845:-00025:+00193:+00133:003324.3027:00845
00846:-00086:+00138:+00080:003324.3027:00846
00847:-00107:+00116:+00100:003313.8320:00847
00848:-00182:+00062:-00008:003313.8320:00848
00849:-00190:+00028:-00011:003313.8320:00849
00850:-00222:+00010:-00079:003313.8320:00850
00851:-00173:-00017:-00107:003313.8320:00851
00852:-00156:-00050:-00105:003313.8320:00852
00853:-00121:-00094:-00011:003286.0729:00853
00854:-00069:-00130:+00012:003286.0729:00854
00855:-00016:-00141:+00028:003286.0729:00855
00856:+00030:-00185:+00018:003286.0729:00856
00857:+00020:-00216:+00121:003286.0729:00857
00858:+00012:-00232:+00128:003286.0729:00858
00859:-00027:-00234:+00131:003272.6093:00859
00860:-00005:-00236:+00112:003272.6093:00860
00861:-00015:-00248:+00029:003272.6093:00861
00862:-00027:-00196:-00052:003272.6093:00862
00863:+00004:-00185:-00078:003272.6093:00863
00864:+00080:-00198:+00046:003272.6093:00864
00865:+00141:-00186:+00088:003272.6093:00865
00866:+00195:-00108:+00046:003236.3747:00866
00867:+00197:-00103:+00094:003236.3747:00867
00868:+00226:-00080:+00089:003236.3747:00868
00869:+00231:-00048:+00126:003236.3747:00869
00870:+00183:-00019:+00078:003236.3747:00870
00871:+00207:+00015:+00204:003236.3747:00871
00872:+00104:+00031:+00104:003193.8254:00872
00873:+00050:+00079:+00060:003193.8254:00873
00874:+00043:+00079:+00128:003193.8254:00874
00875:-00011:+00100:+00065:003193.8254:00875
00876:-00083:+00078:+00057:003193.8254:00876
00877:-00048:+00071:+00079:003193.8254:00877
00878:-00021:+00072:+00099:003166.3193:00878
00879:-00055:+00073:+00156:003166.3193:00879
00880:-00043:+00052:+00169:003166.3193:00880
00881:-00036:+00021:+00222:003166.3193:00881
00882:-00058:-00022:+00109:003166.3193:00882
00883:-00073:-00064:+00190:003166.3193:00883
00884:-00083:-00088:+00147:003166.3193:00884
00885:-00098:-00115:+00113:003122.7856:00885
00886:-00062:-00147:+00108:003122.7856:00886
00887:-00066:-00150:+00034:003122.7856:00887
00888:-00073:-00161:+00011:003122.7856:00888
00889:-00035:-00185:-00020:003122.7856:00889
00890:-00021:-00173:+00073:003122.7856:00890
00891:-00021:-00163:+00095:003091.3063:00891
00892:-00012:-00154:+00075:003091.3063:00892
00893:-00002:-00157:+00129:003091.3063:00893
00894:+00027:-00141:+00205:003091.3063:00894
00895:+00006:-00099:+00091:003091.3063:00895
00896:+00030:-00078:+00096:003091.3063:00896
00897:+00018:-00056:-00003:003091.3063:00897
00898:+00010:-00043:-00030:003051.8525:00898
00899:-00023:-00008:-00077:003051.8525:00899
00900:-00025:+00012:-00051:003051.8525:00900
00901:-00004:+00035:-00064:003051.8525:00901
00902:-00032:+00046:+00026:003051.8525:00902
00903:-00033:+00068:-00002:003051.8525:00903
00904:-00050:+00085:-00006:003053.9538:00904
00905:-00033:+00090:-00012:003053.9538:00905
00906:-00060:+00124:+00054:003053.9538:00906
00907:-00068:+00125:+00024:003053.9538:00907
00908:-00067:+00124:-00028:003053.9538:00908
00909:-00049:+00124:-00045:003053.9538:00909
00910:-00100:+00075:-00080:003053.9538:00910
00911:-00078:+00046:-00051:003038.8107:00911
00912:-00085:+00055:-00036:003038.8107:00912
00913:-00060:+00030:-00050:003038.8107:00913
00914:-00036:+00012:-00094:003038.8107:00914
00915:-00024:+00023:-00106:003038.8107:00915
00916:-00013:-00028:-00105:003038.8107:00916
00917:+00015:-00033:-00072:003074.0449:00917
00918:+00017:-00041:-00072:003074.0449:00918
00919:+00044:-00050:-00082:003074.0449:00919
00920:+00044:-00062:-00106:003074.0449:00920
00921:+00047:-00034:-00068:003074.0449:00921
00922:+00046:-00062:-00055:003074.0449:00922
00923:+00041:-00046:-00128:003074.0449:00923
00924:+00006:-00040:-00129:003099.5473:00924
00925:+00041:-00050:-00161:003099.5473:00925
00926:-00002:-00039:-00129:003099.5473:00926
00927:+00031:-00032:-00136:003099.5473:00927
00928:+00014:-00027:-00102:003099.5473:00928
00929:+00010:-00006:-00126:003099.5473:00929
00930:-00042:-00022:-00101:003137.8391:00930
00931:-00045:+00008:-00102:003137.8391:00931
00932:-00050:+00007:-00173:003137.8391:00932
00933:-00057:+00021:-00169:003137.8391:00933
00934:-00058:+00049:-00183:003137.8391:00934
00935:-00058:+00053:-00215:003137.8391:00935
00936:-00056:+00067:-00182:003182.1972:00936
00937:-00032:+00077:-00142:003182.1972:00937
00938:-00054:+00101:-00145:003182.1972:00938
00939:-00039:+00117:-00140:003182.1972:00939
00940:-00011:+00146:-00147:003182.1972:00940
00941:+00000:+00152:-00132:003182.1972:00941
00942:-00006:+00160:-00149:003228.0517:00942
00943:-00018:+00170:-00122:003228.0517:00943
00944:-00018:+00173:-00123:003228.0517:00944
00945:-00046:+00162:-00080:003228.0517:00945
00946:-00040:+00144:-00038:003228.0517:00946
00947:-00028:+00123:-00022:003228.0517:00947
00948:-00024:+00087:-00063:003228.0517:00948
00949:-00034:+00109:-00092:003251.8579:00949
00950:-00057:+00075:-00069:003251.8579:00950
00951:-00043:+00069:-00101:003251.8579:00951
00952:-00058:+00035:-00069:003251.8579:00952
00953:-00040:+00038:-00063:003251.8579:00953
00954:-00030:-00006:-00051:003251.8579:00954
00955:-00027:+00004:-00074:003298.1347:00955
00956:-00043:-00030:-00037:003298.1347:00956
00957:-00034:-00007:+00048:003298.1347:00957
00958:-00028:-00017:+00141:003298.1347:00958
00959:-00015:-00021:+00306:003298.1347:00959
00960:-00042:+00022:+00271:003298.1347:00960
00961:-00058:+00033:+00064:003313.8122:00961
00962:-00033:+00098:+00102:003313.8122:00962
00963:-00005:+00093:+00124:003313.8122:00963
00964:-00032:+00119:+00076:003313.8122:00964
00965:+00001:+00153:-00007:003313.8122:00965
00966:+00042:+00163:+00040:003313.8122:00966
00967:+00019:+00166:+00039:003329.6647:00967
00968:+00002:+00211:+00011:003329.6647:00968
00969:+00040:+00238:+00035:003329.6647:00969
00970:+00006:+00235:+00190:003329.6647:00970
00971:+00019:+00199:+00203:003329.6647:00971
00972:-00004:+00223:+00177:003329.6647:00972
00973:-00022:+00178:+00112:003332.8757:00973
00974:-00032:+00175:+00065:003332.8757:00974
00975:-00100:+00147:+00002:003332.8757:00975
00976:-00114:+00112:-00079:003332.8757:00976
00977:-00117:+00078:-00031:003332.8757:00977
00978:-00105:+00034:-00012:003332.8757:00978
00979:-00110:-00027:-00044:003331.5419:00979
00980:-00073:-00060:+00002:003331.5419:00980
00981:-00090:-00127:+00051:003331.5419:00981
00982:-00099:-00145:-00076:003331.5419:00982
00983:-00070:-00215:-00057:003331.5419:00983
00984:-00031:-00233:-00006:003331.5419:00984
00985:-00056:-00234:+00029:003329.7570:00985
00986:-00066:-00251:+00051:003329.7570:00986
00987:+00011:-00245:+00180:003329.7570:00987
00988:-00013:-00277:+00114:003329.7570:00988
00989:-00029:-00235:+00122:003329.7570:00989
00990:-00007:-00230:-00078:003329.7570:00990
00991:+00007:-00193:-00015:003315.4301:00991
00992:+00105:-00200:-00118:003315.4301:00992
00993:+00138:-00168:-00115:003315.4301:00993
00994:+00180:-00111:-00082:003315.4301:00994
00995:+00265:-00010:+00140:003315.4301:00995
00996:+00269:-00007:+00082:003315.4301:00996
00997:+00280:+00057:+00122:003287.7080:00997
00998:+00302:+00059:+00150:003287.7080:00998
00999:+00242:+00118:+00203:003287.7080:00999
01000:+00153:+00072:+00050:003287.7080:01000
01001:+00126:+00103:+00007:003287.7080:01001
01002:+00065:+00119:-00031:003287.7080:01002
01003:+00042:+00135:+00072:003252.0537:01003
01004:+00000:+00125:+00095:003252.0537:01004
01005:-00047:+00131:+00154:003252.0537:01005
01006:-00071:+00075:+00163:003252.0537:01006
01007:-00120:+00096:+00152:003252.0537:01007
01008:-00087:-00002:+00250:003252.0537:01008
01009:-00070:-00030:+00271:003222.7744:01009
01010:-00104:-00068:+00223:003222.7744:01010
01011:-00065:-00109:+00116:003222.7744:01011
01012:-00034:-00127:+00089:003222.7744:01012
01013:-00025:-00154:-00041:003222.7744:01013
01014:-00019:-00174:+00000:003222.7744:01014
01015:+00003:-00166:+00017:003186.6867:01015
01016:+00006:-00215:+00050:003186.6867:01016
01017:+00029:-00206:+00194:003186.6867:01017
01018:+00037:-00218:+00180:003186.6867:01018
01019:-00028:-00195:+00146:003186.6867:01019
01020:-00001:-00176:+00081:003186.6867:01020
01021:+00018:-00170:+00104:003186.6867:01021
01022:+00013:-00116:+00141:003153.4946:01022
01023:+00026:-00116:+00143:003153.4946:01023
01024:-00005:-00076:+00145:003153.4946:01024
01025:-00021:-00064:+00060:003153.4946:01025
01026:-00037:-00048:+00010:003153.4946:01026
01027:-00059:+00006:-00073:003153.4946:01027
01028:-00057:-00001:-00123:003119.4682:01028
01029:-00059:+00028:-00062:003119.4682:01029
01030:-00019:+00028:+00072:003119.4682:01030
01031:-00026:+00067:+00081:003119.4682:01031
01032:-00028:+00078:+00044:003119.4682:01032
01033:-00070:+00080:+00019:003119.4682:01033
01034:-00090:+00057:+00021:003119.4682:01034
01035:-00121:+00059:-00042:003099.4785:01035
01036:-00146:+00046:+00003:003099.4785:01036
01037:-00140:+00041:+00039:003099.4785:01037
01038:-00165:+00049:+00003:003099.4785:01038
01039:-00132:+00053:-00111:003099.4785:01039
01040:-00094:+00022:-00111:003099.4785:01040
01041:-00052:+00005:-00141:003076.0571:01041
01042:-00021:-00012:-00151:003076.0571:01042
01043:+00026:-00024:-00123:003076.0571:01043
01044:+00021:-00040:-00035:003076.0571:01044
01045:+00032:-00039:-00020:003076.0571:01045
01046:+00035:-00039:-00061:003076.0571:01046
01047:+00044:-00065:-00099:003076.0571:01047
01048:+00023:-00036:-00093:003081.4968:01048
01049:+00041:-00008:-00152:003081.4968:01049
01050:+00029:+00003:-00160:003081.4968:01050
01051:+00016:+00014:-00131:003081.4968:01051
01052:+00046:+00005:-00098:003081.4968:01052
01053:+00011:+00023:-00141:003081.4968:01053
01054:+00031:+00007:-00140:003107.1972:01054
01055:+00046:+00033:-00135:003107.1972:01055
01056:+00022:+00018:-00116:003107.1972:01056
01057:+00039:+00027:-00143:003107.1972:01057
01058:+00045:+00038:-00149:003107.1972:01058
01059:+00046:+00046:-00192:003107.1972:01059
01060:+00028:+00053:-00162:003129.8940:01060
01061:+00024:+00044:-00169:003129.8940:01061
01062:-00005:+00045:-00197:003129.8940:01062
01063:-00040:+00082:-00134:003129.8940:01063
01064:-00034:+00075:-00129:003129.8940:01064
01065:-00072:+00093:-00133:003129.8940:01065
01066:-00053:+00093:-00185:003129.8940:01066
01067:-00066:+00113:-00139:003174.2028:01067
01068:-00072:+00126:-00146:003174.2028:01068
01069:-00086:+00113:-00110:003174.2028:01069
01070:-00053:+00096:-00148:003174.2028:01070
01071:-00068:+00106:-00154:003174.2028:01071
01072:-00087:+00108:-00153:003174.2028:01072
01073:-00050:+00094:-00097:003211.4282:01073
01074:-00074:+00062:+00039:003211.4282:01074
01075:-00030:+00066:+00044:003211.4282:01075
01076:-00094:+00023:-00047:003211.4282:01076
01077:-00119:+00036:-00001:003211.4282:01077
01078:-00096:-00029:+00053:003211.4282:01078
01079:-00144:-00052:-00039:003243.4953:01079
01080:-00140:-00065:-00136:003243.4953:01080
01081:-00124:-00045:-00218:003243.4953:01081
01082:-00109:-00025:-00084:003243.4953:01082
01083:-00101:-00051:-00065:003243.4953:01083
01084:-00041:-00032:+00174:003243.4953:01084
01085:-00002:-00036:+00326:003272.5715:01085
01086:+00012:+00009:+00323:003272.5715:01086
01087:+00009:+00040:+00246:003272.5715:01087
01088:+00002:+00111:+00203:003272.5715:01088
01089:+00046:+00173:+00087:003272.5715:01089
01090:+00059:+00235:+00069:003272.5715:01090
01091:+00080:+00235:+00033:003304.9821:01091
01092:+00068:+00259:+00007:003304.9821:01092
01093:+00077:+00259:+00036:003304.9821:01093
01094:+00044:+00270:+00043:003304.9821:01094
01095:+00003:+00242:+00055:003304.9821:01095
01096:+00005:+00262:+00188:003304.9821:01096
01097:+00014:+00228:+00151:003286.0600:01097
01098:-00022:+00250:+00087:003286.0600:01098
01099:-00039:+00197:+00014:003286.0600:01099
01100:-00084:+00188:-00011:003286.0600:01100
01101:-00084:+00118:+00008:003286.0600:01101
01102:-00120:+00141:+00039:003286.0600:01102
01103:-00146:+00080:+00066:003286.0600:01103
01104:-00140:+00063:+00101:003298.1027:01104
01105:-00185:-00015:+00054:003298.1027:01105
01106:-00211:-00053:+00005:003298.1027:01106
01107:-00212:-00100:-00041:003298.1027:01107
01108:-00152:-00155:+00015:003298.1027:01108
01109:-00167:-00209:-00025:003298.1027:01109
01110:-00112:-00206:-00060:003287.6887:01110
01111:-00074:-00236:-00023:003287.6887:01111
01112:-00058:-00224:+00050:003287.6887:01112
01113:-00071:-00213:+00063:003287.6887:01113
01114:-00024:-00214:+00052:003287.6887:01114
01115:-00069:-00226:+00155:003287.6887:01115
01116:+00080:-00199:+00070:003260.4794:01116
01117:+00133:-00174:+00043:003260.4794:01117
01118:+00113:-00173:+00000:003260.4794:01118
01119:+00143:-00115:-00063:003260.4794:01119
01120:+00215:-00112:-00076:003260.4794:01120
01121:+00302:-00026:-00075:003260.4794:01121
01122:+00270:-00016:-00004:003247.4760:01122
01123:+00269:+00020:+00032:003247.4760:01123
01124:+00226:+00047:+00080:003247.4760:01124
01125:+00255:+00073:+00120:003247.4760:01125
01126:+00212:+00101:+00148:003247.4760:01126
01127:+00084:+00092:+00092:003247.4760:01127
01128:+00075:+00086:+00024:003211.2614:01128
01129:+00025:+00083:+00031:003211.2614:01129
01130:-00038:+00057:+00113:003211.2614:01130
01131:-00067:+00030:+00195:003211.2614:01131
01132:-00104:+00012:+00165:003211.2614:01132
01133:-00065:-00002:+00130:003211.2614:01133
01134:-00084:-00008:+00059:003169.4873:01134
01135:-00089:-00050:+00101:003169.4873:01135
01136:-00084:-00092:+00081:003169.4873:01136
01137:-00090:-00089:+00046:003169.4873:01137
01138:-00048:-00113:+00036:003169.4873:01138
01139:-00026:-00116:+00054:003169.4873:01139
01140:-00007:-00152:+00134:003169.4873:01140
01141:+00030:-00150:+00169:003142.7746:01141
01142:+00005:-00186:+00092:003142.7746:01142
01143:+00026:-00129:+00101:003142.7746:01143
01144:+00052:-00145:+00109:003142.7746:01144
01145:+00061:-00141:+00031:003142.7746:01145
01146:+00037:-00115:+00068:003142.7746:01146
01147:+00067:-00110:+00085:003114.9599:01147
01148:+00051:-00108:+00208:003114.9599:01148
01149:+00038:-00078:+00202:003114.9599:01149
01150:+00006:-00071:+00163:003114.9599:01150
01151:+00026:-00017:+00104:003114.9599:01151
01152:+00002:+00011:+00092:003114.9599:01152
01153:-00023:+00015:+00049:003114.9599:01153
01154:-00085:+00049:-00051:003091.2719:01154
01155:-00097:+00045:-00050:003091.2719:01155
01156:-00112:+00067:-00027:003091.2719:01156
01157:-00166:+00056:-00108:003091.2719:01157
01158:-00170:+00094:+00060:003091.2719:01158
01159:-00112:+00101:+00039:003091.2719:01159
01160:-00206:+00045:+00115:003081.5751:01160
01161:-00164:+00097:+00078:003081.5751:01161
01162:-00147:+00069:+00027:003081.5751:01162
01163:-00117:+00084:-00134:003081.5751:01163
01164:-00100:+00042:-00121:003081.5751:01164
01165:-00053:+00044:+00010:003081.5751:01165
01166:-00051:+00026:+00001:003081.5751:01166
01167:+00010:+00028:+00008:003099.4323:01167
01168:+00022:+00006:+00002:003099.4323:01168
01169:+00018:+00007:+00007:003099.4323:01169
01170:+00059:-00028:-00049:003099.4323:01170
01171:+00070:-00054:-00084:003099.4323:01171
01172:+00074:-00074:-00140:003099.4323:01172
01173:+00043:-00072:-00135:003114.3613:01173
01174:+00019:-00068:-00190:003114.3613:01174
01175:+00025:-00081:-00169:003114.3613:01175
01176:+00047:-00079:-00143:003114.3613:01176
01177:+00032:-00077:-00146:003114.3613:01177
01178:+00070:-00060:-00146:003114.3613:01178
01179:+00057:-00064:-00086:003150.4589:01179
01180:+00047:-00041:-00082:003150.4589:01180
01181:+00017:-00028:-00068:003150.4589:01181
01182:+00024:-00031:-00145:003150.4589:01182
01183:+00008:-00010:-00143:003150.4589:01183
01184:+00008:+00003:-00135:003150.4589:01184
01185:-00013:+00017:-00160:003150.4589:01185
01186:+00023:+00033:-00167:003178.5324:01186
01187:+00032:+00026:-00185:003178.5324:01187
01188:+00042:+00063:-00135:003178.5324:01188
01189:+00025:+00074:-00148:003178.5324:01189
01190:+00039:+00107:-00128:003178.5324:01190
01191:+00026:+00118:-00172:003178.5324:01191
01192:-00012:+00177:-00132:003218.4409:01192
01193:-00018:+00189:-00162:003218.4409:01193
01194:-00038:+00206:-00182:003218.4409:01194
01195:-00037:+00197:-00216:003218.4409:01195
01196:-00055:+00207:-00230:003218.4409:01196
01197:-00068:+00187:-00237:003218.4409:01197
01198:-00075:+00157:-00102:003247.3579:01198
01199:-00063:+00130:+00071:003247.3579:01199
01200:-00052:+00073:+00073:003247.3579:01200
01201:-00090:+00010:+00060:003247.3579:01201
01202:-00067:-00005:+00076:003247.3579:01202
01203:-00076:-00056:+00035:003247.3579:01203
01204:-00082:-00097:-00142:003287.5073:01204
01205:-00067:-00101:-00101:003287.5073:01205
01206:-00087:-00115:-00145:003287.5073:01206
01207:-00100:-00133:-00109:003287.5073:01207
01208:-00054:-00122:-00049:003287.5073:01208
01209:-00022:-00110:+00134:003287.5073:01209
01210:-00016:-00093:+00271:003303.2402:01210
01211:-00019:-00049:+00287:003303.2402:01211
01212:-00004:+00011:+00018:003303.2402:01212
01213:-00009:+00063:+00004:003303.2402:01213
01214:+00074:+00090:+00170:003303.2402:01214
01215:+00051:+00156:+00170:003303.2402:01215
01216:+00032:+00152:+00187:003306.6955:01216
01217:+00059:+00193:+00142:003306.6955:01217
01218:+00003:+00179:-00070:003306.6955:01218
01219:-00020:+00203:-00085:003306.6955:01219
01220:-00053:+00195:-00053:003306.6955:01220
01221:-00059:+00219:-00049:003306.6955:01221
01222:-00055:+00208:+00163:003340.3811:01222
01223:-00045:+00219:+00250:003340.3811:01223
01224:-00091:+00222:+00246:003340.3811:01224
01225:-00106:+00176:+00142:003340.3811:01225
01226:-00137:+00147:+00005:003340.3811:01226
01227:-00152:+00128:-00021:003340.3811:01227
01228:-00163:+00092:-00003:003303.2600:01228
01229:-00179:+00066:+00041:003303.2600:01229
01230:-00164:+00034:+00056:003303.2600:01230
01231:-00142:-00022:-00019:003303.2600:01231
01232:-00149:-00032:+00000:003303.2600:01232
01233:-00080:-00062:-00037:003303.2600:01233
01234:-00076:-00074:-00038:003306.6696:01234
01235:-00058:-00100:-00026:003306.6696:01235
01236:-00002:-00133:+00069:003306.6696:01236
01237:+00010:-00134:+00036:003306.6696:01237
01238:+00018:-00172:+00038:003306.6696:01238
01239:+00021:-00162:+00138:003306.6696:01239
01240:+00037:-00149:+00143:003278.7971:01240
01241:+00022:-00149:+00015:003278.7971:01241
01242:+00059:-00135:-00035:003278.7971:01242
01243:+00075:-00115:-00029:003278.7971:01243
01244:+00074:-00111:-00088:003278.7971:01244
01245:+00069:-00076:-00071:003278.7971:01245
01246:+00129:-00045:-00040:003278.7971:01246
01247:+00233:+00039:-00042:003243.2878:01247
01248:+00204:-00007:-00093:003243.2878:01248
01249:+00190:+00029:+00066:003243.2878:01249
01250:+00150:+00012:+00028:003243.2878:01250
01251:+00098:+00025:+00017:003243.2878:01251
01252:+00166:+00035:+00073:003243.2878:01252
01253:+00104:+00064:+00104:003214.2946:01253
01254:+00119:+00027:-00001:003214.2946:01254
01255:+00011:+00026:+00029:003214.2946:01255
01256:+00025:+00000:+00026:003214.2946:01256
01257:-00006:+00003:+00108:003214.2946:01257
01258:-00066:-00055:+00048:003214.2946:01258
01259:-00045:-00048:+00161:003178.3930:01259
01260:-00058:-00084:+00088:003178.3930:01260
01261:-00020:-00058:+00067:003178.3930:01261
01262:-00065:-00125:+00100:003178.3930:01262
01263:-00022:-00127:+00082:003178.3930:01263
01264:-00046:-00143:+00063:003178.3930:01264
01265:-00001:-00142:+00145:003178.3930:01265
01266:-00021:-00189:+00149:003129.7832:01266
01267:-00001:-00150:+00098:003129.7832:01267
01268:+00006:-00173:+00093:003129.7832:01268
01269:-00013:-00154:+00126:003129.7832:01269
01270:-00003:-00136:+00097:003129.7832:01270
01271:+00007:-00121:+00117:003129.7832:01271
01272:+00005:-00092:+00063:003088.8842:01272
01273:-00010:-00065:+00098:003088.8842:01273
01274:-00026:-00029:+00116:003088.8842:01274
01275:+00014:-00015:+00062:003088.8842:01275
01276:-00012:+00033:+00127:003088.8842:01276
01277:-00014:+00041:+00162:003088.8842:01277
01278:-00015:+00067:+00153:003088.8842:01278
01279:-00039:+00060:+00102:003068.8422:01279
01280:-00047:+00098:+00032:003068.8422:01280
01281:-00076:+00071:+00061:003068.8422:01281
01282:-00114:+00094:+00006:003068.8422:01282
01283:-00131:+00078:-00003:003068.8422:01283
01284:-00109:+00056:+00023:003068.8422:01284
01285:-00141:+00010:-00046:003038.6562:01285
01286:-00143:+00011:-00036:003038.6562:01286
01287:-00146:+00002:+00008:003038.6562:01287
01288:-00132:-00021:+00086:003038.6562:01288
01289:-00124:-00020:+00086:003038.6562:01289
01290:-00117:-00009:+00035:003038.6562:01290
01291:-00092:-00015:-00014:003038.6562:01291
01292:-00087:-00033:-00029:003059.0378:01292
01293:-00020:+00006:-00109:003059.0378:01293
01294:-00015:-00009:-00113:003059.0378:01294
01295:+00015:-00023:-00114:003059.0378:01295
01296:+00028:-00024:-00096:003059.0378:01296
01297:+00038:-00034:-00091:003059.0378:01297
01298:+00049:-00019:-00100:003083.9897:01298
01299:+00072:-00009:-00121:003083.9897:01299
01300:+00059:+00001:-00123:003083.9897:01300
01301:+00033:-00021:-00149:003083.9897:01301
01302:+00035:+00004:-00204:003083.9897:01302
01303:+00021:-00018:-00157:003083.9897:01303
01304:-00014:-00011:-00148:003083.9897:01304
01305:-00039:-00008:-00142:003114.2514:01305
01306:-00040:+00020:-00129:003114.2514:01306
01307:-00060:+00048:-00100:003114.2514:01307
01308:-00044:+00029:-00148:003114.2514:01308
01309:-00034:+00045:-00182:003114.2514:01309
01310:+00001:+00066:-00211:003114.2514:01310
01311:+00002:+00079:-00225:003158.2929:01311
01312:+00045:+00070:-00196:003158.2929:01312
01313:+00057:+00096:-00146:003158.2929:01313
01314:+00050:+00109:-00163:003158.2929:01314
01315:+00073:+00149:-00141:003158.2929:01315
01316:+00047:+00154:-00115:003158.2929:01316
01317:+00033:+00176:-00136:003211.2490:01317
01318:+00023:+00163:-00157:003211.2490:01318
01319:+00004:+00167:-00137:003211.2490:01319
01320:-00055:+00151:-00126:003211.2490:01320
01321:-00033:+00154:-00131:003211.2490:01321
01322:-00064:+00147:-00134:003211.2490:01322
01323:-00099:+00172:-00149:003226.6745:01323
01324:-00103:+00159:-00148:003226.6745:01324
01325:-00075:+00147:-00188:003226.6745:01325
01326:-00099:+00139:-00071:003226.6745:01326
01327:-00065:+00140:+00012:003226.6745:01327
01328:-00072:+00077:+00033:003226.6745:01328
01329:-00067:+00058:-00031:003281.0063:01329
01330:-00076:+00023:-00003:003281.0063:01330
01331:-00100:-00036:+00098:003281.0063:01331
01332:-00104:-00043:+00042:003281.0063:01332
01333:-00100:-00059:+00029:003281.0063:01333
01334:-00114:-00098:-00063:003281.0063:01334
01335:-00109:-00109:-00132:003304.9687:01335
01336:-00104:-00087:-00119:003304.9687:01336
01337:-00077:-00127:+00031:003304.9687:01337
01338:-00067:-00103:+00137:003304.9687:01338
01339:-00034:-00100:+00300:003304.9687:01339
01340:-00026:-00074:+00260:003304.9687:01340
01341:-00044:-00042:+00203:003320.7587:01341
01342:-00018:-00019:+00074:003320.7587:01342
01343:-00009:+00026:+00102:003320.7587:01343
01344:+00036:+00100:+00169:003320.7587:01344
01345:+00019:+00142:+00127:003320.7587:01345
01346:+00010:+00148:+00104:003320.7587:01346
01347:+00005:+00175:+00085:003341.6967:01347
01348:-00008:+00168:-00004:003341.6967:01348
01349:-00004:+00179:+00020:003341.6967:01349
01350:+00040:+00215:+00175:003341.6967:01350
01351:+00001:+00217:+00141:003341.6967:01351
01352:-00014:+00244:+00135:003341.6967:01352
01353:-00001:+00215:+00142:003340.3950:01353
01354:-00053:+00248:+00068:003340.3950:01354
01355:-00073:+00197:+00006:003340.3950:01355
01356:-00075:+00182:+00004:003340.3950:01356
01357:-00104:+00161:+00008:003340.3950:01357
01358:-00109:+00128:+00047:003340.3950:01358
01359:-00130:+00098:+00045:003338.3383:01359
01360:-00141:+00038:+00154:003338.3383:01360
01361:-00103:-00024:+00072:003338.3383:01361
01362:-00096:-00060:+00002:003338.3383:01362
01363:-00091:-00086:-00104:003338.3383:01363
01364:-00100:-00142:-00083:003338.3383:01364
01365:-00072:-00147:-00045:003323.8203:01365
01366:+00015:-00175:+00052:003323.8203:01366
01367:-00009:-00180:+00059:003323.8203:01367
01368:+00045:-00195:+00009:003323.8203:01368
01369:-00023:-00233:-00057:003323.8203:01369
01370:+00137:-00189:+00064:003323.8203:01370
01371:+00114:-00250:+00097:003313.4965:01371
01372:+00147:-00193:-00041:003313.4965:01372
01373:+00133:-00203:-00013:003313.4965:01373
01374:+00216:-00150:+00069:003313.4965:01374
01375:+00205:-00151:-00070:003313.4965:01375
01376:+00224:-00098:-00063:003313.4965:01376
01377:+00237:-00080:-00017:003313.4965:01377
01378:+00212:-00063:-00076:003268.5605:01378
01379:+00185:-00031:+00014:003268.5605:01379
01380:+00158:+00002:+00130:003268.5605:01380
01381:+00121:+00022:+00050:003268.5605:01381
01382:+00047:+00007:+00035:003268.5605:01382
01383:+00076:+00037:+00040:003268.5605:01383
01384:+00010:+00051:+00084:003238.8288:01384
01385:-00041:+00007:+00116:003238.8288:01385
01386:-00035:+00006:+00120:003238.8288:01386
01387:-00038:-00002:+00108:003238.8288:01387
01388:-00057:-00006:+00055:003238.8288:01388
01389:-00037:+00003:+00032:003238.8288:01389
01390:-00057:-00008:+00029:003202.8085:01390
01391:-00041:-00038:+00103:003202.8085:01391
01392:-00042:-00039:+00144:003202.8085:01392
01393:-00026:-00080:+00139:003202.8085:01393
01394:-00013:-00081:+00111:003202.8085:01394
01395:+00026:-00080:+00156:003202.8085:01395
01396:+00029:-00112:+00186:003145.3225:01396
01397:+00026:-00102:+00154:003145.3225:01397
01398:-00039:-00110:+00097:003145.3225:01398
01399:-00018:-00120:+00120:003145.3225:01399
01400:-00065:-00131:+00090:003145.3225:01400
01401:-00088:-00127:+00130:003145.3225:01401
01402:-00069:-00083:+00107:003145.3225:01402
01403:-00093:-00108:+00163:003119.1870:01403
01404:-00057:-00082:+00136:003119.1870:01404
01405:-00065:-00060:+00069:003119.1870:01405
01406:-00052:-00040:-00004:003119.1870:01406
01407:-00078:-00028:+00039:003119.1870:01407
01408:-00089:-00010:+00044:003119.1870:01408
01409:-00104:+00006:-00015:003091.5173:01409
01410:-00078:+00024:+00054:003091.5173:01410
01411:-00078:+00010:+00116:003091.5173:01411
01412:-00051:+00055:+00113:003091.5173:01412
01413:-00077:+00016:+00066:003091.5173:01413
01414:-00049:+00046:+00052:003091.5173:01414
01415:-00079:+00024:+00050:003091.5173:01415
01416:-00068:+00058:+00003:003068.3149:01416
01417:-00074:+00050:-00018:003068.3149:01417
01418:-00050:+00045:-00026:003068.3149:01418
01419:-00040:+00049:-00064:003068.3149:01419
01420:-00008:+00047:-00036:003068.3149:01420
01421:+00025:+00009:-00107:003068.3149:01421
01422:+00029:+00018:-00107:003081.2001:01422
01423:+00002:-00029:-00104:003081.2001:01423
01424:-00013:-00043:-00125:003081.2001:01424
01425:-00004:-00079:-00071:003081.2001:01425
01426:-00023:-00056:-00093:003081.2001:01426
01427:-00020:-00081:-00052:003081.2001:01427
01428:-00026:-00082:-00088:003081.2001:01428
01429:-00031:-00053:-00093:003106.8962:01429
01430:-00020:-00062:-00139:003106.8962:01430
01431:-00041:-00044:-00157:003106.8962:01431
01432:-00011:-00035:-00200:003106.8962:01432
01433:+00001:-00030:-00187:003106.8962:01433
01434:+00022:-00017:-00233:003106.8962:01434
01435:+00046:+00016:-00201:003137.5219:01435
01436:+00086:+00009:-00221:003137.5219:01436
01437:+00084:+00042:-00234:003137.5219:01437
01438:+00109:+00069:-00181:003137.5219:01438
01439:+00118:+00073:-00128:003137.5219:01439
01440:+00095:+00099:-00160:003137.5219:01440
01441:+00136:+00125:-00159:003166.0061:01441
01442:+00103:+00142:-00126:003166.0061:01442
01443:+00075:+00120:-00131:003166.0061:01443
01444:+00021:+00156:-00165:003166.0061:01444
01445:+00030:+00137:-00210:003166.0061:01445
01446:-00018:+00137:-00266:003166.0061:01446
01447:-00084:+00132:-00251:003166.0061:01447
01448:-00090:+00155:-00204:003227.6955:01448
01449:-00115:+00142:-00114:003227.6955:01449
01450:-00110:+00121:+00030:003227.6955:01450
01451:-00107:+00089:+00019:003227.6955:01451
01452:-00138:+00066:-00093:003227.6955:01452
01453:-00171:+00041:-00018:003227.6955:01453
01454:-00177:+00010:-00003:003243.1689:01454
01455:-00173:-00017:+00008:003243.1689:01455
01456:-00139:-00047:-00158:003243.1689:01456
01457:-00121:-00036:-00158:003243.1689:01457
01458:-00075:-00029:-00137:003243.1689:01458
01459:-00054:-00042:-00074:003243.1689:01459
01460:+00010:-00010:+00016:003280.7519:01460
01461:+00073:-00001:+00230:003280.7519:01461
01462:+00076:-00001:+00286:003280.7519:01462
01463:+00094:+00046:+00277:003280.7519:01463
01464:+00079:+00056:+00104:003280.7519:01464
01465:+00047:+00090:+00056:003280.7519:01465
01466:+00048:+00129:+00115:003295.9514:01466
01467:+00049:+00132:+00163:003295.9514:01467
01468:-00013:+00147:+00161:003295.9514:01468
01469:-00015:+00150:+00130:003295.9514:01469
01470:-00058:+00143:+00072:003295.9514:01470
01471:-00101:+00142:+00020:003295.9514:01471
01472:-00139:+00125:+00072:003303.0581:01472
01473:-00138:+00126:+00097:003303.0581:01473
01474:-00161:+00105:+00079:003303.0581:01474
01475:-00163:+00088:+00189:003303.0581:01475
01476:-00168:+00084:+00181:003303.0581:01476
01477:-00228:+00058:+00070:003303.0581:01477
01478:-00211:+00044:-00028:003315.1062:01478
01479:-00187:+00012:-00003:003315.1062:01479
01480:-00177:-00006:-00037:003315.1062:01480
01481:-00144:+00008:-00031:003315.1062:01481
01482:-00079:-00024:-00016:003315.1062:01482
01483:-00105:-00062:+00152:003315.1062:01483
01484:-00015:-00078:+00154:003296.0029:01484
01485:-00016:-00080:+00006:003296.0029:01485
01486:-00009:-00093:-00060:003296.0029:01486
01487:+00020:-00121:-00004:003296.0029:01487
01488:+00048:-00112:-00026:003296.0029:01488
01489:+00049:-00121:-00092:003296.0029:01489
01490:+00087:-00097:-00047:003285.7250:01490
01491:+00066:-00068:-00004:003285.7250:01491
01492:+00128:-00027:-00029:003285.7250:01492
01493:+00081:-00062:+00083:003285.7250:01493
01494:+00194:-00049:-00023:003285.7250:01494
01495:+00154:-00040:+00056:003285.7250:01495
01496:+00182:-00019:-00056:003263.8720:01496
01497:+00094:-00022:-00046:003263.8720:01497
01498:+00121:-00003:-00163:003263.8720:01498
01499:+00186:+00046:-00068:003263.8720:01499
01500:+00138:+00031:-00060:003263.8720:01500
01501:+00094:+00052:+00007:003263.8720:01501
01502:+00092:+00021:+00069:003227.6955:01502
01503:+00059:+00045:+00111:003227.6955:01503
01504:-00034:+00002:+00074:003227.6955:01504
01505:-00022:+00015:+00023:003227.6955:01505
01506:-00022:-00042:+00038:003227.6955:01506
01507:-00068:-00028:+00037:003227.6955:01507
01508:-00068:-00081:+00103:003227.6955:01508
01509:-00069:-00108:+00111:003193.4658:01509
01510:-00062:-00095:+00114:003193.4658:01510
01511:-00051:-00124:+00039:003193.4658:01511
01512:-00062:-00133:-00016:003193.4658:01512
01513:-00080:-00174:+00112:003193.4658:01513
01514:-00029:-00161:+00110:003193.4658:01514
01515:-00037:-00167:+00089:003150.2131:01515
01516:-00014:-00162:+00067:003150.2131:01516
01517:-00007:-00185:+00148:003150.2131:01517
01518:+00030:-00169:+00103:003150.2131:01518
01519:+00012:-00170:+00176:003150.2131:01519
01520:+00033:-00156:+00224:003150.2131:01520
01521:+00030:-00115:+00062:003130.3391:01521
01522:+00055:-00074:+00043:003130.3391:01522
01523:+00064:-00072:+00168:003130.3391:01523
01524:+00104:-00064:+00080:003130.3391:01524
01525:+00087:-00022:+00113:003130.3391:01525
01526:+00121:+00018:+00202:003130.3391:01526
01527:+00119:+00032:+00216:003130.3391:01527
01528:+00070:+00058:+00116:003098.6437:01528
01529:+00075:+00092:+00102:003098.6437:01529
01530:+00058:+00109:+00048:003098.6437:01530
01531:-00011:+00141:+00000:003098.6437:01531
01532:-00032:+00139:-00014:003098.6437:01532
01533:-00076:+00149:+00018:003098.6437:01533
01534:-00150:+00121:+00039:003096.2675:01534
01535:-00170:+00143:-00014:003096.2675:01535
01536:-00173:+00141:-00003:003096.2675:01536
01537:-00191:+00141:+00066:003096.2675:01537
01538:-00183:+00125:+00029:003096.2675:01538
01539:-00196:+00115:+00091:003096.2675:01539
01540:-00170:+00083:+00005:003096.2675:01540
01541:-00173:+00061:-00030:003099.1962:01541
01542:-00128:+00030:-00019:003099.1962:01542
01543:-00127:+00022:+00038:003099.1962:01543
01544:-00116:+00003:+00017:003099.1962:01544
01545:-00088:-00067:-00047:003099.1962:01545
01546:-00074:-00078:-00061:003099.1962:01546
01547:-00040:-00103:-00073:003106.4367:01547
01548:-00021:-00128:-00102:003106.4367:01548
01549:+00032:-00143:-00156:003106.4367:01549
01550:+00092:-00119:-00176:003106.4367:01550
01551:+00094:-00131:-00150:003106.4367:01551
01552:+00148:-00119:-00138:003106.4367:01552
01553:+00161:-00099:-00092:003106.4367:01553
01554:+00158:-00112:-00087:003134.5422:01554
01555:+00151:-00095:-00083:003134.5422:01555
01556:+00096:-00066:-00111:003134.5422:01556
01557:+00063:-00058:-00153:003134.5422:01557
01558:+00014:-00052:-00192:003134.5422:01558
01559:-00014:-00023:-00180:003134.5422:01559
01560:-00027:-00005:-00165:003154.2041:01560
01561:-00013:+00037:-00172:003154.2041:01561
01562:-00013:+00052:-00090:003154.2041:01562
01563:+00013:+00059:-00073:003154.2041:01563
01564:-00016:+00090:-00163:003154.2041:01564
01565:-00002:+00107:-00203:003154.2041:01565
01566:-00021:+00135:-00167:003193.4904:01566
01567:-00037:+00174:-00166:003193.4904:01567
01568:-00039:+00206:-00169:003193.4904:01568
01569:-00022:+00211:-00119:003193.4904:01569
01570:-00036:+00216:-00115:003193.4904:01570
01571:-00058:+00229:-00148:003193.4904:01571
01572:-00066:+00249:-00146:003193.4904:01572
01573:-00085:+00236:-00159:003222.3149:01573
01574:-00071:+00252:-00161:003222.3149:01574
01575:-00039:+00234:-00158:003222.3149:01575
01576:-00043:+00223:-00134:003222.3149:01576
01577:-00029:+00182:-00140:003222.3149:01577
01578:-00027:+00186:-00133:003222.3149:01578
01579:-00025:+00149:-00172:003278.6166:01579
01580:-00006:+00121:-00141:003278.6166:01580
01581:-00019:+00103:-00032:003278.6166:01581
01582:-00036:+00078:+00048:003278.6166:01582
01583:-00049:+00019:+00015:003278.6166:01583
01584:-00089:-00004:-00013:003278.6166:01584
01585:-00123:-00052:+00042:003285.6542:01585
01586:-00129:-00071:+00045:003285.6542:01586
01587:-00178:-00102:+00077:003285.6542:01587
01588:-00160:-00151:+00033:003285.6542:01588
01589:-00208:-00149:-00101:003285.6542:01589
01590:-00181:-00132:-00109:003285.6542:01590
01591:-00151:-00165:-00063:003315.1708:01591
01592:-00151:-00163:+00064:003315.1708:01592
01593:-00089:-00120:+00241:003315.1708:01593
01594:-00078:-00088:+00170:003315.1708:01594
01595:-00064:-00054:+00120:003315.1708:01595
01596:-00031:-00017:+00073:003315.1708:01596
01597:-00002:+00041:+00191:003331.2431:01597
01598:+00017:+00075:+00240:003331.2431:01598
01599:+00038:+00173:+00258:003331.2431:01599
01600:+00048:+00203:+00122:003331.2431:01600
01601:+00081:+00240:+00074:003331.2431:01601
01602:+00066:+00278:+00044:003331.2431:01602
01603:+00052:+00285:-00030:003347.2382:01603
01604:+00041:+00302:-00106:003347.2382:01604
01605:+00046:+00320:+00109:003347.2382:01605
01606:+00041:+00333:+00165:003347.2382:01606
01607:-00059:+00348:+00153:003347.2382:01607
01608:-00056:+00343:+00132:003347.2382:01608
01609:-00066:+00315:+00097:003350.2138:01609
01610:-00120:+00254:-00059:003350.2138:01610
01611:-00127:+00216:-00027:003350.2138:01611
01612:-00149:+00145:+00024:003350.2138:01612
01613:-00142:+00057:+00059:003350.2138:01613
01614:-00120:+00009:+00014:003350.2138:01614
01615:-00131:-00043:-00056:003349.1064:01615
01616:-00107:-00106:-00007:003349.1064:01616
01617:-00100:-00148:-00039:003349.1064:01617
01618:-00089:-00225:-00097:003349.1064:01618
01619:-00036:-00266:-00107:003349.1064:01619
01620:-00014:-00307:-00020:003349.1064:01620
01621:+00000:-00322:-00055:003329.3867:01621
01622:-00012:-00322:-00134:003329.3867:01622
01623:+00045:-00323:+00005:003329.3867:01623
01624:+00110:-00287:+00132:003329.3867:01624
01625:+00066:-00311:+00179:003329.3867:01625
01626:+00099:-00277:-00106:003329.3867:01626
01627:+00187:-00253:+00006:003315.1647:01627
01628:+00252:-00231:-00031:003315.1647:01628
01629:+00286:-00115:-00129:003315.1647:01629
01630:+00277:-00138:-00129:003315.1647:01630
01631:+00344:-00048:+00001:003315.1647:01631
01632:+00322:-00008:+00000:003315.1647:01632
01633:+00311:+00043:-00035:003295.9577:01633
01634:+00262:+00038:+00095:003295.9577:01634
01635:+00257:+00060:+00191:003295.9577:01635
01636:+00153:+00066:+00115:003295.9577:01636
01637:+00114:+00089:+00031:003295.9577:01637
01638:+00056:+00058:+00054:003295.9577:01638
01639:+00011:+00099:+00071:003243.1313:01639
01640:-00111:+00058:+00135:003243.1313:01640
01641:-00058:+00086:+00170:003243.1313:01641
01642:-00153:+00063:+00136:003243.1313:01642
01643:-00126:+00099:+00132:003243.1313:01643
01644:-00181:+00028:+00138:003243.1313:01644
01645:-00107:+00014:+00137:003206.0476:01645
01646:-00128:-00014:+00121:003206.0476:01646
01647:-00071:-00030:+00112:003206.0476:01647
01648:-00047:-00053:+00090:003206.0476:01648
01649:-00039:-00056:+00080:003206.0476:01649
01650:-00039:-00086:+00188:003206.0476:01650
01651:-00007:-00127:+00161:003170.1423:01651
01652:-00012:-00126:+00146:003170.1423:01652
01653:+00009:-00130:+00169:003170.1423:01653
01654:+00011:-00147:+00209:003170.1423:01654
01655:-00043:-00169:+00187:003170.1423:01655
01656:-00034:-00144:+00087:003170.1423:01656
01657:-00035:-00135:+00141:003170.1423:01657
01658:-00050:-00131:+00095:003129.6193:01658
01659:-00068:-00156:-00013:003129.6193:01659
01660:-00047:-00138:+00040:003129.6193:01660
01661:-00071:-00157:+00106:003129.6193:01661
01662:-00085:-00136:+00154:003129.6193:01662
01663:-00053:-00125:+00138:003129.6193:01663
01664:-00066:-00091:+00082:003111.5515:01664
01665:-00066:-00073:+00100:003111.5515:01665
01666:-00070:-00039:+00104:003111.5515:01666
01667:-00071:-00010:+00026:003111.5515:01667
01668:-00059:-00017:-00001:003111.5515:01668
01669:-00044:+00039:+00011:003111.5515:01669
01670:-00044:+00044:-00008:003111.5515:01670
01671:-00047:+00067:-00007:003099.1562:01671
01672:-00028:+00061:+00010:003099.1562:01672
01673:-00016:+00057:-00036:003099.1562:01673
01674:-00012:+00059:-00150:003099.1562:01674
01675:-00009:+00054:-00156:003099.1562:01675
01676:-00006:+00029:-00114:003099.1562:01676
01677:-00030:+00051:-00094:003106.3559:01677
01678:-00006:+00036:-00070:003106.3559:01678
01679:-00020:+00036:-00109:003106.3559:01679
01680:-00057:+00022:-00081:003106.3559:01680
01681:-00040:-00001:-00151:003106.3559:01681
01682:-00039:+00007:-00137:003106.3559:01682
01683:+00015:+00007:-00153:003106.3559:01683
01684:-00001:-00017:-00147:003126.8718:01684
01685:-00002:-00021:-00173:003126.8718:01685
01686:+00015:-00049:-00173:003126.8718:01686
01687:+00046:-00013:-00194:003126.8718:01687
01688:+00087:-00028:-00203:003126.8718:01688
01689:+00065:-00024:-00176:003126.8718:01689
01690:+00116:-00021:-00188:003170.0878:01690
01691:+00113:+00000:-00159:003170.0878:01691
01692:+00138:+00022:-00162:003170.0878:01692
01693:+00122:+00051:-00132:003170.0878:01693
01694:+00085:+00081:-00132:003170.0878:01694
01695:+00066:+00084:-00142:003170.0878:01695
01696:+00050:+00075:-00128:003193.4846:01696
01697:+00046:+00088:-00196:003193.4846:01697
01698:+00019:+00091:-00215:003193.4846:01698
01699:-00023:+00127:-00199:003193.4846:01699
01700:-00025:+00140:-00178:003193.4846:01700
01701:-00056:+00134:-00173:003193.4846:01701
01702:-00066:+00158:-00175:003230.6586:01702
01703:-00093:+00152:-00205:003230.6586:01703
01704:-00151:+00122:-00226:003230.6586:01704
01705:-00165:+00116:-00189:003230.6586:01705
01706:-00178:+00087:-00117:003230.6586:01706
01707:-00159:+00064:+00013:003230.6586:01707
01708:-00169:+00050:+00157:003270.0366:01708
01709:-00128:+00004:+00076:003270.0366:01709
01710:-00173:+00016:+00009:003270.0366:01710
01711:-00171:-00003:+00031:003270.0366:01711
01712:-00154:-00036:-00061:003270.0366:01712
01713:-00175:-00038:-00126:003270.0366:01713
01714:-00112:-00055:-00122:003294.3720:01714
01715:-00079:-00038:-00063:003294.3720:01715
01716:-00058:-00038:+00023:003294.3720:01716
01717:+00008:-00051:+00047:003294.3720:01717
01718:+00059:-00015:+00240:003294.3720:01718
01719:+00074:+00000:+00283:003294.3720:01719
01720:+00047:+00038:+00258:003294.3720:01720
01721:+00072:+00101:+00142:003315.2360:01721
01722:+00070:+00111:+00126:003315.2360:01722
01723:+00061:+00158:+00179:003315.2360:01723
01724:+00042:+00177:+00153:003315.2360:01724
01725:-00012:+00195:+00113:003315.2360:01725
01726:-00028:+00169:+00009:003315.2360:01726
01727:-00028:+00178:+00083:003322.3525:01727
01728:-00053:+00177:+00065:003322.3525:01728
01729:-00078:+00181:+00016:003322.3525:01729
01730:-00076:+00167:+00001:003322.3525:01730
01731:-00030:+00179:+00171:003322.3525:01731
01732:-00057:+00149:+00139:003322.3525:01732
01733:-00106:+00172:+00119:003329.3469:01733
01734:-00118:+00110:+00054:003329.3469:01734
01735:-00130:+00105:-00091:003329.3469:01735
01736:-00123:+00068:-00049:003329.3469:01736
01737:-00132:+00031:+00041:003329.3469:01737
01738:-00127:+00000:+00012:003329.3469:01738
01739:-00108:-00025:-00013:003315.2099:01739
01740:-00096:-00069:+00017:003315.2099:01740
01741:-00099:-00112:+00027:003315.2099:01741
01742:-00088:-00131:-00102:003315.2099:01742
01743:-00089:-00173:-00131:003315.2099:01743
01744:-00016:-00164:-00116:003315.2099:01744
01745:-00010:-00162:-00037:003295.9902:01745
01746:+00049:-00148:+00002:003295.9902:01746
01747:+00032:-00195:+00138:003295.9902:01747
01748:+00048:-00189:-00048:003295.9902:01748
01749:+00132:-00184:+00061:003295.9902:01749
01750:+00205:-00185:+00057:003295.9902:01750
01751:+00163:-00139:-00098:003260.0800:01751
01752:+00130:-00154:-00233:003260.0800:01752
01753:+00270:-00113:-00045:003260.0800:01753
01754:+00276:-00058:+00114:003260.0800:01754
01755:+00201:-00034:+00033:003260.0800:01755
01756:+00211:-00007:-00072:003260.0800:01756
01757:+00219:+00035:-00019:003238.8535:01757
01758:+00197:+00037:-00057:003238.8535:01758
01759:+00212:+00093:+00247:003238.8535:01759
01760:+00143:+00060:+00227:003238.8535:01760
01761:-00008:+00095:+00149:003238.8535:01761
01762:-00001:+00055:+00067:003238.8535:01762
01763:-00017:+00084:+00091:003186.4006:01763
01764:-00110:+00048:+00049:003186.4006:01764
01765:-00146:+00032:+00053:003186.4006:01765
01766:-00160:+00000:+00077:003186.4006:01766
01767:-00106:-00046:+00111:003186.4006:01767
01768:-00136:-00082:+00076:003186.4006:01768
01769:-00170:-00079:+00189:003186.4006:01769
01770:-00173:-00151:+00082:003153.2929:01770
01771:-00169:-00155:+00043:003153.2929:01771
01772:-00119:-00185:+00117:003153.2929:01772
01773:-00120:-00151:+00129:003153.2929:01773
01774:-00099:-00204:+00126:003153.2929:01774
01775:-00054:-00190:+00109:003153.2929:01775
01776:-00003:-00198:+00170:003119.2502:01776
01777:+00003:-00182:+00153:003119.2502:01777
01778:-00023:-00185:+00131:003119.2502:01778
01779:-00009:-00171:+00118:003119.2502:01779
01780:-00014:-00174:+00167:003119.2502:01780
01781:+00005:-00103:+00063:003119.2502:01781
01782:+00044:-00073:+00055:003091.5510:01782
01783:+00067:-00028:+00109:003091.5510:01783
01784:+00070:-00007:+00116:003091.5510:01784
01785:+00075:+00037:-00029:003091.5510:01785
01786:+00079:+00071:+00145:003091.5510:01786
01787:+00069:+00077:+00139:003091.5510:01787
01788:-00010:+00123:+00043:003091.5510:01788
01789:+00000:+00146:+00049:003060.7734:01789
01790:-00029:+00170:+00019:003060.7734:01790
01791:-00085:+00169:+00021:003060.7734:01791
01792:-00067:+00184:+00051:003060.7734:01792
01793:-00113:+00166:+00020:003060.7734:01793
01794:-00141:+00189:-00036:003060.7734:01794
01795:-00168:+00162:-00077:003060.7734:01795
01796:-00189:+00171:-00041:003066.3007:01796
01797:-00179:+00141:-00074:003066.3007:01797
01798:-00165:+00140:-00070:003066.3007:01798
01799:-00111:+00097:-00025:003066.3007:01799
01800:-00093:+00042:+00075:003066.3007:01800
01801:-00065:+00039:+00033:003066.3007:01801
01802:-00038:-00015:-00072:003083.8647:01802
01803:-00015:-00032:-00116:003083.8647:01803
01804:+00004:-00082:-00123:003083.8647:01804
01805:+00062:-00098:-00058:003083.8647:01805
01806:+00105:-00108:-00080:003083.8647:01806
01807:+00129:-00100:-00087:003083.8647:01807
01808:+00162:-00140:-00143:003106.3447:01808
01809:+00134:-00153:-00138:003106.3447:01809
01810:+00113:-00166:-00101:003106.3447:01810
01811:+00098:-00176:-00153:003106.3447:01811
01812:+00064:-00165:-00129:003106.3447:01812
01813:+00037:-00131:-00181:003106.3447:01813
01814:+00024:-00156:-00203:003106.3447:01814
01815:+00020:-00117:-00153:003150.1958:01815
01816:-00005:-00121:-00087:003150.1958:01816
01817:-00013:-00073:-00085:003150.1958:01817
01818:+00027:-00093:-00117:003150.1958:01818
01819:+00027:-00022:-00136:003150.1958:01819
01820:-00004:-00027:-00146:003150.1958:01820
01821:-00003:+00009:-00178:003186.4316:01821
01822:-00014:+00035:-00219:003186.4316:01822
01823:+00000:+00072:-00219:003186.4316:01823
01824:-00013:+00112:-00179:003186.4316:01824
01825:+00001:+00108:-00167:003186.4316:01825
01826:-00013:+00157:-00149:003186.4316:01826
01827:-00002:+00182:-00142:003210.0522:01827
01828:-00039:+00218:-00122:003210.0522:01828
01829:-00018:+00212:-00098:003210.0522:01829
01830:-00040:+00211:-00113:003210.0522:01830
01831:-00045:+00240:-00115:003210.0522:01831
01832:-00057:+00226:-00189:003210.0522:01832
01833:-00046:+00226:-00203:003263.9035:01833
01834:-00052:+00225:-00116:003263.9035:01834
01835:-00089:+00194:+00008:003263.9035:01835
01836:-00073:+00184:-00002:003263.9035:01836
01837:-00084:+00173:-00026:003263.9035:01837
01838:-00081:+00138:+00035:003263.9035:01838
01839:-00092:+00087:+00068:003263.9035:01839
01840:-00095:+00030:+00010:003295.9902:01840
01841:-00117:+00024:-00020:003295.9902:01841
01842:-00113:-00025:-00049:003295.9902:01842
01843:-00124:-00062:-00037:003295.9902:01843
01844:-00120:-00056:-00031:003295.9902:01844
01845:-00101:-00107:+00066:003295.9902:01845
01846:-00100:-00094:+00185:003311.8159:01846
01847:-00048:-00072:+00219:003311.8159:01847
01848:-00037:-00026:+00121:003311.8159:01848
01849:-00034:+00002:+00045:003311.8159:01849
01850:+00017:+00032:+00057:003311.8159:01850
01851:+00058:+00078:+00146:003311.8159:01851
01852:+00073:+00106:+00151:003341.3808:01852
01853:+00063:+00116:+00217:003341.3808:01853
01854:+00047:+00143:+00129:003341.3808:01854
01855:+00028:+00124:+00090:003341.3808:01855
01856:-00036:+00155:+00030:003341.3808:01856
01857:-00051:+00139:+00050:003341.3808:01857
01858:-00074:+00147:+00039:003349.1535:01858
01859:-00074:+00150:+00054:003349.1535:01859
01860:-00086:+00169:+00015:003349.1535:01860
01861:-00101:+00180:+00052:003349.1535:01861
01862:-00089:+00189:+00060:003349.1535:01862
01863:-00107:+00176:+00071:003356.2121:01863
01864:-00114:+00151:+00073:003356.2121:01864
01865:-00109:+00126:-00029:003356.2121:01865
01866:-00097:+00075:-00006:003356.2121:01866
01867:-00094:+00036:+00028:003356.2121:01867
01868:-00132:+00017:+00004:003356.2121:01868
01869:-00102:-00065:-00046:003341.3742:01869
01870:-00047:-00083:-00061:003341.3742:01870
01871:-00031:-00123:-00094:003341.3742:01871
01872:-00017:-00129:-00004:003341.3742:01872
01873:+00015:-00203:+00011:003341.3742:01873
01874:+00055:-00166:+00079:003341.3742:01874
01875:+00052:-00219:+00044:003331.2624:01875
01876:+00075:-00219:+00038:003331.2624:01876
01877:+00087:-00207:+00011:003331.2624:01877
01878:+00067:-00220:-00037:003331.2624:01878
01879:+00066:-00215:-00083:003331.2624:01879
01880:+00062:-00173:-00107:003331.2624:01880
01881:+00152:-00121:+00030:003331.2624:01881
01882:+00132:-00184:-00044:003285.7636:01882
01883:+00269:-00058:+00029:003285.7636:01883
01884:+00189:-00087:+00008:003285.7636:01884
01885:+00279:+00008:+00014:003285.7636:01885
01886:+00258:+00008:+00144:003285.7636:01886
01887:+00270:+00056:+00066:003285.7636:01887
01888:+00214:+00069:+00114:003255.5063:01888
01889:+00180:+00073:+00098:003255.5063:01889
01890:+00099:+00071:+00070:003255.5063:01890
01891:+00043:+00101:+00015:003255.5063:01891
01892:+00026:+00093:+00054:003255.5063:01892
01893:-00032:+00086:+00067:003255.5063:01893
01894:-00110:+00068:+00076:003227.6333:01894
01895:-00078:+00075:+00191:003227.6333:01895
01896:-00130:+00049:+00196:003227.6333:01896
01897:-00107:+00036:+00222:003227.6333:01897
01898:-00107:-00004:+00225:003227.6333:01898
01899:-00100:-00033:+00192:003227.6333:01899
01900:-00101:-00077:+00146:003169.2597:01900
01901:-00065:-00091:+00146:003169.2597:01901
01902:-00034:-00138:+00123:003169.2597:01902
01903:-00037:-00134:+00158:003169.2597:01903
01904:-00021:-00179:+00102:003169.2597:01904
01905:-00019:-00175:+00047:003169.2597:01905
01906:-00040:-00193:-00005:003169.2597:01906
01907:-00028:-00197:+00054:003134.6582:01907
01908:-00025:-00200:+00113:003134.6582:01908
01909:-00002:-00162:+00172:003134.6582:01909
01910:+00026:-00150:+00176:003134.6582:01910
01911:+00026:-00102:+00222:003134.6582:01911
01912:+00041:-00101:+00174:003134.6582:01912
01913:+00023:-00066:+00146:003114.7099:01913
01914:+00035:-00060:+00013:003114.7099:01914
01915:+00007:-00051:+00052:003114.7099:01915
01916:+00002:-00023:-00012:003114.7099:01916
01917:+00007:-00011:-00031:003114.7099:01917
01918:-00012:-00020:+00087:003114.7099:01918
01919:-00025:+00019:+00052:003083.4245:01919
01920:-00058:+00020:+00045:003083.4245:01920
01921:-00071:+00028:-00019:003083.4245:01921
01922:-00089:+00028:-00034:003083.4245:01922
01923:-00067:+00043:-00044:003083.4245:01923
01924:-00102:+00057:-00023:003083.4245:01924
01925:-00106:+00067:-00022:003083.4245:01925
01926:-00116:+00063:-00044:003088.7661:01926
01927:-00079:+00068:-00054:003088.7661:01927
01928:-00088:+00067:-00112:003088.7661:01928
01929:-00053:+00042:-00118:003088.7661:01929
01930:-00051:+00037:-00075:003088.7661:01930
01931:-00056:+00017:-00108:003088.7661:01931
01932:-00042:-00018:-00091:003099.1733:01932
01933:+00010:+00008:-00076:003099.1733:01933
01934:+00008:-00011:-00070:003099.1733:01934
01935:+00001:-00019:-00091:003099.1733:01935
01936:+00016:+00004:-00106:003099.1733:01936
01937:+00045:+00000:-00125:003099.1733:01937
01938:+00044:+00011:-00094:003099.1733:01938
01939:+00048:+00032:-00073:003129.6484:01939
01940:+00070:+00038:-00120:003129.6484:01940
01941:+00074:+00026:-00142:003129.6484:01941
01942:+00078:+00028:-00094:003129.6484:01942
01943:+00066:+00039:-00147:003129.6484:01943
01944:+00066:+00011:-00182:003129.6484:01944
01945:+00062:+00031:-00214:003158.0749:01945
01946:+00068:+00026:-00178:003158.0749:01946
01947:+00034:+00065:-00187:003158.0749:01947
01948:+00033:+00044:-00143:003158.0749:01948
01949:+00005:+00046:-00143:003158.0749:01949
01950:-00042:+00041:-00136:003158.0749:01950
01951:-00090:+00046:-00167:003202.7902:01951
01952:-00076:+00070:-00199:003202.7902:01952
01953:-00096:+00056:-00203:003202.7902:01953
01954:-00132:+00079:-00191:003202.7902:01954
01955:-00125:+00080:-00175:003202.7902:01955
01956:-00125:+00074:-00156:003202.7902:01956
01957:-00145:+00093:-00119:003202.7902:01957
01958:-00146:+00086:-00117:003243.1750:01958
01959:-00113:+00075:-00189:003243.1750:01959
01960:-00108:+00072:-00151:003243.1750:01960
01961:-00094:+00064:-00126:003243.1750:01961
01962:-00079:+00054:-00063:003243.1750:01962
01963:-00069:+00030:-00043:003243.1750:01963
01964:-00045:+00037:-00068:003280.7836:01964
01965:-00067:+00052:-00087:003280.7836:01965
01966:-00046:+00040:-00028:003280.7836:01966
01967:-00030:+00030:-00032:003280.7836:01967
01968:-00033:+00024:+00004:003280.7836:01968
01969:+00010:+00031:+00025:003280.7836:01969
01970:-00009:+00027:-00022:003304.7397:01970
01971:+00010:+00051:-00126:003304.7397:01971
01972:+00009:+00037:-00013:003304.7397:01972
01973:+00007:+00052:+00203:003304.7397:01973
01974:-00029:+00068:+00230:003304.7397:01974
01975:-00015:+00099:+00285:003304.7397:01975
01976:-00017:+00144:+00131:003329.4855:01976
01977:-00022:+00148:+00115:003329.4855:01977
01978:-00029:+00189:+00101:003329.4855:01978
01979:-00040:+00219:+00108:003329.4855:01979
01980:-00020:+00200:+00080:003329.4855:01980
01981:-00054:+00213:+00000:003329.4855:01981
01982:-00050:+00209:-00007:003350.3266:01982
01983:-00067:+00204:+00057:003350.3266:01983
01984:-00074:+00219:+00025:003350.3266:01984
01985:-00050:+00220:-00013:003350.3266:01985
01986:-00009:+00192:+00194:003350.3266:01986
01987:-00039:+00151:+00151:003350.3266:01987
01988:-00049:+00156:+00129:003358.1269:01988
01989:-00077:+00092:+00006:003358.1269:01989
01990:-00098:+00085:+00008:003358.1269:01990
01991:-00113:+00027:-00049:003358.1269:01991
01992:-00130:-00011:+00004:003358.1269:01992
01993:-00145:-00055:-00046:003358.1269:01993
01994:-00118:-00099:+00053:003347.1911:01994
01995:-00068:-00159:+00082:003347.1911:01995
01996:-00068:-00186:+00068:003347.1911:01996
01997:-00031:-00201:-00036:003347.1911:01997
01998:-00055:-00209:-00119:003347.1911:01998
01999:+00004:-00172:-00058:003347.1911:01999
02000:+00120:-00190:+00103:003341.3872:02000
02001:+00048:-00192:-00001:003341.3872:02001
02002:+00106:-00163:+00052:003341.3872:02002
02003:+00132:-00251:+00013:003341.3872:02003
02004:+00053:-00162:+00027:003341.3872:02004
02005:+00056:-00233:+00026:003341.3872:02005
02006:+00131:-00148:-00152:003331.2431:02006
02007:+00116:-00131:-00120:003331.2431:02007
02008:+00228:-00059:-00057:003331.2431:02008
02009:+00245:-00096:+00121:003331.2431:02009
02010:+00259:+00026:+00218:003331.2431:02010
02011:+00233:+00045:+00026:003331.2431:02011
02012:+00228:+00061:-00092:003285.8476:02012
02013:+00199:+00085:+00029:003285.8476:02013
02014:+00164:+00086:+00140:003285.8476:02014
02015:+00058:+00058:+00094:003285.8476:02015
02016:-00001:+00073:+00147:003285.8476:02016
02017:-00005:+00095:+00063:003285.8476:02017
02018:-00061:+00089:+00058:003255.4941:02018
02019:-00135:+00058:+00080:003255.4941:02019
02020:-00147:+00067:+00112:003255.4941:02020
02021:-00083:+00050:+00180:003255.4941:02021
02022:-00068:+00011:+00171:003255.4941:02022
02023:-00092:-00012:+00153:003255.4941:02023
02024:-00067:-00060:+00133:003219.3181:02024
02025:-00053:-00096:+00081:003219.3181:02025
02026:-00089:-00102:+00059:003219.3181:02026
02027:-00074:-00167:+00028:003219.3181:02027
02028:-00062:-00170:+00047:003219.3181:02028
02029:-00017:-00163:+00085:003219.3181:02029
02030:-00028:-00157:+00071:003185.3823:02030
02031:-00025:-00146:+00171:003185.3823:02031
02032:+00010:-00186:+00148:003185.3823:02032
02033:-00029:-00156:+00228:003185.3823:02033
02034:+00019:-00148:+00241:003185.3823:02034
02035:+00003:-00124:+00126:003185.3823:02035
02036:+00026:-00090:+00044:003185.3823:02036
02037:+00039:-00052:+00035:003158.0749:02037
02038:+00027:-00046:+00107:003158.0749:02038
02039:+00041:-00020:+00084:003158.0749:02039
02040:+00019:+00034:-00019:003158.0749:02040
02041:+00005:+00035:-00001:003158.0749:02041
02042:+00008:+00054:+00014:003158.0749:02042
02043:-00041:+00062:-00016:003130.3625:02043
02044:-00034:+00097:+00059:003130.3625:02044
02045:-00056:+00104:+00102:003130.3625:02045
02046:-00090:+00126:-00011:003130.3625:02046
02047:-00105:+00122:-00112:003130.3625:02047
02048:-00121:+00107:-00040:003130.3625:02048
02049:-00127:+00085:-00027:003121.8493:02049
02050:-00159:+00079:-00037:003121.8493:02050
02051:-00146:+00046:+00009:003121.8493:02051
02052:-00132:+00030:+00049:003121.8493:02052
02053:-00149:-00001:+00025:003121.8493:02053
02054:-00088:+00006:-00009:003121.8493:02054
02055:-00071:-00004:-00060:003121.8493:02055
02056:-00005:-00030:-00084:003126.8776:02056
02057:-00009:-00048:-00051:003126.8776:02057
02058:+00086:-00023:-00064:003126.8776:02058
02059:+00109:-00054:-00085:003126.8776:02059
02060:+00126:-00078:-00038:003126.8776:02060
02061:+00128:-00087:-00023:003126.8776:02061
02062:+00111:-00059:-00098:003154.1621:02062
02063:+00098:-00054:-00142:003154.1621:02063
02064:+00105:-00073:-00097:003154.1621:02064
02065:+00021:-00107:-00126:003154.1621:02065
02066:+00018:-00109:-00117:003154.1621:02066
02067:+00008:-00113:-00079:003154.1621:02067
02068:-00007:-00054:-00049:003161.2739:02068
02069:+00013:-00082:-00065:003161.2739:02069
02070:-00011:-00063:-00122:003161.2739:02070
02071:+00007:-00063:-00122:003161.2739:02071
02072:+00013:-00044:-00152:003161.2739:02072
02073:+00028:-00049:-00159:003161.2739:02073
02074:+00022:-00037:-00176:003161.2739:02074
02075:+00005:-00008:-00147:003197.9692:02075
02076:+00015:+00000:-00155:003197.9692:02076
02077:+00016:+00029:-00124:003197.9692:02077
02078:+00019:+00068:-00128:003197.9692:02078
02079:+00007:+00055:-00102:003197.9692:02079
02080:-00001:+00085:-00038:003197.9692:02080
02081:-00037:+00077:-00058:003236.0356:02081
02082:-00047:+00072:-00079:003236.0356:02082
02083:-00082:+00102:-00146:003236.0356:02083
02084:-00130:+00130:-00175:003236.0356:02084
02085:-00135:+00123:-00177:003236.0356:02085
02086:-00135:+00156:-00150:003236.0356:02086
02087:-00126:+00141:-00085:003260.0419:02087
02088:-00133:+00123:-00040:003260.0419:02088
02089:-00111:+00109:-00048:003260.0419:02089
02090:-00123:+00106:-00015:003260.0419:02090
02091:-00109:+00071:+00002:003260.0419:02091
02092:-00062:+00059:+00053:003260.0419:02092
02093:-00047:+00030:+00032:003297.8266:02093
02094:-00055:-00015:+00004:003297.8266:02094
02095:-00058:-00034:-00058:003297.8266:02095
02096:-00030:-00020:-00003:003297.8266:02096
02097:-00057:-00051:+00021:003297.8266:02097
02098:-00076:-00071:+00132:003297.8266:02098
02099:-00041:-00002:+00193:003331.2431:02099
02100:-00087:-00026:+00166:003331.2431:02100
02101:-00064:+00037:+00089:003331.2431:02101
02102:-00051:+00019:+00070:003331.2431:02102
02103:-00034:+00100:+00011:003331.2431:02103
02104:-00040:+00071:-00004:003331.2431:02104
02105:-00024:+00149:+00151:003329.4064:02105
02106:-00002:+00091:+00176:003329.4064:02106
02107:-00010:+00175:+00097:003329.4064:02107
02108:+00019:+00160:+00010:003329.4064:02108
02109:+00028:+00193:+00017:003329.4064:02109
02110:-00013:+00150:-00046:003329.4064:02110
02111:-00010:+00191:-00035:003332.5478:02111
02112:+00008:+00154:-00037:003332.5478:02112
02113:+00016:+00189:-00055:003332.5478:02113
02114:+00011:+00148:+00031:003332.5478:02114
02115:-00002:+00135:+00062:003332.5478:02115
02116:-00068:+00097:+00028:003332.5478:02116
02117:-00068:+00086:+00014:003322.3459:02117
02118:-00099:+00053:+00067:003322.3459:02118
02119:-00124:+00005:+00040:003322.3459:02119
02120:-00160:-00009:+00039:003322.3459:02120
02121:-00178:-00054:-00007:003322.3459:02121
02122:-00193:-00097:-00024:003322.3459:02122
02123:-00143:-00102:-00038:003294.3979:02123
02124:-00137:-00143:-00003:003294.3979:02124
02125:-00147:-00144:+00086:003294.3979:02125
02126:-00094:-00166:+00028:003294.3979:02126
02127:-00083:-00177:+00054:003294.3979:02127
02128:-00021:-00175:+00001:003294.3979:02128
02129:+00016:-00184:+00047:003263.9409:02129
02130:+00065:-00150:+00107:003263.9409:02130
02131:+00061:-00135:+00102:003263.9409:02131
02132:+00068:-00118:-00056:003263.9409:02132
02133:+00118:-00065:+00092:003263.9409:02133
02134:+00148:-00112:+00024:003263.9409:02134
02135:+00243:+00002:+00027:003263.9409:02135
02136:+00168:-00067:+00027:003244.5200:02136
02137:+00217:+00033:+00050:003244.5200:02137
02138:+00171:-00021:+00188:003244.5200:02138
02139:+00165:+00029:+00095:003244.5200:02139
02140:+00096:+00052:+00132:003244.5200:02140
02141:+00080:+00050:+00087:003244.5200:02141
02142:+00026:+00045:+00096:003193.4904:02142
02143:-00038:+00054:+00130:003193.4904:02143
02144:-00037:+00066:+00062:003193.4904:02144
02145:-00079:+00028:+00113:003193.4904:02145
02146:-00087:+00033:+00099:003193.4904:02146
02147:-00088:-00011:+00116:003193.4904:02147
02148:-00079:-00013:+00108:003165.9528:02148
02149:-00099:-00067:+00091:003165.9528:02149
02150:-00087:-00112:+00072:003165.9528:02150
02151:-00064:-00108:+00095:003165.9528:02151
02152:-00063:-00168:+00056:003165.9528:02152
02153:-00078:-00171:+00073:003165.9528:02153
02154:-00058:-00151:+00076:003165.9528:02154
02155:-00039:-00134:+00242:003122.6452:02155
02156:+00003:-00165:+00147:003122.6452:02156
02157:-00030:-00124:+00002:003122.6452:02157
02158:+00008:-00113:+00003:003122.6452:02158
02159:+00079:-00103:+00089:003122.6452:02159
02160:+00070:-00075:+00088:003122.6452:02160
02161:+00076:-00072:+00015:003091.1406:02161
02162:+00102:-00045:+00040:003091.1406:02162
02163:+00090:-00024:+00029:003091.1406:02163
02164:+00076:-00027:+00025:003091.1406:02164
02165:+00041:+00023:+00083:003091.1406:02165
02166:+00029:+00018:+00131:003091.1406:02166
02167:-00005:+00037:-00016:003091.1406:02167
02168:-00021:+00040:-00062:003066.3896:02168
02169:-00086:+00030:-00046:003066.3896:02169
02170:-00082:+00060:-00078:003066.3896:02170
02171:-00104:+00079:-00015:003066.3896:02171
02172:-00081:+00073:+00054:003066.3896:02172
02173:-00117:+00071:+00055:003066.3896:02173
02174:-00110:+00093:-00016:003061.2333:02174
02175:-00117:+00079:+00045:003061.2333:02175
02176:-00116:+00063:+00037:003061.2333:02176
02177:-00116:+00052:+00023:003061.2333:02177
02178:-00079:+00035:-00001:003061.2333:02178
02179:-00090:+00008:-00001:003061.2333:02179
02180:-00104:-00021:-00015:003061.2333:02180
02181:-00076:-00015:-00067:003083.5097:02181
02182:-00061:-00019:-00089:003083.5097:02182
02183:-00035:-00018:-00088:003083.5097:02183
02184:-00026:-00019:-00074:003083.5097:02184
02185:+00030:-00004:-00067:003083.5097:02185
02186:+00054:+00020:-00067:003083.5097:02186
02187:+00078:+00037:-00040:003119.2902:02187
02188:+00101:+00049:-00021:003119.2902:02188
02189:+00105:+00034:-00023:003119.2902:02189
02190:+00101:+00038:-00089:003119.2902:02190
02191:+00066:+00029:-00093:003119.2902:02191
02192:+00041:+00014:-00082:003119.2902:02192
02193:+00024:+00017:-00100:003138.3068:02193
02194:+00004:+00030:-00088:003138.3068:02194
02195:+00025:+00035:-00115:003138.3068:02195
02196:-00018:+00024:-00101:003138.3068:02196
02197:-00027:+00021:-00140:003138.3068:02197
02198:-00022:+00022:-00147:003138.3068:02198
02199:-00038:-00006:-00129:003138.3068:02199
02200:-00073:+00021:-00153:003185.4611:02200
02201:-00051:+00011:-00098:003185.4611:02201
02202:-00062:+00032:-00157:003185.4611:02202
02203:-00087:+00049:-00127:003185.4611:02203
02204:-00076:+00050:-00141:003185.4611:02204
02205:-00118:+00047:-00150:003185.4611:02205
02206:-00111:+00080:-00136:003222.4255:02206
02207:-00111:+00076:-00086:003222.4255:02207
02208:-00107:+00091:-00141:003222.4255:02208
02209:-00103:+00128:-00169:003222.4255:02209
02210:-00060:+00127:-00170:003222.4255:02210
02211:-00003:+00135:-00227:003222.4255:02211
02212:+00010:+00141:-00231:003261.5651:02212
02213:+00056:+00158:-00151:003261.5651:02213
02214:+00021:+00126:-00070:003261.5651:02214
02215:+00035:+00104:-00021:003261.5651:02215
02216:+00070:+00070:+00053:003261.5651:02216
02217:+00057:+00066:+00018:003261.5651:02217
02218:-00014:+00032:+00069:003294.4626:02218
02219:-00030:-00037:+00086:003294.4626:02219
02220:-00070:-00023:-00090:003294.4626:02220
02221:-00047:-00051:-00176:003294.4626:02221
02222:-00070:-00012:-00176:003294.4626:02222
02223:-00071:-00046:-00089:003294.4626:02223
02224:-00084:-00049:-00013:003323.9116:02224
02225:-00061:-00012:+00187:003323.9116:02225
02226:-00033:-00016:+00212:003323.9116:02226
02227:-00044:+00011:+00138:003323.9116:02227
02228:-00023:+00054:+00117:003323.9116:02228
02229:-00007:+00116:+00137:003323.9116:02229
02230:+00002:+00139:+00219:003340.2275:02230
02231:-00009:+00164:+00180:003340.2275:02231
02232:-00022:+00216:+00098:003340.2275:02232
02233:-00053:+00234:+00008:003340.2275:02233
02234:-00059:+00224:-00052:003340.2275:02234
02235:-00046:+00254:-00052:003340.2275:02235
02236:-00075:+00238:-00048:003356.3732:02236
02237:-00067:+00210:+00001:003356.3732:02237
02238:-00073:+00196:+00017:003356.3732:02238
02239:-00088:+00205:+00191:003356.3732:02239
02240:-00089:+00163:+00202:003356.3732:02240
02241:-00082:+00159:+00071:003356.3732:02241
02242:-00087:+00119:-00046:003359.2138:02242
02243:-00116:+00074:-00113:003359.2138:02243
02244:-00110:+00035:-00053:003359.2138:02244
02245:-00096:+00002:+00003:003359.2138:02245
02246:-00064:-00042:+00058:003359.2138:02246
02247:-00049:-00078:+00091:003359.2138:02247
02248:-00049:-00116:+00080:003358.2011:02248
02249:-00031:-00160:+00009:003358.2011:02249
02250:-00028:-00185:-00020:003358.2011:02250
02251:-00024:-00217:-00026:003358.2011:02251
02252:-00024:-00220:-00091:003358.2011:02252
02253:+00005:-00193:-00026:003358.2011:02253
02254:-00017:-00178:+00082:003338.4714:02254
02255:+00039:-00194:+00169:003338.4714:02255
02256:+00007:-00190:+00113:003338.4714:02256
02257:+00151:-00116:+00133:003338.4714:02257
02258:+00043:-00200:+00001:003338.4714:02258
02259:+00118:-00094:-00109:003338.4714:02259
02260:+00147:-00122:-00059:003306.7019:02260
02261:+00162:-00052:-00070:003306.7019:02261
02262:+00184:-00051:-00006:003306.7019:02262
02263:+00210:+00038:+00053:003306.7019:02263
02264:+00213:+00031:+00138:003306.7019:02264
02265:+00194:+00061:+00101:003306.7019:02265
02266:+00160:+00085:+00060:003296.1074:02266
02267:+00139:+00093:+00163:003296.1074:02267
02268:+00091:+00084:+00152:003296.1074:02268
02269:+00060:+00071:+00172:003296.1074:02269
02270:+00007:+00079:+00112:003296.1074:02270
02271:-00007:+00061:+00148:003296.1074:02271
02272:-00086:+00054:+00110:003234.8383:02272
02273:-00091:+00051:+00145:003234.8383:02273
02274:-00114:+00005:+00119:003234.8383:02274
02275:-00076:+00005:+00045:003234.8383:02275
02276:-00075:-00055:+00085:003234.8383:02276
02277:-00040:-00069:+00101:003234.8383:02277
02278:-00044:-00118:+00107:003214.2702:02278
02279:-00001:-00171:+00082:003214.2702:02279
02280:-00029:-00180:+00126:003214.2702:02280
02281:+00028:-00202:+00137:003214.2702:02281
02282:+00039:-00212:+00127:003214.2702:02282
02283:+00017:-00221:+00103:003214.2702:02283
02284:+00021:-00234:+00110:003214.2702:02284
02285:+00016:-00225:+00102:003170.2507:02285
02286:-00014:-00230:+00067:003170.2507:02286
02287:-00002:-00219:+00167:003170.2507:02287
02288:+00013:-00180:+00113:003170.2507:02288
02289:-00016:-00156:+00048:003170.2507:02289
02290:-00007:-00104:+00031:003170.2507:02290
02291:+00000:-00069:+00085:003114.1760:02291
02292:+00006:-00031:-00039:003114.1760:02292
02293:+00003:+00003:-00077:003114.1760:02293
02294:+00015:+00069:-00030:003114.1760:02294
02295:-00004:+00099:+00026:003114.1760:02295
02296:-00006:+00127:+00028:003114.1760:02296
02297:-00007:+00157:+00049:003114.1760:02297
02298:-00031:+00148:+00087:003096.3806:02298
02299:-00049:+00172:+00044:003096.3806:02299
02300:-00080:+00163:+00022:003096.3806:02300
02301:-00097:+00149:-00074:003096.3806:02301
02302:-00138:+00133:-00030:003096.3806:02302
02303:-00129:+00104:-00040:003096.3806:02303
02304:-00135:+00112:-00130:003076.3176:02304
02305:-00109:+00085:-00168:003076.3176:02305
02306:-00099:+00041:-00066:003076.3176:02306
02307:-00081:+00024:-00038:003076.3176:02307
02308:-00073:+00001:-00060:003076.3176:02308
02309:-00037:-00051:-00102:003076.3176:02309
02310:-00034:-00054:-00069:003076.3176:02310
02311:-00027:-00082:-00068:003083.4074:02311
02312:-00004:-00080:+00006:003083.4074:02312
02313:+00026:-00076:+00012:003083.4074:02313
02314:-00010:-00094:-00035:003083.4074:02314
02315:+00029:-00043:-00081:003083.4074:02315
02316:+00035:-00078:-00042:003083.4074:02316
02317:+00073:-00050:-00114:003104.0100:02317
02318:+00068:-00075:-00139:003104.0100:02318
02319:+00118:-00037:-00155:003104.0100:02319
02320:+00101:-00040:-00137:003104.0100:02320
02321:+00154:-00031:-00114:003104.0100:02321
02322:+00137:-00019:-00127:003104.0100:02322
02323:+00154:-00001:-00136:003146.2263:02323
02324:+00125:+00005:-00108:003146.2263:02324
02325:+00099:+00017:-00097:003146.2263:02325
02326:+00067:-00001:-00089:003146.2263:02326
02327:+00041:+00023:-00073:003146.2263:02327
02328:+00019:+00010:-00125:003146.2263:02328
02329:-00040:+00011:-00130:003146.2263:02329
02330:-00100:-00002:-00168:003177.3818:02330
02331:-00097:+00022:-00182:003177.3818:02331
02332:-00121:+00033:-00157:003177.3818:02332
02333:-00167:+00051:-00141:003177.3818:02333
02334:-00177:+00043:-00100:003177.3818:02334
02335:-00177:+00076:-00086:003177.3818:02335
02336:-00193:+00091:-00141:003214.2460:02336
02337:-00180:+00106:-00143:003214.2460:02337
02338:-00163:+00144:-00162:003214.2460:02338
02339:-00126:+00139:-00180:003214.2460:02339
02340:-00093:+00148:-00167:003214.2460:02340
02341:-00088:+00149:-00079:003214.2460:02341
02342:-00086:+00139:-00066:003253.0744:02342
02343:-00046:+00159:-00045:003253.0744:02343
02344:-00041:+00106:+00002:003253.0744:02344
02345:-00054:+00096:-00011:003253.0744:02345
02346:-00074:+00059:-00035:003253.0744:02346
02347:-00060:+00016:+00025:003253.0744:02347
02348:-00050:-00007:+00015:003285.8154:02348
02349:-00069:-00032:-00087:003285.8154:02349
02350:-00033:-00023:-00152:003285.8154:02350
02351:-00058:-00046:-00108:003285.8154:02351
02352:-00057:-00055:+00047:003285.8154:02352
02353:-00037:-00048:+00139:003285.8154:02353
02354:-00013:-00022:+00250:003306.4763:02354
02355:-00001:+00014:+00286:003306.4763:02355
02356:+00011:+00046:+00266:003306.4763:02356
02357:+00017:+00125:+00062:003306.4763:02357
02358:+00026:+00138:+00035:003306.4763:02358
02359:+00019:+00184:+00029:003306.4763:02359
02360:+00031:+00214:+00000:003349.0996:02360
02361:+00055:+00225:-00044:003349.0996:02361
02362:+00077:+00278:+00012:003349.0996:02362
02363:+00034:+00245:+00017:003349.0996:02363
02364:+00045:+00258:+00054:003349.0996:02364
02365:+00054:+00259:+00133:003349.0996:02365
02366:+00055:+00268:+00111:003329.2216:02366
02367:+00008:+00226:+00070:003329.2216:02367
02368:-00006:+00234:-00076:003329.2216:02368
02369:-00054:+00200:-00101:003329.2216:02369
02370:-00078:+00150:-00043:003329.2216:02370
02371:-00109:+00088:-00050:003329.2216:02371
02372:-00107:+00076:-00006:003341.3808:02372
02373:-00147:-00001:-00029:003341.3808:02373
02374:-00154:-00080:+00059:003341.3808:02374
02375:-00152:-00113:+00133:003341.3808:02375
02376:-00153:-00169:+00028:003341.3808:02376
02377:-00176:-00182:-00092:003341.3808:02377
02378:-00145:-00238:-00088:003331.1364:02378
02379:-00106:-00219:-00131:003331.1364:02379
02380:-00131:-00231:-00098:003331.1364:02380
02381:+00003:-00262:+00147:003331.1364:02381
02382:-00031:-00311:+00032:003331.1364:02382
02383:+00102:-00234:+00123:003331.1364:02383
02384:+00012:-00328:+00098:003311.7441:02384
02385:+00072:-00248:+00009:003311.7441:02385
02386:+00117:-00273:+00013:003311.7441:02386
02387:+00215:-00198:-00145:003311.7441:02387
02388:+00201:-00208:+00124:003311.7441:02388
02389:+00309:-00104:+00171:003311.7441:02389
02390:+00245:-00081:+00064:003289.2163:02390
02391:+00265:-00037:+00115:003289.2163:02391
02392:+00266:+00001:-00039:003289.2163:02392
02393:+00204:+00046:+00016:003289.2163:02393
02394:+00203:+00081:+00191:003289.2163:02394
02395:+00098:+00086:+00212:003289.2163:02395
02396:+00043:+00114:+00036:003269.8891:02396
02397:+00047:+00102:+00027:003269.8891:02397
02398:-00019:+00119:+00142:003269.8891:02398
02399:-00054:+00131:+00196:003269.8891:02399
02400:-00053:+00091:+00265:003269.8891:02400
02401:-00063:+00086:+00256:003269.8891:02401
02402:-00068:+00054:+00179:003269.8891:02402
02403:-00135:+00010:+00111:003226.3203:02403
02404:-00127:-00052:+00170:003226.3203:02404
02405:-00145:-00093:+00156:003226.3203:02405
02406:-00121:-00085:+00043:003226.3203:02406
02407:-00094:-00104:-00046:003226.3203:02407
02408:-00063:-00142:+00008:003226.3203:02408
02409:-00034:-00152:+00107:003197.8488:02409
02410:-00053:-00170:+00144:003197.8488:02410
02411:-00031:-00161:+00084:003197.8488:02411
02412:-00039:-00172:+00117:003197.8488:02412
02413:-00008:-00162:+00159:003197.8488:02413
02414:+00001:-00171:+00202:003197.8488:02414
02415:+00030:-00168:+00148:003162.0903:02415
02416:+00043:-00108:+00155:003162.0903:02416
02417:+00038:-00110:+00164:003162.0903:02417
02418:+00022:-00068:+00107:003162.0903:02418
02419:+00045:-00049:-00029:003162.0903:02419
02420:+00046:-00022:-00010:003162.0903:02420
02421:+00030:-00020:-00091:003162.0903:02421
02422:+00025:+00024:+00057:003114.0141:02422
02423:+00070:+00052:-00002:003114.0141:02423
02424:-00028:+00077:-00041:003114.0141:02424
02425:+00010:+00075:-00005:003114.0141:02425
02426:-00020:+00086:-00028:003114.0141:02426
02427:-00103:+00103:-00114:003114.0141:02427
02428:-00146:+00106:-00040:003096.1713:02428
02429:-00139:+00112:-00011:003096.1713:02429
02430:-00194:+00094:-00007:003096.1713:02430
02431:-00195:+00060:-00050:003096.1713:02431
02432:-00194:+00069:+00050:003096.1713:02432
02433:-00169:+00032:+00010:003096.1713:02433
02434:-00171:+00023:-00104:003096.1713:02434
02435:-00098:+00000:-00095:003083.7617:02435
02436:-00050:-00036:-00089:003083.7617:02436
02437:-00044:-00030:-00047:003083.7617:02437
02438:+00034:-00038:+00002:003083.7617:02438
02439:+00054:-00054:-00048:003083.7617:02439
02440:+00096:-00053:-00084:003083.7617:02440
02441:+00118:-00072:-00072:003090.9072:02441
02442:+00120:-00054:-00178:003090.9072:02442
02443:+00125:-00060:-00132:003090.9072:02443
02444:+00152:-00051:-00126:003090.9072:02444
02445:+00106:-00053:-00076:003090.9072:02445
02446:+00095:-00047:-00071:003090.9072:02446
02447:+00076:-00049:-00075:003111.4140:02447
02448:+00091:-00034:-00126:003111.4140:02448
02449:+00019:-00028:-00113:003111.4140:02449
02450:+00042:-00030:-00099:003111.4140:02450
02451:+00005:-00031:-00111:003111.4140:02451
02452:+00007:+00005:-00095:003111.4140:02452
02453:-00008:+00002:-00070:003111.4140:02453
02454:+00013:+00009:-00070:003154.0668:02454
02455:+00006:+00008:-00125:003154.0668:02455
02456:+00010:+00008:-00119:003154.0668:02456
02457:-00007:-00005:-00162:003154.0668:02457
02458:-00040:-00003:-00160:003154.0668:02458
02459:-00060:+00008:-00171:003154.0668:02459
02460:-00071:+00036:-00104:003169.1398:02460
02461:-00065:+00027:-00126:003169.1398:02461
02462:-00063:+00051:-00129:003169.1398:02462
02463:-00084:+00079:-00129:003169.1398:02463
02464:-00076:+00083:-00136:003169.1398:02464
02465:-00103:+00077:-00161:003169.1398:02465
02466:-00117:+00082:-00133:003222.2414:02466
02467:-00091:+00098:-00102:003222.2414:02467
02468:-00106:+00096:-00123:003222.2414:02468
02469:-00115:+00100:-00120:003222.2414:02469
02470:-00094:+00089:-00085:003222.2414:02470
02471:-00121:+00077:-00008:003222.2414:02471
02472:-00133:+00085:-00058:003261.3610:02472
02473:-00133:+00071:-00033:003261.3610:02473
02474:-00078:+00063:+00031:003261.3610:02474
02475:-00104:+00036:+00048:003261.3610:02475
02476:-00067:+00013:-00030:003261.3610:02476
02477:-00073:+00000:+00011:003261.3610:02477
02478:-00015:+00031:+00054:003277.0405:02478
02479:-00055:-00006:-00164:003277.0405:02479
02480:-00026:+00032:+00170:003277.0405:02480
02481:+00083:+00093:+00270:003277.0405:02481
02482:+00030:+00147:+00190:003277.0405:02482
02483:+00042:+00162:+00079:003277.0405:02483
02484:+00048:+00166:+00033:003277.0405:02484
02485:+00046:+00214:+00030:003315.1389:02485
02486:+00039:+00242:+00058:003315.1389:02486
02487:+00036:+00229:+00256:003315.1389:02487
02488:+00056:+00242:+00124:003315.1389:02488
02489:+00032:+00250:+00099:003315.1389:02489
02490:+00021:+00261:+00002:003315.1389:02490
02491:+00031:+00270:-00003:003322.3125:02491
02492:-00020:+00253:+00037:003322.3125:02492
02493:-00065:+00219:+00084:003322.3125:02493
02494:-00084:+00193:+00060:003322.3125:02494
02495:-00129:+00192:+00034:003322.3125:02495
02496:-00155:+00107:+00026:003322.3125:02496
02497:-00206:+00086:+00019:003311.7507:02497
02498:-00187:+00047:-00118:003311.7507:02498
02499:-00157:+00039:-00042:003311.7507:02499
02500:-00176:-00046:+00006:003311.7507:02500
02501:-00196:-00103:+00038:003311.7507:02501
02502:-00158:-00140:+00093:003311.7507:02502
02503:-00133:-00190:+00077:003306.4956:02503
02504:-00109:-00230:-00025:003306.4956:02504
02505:-00105:-00248:-00106:003306.4956:02505
02506:-00086:-00264:-00106:003306.4956:02506
02507:-00046:-00259:-00016:003306.4956:02507
02508:-00045:-00276:+00002:003306.4956:02508
02509:+00046:-00258:-00033:003304.7463:02509
02510:+00067:-00242:+00022:003304.7463:02510
02511:+00154:-00176:+00041:003304.7463:02511
02512:+00182:-00188:+00225:003304.7463:02512
02513:+00241:-00135:+00116:003304.7463:02513
02514:+00287:-00100:+00142:003304.7463:02514
02515:+00328:-00090:-00084:003268.6176:02515
02516:+00206:-00060:-00157:003268.6176:02516
02517:+00226:-00049:-00138:003268.6176:02517
02518:+00235:+00021:+00023:003268.6176:02518
02519:+00218:+00040:+00049:003268.6176:02519
02520:+00205:+00119:+00092:003268.6176:02520
02521:+00170:+00087:+00140:003255.4750:02521
02522:+00102:+00141:+00121:003255.4750:02522
02523:+00019:+00118:+00035:003255.4750:02523
02524:+00032:+00156:+00068:003255.4750:02524
02525:+00019:+00127:+00090:003255.4750:02525
02526:-00042:+00107:+00207:003255.4750:02526
02527:-00051:+00091:+00267:003219.3364:02527
02528:-00063:+00051:+00197:003219.3364:02528
02529:-00073:+00065:+00089:003219.3364:02529
02530:-00111:-00011:+00093:003219.3364:02530
02531:-00136:-00063:+00048:003219.3364:02531
02532:-00150:-00076:+00113:003219.3364:02532
02533:-00083:-00099:-00062:003193.4904:02533
02534:-00118:-00117:-00061:003193.4904:02534
02535:-00034:-00136:+00112:003193.4904:02535
02536:-00045:-00200:+00218:003193.4904:02536
02537:-00052:-00176:+00170:003193.4904:02537
02538:+00003:-00202:+00127:003193.4904:02538
02539:+00006:-00204:+00195:003193.4904:02539
02540:+00027:-00194:+00100:003165.9941:02540
02541:+00004:-00176:+00161:003165.9941:02541
02542:+00055:-00183:+00100:003165.9941:02542
02543:+00050:-00155:+00082:003165.9941:02543
02544:+00080:-00121:+00061:003165.9941:02544
02545:+00083:-00054:+00093:003165.9941:02545
02546:+00091:-00082:+00053:003146.1374:02546
02547:+00106:-00011:+00095:003146.1374:02547
02548:+00107:-00007:+00006:003146.1374:02548
02549:+00038:+00037:-00015:003146.1374:02549
02550:+00027:+00029:-00044:003146.1374:02550
02551:+00012:+00056:+00039:003146.1374:02551
02552:-00059:+00073:-00005:003146.1374:02552
02553:-00086:+00119:-00005:003121.8554:02553
02554:-00080:+00117:-00074:003121.8554:02554
02555:-00136:+00121:+00106:003121.8554:02555
02556:-00108:+00142:+00062:003121.8554:02556
02557:-00182:+00089:+00001:003121.8554:02557
02558:-00164:+00096:-00125:003121.8554:02558
02559:-00182:+00068:-00108:003126.9006:02559
02560:-00181:+00067:-00038:003126.9006:02560
02561:-00151:+00040:+00019:003126.9006:02561
02562:-00128:+00051:-00027:003126.9006:02562
02563:-00066:+00044:-00023:003126.9006:02563
02564:-00059:+00026:-00084:003126.9006:02564
02565:-00007:+00022:-00088:003138.2893:02565
02566:+00050:-00021:-00114:003138.2893:02566
02567:+00089:-00027:-00139:003138.2893:02567
02568:+00069:-00051:-00174:003138.2893:02568
02569:+00102:-00051:-00126:003138.2893:02569
02570:+00115:-00047:-00068:003138.2893:02570
02571:+00082:-00035:-00110:003138.2893:02571
02572:+00071:-00009:-00178:003145.3701:02572
02573:+00085:-00031:-00159:003145.3701:02573
02574:+00108:-00028:-00172:003145.3701:02574
02575:+00054:-00030:-00132:003145.3701:02575
02576:+00035:-00032:-00121:003145.3701:02576
02577:+00060:-00011:-00061:003145.3701:02577
02578:+00036:-00032:-00037:003189.9016:02578
02579:+00004:+00000:-00082:003189.9016:02579
02580:+00001:+00006:-00118:003189.9016:02580
02581:+00031:+00018:-00196:003189.9016:02581
02582:+00018:+00000:-00134:003189.9016:02582
02583:+00031:+00033:-00154:003189.9016:02583
02584:-00021:+00020:-00119:003227.7270:02584
02585:-00011:+00066:-00135:003227.7270:02585
02586:-00028:+00070:-00121:003227.7270:02586
02587:-00042:+00127:-00142:003227.7270:02587
02588:-00068:+00118:-00159:003227.7270:02588
02589:-00036:+00120:-00170:003227.7270:02589
02590:-00073:+00108:-00132:003251.7065:02590
02591:-00065:+00129:-00060:003251.7065:02591
02592:-00053:+00093:+00033:003251.7065:02592
02593:-00065:+00055:+00043:003251.7065:02593
02594:-00092:+00041:-00030:003251.7065:02594
02595:-00080:+00010:+00036:003251.7065:02595
02596:-00105:-00013:+00007:003289.5988:02596
02597:-00097:-00042:-00060:003289.5988:02597
02598:-00092:-00067:-00120:003289.5988:02598
02599:-00077:-00068:-00141:003289.5988:02599
02600:-00048:-00088:-00152:003289.5988:02600
02601:-00044:-00096:+00015:003289.5988:02601
02602:-00025:-00074:+00288:003322.4321:02602
02603:-00022:-00064:+00207:003322.4321:02603
02604:-00058:-00045:+00075:003322.4321:02604
02605:-00010:-00020:+00158:003322.4321:02605
02606:-00024:+00030:+00111:003322.4321:02606
02607:-00002:+00099:+00095:003322.4321:02607
02608:+00003:+00114:+00156:003329.5256:02608
02609:+00010:+00139:+00153:003329.5256:02609
02610:-00009:+00186:-00013:003329.5256:02610
02611:+00008:+00194:-00034:003329.5256:02611
02612:+00011:+00193:-00028:003329.5256:02612
02613:+00028:+00198:-00018:003329.5256:02613
02614:+00033:+00199:+00059:003341.4333:02614
02615:+00035:+00218:+00206:003341.4333:02615
02616:+00028:+00201:+00151:003341.4333:02616
02617:-00039:+00197:+00096:003341.4333:02617
02618:-00067:+00190:+00071:003341.4333:02618
02619:-00108:+00165:+00036:003341.4333:02619
02620:-00148:+00117:-00008:003358.2690:02620
02621:-00161:+00107:-00035:003358.2690:02621
02622:-00191:+00073:-00081:003358.2690:02622
02623:-00199:+00063:-00062:003358.2690:02623
02624:-00184:+00025:-00034:003358.2690:02624
02625:-00153:+00021:+00039:003358.2690:02625
02626:-00123:-00035:+00013:003329.4660:02626
02627:-00136:-00024:+00027:003329.4660:02627
02628:-00101:-00081:+00016:003329.4660:02628
02629:-00091:-00074:+00059:003329.4660:02629
02630:-00048:-00098:+00106:003329.4660:02630
02631:-00050:-00109:+00040:003329.4660:02631
02632:-00032:-00124:-00065:003332.6071:02632
02633:-00010:-00098:-00032:003332.6071:02633
02634:+00021:-00084:-00073:003332.6071:02634
02635:+00017:-00122:+00037:003332.6071:02635
02636:+00068:-00097:+00082:003332.6071:02636
02637:+00134:-00091:+00075:003332.6071:02637
02638:+00141:-00060:-00017:003304.7463:02638
02639:+00189:-00034:-00118:003304.7463:02639
02640:+00207:-00029:+00009:003304.7463:02640
02641:+00255:+00008:+00152:003304.7463:02641
02642:+00176:-00039:+00155:003304.7463:02642
02643:+00251:+00042:+00011:003304.7463:02643
02644:+00123:-00030:+00070:003277.2324:02644
02645:+00091:+00028:-00067:003277.2324:02645
02646:+00039:-00018:-00017:003277.2324:02646
02647:+00031:+00014:+00017:003277.2324:02647
02648:-00012:+00038:+00133:003277.2324:02648
02649:-00025:+00034:+00032:003277.2324:02649
02650:-00017:+00018:+00077:003277.2324:02650
02651:-00055:-00013:+00203:003238.9152:02651
02652:-00001:-00060:+00160:003238.9152:02652
02653:-00019:-00056:+00100:003238.9152:02653
02654:-00038:-00065:+00103:003238.9152:02654
02655:-00025:-00121:+00101:003238.9152:02655
02656:-00061:-00159:+00069:003238.9152:02656
02657:-00049:-00170:+00052:003202.8022:02657
02658:-00085:-00202:+00077:003202.8022:02658
02659:-00075:-00225:+00107:003202.8022:02659
02660:-00092:-00252:+00138:003202.8022:02660
02661:-00095:-00223:+00082:003202.8022:02661
02662:-00093:-00226:+00086:003202.8022:02662
02663:-00045:-00220:+00126:003153.3408:02663
02664:-00016:-00182:+00127:003153.3408:02664
02665:-00001:-00160:+00127:003153.3408:02665
02666:+00013:-00151:+00106:003153.3408:02666
02667:+00014:-00124:+00124:003153.3408:02667
02668:+00039:-00098:+00119:003153.3408:02668
02669:+00055:-00038:+00091:003153.3408:02669
02670:+00053:-00043:+00123:003103.9189:02670
02671:+00075:-00017:+00074:003103.9189:02671
02672:+00050:+00027:+00034:003103.9189:02672
02673:+00063:+00042:+00020:003103.9189:02673
02674:+00023:+00093:-00003:003103.9189:02674
02675:-00009:+00087:+00011:003103.9189:02675
02676:-00001:+00103:+00050:003083.9558:02676
02677:-00055:+00122:-00004:003083.9558:02677
02678:-00063:+00143:+00024:003083.9558:02678
02679:-00115:+00135:+00035:003083.9558:02679
02680:-00140:+00132:-00030:003083.9558:02680
02681:-00163:+00133:-00022:003083.9558:02681
02682:-00177:+00128:+00014:003083.9558:02682
02683:-00196:+00090:+00036:003060.8183:02683
02684:-00198:+00077:+00056:003060.8183:02684
02685:-00168:+00056:+00010:003060.8183:02685
02686:-00173:+00053:-00076:003060.8183:02686
02687:-00176:+00016:-00151:003060.8183:02687
02688:-00147:-00001:-00170:003060.8183:02688
02689:-00111:-00025:-00084:003081.2788:02689
02690:-00079:-00063:-00056:003081.2788:02690
02691:-00048:-00073:-00097:003081.2788:02691
02692:-00017:-00098:-00117:003081.2788:02692
02693:+00025:-00102:-00147:003081.2788:02693
02694:+00035:-00095:-00192:003081.2788:02694
02695:+00054:-00086:-00178:003081.2788:02695
02696:+00132:-00076:-00146:003099.2365:02696
02697:+00135:-00060:-00097:003099.2365:02697
02698:+00147:-00055:-00112:003099.2365:02698
02699:+00116:-00046:-00022:003099.2365:02699
02700:+00129:-00031:-00073:003099.2365:02700
02701:+00103:-00019:-00093:003099.2365:02701
02702:+00051:-00006:-00135:003129.6718:02702
02703:+00043:+00010:-00131:003129.6718:02703
02704:+00017:+00080:-00200:003129.6718:02704
02705:+00024:+00112:-00182:003129.6718:02705
02706:+00009:+00106:-00136:003129.6718:02706
02707:+00009:+00150:-00067:003129.6718:02707
02708:-00003:+00167:-00103:003173.8879:02708
02709:-00035:+00182:-00096:003173.8879:02709
02710:-00068:+00186:-00089:003173.8879:02710
02711:-00064:+00199:-00138:003173.8879:02711
02712:-00075:+00183:-00170:003173.8879:02712
02713:-00100:+00194:-00169:003173.8879:02713
02714:-00080:+00180:-00191:003173.8879:02714
02715:-00095:+00193:-00235:003211.0449:02715
02716:-00106:+00177:-00173:003211.0449:02716
02717:-00080:+00148:-00140:003211.0449:02717
02718:-00067:+00131:-00183:003211.0449:02718
02719:-00047:+00118:-00078:003211.0449:02719
02720:-00026:+00085:+00011:003211.0449:02720
02721:-00044:-00004:+00075:003243.2253:02721
02722:-00029:-00035:+00083:003243.2253:02722
02723:-00042:-00057:+00114:003243.2253:02723
02724:-00030:-00140:+00064:003243.2253:02724
02725:-00059:-00170:+00051:003243.2253:02725
02726:-00057:-00189:-00051:003243.2253:02726
02727:-00071:-00194:-00215:003289.3376:02727
02728:-00090:-00176:-00178:003289.3376:02728
02729:-00057:-00191:-00027:003289.3376:02729
02730:-00055:-00179:+00170:003289.3376:02730
02731:-00021:-00160:+00225:003289.3376:02731
02732:-00042:-00102:+00239:003289.3376:02732
02733:-00002:-00069:+00156:003313.5754:02733
02734:+00004:-00006:+00061:003313.5754:02734
02735:+00037:+00073:+00261:003313.5754:02735
02736:+00090:+00127:+00338:003313.5754:02736
02737:+00052:+00187:+00235:003313.5754:02737
02738:+00086:+00207:+00064:003313.5754:02738
02739:+00054:+00233:-00029:003329.4526:02739
02740:-00038:+00262:-00154:003329.4526:02740
02741:-00054:+00285:-00140:003329.4526:02741
02742:-00068:+00306:+00037:003329.4526:02742
02743:-00073:+00329:-00061:003329.4526:02743
02744:-00091:+00320:+00185:003329.4526:02744
02745:-00059:+00326:+00363:003341.4726:02745
02746:-00112:+00301:+00199:003341.4726:02746
02747:-00111:+00288:+00096:003341.4726:02747
02748:-00144:+00270:-00107:003341.4726:02748
02749:-00155:+00267:-00103:003341.4726:02749
02750:-00168:+00150:-00095:003341.4726:02750
02751:-00182:+00111:+00001:003349.1535:02751
02752:-00151:+00073:-00033:003349.1535:02752
02753:-00135:-00006:-00013:003349.1535:02753
02754:-00137:-00072:-00006:003349.1535:02754
02755:-00142:-00104:-00043:003349.1535:02755
02756:-00114:-00190:-00078:003349.1535:02756
02757:-00084:-00201:-00031:003329.4001:02757
02758:-00055:-00263:-00002:003329.4001:02758
02759:-00050:-00270:+00077:003329.4001:02759
02760:-00055:-00306:+00062:003329.4001:02760
02761:+00001:-00288:+00122:003329.4001:02761
02762:+00039:-00239:+00091:003329.4001:02762
02763:+00069:-00211:+00041:003332.6530:02763
02764:+00093:-00245:+00179:003332.6530:02764
02765:+00146:-00240:-00026:003332.6530:02765
02766:+00189:-00163:+00001:003332.6530:02766
02767:+00118:-00188:-00188:003332.6530:02767
02768:+00124:-00126:-00104:003332.6530:02768
02769:+00124:-00102:-00173:003304.7854:02769
02770:+00298:+00077:-00027:003304.7854:02770
02771:+00208:+00033:-00010:003304.7854:02771
02772:+00290:+00132:+00071:003304.7854:02772
02773:+00225:+00145:+00157:003304.7854:02773
02774:+00214:+00188:+00122:003304.7854:02774
02775:+00147:+00161:+00120:003285.6735:02775
02776:+00119:+00176:+00100:003285.6735:02776
02777:+00026:+00125:+00102:003285.6735:02777
02778:-00052:+00101:+00085:003285.6735:02778
02779:-00090:+00083:+00116:003285.6735:02779
02780:-00119:+00058:+00066:003285.6735:02780
02781:-00117:-00002:+00073:003263.9475:02781
02782:-00146:-00031:+00126:003263.9475:02782
02783:-00128:-00076:+00105:003263.9475:02783
02784:-00117:-00111:+00079:003263.9475:02784
02785:-00064:-00137:+00117:003263.9475:02785
02786:-00048:-00178:+00161:003263.9475:02786
02787:-00036:-00199:+00092:003219.4296:02787
02788:-00009:-00229:+00105:003219.4296:02788
02789:+00035:-00240:+00108:003219.4296:02789
02790:+00036:-00226:+00111:003219.4296:02790
02791:+00031:-00239:+00074:003219.4296:02791
02792:+00042:-00237:+00058:003219.4296:02792
02793:-00024:-00234:+00089:003219.4296:02793
02794:+00003:-00223:+00110:003177.3520:02794
02795:-00007:-00218:+00141:003177.3520:02795
02796:+00030:-00176:+00225:003177.3520:02796
02797:+00047:-00133:+00190:003177.3520:02797
02798:+00061:-00126:+00146:003177.3520:02798
02799:+00086:-00079:+00016:003177.3520:02799
02800:+00035:-00046:-00029:003142.4020:02800
02801:-00025:-00035:-00022:003142.4020:02801
02802:-00031:+00014:+00047:003142.4020:02802
02803:-00030:+00053:-00001:003142.4020:02803
02804:-00064:+00067:+00024:003142.4020:02804
02805:-00046:+00086:+00103:003142.4020:02805
02806:-00056:+00115:+00058:003114.7219:02806
02807:-00074:+00118:+00010:003114.7219:02807
02808:-00099:+00107:-00036:003114.7219:02808
02809:-00114:+00119:-00024:003114.7219:02809
02810:-00122:+00111:-00011:003114.7219:02810
02811:-00129:+00071:+00004:003114.7219:02811
02812:-00136:+00078:+00034:003114.7219:02812
02813:-00112:+00067:-00021:003098.6608:02813
02814:-00152:+00026:-00091:003098.6608:02814
02815:-00083:+00011:-00114:003098.6608:02815
02816:-00116:+00004:-00112:003098.6608:02816
02817:-00069:-00006:-00151:003098.6608:02817
02818:-00049:-00027:-00163:003098.6608:02818
02819:-00028:-00044:-00154:003111.5915:02819
02820:+00000:-00059:-00155:003111.5915:02820
02821:+00022:-00058:-00052:003111.5915:02821
02822:+00018:-00060:-00126:003111.5915:02822
02823:+00006:-00032:-00109:003111.5915:02823
02824:+00016:-00030:-00078:003111.5915:02824
02825:+00029:-00004:-00124:003111.5915:02825
02826:+00043:+00018:-00149:003122.6452:02826
02827:+00070:+00027:-00148:003122.6452:02827
02828:+00066:+00041:-00177:003122.6452:02828
02829:+00081:+00046:-00134:003122.6452:02829
02830:+00085:+00100:-00173:003122.6452:02830
02831:+00121:+00090:-00134:003122.6452:02831
02832:+00108:+00115:-00179:003153.3166:02832
02833:+00082:+00104:-00164:003153.3166:02833
02834:+00084:+00118:-00163:003153.3166:02834
02835:+00064:+00130:-00176:003153.3166:02835
02836:+00048:+00141:-00172:003153.3166:02836
02837:+00019:+00108:-00179:003153.3166:02837
02838:-00002:+00122:-00150:003181.9104:02838
02839:-00041:+00119:-00190:003181.9104:02839
02840:-00077:+00102:-00150:003181.9104:02840
02841:-00082:+00071:-00155:003181.9104:02841
02842:-00123:+00071:-00143:003181.9104:02842
02843:-00147:+00072:-00098:003181.9104:02843
02844:-00139:+00083:-00107:003227.6896:02844
02845:-00144:+00072:-00119:003227.6896:02845
02846:-00147:+00071:-00154:003227.6896:02846
02847:-00136:+00098:-00138:003227.6896:02847
02848:-00134:+00062:-00110:003227.6896:02848
02849:-00131:+00043:+00040:003227.6896:02849
02850:-00081:+00039:+00053:003227.6896:02850
02851:-00080:+00003:+00043:003251.6562:02851
02852:-00092:-00006:-00119:003251.6562:02852
02853:-00081:+00002:-00140:003251.6562:02853
02854:-00065:-00039:-00075:003251.6562:02854
02855:-00068:-00067:-00009:003251.6562:02855
02856:-00044:-00058:+00017:003251.6562:02856
02857:-00030:-00063:+00040:003289.3884:02857
02858:-00003:-00066:+00060:003289.3884:02858
02859:-00014:-00050:+00178:003289.3884:02859
02860:+00000:-00023:+00153:003289.3884:02860
02861:-00016:-00033:+00187:003289.3884:02861
02862:-00006:+00032:+00164:003289.3884:02862
02863:+00011:+00040:+00079:003313.5954:02863
02864:+00026:+00116:+00109:003313.5954:02864
02865:+00015:+00144:+00225:003313.5954:02865
02866:+00000:+00164:+00186:003313.5954:02866
02867:+00013:+00198:+00139:003313.5954:02867
02868:+00006:+00209:+00077:003313.5954:02868
02869:+00000:+00211:+00083:003320.5224:02869
02870:-00032:+00230:+00022:003320.5224:02870
02871:-00040:+00248:+00114:003320.5224:02871
02872:-00036:+00240:+00111:003320.5224:02872
02873:-00057:+00263:+00136:003320.5224:02873
02874:-00068:+00227:+00154:003320.5224:02874
02875:-00099:+00224:+00129:003332.6660:02875
02876:-00130:+00182:+00058:003332.6660:02876
02877:-00150:+00166:+00040:003332.6660:02877
02878:-00124:+00146:-00055:003332.6660:02878
02879:-00112:+00073:-00018:003332.6660:02879
02880:-00113:+00067:-00021:003332.6660:02880
02881:-00119:+00002:-00096:003340.2006:02881
02882:-00102:-00035:+00020:003340.2006:02882
02883:-00077:-00092:+00086:003340.2006:02883
02884:-00109:-00170:+00045:003340.2006:02884
02885:-00099:-00136:-00087:003340.2006:02885
02886:-00034:-00198:-00118:003340.2006:02886
02887:-00020:-00217:-00031:003311.8293:02887
02888:-00063:-00229:-00019:003311.8293:02888
02889:-00018:-00221:+00037:003311.8293:02889
02890:+00042:-00223:+00054:003311.8293:02890
02891:+00087:-00208:+00122:003311.8293:02891
02892:+00007:-00243:+00003:003311.8293:02892
02893:+00104:-00178:-00020:003315.1904:02893
02894:+00123:-00239:+00018:003315.1904:02894
02895:+00163:-00153:-00150:003315.1904:02895
02896:+00124:-00151:-00218:003315.1904:02896
02897:+00236:-00088:+00076:003315.1904:02897
02898:+00216:-00071:+00142:003315.1904:02898
02899:+00215:+00021:+00001:003296.0029:02899
02900:+00231:-00005:-00080:003296.0029:02900
02901:+00242:+00054:+00027:003296.0029:02901
02902:+00153:+00012:+00081:003296.0029:02902
02903:+00171:+00062:+00095:003296.0029:02903
02904:+00112:+00051:+00088:003296.0029:02904
02905:+00137:+00111:+00146:003268.6306:02905
02906:+00005:+00056:+00095:003268.6306:02906
02907:+00046:+00118:+00127:003268.6306:02907
02908:-00041:+00055:+00126:003268.6306:02908
02909:-00028:+00063:+00101:003268.6306:02909
02910:-00067:+00013:+00094:003268.6306:02910
02911:-00023:+00037:+00053:003238.8906:02911
02912:-00059:-00031:+00154:003238.8906:02912
02913:+00025:+00007:+00175:003238.8906:02913
02914:-00054:-00054:+00061:003238.8906:02914
02915:-00013:-00049:+00117:003238.8906:02915
02916:-00040:-00124:+00144:003238.8906:02916
02917:-00038:-00113:+00168:003202.8759:02917
02918:-00071:-00139:+00157:003202.8759:02918
02919:-00033:-00118:+00284:003202.8759:02919
02920:-00062:-00169:+00162:003202.8759:02920
02921:-00047:-00135:+00116:003202.8759:02921
02922:-00043:-00128:+00076:003202.8759:02922
02923:-00029:-00115:+00093:003202.8759:02923
02924:-00001:-00122:+00101:003161.2978:02924
02925:+00017:-00089:+00130:003161.2978:02925
02926:+00030:-00091:+00087:003161.2978:02926
02927:+00010:-00075:+00096:003161.2978:02927
02928:+00013:-00051:+00013:003161.2978:02928
02929:-00005:-00046:+00056:003161.2978:02929
02930:-00003:-00036:+00100:003134.6291:02930
02931:-00006:-00015:+00132:003134.6291:02931
02932:-00071:+00019:+00147:003134.6291:02932
02933:-00104:+00033:+00001:003134.6291:02933
02934:-00124:+00024:+00018:003134.6291:02934
02935:-00136:+00031:-00047:003134.6291:02935
02936:-00164:+00028:-00044:003134.6291:02936
02937:-00165:+00036:+00006:003106.7863:02937
02938:-00163:+00032:+00028:003106.7863:02938
02939:-00163:-00001:-00013:003106.7863:02939
02940:-00122:-00001:-00057:003106.7863:02940
02941:-00115:-00003:-00079:003106.7863:02941
02942:-00079:+00002:+00007:003106.7863:02942
02943:-00054:-00012:-00032:003091.0043:02943
02944:+00009:-00012:-00042:003091.0043:02944
02945:+00003:-00025:-00091:003091.0043:02945
02946:+00026:-00061:-00095:003091.0043:02946
02947:+00037:-00064:-00113:003091.0043:02947
02948:+00064:-00030:-00131:003091.0043:02948
02949:+00121:-00027:-00157:003091.0043:02949
02950:+00097:-00026:-00140:003111.5231:02950
02951:+00100:-00013:-00101:003111.5231:02951
02952:+00121:-00014:-00184:003111.5231:02952
02953:+00094:-00015:-00148:003111.5231:02953
02954:+00110:+00008:-00166:003111.5231:02954
02955:+00081:+00024:-00152:003111.5231:02955
02956:+00084:+00038:-00183:003138.2360:02956
02957:+00070:+00040:-00134:003138.2360:02957
02958:+00052:+00064:-00125:003138.2360:02958
02959:+00056:+00053:-00121:003138.2360:02959
02960:+00035:+00060:-00116:003138.2360:02960
02961:+00039:+00061:-00146:003138.2360:02961
02962:+00007:+00060:-00201:003153.2751:02962
02963:+00028:+00083:-00207:003153.2751:02963
02964:+00012:+00081:-00196:003153.2751:02964
02965:-00003:+00089:-00165:003153.2751:02965
02966:-00041:+00075:-00145:003153.2751:02966
02967:-00036:+00090:-00185:003153.2751:02967
02968:-00059:+00091:-00169:003197.9270:02968
02969:-00050:+00115:-00182:003197.9270:02969
02970:-00081:+00090:-00207:003197.9270:02970
02971:-00076:+00099:-00187:003197.9270:02971
02972:-00067:+00075:-00159:003197.9270:02972
02973:-00089:+00086:-00076:003197.9270:02973
02974:-00082:+00069:+00082:003197.9270:02974
02975:-00082:+00040:+00056:003227.6706:02975
02976:-00105:+00038:+00025:003227.6706:02976
02977:-00118:-00001:-00138:003227.6706:02977
02978:-00177:+00005:-00127:003227.6706:02978
02979:-00149:-00008:-00137:003227.6706:02979
02980:-00139:-00023:-00061:003227.6706:02980
02981:-00122:-00038:+00009:003260.0419:02981
02982:-00065:-00051:+00018:003260.0419:02982
02983:-00056:-00025:+00007:003260.0419:02983
02984:-00020:-00050:+00020:003260.0419:02984
02985:-00021:-00032:+00206:003260.0419:02985
02986:+00009:-00001:+00158:003260.0419:02986
02987:-00023:-00022:+00074:003289.2866:02987
02988:+00024:+00041:+00139:003289.2866:02988
02989:+00006:+00041:+00131:003289.2866:02989
02990:+00004:+00086:+00114:003289.2866:02990
02991:+00010:+00075:+00189:003289.2866:02991
02992:-00054:+00144:+00200:003289.2866:02992
02993:-00052:+00174:+00059:003304.6745:02993
02994:-00052:+00170:+00022:003304.6745:02994
02995:-00052:+00177:+00067:003304.6745:02995
02996:-00059:+00165:+00063:003304.6745:02996
02997:-00045:+00182:+00102:003304.6745:02997
02998:-00013:+00183:+00175:003304.6745:02998
02999:+00003:+00195:+00149:003294.3459:02999
03000:-00029:+00223:+00133:003294.3459:03000
03001:-00052:+00180:+00097:003294.3459:03001
03002:-00076:+00189:+00081:003294.3459:03002
03003:-00112:+00151:+00033:003294.3459:03003
03004:-00148:+00128:-00027:003294.3459:03004
03005:-00128:+00090:+00021:003297.8522:03005
03006:-00139:+00044:-00050:003297.8522:03006
03007:-00164:+00012:-00062:003297.8522:03007
03008:-00117:+00001:-00065:003297.8522:03008
03009:-00091:-00039:-00029:003297.8522:03009
03010:-00096:-00073:+00026:003297.8522:03010
03011:-00052:-00113:+00030:003304.7070:03011
03012:-00020:-00153:+00013:003304.7070:03012
03013:-00026:-00145:-00020:003304.7070:03013
03014:+00013:-00166:-00031:003304.7070:03014
03015:+00016:-00185:-00030:003304.7070:03015
03016:+00016:-00186:-00014:003304.7070:03016
03017:+00037:-00183:+00005:003285.7570:03017
03018:+00067:-00168:-00068:003285.7570:03018
03019:+00139:-00112:-00105:003285.7570:03019
03020:+00125:-00138:+00062:003285.7570:03020
03021:+00268:-00068:+00060:003285.7570:03021
03022:+00222:-00068:-00091:003285.7570:03022
03023:+00285:-00051:-00109:003255.4877:03023
03024:+00178:-00044:+00044:003255.4877:03024
03025:+00205:-00008:-00015:003255.4877:03025
03026:+00140:-00047:+00094:003255.4877:03026
03027:+00197:+00030:+00036:003255.4877:03027
03028:+00118:+00043:+00033:003255.4877:03028
03029:+00093:+00024:-00013:003255.4877:03029
03030:+00063:+00025:+00061:003236.0671:03030
03031:+00042:-00006:+00072:003236.0671:03031
03032:+00000:-00001:+00027:003236.0671:03032
03033:-00046:+00020:+00048:003236.0671:03033
03034:-00030:-00018:+00156:003236.0671:03034
03035:-00001:-00015:+00139:003236.0671:03035
03036:-00090:-00040:+00112:003193.4658:03036
03037:-00061:-00070:+00062:003193.4658:03037
03038:-00089:-00088:+00094:003193.4658:03038
03039:-00092:-00140:+00038:003193.4658:03039
03040:-00108:-00135:-00017:003193.4658:03040
03041:-00100:-00147:+00104:003193.4658:03041
03042:-00047:-00165:+00104:003158.0043:03042
03043:-00105:-00166:+00233:003158.0043:03043
03044:-00050:-00177:+00204:003158.0043:03044
03045:-00084:-00146:+00052:003158.0043:03045
03046:-00039:-00169:+00028:003158.0043:03046
03047:-00004:-00140:+00173:003158.0043:03047
03048:+00010:-00135:+00087:003146.1254:03048
03049:+00014:-00071:+00065:003146.1254:03049
03050:+00105:-00080:+00210:003146.1254:03050
03051:+00094:-00065:+00229:003146.1254:03051
03052:+00076:+00002:+00062:003146.1254:03052
03053:+00088:+00032:+00154:003146.1254:03053
03054:+00101:+00037:+00187:003146.1254:03054
03055:+00034:+00062:+00013:003114.0776:03055
03056:+00044:+00072:+00041:003114.0776:03056
03057:+00008:+00088:+00076:003114.0776:03057
03058:-00044:+00111:+00008:003114.0776:03058
03059:-00073:+00103:-00064:003114.0776:03059
03060:-00070:+00132:-00036:003114.0776:03060
03061:-00125:+00141:+00015:003111.4086:03061
03062:-00155:+00145:+00015:003111.4086:03062
03063:-00177:+00141:+00127:003111.4086:03063
03064:-00137:+00155:+00047:003111.4086:03064
03065:-00197:+00101:+00035:003111.4086:03065
03066:-00149:+00141:-00069:003111.4086:03066
03067:-00122:+00091:-00104:003111.4086:03067
03068:-00121:+00073:-00157:003130.3034:03068
03069:-00104:+00015:-00094:003130.3034:03069
03070:-00065:+00039:-00061:003130.3034:03070
03071:-00039:-00021:-00049:003130.3034:03071
03072:+00010:-00032:-00086:003130.3034:03072
03073:+00054:-00041:-00076:003130.3034:03073
03074:+00094:-00079:-00079:003145.3937:03074
03075:+00104:-00090:-00151:003145.3937:03075
03076:+00150:-00122:-00155:003145.3937:03076
03077:+00130:-00156:-00167:003145.3937:03077
03078:+00134:-00130:-00162:003145.3937:03078
03079:+00106:-00152:-00158:003145.3937:03079
03080:+00079:-00090:-00199:003181.7670:03080
03081:+00051:-00100:-00222:003181.7670:03081
03082:+00057:-00084:-00238:003181.7670:03082
03083:+00044:-00085:-00187:003181.7670:03083
03084:+00002:-00076:-00160:003181.7670:03084
03085:-00013:-00053:-00153:003181.7670:03085
03086:-00008:-00022:-00097:003181.7670:03086
03087:+00012:+00016:-00107:003210.9895:03087
03088:+00027:+00030:-00134:003210.9895:03088
03089:+00030:+00054:-00145:003210.9895:03089
03090:+00032:+00072:-00135:003210.9895:03090
03091:+00046:+00103:-00180:003210.9895:03091
03092:+00044:+00130:-00166:003210.9895:03092
03093:+00056:+00172:-00130:003234.7822:03093
03094:+00019:+00163:-00233:003234.7822:03094
03095:+00019:+00199:-00223:003234.7822:03095
03096:-00007:+00194:-00148:003234.7822:03096
03097:-00007:+00216:-00146:003234.7822:03097
03098:-00037:+00149:-00075:003234.7822:03098
03099:-00045:+00139:-00015:003272.3061:03099
03100:-00081:+00105:+00102:003272.3061:03100
03101:-00086:+00094:+00124:003272.3061:03101
03102:-00115:+00014:+00093:003272.3061:03102
03103:-00107:+00014:-00001:003272.3061:03103
03104:-00136:+00009:-00185:003272.3061:03104
03105:-00136:-00002:-00126:003304.6674:03105
03106:-00114:-00046:-00104:003304.6674:03106
03107:-00114:-00062:+00027:003304.6674:03107
03108:-00051:-00028:+00101:003304.6674:03108
03109:-00024:-00063:+00170:003304.6674:03109
03110:-00002:-00026:+00170:003304.6674:03110
03111:+00041:-00039:+00207:003320.6406:03111
03112:+00054:+00007:+00157:003320.6406:03112
03113:+00071:-00001:+00169:003320.6406:03113
03114:+00067:+00040:+00169:003320.6406:03114
03115:+00032:+00055:+00223:003320.6406:03115
03116:+00020:+00067:+00158:003320.6406:03116
03117:-00009:+00060:+00158:003332.5808:03117
03118:-00050:+00055:+00009:003332.5808:03118
03119:-00106:+00079:-00012:003332.5808:03119
03120:-00079:+00058:+00017:003332.5808:03120
03121:-00091:+00087:+00079:003332.5808:03121
03122:-00105:+00095:+00120:003332.5808:03122
03123:-00114:+00112:+00125:003349.1198:03123
03124:-00094:+00101:+00164:003349.1198:03124
03125:-00133:+00101:+00137:003349.1198:03125
03126:-00178:+00085:+00054:003349.1198:03126
03127:-00168:+00094:+00052:003349.1198:03127
03128:-00174:+00041:+00018:003349.1198:03128
03129:-00194:+00051:+00010:003338.2651:03129
03130:-00158:+00049:-00012:003338.2651:03130
03131:-00118:+00013:-00111:003338.2651:03131
03132:-00106:+00032:-00085:003338.2651:03132
03133:-00054:+00022:-00109:003338.2651:03133
03134:+00000:-00004:+00005:003338.2651:03134
03135:+00019:-00006:-00009:003350.2204:03135
03136:+00086:-00002:+00122:003350.2204:03136
03137:+00100:+00008:+00109:003350.2204:03137
03138:+00089:-00007:+00084:003350.2204:03138
03139:+00107:+00017:+00055:003350.2204:03139
03140:+00080:+00013:-00033:003350.2204:03140
03141:+00091:-00003:-00042:003340.1137:03141
03142:+00077:+00013:-00068:003340.1137:03142
03143:+00072:+00009:-00042:003340.1137:03143
03144:+00056:+00000:-00045:003340.1137:03144
03145:+00084:+00021:-00017:003340.1137:03145
03146:+00100:+00035:-00036:003340.1137:03146
03147:+00125:+00032:-00152:003311.7441:03147
03148:+00133:+00010:-00113:003311.7441:03148
03149:+00179:+00030:-00059:003311.7441:03149
03150:+00113:-00004:+00140:003311.7441:03150
03151:+00201:+00032:+00075:003311.7441:03151
03152:+00124:-00036:+00126:003311.7441:03152
03153:+00048:-00067:-00011:003306.4377:03153
03154:+00015:-00080:+00005:003306.4377:03154
03155:+00006:-00089:+00015:003306.4377:03155
03156:+00037:-00077:-00017:003306.4377:03156
03157:+00024:-00087:+00038:003306.4377:03157
03158:+00010:-00112:+00085:003306.4377:03158
03159:-00028:-00141:+00051:003261.5270:03159
03160:-00030:-00137:+00041:003261.5270:03160
03161:-00013:-00125:+00022:003261.5270:03161
03162:-00004:-00114:+00134:003261.5270:03162
03163:+00016:-00157:+00175:003261.5270:03163
03164:+00021:-00156:+00167:003261.5270:03164
03165:+00027:-00158:+00209:003226.4448:03165
03166:+00011:-00178:+00156:003226.4448:03166
03167:-00043:-00165:+00104:003226.4448:03167
03168:-00045:-00182:+00112:003226.4448:03168
03169:-00089:-00220:+00087:003226.4448:03169
03170:-00082:-00220:+00034:003226.4448:03170
03171:-00062:-00204:+00064:003226.4448:03171
03172:-00069:-00183:+00103:003181.7971:03172
03173:-00086:-00159:+00125:003181.7971:03173
03174:-00037:-00119:+00151:003181.7971:03174
03175:-00016:-00059:+00131:003181.7971:03175
03176:-00023:-00039:+00177:003181.7971:03176
03177:+00014:-00049:+00121:003181.7971:03177
03178:-00001:-00016:+00118:003138.0588:03178
03179:-00013:-00017:+00114:003138.0588:03179
03180:-00018:+00018:+00086:003138.0588:03180
03181:-00041:+00027:+00093:003138.0588:03181
03182:-00033:+00064:+00062:003138.0588:03182
03183:-00057:+00095:+00052:003138.0588:03183
03184:-00037:+00112:+00068:003106.2871:03184
03185:-00045:+00128:+00053:003106.2871:03185
03186:-00059:+00117:+00036:003106.2871:03186
03187:-00051:+00129:+00047:003106.2871:03187
03188:-00067:+00107:+00086:003106.2871:03188
03189:-00078:+00130:+00032:003106.2871:03189
03190:-00093:+00103:+00037:003106.2871:03190
03191:-00113:+00111:+00012:003103.8452:03191
03192:-00135:+00089:-00017:003103.8452:03192
03193:-00095:+00076:-00066:003103.8452:03193
03194:-00106:+00042:-00083:003103.8452:03194
03195:-00102:+00039:-00126:003103.8452:03195
03196:-00094:-00017:-00123:003103.8452:03196
03197:-00078:-00023:-00172:003106.8906:03197
03198:-00086:-00040:-00131:003106.8906:03198
03199:-00019:-00062:-00195:003106.8906:03199
03200:-00016:-00076:-00198:003106.8906:03200
03201:+00051:-00080:-00163:003106.8906:03201
03202:+00076:-00098:-00174:003106.8906:03202
03203:+00089:-00113:-00204:003106.8906:03203
03204:+00062:-00103:-00177:003129.5783:03204
03205:+00058:-00087:-00130:003129.5783:03205
03206:+00027:-00087:-00133:003129.5783:03206
03207:+00029:-00066:-00091:003129.5783:03207
03208:+00026:-00029:-00068:003129.5783:03208
03209:+00021:-00022:-00110:003129.5783:03209
03210:+00002:+00009:-00169:003142.3437:03210
03211:+00001:+00054:-00174:003142.3437:03211
03212:-00009:+00056:-00150:003142.3437:03212
03213:+00019:+00126:-00204:003142.3437:03213
03214:+00017:+00136:-00159:003142.3437:03214
03215:+00033:+00201:-00140:003142.3437:03215
03216:+00016:+00201:-00135:003186.3154:03216
03217:+00036:+00228:-00177:003186.3154:03217
03218:+00021:+00252:-00190:003186.3154:03218
03219:+00028:+00269:-00170:003186.3154:03219
03220:-00023:+00252:-00132:003186.3154:03220
03221:-00029:+00262:-00116:003186.3154:03221
03222:-00060:+00230:-00158:003186.3154:03222
03223:-00063:+00243:-00191:003218.0700:03223
03224:-00090:+00235:-00191:003218.0700:03224
03225:-00080:+00224:-00143:003218.0700:03225
03226:-00035:+00152:+00038:003218.0700:03226
03227:-00031:+00112:+00039:003218.0700:03227
03228:-00047:+00074:+00031:003218.0700:03228
03229:-00073:+00002:+00066:003247.0778:03229
03230:-00066:-00028:+00083:003247.0778:03230
03231:-00116:-00115:+00025:003247.0778:03231
03232:-00094:-00154:-00062:003247.0778:03232
03233:-00098:-00171:-00126:003247.0778:03233
03234:-00115:-00180:-00062:003247.0778:03234
03235:-00150:-00212:+00055:003278.5585:03235
03236:-00093:-00201:+00160:003278.5585:03236
03237:-00081:-00220:+00238:003278.5585:03237
03238:-00101:-00190:+00273:003278.5585:03238
03239:-00050:-00185:+00181:003278.5585:03239
03240:-00020:-00088:+00062:003278.5585:03240
03241:-00010:-00071:+00195:003294.4238:03241
03242:+00036:-00015:+00199:003294.4238:03242
03243:+00027:+00050:+00151:003294.4238:03243
03244:+00030:+00073:+00093:003294.4238:03244
03245:+00019:+00109:+00143:003294.4238:03245
03246:+00016:+00146:-00028:003294.4238:03246
03247:-00033:+00148:-00038:003315.1125:03247
03248:-00034:+00191:+00049:003315.1125:03248
03249:-00041:+00202:+00155:003315.1125:03249
03250:-00058:+00232:+00130:003315.1125:03250
03251:-00021:+00273:+00169:003315.1125:03251
03252:-00033:+00282:+00173:003315.1125:03252
03253:-00102:+00297:+00059:003331.1694:03253
03254:-00107:+00279:-00066:003331.1694:03254
03255:-00125:+00274:-00060:003331.1694:03255
03256:-00140:+00250:+00041:003331.1694:03256
03257:-00160:+00223:+00024:003331.1694:03257
03258:-00140:+00168:+00000:003331.1694:03258
03259:-00135:+00108:+00017:003329.3337:03259
03260:-00123:+00096:-00052:003329.3337:03260
03261:-00131:+00033:-00074:003329.3337:03261
03262:-00104:-00014:-00070:003329.3337:03262
03263:-00077:-00060:-00038:003329.3337:03263
03264:-00049:-00090:-00036:003329.3337:03264
03265:-00060:-00128:-00005:003323.8073:03265
03266:-00054:-00120:+00020:003323.8073:03266
03267:-00061:-00164:-00051:003323.8073:03267
03268:-00036:-00174:+00083:003323.8073:03268
03269:-00010:-00201:+00063:003323.8073:03269
03270:+00003:-00183:-00019:003323.8073:03270
03271:+00044:-00169:-00089:003322.2529:03271
03272:+00090:-00137:-00012:003322.2529:03272
03273:+00178:-00088:+00072:003322.2529:03273
03274:+00141:-00118:-00080:003322.2529:03274
03275:+00314:-00044:-00108:003322.2529:03275
03276:+00310:-00095:-00025:003322.2529:03276
03277:+00311:-00003:-00056:003285.6672:03277
03278:+00224:-00027:+00018:003285.6672:03278
03279:+00301:+00028:+00017:003285.6672:03279
03280:+00204:+00014:+00061:003285.6672:03280
03281:+00179:+00047:+00014:003285.6672:03281
03282:+00130:+00030:+00057:003285.6672:03282
03283:+00101:+00067:+00141:003280.6376:03283
03284:+00064:+00030:+00118:003280.6376:03284
03285:-00036:+00015:+00071:003280.6376:03285
03286:-00081:+00024:+00056:003280.6376:03286
03287:-00093:-00021:+00175:003280.6376:03287
03288:-00148:-00023:+00110:003280.6376:03288
03289:-00166:-00043:+00123:003244.3935:03289
03290:-00139:-00059:+00135:003244.3935:03290
03291:-00124:-00088:+00106:003244.3935:03291
03292:-00138:-00141:+00109:003244.3935:03292
03293:-00110:-00132:+00162:003244.3935:03293
03294:-00066:-00172:+00149:003244.3935:03294
03295:-00050:-00184:+00196:003218.1628:03295
03296:+00002:-00191:+00180:003218.1628:03296
03297:-00008:-00180:+00143:003218.1628:03297
03298:+00029:-00198:+00128:003218.1628:03298
03299:+00028:-00197:+00158:003218.1628:03299
03300:-00016:-00206:+00092:003218.1628:03300
03301:-00031:-00195:+00097:003218.1628:03301
03302:-00041:-00174:+00104:003181.8391:03302
03303:-00035:-00114:+00123:003181.8391:03303
03304:-00025:-00125:+00160:003181.8391:03304
03305:+00026:-00080:+00078:003181.8391:03305
03306:+00025:-00061:+00012:003181.8391:03306
03307:+00003:-00007:-00034:003181.8391:03307
03308:-00012:-00001:-00037:003170.1123:03308
03309:+00003:+00051:-00035:003170.1123:03309
03310:+00014:+00067:+00120:003170.1123:03310
03311:-00009:+00098:+00181:003170.1123:03311
03312:-00045:+00109:+00147:003170.1123:03312
03313:-00048:+00121:+00069:003170.1123:03313
03314:-00089:+00108:-00068:003145.3049:03314
03315:-00095:+00103:-00055:003145.3049:03315
03316:-00082:+00127:-00080:003145.3049:03316
03317:-00094:+00112:-00030:003145.3049:03317
03318:-00118:+00097:-00047:003145.3049:03318
03319:-00103:+00061:-00062:003145.3049:03319
03320:-00072:+00074:-00103:003145.3049:03320
03321:-00053:+00054:-00144:003165.9587:03321
03322:-00042:+00054:-00076:003165.9587:03322
03323:-00001:+00051:-00077:003165.9587:03323
03324:+00023:+00031:-00096:003165.9587:03324
03325:+00041:+00015:-00063:003165.9587:03325
03326:+00019:+00016:-00067:003165.9587:03326
03327:+00010:+00002:-00167:003178.2175:03327
03328:+00025:+00015:-00165:003178.2175:03328
03329:-00024:-00047:-00228:003178.2175:03329
03330:-00016:-00036:-00203:003178.2175:03330
03331:+00000:-00039:-00138:003178.2175:03331
03332:+00017:-00018:-00109:003178.2175:03332
03333:+00003:-00032:-00101:003185.3403:03333
03334:+00034:-00002:-00126:003185.3403:03334
03335:+00039:-00005:-00152:003185.3403:03335
03336:+00071:+00013:-00166:003185.3403:03336
03337:+00074:+00016:-00179:003185.3403:03337
03338:+00075:+00016:-00181:003185.3403:03338
03339:+00050:+00012:-00178:003185.3403:03339
03340:+00074:+00025:-00103:003230.5170:03340
03341:+00053:+00064:-00131:003230.5170:03341
03342:+00061:+00062:-00135:003230.5170:03342
03343:+00031:+00047:-00208:003230.5170:03343
03344:+00020:+00063:-00178:003230.5170:03344
03345:-00006:+00042:-00183:003230.5170:03345
03346:-00044:+00066:-00222:003252.8015:03346
03347:-00037:+00070:-00192:003252.8015:03347
03348:-00084:+00081:-00116:003252.8015:03348
03349:-00107:+00065:+00011:003252.8015:03349
03350:-00121:+00044:+00129:003252.8015:03350
03351:-00106:+00000:+00132:003252.8015:03351
03352:-00125:+00018:+00071:003268.4135:03352
03353:-00127:-00020:+00011:003268.4135:03353
03354:-00148:-00014:-00040:003268.4135:03354
03355:-00123:-00045:-00028:003268.4135:03355
03356:-00094:-00063:-00069:003268.4135:03356
03357:-00068:-00038:-00154:003268.4135:03357
03358:-00054:-00042:-00145:003306.4440:03358
03359:-00024:-00061:-00009:003306.4440:03359
03360:-00009:-00023:+00173:003306.4440:03360
03361:+00023:-00014:+00193:003306.4440:03361
03362:+00023:+00033:+00161:003306.4440:03362
03363:+00035:+00046:+00099:003306.4440:03363
03364:+00052:+00108:+00130:003322.3195:03364
03365:+00070:+00147:+00125:003322.3195:03365
03366:+00038:+00179:+00188:003322.3195:03366
03367:-00011:+00201:+00137:003322.3195:03367
03368:-00043:+00219:+00077:003322.3195:03368
03369:-00056:+00184:+00068:003322.3195:03369
03370:-00105:+00204:-00029:003320.4499:03370
03371:-00128:+00189:+00011:003320.4499:03371
03372:-00133:+00166:+00072:003320.4499:03372
03373:-00155:+00143:+00135:003320.4499:03373
03374:-00164:+00157:+00125:003320.4499:03374
03375:-00152:+00120:+00105:003320.4499:03375
03376:-00180:+00108:+00033:003332.4106:03376
03377:-00183:+00093:-00001:003332.4106:03377
03378:-00172:+00062:-00055:003332.4106:03378
03379:-00181:+00054:-00075:003332.4106:03379
03380:-00127:+00036:-00003:003332.4106:03380
03381:-00116:-00005:-00014:003332.4106:03381
03382:-00082:+00003:-00064:003331.1628:03382
03383:-00040:-00028:-00065:003331.1628:03383
03384:+00008:-00038:+00015:003331.1628:03384
03385:+00027:-00060:-00023:003331.1628:03385
03386:+00044:-00057:-00073:003331.1628:03386
03387:+00057:-00106:-00009:003331.1628:03387
03388:+00065:-00070:+00105:003311.7834:03388
03389:+00063:-00105:+00021:003311.7834:03389
03390:+00057:-00108:-00021:003311.7834:03390
03391:+00067:-00099:-00004:003311.7834:03391
03392:+00046:-00092:+00028:003311.7834:03392
03393:+00057:-00097:+00003:003311.7834:03393
03394:+00108:-00031:-00108:003289.2287:03394
03395:+00039:-00061:+00051:003289.2287:03395
03396:+00184:+00003:+00128:003289.2287:03396
03397:+00102:-00051:+00046:003289.2287:03397
03398:+00143:-00003:-00065:003289.2287:03398
03399:+00032:-00030:-00065:003289.2287:03399
03400:+00100:+00009:-00108:003269.9790:03400
03401:+00027:-00021:+00043:003269.9790:03401
03402:+00099:+00049:+00080:003269.9790:03402
03403:+00052:+00015:+00152:003269.9790:03403
03404:+00089:+00084:+00127:003269.9790:03404
03405:+00006:+00052:+00212:003269.9790:03405
03406:-00008:+00007:+00079:003234.7009:03406
03407:-00034:+00020:+00104:003234.7009:03407
03408:-00017:-00009:+00086:003234.7009:03408
03409:-00035:-00029:+00079:003234.7009:03409
03410:-00086:-00028:+00162:003234.7009:03410
03411:-00048:-00065:+00074:003234.7009:03411
03412:-00062:-00075:+00088:003234.7009:03412
03413:-00037:-00096:+00151:003197.8969:03413
03414:-00053:-00135:+00190:003197.8969:03414
03415:-00033:-00130:+00131:003197.8969:03415
03416:-00033:-00192:+00239:003197.8969:03416
03417:-00011:-00196:+00147:003197.8969:03417
03418:-00079:-00247:+00120:003197.8969:03418
03419:+00000:-00221:+00043:003170.0700:03419
03420:-00018:-00229:+00106:003170.0700:03420
03421:-00020:-00207:+00096:003170.0700:03421
03422:-00020:-00196:+00062:003170.0700:03422
03423:-00030:-00162:+00087:003170.0700:03423
03424:-00023:-00167:+00154:003170.0700:03424
03425:-00003:-00116:+00129:003153.2868:03425
03426:-00009:-00078:+00072:003153.2868:03426
03427:+00053:-00029:+00106:003153.2868:03427
03428:+00064:-00045:+00126:003153.2868:03428
03429:+00020:-00015:+00077:003153.2868:03429
03430:+00034:+00054:-00043:003153.2868:03430
03431:+00044:+00042:-00067:003153.2868:03431
03432:+00002:+00075:-00127:003134.5886:03432
03433:-00011:+00117:+00009:003134.5886:03433
03434:+00000:+00161:-00006:003134.5886:03434
03435:-00031:+00163:+00011:003134.5886:03435
03436:-00017:+00171:+00066:003134.5886:03436
03437:-00072:+00175:+00043:003134.5886:03437
03438:-00089:+00192:-00111:003138.1950:03438
03439:-00098:+00151:-00076:003138.1950:03439
03440:-00149:+00123:-00045:003138.1950:03440
03441:-00149:+00117:-00051:003138.1950:03441
03442:-00137:+00092:-00044:003138.1950:03442
03443:-00094:+00061:-00048:003138.1950:03443
03444:-00104:+00030:-00014:003121.7741:03444
03445:-00084:+00040:-00013:003121.7741:03445
03446:-00047:+00000:-00076:003121.7741:03446
03447:-00016:+00017:-00037:003121.7741:03447
03448:-00028:-00013:-00045:003121.7741:03448
03449:+00026:-00018:-00057:003121.7741:03449
03450:+00046:-00007:-00089:003121.7741:03450
03451:+00069:-00010:-00136:003157.9750:03451
03452:+00052:-00025:-00198:003157.9750:03452
03453:+00072:-00030:-00202:003157.9750:03453
03454:+00092:-00029:-00111:003157.9750:03454
03455:+00076:-00029:-00008:003157.9750:03455
03456:+00016:-00026:-00063:003157.9750:03456
03457:+00014:-00048:-00100:003170.0942:03457
03458:+00007:-00014:-00093:003170.0942:03458
03459:+00015:-00037:-00095:003170.0942:03459
03460:+00016:-00035:-00095:003170.0942:03460
03461:+00030:-00025:-00087:003170.0942:03461
03462:+00019:-00011:-00122:003170.0942:03462
03463:+00003:-00011:-00167:003193.4418:03463
03464:-00007:+00004:-00154:003193.4418:03464
03465:-00028:-00018:-00154:003193.4418:03465
03466:-00030:-00022:-00167:003193.4418:03466
03467:-00026:-00007:-00141:003193.4418:03467
03468:-00016:+00020:-00087:003193.4418:03468
03469:-00029:+00018:-00089:003193.4418:03469
03470:-00037:+00048:-00089:003230.5170:03470
03471:-00038:+00044:-00115:003230.5170:03471
03472:-00071:+00055:-00114:003230.5170:03472
03473:-00054:+00077:-00108:003230.5170:03473
03474:-00060:+00088:-00053:003230.5170:03474
03475:-00052:+00086:-00020:003230.5170:03475
03476:-00037:+00096:-00075:003261.4184:03476
03477:-00054:+00091:-00122:003261.4184:03477
03478:-00065:+00085:-00109:003261.4184:03478
03479:-00068:+00077:-00110:003261.4184:03479
03480:-00062:+00082:-00114:003261.4184:03480
03481:-00048:+00081:-00002:003261.4184:03481
03482:-00037:+00053:+00062:003285.6608:03482
03483:-00017:+00066:+00086:003285.6608:03483
03484:-00003:+00013:+00007:003285.6608:03484
03485:-00027:+00014:-00074:003285.6608:03485
03486:-00011:+00022:-00039:003285.6608:03486
03487:+00011:+00035:+00086:003285.6608:03487
03488:+00006:+00017:+00095:003315.0866:03488
03489:-00012:+00048:+00221:003315.0866:03489
03490:+00013:+00068:+00079:003315.0866:03490
03491:-00047:+00066:-00028:003315.0866:03491
03492:-00030:+00096:-00023:003315.0866:03492
03493:-00022:+00109:+00084:003315.0866:03493
03494:-00071:+00127:+00071:003331.1496:03494
03495:-00058:+00141:+00185:003331.1496:03495
03496:-00057:+00135:+00158:003331.1496:03496
03497:-00063:+00144:+00080:003331.1496:03497
03498:-00061:+00135:-00014:003331.1496:03498
03499:-00056:+00147:-00008:003331.1496:03499
03500:-00075:+00124:-00010:003329.3139:03500
03501:-00064:+00147:+00019:003329.3139:03501
03502:-00081:+00122:+00080:003329.3139:03502
03503:-00094:+00120:+00088:003329.3139:03503
03504:-00133:+00116:+00000:003329.3139:03504
03505:-00119:+00098:-00029:003329.3139:03505
03506:-00099:+00065:-00047:003332.5349:03506
03507:-00089:+00029:-00068:003332.5349:03507
03508:-00067:+00013:-00035:003332.5349:03508
03509:-00032:-00016:+00048:003332.5349:03509
03510:-00033:-00020:+00013:003332.5349:03510
03511:-00028:-00050:+00026:003332.5349:03511
03512:-00001:-00058:-00040:003331.2624:03512
03513:-00001:-00072:-00081:003331.2624:03513
03514:-00011:-00112:-00048:003331.2624:03514
03515:-00015:-00116:+00013:003331.2624:03515
03516:-00013:-00152:+00083:003331.2624:03516
03517:+00012:-00145:+00110:003331.2624:03517
03518:+00013:-00141:+00115:003303.0058:03518
03519:+00011:-00126:+00041:003303.0058:03519
03520:+00005:-00097:+00021:003303.0058:03520
03521:-00052:-00105:+00053:003303.0058:03521
03522:+00083:-00064:-00046:003303.0058:03522
03523:+00040:-00119:+00007:003303.0058:03523
03524:+00159:-00009:-00069:003280.7202:03524
03525:+00133:-00014:-00013:003280.7202:03525
03526:+00181:+00034:-00081:003280.7202:03526
03527:+00207:+00033:+00153:003280.7202:03527
03528:+00104:-00002:+00109:003280.7202:03528
03529:+00164:+00067:+00152:003280.7202:03529
03530:+00089:+00036:+00110:003261.3674:03530
03531:+00098:+00076:+00125:003261.3674:03531
03532:+00061:+00032:+00157:003261.3674:03532
03533:+00008:+00025:+00084:003261.3674:03533
03534:-00016:+00005:+00130:003261.3674:03534
03535:-00022:-00003:+00135:003261.3674:03535
03536:-00068:-00042:+00119:003209.7814:03536
03537:-00065:-00043:+00142:003209.7814:03537
03538:-00036:-00088:+00135:003209.7814:03538
03539:-00060:-00116:+00146:003209.7814:03539
03540:-00036:-00100:+00168:003209.7814:03540
03541:-00005:-00145:+00132:003209.7814:03541
03542:-00019:-00152:+00073:003209.7814:03542
03543:+00013:-00186:+00121:003181.7910:03543
03544:+00002:-00198:+00112:003181.7910:03544
03545:-00010:-00193:+00084:003181.7910:03545
03546:-00012:-00179:+00047:003181.7910:03546
03547:-00040:-00196:+00062:003181.7910:03547
03548:-00032:-00186:+00099:003181.7910:03548
03549:-00032:-00162:+00091:003162.0422:03549
03550:-00022:-00131:+00136:003162.0422:03550
03551:-00024:-00143:+00104:003162.0422:03551
03552:+00019:-00083:+00122:003162.0422:03552
03553:+00038:-00092:+00087:003162.0422:03553
03554:+00026:-00067:-00006:003162.0422:03554
03555:+00027:-00034:-00051:003129.5783:03555
03556:+00018:+00006:-00097:003129.5783:03556
03557:+00016:+00053:-00097:003129.5783:03557
03558:+00031:+00062:+00064:003129.5783:03558
03559:+00042:+00083:+00153:003129.5783:03559
03560:+00015:+00092:+00093:003129.5783:03560
03561:-00002:+00113:+00005:003129.5783:03561
03562:-00038:+00124:-00037:003111.4086:03562
03563:-00085:+00124:-00097:003111.4086:03563
03564:-00095:+00104:-00091:003111.4086:03564
03565:-00103:+00104:+00023:003111.4086:03565
03566:-00117:+00090:+00010:003111.4086:03566
03567:-00121:+00087:+00037:003111.4086:03567
03568:-00105:+00099:-00055:003130.2392:03568
03569:-00094:+00062:-00048:003130.2392:03569
03570:-00051:+00057:-00047:003130.2392:03570
03571:-00053:+00063:-00121:003130.2392:03571
03572:-00028:+00054:-00182:003130.2392:03572
03573:+00000:+00034:-00141:003130.2392:03573
03574:+00016:+00021:-00059:003121.7741:03574
03575:+00027:+00018:-00072:003121.7741:03575
03576:+00042:+00007:-00056:003121.7741:03576
03577:+00031:-00019:-00060:003121.7741:03577
03578:+00042:+00008:-00065:003121.7741:03578
03579:+00045:-00018:-00112:003121.7741:03579
03580:+00045:-00021:-00168:003121.7741:03580
03581:+00005:-00037:-00148:003150.1958:03581
03582:+00013:-00037:-00112:003150.1958:03582
03583:-00013:-00045:-00095:003150.1958:03583
03584:+00012:-00037:-00088:003150.1958:03584
03585:-00014:-00014:-00109:003150.1958:03585
03586:-00004:-00018:-00122:003150.1958:03586
03587:-00013:-00025:-00117:003178.0966:03587
03588:+00021:-00036:-00135:003178.0966:03588
03589:+00022:-00019:-00168:003178.0966:03589
03590:+00020:+00007:-00120:003178.0966:03590
03591:+00024:-00006:-00098:003178.0966:03591
03592:+00005:+00013:-00072:003178.0966:03592
03593:+00012:+00082:-00110:003218.1872:03593
03594:-00002:+00061:-00115:003218.1872:03594
03595:-00024:+00087:-00127:003218.1872:03595
03596:-00043:+00083:-00130:003218.1872:03596
03597:-00038:+00089:-00152:003218.1872:03597
03598:-00068:+00098:-00175:003218.1872:03598
03599:-00053:+00100:-00158:003218.1872:03599
03600:-00082:+00092:-00161:003247.0651:03600
03601:-00078:+00116:-00124:003247.0651:03601
03602:-00101:+00089:-00060:003247.0651:03602
03603:-00064:+00113:+00019:003247.0651:03603
03604:-00047:+00066:+00045:003247.0651:03604
03605:-00075:+00066:-00024:003247.0651:03605
03606:-00078:+00051:-00097:003287.1770:03606
03607:-00088:-00002:+00022:003287.1770:03607
03608:-00077:-00014:+00016:003287.1770:03608
03609:-00075:-00045:+00010:003287.1770:03609
03610:-00047:-00036:-00154:003287.1770:03610
03611:-00068:-00050:-00147:003287.1770:03611
03612:-00029:-00041:-00101:003294.2622:03612
03613:-00027:-00065:-00031:003294.2622:03613
03614:+00034:-00014:+00133:003294.2622:03614
03615:+00056:-00002:+00312:003294.2622:03615
03616:+00063:+00034:+00271:003294.2622:03616
03617:+00054:+00071:+00123:003294.2622:03617
03618:+00087:+00124:+00116:003323.7683:03618
03619:+00052:+00144:+00174:003323.7683:03619
03620:+00018:+00167:+00087:003323.7683:03620
03621:+00013:+00193:+00061:003323.7683:03621
03622:-00018:+00211:+00026:003323.7683:03622
03623:-00081:+00226:-00007:003323.7683:03623
03624:-00093:+00225:-00023:003340.0939:03624
03625:-00092:+00225:-00096:003340.0939:03625
03626:-00093:+00250:+00132:003340.0939:03626
03627:-00022:+00265:+00141:003340.0939:03627
03628:-00071:+00245:+00116:003340.0939:03628
03629:-00060:+00226:+00093:003340.0939:03629
03630:-00089:+00194:+00059:003347.1845:03630
03631:-00117:+00165:-00074:003347.1845:03631
03632:-00097:+00145:-00053:003347.1845:03632
03633:-00113:+00094:+00019:003347.1845:03633
03634:-00126:+00031:+00024:003347.1845:03634
03635:-00118:+00021:-00014:003347.1845:03635
03636:-00064:-00061:-00013:003341.1633:03636
03637:-00059:-00087:-00084:003341.1633:03637
03638:-00038:-00119:-00020:003341.1633:03638
03639:-00013:-00173:+00045:003341.1633:03639
03640:+00013:-00181:+00022:003341.1633:03640
03641:+00041:-00197:-00036:003341.1633:03641
03642:+00058:-00192:-00052:003340.0605:03642
03643:+00045:-00217:-00001:003340.0605:03643
03644:-00014:-00206:-00014:003340.0605:03644
03645:-00005:-00178:+00106:003340.0605:03645
03646:-00027:-00190:+00213:003340.0605:03646
03647:+00135:-00157:+00121:003340.0605:03647
03648:-00001:-00219:-00027:003303.0192:03648
03649:+00196:-00087:-00054:003303.0192:03649
03650:+00080:-00120:-00065:003303.0192:03650
03651:+00179:-00057:-00118:003303.0192:03651
03652:+00158:-00087:+00068:003303.0192:03652
03653:+00197:-00036:+00118:003303.0192:03653
03654:+00197:+00007:+00199:003289.2353:03654
03655:+00177:+00052:+00121:003289.2353:03655
03656:+00113:+00074:-00032:003289.2353:03656
03657:+00078:+00071:+00043:003289.2353:03657
03658:+00083:+00066:+00168:003289.2353:03658
03659:+00022:+00068:+00104:003289.2353:03659
03660:-00059:+00028:+00054:003261.2912:03660
03661:-00035:+00037:+00124:003261.2912:03661
03662:-00065:+00015:+00102:003261.2912:03662
03663:-00097:+00034:+00212:003261.2912:03663
03664:-00104:-00008:+00222:003261.2912:03664
03665:-00118:-00002:+00255:003261.2912:03665
03666:-00080:-00052:+00164:003226.3330:03666
03667:-00105:-00060:+00084:003226.3330:03667
03668:-00067:-00067:+00085:003226.3330:03668
03669:-00042:-00099:+00062:003226.3330:03669
03670:-00055:-00086:+00207:003226.3330:03670
03671:+00041:-00139:+00219:003226.3330:03671
03672:+00007:-00154:+00136:003197.7885:03672
03673:+00014:-00152:+00147:003197.7885:03673
03674:+00041:-00178:+00121:003197.7885:03674
03675:+00013:-00174:+00059:003197.7885:03675
03676:+00016:-00188:+00037:003197.7885:03676
03677:+00008:-00165:+00118:003197.7885:03677
03678:+00009:-00151:+00140:003197.7885:03678
03679:+00014:-00142:+00114:003170.1362:03679
03680:-00003:-00088:+00114:003170.1362:03680
03681:-00002:-00069:+00076:003170.1362:03681
03682:-00001:-00026:-00044:003170.1362:03682
03683:-00044:+00008:-00041:003170.1362:03683
03684:+00000:+00024:-00035:003170.1362:03684
03685:-00025:+00039:+00053:003137.3574:03685
03686:-00007:+00071:+00015:003137.3574:03686
03687:-00032:+00078:+00012:003137.3574:03687
03688:-00053:+00111:+00010:003137.3574:03688
03689:-00075:+00087:-00070:003137.3574:03689
03690:-00077:+00091:-00108:003137.3574:03690
03691:-00109:+00073:-00075:003126.7216:03691
03692:-00146:+00056:-00050:003126.7216:03692
03693:-00143:+00049:-00039:003126.7216:03693
03694:-00138:+00039:-00069:003126.7216:03694
03695:-00134:+00014:-00069:003126.7216:03695
03696:-00110:+00008:-00028:003126.7216:03696
03697:-00082:+00016:-00061:003126.7216:03697
03698:-00017:+00005:-00079:003138.0883:03698
03699:+00016:-00018:-00131:003138.0883:03699
03700:+00022:-00010:-00102:003138.0883:03700
03701:+00061:-00017:-00073:003138.0883:03701
03702:+00036:-00016:-00068:003138.0883:03702
03703:+00106:-00003:-00100:003138.0883:03703
03704:+00086:-00001:-00071:003137.3691:03704
03705:+00070:-00002:-00106:003137.3691:03705
03706:+00035:-00007:-00099:003137.3691:03706
03707:+00049:+00037:-00129:003137.3691:03707
03708:+00043:+00034:-00102:003137.3691:03708
03709:+00047:+00030:-00137:003137.3691:03709
03710:+00035:+00063:-00102:003137.3691:03710
03711:+00074:+00063:-00125:003165.8286:03711
03712:+00038:+00057:-00122:003165.8286:03712
03713:+00035:+00032:-00138:003165.8286:03713
03714:+00019:+00061:-00105:003165.8286:03714
03715:+00001:+00049:-00133:003165.8286:03715
03716:-00018:+00041:-00135:003165.8286:03716
03717:-00006:+00015:-00149:003194.4426:03717
03718:-00018:+00022:-00149:003194.4426:03718
03719:-00029:+00001:-00176:003194.4426:03719
03720:-00044:+00000:-00129:003194.4426:03720
03721:-00058:-00017:-00142:003194.4426:03721
03722:-00090:-00017:-00152:003194.4426:03722
03723:-00098:-00014:-00104:003217.9960:03723
03724:-00121:-00008:-00154:003217.9960:03724
03725:-00144:-00010:-00140:003217.9960:03725
03726:-00112:-00005:-00126:003217.9960:03726
03727:-00129:-00006:-00072:003217.9960:03727
03728:-00098:+00008:-00086:003217.9960:03728
03729:-00105:+00022:-00014:003255.3752:03729
03730:-00090:+00022:+00015:003255.3752:03730
03731:-00096:+00005:-00005:003255.3752:03731
03732:-00114:+00008:-00018:003255.3752:03732
03733:-00077:+00008:-00029:003255.3752:03733
03734:-00089:+00008:-00060:003255.3752:03734
03735:-00074:-00015:-00183:003287.1313:03735
03736:-00025:+00018:-00153:003287.1313:03736
03737:+00026:+00015:-00094:003287.1313:03737
03738:+00031:-00002:-00020:003287.1313:03738
03739:+00032:+00037:+00124:003287.1313:03739
03740:+00056:+00082:+00266:003287.1313:03740
03741:+00050:+00095:+00292:003302.9409:03741
03742:+00054:+00146:+00239:003302.9409:03742
03743:+00035:+00180:-00015:003302.9409:03743
03744:+00052:+00219:-00046:003302.9409:03744
03745:+00042:+00226:+00069:003302.9409:03745
03746:+00021:+00261:+00025:003302.9409:03746
03747:+00009:+00257:+00045:003323.6052:03747
03748:-00007:+00265:+00055:003323.6052:03748
03749:-00041:+00264:+00048:003323.6052:03749
03750:-00069:+00245:+00008:003323.6052:03750
03751:-00051:+00259:+00101:003323.6052:03751
03752:-00039:+00247:+00110:003323.6052:03752
03753:-00061:+00220:+00095:003340.1274:03753
03754:-00104:+00190:+00120:003340.1274:03754
03755:-00102:+00133:+00092:003340.1274:03755
03756:-00165:+00114:+00003:003340.1274:03756
03757:-00152:+00075:-00108:003340.1274:03757
03758:-00167:+00026:-00040:003340.1274:03758
03759:-00182:-00011:-00018:003320.5288:03759
03760:-00168:-00038:+00009:003320.5288:03760
03761:-00106:-00097:+00007:003320.5288:03761
03762:-00090:-00116:-00030:003320.5288:03762
03763:-00051:-00149:-00009:003320.5288:03763
03764:-00042:-00172:-00018:003320.5288:03764
03765:-00009:-00204:-00028:003315.0676:03765
03766:+00038:-00202:+00037:003315.0676:03766
03767:+00052:-00210:+00127:003315.0676:03767
03768:+00033:-00191:+00128:003315.0676:03768
03769:-00023:-00226:-00007:003315.0676:03769
03770:-00020:-00208:+00064:003315.0676:03770
03771:+00024:-00197:+00098:003304.5695:03771
03772:-00052:-00199:+00031:003304.5695:03772
03773:+00079:-00146:-00062:003304.5695:03773
03774:+00124:-00159:+00018:003304.5695:03774
03775:+00136:-00101:-00127:003304.5695:03775
03776:+00145:-00078:-00090:003304.5695:03776
03777:+00171:-00009:+00036:003268.4328:03777
03778:+00204:+00045:+00044:003268.4328:03778
03779:+00212:+00081:+00080:003268.4328:03779
03780:+00202:+00144:+00071:003268.4328:03780
03781:+00143:+00135:+00081:003268.4328:03781
03782:+00104:+00156:+00104:003268.4328:03782
03783:+00078:+00149:+00119:003268.4328:03783
03784:+00051:+00150:+00075:003255.4064:03784
03785:-00029:+00158:+00082:003255.4064:03785
03786:-00036:+00125:+00154:003255.4064:03786
03787:-00068:+00130:+00141:003255.4064:03787
03788:-00122:+00070:+00078:003255.4064:03788
03789:-00149:+00036:+00132:003255.4064:03789
03790:-00111:+00009:+00153:003227.6020:03790
03791:-00125:-00062:+00128:003227.6020:03791
03792:-00136:-00095:+00188:003227.6020:03792
03793:-00126:-00105:+00174:003227.6020:03793
03794:-00061:-00133:+00128:003227.6020:03794
03795:-00074:-00171:+00112:003227.6020:03795
03796:-00011:-00175:+00113:003193.4785:03796
03797:+00032:-00180:+00085:003193.4785:03797
03798:+00064:-00193:+00097:003193.4785:03798
03799:+00076:-00208:+00076:003193.4785:03799
03800:+00066:-00234:+00047:003193.4785:03800
03801:+00035:-00232:+00084:003193.4785:03801
03802:+00043:-00193:+00072:003173.7512:03802
03803:+00037:-00177:+00151:003173.7512:03803
03804:+00036:-00163:+00173:003173.7512:03804
03805:+00047:-00084:+00134:003173.7512:03805
03806:+00077:-00072:+00140:003173.7512:03806
03807:+00064:-00029:+00124:003173.7512:03807
03808:+00036:-00002:+00016:003173.7512:03808
03809:+00028:+00039:-00076:003154.0310:03809
03810:-00026:+00067:-00109:003154.0310:03810
03811:-00042:+00084:-00088:003154.0310:03811
03812:-00070:+00100:-00038:003154.0310:03812
03813:-00050:+00127:-00013:003154.0310:03813
03814:-00047:+00128:+00057:003154.0310:03814
03815:-00052:+00119:+00066:003137.3691:03815
03816:-00102:+00141:+00008:003137.3691:03816
03817:-00118:+00128:-00052:003137.3691:03817
03818:-00147:+00111:-00075:003137.3691:03818
03819:-00138:+00065:-00035:003137.3691:03819
03820:-00167:+00057:-00024:003137.3691:03820
03821:-00157:+00009:-00036:003137.3691:03821
03822:-00144:+00016:-00045:003134.4846:03822
03823:-00120:-00001:-00020:003134.4846:03823
03824:-00057:+00032:-00136:003134.4846:03824
03825:-00019:-00006:-00112:003134.4846:03825
03826:+00034:-00002:-00082:003134.4846:03826
03827:+00055:-00024:-00082:003134.4846:03827
03828:+00105:-00013:-00117:003154.0788:03828
03829:+00118:-00023:-00055:003154.0788:03829
03830:+00123:-00020:-00077:003154.0788:03830
03831:+00080:-00025:-00074:003154.0788:03831
03832:+00118:-00021:-00132:003154.0788:03832
03833:+00101:-00046:-00150:003154.0788:03833
03834:+00086:-00012:-00190:003161.1723:03834
03835:+00042:-00026:-00140:003161.1723:03835
03836:+00035:-00030:-00136:003161.1723:03836
03837:-00001:-00023:-00102:003161.1723:03837
03838:-00004:-00011:-00131:003161.1723:03838
03839:-00037:-00034:-00108:003161.1723:03839
03840:-00028:-00020:-00118:003205.9387:03840
03841:-00020:-00019:-00101:003205.9387:03841
03842:-00004:+00014:-00114:003205.9387:03842
03843:-00019:+00015:-00147:003205.9387:03843
03844:-00017:+00049:-00192:003205.9387:03844
03845:-00040:+00056:-00201:003205.9387:03845
03846:-00034:+00085:-00189:003205.9387:03846
03847:-00045:+00093:-00177:003235.9729:03847
03848:-00033:+00111:-00128:003235.9729:03848
03849:-00037:+00086:-00111:003235.9729:03849
03850:-00061:+00090:-00082:003235.9729:03850
03851:-00102:+00109:-00115:003235.9729:03851
03852:-00105:+00115:-00072:003235.9729:03852
03853:-00121:+00087:-00105:003260.0041:03853
03854:-00131:+00090:-00073:003260.0041:03854
03855:-00104:+00086:-00036:003260.0041:03855
03856:-00077:+00065:+00038:003260.0041:03856
03857:-00102:+00044:+00027:003260.0041:03857
03858:-00074:+00051:+00038:003260.0041:03858
03859:-00045:+00006:-00036:003297.8076:03859
03860:-00056:+00002:-00066:003297.8076:03860
03861:-00006:-00024:-00098:003297.8076:03861
03862:+00012:-00033:-00133:003297.8076:03862
03863:+00029:-00047:-00116:003297.8076:03863
03864:+00023:-00025:+00071:003297.8076:03864
03865:+00037:-00012:+00182:003331.1230:03865
03866:+00043:+00004:+00250:003331.1230:03866
03867:+00022:-00001:+00263:003331.1230:03867
03868:+00002:+00066:+00033:003331.1230:03868
03869:+00016:+00075:-00010:003331.1230:03869
03870:+00038:+00135:+00120:003331.1230:03870
03871:+00061:+00158:+00111:003329.3205:03871
03872:+00015:+00191:+00085:003329.3205:03872
03873:+00005:+00207:+00063:003329.3205:03873
03874:-00017:+00202:+00086:003329.3205:03874
03875:-00081:+00201:-00038:003329.3205:03875
03876:-00120:+00203:-00015:003329.3205:03876
03877:-00114:+00183:-00093:003359.0344:03877
03878:-00108:+00186:+00142:003359.0344:03878
03879:-00097:+00161:+00171:003359.0344:03879
03880:-00153:+00151:+00175:003359.0344:03880
03881:-00142:+00114:+00070:003359.0344:03881
03882:-00180:+00113:-00076:003359.0344:03882
03883:-00166:+00071:-00125:003348.9919:03883
03884:-00165:+00066:-00085:003348.9919:03884
03885:-00127:+00010:+00001:003348.9919:03885
03886:-00103:-00013:-00036:003348.9919:03886
03887:-00046:-00050:-00064:003348.9919:03887
03888:-00009:-00080:-00035:003348.9919:03888
03889:-00025:-00124:+00050:003338.2451:03889
03890:+00000:-00119:+00026:003338.2451:03890
03891:+00060:-00156:+00029:003338.2451:03891
03892:+00065:-00164:+00043:003338.2451:03892
03893:+00047:-00172:+00079:003338.2451:03893
03894:+00027:-00200:+00104:003338.2451:03894
03895:-00012:-00163:+00108:003332.4433:03895
03896:+00013:-00187:+00097:003332.4433:03896
03897:+00009:-00128:+00020:003332.4433:03897
03898:+00020:-00122:-00085:003332.4433:03898
03899:+00038:-00099:+00031:003332.4433:03899
03900:+00053:-00127:-00111:003332.4433:03900
03901:+00131:-00047:-00084:003322.1474:03901
03902:+00133:-00078:-00040:003322.1474:03902
03903:+00164:+00025:+00072:003322.1474:03903
03904:+00197:+00021:+00047:003322.1474:03904
03905:+00190:+00090:+00053:003322.1474:03905
03906:+00202:+00142:+00130:003322.1474:03906
03907:+00152:+00146:+00112:003285.5383:03907
03908:+00088:+00147:+00031:003285.5383:03908
03909:+00047:+00140:+00197:003285.5383:03909
03910:+00059:+00129:+00107:003285.5383:03910
03911:-00034:+00124:+00055:003285.5383:03911
03912:-00034:+00102:+00042:003285.5383:03912
03913:-00076:+00071:+00103:003272.2053:03913
03914:-00103:+00025:+00107:003272.2053:03914
03915:-00116:+00015:+00157:003272.2053:03915
03916:-00103:-00035:+00158:003272.2053:03916
03917:-00092:-00038:+00143:003272.2053:03917
03918:-00107:-00101:+00164:003272.2053:03918
03919:-00083:-00126:+00086:003235.8222:03919
03920:-00083:-00158:+00071:003235.8222:03920
03921:-00019:-00194:+00091:003235.8222:03921
03922:-00034:-00225:+00158:003235.8222:03922
03923:-00014:-00232:+00121:003235.8222:03923
03924:+00028:-00243:+00111:003235.8222:03924
03925:+00055:-00225:+00120:003209.6894:03925
03926:+00035:-00244:+00049:003209.6894:03926
03927:+00033:-00235:+00057:003209.6894:03927
03928:+00035:-00219:+00098:003209.6894:03928
03929:+00057:-00188:+00159:003209.6894:03929
03930:+00059:-00145:+00122:003209.6894:03930
03931:+00052:-00140:+00139:003209.6894:03931
03932:+00067:-00107:+00175:003189.7758:03932
03933:+00047:-00035:+00089:003189.7758:03933
03934:+00054:-00016:+00012:003189.7758:03934
03935:+00056:+00049:+00006:003189.7758:03935
03936:+00017:+00052:-00040:003189.7758:03936
03937:-00018:+00111:-00066:003189.7758:03937
03938:-00045:+00143:-00027:003170.0278:03938
03939:-00031:+00133:+00051:003170.0278:03939
03940:-00086:+00139:+00045:003170.0278:03940
03941:-00115:+00149:+00000:003170.0278:03941
03942:-00135:+00162:-00025:003170.0278:03942
03943:-00154:+00146:-00070:003170.0278:03943
03944:-00179:+00109:-00027:003153.1386:03944
03945:-00198:+00098:-00006:003153.1386:03945
03946:-00175:+00064:-00045:003153.1386:03946
03947:-00159:+00050:-00019:003153.1386:03947
03948:-00140:+00001:+00022:003153.1386:03948
03949:-00106:+00005:-00036:003153.1386:03949
03950:-00061:-00009:-00083:003153.1386:03950
03951:-00015:-00026:-00129:003150.0432:03951
03952:-00005:-00043:-00108:003150.0432:03952
03953:+00044:-00064:-00122:003150.0432:03953
03954:+00090:-00062:-00077:003150.0432:03954
03955:+00101:-00044:-00091:003150.0432:03955
03956:+00091:-00050:-00071:003150.0432:03956
03957:+00099:-00032:-00083:003170.0097:03957
03958:+00108:-00030:-00116:003170.0097:03958
03959:+00069:-00037:-00115:003170.0097:03959
03960:+00035:-00013:-00121:003170.0097:03960
03961:+00027:-00014:-00137:003170.0097:03961
03962:-00011:+00004:-00109:003170.0097:03962
03963:-00026:+00003:-00107:003185.2312:03963
03964:-00028:+00015:-00113:003185.2312:03964
03965:-00006:+00013:-00156:003185.2312:03965
03966:+00014:+00025:-00144:003185.2312:03966
03967:-00013:+00025:-00115:003185.2312:03967
03968:+00010:+00039:-00186:003185.2312:03968
03969:+00003:+00052:-00162:003214.0024:03969
03970:+00018:+00056:-00178:003214.0024:03970
03971:+00002:+00078:-00143:003214.0024:03971
03972:+00010:+00074:-00183:003214.0024:03972
03973:-00007:+00109:-00121:003214.0024:03973
03974:-00022:+00097:-00153:003214.0024:03974
03975:-00064:+00096:-00151:003214.0024:03975
03976:-00085:+00099:-00118:003252.7380:03976
03977:-00077:+00113:-00086:003252.7380:03977
03978:-00118:+00089:-00123:003252.7380:03978
03979:-00118:+00092:-00052:003252.7380:03979
03980:-00104:+00094:-00012:003252.7380:03980
03981:-00131:+00082:+00013:003252.7380:03981
03982:-00115:+00083:-00123:003276.9506:03982
03983:-00110:+00081:-00113:003276.9506:03983
03984:-00080:+00041:-00075:003276.9506:03984
03985:-00099:+00034:-00023:003276.9506:03985
03986:-00068:+00038:+00035:003276.9506:03986
03987:-00041:-00013:+00019:003276.9506:03987
03988:-00018:-00025:+00037:003297.6984:03988
03989:-00005:-00040:-00059:003297.6984:03989
03990:+00000:-00024:-00019:003297.6984:03990
03991:+00005:-00050:+00063:003297.6984:03991
03992:+00045:-00010:+00211:003297.6984:03992
03993:+00033:+00014:+00262:003297.6984:03993
03994:+00038:+00009:+00245:003331.0100:03994
03995:+00056:+00044:+00048:003331.0100:03995
03996:+00037:+00084:+00002:003331.0100:03996
03997:+00035:+00106:+00039:003331.0100:03997
03998:+00007:+00133:+00076:003331.0100:03998
03999:-00012:+00174:+00114:003331.0100:03999
04000:-00042:+00171:+00105:003329.2675:04000
04001:-00035:+00192:+00071:003329.2675:04001
04002:-00052:+00163:+00041:003329.2675:04002
04003:-00065:+00169:+00103:003329.2675:04003
04004:-00089:+00155:+00054:003329.2675:04004
04005:-00083:+00165:+00062:003329.2675:04005
04006:-00088:+00160:+00082:003332.3974:04006
04007:-00118:+00142:+00146:003332.3974:04007
04008:-00150:+00129:+00111:003332.3974:04008
04009:-00177:+00095:+00009:003332.3974:04009
04010:-00183:+00082:-00023:003332.3974:04010
04011:-00173:+00026:-00052:003332.3974:04011
04012:-00176:-00033:-00064:003322.1936:04012
04013:-00111:-00041:-00020:003322.1936:04013
04014:-00083:-00072:-00020:003322.1936:04014
04015:-00066:-00089:+00080:003322.1936:04015
04016:-00019:-00130:+00038:003322.1936:04016
04017:-00039:-00156:+00050:003322.1936:04017
04018:-00013:-00152:+00088:003294.1716:04018
04019:-00017:-00175:+00088:003294.1716:04019
04020:-00019:-00159:+00047:003294.1716:04020
04021:-00027:-00162:+00056:003294.1716:04021
04022:-00040:-00165:+00057:003294.1716:04022
04023:-00029:-00160:+00012:003294.1716:04023
04024:-00010:-00156:-00034:003272.1420:04024
04025:+00050:-00084:-00200:003272.1420:04025
04026:+00012:-00085:-00153:003272.1420:04026
04027:+00231:-00033:+00044:003272.1420:04027
04028:+00114:-00014:+00064:003272.1420:04028
04029:+00217:+00010:-00055:003272.1420:04029
04030:+00186:+00052:+00002:003252.7697:04030
04031:+00220:+00065:+00102:003252.7697:04031
04032:+00182:+00073:+00136:003252.7697:04032
04033:+00136:+00093:+00063:003252.7697:04033
04034:+00127:+00112:+00132:003252.7697:04034
04035:+00069:+00122:+00066:003252.7697:04035
04036:-00032:+00111:+00008:003209.7753:04036
04037:-00046:+00088:+00052:003209.7753:04037
04038:-00072:+00048:+00087:003209.7753:04038
04039:-00080:+00024:+00054:003209.7753:04039
04040:-00134:+00019:+00132:003209.7753:04040
04041:-00081:-00010:+00195:003209.7753:04041
04042:-00112:-00038:+00068:003209.7753:04042
04043:-00083:-00066:+00086:003181.6774:04043
04044:-00103:-00103:+00096:003181.6774:04044
04045:-00071:-00116:+00041:003181.6774:04045
04046:-00066:-00143:+00084:003181.6774:04046
04047:-00041:-00192:+00173:003181.6774:04047
04048:-00048:-00209:+00039:003181.6774:04048
04049:+00009:-00190:+00046:003161.9943:04049
04050:+00046:-00232:+00125:003161.9943:04050
04051:+00043:-00209:+00108:003161.9943:04051
04052:+00044:-00196:+00084:003161.9943:04052
04053:+00048:-00203:+00160:003161.9943:04053
04054:+00038:-00186:+00204:003161.9943:04054
04055:+00051:-00154:+00210:003121.6984:04055
04056:+00054:-00144:+00129:003121.6984:04056
04057:+00058:-00095:+00064:003121.6984:04057
04058:+00054:-00058:+00074:003121.6984:04058
04059:+00056:-00060:+00117:003121.6984:04059
04060:+00006:-00009:+00021:003121.6984:04060
04061:+00006:-00003:+00018:003121.6984:04061
04062:-00043:+00027:+00029:003111.3342:04062
04063:-00046:+00074:+00019:003111.3342:04063
04064:-00069:+00076:-00017:003111.3342:04064
04065:-00087:+00117:-00017:003111.3342:04065
04066:-00083:+00123:+00012:003111.3342:04066
04067:-00108:+00145:+00043:003111.3342:04067
04068:-00114:+00144:+00005:003114.5646:04068
04069:-00123:+00120:+00003:003114.5646:04069
04070:-00124:+00131:+00007:003114.5646:04070
04071:-00152:+00087:-00004:003114.5646:04071
04072:-00114:+00095:-00021:003114.5646:04072
04073:-00093:+00065:-00065:003114.5646:04073
04074:-00069:+00031:-00028:003114.5646:04074
04075:-00032:+00039:-00023:003121.6806:04075
04076:-00005:+00003:-00042:003121.6806:04076
04077:+00000:-00045:-00075:003121.6806:04077
04078:+00009:-00048:-00052:003121.6806:04078
04079:-00003:-00062:-00118:003121.6806:04079
04080:+00015:-00042:-00117:003121.6806:04080
04081:+00045:-00067:-00137:003150.0200:04081
04082:+00043:-00039:-00107:003150.0200:04082
04083:+00043:-00065:-00118:003150.0200:04083
04084:+00057:-00046:-00153:003150.0200:04084
04085:+00043:-00053:-00144:003150.0200:04085
04086:+00007:-00030:-00179:003150.0200:04086
04087:+00002:-00014:-00167:003186.1818:04087
04088:+00007:-00003:-00158:003186.1818:04088
04089:+00024:+00022:-00187:003186.1818:04089
04090:+00028:+00027:-00147:003186.1818:04090
04091:+00043:+00025:-00157:003186.1818:04091
04092:+00032:+00031:-00148:003186.1818:04092
04093:+00036:+00042:-00182:003217.9960:04093
04094:+00052:+00057:-00178:003217.9960:04094
04095:+00036:+00076:-00192:003217.9960:04095
04096:+00038:+00091:-00174:003217.9960:04096
04097:+00021:+00103:-00168:003217.9960:04097
04098:+00006:+00116:-00163:003217.9960:04098
04099:+00002:+00146:-00190:003217.9960:04099
04100:-00012:+00155:-00198:003255.2812:04100
04101:-00018:+00161:-00201:003255.2812:04101
04102:-00030:+00149:-00188:003255.2812:04102
04103:-00032:+00172:-00134:003255.2812:04103
04104:-00035:+00191:-00047:003255.2812:04104
04105:-00060:+00168:-00027:003255.2812:04105
04106:-00037:+00175:-00023:003287.0600:04106
04107:-00051:+00123:-00039:003287.0600:04107
04108:-00086:+00126:-00025:003287.0600:04108
04109:-00079:+00084:+00001:003287.0600:04109
04110:-00064:+00068:+00020:003287.0600:04110
04111:-00075:+00017:-00042:003287.0600:04111
04112:-00067:-00014:-00143:003302.8627:04112
04113:-00068:-00049:-00132:003302.8627:04113
04114:-00055:-00052:-00036:003302.8627:04114
04115:-00055:-00077:+00178:003302.8627:04115
04116:-00027:-00063:+00243:003302.8627:04116
04117:-00002:-00054:+00189:003302.8627:04117
04118:-00004:-00043:+00026:003332.3906:04118
04119:+00019:-00022:+00060:003332.3906:04119
04120:+00037:+00023:+00113:003332.3906:04120
04121:+00042:+00033:+00108:003332.3906:04121
04122:+00057:+00058:+00250:003332.3906:04122
04123:+00027:+00082:+00252:003332.3906:04123
04124:+00008:+00086:+00141:003348.8977:04124
04125:-00006:+00124:+00069:003348.8977:04125
04126:-00029:+00143:-00011:003348.8977:04126
04127:-00055:+00122:-00021:003348.8977:04127
04128:-00021:+00175:+00031:003348.8977:04128
04129:-00016:+00172:+00179:003348.8977:04129
04130:-00085:+00149:+00179:003347.0507:04130
04131:-00097:+00131:+00156:003347.0507:04131
04132:-00093:+00144:+00108:003347.0507:04132
04133:-00138:+00091:+00016:003347.0507:04133
04134:-00161:+00057:-00016:003347.0507:04134
04135:-00175:+00054:+00003:003347.0507:04135
04136:-00145:+00023:-00017:003349.9958:04136
04137:-00145:+00001:-00060:003349.9958:04137
04138:-00105:-00035:-00012:003349.9958:04138
04139:-00071:-00062:+00035:003349.9958:04139
04140:-00050:-00067:+00167:003349.9958:04140
04141:-00030:-00100:+00145:003349.9958:04141
04142:-00004:-00121:-00039:003348.9313:04142
04143:-00008:-00127:-00047:003348.9313:04143
04144:+00008:-00139:+00071:003348.9313:04144
04145:-00004:-00159:+00023:003348.9313:04145
04146:+00003:-00159:-00010:003348.9313:04146
04147:+00058:-00103:+00059:003348.9313:04147
04148:+00072:-00113:+00050:003320.3447:04148
04149:+00044:-00079:-00047:003320.3447:04149
04150:-00008:-00055:-00009:003320.3447:04150
04151:+00155:-00008:+00083:003320.3447:04151
04152:+00150:-00051:-00054:003320.3447:04152
04153:+00142:+00051:-00173:003320.3447:04153
04154:+00167:+00012:-00047:003297.6921:04154
04155:+00189:+00062:-00023:003297.6921:04155
04156:+00177:+00055:-00033:003297.6921:04156
04157:+00199:+00109:+00039:003297.6921:04157
04158:+00128:+00105:+00066:003297.6921:04158
04159:+00101:+00105:+00029:003297.6921:04159
04160:+00078:+00089:+00068:003269.8635:04160
04161:+00048:+00086:+00072:003269.8635:04161
04162:+00003:+00070:+00039:003269.8635:04162
04163:-00054:+00011:+00051:003269.8635:04163
04164:-00075:-00034:+00106:003269.8635:04164
04165:-00079:-00030:+00080:003269.8635:04165
04166:-00120:-00087:+00080:003226.2770:04166
04167:-00094:-00111:+00097:003226.2770:04167
04168:-00063:-00136:+00044:003226.2770:04168
04169:-00085:-00146:+00072:003226.2770:04169
04170:-00057:-00186:+00094:003226.2770:04170
04171:-00011:-00181:+00069:003226.2770:04171
04172:+00010:-00181:+00067:003197.7463:04172
04173:+00033:-00204:+00149:003197.7463:04173
04174:+00048:-00206:+00176:003197.7463:04174
04175:+00061:-00196:+00142:003197.7463:04175
04176:+00069:-00205:+00152:003197.7463:04176
04177:+00007:-00202:+00161:003197.7463:04177
04178:+00011:-00190:+00117:003197.7463:04178
04179:-00012:-00173:+00073:003153.9475:04179
04180:-00009:-00129:+00089:003153.9475:04180
04181:+00009:-00106:+00142:003153.9475:04181
04182:+00001:-00059:+00173:003153.9475:04182
04183:+00006:-00013:+00087:003153.9475:04183
04184:+00013:-00015:+00064:003153.9475:04184
04185:-00021:+00032:+00070:003098.4375:04185
04186:-00034:+00031:+00036:003098.4375:04186
04187:-00057:+00059:+00048:003098.4375:04187
04188:-00074:+00077:+00038:003098.4375:04188
04189:-00081:+00097:+00041:003098.4375:04189
04190:-00081:+00088:+00019:003098.4375:04190
04191:-00134:+00077:+00066:003098.4375:04191
04192:-00130:+00082:+00096:003081.0434:04192
04193:-00181:+00054:+00124:003081.0434:04193
04194:-00170:+00052:+00055:003081.0434:04194
04195:-00171:+00050:-00003:003081.0434:04195
04196:-00144:+00063:-00003:003081.0434:04196
04197:-00146:+00049:-00035:003081.0434:04197
04198:-00115:+00030:-00069:003076.0566:04198
04199:-00086:+00021:-00068:003076.0566:04199
04200:-00070:+00020:-00090:003076.0566:04200
04201:-00056:+00007:-00122:003076.0566:04201
04202:-00016:-00022:-00097:003076.0566:04202
04203:+00003:-00017:-00068:003076.0566:04203
04204:+00017:-00047:-00050:003076.0566:04204
04205:+00057:-00028:-00085:003083.2487:04205
04206:+00075:-00028:-00112:003083.2487:04206
04207:+00064:-00061:-00110:003083.2487:04207
04208:+00047:-00057:-00097:003083.2487:04208
04209:+00040:-00064:-00122:003083.2487:04209
04210:+00044:-00053:-00165:003083.2487:04210
04211:+00047:-00029:-00180:003111.3342:04211
04212:+00030:+00003:-00135:003111.3342:04212
04213:+00003:-00022:-00165:003111.3342:04213
04214:+00005:+00009:-00197:003111.3342:04214
04215:+00040:+00001:-00196:003111.3342:04215
04216:+00022:+00030:-00206:003111.3342:04216
04217:+00005:+00038:-00231:003153.9650:04217
04218:+00038:+00082:-00153:003153.9650:04218
04219:+00032:+00062:-00172:003153.9650:04219
04220:+00019:+00107:-00151:003153.9650:04220
04221:+00040:+00121:-00151:003153.9650:04221
04222:+00016:+00172:-00135:003153.9650:04222
04223:+00006:+00176:-00185:003153.9650:04223
04224:-00007:+00184:-00213:003185.1765:04224
04225:-00020:+00178:-00203:003185.1765:04225
04226:-00057:+00193:-00177:003185.1765:04226
04227:-00070:+00178:-00201:003185.1765:04227
04228:-00067:+00210:-00177:003185.1765:04228
04229:-00071:+00205:-00200:003185.1765:04229
04230:-00066:+00206:-00218:003238.6679:04230
04231:-00048:+00176:-00142:003238.6679:04231
04232:-00059:+00137:-00055:003238.6679:04232
04233:-00048:+00117:-00042:003238.6679:04233
04234:-00057:+00079:+00022:003238.6679:04234
04235:-00074:+00064:-00040:003238.6679:04235
04236:-00096:+00031:-00007:003269.8571:04236
04237:-00087:-00026:+00069:003269.8571:04237
04238:-00095:-00045:+00104:003269.8571:04238
04239:-00081:-00099:+00042:003269.8571:04239
04240:-00081:-00093:-00160:003269.8571:04240
04241:-00101:-00068:-00165:003269.8571:04241
04242:-00076:-00117:-00105:003294.2941:04242
04243:-00101:-00137:+00095:003294.2941:04243
04244:-00001:-00098:+00223:003294.2941:04244
04245:+00001:-00075:+00378:003294.2941:04245
04246:+00014:-00059:+00339:003294.2941:04246
04247:+00028:-00012:+00062:003294.2941:04247
04248:+00063:+00056:+00092:003314.9377:04248
04249:+00086:+00080:+00204:003314.9377:04249
04250:+00057:+00115:+00171:003314.9377:04250
04251:+00024:+00150:+00097:003314.9377:04251
04252:+00030:+00175:+00077:003314.9377:04252
04253:-00006:+00163:+00080:003314.9377:04253
04254:-00033:+00186:-00127:003348.9919:04254
04255:-00081:+00202:+00055:003348.9919:04255
04256:-00064:+00203:+00184:003348.9919:04256
04257:-00109:+00192:+00205:003348.9919:04257
04258:-00101:+00238:+00188:003348.9919:04258
04259:-00115:+00206:+00086:003348.9919:04259
04260:-00137:+00180:+00081:003338.2050:04260
04261:-00126:+00148:-00111:003338.2050:04261
04262:-00142:+00159:-00086:003338.2050:04262
04263:-00136:+00111:+00025:003338.2050:04263
04264:-00123:+00047:+00089:003338.2050:04264
04265:-00132:+00023:+00081:003338.2050:04265
04266:-00086:-00013:+00114:003341.2292:04266
04267:-00060:-00060:+00116:003341.2292:04267
04268:-00077:-00095:+00043:003341.2292:04268
04269:-00019:-00123:-00128:003341.2292:04269
04270:-00024:-00164:-00087:003341.2292:04270
04271:+00011:-00174:-00136:003341.2292:04271
04272:+00054:-00158:-00043:003339.9802:04272
04273:+00048:-00157:+00086:003339.9802:04273
04274:+00150:-00135:+00122:003339.9802:04274
04275:+00069:-00179:+00020:003339.9802:04275
04276:+00194:-00105:+00089:003339.9802:04276
04277:+00106:-00181:+00072:003339.9802:04277
04278:+00154:-00132:-00104:003302.9277:04278
04279:+00141:-00154:-00110:003302.9277:04279
04280:+00244:-00081:-00037:003302.9277:04280
04281:+00224:-00092:+00101:003302.9277:04281
04282:+00224:-00010:-00080:003302.9277:04282
04283:+00224:+00044:-00195:003302.9277:04283
04284:+00186:+00068:-00076:003289.1650:04284
04285:+00167:+00030:+00035:003289.1650:04285
04286:+00117:+00040:+00232:003289.1650:04286
04287:+00085:+00025:+00102:003289.1650:04287
04288:-00006:+00064:+00004:003289.1650:04288
04289:-00026:-00018:+00033:003289.1650:04289
04290:-00079:+00002:+00172:003261.3037:04290
04291:-00121:-00033:+00230:003261.3037:04291
04292:-00118:-00063:+00159:003261.3037:04292
04293:-00112:-00049:+00096:003261.3037:04293
04294:-00066:-00040:-00078:003261.3037:04294
04295:-00088:-00082:-00098:003261.3037:04295
04296:-00073:-00109:+00062:003218.0390:04296
04297:-00047:-00148:+00026:003218.0390:04297
04298:-00035:-00135:+00011:003218.0390:04298
04299:+00016:-00146:+00133:003218.0390:04299
04300:+00025:-00170:+00158:003218.0390:04300
04301:+00019:-00135:+00120:003218.0390:04301
04302:+00085:-00138:+00136:003218.0390:04302
04303:+00085:-00140:+00290:003189.7758:04303
04304:+00064:-00146:+00283:003189.7758:04304
04305:+00033:-00128:+00173:003189.7758:04305
04306:+00016:-00111:+00132:003189.7758:04306
04307:+00018:-00073:+00157:003189.7758:04307
04308:+00011:-00043:+00185:003189.7758:04308
04309:+00019:-00012:+00126:003146.0070:04309
04310:-00010:+00018:+00053:003146.0070:04310
04311:+00023:+00051:+00146:003146.0070:04311
04312:+00044:+00027:+00104:003146.0070:04312
04313:-00001:+00092:+00011:003146.0070:04313
04314:-00025:+00113:+00009:003146.0070:04314
04315:-00070:+00091:+00044:003121.7158:04315
04316:-00116:+00105:-00077:003121.7158:04316
04317:-00137:+00110:-00076:003121.7158:04317
04318:-00165:+00082:+00039:003121.7158:04318
04319:-00196:+00055:+00156:003121.7158:04319
04320:-00185:+00031:+00209:003121.7158:04320
04321:-00224:+00038:+00115:003121.7158:04321
04322:-00215:+00007:-00034:003111.3857:04322
04323:-00188:+00005:-00057:003111.3857:04323
04324:-00170:-00037:-00083:003111.3857:04324
04325:-00145:-00026:-00051:003111.3857:04325
04326:-00086:-00049:-00059:003111.3857:04326
04327:-00019:-00044:-00050:003111.3857:04327
04328:+00036:-00040:-00067:003114.4892:04328
04329:+00064:-00080:-00116:003114.4892:04329
04330:+00082:-00071:-00146:003114.4892:04330
04331:+00101:-00068:-00127:003114.4892:04331
04332:+00112:-00075:-00106:003114.4892:04332
04333:+00106:-00096:-00096:003114.4892:04333
04334:+00107:-00096:-00072:003114.4892:04334
04335:+00101:-00096:-00108:003129.5610:04335
04336:+00086:-00081:-00097:003129.5610:04336
04337:+00037:-00054:-00172:003129.5610:04337
04338:+00043:-00066:-00219:003129.5610:04338
04339:-00010:-00060:-00261:003129.5610:04339
04340:+00002:-00029:-00192:003129.5610:04340
04341:+00026:-00031:-00169:003157.9633:04341
04342:+00025:-00011:-00157:003157.9633:04342
04343:+00060:+00020:-00132:003157.9633:04343
04344:+00034:+00024:-00149:003157.9633:04344
04345:+00047:+00031:-00178:003157.9633:04345
04346:+00055:+00056:-00204:003157.9633:04346
04347:+00038:+00092:-00219:003194.4489:04347
04348:+00037:+00121:-00230:003194.4489:04348
04349:+00033:+00137:-00144:003194.4489:04349
04350:+00019:+00150:-00188:003194.4489:04350
04351:+00007:+00192:-00165:003194.4489:04351
04352:+00030:+00167:-00101:003194.4489:04352
04353:-00006:+00164:-00113:003226.3017:04353
04354:-00045:+00162:-00049:003226.3017:04354
04355:-00045:+00149:-00091:003226.3017:04355
04356:-00095:+00122:-00102:003226.3017:04356
04357:-00111:+00088:-00014:003226.3017:04357
04358:-00123:+00061:+00024:003226.3017:04358
04359:-00131:+00053:-00051:003226.3017:04359
04360:-00114:+00014:-00065:003272.1923:04360
04361:-00117:+00007:-00084:003272.1923:04361
04362:-00069:-00009:-00120:003272.1923:04362
04363:-00030:-00050:-00105:003272.1923:04363
04364:+00004:-00038:+00019:003272.1923:04364
04365:+00021:-00033:+00157:003272.1923:04365
04366:+00065:-00013:+00220:003295.8405:04366
04367:+00049:-00013:+00229:003295.8405:04367
04368:+00048:+00007:+00146:003295.8405:04368
04369:+00016:+00015:+00083:003295.8405:04369
04370:+00016:+00043:+00038:003295.8405:04370
04371:+00001:+00064:+00095:003295.8405:04371
04372:-00022:+00082:+00127:003302.8759:04372
04373:-00056:+00100:+00112:003302.8759:04373
04374:-00037:+00083:+00148:003302.8759:04374
04375:-00103:+00077:+00126:003302.8759:04375
04376:-00135:+00083:+00085:003302.8759:04376
04377:-00135:+00076:+00044:003302.8759:04377
04378:-00146:+00062:+00051:003323.6445:04378
04379:-00122:+00085:+00075:003323.6445:04379
04380:-00142:+00040:+00094:003323.6445:04380
04381:-00179:+00030:+00127:003323.6445:04381
04382:-00170:+00032:+00093:003323.6445:04382
04383:-00183:+00017:+00085:003323.6445:04383
04384:-00196:+00023:-00048:003322.1870:04384
04385:-00138:+00021:-00035:003322.1870:04385
04386:-00108:-00006:-00027:003322.1870:04386
04387:-00120:-00006:-00025:003322.1870:04387
04388:-00044:+00035:-00023:003322.1870:04388
04389:+00012:+00027:+00014:003322.1870:04389
04390:+00030:+00028:+00021:003294.2424:04390
04391:+00046:+00039:+00073:003294.2424:04391
04392:+00088:+00039:+00143:003294.2424:04392
04393:+00077:+00016:+00092:003294.2424:04393
04394:+00065:+00012:-00020:003294.2424:04394
04395:+00073:+00033:+00000:003294.2424:04395
04396:+00078:+00012:+00005:003289.1906:04396
04397:+00064:+00013:+00068:003289.1906:04397
04398:+00119:+00053:-00083:003289.1906:04398
04399:+00081:+00047:-00172:003289.1906:04399
04400:+00068:+00065:-00123:003289.1906:04400
04401:+00069:+00050:-00021:003289.1906:04401
04402:+00063:+00028:-00023:003252.8139:04402
04403:+00117:+00048:-00082:003252.8139:04403
04404:+00143:+00031:-00035:003252.8139:04404
04405:+00085:-00019:-00108:003252.8139:04405
04406:+00023:-00010:+00046:003252.8139:04406
04407:+00070:-00064:+00051:003252.8139:04407
04408:+00018:-00060:+00116:003209.7382:04408
04409:+00072:-00062:+00068:003209.7382:04409
04410:-00014:-00059:+00167:003209.7382:04410
04411:-00033:-00104:-00037:003209.7382:04411
04412:-00090:-00085:+00037:003209.7382:04412
04413:-00052:-00117:-00029:003209.7382:04413
04414:-00053:-00085:-00007:003209.7382:04414
04415:-00074:-00131:-00093:003165.8999:04415
04416:-00048:-00141:+00082:003165.8999:04416
04417:-00030:-00150:+00123:003165.8999:04417
04418:-00020:-00162:+00122:003165.8999:04418
04419:-00050:-00215:+00143:003165.8999:04419
04420:-00045:-00178:+00139:003165.8999:04420
04421:-00002:-00197:+00129:003122.4230:04421
04422:-00025:-00183:+00071:003122.4230:04422
04423:-00026:-00175:+00150:003122.4230:04423
04424:-00025:-00178:+00200:003122.4230:04424
04425:-00016:-00165:+00102:003122.4230:04425
04426:+00017:-00115:+00071:003122.4230:04426
04427:+00041:-00113:+00093:003075.6845:04427
04428:+00023:-00089:+00050:003075.6845:04428
04429:+00088:-00023:+00035:003075.6845:04429
04430:+00122:+00020:+00182:003075.6845:04430
04431:+00100:+00023:+00177:003075.6845:04431
04432:+00086:+00084:+00034:003075.6845:04432
04433:+00082:+00099:+00132:003075.6845:04433
04434:+00054:+00102:+00108:003066.2065:04434
04435:+00001:+00146:+00001:003066.2065:04435
04436:-00012:+00132:+00024:003066.2065:04436
04437:-00031:+00162:+00061:003066.2065:04437
04438:-00102:+00159:+00052:003066.2065:04438
04439:-00112:+00176:+00042:003066.2065:04439
04440:-00136:+00148:-00022:003066.2065:04440
04441:-00141:+00160:+00011:003068.5310:04441
04442:-00144:+00143:+00045:003068.5310:04442
04443:-00179:+00120:-00035:003068.5310:04443
04444:-00181:+00109:-00105:003068.5310:04444
04445:-00161:+00075:-00063:003068.5310:04445
04446:-00148:+00052:+00073:003068.5310:04446
04447:-00129:+00027:+00090:003068.1799:04447
04448:-00121:+00008:+00001:003068.1799:04448
04449:-00101:-00015:-00060:003068.1799:04449
04450:-00114:-00034:-00074:003068.1799:04450
04451:-00087:-00027:-00115:003068.1799:04451
04452:-00075:-00058:-00136:003068.1799:04452
04453:-00021:-00074:-00119:003068.1799:04453
04454:-00027:-00111:-00157:003103.7429:04454
04455:-00010:-00109:-00127:003103.7429:04455
04456:+00073:-00099:-00136:003103.7429:04456
04457:+00082:-00084:-00150:003103.7429:04457
04458:+00098:-00071:-00142:003103.7429:04458
04459:+00108:-00040:-00096:003103.7429:04459
04460:+00122:-00010:-00121:003122.3471:04460
04461:+00147:+00006:-00100:003122.3471:04461
04462:+00099:+00009:-00141:003122.3471:04462
04463:+00090:+00034:-00133:003122.3471:04463
04464:+00071:+00042:-00165:003122.3471:04464
04465:+00017:+00078:-00213:003122.3471:04465
04466:+00004:+00082:-00190:003169.0979:04466
04467:-00020:+00112:-00172:003169.0979:04467
04468:-00018:+00139:-00155:003169.0979:04468
04469:-00042:+00143:-00164:003169.0979:04469
04470:-00045:+00138:-00151:003169.0979:04470
04471:-00055:+00147:-00149:003169.0979:04471
04472:-00062:+00148:-00155:003214.0695:04472
04473:-00063:+00189:-00084:003214.0695:04473
04474:-00061:+00191:-00123:003214.0695:04474
04475:-00099:+00221:-00144:003214.0695:04475
04476:-00077:+00218:-00220:003214.0695:04476
04477:-00064:+00236:-00192:003214.0695:04477
04478:-00083:+00216:-00150:003214.0695:04478
04479:-00051:+00197:-00151:003252.8081:04479
04480:-00022:+00184:-00100:003252.8081:04480
04481:-00029:+00167:-00081:003252.8081:04481
04482:-00005:+00159:-00074:003252.8081:04482
04483:+00010:+00146:-00111:003252.8081:04483
04484:+00005:+00091:-00058:003252.8081:04484
04485:+00011:+00078:+00004:003285.5834:04485
04486:-00005:+00054:+00023:003285.5834:04486
04487:-00039:+00020:+00068:003285.5834:04487
04488:-00070:-00008:+00065:003285.5834:04488
04489:-00105:-00043:+00066:003285.5834:04489
04490:-00111:-00073:+00036:003285.5834:04490
04491:-00127:-00107:-00021:003314.9572:04491
04492:-00165:-00124:-00133:003314.9572:04492
04493:-00161:-00121:-00113:003314.9572:04493
04494:-00145:-00141:-00070:003314.9572:04494
04495:-00131:-00154:+00078:003314.9572:04495
04496:-00117:-00144:+00172:003314.9572:04496
04497:-00089:-00144:+00230:003348.9313:04497
04498:-00102:-00102:+00154:003348.9313:04498
04499:-00055:-00096:+00133:003348.9313:04499
04500:-00024:-00036:+00166:003348.9313:04500
04501:-00014:-00015:+00224:003348.9313:04501
04502:+00007:+00057:+00220:003348.9313:04502
04503:+00045:+00129:+00169:003356.1047:04503
04504:+00055:+00157:+00136:003356.1047:04504
04505:+00061:+00166:+00043:003356.1047:04505
04506:+00036:+00216:+00023:003356.1047:04506
04507:+00025:+00226:+00007:003356.1047:04507
04508:+00031:+00259:-00008:003356.1047:04508
04509:+00035:+00291:+00170:003367.9077:04509
04510:+00062:+00328:+00254:003367.9077:04510
04511:+00006:+00358:+00224:003367.9077:04511
04512:+00007:+00340:+00096:003367.9077:04512
04513:-00050:+00305:+00053:003367.9077:04513
04514:-00106:+00282:-00052:003367.9077:04514
04515:-00129:+00262:-00039:003376.2260:04515
04516:-00164:+00168:+00014:003376.2260:04516
04517:-00157:+00102:+00037:003376.2260:04517
04518:-00157:+00081:+00006:003376.2260:04518
04519:-00124:-00007:-00051:003376.2260:04519
04520:-00133:-00064:-00075:003374.2512:04520
04521:-00068:-00101:-00041:003374.2512:04521
04522:-00039:-00176:-00020:003374.2512:04522
04523:-00015:-00220:+00008:003374.2512:04523
04524:+00019:-00251:+00035:003374.2512:04524
04525:+00019:-00269:+00025:003374.2512:04525
04526:+00023:-00282:+00005:003376.9426:04526
04527:+00049:-00266:+00014:003376.9426:04527
04528:+00053:-00232:-00015:003376.9426:04528
04529:+00092:-00209:+00079:003376.9426:04529
04530:+00231:-00181:+00224:003376.9426:04530
04531:+00128:-00182:-00009:003376.9426:04531
04532:+00264:-00098:-00063:003376.2124:04532
04533:+00216:-00160:-00047:003376.2124:04533
04534:+00259:-00085:-00065:003376.2124:04534
04535:+00206:-00103:-00070:003376.2124:04535
04536:+00286:-00036:-00016:003376.2124:04536
04537:+00272:-00026:-00030:003376.2124:04537
04538:+00259:+00054:+00083:003338.1984:04538
04539:+00159:-00017:+00094:003338.1984:04539
04540:+00166:+00059:+00062:003338.1984:04540
04541:+00084:+00028:+00112:003338.1984:04541
04542:+00063:+00042:+00113:003338.1984:04542
04543:+00030:+00010:+00106:003338.1984:04543
04544:-00015:+00009:+00134:003306.3923:04544
04545:-00049:+00008:+00093:003306.3923:04545
04546:-00062:-00030:+00118:003306.3923:04546
04547:-00051:-00039:+00108:003306.3923:04547
04548:-00095:-00053:+00125:003306.3923:04548
04549:-00152:-00096:+00168:003306.3923:04549
04550:-00126:-00100:+00118:003278.4619:04550
04551:-00132:-00128:+00033:003278.4619:04551
04552:-00083:-00138:+00042:003278.4619:04552
04553:-00076:-00130:+00030:003278.4619:04553
04554:-00034:-00137:+00104:003278.4619:04554
04555:-00024:-00158:+00190:003278.4619:04555
04556:+00034:-00143:+00244:003278.4619:04556
04557:+00039:-00141:+00231:003226.2521:04557
04558:+00057:-00127:+00203:003226.2521:04558
04559:+00049:-00128:+00172:003226.2521:04559
04560:+00025:-00123:+00084:003226.2521:04560
04561:+00013:-00119:+00056:003226.2521:04561
04562:-00042:-00139:+00040:003226.2521:04562
04563:-00068:-00123:+00026:003181.7136:04563
04564:-00066:-00100:+00044:003181.7136:04564
04565:-00090:-00091:+00059:003181.7136:04565
04566:-00081:-00062:+00064:003181.7136:04566
04567:-00082:-00042:+00071:003181.7136:04567
04568:-00083:-00031:+00060:003181.7136:04568
04569:-00070:-00021:+00073:003153.9892:04569
04570:-00050:+00008:+00060:003153.9892:04570
04571:-00067:+00013:+00101:003153.9892:04571
04572:-00089:+00022:+00080:003153.9892:04572
04573:-00090:+00038:+00007:003153.9892:04573
04574:-00106:+00007:-00064:003153.9892:04574
04575:-00094:+00006:-00022:003153.9892:04575
04576:-00094:-00035:-00030:003121.7275:04576
04577:-00086:-00022:-00107:003121.7275:04577
04578:-00037:-00010:-00086:003121.7275:04578
04579:-00044:-00011:-00035:003121.7275:04579
04580:-00031:-00023:-00079:003121.7275:04580
04581:-00025:-00023:-00098:003121.7275:04581
04582:-00010:-00048:-00109:003134.4321:04582
04583:-00008:-00041:-00092:003134.4321:04583
04584:-00007:-00048:-00119:003134.4321:04584
04585:+00026:-00026:-00104:003134.4321:04585
04586:+00042:-00025:-00099:003134.4321:04586
04587:+00031:+00002:-00107:003134.4321:04587
04588:+00035:+00002:-00086:003146.0012:04588
04589:+00053:+00020:-00148:003146.0012:04589
04590:+00106:+00013:-00211:003146.0012:04590
04591:+00122:+00031:-00224:003146.0012:04591
04592:+00130:+00027:-00247:003146.0012:04592
04593:+00136:+00068:-00224:003146.0012:04593
04594:+00142:+00055:-00179:003146.0012:04594
04595:+00093:+00099:-00185:003153.1564:04595
04596:+00092:+00078:-00184:003153.1564:04596
04597:+00076:+00099:-00158:003153.1564:04597
04598:+00042:+00116:-00187:003153.1564:04598
04599:+00014:+00098:-00139:003153.1564:04599
04600:-00055:+00098:-00172:003153.1564:04600
04601:-00092:+00098:-00140:003197.8547:04601
04602:-00121:+00099:-00134:003197.8547:04602
04603:-00158:+00110:-00188:003197.8547:04603
04604:-00164:+00114:-00226:003197.8547:04604
04605:-00170:+00130:-00230:003197.8547:04605
04606:-00177:+00131:-00210:003197.8547:04606
04607:-00192:+00128:-00169:003235.8974:04607
04608:-00138:+00123:-00139:003235.8974:04608
04609:-00146:+00132:-00112:003235.8974:04609
04610:-00131:+00121:-00072:003235.8974:04610
04611:-00095:+00104:-00058:003235.8974:04611
04612:-00114:+00072:-00051:003235.8974:04612
04613:-00099:+00056:+00013:003251.4479:04613
04614:-00091:+00019:+00077:003251.4479:04614
04615:-00098:-00004:-00062:003251.4479:04615
04616:-00115:+00006:-00110:003251.4479:04616
04617:-00089:-00010:-00104:003251.4479:04617
04618:-00070:-00046:-00092:003251.4479:04618
04619:+00014:-00041:-00066:003306.2958:04619
04620:+00062:-00063:+00063:003306.2958:04620
04621:+00104:-00041:+00114:003306.2958:04621
04622:+00066:-00064:+00092:003306.2958:04622
04623:+00091:-00024:+00164:003306.2958:04623
04624:+00088:-00008:+00255:003306.2958:04624
04625:+00037:-00006:+00372:003313.3513:04625
04626:+00022:+00035:+00314:003313.3513:04626
04627:+00008:+00079:+00222:003313.3513:04627
04628:-00038:+00113:+00091:003313.3513:04628
04629:-00040:+00119:+00053:003313.3513:04629
04630:-00067:+00160:-00063:003313.3513:04630
04631:-00062:+00151:-00081:003320.4760:04631
04632:-00067:+00175:-00035:003320.4760:04632
04633:-00053:+00167:+00149:003320.4760:04633
04634:-00049:+00169:+00251:003320.4760:04634
04635:-00099:+00190:+00217:003320.4760:04635
04636:-00068:+00188:+00137:003320.4760:04636
04637:-00078:+00165:+00047:003332.5610:04637
04638:-00097:+00137:-00013:003332.5610:04638
04639:-00132:+00114:-00002:003332.5610:04639
04640:-00113:+00077:-00043:003332.5610:04640
04641:-00134:+00056:-00066:003332.5610:04641
04642:-00116:-00001:+00026:003332.5610:04642
04643:-00095:-00002:+00085:003322.1870:04643
04644:-00116:-00063:+00029:003322.1870:04644
04645:-00086:-00061:-00046:003322.1870:04645
04646:-00048:-00105:-00024:003322.1870:04646
04647:-00068:-00123:-00005:003322.1870:04647
04648:-00072:-00155:+00011:003322.1870:04648
04649:-00044:-00124:-00128:003302.9020:04649
04650:-00060:-00150:-00024:003302.9020:04650
04651:+00076:-00119:+00116:003302.9020:04651
04652:-00027:-00171:+00061:003302.9020:04652
04653:+00050:-00149:+00052:003302.9020:04653
04654:-00028:-00192:+00053:003302.9020:04654
04655:+00079:-00085:-00176:003302.9020:04655
04656:+00121:-00135:+00002:003272.1479:04656
04657:+00210:-00083:+00008:003272.1479:04657
04658:+00163:-00034:-00012:003272.1479:04658
04659:+00204:-00031:-00129:003272.1479:04659
04660:+00239:+00001:-00138:003272.1479:04660
04661:+00255:-00019:+00037:003272.1479:04661
04662:+00177:+00007:+00127:003252.7250:04662
04663:+00114:+00029:+00295:003252.7250:04663
04664:+00054:+00002:+00125:003252.7250:04664
04665:+00013:+00043:+00074:003252.7250:04665
04666:+00006:+00067:-00018:003252.7250:04666
04667:-00033:+00055:-00057:003252.7250:04667
04668:-00119:+00060:+00078:003209.7509:04668
04669:-00119:+00030:+00135:003209.7509:04669
04670:-00064:+00052:+00121:003209.7509:04670
04671:-00053:-00018:+00095:003209.7509:04671
04672:-00086:-00003:+00240:003209.7509:04672
04673:-00091:-00029:+00217:003209.7509:04673
04674:-00093:-00066:+00062:003181.7734:04674
04675:-00135:-00079:+00037:003181.7734:04675
04676:-00064:-00125:+00024:003181.7734:04676
04677:-00092:-00134:+00143:003181.7734:04677
04678:-00038:-00133:+00177:003181.7734:04678
04679:-00092:-00162:+00210:003181.7734:04679
04680:-00053:-00171:+00176:003181.7734:04680
04681:-00032:-00172:+00178:003146.0249:04681
04682:+00003:-00161:+00173:003146.0249:04682
04683:+00015:-00188:+00139:003146.0249:04683
04684:+00020:-00146:+00042:003146.0249:04684
04685:+00044:-00113:+00087:003146.0249:04685
04686:+00074:-00100:+00092:003146.0249:04686
04687:+00075:-00086:+00167:003113.9331:04687
04688:+00071:-00069:+00102:003113.9331:04688
04689:+00071:-00053:+00126:003113.9331:04689
04690:+00055:-00036:+00082:003113.9331:04690
04691:+00022:+00019:+00042:003113.9331:04691
04692:+00008:+00032:+00071:003113.9331:04692
04693:-00003:+00081:+00029:003113.9331:04693
04694:-00018:+00082:-00031:003096.1203:04694
04695:-00056:+00070:+00086:003096.1203:04695
04696:-00032:+00107:+00003:003096.1203:04696
04697:-00081:+00104:-00034:003096.1203:04697
04698:-00117:+00118:-00076:003096.1203:04698
04699:-00136:+00130:-00050:003096.1203:04699
04700:-00124:+00142:-00037:003099.0463:04700
04701:-00113:+00090:+00015:003099.0463:04701
04702:-00110:+00114:+00068:003099.0463:04702
04703:-00109:+00072:+00061:003099.0463:04703
04704:-00119:+00055:-00049:003099.0463:04704
04705:-00103:+00052:-00079:003099.0463:04705
04706:-00070:+00013:-00054:003113.9331:04706
04707:-00067:-00033:-00152:003113.9331:04707
04708:-00037:-00029:-00157:003113.9331:04708
04709:+00028:-00079:-00111:003113.9331:04709
04710:+00032:-00078:-00044:003113.9331:04710
04711:+00077:-00073:-00005:003113.9331:04711
04712:+00078:-00068:-00045:003113.9331:04712
04713:+00093:-00079:-00116:003142.2680:04713
04714:+00081:-00112:-00177:003142.2680:04714
04715:+00085:-00110:-00221:003142.2680:04715
04716:+00063:-00108:-00212:003142.2680:04716
04717:+00079:-00084:-00182:003142.2680:04717
04718:+00065:-00106:-00142:003142.2680:04718
04719:+00075:-00078:-00085:003170.0581:04719
04720:+00059:-00092:-00087:003170.0581:04720
04721:+00034:-00058:-00107:003170.0581:04721
04722:+00026:-00080:-00109:003170.0581:04722
04723:+00004:-00037:-00124:003170.0581:04723
04724:-00008:-00024:-00153:003170.0581:04724
04725:-00004:+00018:-00160:003193.3933:04725
04726:-00025:+00031:-00132:003193.3933:04726
04727:-00030:+00041:-00160:003193.3933:04727
04728:-00039:+00070:-00184:003193.3933:04728
04729:-00035:+00108:-00155:003193.3933:04729
04730:-00086:+00124:-00146:003193.3933:04730
04731:-00073:+00186:-00160:003193.3933:04731
04732:-00046:+00167:-00154:003238.7236:04732
04733:-00072:+00182:-00149:003238.7236:04733
04734:-00031:+00218:-00150:003238.7236:04734
04735:-00030:+00214:-00213:003238.7236:04735
04736:-00020:+00212:-00185:003238.7236:04736
04737:-00039:+00196:-00166:003238.7236:04737
04738:-00053:+00216:-00100:003278.5007:04738
04739:-00052:+00162:-00038:003278.5007:04739
04740:-00089:+00132:+00000:003278.5007:04740
04741:-00087:+00116:+00051:003278.5007:04741
04742:-00083:+00074:+00067:003278.5007:04742
04743:-00087:+00047:+00013:003278.5007:04743
04744:-00103:+00010:+00022:003302.9670:04744
04745:-00080:-00037:-00178:003302.9670:04745
04746:-00093:-00013:-00229:003302.9670:04746
04747:-00061:-00055:-00057:003302.9670:04747
04748:-00068:-00083:+00111:003302.9670:04748
04749:-00074:-00112:+00199:003302.9670:04749
04750:-00041:-00092:+00322:003323.6965:04750
04751:-00085:-00063:+00101:003323.6965:04751
04752:-00063:-00064:+00042:003323.6965:04752
04753:-00014:-00003:+00046:003323.6965:04753
04754:-00003:+00015:+00047:003323.6965:04754
04755:+00015:+00065:+00204:003323.6965:04755
04756:+00021:+00094:+00251:003339.9665:04756
04757:+00046:+00109:+00234:003339.9665:04757
04758:+00058:+00120:+00027:003339.9665:04758
04759:+00021:+00141:-00009:003339.9665:04759
04760:+00008:+00154:-00002:003339.9665:04760
04761:-00009:+00138:+00039:003339.9665:04761
04762:-00003:+00149:+00097:003347.1040:04762
04763:-00004:+00175:+00068:003347.1040:04763
04764:-00042:+00206:+00067:003347.1040:04764
04765:-00091:+00176:+00081:003347.1040:04765
04766:-00152:+00172:+00004:003347.1040:04766
04767:-00180:+00158:-00051:003347.1040:04767
04768:-00142:+00126:-00021:003350.0683:04768
04769:-00180:+00099:+00037:003350.0683:04769
04770:-00197:+00085:+00049:003350.0683:04770
04771:-00164:+00034:-00001:003350.0683:04771
04772:-00162:-00034:+00020:003350.0683:04772
04773:-00127:-00026:-00044:003350.0683:04773
04774:-00115:-00068:-00081:003331.0700:04774
04775:-00082:-00126:-00062:003331.0700:04775
04776:-00057:-00119:-00021:003331.0700:04776
04777:+00012:-00168:-00032:003331.0700:04777
04778:+00028:-00163:+00005:003331.0700:04778
04779:+00071:-00166:+00049:003331.0700:04779
04780:+00075:-00188:+00029:003311.7441:04780
04781:+00087:-00166:+00065:003311.7441:04781
04782:+00137:-00159:+00013:003311.7441:04782
04783:+00150:-00119:+00013:003311.7441:04783
04784:+00149:-00123:-00005:003311.7441:04784
04785:+00133:-00069:+00009:003311.7441:04785
04786:+00208:-00010:+00070:003280.7458:04786
04787:+00176:-00055:+00017:003280.7458:04787
04788:+00245:+00015:-00048:003280.7458:04788
04789:+00125:+00004:+00023:003280.7458:04789
04790:+00188:+00070:-00009:003280.7458:04790
04791:+00181:+00085:+00117:003280.7458:04791
04792:+00136:+00126:-00016:003235.9228:04792
04793:+00115:+00122:+00164:003235.9228:04793
04794:+00078:+00104:+00077:003235.9228:04794
04795:+00012:+00124:+00110:003235.9228:04795
04796:-00007:+00087:+00125:003235.9228:04796
04797:-00061:+00075:+00117:003235.9228:04797
04798:-00078:+00070:+00138:003177.1228:04798
04799:-00052:+00041:+00204:003177.1228:04799
04800:-00047:+00013:+00189:003177.1228:04800
04801:-00049:-00021:+00145:003177.1228:04801
04802:-00048:-00070:+00168:003177.1228:04802
04803:-00046:-00091:+00079:003177.1228:04803
04804:-00067:-00137:+00086:003177.1228:04804
04805:-00074:-00166:+00114:003134.4670:04805
04806:-00063:-00216:+00087:003134.4670:04806
04807:-00054:-00192:+00096:003134.4670:04807
04808:-00027:-00198:+00099:003134.4670:04808
04809:-00037:-00234:+00083:003134.4670:04809
04810:-00025:-00225:+00093:003134.4670:04810
04811:+00010:-00206:+00128:003099.0754:04811
04812:+00000:-00216:+00146:003099.0754:04812
04813:+00010:-00213:+00163:003099.0754:04813
04814:-00011:-00202:+00220:003099.0754:04814
04815:+00011:-00150:+00062:003099.0754:04815
04816:-00005:-00146:+00054:003099.0754:04816
04817:+00047:-00099:+00065:003099.0754:04817
04818:+00006:-00064:-00050:003068.1296:04818
04819:+00049:-00022:-00036:003068.1296:04819
04820:+00053:-00011:+00070:003068.1296:04820
04821:+00063:+00014:+00148:003068.1296:04821
04822:+00039:+00027:+00076:003068.1296:04822
04823:+00046:+00060:+00012:003068.1296:04823
04824:+00027:+00075:+00045:003051.3747:04824
04825:-00018:+00088:+00054:003051.3747:04825
04826:-00050:+00126:-00066:003051.3747:04826
04827:-00047:+00121:-00063:003051.3747:04827
04828:-00090:+00112:-00026:003051.3747:04828
04829:-00116:+00121:-00043:003051.3747:04829
04830:-00078:+00121:-00043:003051.3747:04830
04831:-00045:+00143:-00034:003068.6159:04831
04832:-00058:+00108:+00024:003068.6159:04832
04833:-00073:+00109:-00001:003068.6159:04833
04834:-00074:+00079:-00067:003068.6159:04834
04835:-00073:+00069:-00117:003068.6159:04835
04836:-00055:+00026:-00135:003068.6159:04836
04837:-00069:-00016:-00056:003083.2827:04837
04838:-00062:-00010:-00083:003083.2827:04838
04839:-00072:-00023:-00070:003083.2827:04839
04840:-00049:-00024:-00068:003083.2827:04840
04841:-00099:-00041:-00055:003083.2827:04841
04842:-00069:-00063:-00097:003083.2827:04842
04843:-00051:-00049:-00152:003083.2827:04843
04844:-00011:-00030:-00164:003119.0495:04844
04845:+00004:-00044:-00144:003119.0495:04845
04846:+00055:-00051:-00156:003119.0495:04846
04847:+00061:-00060:-00148:003119.0495:04847
04848:+00093:-00013:-00120:003119.0495:04848
04849:+00094:-00019:-00125:003119.0495:04849
04850:+00094:+00009:-00115:003153.9113:04850
04851:+00096:+00024:-00128:003153.9113:04851
04852:+00088:+00053:-00171:003153.9113:04852
04853:+00052:+00055:-00218:003153.9113:04853
04854:+00036:+00062:-00196:003153.9113:04854
04855:+00039:+00087:-00165:003153.9113:04855
04856:-00012:+00108:-00177:003193.3627:04856
04857:-00027:+00116:-00207:003193.3627:04857
04858:-00034:+00126:-00175:003193.3627:04858
04859:-00086:+00119:-00169:003193.3627:04859
04860:-00105:+00117:-00149:003193.3627:04860
04861:-00110:+00138:-00183:003193.3627:04861
04862:-00134:+00132:-00146:003238.7053:04862
04863:-00138:+00132:-00118:003238.7053:04863
04864:-00166:+00124:-00042:003238.7053:04864
04865:-00142:+00125:+00021:003238.7053:04865
04866:-00123:+00073:-00015:003238.7053:04866
04867:-00144:+00062:+00022:003238.7053:04867
04868:-00144:+00051:+00053:003287.1250:04868
04869:-00146:-00004:+00017:003287.1250:04869
04870:-00128:-00012:-00038:003287.1250:04870
04871:-00102:-00013:-00114:003287.1250:04871
04872:-00047:-00018:-00177:003287.1250:04872
04873:-00018:-00032:-00111:003287.1250:04873
04874:-00003:-00027:-00046:003311.6723:04874
04875:+00006:-00007:+00196:003311.6723:04875
04876:+00041:+00004:+00317:003311.6723:04876
04877:+00042:-00002:+00243:003311.6723:04877
04878:+00039:+00037:+00106:003311.6723:04878
04879:+00059:+00063:+00074:003311.6723:04879
04880:+00071:+00091:+00140:003311.6723:04880
04881:+00048:+00128:+00166:003323.6901:04881
04882:+00005:+00136:+00166:003323.6901:04882
04883:+00024:+00148:+00063:003323.6901:04883
04884:+00015:+00151:+00024:003323.6901:04884
04885:+00012:+00162:+00025:003323.6901:04885
04886:-00020:+00149:+00041:003358.0122:04886
04887:-00042:+00160:-00056:003358.0122:04887
04888:-00028:+00153:+00167:003358.0122:04888
04889:-00054:+00154:+00174:003358.0122:04889
04890:-00076:+00164:+00128:003358.0122:04890
04891:-00086:+00133:+00070:003358.0122:04891
04892:-00096:+00129:-00013:003338.1520:04892
04893:-00133:+00125:-00108:003338.1520:04893
04894:-00145:+00099:-00045:003338.1520:04894
04895:-00108:+00043:+00039:003338.1520:04895
04896:-00128:+00007:+00024:003338.1520:04896
04897:-00104:-00049:-00009:003338.1520:04897
04898:-00077:-00067:+00027:003341.2292:04898
04899:-00074:-00116:-00039:003341.2292:04899
04900:-00067:-00159:-00155:003341.2292:04900
04901:-00051:-00190:-00115:003341.2292:04901
04902:+00003:-00163:-00090:003341.2292:04902
04903:-00024:-00184:+00022:003341.2292:04903
04904:+00105:-00186:+00064:003331.0566:04904
04905:+00054:-00228:+00001:003331.0566:04905
04906:+00135:-00158:+00085:003331.0566:04906
04907:+00088:-00251:+00093:003331.0566:04907
04908:+00138:-00175:+00062:003331.0566:04908
04909:+00137:-00180:+00101:003331.0566:04909
04910:+00187:-00138:-00029:003285.5961:04910
04911:+00159:-00096:-00069:003285.5961:04911
04912:+00175:-00059:-00046:003285.5961:04912
04913:+00198:-00048:-00026:003285.5961:04913
04914:+00160:+00004:+00083:003285.5961:04914
04915:+00234:-00001:+00174:003285.5961:04915
04916:+00151:+00080:+00159:003285.5961:04916
04917:+00114:+00091:+00104:003255.3251:04917
04918:+00111:+00074:+00046:003255.3251:04918
04919:+00091:+00087:+00117:003255.3251:04919
04920:+00045:+00091:+00065:003255.3251:04920
04921:-00023:+00092:+00150:003255.3251:04921
04922:-00042:+00064:+00206:003255.3251:04922
04923:-00030:+00054:+00133:003202.6301:04923
04924:-00062:+00048:+00137:003202.6301:04924
04925:-00048:+00017:+00135:003202.6301:04925
04926:-00132:-00047:+00046:003202.6301:04926
04927:-00089:-00064:-00008:003202.6301:04927
04928:-00084:-00070:+00010:003202.6301:04928
04929:-00103:-00101:+00142:003145.2463:04929
04930:-00102:-00136:+00133:003145.2463:04930
04931:-00135:-00143:+00165:003145.2463:04931
04932:-00077:-00161:+00191:003145.2463:04932
04933:-00102:-00185:+00084:003145.2463:04933
04934:-00054:-00160:+00118:003145.2463:04934
04935:-00042:-00198:+00108:003145.2463:04935
04936:-00035:-00182:+00094:003118.9978:04936
04937:-00050:-00201:+00088:003118.9978:04937
04938:-00045:-00165:+00033:003118.9978:04938
04939:-00036:-00152:+00026:003118.9978:04939
04940:-00040:-00121:+00119:003118.9978:04940
04941:-00029:-00082:+00236:003118.9978:04941
04942:-00014:-00064:+00177:003091.3908:04942
04943:-00006:-00062:+00036:003091.3908:04943
04944:-00030:+00006:-00003:003091.3908:04944
04945:+00018:+00012:-00035:003091.3908:04945
04946:+00002:+00091:-00096:003091.3908:04946
04947:+00014:+00092:-00066:003091.3908:04947
04948:+00002:+00124:+00081:003091.3908:04948
04949:-00013:+00117:+00063:003053.1745:04949
04950:-00050:+00151:+00028:003053.1745:04950
04951:-00087:+00152:-00079:003053.1745:04951
04952:-00117:+00172:-00045:003053.1745:04952
04953:-00116:+00156:-00066:003053.1745:04953
04954:-00132:+00155:-00091:003053.1745:04954
04955:-00112:+00126:-00068:003058.7341:04955
04956:-00106:+00128:-00022:003058.7341:04956
04957:-00098:+00066:-00072:003058.7341:04957
04958:-00073:+00085:-00099:003058.7341:04958
04959:-00019:+00011:-00078:003058.7341:04959
04960:+00004:-00001:-00017:003058.7341:04960
04961:+00047:-00014:-00046:003058.7341:04961
04962:+00080:-00040:-00095:003076.0795:04962
04963:+00085:-00068:-00036:003076.0795:04963
04964:+00084:-00083:-00093:003076.0795:04964
04965:+00066:-00144:-00098:003076.0795:04965
04966:+00068:-00129:-00113:003076.0795:04966
04967:+00019:-00172:-00129:003076.0795:04967
04968:+00028:-00169:-00100:003090.8156:04968
04969:+00028:-00172:-00155:003090.8156:04969
04970:-00003:-00169:-00106:003090.8156:04970
04971:-00002:-00153:-00026:003090.8156:04971
04972:-00035:-00138:-00064:003090.8156:04972
04973:-00026:-00098:-00092:003090.8156:04973
04974:-00003:-00091:-00139:003090.8156:04974
04975:+00033:-00052:-00104:003126.7736:04975
04976:+00046:+00003:-00130:003126.7736:04976
04977:+00062:+00008:-00154:003126.7736:04977
04978:+00069:+00026:-00161:003126.7736:04978
04979:+00068:+00064:-00186:003126.7736:04979
04980:+00035:+00058:-00201:003126.7736:04980
04981:+00023:+00079:-00219:003169.9794:04981
04982:+00028:+00079:-00179:003169.9794:04982
04983:+00014:+00094:-00203:003169.9794:04983
04984:-00018:+00073:-00141:003169.9794:04984
04985:-00025:+00088:-00106:003169.9794:04985
04986:-00068:+00072:-00111:003169.9794:04986
04987:-00084:+00114:-00101:003209.7570:04987
04988:-00115:+00116:-00087:003209.7570:04988
04989:-00132:+00146:-00107:003209.7570:04989
04990:-00140:+00122:-00095:003209.7570:04990
04991:-00133:+00162:-00043:003209.7570:04991
04992:-00122:+00157:-00016:003209.7570:04992
04993:-00116:+00160:-00042:003238.6865:04993
04994:-00135:+00174:-00070:003238.6865:04994
04995:-00111:+00142:-00037:003238.6865:04995
04996:-00110:+00113:-00050:003238.6865:04996
04997:-00092:+00082:-00038:003238.6865:04997
04998:-00105:+00031:-00043:003238.6865:04998
04999:-00110:+00036:-00091:003287.0861:04999
05000:-00099:+00010:-00091:003287.0861:05000
05001:-00086:+00001:+00070:003287.0861:05001
05002:-00049:-00017:+00163:003287.0861:05002
05003:-00059:-00019:+00295:003287.0861:05003
05004:-00031:-00005:+00278:003287.0861:05004
05005:-00036:+00038:+00168:003311.6394:05005
05006:-00021:+00079:-00042:003311.6394:05006
05007:-00002:+00077:-00053:003311.6394:05007
05008:+00086:+00151:+00098:003311.6394:05008
05009:+00077:+00161:+00233:003311.6394:05009
05010:+00123:+00192:+00236:003311.6394:05010
05011:+00082:+00182:+00102:003315.0546:05011
05012:+00101:+00206:+00052:003315.0546:05012
05013:+00092:+00241:-00044:003315.0546:05013
05014:+00076:+00243:-00066:003315.0546:05014
05015:+00048:+00229:+00007:003315.0546:05015
05016:+00033:+00214:+00112:003315.0546:05016
05017:+00002:+00206:+00068:003331.1428:05017
05018:-00034:+00190:+00054:003331.1428:05018
05019:-00068:+00146:+00049:003331.1428:05019
05020:-00103:+00127:-00016:003331.1428:05020
05021:-00150:+00074:-00067:003331.1428:05021
05022:-00139:+00015:-00052:003331.1428:05022
05023:-00143:+00003:-00028:003311.6591:05023
05024:-00192:-00081:-00070:003311.6591:05024
05025:-00171:-00122:-00002:003311.6591:05025
05026:-00147:-00167:+00027:003311.6591:05026
05027:-00140:-00197:-00006:003311.6591:05027
05028:-00163:-00237:-00081:003311.6591:05028
05029:-00101:-00274:-00040:003311.6591:05029
05030:-00062:-00286:-00029:003280.6188:05030
05031:-00067:-00303:-00006:003280.6188:05031
05032:-00043:-00298:+00026:003280.6188:05032
05033:-00024:-00300:+00162:003280.6188:05033
05034:+00026:-00293:+00197:003280.6188:05034
05035:+00122:-00225:+00086:003280.6188:05035
05036:+00043:-00175:+00059:003252.8649:05036
05037:+00208:-00171:+00007:003252.8649:05037
05038:+00246:-00105:+00018:003252.8649:05038
05039:+00244:-00089:-00065:003252.8649:05039
05040:+00253:-00032:-00003:003252.8649:05040
05041:+00221:-00005:+00098:003252.8649:05041
05042:+00307:+00097:+00123:003209.8369:05042
05043:+00191:+00114:+00090:003209.8369:05043
05044:+00245:+00205:+00172:003209.8369:05044
05045:+00197:+00179:+00110:003209.8369:05045
05046:+00078:+00201:+00087:003209.8369:05046
05047:+00049:+00166:+00107:003209.8369:05047
05048:+00050:+00201:+00145:003181.8208:05048
05049:-00061:+00188:+00033:003181.8208:05049
05050:-00077:+00186:+00102:003181.8208:05050
05051:-00082:+00149:+00135:003181.8208:05051
05052:-00109:+00127:+00187:003181.8208:05052
05053:-00150:+00094:+00165:003181.8208:05053
05054:-00133:+00051:+00240:003181.8208:05054
05055:-00111:-00026:+00111:003146.0661:05055
05056:-00097:-00039:+00116:003146.0661:05056
05057:-00097:-00111:+00035:003146.0661:05057
05058:-00103:-00104:+00037:003146.0661:05058
05059:-00098:-00184:+00011:003146.0661:05059
05060:-00074:-00196:+00144:003146.0661:05060
05061:-00033:-00236:+00140:003090.8618:05061
05062:-00038:-00208:+00097:003090.8618:05062
05063:-00041:-00232:+00105:003090.8618:05063
05064:-00014:-00206:+00109:003090.8618:05064
05065:-00018:-00233:+00155:003090.8618:05065
05066:+00026:-00219:+00153:003090.8618:05066
05067:+00051:-00178:+00193:003090.8618:05067
05068:+00048:-00174:+00134:003073.6657:05068
05069:+00062:-00167:+00081:003073.6657:05069
05070:+00070:-00123:-00003:003073.6657:05070
05071:+00055:-00092:-00063:003073.6657:05071
05072:+00044:-00080:-00041:003073.6657:05072
05073:+00025:-00060:-00012:003073.6657:05073
05074:+00008:-00012:-00074:003053.5234:05074
05075:-00013:-00015:-00049:003053.5234:05075
05076:-00023:+00032:+00016:003053.5234:05076
05077:-00022:+00038:+00066:003053.5234:05077
05078:-00069:+00070:+00038:003053.5234:05078
05079:-00071:+00085:+00016:003053.5234:05079
05080:-00089:+00095:+00031:003053.5234:05080
05081:-00092:+00072:+00004:003053.2414:05081
05082:-00094:+00097:-00034:003053.2414:05082
05083:-00106:+00070:-00046:003053.2414:05083
05084:-00101:+00072:-00089:003053.2414:05084
05085:-00095:+00079:-00078:003053.2414:05085
05086:-00073:+00076:-00046:003053.2414:05086
05087:-00041:+00045:-00036:003081.1049:05087
05088:-00023:+00043:-00021:003081.1049:05088
05089:+00043:+00037:-00077:003081.1049:05089
05090:+00018:+00010:-00109:003081.1049:05090
05091:+00054:+00022:-00151:003081.1049:05091
05092:+00032:+00016:-00083:003081.1049:05092
05093:+00038:+00008:-00108:003081.1049:05093
05094:+00020:-00020:-00089:003114.5764:05094
05095:+00022:+00008:-00123:003114.5764:05095
05096:-00007:-00012:-00087:003114.5764:05096
05097:+00006:-00031:-00149:003114.5764:05097
05098:-00014:-00028:-00159:003114.5764:05098
05099:+00005:-00033:-00185:003114.5764:05099
05100:-00040:-00044:-00146:003137.3750:05100
05101:-00016:-00046:-00122:003137.3750:05101
05102:-00045:-00045:-00120:003137.3750:05102
05103:-00045:-00035:-00124:003137.3750:05103
05104:-00047:-00032:-00101:003137.3750:05104
05105:-00054:-00017:-00086:003137.3750:05105
05106:-00038:+00018:-00166:003181.7734:05106
05107:-00044:+00032:-00167:003181.7734:05107
05108:-00021:+00054:-00173:003181.7734:05108
05109:-00037:+00082:-00172:003181.7734:05109
05110:-00040:+00095:-00145:003181.7734:05110
05111:-00018:+00128:-00137:003181.7734:05111
05112:-00005:+00156:-00157:003227.5332:05112
05113:-00004:+00178:-00169:003227.5332:05113
05114:+00011:+00173:-00121:003227.5332:05114
05115:-00014:+00172:-00087:003227.5332:05115
05116:-00027:+00174:-00088:003227.5332:05116
05117:-00043:+00166:-00127:003227.5332:05117
05118:-00032:+00170:-00112:003227.5332:05118
05119:-00102:+00136:-00111:003259.9340:05119
05120:-00094:+00120:-00069:003259.9340:05120
05121:-00105:+00128:-00074:003259.9340:05121
05122:-00071:+00088:+00001:003259.9340:05122
05123:-00056:+00081:-00075:003259.9340:05123
05124:-00085:+00097:-00055:003259.9340:05124
05125:-00075:+00053:-00058:003297.7819:05125
05126:-00084:+00024:-00023:003297.7819:05126
05127:-00037:+00021:+00038:003297.7819:05127
05128:-00045:-00011:-00082:003297.7819:05128
05129:-00041:-00009:-00112:003297.7819:05129
05130:-00053:-00051:-00047:003297.7819:05130
05131:-00031:-00063:+00107:003331.0700:05131
05132:-00016:-00038:+00215:003331.0700:05132
05133:-00027:-00026:+00365:003331.0700:05133
05134:-00022:-00008:+00290:003331.0700:05134
05135:-00024:+00020:+00114:003331.0700:05135
05136:+00031:+00070:+00113:003331.0700:05136
05137:+00033:+00099:+00125:003338.1520:05137
05138:-00011:+00117:+00009:003338.1520:05138
05139:-00007:+00138:-00096:003338.1520:05139
05140:+00040:+00163:-00046:003338.1520:05140
05141:+00016:+00204:+00021:003338.1520:05141
05142:+00028:+00194:+00028:003338.1520:05142
05143:-00014:+00208:+00093:003350.0683:05143
05144:-00026:+00230:+00109:003350.0683:05144
05145:-00021:+00237:+00125:003350.0683:05145
05146:+00008:+00215:+00068:003350.0683:05146
05147:-00033:+00218:+00014:003350.0683:05147
05148:-00068:+00180:+00042:003350.0683:05148
05149:-00065:+00138:-00038:003367.0739:05149
05150:-00099:+00123:-00073:003367.0739:05150
05151:-00094:+00083:-00027:003367.0739:05151
05152:-00160:+00022:+00057:003367.0739:05152
05153:-00143:-00011:+00056:003367.0739:05153
05154:-00117:-00086:+00040:003367.0739:05154
05155:-00113:-00135:-00014:003320.5158:05155
05156:-00128:-00190:-00087:003320.5158:05156
05157:-00121:-00235:-00160:003320.5158:05157
05158:-00090:-00249:+00007:003320.5158:05158
05159:-00055:-00225:-00002:003320.5158:05159
05160:-00046:-00221:+00058:003320.5158:05160
05161:+00061:-00240:+00221:003315.0156:05161
05162:+00025:-00243:+00204:003315.0156:05162
05163:+00087:-00201:+00044:003315.0156:05163
05164:+00045:-00246:-00029:003315.0156:05164
05165:+00111:-00150:-00041:003315.0156:05165
05166:+00102:-00152:-00098:003315.0156:05166
05167:+00200:-00089:-00104:003278.5007:05167
05168:+00248:-00038:+00085:003278.5007:05168
05169:+00252:-00001:+00094:003278.5007:05169
05170:+00276:+00042:+00051:003278.5007:05170
05171:+00307:+00140:+00151:003278.5007:05171
05172:+00304:+00123:+00145:003278.5007:05172
05173:+00208:+00162:+00086:003243.0744:05173
05174:+00140:+00159:+00098:003243.0744:05174
05175:+00128:+00148:+00148:003243.0744:05175
05176:+00031:+00121:+00069:003243.0744:05176
05177:-00037:+00123:+00118:003243.0744:05177
05178:-00070:+00091:+00125:003243.0744:05178
05179:-00097:+00071:+00145:003214.0815:05179
05180:-00131:+00079:+00219:003214.0815:05180
05181:-00149:+00010:+00181:003214.0815:05181
05182:-00114:-00036:+00223:003214.0815:05182
05183:-00099:-00057:+00173:003214.0815:05183
05184:-00114:-00106:+00115:003214.0815:05184
05185:-00093:-00164:+00067:003178.1628:05185
05186:-00048:-00188:+00066:003178.1628:05186
05187:-00040:-00215:+00046:003178.1628:05187
05188:-00045:-00221:+00055:003178.1628:05188
05189:-00014:-00247:+00067:003178.1628:05189
05190:-00012:-00226:+00162:003178.1628:05190
05191:+00024:-00257:+00197:003178.1628:05191
05192:-00015:-00277:+00139:003129.5844:05192
05193:-00018:-00275:+00056:003129.5844:05193
05194:-00032:-00244:+00024:003129.5844:05194
05195:+00007:-00196:+00060:003129.5844:05195
05196:+00007:-00164:+00129:003129.5844:05196
05197:+00023:-00140:+00130:003129.5844:05197
05198:+00014:-00097:+00063:003103.7487:05198
05199:+00002:-00060:+00067:003103.7487:05199
05200:-00010:-00050:+00017:003103.7487:05200
05201:-00015:+00032:-00092:003103.7487:05201
05202:-00019:+00064:-00094:003103.7487:05202
05203:-00028:+00096:-00045:003103.7487:05203
05204:-00026:+00121:-00014:003103.7487:05204
05205:-00005:+00135:-00027:003076.1591:05205
05206:-00032:+00155:+00043:003076.1591:05206
05207:-00031:+00157:+00077:003076.1591:05207
05208:-00092:+00140:+00066:003076.1591:05208
05209:-00109:+00157:-00043:003076.1591:05209
05210:-00139:+00142:-00032:003076.1591:05210
05211:-00136:+00130:-00031:003068.1745:05211
05212:-00135:+00108:-00112:003068.1745:05212
05213:-00093:+00107:-00150:003068.1745:05213
05214:-00090:+00063:-00160:003068.1745:05214
05215:-00060:+00035:-00121:003068.1745:05215
05216:-00031:+00002:-00095:003068.1745:05216
05217:+00004:-00029:-00031:003068.1745:05217
05218:+00004:-00060:+00011:003096.1374:05218
05219:+00040:-00067:+00071:003096.1374:05219
05220:+00045:-00039:-00026:003096.1374:05220
05221:+00020:-00054:-00064:003096.1374:05221
05222:+00036:-00052:-00166:003096.1374:05222
05223:+00030:-00061:-00123:003096.1374:05223
05224:+00046:-00045:-00167:003138.0178:05224
05225:+00013:-00061:-00083:003138.0178:05225
05226:+00043:-00050:-00072:003138.0178:05226
05227:+00009:-00040:-00082:003138.0178:05227
05228:+00069:-00021:-00165:003138.0178:05228
05229:+00087:-00047:-00216:003138.0178:05229
05230:+00100:-00017:-00204:003153.1147:05230
05231:+00088:-00032:-00160:003153.1147:05231
05232:+00079:+00005:-00130:003153.1147:05232
05233:+00066:-00021:-00138:003153.1147:05233
05234:+00047:-00020:-00085:003153.1147:05234
05235:+00002:-00018:-00077:003153.1147:05235
05236:-00006:+00012:-00111:003153.1147:05236
05237:-00037:+00006:-00140:003197.7219:05237
05238:-00062:+00033:-00136:003197.7219:05238
05239:-00129:+00035:-00166:003197.7219:05239
05240:-00124:+00035:-00169:003197.7219:05240
05241:-00140:+00030:-00143:003197.7219:05241
05242:-00166:+00055:-00120:003197.7219:05242
05243:-00166:+00084:-00148:003235.8854:05243
05244:-00152:+00106:-00182:003235.8854:05244
05245:-00136:+00121:-00167:003235.8854:05245
05246:-00126:+00142:-00136:003235.8854:05246
05247:-00108:+00139:-00065:003235.8854:05247
05248:-00095:+00133:+00046:003235.8854:05248
05249:-00105:+00129:+00114:003268.4838:05249
05250:-00130:+00090:-00038:003268.4838:05250
05251:-00145:+00116:-00077:003268.4838:05251
05252:-00092:+00064:-00041:003268.4838:05252
05253:-00109:+00040:-00066:003268.4838:05253
05254:-00066:+00050:-00059:003268.4838:05254
05255:-00028:+00033:-00070:003306.4179:05255
05256:-00004:+00009:-00027:003306.4179:05256
05257:+00024:-00005:+00004:003306.4179:05257
05258:+00023:-00002:+00110:003306.4179:05258
05259:+00044:+00023:+00259:003306.4179:05259
05260:+00040:+00037:+00285:003306.4179:05260
05261:+00043:+00097:+00226:003331.0234:05261
05262:+00042:+00124:+00221:003331.0234:05262
05263:+00041:+00161:+00146:003331.0234:05263
05264:+00031:+00190:+00017:003331.0234:05264
05265:-00008:+00204:-00006:003331.0234:05265
05266:+00030:+00195:+00005:003331.0234:05266
05267:+00029:+00196:-00035:003338.1520:05267
05268:+00003:+00213:-00015:003338.1520:05268
05269:+00018:+00233:+00035:003338.1520:05269
05270:+00006:+00232:+00058:003338.1520:05270
05271:+00029:+00180:+00101:003338.1520:05271
05272:-00013:+00163:+00052:003338.1520:05272
05273:-00039:+00147:+00024:003341.2949:05273
05274:-00061:+00105:+00029:003341.2949:05274
05275:-00120:+00098:+00012:003341.2949:05275
05276:-00128:+00056:-00018:003341.2949:05276
05277:-00158:+00000:+00023:003341.2949:05277
05278:-00157:-00021:-00019:003341.2949:05278
05279:-00196:-00060:-00027:003331.1162:05279
05280:-00177:-00122:-00017:003331.1162:05280
05281:-00158:-00159:-00013:003331.1162:05281
05282:-00144:-00175:-00057:003331.1162:05282
05283:-00126:-00192:+00028:003331.1162:05283
05284:-00046:-00220:+00097:003331.1162:05284
05285:-00041:-00221:+00017:003311.6525:05285
05286:-00023:-00211:-00087:003311.6525:05286
05287:+00009:-00218:-00039:003311.6525:05287
05288:+00007:-00198:+00125:003311.6525:05288
05289:+00020:-00227:+00237:003311.6525:05289
05290:+00047:-00206:+00003:003311.6525:05290
05291:+00080:-00131:+00046:003280.6823:05291
05292:+00171:-00198:-00058:003280.6823:05292
05293:+00138:-00123:-00132:003280.6823:05293
05294:+00123:-00115:-00013:003280.6823:05294
05295:+00246:-00052:+00048:003280.6823:05295
05296:+00165:-00050:+00033:003280.6823:05296
05297:+00205:+00027:+00131:003261.3803:05297
05298:+00195:+00013:+00167:003261.3803:05298
05299:+00118:+00102:+00119:003261.3803:05299
05300:+00086:+00059:+00127:003261.3803:05300
05301:+00089:+00101:+00091:003261.3803:05301
05302:+00058:+00088:+00128:003261.3803:05302
05303:+00025:+00111:+00166:003261.3803:05303
05304:-00016:+00112:+00087:003209.9169:05304
05305:-00031:+00115:+00098:003209.9169:05305
05306:-00024:+00087:+00108:003209.9169:05306
05307:-00072:+00093:+00161:003209.9169:05307
05308:-00057:+00044:+00157:003209.9169:05308
05309:-00034:+00013:+00115:003209.9169:05309
05310:-00041:-00049:+00135:003181.7136:05310
05311:-00031:-00080:+00059:003181.7136:05311
05312:-00072:-00080:+00096:003181.7136:05312
05313:-00057:-00103:+00045:003181.7136:05313
05314:-00059:-00131:+00105:003181.7136:05314
05315:-00017:-00145:+00205:003181.7136:05315
05316:-00030:-00160:+00121:003146.0249:05316
05317:-00053:-00176:+00103:003146.0249:05317
05318:-00044:-00177:+00111:003146.0249:05318
05319:-00017:-00191:+00088:003146.0249:05319
05320:-00039:-00172:+00011:003146.0249:05320
05321:-00027:-00147:+00090:003146.0249:05321
05322:+00006:-00130:+00220:003146.0249:05322
05323:+00026:-00118:+00102:003106.1889:05323
05324:+00031:-00109:+00099:003106.1889:05324
05325:+00038:-00095:+00145:003106.1889:05325
05326:+00000:-00057:-00013:003106.1889:05326
05327:-00030:-00045:-00077:003106.1889:05327
05328:-00023:-00031:-00126:003106.1889:05328
05329:-00043:+00000:+00015:003081.0266:05329
05330:-00069:+00012:+00001:003081.0266:05330
05331:-00105:+00043:+00031:003081.0266:05331
05332:-00082:+00066:-00018:003081.0266:05332
05333:-00131:+00067:+00011:003081.0266:05333
05334:-00128:+00101:+00008:003081.0266:05334
05335:-00160:+00074:-00066:003081.0266:05335
05336:-00123:+00081:-00054:003076.1706:05336
05337:-00124:+00070:-00034:003076.1706:05337
05338:-00121:+00047:-00030:003076.1706:05338
05339:-00080:+00040:-00015:003076.1706:05339
05340:-00070:+00047:-00011:003076.1706:05340
05341:-00031:+00031:+00000:003076.1706:05341
05342:-00001:+00028:-00016:003068.1408:05342
05343:+00014:+00016:-00022:003068.1408:05343
05344:+00085:+00011:-00060:003068.1408:05344
05345:+00068:-00002:-00103:003068.1408:05345
05346:+00078:+00001:-00118:003068.1408:05346
05347:+00092:-00004:-00148:003068.1408:05347
05348:+00079:-00017:-00153:003068.1408:05348
05349:+00066:-00021:-00139:003103.7373:05349
05350:+00051:-00001:-00062:003103.7373:05350
05351:+00073:+00013:-00083:003103.7373:05351
05352:+00058:-00003:-00065:003103.7373:05352
05353:+00062:+00024:-00073:003103.7373:05353
05354:+00023:-00005:-00140:003103.7373:05354
05355:-00010:+00000:-00162:003138.1357:05355
05356:-00021:-00017:-00131:003138.1357:05356
05357:-00044:-00009:-00146:003138.1357:05357
05358:-00076:-00034:-00155:003138.1357:05358
05359:-00068:-00017:-00118:003138.1357:05359
05360:-00061:+00001:-00126:003138.1357:05360
05361:-00071:+00008:-00161:003169.1215:05361
05362:-00073:+00007:-00168:003169.1215:05362
05363:-00032:+00023:-00170:003169.1215:05363
05364:-00031:+00033:-00164:003169.1215:05364
05365:-00043:+00025:-00148:003169.1215:05365
05366:-00020:+00085:-00115:003169.1215:05366
05367:-00013:+00112:-00139:003169.1215:05367
05368:-00015:+00116:-00152:003214.0083:05368
05369:-00006:+00110:-00163:003214.0083:05369
05370:-00004:+00099:-00166:003214.0083:05370
05371:-00028:+00100:-00183:003214.0083:05371
05372:-00033:+00067:-00064:003214.0083:05372
05373:-00038:+00042:+00030:003214.0083:05373
05374:-00040:+00012:+00020:003261.3547:05374
05375:-00062:+00011:+00014:003261.3547:05375
05376:-00061:+00021:+00037:003261.3547:05376
05377:-00085:-00015:-00063:003261.3547:05377
05378:-00098:-00021:-00114:003261.3547:05378
05379:-00065:-00008:-00115:003261.3547:05379
05380:-00061:+00006:-00041:003285.6223:05380
05381:-00059:+00008:+00037:003285.6223:05381
05382:-00018:+00004:+00098:003285.6223:05382
05383:-00007:+00033:+00212:003285.6223:05383
05384:-00020:+00034:+00216:003285.6223:05384
05385:-00011:+00099:+00134:003285.6223:05385
05386:-00001:+00136:+00019:003314.9960:05386
05387:+00005:+00172:+00088:003314.9960:05387
05388:+00041:+00227:+00162:003314.9960:05388
05389:+00007:+00265:+00194:003314.9960:05389
05390:+00059:+00260:+00151:003314.9960:05390
05391:-00009:+00262:+00044:003314.9960:05391
05392:+00010:+00280:-00067:003340.0002:05392
05393:-00053:+00230:-00054:003340.0002:05393
05394:-00032:+00253:-00010:003340.0002:05394
05395:-00048:+00226:+00009:003340.0002:05395
05396:-00062:+00194:+00103:003340.0002:05396
05397:-00081:+00149:+00214:003340.0002:05397
05398:-00113:+00143:+00192:003329.3007:05398
05399:-00161:+00110:+00071:003329.3007:05399
05400:-00173:+00083:-00040:003329.3007:05400
05401:-00193:+00047:-00008:003329.3007:05401
05402:-00212:+00005:-00050:003329.3007:05402
05403:-00188:-00027:-00112:003329.3007:05403
05404:-00178:-00078:-00217:003323.6965:05404
05405:-00135:-00122:+00008:003323.6965:05405
05406:-00080:-00131:-00003:003323.6965:05406
05407:-00082:-00178:+00010:003323.6965:05407
05408:-00046:-00223:-00005:003323.6965:05408
05409:-00019:-00232:+00020:003323.6965:05409
05410:-00028:-00221:-00002:003322.2004:05410
05411:+00005:-00209:+00014:003322.2004:05411
05412:+00006:-00236:+00025:003322.2004:05412
05413:+00032:-00207:+00015:003322.2004:05413
05414:+00047:-00198:+00011:003322.2004:05414
05415:+00079:-00159:+00094:003322.2004:05415
05416:+00112:-00134:+00060:003294.2165:05416
05417:+00227:-00084:+00091:003294.2165:05417
05418:+00157:-00070:-00046:003294.2165:05418
05419:+00262:-00017:-00032:003294.2165:05419
05420:+00133:-00012:-00026:003294.2165:05420
05421:+00217:+00087:-00106:003294.2165:05421
05422:+00206:+00081:+00020:003272.1923:05422
05423:+00203:+00157:+00039:003272.1923:05423
05424:+00173:+00172:+00205:003272.1923:05424
05425:+00184:+00187:+00152:003272.1923:05425
05426:+00085:+00135:+00082:003272.1923:05426
05427:+00038:+00155:+00117:003272.1923:05427
05428:+00006:+00121:+00074:003244.2993:05428
05429:-00006:+00126:+00029:003244.2993:05429
05430:-00036:+00092:+00088:003244.2993:05430
05431:-00047:+00079:+00178:003244.2993:05431
05432:-00083:+00014:+00161:003244.2993:05432
05433:-00076:-00001:+00207:003244.2993:05433
05434:-00090:-00090:+00163:003193.3750:05434
05435:-00105:-00110:+00105:003193.3750:05435
05436:-00078:-00144:+00094:003193.3750:05436
05437:-00092:-00219:+00033:003193.3750:05437
05438:-00116:-00243:+00121:003193.3750:05438
05439:-00061:-00258:+00096:003193.3750:05439
05440:-00041:-00279:+00085:003193.3750:05440
05441:-00019:-00278:+00140:003157.9047:05441
05442:+00021:-00291:+00110:003157.9047:05442
05443:+00006:-00275:+00109:003157.9047:05443
05444:+00055:-00252:+00062:003157.9047:05444
05445:+00028:-00225:+00116:003157.9047:05445
05446:+00043:-00192:+00081:003157.9047:05446
05447:+00051:-00152:+00066:003130.2336:05447
05448:+00079:-00139:+00133:003130.2336:05448
05449:+00092:-00116:+00120:003130.2336:05449
05450:+00078:-00065:+00106:003130.2336:05450
05451:+00087:-00037:+00093:003130.2336:05451
05452:+00065:-00018:+00007:003130.2336:05452
05453:+00007:+00040:-00055:003130.2336:05453
05454:-00023:+00084:-00080:003098.6208:05454
05455:-00042:+00093:-00052:003098.6208:05455
05456:-00075:+00116:+00040:003098.6208:05456
05457:-00085:+00155:+00125:003098.6208:05457
05458:-00114:+00140:+00098:003098.6208:05458
05459:-00126:+00176:+00019:003098.6208:05459
05460:-00131:+00154:-00011:003088.6140:05460
05461:-00180:+00167:-00061:003088.6140:05461
05462:-00173:+00135:-00052:003088.6140:05462
05463:-00182:+00134:-00032:003088.6140:05463
05464:-00158:+00093:-00003:003088.6140:05464
05465:-00157:+00074:+00004:003088.6140:05465
05466:-00140:+00070:-00025:003088.6140:05466
05467:-00083:+00059:-00082:003083.6938:05467
05468:-00068:+00043:-00118:003083.6938:05468
05469:-00003:+00027:-00147:003083.6938:05469
05470:+00039:+00002:-00134:003083.6938:05470
05471:+00069:-00020:-00128:003083.6938:05471
05472:+00102:-00023:-00093:003083.6938:05472
05473:+00099:-00027:-00086:003098.5119:05473
05474:+00106:-00063:-00086:003098.5119:05474
05475:+00083:-00040:-00124:003098.5119:05475
05476:+00090:-00040:-00135:003098.5119:05476
05477:+00075:-00055:-00120:003098.5119:05477
05478:+00047:-00045:-00133:003098.5119:05478
05479:+00046:-00038:-00094:003126.7329:05479
05480:+00006:-00025:-00089:003126.7329:05480
05481:-00041:-00025:-00100:003126.7329:05481
05482:-00012:-00011:-00136:003126.7329:05482
05483:+00011:-00009:-00137:003126.7329:05483
05484:-00003:-00013:-00161:003126.7329:05484
05485:-00005:-00012:-00172:003126.7329:05485
05486:-00008:-00016:-00104:003169.9858:05486
05487:+00011:+00033:-00127:003169.9858:05487
05488:-00018:+00039:-00138:003169.9858:05488
05489:+00000:+00063:-00096:003169.9858:05489
05490:-00012:+00081:-00157:003169.9858:05490
05491:-00011:+00114:-00156:003169.9858:05491
05492:-00005:+00139:-00156:003193.3686:05492
05493:+00000:+00137:-00117:003193.3686:05493
05494:-00017:+00146:-00187:003193.3686:05494
05495:-00027:+00153:-00131:003193.3686:05495
05496:-00055:+00140:-00131:003193.3686:05496
05497:-00059:+00130:-00111:003193.3686:05497
05498:-00071:+00091:-00035:003246.9719:05498
05499:-00055:+00098:+00055:003246.9719:05499
05500:-00086:+00029:+00080:003246.9719:05500
05501:-00053:+00015:-00012:003246.9719:05501
05502:-00113:+00012:-00078:003246.9719:05502
05503:-00105:-00032:-00032:003246.9719:05503
05504:-00130:-00045:-00009:003278.4101:05504
05505:-00114:-00049:-00118:003278.4101:05505
05506:-00099:-00075:-00089:003278.4101:05506
05507:-00089:-00066:-00078:003278.4101:05507
05508:-00049:-00045:-00032:003278.4101:05508
05509:-00042:-00042:+00120:003278.4101:05509
05510:-00010:-00024:+00196:003302.9084:05510
05511:+00011:-00007:+00252:003302.9084:05511
05512:+00022:+00010:+00215:003302.9084:05512
05513:+00009:+00048:+00119:003302.9084:05513
05514:+00010:+00077:+00063:003302.9084:05514
05515:-00010:+00108:+00111:003302.9084:05515
05516:+00000:+00186:+00122:003332.4562:05516
05517:-00023:+00185:+00078:003332.4562:05517
05518:+00006:+00238:+00044:003332.4562:05518
05519:+00019:+00249:-00013:003332.4562:05519
05520:+00004:+00254:-00036:003332.4562:05520
05521:-00009:+00253:+00076:003332.4562:05521
05522:-00005:+00241:+00140:003339.9533:05522
05523:-00005:+00266:+00131:003339.9533:05523
05524:-00025:+00244:+00093:003339.9533:05524
05525:-00059:+00212:+00062:003339.9533:05525
05526:-00100:+00198:+00050:003339.9533:05526
05527:-00109:+00164:-00022:003339.9533:05527
05528:-00112:+00160:+00010:003329.2805:05528
05529:-00153:+00088:+00043:003329.2805:05529
05530:-00174:+00041:-00017:003329.2805:05530
05531:-00196:+00013:+00035:003329.2805:05531
05532:-00197:-00049:-00043:003329.2805:05532
05533:-00199:-00090:-00078:003329.2805:05533
05534:-00141:-00127:-00037:003323.6511:05534
05535:-00096:-00172:+00025:003323.6511:05535
05536:-00098:-00188:+00038:003323.6511:05536
05537:-00044:-00194:-00015:003323.6511:05537
05538:-00005:-00232:-00013:003323.6511:05538
05539:+00002:-00212:+00042:003323.6511:05539
05540:+00014:-00226:+00119:003304.4384:05540
05541:+00030:-00234:+00070:003304.4384:05541
05542:+00061:-00206:+00005:003304.4384:05542
05543:+00070:-00151:-00061:003304.4384:05543
05544:+00044:-00142:+00073:003304.4384:05544
05545:+00097:-00155:-00062:003304.4384:05545
05546:+00236:-00063:-00006:003276.9443:05546
05547:+00229:-00097:-00034:003276.9443:05547
05548:+00275:+00009:-00117:003276.9443:05548
05549:+00232:-00017:+00044:003276.9443:05549
05550:+00272:+00045:+00051:003276.9443:05550
05551:+00206:+00051:+00158:003276.9443:05551
05552:+00236:+00056:+00059:003276.9443:05552
05553:+00214:+00072:+00106:003246.9284:05553
05554:+00063:+00068:+00030:003246.9284:05554
05555:+00022:+00063:+00089:003246.9284:05555
05556:+00044:+00050:+00108:003246.9284:05556
05557:-00008:+00047:+00072:003246.9284:05557
05558:-00054:+00025:+00153:003246.9284:05558
05559:-00037:-00007:+00162:003210.8288:05559
05560:-00060:-00017:+00115:003210.8288:05560
05561:-00063:-00010:+00128:003210.8288:05561
05562:-00092:-00103:+00010:003210.8288:05562
05563:-00107:-00101:+00122:003210.8288:05563
05564:-00089:-00115:+00130:003210.8288:05564
05565:-00094:-00161:+00100:003161.0534:05565
05566:-00086:-00169:+00089:003161.0534:05566
05567:-00026:-00190:+00204:003161.0534:05567
05568:-00058:-00202:+00203:003161.0534:05568
05569:-00080:-00192:+00154:003161.0534:05569
05570:-00065:-00200:+00034:003161.0534:05570
05571:-00062:-00164:+00036:003161.0534:05571
05572:-00045:-00165:+00061:003126.6757:05572
05573:-00010:-00168:+00071:003126.6757:05573
05574:+00007:-00159:+00131:003126.6757:05574
05575:+00054:-00100:+00210:003126.6757:05575
05576:+00069:-00094:+00180:003126.6757:05576
05577:+00077:-00079:+00148:003126.6757:05577
05578:+00050:-00046:+00119:003091.3908:05578
05579:+00036:+00005:+00068:003091.3908:05579
05580:+00031:+00018:+00008:003091.3908:05580
05581:-00024:+00024:-00041:003091.3908:05581
05582:-00033:+00041:-00006:003091.3908:05582
05583:-00100:+00068:-00068:003091.3908:05583
05584:-00122:+00095:+00010:003091.3908:05584
05585:-00115:+00104:+00072:003060.6279:05585
05586:-00195:+00072:+00045:003060.6279:05586
05587:-00174:+00087:+00056:003060.6279:05587
05588:-00172:+00100:+00030:003060.6279:05588
05589:-00170:+00127:-00001:003060.6279:05589
05590:-00196:+00116:-00040:003060.6279:05590
05591:-00181:+00090:-00045:003066.1955:05591
05592:-00154:+00077:-00045:003066.1955:05592
05593:-00143:+00061:-00097:003066.1955:05593
05594:-00116:+00066:-00112:003066.1955:05594
05595:-00048:+00038:-00107:003066.1955:05595
05596:-00038:-00004:-00137:003066.1955:05596
05597:+00040:-00022:-00087:003066.1955:05597
05598:+00081:-00062:-00103:003076.0966:05598
05599:+00092:-00064:-00097:003076.0966:05599
05600:+00114:-00044:-00161:003076.0966:05600
05601:+00138:-00048:-00156:003076.0966:05601
05602:+00152:-00050:-00165:003076.0966:05602
05603:+00133:-00045:-00139:003076.0966:05603
05604:+00131:-00060:-00156:003106.1774:05604
05605:+00093:-00067:-00137:003106.1774:05605
05606:+00064:-00041:-00169:003106.1774:05606
05607:+00030:-00058:-00139:003106.1774:05607
05608:+00002:-00026:-00167:003106.1774:05608
05609:-00032:-00008:-00120:003106.1774:05609
05610:-00001:+00018:-00143:003142.2094:05610
05611:-00004:+00018:-00141:003142.2094:05611
05612:+00010:+00028:-00183:003142.2094:05612
05613:+00026:+00016:-00177:003142.2094:05613
05614:+00020:+00041:-00177:003142.2094:05614
05615:+00014:+00051:-00146:003142.2094:05615
05616:-00013:+00079:-00137:003142.2094:05616
05617:-00009:+00105:-00100:003186.1938:05617
05618:+00011:+00144:-00073:003186.1938:05618
05619:+00000:+00150:-00116:003186.1938:05619
05620:-00004:+00164:-00192:003186.1938:05620
05621:-00005:+00189:-00266:003186.1938:05621
05622:-00041:+00173:-00274:003186.1938:05622
05623:-00037:+00172:-00126:003209.6894:05623
05624:-00072:+00133:-00068:003209.6894:05624
05625:-00062:+00123:-00109:003209.6894:05625
05626:-00067:+00118:-00053:003209.6894:05626
05627:-00089:+00085:+00034:003209.6894:05627
05628:-00097:+00069:+00039:003209.6894:05628
05629:-00062:+00047:+00063:003263.6396:05629
05630:-00067:+00022:-00021:003263.6396:05630
05631:-00114:+00010:-00056:003263.6396:05631
05632:-00135:-00030:-00093:003263.6396:05632
05633:-00148:-00059:-00037:003263.6396:05633
05634:-00150:-00095:+00081:003263.6396:05634
05635:-00100:-00104:+00055:003304.5236:05635
05636:-00062:-00095:-00066:003304.5236:05636
05637:-00034:-00091:-00070:003304.5236:05637
05638:-00016:-00082:+00075:003304.5236:05638
05639:-00010:-00038:+00226:003304.5236:05639
05640:+00026:-00037:+00263:003304.5236:05640
05641:+00060:+00014:+00294:003311.6069:05641
05642:+00057:+00053:+00158:003311.6069:05642
05643:+00048:+00111:+00165:003311.6069:05643
05644:+00051:+00118:+00189:003311.6069:05644
05645:+00021:+00158:+00122:003311.6069:05645
05646:-00004:+00203:-00012:003311.6069:05646
05647:+00000:+00238:-00001:003332.3647:05647
05648:-00008:+00242:-00002:003332.3647:05648
05649:-00004:+00276:+00037:003332.3647:05649
05650:-00011:+00293:+00177:003332.3647:05650
05651:+00024:+00291:+00224:003332.3647:05651
05652:-00036:+00290:+00280:003332.3647:05652
05653:-00047:+00306:+00180:003357.9848:05653
05654:-00103:+00259:+00099:003357.9848:05654
05655:-00146:+00258:-00005:003357.9848:05655
05656:-00142:+00208:-00042:003357.9848:05656
05657:-00177:+00187:-00122:003357.9848:05657
05658:-00166:+00113:-00087:003357.9848:05658
05659:-00145:+00077:+00009:003329.2675:05659
05660:-00122:-00020:-00037:003329.2675:05660
05661:-00132:-00060:+00081:003329.2675:05661
05662:-00075:-00117:+00146:003329.2675:05662
05663:-00072:-00169:-00032:003329.2675:05663
05664:-00047:-00190:-00129:003329.2675:05664
05665:-00029:-00213:-00127:003323.7031:05665
05666:-00026:-00281:+00027:003323.7031:05666
05667:-00031:-00282:+00040:003323.7031:05667
05668:-00033:-00281:+00001:003323.7031:05668
05669:+00024:-00242:+00086:003323.7031:05669
05670:-00030:-00284:+00176:003323.7031:05670
05671:+00018:-00237:-00051:003313.3449:05671
05672:+00059:-00239:-00014:003313.3449:05672
05673:+00165:-00181:-00143:003313.3449:05673
05674:+00175:-00101:-00114:003313.3449:05674
05675:+00213:-00106:-00089:003313.3449:05675
05676:+00318:-00051:-00025:003313.3449:05676
05677:+00277:-00033:-00070:003285.6735:05677
05678:+00294:+00029:-00040:003285.6735:05678
05679:+00291:+00057:+00060:003285.6735:05679
05680:+00262:+00085:+00074:003285.6735:05680
05681:+00144:+00080:+00006:003285.6735:05681
05682:+00126:+00073:+00160:003285.6735:05682
05683:+00125:+00075:+00130:003263.8090:05683
05684:+00029:+00079:+00049:003263.8090:05684
05685:-00068:+00055:+00085:003263.8090:05685
05686:-00069:+00065:+00109:003263.8090:05686
05687:-00071:+00064:+00089:003263.8090:05687
05688:-00104:+00025:+00104:003263.8090:05688
05689:-00110:-00003:+00151:003263.8090:05689
05690:-00097:-00034:+00063:003236.0295:05690
05691:-00078:-00025:+00068:003236.0295:05691
05692:-00050:-00057:+00113:003236.0295:05692
05693:-00032:-00095:+00129:003236.0295:05693
05694:-00032:-00075:+00117:003236.0295:05694
05695:-00002:-00130:+00133:003236.0295:05695
05696:-00011:-00157:+00076:003193.5151:05696
05697:+00014:-00158:+00107:003193.5151:05697
05698:+00016:-00175:+00136:003193.5151:05698
05699:-00017:-00181:+00152:003193.5151:05699
05700:-00029:-00164:+00156:003193.5151:05700
05701:+00004:-00149:+00143:003193.5151:05701
05702:+00005:-00143:+00158:003165.9116:05702
05703:+00028:-00142:+00171:003165.9116:05703
05704:+00006:-00113:+00159:003165.9116:05704
05705:+00028:-00073:+00129:003165.9116:05705
05706:+00020:-00064:+00114:003165.9116:05706
05707:+00006:-00032:+00059:003165.9116:05707
05708:-00018:-00012:-00037:003138.1831:05708
05709:-00034:+00009:-00050:003138.1831:05709
05710:-00034:+00010:-00003:003138.1831:05710
05711:-00076:+00025:+00065:003138.1831:05711
05712:-00076:+00026:+00028:003138.1831:05712
05713:-00104:+00043:+00073:003138.1831:05713
05714:-00081:+00070:+00085:003138.1831:05714
05715:-00098:+00060:+00015:003114.1010:05715
05716:-00118:+00059:+00005:003114.1010:05716
05717:-00120:+00057:+00037:003114.1010:05717
05718:-00119:+00066:+00015:003114.1010:05718
05719:-00098:+00067:+00006:003114.1010:05719
05720:-00053:+00052:-00077:003114.1010:05720
05721:-00049:+00050:-00058:003126.8835:05721
05722:-00032:+00019:-00068:003126.8835:05722
05723:-00012:-00004:-00092:003126.8835:05723
05724:+00006:+00004:-00131:003126.8835:05724
05725:+00016:-00021:-00144:003126.8835:05725
05726:+00058:-00008:-00121:003126.8835:05726
05727:+00062:-00020:-00107:003126.8835:05727
05728:+00064:-00052:-00151:003138.2006:05728
05729:+00059:-00044:-00133:003138.2006:05729
05730:+00035:-00061:-00121:003138.2006:05730
05731:-00011:-00048:-00136:003138.2006:05731
05732:-00015:-00044:-00115:003138.2006:05732
05733:-00019:-00047:-00158:003138.2006:05733
05734:-00044:-00038:-00148:003153.2692:05734
05735:-00041:-00032:-00181:003153.2692:05735
05736:-00013:-00033:-00184:003153.2692:05736
05737:+00040:-00006:-00203:003153.2692:05737
05738:+00032:-00032:-00174:003153.2692:05738
05739:+00062:+00024:-00216:003153.2692:05739
05740:+00081:+00016:-00213:003197.8730:05740
05741:+00078:+00030:-00202:003197.8730:05741
05742:+00073:+00050:-00161:003197.8730:05742
05743:+00067:+00078:-00128:003197.8730:05743
05744:+00051:+00073:-00101:003197.8730:05744
05745:+00056:+00130:-00073:003197.8730:05745
05746:+00046:+00121:-00053:003219.2058:05746
05747:+00027:+00149:-00180:003219.2058:05747
05748:-00028:+00159:-00188:003219.2058:05748
05749:-00033:+00189:-00247:003219.2058:05749
05750:-00079:+00191:-00207:003219.2058:05750
05751:-00087:+00182:-00224:003219.2058:05751
05752:-00107:+00172:-00146:003219.2058:05752
05753:-00131:+00134:-00153:003259.9531:05753
05754:-00150:+00146:-00137:003259.9531:05754
05755:-00132:+00119:-00057:003259.9531:05755
05756:-00107:+00112:+00093:003259.9531:05756
05757:-00098:+00085:+00165:003259.9531:05757
05758:-00105:+00060:+00028:003259.9531:05758
05759:-00092:+00067:+00050:003289.1840:05759
05760:-00079:+00009:+00005:003289.1840:05760
05761:-00111:-00035:-00062:003289.1840:05761
05762:-00095:-00026:-00102:003289.1840:05762
05763:-00083:-00050:-00157:003289.1840:05763
05764:-00077:-00057:-00021:003289.1840:05764
05765:-00002:-00079:+00060:003322.2399:05765
05766:+00004:-00069:+00201:003322.2399:05766
05767:+00017:-00057:+00352:003322.2399:05767
05768:+00021:-00039:+00342:003322.2399:05768
05769:+00031:-00001:+00124:003322.2399:05769
05770:+00040:+00031:+00134:003322.2399:05770
05771:+00038:+00084:+00196:003329.2941:05771
05772:-00013:+00132:+00173:003329.2941:05772
05773:-00034:+00143:+00115:003329.2941:05773
05774:-00044:+00135:+00076:003329.2941:05774
05775:-00047:+00152:+00035:003329.2941:05775
05776:-00097:+00166:-00029:003329.2941:05776
05777:-00120:+00173:+00083:003350.0683:05777
05778:-00093:+00189:+00183:003350.0683:05778
05779:-00051:+00194:+00225:003350.0683:05779
05780:-00075:+00213:+00205:003350.0683:05780
05781:-00075:+00222:+00235:003350.0683:05781
05782:-00064:+00183:+00084:003350.0683:05782
05783:-00092:+00185:-00094:003349.1262:05783
05784:-00092:+00132:-00104:003349.1262:05784
05785:-00120:+00114:+00013:003349.1262:05785
05786:-00130:+00041:+00056:003349.1262:05786
05787:-00092:+00038:+00037:003349.1262:05787
05788:-00072:-00011:-00015:003349.1262:05788
05789:-00049:-00025:-00006:003338.1589:05789
05790:-00046:-00072:+00005:003338.1589:05790
05791:-00054:-00103:+00016:003338.1589:05791
05792:-00026:-00130:+00017:003338.1589:05792
05793:-00025:-00156:-00017:003338.1589:05793
05794:-00010:-00176:-00014:003338.1589:05794
05795:-00003:-00183:+00039:003323.6706:05795
05796:-00033:-00199:-00059:003323.6706:05796
05797:-00036:-00188:-00068:003323.6706:05797
05798:+00073:-00153:-00041:003323.6706:05798
05799:+00053:-00163:+00149:003323.6706:05799
05800:+00130:-00118:+00047:003323.6706:05800
05801:+00161:-00128:+00001:003313.3581:05801
05802:+00165:-00120:-00099:003313.3581:05802
05803:+00143:-00075:-00077:003313.3581:05803
05804:+00165:-00087:-00117:003313.3581:05804
05805:+00243:+00028:-00001:003313.3581:05805
05806:+00207:+00004:+00016:003313.3581:05806
05807:+00231:+00084:+00023:003285.5512:05807
05808:+00179:+00027:-00020:003285.5512:05808
05809:+00146:+00100:+00070:003285.5512:05809
05810:+00023:+00047:+00007:003285.5512:05810
05811:+00015:+00070:-00003:003285.5512:05811
05812:-00012:+00064:+00119:003285.5512:05812
05813:-00010:+00072:+00154:003246.9970:05813
05814:-00065:+00069:+00106:003246.9970:05814
05815:-00089:+00049:+00115:003246.9970:05815
05816:-00084:+00023:+00127:003246.9970:05816
05817:-00067:-00016:+00088:003246.9970:05817
05818:-00066:-00068:+00076:003246.9970:05818
05819:-00058:-00059:+00085:003227.5146:05819
05820:-00036:-00125:+00075:003227.5146:05820
05821:-00055:-00154:+00085:003227.5146:05821
05822:-00051:-00173:+00093:003227.5146:05822
05823:-00004:-00169:+00058:003227.5146:05823
05824:-00014:-00179:+00155:003227.5146:05824
05825:+00014:-00179:+00174:003169.1577:05825
05826:-00003:-00202:+00090:003169.1577:05826
05827:-00011:-00175:+00095:003169.1577:05827
05828:+00020:-00134:+00142:003169.1577:05828
05829:+00026:-00143:+00172:003169.1577:05829
05830:+00042:-00128:+00143:003169.1577:05830
05831:+00049:-00059:+00180:003169.1577:05831
05832:+00047:-00053:+00251:003142.2795:05832
05833:+00058:-00049:+00168:003142.2795:05833
05834:+00039:-00011:+00162:003142.2795:05834
05835:+00047:+00004:+00096:003142.2795:05835
05836:-00040:+00012:+00077:003142.2795:05836
05837:-00044:+00026:+00006:003142.2795:05837
05838:-00068:+00054:-00106:003122.3178:05838
05839:-00125:+00057:-00123:003122.3178:05839
05840:-00139:+00080:+00032:003122.3178:05840
05841:-00154:+00083:+00019:003122.3178:05841
05842:-00172:+00060:+00021:003122.3178:05842
05843:-00158:+00056:+00177:003122.3178:05843
05844:-00168:+00057:+00208:003122.3178:05844
05845:-00170:+00050:+00070:003098.4890:05845
05846:-00166:+00028:-00036:003098.4890:05846
05847:-00161:+00033:+00019:003098.4890:05847
05848:-00138:+00000:-00046:003098.4890:05848
05849:-00108:-00006:-00063:003098.4890:05849
05850:-00048:-00021:-00107:003098.4890:05850
05851:-00041:-00041:-00105:003111.3232:05851
05852:-00003:-00054:-00099:003111.3232:05852
05853:+00061:-00078:-00155:003111.3232:05853
05854:+00086:-00047:-00178:003111.3232:05854
05855:+00100:-00041:-00144:003111.3232:05855
05856:+00119:-00060:-00052:003111.3232:05856
05857:+00110:-00051:-00105:003122.3530:05857
05858:+00135:-00054:-00118:003122.3530:05858
05859:+00093:-00049:-00201:003122.3530:05859
05860:+00076:-00039:-00183:003122.3530:05860
05861:+00027:-00047:-00184:003122.3530:05861
05862:-00008:-00024:-00183:003122.3530:05862
05863:-00026:-00007:-00220:003122.3530:05863
05864:-00058:+00006:-00204:003145.1928:05864
05865:-00058:+00010:-00199:003145.1928:05865
05866:+00013:+00025:-00156:003145.1928:05866
05867:+00044:+00082:-00178:003145.1928:05867
05868:+00040:+00059:-00194:003145.1928:05868
05869:+00060:+00102:-00165:003145.1928:05869
05870:+00075:+00116:-00166:003189.7458:05870
05871:+00046:+00132:-00186:003189.7458:05871
05872:+00057:+00160:-00149:003189.7458:05872
05873:+00032:+00178:-00160:003189.7458:05873
05874:+00015:+00178:-00174:003189.7458:05874
05875:-00029:+00210:-00203:003189.7458:05875
05876:-00032:+00198:-00233:003227.5270:05876
05877:-00072:+00207:-00209:003227.5270:05877
05878:-00098:+00175:-00178:003227.5270:05878
05879:-00080:+00185:-00073:003227.5270:05879
05880:-00100:+00127:+00101:003227.5270:05880
05881:-00082:+00090:-00095:003227.5270:05881
05882:-00137:+00060:-00019:003251.4670:05882
05883:-00116:+00031:+00035:003251.4670:05883
05884:-00130:+00008:+00018:003251.4670:05884
05885:-00095:-00021:+00001:003251.4670:05885
05886:-00084:-00065:-00002:003251.4670:05886
05887:-00087:-00061:-00056:003251.4670:05887
05888:-00037:-00091:-00127:003251.4670:05888
05889:-00024:-00077:-00021:003289.1462:05889
05890:-00022:-00093:+00069:003289.1462:05890
05891:+00031:-00056:+00206:003289.1462:05891
05892:+00031:-00049:+00243:003289.1462:05892
05893:+00029:-00011:+00199:003289.1462:05893
05894:+00021:+00011:+00116:003289.1462:05894
05895:+00043:+00050:+00147:003313.3383:05895
05896:+00027:+00062:+00169:003313.3383:05896
05897:-00017:+00083:+00197:003313.3383:05897
05898:-00045:+00092:+00142:003313.3383:05898
05899:-00036:+00112:+00111:003313.3383:05899
05900:-00052:+00111:+00016:003313.3383:05900
05901:-00106:+00102:+00016:003320.3906:05901
05902:-00109:+00106:+00069:003320.3906:05902
05903:-00122:+00111:+00095:003320.3906:05903
05904:-00129:+00126:+00146:003320.3906:05904
05905:-00139:+00105:+00151:003320.3906:05905
05906:-00165:+00104:+00139:003320.3906:05906
05907:-00167:+00126:+00126:003323.6838:05907
05908:-00171:+00090:+00023:003323.6838:05908
05909:-00176:+00093:-00030:003323.6838:05909
05910:-00140:+00057:-00019:003323.6838:05910
05911:-00135:+00030:+00014:003323.6838:05911
05912:-00109:+00036:-00025:003323.6838:05912
05913:-00072:-00001:+00025:003322.1804:05913
05914:-00041:+00006:+00038:003322.1804:05914
05915:-00005:-00013:+00069:003322.1804:05915
05916:+00020:-00052:+00068:003322.1804:05916
05917:+00054:-00047:+00066:003322.1804:05917
05918:+00063:-00077:+00015:003322.1804:05918
05919:+00049:-00068:-00037:003311.6328:05919
05920:+00062:-00088:-00024:003311.6328:05920
05921:+00055:-00094:+00098:003311.6328:05921
05922:+00036:-00123:+00041:003311.6328:05922
05923:+00040:-00092:-00076:003311.6328:05923
05924:+00045:-00080:-00152:003311.6328:05924
05925:+00033:-00050:-00044:003297.7114:05925
05926:+00019:-00028:+00006:003297.7114:05926
05927:+00203:+00009:-00007:003297.7114:05927
05928:+00122:-00036:-00173:003297.7114:05928
05929:+00200:+00067:-00120:003297.7114:05929
05930:+00148:-00001:-00031:003297.7114:05930
05931:+00165:+00053:-00003:003278.4619:05931
05932:+00166:+00033:+00106:003278.4619:05932
05933:+00208:+00081:+00106:003278.4619:05933
05934:+00121:+00045:+00056:003278.4619:05934
05935:+00083:+00057:+00020:003278.4619:05935
05936:+00049:+00050:-00032:003278.4619:05936
05937:-00020:+00034:+00005:003234.6572:05937
05938:-00069:+00002:+00008:003234.6572:05938
05939:-00035:-00034:+00057:003234.6572:05939
05940:-00083:-00076:+00059:003234.6572:05940
05941:-00101:-00075:+00079:003234.6572:05941
05942:-00046:-00126:+00066:003234.6572:05942
05943:-00057:-00127:+00154:003197.7824:05943
05944:-00054:-00142:+00088:003197.7824:05944
05945:-00083:-00185:+00163:003197.7824:05945
05946:-00033:-00209:+00087:003197.7824:05946
05947:-00073:-00216:+00140:003197.7824:05947
05948:-00028:-00237:+00000:003197.7824:05948
05949:-00072:-00244:+00143:003197.7824:05949
05950:+00013:-00249:+00063:003169.9858:05950
05951:-00019:-00219:+00122:003169.9858:05951
05952:+00024:-00199:+00176:003169.9858:05952
05953:+00025:-00178:+00125:003169.9858:05953
05954:+00052:-00174:+00105:003169.9858:05954
05955:+00061:-00141:+00143:003169.9858:05955
05956:+00102:-00098:+00162:003121.6865:05956
05957:+00066:-00050:+00134:003121.6865:05957
05958:+00103:+00005:+00118:003121.6865:05958
05959:+00066:+00033:+00210:003121.6865:05959
05960:+00074:+00049:+00110:003121.6865:05960
05961:+00012:+00075:+00070:003121.6865:05961
05962:-00011:+00107:+00061:003119.0205:05962
05963:-00068:+00123:-00089:003119.0205:05963
05964:-00108:+00148:-00046:003119.0205:05964
05965:-00123:+00153:+00045:003119.0205:05965
05966:-00181:+00162:+00013:003119.0205:05966
05967:-00200:+00148:-00008:003119.0205:05967
05968:-00206:+00133:+00005:003119.0205:05968
05969:-00223:+00135:+00000:003106.8615:05969
05970:-00191:+00111:+00062:003106.8615:05970
05971:-00172:+00124:+00076:003106.8615:05971
05972:-00159:+00098:+00070:003106.8615:05972
05973:-00122:+00054:-00075:003106.8615:05973
05974:-00109:+00038:-00052:003106.8615:05974
05975:-00091:+00011:-00095:003113.8869:05975
05976:-00090:-00021:-00108:003113.8869:05976
05977:-00039:-00023:-00120:003113.8869:05977
05978:+00043:-00054:-00157:003113.8869:05978
05979:+00048:-00108:-00148:003113.8869:05979
05980:+00080:-00090:-00154:003113.8869:05980
05981:+00113:-00107:-00137:003113.8869:05981
05982:+00149:-00084:-00095:003149.9260:05982
05983:+00150:-00084:-00098:003149.9260:05983
05984:+00147:-00064:-00103:003149.9260:05984
05985:+00129:-00058:-00115:003149.9260:05985
05986:+00105:-00060:-00124:003149.9260:05986
05987:+00086:-00056:-00191:003149.9260:05987
05988:+00021:-00047:-00180:003170.0097:05988
05989:-00019:-00027:-00195:003170.0097:05989
05990:-00037:-00008:-00194:003170.0097:05990
05991:-00033:+00016:-00190:003170.0097:05991
05992:-00027:+00052:-00178:003170.0097:05992
05993:-00015:+00045:-00165:003170.0097:05993
05994:-00010:+00079:-00159:003193.3566:05994
05995:+00005:+00098:-00159:003193.3566:05995
05996:+00022:+00092:-00164:003193.3566:05996
05997:+00043:+00132:-00147:003193.3566:05997
05998:+00018:+00161:-00154:003193.3566:05998
05999:+00008:+00176:-00143:003193.3566:05999
06000:+00014:+00202:-00216:003238.6557:06000
06001:+00002:+00217:-00255:003238.6557:06001
06002:-00007:+00196:-00281:003238.6557:06002
06003:-00028:+00204:-00191:003238.6557:06003
06004:-00028:+00163:-00165:003238.6557:06004
06005:-00029:+00165:+00004:003238.6557:06005
06006:-00045:+00117:+00018:003278.4555:06006
06007:-00072:+00127:+00017:003278.4555:06007
06008:-00088:+00076:+00096:003278.4555:06008
06009:-00099:+00070:+00106:003278.4555:06009
06010:-00099:+00019:+00117:003278.4555:06010
06011:-00115:-00036:-00086:003278.4555:06011
06012:-00117:-00042:-00176:003278.4555:06012
06013:-00108:-00072:-00172:003285.6352:06013
06014:-00104:-00097:-00082:003285.6352:06014
06015:-00090:-00122:-00047:003285.6352:06015
06016:-00041:-00112:+00156:003285.6352:06016
06017:-00027:-00106:+00300:003285.6352:06017
06018:+00002:-00080:+00213:003285.6352:06018
06019:+00044:-00053:+00111:003323.7424:06019
06020:+00052:-00017:+00161:003323.7424:06020
06021:+00063:-00003:+00164:003323.7424:06021
06022:+00033:+00080:+00158:003323.7424:06022
06023:+00022:+00058:+00192:003323.7424:06023
06024:+00000:+00076:+00223:003323.7424:06024
06025:-00032:+00116:+00094:003331.0632:06025
06026:-00064:+00128:+00079:003331.0632:06026
06027:-00093:+00124:+00082:003331.0632:06027
06028:-00129:+00154:+00037:003331.0632:06028
06029:-00117:+00170:+00021:003331.0632:06029
06030:-00134:+00189:+00152:003331.0632:06030
06031:-00110:+00175:+00157:003338.0922:06031
06032:-00162:+00163:+00113:003338.0922:06032
06033:-00175:+00158:+00060:003338.0922:06033
06034:-00158:+00151:+00068:003338.0922:06034
06035:-00195:+00104:+00007:003338.0922:06035
06036:-00166:+00114:-00041:003338.0922:06036
06037:-00111:+00075:+00008:003350.0021:06037
06038:-00099:+00053:-00010:003350.0021:06038
06039:-00102:+00023:-00050:003350.0021:06039
06040:-00013:-00001:+00056:003350.0021:06040
06041:+00007:-00047:+00023:003350.0021:06041
06042:+00024:-00065:+00154:003350.0021:06042
06043:+00034:-00095:+00049:003348.9516:06043
06044:+00023:-00104:-00060:003348.9516:06044
06045:+00022:-00116:-00085:003348.9516:06045
06046:+00008:-00138:-00085:003348.9516:06046
06047:+00015:-00146:-00013:003348.9516:06047
06048:+00024:-00130:+00001:003348.9516:06048
06049:-00010:-00157:+00041:003329.2546:06049
06050:+00037:-00129:+00023:003329.2546:06050
06051:+00068:-00070:-00059:003329.2546:06051
06052:+00061:-00066:-00017:003329.2546:06052
06053:+00174:-00043:+00011:003329.2546:06053
06054:+00124:-00044:-00062:003329.2546:06054
06055:+00230:+00035:+00005:003323.6379:06055
06056:+00156:-00031:-00013:003323.6379:06056
06057:+00228:+00078:-00124:003323.6379:06057
06058:+00120:+00000:+00012:003323.6379:06058
06059:+00173:+00076:-00029:003323.6379:06059
06060:+00121:+00078:+00044:003323.6379:06060
06061:+00129:+00086:+00056:003295.7819:06061
06062:+00122:+00084:+00099:003295.7819:06062
06063:+00040:+00037:+00055:003295.7819:06063
06064:+00002:+00035:+00019:003295.7819:06064
06065:+00010:+00015:+00074:003295.7819:06065
06066:+00001:-00017:+00137:003295.7819:06066
06067:-00059:-00036:+00110:003259.8962:06067
06068:-00090:-00079:+00100:003259.8962:06068
06069:-00069:-00094:+00126:003259.8962:06069
06070:-00076:-00129:+00128:003259.8962:06070
06071:-00100:-00179:+00092:003259.8962:06071
06072:-00103:-00201:+00071:003259.8962:06072
06073:-00091:-00218:+00105:003222.1745:06073
06074:-00087:-00264:+00134:003222.1745:06074
06075:-00088:-00266:+00135:003222.1745:06075
06076:-00016:-00239:+00115:003222.1745:06076
06077:-00041:-00260:+00109:003222.1745:06077
06078:-00056:-00249:+00126:003222.1745:06078
06079:-00021:-00226:+00099:003178.0720:06079
06080:-00015:-00214:+00077:003178.0720:06080
06081:+00002:-00184:+00160:003178.0720:06081
06082:+00039:-00131:+00111:003178.0720:06082
06083:+00061:-00104:+00126:003178.0720:06083
06084:+00089:-00055:+00193:003178.0720:06084
06085:+00091:+00002:+00220:003178.0720:06085
06086:+00063:+00022:+00189:003129.4675:06086
06087:+00033:+00051:+00052:003129.4675:06087
06088:+00025:+00060:-00031:003129.4675:06088
06089:-00026:+00087:+00009:003129.4675:06089
06090:-00044:+00118:+00018:003129.4675:06090
06091:-00056:+00136:+00035:003129.4675:06091
06092:-00070:+00156:+00053:003103.6860:06092
06093:-00080:+00154:+00108:003103.6860:06093
06094:-00100:+00153:+00144:003103.6860:06094
06095:-00110:+00155:+00046:003103.6860:06095
06096:-00143:+00137:+00024:003103.6860:06096
06097:-00176:+00112:+00020:003103.6860:06097
06098:-00180:+00099:-00024:003103.6860:06098
06099:-00143:+00097:-00039:003106.7631:06099
06100:-00135:+00058:-00081:003106.7631:06100
06101:-00094:+00040:-00059:003106.7631:06101
06102:-00079:+00038:-00098:003106.7631:06102
06103:-00054:-00002:-00184:003106.7631:06103
06104:-00039:-00054:-00171:003106.7631:06104
06105:+00005:-00047:-00139:003098.5351:06105
06106:+00030:-00074:-00112:003098.5351:06106
06107:+00043:-00054:-00116:003098.5351:06107
06108:+00067:-00074:-00109:003098.5351:06108
06109:+00074:-00079:-00138:003098.5351:06109
06110:+00055:-00102:-00141:003098.5351:06110
06111:+00057:-00069:-00156:003134.4321:06111
06112:+00028:-00071:-00136:003134.4321:06112
06113:+00005:-00060:-00170:003134.4321:06113
06114:-00029:-00060:-00154:003134.4321:06114
06115:-00003:-00030:-00169:003134.4321:06115
06116:-00001:-00011:-00163:003134.4321:06116
06117:+00028:+00001:-00191:003134.4321:06117
06118:+00037:+00023:-00183:003153.9594:06118
06119:+00076:+00048:-00189:003153.9594:06119
06120:+00063:+00085:-00143:003153.9594:06120
06121:+00064:+00099:-00153:003153.9594:06121
06122:+00075:+00119:-00186:003153.9594:06122
06123:+00049:+00142:-00165:003153.9594:06123
06124:+00048:+00148:-00156:003185.2312:06124
06125:+00008:+00153:-00170:003185.2312:06125
06126:+00003:+00189:-00088:003185.2312:06126
06127:-00002:+00166:-00135:003185.2312:06127
06128:-00052:+00180:-00168:003185.2312:06128
06129:-00062:+00167:-00218:003185.2312:06129
06130:-00091:+00190:-00193:003213.9841:06130
06131:-00118:+00159:-00177:003213.9841:06131
06132:-00122:+00133:-00120:003213.9841:06132
06133:-00101:+00128:-00024:003213.9841:06133
06134:-00100:+00103:+00044:003213.9841:06134
06135:-00094:+00087:+00067:003213.9841:06135
06136:-00094:+00080:+00049:003252.7380:06136
06137:-00096:+00068:-00149:003252.7380:06137
06138:-00120:+00041:-00062:003252.7380:06138
06139:-00115:-00033:+00042:003252.7380:06139
06140:-00110:-00034:+00065:003252.7380:06140
06141:-00083:-00059:-00036:003252.7380:06141
06142:-00105:-00068:-00007:003268.4135:06142
06143:-00070:-00088:-00023:003268.4135:06143
06144:-00036:-00081:+00021:003268.4135:06144
06145:-00017:-00111:+00184:003268.4135:06145
06146:+00011:-00060:+00264:003268.4135:06146
06147:+00008:-00065:+00241:003268.4135:06147
06148:+00007:-00010:+00077:003268.4135:06148
06149:-00009:-00003:+00129:003306.3474:06149
06150:+00001:+00053:+00184:003306.3474:06150
06151:-00016:+00063:+00154:003306.3474:06151
06152:-00018:+00105:+00159:003306.3474:06152
06153:-00040:+00138:+00109:003306.3474:06153
06154:-00069:+00157:+00013:003306.3474:06154
06155:-00056:+00189:+00025:003313.3383:06155
06156:-00017:+00180:+00004:003313.3383:06156
06157:-00055:+00201:+00102:003313.3383:06157
06158:-00038:+00202:+00175:003313.3383:06158
06159:-00056:+00199:+00218:003313.3383:06159
06160:-00065:+00222:+00197:003313.3383:06160
06161:-00097:+00202:+00042:003320.4436:06161
06162:-00144:+00192:-00009:003320.4436:06162
06163:-00143:+00150:-00083:003320.4436:06163
06164:-00140:+00131:-00041:003320.4436:06164
06165:-00113:+00087:-00062:003320.4436:06165
06166:-00079:+00058:-00037:003320.4436:06166
06167:-00049:+00043:+00026:003332.4040:06167
06168:-00056:+00008:+00005:003332.4040:06168
06169:-00002:-00029:+00044:003332.4040:06169
06170:+00022:-00051:+00070:003332.4040:06170
06171:+00041:-00074:+00009:003332.4040:06171
06172:+00021:-00126:-00025:003332.4040:06172
06173:+00022:-00124:-00073:003322.1474:06173
06174:-00008:-00133:-00101:003322.1474:06174
06175:+00008:-00131:+00003:003322.1474:06175
06176:+00018:-00138:+00000:003322.1474:06176
06177:+00055:-00097:-00036:003322.1474:06177
06178:-00040:-00143:+00020:003322.1474:06178
06179:+00133:-00092:+00080:003302.9020:06179
06180:+00039:-00078:+00040:003302.9020:06180
06181:+00173:-00054:-00153:003302.9020:06181
06182:+00192:-00060:-00128:003302.9020:06182
06183:+00209:-00071:-00081:003302.9020:06183
06184:+00209:-00027:+00003:003302.9020:06184
06185:+00183:-00047:+00017:003280.5678:06185
06186:+00183:-00023:-00049:003280.5678:06186
06187:+00151:-00015:-00037:003280.5678:06187
06188:+00125:+00023:+00093:003280.5678:06188
06189:+00126:+00005:+00151:003280.5678:06189
06190:+00071:-00034:+00127:003280.5678:06190
06191:+00029:-00010:+00003:003269.8764:06191
06192:-00023:-00012:-00012:003269.8764:06192
06193:-00053:-00036:+00151:003269.8764:06193
06194:-00058:-00029:+00153:003269.8764:06194
06195:-00079:-00029:+00191:003269.8764:06195
06196:-00081:-00064:+00128:003269.8764:06196
06197:-00077:-00060:+00137:003226.3083:06197
06198:-00086:-00096:+00080:003226.3083:06198
06199:-00067:-00098:+00123:003226.3083:06199
06200:-00069:-00124:+00139:003226.3083:06200
06201:-00071:-00155:+00138:003226.3083:06201
06202:-00034:-00148:+00053:003226.3083:06202
06203:-00042:-00158:+00103:003205.8537:06203
06204:+00008:-00146:+00194:003205.8537:06204
06205:+00014:-00147:+00177:003205.8537:06205
06206:-00013:-00118:+00105:003205.8537:06206
06207:+00013:-00110:+00127:003205.8537:06207
06208:+00025:-00088:+00159:003205.8537:06208
06209:+00007:-00058:+00131:003205.8537:06209
06210:+00029:-00028:+00193:003186.2304:06210
06211:+00058:-00014:+00196:003186.2304:06211
06212:+00036:-00015:+00073:003186.2304:06212
06213:+00016:+00008:-00023:003186.2304:06213
06214:+00043:+00011:-00003:003186.2304:06214
06215:+00010:+00024:+00021:003186.2304:06215
06216:-00027:+00078:-00108:003161.0595:06216
06217:-00002:+00076:+00101:003161.0595:06217
06218:+00017:+00080:+00089:003161.0595:06218
06219:-00088:+00090:+00002:003161.0595:06219
06220:-00085:+00091:+00023:003161.0595:06220
06221:-00087:+00111:-00042:003161.0595:06221
06222:-00132:+00086:-00056:003157.8989:06222
06223:-00116:+00088:+00050:003157.8989:06223
06224:-00137:+00082:+00021:003157.8989:06224
06225:-00124:+00055:+00003:003157.8989:06225
06226:-00113:+00036:-00064:003157.8989:06226
06227:-00147:+00034:-00041:003157.8989:06227
06228:-00096:+00018:-00115:003157.8989:06228
06229:-00074:-00001:-00101:003178.0720:06229
06230:-00024:-00004:-00145:003178.0720:06230
06231:+00036:-00024:-00128:003178.0720:06231
06232:+00090:-00045:-00097:003178.0720:06232
06233:+00105:-00066:-00152:003178.0720:06233
06234:+00102:-00064:-00149:003178.0720:06234
06235:+00106:-00065:-00143:003185.2370:06235
06236:+00084:-00050:-00182:003185.2370:06236
06237:+00086:-00062:-00157:003185.2370:06237
06238:+00085:-00050:-00148:003185.2370:06238
06239:+00056:-00057:-00110:003185.2370:06239
06240:+00055:-00063:-00149:003185.2370:06240
06241:+00019:-00050:-00149:003222.1618:06241
06242:+00007:-00020:-00164:003222.1618:06242
06243:+00016:+00002:-00199:003222.1618:06243
06244:+00035:-00005:-00162:003222.1618:06244
06245:+00052:+00019:-00154:003222.1618:06245
06246:+00049:+00023:-00114:003222.1618:06246
06247:+00088:+00029:-00156:003252.7128:06247
06248:+00067:+00053:-00122:003252.7128:06248
06249:+00065:+00058:-00113:003252.7128:06249
06250:+00001:+00075:-00132:003252.7128:06250
06251:+00022:+00107:-00204:003252.7128:06251
06252:+00031:+00118:-00191:003252.7128:06252
06253:+00016:+00149:-00230:003268.3117:06253
06254:-00004:+00136:-00196:003268.3117:06254
06255:-00020:+00147:-00110:003268.3117:06255
06256:-00053:+00106:+00034:003268.3117:06256
06257:-00075:+00114:+00072:003268.3117:06257
06258:-00119:+00059:+00112:003268.3117:06258
06259:-00133:+00036:+00039:003297.6472:06259
06260:-00155:-00037:-00032:003297.6472:06260
06261:-00155:-00066:-00082:003297.6472:06261
06262:-00142:-00056:-00188:003297.6472:06262
06263:-00092:-00071:-00132:003297.6472:06263
06264:-00076:-00084:-00067:003297.6472:06264
06265:-00058:-00088:+00033:003322.0678:06265
06266:+00011:-00087:+00144:003322.0678:06266
06267:-00008:-00055:+00202:003322.0678:06267
06268:+00029:-00056:+00172:003322.0678:06268
06269:+00024:+00001:+00105:003322.0678:06269
06270:+00018:+00009:+00175:003322.0678:06270
06271:+00018:+00073:+00157:003329.2409:06271
06272:-00015:+00105:+00127:003329.2409:06272
06273:+00006:+00157:+00134:003329.2409:06273
06274:-00020:+00120:+00093:003329.2409:06274
06275:-00069:+00138:+00027:003329.2409:06275
06276:-00069:+00146:+00021:003329.2409:06276
06277:-00067:+00155:+00037:003341.1633:06277
06278:-00067:+00134:+00068:003341.1633:06278
06279:-00079:+00148:+00114:003341.1633:06279
06280:-00074:+00156:+00120:003341.1633:06280
06281:-00062:+00162:+00148:003341.1633:06281
06282:-00072:+00120:+00115:003341.1633:06282
06283:-00100:+00109:+00020:003339.9665:06283
06284:-00103:+00098:-00021:003339.9665:06284
06285:-00112:+00068:-00025:003339.9665:06285
06286:-00110:+00040:-00059:003339.9665:06286
06287:-00121:+00051:-00065:003339.9665:06287
06288:-00077:+00024:-00057:003339.9665:06288
06289:-00084:+00009:-00023:003329.2216:06289
06290:-00037:-00001:-00015:003329.2216:06290
06291:-00041:-00018:+00013:003329.2216:06291
06292:-00026:-00012:+00023:003329.2216:06292
06293:+00001:-00008:+00044:003329.2216:06293
06294:-00002:-00031:+00059:003329.2216:06294
06295:+00001:-00010:+00032:003323.6250:06295
06296:+00003:-00024:+00042:003323.6250:06296
06297:+00007:-00047:+00003:003323.6250:06297
06298:+00013:-00043:-00030:003323.6250:06298
06299:+00035:-00024:-00059:003323.6250:06299
06300:+00050:-00014:+00002:003323.6250:06300
06301:+00081:-00023:+00013:003304.4843:06301
06302:+00100:+00004:-00008:003304.4843:06302
06303:+00131:-00005:-00036:003304.4843:06303
06304:+00170:+00031:-00137:003304.4843:06304
06305:+00080:+00033:+00025:003304.4843:06305
06306:+00221:+00060:-00030:003304.4843:06306
06307:+00192:+00013:+00129:003304.4843:06307
06308:+00155:-00002:+00075:003268.3627:06308
06309:+00077:-00013:+00142:003268.3627:06309
06310:-00009:-00095:+00097:003268.3627:06310
06311:+00037:-00039:+00113:003268.3627:06311
06312:-00055:-00077:+00099:003268.3627:06312
06313:-00036:-00035:+00085:003268.3627:06313
06314:-00118:-00079:+00098:003238.6064:06314
06315:-00095:-00076:+00142:003238.6064:06315
06316:-00112:-00105:+00086:003238.6064:06316
06317:-00117:-00111:+00052:003238.6064:06317
06318:-00100:-00143:+00114:003238.6064:06318
06319:-00090:-00129:+00166:003238.6064:06319
06320:-00085:-00167:+00118:003202.5996:06320
06321:-00068:-00181:+00166:003202.5996:06321
06322:-00017:-00177:+00236:003202.5996:06322
06323:-00041:-00212:+00166:003202.5996:06323
06324:-00021:-00206:+00165:003202.5996:06324
06325:+00008:-00210:+00138:003202.5996:06325
06326:-00023:-00195:+00060:003161.1071:06326
06327:-00021:-00195:+00081:003161.1071:06327
06328:+00004:-00184:+00008:003161.1071:06328
06329:+00013:-00120:+00013:003161.1071:06329
06330:+00030:-00137:+00017:003161.1071:06330
06331:+00071:-00073:+00101:003161.1071:06331
06332:+00083:-00038:+00096:003161.1071:06332
06333:+00069:-00010:+00079:003142.1923:06333
06334:+00068:+00001:+00177:003142.1923:06334
06335:+00087:+00053:+00039:003142.1923:06335
06336:+00056:+00068:-00035:003142.1923:06336
06337:+00021:+00070:+00007:003142.1923:06337
06338:+00011:+00099:-00075:003142.1923:06338
06339:-00031:+00131:-00074:003114.5300:06339
06340:-00059:+00128:-00083:003114.5300:06340
06341:-00073:+00138:+00025:003114.5300:06341
06342:-00086:+00130:+00056:003114.5300:06342
06343:-00096:+00151:+00009:003114.5300:06343
06344:-00106:+00134:-00016:003114.5300:06344
06345:-00110:+00130:-00029:003114.5300:06345
06346:-00143:+00115:-00002:003098.4721:06346
06347:-00123:+00090:-00017:003098.4721:06347
06348:-00123:+00078:-00024:003098.4721:06348
06349:-00112:+00067:-00056:003098.4721:06349
06350:-00133:+00054:-00111:003098.4721:06350
06351:-00093:+00009:-00068:003098.4721:06351
06352:-00106:-00004:-00066:003111.2714:06352
06353:-00071:-00020:-00059:003111.2714:06353
06354:-00051:-00024:-00089:003111.2714:06354
06355:-00041:-00046:-00089:003111.2714:06355
06356:+00009:-00039:-00073:003111.2714:06356
06357:+00031:-00029:-00120:003111.2714:06357
06358:+00052:-00039:-00167:003130.1511:06358
06359:+00084:-00031:-00162:003130.1511:06359
06360:+00105:-00023:-00148:003130.1511:06360
06361:+00085:-00012:-00124:003130.1511:06361
06362:+00089:-00011:-00117:003130.1511:06362
06363:+00062:-00020:-00099:003130.1511:06363
06364:+00022:+00003:-00093:003130.1511:06364
06365:+00004:-00013:-00069:003145.1574:06365
06366:-00007:-00021:-00078:003145.1574:06366
06367:-00007:-00004:-00077:003145.1574:06367
06368:-00001:+00006:-00057:003145.1574:06368
06369:-00041:+00023:-00128:003145.1574:06369
06370:-00054:+00026:-00146:003145.1574:06370
06371:-00054:+00041:-00155:003189.7458:06371
06372:-00051:+00079:-00151:003189.7458:06372
06373:-00071:+00102:-00145:003189.7458:06373
06374:-00070:+00091:-00152:003189.7458:06374
06375:-00069:+00143:-00098:003189.7458:06375
06376:-00073:+00140:-00095:003189.7458:06376
06377:-00064:+00149:-00112:003235.9416:06377
06378:-00070:+00171:-00147:003235.9416:06378
06379:-00048:+00191:-00145:003235.9416:06379
06380:-00047:+00176:-00131:003235.9416:06380
06381:-00072:+00177:-00107:003235.9416:06381
06382:-00032:+00161:-00092:003235.9416:06382
06383:-00028:+00126:-00015:003251.4541:06383
06384:-00028:+00094:-00062:003251.4541:06384
06385:-00016:+00041:-00025:003251.4541:06385
06386:-00008:-00037:+00084:003251.4541:06386
06387:+00014:-00060:+00048:003251.4541:06387
06388:+00024:-00084:+00055:003251.4541:06388
06389:+00008:-00123:-00057:003297.6921:06389
06390:-00008:-00117:-00122:003297.6921:06390
06391:-00007:-00114:-00156:003297.6921:06391
06392:-00023:-00118:-00031:003297.6921:06392
06393:-00002:-00116:+00057:003297.6921:06393
06394:-00011:-00083:+00246:003297.6921:06394
06395:-00008:-00082:+00229:003322.1669:06395
06396:-00031:-00025:+00094:003322.1669:06396
06397:-00028:+00023:-00002:003322.1669:06397
06398:+00015:+00058:+00102:003322.1669:06398
06399:+00009:+00074:+00158:003322.1669:06399
06400:-00025:+00122:+00129:003322.1669:06400
06401:-00021:+00142:+00143:003320.3317:06401
06402:-00057:+00149:+00061:003320.3317:06402
06403:-00085:+00146:-00058:003320.3317:06403
06404:-00077:+00186:-00087:003320.3317:06404
06405:-00120:+00204:+00070:003320.3317:06405
06406:-00081:+00208:+00130:003320.3317:06406
06407:-00094:+00199:+00126:003341.1896:06407
06408:-00062:+00213:+00148:003341.1896:06408
06409:-00076:+00204:+00060:003341.1896:06409
06410:-00124:+00196:-00052:003341.1896:06410
06411:-00119:+00179:-00039:003341.1896:06411
06412:-00135:+00173:-00007:003341.1896:06412
06413:-00107:+00124:-00019:003348.9516:06413
06414:-00088:+00128:+00043:003348.9516:06414
06415:-00036:+00080:+00084:003348.9516:06415
06416:-00044:+00041:-00033:003348.9516:06416
06417:-00016:+00015:+00034:003348.9516:06417
06418:+00010:-00032:-00058:003348.9516:06418
06419:-00044:-00053:-00118:003329.2475:06419
06420:-00007:-00083:-00062:003329.2475:06420
06421:+00011:-00105:-00006:003329.2475:06421
06422:-00009:-00140:+00022:003329.2475:06422
06423:+00003:-00134:+00098:003329.2475:06423
06424:+00009:-00155:+00088:003329.2475:06424
06425:-00005:-00156:+00103:003306.3666:06425
06426:+00076:-00121:+00159:003306.3666:06426
06427:-00003:-00130:+00164:003306.3666:06427
06428:+00108:-00078:-00031:003306.3666:06428
06429:+00079:-00121:-00128:003306.3666:06429
06430:+00241:-00077:-00038:003306.3666:06430
06431:+00031:-00100:+00008:003306.3666:06431
06432:+00143:-00016:-00127:003295.8666:06432
06433:+00076:-00063:+00175:003295.8666:06433
06434:+00195:+00064:+00111:003295.8666:06434
06435:+00154:+00088:+00132:003295.8666:06435
06436:+00170:+00109:+00105:003295.8666:06436
06437:+00093:+00099:+00149:003295.8666:06437
06438:+00063:+00037:+00112:003268.4838:06438
06439:+00047:+00053:+00090:003268.4838:06439
06440:-00019:+00007:+00167:003268.4838:06440
06441:-00041:-00006:+00154:003268.4838:06441
06442:-00081:-00047:+00144:003268.4838:06442
06443:-00085:-00078:+00128:003268.4838:06443
06444:-00088:-00096:+00168:003230.4309:06444
06445:-00096:-00152:+00148:003230.4309:06445
06446:-00049:-00173:+00224:003230.4309:06446
06447:-00074:-00201:+00210:003230.4309:06447
06448:-00014:-00196:+00152:003230.4309:06448
06449:-00024:-00221:+00158:003230.4309:06449
06450:+00040:-00216:+00206:003210.9277:06450
06451:+00047:-00243:+00058:003210.9277:06451
06452:+00076:-00218:+00061:003210.9277:06452
06453:+00082:-00239:+00114:003210.9277:06453
06454:+00059:-00207:+00062:003210.9277:06454
06455:+00021:-00235:+00020:003210.9277:06455
06456:+00055:-00162:+00071:003169.1757:06456
06457:+00026:-00145:+00084:003169.1757:06457
06458:+00005:-00124:+00054:003169.1757:06458
06459:+00015:-00092:+00126:003169.1757:06459
06460:-00002:-00023:+00113:003169.1757:06460
06461:-00009:-00031:+00029:003169.1757:06461
06462:-00014:+00039:-00034:003169.1757:06462
06463:-00006:+00055:-00054:003150.0729:06463
06464:-00029:+00100:-00036:003150.0729:06464
06465:-00020:+00105:+00034:003150.0729:06465
06466:-00019:+00127:+00036:003150.0729:06466
06467:-00062:+00142:-00008:003150.0729:06467
06468:-00086:+00139:-00076:003150.0729:06468
06469:-00092:+00161:-00120:003138.1591:06469
06470:-00094:+00133:-00102:003138.1591:06470
06471:-00117:+00117:-00052:003138.1591:06471
06472:-00117:+00107:-00030:003138.1591:06472
06473:-00122:+00126:-00086:003138.1591:06473
06474:-00113:+00101:-00073:003138.1591:06474
06475:-00106:+00090:-00038:003129.5080:06475
06476:-00088:+00109:-00074:003129.5080:06476
06477:-00031:+00076:-00098:003129.5080:06477
06478:+00011:+00073:-00075:003129.5080:06478
06479:+00012:+00054:-00083:003129.5080:06479
06480:+00028:+00051:-00107:003129.5080:06480
06481:+00055:+00026:-00076:003129.5080:06481
06482:+00056:+00039:-00081:003157.8808:06482
06483:+00061:+00004:-00120:003157.8808:06483
06484:+00032:-00009:-00112:003157.8808:06484
06485:+00057:-00010:-00117:003157.8808:06485
06486:+00043:-00033:-00095:003157.8808:06486
06487:+00043:-00020:-00115:003157.8808:06487
06488:+00001:-00032:-00051:003162.0180:06488
06489:+00054:-00019:-00107:003162.0180:06489
06490:+00029:-00023:-00091:003162.0180:06490
06491:+00035:-00023:-00098:003162.0180:06491
06492:+00013:-00044:-00117:003162.0180:06492
06493:+00018:-00024:-00168:003162.0180:06493
06494:+00025:-00047:-00137:003185.2673:06494
06495:+00038:-00009:-00118:003185.2673:06495
06496:+00004:-00012:-00168:003185.2673:06496
06497:+00027:+00008:-00082:003185.2673:06497
06498:-00012:+00002:-00111:003185.2673:06498
06499:-00035:+00006:-00125:003185.2673:06499
06500:-00046:+00018:-00088:003185.2673:06500
06501:-00038:+00025:-00114:003222.2353:06501
06502:-00104:+00011:-00113:003222.2353:06502
06503:-00105:+00048:-00137:003222.2353:06503
06504:-00110:+00046:-00132:003222.2353:06504
06505:-00139:+00065:-00115:003222.2353:06505
06506:-00175:+00080:-00120:003222.2353:06506
06507:-00138:+00074:-00135:003261.3417:06507
06508:-00122:+00100:-00138:003261.3417:06508
06509:-00147:+00087:-00076:003261.3417:06509
06510:-00120:+00086:-00060:003261.3417:06510
06511:-00064:+00076:-00028:003261.3417:06511
06512:-00056:+00072:-00042:003261.3417:06512
06513:-00084:+00052:-00076:003276.9953:06513
06514:-00062:+00032:+00024:003276.9953:06514
06515:-00035:+00008:+00040:003276.9953:06515
06516:-00031:-00021:-00028:003276.9953:06516
06517:-00021:-00013:-00039:003276.9953:06517
06518:+00009:-00014:-00100:003276.9953:06518
06519:+00020:+00007:-00103:003306.3215:06519
06520:+00071:+00004:-00047:003306.3215:06520
06521:+00043:-00004:+00054:003306.3215:06521
06522:+00067:+00025:+00280:003306.3215:06522
06523:+00053:+00046:+00346:003306.3215:06523
06524:+00042:+00094:+00216:003306.3215:06524
06525:+00027:+00159:-00005:003331.1694:06525
06526:+00019:+00163:-00005:003331.1694:06526
06527:+00027:+00222:+00043:003331.1694:06527
06528:+00000:+00223:+00102:003331.1694:06528
06529:-00018:+00237:+00047:003331.1694:06529
06530:-00054:+00210:+00002:003331.1694:06530
06531:-00048:+00234:+00043:003329.2675:06531
06532:-00063:+00222:+00008:003329.2675:06532
06533:-00060:+00214:+00106:003329.2675:06533
06534:+00000:+00235:+00108:003329.2675:06534
06535:-00071:+00199:+00048:003329.2675:06535
06536:-00056:+00151:+00001:003329.2675:06536
06537:-00066:+00158:+00005:003341.2487:06537
06538:-00096:+00091:-00002:003341.2487:06538
06539:-00115:+00077:-00075:003341.2487:06539
06540:-00113:+00052:-00012:003341.2487:06540
06541:-00107:-00005:+00036:003341.2487:06541
06542:-00122:-00050:+00028:003341.2487:06542
06543:-00097:-00080:+00000:003340.1003:06543
06544:-00087:-00124:-00136:003340.1003:06544
06545:-00051:-00136:-00138:003340.1003:06545
06546:-00056:-00165:-00064:003340.1003:06546
06547:-00058:-00204:-00003:003340.1003:06547
06548:-00004:-00203:+00010:003340.1003:06548
06549:+00050:-00161:-00032:003311.8293:06549
06550:-00053:-00185:+00224:003311.8293:06550
06551:+00110:-00178:+00154:003311.8293:06551
06552:+00067:-00209:+00181:003311.8293:06552
06553:+00118:-00183:+00118:003311.8293:06553
06554:+00027:-00232:+00010:003311.8293:06554
06555:+00090:-00162:-00154:003289.1269:06555
06556:+00073:-00166:+00009:003289.1269:06556
06557:+00132:-00120:-00021:003289.1269:06557
06558:+00110:-00122:+00006:003289.1269:06558
06559:+00176:-00029:+00063:003289.1269:06559
06560:+00173:-00006:+00186:003289.1269:06560
06561:+00124:+00009:+00163:003278.4101:06561
06562:+00149:+00059:+00097:003278.4101:06562
06563:+00149:+00054:+00029:003278.4101:06563
06564:+00049:+00042:+00113:003278.4101:06564
06565:+00023:+00069:+00251:003278.4101:06565
06566:+00005:+00073:+00184:003278.4101:06566
06567:-00006:+00055:+00184:003234.6074:06567
06568:-00040:+00058:+00122:003234.6074:06568
06569:-00034:+00057:+00073:003234.6074:06569
06570:-00037:+00055:+00062:003234.6074:06570
06571:-00064:-00003:+00112:003234.6074:06571
06572:-00070:-00007:+00074:003234.6074:06572
06573:-00064:-00045:+00116:003234.6074:06573
06574:-00050:-00085:+00179:003222.2783:06574
06575:-00090:-00110:+00195:003222.2783:06575
06576:-00066:-00139:+00107:003222.2783:06576
06577:-00085:-00157:+00129:003222.2783:06577
06578:-00033:-00151:+00191:003222.2783:06578
06579:-00039:-00186:+00063:003222.2783:06579
06580:-00022:-00184:+00089:003194.4306:06580
06581:+00004:-00202:+00140:003194.4306:06581
06582:+00015:-00185:+00138:003194.4306:06582
06583:-00011:-00169:+00124:003194.4306:06583
06584:+00029:-00132:+00075:003194.4306:06584
06585:+00013:-00099:+00029:003194.4306:06585
06586:+00024:-00070:+00033:003169.0676:06586
06587:+00014:-00046:+00038:003169.0676:06587
06588:+00016:+00005:-00004:003169.0676:06588
06589:+00006:+00009:+00039:003169.0676:06589
06590:+00029:+00068:+00060:003169.0676:06590
06591:+00016:+00095:+00041:003169.0676:06591
06592:+00024:+00121:-00010:003150.0786:06592
06593:-00003:+00157:-00023:003150.0786:06593
06594:-00034:+00150:+00037:003150.0786:06594
06595:-00044:+00148:-00011:003150.0786:06595
06596:-00065:+00148:-00075:003150.0786:06596
06597:-00081:+00136:-00021:003150.0786:06597
06598:-00125:+00125:-00065:003150.0786:06598
06599:-00151:+00104:-00121:003138.0825:06599
06600:-00145:+00080:-00087:003138.0825:06600
06601:-00135:+00028:-00010:003138.0825:06601
06602:-00128:+00036:+00006:003138.0825:06602
06603:-00081:-00005:-00076:003138.0825:06603
06604:-00087:-00037:-00071:003138.0825:06604
06605:-00030:-00024:-00096:003145.2463:06605
06606:-00027:-00061:-00068:003145.2463:06606
06607:+00015:-00063:-00092:003145.2463:06607
06608:+00046:-00078:-00056:003145.2463:06608
06609:+00072:-00077:-00115:003145.2463:06609
06610:+00076:-00079:-00116:003145.2463:06610
06611:+00069:-00093:-00138:003145.2463:06611
06612:+00062:-00078:-00137:003165.8168:06612
06613:+00061:-00073:-00154:003165.8168:06613
06614:+00049:-00039:-00110:003165.8168:06614
06615:+00033:-00062:-00068:003165.8168:06615
06616:+00060:-00050:-00081:003165.8168:06616
06617:+00039:-00026:-00122:003165.8168:06617
06618:+00065:-00012:-00155:003194.4123:06618
06619:+00052:-00007:-00165:003194.4123:06619
06620:+00074:-00001:-00087:003194.4123:06620
06621:+00056:-00002:-00126:003194.4123:06621
06622:+00037:+00036:-00110:003194.4123:06622
06623:+00058:+00050:-00125:003194.4123:06623
06624:+00021:+00057:-00094:003201.5480:06624
06625:+00016:+00055:-00139:003201.5480:06625
06626:-00024:+00061:-00188:003201.5480:06626
06627:-00018:+00081:-00138:003201.5480:06627
06628:-00066:+00082:-00148:003201.5480:06628
06629:-00092:+00084:-00152:003201.5480:06629
06630:-00132:+00092:-00083:003238.6494:06630
06631:-00166:+00125:-00104:003238.6494:06631
06632:-00168:+00107:-00133:003238.6494:06632
06633:-00166:+00106:-00118:003238.6494:06633
06634:-00159:+00102:-00035:003238.6494:06634
06635:-00159:+00097:-00050:003238.6494:06635
06636:-00124:+00086:-00094:003269.9401:06636
06637:-00111:+00088:-00156:003269.9401:06637
06638:-00130:+00083:-00118:003269.9401:06638
06639:-00135:+00030:-00040:003269.9401:06639
06640:-00082:+00050:-00032:003269.9401:06640
06641:-00059:+00035:-00101:003269.9401:06641
06642:-00057:+00014:-00033:003285.6542:06642
06643:+00008:+00002:+00040:003285.6542:06643
06644:+00005:-00032:+00036:003285.6542:06644
06645:+00010:-00053:+00052:003285.6542:06645
06646:+00007:-00073:+00065:003285.6542:06646
06647:-00025:-00063:+00068:003285.6542:06647
06648:-00011:-00049:+00076:003315.0092:06648
06649:-00001:-00028:+00122:003315.0092:06649
06650:-00029:+00017:+00156:003315.0092:06650
06651:-00025:+00047:+00079:003315.0092:06651
06652:-00005:+00094:+00005:003315.0092:06652
06653:-00009:+00122:+00057:003315.0092:06653
06654:+00022:+00121:+00092:003331.0566:06654
06655:+00038:+00202:+00103:003331.0566:06655
06656:+00033:+00207:+00176:003331.0566:06656
06657:+00071:+00234:+00126:003331.0566:06657
06658:+00045:+00246:+00003:003331.0566:06658
06659:+00072:+00266:-00043:003331.0566:06659
06660:+00028:+00268:+00050:003329.2875:06660
06661:-00008:+00233:+00042:003329.2875:06661
06662:-00034:+00213:+00056:003329.2875:06662
06663:-00097:+00189:+00052:003329.2875:06663
06664:-00136:+00169:+00021:003329.2875:06664
06665:-00154:+00131:-00004:003329.2875:06665
06666:-00169:+00116:-00087:003323.6706:06666
06667:-00181:+00057:-00040:003323.6706:06667
06668:-00128:+00039:-00027:003323.6706:06668
06669:-00111:-00020:-00059:003323.6706:06669
06670:-00110:-00052:+00000:003323.6706:06670
06671:-00098:-00112:+00123:003323.6706:06671
06672:-00117:-00150:+00103:003313.3713:06672
06673:-00074:-00160:+00034:003313.3713:06673
06674:-00058:-00192:-00108:003313.3713:06674
06675:-00035:-00220:-00075:003313.3713:06675
06676:-00057:-00235:-00040:003313.3713:06676
06677:-00018:-00246:-00076:003313.3713:06677
06678:-00040:-00229:+00000:003313.3713:06678
06679:+00125:-00210:+00174:003268.4645:06679
06680:+00025:-00213:+00074:003268.4645:06680
06681:+00145:-00171:+00019:003268.4645:06681
06682:+00112:-00187:+00026:003268.4645:06682
06683:+00195:-00133:+00055:003268.4645:06683
06684:+00224:-00118:+00083:003268.4645:06684
06685:+00220:-00078:+00137:003255.4311:06685
06686:+00244:-00043:+00112:003255.4311:06686
06687:+00197:-00008:+00086:003255.4311:06687
06688:+00191:+00064:+00085:003255.4311:06688
06689:+00151:+00042:+00079:003255.4311:06689
06690:+00076:+00056:+00055:003255.4311:06690
06691:+00029:+00076:+00070:003227.5581:06691
06692:+00025:+00089:+00074:003227.5581:06692
06693:-00050:+00076:+00093:003227.5581:06693
06694:-00066:+00096:+00123:003227.5581:06694
06695:-00049:+00098:+00167:003227.5581:06695
06696:-00050:+00082:+00183:003227.5581:06696
06697:-00101:+00066:+00166:003193.4113:06697
06698:-00067:+00049:+00130:003193.4113:06698
06699:-00075:-00032:+00107:003193.4113:06699
06700:-00069:-00034:+00099:003193.4113:06700
06701:-00080:-00053:+00096:003193.4113:06701
06702:-00064:-00077:+00079:003193.4113:06702
06703:-00054:-00109:+00060:003193.4113:06703
06704:-00038:-00102:+00072:003173.7690:06704
06705:+00000:-00106:+00043:003173.7690:06705
06706:-00018:-00114:+00033:003173.7690:06706
06707:+00001:-00121:+00084:003173.7690:06707
06708:+00028:-00130:+00102:003173.7690:06708
06709:+00002:-00117:+00139:003173.7690:06709
06710:+00016:-00115:+00107:003146.0605:06710
06711:+00015:-00108:+00113:003146.0605:06711
06712:+00023:-00109:+00125:003146.0605:06712
06713:+00046:-00072:+00004:003146.0605:06713
06714:+00012:-00038:-00061:003146.0605:06714
06715:+00003:-00029:-00053:003146.0605:06715
06716:+00028:-00011:-00020:003129.5727:06716
06717:+00043:+00011:-00013:003129.5727:06717
06718:+00002:+00047:+00044:003129.5727:06718
06719:+00015:+00061:+00104:003129.5727:06719
06720:-00027:+00085:+00086:003129.5727:06720
06721:-00040:+00096:-00021:003129.5727:06721
06722:-00061:+00098:-00039:003129.5727:06722
06723:-00081:+00098:-00028:003126.7968:06723
06724:-00099:+00070:-00068:003126.7968:06724
06725:-00091:+00084:-00058:003126.7968:06725
06726:-00085:+00056:-00075:003126.7968:06726
06727:-00076:+00053:+00010:003126.7968:06727
06728:-00053:+00054:+00029:003126.7968:06728
06729:-00056:+00034:-00054:003138.1118:06729
06730:-00015:+00049:-00105:003138.1118:06730
06731:-00005:+00000:-00038:003138.1118:06731
06732:-00009:+00015:-00079:003138.1118:06732
06733:+00018:-00005:-00077:003138.1118:06733
06734:+00062:+00003:-00086:003138.1118:06734
06735:+00019:-00020:-00091:003153.2160:06735
06736:+00020:-00011:-00121:003153.2160:06736
06737:+00010:-00034:-00104:003153.2160:06737
06738:+00030:-00021:-00110:003153.2160:06738
06739:-00012:-00032:-00122:003153.2160:06739
06740:+00005:-00018:-00118:003153.2160:06740
06741:+00004:-00010:-00154:003153.2160:06741
06742:+00029:-00009:-00123:003189.7519:06742
06743:+00006:-00035:-00113:003189.7519:06743
06744:+00013:-00010:-00100:003189.7519:06744
06745:+00004:+00004:-00124:003189.7519:06745
06746:-00001:-00020:-00099:003189.7519:06746
06747:-00005:+00004:-00117:003189.7519:06747
06748:-00005:+00009:-00169:003219.1936:06748
06749:+00026:+00020:-00183:003219.1936:06749
06750:+00026:+00035:-00177:003219.1936:06750
06751:+00006:+00028:-00180:003219.1936:06751
06752:+00004:+00042:-00183:003219.1936:06752
06753:+00009:+00069:-00168:003219.1936:06753
06754:-00013:+00080:-00156:003251.6621:06754
06755:-00026:+00100:-00128:003251.6621:06755
06756:-00034:+00095:-00114:003251.6621:06756
06757:-00048:+00087:-00115:003251.6621:06757
06758:-00082:+00109:-00121:003251.6621:06758
06759:-00097:+00090:-00156:003251.6621:06759
06760:-00110:+00110:-00132:003280.7077:06760
06761:-00116:+00111:-00072:003280.7077:06761
06762:-00115:+00100:-00081:003280.7077:06762
06763:-00095:+00095:-00133:003280.7077:06763
06764:-00104:+00074:-00015:003280.7077:06764
06765:-00088:+00063:+00097:003280.7077:06765
06766:-00061:+00010:+00091:003313.3979:06766
06767:-00052:+00000:-00021:003313.3979:06767
06768:-00025:+00020:-00153:003313.3979:06768
06769:-00002:+00016:-00113:003313.3979:06769
06770:+00025:+00010:-00008:003313.3979:06770
06771:+00003:-00003:+00059:003313.3979:06771
06772:+00030:+00013:+00284:003329.2409:06772
06773:+00030:+00037:+00230:003329.2409:06773
06774:-00007:+00059:+00004:003329.2409:06774
06775:+00004:+00111:+00047:003329.2409:06775
06776:+00056:+00125:+00148:003329.2409:06776
06777:+00035:+00173:+00169:003329.2409:06777
06778:+00059:+00188:+00214:003350.0817:06778
06779:+00054:+00205:+00200:003350.0817:06779
06780:-00011:+00196:+00015:003350.0817:06780
06781:-00025:+00197:+00015:003350.0817:06781
06782:-00040:+00209:+00029:003350.0817:06782
06783:-00074:+00198:-00071:003350.0817:06783
06784:-00086:+00206:+00076:003367.0808:06784
06785:-00095:+00165:+00196:003367.0808:06785
06786:-00148:+00136:+00171:003367.0808:06786
06787:-00125:+00141:+00105:003367.0808:06787
06788:-00146:+00110:-00080:003367.0808:06788
06789:-00147:+00095:-00083:003367.0808:06789
06790:-00145:+00036:-00021:003356.0439:06790
06791:-00128:-00014:+00010:003356.0439:06791
06792:-00096:-00052:+00027:003356.0439:06792
06793:-00103:-00091:+00015:003356.0439:06793
06794:-00096:-00136:+00013:003356.0439:06794
06795:-00082:-00161:+00009:003356.0439:06795
06796:-00059:-00196:-00096:003350.0620:06796
06797:-00022:-00229:-00119:003350.0620:06797
06798:-00004:-00241:-00060:003350.0620:06798
06799:+00029:-00237:+00063:003350.0620:06799
06800:+00057:-00260:+00126:003350.0620:06800
06801:+00067:-00229:+00127:003350.0620:06801
06802:+00074:-00182:-00030:003340.0402:06802
06803:+00115:-00135:-00024:003340.0402:06803
06804:+00136:-00164:+00159:003340.0402:06804
06805:+00143:-00166:-00021:003340.0402:06805
06806:+00167:-00113:+00014:003340.0402:06806
06807:+00098:-00144:-00117:003340.0402:06807
06808:+00104:-00073:-00118:003311.6723:06808
06809:+00084:-00062:-00137:003311.6723:06809
06810:+00253:+00076:+00034:003311.6723:06810
06811:+00159:+00034:+00165:003311.6723:06811
06812:+00261:+00143:+00108:003311.6723:06812
06813:+00137:+00116:+00113:003311.6723:06813
06814:+00140:+00150:+00089:003280.6823:06814
06815:+00103:+00102:+00130:003280.6823:06815
06816:+00079:+00103:+00056:003280.6823:06816
06817:-00006:+00093:+00016:003280.6823:06817
06818:-00032:+00113:+00149:003280.6823:06818
06819:-00065:+00077:+00105:003280.6823:06819
06820:-00102:+00094:+00171:003252.8081:06820
06821:-00089:+00055:+00150:003252.8081:06821
06822:-00092:+00014:+00166:003252.8081:06822
06823:-00114:-00018:+00167:003252.8081:06823
06824:-00118:-00053:+00117:003252.8081:06824
06825:-00084:-00068:+00016:003252.8081:06825
06826:-00035:-00106:+00130:003218.0949:06826
06827:-00023:-00168:+00087:003218.0949:06827
06828:-00042:-00171:+00063:003218.0949:06828
06829:-00019:-00179:+00114:003218.0949:06829
06830:-00022:-00204:+00077:003218.0949:06830
06831:-00033:-00203:+00029:003218.0949:06831
06832:-00027:-00178:+00075:003218.0949:06832
06833:-00014:-00201:+00115:003189.8535:06833
06834:-00005:-00183:+00129:003189.8535:06834
06835:+00002:-00146:+00147:003189.8535:06835
06836:+00023:-00157:+00177:003189.8535:06836
06837:+00070:-00125:+00150:003189.8535:06837
06838:+00046:-00104:+00111:003189.8535:06838
06839:+00048:-00060:+00030:003154.0070:06839
06840:+00021:-00032:-00090:003154.0070:06840
06841:+00022:-00022:-00037:003154.0070:06841
06842:+00001:+00019:+00008:003154.0070:06842
06843:-00005:+00067:-00002:003154.0070:06843
06844:-00027:+00080:+00028:003154.0070:06844
06845:-00058:+00101:+00044:003129.5490:06845
06846:-00073:+00101:+00002:003129.5490:06846
06847:-00101:+00125:-00032:003129.5490:06847
06848:-00129:+00090:-00004:003129.5490:06848
06849:-00127:+00110:-00012:003129.5490:06849
06850:-00179:+00082:-00045:003129.5490:06850
06851:-00167:+00060:-00053:003129.5490:06851
06852:-00175:+00053:-00046:003111.3574:06852
06853:-00147:+00035:+00004:003111.3574:06853
06854:-00147:-00004:-00028:003111.3574:06854
06855:-00089:-00015:-00077:003111.3574:06855
06856:-00059:-00025:-00082:003111.3574:06856
06857:-00055:-00050:-00065:003111.3574:06857
06858:+00012:-00077:-00064:003114.5937:06858
06859:+00056:-00066:-00110:003114.5937:06859
06860:+00049:-00060:-00099:003114.5937:06860
06861:+00092:-00041:-00096:003114.5937:06861
06862:+00104:-00037:-00122:003114.5937:06862
06863:+00094:-00031:-00099:003114.5937:06863
06864:+00079:-00032:-00135:003114.5937:06864
06865:+00062:-00047:-00129:003137.3574:06865
06866:+00044:-00015:-00130:003137.3574:06866
06867:+00046:-00017:-00124:003137.3574:06867
06868:+00044:+00004:-00132:003137.3574:06868
06869:+00011:-00004:-00105:003137.3574:06869
06870:+00007:+00026:-00162:003137.3574:06870
06871:+00009:+00036:-00128:003165.8818:06871
06872:+00003:+00064:-00154:003165.8818:06872
06873:-00012:+00047:-00143:003165.8818:06873
06874:-00026:+00079:-00181:003165.8818:06874
06875:-00024:+00084:-00153:003165.8818:06875
06876:-00027:+00091:-00159:003165.8818:06876
06877:-00040:+00086:-00185:003194.4367:06877
06878:-00006:+00102:-00171:003194.4367:06878
06879:-00040:+00103:-00152:003194.4367:06879
06880:-00073:+00105:-00183:003194.4367:06880
06881:-00066:+00131:-00115:003194.4367:06881
06882:-00072:+00118:-00155:003194.4367:06882
06883:-00080:+00139:-00126:003243.0434:06883
06884:-00103:+00108:-00070:003243.0434:06884
06885:-00078:+00119:-00040:003243.0434:06885
06886:-00102:+00089:-00043:003243.0434:06886
06887:-00101:+00085:+00024:003243.0434:06887
06888:-00104:+00061:-00022:003243.0434:06888
06889:-00112:+00052:-00069:003243.0434:06889
06890:-00098:+00032:-00107:003263.7841:06890
06891:-00095:+00007:-00044:003263.7841:06891
06892:-00065:-00023:-00051:003263.7841:06892
06893:-00065:-00028:-00105:003263.7841:06893
06894:-00034:-00047:+00018:003263.7841:06894
06895:-00028:-00053:+00003:003263.7841:06895
06896:-00013:-00030:+00020:003304.6088:06896
06897:+00017:-00034:+00142:003304.6088:06897
06898:+00057:-00011:+00280:003304.6088:06898
06899:+00023:-00005:+00301:003304.6088:06899
06900:+00045:+00027:+00112:003304.6088:06900
06901:+00025:+00040:+00020:003304.6088:06901
06902:+00056:+00077:+00011:003320.4565:06902
06903:+00040:+00124:+00081:003320.4565:06903
06904:+00018:+00156:+00081:003320.4565:06904
06905:+00026:+00155:+00149:003320.4565:06905
06906:+00008:+00153:+00106:003320.4565:06906
06907:-00016:+00152:+00080:003320.4565:06907
06908:-00028:+00182:+00108:003332.4235:06908
06909:-00022:+00186:+00091:003332.4235:06909
06910:-00049:+00194:+00058:003332.4235:06910
06911:-00051:+00217:+00117:003332.4235:06911
06912:-00088:+00180:+00110:003332.4235:06912
06913:-00135:+00176:+00114:003332.4235:06913
06914:-00127:+00130:-00017:003340.1274:06914
06915:-00142:+00120:-00050:003340.1274:06915
06916:-00138:+00057:-00023:003340.1274:06916
06917:-00138:+00049:-00015:003340.1274:06917
06918:-00113:+00000:+00004:003340.1274:06918
06919:-00109:-00028:+00023:003340.1274:06919
06920:-00108:-00055:+00065:003320.4365:06920
06921:-00076:-00086:+00002:003320.4365:06921
06922:-00067:-00135:-00120:003320.4365:06922
06923:-00044:-00135:-00018:003320.4365:06923
06924:-00003:-00195:+00148:003320.4365:06924
06925:-00028:-00214:+00029:003320.4365:06925
06926:+00009:-00231:-00040:003314.9897:06926
06927:-00008:-00219:-00029:003314.9897:06927
06928:+00005:-00195:-00006:003314.9897:06928
06929:-00054:-00225:+00040:003314.9897:06929
06930:+00003:-00204:-00095:003314.9897:06930
06931:+00110:-00202:+00049:003314.9897:06931
06932:+00124:-00156:-00109:003287.1120:06932
06933:+00107:-00055:-00017:003287.1120:06933
06934:+00175:-00093:+00025:003287.1120:06934
06935:+00254:-00020:-00005:003287.1120:06935
06936:+00210:+00020:+00030:003287.1120:06936
06937:+00220:+00045:+00085:003287.1120:06937
06938:+00135:+00043:+00083:003259.8708:06938
06939:+00125:+00076:+00048:003259.8708:06939
06940:+00113:+00080:+00072:003259.8708:06940
06941:+00046:+00098:+00055:003259.8708:06941
06942:-00045:+00041:-00005:003259.8708:06942
06943:-00001:+00058:+00000:003259.8708:06943
06944:-00042:+00099:+00086:003230.4860:06944
06945:-00065:+00042:+00153:003230.4860:06945
06946:-00084:+00026:+00209:003230.4860:06946
06947:-00064:+00034:+00176:003230.4860:06947
06948:-00064:-00003:+00092:003230.4860:06948
06949:-00075:-00026:+00076:003230.4860:06949
06950:-00089:-00063:+00038:003194.4187:06950
06951:-00046:-00077:+00073:003194.4187:06951
06952:-00031:-00114:+00034:003194.4187:06952
06953:-00070:-00140:+00080:003194.4187:06953
06954:-00007:-00158:+00034:003194.4187:06954
06955:-00003:-00146:+00192:003194.4187:06955
06956:+00026:-00158:+00167:003194.4187:06956
06957:+00024:-00153:+00137:003153.1982:06957
06958:+00005:-00144:+00078:003153.1982:06958
06959:+00028:-00132:+00105:003153.1982:06959
06960:+00020:-00154:+00152:003153.1982:06960
06961:+00031:-00140:+00181:003153.1982:06961
06962:+00040:-00121:+00096:003153.1982:06962
06963:+00021:-00058:+00109:003126.7446:06963
06964:+00020:-00045:+00111:003126.7446:06964
06965:+00025:-00052:+00083:003126.7446:06965
06966:+00018:-00020:+00029:003126.7446:06966
06967:+00005:+00022:+00015:003126.7446:06967
06968:-00042:+00028:-00036:003126.7446:06968
06969:-00054:+00055:-00070:003114.5300:06969
06970:-00070:+00070:-00060:003114.5300:06970
06971:-00050:+00067:+00041:003114.5300:06971
06972:-00091:+00058:+00087:003114.5300:06972
06973:-00121:+00073:+00145:003114.5300:06973
06974:-00147:+00077:+00049:003114.5300:06974
06975:-00156:+00078:+00022:003114.5300:06975
06976:-00155:+00069:-00036:003098.5351:06976
06977:-00169:+00051:-00065:003098.5351:06977
06978:-00142:+00022:-00080:003098.5351:06978
06979:-00136:-00004:-00108:003098.5351:06979
06980:-00098:+00003:-00099:003098.5351:06980
06981:-00059:-00011:-00103:003098.5351:06981
06982:-00029:-00049:-00053:003119.0380:06982
06983:+00017:-00027:-00090:003119.0380:06983
06984:+00062:-00063:-00120:003119.0380:06984
06985:+00087:-00038:-00136:003119.0380:06985
06986:+00103:-00066:-00101:003119.0380:06986
06987:+00104:-00052:-00056:003119.0380:06987
06988:+00078:-00039:-00057:003119.0380:06988
06989:+00069:-00024:-00124:003146.0305:06989
06990:+00076:-00032:-00116:003146.0305:06990
06991:+00032:-00037:-00148:003146.0305:06991
06992:+00008:-00016:-00152:003146.0305:06992
06993:+00001:+00043:-00157:003146.0305:06993
06994:+00021:+00039:-00135:003146.0305:06994
06995:+00034:+00061:-00204:003169.1215:06995
06996:+00056:+00059:-00187:003169.1215:06996
06997:+00065:+00090:-00192:003169.1215:06997
06998:+00054:+00087:-00175:003169.1215:06998
06999:+00074:+00118:-00146:003169.1215:06999
07000:+00038:+00120:-00159:003169.1215:07000
07001:+00032:+00147:-00141:003222.1801:07001
07002:+00027:+00136:-00115:003222.1801:07002
07003:-00004:+00173:-00112:003222.1801:07003
07004:-00027:+00157:-00194:003222.1801:07004
07005:-00043:+00163:-00173:003222.1801:07005
07006:-00064:+00147:-00245:003222.1801:07006
07007:-00086:+00147:-00232:003252.8203:07007
07008:-00047:+00146:-00192:003252.8203:07008
07009:-00056:+00119:-00067:003252.8203:07009
07010:-00062:+00088:+00011:003252.8203:07010
07011:-00072:+00061:+00026:003252.8203:07011
07012:-00076:+00069:+00011:003252.8203:07012
07013:-00114:+00027:+00030:003285.6096:07013
07014:-00145:-00032:+00086:003285.6096:07014
07015:-00146:-00049:-00055:003285.6096:07015
07016:-00150:-00078:-00153:003285.6096:07016
07017:-00128:-00086:-00120:003285.6096:07017
07018:-00109:-00108:-00140:003285.6096:07018
07019:-00115:-00106:-00054:003285.6096:07019
07020:-00061:-00072:+00121:003306.3793:07020
07021:-00026:-00071:+00235:003306.3793:07021
07022:+00028:-00045:+00235:003306.3793:07022
07023:+00019:-00030:+00061:003306.3793:07023
07024:+00058:+00015:+00060:003306.3793:07024
07025:+00085:+00079:+00115:003306.3793:07025
07026:+00088:+00073:+00120:003331.0429:07026
07027:+00063:+00119:+00163:003331.0429:07027
07028:+00052:+00122:+00180:003331.0429:07028
07029:+00017:+00142:+00159:003331.0429:07029
07030:-00038:+00161:+00033:003331.0429:07030
07031:-00051:+00156:-00033:003338.1589:07031
07032:-00067:+00148:+00001:003338.1589:07032
07033:-00074:+00191:+00046:003338.1589:07033
07034:-00072:+00184:+00144:003338.1589:07034
07035:-00061:+00204:+00189:003338.1589:07035
07036:-00102:+00183:+00127:003338.1589:07036
07037:-00109:+00192:+00081:003338.1589:07037
07038:-00134:+00156:-00030:003358.9409:07038
07039:-00127:+00120:-00005:003358.9409:07039
07040:-00166:+00103:-00019:003358.9409:07040
07041:-00125:+00077:+00040:003358.9409:07041
07042:-00107:+00063:+00048:003358.9409:07042
07043:-00094:+00025:+00054:003348.9787:07043
07044:-00101:-00009:+00005:003348.9787:07044
07045:-00068:-00036:+00106:003348.9787:07045
07046:-00043:-00079:+00190:003348.9787:07046
07047:-00059:-00087:-00028:003348.9787:07047
07048:-00043:-00115:-00142:003348.9787:07048
07049:-00018:-00153:-00052:003320.4829:07049
07050:-00042:-00161:+00005:003320.4829:07050
07051:-00035:-00186:-00005:003320.4829:07051
07052:+00026:-00147:+00026:003320.4829:07052
07053:+00065:-00154:+00005:003320.4829:07053
07054:+00013:-00150:+00043:003320.4829:07054
07055:+00103:-00113:-00038:003320.4829:07055
07056:+00164:-00118:-00044:003314.9763:07056
07057:+00176:-00107:-00040:003314.9763:07057
07058:+00129:-00076:+00040:003314.9763:07058
07059:+00232:-00042:+00044:003314.9763:07059
07060:+00225:-00046:+00032:003314.9763:07060
07061:+00179:-00008:-00057:003314.9763:07061
07062:+00136:+00006:+00007:003287.1250:07062
07063:+00093:-00003:+00067:003287.1250:07063
07064:+00089:+00014:+00078:003287.1250:07064
07065:+00044:+00034:+00050:003287.1250:07065
07066:+00049:+00055:-00018:003287.1250:07066
07067:+00061:+00047:+00022:003287.1250:07067
07068:+00025:+00033:+00008:003251.4165:07068
07069:+00003:+00039:+00055:003251.4165:07069
07070:+00005:+00020:+00045:003251.4165:07070
07071:+00029:-00005:+00105:003251.4165:07071
07072:+00013:-00024:+00166:003251.4165:07072
07073:+00015:-00039:+00162:003251.4165:07073
07074:-00021:-00097:+00118:003230.4492:07074
07075:-00032:-00108:+00132:003230.4492:07075
07076:-00021:-00144:+00117:003230.4492:07076
07077:-00036:-00154:+00056:003230.4492:07077
07078:-00017:-00173:+00073:003230.4492:07078
07079:-00034:-00145:+00130:003230.4492:07079
07080:-00017:-00174:+00066:003186.3095:07080
07081:-00020:-00134:+00019:003186.3095:07081
07082:-00029:-00140:+00122:003186.3095:07082
07083:-00006:-00141:+00099:003186.3095:07083
07084:+00012:-00072:+00096:003186.3095:07084
07085:+00035:-00060:+00132:003186.3095:07085
07086:+00058:-00037:+00142:003186.3095:07086
07087:+00035:+00000:+00130:003145.3049:07087
07088:+00037:+00024:+00184:003145.3049:07088
07089:+00005:+00011:+00170:003145.3049:07089
07090:-00006:+00045:+00119:003145.3049:07090
07091:-00027:+00042:+00014:003145.3049:07091
07092:-00086:+00061:-00051:003145.3049:07092
07093:-00109:+00057:+00007:003111.3974:07093
07094:-00094:+00084:+00077:003111.3974:07094
07095:-00132:+00031:+00116:003111.3974:07095
07096:-00152:+00067:+00011:003111.3974:07096
07097:-00126:+00036:+00010:003111.3974:07097
07098:-00149:+00013:-00005:003111.3974:07098
07099:-00147:+00001:-00047:003114.5764:07099
07100:-00151:+00018:-00035:003114.5764:07100
07101:-00114:-00002:+00048:003114.5764:07101
07102:-00096:+00017:+00101:003114.5764:07102
07103:-00088:+00000:+00043:003114.5764:07103
07104:-00046:+00010:-00012:003114.5764:07104
07105:-00034:+00038:+00004:003114.5764:07105
07106:-00021:+00020:-00100:003114.0080:07106
07107:-00008:+00018:-00110:003114.0080:07107
07108:+00054:+00006:-00096:003114.0080:07108
07109:+00087:-00012:-00042:003114.0080:07109
07110:+00087:-00028:-00098:003114.0080:07110
07111:+00093:-00029:-00089:003114.0080:07111
07112:+00092:-00048:-00169:003134.5539:07112
07113:+00074:-00030:-00146:003134.5539:07113
07114:+00055:-00041:-00134:003134.5539:07114
07115:+00023:-00052:-00145:003134.5539:07115
07116:+00026:-00055:-00166:003134.5539:07116
07117:-00025:-00059:-00129:003134.5539:07117
07118:-00049:-00078:-00202:003134.5539:07118
07119:-00052:-00049:-00202:003162.0539:07119
07120:-00052:-00033:-00145:003162.0539:07120
07121:-00058:-00012:-00117:003162.0539:07121
07122:-00007:-00015:-00117:003162.0539:07122
07123:+00042:+00014:-00157:003162.0539:07123
07124:+00055:+00040:-00148:003162.0539:07124
07125:+00020:+00076:-00204:003193.4355:07125
07126:+00019:+00117:-00169:003193.4355:07126
07127:+00034:+00141:-00173:003193.4355:07127
07128:+00021:+00172:-00112:003193.4355:07128
07129:+00031:+00177:-00087:003193.4355:07129
07130:+00010:+00176:-00113:003193.4355:07130
07131:-00002:+00171:-00231:003230.4860:07131
07132:-00039:+00190:-00222:003230.4860:07132
07133:-00064:+00189:-00179:003230.4860:07133
07134:-00078:+00173:-00197:003230.4860:07134
07135:-00094:+00149:-00129:003230.4860:07135
07136:-00086:+00151:-00127:003230.4860:07136
07137:-00092:+00149:-00159:003269.8891:07137
07138:-00066:+00136:-00139:003269.8891:07138
07139:-00038:+00116:+00032:003269.8891:07139
07140:-00022:+00107:+00098:003269.8891:07140
07141:-00028:+00082:+00033:003269.8891:07141
07142:-00049:+00044:-00063:003269.8891:07142
07143:-00063:+00035:-00010:003285.6025:07143
07144:-00093:-00018:+00049:003285.6025:07144
07145:-00098:-00053:+00113:003285.6025:07145
07146:-00115:-00081:+00100:003285.6025:07146
07147:-00124:-00093:-00128:003285.6025:07147
07148:-00121:-00078:-00095:003285.6025:07148
07149:-00119:-00081:-00009:003323.6901:07149
07150:-00122:-00074:+00161:003323.6901:07150
07151:-00132:-00082:+00236:003323.6901:07151
07152:-00077:-00042:+00231:003323.6901:07152
07153:-00073:-00033:+00021:003323.6901:07153
07154:-00031:-00014:+00021:003323.6901:07154
07155:+00018:+00022:+00192:003348.9919:07155
07156:+00020:+00075:+00224:003348.9919:07156
07157:+00035:+00090:+00254:003348.9919:07157
07158:+00061:+00123:+00205:003348.9919:07158
07159:+00017:+00158:-00013:003348.9919:07159
07160:+00005:+00178:-00042:003348.9919:07160
07161:+00040:+00201:-00030:003338.1855:07161
07162:+00044:+00199:+00067:003338.1855:07162
07163:+00019:+00220:+00111:003338.1855:07163
07164:-00023:+00222:+00251:003338.1855:07164
07165:-00031:+00237:+00269:003338.1855:07165
07166:-00099:+00195:+00050:003338.1855:07166
07167:-00121:+00198:-00036:003350.0949:07167
07168:-00121:+00147:-00040:003350.0949:07168
07169:-00160:+00104:-00040:003350.0949:07169
07170:-00161:+00098:-00028:003350.0949:07170
07171:-00123:+00016:+00097:003350.0949:07171
07172:-00124:-00036:+00009:003350.0949:07172
07173:-00131:-00046:+00070:003340.1003:07173
07174:-00081:-00107:+00058:003340.1003:07174
07175:-00108:-00144:-00020:003340.1003:07175
07176:-00102:-00163:-00062:003340.1003:07176
07177:-00058:-00181:-00046:003340.1003:07177
07178:-00041:-00197:-00084:003340.1003:07178
07179:-00043:-00216:-00093:003320.4958:07179
07180:-00019:-00191:-00160:003320.4958:07180
07181:-00040:-00216:-00051:003320.4958:07181
07182:+00103:-00217:-00008:003320.4958:07182
07183:+00098:-00150:+00132:003320.4958:07183
07184:+00186:-00201:-00013:003320.4958:07184
07185:+00244:-00127:+00116:003297.8139:07185
07186:+00222:-00154:-00005:003297.8139:07186
07187:+00270:-00088:-00001:003297.8139:07187
07188:+00236:-00097:+00071:003297.8139:07188
07189:+00255:-00028:-00075:003297.8139:07189
07190:+00194:-00045:-00078:003297.8139:07190
07191:+00164:+00024:-00118:003278.6296:07191
07192:+00118:+00019:-00073:003278.6296:07192
07193:+00087:+00029:-00030:003278.6296:07193
07194:+00044:+00040:+00054:003278.6296:07194
07195:+00009:+00065:+00048:003278.6296:07195
07196:+00020:+00049:+00123:003278.6296:07196
07197:+00004:+00066:+00184:003234.6572:07197
07198:-00014:+00048:+00212:003234.6572:07198
07199:+00000:+00012:+00117:003234.6572:07199
07200:-00011:-00004:+00102:003234.6572:07200
07201:-00047:-00047:+00019:003234.6572:07201
07202:-00078:-00068:+00102:003234.6572:07202
07203:-00089:-00101:+00082:003234.6572:07203
07204:-00118:-00128:+00003:003205.9448:07204
07205:-00133:-00123:+00055:003205.9448:07205
07206:-00076:-00114:+00100:003205.9448:07206
07207:-00068:-00116:+00140:003205.9448:07207
07208:-00070:-00101:+00211:003205.9448:07208
07209:-00016:-00123:+00250:003205.9448:07209
07210:-00003:-00084:+00150:003178.0781:07210
07211:-00009:-00070:+00126:003178.0781:07211
07212:+00010:-00059:+00113:003178.0781:07212
07213:+00000:-00038:+00158:003178.0781:07213
07214:+00025:-00023:+00161:003178.0781:07214
07215:+00002:-00035:+00120:003178.0781:07215
07216:+00027:-00004:+00175:003153.1564:07216
07217:+00016:+00010:+00172:003153.1564:07217
07218:-00011:+00050:+00016:003153.1564:07218
07219:-00024:+00029:+00025:003153.1564:07219
07220:-00012:+00042:+00024:003153.1564:07220
07221:-00017:+00065:-00039:003153.1564:07221
07222:-00056:+00068:-00064:003153.1564:07222
07223:-00077:+00084:+00072:003150.0668:07223
07224:-00100:+00085:+00147:003150.0668:07224
07225:-00109:+00061:+00113:003150.0668:07225
07226:-00132:+00058:+00033:003150.0668:07226
07227:-00147:+00045:+00018:003150.0668:07227
07228:-00149:+00044:-00022:003150.0668:07228
07229:-00151:+00036:-00093:003154.0009:07229
07230:-00122:+00032:-00107:003154.0009:07230
07231:-00105:+00008:-00050:003154.0009:07231
07232:-00074:-00020:-00007:003154.0009:07232
07233:+00001:-00030:-00072:003154.0009:07233
07234:+00032:-00046:-00058:003154.0009:07234
07235:+00075:-00045:-00090:003161.1191:07235
07236:+00089:-00056:-00095:003161.1191:07236
07237:+00121:-00069:-00111:003161.1191:07237
07238:+00132:-00056:-00088:003161.1191:07238
07239:+00100:-00042:-00077:003161.1191:07239
07240:+00084:-00040:-00119:003161.1191:07240
07241:+00084:-00054:-00139:003161.1191:07241
07242:+00049:-00055:-00221:003189.7336:07242
07243:+00007:-00058:-00212:003189.7336:07243
07244:-00041:-00050:-00201:003189.7336:07244
07245:-00042:-00014:-00119:003189.7336:07245
07246:-00033:-00031:-00138:003189.7336:07246
07247:-00043:+00003:-00142:003189.7336:07247
07248:+00012:+00009:-00188:003235.8288:07248
07249:+00031:+00037:-00202:003235.8288:07249
07250:+00052:+00025:-00211:003235.8288:07250
07251:+00063:+00052:-00163:003235.8288:07251
07252:+00074:+00056:-00185:003235.8288:07252
07253:+00088:+00095:-00183:003235.8288:07253
07254:+00064:+00087:-00194:003251.4291:07254
07255:+00048:+00098:-00213:003251.4291:07255
07256:+00017:+00075:-00177:003251.4291:07256
07257:+00002:+00079:-00157:003251.4291:07257
07258:-00014:+00057:-00025:003251.4291:07258
07259:-00016:+00045:-00020:003251.4291:07259
07260:-00059:+00067:-00044:003280.6760:07260
07261:-00105:+00027:-00054:003280.6760:07261
07262:-00108:-00005:-00092:003280.6760:07262
07263:-00128:+00018:-00072:003280.6760:07263
07264:-00120:+00001:-00066:003280.6760:07264
07265:-00118:-00001:-00001:003280.6760:07265
07266:-00070:+00019:-00030:003322.1669:07266
07267:-00029:+00033:-00025:003322.1669:07267
07268:-00004:+00039:-00036:003322.1669:07268
07269:+00004:+00048:+00075:003322.1669:07269
07270:+00007:+00045:+00101:003322.1669:07270
07271:+00020:+00059:+00093:003322.1669:07271
07272:+00043:+00096:+00170:003320.4301:07272
07273:+00038:+00101:+00144:003320.4301:07273
07274:+00024:+00155:+00041:003320.4301:07274
07275:+00012:+00155:+00110:003320.4301:07275
07276:+00016:+00163:+00142:003320.4301:07276
07277:-00068:+00159:+00112:003320.4301:07277
07278:-00057:+00137:+00063:003332.3776:07278
07279:-00070:+00122:+00132:003332.3776:07279
07280:-00093:+00108:+00108:003332.3776:07280
07281:-00113:+00101:+00084:003332.3776:07281
07282:-00092:+00094:+00100:003332.3776:07282
07283:-00150:+00053:+00108:003332.3776:07283
07284:-00143:+00036:+00082:003349.0053:07284
07285:-00176:+00012:+00126:003349.0053:07285
07286:-00181:+00003:+00144:003349.0053:07286
07287:-00189:+00001:+00086:003349.0053:07287
07288:-00211:-00021:+00029:003349.0053:07288
07289:-00208:-00026:+00038:003349.0053:07289
07290:-00194:-00043:+00029:003320.4892:07290
07291:-00162:-00024:-00072:003320.4892:07291
07292:-00134:-00037:-00082:003320.4892:07292
07293:-00053:-00013:-00041:003320.4892:07293
07294:-00024:-00017:-00005:003320.4892:07294
07295:+00018:-00006:+00057:003320.4892:07295
07296:+00073:+00006:+00106:003315.0283:07296
07297:+00086:-00013:+00099:003315.0283:07297
07298:+00092:-00016:+00059:003315.0283:07298
07299:+00107:-00010:+00025:003315.0283:07299
07300:+00079:-00024:-00015:003315.0283:07300
07301:+00098:+00004:-00044:003315.0283:07301
07302:+00035:-00050:-00068:003287.1379:07302
07303:+00050:-00017:-00121:003287.1379:07303
07304:+00069:-00012:-00084:003287.1379:07304
07305:+00078:+00005:-00091:003287.1379:07305
07306:+00083:-00020:-00084:003287.1379:07306
07307:+00101:+00007:-00044:003287.1379:07307
07308:+00120:+00034:-00059:003251.4604:07308
07309:+00049:-00001:+00058:003251.4604:07309
07310:+00079:+00019:+00081:003251.4604:07310
07311:+00113:-00017:+00083:003251.4604:07311
07312:+00032:-00027:-00019:003251.4604:07312
07313:-00001:-00034:+00015:003251.4604:07313
07314:+00025:-00053:+00013:003251.4604:07314
07315:-00034:-00057:-00026:003214.0815:07315
07316:-00032:-00097:-00094:003214.0815:07316
07317:-00073:-00069:-00034:003214.0815:07317
07318:-00018:-00085:+00009:003214.0815:07318
07319:-00034:-00092:+00099:003214.0815:07319
07320:-00019:-00122:+00073:003214.0815:07320
07321:-00013:-00101:+00136:003178.1450:07321
07322:-00012:-00128:+00130:003178.1450:07322
07323:+00024:-00129:+00124:003178.1450:07323
07324:-00004:-00161:+00098:003178.1450:07324
07325:-00007:-00163:+00062:003178.1450:07325
07326:-00029:-00172:+00040:003178.1450:07326
07327:-00043:-00188:+00087:003121.8320:07327
07328:-00068:-00187:+00091:003121.8320:07328
07329:-00075:-00153:+00093:003121.8320:07329
07330:-00047:-00141:+00108:003121.8320:07330
07331:-00026:-00086:+00139:003121.8320:07331
07332:-00028:-00092:+00103:003121.8320:07332
07333:+00001:-00039:+00076:003121.8320:07333
07334:+00004:-00020:+00115:003103.7656:07334
07335:+00006:+00028:+00096:003103.7656:07335
07336:+00051:+00042:+00097:003103.7656:07336
07337:+00070:+00076:+00101:003103.7656:07337
07338:+00061:+00085:+00160:003103.7656:07338
07339:+00021:+00114:+00139:003103.7656:07339
07340:-00003:+00106:+00015:003076.2214:07340
07341:-00021:+00120:+00043:003076.2214:07341
07342:-00048:+00140:+00051:003076.2214:07342
07343:-00075:+00123:+00058:003076.2214:07343
07344:-00068:+00159:-00011:003076.2214:07344
07345:-00106:+00138:-00013:003076.2214:07345
07346:-00081:+00121:+00038:003076.2214:07346
07347:-00123:+00113:-00032:003083.3110:07347
07348:-00092:+00114:-00027:003083.3110:07348
07349:-00081:+00094:+00080:003083.3110:07349
07350:-00099:+00079:+00132:003083.3110:07350
07351:-00100:+00029:+00068:003083.3110:07351
07352:-00102:+00051:+00041:003083.3110:07352
07353:-00087:-00001:-00068:003103.7487:07353
07354:-00091:-00013:-00111:003103.7487:07354
07355:-00090:-00047:-00112:003103.7487:07355
07356:-00050:-00064:-00100:003103.7487:07356
07357:-00060:-00071:-00079:003103.7487:07357
07358:-00051:-00100:-00043:003103.7487:07358
07359:-00031:-00117:-00080:003103.7487:07359
07360:-00021:-00126:-00167:003130.1040:07360
07361:+00006:-00112:-00143:003130.1040:07361
07362:+00022:-00084:-00124:003130.1040:07362
07363:+00035:-00092:-00123:003130.1040:07363
07364:+00095:-00060:-00116:003130.1040:07364
07365:+00118:-00029:-00096:003130.1040:07365
07366:+00102:-00014:-00108:003153.1740:07366
07367:+00054:-00014:-00115:003153.1740:07367
07368:+00049:-00006:-00155:003153.1740:07368
07369:+00030:+00024:-00182:003153.1740:07369
07370:+00015:+00083:-00234:003153.1740:07370
07371:+00009:+00090:-00180:003153.1740:07371
07372:+00027:+00118:-00170:003205.8718:07372
07373:+00014:+00156:-00139:003205.8718:07373
07374:+00024:+00171:-00105:003205.8718:07374
07375:-00007:+00191:-00100:003205.8718:07375
07376:-00014:+00207:-00113:003205.8718:07376
07377:-00019:+00213:-00101:003205.8718:07377
07378:-00043:+00246:-00125:003244.3435:07378
07379:-00057:+00231:-00181:003244.3435:07379
07380:-00054:+00265:-00178:003244.3435:07380
07381:-00068:+00244:-00176:003244.3435:07381
07382:-00061:+00267:-00202:003244.3435:07382
07383:-00071:+00245:-00223:003244.3435:07383
07384:-00051:+00237:-00163:003268.4135:07384
07385:-00068:+00200:-00167:003268.4135:07385
07386:-00068:+00186:-00157:003268.4135:07386
07387:-00045:+00148:-00107:003268.4135:07387
07388:-00038:+00116:-00060:003268.4135:07388
07389:-00031:+00054:-00015:003268.4135:07389
07390:-00033:+00033:-00004:003268.4135:07390
07391:-00047:-00027:-00030:003315.0346:07391
07392:-00082:-00091:+00088:003315.0346:07392
07393:-00077:-00105:+00138:003315.0346:07393
07394:-00096:-00170:+00145:003315.0346:07394
07395:-00150:-00201:-00055:003315.0346:07395
07396:-00163:-00202:-00142:003340.0800:07396
07397:-00145:-00185:-00193:003340.0800:07397
07398:-00121:-00189:-00181:003340.0800:07398
07399:-00078:-00150:+00009:003340.0800:07399
07400:-00037:-00124:+00249:003340.0800:07400
07401:-00041:-00123:+00241:003340.0800:07401
07402:-00059:-00068:+00118:003347.0307:07402
07403:-00036:-00050:+00179:003347.0307:07403
07404:+00010:+00003:+00209:003347.0307:07404
07405:+00028:+00097:+00262:003347.0307:07405
07406:+00057:+00142:+00264:003347.0307:07406
07407:+00077:+00196:+00212:003347.0307:07407
07408:+00085:+00239:+00127:003376.8886:07408
07409:+00093:+00265:+00063:003376.8886:07409
07410:+00045:+00261:-00008:003376.8886:07410
07411:+00014:+00288:-00102:003376.8886:07411
07412:-00035:+00291:-00151:003376.8886:07412
07413:-00028:+00296:+00164:003376.8886:07413
07414:-00004:+00291:+00259:003385.3867:07414
07415:-00076:+00305:+00268:003385.3867:07415
07416:-00091:+00281:+00139:003385.3867:07416
07417:-00115:+00261:-00014:003385.3867:07417
07418:-00122:+00209:-00084:003385.3867:07418
07419:-00123:+00169:-00008:003385.3867:07419
07420:-00148:+00123:+00063:003383.2343:07420
07421:-00142:+00069:+00127:003383.2343:07421
07422:-00138:-00013:-00011:003383.2343:07422
07423:-00143:-00043:-00025:003383.2343:07423
07424:-00109:-00134:-00096:003383.2343:07424
07425:-00094:-00162:-00105:003383.2343:07425
07426:-00033:-00235:-00103:003385.8974:07426
07427:+00001:-00292:-00022:003385.8974:07427
07428:+00005:-00287:-00037:003385.8974:07428
07429:+00031:-00287:+00000:003385.8974:07429
07430:+00075:-00254:+00115:003385.8974:07430
07431:+00037:-00295:+00175:003385.8974:07431
07432:+00195:-00249:+00090:003394.5766:07432
07433:+00134:-00283:+00056:003394.5766:07433
07434:+00242:-00176:-00032:003394.5766:07434
07435:+00166:-00200:-00035:003394.5766:07435
07436:+00188:-00152:-00089:003394.5766:07436
07437:+00250:-00134:-00052:003394.5766:07437
07438:+00257:-00079:+00010:003374.1357:07438
07439:+00275:-00028:+00045:003374.1357:07439
07440:+00295:+00038:-00028:003374.1357:07440
07441:+00302:+00100:+00044:003374.1357:07441
07442:+00233:+00074:+00117:003374.1357:07442
07443:+00139:+00104:+00044:003374.1357:07443
07444:+00114:+00130:+00023:003358.9343:07444
07445:+00029:+00076:+00047:003358.9343:07445
07446:-00020:+00074:+00066:003358.9343:07446
07447:-00057:+00069:+00126:003358.9343:07447
07448:-00039:+00049:+00148:003358.9343:07448
07449:-00078:+00009:+00025:003358.9343:07449
07450:-00067:+00022:-00017:003331.1032:07450
07451:-00043:-00030:+00036:003331.1032:07451
07452:-00068:-00030:+00096:003331.1032:07452
07453:-00094:-00111:+00104:003331.1032:07453
07454:-00071:-00123:+00123:003331.1032:07454
07455:-00047:-00115:+00138:003331.1032:07455
07456:-00028:-00155:+00123:003285.6542:07456
07457:-00015:-00139:+00062:003285.6542:07457
07458:+00002:-00140:+00129:003285.6542:07458
07459:+00034:-00152:+00152:003285.6542:07459
07460:+00034:-00152:+00233:003285.6542:07460
07461:+00054:-00154:+00217:003285.6542:07461
07462:+00040:-00118:+00225:003263.7397:07462
07463:+00021:-00139:+00209:003263.7397:07463
07464:-00011:-00126:+00220:003263.7397:07464
07465:-00030:-00124:+00098:003263.7397:07465
07466:-00037:-00102:+00046:003263.7397:07466
07467:-00089:-00102:-00013:003263.7397:07467
07468:-00120:-00059:-00052:003219.1687:07468
07469:-00133:-00044:-00061:003219.1687:07469
07470:-00134:-00060:+00096:003219.1687:07470
07471:-00128:-00010:+00184:003219.1687:07471
07472:-00146:+00005:+00192:003219.1687:07472
07473:-00106:+00012:+00080:003219.1687:07473
07474:-00120:+00023:-00018:003219.1687:07474
07475:-00103:+00011:-00039:003185.2734:07475
07476:-00076:+00012:+00004:003185.2734:07476
07477:-00048:+00026:+00036:003185.2734:07477
07478:-00073:-00003:+00041:003185.2734:07478
07479:-00057:+00000:+00015:003185.2734:07479
07480:-00022:-00019:-00061:003185.2734:07480
07481:-00012:-00021:-00068:003173.7512:07481
07482:-00007:-00036:-00024:003173.7512:07482
07483:+00045:+00002:+00005:003173.7512:07483
07484:+00045:-00009:-00095:003173.7512:07484
07485:+00042:-00032:-00076:003173.7512:07485
07486:+00036:-00036:-00051:003173.7512:07486
07487:+00026:-00037:-00091:003178.1875:07487
07488:+00045:-00029:-00138:003178.1875:07488
07489:+00029:-00023:-00119:003178.1875:07489
07490:+00026:-00021:-00156:003178.1875:07490
07491:+00030:-00012:-00124:003178.1875:07491
07492:+00032:-00003:-00125:003178.1875:07492
07493:+00031:+00002:-00144:003177.2192:07493
07494:+00060:+00019:-00158:003177.2192:07494
07495:+00069:+00032:-00176:003177.2192:07495
07496:+00081:+00012:-00217:003177.2192:07496
07497:+00121:+00037:-00212:003177.2192:07497
07498:+00114:+00048:-00235:003177.2192:07498
07499:+00139:+00046:-00214:003177.2192:07499
07500:+00122:+00048:-00165:003206.0053:07500
07501:+00101:+00066:-00138:003206.0053:07501
07502:+00065:+00068:-00147:003206.0053:07502
07503:+00029:+00079:-00199:003206.0053:07503
07504:+00009:+00067:-00161:003206.0053:07504
07505:-00052:+00094:-00143:003206.0053:07505
07506:-00079:+00109:-00153:003235.9416:07506
07507:-00098:+00105:-00130:003235.9416:07507
07508:-00141:+00121:-00137:003235.9416:07508
07509:-00181:+00138:-00168:003235.9416:07509
07510:-00210:+00145:-00193:003235.9416:07510
07511:-00188:+00148:-00236:003235.9416:07511
07512:-00187:+00161:-00190:003259.9531:07512
07513:-00190:+00141:-00182:003259.9531:07513
07514:-00156:+00115:-00084:003259.9531:07514
07515:-00151:+00086:-00010:003259.9531:07515
07516:-00129:+00014:+00167:003259.9531:07516
07517:-00137:-00010:+00017:003259.9531:07517
07518:-00141:+00002:+00013:003289.1840:07518
07519:-00121:-00059:-00045:003289.1840:07519
07520:-00122:-00081:-00044:003289.1840:07520
07521:-00069:-00121:-00101:003289.1840:07521
07522:-00032:-00090:-00121:003289.1840:07522
07523:-00009:-00108:-00081:003289.1840:07523
07524:+00059:-00079:+00063:003322.2399:07524
07525:+00118:-00038:+00138:003322.2399:07525
07526:+00084:-00033:+00195:003322.2399:07526
07527:+00121:+00023:+00335:003322.2399:07527
07528:+00132:+00075:+00242:003322.2399:07528
07529:+00084:+00088:+00154:003322.2399:07529
07530:+00086:+00144:+00078:003320.4628:07530
07531:+00060:+00156:+00086:003320.4628:07531
07532:+00005:+00180:+00031:003320.4628:07532
07533:-00040:+00177:+00012:003320.4628:07533
07534:-00043:+00186:-00032:003320.4628:07534
07535:-00068:+00175:+00085:003320.4628:07535
07536:-00065:+00155:+00137:003332.5219:07536
07537:-00113:+00123:+00199:003332.5219:07537
07538:-00121:+00134:+00127:003332.5219:07538
07539:-00142:+00128:+00066:003332.5219:07539
07540:-00142:+00105:+00032:003332.5219:07540
07541:-00141:+00074:+00098:003332.5219:07541
07542:-00156:+00057:-00005:003331.1562:07542
07543:-00125:+00059:-00091:003331.1562:07543
07544:-00103:+00025:-00039:003331.1562:07544
07545:-00116:+00034:-00116:003331.1562:07545
07546:-00076:-00001:+00027:003331.1562:07546
07547:-00020:-00047:+00181:003331.1562:07547
07548:-00032:-00078:+00144:003302.9736:07548
07549:-00015:-00095:-00068:003302.9736:07549
07550:+00003:-00087:-00035:003302.9736:07550
07551:-00041:-00127:-00008:003302.9736:07551
07552:-00034:-00128:-00113:003302.9736:07552
07553:-00057:-00114:-00098:003302.9736:07553
07554:+00032:-00110:-00023:003297.8266:07554
07555:-00073:-00150:+00129:003297.8266:07555
07556:+00032:-00091:+00050:003297.8266:07556
07557:+00053:-00146:+00048:003297.8266:07557
07558:+00109:-00110:-00062:003297.8266:07558
07559:+00052:-00124:-00107:003297.8266:07559
07560:+00138:-00139:-00224:003252.8081:07560
07561:+00169:-00143:+00220:003252.8081:07561
07562:+00245:-00063:+00349:003252.8081:07562
07563:+00188:-00032:-00001:003252.8081:07563
07564:+00172:-00006:-00112:003252.8081:07564
07565:+00197:-00002:-00019:003252.8081:07565
07566:+00152:+00018:+00057:003252.8081:07566
07567:+00030:+00024:+00063:003218.0207:07567
07568:+00011:+00011:+00235:003218.0207:07568
07569:-00014:+00043:+00116:003218.0207:07569
07570:-00057:+00030:-00044:003218.0207:07570
07571:-00125:+00064:-00003:003218.0207:07571
07572:-00099:+00066:+00158:003218.0207:07572
07573:-00092:+00036:+00047:003189.7395:07573
07574:-00144:+00011:+00011:003189.7395:07574
07575:-00105:-00013:+00104:003189.7395:07575
07576:-00125:-00041:+00160:003189.7395:07576
07577:-00166:-00091:+00126:003189.7395:07577
07578:-00137:-00089:-00007:003189.7395:07578
07579:-00131:-00097:+00128:003162.0903:07579
07580:-00050:-00122:+00096:003162.0903:07580
07581:-00061:-00133:+00119:003162.0903:07581
07582:-00008:-00156:+00137:003162.0903:07582
07583:-00007:-00148:+00085:003162.0903:07583
07584:+00043:-00159:+00089:003162.0903:07584
07585:+00047:-00154:+00133:003162.0903:07585
07586:+00032:-00117:+00096:003129.5551:07586
07587:+00048:-00106:+00080:003129.5551:07587
07588:+00066:-00107:+00108:003129.5551:07588
07589:+00085:-00075:+00113:003129.5551:07589
07590:+00089:-00049:+00063:003129.5551:07590
07591:+00103:-00012:+00071:003129.5551:07591
07592:+00074:+00036:+00146:003111.3974:07592
07593:+00052:+00054:+00066:003111.3974:07593
07594:+00058:+00080:+00068:003111.3974:07594
07595:+00057:+00106:+00123:003111.3974:07595
07596:+00007:+00086:+00053:003111.3974:07596
07597:-00041:+00138:-00029:003111.3974:07597
07598:-00044:+00152:-00050:003122.2888:07598
07599:-00044:+00177:-00060:003122.2888:07599
07600:-00082:+00159:-00033:003122.2888:07600
07601:-00106:+00145:+00032:003122.2888:07601
07602:-00132:+00127:-00004:003122.2888:07602
07603:-00142:+00114:-00011:003122.2888:07603
07604:-00148:+00109:-00026:003122.2888:07604
07605:-00156:+00098:-00026:003129.6660:07605
07606:-00127:+00055:-00056:003129.6660:07606
07607:-00107:+00045:-00022:003129.6660:07607
07608:-00101:+00032:-00010:003129.6660:07608
07609:-00090:-00011:-00035:003129.6660:07609
07610:-00071:-00013:-00052:003129.6660:07610
07611:-00041:-00060:-00095:003157.9575:07611
07612:-00026:-00067:-00080:003157.9575:07612
07613:+00027:-00085:-00022:003157.9575:07613
07614:+00062:-00111:-00033:003157.9575:07614
07615:+00066:-00126:-00066:003157.9575:07615
07616:+00090:-00125:-00070:003157.9575:07616
07617:+00081:-00101:-00125:003186.2487:07617
07618:+00088:-00129:-00089:003186.2487:07618
07619:+00082:-00122:-00086:003186.2487:07619
07620:+00086:-00100:-00156:003186.2487:07620
07621:+00062:-00095:-00163:003186.2487:07621
07622:+00071:-00109:-00202:003186.2487:07622
07623:+00049:-00083:-00134:003186.2487:07623
07624:+00030:-00079:-00111:003218.0327:07624
07625:+00022:-00062:-00090:003218.0327:07625
07626:+00047:-00038:-00096:003218.0327:07626
07627:+00029:-00017:-00107:003218.0327:07627
07628:+00010:+00019:-00128:003218.0327:07628
07629:-00026:+00011:-00144:003218.0327:07629
07630:-00015:+00026:-00169:003247.0031:07630
07631:-00054:+00068:-00198:003247.0031:07631
07632:-00049:+00074:-00163:003247.0031:07632
07633:-00047:+00111:-00170:003247.0031:07633
07634:-00084:+00106:-00141:003247.0031:07634
07635:-00106:+00150:-00141:003247.0031:07635
07636:-00075:+00206:-00149:003269.8825:07636
07637:-00086:+00220:-00168:003269.8825:07637
07638:-00073:+00215:-00138:003269.8825:07638
07639:-00060:+00236:-00092:003269.8825:07639
07640:-00032:+00224:-00079:003269.8825:07640
07641:-00005:+00252:-00017:003269.8825:07641
07642:-00005:+00215:+00028:003311.6591:07642
07643:-00021:+00210:-00018:003311.6591:07643
07644:-00074:+00183:-00137:003311.6591:07644
07645:-00061:+00168:-00082:003311.6591:07645
07646:-00106:+00093:-00055:003311.6591:07646
07647:-00077:+00062:+00028:003311.6591:07647
07648:-00083:+00028:+00018:003332.5151:07648
07649:-00085:+00006:-00070:003332.5151:07649
07650:-00089:-00030:-00134:003332.5151:07650
07651:-00051:-00042:-00057:003332.5151:07651
07652:-00031:-00073:+00126:003332.5151:07652
07653:-00048:-00097:+00311:003332.5151:07653
07654:-00020:-00078:+00360:003349.0322:07654
07655:-00055:-00038:+00071:003349.0322:07655
07656:-00052:-00066:-00031:003349.0322:07656
07657:-00014:+00005:+00026:003349.0322:07657
07658:-00041:-00004:+00043:003349.0322:07658
07659:-00017:+00035:+00094:003349.0322:07659
07660:-00025:+00035:+00218:003365.1333:07660
07661:-00001:+00064:+00164:003365.1333:07661
07662:-00042:+00058:+00074:003365.1333:07662
07663:-00019:+00073:+00087:003365.1333:07663
07664:-00017:+00077:+00016:003365.1333:07664
07665:-00025:+00089:-00021:003365.1333:07665
07666:-00002:+00132:+00038:003367.9880:07666
07667:-00015:+00135:+00061:003367.9880:07667
07668:-00065:+00135:+00059:003367.9880:07668
07669:-00101:+00155:+00068:003367.9880:07669
07670:-00114:+00132:-00001:003367.9880:07670
07671:-00136:+00142:-00016:003367.9880:07671
07672:-00134:+00105:-00029:003367.1420:07672
07673:-00117:+00076:+00007:003367.1420:07673
07674:-00114:+00048:+00013:003367.1420:07674
07675:-00099:+00035:-00026:003367.1420:07675
07676:-00051:-00012:-00072:003367.1420:07676
07677:-00028:-00041:-00012:003367.1420:07677
07678:-00054:-00094:+00010:003338.2321:07678
07679:-00041:-00105:-00018:003338.2321:07679
07680:-00003:-00147:+00040:003338.2321:07680
07681:+00002:-00149:+00100:003338.2321:07681
07682:-00010:-00160:+00044:003338.2321:07682
07683:-00007:-00170:-00048:003338.2321:07683
07684:+00016:-00173:-00009:003323.7487:07684
07685:+00061:-00169:+00081:003323.7487:07685
07686:+00049:-00145:+00057:003323.7487:07686
07687:+00145:-00094:-00058:003323.7487:07687
07688:+00101:-00091:+00045:003323.7487:07688
07689:+00283:-00024:+00034:003323.7487:07689
07690:+00275:-00030:+00030:003295.8857:07690
07691:+00290:-00023:-00058:003295.8857:07691
07692:+00161:+00004:+00060:003295.8857:07692
07693:+00161:+00015:-00024:003295.8857:07693
07694:+00201:+00053:+00095:003295.8857:07694
07695:+00152:+00065:+00104:003295.8857:07695
07696:+00106:+00102:+00019:003243.0371:07696
07697:+00056:+00089:+00041:003243.0371:07697
07698:+00022:+00075:+00112:003243.0371:07698
07699:+00015:+00043:+00115:003243.0371:07699
07700:-00087:+00051:+00119:003243.0371:07700
07701:-00095:-00020:+00193:003243.0371:07701
07702:-00098:-00013:+00157:003214.0998:07702
07703:-00102:-00060:+00174:003214.0998:07703
07704:-00096:-00055:+00172:003214.0998:07704
07705:-00074:-00069:+00149:003214.0998:07705
07706:-00059:-00125:+00126:003214.0998:07706
07707:-00016:-00134:+00129:003214.0998:07707
07708:-00037:-00173:+00103:003214.0998:07708
07709:-00006:-00165:+00028:003170.1486:07709
07710:-00027:-00180:+00102:003170.1486:07710
07711:-00006:-00198:+00072:003170.1486:07711
07712:-00006:-00187:+00093:003170.1486:07712
07713:+00007:-00174:+00077:003170.1486:07713
07714:-00011:-00150:+00142:003170.1486:07714
07715:+00028:-00118:+00208:003145.3288:07715
07716:+00004:-00104:+00155:003145.3288:07716
07717:+00030:-00081:+00118:003145.3288:07717
07718:+00007:-00082:+00083:003145.3288:07718
07719:+00011:-00042:+00005:003145.3288:07719
07720:+00017:-00012:-00098:003145.3288:07720
07721:+00030:-00015:-00075:003134.5131:07721
07722:+00022:-00006:+00044:003134.5131:07722
07723:+00040:+00047:+00175:003134.5131:07723
07724:+00024:+00048:+00075:003134.5131:07724
07725:+00024:+00066:+00063:003134.5131:07725
07726:-00026:+00085:+00019:003134.5131:07726
07727:-00044:+00071:-00033:003134.5131:07727
07728:-00071:+00074:-00129:003130.2211:07728
07729:-00071:+00059:-00038:003130.2211:07729
07730:-00076:+00056:-00004:003130.2211:07730
07731:-00085:+00077:-00033:003130.2211:07731
07732:-00054:+00084:-00049:003130.2211:07732
07733:-00048:+00078:-00028:003130.2211:07733
07734:-00055:+00066:-00077:003137.3632:07734
07735:-00043:+00060:-00043:003137.3632:07735
07736:-00022:+00027:-00055:003137.3632:07736
07737:-00047:+00016:-00091:003137.3632:07737
07738:-00054:-00005:-00080:003137.3632:07738
07739:-00054:+00004:-00063:003137.3632:07739
07740:-00056:+00006:-00063:003165.8698:07740
07741:-00046:+00005:-00055:003165.8698:07741
07742:-00087:+00001:-00057:003165.8698:07742
07743:-00068:-00007:-00085:003165.8698:07743
07744:-00005:-00006:-00094:003165.8698:07744
07745:+00040:+00033:-00106:003165.8698:07745
07746:+00055:+00014:-00136:003165.8698:07746
07747:+00065:+00030:-00141:003194.4489:07747
07748:+00104:+00039:-00139:003194.4489:07748
07749:+00117:+00034:-00156:003194.4489:07749
07750:+00119:+00044:-00189:003194.4489:07750
07751:+00114:+00049:-00172:003194.4489:07751
07752:+00116:+00049:-00163:003194.4489:07752
07753:+00083:+00043:-00172:003226.3457:07753
07754:+00064:+00066:-00146:003226.3457:07754
07755:+00046:+00068:-00158:003226.3457:07755
07756:+00002:+00042:-00149:003226.3457:07756
07757:-00043:+00040:-00167:003226.3457:07757
07758:-00072:+00040:-00144:003226.3457:07758
07759:-00100:+00051:-00118:003272.2053:07759
07760:-00109:+00031:-00157:003272.2053:07760
07761:-00151:+00052:-00169:003272.2053:07761
07762:-00150:+00046:-00198:003272.2053:07762
07763:-00156:+00069:-00160:003272.2053:07763
07764:-00161:+00069:-00113:003272.2053:07764
07765:-00154:+00046:-00055:003313.4240:07765
07766:-00113:+00040:+00025:003313.4240:07766
07767:-00115:+00050:-00015:003313.4240:07767
07768:-00111:+00055:-00003:003313.4240:07768
07769:-00080:-00005:-00007:003313.4240:07769
07770:-00085:-00021:-00092:003313.4240:07770
07771:-00085:-00026:-00114:003320.4892:07771
07772:-00040:-00016:-00201:003320.4892:07772
07773:-00012:-00002:-00117:003320.4892:07773
07774:+00057:+00005:-00043:003320.4892:07774
07775:+00042:-00003:+00147:003320.4892:07775
07776:+00106:+00020:+00185:003320.4892:07776
07777:+00107:+00042:+00235:003350.0683:07777
07778:+00080:+00065:+00115:003350.0683:07778
07779:+00051:+00107:+00026:003350.0683:07779
07780:+00067:+00154:+00087:003350.0683:07780
07781:+00063:+00178:+00208:003350.0683:07781
07782:+00026:+00194:+00154:003350.0683:07782
07783:-00016:+00211:+00091:003376.2194:07783
07784:-00017:+00218:+00100:003376.2194:07784
07785:-00066:+00199:+00016:003376.2194:07785
07786:-00094:+00184:-00077:003376.2194:07786
07787:-00091:+00196:-00045:003376.2194:07787
07788:-00107:+00166:-00077:003376.2194:07788
07789:-00118:+00173:+00155:003374.2238:07789
07790:-00061:+00123:+00184:003374.2238:07790
07791:-00145:+00108:+00105:003374.2238:07791
07792:-00112:+00087:+00092:003374.2238:07792
07793:-00126:+00066:-00013:003374.2238:07793
07794:-00153:+00012:-00089:003374.2238:07794
07795:-00129:-00012:-00064:003385.9582:07795
07796:-00125:-00057:+00032:003385.9582:07796
07797:-00135:-00087:+00023:003385.9582:07797
07798:-00063:-00130:-00011:003385.9582:07798
07799:-00020:-00151:-00004:003385.9582:07799
07800:-00017:-00166:-00074:003385.9582:07800
07801:+00009:-00199:-00090:003376.3969:07801
07802:+00058:-00192:-00037:003376.3969:07802
07803:+00066:-00190:-00005:003376.3969:07803
07804:+00054:-00145:-00031:003376.3969:07804
07805:+00005:-00146:+00238:003376.3969:07805
07806:+00137:-00155:+00119:003376.3969:07806
07807:+00179:-00128:+00143:003365.2277:07807
07808:+00129:-00137:+00016:003365.2277:07808
07809:+00097:-00103:-00039:003365.2277:07809
07810:+00053:-00128:-00127:003365.2277:07810
07811:+00115:-00086:-00043:003365.2277:07811
07812:+00128:-00058:-00056:003365.2277:07812
07813:+00167:+00018:+00030:003332.4562:07813
07814:+00164:+00000:+00098:003332.4562:07814
07815:+00174:+00049:+00131:003332.4562:07815
07816:+00162:+00061:+00195:003332.4562:07816
07817:+00124:+00085:+00187:003332.4562:07817
07818:+00073:+00070:+00062:003332.4562:07818
07819:+00057:+00085:+00069:003295.9055:07819
07820:-00008:+00067:+00048:003295.9055:07820
07821:-00074:+00063:+00180:003295.9055:07821
07822:-00053:+00025:+00207:003295.9055:07822
07823:-00107:+00030:+00103:003295.9055:07823
07824:-00092:+00010:+00059:003295.9055:07824
07825:-00093:-00005:+00084:003243.0686:07825
07826:-00081:-00064:+00067:003243.0686:07826
07827:-00093:-00096:+00125:003243.0686:07827
07828:-00085:-00137:+00173:003243.0686:07828
07829:-00116:-00177:+00150:003243.0686:07829
07830:-00075:-00180:+00091:003243.0686:07830
07831:-00050:-00176:+00120:003206.0053:07831
07832:-00061:-00180:+00077:003206.0053:07832
07833:-00090:-00205:+00079:003206.0053:07833
07834:-00041:-00182:+00086:003206.0053:07834
07835:-00038:-00187:+00182:003206.0053:07835
07836:-00016:-00205:+00213:003206.0053:07836
07837:-00059:-00173:+00158:003162.0004:07837
07838:-00015:-00149:+00137:003162.0004:07838
07839:+00019:-00102:+00070:003162.0004:07839
07840:+00041:-00074:+00131:003162.0004:07840
07841:+00048:-00038:+00111:003162.0004:07841
07842:+00016:-00032:-00003:003162.0004:07842
07843:+00044:+00016:-00118:003162.0004:07843
07844:+00023:+00025:-00100:003129.5258:07844
07845:+00021:+00082:-00009:003129.5258:07845
07846:+00028:+00073:+00111:003129.5258:07846
07847:+00012:+00105:+00167:003129.5258:07847
07848:-00012:+00133:+00063:003129.5258:07848
07849:-00030:+00150:+00009:003129.5258:07849
07850:-00086:+00191:-00110:003103.7885:07850
07851:-00119:+00189:-00045:003103.7885:07851
07852:-00146:+00160:-00045:003103.7885:07852
07853:-00149:+00146:-00035:003103.7885:07853
07854:-00129:+00092:+00013:003103.7885:07854
07855:-00156:+00096:+00071:003103.7885:07855
07856:-00141:+00073:-00021:003103.7885:07856
07857:-00126:+00065:-00101:003106.7924:07857
07858:-00097:+00063:-00082:003106.7924:07858
07859:-00065:+00002:-00036:003106.7924:07859
07860:-00055:+00007:-00075:003106.7924:07860
07861:+00000:-00046:-00079:003106.7924:07861
07862:+00027:-00053:-00036:003106.7924:07862
07863:+00072:-00067:-00050:003106.2292:07863
07864:+00118:-00078:-00061:003106.2292:07864
07865:+00107:-00111:-00112:003106.2292:07865
07866:+00106:-00087:-00089:003106.2292:07866
07867:+00101:-00116:-00131:003106.2292:07867
07868:+00078:-00103:-00142:003106.2292:07868
07869:+00064:-00125:-00141:003106.2292:07869
07870:+00044:-00098:-00073:003142.2448:07870
07871:+00029:-00102:-00062:003142.2448:07871
07872:+00042:-00128:-00069:003142.2448:07872
07873:+00031:-00123:-00110:003142.2448:07873
07874:+00010:-00104:-00083:003142.2448:07874
07875:-00018:-00095:-00081:003142.2448:07875
07876:-00038:-00081:-00112:003161.9821:07876
07877:-00001:-00029:-00099:003161.9821:07877
07878:+00001:-00015:-00104:003161.9821:07878
07879:+00010:+00013:-00110:003161.9821:07879
07880:+00029:+00053:-00149:003161.9821:07880
07881:+00024:+00093:-00129:003161.9821:07881
07882:+00026:+00100:-00152:003201.5847:07882
07883:-00023:+00140:-00119:003201.5847:07883
07884:-00028:+00148:-00104:003201.5847:07884
07885:-00059:+00173:-00122:003201.5847:07885
07886:-00047:+00192:-00117:003201.5847:07886
07887:-00058:+00180:-00198:003201.5847:07887
07888:-00071:+00178:-00160:003246.9907:07888
07889:-00079:+00180:-00151:003246.9907:07889
07890:-00077:+00179:-00068:003246.9907:07890
07891:-00106:+00132:-00023:003246.9907:07891
07892:-00097:+00155:+00012:003246.9907:07892
07893:-00098:+00122:+00011:003246.9907:07893
07894:-00144:+00112:-00096:003278.4941:07894
07895:-00127:+00075:-00135:003278.4941:07895
07896:-00089:+00051:-00099:003278.4941:07896
07897:-00089:-00025:-00065:003278.4941:07897
07898:-00082:-00061:-00059:003278.4941:07898
07899:-00047:-00078:-00027:003278.4941:07899
07900:-00068:-00078:-00021:003311.6855:07900
07901:-00086:-00097:-00003:003311.6855:07901
07902:-00035:-00108:+00188:003311.6855:07902
07903:-00034:-00072:+00287:003311.6855:07903
07904:-00069:-00062:+00288:003311.6855:07904
07905:-00053:-00009:+00081:003311.6855:07905
07906:-00045:+00023:+00013:003332.4694:07906
07907:-00001:+00084:-00040:003332.4694:07907
07908:+00030:+00085:+00125:003332.4694:07908
07909:+00067:+00171:+00137:003332.4694:07909
07910:+00047:+00187:+00146:003332.4694:07910
07911:+00074:+00198:+00040:003332.4694:07911
07912:+00038:+00217:+00019:003348.9650:07912
07913:+00031:+00243:-00122:003348.9650:07913
07914:+00011:+00245:+00006:003348.9650:07914
07915:+00014:+00266:+00016:003348.9650:07915
07916:-00043:+00271:-00016:003348.9650:07916
07917:-00037:+00282:+00086:003348.9650:07917
07918:-00051:+00223:+00120:003347.0708:07918
07919:-00132:+00178:+00039:003347.0708:07919
07920:-00146:+00148:-00025:003347.0708:07920
07921:-00117:+00117:-00012:003347.0708:07921
07922:-00137:+00061:-00045:003347.0708:07922
07923:-00156:+00051:-00016:003347.0708:07923
07924:-00156:-00036:-00056:003332.3974:07924
07925:-00157:-00042:-00081:003332.3974:07925
07926:-00151:-00114:-00025:003332.3974:07926
07927:-00147:-00163:-00051:003332.3974:07927
07928:-00133:-00204:-00058:003332.3974:07928
07929:-00109:-00246:+00032:003332.3974:07929
07930:-00119:-00260:+00191:003322.0744:07930
07931:-00076:-00276:+00162:003322.0744:07931
07932:-00032:-00262:+00083:003322.0744:07932
07933:+00040:-00260:+00082:003322.0744:07933
07934:+00086:-00278:+00064:003322.0744:07934
07935:+00092:-00278:-00086:003322.0744:07935
07936:+00185:-00196:-00018:003294.2102:07936
07937:+00149:-00245:-00016:003294.2102:07937
07938:+00202:-00117:+00007:003294.2102:07938
07939:+00263:-00105:+00086:003294.2102:07939
07940:+00273:-00046:+00133:003294.2102:07940
07941:+00250:+00039:+00068:003294.2102:07941
07942:+00269:+00070:+00115:003294.2102:07942
07943:+00231:+00110:+00081:003263.7526:07943
07944:+00176:+00112:+00067:003263.7526:07944
07945:+00128:+00143:+00069:003263.7526:07945
07946:+00071:+00158:+00160:003263.7526:07946
07947:+00039:+00133:+00150:003263.7526:07947
07948:-00056:+00124:+00158:003263.7526:07948
07949:-00086:+00122:+00083:003235.9416:07949
07950:-00112:+00131:+00084:003235.9416:07950
07951:-00142:+00095:+00143:003235.9416:07951
07952:-00139:+00027:+00134:003235.9416:07952
07953:-00131:+00022:+00123:003235.9416:07953
07954:-00096:-00041:+00120:003235.9416:07954
07955:-00086:-00078:+00049:003209.7382:07955
07956:-00061:-00102:-00019:003209.7382:07956
07957:-00005:-00120:-00025:003209.7382:07957
07958:+00030:-00138:+00043:003209.7382:07958
07959:+00016:-00168:+00163:003209.7382:07959
07960:+00045:-00175:+00250:003209.7382:07960
07961:+00052:-00183:+00186:003173.7631:07961
07962:+00006:-00145:+00103:003173.7631:07962
07963:+00039:-00160:+00164:003173.7631:07963
07964:+00005:-00171:+00092:003173.7631:07964
07965:+00009:-00136:+00029:003173.7631:07965
07966:+00008:-00144:+00043:003173.7631:07966
07967:+00027:-00089:+00033:003173.7631:07967
07968:+00020:-00058:-00046:003146.0305:07968
07969:+00033:-00051:-00062:003146.0305:07969
07970:+00035:+00017:+00019:003146.0305:07970
07971:+00061:+00023:+00026:003146.0305:07971
07972:+00031:+00048:+00013:003146.0305:07972
07973:+00029:+00041:+00081:003146.0305:07973
07974:+00004:+00083:+00103:003137.3164:07974
07975:-00043:+00062:+00048:003137.3164:07975
07976:-00066:+00093:+00008:003137.3164:07976
07977:-00080:+00082:-00030:003137.3164:07977
07978:-00161:+00059:-00059:003137.3164:07978
07979:-00177:+00036:-00109:003137.3164:07979
07980:-00181:+00035:-00064:003134.4494:07980
07981:-00162:-00003:-00049:003134.4494:07981
07982:-00126:-00016:+00003:003134.4494:07982
07983:-00084:+00012:-00037:003134.4494:07983
07984:-00054:+00010:-00004:003134.4494:07984
07985:-00026:+00010:+00004:003134.4494:07985
07986:+00029:+00043:+00025:003134.4494:07986
07987:+00069:+00065:-00040:003161.8984:07987
07988:+00060:+00041:-00048:003161.8984:07988
07989:+00048:+00051:-00075:003161.8984:07989
07990:+00036:+00024:-00086:003161.8984:07990
07991:+00048:+00048:-00118:003161.8984:07991
07992:+00024:+00050:-00107:003161.8984:07992
07993:+00019:+00029:-00049:003168.9541:07993
07994:+00024:+00024:-00077:003168.9541:07994
07995:+00001:+00035:-00140:003168.9541:07995
07996:+00029:+00038:-00156:003168.9541:07996
07997:-00023:+00020:-00120:003168.9541:07997
07998:-00001:+00032:-00120:003168.9541:07998
07999:-00001:+00007:-00105:003213.8867:07999
08000:+00005:+00033:-00097:003213.8867:08000
08001:-00002:+00006:-00067:003213.8867:08001
08002:+00012:+00034:-00052:003213.8867:08002
08003:+00010:+00007:-00100:003213.8867:08003
08004:+00013:+00004:-00102:003213.8867:08004
08005:+00030:-00037:-00164:003244.1728:08005
08006:+00040:-00017:-00206:003244.1728:08006
08007:+00018:+00002:-00234:003244.1728:08007
08008:-00011:-00015:-00180:003244.1728:08008
08009:-00024:+00023:-00165:003244.1728:08009
08010:-00032:+00026:-00155:003244.1728:08010
08011:-00084:+00053:-00086:003276.8352:08011
08012:-00101:+00065:-00110:003276.8352:08012
08013:-00122:+00065:-00120:003276.8352:08013
08014:-00151:+00070:-00137:003276.8352:08014
08015:-00141:+00058:-00103:003276.8352:08015
08016:-00142:+00084:-00087:003276.8352:08016
08017:-00141:+00069:-00059:003276.8352:08017
08018:-00103:+00066:-00069:003297.6281:08018
08019:-00114:+00051:+00001:003297.6281:08019
08020:-00086:+00021:+00018:003297.6281:08020
08021:-00047:+00005:+00008:003297.6281:08021
08022:-00043:+00002:-00037:003297.6281:08022
08023:-00007:-00019:-00149:003297.6281:08023
08024:-00014:-00005:-00161:003339.8999:08024
08025:+00020:+00010:-00089:003339.8999:08025
08026:+00029:+00011:+00006:003339.8999:08026
08027:+00019:+00051:+00241:003339.8999:08027
08028:+00041:+00072:+00327:003339.8999:08028
08029:+00015:+00112:+00275:003356.0373:08029
08030:-00026:+00122:+00040:003356.0373:08030
08031:-00024:+00161:-00005:003356.0373:08031
08032:+00002:+00200:+00062:003356.0373:08032
08033:-00017:+00209:+00145:003356.0373:08033
08034:-00019:+00236:+00132:003356.0373:08034
08035:-00022:+00237:+00031:003367.8073:08035
08036:-00037:+00213:+00029:003367.8073:08036
08037:-00066:+00198:-00019:003367.8073:08037
08038:-00102:+00222:-00049:003367.8073:08038
08039:-00087:+00165:+00062:003367.8073:08039
08040:-00088:+00174:+00123:003367.8073:08040
08041:-00131:+00156:+00097:003376.1645:08041
08042:-00133:+00151:-00013:003376.1645:08042
08043:-00116:+00131:-00041:003376.1645:08043
08044:-00098:+00097:-00072:003376.1645:08044
08045:-00068:+00079:-00096:003376.1645:08045
08046:-00068:+00025:-00034:003376.1645:08046
08047:-00051:-00050:+00067:003364.9914:08047
08048:-00066:-00056:+00063:003364.9914:08048
08049:-00037:-00090:+00011:003364.9914:08049
08050:-00032:-00134:-00015:003364.9914:08050
08051:-00031:-00165:-00059:003364.9914:08051
08052:-00075:-00214:-00069:003364.9914:08052
08053:-00052:-00209:-00131:003349.9958:08053
08054:-00063:-00248:-00126:003349.9958:08054
08055:-00031:-00236:+00100:003349.9958:08055
08056:-00021:-00233:+00177:003349.9958:08056
08057:-00024:-00175:+00057:003349.9958:08057
08058:-00041:-00154:+00159:003349.9958:08058
08059:+00098:-00162:-00032:003322.1740:08059
08060:+00180:-00111:-00062:003322.1740:08060
08061:+00216:-00156:+00036:003322.1740:08061
08062:+00165:-00118:+00002:003322.1740:08062
08063:+00167:-00113:-00010:003322.1740:08063
08064:+00236:-00049:+00084:003322.1740:08064
08065:+00214:-00047:+00081:003285.5446:08065
08066:+00182:+00057:+00095:003285.5446:08066
08067:+00184:+00050:+00103:003285.5446:08067
08068:+00193:+00093:+00152:003285.5446:08068
08069:+00165:+00058:+00145:003285.5446:08069
08070:+00068:+00102:+00152:003285.5446:08070
08071:-00019:+00090:+00065:003285.5446:08071
08072:+00016:+00127:+00088:003263.7338:08072
08073:-00060:+00075:+00096:003263.7338:08073
08074:-00088:+00117:+00090:003263.7338:08074
08075:-00077:+00086:+00205:003263.7338:08075
08076:-00064:+00055:+00147:003263.7338:08076
08077:-00117:+00037:+00100:003263.7338:08077
08078:-00085:-00016:+00065:003227.3959:08078
08079:-00102:-00053:+00147:003227.3959:08079
08080:-00103:-00086:+00138:003227.3959:08080
08081:-00132:-00145:+00030:003227.3959:08081
08082:-00104:-00169:+00133:003227.3959:08082
08083:-00060:-00182:+00120:003227.3959:08083
08084:-00081:-00200:+00016:003185.2431:08084
08085:-00117:-00216:+00100:003185.2431:08085
08086:-00001:-00232:+00123:003185.2431:08086
08087:-00037:-00194:+00088:003185.2431:08087
08088:-00002:-00204:+00185:003185.2431:08088
08089:+00032:-00178:+00135:003185.2431:08089
08090:+00030:-00154:+00059:003149.9907:08090
08091:+00033:-00138:+00044:003149.9907:08091
08092:+00086:-00071:+00033:003149.9907:08092
08093:+00056:-00039:-00068:003149.9907:08093
08094:+00048:-00037:-00068:003149.9907:08094
08095:+00017:-00003:+00027:003149.9907:08095
08096:+00031:+00043:-00004:003149.9907:08096
08097:-00030:+00062:+00050:003114.5415:08097
08098:-00015:+00112:+00059:003114.5415:08098
08099:-00053:+00126:+00032:003114.5415:08099
08100:-00064:+00150:-00037:003114.5415:08100
08101:-00136:+00182:-00068:003114.5415:08101
08102:-00109:+00181:-00059:003114.5415:08102
08103:-00152:+00173:+00020:003090.8786:08103
08104:-00141:+00150:+00036:003090.8786:08104
08105:-00154:+00133:-00006:003090.8786:08105
08106:-00178:+00102:+00022:003090.8786:08106
08107:-00168:+00061:-00070:003090.8786:08107
08108:-00148:+00066:-00125:003090.8786:08108
08109:-00093:+00025:-00158:003090.8786:08109
08110:-00075:+00024:-00078:003103.6806:08110
08111:-00027:-00032:-00011:003103.6806:08111
08112:+00021:-00033:+00001:003103.6806:08112
08113:+00077:-00036:-00029:003103.6806:08113
08114:+00089:-00045:-00033:003103.6806:08114
08115:+00101:-00041:-00056:003103.6806:08115
08116:+00097:-00044:-00066:003130.1923:08116
08117:+00123:-00054:-00061:003130.1923:08117
08118:+00119:-00064:-00117:003130.1923:08118
08119:+00064:-00042:-00083:003130.1923:08119
08120:+00047:-00091:-00136:003130.1923:08120
08121:+00042:-00079:-00082:003130.1923:08121
08122:+00006:-00088:-00078:003153.1210:08122
08123:-00013:-00063:-00063:003153.1210:08123
08124:+00011:-00067:-00086:003153.1210:08124
08125:+00016:-00032:-00070:003153.1210:08125
08126:+00039:-00025:-00131:003153.1210:08126
08127:+00008:-00009:-00122:003153.1210:08127
08128:+00065:+00020:-00115:003153.1210:08128
08129:+00071:+00014:-00121:003189.7395:08129
08130:+00062:+00035:-00138:003189.7395:08130
08131:+00037:+00050:-00111:003189.7395:08131
08132:+00036:+00045:-00103:003189.7395:08132
08133:+00028:+00044:-00117:003189.7395:08133
08134:-00010:+00057:-00147:003189.7395:08134
08135:-00025:+00075:-00136:003235.9604:08135
08136:-00049:+00085:-00114:003235.9604:08136
08137:-00065:+00094:-00102:003235.9604:08137
08138:-00094:+00088:-00087:003235.9604:08138
08139:-00138:+00113:-00125:003235.9604:08139
08140:-00176:+00101:-00118:003235.9604:08140
08141:-00202:+00118:-00171:003268.4645:08141
08142:-00222:+00145:-00164:003268.4645:08142
08143:-00219:+00144:-00148:003268.4645:08143
08144:-00191:+00144:-00039:003268.4645:08144
08145:-00182:+00112:+00018:003268.4645:08145
08146:-00125:+00099:+00063:003268.4645:08146
08147:-00092:+00065:-00098:003306.3730:08147
08148:-00127:+00067:+00012:003306.3730:08148
08149:-00079:+00005:+00055:003306.3730:08149
08150:-00089:-00034:+00001:003306.3730:08150
08151:-00072:-00051:-00034:003306.3730:08151
08152:-00019:-00053:-00052:003306.3730:08152
08153:-00039:-00039:-00072:003331.0830:08153
08154:-00003:-00052:-00091:003331.0830:08154
08155:+00016:-00047:+00052:003331.0830:08155
08156:+00001:-00007:+00252:003331.0830:08156
08157:+00052:+00009:+00243:003331.0830:08157
08158:+00054:+00083:+00222:003331.0830:08158
08159:+00067:+00095:+00187:003338.1718:08159
08160:+00086:+00159:+00123:003338.1718:08160
08161:+00073:+00219:+00127:003338.1718:08161
08162:+00057:+00208:+00126:003338.1718:08162
08163:+00040:+00262:+00050:003338.1718:08163
08164:+00008:+00281:-00070:003338.1718:08164
08165:-00012:+00271:-00049:003367.9274:08165
08166:-00030:+00260:+00000:003367.9274:08166
08167:-00033:+00275:-00071:003367.9274:08167
08168:-00047:+00241:+00076:003367.9274:08168
08169:-00034:+00199:+00164:003367.9274:08169
08170:-00090:+00205:+00137:003367.9274:08170
08171:-00103:+00167:+00017:003367.1354:08171
08172:-00093:+00119:+00002:003367.1354:08172
08173:-00124:+00105:-00016:003367.1354:08173
08174:-00137:+00066:-00045:003367.1354:08174
08175:-00144:+00014:-00052:003367.1354:08175
08176:-00136:-00051:-00093:003367.1354:08176
08177:-00127:-00122:-00080:003347.0776:08177
08178:-00132:-00155:-00082:003347.0776:08178
08179:-00093:-00214:+00005:003347.0776:08179
08180:-00064:-00253:+00121:003347.0776:08180
08181:-00061:-00278:+00062:003347.0776:08181
08182:-00030:-00287:-00086:003347.0776:08182
08183:-00040:-00279:-00076:003332.5151:08183
08184:-00007:-00275:-00016:003332.5151:08184
08185:+00121:-00294:+00187:003332.5151:08185
08186:+00036:-00327:+00108:003332.5151:08186
08187:+00198:-00236:+00117:003332.5151:08187
08188:+00053:-00291:-00031:003332.5151:08188
08189:+00129:-00219:-00096:003322.1669:08189
08190:+00154:-00211:-00035:003322.1669:08190
08191:+00216:-00117:+00012:003322.1669:08191
08192:+00205:-00142:-00001:003322.1669:08192
08193:+00238:-00027:+00072:003322.1669:08193
08194:+00290:-00048:+00211:003322.1669:08194
08195:+00224:+00021:+00171:003276.9570:08195
08196:+00181:+00054:+00165:003276.9570:08196
08197:+00154:+00059:+00110:003276.9570:08197
08198:+00051:+00067:-00006:003276.9570:08198
08199:-00053:+00059:+00048:003276.9570:08199
08200:-00059:+00081:+00099:003276.9570:08200
08201:-00081:+00100:+00158:003255.4001:08201
08202:-00087:+00076:+00134:003255.4001:08202
08203:-00110:+00076:+00131:003255.4001:08203
08204:-00097:+00098:+00128:003255.4001:08204
08205:-00079:+00058:+00095:003255.4001:08205
08206:-00078:+00047:+00096:003255.4001:08206
08207:-00068:+00007:+00092:003219.1313:08207
08208:-00055:-00020:+00033:003219.1313:08208
08209:-00050:-00023:+00129:003219.1313:08209
08210:-00037:-00076:+00134:003219.1313:08210
08211:-00037:-00059:+00112:003219.1313:08211
08212:-00040:-00094:+00109:003219.1313:08212
08213:-00016:-00102:+00113:003219.1313:08213
08214:-00034:-00112:+00068:003185.2431:08214
08215:-00029:-00116:+00118:003185.2431:08215
08216:+00014:-00127:+00165:003185.2431:08216
08217:+00002:-00129:+00101:003185.2431:08217
08218:+00046:-00105:+00150:003185.2431:08218
08219:+00064:-00112:+00088:003185.2431:08219
08220:+00028:-00071:-00004:003165.7756:08220
08221:+00039:-00041:+00026:003165.7756:08221
08222:+00077:-00026:+00030:003165.7756:08222
08223:+00036:-00020:-00030:003165.7756:08223
08224:+00045:+00009:+00002:003165.7756:08224
08225:+00018:+00020:+00116:003165.7756:08225
08226:-00006:+00049:-00030:003145.9948:08226
08227:-00042:+00049:-00059:003145.9948:08227
08228:-00052:+00073:+00030:003145.9948:08228
08229:-00088:+00058:+00005:003145.9948:08229
08230:-00095:+00071:-00038:003145.9948:08230
08231:-00106:+00080:+00006:003145.9948:08231
08232:-00114:+00046:+00029:003145.9948:08232
08233:-00134:+00031:+00040:003121.6928:08233
08234:-00096:+00048:-00064:003121.6928:08234
08235:-00121:+00024:-00073:003121.6928:08235
08236:-00078:+00010:-00082:003121.6928:08236
08237:-00061:-00020:-00085:003121.6928:08237
08238:-00023:+00007:-00056:003121.6928:08238
08239:+00017:-00048:-00027:003142.2387:08239
08240:+00030:-00061:-00046:003142.2387:08240
08241:+00056:-00063:-00038:003142.2387:08241
08242:+00072:-00043:-00116:003142.2387:08242
08243:+00062:-00048:-00100:003142.2387:08243
08244:+00086:-00026:-00075:003142.2387:08244
08245:+00069:-00012:-00125:003161.9584:08245
08246:+00066:-00046:-00138:003161.9584:08246
08247:+00092:-00032:-00119:003161.9584:08247
08248:+00052:-00025:-00098:003161.9584:08248
08249:+00043:-00017:-00118:003161.9584:08249
08250:+00026:-00011:-00101:003161.9584:08250
08251:+00020:+00021:-00137:003161.9584:08251
08252:-00010:-00019:-00133:003185.2192:08252
08253:+00031:+00021:-00133:003185.2192:08253
08254:+00017:+00000:-00152:003185.2192:08254
08255:+00043:+00036:-00141:003185.2192:08255
08256:+00018:+00037:-00111:003185.2192:08256
08257:+00039:+00045:-00107:003185.2192:08257
08258:+00031:+00056:-00116:003230.4555:08258
08259:+00025:+00081:-00152:003230.4555:08259
08260:-00006:+00083:-00133:003230.4555:08260
08261:-00023:+00093:-00148:003230.4555:08261
08262:-00045:+00091:-00129:003230.4555:08262
08263:-00070:+00114:-00103:003230.4555:08263
08264:-00080:+00097:-00205:003269.8825:08264
08265:-00090:+00110:-00188:003269.8825:08265
08266:-00114:+00085:-00151:003269.8825:08266
08267:-00123:+00090:-00103:003269.8825:08267
08268:-00150:+00093:-00078:003269.8825:08268
08269:-00118:+00115:-00049:003269.8825:08269
08270:-00129:+00089:-00015:003285.5639:08270
08271:-00126:+00079:-00009:003285.5639:08271
08272:-00137:+00059:-00085:003285.5639:08272
08273:-00147:+00085:+00014:003285.5639:08273
08274:-00080:+00032:+00007:003285.5639:08274
08275:-00080:+00001:-00034:003285.5639:08275
08276:-00074:-00008:-00107:003323.6838:08276
08277:-00046:-00020:-00110:003323.6838:08277
08278:-00019:-00037:+00002:003323.6838:08278
08279:+00028:-00028:+00075:003323.6838:08279
08280:+00058:-00032:+00287:003323.6838:08280
08281:+00036:+00018:+00150:003323.6838:08281
08282:+00014:+00025:+00092:003348.9787:08282
08283:+00073:+00101:+00061:003348.9787:08283
08284:+00047:+00133:+00081:003348.9787:08284
08285:+00035:+00201:+00126:003348.9787:08285
08286:+00033:+00224:+00192:003348.9787:08286
08287:+00051:+00239:+00155:003348.9787:08287
08288:+00046:+00254:+00046:003347.1979:08288
08289:+00021:+00243:-00031:003347.1979:08289
08290:+00011:+00252:+00004:003347.1979:08290
08291:+00009:+00244:-00052:003347.1979:08291
08292:-00023:+00266:+00078:003347.1979:08292
08293:-00043:+00210:+00133:003347.1979:08293
08294:-00105:+00201:+00140:003358.9343:08294
08295:-00108:+00190:+00131:003358.9343:08295
08296:-00180:+00126:+00014:003358.9343:08296
08297:-00186:+00100:-00141:003358.9343:08297
08298:-00210:+00061:-00121:003358.9343:08298
08299:-00175:+00023:-00065:003358.9343:08299
08300:-00193:-00013:-00082:003357.9914:08300
08301:-00123:-00077:+00019:003357.9914:08301
08302:-00116:-00137:+00118:003357.9914:08302
08303:-00129:-00166:+00145:003357.9914:08303
08304:-00090:-00198:+00004:003357.9914:08304
08305:-00051:-00210:-00060:003357.9914:08305
08306:-00072:-00245:-00023:003329.2216:08306
08307:-00048:-00248:-00042:003329.2216:08307
08308:-00053:-00241:-00019:003329.2216:08308
08309:-00004:-00244:+00041:003329.2216:08309
08310:+00028:-00215:+00014:003329.2216:08310
08311:+00037:-00211:+00160:003329.2216:08311
08312:+00095:-00178:-00018:003323.6511:08312
08313:+00215:-00102:+00019:003323.6511:08313
08314:+00229:-00144:-00060:003323.6511:08314
08315:+00258:-00059:-00109:003323.6511:08315
08316:+00234:-00055:+00017:003323.6511:08316
08317:+00310:-00003:+00032:003323.6511:08317
08318:+00238:+00034:+00080:003304.5170:08318
08319:+00276:+00095:+00157:003304.5170:08319
08320:+00233:+00099:+00139:003304.5170:08320
08321:+00093:+00108:+00007:003304.5170:08321
08322:+00087:+00096:-00001:003304.5170:08322
08323:+00069:+00102:+00157:003304.5170:08323
08324:-00027:+00096:+00043:003268.4072:08324
08325:-00071:+00115:+00043:003268.4072:08325
08326:-00066:+00074:+00118:003268.4072:08326
08327:-00101:+00075:+00136:003268.4072:08327
08328:-00133:+00065:+00134:003268.4072:08328
08329:-00119:+00019:+00124:003268.4072:08329
08330:-00093:-00017:+00186:003238.6557:08330
08331:-00092:-00067:+00154:003238.6557:08331
08332:-00144:-00139:+00044:003238.6557:08332
08333:-00110:-00143:+00000:003238.6557:08333
08334:-00092:-00158:+00020:003238.6557:08334
08335:-00104:-00186:+00042:003238.6557:08335
08336:-00070:-00177:+00074:003238.6557:08336
08337:-00008:-00190:+00242:003202.5319:08337
08338:+00006:-00204:+00217:003202.5319:08338
08339:+00039:-00200:+00167:003202.5319:08339
08340:+00003:-00200:+00044:003202.5319:08340
08341:+00042:-00205:+00055:003202.5319:08341
08342:+00032:-00162:+00067:003202.5319:08342
08343:+00083:-00132:+00074:003168.9660:08343
08344:+00078:-00138:+00076:003168.9660:08344
08345:+00110:-00056:+00145:003168.9660:08345
08346:+00099:-00028:+00049:003168.9660:08346
08347:+00102:-00021:+00039:003168.9660:08347
08348:+00086:+00021:-00009:003168.9660:08348
08349:+00074:+00052:-00056:003134.4553:08349
08350:-00013:+00063:-00107:003134.4553:08350
08351:-00034:+00088:+00064:003134.4553:08351
08352:-00056:+00105:+00049:003134.4553:08352
08353:-00093:+00106:+00034:003134.4553:08353
08354:-00098:+00132:+00038:003134.4553:08354
08355:-00123:+00143:+00053:003134.4553:08355
08356:-00180:+00116:-00022:003122.3530:08356
08357:-00186:+00090:+00003:003122.3530:08357
08358:-00201:+00060:+00020:003122.3530:08358
08359:-00213:+00025:-00017:003122.3530:08359
08360:-00189:+00023:-00065:003122.3530:08360
08361:-00174:+00005:-00064:003122.3530:08361
08362:-00150:-00007:-00066:003113.9272:08362
08363:-00125:-00031:-00082:003113.9272:08363
08364:-00052:-00014:-00106:003113.9272:08364
08365:-00027:-00050:-00065:003113.9272:08365
08366:+00057:-00061:-00036:003113.9272:08366
08367:+00105:-00049:-00114:003113.9272:08367
08368:+00125:-00039:-00099:003113.9272:08368
08369:+00131:-00028:-00119:003126.7622:08369
08370:+00136:-00009:-00078:003126.7622:08370
08371:+00132:-00021:-00095:003126.7622:08371
08372:+00114:-00002:-00095:003126.7622:08372
08373:+00094:-00017:-00141:003126.7622:08373
08374:+00052:-00007:-00097:003126.7622:08374
08375:+00092:+00005:-00145:003162.0300:08375
08376:+00058:-00017:-00174:003162.0300:08376
08377:+00037:+00009:-00157:003162.0300:08377
08378:-00002:-00010:-00098:003162.0300:08378
08379:-00013:+00020:-00102:003162.0300:08379
08380:+00029:-00006:-00084:003162.0300:08380
08381:+00020:+00054:-00096:003185.3161:08381
08382:+00014:+00009:-00132:003185.3161:08382
08383:+00028:+00046:-00157:003185.3161:08383
08384:+00030:+00025:-00152:003185.3161:08384
08385:-00028:+00047:-00134:003185.3161:08385
08386:-00062:+00047:-00145:003185.3161:08386
08387:-00075:+00094:-00136:003222.2414:08387
08388:-00091:+00073:-00159:003222.2414:08388
08389:-00076:+00103:-00162:003222.2414:08389
08390:-00063:+00116:-00195:003222.2414:08390
08391:-00046:+00140:-00141:003222.2414:08391
08392:-00050:+00113:-00083:003222.2414:08392
08393:-00047:+00115:+00002:003269.8764:08393
08394:-00049:+00083:+00046:003269.8764:08394
08395:-00048:+00066:+00013:003269.8764:08395
08396:-00116:+00026:+00054:003269.8764:08396
08397:-00094:-00006:-00001:003269.8764:08397
08398:-00121:-00027:-00037:003269.8764:08398
08399:-00110:-00051:-00116:003294.2424:08399
08400:-00113:-00071:-00197:003294.2424:08400
08401:-00118:-00075:-00181:003294.2424:08401
08402:-00041:-00074:-00079:003294.2424:08402
08403:-00030:-00093:+00166:003294.2424:08403
08404:+00012:-00072:+00309:003294.2424:08404
08405:+00021:-00031:+00265:003294.2424:08405
08406:+00029:-00003:+00066:003323.6965:08406
08407:+00061:+00026:+00040:003323.6965:08407
08408:+00057:+00104:+00063:003323.6965:08408
08409:+00036:+00133:+00103:003323.6965:08409
08410:+00061:+00178:+00152:003323.6965:08410
08411:+00019:+00212:+00159:003339.9665:08411
08412:+00046:+00225:+00073:003339.9665:08412
08413:-00026:+00229:-00032:003339.9665:08413
08414:-00019:+00251:-00006:003339.9665:08414
08415:-00055:+00232:-00011:003339.9665:08415
08416:-00033:+00242:+00020:003339.9665:08416
08417:-00030:+00244:+00114:003347.0441:08417
08418:-00070:+00232:+00109:003347.0441:08418
08419:-00104:+00198:+00082:003347.0441:08419
08420:-00121:+00165:+00051:003347.0441:08420
08421:-00141:+00157:-00001:003347.0441:08421
08422:-00171:+00115:-00074:003347.0441:08422
08423:-00198:+00092:-00036:003350.0219:08423
08424:-00188:+00024:-00022:003350.0219:08424
08425:-00210:+00024:+00034:003350.0219:08425
08426:-00172:-00049:+00004:003350.0219:08426
08427:-00177:-00093:-00037:003350.0219:08427
08428:-00143:-00099:-00010:003350.0219:08428
08429:-00119:-00158:+00025:003348.9182:08429
08430:-00121:-00166:+00001:003348.9182:08430
08431:-00045:-00163:-00012:003348.9182:08431
08432:-00037:-00205:-00017:003348.9182:08432
08433:-00029:-00179:+00090:003348.9182:08433
08434:+00039:-00163:+00100:003348.9182:08434
08435:+00077:-00172:+00091:003320.3776:08435
08436:+00108:-00134:-00087:003320.3776:08436
08437:+00057:-00120:+00010:003320.3776:08437
08438:+00256:-00080:+00069:003320.3776:08438
08439:+00171:-00126:+00002:003320.3776:08439
08440:+00292:-00021:-00192:003320.3776:08440
08441:+00189:+00010:-00052:003320.3776:08441
08442:+00259:+00014:-00065:003306.2895:08442
08443:+00260:+00044:+00121:003306.2895:08443
08444:+00201:+00053:+00080:003306.2895:08444
08445:+00223:+00086:+00117:003306.2895:08445
08446:+00054:+00060:+00040:003306.2895:08446
08447:+00036:+00097:+00068:003306.2895:08447
08448:-00004:+00051:+00130:003278.4357:08448
08449:+00015:+00043:+00112:003278.4357:08449
08450:-00089:+00009:+00116:003278.4357:08450
08451:-00087:+00001:+00204:003278.4357:08451
08452:-00114:-00029:+00175:003278.4357:08452
08453:-00105:-00063:+00132:003278.4357:08453
08454:-00131:-00096:+00075:003242.9746:08454
08455:-00118:-00083:+00028:003242.9746:08455
08456:-00130:-00181:-00023:003242.9746:08456
08457:-00117:-00177:-00007:003242.9746:08457
08458:-00100:-00196:+00022:003242.9746:08458
08459:-00028:-00219:+00010:003242.9746:08459
08460:-00032:-00236:+00098:003213.9597:08460
08461:+00004:-00215:+00162:003213.9597:08461
08462:+00058:-00217:+00250:003213.9597:08462
08463:+00064:-00167:+00232:003213.9597:08463
08464:+00087:-00174:+00244:003213.9597:08464
08465:+00037:-00148:+00103:003213.9597:08465
08466:+00045:-00139:+00033:003178.0300:08466
08467:+00096:-00086:+00029:003178.0300:08467
08468:+00086:-00078:+00121:003178.0300:08468
08469:+00094:-00067:+00049:003178.0300:08469
08470:+00070:+00007:+00116:003178.0300:08470
08471:+00098:+00017:+00143:003178.0300:08471
08472:+00047:+00031:+00078:003178.0300:08472
08473:+00062:+00071:-00041:003137.2575:08473
08474:+00040:+00110:-00007:003137.2575:08474
08475:+00000:+00117:+00006:003137.2575:08475
08476:-00087:+00122:-00083:003137.2575:08476
08477:-00099:+00138:-00020:003137.2575:08477
08478:-00097:+00154:+00004:003137.2575:08478
08479:-00155:+00132:+00078:003126.6296:08479
08480:-00188:+00161:+00075:003126.6296:08480
08481:-00228:+00106:+00071:003126.6296:08481
08482:-00220:+00106:-00081:003126.6296:08482
08483:-00216:+00082:-00024:003126.6296:08483
08484:-00211:+00067:-00015:003126.6296:08484
08485:-00187:+00028:-00024:003130.1276:08485
08486:-00138:+00014:-00054:003130.1276:08486
08487:-00124:-00002:-00018:003130.1276:08487
08488:-00114:-00003:-00028:003130.1276:08488
08489:-00021:+00003:-00093:003130.1276:08489
08490:+00011:-00034:-00107:003130.1276:08490
08491:+00058:-00038:-00109:003130.1276:08491
08492:+00082:-00050:-00028:003129.4382:08492
08493:+00100:-00041:-00101:003129.4382:08493
08494:+00134:-00065:-00149:003129.4382:08494
08495:+00119:-00040:-00160:003129.4382:08495
08496:+00112:-00063:-00132:003129.4382:08496
08497:+00101:-00052:-00183:003129.4382:08497
08498:+00100:-00050:-00159:003165.7224:08498
08499:+00103:-00027:-00101:003165.7224:08499
08500:+00051:-00065:-00089:003165.7224:08500
08501:+00059:-00063:-00125:003165.7224:08501
08502:+00051:-00046:-00082:003165.7224:08502
08503:+00041:-00033:-00123:003165.7224:08503
08504:+00030:-00030:-00099:003194.2839:08504
08505:+00031:-00006:-00133:003194.2839:08505
08506:+00029:+00033:-00137:003194.2839:08506
08507:+00003:+00009:-00187:003194.2839:08507
08508:+00013:+00063:-00148:003194.2839:08508
08509:+00010:+00055:-00136:003194.2839:08509
08510:-00029:+00089:-00111:003194.2839:08510
08511:-00021:+00125:-00080:003234.4575:08511
08512:-00038:+00159:-00113:003234.4575:08512
08513:-00053:+00158:-00148:003234.4575:08513
08514:-00100:+00190:-00182:003234.4575:08514
08515:-00077:+00187:-00216:003234.4575:08515
08516:-00100:+00203:-00202:003234.4575:08516
08517:-00089:+00187:-00144:003255.1562:08517
08518:-00067:+00178:-00082:003255.1562:08518
08519:-00065:+00132:-00050:003255.1562:08519
08520:-00074:+00129:+00029:003255.1562:08520
08521:-00041:+00063:+00072:003255.1562:08521
08522:-00068:-00002:+00042:003255.1562:08522
08523:-00089:-00012:+00064:003304.4257:08523
08524:-00056:-00072:+00067:003304.4257:08524
08525:-00072:-00137:-00049:003304.4257:08525
08526:-00086:-00136:-00157:003304.4257:08526
08527:-00075:-00121:-00147:003304.4257:08527
08528:-00051:-00150:-00010:003304.4257:08528
08529:-00047:-00172:+00100:003320.3317:08529
08530:-00042:-00144:+00252:003320.3317:08530
08531:-00024:-00114:+00238:003320.3317:08531
08532:-00010:-00072:+00152:003320.3317:08532
08533:+00011:-00015:+00111:003320.3317:08533
08534:+00029:+00014:+00065:003320.3317:08534
08535:+00070:+00089:+00240:003341.0908:08535
08536:+00085:+00150:+00223:003341.0908:08536
08537:+00060:+00178:+00198:003341.0908:08537
08538:+00069:+00197:+00065:003341.0908:08538
08539:+00044:+00199:-00045:003341.0908:08539
08540:+00029:+00244:-00045:003341.0908:08540
08541:-00028:+00266:-00004:003357.8566:08541
08542:-00015:+00255:+00039:003357.8566:08542
08543:-00052:+00258:+00156:003357.8566:08543
08544:-00049:+00280:+00234:003357.8566:08544
08545:-00099:+00268:+00175:003357.8566:08545
08546:-00111:+00234:+00126:003357.8566:08546
08547:-00134:+00199:-00006:003355.7685:08547
08548:-00187:+00166:-00063:003355.7685:08548
08549:-00188:+00127:-00073:003355.7685:08549
08550:-00189:+00097:-00049:003355.7685:08550
08551:-00210:+00029:-00059:003355.7685:08551
08552:-00141:+00006:-00103:003355.7685:08552
08553:-00127:-00026:-00080:003349.9091:08553
08554:-00129:-00097:+00027:003349.9091:08554
08555:-00120:-00152:+00042:003349.9091:08555
08556:-00100:-00151:+00050:003349.9091:08556
08557:-00039:-00195:+00015:003349.9091:08557
08558:-00033:-00231:+00009:003349.9091:08558
08559:-00015:-00246:-00045:003339.8664:08559
08560:-00002:-00239:-00008:003339.8664:08560
08561:+00003:-00242:+00101:003339.8664:08561
08562:+00016:-00244:+00184:003339.8664:08562
08563:+00088:-00189:-00056:003339.8664:08563
08564:-00010:-00176:-00059:003339.8664:08564
08565:+00216:-00128:+00015:003302.8105:08565
08566:+00132:-00073:-00083:003302.8105:08566
08567:+00252:-00042:-00228:003302.8105:08567
08568:+00221:-00024:-00118:003302.8105:08568
08569:+00283:+00016:-00013:003302.8105:08569
08570:+00307:+00044:+00082:003302.8105:08570
08571:+00231:+00067:+00059:003297.5895:08571
08572:+00242:+00109:+00129:003297.5895:08572
08573:+00169:+00107:+00091:003297.5895:08573
08574:+00114:+00123:+00092:003297.5895:08574
08575:+00052:+00086:+00087:003297.5895:08575
08576:-00006:+00073:+00077:003297.5895:08576
08577:-00057:+00069:+00034:003252.7128:08577
08578:-00087:+00067:+00100:003252.7128:08578
08579:-00116:+00035:+00158:003252.7128:08579
08580:-00135:+00013:+00155:003252.7128:08580
08581:-00110:-00023:+00111:003252.7128:08581
08582:-00113:-00025:+00064:003252.7128:08582
08583:-00113:-00057:+00099:003226.1774:08583
08584:-00076:-00132:+00001:003226.1774:08584
08585:-00076:-00174:+00085:003226.1774:08585
08586:-00057:-00180:+00073:003226.1774:08586
08587:-00030:-00229:+00096:003226.1774:08587
08588:-00024:-00212:+00148:003226.1774:08588
08589:+00050:-00211:+00119:003181.6298:08589
08590:+00021:-00197:+00141:003181.6298:08590
08591:+00019:-00194:+00150:003181.6298:08591
08592:+00007:-00204:+00123:003181.6298:08592
08593:+00003:-00185:+00124:003181.6298:08593
08594:+00024:-00174:+00087:003181.6298:08594
08595:+00041:-00127:+00210:003181.6298:08595
08596:+00072:-00073:+00124:003137.9880:08596
08597:+00033:-00061:+00110:003137.9880:08597
08598:+00078:-00034:+00116:003137.9880:08598
08599:+00073:-00016:-00002:003137.9880:08599
08600:+00018:+00033:-00040:003137.9880:08600
08601:-00009:+00044:-00039:003137.9880:08601
08602:-00016:+00056:-00011:003106.2065:08602
08603:-00049:+00090:-00017:003106.2065:08603
08604:-00064:+00097:+00026:003106.2065:08604
08605:-00119:+00112:+00133:003106.2065:08605
08606:-00150:+00086:+00047:003106.2065:08606
08607:-00143:+00096:-00029:003106.2065:08607
08608:-00156:+00061:-00041:003106.2065:08608
08609:-00210:+00052:-00039:003096.0358:08609
08610:-00213:+00028:+00019:003096.0358:08610
08611:-00190:+00036:-00012:003096.0358:08611
08612:-00153:+00004:-00041:003096.0358:08612
08613:-00177:+00007:-00058:003096.0358:08613
08614:-00091:-00017:-00066:003096.0358:08614
08615:-00067:+00006:-00157:003114.4196:08615
08616:-00025:-00019:-00157:003114.4196:08616
08617:+00026:-00013:-00120:003114.4196:08617
08618:+00042:-00018:-00126:003114.4196:08618
08619:+00073:+00003:-00156:003114.4196:08619
08620:+00093:+00010:-00110:003114.4196:08620
08621:+00097:+00021:-00115:003121.5820:08621
08622:+00084:+00049:-00151:003121.5820:08622
08623:+00079:+00038:-00130:003121.5820:08623
08624:+00064:+00054:-00143:003121.5820:08624
08625:+00017:+00033:-00136:003121.5820:08625
08626:+00001:+00039:-00185:003121.5820:08626
08627:-00024:+00052:-00143:003121.5820:08627
08628:+00008:+00040:-00160:003149.9614:08628
08629:+00004:+00054:-00185:003149.9614:08629
08630:+00042:+00083:-00149:003149.9614:08630
08631:+00074:+00100:-00169:003149.9614:08631
08632:+00052:+00090:-00176:003149.9614:08632
08633:+00089:+00094:-00175:003149.9614:08633
08634:+00064:+00088:-00184:003194.2775:08634
08635:+00066:+00093:-00169:003194.2775:08635
08636:+00042:+00106:-00154:003194.2775:08636
08637:+00045:+00104:-00098:003194.2775:08637
08638:-00004:+00128:-00112:003194.2775:08638
08639:-00054:+00145:-00116:003194.2775:08639
08640:-00068:+00132:-00114:003217.8723:08640
08641:-00119:+00135:-00127:003217.8723:08641
08642:-00146:+00143:-00148:003217.8723:08642
08643:-00145:+00132:-00119:003217.8723:08643
08644:-00159:+00124:-00098:003217.8723:08644
08645:-00170:+00106:-00139:003217.8723:08645
08646:-00192:+00097:-00153:003217.8723:08646
08647:-00179:+00079:-00057:003263.5581:08647
08648:-00167:+00051:+00044:003263.5581:08648
08649:-00105:+00018:+00004:003263.5581:08649
08650:-00089:-00004:-00080:003263.5581:08650
08651:-00052:-00012:-00062:003263.5581:08651
08652:-00069:-00078:+00062:003263.5581:08652
08653:-00057:-00111:+00081:003304.4189:08653
08654:-00029:-00113:+00049:003304.4189:08654
08655:-00009:-00085:-00005:003304.4189:08655
08656:+00040:-00088:-00029:003304.4189:08656
08657:+00005:-00072:+00019:003304.4189:08657
08658:+00004:-00060:+00194:003304.4189:08658
08659:+00009:-00043:+00274:003320.3447:08659
08660:+00000:-00037:+00238:003320.3447:08660
08661:-00028:+00032:+00042:003320.3447:08661
08662:+00015:+00070:+00078:003320.3447:08662
08663:+00017:+00109:+00213:003320.3447:08663
08664:+00004:+00118:+00205:003320.3447:08664
08665:+00026:+00182:+00197:003341.1171:08665
08666:+00031:+00195:+00097:003341.1171:08666
08667:-00007:+00195:+00003:003341.1171:08667
08668:-00024:+00254:+00001:003341.1171:08668
08669:-00061:+00265:+00031:003341.1171:08669
08670:-00082:+00266:+00010:003366.9653:08670
08671:-00037:+00261:+00158:003366.9653:08671
08672:-00068:+00261:+00219:003366.9653:08672
08673:-00099:+00229:+00237:003366.9653:08673
08674:-00094:+00222:+00077:003366.9653:08674
08675:-00115:+00194:-00095:003366.9653:08675
08676:-00122:+00172:-00121:003346.9506:08676
08677:-00150:+00130:-00039:003346.9506:08677
08678:-00137:+00074:-00006:003346.9506:08678
08679:-00130:+00026:+00045:003346.9506:08679
08680:-00132:-00033:+00026:003346.9506:08680
08681:-00151:-00040:+00074:003346.9506:08681
08682:-00081:-00127:+00005:003358.8547:08682
08683:-00105:-00135:-00082:003358.8547:08683
08684:-00051:-00167:-00074:003358.8547:08684
08685:-00043:-00202:-00065:003358.8547:08685
08686:-00017:-00208:-00046:003358.8547:08686
08687:+00011:-00217:-00007:003358.8547:08687
08688:+00018:-00214:+00173:003339.8730:08688
08689:+00062:-00180:+00116:003339.8730:08689
08690:+00119:-00193:+00017:003339.8730:08690
08691:+00126:-00234:-00089:003339.8730:08691
08692:+00177:-00174:+00051:003339.8730:08692
08693:+00166:-00218:+00004:003339.8730:08693
08694:+00133:-00154:-00090:003320.3117:08694
08695:+00184:-00129:-00155:003320.3117:08695
08696:+00279:-00038:-00076:003320.3117:08696
08697:+00255:-00039:-00091:003320.3117:08697
08698:+00264:+00037:+00066:003320.3117:08698
08699:+00251:+00027:+00066:003320.3117:08699
08700:+00245:+00099:+00046:003320.3117:08700
08701:+00202:+00029:-00066:003297.6215:08701
08702:+00136:+00046:+00059:003297.6215:08702
08703:+00047:+00064:+00087:003297.6215:08703
08704:+00021:+00064:+00205:003297.6215:08704
08705:-00003:+00041:+00176:003297.6215:08705
08706:-00098:+00047:+00144:003297.6215:08706
08707:-00146:+00035:+00092:003269.7673:08707
08708:-00140:+00038:+00108:003269.7673:08708
08709:-00140:-00007:+00072:003269.7673:08709
08710:-00142:-00025:+00053:003269.7673:08710
08711:-00096:-00078:+00047:003269.7673:08711
08712:-00065:-00097:+00148:003269.7673:08712
08713:-00053:-00122:+00094:003217.9650:08713
08714:+00014:-00114:+00093:003217.9650:08714
08715:+00045:-00129:+00109:003217.9650:08715
08716:+00044:-00138:+00157:003217.9650:08716
08717:+00031:-00190:+00142:003217.9650:08717
08718:+00017:-00184:+00149:003217.9650:08718
08719:+00016:-00179:+00144:003189.7158:08719
08720:+00010:-00175:+00119:003189.7158:08720
08721:-00006:-00178:+00127:003189.7158:08721
08722:+00009:-00132:+00106:003189.7158:08722
08723:+00026:-00123:+00171:003189.7158:08723
08724:+00027:-00110:+00181:003189.7158:08724
08725:+00017:-00056:+00161:003145.9357:08725
08726:+00014:-00028:+00061:003145.9357:08726
08727:-00015:-00026:+00069:003145.9357:08727
08728:-00014:+00007:+00054:003145.9357:08728
08729:-00020:+00038:-00031:003145.9357:08729
08730:-00063:+00050:-00067:003145.9357:08730
08731:-00094:+00058:+00040:003145.9357:08731
08732:-00100:+00085:+00083:003113.8986:08732
08733:-00108:+00072:+00011:003113.8986:08733
08734:-00139:+00084:+00035:003113.8986:08734
08735:-00147:+00083:+00066:003113.8986:08735
08736:-00175:+00069:+00047:003113.8986:08736
08737:-00153:+00069:-00054:003113.8986:08737
08738:-00140:+00041:-00021:003111.2714:08738
08739:-00145:+00024:+00054:003111.2714:08739
08740:-00129:+00010:-00026:003111.2714:08740
08741:-00068:+00008:-00043:003111.2714:08741
08742:-00018:-00012:-00122:003111.2714:08742
08743:-00025:-00032:-00150:003111.2714:08743
08744:-00004:-00061:-00163:003111.2714:08744
08745:+00025:-00106:-00178:003106.7517:08745
08746:+00046:-00098:-00158:003106.7517:08746
08747:+00051:-00111:-00068:003106.7517:08747
08748:+00061:-00073:-00043:003106.7517:08748
08749:+00065:-00092:-00027:003106.7517:08749
08750:+00048:-00063:-00142:003106.7517:08750
08751:+00023:-00060:-00151:003121.6516:08751
08752:+00023:-00035:-00185:003121.6516:08752
08753:+00007:-00013:-00211:003121.6516:08753
08754:+00023:+00021:-00231:003121.6516:08754
08755:+00055:+00019:-00202:003121.6516:08755
08756:+00059:+00066:-00173:003121.6516:08756
08757:+00118:+00061:-00203:003165.7285:08757
08758:+00110:+00100:-00179:003165.7285:08758
08759:+00130:+00115:-00172:003165.7285:08759
08760:+00127:+00116:-00147:003165.7285:08760
08761:+00113:+00121:-00158:003165.7285:08761
08762:+00134:+00145:-00137:003165.7285:08762
08763:+00063:+00138:-00113:003165.7285:08763
08764:+00044:+00160:-00138:003186.1572:08764
08765:+00014:+00159:-00170:003186.1572:08765
08766:-00052:+00153:-00203:003186.1572:08766
08767:-00082:+00137:-00223:003186.1572:08767
08768:-00113:+00147:-00200:003186.1572:08768
08769:-00131:+00129:-00213:003186.1572:08769
08770:-00140:+00114:-00178:003226.2338:08770
08771:-00149:+00126:-00174:003226.2338:08771
08772:-00145:+00075:-00075:003226.2338:08772
08773:-00111:+00081:-00041:003226.2338:08773
08774:-00147:+00050:+00224:003226.2338:08774
08775:-00116:+00017:+00002:003226.2338:08775
08776:-00212:+00013:-00026:003263.6333:08776
08777:-00144:-00018:-00109:003263.6333:08777
08778:-00167:-00027:-00068:003263.6333:08778
08779:-00158:-00063:-00133:003263.6333:08779
08780:-00096:-00081:-00108:003263.6333:08780
08781:-00089:-00078:-00082:003263.6333:08781
08782:-00012:-00081:-00023:003304.5170:08782
08783:+00010:-00074:+00095:003304.5170:08783
08784:+00076:-00066:+00266:003304.5170:08784
08785:+00076:-00041:+00360:003304.5170:08785
08786:+00076:-00039:+00185:003304.5170:08786
08787:+00089:+00026:+00144:003304.5170:08787
08788:+00096:+00098:+00214:003302.8105:08788
08789:+00077:+00100:+00210:003302.8105:08789
08790:+00024:+00135:+00090:003302.8105:08790
08791:-00008:+00150:+00027:003302.8105:08791
08792:+00000:+00191:+00007:003302.8105:08792
08793:-00038:+00190:+00008:003302.8105:08793
08794:-00054:+00208:+00040:003323.6120:08794
08795:-00066:+00200:+00047:003323.6120:08795
08796:-00043:+00230:+00218:003323.6120:08796
08797:-00056:+00208:+00189:003323.6120:08797
08798:-00078:+00247:+00168:003323.6120:08798
08799:-00123:+00168:+00107:003323.6120:08799
08800:-00141:+00190:+00083:003330.9501:08800
08801:-00154:+00134:-00038:003330.9501:08801
08802:-00170:+00128:-00040:003330.9501:08802
08803:-00170:+00097:+00004:003330.9501:08803
08804:-00194:+00041:-00006:003330.9501:08804
08805:-00163:-00002:-00018:003330.9501:08805
08806:-00133:-00035:+00023:003320.4040:08806
08807:-00100:-00096:+00036:003320.4040:08807
08808:-00087:-00113:-00024:003320.4040:08808
08809:-00039:-00148:-00042:003320.4040:08809
08810:+00004:-00163:+00003:003320.4040:08810
08811:+00006:-00185:+00001:003320.4040:08811
08812:+00027:-00165:-00002:003323.6052:08812
08813:+00001:-00185:+00037:003323.6052:08813
08814:+00047:-00172:-00034:003323.6052:08814
08815:+00030:-00170:+00084:003323.6052:08815
08816:+00183:-00098:-00093:003323.6052:08816
08817:+00094:-00134:+00015:003323.6052:08817
08818:+00145:-00145:-00100:003313.2136:08818
08819:+00123:-00127:-00030:003313.2136:08819
08820:+00225:-00069:-00123:003313.2136:08820
08821:+00183:-00011:-00128:003313.2136:08821
08822:+00244:-00017:-00168:003313.2136:08822
08823:+00287:-00001:+00102:003313.2136:08823
08824:+00247:+00016:+00215:003276.8095:08824
08825:+00168:+00025:+00132:003276.8095:08825
08826:+00078:+00017:-00097:003276.8095:08826
08827:+00076:+00025:-00003:003276.8095:08827
08828:-00002:+00006:+00081:003276.8095:08828
08829:-00003:+00030:+00175:003276.8095:08829
08830:-00044:+00020:+00173:003276.8095:08830
08831:-00057:+00022:+00042:003255.2690:08831
08832:-00058:+00008:+00056:003255.2690:08832
08833:-00060:-00007:-00034:003255.2690:08833
08834:-00075:-00035:+00096:003255.2690:08834
08835:-00089:-00051:+00134:003255.2690:08835
08836:-00068:-00074:+00126:003255.2690:08836
08837:-00068:-00084:+00096:003210.7175:08837
08838:-00056:-00110:+00107:003210.7175:08838
08839:-00049:-00115:+00015:003210.7175:08839
08840:-00037:-00127:+00109:003210.7175:08840
08841:+00013:-00137:+00166:003210.7175:08841
08842:+00025:-00123:+00196:003210.7175:08842
08843:+00011:-00138:+00069:003176.9543:08843
08844:+00029:-00105:+00059:003176.9543:08844
08845:+00044:-00104:+00089:003176.9543:08845
08846:+00046:-00090:+00134:003176.9543:08846
08847:+00039:-00088:+00147:003176.9543:08847
08848:+00091:-00053:+00187:003176.9543:08848
08849:+00105:-00065:+00176:003149.9028:08849
08850:+00073:-00009:+00240:003149.9028:08850
08851:+00052:-00011:+00159:003149.9028:08851
08852:+00017:+00034:+00089:003149.9028:08852
08853:-00008:+00016:+00075:003149.9028:08853
08854:-00029:+00034:-00022:003149.9028:08854
08855:-00089:+00025:+00172:003149.9028:08855
08856:-00101:+00026:+00085:003130.0866:08856
08857:-00165:+00039:+00003:003130.0866:08857
08858:-00156:+00080:-00094:003130.0866:08858
08859:-00193:+00085:-00081:003130.0866:08859
08860:-00207:+00096:-00056:003130.0866:08860
08861:-00169:+00059:+00100:003130.0866:08861
08862:-00176:+00070:+00132:003129.2631:08862
08863:-00166:+00085:+00085:003129.2631:08863
08864:-00133:+00083:-00014:003129.2631:08864
08865:-00115:+00055:+00017:003129.2631:08865
08866:-00092:+00024:-00026:003129.2631:08866
08867:-00060:+00020:-00077:003129.2631:08867
08868:-00029:+00013:-00075:003129.2631:08868
08869:+00027:+00003:-00073:003142.0000:08869
08870:+00033:-00036:-00153:003142.0000:08870
08871:+00103:-00046:-00108:003142.0000:08871
08872:+00178:-00062:-00098:003142.0000:08872
08873:+00164:-00059:-00135:003142.0000:08873
08874:+00193:-00071:-00151:003142.0000:08874
08875:+00144:-00095:-00177:003153.9296:08875
08876:+00129:-00076:-00190:003153.9296:08876
08877:+00103:-00059:-00183:003153.9296:08877
08878:+00071:-00073:-00134:003153.9296:08878
08879:+00038:-00059:-00201:003153.9296:08879
08880:-00013:-00094:-00186:003153.9296:08880
08881:-00026:-00060:-00187:003185.2192:08881
08882:-00089:-00090:-00129:003185.2192:08882
08883:-00065:-00046:-00084:003185.2192:08883
08884:-00077:-00049:-00126:003185.2192:08884
08885:-00066:+00010:-00164:003185.2192:08885
08886:-00037:+00022:-00234:003185.2192:08886
08887:-00003:+00064:-00178:003205.7932:08887
08888:+00004:+00046:-00223:003205.7932:08888
[truncated: 50,041 more chars]
