# Supplementary material for: Suboptimal Omnidirectional Wheel Design and Implementation
Source: Sensors (Basel). 2021 Jan 28;21(3):865. doi: 10.3390/s21030865 (PMC7865864; doi:10.3390/s21030865)
Supplement: Supplementary file 1 [file sensors-21-00865-s001.zip › 4.-Data 30 Files With Suspension/ACDATA01.TXT]

00001:+00013:-00006:+00009:000362.3036:00001
00002:+00004:+00009:-00009:000362.3036:00002
00003:+00019:+00038:+00001:000362.3036:00003
00004:+00005:+00024:-00017:000362.3036:00004
00005:-00010:+00049:-00015:000362.3036:00005
00006:-00007:+00051:+00010:000362.3036:00006
00007:+00002:+00055:+00002:000362.3036:00007
00008:-00022:+00042:+00007:000362.3036:00008
00009:+00001:+00065:-00003:000362.3036:00009
00010:-00011:+00065:+00018:000362.3036:00010
00011:-00011:+00042:-00019:000362.3036:00011
00012:-00022:+00066:+00007:000362.3036:00012
00013:-00014:+00042:+00003:000362.3036:00013
00014:-00035:+00053:-00009:000362.3036:00014
00015:-00016:+00026:+00006:000362.3036:00015
00016:-00015:+00010:+00003:000362.3036:00016
00017:-00037:-00001:+00006:000362.3036:00017
00018:-00037:-00004:+00002:000362.3036:00018
00019:-00033:-00005:+00003:000362.3036:00019
00020:-00011:-00013:-00013:000362.3036:00020
00021:-00024:-00023:+00000:000362.3036:00021
00022:-00020:-00024:-00003:000362.3036:00022
00023:-00011:-00047:-00004:000362.3036:00023
00024:-00018:-00040:-00002:000362.3036:00024
00025:-00025:-00029:+00018:000362.3036:00025
00026:-00024:-00045:-00002:000362.3036:00026
00027:+00004:-00043:+00006:000362.3036:00027
00028:-00004:-00061:+00021:000362.3036:00028
00029:-00010:-00043:+00006:000362.3036:00029
00030:+00016:-00040:+00008:000362.3036:00030
00031:+00018:-00048:-00004:000362.3036:00031
00032:+00005:-00028:+00018:000342.0244:00032
00033:+00020:-00033:+00022:000342.0244:00033
00034:+00008:-00015:+00018:000342.0244:00034
00035:+00009:+00004:-00020:000342.0244:00035
00036:+00009:+00023:-00007:000342.0244:00036
00037:+00007:+00014:+00008:000342.0244:00037
00038:+00016:+00027:-00016:000342.0244:00038
00039:-00007:+00026:+00007:000342.0244:00039
00040:+00001:+00066:+00001:000342.0244:00040
00041:-00024:+00069:-00016:000342.0244:00041
00042:-00019:+00070:-00012:000342.0244:00042
00043:-00021:+00061:-00008:000342.0244:00043
00044:-00019:+00081:-00030:000342.0244:00044
00045:-00020:+00082:-00016:000342.0244:00045
00046:+00003:+00080:-00018:000342.0244:00046
00047:-00025:+00070:-00018:000342.0244:00047
00048:-00011:+00047:+00003:000342.0244:00048
00049:-00010:+00047:+00018:000342.0244:00049
00050:-00033:+00029:+00024:000342.0244:00050
00051:-00039:+00036:-00005:000342.0244:00051
00052:-00017:+00014:+00006:000342.0244:00052
00053:-00012:+00000:+00001:000342.0244:00053
00054:-00033:-00018:+00005:000342.0244:00054
00055:-00020:-00010:+00001:000342.0244:00055
00056:-00019:-00023:+00019:000342.0244:00056
00057:-00001:-00037:-00016:000342.0244:00057
00058:-00002:-00042:-00004:000342.0244:00058
00059:+00004:-00044:+00003:000342.0244:00059
00060:-00021:-00067:+00005:000342.0244:00060
00061:+00001:-00054:+00006:000342.0244:00061
00062:+00004:-00059:+00006:000342.0244:00062
00063:-00006:-00066:+00002:000342.0244:00063
00064:-00009:-00066:-00006:000342.0244:00064
00065:+00021:-00043:-00005:000342.0244:00065
00066:-00004:-00039:+00002:000342.0244:00066
00067:+00015:-00024:-00005:000342.0244:00067
00068:+00016:-00007:-00001:000342.0244:00068
00069:+00016:+00002:+00001:000342.0244:00069
00070:-00004:+00018:-00002:000342.0244:00070
00071:+00017:+00024:+00010:000342.0244:00071
00072:+00019:+00036:-00015:000342.0244:00072
00073:-00008:+00033:-00007:000342.0244:00073
00074:+00006:+00052:+00001:000342.0244:00074
00075:-00009:+00043:+00002:000342.0244:00075
00076:-00019:+00063:-00021:000342.0244:00076
00077:-00024:+00065:-00016:000342.0244:00077
00078:-00014:+00059:+00008:000342.0244:00078
00079:-00026:+00061:-00020:000342.0244:00079
00080:-00034:+00059:+00017:000342.0244:00080
00081:-00026:+00068:-00007:000342.0244:00081
00082:-00036:+00047:+00004:000342.0244:00082
00083:-00034:+00055:+00007:000342.0244:00083
00084:-00034:+00047:+00000:000342.0244:00084
00085:-00036:+00028:-00008:000342.0244:00085
00086:-00033:+00033:+00003:000342.0244:00086
00087:-00021:+00012:-00007:000342.0244:00087
00088:-00020:+00008:+00007:000342.0244:00088
00089:-00019:+00002:+00004:000348.1258:00089
00090:-00018:-00016:+00035:000348.1258:00090
00091:-00005:-00024:+00019:000348.1258:00091
00092:+00000:-00052:-00005:000348.1258:00092
00093:-00006:-00042:+00018:000348.1258:00093
00094:+00003:-00061:+00024:000348.1258:00094
00095:+00002:-00077:-00003:000348.1258:00095
00096:-00008:-00067:-00019:000348.1258:00096
00097:+00000:-00059:-00017:000348.1258:00097
00098:-00001:-00056:-00018:000348.1258:00098
00099:-00007:-00056:+00010:000348.1258:00099
00100:-00018:-00041:+00018:000348.1258:00100
00101:+00002:-00044:+00022:000348.1258:00101
00102:-00008:-00037:-00004:000348.1258:00102
00103:-00008:-00033:+00001:000348.1258:00103
00104:-00003:-00010:-00014:000348.1258:00104
00105:-00004:+00017:-00016:000348.1258:00105
00106:+00014:+00001:-00009:000348.1258:00106
00107:-00003:+00016:-00011:000348.1258:00107
00108:+00021:+00048:+00005:000348.1258:00108
00109:+00018:+00051:+00003:000348.1258:00109
00110:-00003:+00068:+00006:000348.1258:00110
00111:-00003:+00056:-00005:000348.1258:00111
00112:-00009:+00063:-00001:000348.1258:00112
00113:+00003:+00062:-00005:000348.1258:00113
00114:+00001:+00083:+00017:000348.1258:00114
00115:+00003:+00080:+00003:000348.1258:00115
00116:-00011:+00060:-00021:000348.1258:00116
00117:-00036:+00069:+00006:000348.1258:00117
00118:-00040:+00067:-00001:000348.1258:00118
00119:-00052:+00049:+00023:000348.1258:00119
00120:-00028:+00039:+00018:000348.1258:00120
00121:-00028:+00013:-00001:000348.1258:00121
00122:-00028:+00006:-00015:000348.1258:00122
00123:-00035:+00003:-00003:000348.1258:00123
00124:-00013:-00012:-00006:000348.1258:00124
00125:-00036:-00026:+00006:000348.1258:00125
00126:-00024:-00027:-00018:000348.1258:00126
00127:-00001:-00041:-00017:000348.1258:00127
00128:+00002:-00058:-00015:000348.1258:00128
00129:-00009:-00061:+00018:000348.1258:00129
00130:+00015:-00065:+00018:000348.1258:00130
00131:+00016:-00064:-00030:000348.1258:00131
00132:+00018:-00054:+00005:000348.1258:00132
00133:+00031:-00062:-00015:000348.1258:00133
00134:+00019:-00039:-00004:000348.1258:00134
00135:+00020:-00025:+00001:000348.1258:00135
00136:+00006:-00032:+00012:000348.1258:00136
00137:+00007:-00018:+00000:000348.1258:00137
00138:+00020:-00018:+00001:000348.1258:00138
00139:+00008:+00018:-00003:000348.1258:00139
00140:+00016:+00034:+00001:000348.1258:00140
00141:-00006:+00035:+00005:000348.1258:00141
00142:+00018:+00045:-00019:000348.1258:00142
00143:+00003:+00043:+00007:000348.1258:00143
00144:-00001:+00070:+00002:000348.1258:00144
00145:-00021:+00058:-00003:000348.1258:00145
00146:-00002:+00065:-00013:000352.0855:00146
00147:-00012:+00085:-00019:000352.0855:00147
00148:-00019:+00086:-00002:000352.0855:00148
00149:-00014:+00079:-00011:000352.0855:00149
00150:-00011:+00081:-00016:000352.0855:00150
00151:-00010:+00065:+00002:000352.0855:00151
00152:-00038:+00063:-00005:000352.0855:00152
00153:-00025:+00029:+00008:000352.0855:00153
00154:-00037:+00015:+00002:000352.0855:00154
00155:-00033:+00014:-00016:000352.0855:00155
00156:-00025:+00017:+00003:000352.0855:00156
00157:-00020:+00004:-00005:000352.0855:00157
00158:-00020:-00013:+00018:000352.0855:00158
00159:-00023:-00027:+00018:000352.0855:00159
00160:-00018:-00028:+00000:000352.0855:00160
00161:-00018:-00045:+00021:000352.0855:00161
00162:-00019:-00044:+00006:000352.0855:00162
00163:-00024:-00067:+00010:000352.0855:00163
00164:+00002:-00053:+00007:000352.0855:00164
00165:-00018:-00058:-00017:000352.0855:00165
00166:-00009:-00059:+00017:000352.0855:00166
00167:-00008:-00066:-00007:000352.0855:00167
00168:+00002:-00062:-00007:000352.0855:00168
00169:-00006:-00050:-00015:000352.0855:00169
00170:+00015:-00036:+00002:000352.0855:00170
00171:+00016:-00036:-00020:000352.0855:00171
00172:+00020:-00016:+00020:000352.0855:00172
00173:+00018:+00003:-00006:000352.0855:00173
00174:+00009:+00020:-00006:000352.0855:00174
00175:+00007:+00034:+00005:000352.0855:00175
00176:+00019:+00038:-00017:000352.0855:00176
00177:+00020:+00050:-00016:000352.0855:00177
00178:+00019:+00058:+00003:000352.0855:00178
00179:-00004:+00058:-00019:000352.0855:00179
00180:-00006:+00070:-00011:000352.0855:00180
00181:+00014:+00075:-00004:000352.0855:00181
00182:-00010:+00094:+00019:000352.0855:00182
00183:-00021:+00077:+00000:000352.0855:00183
00184:-00008:+00084:+00008:000352.0855:00184
00185:+00001:+00076:+00004:000352.0855:00185
00186:-00021:+00055:+00004:000352.0855:00186
00187:-00011:+00057:+00000:000352.0855:00187
00188:-00013:+00049:+00021:000352.0855:00188
00189:-00039:+00033:-00005:000352.0855:00189
00190:-00015:+00022:-00019:000352.0855:00190
00191:-00017:+00006:-00018:000352.0855:00191
00192:-00027:-00011:-00004:000352.0855:00192
00193:-00011:-00026:+00020:000352.0855:00193
00194:-00011:-00061:+00020:000352.0855:00194
00195:-00024:-00061:-00005:000352.0855:00195
00196:-00018:-00075:-00003:000352.0855:00196
00197:+00005:-00075:+00002:000352.0855:00197
00198:-00020:-00078:+00000:000352.0855:00198
00199:-00005:-00081:+00009:000352.0855:00199
00200:-00004:-00079:-00002:000352.0855:00200
00201:+00015:-00080:+00004:000352.0855:00201
00202:-00008:-00057:+00020:000352.0855:00202
00203:+00007:-00065:-00005:000352.0855:00203
00204:-00006:-00045:-00003:000352.0855:00204
00205:+00019:-00029:-00004:000340.8421:00205
00206:+00030:-00014:-00001:000340.8421:00206
00207:+00015:-00014:+00006:000340.8421:00207
00208:+00014:+00000:+00004:000340.8421:00208
00209:+00014:+00040:-00001:000340.8421:00209
00210:-00004:+00030:+00007:000340.8421:00210
00211:-00008:+00050:-00001:000340.8421:00211
00212:-00004:+00068:+00035:000340.8421:00212
00213:+00000:+00059:-00005:000340.8421:00213
00214:-00002:+00056:+00001:000340.8421:00214
00215:-00010:+00095:-00021:000340.8421:00215
00216:-00013:+00096:+00003:000340.8421:00216
00217:-00026:+00094:-00020:000340.8421:00217
00218:-00011:+00075:+00009:000340.8421:00218
00219:-00010:+00085:-00030:000340.8421:00219
00220:-00039:+00083:-00008:000340.8421:00220
00221:-00034:+00055:+00011:000340.8421:00221
00222:-00037:+00067:+00010:000340.8421:00222
00223:-00036:+00031:-00008:000340.8421:00223
00224:-00040:+00039:-00013:000340.8421:00224
00225:-00020:+00010:-00018:000340.8421:00225
00226:-00040:-00004:-00002:000340.8421:00226
00227:-00037:-00022:+00017:000340.8421:00227
00228:-00034:-00030:+00032:000340.8421:00228
00229:-00023:-00037:+00004:000340.8421:00229
00230:-00024:-00039:+00006:000340.8421:00230
00231:+00004:-00065:+00009:000340.8421:00231
00232:+00003:-00056:-00017:000340.8421:00232
00233:+00004:-00057:-00003:000340.8421:00233
00234:-00004:-00056:-00004:000340.8421:00234
00235:-00006:-00075:-00003:000340.8421:00235
00236:-00003:-00082:-00003:000340.8421:00236
00237:-00003:-00066:+00013:000340.8421:00237
00238:+00014:-00054:-00004:000340.8421:00238
00239:-00008:-00061:-00015:000340.8421:00239
00240:+00019:-00048:+00008:000340.8421:00240
00241:+00017:-00023:-00022:000340.8421:00241
00242:+00017:-00017:-00015:000340.8421:00242
00243:+00015:+00018:-00017:000340.8421:00243
00244:+00017:+00012:-00021:000340.8421:00244
00245:+00019:+00030:-00030:000340.8421:00245
00246:+00014:+00054:+00011:000340.8421:00246
00247:-00007:+00043:+00019:000340.8421:00247
00248:+00001:+00064:-00016:000340.8421:00248
00249:+00014:+00059:+00001:000340.8421:00249
00250:+00004:+00076:-00003:000340.8421:00250
00251:+00003:+00094:-00010:000340.8421:00251
00252:-00022:+00097:+00001:000340.8421:00252
00253:-00020:+00074:+00001:000340.8421:00253
00254:-00012:+00077:-00013:000340.8421:00254
00255:-00023:+00072:+00007:000340.8421:00255
00256:-00023:+00058:+00006:000340.8421:00256
00257:-00012:+00045:+00001:000340.8421:00257
00258:-00018:+00040:-00005:000340.8421:00258
00259:-00018:+00035:-00002:000340.8421:00259
00260:-00023:+00015:-00007:000340.8421:00260
00261:-00018:+00020:+00005:000340.8421:00261
00262:+00002:-00008:+00022:000340.8421:00262
00263:-00012:-00033:-00006:000340.8421:00263
00264:+00004:-00048:-00002:000335.3955:00264
00265:-00008:-00039:-00016:000335.3955:00265
00266:+00005:-00067:+00003:000335.3955:00266
00267:+00018:-00056:+00011:000335.3955:00267
00268:+00020:-00076:+00001:000335.3955:00268
00269:+00021:-00069:-00020:000335.3955:00269
00270:+00010:-00058:-00015:000335.3955:00270
00271:+00012:-00076:+00006:000335.3955:00271
00272:+00011:-00068:-00019:000335.3955:00272
00273:+00029:-00062:+00004:000335.3955:00273
00274:+00033:-00040:+00003:000335.3955:00274
00275:+00029:-00035:-00010:000335.3955:00275
00276:+00028:-00011:+00005:000335.3955:00276
00277:+00031:-00014:-00002:000335.3955:00277
00278:+00013:+00021:+00007:000335.3955:00278
00279:+00031:+00033:+00003:000335.3955:00279
00280:+00035:+00028:-00017:000335.3955:00280
00281:+00029:+00040:+00007:000335.3955:00281
00282:+00008:+00064:+00033:000335.3955:00282
00283:+00017:+00059:-00006:000335.3955:00283
00284:-00009:+00081:+00007:000335.3955:00284
00285:+00017:+00082:-00001:000335.3955:00285
00286:+00001:+00071:+00003:000335.3955:00286
00287:+00000:+00079:-00015:000335.3955:00287
00288:-00018:+00084:-00016:000335.3955:00288
00289:-00025:+00057:-00004:000335.3955:00289
00290:-00020:+00081:-00010:000335.3955:00290
00291:-00022:+00055:+00012:000335.3955:00291
00292:-00019:+00045:-00003:000335.3955:00292
00293:-00021:+00030:+00007:000335.3955:00293
00294:-00002:+00015:-00002:000335.3955:00294
00295:-00001:+00010:+00003:000335.3955:00295
00296:+00002:+00003:+00002:000335.3955:00296
00297:+00000:-00014:+00005:000335.3955:00297
00298:+00003:-00036:+00005:000335.3955:00298
00299:+00000:-00038:+00003:000335.3955:00299
00300:-00001:-00064:+00018:000335.3955:00300
00301:+00000:-00056:+00017:000335.3955:00301
00302:+00003:-00077:-00003:000335.3955:00302
00303:+00014:-00079:+00018:000335.3955:00303
00304:+00003:-00077:+00000:000335.3955:00304
00305:-00006:-00069:-00005:000335.3955:00305
00306:-00004:-00076:+00000:000335.3955:00306
00307:-00006:-00067:-00005:000335.3955:00307
00308:-00004:-00061:+00001:000335.3955:00308
00309:+00017:-00062:+00010:000335.3955:00309
00310:+00014:-00037:+00004:000335.3955:00310
00311:-00007:-00028:-00017:000335.3955:00311
00312:+00011:-00021:-00015:000335.3955:00312
00313:+00020:-00006:+00007:000335.3955:00313
00314:+00017:-00002:+00001:000335.3955:00314
00315:+00017:+00027:+00000:000335.3955:00315
00316:-00002:+00049:+00008:000335.3955:00316
00317:-00009:+00046:-00022:000335.3955:00317
00318:+00015:+00070:-00021:000335.3955:00318
00319:-00006:+00081:-00021:000335.3955:00319
00320:+00000:+00059:-00008:000335.3955:00320
00321:+00003:+00081:-00002:000335.3955:00321
00322:-00001:+00081:-00006:000335.3955:00322
00323:-00002:+00055:-00012:000335.3955:00323
00324:-00019:+00062:+00018:000335.3955:00324
00325:-00017:+00068:-00005:000335.3955:00325
00326:-00034:+00055:-00021:000335.3955:00326
00327:-00016:+00027:+00007:000335.3955:00327
00328:-00015:+00038:+00002:000314.3378:00328
00329:-00035:+00000:-00018:000314.3378:00329
00330:-00030:-00006:-00001:000314.3378:00330
00331:-00038:-00020:+00035:000314.3378:00331
00332:-00016:-00033:-00020:000314.3378:00332
00333:-00017:-00024:-00008:000314.3378:00333
00334:-00023:-00040:-00005:000314.3378:00334
00335:-00025:-00064:+00017:000314.3378:00335
00336:-00020:-00056:+00019:000314.3378:00336
00337:+00015:-00054:+00009:000314.3378:00337
00338:-00006:-00077:+00000:000314.3378:00338
00339:+00016:-00054:+00019:000314.3378:00339
00340:+00014:-00055:+00012:000314.3378:00340
00341:+00019:-00055:-00010:000314.3378:00341
00342:+00008:-00041:+00005:000314.3378:00342
00343:+00010:-00038:+00001:000314.3378:00343
00344:-00006:-00045:+00001:000314.3378:00344
00345:+00019:-00026:-00001:000314.3378:00345
00346:-00003:-00011:-00003:000314.3378:00346
00347:-00007:-00021:+00008:000314.3378:00347
00348:+00000:+00000:-00005:000314.3378:00348
00349:+00004:+00019:-00002:000314.3378:00349
00350:-00023:+00013:-00016:000314.3378:00350
00351:-00016:+00030:-00007:000314.3378:00351
00352:-00033:+00045:-00015:000314.3378:00352
00353:-00040:+00044:-00018:000314.3378:00353
00354:-00026:+00065:-00017:000314.3378:00354
00355:-00030:+00056:+00011:000314.3378:00355
00356:-00027:+00057:+00005:000314.3378:00356
00357:-00016:+00064:-00017:000314.3378:00357
00358:-00010:+00064:+00017:000314.3378:00358
00359:-00014:+00041:+00001:000314.3378:00359
00360:-00011:+00049:-00015:000314.3378:00360
00361:-00001:+00051:-00007:000314.3378:00361
00362:-00012:+00034:+00003:000314.3378:00362
00363:+00001:+00011:-00021:000314.3378:00363
00364:+00004:+00010:-00004:000314.3378:00364
00365:+00005:+00023:+00007:000314.3378:00365
00366:-00007:-00006:+00008:000314.3378:00366
00367:-00002:-00019:+00017:000314.3378:00367
00368:-00003:-00009:+00007:000314.3378:00368
00369:+00014:-00012:+00004:000314.3378:00369
00370:-00006:-00024:-00002:000314.3378:00370
00371:+00013:-00027:-00021:000314.3378:00371
00372:-00004:-00052:-00016:000314.3378:00372
00373:-00003:-00037:+00034:000314.3378:00373
00374:-00020:-00039:+00004:000314.3378:00374
00375:+00000:-00046:-00012:000314.3378:00375
00376:+00014:-00037:+00017:000314.3378:00376
00377:+00000:-00026:+00015:000314.3378:00377
00378:-00018:-00026:-00017:000314.3378:00378
00379:+00000:-00010:-00008:000314.3378:00379
00380:+00005:-00010:-00016:000314.3378:00380
00381:-00001:-00009:+00002:000314.3378:00381
00382:-00001:+00003:-00001:000314.3378:00382
00383:+00002:+00006:+00005:000314.3378:00383
00384:-00020:+00009:+00007:000314.3378:00384
00385:-00005:+00012:-00015:000314.3378:00385
00386:+00003:+00016:-00017:000314.3378:00386
00387:-00008:+00016:+00002:000314.3378:00387
00388:+00002:+00029:+00000:000314.3378:00388
00389:-00008:+00026:+00006:000314.3378:00389
00390:-00024:+00030:-00009:000314.3378:00390
00391:+00003:+00026:+00020:000314.3378:00391
00392:+00000:+00030:+00005:000314.3378:00392
00393:-00025:+00026:-00007:000314.3378:00393
00394:+00002:+00038:+00003:000314.3378:00394
00395:-00010:+00035:+00007:000314.3378:00395
00396:-00002:+00036:-00037:000314.3378:00396
00397:+00004:+00012:+00005:000314.3378:00397
00398:-00004:+00020:-00006:000314.3378:00398
00399:+00003:+00019:-00016:000314.3378:00399
00400:+00014:-00002:+00005:000314.3378:00400
00401:-00005:+00022:-00002:000314.3378:00401
00402:+00017:+00003:-00002:000314.3378:00402
00403:+00008:+00002:+00002:000314.3378:00403
00404:+00031:-00007:+00017:000314.3378:00404
00405:+00007:-00019:-00019:000314.3378:00405
00406:+00007:-00021:-00005:000255.9173:00406
00407:+00021:-00020:+00004:000255.9173:00407
00408:+00021:-00013:+00005:000255.9173:00408
00409:-00002:-00033:-00022:000255.9173:00409
00410:+00015:-00013:+00013:000255.9173:00410
00411:+00018:-00012:-00006:000255.9173:00411
00412:-00008:-00013:-00002:000255.9173:00412
00413:+00015:-00032:+00019:000255.9173:00413
00414:+00015:-00012:+00003:000255.9173:00414
00415:-00007:-00006:-00006:000255.9173:00415
00416:+00014:-00021:-00006:000255.9173:00416
00417:+00021:-00015:-00005:000255.9173:00417
00418:+00019:+00005:-00005:000255.9173:00418
00419:+00015:-00004:+00007:000255.9173:00419
00420:-00002:+00000:-00005:000255.9173:00420
00421:-00003:-00002:-00001:000255.9173:00421
00422:+00007:+00022:+00004:000255.9173:00422
00423:-00002:+00023:-00005:000255.9173:00423
00424:+00017:+00015:+00017:000255.9173:00424
00425:+00008:+00037:-00003:000255.9173:00425
00426:+00005:+00024:-00003:000255.9173:00426
00427:-00008:+00033:-00002:000255.9173:00427
00428:+00017:+00026:+00019:000255.9173:00428
00429:-00005:+00014:+00007:000255.9173:00429
00430:+00014:+00033:+00017:000255.9173:00430
00431:+00016:+00014:+00013:000255.9173:00431
00432:+00017:+00016:+00018:000255.9173:00432
00433:+00014:+00014:-00002:000255.9173:00433
00434:+00011:+00015:+00001:000255.9173:00434
00435:+00012:+00010:+00006:000255.9173:00435
00436:+00017:+00001:-00006:000255.9173:00436
00437:+00018:+00020:+00023:000255.9173:00437
00438:-00008:+00000:-00016:000255.9173:00438
00439:+00006:+00000:-00015:000255.9173:00439
00440:+00010:-00004:-00005:000255.9173:00440
00441:+00020:-00001:+00017:000255.9173:00441
00442:-00007:+00003:+00011:000255.9173:00442
00443:+00013:+00008:+00005:000255.9173:00443
00444:+00019:+00003:-00031:000255.9173:00444
00445:+00014:+00007:-00039:000255.9173:00445
00446:-00006:+00004:+00014:000255.9173:00446
00447:+00005:+00002:+00032:000255.9173:00447
00448:-00008:+00002:+00001:000255.9173:00448
00449:+00017:+00004:-00007:000255.9173:00449
00450:+00002:-00005:-00021:000255.9173:00450
00451:-00001:-00001:-00014:000255.9173:00451
00452:+00018:+00018:-00013:000255.9173:00452
00453:-00021:+00019:+00036:000255.9173:00453
00454:-00019:+00020:+00010:000255.9173:00454
00455:-00023:+00021:+00012:000255.9173:00455
00456:-00022:-00001:-00007:000255.9173:00456
00457:-00016:+00020:+00006:000255.9173:00457
00458:-00024:+00020:+00012:000255.9173:00458
00459:-00035:+00009:-00007:000255.9173:00459
00460:-00035:+00018:+00008:000255.9173:00460
00461:-00013:+00024:+00006:000255.9173:00461
00462:-00024:+00023:-00003:000255.9173:00462
00463:-00040:-00002:+00001:000255.9173:00463
00464:-00015:+00000:+00038:000255.9173:00464
00465:-00015:+00014:-00003:000255.9173:00465
00466:-00040:+00023:-00017:000255.9173:00466
00467:-00017:-00005:+00019:000255.9173:00467
00468:-00014:+00000:+00010:000255.9173:00468
00469:-00036:+00004:+00004:000255.9173:00469
00470:-00012:+00017:-00033:000255.9173:00470
00471:-00037:+00007:-00011:000255.9173:00471
00472:-00022:+00002:+00003:000255.9173:00472
00473:-00013:-00017:+00032:000255.9173:00473
00474:-00016:+00002:+00048:000255.9173:00474
00475:-00034:-00007:+00016:000255.9173:00475
00476:-00025:-00019:+00005:000255.9173:00476
00477:-00036:-00020:-00016:000255.9173:00477
00478:-00035:-00007:+00008:000255.9173:00478
00479:-00035:-00020:+00021:000255.9173:00479
00480:-00017:+00003:+00021:000255.9173:00480
00481:-00028:-00017:+00005:000255.9173:00481
00482:-00036:-00020:-00001:000255.9173:00482
00483:-00017:+00004:-00007:000255.9173:00483
00484:-00027:-00007:+00006:000255.9173:00484
00485:-00018:-00015:+00021:000255.9173:00485
00486:-00013:+00003:+00020:000255.9173:00486
00487:-00033:-00021:-00019:000255.9173:00487
00488:-00024:+00017:+00006:000255.9173:00488
00489:-00022:+00007:+00002:000255.9173:00489
00490:-00022:-00003:-00035:000255.9173:00490
00491:+00004:-00004:+00002:000255.9173:00491
00492:-00008:-00002:+00007:000255.9173:00492
00493:-00007:+00002:-00005:000255.9173:00493
00494:+00015:+00017:+00017:000255.9173:00494
00495:+00020:-00001:+00004:000255.9173:00495
00496:+00016:-00006:-00033:000255.9173:00496
00497:+00018:+00020:+00007:000219.8048:00497
00498:+00033:+00001:+00008:000219.8048:00498
00499:+00017:+00000:-00020:000219.8048:00499
00500:+00020:+00021:+00004:000219.8048:00500
00501:+00018:+00020:+00002:000219.8048:00501
00502:+00004:-00001:-00025:000219.8048:00502
00503:+00014:+00018:-00017:000219.8048:00503
00504:-00002:-00006:+00042:000219.8048:00504
00505:+00002:-00001:-00015:000219.8048:00505
00506:-00021:-00001:-00023:000219.8048:00506
00507:+00014:-00006:-00008:000219.8048:00507
00508:-00006:-00001:+00017:000219.8048:00508
00509:+00001:+00023:+00003:000219.8048:00509
00510:+00004:-00002:-00005:000219.8048:00510
00511:+00002:+00009:+00006:000219.8048:00511
00512:-00006:+00000:-00009:000219.8048:00512
00513:-00004:+00024:-00020:000219.8048:00513
00514:-00008:+00021:-00035:000219.8048:00514
00515:+00015:+00019:-00005:000219.8048:00515
00516:+00019:+00022:+00002:000219.8048:00516
00517:-00008:+00020:-00018:000219.8048:00517
00518:+00018:+00001:+00002:000219.8048:00518
00519:+00019:+00001:-00004:000219.8048:00519
00520:+00016:+00008:+00000:000219.8048:00520
00521:+00016:+00023:+00000:000219.8048:00521
00522:+00018:-00005:-00005:000219.8048:00522
00523:-00009:-00005:-00034:000219.8048:00523
00524:+00001:-00001:-00006:000219.8048:00524
00525:-00006:-00005:-00002:000219.8048:00525
00526:-00021:+00005:+00001:000219.8048:00526
00527:-00022:+00006:-00019:000219.8048:00527
00528:-00024:+00017:+00004:000219.8048:00528
00529:-00023:+00004:-00002:000219.8048:00529
00530:-00023:-00005:+00002:000219.8048:00530
00531:+00005:+00001:+00010:000219.8048:00531
00532:-00006:+00018:-00013:000219.8048:00532
00533:-00004:-00005:-00016:000219.8048:00533
00534:+00018:-00001:-00018:000219.8048:00534
00535:+00017:+00019:-00018:000219.8048:00535
00536:+00009:+00023:-00018:000219.8048:00536
00537:+00029:+00022:-00001:000219.8048:00537
00538:+00006:-00005:-00017:000219.8048:00538
00539:+00021:+00014:-00019:000219.8048:00539
00540:+00023:+00014:-00005:000219.8048:00540
00541:+00022:+00016:-00036:000219.8048:00541
00542:+00024:+00023:+00018:000219.8048:00542
00543:+00027:+00010:-00007:000219.8048:00543
00544:+00013:+00010:+00008:000219.8048:00544
00545:+00033:+00024:-00015:000219.8048:00545
00546:+00011:+00024:+00006:000219.8048:00546
00547:+00009:+00021:+00004:000219.8048:00547
00548:-00004:+00022:-00015:000219.8048:00548
00549:+00017:+00009:-00016:000219.8048:00549
00550:-00004:+00000:-00025:000219.8048:00550
00551:+00000:+00000:-00017:000219.8048:00551
00552:-00003:+00018:-00022:000219.8048:00552
00553:-00025:+00007:+00002:000219.8048:00553
00554:-00023:+00006:-00019:000219.8048:00554
00555:-00024:+00007:-00005:000219.8048:00555
00556:-00001:+00005:+00001:000219.8048:00556
00557:-00002:+00008:+00002:000219.8048:00557
00558:+00005:+00006:-00006:000219.8048:00558
00559:+00002:-00017:-00019:000219.8048:00559
00560:+00003:-00015:+00007:000219.8048:00560
00561:-00008:+00005:+00003:000219.8048:00561
00562:-00018:+00003:+00004:000219.8048:00562
00563:-00005:+00002:+00000:000219.8048:00563
00564:+00014:-00020:-00005:000219.8048:00564
00565:+00019:-00015:-00002:000219.8048:00565
00566:+00020:-00015:+00023:000219.8048:00566
00567:+00015:+00004:+00021:000219.8048:00567
00568:-00002:-00018:-00007:000219.8048:00568
00569:-00009:+00005:+00008:000219.8048:00569
00570:+00004:+00007:+00008:000219.8048:00570
00571:-00012:+00005:-00005:000219.8048:00571
00572:-00024:+00005:-00007:000219.8048:00572
00573:-00010:+00004:-00015:000219.8048:00573
00574:-00013:-00015:+00004:000219.8048:00574
00575:-00011:-00004:+00003:000219.8048:00575
00576:-00016:-00003:+00017:000251.0902:00576
00577:-00015:+00009:-00020:000251.0902:00577
00578:-00017:-00005:+00017:000251.0902:00578
00579:-00022:+00000:-00002:000251.0902:00579
00580:-00036:+00001:-00003:000251.0902:00580
00581:-00015:+00020:+00005:000251.0902:00581
00582:-00015:+00013:+00006:000251.0902:00582
00583:-00023:-00003:+00018:000251.0902:00583
00584:-00015:+00020:+00005:000251.0902:00584
00585:-00018:+00017:+00012:000251.0902:00585
00586:+00003:+00000:+00004:000251.0902:00586
00587:-00008:+00023:-00005:000251.0902:00587
00588:+00002:-00004:-00001:000251.0902:00588
00589:-00013:-00005:+00021:000251.0902:00589
00590:-00020:+00019:+00020:000251.0902:00590
00591:-00013:+00000:-00004:000251.0902:00591
00592:-00017:-00002:-00006:000251.0902:00592
00593:-00035:+00006:-00006:000251.0902:00593
00594:-00037:-00004:+00021:000251.0902:00594
00595:-00027:-00003:-00010:000251.0902:00595
00596:-00038:+00004:-00002:000251.0902:00596
00597:-00038:+00004:-00004:000251.0902:00597
00598:-00055:+00004:-00002:000251.0902:00598
00599:-00040:+00002:+00000:000251.0902:00599
00600:-00029:+00002:-00001:000251.0902:00600
00601:-00031:-00017:-00001:000251.0902:00601
00602:-00031:+00001:+00018:000251.0902:00602
00603:-00040:+00005:-00007:000251.0902:00603
00604:-00037:+00007:-00013:000251.0902:00604
00605:-00035:+00006:-00002:000251.0902:00605
00606:-00012:-00003:+00023:000251.0902:00606
00607:-00032:+00003:+00016:000251.0902:00607
00608:-00031:-00016:+00000:000251.0902:00608
00609:-00049:+00007:-00002:000251.0902:00609
00610:-00041:+00003:-00006:000251.0902:00610
00611:-00043:+00008:+00006:000251.0902:00611
00612:-00042:+00003:+00023:000251.0902:00612
00613:-00045:-00001:+00006:000251.0902:00613
00614:-00063:+00001:-00004:000251.0902:00614
00615:-00041:+00019:+00007:000251.0902:00615
00616:-00069:+00009:-00006:000251.0902:00616
00617:-00053:+00024:+00023:000251.0902:00617
00618:-00054:+00019:-00005:000251.0902:00618
00619:-00048:+00018:+00002:000251.0902:00619
00620:-00030:+00018:-00006:000251.0902:00620
00621:-00027:+00019:+00018:000251.0902:00621
00622:-00040:-00001:-00018:000251.0902:00622
00623:-00037:+00020:+00021:000251.0902:00623
00624:-00040:+00010:-00002:000251.0902:00624
00625:-00039:+00021:-00013:000251.0902:00625
00626:-00024:+00018:-00004:000251.0902:00626
00627:-00014:+00001:+00017:000251.0902:00627
00628:-00036:+00006:-00002:000251.0902:00628
00629:-00013:-00003:-00004:000251.0902:00629
00630:-00034:-00003:+00006:000251.0902:00630
00631:-00025:+00005:-00020:000251.0902:00631
00632:-00026:+00003:+00007:000251.0902:00632
00633:-00036:+00006:+00001:000251.0902:00633
00634:-00051:+00007:+00019:000251.0902:00634
00635:-00054:-00006:-00001:000251.0902:00635
00636:-00052:-00001:-00002:000251.0902:00636
00637:-00050:-00002:-00016:000251.0902:00637
00638:-00044:-00006:+00005:000251.0902:00638
00639:-00030:-00001:+00018:000251.0902:00639
00640:-00051:-00006:+00007:000251.0902:00640
00641:-00050:+00007:+00011:000251.0902:00641
00642:-00039:+00019:-00001:000251.0902:00642
00643:-00029:+00000:-00017:000251.0902:00643
00644:-00033:+00001:-00049:000251.0902:00644
00645:-00011:+00019:+00022:000251.0902:00645
00646:-00024:+00003:-00033:000251.0902:00646
00647:-00020:-00003:-00021:000251.0902:00647
00648:+00020:+00000:+00066:000251.0902:00648
00649:-00006:+00001:+00017:000251.0902:00649
00650:-00015:-00001:-00012:000251.0902:00650
00651:+00003:+00011:-00018:000251.0902:00651
00652:-00018:+00016:-00011:000251.0902:00652
00653:-00037:+00033:-00059:000251.0902:00653
00654:-00011:+00012:+00038:000251.0902:00654
00655:-00020:+00013:+00040:000251.0902:00655
00656:-00040:+00011:+00019:000251.0902:00656
00657:-00012:+00024:-00010:000250.6552:00657
00658:-00035:+00010:+00002:000250.6552:00658
00659:-00033:+00021:-00019:000250.6552:00659
00660:-00053:+00019:-00008:000250.6552:00660
00661:-00017:+00018:+00006:000250.6552:00661
00662:-00015:+00021:-00031:000250.6552:00662
00663:-00013:+00019:-00047:000250.6552:00663
00664:-00015:+00021:-00006:000250.6552:00664
00665:-00015:+00004:+00010:000250.6552:00665
00666:-00011:+00021:+00007:000250.6552:00666
00667:-00019:+00001:-00022:000250.6552:00667
00668:-00006:-00006:-00007:000250.6552:00668
00669:+00014:-00004:+00001:000250.6552:00669
00670:+00019:-00003:+00001:000250.6552:00670
00671:-00008:-00002:-00017:000250.6552:00671
00672:+00008:-00005:-00006:000250.6552:00672
00673:+00014:-00002:+00007:000250.6552:00673
00674:+00014:+00004:+00002:000250.6552:00674
00675:+00018:+00007:+00008:000250.6552:00675
00676:-00005:-00003:-00019:000250.6552:00676
00677:+00005:-00002:-00034:000250.6552:00677
00678:-00006:-00006:-00003:000250.6552:00678
00679:-00009:+00022:+00004:000250.6552:00679
00680:-00016:+00021:+00008:000250.6552:00680
00681:-00021:+00018:+00009:000250.6552:00681
00682:-00001:+00020:+00017:000250.6552:00682
00683:-00019:-00003:-00030:000250.6552:00683
00684:+00003:+00017:+00006:000250.6552:00684
00685:-00005:+00018:+00018:000250.6552:00685
00686:+00003:+00021:-00007:000250.6552:00686
00687:+00001:+00001:-00022:000250.6552:00687
00688:+00014:+00011:-00006:000250.6552:00688
00689:-00008:+00019:+00003:000250.6552:00689
00690:-00008:+00010:-00007:000250.6552:00690
00691:-00005:+00021:+00023:000250.6552:00691
00692:+00015:+00011:-00018:000250.6552:00692
00693:-00003:+00010:-00018:000250.6552:00693
00694:+00006:+00013:-00007:000250.6552:00694
00695:+00009:+00013:-00019:000250.6552:00695
00696:+00019:+00019:-00031:000250.6552:00696
00697:+00007:+00016:+00006:000250.6552:00697
00698:+00016:+00012:+00003:000250.6552:00698
00699:-00004:+00013:-00022:000250.6552:00699
00700:+00016:+00010:-00003:000250.6552:00700
00701:+00013:+00012:-00006:000250.6552:00701
00702:-00003:+00023:+00000:000250.6552:00702
00703:+00009:+00015:+00003:000250.6552:00703
00704:-00002:+00021:-00015:000250.6552:00704
00705:-00005:+00020:-00020:000250.6552:00705
00706:-00004:+00010:+00001:000250.6552:00706
00707:-00003:+00021:-00006:000250.6552:00707
00708:+00003:+00019:+00002:000250.6552:00708
00709:+00017:+00021:+00011:000250.6552:00709
00710:-00005:+00018:-00004:000250.6552:00710
00711:+00000:-00002:-00005:000250.6552:00711
00712:-00009:+00018:-00002:000250.6552:00712
00713:-00009:-00002:+00017:000250.6552:00713
00714:+00002:-00005:-00017:000250.6552:00714
00715:-00001:-00014:+00001:000250.6552:00715
00716:+00003:+00005:+00004:000250.6552:00716
00717:-00023:+00006:-00031:000250.6552:00717
00718:-00001:+00001:-00005:000250.6552:00718
00719:+00001:-00017:-00003:000250.6552:00719
00720:-00011:-00010:-00004:000250.6552:00720
00721:-00023:-00030:+00000:000250.6552:00721
00722:-00018:-00011:-00005:000250.6552:00722
00723:-00018:-00009:-00014:000250.6552:00723
00724:+00000:-00007:+00017:000250.6552:00724
00725:-00004:+00002:+00007:000250.6552:00725
00726:+00004:-00030:+00000:000250.6552:00726
00727:-00005:-00017:+00004:000282.1815:00727
00728:-00006:-00008:-00003:000282.1815:00728
00729:+00016:-00018:+00004:000282.1815:00729
00730:+00005:-00019:-00015:000282.1815:00730
00731:+00021:+00007:+00023:000282.1815:00731
00732:+00020:+00004:+00016:000282.1815:00732
00733:+00020:+00003:-00004:000282.1815:00733
00734:+00007:+00020:-00015:000282.1815:00734
00735:+00008:+00011:-00015:000282.1815:00735
00736:+00021:+00034:-00024:000282.1815:00736
00737:+00018:+00014:-00007:000282.1815:00737
00738:+00015:+00039:-00016:000282.1815:00738
00739:-00005:+00036:+00004:000282.1815:00739
00740:-00004:+00031:-00019:000282.1815:00740
00741:-00009:+00048:-00017:000282.1815:00741
00742:-00009:+00049:-00016:000282.1815:00742
00743:+00003:+00040:-00016:000282.1815:00743
00744:+00018:+00051:-00017:000282.1815:00744
00745:+00001:+00053:-00033:000282.1815:00745
00746:+00014:+00032:+00003:000282.1815:00746
00747:+00004:+00048:-00017:000282.1815:00747
00748:+00002:+00037:-00004:000282.1815:00748
00749:-00002:+00015:+00004:000282.1815:00749
00750:-00006:+00024:+00032:000282.1815:00750
00751:+00002:+00018:-00019:000282.1815:00751
00752:+00004:-00005:-00018:000282.1815:00752
00753:-00007:+00006:-00005:000282.1815:00753
00754:-00002:-00021:+00002:000282.1815:00754
00755:+00001:-00020:+00005:000282.1815:00755
00756:+00000:-00032:+00014:000282.1815:00756
00757:-00018:-00035:-00003:000282.1815:00757
00758:-00015:-00026:+00017:000282.1815:00758
00759:-00020:-00047:-00003:000282.1815:00759
00760:-00025:-00038:+00001:000282.1815:00760
00761:-00024:-00039:-00004:000282.1815:00761
00762:-00011:-00040:-00001:000282.1815:00762
00763:-00023:-00051:+00000:000282.1815:00763
00764:-00013:-00048:-00020:000282.1815:00764
00765:-00011:-00025:-00001:000282.1815:00765
00766:-00020:-00022:+00017:000282.1815:00766
00767:-00024:-00023:+00014:000282.1815:00767
00768:+00001:-00033:+00020:000282.1815:00768
00769:-00018:-00021:+00033:000282.1815:00769
00770:-00002:-00015:+00003:000282.1815:00770
00771:+00000:-00005:-00003:000282.1815:00771
00772:+00005:-00002:-00005:000282.1815:00772
00773:-00021:+00022:+00006:000282.1815:00773
00774:-00001:+00009:+00001:000282.1815:00774
00775:-00001:+00039:+00021:000282.1815:00775
00776:-00019:+00039:+00006:000282.1815:00776
00777:-00008:+00055:+00007:000282.1815:00777
00778:+00005:+00040:-00003:000282.1815:00778
00779:+00004:+00047:-00016:000282.1815:00779
00780:+00001:+00063:+00006:000282.1815:00780
00781:+00002:+00068:+00005:000282.1815:00781
00782:+00003:+00046:-00005:000282.1815:00782
00783:-00009:+00044:-00006:000282.1815:00783
00784:-00007:+00041:-00016:000282.1815:00784
00785:+00005:+00041:-00018:000282.1815:00785
00786:+00002:+00051:-00017:000282.1815:00786
00787:+00017:+00048:+00002:000282.1815:00787
00788:-00005:+00049:-00001:000282.1815:00788
00789:-00006:+00035:-00006:000282.1815:00789
00790:+00021:+00037:-00005:000282.1815:00790
00791:+00003:+00019:-00006:000282.1815:00791
00792:-00007:-00004:-00005:000282.1815:00792
00793:+00000:-00002:+00013:000282.1815:00793
00794:+00001:-00020:-00017:000282.1815:00794
00795:-00020:-00012:+00005:000282.1815:00795
00796:+00005:-00031:+00002:000282.1815:00796
00797:+00004:-00034:+00006:000287.5322:00797
00798:+00005:-00046:-00018:000287.5322:00798
00799:+00005:-00047:+00008:000287.5322:00799
00800:-00006:-00027:-00004:000287.5322:00800
00801:-00021:-00046:-00013:000287.5322:00801
00802:-00008:-00046:-00004:000287.5322:00802
00803:+00004:-00049:-00016:000287.5322:00803
00804:+00003:-00038:+00003:000287.5322:00804
00805:-00008:-00025:+00004:000287.5322:00805
00806:-00007:-00011:+00007:000287.5322:00806
00807:-00002:-00007:-00020:000287.5322:00807
00808:+00000:+00006:-00005:000287.5322:00808
00809:+00005:-00004:-00004:000287.5322:00809
00810:-00017:+00001:-00004:000287.5322:00810
00811:+00003:+00010:-00005:000287.5322:00811
00812:-00022:+00032:+00021:000287.5322:00812
00813:-00024:+00035:+00001:000287.5322:00813
00814:-00017:+00040:+00002:000287.5322:00814
00815:+00001:+00030:+00011:000287.5322:00815
00816:-00023:+00049:-00015:000287.5322:00816
00817:-00022:+00031:+00004:000287.5322:00817
00818:-00018:+00055:+00007:000287.5322:00818
00819:-00001:+00040:+00001:000287.5322:00819
00820:-00024:+00041:-00033:000287.5322:00820
00821:-00018:+00050:+00018:000287.5322:00821
00822:-00001:+00052:-00016:000287.5322:00822
00823:-00001:+00050:+00006:000287.5322:00823
00824:-00009:+00029:-00003:000287.5322:00824
00825:-00004:+00051:-00007:000287.5322:00825
00826:-00004:+00013:-00031:000287.5322:00826
00827:+00014:+00016:+00005:000287.5322:00827
00828:+00016:+00013:-00017:000287.5322:00828
00829:-00008:+00019:-00028:000287.5322:00829
00830:-00006:-00001:-00010:000287.5322:00830
00831:+00021:+00005:-00015:000287.5322:00831
00832:+00019:+00003:+00011:000287.5322:00832
00833:+00020:-00020:+00020:000287.5322:00833
00834:+00008:-00035:+00023:000287.5322:00834
00835:+00009:-00030:-00009:000287.5322:00835
00836:+00012:-00013:-00017:000287.5322:00836
00837:+00009:-00025:+00007:000287.5322:00837
00838:-00004:-00024:-00001:000287.5322:00838
00839:+00014:-00029:+00011:000287.5322:00839
00840:+00014:-00046:+00007:000287.5322:00840
00841:-00017:-00048:+00009:000287.5322:00841
00842:-00007:-00052:+00014:000287.5322:00842
00843:+00002:-00029:+00016:000287.5322:00843
00844:+00000:-00043:+00005:000287.5322:00844
00845:-00019:-00026:+00019:000287.5322:00845
00846:-00015:-00032:-00003:000287.5322:00846
00847:-00015:-00024:-00016:000287.5322:00847
00848:-00013:-00010:+00005:000287.5322:00848
00849:-00024:-00008:+00006:000287.5322:00849
00850:-00037:-00020:-00001:000287.5322:00850
00851:-00036:+00006:+00012:000287.5322:00851
00852:-00014:-00004:+00023:000287.5322:00852
00853:-00034:+00007:-00019:000287.5322:00853
00854:-00035:-00004:-00020:000287.5322:00854
00855:-00022:+00022:-00015:000287.5322:00855
00856:-00036:+00013:-00004:000287.5322:00856
00857:-00011:+00009:-00001:000287.5322:00857
00858:-00023:+00023:+00000:000287.5322:00858
00859:-00012:+00022:+00000:000287.5322:00859
00860:-00020:+00011:+00001:000287.5322:00860
00861:+00003:+00016:+00000:000287.5322:00861
00862:-00001:+00033:+00004:000287.5322:00862
00863:-00001:+00032:-00001:000287.5322:00863
00864:+00003:+00031:+00007:000287.5322:00864
00865:-00011:+00025:-00006:000287.5322:00865
00866:+00001:+00037:+00005:000287.5322:00866
00867:+00003:+00030:-00003:000287.5322:00867
00868:+00002:+00034:+00002:000287.5322:00868
00869:-00018:+00038:-00016:000287.5322:00869
00870:-00011:+00016:-00002:000287.5322:00870
00871:-00012:+00036:+00002:000287.5322:00871
00872:-00011:+00012:-00007:000267.6838:00872
00873:-00023:+00012:-00018:000267.6838:00873
00874:-00015:+00015:-00022:000267.6838:00874
00875:-00012:+00018:+00005:000267.6838:00875
00876:-00010:+00021:-00005:000267.6838:00876
00877:-00013:+00020:+00006:000267.6838:00877
00878:-00023:-00005:-00015:000267.6838:00878
00879:+00001:+00007:-00015:000267.6838:00879
00880:-00024:+00002:-00001:000267.6838:00880
00881:-00021:-00021:-00015:000267.6838:00881
00882:+00001:+00007:-00015:000267.6838:00882
00883:+00000:-00010:-00015:000267.6838:00883
00884:-00001:-00030:+00003:000267.6838:00884
00885:-00024:-00010:+00023:000267.6838:00885
00886:-00020:-00033:+00000:000267.6838:00886
00887:-00015:-00031:+00004:000267.6838:00887
00888:-00019:-00030:+00015:000267.6838:00888
00889:-00012:-00030:+00017:000267.6838:00889
00890:-00013:-00023:-00004:000267.6838:00890
00891:-00010:-00021:-00002:000267.6838:00891
00892:-00012:-00017:-00017:000267.6838:00892
00893:-00011:-00022:-00022:000267.6838:00893
00894:-00013:-00018:+00018:000267.6838:00894
00895:-00033:-00015:-00002:000267.6838:00895
00896:-00040:-00006:+00005:000267.6838:00896
00897:-00015:+00017:+00005:000267.6838:00897
00898:-00015:+00021:+00006:000267.6838:00898
00899:-00013:+00009:-00009:000267.6838:00899
00900:-00015:+00032:+00000:000267.6838:00900
00901:-00024:+00039:+00008:000267.6838:00901
00902:-00035:+00030:-00007:000267.6838:00902
00903:-00034:+00051:-00007:000267.6838:00903
00904:-00017:+00048:-00007:000267.6838:00904
00905:-00016:+00052:+00003:000267.6838:00905
00906:-00013:+00041:+00002:000267.6838:00906
00907:-00010:+00054:-00002:000267.6838:00907
00908:-00023:+00042:-00005:000267.6838:00908
00909:-00020:+00048:-00005:000267.6838:00909
00910:+00002:+00042:-00005:000267.6838:00910
00911:-00010:+00039:-00015:000267.6838:00911
00912:-00020:+00037:+00017:000267.6838:00912
00913:-00022:+00035:-00002:000267.6838:00913
00914:-00013:+00013:-00004:000267.6838:00914
00915:-00020:+00020:+00008:000267.6838:00915
00916:+00001:+00001:-00005:000267.6838:00916
00917:+00001:-00004:-00016:000267.6838:00917
00918:-00018:-00014:-00004:000267.6838:00918
00919:-00009:-00021:-00002:000267.6838:00919
00920:-00018:-00009:-00008:000267.6838:00920
00921:+00005:-00011:+00002:000267.6838:00921
00922:-00019:-00014:+00000:000267.6838:00922
00923:+00003:-00028:+00019:000267.6838:00923
00924:+00003:-00022:+00017:000267.6838:00924
00925:-00006:-00037:-00005:000267.6838:00925
00926:+00003:-00032:-00021:000267.6838:00926
00927:-00007:-00030:+00006:000267.6838:00927
00928:+00008:-00007:-00005:000267.6838:00928
00929:-00009:-00014:+00003:000267.6838:00929
00930:-00005:-00008:-00001:000267.6838:00930
00931:+00015:+00003:+00021:000267.6838:00931
00932:-00007:+00004:-00006:000267.6838:00932
00933:-00018:+00003:-00001:000267.6838:00933
00934:+00016:+00017:+00013:000267.6838:00934
00935:-00008:+00018:-00019:000267.6838:00935
00936:+00004:+00017:-00018:000267.6838:00936
00937:-00008:+00011:-00004:000267.6838:00937
00938:-00010:+00013:+00016:000267.6838:00938
00939:+00002:+00010:+00004:000267.6838:00939
00940:+00004:+00037:+00012:000267.6838:00940
00941:-00020:+00036:+00018:000267.6838:00941
00942:-00037:+00033:+00009:000267.6838:00942
00943:-00012:+00034:+00016:000267.6838:00943
00944:-00014:+00016:-00014:000267.6838:00944
00945:-00015:+00035:-00012:000267.6838:00945
00946:-00015:+00033:+00003:000267.6838:00946
00947:-00039:+00035:-00002:000267.6838:00947
00948:-00036:+00012:+00000:000261.6943:00948
00949:-00012:+00033:+00005:000261.6943:00949
00950:-00023:+00015:-00020:000261.6943:00950
00951:-00012:+00020:+00003:000261.6943:00951
00952:+00004:+00000:-00006:000261.6943:00952
00953:-00019:+00009:+00005:000261.6943:00953
00954:-00007:+00009:-00020:000261.6943:00954
00955:-00007:-00001:-00009:000261.6943:00955
00956:-00003:-00005:-00016:000261.6943:00956
00957:+00005:+00008:-00017:000261.6943:00957
00958:+00020:-00003:-00006:000261.6943:00958
00959:+00008:-00004:-00001:000261.6943:00959
00960:+00019:+00009:-00016:000261.6943:00960
00961:+00013:-00003:-00017:000261.6943:00961
00962:+00035:-00006:-00003:000261.6943:00962
00963:+00022:-00005:-00012:000261.6943:00963
00964:+00031:-00005:+00005:000261.6943:00964
00965:+00036:-00006:-00015:000261.6943:00965
00966:+00013:-00001:-00009:000261.6943:00966
00967:+00029:+00019:+00001:000261.6943:00967
00968:+00010:+00001:-00002:000261.6943:00968
00969:+00008:-00002:-00003:000261.6943:00969
00970:+00010:+00020:-00016:000261.6943:00970
00971:+00029:+00009:-00018:000261.6943:00971
00972:+00018:+00023:-00016:000261.6943:00972
00973:+00016:+00023:+00001:000261.6943:00973
00974:+00015:+00033:+00007:000261.6943:00974
00975:-00009:+00015:-00019:000261.6943:00975
00976:-00009:+00015:-00016:000261.6943:00976
00977:-00010:+00012:+00019:000261.6943:00977
00978:-00008:+00023:-00005:000261.6943:00978
00979:-00002:+00019:+00001:000261.6943:00979
00980:-00008:+00018:+00002:000261.6943:00980
00981:+00014:+00018:-00005:000261.6943:00981
00982:-00008:+00001:+00005:000261.6943:00982
00983:+00004:-00004:+00021:000261.6943:00983
00984:+00002:-00004:+00008:000261.6943:00984
00985:+00001:+00008:-00037:000261.6943:00985
00986:+00004:+00003:+00001:000261.6943:00986
00987:+00003:+00004:-00004:000261.6943:00987
00988:+00001:-00007:-00002:000261.6943:00988
00989:-00006:-00014:+00004:000261.6943:00989
00990:-00004:+00006:+00006:000261.6943:00990
00991:-00005:+00003:-00010:000261.6943:00991
00992:+00006:+00008:+00008:000261.6943:00992
00993:+00019:-00005:-00015:000261.6943:00993
00994:-00005:-00006:+00005:000261.6943:00994
00995:-00009:+00017:-00019:000261.6943:00995
00996:+00015:+00013:-00002:000261.6943:00996
00997:+00016:+00012:-00019:000261.6943:00997
00998:-00005:+00014:-00018:000261.6943:00998
00999:+00009:+00024:+00003:000261.6943:00999
01000:+00018:+00029:-00018:000261.6943:01000
01001:+00007:+00028:-00033:000261.6943:01001
01002:+00035:+00054:-00015:000261.6943:01002
01003:+00034:+00054:+00006:000261.6943:01003
01004:+00013:+00053:+00006:000261.6943:01004
01005:+00024:+00042:-00016:000261.6943:01005
01006:+00036:+00040:-00018:000261.6943:01006
01007:+00011:+00040:-00021:000261.6943:01007
01008:+00034:+00043:-00020:000261.6943:01008
01009:+00033:+00053:+00004:000261.6943:01009
01010:+00012:+00051:-00036:000261.6943:01010
01011:+00013:+00030:-00036:000261.6943:01011
01012:+00022:+00055:-00007:000261.6943:01012
01013:+00029:+00039:-00004:000304.5246:01013
01014:+00010:+00011:+00022:000304.5246:01014
01015:+00006:+00034:+00053:000304.5246:01015
01016:+00017:+00001:+00008:000304.5246:01016
01017:+00017:-00005:-00031:000304.5246:01017
01018:+00007:+00004:-00007:000304.5246:01018
01019:+00018:-00017:+00004:000304.5246:01019
01020:+00006:-00013:+00005:000304.5246:01020
01021:+00015:-00035:+00020:000304.5246:01021
01022:+00018:-00026:+00021:000304.5246:01022
01023:-00009:-00049:+00004:000304.5246:01023
01024:+00016:-00050:-00004:000304.5246:01024
01025:+00016:-00045:+00006:000304.5246:01025
01026:+00015:-00040:+00001:000304.5246:01026
01027:+00007:-00029:+00016:000304.5246:01027
01028:+00007:-00023:-00003:000304.5246:01028
01029:+00007:-00025:-00034:000304.5246:01029
01030:+00020:-00032:+00004:000304.5246:01030
01031:+00013:-00011:+00006:000304.5246:01031
01032:-00007:-00017:-00004:000304.5246:01032
01033:-00004:+00009:-00005:000304.5246:01033
01034:+00015:+00017:+00011:000304.5246:01034
01035:+00014:+00023:-00005:000304.5246:01035
01036:-00001:+00034:-00005:000304.5246:01036
01037:+00016:+00038:+00022:000304.5246:01037
01038:-00003:+00044:-00003:000304.5246:01038
01039:-00004:+00031:+00003:000304.5246:01039
01040:-00003:+00047:+00007:000304.5246:01040
01041:+00020:+00065:+00009:000304.5246:01041
01042:+00005:+00070:+00008:000304.5246:01042
01043:+00014:+00068:-00006:000304.5246:01043
01044:+00014:+00070:-00013:000304.5246:01044
01045:-00006:+00046:-00008:000304.5246:01045
01046:+00016:+00064:-00007:000304.5246:01046
01047:+00018:+00064:-00001:000304.5246:01047
01048:+00014:+00043:-00015:000304.5246:01048
01049:+00015:+00031:-00004:000304.5246:01049
01050:+00029:+00029:-00001:000304.5246:01050
01051:+00016:+00039:-00006:000304.5246:01051
01052:+00015:+00019:+00008:000304.5246:01052
01053:-00006:-00004:+00012:000304.5246:01053
01054:-00003:+00001:-00016:000304.5246:01054
01055:-00004:-00021:-00003:000304.5246:01055
01056:+00017:-00008:+00010:000304.5246:01056
01057:+00007:-00026:+00007:000304.5246:01057
01058:+00016:-00047:+00019:000304.5246:01058
01059:+00019:-00043:-00005:000304.5246:01059
01060:+00017:-00067:+00002:000304.5246:01060
01061:-00004:-00054:-00022:000304.5246:01061
01062:-00005:-00054:+00024:000304.5246:01062
01063:+00016:-00058:+00023:000304.5246:01063
01064:+00004:-00053:+00019:000304.5246:01064
01065:-00007:-00060:-00007:000304.5246:01065
01066:+00003:-00063:-00004:000304.5246:01066
01067:-00004:-00043:-00004:000304.5246:01067
01068:+00006:-00029:+00018:000304.5246:01068
01069:-00018:-00023:+00018:000304.5246:01069
01070:-00001:-00013:-00021:000304.5246:01070
01071:+00001:+00003:-00003:000304.5246:01071
01072:+00005:+00005:+00005:000304.5246:01072
01073:-00012:-00004:+00017:000304.5246:01073
01074:+00004:+00023:-00015:000304.5246:01074
01075:-00024:+00038:-00022:000304.5246:01075
01076:+00003:+00049:-00020:000304.5246:01076
01077:+00000:+00051:+00007:000304.5246:01077
01078:+00002:+00042:+00007:000304.5246:01078
01079:-00011:+00069:-00015:000308.8836:01079
01080:+00001:+00056:-00007:000308.8836:01080
01081:+00003:+00070:-00020:000308.8836:01081
01082:-00023:+00059:-00015:000308.8836:01082
01083:+00002:+00062:+00005:000308.8836:01083
01084:+00003:+00070:-00006:000308.8836:01084
01085:+00002:+00068:-00023:000308.8836:01085
01086:+00001:+00047:-00022:000308.8836:01086
01087:+00002:+00054:-00017:000308.8836:01087
01088:-00021:+00051:+00005:000308.8836:01088
01089:+00003:+00036:-00005:000308.8836:01089
01090:+00000:+00016:+00023:000308.8836:01090
01091:+00001:-00002:-00002:000308.8836:01091
01092:-00019:+00007:-00017:000308.8836:01092
01093:+00006:-00018:+00003:000308.8836:01093
01094:+00002:-00008:-00005:000308.8836:01094
01095:-00002:-00034:+00005:000308.8836:01095
01096:-00008:-00026:-00003:000308.8836:01096
01097:-00001:-00050:+00017:000308.8836:01097
01098:-00009:-00067:+00008:000308.8836:01098
01099:+00000:-00044:+00009:000308.8836:01099
01100:-00007:-00054:+00007:000308.8836:01100
01101:+00001:-00053:+00018:000308.8836:01101
01102:+00015:-00059:+00036:000308.8836:01102
01103:-00009:-00058:-00003:000308.8836:01103
01104:+00001:-00059:+00003:000308.8836:01104
01105:+00004:-00063:+00005:000308.8836:01105
01106:-00011:-00044:+00017:000308.8836:01106
01107:-00010:-00038:+00008:000308.8836:01107
01108:-00013:-00049:+00021:000308.8836:01108
01109:-00017:-00010:-00007:000308.8836:01109
01110:-00036:-00012:-00005:000308.8836:01110
01111:-00013:+00006:+00017:000308.8836:01111
01112:-00014:+00004:+00018:000308.8836:01112
01113:-00012:+00020:-00004:000308.8836:01113
01114:-00021:+00026:+00002:000308.8836:01114
01115:+00003:+00027:-00021:000308.8836:01115
01116:+00002:+00041:-00034:000308.8836:01116
01117:-00007:+00046:+00008:000308.8836:01117
01118:-00006:+00046:-00005:000308.8836:01118
01119:-00002:+00068:-00005:000308.8836:01119
01120:+00019:+00065:-00016:000308.8836:01120
01121:+00014:+00066:-00018:000308.8836:01121
01122:+00005:+00055:-00007:000308.8836:01122
01123:-00007:+00056:-00015:000308.8836:01123
01124:-00006:+00043:-00008:000308.8836:01124
01125:+00005:+00043:-00013:000308.8836:01125
01126:-00003:+00040:-00006:000308.8836:01126
01127:+00005:+00025:-00001:000308.8836:01127
01128:-00018:+00032:+00009:000308.8836:01128
01129:-00008:+00013:+00000:000308.8836:01129
01130:-00019:+00021:+00011:000308.8836:01130
01131:-00020:-00006:-00018:000308.8836:01131
01132:+00000:+00003:-00016:000308.8836:01132
01133:+00005:-00021:-00005:000308.8836:01133
01134:-00016:-00012:-00010:000308.8836:01134
01135:-00017:-00034:+00024:000308.8836:01135
01136:+00000:-00049:+00019:000308.8836:01136
01137:-00020:-00061:+00010:000308.8836:01137
01138:+00000:-00043:-00001:000308.8836:01138
01139:-00022:-00064:+00004:000308.8836:01139
01140:-00020:-00068:-00017:000308.8836:01140
01141:-00014:-00067:-00007:000308.8836:01141
01142:-00010:-00064:-00004:000308.8836:01142
01143:-00015:-00065:+00001:000308.8836:01143
01144:-00013:-00044:-00016:000308.8836:01144
01145:-00033:-00039:+00003:000308.8836:01145
01146:-00035:-00042:+00022:000293.8890:01146
01147:-00015:-00047:+00022:000293.8890:01147
01148:-00012:-00036:+00025:000293.8890:01148
01149:-00022:-00011:-00015:000293.8890:01149
01150:-00023:-00020:+00004:000293.8890:01150
01151:+00005:-00006:+00005:000293.8890:01151
01152:-00012:+00019:-00005:000293.8890:01152
01153:+00003:+00009:+00010:000293.8890:01153
01154:-00003:+00032:-00001:000293.8890:01154
01155:+00018:+00030:-00007:000293.8890:01155
01156:-00003:+00041:+00004:000293.8890:01156
01157:+00018:+00047:-00003:000293.8890:01157
01158:+00018:+00044:+00008:000293.8890:01158
01159:+00017:+00057:-00005:000293.8890:01159
01160:-00003:+00046:-00002:000293.8890:01160
01161:+00017:+00070:+00008:000293.8890:01161
01162:-00009:+00064:+00004:000293.8890:01162
01163:-00004:+00063:-00007:000293.8890:01163
01164:+00005:+00041:-00015:000293.8890:01164
01165:+00001:+00053:+00006:000293.8890:01165
01166:+00005:+00031:+00004:000293.8890:01166
01167:-00025:+00038:+00008:000293.8890:01167
01168:-00022:+00024:+00004:000293.8890:01168
01169:-00022:+00016:-00005:000293.8890:01169
01170:-00033:+00009:+00009:000293.8890:01170
01171:-00033:-00018:+00008:000293.8890:01171
01172:-00014:+00004:+00023:000293.8890:01172
01173:-00016:-00010:-00001:000293.8890:01173
01174:-00039:-00035:+00006:000293.8890:01174
01175:-00018:-00023:+00007:000293.8890:01175
01176:-00023:-00046:+00004:000293.8890:01176
01177:-00022:-00042:-00013:000293.8890:01177
01178:-00021:-00052:-00003:000293.8890:01178
01179:-00023:-00065:-00002:000293.8890:01179
01180:-00017:-00042:-00018:000293.8890:01180
01181:-00023:-00060:-00002:000293.8890:01181
01182:-00011:-00048:-00001:000293.8890:01182
01183:-00011:-00049:+00007:000293.8890:01183
01184:-00012:-00028:-00016:000293.8890:01184
01185:-00020:-00027:-00005:000293.8890:01185
01186:-00022:-00025:-00014:000293.8890:01186
01187:-00022:-00010:-00004:000293.8890:01187
01188:-00001:-00014:-00002:000293.8890:01188
01189:-00016:-00021:-00019:000293.8890:01189
01190:-00012:-00006:-00017:000293.8890:01190
01191:-00011:+00023:-00017:000293.8890:01191
01192:-00010:+00015:-00010:000293.8890:01192
01193:-00012:+00033:-00016:000293.8890:01193
01194:-00021:+00031:+00009:000293.8890:01194
01195:-00023:+00042:-00021:000293.8890:01195
01196:-00021:+00041:-00010:000293.8890:01196
01197:-00018:+00057:-00015:000293.8890:01197
01198:-00016:+00056:+00006:000293.8890:01198
01199:-00025:+00056:-00008:000293.8890:01199
01200:-00020:+00082:-00003:000293.8890:01200
01201:-00020:+00060:+00006:000293.8890:01201
01202:-00024:+00067:+00008:000293.8890:01202
01203:-00006:+00057:-00006:000293.8890:01203
01204:+00005:+00067:-00017:000293.8890:01204
01205:-00002:+00046:-00036:000293.8890:01205
01206:-00004:+00044:-00014:000293.8890:01206
01207:+00013:+00049:-00017:000293.8890:01207
01208:+00014:+00037:-00014:000293.8890:01208
01209:+00013:+00024:-00003:000293.8890:01209
01210:+00016:+00021:-00005:000293.8890:01210
01211:-00003:+00000:+00005:000293.8890:01211
01212:+00005:+00005:+00005:000293.8890:01212
01213:+00002:-00020:+00012:000293.8890:01213
01214:-00020:-00036:+00002:000293.8890:01214
01215:+00000:-00011:-00006:000290.5270:01215
01216:-00023:-00037:-00003:000290.5270:01216
01217:-00028:-00024:-00003:000290.5270:01217
01218:-00016:-00024:-00002:000290.5270:01218
01219:-00033:-00026:+00017:000290.5270:01219
01220:-00036:-00051:-00004:000290.5270:01220
01221:-00037:-00046:-00003:000290.5270:01221
01222:-00015:-00049:+00011:000290.5270:01222
01223:-00013:-00050:+00008:000290.5270:01223
01224:-00035:-00012:+00005:000290.5270:01224
01225:-00025:-00010:-00015:000290.5270:01225
01226:-00014:-00018:+00005:000290.5270:01226
01227:-00021:+00007:+00008:000290.5270:01227
01228:-00021:-00003:+00022:000290.5270:01228
01229:+00000:+00018:+00001:000290.5270:01229
01230:-00022:+00015:+00005:000290.5270:01230
01231:+00002:+00039:-00015:000290.5270:01231
01232:+00001:+00027:-00005:000290.5270:01232
01233:-00001:+00030:-00017:000290.5270:01233
01234:+00000:+00040:-00003:000290.5270:01234
01235:+00003:+00043:-00002:000290.5270:01235
01236:-00022:+00044:+00003:000290.5270:01236
01237:-00002:+00064:-00006:000290.5270:01237
01238:-00019:+00066:-00019:000290.5270:01238
01239:-00018:+00068:-00019:000290.5270:01239
01240:+00005:+00068:-00020:000290.5270:01240
01241:-00018:+00064:-00002:000290.5270:01241
01242:+00001:+00064:-00003:000290.5270:01242
01243:-00001:+00042:+00022:000290.5270:01243
01244:+00005:+00041:-00005:000290.5270:01244
01245:+00003:+00040:+00004:000290.5270:01245
01246:+00004:+00050:+00004:000290.5270:01246
01247:+00004:+00034:+00002:000290.5270:01247
01248:-00005:+00015:-00020:000290.5270:01248
01249:-00009:+00011:+00002:000290.5270:01249
01250:+00007:+00022:+00016:000290.5270:01250
01251:-00006:+00017:+00016:000290.5270:01251
01252:-00006:+00006:-00003:000290.5270:01252
01253:+00014:+00009:+00006:000290.5270:01253
01254:-00009:-00020:+00005:000290.5270:01254
01255:-00020:-00021:+00007:000290.5270:01255
01256:+00000:-00009:+00019:000290.5270:01256
01257:+00003:-00035:-00005:000290.5270:01257
01258:+00002:-00036:+00009:000290.5270:01258
01259:-00001:-00034:-00004:000290.5270:01259
01260:-00002:-00035:-00004:000290.5270:01260
01261:-00020:-00028:-00019:000290.5270:01261
01262:-00021:-00036:-00015:000290.5270:01262
01263:-00023:-00032:+00002:000290.5270:01263
01264:-00012:-00023:+00007:000290.5270:01264
01265:-00022:-00033:-00006:000290.5270:01265
01266:-00021:-00009:+00017:000290.5270:01266
01267:-00010:-00013:-00002:000290.5270:01267
01268:-00010:-00020:+00002:000290.5270:01268
01269:-00020:-00016:+00007:000290.5270:01269
01270:-00015:+00007:+00006:000290.5270:01270
01271:-00025:-00005:+00007:000290.5270:01271
01272:+00001:+00021:+00005:000290.5270:01272
01273:-00024:+00012:-00006:000290.5270:01273
01274:-00012:+00024:+00006:000290.5270:01274
01275:-00011:+00034:+00022:000290.5270:01275
01276:-00014:+00039:-00019:000290.5270:01276
01277:-00039:+00026:-00016:000290.5270:01277
01278:-00008:+00050:+00003:000290.5270:01278
01279:+00000:+00048:-00004:000290.5270:01279
01280:-00002:+00032:+00004:000290.5270:01280
01281:+00003:+00064:+00007:000290.5270:01281
01282:+00000:+00065:-00017:000290.5270:01282
01283:-00025:+00042:-00034:000290.5270:01283
01284:-00001:+00042:+00007:000290.5270:01284
01285:+00001:+00043:+00005:000290.5270:01285
01286:-00002:+00028:+00005:000290.5270:01286
01287:-00009:+00048:-00005:000279.2407:01287
01288:-00010:+00029:-00001:000279.2407:01288
01289:-00008:+00015:-00016:000279.2407:01289
01290:+00005:+00016:-00016:000279.2407:01290
01291:+00017:+00034:+00003:000279.2407:01291
01292:+00000:-00001:+00007:000279.2407:01292
01293:-00001:-00004:-00005:000279.2407:01293
01294:+00000:+00000:+00012:000279.2407:01294
01295:-00020:-00020:-00001:000279.2407:01295
01296:-00011:-00017:+00006:000279.2407:01296
01297:-00002:-00008:-00003:000279.2407:01297
01298:-00033:-00013:-00001:000279.2407:01298
01299:-00017:-00036:+00002:000279.2407:01299
01300:-00016:-00033:-00006:000279.2407:01300
01301:-00025:-00036:+00005:000279.2407:01301
01302:-00017:-00035:-00013:000279.2407:01302
01303:-00024:-00023:+00004:000279.2407:01303
01304:-00024:-00033:+00004:000279.2407:01304
01305:-00012:-00049:-00002:000279.2407:01305
01306:-00018:-00032:+00004:000279.2407:01306
01307:-00023:-00034:+00017:000279.2407:01307
01308:-00021:-00008:-00021:000279.2407:01308
01309:-00021:-00016:-00001:000279.2407:01309
01310:-00009:-00016:-00005:000279.2407:01310
01311:-00010:-00003:+00004:000279.2407:01311
01312:-00018:-00002:-00017:000279.2407:01312
01313:-00019:+00022:+00019:000279.2407:01313
01314:-00024:+00001:-00003:000279.2407:01314
01315:-00012:+00011:-00005:000279.2407:01315
01316:-00010:+00024:+00021:000279.2407:01316
01317:-00012:+00013:+00004:000279.2407:01317
01318:-00016:+00016:+00000:000279.2407:01318
01319:-00026:+00050:+00004:000279.2407:01319
01320:-00049:+00027:-00013:000279.2407:01320
01321:-00035:+00048:-00033:000279.2407:01321
01322:-00035:+00031:+00022:000279.2407:01322
01323:-00040:+00028:+00000:000279.2407:01323
01324:-00029:+00039:+00001:000279.2407:01324
01325:-00010:+00031:-00007:000279.2407:01325
01326:-00023:+00050:+00006:000279.2407:01326
01327:-00021:+00048:+00001:000279.2407:01327
01328:-00020:+00025:+00021:000279.2407:01328
01329:-00005:+00036:-00001:000279.2407:01329
01330:-00023:+00039:-00029:000279.2407:01330
01331:+00004:+00032:-00022:000279.2407:01331
01332:-00003:+00034:-00015:000279.2407:01332
01333:-00009:+00018:-00018:000279.2407:01333
01334:-00003:+00018:-00017:000279.2407:01334
01335:-00003:-00001:+00017:000279.2407:01335
01336:-00009:+00004:-00007:000279.2407:01336
01337:+00004:-00018:-00006:000279.2407:01337
01338:+00002:+00002:-00004:000279.2407:01338
01339:-00020:-00011:-00020:000279.2407:01339
01340:-00002:-00011:+00003:000279.2407:01340
01341:-00022:-00014:+00039:000279.2407:01341
01342:-00016:-00022:+00010:000279.2407:01342
01343:-00024:-00022:-00002:000279.2407:01343
01344:-00023:-00011:+00002:000279.2407:01344
01345:-00012:-00032:+00007:000279.2407:01345
01346:-00012:-00022:+00006:000279.2407:01346
01347:-00019:-00025:+00019:000279.2407:01347
01348:-00021:-00037:+00010:000279.2407:01348
01349:-00023:-00035:-00010:000279.2407:01349
01350:-00023:-00031:-00009:000279.2407:01350
01351:-00015:-00009:-00020:000279.2407:01351
01352:-00034:-00013:+00032:000279.2407:01352
01353:-00035:-00018:+00032:000279.2407:01353
01354:-00014:-00020:+00033:000279.2407:01354
01355:-00016:-00017:+00004:000279.2407:01355
01356:-00012:-00015:+00010:000279.2407:01356
01357:-00014:+00007:+00008:000279.2407:01357
01358:-00028:-00004:+00001:000278.8415:01358
01359:-00011:-00002:+00002:000278.8415:01359
01360:-00023:+00022:+00012:000278.8415:01360
01361:-00023:+00000:+00020:000278.8415:01361
01362:-00025:+00014:+00022:000278.8415:01362
01363:-00001:+00012:+00023:000278.8415:01363
01364:-00020:+00039:-00003:000278.8415:01364
01365:-00002:+00015:-00005:000278.8415:01365
01366:+00003:+00035:+00007:000278.8415:01366
01367:+00001:+00034:-00020:000278.8415:01367
01368:+00005:+00027:-00037:000278.8415:01368
01369:+00005:+00027:-00002:000278.8415:01369
01370:-00006:+00031:+00000:000278.8415:01370
01371:-00007:+00035:+00019:000278.8415:01371
01372:+00015:+00035:+00018:000278.8415:01372
01373:-00003:+00016:-00015:000278.8415:01373
01374:-00008:+00032:-00024:000278.8415:01374
01375:+00005:+00039:-00012:000278.8415:01375
01376:+00015:+00012:-00003:000278.8415:01376
01377:-00004:+00020:-00003:000278.8415:01377
01378:-00003:+00018:+00022:000278.8415:01378
01379:-00007:+00000:+00000:000278.8415:01379
01380:+00003:+00002:-00016:000278.8415:01380
01381:+00005:+00006:+00005:000278.8415:01381
01382:-00009:-00017:-00005:000278.8415:01382
01383:+00003:-00012:-00019:000278.8415:01383
01384:+00003:-00010:+00017:000278.8415:01384
01385:-00007:-00033:+00023:000278.8415:01385
01386:-00021:-00036:-00006:000278.8415:01386
01387:+00000:-00036:-00007:000278.8415:01387
01388:+00004:-00047:-00005:000278.8415:01388
01389:-00009:-00052:+00002:000278.8415:01389
01390:-00001:-00047:+00019:000278.8415:01390
01391:+00003:-00029:+00009:000278.8415:01391
01392:+00004:-00045:+00018:000278.8415:01392
01393:+00004:-00047:+00004:000278.8415:01393
01394:+00005:-00032:+00002:000278.8415:01394
01395:+00003:-00033:-00005:000278.8415:01395
01396:+00000:-00033:+00023:000278.8415:01396
01397:-00001:-00021:+00026:000278.8415:01397
01398:-00018:-00011:-00010:000278.8415:01398
01399:-00010:-00020:+00008:000278.8415:01399
01400:+00001:+00007:+00022:000278.8415:01400
01401:-00002:-00002:+00018:000278.8415:01401
01402:-00023:-00004:+00019:000278.8415:01402
01403:+00000:+00032:+00019:000278.8415:01403
01404:-00001:+00010:+00004:000278.8415:01404
01405:-00010:+00033:-00020:000278.8415:01405
01406:-00015:+00028:+00017:000278.8415:01406
01407:-00014:+00033:-00019:000278.8415:01407
01408:-00035:+00031:-00018:000278.8415:01408
01409:-00014:+00049:-00002:000278.8415:01409
01410:-00013:+00051:-00016:000278.8415:01410
01411:-00013:+00051:+00003:000278.8415:01411
01412:-00011:+00055:-00014:000278.8415:01412
01413:-00024:+00031:-00016:000278.8415:01413
01414:-00021:+00032:+00004:000278.8415:01414
01415:-00022:+00048:+00020:000278.8415:01415
01416:-00019:+00029:+00009:000278.8415:01416
01417:-00019:+00027:-00022:000278.8415:01417
01418:+00007:+00026:-00022:000278.8415:01418
01419:+00001:+00033:-00008:000278.8415:01419
01420:-00007:+00010:-00020:000278.8415:01420
01421:-00003:+00010:-00016:000278.8415:01421
01422:+00003:-00001:+00008:000278.8415:01422
01423:-00001:-00016:+00003:000278.8415:01423
01424:+00002:-00020:+00017:000278.8415:01424
01425:+00003:-00018:+00006:000278.8415:01425
01426:-00021:-00013:+00008:000278.8415:01426
01427:+00014:-00023:-00003:000278.8415:01427
01428:-00020:-00025:-00003:000286.3583:01428
01429:-00021:-00039:+00008:000286.3583:01429
01430:-00024:-00049:-00018:000286.3583:01430
01431:-00016:-00038:+00001:000286.3583:01431
01432:-00037:-00041:-00020:000286.3583:01432
01433:-00024:-00050:+00017:000286.3583:01433
01434:-00013:-00050:+00005:000286.3583:01434
01435:-00022:-00041:-00016:000286.3583:01435
01436:-00020:-00024:-00006:000286.3583:01436
01437:+00000:-00022:-00002:000286.3583:01437
01438:+00000:-00034:-00011:000286.3583:01438
01439:+00001:-00019:-00007:000286.3583:01439
01440:-00008:-00015:+00006:000286.3583:01440
01441:-00021:+00006:+00008:000286.3583:01441
01442:-00020:+00001:+00009:000286.3583:01442
01443:-00021:+00016:+00022:000286.3583:01443
01444:-00015:+00013:+00004:000286.3583:01444
01445:-00018:+00033:+00008:000286.3583:01445
01446:-00015:+00036:+00012:000286.3583:01446
01447:-00016:+00051:-00017:000286.3583:01447
01448:-00011:+00041:+00004:000286.3583:01448
01449:-00016:+00045:+00003:000286.3583:01449
01450:-00028:+00066:-00015:000286.3583:01450
01451:-00036:+00047:-00004:000286.3583:01451
01452:-00039:+00046:+00030:000286.3583:01452
01453:-00038:+00051:-00001:000286.3583:01453
01454:-00030:+00040:+00002:000286.3583:01454
01455:-00037:+00042:-00008:000286.3583:01455
01456:-00036:+00053:-00019:000286.3583:01456
01457:-00017:+00029:-00020:000286.3583:01457
01458:-00022:+00037:+00018:000286.3583:01458
01459:-00016:+00015:-00002:000286.3583:01459
01460:-00001:+00009:+00001:000286.3583:01460
01461:+00001:-00002:+00000:000286.3583:01461
01462:+00004:-00004:+00023:000286.3583:01462
01463:-00004:+00002:+00023:000286.3583:01463
01464:+00014:-00015:-00017:000286.3583:01464
01465:-00006:-00008:-00030:000286.3583:01465
01466:+00004:-00008:+00007:000286.3583:01466
01467:+00006:-00010:-00001:000286.3583:01467
01468:-00007:-00034:-00006:000286.3583:01468
01469:-00008:-00033:+00004:000286.3583:01469
01470:-00004:-00011:+00017:000286.3583:01470
01471:+00004:-00031:+00005:000286.3583:01471
01472:-00011:-00035:+00000:000286.3583:01472
01473:-00009:-00036:+00038:000286.3583:01473
01474:+00002:-00012:+00008:000286.3583:01474
01475:-00020:-00034:+00002:000286.3583:01475
01476:+00005:-00018:-00022:000286.3583:01476
01477:+00001:-00015:+00003:000286.3583:01477
01478:+00001:-00016:-00006:000286.3583:01478
01479:-00008:-00005:+00014:000286.3583:01479
01480:-00001:-00004:-00034:000286.3583:01480
01481:+00002:-00004:-00011:000286.3583:01481
01482:-00004:+00023:+00015:000286.3583:01482
01483:+00002:+00023:-00002:000286.3583:01483
01484:-00018:+00019:+00005:000286.3583:01484
01485:-00008:+00037:-00004:000286.3583:01485
01486:+00000:+00040:-00002:000286.3583:01486
01487:-00001:+00028:-00021:000286.3583:01487
01488:-00021:+00048:+00008:000286.3583:01488
01489:-00002:+00030:-00015:000286.3583:01489
01490:-00023:+00031:+00017:000286.3583:01490
01491:-00004:+00051:+00001:000286.3583:01491
01492:+00003:+00028:-00007:000286.3583:01492
01493:-00019:+00031:+00014:000286.3583:01493
01494:+00015:+00051:+00000:000286.3583:01494
01495:-00023:+00039:+00001:000286.3583:01495
01496:-00023:+00016:+00004:000286.3583:01496
01497:-00021:+00035:+00023:000286.3583:01497
01498:-00019:+00012:-00010:000286.3583:01498
01499:-00012:+00013:-00015:000286.3583:01499
01500:-00009:+00010:+00019:000286.3583:01500
01501:+00003:+00000:+00006:000286.3583:01501
01502:-00009:-00003:+00007:000286.3583:01502
01503:+00016:+00000:+00019:000286.3583:01503
01504:+00008:-00003:-00018:000264.8420:01504
01505:+00008:-00005:-00014:000264.8420:01505
01506:+00011:-00005:+00017:000264.8420:01506
01507:+00031:+00000:-00017:000264.8420:01507
01508:+00036:+00008:-00018:000264.8420:01508
01509:+00046:-00003:-00020:000264.8420:01509
01510:+00028:+00001:-00016:000264.8420:01510
01511:+00021:-00002:-00030:000264.8420:01511
01512:+00035:+00021:+00001:000264.8420:01512
01513:+00023:+00019:-00001:000264.8420:01513
01514:+00029:+00023:+00007:000264.8420:01514
01515:+00031:+00018:-00004:000264.8420:01515
01516:+00020:+00012:-00005:000264.8420:01516
01517:+00018:+00021:-00016:000264.8420:01517
01518:+00018:+00012:-00005:000264.8420:01518
01519:+00020:+00011:+00022:000264.8420:01519
01520:+00004:+00018:-00017:000264.8420:01520
01521:+00004:+00020:+00001:000264.8420:01521
01522:+00006:+00017:-00006:000264.8420:01522
01523:+00001:-00002:+00002:000264.8420:01523
01524:+00001:-00005:-00007:000264.8420:01524
01525:+00002:-00006:+00015:000264.8420:01525
01526:+00003:+00005:-00007:000264.8420:01526
01527:-00007:+00006:-00006:000264.8420:01527
01528:-00010:+00003:+00005:000264.8420:01528
01529:-00008:+00006:+00018:000264.8420:01529
01530:-00009:+00007:+00021:000264.8420:01530
01531:-00005:+00009:+00016:000264.8420:01531
01532:-00010:-00005:-00001:000264.8420:01532
01533:+00002:+00009:-00019:000264.8420:01533
01534:+00005:-00006:-00001:000264.8420:01534
01535:+00004:+00007:-00002:000264.8420:01535
01536:+00005:+00008:+00001:000264.8420:01536
01537:-00002:-00006:+00005:000264.8420:01537
01538:-00006:+00000:+00008:000264.8420:01538
01539:-00005:+00023:+00005:000264.8420:01539
01540:+00006:+00021:+00005:000264.8420:01540
01541:+00020:+00015:+00003:000264.8420:01541
01542:+00016:+00038:+00002:000264.8420:01542
01543:+00008:+00036:+00021:000264.8420:01543
01544:+00015:+00013:-00004:000264.8420:01544
01545:-00006:+00026:-00005:000264.8420:01545
01546:+00009:+00025:-00006:000264.8420:01546
01547:+00010:+00052:-00013:000264.8420:01547
01548:+00009:+00030:-00039:000264.8420:01548
01549:+00007:+00053:-00034:000264.8420:01549
01550:+00015:+00042:+00008:000264.8420:01550
01551:-00008:+00032:-00020:000264.8420:01551
01552:+00014:+00031:+00006:000264.8420:01552
01553:-00008:+00031:-00005:000264.8420:01553
01554:-00001:+00037:+00003:000264.8420:01554
01555:-00004:+00037:-00018:000264.8420:01555
01556:-00005:+00016:-00005:000264.8420:01556
01557:-00007:+00019:-00036:000264.8420:01557
01558:+00006:-00003:-00003:000264.8420:01558
01559:+00014:+00000:-00005:000264.8420:01559
01560:+00003:+00004:+00005:000264.8420:01560
01561:-00018:-00015:-00019:000264.8420:01561
01562:+00000:-00018:-00001:000264.8420:01562
01563:+00001:-00032:+00003:000264.8420:01563
01564:-00012:-00024:-00002:000264.8420:01564
01565:-00007:-00048:+00033:000264.8420:01565
01566:-00009:-00025:-00001:000264.8420:01566
01567:+00005:-00050:-00005:000264.8420:01567
01568:-00008:-00029:+00018:000264.8420:01568
01569:-00005:-00049:+00000:000264.8420:01569
01570:+00005:-00050:-00018:000264.8420:01570
01571:-00006:-00046:+00004:000297.3269:01571
01572:+00005:-00034:-00016:000297.3269:01572
01573:-00002:-00027:+00002:000297.3269:01573
01574:+00005:-00030:+00003:000297.3269:01574
01575:+00003:-00008:+00005:000297.3269:01575
01576:+00002:+00004:-00025:000297.3269:01576
01577:+00002:+00001:-00015:000297.3269:01577
01578:+00004:+00022:+00008:000297.3269:01578
01579:-00019:+00033:-00018:000297.3269:01579
01580:-00018:+00039:-00016:000297.3269:01580
01581:-00017:+00053:+00017:000297.3269:01581
01582:-00020:+00042:+00001:000297.3269:01582
01583:-00024:+00045:+00004:000297.3269:01583
01584:-00018:+00056:+00022:000297.3269:01584
01585:-00012:+00058:+00004:000297.3269:01585
01586:-00021:+00069:+00005:000297.3269:01586
01587:-00018:+00061:+00006:000297.3269:01587
01588:+00001:+00069:-00019:000297.3269:01588
01589:+00000:+00067:-00026:000297.3269:01589
01590:-00001:+00066:+00001:000297.3269:01590
01591:-00008:+00052:+00001:000297.3269:01591
01592:-00024:+00031:-00005:000297.3269:01592
01593:+00004:+00029:-00001:000297.3269:01593
01594:+00004:+00027:+00019:000297.3269:01594
01595:+00005:+00011:-00017:000297.3269:01595
01596:+00001:-00003:+00008:000297.3269:01596
01597:-00008:+00003:+00005:000297.3269:01597
01598:+00002:-00007:+00004:000297.3269:01598
01599:+00005:-00036:+00019:000297.3269:01599
01600:+00000:-00022:+00020:000297.3269:01600
01601:-00002:-00043:+00022:000297.3269:01601
01602:-00017:-00038:+00017:000297.3269:01602
01603:-00023:-00058:+00011:000297.3269:01603
01604:-00011:-00075:+00003:000297.3269:01604
01605:-00013:-00075:-00004:000297.3269:01605
01606:+00003:-00077:+00010:000297.3269:01606
01607:-00013:-00059:+00008:000297.3269:01607
01608:-00021:-00076:+00005:000297.3269:01608
01609:-00019:-00067:+00011:000297.3269:01609
01610:+00000:-00056:+00008:000297.3269:01610
01611:+00001:-00048:+00008:000297.3269:01611
01612:+00004:-00026:+00010:000297.3269:01612
01613:+00005:-00032:-00006:000297.3269:01613
01614:+00003:-00021:+00016:000297.3269:01614
01615:+00003:-00004:-00004:000297.3269:01615
01616:+00004:+00017:-00006:000297.3269:01616
01617:-00008:+00035:-00010:000297.3269:01617
01618:-00009:+00028:-00015:000297.3269:01618
01619:+00001:+00049:-00016:000297.3269:01619
01620:-00019:+00067:+00009:000297.3269:01620
01621:-00004:+00068:+00004:000297.3269:01621
01622:-00018:+00061:+00005:000297.3269:01622
01623:-00023:+00061:+00007:000297.3269:01623
01624:-00020:+00077:+00002:000297.3269:01624
01625:-00023:+00060:+00018:000297.3269:01625
01626:-00010:+00061:+00006:000297.3269:01626
01627:-00024:+00059:+00016:000297.3269:01627
01628:-00025:+00070:-00021:000297.3269:01628
01629:-00015:+00043:-00008:000297.3269:01629
01630:-00001:+00041:-00020:000297.3269:01630
01631:+00001:+00050:+00001:000297.3269:01631
01632:-00019:+00037:-00016:000297.3269:01632
01633:+00000:+00036:-00004:000297.3269:01633
01634:-00006:+00021:-00018:000297.3269:01634
01635:-00023:-00006:-00022:000297.3269:01635
01636:-00009:-00018:+00005:000297.3269:01636
01637:+00005:-00009:-00018:000297.3269:01637
01638:+00001:-00037:+00004:000297.3269:01638
01639:+00014:-00033:+00006:000297.3269:01639
01640:-00004:-00029:+00017:000297.3269:01640
01641:+00015:-00043:-00021:000297.3269:01641
01642:-00003:-00044:-00003:000282.9514:01642
01643:+00008:-00064:+00005:000282.9514:01643
01644:-00005:-00064:-00014:000282.9514:01644
01645:+00016:-00045:-00017:000282.9514:01645
01646:-00007:-00041:-00005:000282.9514:01646
01647:-00009:-00043:-00003:000282.9514:01647
01648:-00008:-00051:+00003:000282.9514:01648
01649:-00009:-00046:+00022:000282.9514:01649
01650:-00009:-00031:-00015:000282.9514:01650
01651:+00000:-00032:+00007:000282.9514:01651
01652:+00002:+00002:+00017:000282.9514:01652
01653:-00015:+00005:-00004:000282.9514:01653
01654:-00024:-00002:+00000:000282.9514:01654
01655:-00014:+00020:+00021:000282.9514:01655
01656:-00014:+00011:+00021:000282.9514:01656
01657:-00040:+00015:-00004:000282.9514:01657
01658:-00017:+00032:+00000:000282.9514:01658
01659:-00015:+00031:+00001:000282.9514:01659
01660:-00034:+00051:-00016:000282.9514:01660
01661:-00015:+00045:+00004:000282.9514:01661
01662:-00011:+00064:+00007:000282.9514:01662
01663:-00033:+00046:-00009:000282.9514:01663
01664:-00016:+00047:-00005:000282.9514:01664
01665:-00014:+00040:-00005:000282.9514:01665
01666:-00033:+00055:-00002:000282.9514:01666
01667:-00001:+00046:-00007:000282.9514:01667
01668:-00010:+00031:+00004:000282.9514:01668
01669:+00001:+00031:-00021:000282.9514:01669
01670:+00000:+00026:-00005:000282.9514:01670
01671:+00005:+00016:-00002:000282.9514:01671
01672:+00001:+00024:-00006:000282.9514:01672
01673:+00016:+00001:+00004:000282.9514:01673
01674:+00016:+00000:-00006:000282.9514:01674
01675:+00005:+00003:+00008:000282.9514:01675
01676:-00006:-00008:+00018:000282.9514:01676
01677:+00007:-00014:+00003:000282.9514:01677
01678:+00020:-00011:-00026:000282.9514:01678
01679:+00018:-00013:-00012:000282.9514:01679
01680:+00007:-00031:+00004:000282.9514:01680
01681:-00007:-00033:-00002:000282.9514:01681
01682:+00019:-00024:+00024:000282.9514:01682
01683:-00003:-00032:+00019:000282.9514:01683
01684:-00007:-00023:-00005:000282.9514:01684
01685:-00003:-00031:-00004:000282.9514:01685
01686:+00016:-00033:-00007:000282.9514:01686
01687:-00009:-00018:-00008:000282.9514:01687
01688:-00009:-00015:+00008:000282.9514:01688
01689:+00020:+00004:+00005:000282.9514:01689
01690:-00002:+00007:+00007:000282.9514:01690
01691:-00005:+00005:-00003:000282.9514:01691
01692:-00005:+00018:+00021:000282.9514:01692
01693:-00006:+00020:-00016:000282.9514:01693
01694:-00022:+00019:-00003:000282.9514:01694
01695:+00019:+00010:+00039:000282.9514:01695
01696:+00001:+00015:-00005:000282.9514:01696
01697:+00003:+00010:-00003:000282.9514:01697
01698:+00003:+00035:-00015:000282.9514:01698
01699:-00002:+00016:+00005:000282.9514:01699
01700:-00019:+00032:-00016:000282.9514:01700
01701:-00010:+00034:+00028:000282.9514:01701
01702:-00012:+00010:+00020:000282.9514:01702
01703:-00033:+00023:+00006:000282.9514:01703
01704:-00014:+00021:+00009:000282.9514:01704
01705:-00033:+00021:+00001:000282.9514:01705
01706:-00037:+00001:-00005:000282.9514:01706
01707:-00016:+00018:+00017:000282.9514:01707
01708:-00010:+00000:+00022:000282.9514:01708
01709:-00033:-00001:-00020:000282.9514:01709
01710:-00034:-00003:-00006:000282.9514:01710
01711:-00025:+00000:-00017:000282.9514:01711
01712:-00021:-00003:+00005:000282.9514:01712
01713:-00006:+00019:+00005:000282.9514:01713
01714:-00007:+00011:-00004:000282.9514:01714
01715:-00002:+00009:-00015:000282.9514:01715
01716:+00013:+00014:+00008:000282.9514:01716
01717:+00009:+00035:+00006:000267.1923:01717
01718:-00003:+00011:+00002:000267.1923:01718
01719:+00030:+00015:+00018:000267.1923:01719
01720:+00033:+00033:+00001:000267.1923:01720
01721:+00013:+00032:-00016:000267.1923:01721
01722:+00007:+00037:+00003:000267.1923:01722
01723:+00014:+00025:+00017:000267.1923:01723
01724:+00017:+00013:-00009:000267.1923:01724
01725:+00020:+00015:-00002:000267.1923:01725
01726:+00015:+00035:+00007:000267.1923:01726
01727:+00003:+00032:-00023:000267.1923:01727
01728:-00006:+00011:-00015:000267.1923:01728
01729:+00004:+00022:+00002:000267.1923:01729
01730:+00000:-00004:-00017:000267.1923:01730
01731:-00020:-00006:+00002:000267.1923:01731
01732:-00019:+00007:-00002:000267.1923:01732
01733:-00021:-00019:-00031:000267.1923:01733
01734:-00021:-00019:-00018:000267.1923:01734
01735:+00004:-00020:-00019:000267.1923:01735
01736:-00023:-00010:+00007:000267.1923:01736
01737:-00001:-00031:-00001:000267.1923:01737
01738:+00002:-00012:+00034:000267.1923:01738
01739:+00004:-00012:-00003:000267.1923:01739
01740:+00004:-00030:-00002:000267.1923:01740
01741:+00018:-00013:+00033:000267.1923:01741
01742:-00006:-00035:+00020:000267.1923:01742
01743:-00004:-00009:+00014:000267.1923:01743
01744:-00004:-00022:+00018:000267.1923:01744
01745:+00015:-00018:+00003:000267.1923:01745
01746:-00009:-00021:-00019:000267.1923:01746
01747:-00009:-00015:+00017:000267.1923:01747
01748:-00006:+00005:-00005:000267.1923:01748
01749:-00001:-00003:+00006:000267.1923:01749
01750:-00010:+00013:+00007:000267.1923:01750
01751:+00000:+00016:-00008:000267.1923:01751
01752:-00001:+00015:-00008:000267.1923:01752
01753:-00001:+00031:+00006:000267.1923:01753
01754:+00003:+00053:+00003:000267.1923:01754
01755:+00003:+00055:-00012:000267.1923:01755
01756:+00004:+00045:+00009:000267.1923:01756
01757:-00006:+00063:+00005:000267.1923:01757
01758:-00008:+00063:-00004:000267.1923:01758
01759:+00006:+00045:+00005:000267.1923:01759
01760:+00019:+00056:-00018:000267.1923:01760
01761:+00007:+00067:-00013:000267.1923:01761
01762:+00010:+00061:+00003:000267.1923:01762
01763:+00006:+00065:-00021:000267.1923:01763
01764:-00005:+00040:-00047:000267.1923:01764
01765:+00010:+00051:-00003:000267.1923:01765
01766:+00011:+00030:+00017:000267.1923:01766
01767:-00003:+00011:+00020:000267.1923:01767
01768:+00011:+00013:+00000:000267.1923:01768
01769:+00008:+00019:-00006:000267.1923:01769
01770:+00019:+00007:-00007:000267.1923:01770
01771:+00016:-00017:-00018:000267.1923:01771
01772:+00013:-00032:-00001:000267.1923:01772
01773:-00007:-00032:+00003:000267.1923:01773
01774:+00014:-00048:+00004:000267.1923:01774
01775:+00019:-00047:-00002:000267.1923:01775
01776:-00005:-00061:-00002:000267.1923:01776
01777:+00014:-00062:-00015:000267.1923:01777
01778:+00017:-00064:-00015:000267.1923:01778
01779:+00012:-00054:-00024:000267.1923:01779
01780:+00009:-00044:-00001:000267.1923:01780
01781:+00022:-00061:-00004:000267.1923:01781
01782:+00020:-00041:-00010:000305.2659:01782
01783:+00012:-00024:+00001:000305.2659:01783
01784:+00010:-00032:+00000:000305.2659:01784
01785:-00003:-00021:-00001:000305.2659:01785
01786:+00015:-00020:+00006:000305.2659:01786
01787:+00014:+00004:+00000:000305.2659:01787
01788:-00007:+00023:-00007:000305.2659:01788
01789:-00005:+00009:-00019:000305.2659:01789
01790:+00013:+00027:+00004:000305.2659:01790
01791:-00019:+00050:-00003:000305.2659:01791
01792:+00002:+00042:-00001:000305.2659:01792
01793:+00000:+00067:+00019:000305.2659:01793
01794:+00000:+00070:-00019:000305.2659:01794
01795:-00018:+00080:+00003:000305.2659:01795
01796:+00005:+00081:+00018:000305.2659:01796
01797:+00001:+00083:+00005:000305.2659:01797
01798:+00004:+00072:-00018:000305.2659:01798
01799:+00004:+00084:-00019:000305.2659:01799
01800:+00003:+00086:+00005:000305.2659:01800
01801:-00007:+00058:-00016:000305.2659:01801
01802:-00006:+00064:+00005:000305.2659:01802
01803:+00005:+00064:+00002:000305.2659:01803
01804:+00003:+00025:+00020:000305.2659:01804
01805:+00021:+00034:+00018:000305.2659:01805
01806:-00006:+00012:+00007:000305.2659:01806
01807:-00009:-00003:+00008:000305.2659:01807
01808:+00018:+00017:+00001:000305.2659:01808
01809:+00003:-00008:+00008:000305.2659:01809
01810:-00009:-00035:-00004:000305.2659:01810
01811:-00018:-00022:+00033:000305.2659:01811
01812:-00008:-00039:+00008:000305.2659:01812
01813:-00002:-00041:+00007:000305.2659:01813
01814:-00008:-00053:+00012:000305.2659:01814
01815:-00017:-00059:+00017:000305.2659:01815
01816:-00018:-00068:-00003:000305.2659:01816
01817:+00004:-00076:+00001:000305.2659:01817
01818:+00002:-00060:+00011:000305.2659:01818
01819:-00022:-00076:+00004:000305.2659:01819
01820:-00002:-00054:+00023:000305.2659:01820
01821:-00001:-00064:+00004:000305.2659:01821
01822:-00021:-00067:-00016:000305.2659:01822
01823:-00020:-00037:+00006:000305.2659:01823
01824:-00018:-00045:+00022:000305.2659:01824
01825:+00003:-00012:-00017:000305.2659:01825
01826:-00025:+00001:+00000:000305.2659:01826
01827:+00001:+00004:+00008:000305.2659:01827
01828:-00012:+00017:-00035:000305.2659:01828
01829:-00011:+00038:+00001:000305.2659:01829
01830:-00016:+00055:-00015:000305.2659:01830
01831:-00017:+00043:+00008:000305.2659:01831
01832:-00034:+00065:+00005:000305.2659:01832
01833:-00013:+00079:+00011:000305.2659:01833
01834:-00021:+00084:+00006:000305.2659:01834
01835:-00024:+00076:+00005:000305.2659:01835
01836:-00021:+00078:-00011:000305.2659:01836
01837:-00020:+00094:-00009:000305.2659:01837
01838:+00003:+00074:-00005:000305.2659:01838
01839:+00003:+00073:+00023:000305.2659:01839
01840:+00004:+00071:+00003:000305.2659:01840
01841:-00001:+00070:-00017:000305.2659:01841
01842:+00000:+00064:+00008:000305.2659:01842
01843:-00008:+00045:-00004:000305.2659:01843
01844:+00001:+00037:-00002:000305.2659:01844
01845:-00007:+00034:+00003:000305.2659:01845
01846:+00001:+00023:-00008:000305.2659:01846
01847:-00002:+00005:-00030:000308.5652:01847
01848:-00019:-00007:+00018:000308.5652:01848
01849:+00004:-00013:-00003:000308.5652:01849
01850:-00014:-00027:+00008:000308.5652:01850
01851:+00003:-00028:+00006:000308.5652:01851
01852:-00024:-00061:-00016:000308.5652:01852
01853:-00024:-00044:-00007:000308.5652:01853
01854:-00019:-00064:-00002:000308.5652:01854
01855:-00021:-00066:-00002:000308.5652:01855
01856:-00014:-00064:+00000:000308.5652:01856
01857:-00020:-00062:+00005:000308.5652:01857
01858:-00018:-00054:+00009:000308.5652:01858
01859:-00001:-00058:+00006:000308.5652:01859
01860:-00009:-00038:+00006:000308.5652:01860
01861:-00003:-00027:-00005:000308.5652:01861
01862:+00015:-00048:-00009:000308.5652:01862
01863:+00016:-00032:-00006:000308.5652:01863
01864:+00012:-00011:+00000:000308.5652:01864
01865:-00005:-00019:-00020:000308.5652:01865
01866:-00007:-00002:-00016:000308.5652:01866
01867:-00008:+00014:-00017:000308.5652:01867
01868:+00002:+00010:-00015:000308.5652:01868
01869:-00008:+00030:-00006:000308.5652:01869
01870:+00013:+00050:+00007:000308.5652:01870
01871:+00005:+00064:-00010:000308.5652:01871
01872:+00005:+00068:+00001:000308.5652:01872
01873:+00015:+00059:+00006:000308.5652:01873
01874:-00018:+00062:+00001:000308.5652:01874
01875:+00002:+00084:+00008:000308.5652:01875
01876:-00004:+00071:+00009:000308.5652:01876
01877:-00003:+00083:-00007:000308.5652:01877
01878:+00016:+00060:-00006:000308.5652:01878
01879:+00017:+00057:+00024:000308.5652:01879
01880:+00017:+00066:+00018:000308.5652:01880
01881:-00004:+00041:-00001:000308.5652:01881
01882:-00003:+00054:-00001:000308.5652:01882
01883:-00009:+00028:+00007:000308.5652:01883
01884:+00004:+00014:-00035:000308.5652:01884
01885:+00003:+00024:+00000:000308.5652:01885
01886:-00017:-00003:+00000:000308.5652:01886
01887:-00025:-00008:-00002:000308.5652:01887
01888:-00020:-00011:+00015:000308.5652:01888
01889:-00021:-00036:-00003:000308.5652:01889
01890:-00021:-00027:+00007:000308.5652:01890
01891:-00014:-00038:-00007:000308.5652:01891
01892:-00036:-00060:-00002:000308.5652:01892
01893:-00017:-00067:-00018:000308.5652:01893
01894:-00013:-00058:-00005:000308.5652:01894
01895:-00014:-00081:+00001:000308.5652:01895
01896:-00015:-00059:+00005:000308.5652:01896
01897:-00002:-00076:+00019:000308.5652:01897
01898:-00012:-00053:+00035:000308.5652:01898
01899:-00022:-00065:+00020:000308.5652:01899
01900:+00000:-00041:+00021:000308.5652:01900
01901:-00023:-00041:+00017:000308.5652:01901
01902:-00021:-00027:-00005:000308.5652:01902
01903:+00002:-00022:-00006:000308.5652:01903
01904:+00004:-00008:-00020:000308.5652:01904
01905:+00003:-00022:+00007:000308.5652:01905
01906:+00018:+00001:-00016:000308.5652:01906
01907:+00016:+00016:-00005:000308.5652:01907
01908:+00006:+00033:-00019:000308.5652:01908
01909:+00019:+00054:-00018:000308.5652:01909
01910:+00009:+00042:-00010:000308.5652:01910
01911:-00008:+00046:-00008:000308.5652:01911
01912:+00016:+00066:+00020:000308.5652:01912
01913:+00014:+00059:-00005:000305.3234:01913
01914:-00019:+00065:+00004:000305.3234:01914
01915:+00001:+00058:-00015:000305.3234:01915
01916:-00001:+00070:+00009:000305.3234:01916
01917:-00021:+00066:-00030:000305.3234:01917
01918:-00023:+00046:+00007:000305.3234:01918
01919:-00020:+00043:-00018:000305.3234:01919
01920:-00015:+00031:-00008:000305.3234:01920
01921:-00022:+00037:+00020:000305.3234:01921
01922:-00024:+00011:-00005:000305.3234:01922
01923:-00016:+00001:-00005:000305.3234:01923
01924:-00011:-00003:+00008:000305.3234:01924
01925:-00012:+00001:-00017:000305.3234:01925
01926:-00022:-00007:-00016:000305.3234:01926
01927:-00022:-00034:+00006:000305.3234:01927
01928:-00019:-00028:-00005:000305.3234:01928
01929:-00033:-00051:-00019:000305.3234:01929
01930:-00016:-00040:-00017:000305.3234:01930
01931:-00013:-00041:-00004:000305.3234:01931
01932:-00026:-00065:+00008:000305.3234:01932
01933:-00021:-00062:+00001:000305.3234:01933
01934:-00024:-00043:+00012:000305.3234:01934
01935:-00024:-00065:+00001:000305.3234:01935
01936:-00024:-00039:-00004:000305.3234:01936
01937:-00018:-00048:+00004:000305.3234:01937
01938:-00038:-00046:-00009:000305.3234:01938
01939:-00012:-00035:+00006:000305.3234:01939
01940:-00011:-00008:+00003:000305.3234:01940
01941:-00035:-00031:+00002:000305.3234:01941
01942:-00024:+00001:+00002:000305.3234:01942
01943:-00019:-00003:+00005:000305.3234:01943
01944:-00013:+00022:-00014:000305.3234:01944
01945:-00011:+00036:-00006:000305.3234:01945
01946:-00019:+00039:+00004:000305.3234:01946
01947:-00014:+00051:-00014:000305.3234:01947
01948:-00020:+00042:-00021:000305.3234:01948
01949:-00019:+00055:+00005:000305.3234:01949
01950:-00018:+00063:-00004:000305.3234:01950
01951:+00000:+00055:-00006:000305.3234:01951
01952:-00008:+00057:+00017:000305.3234:01952
01953:+00001:+00071:-00015:000305.3234:01953
01954:+00005:+00058:-00006:000305.3234:01954
01955:-00003:+00083:+00004:000305.3234:01955
01956:+00001:+00069:-00015:000305.3234:01956
01957:-00004:+00065:-00009:000305.3234:01957
01958:+00006:+00044:-00004:000305.3234:01958
01959:-00006:+00048:+00008:000305.3234:01959
01960:-00007:+00030:+00008:000305.3234:01960
01961:+00005:+00037:-00004:000305.3234:01961
01962:+00003:+00012:+00002:000305.3234:01962
01963:-00022:+00017:+00004:000305.3234:01963
01964:-00022:+00002:-00004:000305.3234:01964
01965:-00020:-00018:+00000:000305.3234:01965
01966:-00013:-00013:-00021:000305.3234:01966
01967:-00017:-00025:+00011:000305.3234:01967
01968:-00024:-00045:+00019:000305.3234:01968
01969:-00035:-00040:+00008:000305.3234:01969
01970:+00001:-00039:+00003:000305.3234:01970
01971:-00014:-00043:-00015:000305.3234:01971
01972:-00015:-00045:+00000:000305.3234:01972
01973:-00001:-00037:-00002:000305.3234:01973
01974:-00010:-00051:-00002:000305.3234:01974
01975:-00021:-00047:+00007:000305.3234:01975
01976:-00023:-00033:+00011:000305.3234:01976
01977:-00020:-00035:-00016:000309.8925:01977
01978:-00012:-00030:+00034:000309.8925:01978
01979:+00004:-00020:+00024:000309.8925:01979
01980:-00020:-00004:-00020:000309.8925:01980
01981:+00004:-00002:-00008:000309.8925:01981
01982:-00006:+00010:+00007:000309.8925:01982
01983:+00005:+00035:+00021:000309.8925:01983
01984:+00000:+00032:+00004:000309.8925:01984
01985:+00001:+00055:+00005:000309.8925:01985
01986:+00003:+00042:+00006:000309.8925:01986
01987:+00000:+00070:-00017:000309.8925:01987
01988:-00009:+00065:+00000:000309.8925:01988
01989:-00009:+00057:-00003:000309.8925:01989
01990:+00016:+00065:+00002:000309.8925:01990
01991:-00004:+00061:-00015:000309.8925:01991
01992:+00002:+00060:-00020:000309.8925:01992
01993:+00004:+00058:-00036:000309.8925:01993
01994:-00004:+00068:-00013:000309.8925:01994
01995:+00015:+00068:-00019:000309.8925:01995
01996:-00003:+00043:-00006:000309.8925:01996
01997:+00020:+00053:+00015:000309.8925:01997
01998:-00008:+00037:+00014:000309.8925:01998
01999:-00009:+00009:-00020:000309.8925:01999
02000:-00005:+00020:-00015:000309.8925:02000
02001:-00006:+00005:-00011:000309.8925:02001
02002:+00000:-00012:+00000:000309.8925:02002
02003:+00002:-00034:+00028:000309.8925:02003
02004:+00005:-00028:+00014:000309.8925:02004
02005:-00022:-00041:+00004:000309.8925:02005
02006:+00000:-00063:+00003:000309.8925:02006
02007:-00011:-00066:-00005:000309.8925:02007
02008:-00024:-00057:-00018:000309.8925:02008
02009:-00019:-00065:+00016:000309.8925:02009
02010:-00018:-00057:+00000:000309.8925:02010
02011:-00034:-00053:-00016:000309.8925:02011
02012:-00010:-00065:+00017:000309.8925:02012
02013:-00021:-00042:+00007:000309.8925:02013
02014:-00039:-00060:+00007:000309.8925:02014
02015:-00012:-00023:+00016:000309.8925:02015
02016:-00013:-00036:-00006:000309.8925:02016
02017:-00017:-00012:-00019:000309.8925:02017
02018:-00023:+00009:-00003:000309.8925:02018
02019:-00022:+00018:+00002:000309.8925:02019
02020:-00022:+00013:-00011:000309.8925:02020
02021:-00020:+00039:-00009:000309.8925:02021
02022:+00005:+00027:+00001:000309.8925:02022
02023:-00010:+00055:+00008:000309.8925:02023
02024:+00004:+00044:+00004:000309.8925:02024
02025:+00005:+00063:+00008:000309.8925:02025
02026:-00009:+00057:-00035:000309.8925:02026
02027:-00002:+00056:-00010:000309.8925:02027
02028:+00004:+00062:+00005:000309.8925:02028
02029:-00019:+00081:+00006:000309.8925:02029
02030:-00001:+00056:-00016:000309.8925:02030
02031:+00002:+00058:-00015:000309.8925:02031
02032:-00002:+00064:-00018:000309.8925:02032
02033:+00001:+00069:-00009:000309.8925:02033
02034:-00001:+00054:-00005:000309.8925:02034
02035:-00022:+00030:-00017:000309.8925:02035
02036:-00020:+00025:-00006:000309.8925:02036
02037:-00023:+00012:-00006:000309.8925:02037
02038:-00018:+00001:-00005:000309.8925:02038
02039:+00000:+00003:-00031:000309.8925:02039
02040:-00020:-00019:+00008:000309.8925:02040
02041:-00017:-00009:-00002:000310.5465:02041
02042:-00022:-00033:-00001:000310.5465:02042
02043:+00005:-00029:-00004:000310.5465:02043
02044:-00019:-00051:+00002:000310.5465:02044
02045:-00023:-00060:-00018:000310.5465:02045
02046:-00023:-00051:+00008:000310.5465:02046
02047:-00013:-00062:-00005:000310.5465:02047
02048:-00038:-00053:-00003:000310.5465:02048
02049:-00013:-00053:+00019:000310.5465:02049
02050:-00033:-00061:-00004:000310.5465:02050
02051:-00049:-00066:-00001:000310.5465:02051
02052:-00037:-00042:-00001:000310.5465:02052
02053:-00037:-00029:+00000:000310.5465:02053
02054:-00039:-00047:-00016:000310.5465:02054
02055:-00036:-00033:+00008:000310.5465:02055
02056:-00028:-00015:-00005:000310.5465:02056
02057:-00030:+00003:-00035:000310.5465:02057
02058:-00017:+00001:+00002:000310.5465:02058
02059:-00016:+00013:+00007:000310.5465:02059
02060:-00017:+00011:-00004:000310.5465:02060
02061:-00038:+00035:+00004:000310.5465:02061
02062:-00011:+00029:-00009:000310.5465:02062
02063:-00015:+00043:-00033:000310.5465:02063
02064:-00010:+00059:-00017:000310.5465:02064
02065:-00019:+00057:-00006:000310.5465:02065
02066:-00024:+00060:-00015:000310.5465:02066
02067:-00001:+00084:+00019:000310.5465:02067
02068:-00009:+00073:+00021:000310.5465:02068
02069:+00005:+00061:+00008:000310.5465:02069
02070:+00004:+00083:-00018:000310.5465:02070
02071:-00009:+00079:+00019:000310.5465:02071
02072:+00001:+00056:-00035:000310.5465:02072
02073:+00003:+00056:-00012:000310.5465:02073
02074:-00007:+00066:+00006:000310.5465:02074
02075:+00000:+00030:+00008:000310.5465:02075
02076:-00009:+00028:-00017:000310.5465:02076
02077:+00003:+00034:+00000:000310.5465:02077
02078:+00005:+00011:+00006:000310.5465:02078
02079:+00001:-00004:-00004:000310.5465:02079
02080:+00004:+00003:-00001:000310.5465:02080
02081:-00020:-00012:+00000:000310.5465:02081
02082:-00018:-00035:+00020:000310.5465:02082
02083:-00002:-00033:-00001:000310.5465:02083
02084:-00014:-00028:+00008:000310.5465:02084
02085:-00022:-00047:-00003:000310.5465:02085
02086:-00019:-00042:-00001:000310.5465:02086
02087:-00023:-00065:+00005:000310.5465:02087
02088:-00022:-00063:-00001:000310.5465:02088
02089:+00005:-00054:-00001:000310.5465:02089
02090:-00025:-00063:-00015:000310.5465:02090
02091:-00023:-00044:-00005:000310.5465:02091
02092:-00019:-00048:-00005:000310.5465:02092
02093:-00012:-00039:-00006:000310.5465:02093
02094:-00017:-00028:+00005:000310.5465:02094
02095:-00039:-00013:+00024:000310.5465:02095
02096:-00030:-00031:+00003:000310.5465:02096
02097:-00030:-00030:+00008:000310.5465:02097
02098:-00036:-00017:+00010:000310.5465:02098
02099:-00026:-00003:-00003:000310.5465:02099
02100:-00030:+00000:-00005:000310.5465:02100
02101:-00038:+00025:+00002:000310.5465:02101
02102:-00034:+00027:-00018:000310.5465:02102
02103:-00013:+00054:-00011:000310.5465:02103
02104:-00020:+00068:+00019:000310.5465:02104
02105:-00019:+00056:-00007:000310.5465:02105
02106:-00020:+00059:-00006:000310.5465:02106
02107:-00005:+00080:+00017:000310.5465:02107
02108:-00004:+00072:+00004:000305.0359:02108
02109:+00006:+00058:+00004:000305.0359:02109
02110:+00009:+00082:+00008:000305.0359:02110
02111:+00019:+00082:+00007:000305.0359:02111
02112:+00015:+00067:-00007:000305.0359:02112
02113:-00003:+00064:+00004:000305.0359:02113
02114:-00008:+00040:-00018:000305.0359:02114
02115:-00019:+00027:-00003:000305.0359:02115
02116:-00008:+00035:-00003:000305.0359:02116
02117:-00023:+00000:+00000:000305.0359:02117
02118:-00011:-00015:-00001:000305.0359:02118
02119:-00014:+00007:-00005:000305.0359:02119
02120:-00012:-00013:+00008:000305.0359:02120
02121:-00016:-00045:+00003:000305.0359:02121
02122:-00033:-00048:+00025:000305.0359:02122
02123:-00013:-00066:+00022:000305.0359:02123
02124:-00038:-00053:+00017:000305.0359:02124
02125:-00002:-00057:+00000:000305.0359:02125
02126:-00025:-00075:-00006:000305.0359:02126
02127:-00024:-00073:+00002:000305.0359:02127
02128:-00021:-00078:+00005:000305.0359:02128
02129:-00024:-00079:-00006:000305.0359:02129
02130:-00023:-00058:-00013:000305.0359:02130
02131:-00020:-00075:+00033:000305.0359:02131
02132:-00020:-00054:+00000:000305.0359:02132
02133:-00023:-00062:+00017:000305.0359:02133
02134:+00000:-00037:+00007:000305.0359:02134
02135:-00019:-00026:-00001:000305.0359:02135
02136:-00019:-00030:-00018:000305.0359:02136
02137:-00002:+00005:+00016:000305.0359:02137
02138:-00010:-00005:-00004:000305.0359:02138
02139:-00022:+00014:-00012:000305.0359:02139
02140:-00018:+00037:-00005:000305.0359:02140
02141:-00018:+00039:+00002:000305.0359:02141
02142:-00025:+00040:+00008:000305.0359:02142
02143:-00012:+00045:-00016:000305.0359:02143
02144:-00020:+00057:+00022:000305.0359:02144
02145:-00022:+00056:-00022:000305.0359:02145
02146:-00019:+00079:-00016:000305.0359:02146
02147:-00020:+00081:+00004:000305.0359:02147
02148:-00035:+00080:-00019:000305.0359:02148
02149:-00023:+00082:-00017:000305.0359:02149
02150:-00010:+00080:-00017:000305.0359:02150
02151:-00034:+00046:-00006:000305.0359:02151
02152:-00024:+00065:+00008:000305.0359:02152
02153:-00012:+00044:+00019:000305.0359:02153
02154:-00022:+00048:+00001:000305.0359:02154
02155:-00021:+00025:-00016:000305.0359:02155
02156:-00021:+00015:-00002:000305.0359:02156
02157:-00029:+00020:+00005:000305.0359:02157
02158:-00024:-00006:-00016:000305.0359:02158
02159:-00023:-00007:+00007:000305.0359:02159
02160:-00012:-00033:-00002:000305.0359:02160
02161:-00012:-00025:+00020:000305.0359:02161
02162:-00011:-00027:-00005:000305.0359:02162
02163:-00013:-00038:-00014:000305.0359:02163
02164:-00011:-00037:-00006:000305.0359:02164
02165:-00002:-00041:+00016:000305.0359:02165
02166:-00015:-00065:-00003:000305.0359:02166
02167:-00023:-00053:+00008:000305.0359:02167
02168:-00022:-00044:+00022:000305.0359:02168
02169:-00020:-00065:+00007:000305.0359:02169
02170:-00018:-00062:+00002:000305.0359:02170
02171:+00005:-00049:+00010:000305.0359:02171
02172:+00000:-00036:+00019:000309.2767:02172
02173:+00001:-00022:-00003:000309.2767:02173
02174:-00001:-00009:+00006:000309.2767:02174
02175:-00019:-00015:+00001:000309.2767:02175
02176:-00022:+00004:-00025:000309.2767:02176
02177:-00021:+00012:+00014:000309.2767:02177
02178:-00020:+00030:-00009:000309.2767:02178
02179:-00014:+00025:-00034:000309.2767:02179
02180:-00020:+00048:-00012:000309.2767:02180
02181:-00019:+00047:+00018:000309.2767:02181
02182:-00023:+00070:+00008:000309.2767:02182
02183:-00022:+00083:-00017:000309.2767:02183
02184:-00019:+00075:-00008:000309.2767:02184
02185:-00019:+00085:-00019:000309.2767:02185
02186:+00003:+00097:-00001:000309.2767:02186
02187:+00001:+00094:-00006:000309.2767:02187
02188:-00010:+00082:+00003:000309.2767:02188
02189:+00018:+00071:+00002:000309.2767:02189
02190:+00020:+00082:+00001:000309.2767:02190
02191:+00014:+00063:-00022:000309.2767:02191
02192:+00016:+00063:-00019:000309.2767:02192
02193:+00017:+00054:-00015:000309.2767:02193
02194:-00018:+00026:-00022:000309.2767:02194
02195:-00006:+00037:-00017:000309.2767:02195
02196:-00009:+00020:+00017:000309.2767:02196
02197:-00013:-00015:+00008:000309.2767:02197
02198:-00019:-00016:+00000:000309.2767:02198
02199:-00020:-00035:-00005:000309.2767:02199
02200:-00012:-00023:-00019:000309.2767:02200
02201:-00013:-00051:+00000:000309.2767:02201
02202:-00012:-00063:+00008:000309.2767:02202
02203:-00038:-00064:-00019:000309.2767:02203
02204:-00011:-00067:-00016:000309.2767:02204
02205:-00014:-00056:+00017:000309.2767:02205
02206:-00024:-00081:+00019:000309.2767:02206
02207:-00010:-00065:+00000:000309.2767:02207
02208:-00020:-00067:+00008:000309.2767:02208
02209:+00002:-00039:-00034:000309.2767:02209
02210:-00006:-00045:-00006:000309.2767:02210
02211:+00021:-00026:-00001:000309.2767:02211
02212:+00016:-00011:+00009:000309.2767:02212
02213:+00017:-00016:+00004:000309.2767:02213
02214:+00006:+00007:+00018:000309.2767:02214
02215:+00019:+00017:-00003:000309.2767:02215
02216:+00017:+00012:+00005:000309.2767:02216
02217:+00033:+00028:+00012:000309.2767:02217
02218:+00008:+00052:+00002:000309.2767:02218
02219:+00019:+00043:+00005:000309.2767:02219
02220:+00030:+00058:-00017:000309.2767:02220
02221:+00006:+00084:-00019:000309.2767:02221
02222:+00010:+00073:-00022:000309.2767:02222
02223:+00006:+00074:+00021:000309.2767:02223
02224:+00008:+00094:-00003:000309.2767:02224
02225:+00014:+00072:-00005:000309.2767:02225
02226:+00021:+00071:+00017:000309.2767:02226
02227:+00017:+00080:+00001:000309.2767:02227
02228:-00004:+00057:+00002:000309.2767:02228
02229:-00005:+00059:+00008:000309.2767:02229
02230:-00010:+00045:-00005:000309.2767:02230
02231:+00003:+00031:-00012:000309.2767:02231
02232:-00005:+00035:+00001:000331.4899:02232
02233:-00008:+00017:-00008:000331.4899:02233
02234:+00001:-00004:+00006:000331.4899:02234
02235:+00015:-00020:+00000:000331.4899:02235
02236:-00005:-00014:+00005:000331.4899:02236
02237:-00009:-00025:-00006:000331.4899:02237
02238:-00007:-00027:+00019:000331.4899:02238
02239:+00017:-00044:-00015:000331.4899:02239
02240:-00004:-00064:-00015:000331.4899:02240
02241:+00019:-00066:+00005:000331.4899:02241
02242:+00009:-00064:+00009:000331.4899:02242
02243:+00010:-00075:+00019:000331.4899:02243
02244:+00007:-00057:-00004:000331.4899:02244
02245:+00012:-00065:-00001:000331.4899:02245
02246:+00008:-00067:-00015:000331.4899:02246
02247:+00011:-00051:-00007:000331.4899:02247
02248:+00008:-00029:+00007:000331.4899:02248
02249:+00016:-00024:+00017:000331.4899:02249
02250:+00018:-00007:+00007:000331.4899:02250
02251:-00002:+00006:+00006:000331.4899:02251
02252:+00015:+00001:-00021:000331.4899:02252
02253:+00014:+00011:-00012:000331.4899:02253
02254:+00009:+00036:+00006:000331.4899:02254
02255:+00013:+00050:-00004:000331.4899:02255
02256:+00016:+00040:+00003:000331.4899:02256
02257:-00002:+00068:-00001:000331.4899:02257
02258:-00005:+00058:+00002:000331.4899:02258
02259:+00002:+00071:+00002:000331.4899:02259
02260:+00015:+00072:+00019:000331.4899:02260
02261:-00004:+00073:+00007:000331.4899:02261
02262:+00005:+00084:-00016:000331.4899:02262
02263:+00016:+00096:-00013:000331.4899:02263
02264:-00007:+00080:-00018:000331.4899:02264
02265:+00016:+00081:-00035:000331.4899:02265
02266:+00015:+00045:+00001:000331.4899:02266
02267:+00014:+00045:+00019:000331.4899:02267
02268:+00014:+00048:+00018:000331.4899:02268
02269:+00018:+00026:-00012:000331.4899:02269
02270:+00016:+00021:+00004:000331.4899:02270
02271:-00007:+00017:-00003:000331.4899:02271
02272:-00007:-00020:-00005:000331.4899:02272
02273:+00018:-00012:-00006:000331.4899:02273
02274:-00010:-00032:-00009:000331.4899:02274
02275:+00004:-00048:+00007:000331.4899:02275
02276:-00008:-00046:+00016:000331.4899:02276
02277:-00021:-00054:+00019:000331.4899:02277
02278:-00019:-00056:-00001:000331.4899:02278
02279:+00002:-00058:+00020:000331.4899:02279
02280:+00000:-00075:+00005:000331.4899:02280
02281:-00022:-00077:+00022:000331.4899:02281
02282:-00006:-00075:+00016:000331.4899:02282
02283:-00001:-00053:+00020:000331.4899:02283
02284:-00018:-00065:+00006:000331.4899:02284
02285:+00003:-00045:+00001:000331.4899:02285
02286:-00017:-00035:-00021:000331.4899:02286
02287:-00023:-00010:-00007:000331.4899:02287
02288:+00004:+00007:-00008:000331.4899:02288
02289:+00004:+00022:-00009:000352.4950:02289
02290:+00000:+00021:-00017:000352.4950:02290
02291:-00007:+00029:-00005:000352.4950:02291
02292:+00002:+00028:-00005:000352.4950:02292
02293:-00006:+00054:-00014:000352.4950:02293
02294:-00008:+00069:-00004:000352.4950:02294
02295:+00007:+00056:-00005:000352.4950:02295
02296:-00018:+00085:-00033:000352.4950:02296
02297:-00018:+00073:+00005:000352.4950:02297
02298:+00015:+00072:+00019:000352.4950:02298
02299:+00002:+00072:-00004:000352.4950:02299
02300:-00001:+00084:+00005:000352.4950:02300
02301:+00016:+00080:-00001:000352.4950:02301
02302:-00009:+00069:-00034:000352.4950:02302
02303:-00019:+00057:+00001:000352.4950:02303
02304:-00006:+00052:+00001:000352.4950:02304
02305:-00024:+00048:+00005:000352.4950:02305
02306:-00001:+00034:-00019:000352.4950:02306
02307:-00018:+00020:-00016:000352.4950:02307
02308:-00020:+00017:-00003:000352.4950:02308
02309:-00017:-00009:+00000:000352.4950:02309
02310:-00033:-00023:+00013:000352.4950:02310
02311:-00017:-00025:-00015:000352.4950:02311
02312:-00013:-00039:-00019:000352.4950:02312
02313:-00023:-00043:+00004:000352.4950:02313
02314:-00012:-00068:+00016:000352.4950:02314
02315:-00023:-00057:+00005:000352.4950:02315
02316:-00021:-00080:+00000:000352.4950:02316
02317:-00009:-00075:+00005:000352.4950:02317
02318:-00003:-00055:-00018:000352.4950:02318
02319:+00030:-00058:+00009:000352.4950:02319
02320:+00019:-00062:+00012:000352.4950:02320
02321:+00009:-00040:+00004:000352.4950:02321
02322:+00011:-00048:-00017:000352.4950:02322
02323:+00010:-00013:-00009:000352.4950:02323
02324:+00016:-00015:-00003:000352.4950:02324
02325:+00010:+00005:+00025:000352.4950:02325
02326:+00018:+00020:+00019:000352.4950:02326
02327:-00007:+00024:-00004:000352.4950:02327
02328:+00016:+00031:-00016:000352.4950:02328
02329:+00002:+00054:-00013:000352.4950:02329
02330:-00008:+00055:-00009:000352.4950:02330
02331:-00018:+00046:+00002:000352.4950:02331
02332:-00025:+00057:+00003:000352.4950:02332
02333:-00013:+00057:-00005:000352.4950:02333
02334:-00011:+00079:-00005:000352.4950:02334
02335:-00014:+00059:+00002:000352.4950:02335
02336:-00027:+00069:-00003:000352.4950:02336
02337:-00033:+00056:-00001:000352.4950:02337
02338:-00014:+00056:-00019:000352.4950:02338
02339:-00021:+00042:-00011:000352.4950:02339
02340:-00001:+00052:+00017:000352.4950:02340
02341:+00003:+00039:-00001:000352.4950:02341
02342:-00024:+00010:+00003:000352.4950:02342
02343:-00018:+00018:+00021:000352.4950:02343
02344:+00000:-00001:+00018:000352.4950:02344
02345:+00004:-00007:+00004:000352.7603:02345
02346:-00009:-00010:+00017:000352.7603:02346
02347:-00004:-00035:+00037:000352.7603:02347
02348:-00005:-00047:+00017:000352.7603:02348
02349:-00004:-00029:+00000:000352.7603:02349
02350:+00014:-00043:-00003:000352.7603:02350
02351:+00004:-00065:+00003:000352.7603:02351
02352:-00004:-00066:+00003:000352.7603:02352
02353:-00006:-00053:+00009:000352.7603:02353
02354:-00009:-00066:+00007:000352.7603:02354
02355:-00019:-00063:+00006:000352.7603:02355
02356:+00003:-00040:-00001:000352.7603:02356
02357:+00000:-00050:+00008:000352.7603:02357
02358:+00005:-00047:+00006:000352.7603:02358
02359:-00009:-00010:-00015:000352.7603:02359
02360:-00009:-00020:+00005:000352.7603:02360
02361:-00010:-00002:-00022:000352.7603:02361
02362:-00006:+00024:-00004:000352.7603:02362
02363:+00015:+00010:-00003:000352.7603:02363
02364:+00015:+00027:-00022:000352.7603:02364
02365:+00017:+00030:-00018:000352.7603:02365
02366:+00019:+00045:-00015:000352.7603:02366
02367:-00004:+00070:+00008:000352.7603:02367
02368:-00003:+00059:+00018:000352.7603:02368
02369:+00003:+00057:+00008:000352.7603:02369
02370:-00014:+00057:-00009:000352.7603:02370
02371:-00001:+00060:+00017:000352.7603:02371
02372:-00024:+00066:+00004:000352.7603:02372
02373:-00039:+00041:+00006:000352.7603:02373
02374:-00021:+00040:+00001:000352.7603:02374
02375:-00015:+00031:-00007:000352.7603:02375
02376:-00038:+00039:-00021:000352.7603:02376
02377:-00038:+00010:-00003:000352.7603:02377
02378:-00035:-00003:+00017:000352.7603:02378
02379:-00050:-00014:-00015:000352.7603:02379
02380:-00039:-00019:+00018:000352.7603:02380
02381:-00027:-00022:-00018:000352.7603:02381
02382:-00025:-00049:-00008:000352.7603:02382
02383:-00036:-00050:-00018:000352.7603:02383
02384:-00035:-00037:-00006:000352.7603:02384
02385:-00038:-00044:-00010:000352.7603:02385
02386:-00015:-00067:+00000:000352.7603:02386
02387:+00004:-00053:-00002:000352.7603:02387
02388:+00000:-00058:-00001:000352.7603:02388
02389:+00001:-00044:+00008:000352.7603:02389
02390:-00008:-00052:+00014:000352.7603:02390
02391:-00006:-00046:-00008:000352.7603:02391
02392:+00003:-00026:-00020:000352.7603:02392
02393:+00020:-00033:+00009:000352.7603:02393
02394:+00007:-00019:-00001:000352.7603:02394
02395:+00008:-00016:+00020:000352.7603:02395
02396:+00018:+00010:+00000:000352.7603:02396
02397:+00015:+00010:-00003:000352.7603:02397
02398:+00002:+00037:+00001:000352.7603:02398
02399:-00004:+00049:+00007:000352.7603:02399
02400:-00007:+00063:-00007:000352.7603:02400
02401:-00022:+00045:-00009:000352.7603:02401
02402:-00001:+00070:+00001:000352.7603:02402
02403:-00019:+00064:+00000:000352.7603:02403
02404:-00012:+00065:-00013:000352.7603:02404
02405:-00035:+00064:-00019:000352.7603:02405
02406:-00012:+00069:-00008:000331.6650:02406
02407:-00026:+00064:-00007:000331.6650:02407
02408:-00037:+00043:-00017:000331.6650:02408
02409:-00036:+00054:+00034:000331.6650:02409
02410:-00036:+00028:-00003:000331.6650:02410
02411:-00027:+00015:-00005:000331.6650:02411
02412:-00014:+00017:+00015:000331.6650:02412
02413:-00016:+00008:+00004:000331.6650:02413
02414:-00014:-00018:-00004:000331.6650:02414
02415:-00024:-00008:+00007:000331.6650:02415
02416:-00015:-00024:+00006:000331.6650:02416
02417:-00021:-00046:-00013:000331.6650:02417
02418:-00021:-00048:+00008:000331.6650:02418
02419:+00001:-00062:-00001:000331.6650:02419
02420:-00022:-00053:+00017:000331.6650:02420
02421:-00007:-00064:-00004:000331.6650:02421
02422:+00004:-00060:+00016:000331.6650:02422
02423:+00002:-00064:-00010:000331.6650:02423
02424:-00010:-00046:-00001:000331.6650:02424
02425:-00010:-00049:-00002:000331.6650:02425
02426:+00003:-00027:-00012:000331.6650:02426
02427:-00006:-00007:-00016:000331.6650:02427
02428:-00005:-00010:+00002:000331.6650:02428
02429:+00005:-00005:+00000:000331.6650:02429
02430:-00009:+00021:-00003:000331.6650:02430
02431:-00006:+00034:+00014:000331.6650:02431
02432:-00004:+00032:-00009:000331.6650:02432
02433:-00005:+00053:+00002:000331.6650:02433
02434:-00003:+00064:-00011:000331.6650:02434
02435:+00001:+00057:-00030:000331.6650:02435
02436:-00003:+00062:-00031:000331.6650:02436
02437:-00008:+00084:-00007:000331.6650:02437
02438:-00006:+00061:+00004:000331.6650:02438
02439:-00007:+00084:-00002:000331.6650:02439
02440:+00005:+00080:+00010:000331.6650:02440
02441:+00000:+00081:+00001:000331.6650:02441
02442:+00000:+00061:+00005:000331.6650:02442
02443:-00020:+00064:-00018:000331.6650:02443
02444:-00015:+00066:+00002:000331.6650:02444
02445:-00011:+00051:-00018:000331.6650:02445
02446:-00010:+00033:-00001:000331.6650:02446
02447:-00023:+00016:+00016:000331.6650:02447
02448:-00011:-00005:-00001:000331.6650:02448
02449:+00004:+00003:-00006:000331.6650:02449
02450:-00019:-00011:+00009:000331.6650:02450
02451:+00000:-00025:+00008:000331.6650:02451
02452:-00002:-00035:-00006:000331.6650:02452
02453:+00003:-00040:+00004:000331.6650:02453
02454:+00003:-00042:+00004:000331.6650:02454
02455:-00008:-00061:+00021:000331.6650:02455
02456:-00006:-00053:+00019:000331.6650:02456
02457:-00001:-00081:+00021:000331.6650:02457
02458:+00015:-00067:-00001:000331.6650:02458
02459:-00009:-00063:+00001:000331.6650:02459
02460:-00006:-00066:+00006:000331.6650:02460
02461:+00005:-00051:-00002:000331.6650:02461
02462:-00001:-00023:+00008:000331.6650:02462
02463:-00018:-00037:-00009:000331.6650:02463
02464:+00001:-00020:+00018:000331.6650:02464
02465:+00004:+00003:+00004:000331.6650:02465
02466:-00020:+00006:+00002:000331.6650:02466
02467:-00002:+00013:-00015:000331.6650:02467
02468:+00002:+00033:-00006:000331.6650:02468
02469:+00002:+00049:-00031:000320.1942:02469
02470:+00004:+00054:-00005:000320.1942:02470
02471:+00016:+00046:-00007:000320.1942:02471
02472:+00004:+00069:+00004:000320.1942:02472
02473:+00003:+00061:+00004:000320.1942:02473
02474:+00000:+00082:+00020:000320.1942:02474
02475:+00002:+00080:+00002:000320.1942:02475
02476:-00018:+00079:-00005:000320.1942:02476
02477:-00006:+00083:+00010:000320.1942:02477
02478:+00000:+00056:+00007:000320.1942:02478
02479:+00001:+00060:-00016:000320.1942:02479
02480:-00001:+00064:+00005:000320.1942:02480
02481:-00018:+00031:+00003:000320.1942:02481
02482:-00021:+00038:-00034:000320.1942:02482
02483:-00001:+00011:+00013:000320.1942:02483
02484:-00020:-00004:-00005:000320.1942:02484
02485:-00022:+00006:+00003:000320.1942:02485
02486:-00001:-00014:-00004:000320.1942:02486
02487:-00002:-00035:-00006:000320.1942:02487
02488:-00022:-00038:+00008:000320.1942:02488
02489:-00018:-00049:+00009:000320.1942:02489
02490:-00024:-00061:-00007:000320.1942:02490
02491:-00020:-00053:+00001:000320.1942:02491
02492:+00002:-00066:+00000:000320.1942:02492
02493:-00019:-00056:+00020:000320.1942:02493
02494:-00018:-00067:+00023:000320.1942:02494
02495:-00021:-00053:-00002:000320.1942:02495
02496:+00000:-00062:+00015:000320.1942:02496
02497:+00001:-00060:-00021:000320.1942:02497
02498:-00002:-00051:+00002:000320.1942:02498
02499:+00003:-00027:-00007:000320.1942:02499
02500:-00018:-00031:+00001:000320.1942:02500
02501:-00010:-00018:+00002:000320.1942:02501
02502:-00010:+00019:+00008:000320.1942:02502
02503:+00003:-00004:-00019:000320.1942:02503
02504:+00001:+00016:-00010:000320.1942:02504
02505:-00006:+00031:+00006:000320.1942:02505
02506:-00008:+00054:+00003:000320.1942:02506
02507:+00004:+00064:-00001:000320.1942:02507
02508:-00002:+00056:-00006:000320.1942:02508
02509:+00000:+00059:-00018:000320.1942:02509
02510:-00018:+00085:+00001:000320.1942:02510
02511:-00024:+00072:-00019:000320.1942:02511
02512:-00020:+00074:-00020:000320.1942:02512
02513:-00002:+00084:+00007:000320.1942:02513
02514:+00003:+00071:+00000:000320.1942:02514
02515:-00023:+00080:-00004:000320.1942:02515
02516:-00020:+00069:-00010:000320.1942:02516
02517:-00020:+00061:-00015:000320.1942:02517
02518:-00020:+00040:-00005:000320.1942:02518
02519:-00011:+00037:+00008:000320.1942:02519
02520:-00001:+00014:+00018:000320.1942:02520
02521:+00001:+00020:-00020:000320.1942:02521
02522:-00013:+00004:+00001:000320.1942:02522
02523:+00002:-00017:+00005:000320.1942:02523
02524:+00001:-00034:-00006:000320.1942:02524
02525:+00001:-00026:-00018:000320.1942:02525
02526:+00003:-00039:-00007:000320.1942:02526
02527:-00009:-00041:-00004:000320.1942:02527
02528:-00022:-00061:+00004:000320.1942:02528
02529:-00008:-00062:+00006:000320.1942:02529
02530:+00002:-00044:-00004:000325.8450:02530
02531:+00005:-00063:-00003:000325.8450:02531
02532:+00004:-00038:-00005:000325.8450:02532
02533:-00008:-00038:-00006:000325.8450:02533
02534:+00002:-00048:-00022:000325.8450:02534
02535:+00004:-00024:+00003:000325.8450:02535
02536:+00015:-00017:+00008:000325.8450:02536
02537:-00008:-00019:+00001:000325.8450:02537
02538:+00014:-00005:+00004:000325.8450:02538
02539:+00013:+00022:+00011:000325.8450:02539
02540:+00017:+00011:-00021:000325.8450:02540
02541:+00015:+00026:-00017:000325.8450:02541
02542:+00007:+00051:+00021:000325.8450:02542
02543:+00020:+00044:+00003:000325.8450:02543
02544:+00006:+00046:-00005:000325.8450:02544
02545:+00013:+00082:+00007:000325.8450:02545
02546:-00008:+00081:+00002:000325.8450:02546
02547:+00015:+00060:+00008:000325.8450:02547
02548:-00005:+00083:-00005:000325.8450:02548
02549:-00005:+00079:-00015:000325.8450:02549
02550:+00014:+00061:-00022:000325.8450:02550
02551:+00004:+00055:-00016:000325.8450:02551
02552:+00004:+00055:+00004:000325.8450:02552
02553:-00019:+00047:+00005:000325.8450:02553
02554:+00001:+00030:+00018:000325.8450:02554
02555:+00002:+00040:+00020:000325.8450:02555
02556:-00019:+00014:+00005:000325.8450:02556
02557:-00018:-00005:-00005:000325.8450:02557
02558:+00003:+00004:+00007:000325.8450:02558
02559:+00002:-00010:+00018:000325.8450:02559
02560:+00014:-00034:+00021:000325.8450:02560
02561:-00007:-00027:+00012:000325.8450:02561
02562:-00003:-00051:-00001:000325.8450:02562
02563:-00006:-00038:-00006:000325.8450:02563
02564:-00003:-00063:-00007:000325.8450:02564
02565:-00005:-00058:+00006:000325.8450:02565
02566:-00003:-00076:+00009:000325.8450:02566
02567:+00005:-00053:+00000:000325.8450:02567
02568:-00021:-00077:-00004:000325.8450:02568
02569:-00005:-00056:+00005:000325.8450:02569
02570:+00004:-00042:+00004:000325.8450:02570
02571:+00001:-00044:-00020:000325.8450:02571
02572:-00002:-00046:-00004:000325.8450:02572
02573:-00011:-00035:-00006:000325.8450:02573
02574:-00023:-00020:-00008:000325.8450:02574
02575:+00005:-00003:+00008:000325.8450:02575
02576:-00004:+00013:+00005:000325.8450:02576
02577:+00014:+00033:+00006:000325.8450:02577
02578:+00019:+00048:-00015:000325.8450:02578
02579:+00029:+00050:-00006:000325.8450:02579
02580:+00007:+00065:-00021:000325.8450:02580
02581:+00016:+00068:-00004:000325.8450:02581
02582:+00008:+00060:+00005:000325.8450:02582
02583:+00016:+00079:+00007:000325.8450:02583
02584:-00005:+00080:-00021:000325.8450:02584
02585:-00005:+00073:+00021:000325.8450:02585
02586:-00008:+00080:-00022:000325.8450:02586
02587:-00001:+00079:+00005:000325.8450:02587
02588:+00001:+00058:+00018:000340.4592:02588
02589:+00000:+00041:+00006:000340.4592:02589
02590:+00003:+00031:+00006:000340.4592:02590
02591:-00021:+00027:+00017:000340.4592:02591
02592:-00021:+00024:+00008:000340.4592:02592
02593:-00016:-00004:-00017:000340.4592:02593
02594:-00021:-00016:+00007:000340.4592:02594
02595:-00012:-00035:-00004:000340.4592:02595
02596:-00033:-00049:+00018:000340.4592:02596
02597:-00015:-00039:-00003:000340.4592:02597
02598:-00010:-00039:+00008:000340.4592:02598
02599:-00023:-00054:-00011:000340.4592:02599
02600:-00021:-00054:+00008:000340.4592:02600
02601:-00019:-00059:+00023:000340.4592:02601
02602:-00024:-00076:+00007:000340.4592:02602
02603:+00003:-00075:+00000:000340.4592:02603
02604:+00002:-00055:-00001:000340.4592:02604
02605:+00001:-00077:-00004:000340.4592:02605
02606:-00008:-00056:+00014:000340.4592:02606
02607:+00001:-00043:+00028:000340.4592:02607
02608:+00001:-00029:-00018:000340.4592:02608
02609:+00002:-00036:-00017:000340.4592:02609
02610:+00005:-00022:-00015:000340.4592:02610
02611:-00002:-00004:+00001:000340.4592:02611
02612:-00018:+00019:+00006:000340.4592:02612
02613:+00000:+00033:+00019:000340.4592:02613
02614:-00019:+00034:+00006:000340.4592:02614
02615:-00019:+00040:+00006:000340.4592:02615
02616:-00002:+00063:+00018:000340.4592:02616
02617:-00022:+00055:-00014:000340.4592:02617
02618:-00020:+00081:-00021:000340.4592:02618
02619:-00019:+00076:-00019:000340.4592:02619
02620:+00004:+00076:-00015:000340.4592:02620
02621:-00020:+00094:-00016:000340.4592:02621
02622:-00019:+00072:+00006:000340.4592:02622
02623:-00020:+00082:+00002:000340.4592:02623
02624:-00022:+00081:-00020:000340.4592:02624
02625:+00003:+00055:+00005:000340.4592:02625
02626:-00002:+00065:+00002:000340.4592:02626
02627:+00001:+00050:-00005:000340.4592:02627
02628:+00001:+00050:-00001:000340.4592:02628
02629:-00019:+00012:+00019:000340.4592:02629
02630:-00012:-00002:+00002:000340.4592:02630
02631:-00025:+00002:+00021:000340.4592:02631
02632:-00012:-00031:+00004:000340.4592:02632
02633:-00016:-00024:-00002:000340.4592:02633
02634:-00018:-00037:+00006:000340.4592:02634
02635:-00022:-00065:+00005:000340.4592:02635
02636:-00022:-00056:-00011:000340.4592:02636
02637:-00023:-00060:-00001:000340.4592:02637
02638:-00020:-00081:+00000:000340.4592:02638
02639:-00024:-00070:-00016:000340.4592:02639
02640:+00002:-00078:-00004:000340.4592:02640
02641:-00001:-00059:+00008:000340.4592:02641
02642:+00005:-00080:-00005:000340.4592:02642
02643:-00008:-00045:+00023:000340.4592:02643
02644:-00002:-00043:-00002:000340.4592:02644
02645:-00009:-00046:-00013:000340.4592:02645
02646:-00008:-00013:+00002:000340.4592:02646
02647:+00018:-00018:+00006:000340.4592:02647
02648:+00004:+00017:-00006:000340.4592:02648
02649:+00000:+00012:+00006:000340.4592:02649
02650:-00009:+00036:+00014:000328.6582:02650
02651:+00004:+00050:+00001:000328.6582:02651
02652:-00023:+00054:+00005:000328.6582:02652
02653:+00001:+00055:+00012:000328.6582:02653
02654:-00001:+00071:-00018:000328.6582:02654
02655:+00001:+00079:-00021:000328.6582:02655
02656:+00002:+00095:-00015:000328.6582:02656
02657:-00001:+00085:+00007:000328.6582:02657
02658:-00020:+00076:-00009:000328.6582:02658
02659:-00022:+00097:-00003:000328.6582:02659
02660:-00018:+00072:-00008:000328.6582:02660
02661:-00010:+00078:-00018:000328.6582:02661
02662:-00021:+00066:-00003:000328.6582:02662
02663:-00020:+00046:-00002:000328.6582:02663
02664:-00020:+00027:-00011:000328.6582:02664
02665:-00019:+00015:-00018:000328.6582:02665
02666:-00009:+00023:-00018:000328.6582:02666
02667:-00023:+00005:+00007:000328.6582:02667
02668:-00001:-00013:+00019:000328.6582:02668
02669:+00000:-00035:+00011:000328.6582:02669
02670:+00000:-00048:-00005:000328.6582:02670
02671:-00004:-00040:+00003:000328.6582:02671
02672:-00008:-00056:+00014:000328.6582:02672
02673:-00008:-00059:+00010:000328.6582:02673
02674:-00002:-00082:+00018:000328.6582:02674
02675:-00018:-00081:+00019:000328.6582:02675
02676:+00000:-00080:+00019:000328.6582:02676
02677:+00000:-00075:-00011:000328.6582:02677
02678:-00002:-00058:-00002:000328.6582:02678
02679:-00002:-00063:-00002:000328.6582:02679
02680:-00011:-00059:+00007:000328.6582:02680
02681:-00018:-00039:+00004:000328.6582:02681
02682:-00018:-00051:-00006:000328.6582:02682
02683:-00006:-00024:-00017:000328.6582:02683
02684:-00003:-00017:+00008:000328.6582:02684
02685:+00014:-00005:+00008:000328.6582:02685
02686:-00003:+00010:-00017:000328.6582:02686
02687:+00006:+00036:+00006:000328.6582:02687
02688:+00006:+00051:+00009:000328.6582:02688
02689:+00018:+00047:-00010:000328.6582:02689
02690:-00003:+00067:+00005:000328.6582:02690
02691:+00019:+00062:+00015:000328.6582:02691
02692:-00006:+00081:-00007:000328.6582:02692
02693:-00007:+00085:+00001:000328.6582:02693
02694:+00013:+00084:+00005:000328.6582:02694
02695:-00023:+00096:-00020:000328.6582:02695
02696:+00003:+00078:-00018:000328.6582:02696
02697:-00021:+00085:+00019:000328.6582:02697
02698:-00034:+00068:-00001:000328.6582:02698
02699:-00021:+00066:-00017:000328.6582:02699
02700:-00014:+00028:+00003:000328.6582:02700
02701:-00014:+00012:-00019:000328.6582:02701
02702:-00023:+00020:+00000:000328.6582:02702
02703:-00019:-00015:-00001:000328.6582:02703
02704:-00010:-00016:-00021:000328.6582:02704
02705:-00001:-00030:-00019:000328.6582:02705
02706:+00001:-00048:+00007:000328.6582:02706
02707:+00000:-00039:+00023:000328.6582:02707
02708:-00008:-00065:+00022:000340.1502:02708
02709:+00005:-00055:-00003:000340.1502:02709
02710:+00014:-00077:-00035:000340.1502:02710
02711:+00019:-00075:+00008:000340.1502:02711
02712:+00034:-00060:-00003:000340.1502:02712
02713:+00017:-00059:+00014:000340.1502:02713
02714:+00010:-00064:+00016:000340.1502:02714
02715:+00006:-00064:+00010:000340.1502:02715
02716:+00020:-00041:-00017:000340.1502:02716
02717:+00007:-00029:-00004:000340.1502:02717
02718:+00009:-00013:+00014:000340.1502:02718
02719:+00017:-00019:-00004:000340.1502:02719
02720:+00017:+00003:-00005:000340.1502:02720
02721:+00008:+00010:-00017:000340.1502:02721
02722:-00002:+00025:-00009:000340.1502:02722
02723:-00003:+00032:-00037:000340.1502:02723
02724:-00005:+00041:+00021:000340.1502:02724
02725:+00014:+00069:+00003:000340.1502:02725
02726:+00005:+00046:+00002:000340.1502:02726
02727:+00004:+00079:+00007:000340.1502:02727
02728:+00002:+00082:-00019:000340.1502:02728
02729:-00001:+00085:-00051:000340.1502:02729
02730:-00018:+00073:+00003:000340.1502:02730
02731:+00002:+00072:-00018:000340.1502:02731
02732:-00010:+00080:+00002:000340.1502:02732
02733:+00002:+00067:+00000:000340.1502:02733
02734:-00019:+00069:+00016:000340.1502:02734
02735:-00023:+00032:-00004:000340.1502:02735
02736:-00014:+00025:+00008:000340.1502:02736
02737:-00020:+00033:+00015:000340.1502:02737
02738:-00020:+00020:+00002:000340.1502:02738
02739:-00020:+00009:-00022:000340.1502:02739
02740:-00007:-00009:+00001:000340.1502:02740
02741:-00005:-00033:-00005:000340.1502:02741
02742:+00004:-00024:+00003:000340.1502:02742
02743:+00005:-00040:+00035:000340.1502:02743
02744:+00005:-00043:+00002:000340.1502:02744
02745:-00018:-00064:+00004:000340.1502:02745
02746:-00006:-00056:-00004:000340.1502:02746
02747:+00005:-00056:+00017:000340.1502:02747
02748:-00003:-00076:-00010:000340.1502:02748
02749:-00005:-00053:+00008:000340.1502:02749
02750:+00019:-00055:+00008:000340.1502:02750
02751:-00008:-00040:-00014:000340.1502:02751
02752:-00005:-00046:-00017:000340.1502:02752
02753:+00017:-00024:+00006:000340.1502:02753
02754:+00014:-00031:-00001:000340.1502:02754
02755:+00012:-00020:-00005:000340.1502:02755
02756:+00019:+00006:-00007:000340.1502:02756
02757:+00014:+00022:+00002:000340.1502:02757
02758:-00003:+00033:-00018:000340.1502:02758
02759:-00003:+00049:-00019:000340.1502:02759
02760:-00025:+00054:+00007:000340.1502:02760
02761:-00010:+00045:+00017:000340.1502:02761
02762:-00021:+00059:+00007:000340.1502:02762
02763:-00037:+00070:-00011:000340.1502:02763
02764:-00012:+00082:+00002:000359.8427:02764
02765:-00015:+00061:+00019:000359.8427:02765
02766:-00033:+00081:-00008:000359.8427:02766
02767:-00014:+00060:-00006:000359.8427:02767
02768:-00016:+00070:+00008:000359.8427:02768
02769:-00029:+00066:-00003:000359.8427:02769
02770:-00039:+00041:+00011:000359.8427:02770
02771:-00028:+00035:-00001:000359.8427:02771
02772:-00028:+00023:+00002:000359.8427:02772
02773:-00039:+00018:-00018:000359.8427:02773
02774:-00014:+00005:-00003:000359.8427:02774
02775:-00038:-00021:+00001:000359.8427:02775
02776:-00037:-00028:+00022:000359.8427:02776
02777:-00033:-00037:+00018:000359.8427:02777
02778:-00015:-00042:-00002:000359.8427:02778
02779:-00017:-00053:+00007:000359.8427:02779
02780:-00014:-00044:+00011:000359.8427:02780
02781:-00022:-00079:+00000:000359.8427:02781
02782:+00000:-00077:+00008:000359.8427:02782
02783:+00003:-00060:+00021:000359.8427:02783
02784:-00003:-00057:+00000:000359.8427:02784
02785:+00004:-00067:-00001:000359.8427:02785
02786:+00016:-00061:-00001:000359.8427:02786
02787:-00008:-00028:+00003:000359.8427:02787
02788:+00016:-00022:-00014:000359.8427:02788
02789:+00017:-00021:+00019:000359.8427:02789
02790:+00015:+00001:-00001:000359.8427:02790
02791:-00010:-00002:+00005:000359.8427:02791
02792:-00004:+00012:-00016:000359.8427:02792
02793:+00000:+00025:+00004:000359.8427:02793
02794:-00020:+00028:-00020:000359.8427:02794
02795:-00019:+00047:-00007:000359.8427:02795
02796:-00019:+00064:+00008:000359.8427:02796
02797:-00039:+00063:-00021:000359.8427:02797
02798:-00016:+00082:+00004:000359.8427:02798
02799:-00014:+00079:+00002:000359.8427:02799
02800:-00029:+00061:+00007:000359.8427:02800
02801:-00037:+00080:+00004:000359.8427:02801
02802:-00036:+00062:+00007:000359.8427:02802
02803:-00034:+00056:-00014:000359.8427:02803
02804:-00016:+00065:-00021:000359.8427:02804
02805:-00022:+00051:+00006:000359.8427:02805
02806:-00034:+00038:-00006:000359.8427:02806
02807:-00036:+00033:+00019:000359.8427:02807
02808:-00017:+00021:+00008:000359.8427:02808
02809:-00029:+00005:-00012:000359.8427:02809
02810:+00000:-00021:-00002:000359.8427:02810
02811:+00000:-00030:+00052:000359.8427:02811
02812:-00021:-00024:+00020:000359.8427:02812
02813:-00019:-00050:-00016:000359.8427:02813
02814:+00002:-00052:+00020:000359.8427:02814
02815:-00011:-00039:-00002:000359.8427:02815
02816:-00021:-00042:+00003:000359.8427:02816
02817:+00000:-00064:+00000:000359.8427:02817
02818:+00005:-00054:+00019:000359.8427:02818
02819:+00000:-00041:+00002:000359.8427:02819
02820:+00005:-00040:+00003:000359.8427:02820
02821:+00001:-00047:-00025:000359.8427:02821
02822:-00005:-00036:+00008:000359.8427:02822
02823:+00008:-00007:-00002:000359.8427:02823
02824:+00004:-00019:+00016:000359.8427:02824
02825:-00004:+00000:-00005:000359.8427:02825
02826:-00006:+00010:+00006:000325.4486:02826
02827:-00003:+00016:-00019:000325.4486:02827
02828:+00019:+00050:-00021:000325.4486:02828
02829:+00007:+00042:-00016:000325.4486:02829
02830:+00020:+00063:-00011:000325.4486:02830
02831:+00015:+00063:-00022:000325.4486:02831
02832:+00007:+00083:-00005:000325.4486:02832
02833:+00004:+00079:-00002:000325.4486:02833
02834:+00015:+00080:+00017:000325.4486:02834
02835:-00006:+00071:+00021:000325.4486:02835
02836:-00007:+00085:-00020:000325.4486:02836
02837:-00007:+00080:-00020:000325.4486:02837
02838:+00005:+00057:-00015:000325.4486:02838
02839:-00020:+00067:-00018:000325.4486:02839
02840:-00019:+00044:+00007:000325.4486:02840
02841:-00018:+00039:+00018:000325.4486:02841
02842:-00023:+00037:-00003:000325.4486:02842
02843:+00000:+00010:-00017:000325.4486:02843
02844:-00002:+00009:+00002:000325.4486:02844
02845:-00008:-00017:+00002:000325.4486:02845
02846:-00008:-00031:-00003:000325.4486:02846
02847:+00016:-00022:-00005:000325.4486:02847
02848:+00018:-00038:+00010:000325.4486:02848
02849:+00017:-00043:+00006:000325.4486:02849
02850:+00016:-00039:+00008:000325.4486:02850
02851:-00002:-00065:-00006:000325.4486:02851
02852:-00008:-00053:-00007:000325.4486:02852
02853:-00006:-00064:+00033:000325.4486:02853
02854:-00007:-00053:-00006:000325.4486:02854
02855:+00004:-00055:+00004:000325.4486:02855
02856:+00014:-00062:-00004:000325.4486:02856
02857:-00003:-00049:+00017:000325.4486:02857
02858:-00008:-00041:+00004:000325.4486:02858
02859:-00004:-00036:-00001:000325.4486:02859
02860:+00017:-00018:+00007:000325.4486:02860
02861:+00005:+00004:-00034:000325.4486:02861
02862:+00010:+00022:+00006:000325.4486:02862
02863:+00010:+00035:+00002:000325.4486:02863
02864:+00007:+00015:+00004:000325.4486:02864
02865:+00011:+00051:+00004:000325.4486:02865
02866:+00009:+00047:+00002:000325.4486:02866
02867:+00006:+00068:-00022:000325.4486:02867
02868:+00011:+00083:-00015:000325.4486:02868
02869:+00023:+00070:+00001:000325.4486:02869
02870:+00014:+00072:-00008:000325.4486:02870
02871:+00016:+00063:+00008:000325.4486:02871
02872:+00014:+00085:+00003:000325.4486:02872
02873:+00003:+00070:-00020:000325.4486:02873
02874:+00003:+00068:-00021:000325.4486:02874
02875:-00021:+00064:+00022:000325.4486:02875
02876:-00010:+00050:-00018:000325.4486:02876
02877:-00011:+00028:-00017:000325.4486:02877
02878:+00002:+00024:+00006:000325.4486:02878
02879:-00016:-00005:-00015:000325.4486:02879
02880:-00001:+00007:+00019:000325.4486:02880
02881:+00002:-00020:-00002:000325.4486:02881
02882:+00001:-00033:+00005:000348.6163:02882
02883:-00005:-00012:-00012:000348.6163:02883
02884:+00016:-00046:-00020:000348.6163:02884
02885:+00007:-00049:+00005:000348.6163:02885
02886:+00012:-00051:+00034:000348.6163:02886
02887:+00009:-00050:+00007:000348.6163:02887
02888:+00007:-00048:-00016:000348.6163:02888
02889:+00010:-00066:-00015:000348.6163:02889
02890:+00009:-00042:+00005:000348.6163:02890
02891:+00006:-00050:+00024:000348.6163:02891
02892:+00019:-00048:+00000:000348.6163:02892
02893:+00011:-00025:-00006:000348.6163:02893
02894:+00017:-00034:-00020:000348.6163:02894
02895:-00006:-00009:-00010:000348.6163:02895
02896:+00019:+00005:-00032:000348.6163:02896
02897:+00017:+00008:-00020:000348.6163:02897
02898:+00019:+00015:-00018:000348.6163:02898
02899:+00020:+00016:+00014:000348.6163:02899
02900:+00015:+00039:+00004:000348.6163:02900
02901:-00007:+00035:+00003:000348.6163:02901
02902:+00007:+00054:+00007:000348.6163:02902
02903:-00002:+00040:-00004:000348.6163:02903
02904:-00007:+00043:-00019:000348.6163:02904
02905:+00014:+00069:+00020:000348.6163:02905
02906:-00006:+00068:+00003:000348.6163:02906
02907:-00001:+00058:-00023:000348.6163:02907
02908:+00004:+00065:-00021:000348.6163:02908
02909:+00002:+00044:-00040:000348.6163:02909
02910:-00013:+00055:-00047:000348.6163:02910
02911:-00021:+00050:+00005:000348.6163:02911
02912:-00012:+00032:+00065:000348.6163:02912
02913:-00012:+00016:+00032:000348.6163:02913
02914:-00025:+00018:+00034:000348.6163:02914
02915:-00016:-00006:+00004:000348.6163:02915
02916:-00016:+00004:-00063:000348.6163:02916
02917:-00010:-00015:-00055:000348.6163:02917
02918:+00001:+00003:-00053:000348.6163:02918
02919:-00009:-00033:-00018:000348.6163:02919
02920:-00007:-00036:+00042:000348.6163:02920
02921:+00013:-00037:+00058:000348.6163:02921
02922:+00017:-00028:+00010:000348.6163:02922
02923:+00015:-00025:+00036:000348.6163:02923
02924:-00002:-00026:+00016:000348.6163:02924
02925:-00009:-00036:+00006:000348.6163:02925
02926:+00011:-00024:-00004:000348.6163:02926
02927:+00012:-00008:+00004:000348.6163:02927
02928:+00009:-00012:-00037:000348.6163:02928
02929:-00004:-00020:-00024:000348.6163:02929
02930:-00002:+00006:-00034:000348.6163:02930
02931:-00007:-00004:-00031:000348.6163:02931
02932:+00002:+00021:+00008:000348.6163:02932
02933:-00021:+00022:+00049:000348.6163:02933
02934:-00023:+00011:+00035:000348.6163:02934
02935:-00011:+00036:+00002:000348.6163:02935
02936:+00003:+00025:+00006:000348.6163:02936
02937:+00000:+00051:+00003:000369.5590:02937
02938:-00002:+00055:+00021:000369.5590:02938
02939:-00008:+00041:-00005:000369.5590:02939
02940:-00020:+00066:-00005:000369.5590:02940
02941:-00024:+00043:-00030:000369.5590:02941
02942:-00012:+00040:-00030:000369.5590:02942
02943:-00021:+00055:-00022:000369.5590:02943
02944:-00038:+00048:+00003:000369.5590:02944
02945:-00011:+00025:-00001:000369.5590:02945
02946:-00025:+00034:-00005:000369.5590:02946
02947:-00015:+00035:+00020:000369.5590:02947
02948:-00016:+00013:+00013:000369.5590:02948
02949:-00012:-00001:+00047:000369.5590:02949
02950:-00012:-00006:-00002:000369.5590:02950
02951:-00037:+00005:-00007:000369.5590:02951
02952:-00026:-00009:-00018:000369.5590:02952
02953:-00049:-00010:-00015:000369.5590:02953
02954:-00035:-00025:-00004:000369.5590:02954
02955:-00017:-00046:+00000:000369.5590:02955
02956:-00023:-00045:+00009:000369.5590:02956
02957:+00004:-00052:+00019:000369.5590:02957
02958:+00018:-00051:+00001:000369.5590:02958
02959:+00016:-00051:+00018:000369.5590:02959
02960:+00010:-00027:+00021:000369.5590:02960
02961:+00013:-00037:+00022:000369.5590:02961
02962:+00017:-00030:+00020:000369.5590:02962
02963:-00004:-00018:+00002:000369.5590:02963
02964:-00004:+00002:+00024:000369.5590:02964
02965:-00009:-00004:-00017:000369.5590:02965
02966:+00001:-00002:+00004:000369.5590:02966
02967:+00014:+00011:-00002:000369.5590:02967
02968:+00005:+00014:+00005:000369.5590:02968
02969:+00003:+00016:+00002:000369.5590:02969
02970:+00002:+00036:-00003:000369.5590:02970
02971:-00001:+00048:+00005:000369.5590:02971
02972:-00022:+00054:-00008:000369.5590:02972
02973:-00016:+00054:-00001:000369.5590:02973
02974:-00033:+00042:-00004:000369.5590:02974
02975:-00037:+00053:-00002:000369.5590:02975
02976:-00013:+00046:+00005:000369.5590:02976
02977:-00014:+00041:-00004:000369.5590:02977
02978:-00017:+00053:-00030:000369.5590:02978
02979:-00014:+00029:+00006:000369.5590:02979
02980:-00024:+00032:+00002:000369.5590:02980
02981:-00040:+00014:-00006:000369.5590:02981
02982:-00038:+00011:+00018:000369.5590:02982
02983:-00028:-00002:+00014:000369.5590:02983
02984:-00028:+00006:+00018:000369.5590:02984
02985:-00054:-00018:+00004:000369.5590:02985
02986:-00039:-00032:+00023:000369.5590:02986
02987:-00040:-00024:-00018:000369.5590:02987
02988:-00026:-00038:-00016:000369.5590:02988
02989:-00002:-00049:+00004:000369.5590:02989
02990:-00018:-00040:-00015:000369.5590:02990
02991:+00000:-00043:-00032:000369.5590:02991
02992:-00009:-00065:+00043:000369.5590:02992
02993:-00005:-00065:+00033:000369.5590:02993
02994:-00039:-00061:-00018:000369.5590:02994
02995:-00007:-00050:-00022:000369.5590:02995
02996:-00008:-00052:-00007:000369.5590:02996
02997:+00003:-00012:-00019:000369.5590:02997
02998:-00004:+00007:-00017:000369.5590:02998
02999:+00020:+00009:-00019:000369.5590:02999
03000:+00003:+00013:-00012:000369.5590:03000
03001:+00014:+00040:-00015:000369.5590:03001
03002:-00005:+00024:+00005:000307.6876:03002
03003:+00002:+00049:-00021:000307.6876:03003
03004:+00001:+00045:-00019:000307.6876:03004
03005:+00003:+00069:-00016:000307.6876:03005
03006:+00000:+00063:-00013:000307.6876:03006
03007:-00001:+00062:+00005:000307.6876:03007
03008:-00019:+00062:+00003:000307.6876:03008
03009:-00014:+00062:-00008:000307.6876:03009
03010:-00025:+00082:-00033:000307.6876:03010
03011:-00020:+00070:-00016:000307.6876:03011
03012:-00020:+00040:+00004:000307.6876:03012
03013:+00001:+00040:+00007:000307.6876:03013
03014:-00001:+00026:-00021:000307.6876:03014
03015:-00001:+00033:-00019:000307.6876:03015
03016:-00023:+00012:-00020:000307.6876:03016
03017:-00019:-00001:+00005:000307.6876:03017
03018:-00011:+00008:+00005:000307.6876:03018
03019:-00020:-00012:+00019:000307.6876:03019
03020:-00021:-00010:-00006:000307.6876:03020
03021:-00020:-00021:+00001:000307.6876:03021
03022:-00023:-00025:-00002:000307.6876:03022
03023:-00008:-00028:+00017:000307.6876:03023
03024:-00001:-00028:+00004:000307.6876:03024
03025:-00009:-00027:-00019:000307.6876:03025
03026:-00007:-00037:+00022:000307.6876:03026
03027:+00003:-00046:+00020:000307.6876:03027
03028:+00002:-00049:+00002:000307.6876:03028
03029:-00006:-00049:+00021:000307.6876:03029
03030:-00010:-00051:+00003:000307.6876:03030
03031:+00001:-00038:-00014:000307.6876:03031
03032:+00010:-00035:-00022:000307.6876:03032
03033:+00017:-00032:-00020:000307.6876:03033
03034:+00019:-00034:-00012:000307.6876:03034
03035:+00015:+00003:+00033:000307.6876:03035
03036:+00016:+00019:+00034:000307.6876:03036
03037:-00004:+00022:-00005:000307.6876:03037
03038:+00013:+00039:+00021:000307.6876:03038
03039:+00019:+00032:+00017:000307.6876:03039
03040:-00004:+00027:-00007:000307.6876:03040
03041:-00004:+00065:-00025:000307.6876:03041
03042:+00018:+00046:-00013:000307.6876:03042
03043:+00016:+00057:-00036:000307.6876:03043
03044:+00003:+00056:-00001:000307.6876:03044
03045:+00017:+00061:-00001:000307.6876:03045
03046:+00005:+00068:+00006:000307.6876:03046
03047:-00005:+00065:-00021:000307.6876:03047
03048:-00009:+00056:+00011:000307.6876:03048
03049:-00001:+00041:+00022:000307.6876:03049
03050:-00019:+00054:+00014:000307.6876:03050
03051:+00014:+00028:+00027:000307.6876:03051
03052:-00004:+00033:+00002:000307.6876:03052
03053:-00003:+00001:-00020:000307.6876:03053
03054:-00005:+00000:+00008:000307.6876:03054
03055:+00003:-00011:+00011:000307.6876:03055
03056:-00022:-00014:-00005:000307.6876:03056
03057:-00019:-00028:+00038:000307.6876:03057
03058:-00020:-00047:+00011:000307.6876:03058
03059:-00015:-00062:+00018:000307.6876:03059
03060:-00010:-00062:+00000:000307.6876:03060
03061:-00024:-00053:+00011:000307.6876:03061
03062:-00012:-00054:+00007:000307.6876:03062
03063:-00023:-00054:+00019:000307.6876:03063
03064:-00008:-00065:+00000:000307.6876:03064
03065:-00021:-00063:+00003:000313.9467:03065
03066:-00019:-00043:+00000:000313.9467:03066
03067:+00003:-00043:+00020:000313.9467:03067
03068:-00002:-00044:+00008:000313.9467:03068
03069:-00005:-00038:+00017:000313.9467:03069
03070:+00011:-00023:+00014:000313.9467:03070
03071:+00032:-00033:+00006:000313.9467:03071
03072:+00034:-00008:-00002:000313.9467:03072
03073:+00026:+00006:+00007:000313.9467:03073
03074:+00013:+00021:+00008:000313.9467:03074
03075:+00022:+00018:+00022:000313.9467:03075
03076:+00032:+00033:+00011:000313.9467:03076
03077:+00009:+00013:-00002:000313.9467:03077
03078:+00015:+00038:-00006:000313.9467:03078
03079:-00009:+00051:-00016:000313.9467:03079
03080:+00003:+00050:-00014:000313.9467:03080
03081:+00000:+00042:-00018:000313.9467:03081
03082:-00020:+00042:+00013:000313.9467:03082
03083:-00026:+00049:+00017:000313.9467:03083
03084:-00017:+00030:-00003:000313.9467:03084
03085:-00014:+00048:-00015:000313.9467:03085
03086:-00039:+00015:-00009:000313.9467:03086
03087:-00035:+00014:-00002:000313.9467:03087
03088:-00011:+00009:+00022:000313.9467:03088
03089:-00011:+00020:+00009:000313.9467:03089
03090:-00024:-00003:-00008:000313.9467:03090
03091:+00005:+00019:+00002:000313.9467:03091
03092:+00000:+00005:-00022:000313.9467:03092
03093:-00002:-00021:-00015:000313.9467:03093
03094:+00002:-00020:+00009:000313.9467:03094
03095:-00001:-00023:+00017:000313.9467:03095
03096:-00025:-00022:-00005:000313.9467:03096
03097:+00005:-00045:+00012:000313.9467:03097
03098:-00022:-00040:+00005:000313.9467:03098
03099:-00021:-00044:+00004:000313.9467:03099
03100:+00000:-00062:-00001:000313.9467:03100
03101:-00013:-00066:+00022:000313.9467:03101
03102:-00001:-00063:+00007:000313.9467:03102
03103:-00022:-00054:+00008:000313.9467:03103
03104:-00021:-00047:+00002:000313.9467:03104
03105:-00023:-00044:-00005:000313.9467:03105
03106:-00021:-00045:+00016:000313.9467:03106
03107:-00023:-00048:+00017:000313.9467:03107
03108:-00023:-00047:-00004:000313.9467:03108
03109:-00011:-00030:+00003:000313.9467:03109
03110:-00022:-00007:-00021:000313.9467:03110
03111:-00014:-00005:-00007:000313.9467:03111
03112:-00012:+00018:-00003:000313.9467:03112
03113:-00015:+00013:+00008:000313.9467:03113
03114:-00024:+00027:-00002:000313.9467:03114
03115:+00001:+00032:+00004:000313.9467:03115
03116:-00021:+00042:-00002:000313.9467:03116
03117:-00024:+00067:+00004:000313.9467:03117
03118:+00001:+00061:-00015:000313.9467:03118
03119:+00002:+00056:-00018:000313.9467:03119
03120:+00000:+00061:-00007:000313.9467:03120
03121:-00008:+00079:+00002:000313.9467:03121
03122:-00007:+00057:-00009:000313.9467:03122
03123:+00005:+00056:+00017:000313.9467:03123
03124:+00016:+00063:+00036:000313.9467:03124
03125:-00005:+00040:+00005:000313.9467:03125
03126:-00005:+00025:+00008:000313.9467:03126
03127:-00008:+00037:-00015:000313.9467:03127
03128:-00018:+00020:+00005:000313.9467:03128
03129:-00023:+00006:-00023:000313.9467:03129
03130:-00015:+00008:+00023:000313.9467:03130
03131:-00015:-00013:-00005:000302.9136:03131
03132:-00040:-00032:+00001:000302.9136:03132
03133:-00017:-00029:+00000:000302.9136:03133
03134:-00038:-00039:+00005:000302.9136:03134
03135:-00037:-00066:+00007:000302.9136:03135
03136:-00017:-00062:+00005:000302.9136:03136
03137:-00013:-00067:+00008:000302.9136:03137
03138:-00015:-00066:-00015:000302.9136:03138
03139:-00011:-00056:+00008:000302.9136:03139
03140:-00021:-00056:+00004:000302.9136:03140
03141:-00025:-00061:-00002:000302.9136:03141
03142:-00021:-00040:+00006:000302.9136:03142
03143:+00001:-00047:-00006:000302.9136:03143
03144:-00007:-00023:+00004:000302.9136:03144
03145:+00005:-00032:+00017:000302.9136:03145
03146:-00009:-00009:-00001:000302.9136:03146
03147:+00003:-00017:+00001:000302.9136:03147
03148:-00001:+00004:-00020:000302.9136:03148
03149:-00019:+00021:-00005:000302.9136:03149
03150:-00013:-00001:-00004:000302.9136:03150
03151:-00021:+00016:+00000:000302.9136:03151
03152:-00010:+00039:+00008:000302.9136:03152
03153:-00011:+00036:-00013:000302.9136:03153
03154:-00010:+00050:-00019:000302.9136:03154
03155:-00011:+00046:-00015:000302.9136:03155
03156:-00039:+00045:-00014:000302.9136:03156
03157:-00024:+00040:+00005:000302.9136:03157
03158:-00020:+00047:+00030:000302.9136:03158
03159:-00022:+00053:+00017:000302.9136:03159
03160:-00021:+00045:-00029:000302.9136:03160
03161:-00005:+00054:-00019:000302.9136:03161
03162:+00004:+00053:-00001:000302.9136:03162
03163:-00019:+00027:+00002:000302.9136:03163
03164:-00005:+00048:+00002:000302.9136:03164
03165:-00008:+00013:+00003:000302.9136:03165
03166:-00005:+00010:+00005:000302.9136:03166
03167:-00007:+00011:-00002:000302.9136:03167
03168:+00003:+00006:-00003:000302.9136:03168
03169:+00002:-00019:-00005:000302.9136:03169
03170:+00018:-00011:+00009:000302.9136:03170
03171:-00007:-00033:-00020:000302.9136:03171
03172:-00005:-00046:+00005:000302.9136:03172
03173:+00001:-00023:+00009:000302.9136:03173
03174:+00002:-00038:+00001:000302.9136:03174
03175:-00022:-00041:-00008:000302.9136:03175
03176:-00002:-00045:+00014:000302.9136:03176
03177:+00001:-00043:+00022:000302.9136:03177
03178:-00019:-00062:+00021:000302.9136:03178
03179:+00000:-00040:-00001:000302.9136:03179
03180:+00004:-00039:+00019:000302.9136:03180
03181:+00000:-00050:+00006:000302.9136:03181
03182:-00024:-00029:+00020:000302.9136:03182
03183:-00009:-00027:+00013:000302.9136:03183
03184:-00013:-00013:+00020:000302.9136:03184
03185:-00024:-00021:+00018:000302.9136:03185
03186:-00020:-00007:+00039:000302.9136:03186
03187:-00015:+00006:+00000:000302.9136:03187
03188:-00017:+00008:+00017:000302.9136:03188
03189:-00019:-00001:+00035:000302.9136:03189
03190:-00014:+00024:+00004:000302.9136:03190
03191:-00015:+00037:-00003:000302.9136:03191
03192:-00022:+00032:-00004:000302.9136:03192
03193:-00022:+00026:-00003:000302.9136:03193
03194:-00024:+00049:+00000:000302.9136:03194
03195:-00024:+00048:+00022:000302.9136:03195
03196:-00022:+00040:-00004:000302.9136:03196
03197:-00023:+00054:-00004:000302.9136:03197
03198:-00004:+00041:-00002:000302.9136:03198
03199:-00008:+00055:-00003:000302.9136:03199
03200:-00006:+00030:-00003:000302.9136:03200
03201:+00020:+00054:+00018:000302.9136:03201
03202:+00019:+00050:+00006:000302.9136:03202
03203:+00017:+00051:+00002:000279.5544:03203
03204:+00007:+00029:-00001:000279.5544:03204
03205:+00020:+00030:+00006:000279.5544:03205
03206:+00019:+00032:+00005:000279.5544:03206
03207:+00031:+00024:-00016:000279.5544:03207
03208:+00020:+00012:-00017:000279.5544:03208
03209:+00006:+00009:-00022:000279.5544:03209
03210:+00014:+00024:-00007:000279.5544:03210
03211:-00005:+00018:-00005:000279.5544:03211
03212:-00007:-00006:-00004:000279.5544:03212
03213:-00006:+00003:+00033:000279.5544:03213
03214:-00008:-00020:-00003:000279.5544:03214
03215:-00018:-00020:+00004:000279.5544:03215
03216:+00018:-00022:-00002:000279.5544:03216
03217:-00004:-00019:+00007:000279.5544:03217
03218:-00007:-00014:+00007:000279.5544:03218
03219:+00003:-00013:+00000:000279.5544:03219
03220:-00008:-00010:-00006:000279.5544:03220
03221:-00002:-00032:-00034:000279.5544:03221
03222:+00014:-00010:+00017:000279.5544:03222
03223:+00015:-00030:-00004:000279.5544:03223
03224:-00008:-00008:-00004:000279.5544:03224
03225:+00021:-00008:-00002:000279.5544:03225
03226:+00019:-00011:+00003:000279.5544:03226
03227:-00007:+00004:-00035:000279.5544:03227
03228:+00000:+00008:+00005:000279.5544:03228
03229:+00000:+00008:-00003:000279.5544:03229
03230:-00014:+00008:+00007:000279.5544:03230
03231:-00020:+00001:-00005:000279.5544:03231
03232:-00010:+00021:+00001:000279.5544:03232
03233:-00014:+00019:+00002:000279.5544:03233
03234:-00010:+00011:+00006:000279.5544:03234
03235:-00035:+00015:+00003:000279.5544:03235
03236:-00014:+00036:-00017:000279.5544:03236
03237:-00012:+00036:-00018:000279.5544:03237
03238:-00018:+00026:+00003:000279.5544:03238
03239:-00036:+00040:-00015:000279.5544:03239
03240:-00020:+00027:+00006:000279.5544:03240
03241:+00001:+00050:+00006:000279.5544:03241
03242:-00020:+00032:-00021:000279.5544:03242
03243:-00007:+00051:-00021:000279.5544:03243
03244:-00005:+00048:+00007:000279.5544:03244
03245:-00008:+00027:-00011:000279.5544:03245
03246:-00006:+00049:-00016:000279.5544:03246
03247:+00003:+00027:-00015:000279.5544:03247
03248:+00003:+00037:-00026:000279.5544:03248
03249:-00005:+00038:-00022:000279.5544:03249
03250:-00006:+00023:+00009:000279.5544:03250
03251:-00019:+00023:-00007:000279.5544:03251
03252:+00001:-00001:+00005:000279.5544:03252
03253:-00019:+00018:-00006:000279.5544:03253
03254:-00002:+00009:-00026:000279.5544:03254
03255:-00025:-00020:-00015:000279.5544:03255
03256:+00006:-00022:+00001:000279.5544:03256
03257:-00012:-00012:-00007:000279.5544:03257
03258:-00022:-00034:-00003:000279.5544:03258
03259:-00021:-00033:+00019:000279.5544:03259
03260:-00010:-00028:+00007:000279.5544:03260
03261:-00015:-00052:-00021:000279.5544:03261
03262:+00000:-00052:-00006:000279.5544:03262
03263:-00013:-00048:-00009:000279.5544:03263
03264:-00010:-00042:+00005:000279.5544:03264
03265:-00020:-00051:+00019:000279.5544:03265
03266:-00013:-00038:+00007:000279.5544:03266
03267:-00021:-00041:+00006:000279.5544:03267
03268:-00021:-00051:+00024:000279.5544:03268
03269:-00019:-00052:+00008:000279.5544:03269
03270:-00012:-00035:-00003:000279.5544:03270
03271:-00010:-00036:-00002:000293.8242:03271
03272:-00023:-00030:+00007:000293.8242:03272
03273:-00025:-00030:+00003:000293.8242:03273
03274:-00024:-00015:-00006:000293.8242:03274
03275:-00013:+00007:+00007:000293.8242:03275
03276:-00013:-00003:-00018:000293.8242:03276
03277:-00012:+00020:-00007:000293.8242:03277
03278:-00012:+00012:+00004:000293.8242:03278
03279:-00011:+00034:+00003:000293.8242:03279
03280:+00005:+00037:+00006:000293.8242:03280
03281:-00010:+00026:+00006:000293.8242:03281
03282:-00024:+00050:+00008:000293.8242:03282
03283:-00025:+00041:-00006:000293.8242:03283
03284:-00021:+00044:-00017:000293.8242:03284
03285:-00012:+00041:-00015:000293.8242:03285
03286:-00019:+00040:-00005:000293.8242:03286
03287:-00022:+00042:-00005:000293.8242:03287
03288:-00015:+00049:-00017:000293.8242:03288
03289:-00010:+00049:+00002:000293.8242:03289
03290:+00002:+00032:-00018:000293.8242:03290
03291:+00003:+00015:-00013:000293.8242:03291
03292:+00001:+00037:+00017:000293.8242:03292
03293:-00021:+00009:+00020:000293.8242:03293
03294:-00025:+00013:+00004:000293.8242:03294
03295:+00000:-00002:+00002:000293.8242:03295
03296:-00020:+00004:-00006:000293.8242:03296
03297:-00015:-00009:+00018:000293.8242:03297
03298:-00023:-00035:+00019:000293.8242:03298
03299:-00022:-00032:-00006:000293.8242:03299
03300:-00020:-00047:-00008:000293.8242:03300
03301:-00018:-00052:+00018:000293.8242:03301
03302:-00006:-00038:+00009:000293.8242:03302
03303:-00022:-00039:-00004:000293.8242:03303
03304:+00002:-00043:-00005:000293.8242:03304
03305:+00004:-00046:+00014:000293.8242:03305
03306:+00001:-00041:+00023:000293.8242:03306
03307:+00000:-00060:+00013:000293.8242:03307
03308:-00002:-00028:+00051:000293.8242:03308
03309:+00002:-00026:-00007:000293.8242:03309
03310:+00002:-00026:-00046:000293.8242:03310
03311:+00015:-00030:+00029:000293.8242:03311
03312:+00020:-00019:+00039:000293.8242:03312
03313:-00013:-00021:-00036:000293.8242:03313
03314:-00004:-00002:-00007:000293.8242:03314
03315:-00004:+00010:+00020:000293.8242:03315
03316:-00016:+00020:-00006:000293.8242:03316
03317:-00014:+00038:-00003:000293.8242:03317
03318:-00010:+00037:-00002:000293.8242:03318
03319:-00017:+00029:-00011:000293.8242:03319
03320:-00011:+00047:-00010:000293.8242:03320
03321:-00013:+00063:-00017:000293.8242:03321
03322:-00012:+00067:-00020:000293.8242:03322
03323:-00024:+00060:-00005:000293.8242:03323
03324:+00000:+00080:+00008:000293.8242:03324
03325:+00000:+00057:-00004:000293.8242:03325
03326:+00002:+00060:-00005:000293.8242:03326
03327:+00005:+00056:+00013:000293.8242:03327
03328:+00017:+00056:-00033:000293.8242:03328
03329:+00020:+00070:-00021:000293.8242:03329
03330:+00020:+00045:+00018:000293.8242:03330
03331:-00007:+00052:+00001:000293.8242:03331
03332:+00018:+00030:+00005:000293.8242:03332
03333:+00020:+00034:-00022:000293.8242:03333
03334:-00005:+00010:+00007:000293.8242:03334
03335:-00007:+00017:+00007:000293.8242:03335
03336:-00005:+00008:+00000:000293.8242:03336
03337:-00008:+00005:-00012:000293.8242:03337
03338:-00006:-00011:+00007:000295.8648:03338
03339:+00004:-00036:+00003:000295.8648:03339
03340:-00002:-00025:-00005:000295.8648:03340
03341:+00001:-00052:+00007:000295.8648:03341
03342:+00001:-00041:+00023:000295.8648:03342
03343:-00001:-00041:+00000:000295.8648:03343
03344:+00006:-00039:+00005:000295.8648:03344
03345:+00014:-00066:-00004:000295.8648:03345
03346:-00009:-00063:+00002:000295.8648:03346
03347:-00008:-00042:+00000:000295.8648:03347
03348:+00014:-00040:+00021:000295.8648:03348
03349:+00014:-00039:+00008:000295.8648:03349
03350:+00015:-00051:+00002:000295.8648:03350
03351:+00020:-00034:+00032:000295.8648:03351
03352:-00004:-00023:-00006:000295.8648:03352
03353:-00008:-00014:-00005:000295.8648:03353
03354:+00017:-00017:+00000:000295.8648:03354
03355:-00007:+00005:+00001:000295.8648:03355
03356:-00006:+00002:-00019:000295.8648:03356
03357:-00006:+00014:-00004:000295.8648:03357
03358:+00004:+00035:+00006:000295.8648:03358
03359:-00024:+00015:-00022:000295.8648:03359
03360:+00005:+00038:+00020:000295.8648:03360
03361:+00005:+00030:+00003:000295.8648:03361
03362:-00018:+00030:+00004:000295.8648:03362
03363:+00003:+00040:+00006:000295.8648:03363
03364:+00001:+00040:-00017:000295.8648:03364
03365:+00004:+00041:-00022:000295.8648:03365
03366:-00007:+00064:-00020:000295.8648:03366
03367:+00002:+00064:-00017:000295.8648:03367
03368:+00001:+00047:-00018:000295.8648:03368
03369:-00005:+00042:-00007:000295.8648:03369
03370:-00007:+00045:-00014:000295.8648:03370
03371:+00017:+00049:-00032:000295.8648:03371
03372:+00009:+00051:-00015:000295.8648:03372
03373:+00007:+00030:+00013:000295.8648:03373
03374:+00007:+00012:-00007:000295.8648:03374
03375:+00008:+00009:-00003:000295.8648:03375
03376:+00031:+00022:+00002:000295.8648:03376
03377:-00005:+00018:-00012:000295.8648:03377
03378:-00003:+00005:-00011:000295.8648:03378
03379:+00020:-00019:-00001:000295.8648:03379
03380:+00016:-00013:+00021:000295.8648:03380
03381:-00006:-00035:+00018:000295.8648:03381
03382:+00014:-00049:+00008:000295.8648:03382
03383:+00005:-00052:-00020:000295.8648:03383
03384:-00005:-00043:-00020:000295.8648:03384
03385:+00000:-00039:-00019:000295.8648:03385
03386:-00020:-00042:-00001:000295.8648:03386
03387:+00004:-00062:+00021:000295.8648:03387
03388:+00002:-00064:+00016:000295.8648:03388
03389:+00003:-00054:+00002:000295.8648:03389
03390:-00023:-00040:-00003:000295.8648:03390
03391:+00003:-00041:+00018:000295.8648:03391
03392:-00001:-00049:+00007:000295.8648:03392
03393:-00020:-00025:-00021:000295.8648:03393
03394:+00016:-00011:-00016:000295.8648:03394
03395:-00007:-00010:+00003:000295.8648:03395
03396:-00005:+00002:-00017:000295.8648:03396
03397:-00008:-00002:+00018:000295.8648:03397
03398:+00005:+00018:+00008:000295.8648:03398
03399:+00000:+00023:+00005:000295.8648:03399
03400:+00014:+00035:-00006:000295.8648:03400
03401:+00005:+00029:-00015:000295.8648:03401
03402:+00005:+00029:-00011:000295.8648:03402
03403:+00004:+00064:-00009:000310.8627:03403
03404:-00019:+00055:-00007:000310.8627:03404
03405:-00012:+00059:-00010:000310.8627:03405
03406:-00002:+00060:+00011:000310.8627:03406
03407:-00020:+00058:+00005:000310.8627:03407
03408:-00025:+00069:-00009:000310.8627:03408
03409:-00023:+00057:-00014:000310.8627:03409
03410:-00014:+00058:+00001:000310.8627:03410
03411:-00013:+00063:-00031:000310.8627:03411
03412:-00024:+00064:-00005:000310.8627:03412
03413:-00015:+00051:-00004:000310.8627:03413
03414:-00011:+00050:-00021:000310.8627:03414
03415:-00015:+00036:-00016:000310.8627:03415
03416:-00014:+00025:-00015:000310.8627:03416
03417:-00014:+00019:+00019:000310.8627:03417
03418:-00013:-00002:+00020:000310.8627:03418
03419:-00011:+00006:+00015:000310.8627:03419
03420:-00010:-00013:-00016:000310.8627:03420
03421:-00011:-00030:+00005:000310.8627:03421
03422:-00021:-00025:+00007:000310.8627:03422
03423:-00025:-00042:+00021:000310.8627:03423
03424:-00010:-00061:+00000:000310.8627:03424
03425:-00012:-00061:+00020:000310.8627:03425
03426:-00024:-00060:+00007:000310.8627:03426
03427:-00012:-00067:-00001:000310.8627:03427
03428:+00001:-00054:+00010:000310.8627:03428
03429:-00022:-00066:+00002:000310.8627:03429
03430:-00020:-00061:+00023:000310.8627:03430
03431:+00000:-00062:+00012:000310.8627:03431
03432:+00002:-00062:+00021:000310.8627:03432
03433:+00001:-00024:-00004:000310.8627:03433
03434:+00002:-00035:-00002:000310.8627:03434
03435:+00003:-00011:-00005:000310.8627:03435
03436:-00001:-00018:-00003:000310.8627:03436
03437:-00007:+00002:+00009:000310.8627:03437
03438:-00002:+00017:+00017:000310.8627:03438
03439:-00002:+00016:+00004:000310.8627:03439
03440:+00003:+00050:+00005:000310.8627:03440
03441:-00022:+00053:+00008:000310.8627:03441
03442:-00012:+00043:+00017:000310.8627:03442
03443:-00020:+00068:+00036:000310.8627:03443
03444:-00024:+00080:+00005:000310.8627:03444
03445:-00012:+00079:+00003:000310.8627:03445
03446:-00013:+00086:+00007:000310.8627:03446
03447:-00014:+00084:+00017:000310.8627:03447
03448:-00035:+00070:-00012:000310.8627:03448
03449:-00010:+00073:+00005:000310.8627:03449
03450:-00012:+00061:+00007:000310.8627:03450
03451:-00039:+00070:+00004:000310.8627:03451
03452:-00016:+00064:-00004:000310.8627:03452
03453:-00015:+00049:-00004:000310.8627:03453
03454:-00013:+00033:+00017:000310.8627:03454
03455:-00017:+00013:+00017:000310.8627:03455
03456:-00023:+00020:+00017:000310.8627:03456
03457:-00015:+00003:-00004:000310.8627:03457
03458:-00015:-00008:+00008:000310.8627:03458
03459:-00018:-00012:-00006:000310.8627:03459
03460:-00011:-00028:+00003:000310.8627:03460
03461:-00016:-00039:+00003:000310.8627:03461
03462:-00021:-00042:+00036:000310.8627:03462
03463:-00023:-00062:+00010:000310.8627:03463
03464:-00037:-00057:-00019:000310.8627:03464
03465:-00001:-00064:-00005:000310.8627:03465
03466:+00004:-00053:+00032:000310.8627:03466
03467:+00000:-00054:+00005:000310.0469:03467
03468:+00000:-00063:+00007:000310.0469:03468
03469:-00006:-00040:+00005:000310.0469:03469
03470:-00019:-00052:-00005:000310.0469:03470
03471:-00002:-00036:+00017:000310.0469:03471
03472:+00016:-00008:-00001:000310.0469:03472
03473:-00004:-00011:+00008:000310.0469:03473
03474:+00016:+00000:-00019:000310.0469:03474
03475:+00006:+00021:-00019:000310.0469:03475
03476:+00018:+00010:-00007:000310.0469:03476
03477:-00005:+00035:-00006:000310.0469:03477
03478:+00009:+00055:-00015:000310.0469:03478
03479:-00004:+00043:-00017:000310.0469:03479
03480:-00004:+00068:-00020:000310.0469:03480
03481:-00005:+00060:+00018:000310.0469:03481
03482:+00000:+00079:-00016:000310.0469:03482
03483:-00023:+00058:-00037:000310.0469:03483
03484:+00004:+00071:-00027:000310.0469:03484
03485:+00000:+00083:-00016:000310.0469:03485
03486:-00002:+00059:-00009:000310.0469:03486
03487:-00002:+00079:+00017:000310.0469:03487
03488:-00005:+00069:-00005:000310.0469:03488
03489:-00011:+00065:-00010:000310.0469:03489
03490:-00021:+00054:-00010:000310.0469:03490
03491:-00020:+00028:+00002:000310.0469:03491
03492:-00010:+00013:+00009:000310.0469:03492
03493:+00000:+00024:-00001:000310.0469:03493
03494:+00003:+00000:+00001:000310.0469:03494
03495:+00004:-00017:+00004:000310.0469:03495
03496:-00001:-00012:-00003:000310.0469:03496
03497:+00017:-00030:-00003:000310.0469:03497
03498:-00019:-00049:-00015:000310.0469:03498
03499:+00000:-00045:+00006:000310.0469:03499
03500:-00006:-00044:+00016:000310.0469:03500
03501:-00009:-00066:-00001:000310.0469:03501
03502:-00020:-00064:-00016:000310.0469:03502
03503:-00008:-00060:+00009:000310.0469:03503
03504:+00004:-00058:-00001:000310.0469:03504
03505:-00009:-00059:+00017:000310.0469:03505
03506:+00001:-00041:+00022:000310.0469:03506
03507:+00000:-00063:+00007:000310.0469:03507
03508:+00000:-00051:-00009:000310.0469:03508
03509:+00005:-00037:+00017:000310.0469:03509
03510:-00008:-00012:+00008:000310.0469:03510
03511:-00022:-00007:+00006:000310.0469:03511
03512:-00010:-00003:+00005:000310.0469:03512
03513:-00009:+00011:+00002:000310.0469:03513
03514:-00009:+00033:-00031:000310.0469:03514
03515:+00005:+00041:-00011:000310.0469:03515
03516:+00019:+00043:-00011:000310.0469:03516
03517:-00004:+00069:-00023:000310.0469:03517
03518:+00014:+00081:-00005:000310.0469:03518
03519:-00002:+00085:-00003:000310.0469:03519
03520:-00004:+00073:-00020:000310.0469:03520
03521:-00006:+00074:-00009:000310.0469:03521
03522:-00006:+00083:+00006:000310.0469:03522
03523:-00007:+00063:-00018:000310.0469:03523
03524:-00007:+00072:-00015:000310.0469:03524
03525:+00005:+00079:+00003:000310.0469:03525
03526:-00020:+00044:-00010:000310.0469:03526
03527:+00003:+00041:-00033:000310.0469:03527
03528:+00001:+00027:+00019:000310.0469:03528
03529:+00000:+00011:-00003:000322.6547:03529
03530:-00022:+00023:+00006:000322.6547:03530
03531:-00007:-00018:+00018:000322.6547:03531
03532:+00002:-00020:-00018:000322.6547:03532
03533:-00001:-00013:-00015:000322.6547:03533
03534:-00023:-00045:-00006:000322.6547:03534
03535:-00024:-00052:+00020:000322.6547:03535
03536:-00012:-00043:-00006:000322.6547:03536
03537:-00033:-00053:+00010:000322.6547:03537
03538:-00014:-00056:-00005:000322.6547:03538
03539:-00036:-00082:+00005:000322.6547:03539
03540:-00024:-00077:+00004:000322.6547:03540
03541:-00015:-00075:-00015:000322.6547:03541
03542:-00014:-00080:-00004:000322.6547:03542
03543:-00021:-00055:+00004:000322.6547:03543
03544:-00022:-00065:-00003:000322.6547:03544
03545:-00023:-00048:+00005:000322.6547:03545
03546:+00000:-00048:+00024:000322.6547:03546
03547:-00023:-00033:+00005:000322.6547:03547
03548:-00013:-00009:+00003:000322.6547:03548
03549:-00009:+00008:-00015:000322.6547:03549
03550:-00001:+00010:+00008:000322.6547:03550
03551:+00001:+00017:-00005:000322.6547:03551
03552:+00001:+00053:+00016:000322.6547:03552
03553:-00021:+00042:-00020:000322.6547:03553
03554:-00020:+00067:-00035:000322.6547:03554
03555:+00001:+00061:+00022:000322.6547:03555
03556:-00008:+00084:+00018:000322.6547:03556
03557:-00001:+00079:+00018:000322.6547:03557
03558:-00009:+00078:+00002:000322.6547:03558
03559:+00002:+00078:-00022:000322.6547:03559
03560:+00001:+00074:-00011:000322.6547:03560
03561:-00019:+00077:+00004:000322.6547:03561
03562:-00023:+00080:+00006:000322.6547:03562
03563:-00011:+00080:-00021:000322.6547:03563
03564:-00019:+00057:+00006:000322.6547:03564
03565:-00023:+00063:-00006:000322.6547:03565
03566:-00024:+00038:+00003:000322.6547:03566
03567:-00025:+00039:+00017:000322.6547:03567
03568:-00021:+00022:+00047:000322.6547:03568
03569:+00002:-00005:-00003:000322.6547:03569
03570:-00018:-00015:+00019:000322.6547:03570
03571:-00002:-00027:+00017:000322.6547:03571
03572:-00010:-00051:-00001:000322.6547:03572
03573:-00021:-00049:-00001:000322.6547:03573
03574:-00019:-00067:+00020:000322.6547:03574
03575:+00000:-00056:-00005:000322.6547:03575
03576:-00020:-00059:+00005:000322.6547:03576
03577:+00002:-00070:+00022:000322.6547:03577
03578:-00018:-00068:+00016:000322.6547:03578
03579:-00018:-00056:+00017:000322.6547:03579
03580:-00021:-00059:-00004:000322.6547:03580
03581:+00004:-00060:+00003:000322.6547:03581
03582:-00001:-00044:+00004:000322.6547:03582
03583:+00002:-00050:+00014:000322.6547:03583
03584:+00000:-00047:+00017:000322.6547:03584
03585:-00025:-00035:-00007:000322.6547:03585
03586:+00002:-00014:+00006:000322.6547:03586
03587:+00002:-00016:+00023:000322.6547:03587
03588:-00010:+00001:+00001:000322.6547:03588
03589:-00011:+00033:+00000:000322.6547:03589
03590:-00020:+00027:+00003:000322.6547:03590
03591:-00012:+00041:-00013:000322.6547:03591
03592:-00023:+00064:+00001:000322.6547:03592
03593:+00001:+00081:+00000:000322.6547:03593
03594:-00021:+00058:-00002:000310.6344:03594
03595:+00004:+00071:+00009:000310.6344:03595
03596:-00006:+00076:+00008:000310.6344:03596
03597:-00009:+00096:-00022:000310.6344:03597
03598:-00018:+00076:-00016:000310.6344:03598
03599:+00001:+00075:-00015:000310.6344:03599
03600:+00003:+00081:-00015:000310.6344:03600
03601:+00002:+00082:-00011:000310.6344:03601
03602:-00021:+00047:+00004:000310.6344:03602
03603:-00025:+00044:+00006:000310.6344:03603
03604:-00011:+00030:-00004:000310.6344:03604
03605:-00010:+00037:+00003:000310.6344:03605
03606:-00014:+00010:-00016:000310.6344:03606
03607:-00025:-00015:+00002:000310.6344:03607
03608:-00025:+00005:-00006:000310.6344:03608
03609:-00011:-00022:+00003:000310.6344:03609
03610:-00016:-00045:+00003:000310.6344:03610
03611:-00012:-00037:+00002:000310.6344:03611
03612:-00020:-00066:-00002:000310.6344:03612
03613:-00012:-00078:-00004:000310.6344:03613
03614:+00000:-00079:-00005:000310.6344:03614
03615:-00001:-00071:-00003:000310.6344:03615
03616:-00018:-00082:-00006:000310.6344:03616
03617:+00001:-00080:+00019:000310.6344:03617
03618:+00001:-00081:-00002:000310.6344:03618
03619:-00022:-00079:-00002:000310.6344:03619
03620:+00003:-00058:-00003:000310.6344:03620
03621:-00007:-00061:+00020:000310.6344:03621
03622:-00001:-00038:+00005:000310.6344:03622
03623:+00000:-00024:-00017:000310.6344:03623
03624:-00007:-00030:+00001:000310.6344:03624
03625:-00009:-00014:+00004:000310.6344:03625
03626:+00001:-00002:+00008:000310.6344:03626
03627:-00006:+00015:-00006:000310.6344:03627
03628:+00003:+00036:+00006:000310.6344:03628
03629:-00023:+00031:-00008:000310.6344:03629
03630:+00003:+00046:+00017:000310.6344:03630
03631:+00003:+00067:+00008:000310.6344:03631
03632:+00000:+00070:+00005:000310.6344:03632
03633:-00009:+00080:-00015:000310.6344:03633
03634:-00009:+00075:+00008:000310.6344:03634
03635:-00008:+00072:-00023:000310.6344:03635
03636:-00009:+00071:+00003:000310.6344:03636
03637:-00008:+00084:-00015:000310.6344:03637
03638:-00001:+00083:-00009:000310.6344:03638
03639:-00006:+00059:-00019:000310.6344:03639
03640:+00002:+00046:-00001:000310.6344:03640
03641:+00003:+00054:-00003:000310.6344:03641
03642:-00022:+00025:+00005:000310.6344:03642
03643:-00010:+00038:-00005:000310.6344:03643
03644:+00002:+00019:-00001:000310.6344:03644
03645:+00003:+00005:+00006:000310.6344:03645
03646:+00005:-00015:+00003:000310.6344:03646
03647:-00019:-00033:+00003:000310.6344:03647
03648:-00020:-00045:+00008:000310.6344:03648
03649:-00020:-00052:+00035:000310.6344:03649
03650:+00001:-00066:-00002:000310.6344:03650
03651:-00021:-00057:-00004:000310.6344:03651
03652:+00002:-00078:+00004:000310.6344:03652
03653:+00001:-00081:-00005:000310.6344:03653
03654:-00001:-00091:-00017:000310.6344:03654
03655:+00000:-00081:+00023:000310.6344:03655
03656:-00008:-00079:+00022:000310.6344:03656
03657:-00002:-00080:+00007:000310.6344:03657
03658:-00008:-00066:+00005:000313.4017:03658
03659:-00009:-00038:-00017:000313.4017:03659
03660:+00004:-00048:-00007:000313.4017:03660
03661:-00007:-00031:-00007:000313.4017:03661
03662:+00018:-00020:+00000:000313.4017:03662
03663:-00003:+00007:+00018:000313.4017:03663
03664:-00006:+00011:+00005:000313.4017:03664
03665:+00018:+00039:-00018:000313.4017:03665
03666:+00002:+00049:-00015:000313.4017:03666
03667:-00010:+00045:-00014:000313.4017:03667
03668:+00014:+00059:+00003:000313.4017:03668
03669:+00014:+00082:-00017:000313.4017:03669
03670:-00020:+00083:+00007:000313.4017:03670
03671:-00003:+00074:+00008:000313.4017:03671
03672:+00005:+00094:-00022:000313.4017:03672
03673:-00006:+00096:-00033:000313.4017:03673
03674:-00008:+00100:-00004:000313.4017:03674
03675:-00008:+00075:+00018:000313.4017:03675
03676:+00000:+00076:-00010:000313.4017:03676
03677:+00004:+00062:-00012:000313.4017:03677
03678:+00001:+00069:-00020:000313.4017:03678
03679:-00023:+00053:-00018:000313.4017:03679
03680:-00018:+00051:-00016:000313.4017:03680
03681:-00018:+00024:-00006:000313.4017:03681
03682:-00018:+00020:-00012:000313.4017:03682
03683:-00018:-00018:-00003:000313.4017:03683
03684:+00004:+00006:-00007:000313.4017:03684
03685:-00025:-00008:-00001:000313.4017:03685
03686:-00018:-00047:-00004:000313.4017:03686
03687:+00000:-00051:+00013:000313.4017:03687
03688:+00001:-00067:+00019:000313.4017:03688
03689:-00019:-00054:-00007:000313.4017:03689
03690:-00003:-00075:+00020:000313.4017:03690
03691:+00004:-00068:+00017:000313.4017:03691
03692:+00002:-00092:+00007:000313.4017:03692
03693:-00006:-00078:+00017:000313.4017:03693
03694:-00004:-00080:+00007:000313.4017:03694
03695:-00006:-00056:-00021:000313.4017:03695
03696:+00014:-00062:+00006:000313.4017:03696
03697:-00003:-00049:+00001:000313.4017:03697
03698:-00005:-00029:+00017:000313.4017:03698
03699:+00014:-00009:+00007:000313.4017:03699
03700:+00019:-00008:+00008:000313.4017:03700
03701:+00015:+00018:+00005:000313.4017:03701
03702:-00005:+00033:+00016:000313.4017:03702
03703:+00009:+00026:-00005:000313.4017:03703
03704:-00007:+00030:+00005:000313.4017:03704
03705:-00008:+00067:-00016:000313.4017:03705
03706:-00005:+00080:+00019:000313.4017:03706
03707:+00018:+00083:+00016:000313.4017:03707
03708:-00007:+00084:-00006:000313.4017:03708
03709:+00012:+00077:-00001:000313.4017:03709
03710:-00009:+00097:+00005:000313.4017:03710
03711:-00004:+00075:-00009:000313.4017:03711
03712:+00013:+00095:-00017:000313.4017:03712
03713:+00004:+00085:-00018:000313.4017:03713
03714:-00009:+00082:-00032:000313.4017:03714
03715:-00004:+00069:+00000:000313.4017:03715
03716:+00005:+00066:+00020:000313.4017:03716
03717:-00018:+00054:+00008:000313.4017:03717
03718:-00001:+00027:-00004:000313.4017:03718
03719:+00001:+00027:-00002:000323.0719:03719
03720:-00025:-00004:-00019:000323.0719:03720
03721:-00022:+00004:-00007:000323.0719:03721
03722:-00008:-00020:+00008:000323.0719:03722
03723:-00010:-00034:-00008:000323.0719:03723
03724:-00023:-00050:-00006:000323.0719:03724
03725:-00024:-00040:-00003:000323.0719:03725
03726:-00013:-00055:+00010:000323.0719:03726
03727:-00023:-00056:-00001:000323.0719:03727
03728:-00002:-00077:+00016:000323.0719:03728
03729:-00020:-00082:-00015:000323.0719:03729
03730:-00020:-00078:-00005:000323.0719:03730
03731:-00006:-00055:-00005:000323.0719:03731
03732:+00000:-00056:+00000:000323.0719:03732
03733:+00004:-00053:-00007:000323.0719:03733
03734:-00008:-00039:+00014:000323.0719:03734
03735:+00004:-00061:+00004:000323.0719:03735
03736:-00008:-00045:+00005:000323.0719:03736
03737:-00005:-00011:+00003:000323.0719:03737
03738:+00005:-00019:-00015:000323.0719:03738
03739:-00010:+00003:+00002:000323.0719:03739
03740:+00000:+00014:-00005:000323.0719:03740
03741:+00002:+00037:-00005:000323.0719:03741
03742:-00018:+00031:-00009:000323.0719:03742
03743:-00018:+00044:-00022:000323.0719:03743
03744:-00018:+00046:-00008:000323.0719:03744
03745:-00019:+00079:-00020:000323.0719:03745
03746:-00007:+00081:+00000:000323.0719:03746
03747:+00001:+00071:+00018:000323.0719:03747
03748:+00001:+00085:-00020:000323.0719:03748
03749:-00018:+00071:-00017:000323.0719:03749
03750:+00004:+00074:-00020:000323.0719:03750
03751:-00023:+00084:-00018:000323.0719:03751
03752:+00005:+00081:-00019:000323.0719:03752
03753:+00005:+00058:-00019:000323.0719:03753
03754:+00001:+00047:-00019:000323.0719:03754
03755:+00006:+00063:-00007:000323.0719:03755
03756:-00018:+00050:-00002:000323.0719:03756
03757:+00003:+00037:-00020:000323.0719:03757
03758:-00002:+00019:+00004:000323.0719:03758
03759:+00004:-00004:+00004:000323.0719:03759
03760:-00011:-00016:+00007:000323.0719:03760
03761:-00012:-00036:+00017:000323.0719:03761
03762:-00021:-00048:-00001:000323.0719:03762
03763:+00002:-00048:-00006:000323.0719:03763
03764:-00018:-00062:+00002:000323.0719:03764
03765:-00006:-00057:+00016:000323.0719:03765
03766:-00001:-00081:+00018:000323.0719:03766
03767:+00002:-00069:+00004:000323.0719:03767
03768:+00000:-00077:+00004:000323.0719:03768
03769:-00001:-00080:+00002:000323.0719:03769
03770:-00024:-00077:+00004:000323.0719:03770
03771:-00001:-00056:+00008:000323.0719:03771
03772:+00001:-00043:-00006:000323.0719:03772
03773:-00021:-00042:-00004:000323.0719:03773
03774:+00000:-00045:+00008:000323.0719:03774
03775:+00004:-00033:+00000:000323.0719:03775
03776:-00018:-00018:-00006:000323.0719:03776
03777:+00001:+00000:-00003:000323.0719:03777
03778:-00018:+00015:-00016:000323.0719:03778
03779:-00020:+00038:+00002:000323.0719:03779
03780:-00019:+00054:+00006:000323.0719:03780
03781:-00018:+00063:-00004:000323.0719:03781
03782:-00021:+00059:-00020:000323.0719:03782
03783:-00023:+00080:-00032:000323.0719:03783
03784:-00003:+00086:-00011:000323.0719:03784
03785:+00005:+00075:-00017:000323.0719:03785
03786:-00005:+00076:-00002:000323.0719:03786
03787:+00003:+00096:+00019:000296.4800:03787
03788:-00007:+00094:-00021:000296.4800:03788
03789:+00003:+00072:-00009:000296.4800:03789
03790:+00003:+00071:+00001:000296.4800:03790
03791:-00008:+00080:+00004:000296.4800:03791
03792:+00000:+00046:-00021:000296.4800:03792
03793:+00015:+00042:-00020:000296.4800:03793
03794:-00005:+00048:-00003:000296.4800:03794
03795:-00008:+00036:-00008:000296.4800:03795
03796:+00003:+00019:-00004:000296.4800:03796
03797:-00008:+00009:+00008:000296.4800:03797
03798:-00020:-00016:+00008:000296.4800:03798
03799:+00004:-00029:-00003:000296.4800:03799
03800:-00009:-00026:+00021:000296.4800:03800
03801:-00001:-00046:-00001:000296.4800:03801
03802:+00001:-00042:-00002:000296.4800:03802
03803:-00006:-00063:-00017:000296.4800:03803
03804:-00018:-00066:-00011:000296.4800:03804
03805:+00001:-00059:-00001:000296.4800:03805
03806:-00004:-00056:+00017:000296.4800:03806
03807:-00018:-00058:-00006:000296.4800:03807
03808:+00001:-00055:-00002:000296.4800:03808
03809:+00003:-00067:+00012:000296.4800:03809
03810:-00001:-00061:+00022:000296.4800:03810
03811:-00024:-00062:+00007:000296.4800:03811
03812:+00005:-00038:+00011:000296.4800:03812
03813:-00020:-00036:+00000:000296.4800:03813
03814:+00000:-00034:-00001:000296.4800:03814
03815:-00001:+00005:+00000:000296.4800:03815
03816:-00013:-00001:-00005:000296.4800:03816
03817:-00022:+00017:-00008:000296.4800:03817
03818:-00024:+00017:-00002:000296.4800:03818
03819:-00024:+00041:-00001:000296.4800:03819
03820:-00034:+00051:+00000:000296.4800:03820
03821:-00022:+00068:-00003:000296.4800:03821
03822:-00011:+00069:-00022:000296.4800:03822
03823:-00010:+00068:-00033:000296.4800:03823
03824:-00020:+00086:+00007:000296.4800:03824
03825:+00000:+00083:+00000:000296.4800:03825
03826:-00023:+00080:-00015:000296.4800:03826
03827:-00021:+00062:-00003:000296.4800:03827
03828:-00018:+00083:+00007:000296.4800:03828
03829:-00023:+00069:+00005:000296.4800:03829
03830:+00004:+00069:+00002:000296.4800:03830
03831:+00006:+00045:+00007:000296.4800:03831
03832:-00008:+00026:-00031:000296.4800:03832
03833:+00003:+00029:-00015:000296.4800:03833
03834:-00003:+00037:+00019:000296.4800:03834
03835:-00004:+00001:+00023:000296.4800:03835
03836:-00010:+00002:-00016:000296.4800:03836
03837:+00005:-00021:+00022:000296.4800:03837
03838:-00007:-00026:-00004:000296.4800:03838
03839:-00024:-00046:-00006:000296.4800:03839
03840:-00021:-00038:+00019:000296.4800:03840
03841:-00021:-00039:+00017:000296.4800:03841
03842:-00002:-00055:-00003:000296.4800:03842
03843:-00018:-00055:+00005:000296.4800:03843
03844:+00003:-00058:-00003:000296.4800:03844
03845:-00011:-00055:+00008:000296.4800:03845
03846:-00011:-00075:-00005:000296.4800:03846
03847:-00022:-00053:+00006:000296.4800:03847
03848:-00024:-00076:+00004:000296.4800:03848
03849:+00001:-00061:-00005:000296.4800:03849
03850:-00022:-00041:+00033:000296.4800:03850
03851:+00000:-00024:+00008:000296.4800:03851
03852:+00000:-00034:+00006:000296.4800:03852
03853:+00000:-00009:+00006:000296.4800:03853
03854:-00014:-00002:-00006:000296.4800:03854
03855:+00002:-00002:+00021:000296.4800:03855
03856:+00001:+00012:-00004:000289.6694:03856
03857:+00000:+00024:+00005:000289.6694:03857
03858:-00019:+00029:+00007:000289.6694:03858
03859:+00001:+00049:+00018:000289.6694:03859
03860:-00020:+00055:-00007:000289.6694:03860
03861:-00012:+00055:-00006:000289.6694:03861
03862:-00022:+00065:+00003:000289.6694:03862
03863:-00012:+00066:+00003:000289.6694:03863
03864:-00023:+00068:-00013:000289.6694:03864
03865:-00012:+00055:+00004:000289.6694:03865
03866:-00021:+00070:+00003:000289.6694:03866
03867:-00013:+00045:-00016:000289.6694:03867
03868:-00019:+00040:+00003:000289.6694:03868
03869:-00022:+00054:-00005:000289.6694:03869
03870:-00020:+00031:-00022:000289.6694:03870
03871:-00025:+00036:+00005:000289.6694:03871
03872:-00001:+00013:-00008:000289.6694:03872
03873:-00025:+00012:-00009:000289.6694:03873
03874:+00005:+00014:-00018:000289.6694:03874
03875:-00001:-00003:-00002:000289.6694:03875
03876:+00002:+00006:+00007:000289.6694:03876
03877:+00001:-00022:-00007:000289.6694:03877
03878:+00005:-00012:+00021:000289.6694:03878
03879:+00005:-00033:+00004:000289.6694:03879
03880:-00002:-00027:+00000:000289.6694:03880
03881:+00005:-00029:+00007:000289.6694:03881
03882:-00009:-00049:+00005:000289.6694:03882
03883:-00018:-00029:-00014:000289.6694:03883
03884:+00002:-00044:+00005:000289.6694:03884
03885:-00020:-00050:-00015:000289.6694:03885
03886:-00025:-00041:+00004:000289.6694:03886
03887:-00021:-00039:+00008:000289.6694:03887
03888:-00023:-00051:+00020:000289.6694:03888
03889:-00011:-00026:+00007:000289.6694:03889
03890:-00012:-00028:-00002:000289.6694:03890
03891:-00022:-00033:-00001:000289.6694:03891
03892:-00039:-00010:-00018:000289.6694:03892
03893:-00011:-00010:+00005:000289.6694:03893
03894:-00013:+00004:+00005:000289.6694:03894
03895:-00011:-00017:+00001:000289.6694:03895
03896:-00021:+00000:+00022:000289.6694:03896
03897:-00011:+00018:+00021:000289.6694:03897
03898:-00013:+00021:+00004:000289.6694:03898
03899:-00010:+00015:-00016:000289.6694:03899
03900:-00010:+00037:+00007:000289.6694:03900
03901:-00014:+00035:+00006:000289.6694:03901
03902:-00013:+00026:-00019:000289.6694:03902
03903:-00010:+00048:-00004:000289.6694:03903
03904:-00013:+00052:-00006:000289.6694:03904
03905:-00035:+00027:+00008:000289.6694:03905
03906:-00022:+00031:+00008:000289.6694:03906
03907:-00024:+00031:-00021:000289.6694:03907
03908:-00012:+00025:-00007:000289.6694:03908
03909:-00014:+00039:-00016:000289.6694:03909
03910:-00022:+00013:+00008:000289.6694:03910
03911:-00017:+00016:+00007:000289.6694:03911
03912:-00019:+00014:-00003:000289.6694:03912
03913:-00002:+00012:-00006:000289.6694:03913
03914:+00003:+00018:+00005:000289.6694:03914
03915:+00005:+00019:-00006:000289.6694:03915
03916:-00004:-00005:+00018:000289.6694:03916
03917:-00007:+00007:-00021:000289.6694:03917
03918:+00015:+00005:-00021:000289.6694:03918
03919:-00004:+00004:-00018:000289.6694:03919
03920:-00006:-00015:-00019:000289.6694:03920
03921:-00006:-00009:+00006:000289.6694:03921
03922:+00017:-00007:+00010:000289.6694:03922
03923:-00009:-00011:+00020:000289.6694:03923
03924:+00005:-00009:+00001:000289.6694:03924
03925:-00003:-00007:-00001:000289.6694:03925
03926:-00018:-00006:-00004:000289.6694:03926
03927:-00021:-00013:-00013:000280.6224:03927
03928:-00002:-00019:+00003:000280.6224:03928
03929:-00002:-00012:+00005:000280.6224:03929
03930:-00023:-00030:+00020:000280.6224:03930
03931:+00000:-00008:+00000:000280.6224:03931
03932:-00022:-00020:+00020:000280.6224:03932
03933:-00001:-00030:+00001:000280.6224:03933
03934:-00020:-00008:+00002:000280.6224:03934
03935:+00004:-00021:+00021:000280.6224:03935
03936:+00001:-00014:+00017:000280.6224:03936
03937:+00005:+00003:+00021:000280.6224:03937
03938:+00004:+00003:+00000:000280.6224:03938
03939:-00023:+00007:+00018:000280.6224:03939
03940:+00003:-00003:+00004:000280.6224:03940
03941:-00001:-00002:+00009:000280.6224:03941
03942:-00018:-00001:-00001:000280.6224:03942
03943:-00023:+00001:-00005:000280.6224:03943
03944:+00005:+00021:-00002:000280.6224:03944
03945:-00024:+00013:-00002:000280.6224:03945
03946:-00021:+00012:+00001:000280.6224:03946
03947:-00022:+00014:+00020:000280.6224:03947
03948:-00025:+00016:-00001:000280.6224:03948
03949:-00037:+00033:+00007:000280.6224:03949
03950:-00016:+00014:+00008:000280.6224:03950
03951:-00024:+00032:-00018:000280.6224:03951
03952:-00016:+00035:-00016:000280.6224:03952
03953:-00019:+00036:+00003:000280.6224:03953
03954:-00001:+00039:-00001:000280.6224:03954
03955:+00002:+00026:-00005:000280.6224:03955
03956:+00004:+00025:-00007:000280.6224:03956
03957:-00004:+00025:+00003:000280.6224:03957
03958:+00014:+00039:+00009:000280.6224:03958
03959:+00021:+00038:+00004:000280.6224:03959
03960:+00008:+00039:-00007:000280.6224:03960
03961:+00010:+00039:-00018:000280.6224:03961
03962:+00018:+00036:+00006:000280.6224:03962
03963:+00036:+00016:-00015:000280.6224:03963
03964:+00009:+00024:+00003:000280.6224:03964
03965:+00019:+00022:-00007:000280.6224:03965
03966:+00017:+00015:+00004:000280.6224:03966
03967:+00019:-00002:-00004:000280.6224:03967
03968:+00002:+00007:-00001:000280.6224:03968
03969:-00005:-00015:+00017:000280.6224:03969
03970:-00009:+00006:+00005:000280.6224:03970
03971:+00001:-00018:+00002:000280.6224:03971
03972:+00003:-00021:-00016:000280.6224:03972
03973:+00003:-00011:+00018:000280.6224:03973
03974:+00000:-00032:-00003:000280.6224:03974
03975:-00002:-00014:+00021:000280.6224:03975
03976:+00003:-00035:-00003:000280.6224:03976
03977:-00002:-00029:-00005:000280.6224:03977
03978:-00020:-00024:-00016:000280.6224:03978
03979:-00002:-00024:+00021:000280.6224:03979
03980:+00001:-00027:+00008:000280.6224:03980
03981:+00002:-00024:+00002:000280.6224:03981
03982:-00002:-00033:-00001:000280.6224:03982
03983:-00020:-00011:-00003:000280.6224:03983
03984:+00003:-00030:-00005:000280.6224:03984
03985:+00004:-00010:-00002:000280.6224:03985
03986:+00003:-00018:+00000:000280.6224:03986
03987:-00024:+00006:-00003:000280.6224:03987
03988:-00025:+00000:-00002:000280.6224:03988
03989:-00024:+00009:+00020:000280.6224:03989
03990:-00023:+00019:+00006:000280.6224:03990
03991:-00021:+00014:+00006:000280.6224:03991
03992:-00023:+00039:+00007:000280.6224:03992
03993:-00015:+00030:-00017:000280.6224:03993
03994:-00011:+00027:+00003:000280.6224:03994
03995:-00012:+00052:-00017:000280.6224:03995
03996:-00023:+00051:-00016:000280.6224:03996
03997:-00013:+00063:-00033:000280.6224:03997
03998:-00013:+00064:-00005:000280.6224:03998
03999:+00002:+00043:+00004:000280.6224:03999
04000:+00000:+00063:+00003:000275.2540:04000
04001:+00014:+00041:-00021:000275.2540:04001
04002:-00003:+00044:-00021:000275.2540:04002
04003:+00016:+00051:-00018:000275.2540:04003
04004:+00019:+00030:+00002:000275.2540:04004
04005:+00010:+00024:-00016:000275.2540:04005
04006:+00014:+00032:-00031:000275.2540:04006
04007:+00019:+00009:-00037:000275.2540:04007
04008:+00007:+00010:+00002:000275.2540:04008
04009:+00008:-00001:-00002:000275.2540:04009
04010:-00003:-00005:+00020:000275.2540:04010
04011:+00020:-00007:+00011:000275.2540:04011
04012:-00005:-00008:-00007:000275.2540:04012
04013:-00007:-00030:-00010:000275.2540:04013
04014:-00008:-00036:+00002:000275.2540:04014
04015:-00003:-00048:+00017:000275.2540:04015
04016:+00000:-00037:+00017:000275.2540:04016
04017:+00001:-00042:+00018:000275.2540:04017
04018:-00019:-00043:-00015:000275.2540:04018
04019:+00001:-00064:-00016:000275.2540:04019
04020:-00004:-00043:+00005:000275.2540:04020
04021:-00009:-00066:+00001:000275.2540:04021
04022:+00004:-00063:+00003:000275.2540:04022
04023:+00004:-00050:+00006:000275.2540:04023
04024:-00009:-00023:+00006:000275.2540:04024
04025:+00000:-00030:+00007:000275.2540:04025
04026:-00001:-00032:-00002:000275.2540:04026
04027:-00019:-00015:+00007:000275.2540:04027
04028:-00015:-00018:-00006:000275.2540:04028
04029:-00019:+00001:+00007:000275.2540:04029
04030:-00010:+00011:+00017:000275.2540:04030
04031:-00024:+00014:-00010:000275.2540:04031
04032:-00010:+00030:-00018:000275.2540:04032
04033:-00021:+00031:+00008:000275.2540:04033
04034:-00017:+00049:-00005:000275.2540:04034
04035:-00022:+00042:-00004:000275.2540:04035
04036:-00012:+00064:+00002:000275.2540:04036
04037:-00021:+00064:-00015:000275.2540:04037
04038:-00013:+00059:+00005:000275.2540:04038
04039:+00000:+00068:+00005:000275.2540:04039
04040:-00021:+00060:-00018:000275.2540:04040
04041:+00000:+00055:+00005:000275.2540:04041
04042:+00001:+00061:-00006:000275.2540:04042
04043:-00009:+00063:+00008:000275.2540:04043
04044:-00019:+00042:+00002:000275.2540:04044
04045:-00006:+00041:+00016:000275.2540:04045
04046:-00002:+00049:+00006:000275.2540:04046
04047:-00007:+00036:+00005:000275.2540:04047
04048:-00004:+00013:+00006:000275.2540:04048
04049:+00019:+00021:-00002:000275.2540:04049
04050:+00016:+00021:-00020:000275.2540:04050
04051:-00003:-00006:+00008:000275.2540:04051
04052:+00016:+00002:-00007:000275.2540:04052
04053:+00000:-00020:+00006:000275.2540:04053
04054:+00014:-00011:+00005:000275.2540:04054
04055:-00004:-00027:-00006:000275.2540:04055
04056:-00005:-00047:+00008:000275.2540:04056
04057:+00005:-00048:-00001:000275.2540:04057
04058:+00015:-00050:+00000:000275.2540:04058
04059:-00005:-00061:-00004:000275.2540:04059
04060:+00002:-00040:+00020:000275.2540:04060
04061:+00004:-00052:+00000:000275.2540:04061
04062:-00006:-00062:+00007:000275.2540:04062
04063:-00020:-00041:+00002:000275.2540:04063
04064:-00019:-00042:-00002:000275.2540:04064
04065:-00001:-00026:+00010:000275.2540:04065
04066:-00020:-00047:+00012:000275.2540:04066
04067:-00019:-00033:-00005:000275.2540:04067
04068:+00000:-00019:+00021:000275.2540:04068
04069:-00021:-00021:-00018:000289.3995:04069
04070:-00021:+00003:+00005:000289.3995:04070
04071:+00005:+00022:+00007:000289.3995:04071
04072:-00023:+00010:+00002:000289.3995:04072
04073:+00000:+00025:-00022:000289.3995:04073
04074:-00019:+00026:+00006:000289.3995:04074
04075:+00001:+00032:-00005:000289.3995:04075
04076:-00001:+00041:+00000:000289.3995:04076
04077:-00004:+00045:+00024:000289.3995:04077
04078:-00022:+00067:+00000:000289.3995:04078
04079:-00018:+00059:-00005:000289.3995:04079
04080:-00002:+00060:+00007:000289.3995:04080
04081:+00005:+00070:-00015:000289.3995:04081
04082:-00002:+00066:-00018:000289.3995:04082
04083:+00000:+00068:-00004:000289.3995:04083
04084:-00008:+00067:+00004:000289.3995:04084
04085:-00001:+00055:-00022:000289.3995:04085
04086:-00006:+00053:-00020:000289.3995:04086
04087:-00002:+00052:-00006:000289.3995:04087
04088:-00003:+00036:-00022:000289.3995:04088
04089:+00014:+00015:+00003:000289.3995:04089
04090:+00019:+00019:-00007:000289.3995:04090
04091:-00008:+00001:+00008:000289.3995:04091
04092:-00003:+00003:-00007:000289.3995:04092
04093:-00005:-00009:-00002:000289.3995:04093
04094:+00015:-00013:+00007:000289.3995:04094
04095:+00017:-00034:+00006:000289.3995:04095
04096:+00032:-00022:-00004:000289.3995:04096
04097:+00015:-00029:+00003:000289.3995:04097
04098:+00015:-00045:+00019:000289.3995:04098
04099:+00015:-00052:+00019:000289.3995:04099
04100:-00005:-00043:+00006:000289.3995:04100
04101:-00009:-00043:-00007:000289.3995:04101
04102:-00004:-00044:+00010:000289.3995:04102
04103:+00006:-00060:-00003:000289.3995:04103
04104:-00018:-00063:+00007:000289.3995:04104
04105:-00005:-00038:-00006:000289.3995:04105
04106:-00010:-00051:+00011:000289.3995:04106
04107:-00007:-00048:-00003:000289.3995:04107
04108:+00000:-00028:+00009:000289.3995:04108
04109:+00003:-00012:+00006:000289.3995:04109
04110:-00013:-00010:+00002:000289.3995:04110
04111:-00020:+00004:-00019:000289.3995:04111
04112:-00002:-00004:-00006:000289.3995:04112
04113:-00020:-00005:-00005:000289.3995:04113
04114:-00022:+00010:+00017:000289.3995:04114
04115:-00004:+00035:+00003:000289.3995:04115
04116:-00023:+00028:-00019:000289.3995:04116
04117:-00019:+00054:-00017:000289.3995:04117
04118:+00005:+00065:+00007:000289.3995:04118
04119:-00002:+00065:-00016:000289.3995:04119
04120:-00001:+00066:-00020:000289.3995:04120
04121:+00001:+00056:-00001:000289.3995:04121
04122:+00004:+00057:+00007:000289.3995:04122
04123:+00000:+00067:-00007:000289.3995:04123
04124:-00002:+00065:-00016:000289.3995:04124
04125:-00005:+00069:-00018:000289.3995:04125
04126:-00005:+00045:-00033:000289.3995:04126
04127:-00003:+00065:+00003:000289.3995:04127
04128:-00004:+00048:-00019:000289.3995:04128
04129:-00018:+00031:-00021:000289.3995:04129
04130:+00014:+00033:-00009:000289.3995:04130
04131:+00015:+00032:-00017:000289.3995:04131
04132:-00003:+00022:-00016:000289.3995:04132
04133:-00007:+00008:-00003:000289.3995:04133
04134:+00019:+00008:+00017:000289.3995:04134
04135:-00006:-00016:-00002:000301.0333:04135
04136:-00003:-00009:+00003:000301.0333:04136
04137:+00016:-00029:+00004:000301.0333:04137
04138:-00007:-00026:+00008:000301.0333:04138
04139:+00001:-00039:-00004:000301.0333:04139
04140:-00008:-00051:-00003:000301.0333:04140
04141:-00006:-00038:+00003:000301.0333:04141
04142:-00009:-00065:-00017:000301.0333:04142
04143:-00005:-00042:+00007:000301.0333:04143
04144:-00004:-00063:+00018:000301.0333:04144
04145:-00009:-00041:+00005:000301.0333:04145
04146:-00007:-00039:-00004:000301.0333:04146
04147:-00004:-00048:-00007:000301.0333:04147
04148:-00009:-00048:-00004:000301.0333:04148
04149:+00005:-00022:-00006:000301.0333:04149
04150:-00004:-00032:+00022:000301.0333:04150
04151:-00004:-00021:+00008:000301.0333:04151
04152:+00003:+00003:-00002:000301.0333:04152
04153:+00005:+00002:-00002:000301.0333:04153
04154:+00001:+00001:+00035:000301.0333:04154
04155:+00000:+00017:-00018:000301.0333:04155
04156:-00018:+00012:-00020:000301.0333:04156
04157:+00005:+00034:+00003:000301.0333:04157
04158:-00019:+00049:-00003:000301.0333:04158
04159:-00002:+00055:+00005:000301.0333:04159
04160:-00001:+00044:+00009:000301.0333:04160
04161:+00004:+00044:+00002:000301.0333:04161
04162:+00002:+00065:-00015:000301.0333:04162
04163:+00001:+00060:+00021:000301.0333:04163
04164:+00001:+00057:+00021:000301.0333:04164
04165:+00000:+00067:+00001:000301.0333:04165
04166:+00001:+00062:+00002:000301.0333:04166
04167:-00008:+00060:+00004:000301.0333:04167
04168:+00001:+00069:-00015:000301.0333:04168
04169:-00009:+00041:+00005:000301.0333:04169
04170:+00003:+00041:+00002:000301.0333:04170
04171:-00003:+00026:-00020:000301.0333:04171
04172:-00007:+00036:-00018:000301.0333:04172
04173:+00014:+00033:+00019:000301.0333:04173
04174:+00014:+00024:-00006:000301.0333:04174
04175:+00014:-00004:-00001:000301.0333:04175
04176:+00016:+00004:+00003:000301.0333:04176
04177:+00020:-00031:-00017:000301.0333:04177
04178:-00005:-00034:-00017:000301.0333:04178
04179:-00003:-00033:+00036:000301.0333:04179
04180:-00008:-00046:+00024:000301.0333:04180
04181:+00005:-00042:+00018:000301.0333:04181
04182:-00006:-00043:-00005:000301.0333:04182
04183:+00004:-00060:+00008:000301.0333:04183
04184:+00003:-00059:-00020:000301.0333:04184
04185:+00003:-00068:+00005:000301.0333:04185
04186:+00015:-00056:-00018:000301.0333:04186
04187:+00002:-00067:+00008:000301.0333:04187
04188:-00008:-00062:-00003:000301.0333:04188
04189:-00007:-00048:+00013:000301.0333:04189
04190:-00006:-00049:-00006:000301.0333:04190
04191:-00008:-00045:+00020:000301.0333:04191
04192:+00017:-00037:+00014:000301.0333:04192
04193:+00004:-00014:+00008:000301.0333:04193
04194:-00007:-00007:+00005:000301.0333:04194
04195:-00003:-00004:-00015:000301.0333:04195
04196:+00005:+00013:-00006:000301.0333:04196
04197:+00001:+00013:-00008:000301.0333:04197
04198:+00005:+00037:+00022:000301.0333:04198
04199:-00009:+00051:+00008:000301.0333:04199
04200:-00021:+00051:+00002:000301.0333:04200
04201:+00000:+00063:-00001:000301.0333:04201
04202:+00002:+00055:+00017:000302.0557:04202
04203:+00001:+00068:-00008:000302.0557:04203
04204:-00001:+00078:+00002:000302.0557:04204
04205:-00007:+00060:+00003:000302.0557:04205
04206:-00020:+00062:-00018:000302.0557:04206
04207:+00003:+00056:-00020:000302.0557:04207
04208:+00002:+00059:+00001:000302.0557:04208
04209:-00018:+00065:-00019:000302.0557:04209
04210:+00005:+00045:+00017:000302.0557:04210
04211:-00009:+00030:+00050:000302.0557:04211
04212:-00001:+00036:-00001:000302.0557:04212
04213:+00001:+00016:-00017:000302.0557:04213
04214:+00002:+00011:-00017:000302.0557:04214
04215:+00004:+00006:-00012:000302.0557:04215
04216:-00022:+00004:-00012:000302.0557:04216
04217:-00009:-00011:+00016:000302.0557:04217
04218:-00008:-00028:+00021:000302.0557:04218
04219:+00005:-00051:-00005:000302.0557:04219
04220:+00004:-00040:-00019:000302.0557:04220
04221:+00002:-00045:+00001:000302.0557:04221
04222:+00000:-00055:+00001:000302.0557:04222
04223:+00001:-00077:-00002:000302.0557:04223
04224:+00014:-00067:-00006:000302.0557:04224
04225:+00003:-00078:-00002:000302.0557:04225
04226:-00005:-00057:-00001:000302.0557:04226
04227:-00006:-00055:+00021:000302.0557:04227
04228:-00008:-00063:+00008:000302.0557:04228
04229:-00010:-00062:+00010:000302.0557:04229
04230:-00005:-00037:+00035:000302.0557:04230
04231:-00007:-00028:+00020:000302.0557:04231
04232:+00005:-00024:-00006:000302.0557:04232
04233:-00006:-00010:-00022:000302.0557:04233
04234:-00010:-00006:-00021:000302.0557:04234
04235:+00002:-00005:-00032:000302.0557:04235
04236:+00001:+00011:+00010:000302.0557:04236
04237:+00002:+00034:-00016:000302.0557:04237
04238:-00019:+00037:-00021:000302.0557:04238
04239:+00000:+00044:+00006:000302.0557:04239
04240:-00022:+00064:-00004:000302.0557:04240
04241:-00019:+00055:-00033:000302.0557:04241
04242:+00002:+00080:+00006:000302.0557:04242
04243:+00005:+00081:-00003:000302.0557:04243
04244:-00020:+00082:-00002:000302.0557:04244
04245:+00001:+00079:+00002:000302.0557:04245
04246:+00002:+00071:+00003:000302.0557:04246
04247:+00001:+00059:-00013:000302.0557:04247
04248:-00019:+00057:-00006:000302.0557:04248
04249:+00000:+00045:+00038:000302.0557:04249
04250:-00024:+00054:-00003:000302.0557:04250
04251:-00011:+00028:+00007:000302.0557:04251
04252:-00023:+00032:-00021:000302.0557:04252
04253:-00035:+00024:-00020:000302.0557:04253
04254:-00036:-00001:-00030:000302.0557:04254
04255:-00015:-00018:+00022:000302.0557:04255
04256:-00010:-00012:-00002:000302.0557:04256
04257:-00035:-00031:+00007:000302.0557:04257
04258:-00023:-00045:+00003:000302.0557:04258
04259:-00013:-00049:+00017:000302.0557:04259
04260:-00024:-00054:-00030:000302.0557:04260
04261:-00020:-00061:+00002:000302.0557:04261
04262:-00021:-00063:+00006:000302.0557:04262
04263:-00019:-00057:-00020:000302.0557:04263
04264:+00001:-00057:-00006:000302.0557:04264
04265:+00005:-00065:+00003:000302.0557:04265
04266:+00004:-00045:-00004:000302.0557:04266
04267:-00007:-00043:-00006:000302.0557:04267
04268:-00007:-00039:+00038:000302.0557:04268
04269:+00015:-00024:+00017:000298.7578:04269
04270:-00005:-00024:+00022:000298.7578:04270
04271:-00009:+00002:+00003:000298.7578:04271
04272:-00024:-00006:-00020:000298.7578:04272
04273:+00002:-00005:+00007:000298.7578:04273
04274:+00001:+00010:-00007:000298.7578:04274
04275:+00003:+00036:-00002:000298.7578:04275
04276:-00019:+00026:-00002:000298.7578:04276
04277:+00004:+00051:-00004:000298.7578:04277
04278:-00024:+00045:-00018:000298.7578:04278
04279:-00021:+00058:-00015:000298.7578:04279
04280:-00001:+00058:-00004:000298.7578:04280
04281:+00003:+00060:-00002:000298.7578:04281
04282:-00019:+00072:-00032:000298.7578:04282
04283:+00004:+00079:-00021:000298.7578:04283
04284:-00018:+00057:-00011:000298.7578:04284
04285:-00020:+00058:-00010:000298.7578:04285
04286:+00005:+00059:+00007:000298.7578:04286
04287:+00002:+00044:+00017:000298.7578:04287
04288:+00002:+00032:+00002:000298.7578:04288
04289:+00002:+00039:-00004:000298.7578:04289
04290:+00002:+00013:-00004:000298.7578:04290
04291:-00011:+00022:+00005:000298.7578:04291
04292:-00020:+00000:-00002:000298.7578:04292
04293:-00019:+00009:-00006:000298.7578:04293
04294:+00002:-00008:-00005:000298.7578:04294
04295:-00018:-00012:+00000:000298.7578:04295
04296:+00000:-00046:+00015:000298.7578:04296
04297:-00018:-00052:+00014:000298.7578:04297
04298:+00001:-00043:-00004:000298.7578:04298
04299:+00001:-00061:-00007:000298.7578:04299
04300:-00015:-00065:+00002:000298.7578:04300
04301:-00020:-00061:+00020:000298.7578:04301
04302:-00019:-00067:+00018:000298.7578:04302
04303:-00001:-00061:+00005:000298.7578:04303
04304:-00034:-00054:+00002:000298.7578:04304
04305:-00001:-00062:+00011:000298.7578:04305
04306:-00023:-00047:+00009:000298.7578:04306
04307:-00022:-00028:-00002:000298.7578:04307
04308:-00012:-00013:-00002:000298.7578:04308
04309:-00023:-00010:+00006:000298.7578:04309
04310:-00016:+00004:+00002:000298.7578:04310
04311:-00022:+00017:+00004:000298.7578:04311
04312:-00002:+00024:+00012:000298.7578:04312
04313:-00011:+00022:-00003:000298.7578:04313
04314:+00000:+00035:-00019:000298.7578:04314
04315:-00001:+00051:+00003:000298.7578:04315
04316:-00019:+00042:-00019:000298.7578:04316
04317:-00002:+00064:-00006:000298.7578:04317
04318:+00000:+00061:-00007:000298.7578:04318
04319:-00011:+00059:+00006:000298.7578:04319
04320:-00019:+00060:+00008:000298.7578:04320
04321:+00001:+00061:+00018:000298.7578:04321
04322:-00001:+00066:+00018:000298.7578:04322
04323:+00000:+00056:+00004:000298.7578:04323
04324:+00018:+00065:+00007:000298.7578:04324
04325:-00010:+00063:+00002:000298.7578:04325
04326:+00002:+00050:+00006:000298.7578:04326
04327:-00009:+00052:-00017:000298.7578:04327
04328:+00003:+00016:-00014:000298.7578:04328
04329:+00000:+00022:-00035:000298.7578:04329
04330:+00002:+00001:+00006:000298.7578:04330
04331:-00003:-00006:+00021:000298.7578:04331
04332:-00009:-00020:+00009:000298.7578:04332
04333:-00008:-00030:+00015:000298.7578:04333
04334:+00002:-00034:-00016:000298.7578:04334
04335:+00001:-00027:-00010:000298.7578:04335
04336:+00003:-00028:-00021:000298.7578:04336
04337:+00000:-00048:-00016:000290.6659:04337
04338:+00005:-00048:+00007:000290.6659:04338
04339:-00001:-00049:-00006:000290.6659:04339
04340:-00021:-00037:+00020:000290.6659:04340
04341:-00014:-00045:+00007:000290.6659:04341
04342:-00023:-00046:+00005:000290.6659:04342
04343:+00003:-00022:-00005:000290.6659:04343
04344:-00012:-00023:-00016:000290.6659:04344
04345:-00023:-00012:-00018:000290.6659:04345
04346:-00020:-00021:-00004:000290.6659:04346
04347:-00011:-00021:-00016:000290.6659:04347
04348:-00011:+00007:-00052:000290.6659:04348
04349:-00023:-00003:-00051:000290.6659:04349
04350:-00020:+00019:+00024:000290.6659:04350
04351:+00001:-00005:+00068:000290.6659:04351
04352:-00007:+00011:+00051:000290.6659:04352
04353:+00015:+00024:+00038:000290.6659:04353
04354:+00006:+00033:+00003:000290.6659:04354
04355:-00018:+00037:+00008:000290.6659:04355
04356:+00001:+00051:-00061:000290.6659:04356
04357:-00023:+00029:-00051:000290.6659:04357
04358:-00017:+00050:-00020:000290.6659:04358
04359:-00026:+00029:+00035:000290.6659:04359
04360:-00026:+00051:+00014:000290.6659:04360
04361:-00029:+00039:+00034:000290.6659:04361
04362:-00036:+00050:-00039:000290.6659:04362
04363:-00047:+00052:-00082:000290.6659:04363
04364:-00035:+00054:-00059:000290.6659:04364
04365:-00035:+00053:-00029:000290.6659:04365
04366:-00017:+00047:+00018:000290.6659:04366
04367:-00034:+00039:+00011:000290.6659:04367
04368:-00020:+00026:+00019:000290.6659:04368
04369:-00024:+00016:+00006:000290.6659:04369
04370:+00000:+00012:+00020:000290.6659:04370
04371:+00001:+00019:+00024:000290.6659:04371
04372:+00017:-00003:-00004:000290.6659:04372
04373:+00032:+00009:-00003:000290.6659:04373
04374:+00047:-00016:-00020:000290.6659:04374
04375:+00028:-00017:+00002:000290.6659:04375
04376:+00051:-00017:+00002:000290.6659:04376
04377:+00031:-00032:-00016:000290.6659:04377
04378:+00032:-00009:-00003:000290.6659:04378
04379:+00019:-00008:+00027:000290.6659:04379
04380:-00004:-00032:+00009:000290.6659:04380
04381:-00018:-00031:-00019:000290.6659:04381
04382:+00001:-00030:-00018:000290.6659:04382
04383:-00001:-00030:-00026:000290.6659:04383
04384:-00023:-00036:-00014:000290.6659:04384
04385:-00013:-00008:+00000:000290.6659:04385
04386:-00023:-00018:+00015:000290.6659:04386
04387:-00011:-00014:-00004:000290.6659:04387
04388:-00019:-00017:-00009:000290.6659:04388
04389:-00021:-00020:-00005:000290.6659:04389
04390:-00010:-00022:+00018:000290.6659:04390
04391:-00007:-00019:+00024:000290.6659:04391
04392:+00014:-00020:+00007:000290.6659:04392
04393:+00014:-00018:-00030:000290.6659:04393
04394:+00014:+00002:-00020:000290.6659:04394
04395:+00019:+00002:+00004:000290.6659:04395
04396:-00005:-00016:-00001:000290.6659:04396
04397:-00002:+00003:+00008:000290.6659:04397
04398:-00003:-00005:+00033:000290.6659:04398
04399:+00004:-00002:+00019:000290.6659:04399
04400:-00021:-00003:+00012:000290.6659:04400
04401:+00001:+00001:+00009:000290.6659:04401
04402:-00014:+00014:-00006:000290.6659:04402
04403:-00033:+00033:-00022:000290.6659:04403
04404:-00025:+00036:-00019:000290.6659:04404
04405:-00009:+00049:-00009:000290.6659:04405
04406:-00024:+00050:-00032:000290.6659:04406
04407:-00009:+00044:-00004:000290.6659:04407
04408:+00014:+00041:+00002:000287.4119:04408
04409:+00020:+00049:-00019:000287.4119:04409
04410:+00011:+00044:-00031:000287.4119:04410
04411:+00033:+00067:-00013:000287.4119:04411
04412:+00027:+00045:-00021:000287.4119:04412
04413:+00046:+00068:-00001:000287.4119:04413
04414:+00041:+00065:+00023:000287.4119:04414
04415:+00047:+00041:+00017:000287.4119:04415
04416:+00028:+00051:-00007:000287.4119:04416
04417:+00033:+00029:-00004:000287.4119:04417
04418:+00012:+00039:+00005:000287.4119:04418
04419:+00007:+00015:+00007:000287.4119:04419
04420:+00007:+00010:-00004:000287.4119:04420
04421:+00020:+00001:+00012:000287.4119:04421
04422:+00015:+00007:+00005:000287.4119:04422
04423:+00005:-00015:-00004:000287.4119:04423
04424:-00002:-00010:-00005:000287.4119:04424
04425:-00024:-00033:-00012:000287.4119:04425
04426:-00023:-00035:+00001:000287.4119:04426
04427:-00020:-00049:+00004:000287.4119:04427
04428:-00018:-00043:+00005:000287.4119:04428
04429:-00022:-00042:-00005:000287.4119:04429
04430:-00008:-00042:+00022:000287.4119:04430
04431:-00020:-00061:+00001:000287.4119:04431
04432:-00022:-00039:-00015:000287.4119:04432
04433:-00007:-00048:-00021:000287.4119:04433
04434:-00002:-00040:+00008:000287.4119:04434
04435:+00003:-00047:+00019:000287.4119:04435
04436:-00006:-00033:+00038:000287.4119:04436
04437:+00021:-00036:-00003:000287.4119:04437
04438:-00004:-00011:+00000:000287.4119:04438
04439:+00020:+00004:+00014:000287.4119:04439
04440:+00020:+00018:-00002:000287.4119:04440
04441:+00010:+00019:+00004:000287.4119:04441
04442:+00012:+00029:-00004:000287.4119:04442
04443:+00012:+00053:+00002:000287.4119:04443
04444:-00005:+00046:-00013:000287.4119:04444
04445:-00002:+00042:-00019:000287.4119:04445
04446:-00006:+00058:-00017:000287.4119:04446
04447:-00022:+00080:-00021:000287.4119:04447
04448:+00000:+00073:-00022:000287.4119:04448
04449:-00020:+00071:+00008:000287.4119:04449
04450:-00010:+00075:-00021:000287.4119:04450
04451:-00016:+00072:-00001:000287.4119:04451
04452:-00024:+00072:-00016:000287.4119:04452
04453:-00013:+00082:-00020:000287.4119:04453
04454:-00017:+00069:-00021:000287.4119:04454
04455:-00015:+00059:-00004:000287.4119:04455
04456:+00000:+00040:-00004:000287.4119:04456
04457:-00011:+00053:+00021:000287.4119:04457
04458:-00005:+00012:-00004:000287.4119:04458
04459:+00014:-00001:+00003:000287.4119:04459
04460:-00006:+00008:-00009:000287.4119:04460
04461:-00008:-00022:-00001:000287.4119:04461
04462:-00001:-00023:+00001:000287.4119:04462
04463:-00002:-00048:+00002:000287.4119:04463
04464:-00002:-00044:+00003:000287.4119:04464
04465:-00020:-00056:-00006:000287.4119:04465
04466:-00034:-00077:+00019:000287.4119:04466
04467:-00013:-00080:-00003:000287.4119:04467
04468:-00014:-00081:+00005:000287.4119:04468
04469:-00013:-00075:-00031:000287.4119:04469
04470:-00020:-00082:-00004:000287.4119:04470
04471:+00000:-00059:+00000:000287.4119:04471
04472:-00010:-00058:+00011:000309.0456:04472
04473:+00001:-00066:+00003:000309.0456:04473
04474:-00018:-00051:+00019:000309.0456:04474
04475:-00006:-00028:+00008:000309.0456:04475
04476:+00002:-00023:+00019:000309.0456:04476
04477:+00017:-00019:+00007:000309.0456:04477
04478:+00017:+00019:+00006:000309.0456:04478
04479:+00016:+00000:-00035:000309.0456:04479
04480:+00010:+00034:+00004:000309.0456:04480
04481:+00012:+00053:+00008:000309.0456:04481
04482:-00009:+00064:-00032:000309.0456:04482
04483:-00002:+00062:+00004:000309.0456:04483
04484:-00006:+00077:-00015:000309.0456:04484
04485:+00004:+00070:-00017:000309.0456:04485
04486:-00019:+00094:-00009:000309.0456:04486
04487:-00002:+00095:-00010:000309.0456:04487
04488:-00024:+00086:-00033:000309.0456:04488
04489:-00011:+00098:+00007:000309.0456:04489
04490:-00020:+00100:+00008:000309.0456:04490
04491:-00038:+00071:-00015:000309.0456:04491
04492:-00036:+00061:+00003:000309.0456:04492
04493:-00033:+00083:+00021:000309.0456:04493
04494:-00034:+00042:-00021:000309.0456:04494
04495:-00040:+00055:+00004:000309.0456:04495
04496:-00018:+00038:+00008:000309.0456:04496
04497:-00022:+00022:-00004:000309.0456:04497
04498:-00001:+00005:-00021:000309.0456:04498
04499:-00001:+00006:+00008:000309.0456:04499
04500:-00009:-00035:+00003:000309.0456:04500
04501:-00021:-00025:-00023:000309.0456:04501
04502:+00015:-00038:-00007:000309.0456:04502
04503:+00016:-00061:-00003:000309.0456:04503
04504:-00002:-00053:+00008:000309.0456:04504
04505:-00008:-00068:+00002:000309.0456:04505
04506:+00018:-00057:+00017:000309.0456:04506
04507:+00005:-00078:+00001:000309.0456:04507
04508:-00019:-00060:-00007:000309.0456:04508
04509:-00018:-00060:-00017:000309.0456:04509
04510:-00019:-00068:+00032:000309.0456:04510
04511:-00023:-00057:+00000:000309.0456:04511
04512:-00017:-00064:+00010:000309.0456:04512
04513:-00016:-00039:-00019:000309.0456:04513
04514:-00039:-00041:-00015:000309.0456:04514
04515:-00015:-00032:+00002:000309.0456:04515
04516:-00016:-00021:-00007:000309.0456:04516
04517:-00015:+00002:+00003:000309.0456:04517
04518:+00000:+00013:-00006:000309.0456:04518
04519:-00008:+00027:+00005:000309.0456:04519
04520:-00024:+00050:-00010:000309.0456:04520
04521:-00007:+00045:+00003:000309.0456:04521
04522:-00005:+00080:+00006:000309.0456:04522
04523:+00016:+00078:-00019:000309.0456:04523
04524:+00019:+00096:+00002:000309.0456:04524
04525:+00034:+00098:-00005:000309.0456:04525
04526:-00002:+00097:-00002:000309.0456:04526
04527:+00015:+00096:+00007:000309.0456:04527
04528:-00003:+00101:+00005:000309.0456:04528
04529:-00006:+00071:-00001:000309.0456:04529
04530:+00002:+00055:+00006:000309.0456:04530
04531:+00002:+00068:-00018:000309.0456:04531
04532:-00001:+00055:-00016:000309.0456:04532
04533:-00035:+00026:+00004:000309.0456:04533
04534:-00014:+00014:-00006:000309.0456:04534
04535:-00014:-00001:+00015:000309.0456:04535
04536:-00010:+00004:+00013:000309.0456:04536
04537:-00015:-00036:+00019:000306.7586:04537
04538:-00014:-00047:-00004:000306.7586:04538
04539:-00022:-00039:-00005:000306.7586:04539
04540:-00013:-00055:-00018:000306.7586:04540
04541:-00012:-00057:+00023:000306.7586:04541
04542:-00016:-00076:-00003:000306.7586:04542
04543:-00024:-00079:-00005:000306.7586:04543
04544:+00003:-00070:-00005:000306.7586:04544
04545:-00019:-00082:-00016:000306.7586:04545
04546:+00001:-00069:+00007:000306.7586:04546
04547:+00003:-00059:+00022:000306.7586:04547
04548:+00003:-00055:+00013:000306.7586:04548
04549:-00018:-00066:+00013:000306.7586:04549
04550:+00004:-00043:+00010:000306.7586:04550
04551:+00005:-00028:+00020:000306.7586:04551
04552:-00021:-00046:-00006:000306.7586:04552
04553:-00021:-00008:-00002:000306.7586:04553
04554:+00002:+00007:+00019:000306.7586:04554
04555:-00019:+00000:-00001:000306.7586:04555
04556:-00024:+00014:-00015:000306.7586:04556
04557:-00012:+00050:-00018:000306.7586:04557
04558:-00013:+00042:-00020:000306.7586:04558
04559:-00016:+00068:+00004:000306.7586:04559
04560:-00024:+00080:+00023:000306.7586:04560
04561:-00021:+00082:+00005:000306.7586:04561
04562:-00021:+00075:-00013:000306.7586:04562
04563:-00005:+00075:-00013:000306.7586:04563
04564:-00005:+00086:-00019:000306.7586:04564
04565:+00015:+00076:+00029:000306.7586:04565
04566:+00007:+00077:+00028:000306.7586:04566
04567:+00013:+00081:-00008:000306.7586:04567
04568:+00007:+00080:-00028:000306.7586:04568
04569:+00036:+00058:-00008:000306.7586:04569
04570:+00011:+00063:+00021:000306.7586:04570
04571:+00010:+00030:+00003:000306.7586:04571
04572:+00019:+00035:-00020:000306.7586:04572
04573:-00006:+00019:+00021:000306.7586:04573
04574:+00003:+00007:+00006:000306.7586:04574
04575:-00022:-00014:-00018:000306.7586:04575
04576:-00016:-00030:-00024:000306.7586:04576
04577:-00022:-00009:-00019:000306.7586:04577
04578:-00015:-00046:-00019:000306.7586:04578
04579:-00016:-00038:-00012:000306.7586:04579
04580:-00022:-00051:-00031:000306.7586:04580
04581:-00033:-00062:-00002:000306.7586:04581
04582:-00017:-00065:+00010:000306.7586:04582
04583:-00014:-00067:+00010:000306.7586:04583
04584:-00011:-00062:-00020:000306.7586:04584
04585:-00022:-00053:-00017:000306.7586:04585
04586:+00000:-00066:+00005:000306.7586:04586
04587:-00023:-00042:+00008:000306.7586:04587
04588:-00008:-00051:+00004:000306.7586:04588
04589:+00013:-00023:+00003:000306.7586:04589
04590:+00015:-00035:+00013:000306.7586:04590
04591:-00005:-00012:+00010:000306.7586:04591
04592:+00003:+00005:-00002:000306.7586:04592
04593:+00000:-00001:-00017:000306.7586:04593
04594:-00019:+00037:-00018:000306.7586:04594
04595:-00024:+00031:+00003:000306.7586:04595
04596:-00011:+00055:+00003:000306.7586:04596
04597:-00016:+00067:-00008:000306.7586:04597
04598:-00015:+00082:-00015:000306.7586:04598
04599:-00016:+00079:-00011:000306.7586:04599
04600:-00012:+00075:-00021:000306.7586:04600
04601:+00006:+00072:+00005:000306.7586:04601
04602:-00019:+00085:-00019:000306.7586:04602
04603:+00005:+00072:-00005:000304.8884:04603
04604:-00004:+00100:+00019:000304.8884:04604
04605:-00007:+00080:-00006:000304.8884:04605
04606:+00000:+00069:-00032:000304.8884:04606
04607:-00003:+00065:-00013:000304.8884:04607
04608:+00018:+00041:-00021:000304.8884:04608
04609:+00017:+00037:-00016:000304.8884:04609
04610:+00008:+00015:-00005:000304.8884:04610
04611:+00018:+00021:+00017:000304.8884:04611
04612:+00016:-00003:-00021:000304.8884:04612
04613:-00002:-00007:+00004:000304.8884:04613
04614:+00003:-00035:+00020:000304.8884:04614
04615:+00003:-00028:+00024:000304.8884:04615
04616:-00018:-00052:-00002:000304.8884:04616
04617:-00022:-00043:+00023:000304.8884:04617
04618:-00021:-00040:-00005:000304.8884:04618
04619:-00012:-00060:+00003:000304.8884:04619
04620:+00000:-00066:+00007:000304.8884:04620
04621:+00003:-00066:-00004:000304.8884:04621
04622:+00000:-00066:-00018:000304.8884:04622
04623:+00002:-00045:-00007:000304.8884:04623
04624:-00006:-00063:-00003:000304.8884:04624
04625:+00000:-00040:+00000:000304.8884:04625
04626:-00003:-00051:-00002:000304.8884:04626
04627:+00017:-00024:+00006:000304.8884:04627
04628:+00014:-00023:+00008:000304.8884:04628
04629:+00017:-00010:+00017:000304.8884:04629
04630:+00018:-00015:-00002:000304.8884:04630
04631:-00004:-00005:+00008:000304.8884:04631
04632:-00010:+00024:-00005:000304.8884:04632
04633:+00004:+00033:+00004:000304.8884:04633
04634:-00002:+00034:-00020:000304.8884:04634
04635:-00018:+00028:-00008:000304.8884:04635
04636:-00020:+00049:-00005:000304.8884:04636
04637:-00023:+00044:+00006:000304.8884:04637
04638:-00022:+00065:+00007:000304.8884:04638
04639:+00014:+00058:+00002:000304.8884:04639
04640:-00020:+00056:-00007:000304.8884:04640
04641:+00003:+00062:-00009:000304.8884:04641
04642:-00009:+00085:-00019:000304.8884:04642
04643:-00003:+00084:+00001:000304.8884:04643
04644:-00018:+00062:+00006:000304.8884:04644
04645:+00015:+00059:-00002:000304.8884:04645
04646:-00007:+00069:-00018:000304.8884:04646
04647:-00009:+00044:-00008:000304.8884:04647
04648:-00003:+00042:-00017:000304.8884:04648
04649:-00002:+00038:+00020:000304.8884:04649
04650:+00016:+00015:+00009:000304.8884:04650
04651:+00014:+00021:-00003:000304.8884:04651
04652:-00003:+00007:+00003:000304.8884:04652
04653:-00004:-00017:+00003:000304.8884:04653
04654:+00001:-00030:-00004:000304.8884:04654
04655:+00002:-00023:+00015:000304.8884:04655
04656:+00001:-00048:+00021:000304.8884:04656
04657:-00022:-00037:+00003:000304.8884:04657
04658:+00005:-00060:+00005:000304.8884:04658
04659:-00018:-00045:+00007:000304.8884:04659
04660:+00001:-00054:+00002:000304.8884:04660
04661:+00001:-00060:+00007:000304.8884:04661
04662:-00007:-00053:-00001:000304.8884:04662
04663:+00000:-00061:-00020:000332.8993:04663
04664:-00019:-00063:-00021:000332.8993:04664
04665:-00004:-00048:+00019:000332.8993:04665
04666:-00005:-00038:+00017:000332.8993:04666
04667:+00000:-00046:-00006:000332.8993:04667
04668:-00004:-00014:-00003:000332.8993:04668
04669:-00003:-00020:-00017:000332.8993:04669
04670:+00015:+00008:+00004:000332.8993:04670
04671:-00003:+00021:+00020:000332.8993:04671
04672:-00003:+00014:+00014:000332.8993:04672
04673:+00016:+00034:-00012:000332.8993:04673
04674:+00018:+00046:-00022:000332.8993:04674
04675:+00019:+00066:+00006:000332.8993:04675
04676:+00016:+00064:+00008:000332.8993:04676
04677:+00029:+00057:+00002:000332.8993:04677
04678:+00014:+00081:-00021:000332.8993:04678
04679:+00014:+00085:-00022:000332.8993:04679
04680:-00006:+00078:-00017:000332.8993:04680
04681:+00004:+00071:+00005:000332.8993:04681
04682:+00003:+00081:+00005:000332.8993:04682
04683:-00007:+00078:-00018:000332.8993:04683
04684:+00000:+00058:-00016:000332.8993:04684
04685:-00013:+00064:-00002:000332.8993:04685
04686:-00018:+00040:-00002:000332.8993:04686
04687:-00023:+00028:+00007:000332.8993:04687
04688:-00023:+00025:-00007:000332.8993:04688
04689:-00021:+00021:-00004:000332.8993:04689
04690:-00012:-00005:+00018:000332.8993:04690
04691:-00036:-00019:-00001:000332.8993:04691
04692:-00011:-00013:+00023:000332.8993:04692
04693:-00014:-00052:-00007:000332.8993:04693
04694:-00024:-00038:+00003:000332.8993:04694
04695:-00012:-00065:-00006:000332.8993:04695
04696:-00019:-00065:+00021:000332.8993:04696
04697:-00023:-00059:+00019:000332.8993:04697
04698:-00019:-00078:-00015:000332.8993:04698
04699:-00020:-00076:-00018:000332.8993:04699
04700:-00019:-00057:-00003:000332.8993:04700
04701:-00011:-00054:+00021:000332.8993:04701
04702:-00025:-00060:+00037:000332.8993:04702
04703:+00005:-00062:+00016:000332.8993:04703
04704:-00018:-00039:-00021:000332.8993:04704
04705:-00008:-00035:-00010:000332.8993:04705
04706:-00009:-00010:-00004:000332.8993:04706
04707:+00015:-00007:-00030:000332.8993:04707
04708:+00014:+00000:-00007:000332.8993:04708
04709:+00020:+00036:-00017:000332.8993:04709
04710:-00006:+00036:-00017:000332.8993:04710
04711:+00008:+00052:-00003:000332.8993:04711
04712:+00006:+00045:-00005:000332.8993:04712
04713:+00008:+00042:+00007:000332.8993:04713
04714:+00019:+00081:+00002:000332.8993:04714
04715:+00009:+00085:+00008:000332.8993:04715
04716:-00003:+00080:-00016:000332.8993:04716
04717:-00010:+00086:-00018:000332.8993:04717
04718:+00005:+00096:-00009:000332.8993:04718
04719:-00002:+00085:-00021:000332.8993:04719
04720:-00014:+00069:+00002:000332.8993:04720
04721:-00022:+00058:+00023:000340.9274:04721
04722:-00015:+00044:+00021:000340.9274:04722
04723:-00037:+00049:-00008:000340.9274:04723
04724:-00016:+00039:-00021:000340.9274:04724
04725:-00034:+00019:+00016:000340.9274:04725
04726:-00017:-00003:+00003:000340.9274:04726
04727:-00034:-00009:+00020:000340.9274:04727
04728:-00025:-00013:-00008:000340.9274:04728
04729:-00037:-00022:-00012:000340.9274:04729
04730:-00018:-00038:+00007:000340.9274:04730
04731:-00020:-00066:+00034:000340.9274:04731
04732:-00021:-00059:+00013:000340.9274:04732
04733:-00023:-00077:+00023:000340.9274:04733
04734:+00014:-00078:-00016:000340.9274:04734
04735:-00001:-00073:-00001:000340.9274:04735
04736:-00009:-00093:+00017:000340.9274:04736
04737:+00004:-00080:+00009:000340.9274:04737
04738:-00008:-00079:-00007:000340.9274:04738
04739:-00018:-00064:-00017:000340.9274:04739
04740:+00003:-00044:+00002:000340.9274:04740
04741:+00001:-00046:+00006:000340.9274:04741
04742:+00005:-00046:-00002:000340.9274:04742
04743:+00004:-00010:-00003:000340.9274:04743
04744:-00005:+00006:-00016:000340.9274:04744
04745:-00005:+00019:+00001:000340.9274:04745
04746:+00014:+00014:+00006:000340.9274:04746
04747:+00016:+00051:-00005:000340.9274:04747
04748:+00016:+00046:-00001:000340.9274:04748
04749:-00002:+00062:-00017:000340.9274:04749
04750:+00020:+00073:+00004:000340.9274:04750
04751:-00006:+00076:-00005:000340.9274:04751
04752:-00005:+00098:+00007:000340.9274:04752
04753:+00016:+00098:-00034:000340.9274:04753
04754:+00016:+00087:-00007:000340.9274:04754
04755:-00005:+00099:-00037:000340.9274:04755
04756:+00004:+00095:-00017:000340.9274:04756
04757:-00006:+00094:+00010:000340.9274:04757
04758:-00001:+00067:+00013:000340.9274:04758
04759:-00021:+00063:+00002:000340.9274:04759
04760:-00011:+00050:-00002:000340.9274:04760
04761:-00021:+00033:-00016:000340.9274:04761
04762:-00036:+00017:-00006:000340.9274:04762
04763:-00011:+00003:-00004:000340.9274:04763
04764:-00033:-00011:+00022:000340.9274:04764
04765:-00024:-00048:+00004:000340.9274:04765
04766:-00017:-00062:+00017:000340.9274:04766
04767:-00001:-00054:+00023:000340.9274:04767
04768:-00013:-00072:-00019:000340.9274:04768
04769:-00021:-00074:+00004:000340.9274:04769
04770:-00020:-00073:-00003:000340.9274:04770
04771:+00013:-00096:+00010:000340.9274:04771
04772:-00003:-00094:+00022:000340.9274:04772
04773:+00014:-00097:+00032:000340.9274:04773
04774:-00009:-00093:+00003:000340.9274:04774
04775:-00008:-00068:+00002:000340.9274:04775
04776:-00002:-00065:+00005:000340.9274:04776
04777:-00005:-00061:+00019:000340.9274:04777
04778:-00005:-00048:+00019:000340.9274:04778
04779:-00007:-00033:-00001:000340.9274:04779
04780:-00006:-00005:-00017:000340.9274:04780
04781:-00001:-00002:-00007:000337.1412:04781
04782:-00007:+00038:-00001:000337.1412:04782
04783:+00005:+00030:+00001:000337.1412:04783
04784:-00007:+00046:-00016:000337.1412:04784
04785:-00004:+00079:+00003:000337.1412:04785
04786:+00018:+00075:-00019:000337.1412:04786
04787:-00019:+00078:-00003:000337.1412:04787
04788:+00001:+00087:+00003:000337.1412:04788
04789:-00007:+00091:+00021:000337.1412:04789
04790:+00002:+00090:+00004:000337.1412:04790
04791:+00001:+00087:-00001:000337.1412:04791
04792:+00001:+00088:+00010:000337.1412:04792
04793:-00018:+00097:-00005:000337.1412:04793
04794:-00022:+00081:-00016:000337.1412:04794
04795:-00024:+00060:-00007:000337.1412:04795
04796:-00020:+00043:+00008:000337.1412:04796
04797:-00010:+00039:-00032:000337.1412:04797
04798:-00013:+00013:-00002:000337.1412:04798
04799:-00016:+00002:+00007:000337.1412:04799
04800:-00038:-00032:-00006:000337.1412:04800
04801:-00013:-00027:+00007:000337.1412:04801
04802:-00014:-00063:-00003:000337.1412:04802
04803:-00033:-00077:-00008:000337.1412:04803
04804:-00023:-00070:-00005:000337.1412:04804
04805:-00010:-00093:+00018:000337.1412:04805
04806:-00018:-00086:+00017:000337.1412:04806
04807:-00022:-00088:+00020:000337.1412:04807
04808:-00002:-00095:+00033:000337.1412:04808
04809:+00002:-00084:-00002:000337.1412:04809
04810:-00025:-00097:-00002:000337.1412:04810
04811:-00008:-00094:+00033:000337.1412:04811
04812:-00007:-00077:+00005:000337.1412:04812
04813:-00010:-00069:+00004:000337.1412:04813
04814:-00005:-00051:+00001:000337.1412:04814
04815:-00003:-00026:-00003:000337.1412:04815
04816:+00003:-00011:-00019:000337.1412:04816
04817:-00006:-00005:-00016:000337.1412:04817
04818:-00005:+00013:-00019:000337.1412:04818
04819:+00005:+00013:-00022:000337.1412:04819
04820:+00003:+00044:-00007:000337.1412:04820
04821:+00004:+00057:+00004:000337.1412:04821
04822:-00009:+00085:-00020:000337.1412:04822
04823:-00023:+00095:+00008:000337.1412:04823
04824:+00001:+00098:+00003:000337.1412:04824
04825:-00012:+00088:+00007:000337.1412:04825
04826:-00023:+00090:+00007:000337.1412:04826
04827:-00017:+00114:+00035:000337.1412:04827
04828:-00037:+00087:+00006:000337.1412:04828
04829:-00030:+00091:-00017:000337.1412:04829
04830:-00034:+00078:+00004:000337.1412:04830
04831:-00039:+00078:+00002:000337.1412:04831
04832:-00029:+00067:+00003:000337.1412:04832
04833:-00027:+00048:-00006:000337.1412:04833
04834:-00026:+00036:+00003:000337.1412:04834
04835:-00054:+00023:-00010:000337.1412:04835
04836:-00036:+00005:+00013:000337.1412:04836
04837:-00035:-00032:-00003:000337.1412:04837
04838:-00030:-00048:+00008:000337.1412:04838
04839:-00033:-00062:+00008:000337.1412:04839
04840:-00017:-00067:-00005:000337.1412:04840
04841:-00011:-00072:-00016:000337.1412:04841
04842:-00018:-00072:-00003:000324.4042:04842
04843:-00003:-00092:+00017:000324.4042:04843
04844:-00001:-00083:-00002:000324.4042:04844
04845:+00005:-00074:-00001:000324.4042:04845
04846:-00008:-00071:+00012:000324.4042:04846
04847:+00005:-00081:-00018:000324.4042:04847
04848:-00007:-00078:-00006:000324.4042:04848
04849:+00012:-00056:+00027:000324.4042:04849
04850:-00003:-00038:+00017:000324.4042:04850
04851:+00014:-00028:-00017:000324.4042:04851
04852:+00010:-00007:-00011:000324.4042:04852
04853:+00017:-00001:+00008:000324.4042:04853
04854:+00014:+00010:-00019:000324.4042:04854
04855:-00007:+00031:+00021:000324.4042:04855
04856:+00003:+00062:-00018:000324.4042:04856
04857:-00019:+00055:-00018:000324.4042:04857
04858:+00002:+00082:-00013:000324.4042:04858
04859:-00018:+00075:-00009:000324.4042:04859
04860:-00023:+00077:-00025:000324.4042:04860
04861:-00001:+00091:-00016:000324.4042:04861
04862:-00009:+00090:+00003:000324.4042:04862
04863:-00012:+00092:-00008:000324.4042:04863
04864:-00010:+00087:+00016:000324.4042:04864
04865:-00017:+00089:+00008:000324.4042:04865
04866:-00013:+00075:-00011:000324.4042:04866
04867:-00016:+00075:-00016:000324.4042:04867
04868:-00022:+00046:+00034:000324.4042:04868
04869:-00014:+00052:-00006:000324.4042:04869
04870:-00012:+00025:-00004:000324.4042:04870
04871:+00002:+00011:-00003:000324.4042:04871
04872:-00010:+00007:+00003:000324.4042:04872
04873:+00003:-00019:-00019:000324.4042:04873
04874:+00014:-00034:+00012:000324.4042:04874
04875:-00009:-00045:+00000:000324.4042:04875
04876:-00001:-00062:+00007:000324.4042:04876
04877:+00015:-00075:+00008:000324.4042:04877
04878:-00003:-00078:+00001:000324.4042:04878
04879:-00002:-00072:-00010:000324.4042:04879
04880:-00008:-00091:-00002:000324.4042:04880
04881:-00008:-00070:-00003:000324.4042:04881
04882:-00022:-00091:+00003:000324.4042:04882
04883:-00021:-00072:-00001:000324.4042:04883
04884:-00013:-00075:-00001:000324.4042:04884
04885:-00020:-00053:-00006:000324.4042:04885
04886:-00010:-00062:+00009:000324.4042:04886
04887:+00002:-00024:+00034:000324.4042:04887
04888:+00004:-00010:+00020:000324.4042:04888
04889:-00007:-00016:-00001:000324.4042:04889
04890:+00017:+00019:-00004:000324.4042:04890
04891:+00004:+00038:+00007:000324.4042:04891
04892:-00006:+00049:-00021:000324.4042:04892
04893:+00014:+00047:+00018:000324.4042:04893
04894:+00018:+00072:-00018:000324.4042:04894
04895:+00021:+00084:-00014:000324.4042:04895
04896:+00008:+00076:+00004:000324.4042:04896
04897:+00013:+00101:+00011:000324.4042:04897
04898:+00019:+00077:+00006:000324.4042:04898
04899:+00013:+00094:+00017:000324.4042:04899
04900:+00019:+00101:+00007:000324.4042:04900
04901:-00020:+00075:-00023:000324.4042:04901
04902:-00020:+00079:-00018:000324.4042:04902
04903:-00023:+00080:+00003:000330.5403:04903
04904:-00015:+00055:+00019:000330.5403:04904
04905:-00017:+00042:+00009:000330.5403:04905
04906:-00011:+00022:+00048:000330.5403:04906
04907:-00039:-00017:+00006:000330.5403:04907
04908:-00037:-00010:-00017:000330.5403:04908
04909:-00037:-00025:+00002:000330.5403:04909
04910:-00036:-00061:-00016:000330.5403:04910
04911:-00036:-00056:-00011:000330.5403:04911
04912:-00017:-00078:+00022:000330.5403:04912
04913:-00033:-00097:+00021:000330.5403:04913
04914:-00015:-00105:+00000:000330.5403:04914
04915:-00018:-00089:+00038:000330.5403:04915
04916:-00019:-00084:+00019:000330.5403:04916
04917:-00001:-00089:-00021:000330.5403:04917
04918:+00004:-00092:+00018:000330.5403:04918
04919:-00003:-00075:-00006:000330.5403:04919
04920:-00009:-00055:-00018:000330.5403:04920
04921:-00007:-00042:+00006:000330.5403:04921
04922:-00001:-00024:-00003:000330.5403:04922
04923:-00019:-00033:-00015:000330.5403:04923
04924:-00020:-00021:+00009:000330.5403:04924
04925:+00003:+00001:+00021:000330.5403:04925
04926:-00024:+00014:-00022:000330.5403:04926
04927:-00024:+00049:-00015:000330.5403:04927
04928:+00000:+00065:-00008:000330.5403:04928
04929:-00012:+00060:+00005:000330.5403:04929
04930:-00013:+00063:-00021:000330.5403:04930
04931:-00012:+00094:-00002:000330.5403:04931
04932:-00011:+00094:-00015:000330.5403:04932
04933:-00026:+00078:-00016:000330.5403:04933
04934:-00016:+00096:+00004:000330.5403:04934
04935:-00012:+00094:-00022:000330.5403:04935
04936:-00025:+00082:-00031:000330.5403:04936
04937:-00013:+00081:-00011:000330.5403:04937
04938:-00023:+00079:-00016:000330.5403:04938
04939:-00013:+00064:+00002:000330.5403:04939
04940:-00023:+00053:+00016:000330.5403:04940
04941:-00015:+00029:-00006:000330.5403:04941
04942:-00040:+00012:-00006:000330.5403:04942
04943:-00026:+00017:+00006:000330.5403:04943
04944:-00038:+00005:+00019:000330.5403:04944
04945:-00027:-00012:-00011:000330.5403:04945
04946:-00026:-00034:-00021:000330.5403:04946
04947:-00036:-00050:+00004:000330.5403:04947
04948:-00039:-00053:+00018:000330.5403:04948
04949:-00040:-00065:-00009:000330.5403:04949
04950:-00038:-00076:+00014:000330.5403:04950
04951:-00017:-00081:+00017:000330.5403:04951
04952:-00038:-00075:+00019:000330.5403:04952
04953:-00022:-00069:+00000:000330.5403:04953
04954:-00022:-00073:+00006:000330.5403:04954
04955:-00018:-00080:+00005:000330.5403:04955
04956:-00018:-00061:-00005:000330.5403:04956
04957:-00002:-00065:-00002:000330.5403:04957
04958:-00022:-00038:-00014:000330.5403:04958
04959:-00019:-00022:+00019:000330.5403:04959
04960:-00003:-00032:+00031:000330.5403:04960
04961:-00012:-00014:+00000:000330.5403:04961
04962:-00016:+00020:-00044:000330.5403:04962
04963:-00023:+00015:-00024:000330.5403:04963
04964:-00016:+00054:+00002:000330.5403:04964
04965:-00035:+00046:+00018:000330.5403:04965
04966:-00017:+00060:-00004:000330.5403:04966
04967:-00030:+00083:+00004:000330.5403:04967
04968:-00035:+00085:-00005:000330.5403:04968
04969:-00016:+00096:-00001:000306.4361:04969
04970:-00034:+00080:-00004:000306.4361:04970
04971:-00034:+00077:+00003:000306.4361:04971
04972:-00021:+00101:-00007:000306.4361:04972
04973:+00000:+00078:-00033:000306.4361:04973
04974:-00009:+00078:-00027:000306.4361:04974
04975:-00004:+00055:-00016:000306.4361:04975
04976:-00008:+00060:-00005:000306.4361:04976
04977:+00014:+00051:-00013:000306.4361:04977
04978:+00014:+00025:-00006:000306.4361:04978
04979:+00014:+00037:+00000:000306.4361:04979
04980:+00005:-00002:-00002:000306.4361:04980
04981:+00005:+00019:+00008:000306.4361:04981
04982:-00006:+00003:+00009:000306.4361:04982
04983:-00008:-00031:-00016:000306.4361:04983
04984:+00002:-00025:+00000:000306.4361:04984
04985:+00003:-00023:-00003:000306.4361:04985
04986:-00012:-00040:-00001:000306.4361:04986
04987:-00018:-00060:+00022:000306.4361:04987
04988:-00010:-00044:+00010:000306.4361:04988
04989:-00021:-00064:-00002:000306.4361:04989
04990:+00001:-00056:+00004:000306.4361:04990
04991:-00003:-00067:-00006:000306.4361:04991
04992:-00004:-00066:+00021:000306.4361:04992
04993:-00005:-00063:+00017:000306.4361:04993
04994:-00007:-00061:+00005:000306.4361:04994
04995:+00014:-00052:+00001:000306.4361:04995
04996:+00004:-00051:-00019:000306.4361:04996
04997:+00000:-00033:-00002:000306.4361:04997
04998:-00020:-00034:+00017:000306.4361:04998
04999:-00022:-00016:-00002:000306.4361:04999
05000:-00004:+00005:-00007:000306.4361:05000
05001:-00018:+00020:-00014:000306.4361:05001
05002:-00020:+00038:-00010:000306.4361:05002
05003:+00001:+00029:-00005:000306.4361:05003
05004:-00005:+00043:-00003:000306.4361:05004
05005:+00004:+00062:-00005:000306.4361:05005
05006:+00018:+00079:+00008:000306.4361:05006
05007:+00020:+00073:-00005:000306.4361:05007
05008:+00007:+00062:+00003:000306.4361:05008
05009:+00007:+00076:-00016:000306.4361:05009
05010:+00029:+00075:+00005:000306.4361:05010
05011:+00008:+00076:-00008:000306.4361:05011
05012:+00006:+00081:+00005:000306.4361:05012
05013:+00019:+00058:+00013:000306.4361:05013
05014:+00018:+00059:+00012:000306.4361:05014
05015:-00010:+00041:-00008:000306.4361:05015
05016:-00009:+00031:-00015:000306.4361:05016
05017:+00005:+00025:+00003:000306.4361:05017
05018:-00021:+00012:-00004:000306.4361:05018
05019:-00002:-00006:+00008:000306.4361:05019
05020:+00002:-00019:+00015:000306.4361:05020
05021:-00019:-00023:+00004:000306.4361:05021
05022:-00001:-00026:-00002:000306.4361:05022
05023:-00020:-00052:+00000:000306.4361:05023
05024:-00034:-00066:-00003:000306.4361:05024
05025:-00012:-00067:+00019:000306.4361:05025
05026:-00002:-00056:-00002:000306.4361:05026
05027:+00003:-00069:+00000:000306.4361:05027
05028:+00000:-00068:+00011:000306.4361:05028
05029:-00005:-00059:+00032:000328.6772:05029
05030:-00003:-00058:-00005:000328.6772:05030
05031:+00018:-00058:-00018:000328.6772:05031
05032:-00003:-00042:+00005:000328.6772:05032
05033:-00002:-00048:+00007:000328.6772:05033
05034:-00004:-00027:+00006:000328.6772:05034
05035:+00016:-00012:-00003:000328.6772:05035
05036:+00019:-00017:-00017:000328.6772:05036
05037:+00017:+00006:-00015:000328.6772:05037
05038:-00004:+00020:+00001:000328.6772:05038
05039:-00002:+00011:-00005:000328.6772:05039
05040:-00004:+00032:-00019:000328.6772:05040
05041:-00003:+00042:+00001:000328.6772:05041
05042:-00005:+00063:-00015:000328.6772:05042
05043:-00024:+00055:-00015:000328.6772:05043
05044:+00000:+00057:-00004:000328.6772:05044
05045:+00000:+00073:+00005:000328.6772:05045
05046:-00020:+00084:-00010:000328.6772:05046
05047:-00017:+00085:-00011:000328.6772:05047
05048:+00006:+00085:+00021:000328.6772:05048
05049:+00004:+00079:+00021:000328.6772:05049
05050:+00003:+00067:+00004:000328.6772:05050
05051:+00001:+00068:-00022:000328.6772:05051
05052:+00001:+00063:-00009:000328.6772:05052
05053:-00020:+00031:-00014:000328.6772:05053
05054:-00020:+00034:-00007:000328.6772:05054
05055:-00001:+00021:+00004:000328.6772:05055
05056:+00000:-00006:+00002:000328.6772:05056
05057:+00001:+00003:+00007:000328.6772:05057
05058:-00002:-00011:+00021:000328.6772:05058
05059:-00010:-00033:-00003:000328.6772:05059
05060:-00011:-00050:-00002:000328.6772:05060
05061:-00013:-00051:-00006:000328.6772:05061
05062:-00039:-00063:+00005:000328.6772:05062
05063:-00016:-00066:-00008:000328.6772:05063
05064:-00017:-00058:+00010:000328.6772:05064
05065:-00014:-00077:-00001:000328.6772:05065
05066:-00040:-00080:+00021:000328.6772:05066
05067:-00011:-00053:+00008:000328.6772:05067
05068:-00011:-00066:-00015:000328.6772:05068
05069:-00018:-00038:-00030:000328.6772:05069
05070:+00000:-00050:+00005:000328.6772:05070
05071:-00004:-00047:-00018:000328.6772:05071
05072:+00005:-00009:-00011:000328.6772:05072
05073:-00003:+00002:+00003:000328.6772:05073
05074:+00016:+00001:+00032:000328.6772:05074
05075:+00016:+00019:+00001:000328.6772:05075
05076:+00016:+00014:+00008:000328.6772:05076
05077:+00009:+00048:+00011:000328.6772:05077
05078:-00005:+00040:+00002:000328.6772:05078
05079:+00000:+00055:-00017:000328.6772:05079
05080:+00000:+00062:-00015:000328.6772:05080
05081:-00001:+00079:-00018:000328.6772:05081
05082:-00020:+00082:-00034:000328.6772:05082
05083:+00000:+00081:+00005:000328.6772:05083
05084:+00000:+00062:+00003:000328.6772:05084
05085:-00022:+00061:-00002:000328.6772:05085
05086:-00019:+00057:+00006:000328.6772:05086
05087:-00020:+00064:-00018:000328.6772:05087
05088:-00024:+00054:-00032:000341.0155:05088
05089:-00022:+00052:+00023:000341.0155:05089
05090:-00009:+00028:+00021:000341.0155:05090
05091:-00011:+00017:-00001:000341.0155:05091
05092:-00025:+00020:+00007:000341.0155:05092
05093:-00011:+00019:+00019:000341.0155:05093
05094:-00021:+00003:+00007:000341.0155:05094
05095:-00019:-00012:-00001:000341.0155:05095
05096:-00018:-00026:+00013:000341.0155:05096
05097:+00000:-00048:-00005:000341.0155:05097
05098:-00002:-00039:-00003:000341.0155:05098
05099:-00001:-00044:-00007:000341.0155:05099
05100:+00001:-00054:+00009:000341.0155:05100
05101:-00008:-00057:+00013:000341.0155:05101
05102:-00018:-00056:+00013:000341.0155:05102
05103:-00020:-00067:-00018:000341.0155:05103
05104:-00010:-00057:+00006:000341.0155:05104
05105:-00007:-00061:+00026:000341.0155:05105
05106:+00003:-00044:-00003:000341.0155:05106
05107:-00010:-00041:-00017:000341.0155:05107
05108:+00014:-00022:-00006:000341.0155:05108
05109:+00008:-00024:+00008:000341.0155:05109
05110:-00004:-00017:-00020:000341.0155:05110
05111:+00014:-00003:-00002:000341.0155:05111
05112:+00008:+00024:-00004:000341.0155:05112
05113:+00008:+00014:-00003:000341.0155:05113
05114:+00022:+00025:+00005:000341.0155:05114
05115:+00023:+00053:+00018:000341.0155:05115
05116:+00007:+00044:-00017:000341.0155:05116
05117:+00010:+00066:-00004:000341.0155:05117
05118:+00030:+00061:+00004:000341.0155:05118
05119:+00011:+00081:-00015:000341.0155:05119
05120:+00008:+00084:-00030:000341.0155:05120
05121:-00004:+00062:+00010:000341.0155:05121
05122:+00019:+00078:+00022:000341.0155:05122
05123:-00020:+00063:+00020:000341.0155:05123
05124:+00003:+00064:-00021:000341.0155:05124
05125:-00018:+00053:-00006:000341.0155:05125
05126:-00016:+00037:-00012:000341.0155:05126
05127:-00025:+00013:-00004:000341.0155:05127
05128:-00014:+00020:+00007:000341.0155:05128
05129:-00014:+00006:-00014:000341.0155:05129
05130:-00033:-00033:+00018:000341.0155:05130
05131:-00001:-00032:+00024:000341.0155:05131
05132:-00022:-00040:+00010:000341.0155:05132
05133:-00002:-00039:+00008:000341.0155:05133
05134:+00014:-00063:+00017:000341.0155:05134
05135:+00007:-00059:-00020:000341.0155:05135
05136:+00012:-00057:+00019:000341.0155:05136
05137:+00011:-00060:+00011:000341.0155:05137
05138:+00007:-00079:+00008:000341.0155:05138
05139:+00016:-00071:-00034:000341.0155:05139
05140:-00003:-00053:+00008:000341.0155:05140
05141:-00005:-00062:-00001:000341.0155:05141
05142:-00002:-00053:+00020:000341.0155:05142
05143:-00008:-00040:+00009:000341.0155:05143
05144:+00002:-00051:-00018:000341.0155:05144
05145:+00003:-00027:-00031:000341.0155:05145
05146:+00002:-00020:-00004:000341.0155:05146
05147:+00014:-00020:-00001:000341.0155:05147
05148:-00022:+00022:-00012:000341.0155:05148
05149:-00007:+00034:+00002:000341.0155:05149
05150:+00004:+00052:-00007:000341.0155:05150
05151:-00008:+00031:+00006:000319.5624:05151
05152:-00005:+00050:+00019:000319.5624:05152
05153:+00020:+00068:+00012:000319.5624:05153
05154:+00017:+00058:-00034:000319.5624:05154
05155:+00009:+00069:-00012:000319.5624:05155
05156:+00031:+00061:+00004:000319.5624:05156
05157:+00018:+00069:+00021:000319.5624:05157
05158:+00020:+00046:-00006:000319.5624:05158
05159:+00007:+00044:+00009:000319.5624:05159
05160:+00008:+00045:-00015:000319.5624:05160
05161:-00006:+00052:+00001:000319.5624:05161
05162:+00015:+00026:-00005:000319.5624:05162
05163:+00005:+00013:+00008:000319.5624:05163
05164:-00009:-00002:-00012:000319.5624:05164
05165:+00003:+00005:-00019:000319.5624:05165
05166:+00002:-00016:+00001:000319.5624:05166
05167:-00023:-00037:+00007:000319.5624:05167
05168:-00020:-00046:-00002:000319.5624:05168
05169:+00000:-00029:-00005:000319.5624:05169
05170:-00025:-00061:+00006:000319.5624:05170
05171:-00023:-00060:+00005:000319.5624:05171
05172:+00000:-00067:+00021:000319.5624:05172
05173:-00007:-00054:+00005:000319.5624:05173
05174:+00002:-00056:+00008:000319.5624:05174
05175:+00015:-00064:+00004:000319.5624:05175
05176:-00001:-00055:-00016:000319.5624:05176
05177:-00003:-00062:-00002:000319.5624:05177
05178:+00013:-00043:+00018:000319.5624:05178
05179:+00014:-00051:-00016:000319.5624:05179
05180:+00004:-00038:+00002:000319.5624:05180
05181:+00016:-00034:-00006:000319.5624:05181
05182:+00014:-00030:-00003:000319.5624:05182
05183:+00015:-00019:-00020:000319.5624:05183
05184:-00006:+00013:-00003:000319.5624:05184
05185:+00000:+00011:+00005:000319.5624:05185
05186:-00018:+00032:-00021:000319.5624:05186
05187:+00001:+00051:-00018:000319.5624:05187
05188:+00001:+00044:-00021:000319.5624:05188
05189:-00023:+00046:-00022:000319.5624:05189
05190:-00024:+00068:+00003:000319.5624:05190
05191:+00003:+00058:+00009:000319.5624:05191
05192:-00023:+00058:+00005:000319.5624:05192
05193:-00020:+00066:-00015:000319.5624:05193
05194:+00002:+00061:-00016:000319.5624:05194
05195:-00025:+00058:+00008:000319.5624:05195
05196:-00024:+00067:-00020:000319.5624:05196
05197:+00001:+00046:+00020:000319.5624:05197
05198:-00009:+00051:-00018:000319.5624:05198
05199:-00001:+00038:-00020:000319.5624:05199
05200:+00003:+00012:+00004:000319.5624:05200
05201:-00006:+00011:-00005:000319.5624:05201
05202:+00001:+00007:-00016:000319.5624:05202
05203:-00008:-00022:-00016:000319.5624:05203
05204:-00003:-00009:+00001:000319.5624:05204
05205:-00010:-00034:+00003:000319.5624:05205
05206:-00018:-00038:-00005:000319.5624:05206
05207:-00001:-00038:+00021:000319.5624:05207
05208:+00001:-00045:+00017:000319.5624:05208
05209:-00011:-00060:+00008:000319.5624:05209
05210:+00003:-00060:+00008:000319.5624:05210
05211:-00018:-00063:+00007:000319.5624:05211
05212:+00000:-00065:-00016:000319.5624:05212
05213:-00020:-00063:+00002:000319.5624:05213
05214:+00002:-00052:+00002:000319.5624:05214
05215:-00010:-00051:-00008:000319.5624:05215
05216:-00009:-00045:-00003:000319.5624:05216
05217:-00009:-00014:+00006:000319.5624:05217
05218:+00005:-00032:-00004:000319.5624:05218
05219:+00004:-00017:+00007:000319.5624:05219
05220:-00006:+00005:-00007:000319.5624:05220
05221:+00003:+00018:+00017:000281.1840:05221
05222:-00018:+00010:-00002:000281.1840:05222
05223:-00004:+00037:+00005:000281.1840:05223
05224:+00003:+00026:+00007:000281.1840:05224
05225:+00000:+00052:-00008:000281.1840:05225
05226:+00001:+00053:+00009:000281.1840:05226
05227:+00001:+00070:+00008:000281.1840:05227
05228:-00021:+00044:+00007:000281.1840:05228
05229:+00001:+00046:+00006:000281.1840:05229
05230:-00019:+00064:+00008:000281.1840:05230
05231:-00009:+00055:-00011:000281.1840:05231
05232:+00005:+00063:-00002:000281.1840:05232
05233:+00016:+00052:+00006:000281.1840:05233
05234:-00008:+00063:-00004:000281.1840:05234
05235:+00014:+00051:+00004:000281.1840:05235
05236:+00021:+00039:+00018:000281.1840:05236
05237:+00008:+00037:+00016:000281.1840:05237
05238:+00010:+00010:-00002:000281.1840:05238
05239:+00029:+00021:+00020:000281.1840:05239
05240:+00011:-00004:-00003:000281.1840:05240
05241:+00007:-00017:+00007:000281.1840:05241
05242:+00007:-00005:+00005:000281.1840:05242
05243:+00020:-00011:-00001:000281.1840:05243
05244:-00004:-00034:+00017:000281.1840:05244
05245:-00003:-00031:+00015:000281.1840:05245
05246:+00013:-00033:-00004:000281.1840:05246
05247:-00001:-00047:-00001:000281.1840:05247
05248:+00014:-00022:+00000:000281.1840:05248
05249:+00001:-00022:+00008:000281.1840:05249
05250:-00009:-00046:-00006:000281.1840:05250
05251:+00004:-00034:+00004:000281.1840:05251
05252:+00003:-00032:+00017:000281.1840:05252
05253:-00019:-00012:-00020:000281.1840:05253
05254:+00002:-00008:+00021:000281.1840:05254
05255:-00010:-00017:-00006:000281.1840:05255
05256:+00001:-00018:+00003:000281.1840:05256
05257:-00009:-00014:+00007:000281.1840:05257
05258:+00005:-00002:+00017:000281.1840:05258
05259:-00008:+00019:-00015:000281.1840:05259
05260:-00007:+00012:-00003:000281.1840:05260
05261:+00018:+00035:-00006:000281.1840:05261
05262:+00004:+00024:+00006:000281.1840:05262
05263:-00008:+00036:-00004:000281.1840:05263
05264:+00002:+00049:+00021:000281.1840:05264
05265:-00008:+00050:+00007:000281.1840:05265
05266:-00023:+00051:-00002:000281.1840:05266
05267:+00016:+00048:+00033:000281.1840:05267
05268:-00004:+00041:-00004:000281.1840:05268
05269:-00007:+00051:+00002:000281.1840:05269
05270:-00004:+00040:+00001:000281.1840:05270
05271:+00005:+00030:-00019:000281.1840:05271
05272:+00003:+00051:-00031:000281.1840:05272
05273:+00003:+00030:-00003:000281.1840:05273
05274:+00003:+00026:-00016:000281.1840:05274
05275:+00002:+00015:+00002:000281.1840:05275
05276:-00005:+00034:+00005:000281.1840:05276
05277:-00007:+00038:-00018:000281.1840:05277
05278:-00002:+00019:-00013:000281.1840:05278
05279:+00016:+00013:-00015:000281.1840:05279
05280:-00007:+00024:+00008:000281.1840:05280
05281:+00014:-00004:-00017:000281.1840:05281
05282:+00020:+00000:+00004:000281.1840:05282
05283:+00017:-00001:-00018:000281.1840:05283
05284:+00018:+00004:-00010:000281.1840:05284
05285:+00007:+00004:+00005:000281.1840:05285
05286:+00016:+00004:-00001:000281.1840:05286
05287:+00008:-00020:-00018:000281.1840:05287
05288:+00007:+00002:+00003:000281.1840:05288
05289:+00011:-00019:-00007:000281.1840:05289
05290:-00002:-00014:+00007:000281.1840:05290
05291:+00014:-00017:-00017:000281.1840:05291
05292:-00005:+00004:+00007:000281.1840:05292
05293:-00010:+00005:+00007:000281.1840:05293
05294:+00001:+00004:-00016:000281.1840:05294
05295:-00009:-00015:+00018:000270.6076:05295
05296:+00002:+00007:-00020:000270.6076:05296
05297:+00000:-00006:-00013:000270.6076:05297
05298:-00018:+00021:-00016:000270.6076:05298
05299:-00012:-00001:-00015:000270.6076:05299
05300:-00013:+00023:-00018:000270.6076:05300
05301:-00024:+00013:-00005:000270.6076:05301
05302:-00022:+00016:+00008:000270.6076:05302
05303:-00011:+00010:+00008:000270.6076:05303
05304:-00015:+00013:+00018:000270.6076:05304
05305:-00020:+00009:+00035:000270.6076:05305
05306:-00025:+00012:-00019:000270.6076:05306
05307:-00024:+00015:-00017:000270.6076:05307
05308:-00002:+00033:+00008:000270.6076:05308
05309:-00022:+00039:+00007:000270.6076:05309
05310:-00010:+00034:+00004:000270.6076:05310
05311:-00023:+00013:+00016:000270.6076:05311
05312:-00024:+00009:+00001:000270.6076:05312
05313:-00024:+00015:-00002:000270.6076:05313
05314:-00021:+00014:+00009:000270.6076:05314
05315:-00021:+00023:+00003:000270.6076:05315
05316:-00013:+00018:-00033:000270.6076:05316
05317:-00021:+00022:+00005:000270.6076:05317
05318:-00011:-00001:+00008:000270.6076:05318
05319:-00011:+00018:-00011:000270.6076:05319
05320:-00021:+00018:+00006:000270.6076:05320
05321:+00005:+00019:+00007:000270.6076:05321
05322:+00006:+00021:+00006:000270.6076:05322
05323:+00018:+00020:+00017:000270.6076:05323
05324:+00010:+00024:+00022:000270.6076:05324
05325:+00010:+00009:-00017:000270.6076:05325
05326:+00013:+00022:+00008:000270.6076:05326
05327:+00035:+00016:+00004:000270.6076:05327
05328:+00033:+00014:+00001:000270.6076:05328
05329:+00031:+00010:-00035:000270.6076:05329
05330:+00030:+00028:+00008:000270.6076:05330
05331:+00032:+00037:+00005:000270.6076:05331
05332:+00007:+00034:+00003:000270.6076:05332
05333:+00012:+00035:+00008:000270.6076:05333
05334:+00020:+00013:-00017:000270.6076:05334
05335:+00016:+00016:-00012:000270.6076:05335
05336:+00014:+00012:-00007:000270.6076:05336
05337:+00001:+00021:-00019:000270.6076:05337
05338:-00002:+00017:+00002:000270.6076:05338
05339:-00006:-00003:-00004:000270.6076:05339
05340:+00005:-00001:-00003:000270.6076:05340
05341:+00006:-00005:-00005:000270.6076:05341
05342:-00003:+00005:-00002:000270.6076:05342
05343:+00015:+00007:+00000:000270.6076:05343
05344:+00003:+00003:-00019:000270.6076:05344
05345:-00008:+00003:-00005:000270.6076:05345
05346:-00008:+00007:-00007:000270.6076:05346
05347:-00008:-00007:-00004:000270.6076:05347
05348:-00019:-00010:+00001:000270.6076:05348
05349:+00002:-00021:+00033:000270.6076:05349
05350:+00000:-00012:-00003:000270.6076:05350
05351:-00016:-00009:+00021:000270.6076:05351
05352:-00013:-00020:+00009:000270.6076:05352
05353:-00015:-00017:+00020:000270.6076:05353
05354:-00017:-00017:-00019:000270.6076:05354
05355:-00035:+00008:-00003:000270.6076:05355
05356:-00037:+00009:-00003:000270.6076:05356
05357:-00040:-00006:-00020:000270.6076:05357
05358:-00016:+00017:-00003:000270.6076:05358
05359:-00015:+00023:-00007:000270.6076:05359
05360:-00011:+00017:+00000:000270.6076:05360
05361:-00036:+00001:+00000:000270.6076:05361
05362:-00002:+00001:+00013:000270.6076:05362
05363:-00019:+00035:-00007:000270.6076:05363
05364:+00002:+00033:-00003:000270.6076:05364
05365:+00005:+00025:+00018:000270.6076:05365
05366:+00004:+00030:-00002:000270.6076:05366
05367:-00005:+00048:-00006:000270.6076:05367
05368:-00002:+00049:+00016:000270.6076:05368
05369:+00017:+00035:+00001:000270.6076:05369
05370:-00004:+00026:+00004:000270.6076:05370
05371:-00002:+00035:+00000:000270.6076:05371
05372:-00008:+00037:+00008:000263.5357:05372
05373:-00006:+00012:-00010:000263.5357:05373
05374:-00022:+00013:+00002:000263.5357:05374
05375:+00003:+00024:+00007:000263.5357:05375
05376:-00018:-00002:-00017:000263.5357:05376
05377:-00001:-00005:+00018:000263.5357:05377
05378:-00018:-00001:-00002:000263.5357:05378
05379:-00019:-00007:+00017:000263.5357:05379
05380:-00010:-00009:-00018:000263.5357:05380
05381:-00018:-00009:+00023:000263.5357:05381
05382:-00001:-00030:+00002:000263.5357:05382
05383:+00000:-00024:+00007:000263.5357:05383
05384:-00010:-00022:+00007:000263.5357:05384
05385:-00009:-00047:-00004:000263.5357:05385
05386:-00001:-00045:-00010:000263.5357:05386
05387:+00003:-00046:+00022:000263.5357:05387
05388:+00005:-00024:-00001:000263.5357:05388
05389:-00023:-00029:+00018:000263.5357:05389
05390:+00000:-00034:-00003:000263.5357:05390
05391:+00002:-00024:-00006:000263.5357:05391
05392:+00000:-00027:+00002:000263.5357:05392
05393:-00020:-00009:+00004:000263.5357:05393
05394:-00008:-00017:+00004:000263.5357:05394
05395:-00022:+00003:-00016:000263.5357:05395
05396:-00002:-00005:+00008:000263.5357:05396
05397:-00012:+00000:+00023:000263.5357:05397
05398:-00035:+00022:-00006:000263.5357:05398
05399:-00038:+00023:+00018:000263.5357:05399
05400:-00024:+00011:-00001:000263.5357:05400
05401:-00014:+00038:+00008:000263.5357:05401
05402:-00035:+00038:-00021:000263.5357:05402
05403:-00016:+00050:-00016:000263.5357:05403
05404:-00016:+00029:-00017:000263.5357:05404
05405:-00026:+00028:-00010:000263.5357:05405
05406:-00037:+00051:-00017:000263.5357:05406
05407:-00038:+00051:+00005:000263.5357:05407
05408:-00028:+00027:+00004:000263.5357:05408
05409:-00034:+00027:-00007:000263.5357:05409
05410:-00012:+00038:-00006:000263.5357:05410
05411:-00011:+00033:-00022:000263.5357:05411
05412:-00013:+00015:+00004:000263.5357:05412
05413:+00000:+00033:-00003:000263.5357:05413
05414:-00011:+00021:+00005:000263.5357:05414
05415:-00011:-00003:-00021:000263.5357:05415
05416:-00019:-00006:+00019:000263.5357:05416
05417:-00012:-00015:-00005:000263.5357:05417
05418:-00035:-00010:-00005:000263.5357:05418
05419:-00011:-00031:+00022:000263.5357:05419
05420:-00010:-00031:+00005:000263.5357:05420
05421:-00010:-00024:-00006:000263.5357:05421
05422:-00023:-00035:-00004:000263.5357:05422
05423:-00012:-00025:-00006:000263.5357:05423
05424:-00016:-00050:-00031:000263.5357:05424
05425:-00022:-00051:-00006:000263.5357:05425
05426:-00019:-00045:+00008:000263.5357:05426
05427:-00013:-00050:+00007:000263.5357:05427
05428:-00021:-00047:+00000:000263.5357:05428
05429:-00021:-00029:+00001:000263.5357:05429
05430:-00021:-00031:-00020:000263.5357:05430
05431:+00002:-00031:-00003:000263.5357:05431
05432:-00003:-00012:+00009:000263.5357:05432
05433:-00020:-00020:-00008:000263.5357:05433
05434:-00001:+00003:-00006:000263.5357:05434
05435:+00001:-00004:+00007:000263.5357:05435
05436:-00018:-00004:+00006:000263.5357:05436
05437:-00018:+00017:+00003:000263.5357:05437
05438:+00004:+00009:+00000:000263.5357:05438
05439:-00011:+00011:-00018:000263.5357:05439
05440:-00023:+00033:+00005:000263.5357:05440
05441:-00015:+00037:-00005:000263.5357:05441
05442:-00035:+00036:-00001:000263.5357:05442
05443:-00033:+00016:-00016:000263.5357:05443
05444:-00037:+00029:+00022:000263.5357:05444
05445:-00037:+00026:+00005:000263.5357:05445
05446:-00032:+00025:+00004:000263.5357:05446
05447:-00039:+00035:+00006:000263.5357:05447
05448:-00029:+00035:-00003:000260.2900:05448
05449:-00039:+00018:+00008:000260.2900:05449
05450:-00039:-00001:+00022:000260.2900:05450
05451:-00037:-00005:-00002:000260.2900:05451
05452:-00030:+00007:+00003:000260.2900:05452
05453:-00013:-00016:+00007:000260.2900:05453
05454:-00015:-00018:+00007:000260.2900:05454
05455:-00016:-00031:+00007:000260.2900:05455
05456:-00011:-00031:-00003:000260.2900:05456
05457:-00020:-00008:+00032:000260.2900:05457
05458:-00001:-00030:+00002:000260.2900:05458
05459:+00002:-00034:-00006:000260.2900:05459
05460:+00005:-00035:+00017:000260.2900:05460
05461:+00000:-00011:+00001:000260.2900:05461
05462:+00016:-00013:+00009:000260.2900:05462
05463:+00011:-00007:-00002:000260.2900:05463
05464:+00032:-00033:-00006:000260.2900:05464
05465:+00034:+00006:-00002:000260.2900:05465
05466:+00023:-00016:+00019:000260.2900:05466
05467:+00024:+00008:+00008:000260.2900:05467
05468:+00023:-00006:+00007:000260.2900:05468
05469:+00024:+00023:-00007:000260.2900:05469
05470:+00032:+00023:+00002:000260.2900:05470
05471:+00013:+00010:-00006:000260.2900:05471
05472:+00013:+00032:+00011:000260.2900:05472
05473:+00020:+00033:+00019:000260.2900:05473
05474:-00004:+00028:-00004:000260.2900:05474
05475:+00016:+00037:+00002:000260.2900:05475
05476:-00024:+00037:-00018:000260.2900:05476
05477:-00021:+00029:-00014:000260.2900:05477
05478:-00024:+00051:+00002:000260.2900:05478
05479:-00014:+00030:+00000:000260.2900:05479
05480:-00034:+00038:-00006:000260.2900:05480
05481:-00012:+00014:-00005:000260.2900:05481
05482:-00016:+00024:+00008:000260.2900:05482
05483:-00038:-00004:+00002:000260.2900:05483
05484:-00024:-00003:-00019:000260.2900:05484
05485:-00021:+00002:+00007:000260.2900:05485
05486:-00001:-00017:-00011:000260.2900:05486
05487:+00004:-00021:+00018:000260.2900:05487
05488:-00006:-00011:-00003:000260.2900:05488
05489:-00002:-00025:+00017:000260.2900:05489
05490:-00009:-00036:+00017:000260.2900:05490
05491:-00003:-00022:+00000:000260.2900:05491
05492:-00003:-00026:-00005:000260.2900:05492
05493:+00005:-00022:+00008:000260.2900:05493
05494:+00015:-00023:+00001:000260.2900:05494
05495:-00009:-00036:+00022:000260.2900:05495
05496:+00003:-00033:-00005:000260.2900:05496
05497:-00002:-00018:-00004:000260.2900:05497
05498:-00025:-00007:+00020:000260.2900:05498
05499:-00020:+00007:-00017:000260.2900:05499
05500:-00013:-00004:+00020:000260.2900:05500
05501:-00023:+00020:-00010:000260.2900:05501
05502:-00036:+00018:-00021:000260.2900:05502
05503:+00001:+00035:-00015:000260.2900:05503
05504:-00024:+00034:-00005:000260.2900:05504
05505:-00021:+00037:-00010:000260.2900:05505
05506:-00002:+00050:-00016:000260.2900:05506
05507:+00000:+00041:-00016:000260.2900:05507
05508:-00001:+00045:-00008:000260.2900:05508
05509:-00009:+00044:+00004:000260.2900:05509
05510:-00004:+00043:-00018:000260.2900:05510
05511:-00003:+00053:-00019:000260.2900:05511
05512:+00015:+00052:-00006:000260.2900:05512
05513:+00006:+00048:+00007:000260.2900:05513
05514:-00003:+00051:-00006:000260.2900:05514
05515:+00003:+00039:+00002:000260.2900:05515
05516:+00017:+00034:+00007:000260.2900:05516
05517:+00003:+00000:-00005:000260.2900:05517
05518:+00003:-00002:+00004:000260.2900:05518
05519:-00022:+00004:+00014:000281.8851:05519
05520:-00023:-00020:+00003:000281.8851:05520
05521:-00036:-00034:+00007:000281.8851:05521
05522:-00025:-00028:+00008:000281.8851:05522
05523:-00017:-00052:-00006:000281.8851:05523
05524:-00037:-00052:-00019:000281.8851:05524
05525:-00036:-00042:+00008:000281.8851:05525
05526:-00033:-00064:+00000:000281.8851:05526
05527:-00027:-00065:-00015:000281.8851:05527
05528:-00040:-00062:-00015:000281.8851:05528
05529:-00040:-00064:-00002:000281.8851:05529
05530:-00039:-00063:+00004:000281.8851:05530
05531:-00034:-00040:+00003:000281.8851:05531
05532:-00015:-00045:-00006:000281.8851:05532
05533:-00025:-00025:+00000:000281.8851:05533
05534:-00013:-00032:+00019:000281.8851:05534
05535:-00013:-00020:+00005:000281.8851:05535
05536:-00015:-00014:+00007:000281.8851:05536
05537:-00035:-00003:-00021:000281.8851:05537
05538:-00011:+00021:+00022:000281.8851:05538
05539:-00017:+00038:+00006:000281.8851:05539
05540:-00037:+00033:+00003:000281.8851:05540
05541:-00010:+00048:+00003:000281.8851:05541
05542:-00034:+00046:+00006:000281.8851:05542
05543:-00014:+00057:+00003:000281.8851:05543
05544:-00014:+00070:+00002:000281.8851:05544
05545:-00002:+00059:+00006:000281.8851:05545
05546:-00016:+00056:+00003:000281.8851:05546
05547:+00000:+00061:+00008:000281.8851:05547
05548:-00003:+00079:+00008:000281.8851:05548
05549:-00003:+00058:-00016:000281.8851:05549
05550:+00014:+00079:-00012:000281.8851:05550
05551:+00013:+00059:-00012:000281.8851:05551
05552:+00009:+00055:-00013:000281.8851:05552
05553:+00009:+00044:-00030:000281.8851:05553
05554:+00009:+00047:+00005:000281.8851:05554
05555:+00020:+00030:+00023:000281.8851:05555
05556:-00006:+00016:+00018:000281.8851:05556
05557:+00019:+00011:+00021:000281.8851:05557
05558:+00015:+00023:+00003:000281.8851:05558
05559:-00004:+00003:+00008:000281.8851:05559
05560:-00003:-00021:-00005:000281.8851:05560
05561:-00007:-00031:+00022:000281.8851:05561
05562:+00016:-00032:+00000:000281.8851:05562
05563:+00014:-00046:-00004:000281.8851:05563
05564:+00017:-00027:-00002:000281.8851:05564
05565:+00018:-00048:+00005:000281.8851:05565
05566:+00001:-00043:-00005:000281.8851:05566
05567:+00005:-00052:-00001:000281.8851:05567
05568:+00000:-00052:-00002:000281.8851:05568
05569:-00021:-00043:+00009:000281.8851:05569
05570:+00001:-00050:+00020:000281.8851:05570
05571:-00013:-00042:+00001:000281.8851:05571
05572:-00036:-00028:-00020:000281.8851:05572
05573:-00038:-00027:+00002:000281.8851:05573
05574:-00025:-00034:-00003:000281.8851:05574
05575:-00043:-00013:+00020:000281.8851:05575
05576:-00030:-00020:+00032:000281.8851:05576
05577:-00051:+00006:+00013:000281.8851:05577
05578:-00030:+00007:+00006:000281.8851:05578
05579:-00032:+00011:-00019:000281.8851:05579
05580:-00037:+00032:+00008:000281.8851:05580
05581:-00038:+00032:-00018:000281.8851:05581
05582:-00017:+00030:+00006:000281.8851:05582
05583:-00022:+00040:+00007:000281.8851:05583
05584:-00024:+00046:+00003:000281.8851:05584
05585:-00020:+00046:+00002:000281.8851:05585
05586:-00021:+00068:+00005:000281.8851:05586
05587:-00019:+00059:-00009:000281.8851:05587
05588:+00002:+00061:-00021:000281.8851:05588
05589:-00020:+00082:+00021:000281.8851:05589
05590:+00015:+00072:+00031:000281.8851:05590
05591:+00016:+00061:+00007:000281.8851:05591
05592:+00016:+00059:+00002:000281.8851:05592
05593:+00007:+00067:-00018:000281.8851:05593
05594:-00007:+00042:-00017:000266.6936:05594
05595:-00008:+00041:-00011:000266.6936:05595
05596:+00004:+00037:-00002:000266.6936:05596
05597:+00001:+00015:+00006:000266.6936:05597
05598:-00023:+00022:+00002:000266.6936:05598
05599:-00012:+00006:+00020:000266.6936:05599
05600:-00014:-00020:+00005:000266.6936:05600
05601:-00015:-00013:-00037:000266.6936:05601
05602:-00024:-00025:-00006:000266.6936:05602
05603:-00017:-00049:-00006:000266.6936:05603
05604:-00012:-00049:-00007:000266.6936:05604
05605:-00024:-00062:-00017:000266.6936:05605
05606:-00022:-00050:+00005:000266.6936:05606
05607:-00008:-00062:-00001:000266.6936:05607
05608:+00002:-00063:-00003:000266.6936:05608
05609:+00004:-00068:+00014:000266.6936:05609
05610:+00005:-00057:-00005:000266.6936:05610
05611:-00009:-00079:+00007:000266.6936:05611
05612:+00002:-00062:-00003:000266.6936:05612
05613:+00005:-00043:+00010:000266.6936:05613
05614:-00019:-00044:-00016:000266.6936:05614
05615:+00002:-00048:-00003:000266.6936:05615
05616:-00019:-00032:-00002:000266.6936:05616
05617:-00015:-00024:-00005:000266.6936:05617
05618:-00011:-00018:+00005:000266.6936:05618
05619:-00025:+00006:+00003:000266.6936:05619
05620:-00012:-00005:-00020:000266.6936:05620
05621:-00034:+00014:+00018:000266.6936:05621
05622:-00019:+00015:-00001:000266.6936:05622
05623:-00036:+00027:-00004:000266.6936:05623
05624:-00037:+00054:+00006:000266.6936:05624
05625:-00035:+00046:+00028:000266.6936:05625
05626:-00032:+00043:+00011:000266.6936:05626
05627:-00031:+00042:-00013:000266.6936:05627
05628:-00028:+00070:-00009:000266.6936:05628
05629:-00039:+00060:-00034:000266.6936:05629
05630:-00054:+00057:-00017:000266.6936:05630
05631:-00053:+00058:+00010:000266.6936:05631
05632:-00032:+00052:+00014:000266.6936:05632
05633:-00049:+00041:-00002:000266.6936:05633
05634:-00028:+00027:+00021:000266.6936:05634
05635:-00028:+00038:+00005:000266.6936:05635
05636:-00040:+00023:+00004:000266.6936:05636
05637:-00018:+00023:-00012:000266.6936:05637
05638:+00000:+00019:+00006:000266.6936:05638
05639:+00017:+00007:-00017:000266.6936:05639
05640:+00018:-00011:+00023:000266.6936:05640
05641:+00030:-00015:+00018:000266.6936:05641
05642:+00006:-00032:+00021:000266.6936:05642
05643:+00030:-00036:-00003:000266.6936:05643
05644:+00021:-00011:+00000:000266.6936:05644
05645:+00030:-00011:+00007:000266.6936:05645
05646:+00012:-00030:+00020:000266.6936:05646
05647:+00013:-00036:+00013:000266.6936:05647
05648:+00007:-00025:-00006:000266.6936:05648
05649:+00018:-00029:-00010:000266.6936:05649
05650:-00006:-00033:+00005:000266.6936:05650
05651:-00017:-00034:+00007:000266.6936:05651
05652:-00016:-00013:+00003:000266.6936:05652
05653:-00021:-00012:+00008:000266.6936:05653
05654:-00011:-00016:-00014:000266.6936:05654
05655:-00010:-00017:-00022:000266.6936:05655
05656:-00022:-00005:+00007:000266.6936:05656
05657:-00001:+00009:-00016:000266.6936:05657
05658:-00024:-00003:-00033:000266.6936:05658
05659:+00000:+00021:+00008:000266.6936:05659
05660:-00004:+00024:+00002:000266.6936:05660
05661:-00009:+00012:-00004:000266.6936:05661
05662:+00003:+00035:+00005:000266.6936:05662
05663:+00013:+00027:+00018:000266.6936:05663
05664:-00003:+00025:-00003:000266.6936:05664
05665:-00006:+00025:-00003:000266.6936:05665
05666:+00011:+00026:-00004:000275.5263:05666
05667:+00019:+00030:-00018:000275.5263:05667
05668:+00017:+00025:-00032:000275.5263:05668
05669:+00018:+00050:+00002:000275.5263:05669
05670:+00019:+00048:-00016:000275.5263:05670
05671:+00005:+00050:-00036:000275.5263:05671
05672:-00004:+00026:+00007:000275.5263:05672
05673:-00008:+00051:+00005:000275.5263:05673
05674:+00002:+00039:+00004:000275.5263:05674
05675:-00004:+00027:+00007:000275.5263:05675
05676:+00014:+00028:+00006:000275.5263:05676
05677:-00004:+00035:-00023:000275.5263:05677
05678:+00014:+00036:-00021:000275.5263:05678
05679:+00009:+00037:-00021:000275.5263:05679
05680:+00020:+00023:-00031:000275.5263:05680
05681:+00012:+00021:+00002:000275.5263:05681
05682:+00035:+00035:+00024:000275.5263:05682
05683:+00033:+00020:+00000:000275.5263:05683
05684:+00031:+00018:+00000:000275.5263:05684
05685:+00027:+00000:+00014:000275.5263:05685
05686:+00034:+00001:+00003:000275.5263:05686
05687:+00030:-00014:-00018:000275.5263:05687
05688:+00031:-00004:-00021:000275.5263:05688
05689:+00030:+00009:+00008:000275.5263:05689
05690:-00004:+00005:-00022:000275.5263:05690
05691:+00006:-00015:+00019:000275.5263:05691
05692:+00020:-00015:-00003:000275.5263:05692
05693:+00005:-00010:-00001:000275.5263:05693
05694:+00004:-00011:+00005:000275.5263:05694
05695:+00005:-00008:+00002:000275.5263:05695
05696:-00008:-00010:-00031:000275.5263:05696
05697:+00005:-00012:+00004:000275.5263:05697
05698:-00002:-00018:+00004:000275.5263:05698
05699:-00007:-00022:-00006:000275.5263:05699
05700:-00006:-00007:-00002:000275.5263:05700
05701:-00009:-00017:+00011:000275.5263:05701
05702:-00009:-00011:-00006:000275.5263:05702
05703:-00020:-00030:+00008:000275.5263:05703
05704:+00015:+00003:+00007:000275.5263:05704
05705:+00018:-00007:+00006:000275.5263:05705
05706:+00015:-00013:+00001:000275.5263:05706
05707:+00006:+00005:-00001:000275.5263:05707
05708:+00014:+00008:+00001:000275.5263:05708
05709:+00014:-00001:-00011:000275.5263:05709
05710:-00002:-00004:-00006:000275.5263:05710
05711:+00017:+00018:-00007:000275.5263:05711
05712:+00014:+00024:+00006:000275.5263:05712
05713:+00015:+00011:-00002:000275.5263:05713
05714:+00006:+00024:-00003:000275.5263:05714
05715:-00006:+00032:-00002:000275.5263:05715
05716:+00005:+00015:-00001:000275.5263:05716
05717:+00021:+00039:-00001:000275.5263:05717
05718:+00003:+00037:-00016:000275.5263:05718
05719:-00008:+00033:+00004:000275.5263:05719
05720:+00001:+00016:+00016:000275.5263:05720
05721:-00018:+00032:-00018:000275.5263:05721
05722:-00023:+00016:-00020:000275.5263:05722
05723:-00004:+00011:-00010:000275.5263:05723
05724:-00009:+00020:-00008:000275.5263:05724
05725:-00008:+00021:-00008:000275.5263:05725
05726:-00006:+00019:+00001:000275.5263:05726
05727:+00007:+00023:+00004:000275.5263:05727
05728:-00003:+00024:-00033:000275.5263:05728
05729:+00017:+00020:-00003:000275.5263:05729
05730:+00020:+00000:-00005:000275.5263:05730
05731:+00015:-00005:+00008:000275.5263:05731
05732:+00007:+00020:-00015:000275.5263:05732
05733:+00013:-00001:+00008:000298.1162:05733
05734:+00014:-00016:+00017:000298.1162:05734
05735:-00005:-00022:-00004:000298.1162:05735
05736:+00015:-00018:-00003:000298.1162:05736
05737:+00002:-00010:-00005:000298.1162:05737
05738:+00000:-00032:-00005:000298.1162:05738
05739:-00024:-00021:+00000:000298.1162:05739
05740:-00024:-00032:+00007:000298.1162:05740
05741:-00040:-00033:+00008:000298.1162:05741
05742:-00024:-00024:-00004:000298.1162:05742
05743:-00035:-00023:+00018:000298.1162:05743
05744:-00035:-00025:-00016:000298.1162:05744
05745:-00035:-00013:-00003:000298.1162:05745
05746:-00016:-00035:+00003:000298.1162:05746
05747:-00033:-00033:-00007:000298.1162:05747
05748:-00033:-00007:+00005:000298.1162:05748
05749:-00016:+00002:+00009:000298.1162:05749
05750:-00026:-00008:-00004:000298.1162:05750
05751:-00010:+00003:+00007:000298.1162:05751
05752:-00025:-00005:+00008:000298.1162:05752
05753:-00024:-00003:-00018:000298.1162:05753
05754:-00019:+00013:-00006:000298.1162:05754
05755:-00009:+00033:-00007:000298.1162:05755
05756:-00024:+00030:-00003:000298.1162:05756
05757:-00019:+00029:-00003:000298.1162:05757
05758:+00003:+00041:+00010:000298.1162:05758
05759:+00001:+00053:+00004:000298.1162:05759
05760:-00005:+00054:+00000:000298.1162:05760
05761:-00006:+00042:+00022:000298.1162:05761
05762:+00005:+00040:+00003:000298.1162:05762
05763:-00007:+00054:-00017:000298.1162:05763
05764:-00005:+00044:-00012:000298.1162:05764
05765:+00000:+00047:-00016:000298.1162:05765
05766:-00008:+00043:-00016:000298.1162:05766
05767:-00009:+00052:+00026:000298.1162:05767
05768:+00005:+00038:+00022:000298.1162:05768
05769:-00011:+00029:+00007:000298.1162:05769
05770:+00004:+00034:-00017:000298.1162:05770
05771:-00009:+00033:-00004:000298.1162:05771
05772:-00001:-00001:-00019:000298.1162:05772
05773:+00000:+00001:+00023:000298.1162:05773
05774:-00005:+00003:+00023:000298.1162:05774
05775:+00004:-00015:+00008:000298.1162:05775
05776:+00004:-00020:+00017:000298.1162:05776
05777:-00007:-00014:+00017:000298.1162:05777
05778:-00004:-00037:-00001:000298.1162:05778
05779:+00014:-00034:+00001:000298.1162:05779
05780:+00029:-00032:+00033:000298.1162:05780
05781:+00017:-00034:-00018:000298.1162:05781
05782:-00002:-00010:-00021:000298.1162:05782
05783:+00018:-00034:-00011:000298.1162:05783
05784:+00014:-00023:+00015:000298.1162:05784
05785:+00002:-00026:-00004:000298.1162:05785
05786:-00021:-00026:-00018:000298.1162:05786
05787:-00019:-00043:+00038:000298.1162:05787
05788:-00017:-00036:+00035:000298.1162:05788
05789:-00039:-00031:-00019:000298.1162:05789
05790:-00016:-00030:-00006:000298.1162:05790
05791:-00017:-00013:-00020:000298.1162:05791
05792:-00040:-00018:+00005:000298.1162:05792
05793:-00017:+00008:+00007:000298.1162:05793
05794:-00025:-00006:+00002:000298.1162:05794
05795:-00040:+00013:-00018:000298.1162:05795
05796:-00012:+00037:-00017:000298.1162:05796
05797:-00014:+00033:-00010:000298.1162:05797
05798:-00015:+00037:-00009:000298.1162:05798
05799:-00018:+00026:+00013:000298.1162:05799
05800:-00001:+00051:+00005:000298.1162:05800
05801:+00001:+00054:-00008:000298.1162:05801
05802:-00004:+00057:-00017:000298.1162:05802
05803:+00004:+00046:-00002:000298.1162:05803
05804:+00014:+00044:-00021:000298.1162:05804
05805:+00017:+00042:-00005:000281.4864:05805
05806:+00021:+00050:-00018:000281.4864:05806
05807:+00016:+00054:+00004:000281.4864:05807
05808:+00030:+00049:-00003:000281.4864:05808
05809:+00011:+00027:+00007:000281.4864:05809
05810:+00012:+00015:-00027:000281.4864:05810
05811:+00011:+00009:-00021:000281.4864:05811
05812:+00016:+00001:+00004:000281.4864:05812
05813:-00004:+00005:-00016:000281.4864:05813
05814:-00004:-00018:+00007:000281.4864:05814
05815:-00007:+00002:-00005:000281.4864:05815
05816:-00022:-00029:-00018:000281.4864:05816
05817:-00023:-00024:-00003:000281.4864:05817
05818:-00014:-00046:+00015:000281.4864:05818
05819:-00017:-00038:+00002:000281.4864:05819
05820:-00015:-00041:+00008:000281.4864:05820
05821:-00015:-00060:+00006:000281.4864:05821
05822:-00036:-00065:+00006:000281.4864:05822
05823:-00025:-00062:+00008:000281.4864:05823
05824:-00025:-00062:-00001:000281.4864:05824
05825:-00019:-00061:+00017:000281.4864:05825
05826:-00017:-00043:+00017:000281.4864:05826
05827:-00018:-00063:+00032:000281.4864:05827
05828:+00003:-00061:+00017:000281.4864:05828
05829:+00001:-00052:-00001:000281.4864:05829
05830:+00004:-00013:+00005:000281.4864:05830
05831:-00008:-00034:-00003:000281.4864:05831
05832:-00007:-00010:+00007:000281.4864:05832
05833:-00004:+00004:+00018:000281.4864:05833
05834:-00005:-00005:+00017:000281.4864:05834
05835:+00017:-00003:+00011:000281.4864:05835
05836:+00019:+00000:-00006:000281.4864:05836
05837:-00006:+00009:-00002:000281.4864:05837
05838:+00003:+00037:-00007:000281.4864:05838
05839:-00001:+00038:-00003:000281.4864:05839
05840:-00020:+00038:-00006:000281.4864:05840
05841:-00034:+00030:-00007:000281.4864:05841
05842:-00010:+00051:+00008:000281.4864:05842
05843:-00013:+00042:-00003:000281.4864:05843
05844:-00012:+00050:+00006:000281.4864:05844
05845:-00024:+00065:-00022:000281.4864:05845
05846:-00018:+00043:+00005:000281.4864:05846
05847:-00021:+00067:+00023:000281.4864:05847
05848:-00018:+00043:+00015:000281.4864:05848
05849:-00020:+00054:-00001:000281.4864:05849
05850:+00005:+00051:+00004:000281.4864:05850
05851:-00009:+00055:-00030:000281.4864:05851
05852:-00010:+00029:+00005:000281.4864:05852
05853:+00006:+00025:+00000:000281.4864:05853
05854:-00008:+00032:+00003:000281.4864:05854
05855:+00008:+00016:-00021:000281.4864:05855
05856:+00018:+00001:-00009:000281.4864:05856
05857:+00017:-00006:-00022:000281.4864:05857
05858:-00006:+00006:+00006:000281.4864:05858
05859:+00005:-00021:+00000:000281.4864:05859
05860:+00000:-00013:+00016:000281.4864:05860
05861:+00004:-00013:-00015:000281.4864:05861
05862:+00005:-00035:-00015:000281.4864:05862
05863:-00024:-00024:-00003:000281.4864:05863
05864:-00008:-00036:+00003:000281.4864:05864
05865:+00002:-00026:-00002:000281.4864:05865
05866:+00013:-00027:+00007:000281.4864:05866
05867:-00009:-00023:+00006:000281.4864:05867
05868:-00003:-00037:-00021:000281.4864:05868
05869:-00022:-00029:-00015:000281.4864:05869
05870:-00006:-00031:-00003:000281.4864:05870
05871:-00009:-00011:+00005:000299.6957:05871
05872:-00006:-00020:-00019:000299.6957:05872
05873:+00000:-00016:+00001:000299.6957:05873
05874:+00017:-00003:-00004:000299.6957:05874
05875:-00002:+00021:-00006:000299.6957:05875
05876:+00003:+00013:+00001:000299.6957:05876
05877:-00001:+00039:+00003:000299.6957:05877
05878:+00000:+00027:-00020:000299.6957:05878
05879:-00013:+00054:-00013:000299.6957:05879
05880:+00001:+00040:+00017:000299.6957:05880
05881:-00002:+00064:+00004:000299.6957:05881
05882:-00019:+00041:-00007:000299.6957:05882
05883:+00005:+00059:-00019:000299.6957:05883
05884:-00007:+00057:-00021:000299.6957:05884
05885:-00003:+00067:-00034:000299.6957:05885
05886:+00016:+00070:+00007:000299.6957:05886
05887:-00006:+00046:+00005:000299.6957:05887
05888:-00019:+00064:-00022:000299.6957:05888
05889:-00008:+00065:-00012:000299.6957:05889
05890:-00007:+00042:-00001:000299.6957:05890
05891:+00006:+00026:+00021:000299.6957:05891
05892:-00008:+00039:-00002:000299.6957:05892
05893:+00015:+00036:-00005:000299.6957:05893
05894:-00009:+00012:-00017:000299.6957:05894
05895:-00018:-00004:+00007:000299.6957:05895
05896:+00005:-00006:+00002:000299.6957:05896
05897:+00002:-00017:-00005:000299.6957:05897
05898:-00019:-00031:+00017:000299.6957:05898
05899:+00001:-00036:+00010:000299.6957:05899
05900:+00002:-00024:+00006:000299.6957:05900
05901:-00011:-00050:+00008:000299.6957:05901
05902:-00022:-00040:-00003:000299.6957:05902
05903:+00002:-00039:+00021:000299.6957:05903
05904:-00001:-00064:+00005:000299.6957:05904
05905:+00001:-00061:+00000:000299.6957:05905
05906:+00004:-00061:+00019:000299.6957:05906
05907:-00021:-00042:+00020:000299.6957:05907
05908:+00003:-00028:+00018:000299.6957:05908
05909:+00003:-00045:+00023:000299.6957:05909
05910:-00008:-00025:+00021:000299.6957:05910
05911:-00006:-00033:-00002:000299.6957:05911
05912:+00008:-00033:-00001:000299.6957:05912
05913:-00003:-00008:-00015:000299.6957:05913
05914:-00004:+00006:-00013:000299.6957:05914
05915:-00005:-00003:-00016:000299.6957:05915
05916:-00006:+00000:+00018:000299.6957:05916
05917:+00000:+00023:-00003:000299.6957:05917
05918:+00003:+00011:+00008:000299.6957:05918
05919:+00000:+00025:-00005:000299.6957:05919
05920:+00002:+00038:-00002:000299.6957:05920
05921:+00001:+00031:-00016:000299.6957:05921
05922:-00007:+00044:+00007:000299.6957:05922
05923:-00009:+00044:+00005:000299.6957:05923
05924:-00004:+00052:-00003:000299.6957:05924
05925:-00007:+00047:+00020:000299.6957:05925
05926:+00003:+00064:-00002:000299.6957:05926
05927:+00003:+00063:-00019:000299.6957:05927
05928:-00018:+00041:-00006:000299.6957:05928
05929:+00005:+00041:+00002:000299.6957:05929
05930:+00004:+00029:+00001:000299.6957:05930
05931:-00002:+00050:+00003:000299.6957:05931
05932:-00006:+00038:-00005:000299.6957:05932
05933:-00008:+00014:-00020:000299.6957:05933
05934:-00006:+00032:+00002:000299.6957:05934
05935:-00007:+00017:-00003:000315.1421:05935
05936:-00001:-00004:+00002:000315.1421:05936
05937:-00003:-00015:-00005:000315.1421:05937
05938:+00003:-00007:+00008:000315.1421:05938
05939:+00002:-00032:-00015:000315.1421:05939
05940:+00005:-00036:-00022:000315.1421:05940
05941:-00001:-00048:-00016:000315.1421:05941
05942:-00020:-00038:+00005:000315.1421:05942
05943:-00022:-00047:+00000:000315.1421:05943
05944:-00011:-00050:-00015:000315.1421:05944
05945:-00023:-00046:-00017:000315.1421:05945
05946:-00033:-00039:-00011:000315.1421:05946
05947:-00013:-00024:+00009:000315.1421:05947
05948:-00022:-00023:+00015:000315.1421:05948
05949:-00021:-00022:+00007:000315.1421:05949
05950:-00018:-00033:+00008:000315.1421:05950
05951:-00002:-00022:+00007:000315.1421:05951
05952:-00002:-00018:-00018:000315.1421:05952
05953:+00006:+00001:-00020:000315.1421:05953
05954:-00004:-00003:+00004:000315.1421:05954
05955:+00003:+00024:-00022:000315.1421:05955
05956:-00002:+00015:-00021:000315.1421:05956
05957:+00016:+00053:-00004:000315.1421:05957
05958:-00003:+00030:+00002:000315.1421:05958
05959:+00020:+00055:-00016:000315.1421:05959
05960:+00018:+00069:+00006:000315.1421:05960
05961:+00016:+00067:+00005:000315.1421:05961
05962:+00014:+00056:+00007:000315.1421:05962
05963:+00005:+00062:-00003:000315.1421:05963
05964:+00004:+00061:-00001:000315.1421:05964
05965:-00020:+00079:-00016:000315.1421:05965
05966:+00002:+00057:-00021:000315.1421:05966
05967:-00018:+00069:+00004:000315.1421:05967
05968:-00021:+00064:-00005:000315.1421:05968
05969:-00025:+00063:-00005:000315.1421:05969
05970:-00019:+00053:+00016:000315.1421:05970
05971:-00019:+00028:+00003:000315.1421:05971
05972:-00021:+00034:+00006:000315.1421:05972
05973:+00001:+00014:-00005:000315.1421:05973
05974:-00021:+00000:-00005:000315.1421:05974
05975:-00022:-00004:-00008:000315.1421:05975
05976:-00022:-00002:+00017:000315.1421:05976
05977:+00003:-00008:-00003:000315.1421:05977
05978:+00002:-00034:-00001:000315.1421:05978
05979:-00008:-00031:-00002:000315.1421:05979
05980:+00013:-00033:-00003:000315.1421:05980
05981:-00003:-00025:-00006:000315.1421:05981
05982:-00005:-00049:+00017:000315.1421:05982
05983:+00018:-00036:-00003:000315.1421:05983
05984:+00005:-00052:-00015:000315.1421:05984
05985:+00003:-00046:-00006:000315.1421:05985
05986:-00020:-00023:+00022:000315.1421:05986
05987:-00016:-00025:-00001:000315.1421:05987
05988:-00038:-00046:+00009:000315.1421:05988
05989:-00016:-00026:-00006:000315.1421:05989
05990:-00026:-00030:-00003:000315.1421:05990
05991:-00028:-00030:-00009:000315.1421:05991
05992:-00039:-00019:+00005:000315.1421:05992
05993:-00039:-00004:-00002:000315.1421:05993
05994:-00027:-00002:+00019:000315.1421:05994
05995:-00034:+00024:+00002:000315.1421:05995
05996:-00015:+00035:-00005:000315.1421:05996
05997:-00010:+00032:+00002:000315.1421:05997
05998:-00020:+00028:-00008:000315.1421:05998
05999:-00002:+00040:-00013:000315.1421:05999
06000:+00014:+00045:-00010:000315.1421:06000
06001:+00007:+00045:-00016:000303.7970:06001
06002:+00010:+00056:-00001:000303.7970:06002
06003:+00021:+00066:-00003:000303.7970:06003
06004:+00013:+00058:-00015:000303.7970:06004
06005:+00019:+00068:+00004:000303.7970:06005
06006:-00003:+00067:+00008:000303.7970:06006
06007:-00006:+00045:-00002:000303.7970:06007
06008:-00007:+00050:+00002:000303.7970:06008
06009:+00002:+00032:-00019:000303.7970:06009
06010:+00001:+00028:-00009:000303.7970:06010
06011:-00010:+00010:-00018:000303.7970:06011
06012:-00012:+00018:-00017:000303.7970:06012
06013:-00033:+00000:-00004:000303.7970:06013
06014:-00017:-00021:+00006:000303.7970:06014
06015:-00039:-00013:-00001:000303.7970:06015
06016:-00037:-00030:+00006:000303.7970:06016
06017:-00028:-00046:+00001:000303.7970:06017
06018:-00015:-00028:+00002:000303.7970:06018
06019:-00037:-00052:-00006:000303.7970:06019
06020:-00033:-00039:-00021:000303.7970:06020
06021:-00013:-00052:-00002:000303.7970:06021
06022:-00024:-00039:-00016:000303.7970:06022
06023:-00016:-00040:+00004:000303.7970:06023
06024:-00021:-00042:+00003:000303.7970:06024
06025:-00021:-00043:+00017:000303.7970:06025
06026:-00036:-00042:-00005:000303.7970:06026
06027:-00022:-00046:-00004:000303.7970:06027
06028:-00020:-00045:+00021:000303.7970:06028
06029:-00002:-00022:+00010:000303.7970:06029
06030:-00023:-00009:+00023:000303.7970:06030
06031:-00018:-00017:+00019:000303.7970:06031
06032:-00024:+00008:+00001:000303.7970:06032
06033:-00020:-00002:-00001:000303.7970:06033
06034:-00020:+00019:+00019:000303.7970:06034
06035:-00018:+00011:+00023:000303.7970:06035
06036:-00013:+00017:-00018:000303.7970:06036
06037:+00001:+00039:+00003:000303.7970:06037
06038:-00002:+00048:+00005:000303.7970:06038
06039:-00023:+00051:+00019:000303.7970:06039
06040:-00022:+00043:+00024:000303.7970:06040
06041:-00018:+00044:+00017:000303.7970:06041
06042:-00024:+00047:-00020:000303.7970:06042
06043:+00000:+00068:+00006:000303.7970:06043
06044:-00019:+00044:+00009:000303.7970:06044
06045:-00019:+00053:+00017:000303.7970:06045
06046:+00001:+00042:+00006:000303.7970:06046
06047:+00003:+00027:+00003:000303.7970:06047
06048:-00021:+00026:-00001:000303.7970:06048
06049:-00020:+00037:-00006:000303.7970:06049
06050:-00020:+00021:+00018:000303.7970:06050
06051:+00002:-00004:+00023:000303.7970:06051
06052:-00020:+00007:-00003:000303.7970:06052
06053:-00024:+00004:-00005:000303.7970:06053
06054:-00024:-00008:-00003:000303.7970:06054
06055:-00016:-00033:+00018:000303.7970:06055
06056:-00020:-00027:+00008:000303.7970:06056
06057:-00025:-00026:-00002:000303.7970:06057
06058:-00012:-00043:+00005:000303.7970:06058
06059:-00025:-00047:-00006:000303.7970:06059
06060:-00024:-00041:-00017:000303.7970:06060
06061:-00016:-00043:-00018:000303.7970:06061
06062:-00024:-00037:+00004:000303.7970:06062
06063:-00015:-00047:-00003:000303.7970:06063
06064:-00016:-00041:+00008:000303.7970:06064
06065:-00018:-00046:+00003:000311.6021:06065
06066:-00018:-00025:-00004:000311.6021:06066
06067:-00021:-00022:-00011:000311.6021:06067
06068:-00024:-00009:+00007:000311.6021:06068
06069:-00022:+00004:-00018:000311.6021:06069
06070:-00013:+00009:-00017:000311.6021:06070
06071:-00001:+00011:-00022:000311.6021:06071
06072:-00025:+00025:+00005:000311.6021:06072
06073:+00000:+00048:-00006:000311.6021:06073
06074:-00020:+00041:+00001:000311.6021:06074
06075:-00003:+00044:-00021:000311.6021:06075
06076:+00003:+00066:-00017:000311.6021:06076
06077:-00001:+00056:-00006:000311.6021:06077
06078:+00002:+00058:+00008:000311.6021:06078
06079:+00005:+00080:-00001:000311.6021:06079
06080:+00003:+00060:-00021:000311.6021:06080
06081:+00001:+00059:+00008:000311.6021:06081
06082:-00010:+00056:-00005:000311.6021:06082
06083:-00014:+00045:+00002:000311.6021:06083
06084:-00025:+00041:+00002:000311.6021:06084
06085:-00023:+00049:-00015:000311.6021:06085
06086:-00002:+00037:-00037:000311.6021:06086
06087:+00003:+00024:+00003:000311.6021:06087
06088:-00021:+00012:-00002:000311.6021:06088
06089:-00014:+00019:+00007:000311.6021:06089
06090:-00018:-00005:+00016:000311.6021:06090
06091:-00020:-00012:-00001:000311.6021:06091
06092:-00018:-00013:+00006:000311.6021:06092
06093:-00024:-00035:+00002:000311.6021:06093
06094:-00001:-00027:-00007:000311.6021:06094
06095:-00022:-00048:+00005:000311.6021:06095
06096:-00024:-00038:+00017:000311.6021:06096
06097:+00004:-00039:+00021:000311.6021:06097
06098:-00013:-00061:+00003:000311.6021:06098
06099:-00023:-00042:+00008:000311.6021:06099
06100:-00012:-00040:+00010:000311.6021:06100
06101:-00024:-00064:-00004:000311.6021:06101
06102:-00035:-00042:-00002:000311.6021:06102
06103:-00018:-00028:-00004:000311.6021:06103
06104:-00021:-00028:+00013:000311.6021:06104
06105:-00022:-00047:-00001:000311.6021:06105
06106:-00024:-00035:-00002:000311.6021:06106
06107:-00007:+00004:+00005:000311.6021:06107
06108:-00022:-00006:-00030:000311.6021:06108
06109:-00002:+00020:+00008:000311.6021:06109
06110:-00018:+00032:+00003:000311.6021:06110
06111:+00002:+00014:-00017:000311.6021:06111
06112:+00002:+00049:-00017:000311.6021:06112
06113:+00015:+00041:+00005:000311.6021:06113
06114:+00005:+00045:-00022:000311.6021:06114
06115:-00007:+00046:+00005:000311.6021:06115
06116:-00006:+00060:-00018:000311.6021:06116
06117:-00006:+00055:+00008:000311.6021:06117
06118:-00023:+00070:+00005:000311.6021:06118
06119:+00005:+00068:+00017:000311.6021:06119
06120:-00009:+00066:+00004:000311.6021:06120
06121:+00002:+00045:+00002:000311.6021:06121
06122:-00008:+00042:-00006:000311.6021:06122
06123:-00004:+00053:+00003:000311.6021:06123
06124:+00014:+00051:-00032:000311.6021:06124
06125:-00002:+00028:+00004:000311.6021:06125
06126:+00017:+00033:+00000:000311.6021:06126
06127:-00007:+00024:+00018:000311.6021:06127
06128:-00004:+00018:-00006:000311.6021:06128
06129:-00006:-00017:-00001:000313.8833:06129
06130:-00007:-00020:+00005:000313.8833:06130
06131:+00002:-00012:+00005:000313.8833:06131
06132:+00015:-00013:+00006:000313.8833:06132
06133:+00002:-00051:+00002:000313.8833:06133
06134:-00021:-00038:+00021:000313.8833:06134
06135:-00024:-00038:+00024:000313.8833:06135
06136:-00014:-00043:-00002:000313.8833:06136
06137:-00026:-00062:-00008:000313.8833:06137
06138:-00037:-00064:+00017:000313.8833:06138
06139:-00034:-00038:+00006:000313.8833:06139
06140:-00036:-00044:+00018:000313.8833:06140
06141:-00014:-00051:-00007:000313.8833:06141
06142:-00017:-00026:+00009:000313.8833:06142
06143:-00022:-00029:+00003:000313.8833:06143
06144:-00023:-00014:-00001:000313.8833:06144
06145:-00002:-00020:+00002:000313.8833:06145
06146:-00015:+00007:-00018:000313.8833:06146
06147:+00002:+00018:-00008:000313.8833:06147
06148:-00008:+00015:+00007:000313.8833:06148
06149:-00009:+00035:-00001:000313.8833:06149
06150:-00002:+00039:-00001:000313.8833:06150
06151:+00020:+00049:-00034:000313.8833:06151
06152:-00004:+00054:-00017:000313.8833:06152
06153:+00009:+00067:-00002:000313.8833:06153
06154:-00005:+00055:-00003:000313.8833:06154
06155:-00005:+00080:-00024:000313.8833:06155
06156:-00008:+00083:-00019:000313.8833:06156
06157:-00004:+00072:-00003:000313.8833:06157
06158:-00007:+00082:+00022:000313.8833:06158
06159:+00001:+00063:-00017:000313.8833:06159
06160:-00018:+00060:-00017:000313.8833:06160
06161:-00005:+00070:+00008:000313.8833:06161
06162:-00008:+00047:+00008:000313.8833:06162
06163:+00002:+00050:-00009:000313.8833:06163
06164:+00004:+00025:-00004:000313.8833:06164
06165:-00003:+00037:-00005:000313.8833:06165
06166:+00005:+00014:-00008:000313.8833:06166
06167:-00008:-00005:+00017:000313.8833:06167
06168:-00022:+00002:+00011:000313.8833:06168
06169:-00008:-00031:+00005:000313.8833:06169
06170:-00005:-00032:-00012:000313.8833:06170
06171:-00007:-00027:+00010:000313.8833:06171
06172:+00005:-00049:+00021:000313.8833:06172
06173:+00004:-00045:+00000:000313.8833:06173
06174:+00000:-00051:-00005:000313.8833:06174
06175:+00002:-00044:+00002:000313.8833:06175
06176:+00000:-00044:-00007:000313.8833:06176
06177:+00002:-00044:+00021:000313.8833:06177
06178:-00002:-00042:+00000:000313.8833:06178
06179:-00001:-00038:+00000:000313.8833:06179
06180:-00009:-00048:-00007:000313.8833:06180
06181:-00005:-00029:+00003:000313.8833:06181
06182:-00002:-00033:-00014:000313.8833:06182
06183:+00000:-00020:+00017:000313.8833:06183
06184:+00003:+00007:-00002:000313.8833:06184
06185:-00024:-00002:-00016:000313.8833:06185
06186:-00022:+00010:-00019:000313.8833:06186
06187:-00001:+00033:-00003:000313.8833:06187
06188:-00020:+00028:-00017:000313.8833:06188
06189:-00014:+00048:+00003:000313.8833:06189
06190:-00005:+00042:-00019:000313.8833:06190
06191:+00016:+00066:-00017:000313.8833:06191
06192:+00014:+00063:-00023:000313.8833:06192
06193:+00016:+00082:-00015:000311.9378:06193
06194:+00016:+00078:-00006:000311.9378:06194
06195:+00019:+00081:-00021:000311.9378:06195
06196:+00031:+00085:-00021:000311.9378:06196
06197:+00012:+00083:-00017:000311.9378:06197
06198:+00009:+00056:-00006:000311.9378:06198
06199:+00019:+00069:-00006:000311.9378:06199
06200:+00011:+00066:+00003:000311.9378:06200
06201:+00018:+00052:-00022:000311.9378:06201
06202:+00016:+00026:-00003:000311.9378:06202
06203:+00006:+00038:+00005:000311.9378:06203
06204:+00004:+00022:+00004:000311.9378:06204
06205:-00006:-00003:+00006:000311.9378:06205
06206:-00009:-00003:+00013:000311.9378:06206
06207:+00000:-00007:+00004:000311.9378:06207
06208:-00023:-00010:+00018:000311.9378:06208
06209:+00015:-00023:+00034:000311.9378:06209
06210:-00002:-00046:-00016:000311.9378:06210
06211:-00021:-00039:-00020:000311.9378:06211
06212:+00001:-00039:+00008:000311.9378:06212
06213:-00002:-00043:-00004:000311.9378:06213
06214:-00019:-00040:-00022:000311.9378:06214
06215:-00008:-00044:+00032:000311.9378:06215
06216:-00006:-00062:-00006:000311.9378:06216
06217:-00001:-00066:-00019:000311.9378:06217
06218:+00013:-00044:-00006:000311.9378:06218
06219:+00017:-00063:+00001:000311.9378:06219
06220:+00014:-00037:+00003:000311.9378:06220
06221:+00017:-00036:-00001:000311.9378:06221
06222:+00033:-00033:+00003:000311.9378:06222
06223:+00016:-00018:+00008:000311.9378:06223
06224:+00019:+00009:+00002:000311.9378:06224
06225:+00020:+00023:+00023:000311.9378:06225
06226:+00009:+00015:-00007:000311.9378:06226
06227:+00010:+00039:-00002:000311.9378:06227
06228:+00034:+00031:+00037:000311.9378:06228
06229:+00012:+00044:+00004:000311.9378:06229
06230:+00008:+00043:-00017:000311.9378:06230
06231:+00006:+00058:+00003:000311.9378:06231
06232:+00010:+00055:+00005:000311.9378:06232
06233:-00009:+00079:-00024:000311.9378:06233
06234:+00016:+00062:+00005:000311.9378:06234
06235:+00020:+00080:+00005:000311.9378:06235
06236:+00003:+00068:-00005:000311.9378:06236
06237:-00009:+00065:+00020:000311.9378:06237
06238:-00009:+00041:-00007:000311.9378:06238
06239:-00008:+00051:-00046:000311.9378:06239
06240:-00007:+00029:+00001:000311.9378:06240
06241:-00006:+00026:+00007:000311.9378:06241
06242:-00024:+00023:+00017:000311.9378:06242
06243:+00002:-00002:+00023:000311.9378:06243
06244:-00001:-00005:+00035:000311.9378:06244
06245:+00000:-00030:+00003:000311.9378:06245
06246:-00011:-00033:-00015:000311.9378:06246
06247:+00002:-00028:+00013:000311.9378:06247
06248:+00003:-00041:+00022:000311.9378:06248
06249:+00003:-00044:+00018:000353.9704:06249
06250:-00006:-00040:-00003:000353.9704:06250
06251:-00008:-00062:-00004:000353.9704:06251
06252:-00022:-00066:-00021:000353.9704:06252
06253:-00005:-00044:+00021:000353.9704:06253
06254:-00007:-00044:-00003:000353.9704:06254
06255:-00009:-00062:-00006:000353.9704:06255
06256:+00018:-00046:+00008:000353.9704:06256
06257:+00007:-00027:-00003:000353.9704:06257
06258:+00017:-00023:-00019:000353.9704:06258
06259:+00011:-00011:-00018:000353.9704:06259
06260:+00023:-00021:+00005:000353.9704:06260
06261:+00017:+00000:+00004:000353.9704:06261
06262:+00010:+00011:+00002:000353.9704:06262
06263:+00017:+00035:+00017:000353.9704:06263
06264:+00019:+00025:-00018:000353.9704:06264
06265:+00021:+00050:+00001:000353.9704:06265
06266:+00009:+00046:+00020:000353.9704:06266
06267:-00008:+00064:+00007:000353.9704:06267
06268:-00009:+00068:-00016:000353.9704:06268
06269:-00002:+00062:-00021:000353.9704:06269
06270:-00025:+00081:-00007:000353.9704:06270
06271:-00035:+00060:-00014:000353.9704:06271
06272:-00022:+00083:+00000:000353.9704:06272
06273:-00011:+00069:-00021:000353.9704:06273
06274:-00014:+00047:+00001:000353.9704:06274
06275:-00016:+00064:-00005:000353.9704:06275
06276:-00013:+00052:+00007:000353.9704:06276
06277:-00035:+00026:-00009:000353.9704:06277
06278:-00014:+00010:+00008:000353.9704:06278
06279:-00020:+00011:-00019:000353.9704:06279
06280:-00033:+00007:-00035:000353.9704:06280
06281:-00033:-00010:+00003:000353.9704:06281
06282:-00034:-00008:-00007:000353.9704:06282
06283:-00017:-00048:-00015:000353.9704:06283
06284:-00010:-00050:+00006:000353.9704:06284
06285:-00022:-00038:+00020:000353.9704:06285
06286:-00023:-00064:-00019:000353.9704:06286
06287:-00023:-00063:-00006:000353.9704:06287
06288:+00000:-00062:+00019:000353.9704:06288
06289:+00003:-00066:-00002:000353.9704:06289
06290:+00000:-00065:-00008:000353.9704:06290
06291:-00009:-00061:+00000:000353.9704:06291
06292:+00004:-00042:-00008:000353.9704:06292
06293:+00002:-00029:-00021:000353.9704:06293
06294:-00002:-00026:-00005:000353.9704:06294
06295:-00009:-00031:-00005:000353.9704:06295
06296:+00000:-00009:-00013:000353.9704:06296
06297:+00003:-00005:-00003:000353.9704:06297
06298:+00003:+00019:+00000:000353.9704:06298
06299:-00018:+00015:-00015:000353.9704:06299
06300:-00001:+00032:-00016:000353.9704:06300
06301:+00000:+00049:-00012:000353.9704:06301
06302:+00002:+00042:-00018:000353.9704:06302
06303:-00001:+00045:-00001:000353.9704:06303
06304:-00002:+00065:+00033:000363.1775:06304
06305:-00021:+00069:-00012:000363.1775:06305
06306:-00025:+00057:-00007:000363.1775:06306
06307:-00025:+00065:-00015:000363.1775:06307
06308:-00016:+00065:+00018:000363.1775:06308
06309:-00037:+00067:+00022:000363.1775:06309
06310:-00017:+00043:+00000:000363.1775:06310
06311:-00017:+00048:+00000:000363.1775:06311
06312:-00012:+00037:-00002:000363.1775:06312
06313:-00034:+00010:+00018:000363.1775:06313
06314:-00026:+00018:-00004:000363.1775:06314
06315:-00036:+00008:+00009:000363.1775:06315
06316:-00011:-00020:+00003:000363.1775:06316
06317:-00034:-00011:+00007:000363.1775:06317
06318:-00017:-00024:+00004:000363.1775:06318
06319:-00024:-00045:+00000:000363.1775:06319
06320:-00023:-00041:+00000:000363.1775:06320
06321:-00001:-00044:+00012:000363.1775:06321
06322:+00014:-00040:-00001:000363.1775:06322
06323:-00019:-00044:-00018:000363.1775:06323
06324:+00003:-00038:-00021:000363.1775:06324
06325:+00005:-00052:+00001:000363.1775:06325
06326:+00005:-00049:-00004:000363.1775:06326
06327:-00020:-00047:+00018:000363.1775:06327
06328:-00007:-00034:+00032:000363.1775:06328
06329:-00004:-00008:+00022:000363.1775:06329
06330:+00017:-00007:-00003:000363.1775:06330
06331:+00015:+00007:+00006:000363.1775:06331
06332:+00008:-00002:-00001:000363.1775:06332
06333:+00006:+00013:-00017:000363.1775:06333
06334:+00008:+00034:-00016:000363.1775:06334
06335:+00021:+00031:-00018:000363.1775:06335
06336:+00017:+00053:+00002:000363.1775:06336
06337:+00003:+00044:-00016:000363.1775:06337
06338:+00003:+00070:+00007:000363.1775:06338
06339:+00001:+00057:+00003:000363.1775:06339
06340:-00025:+00070:-00017:000363.1775:06340
06341:-00013:+00058:+00007:000363.1775:06341
06342:-00035:+00047:+00015:000363.1775:06342
06343:-00036:+00044:-00002:000363.1775:06343
06344:-00017:+00054:-00002:000363.1775:06344
06345:-00033:+00028:-00016:000363.1775:06345
06346:-00038:+00053:+00000:000363.1775:06346
06347:-00033:+00028:-00003:000363.1775:06347
06348:-00011:+00023:+00001:000363.1775:06348
06349:-00021:+00032:-00017:000363.1775:06349
06350:-00010:+00006:-00019:000363.1775:06350
06351:+00014:+00006:+00027:000363.1775:06351
06352:-00004:-00018:+00035:000363.1775:06352
06353:+00014:-00032:-00001:000363.1775:06353
06354:+00018:-00034:-00008:000363.1775:06354
06355:+00007:-00029:+00002:000363.1775:06355
06356:-00009:-00037:-00021:000363.1775:06356
06357:+00015:-00046:-00006:000363.1775:06357
06358:-00002:-00026:-00003:000363.1775:06358
06359:-00020:-00041:+00018:000367.9396:06359
06360:+00000:-00038:+00023:000367.9396:06360
06361:-00022:-00038:+00033:000367.9396:06361
06362:-00018:-00027:+00006:000367.9396:06362
06363:-00021:-00022:-00001:000367.9396:06363
06364:-00024:-00010:+00004:000367.9396:06364
06365:-00025:-00020:-00005:000367.9396:06365
06366:-00010:-00014:+00002:000367.9396:06366
06367:-00036:+00023:+00021:000367.9396:06367
06368:-00015:+00024:+00002:000367.9396:06368
06369:-00037:+00012:-00004:000367.9396:06369
06370:-00022:+00033:-00005:000367.9396:06370
06371:-00024:+00028:+00006:000367.9396:06371
06372:-00024:+00028:-00033:000367.9396:06372
06373:-00011:+00042:-00006:000367.9396:06373
06374:-00025:+00044:-00002:000367.9396:06374
06375:-00025:+00044:-00017:000367.9396:06375
06376:-00020:+00055:-00010:000367.9396:06376
06377:-00002:+00068:-00017:000367.9396:06377
06378:-00013:+00054:+00008:000367.9396:06378
06379:-00011:+00054:+00007:000367.9396:06379
06380:-00023:+00027:+00015:000367.9396:06380
06381:-00011:+00033:+00007:000367.9396:06381
06382:-00010:+00013:-00003:000367.9396:06382
06383:-00001:+00022:+00008:000367.9396:06383
06384:-00012:-00002:+00002:000367.9396:06384
06385:-00020:+00006:-00020:000367.9396:06385
06386:-00022:-00019:+00022:000367.9396:06386
06387:-00023:-00009:+00017:000367.9396:06387
06388:-00016:-00035:+00018:000367.9396:06388
06389:-00019:-00032:-00019:000367.9396:06389
06390:-00011:-00026:-00018:000367.9396:06390
06391:-00019:-00028:-00036:000367.9396:06391
06392:+00000:-00049:-00003:000367.9396:06392
06393:-00022:-00050:-00005:000367.9396:06393
06394:-00023:-00048:-00018:000367.9396:06394
06395:+00001:-00025:+00004:000367.9396:06395
06396:+00005:-00032:-00007:000367.9396:06396
06397:+00003:-00032:-00012:000367.9396:06397
06398:-00008:-00032:-00006:000367.9396:06398
06399:+00016:-00008:+00015:000367.9396:06399
06400:-00018:+00005:-00006:000367.9396:06400
06401:+00004:+00006:+00005:000367.9396:06401
06402:-00006:+00022:+00001:000367.9396:06402
06403:-00008:+00013:+00003:000367.9396:06403
06404:+00000:+00034:-00018:000367.9396:06404
06405:-00001:+00038:+00015:000367.9396:06405
06406:-00021:+00049:-00018:000367.9396:06406
06407:-00010:+00030:-00018:000367.9396:06407
06408:-00023:+00043:-00018:000367.9396:06408
06409:-00024:+00045:-00006:000367.9396:06409
06410:-00012:+00047:-00012:000367.9396:06410
06411:-00015:+00052:+00006:000367.9396:06411
06412:-00018:+00045:+00004:000371.9177:06412
06413:-00013:+00040:+00004:000371.9177:06413
06414:-00014:+00037:-00004:000371.9177:06414
06415:-00034:+00027:+00020:000371.9177:06415
06416:-00015:+00034:+00004:000371.9177:06416
06417:-00027:+00010:+00007:000371.9177:06417
06418:-00001:+00019:-00015:000371.9177:06418
06419:-00024:+00007:-00017:000371.9177:06419
06420:-00019:+00002:-00017:000371.9177:06420
06421:+00001:-00015:-00001:000371.9177:06421
06422:+00004:-00009:+00001:000371.9177:06422
06423:-00018:-00009:-00015:000371.9177:06423
06424:+00003:-00011:-00007:000371.9177:06424
06425:-00004:-00012:+00008:000371.9177:06425
06426:-00006:-00024:-00002:000371.9177:06426
06427:-00005:-00030:-00003:000371.9177:06427
06428:+00018:-00013:+00002:000371.9177:06428
06429:-00003:-00009:-00004:000371.9177:06429
06430:-00009:+00001:-00007:000371.9177:06430
06431:+00006:+00006:+00007:000371.9177:06431
06432:+00000:-00001:+00004:000371.9177:06432
06433:+00004:+00001:+00005:000371.9177:06433
06434:+00014:+00019:+00019:000371.9177:06434
06435:+00003:+00014:+00000:000371.9177:06435
06436:-00021:+00015:+00021:000371.9177:06436
06437:-00004:+00036:-00001:000371.9177:06437
06438:+00000:+00028:-00018:000371.9177:06438
06439:-00018:+00025:-00031:000371.9177:06439
06440:-00020:+00048:-00004:000371.9177:06440
06441:-00021:+00054:-00003:000371.9177:06441
06442:-00038:+00030:-00004:000371.9177:06442
06443:-00019:+00025:+00008:000371.9177:06443
06444:-00024:+00026:-00005:000371.9177:06444
06445:-00023:+00038:+00003:000371.9177:06445
06446:-00014:+00038:+00009:000371.9177:06446
06447:-00023:+00032:+00019:000371.9177:06447
06448:-00016:+00014:+00017:000371.9177:06448
06449:-00025:+00016:-00017:000371.9177:06449
06450:-00023:+00037:-00005:000371.9177:06450
06451:-00024:+00022:+00006:000371.9177:06451
06452:-00035:-00002:-00004:000371.9177:06452
06453:+00002:-00002:-00003:000371.9177:06453
06454:-00009:-00004:+00005:000371.9177:06454
06455:-00008:+00003:+00005:000371.9177:06455
06456:-00006:+00005:+00005:000371.9177:06456
06457:-00004:-00016:-00003:000371.9177:06457
06458:-00003:-00008:-00006:000371.9177:06458
06459:+00007:-00007:-00005:000371.9177:06459
06460:+00019:+00003:-00007:000371.9177:06460
06461:+00014:+00005:-00016:000371.9177:06461
06462:-00003:-00016:-00018:000371.9177:06462
06463:+00016:+00008:+00020:000371.9177:06463
06464:+00016:-00002:+00000:000371.9177:06464
06465:-00005:-00003:+00001:000371.9177:06465
06466:-00005:+00017:-00019:000370.8885:06466
06467:-00003:+00016:-00003:000370.8885:06467
06468:+00015:+00015:+00004:000370.8885:06468
06469:-00002:+00015:+00006:000370.8885:06469
06470:-00006:+00027:+00007:000370.8885:06470
06471:+00000:+00049:+00007:000370.8885:06471
06472:-00009:+00049:+00005:000370.8885:06472
06473:+00000:+00051:+00011:000370.8885:06473
06474:+00002:+00054:+00007:000370.8885:06474
06475:-00024:+00027:+00002:000370.8885:06475
06476:-00001:+00035:-00007:000370.8885:06476
06477:-00001:+00026:-00005:000370.8885:06477
06478:+00001:+00033:-00014:000370.8885:06478
06479:-00023:+00013:+00002:000370.8885:06479
06480:-00021:+00010:+00004:000370.8885:06480
06481:-00018:+00000:+00005:000370.8885:06481
06482:-00001:-00001:+00003:000370.8885:06482
06483:-00018:-00002:-00021:000370.8885:06483
06484:-00018:-00017:+00004:000370.8885:06484
06485:-00001:-00022:+00018:000370.8885:06485
06486:-00005:-00007:+00034:000370.8885:06486
06487:-00003:-00013:-00005:000370.8885:06487
06488:-00007:-00036:+00017:000370.8885:06488
06489:+00019:-00031:+00008:000370.8885:06489
06490:+00018:-00034:+00006:000370.8885:06490
06491:+00015:-00011:-00016:000370.8885:06491
06492:+00017:-00012:+00033:000370.8885:06492
06493:-00005:-00013:+00003:000370.8885:06493
06494:+00004:-00022:-00017:000370.8885:06494
06495:+00015:-00016:+00006:000370.8885:06495
06496:-00005:-00014:-00003:000370.8885:06496
06497:+00005:-00006:-00018:000370.8885:06497
06498:+00002:+00021:-00006:000370.8885:06498
06499:+00002:+00017:-00016:000370.8885:06499
06500:-00021:+00012:-00033:000370.8885:06500
06501:+00005:+00039:+00001:000370.8885:06501
06502:+00001:+00028:+00000:000370.8885:06502
06503:+00004:+00030:+00022:000370.8885:06503
06504:-00004:+00025:-00006:000370.8885:06504
06505:-00003:+00051:-00001:000370.8885:06505
06506:-00019:+00050:-00013:000370.8885:06506
06507:+00001:+00048:+00004:000370.8885:06507
06508:+00001:+00054:+00000:000370.8885:06508
06509:-00002:+00027:+00000:000370.8885:06509
06510:+00001:+00027:-00007:000370.8885:06510
06511:-00020:+00016:+00004:000370.8885:06511
06512:-00021:+00021:+00003:000370.8885:06512
06513:-00015:-00003:-00005:000370.8885:06513
06514:-00025:+00008:+00017:000370.8885:06514
06515:-00024:+00004:+00006:000370.8885:06515
06516:-00011:-00007:-00030:000370.8885:06516
06517:-00024:-00035:+00002:000370.8885:06517
06518:+00000:-00011:+00003:000370.8885:06518
06519:-00023:-00023:-00003:000370.8885:06519
06520:+00000:-00029:-00005:000370.8885:06520
06521:+00001:-00049:+00022:000370.8885:06521
06522:-00001:-00048:-00002:000370.8885:06522
06523:+00000:-00042:-00006:000370.8885:06523
06524:+00014:-00050:-00006:000352.6984:06524
06525:-00003:-00026:-00015:000352.6984:06525
06526:+00016:-00048:-00009:000352.6984:06526
06527:+00015:-00031:+00007:000352.6984:06527
06528:+00021:-00010:-00020:000352.6984:06528
06529:-00009:+00006:-00019:000352.6984:06529
06530:+00008:-00003:-00006:000352.6984:06530
06531:+00006:+00011:+00000:000352.6984:06531
06532:+00021:+00011:+00003:000352.6984:06532
06533:+00020:+00025:+00007:000352.6984:06533
06534:+00029:+00029:-00020:000352.6984:06534
06535:+00018:+00041:+00004:000352.6984:06535
06536:+00018:+00042:+00004:000352.6984:06536
06537:+00006:+00066:+00007:000352.6984:06537
06538:-00009:+00064:+00002:000352.6984:06538
06539:+00002:+00044:-00015:000352.6984:06539
06540:-00022:+00042:-00001:000352.6984:06540
06541:-00022:+00053:+00004:000352.6984:06541
06542:-00012:+00050:+00002:000352.6984:06542
06543:+00000:+00026:+00003:000352.6984:06543
06544:-00022:+00033:-00021:000352.6984:06544
06545:-00011:+00012:-00008:000352.6984:06545
06546:-00024:+00000:+00021:000352.6984:06546
06547:-00011:+00006:+00020:000352.6984:06547
06548:-00015:-00017:-00007:000352.6984:06548
06549:+00000:-00018:+00008:000352.6984:06549
06550:+00000:-00022:+00008:000352.6984:06550
06551:-00019:-00035:-00015:000352.6984:06551
06552:+00005:-00026:+00006:000352.6984:06552
06553:-00003:-00023:-00004:000352.6984:06553
06554:+00000:-00046:-00022:000352.6984:06554
06555:-00007:-00050:-00003:000352.6984:06555
06556:+00009:-00028:-00002:000352.6984:06556
06557:-00005:-00050:+00002:000352.6984:06557
06558:+00016:-00028:-00003:000352.6984:06558
06559:+00017:-00034:+00024:000352.6984:06559
06560:+00014:-00032:+00004:000352.6984:06560
06561:-00004:-00031:+00006:000352.6984:06561
06562:+00007:-00012:+00008:000352.6984:06562
06563:+00019:+00002:-00004:000352.6984:06563
06564:+00020:-00014:-00010:000352.6984:06564
06565:+00017:+00012:-00003:000352.6984:06565
06566:-00004:+00011:-00007:000352.6984:06566
06567:-00002:+00037:-00011:000352.6984:06567
06568:-00004:+00031:-00002:000352.6984:06568
06569:-00009:+00032:-00003:000352.6984:06569
06570:-00024:+00025:-00018:000352.6984:06570
06571:-00021:+00048:-00018:000352.6984:06571
06572:-00001:+00054:+00001:000352.6984:06572
06573:-00013:+00040:-00016:000352.6984:06573
06574:-00012:+00031:-00001:000352.6984:06574
06575:+00001:+00030:+00017:000352.6984:06575
06576:-00021:+00027:+00007:000352.6984:06576
06577:-00023:+00034:-00019:000352.6984:06577
06578:-00024:+00031:+00021:000363.8859:06578
06579:-00015:+00020:-00006:000363.8859:06579
06580:-00035:-00006:-00006:000363.8859:06580
06581:+00002:+00005:+00004:000363.8859:06581
06582:-00018:-00008:-00016:000363.8859:06582
06583:-00022:-00032:-00008:000363.8859:06583
06584:+00004:-00036:-00002:000363.8859:06584
06585:+00002:-00027:+00008:000363.8859:06585
06586:+00003:-00027:-00009:000363.8859:06586
06587:-00003:-00048:-00004:000363.8859:06587
06588:+00019:-00038:+00007:000363.8859:06588
06589:+00006:-00040:-00006:000363.8859:06589
06590:+00020:-00052:-00006:000363.8859:06590
06591:+00031:-00052:-00002:000363.8859:06591
06592:+00021:-00047:-00006:000363.8859:06592
06593:+00017:-00037:+00005:000363.8859:06593
06594:+00020:-00008:+00004:000363.8859:06594
06595:+00017:-00011:-00015:000363.8859:06595
06596:-00008:-00015:-00015:000363.8859:06596
06597:+00016:-00005:+00022:000363.8859:06597
06598:-00005:+00009:-00006:000363.8859:06598
06599:+00001:+00000:+00005:000363.8859:06599
06600:-00007:+00025:-00005:000363.8859:06600
06601:+00001:+00030:-00002:000363.8859:06601
06602:+00002:+00027:-00004:000363.8859:06602
06603:+00002:+00045:+00002:000363.8859:06603
06604:-00021:+00047:-00007:000363.8859:06604
06605:-00001:+00067:-00009:000363.8859:06605
06606:-00022:+00067:-00017:000363.8859:06606
06607:-00013:+00044:-00003:000363.8859:06607
06608:-00020:+00031:-00002:000363.8859:06608
06609:-00023:+00048:-00018:000363.8859:06609
06610:+00005:+00032:+00000:000363.8859:06610
06611:-00001:+00039:-00005:000363.8859:06611
06612:-00002:+00010:+00003:000363.8859:06612
06613:+00000:+00035:-00003:000363.8859:06613
06614:-00006:+00018:+00008:000363.8859:06614
06615:+00001:+00004:-00021:000363.8859:06615
06616:-00001:-00016:-00010:000363.8859:06616
06617:-00010:-00020:-00003:000363.8859:06617
06618:-00021:-00024:-00015:000363.8859:06618
06619:+00004:-00027:-00015:000363.8859:06619
06620:-00008:-00045:+00005:000363.8859:06620
06621:+00003:-00039:-00031:000363.8859:06621
06622:-00006:-00050:+00003:000363.8859:06622
06623:-00005:-00037:-00001:000363.8859:06623
06624:+00005:-00047:+00020:000363.8859:06624
06625:-00006:-00048:-00019:000363.8859:06625
06626:-00003:-00025:+00000:000363.8859:06626
06627:-00005:-00032:-00001:000363.8859:06627
06628:+00004:-00008:-00010:000363.8859:06628
06629:+00017:-00022:+00008:000363.8859:06629
06630:+00014:+00007:-00009:000384.1362:06630
06631:-00006:+00018:+00004:000384.1362:06631
06632:-00002:+00036:+00007:000384.1362:06632
06633:+00005:+00034:+00007:000384.1362:06633
06634:-00022:+00031:-00015:000384.1362:06634
06635:+00005:+00053:+00017:000384.1362:06635
06636:+00003:+00044:-00022:000384.1362:06636
06637:-00022:+00051:+00006:000384.1362:06637
06638:+00004:+00063:+00020:000384.1362:06638
06639:-00021:+00065:-00002:000384.1362:06639
06640:-00024:+00064:-00013:000384.1362:06640
06641:-00010:+00045:+00008:000384.1362:06641
06642:-00015:+00030:+00008:000384.1362:06642
06643:-00026:+00050:+00008:000384.1362:06643
06644:-00013:+00039:-00004:000384.1362:06644
06645:-00015:+00016:-00015:000384.1362:06645
06646:-00024:+00012:+00001:000384.1362:06646
06647:-00025:-00004:+00019:000384.1362:06647
06648:-00021:+00005:-00002:000384.1362:06648
06649:+00000:-00021:+00000:000384.1362:06649
06650:+00001:-00031:+00006:000384.1362:06650
06651:-00009:-00031:+00002:000384.1362:06651
06652:-00008:-00036:+00006:000384.1362:06652
06653:-00022:-00046:+00020:000384.1362:06653
06654:-00003:-00051:-00003:000384.1362:06654
06655:+00016:-00046:-00005:000384.1362:06655
06656:+00001:-00048:+00008:000384.1362:06656
06657:+00015:-00047:-00007:000384.1362:06657
06658:-00006:-00026:+00011:000384.1362:06658
06659:-00005:-00035:+00005:000384.1362:06659
06660:-00008:-00013:-00008:000384.1362:06660
06661:+00005:-00007:+00002:000384.1362:06661
06662:-00009:-00017:-00006:000384.1362:06662
06663:-00024:-00002:-00002:000384.1362:06663
06664:-00019:+00017:+00020:000384.1362:06664
06665:-00010:+00009:-00002:000384.1362:06665
06666:-00011:+00034:+00004:000384.1362:06666
06667:-00019:+00033:-00003:000384.1362:06667
06668:-00016:+00049:+00021:000384.1362:06668
06669:-00014:+00052:+00004:000384.1362:06669
06670:-00016:+00043:+00002:000384.1362:06670
06671:-00034:+00065:-00016:000384.1362:06671
06672:-00037:+00040:+00007:000384.1362:06672
06673:-00011:+00040:+00014:000384.1362:06673
06674:-00021:+00043:+00002:000384.1362:06674
06675:-00013:+00027:+00005:000384.1362:06675
06676:-00011:+00055:+00005:000384.1362:06676
06677:-00022:+00040:+00000:000384.1362:06677
06678:-00014:+00025:+00024:000384.1362:06678
06679:-00020:+00011:+00022:000384.1362:06679
06680:-00011:+00018:-00008:000384.1362:06680
06681:-00012:+00001:-00021:000395.7140:06681
06682:-00023:+00006:-00019:000395.7140:06682
06683:-00025:-00007:+00000:000395.7140:06683
06684:-00022:-00031:-00005:000395.7140:06684
06685:-00020:-00025:-00016:000395.7140:06685
06686:+00005:-00023:+00007:000395.7140:06686
06687:+00003:-00026:+00008:000395.7140:06687
06688:-00001:-00050:+00008:000395.7140:06688
06689:+00003:-00024:-00004:000395.7140:06689
06690:+00005:-00029:-00019:000395.7140:06690
06691:-00024:-00035:-00005:000395.7140:06691
06692:-00004:-00013:-00004:000395.7140:06692
06693:-00010:-00013:+00014:000395.7140:06693
06694:+00004:-00011:+00033:000395.7140:06694
06695:-00008:+00005:+00018:000395.7140:06695
06696:+00004:+00018:+00005:000395.7140:06696
06697:-00018:+00012:+00000:000395.7140:06697
06698:+00002:+00016:+00022:000395.7140:06698
06699:-00023:+00039:-00015:000395.7140:06699
06700:+00000:+00025:+00002:000395.7140:06700
06701:-00010:+00029:-00022:000395.7140:06701
06702:-00010:+00042:-00001:000395.7140:06702
06703:-00025:+00045:-00004:000395.7140:06703
06704:-00013:+00040:-00015:000395.7140:06704
06705:-00035:+00043:-00015:000395.7140:06705
06706:-00035:+00041:+00023:000395.7140:06706
06707:-00012:+00041:+00002:000395.7140:06707
06708:-00011:+00053:-00006:000395.7140:06708
06709:-00011:+00029:+00008:000395.7140:06709
06710:-00028:+00039:-00017:000395.7140:06710
06711:-00012:+00025:+00004:000395.7140:06711
06712:-00024:+00014:+00011:000395.7140:06712
06713:-00023:+00018:+00001:000395.7140:06713
06714:+00005:-00006:-00003:000395.7140:06714
06715:+00002:+00003:+00004:000395.7140:06715
06716:-00021:+00003:-00017:000395.7140:06716
06717:-00019:-00019:+00004:000395.7140:06717
06718:-00024:-00020:+00022:000395.7140:06718
06719:-00013:-00009:+00016:000395.7140:06719
06720:-00025:-00011:-00031:000395.7140:06720
06721:-00019:-00013:+00004:000395.7140:06721
06722:+00003:-00010:-00003:000395.7140:06722
06723:-00024:-00032:+00003:000395.7140:06723
06724:-00020:-00030:+00004:000395.7140:06724
06725:+00000:-00030:+00010:000395.7140:06725
06726:+00002:-00016:-00017:000395.7140:06726
06727:-00023:-00019:-00016:000395.7140:06727
06728:+00003:-00004:+00006:000395.7140:06728
06729:-00024:+00017:+00008:000395.7140:06729
06730:+00000:+00019:-00020:000395.7140:06730
06731:+00000:+00014:+00006:000395.7140:06731
06732:+00002:+00034:-00003:000395.7140:06732
06733:-00023:+00016:+00006:000383.8209:06733
06734:-00002:+00039:+00006:000383.8209:06734
06735:-00002:+00048:-00018:000383.8209:06735
06736:-00021:+00038:-00015:000383.8209:06736
06737:-00025:+00025:+00006:000383.8209:06737
06738:-00018:+00039:+00000:000383.8209:06738
06739:-00024:+00036:+00004:000383.8209:06739
06740:-00012:+00028:-00016:000383.8209:06740
06741:-00010:+00025:-00009:000383.8209:06741
06742:-00012:+00013:-00015:000383.8209:06742
06743:-00010:+00014:+00002:000383.8209:06743
06744:-00015:+00020:+00023:000383.8209:06744
06745:-00010:+00018:-00020:000383.8209:06745
06746:-00025:+00001:+00004:000383.8209:06746
06747:-00001:-00006:+00005:000383.8209:06747
06748:-00015:+00006:-00004:000383.8209:06748
06749:+00001:+00006:+00023:000383.8209:06749
06750:+00001:-00017:-00001:000383.8209:06750
06751:-00010:-00010:-00021:000383.8209:06751
06752:+00013:+00003:-00018:000383.8209:06752
06753:+00014:-00017:+00001:000383.8209:06753
06754:-00008:-00006:-00004:000383.8209:06754
06755:+00006:-00009:+00017:000383.8209:06755
06756:+00017:-00014:+00020:000383.8209:06756
06757:+00016:+00002:-00002:000383.8209:06757
06758:-00006:+00002:-00020:000383.8209:06758
06759:+00005:+00002:-00005:000383.8209:06759
06760:+00000:+00002:-00006:000383.8209:06760
06761:-00007:+00003:+00008:000383.8209:06761
06762:+00015:+00006:-00018:000383.8209:06762
06763:-00020:+00006:-00008:000383.8209:06763
06764:-00011:+00002:-00019:000383.8209:06764
06765:-00011:+00007:+00009:000383.8209:06765
06766:-00015:+00009:-00005:000383.8209:06766
06767:-00040:-00006:+00007:000383.8209:06767
06768:-00038:-00006:-00016:000383.8209:06768
06769:-00036:+00018:+00001:000383.8209:06769
06770:-00032:+00007:-00002:000383.8209:06770
06771:-00014:+00000:+00008:000383.8209:06771
06772:-00036:+00007:-00007:000383.8209:06772
06773:-00014:+00005:-00007:000383.8209:06773
06774:-00011:+00007:-00016:000383.8209:06774
06775:-00024:-00002:-00016:000383.8209:06775
06776:-00036:+00018:+00005:000383.8209:06776
06777:+00003:+00001:+00000:000383.8209:06777
06778:+00005:+00000:-00006:000383.8209:06778
06779:-00004:+00000:+00003:000383.8209:06779
06780:-00002:-00002:-00005:000383.8209:06780
06781:+00020:+00019:+00000:000383.8209:06781
06782:+00016:+00019:-00005:000383.8209:06782
06783:+00013:+00021:+00001:000383.8209:06783
06784:+00008:+00012:+00006:000383.8209:06784
06785:-00009:+00009:+00006:000383.8209:06785
06786:+00004:+00001:+00005:000383.8209:06786
06787:-00018:+00008:+00022:000383.8209:06787
06788:+00000:+00022:-00005:000359.3376:06788
06789:-00010:-00003:-00003:000359.3376:06789
06790:-00021:+00000:-00002:000359.3376:06790
06791:-00013:+00001:-00003:000359.3376:06791
06792:-00012:-00001:-00021:000359.3376:06792
06793:-00015:+00009:-00016:000359.3376:06793
06794:-00024:-00003:+00006:000359.3376:06794
06795:-00029:+00007:-00009:000359.3376:06795
06796:-00037:-00003:+00002:000359.3376:06796
06797:-00038:-00006:+00006:000359.3376:06797
06798:-00035:-00015:-00005:000359.3376:06798
06799:-00015:-00015:+00010:000359.3376:06799
06800:-00025:+00002:+00020:000359.3376:06800
06801:-00015:-00016:-00007:000359.3376:06801
06802:-00017:-00017:-00004:000359.3376:06802
06803:-00021:-00016:+00017:000359.3376:06803
06804:-00012:-00011:-00004:000359.3376:06804
06805:-00033:-00019:+00003:000359.3376:06805
06806:-00010:-00017:+00010:000359.3376:06806
06807:-00012:-00022:+00004:000359.3376:06807
06808:-00017:-00009:+00017:000359.3376:06808
06809:+00001:-00008:-00002:000359.3376:06809
06810:-00010:-00021:-00015:000359.3376:06810
06811:-00023:-00016:-00031:000359.3376:06811
06812:-00024:+00008:-00007:000359.3376:06812
06813:-00019:+00005:+00008:000359.3376:06813
06814:+00001:+00006:-00020:000359.3376:06814
06815:-00009:-00003:+00001:000359.3376:06815
06816:-00003:+00023:+00008:000359.3376:06816
06817:-00001:+00024:-00003:000359.3376:06817
06818:-00003:+00033:-00002:000359.3376:06818
06819:+00017:+00015:-00002:000359.3376:06819
06820:-00008:+00025:-00034:000359.3376:06820
06821:-00003:+00038:-00018:000359.3376:06821
06822:+00008:+00028:-00015:000359.3376:06822
06823:-00006:+00029:-00017:000359.3376:06823
06824:+00005:+00030:-00020:000359.3376:06824
06825:-00008:+00054:+00000:000359.3376:06825
06826:-00008:+00025:-00005:000359.3376:06826
06827:-00023:+00040:+00021:000359.3376:06827
06828:+00001:+00033:+00010:000359.3376:06828
06829:-00020:+00016:-00007:000359.3376:06829
06830:-00010:+00014:-00021:000359.3376:06830
06831:-00011:+00012:+00006:000359.3376:06831
06832:-00023:+00019:-00004:000359.3376:06832
06833:-00036:-00002:-00004:000359.3376:06833
06834:-00010:-00006:+00017:000359.3376:06834
06835:-00013:-00017:+00000:000359.3376:06835
06836:-00024:-00013:+00005:000359.3376:06836
06837:-00010:-00032:+00001:000359.3376:06837
06838:+00000:-00033:+00018:000359.3376:06838
06839:+00000:-00025:+00016:000359.3376:06839
06840:-00001:-00046:+00019:000359.3376:06840
06841:+00014:-00037:+00018:000359.3376:06841
06842:+00002:-00027:-00005:000359.3376:06842
06843:-00002:-00025:-00004:000359.3376:06843
06844:+00004:-00022:+00015:000359.3376:06844
06845:-00006:-00030:-00017:000359.3376:06845
06846:-00023:-00026:-00016:000359.3376:06846
06847:+00000:-00013:-00017:000359.3376:06847
06848:+00001:+00003:-00003:000359.3376:06848
06849:+00003:-00031:-00018:000359.3376:06849
06850:-00009:-00002:-00004:000359.3376:06850
06851:-00005:+00016:-00005:000359.3376:06851
06852:+00001:+00014:-00006:000315.8915:06852
06853:-00003:+00037:+00001:000315.8915:06853
06854:+00017:+00029:+00004:000315.8915:06854
06855:+00019:+00032:+00006:000315.8915:06855
06856:+00008:+00044:-00015:000315.8915:06856
06857:+00035:+00046:-00007:000315.8915:06857
06858:+00018:+00065:-00011:000315.8915:06858
06859:+00018:+00046:-00017:000315.8915:06859
06860:+00008:+00060:+00004:000315.8915:06860
06861:+00019:+00068:+00005:000315.8915:06861
06862:-00009:+00055:-00015:000315.8915:06862
06863:+00017:+00063:+00005:000315.8915:06863
06864:-00003:+00050:+00008:000315.8915:06864
06865:+00001:+00031:+00007:000315.8915:06865
06866:-00008:+00037:+00005:000315.8915:06866
06867:+00001:+00021:+00001:000315.8915:06867
06868:-00019:+00021:+00009:000315.8915:06868
06869:+00001:+00009:+00017:000315.8915:06869
06870:+00000:-00019:+00003:000315.8915:06870
06871:-00018:-00011:-00016:000315.8915:06871
06872:-00020:-00032:-00019:000315.8915:06872
06873:-00009:-00048:+00001:000315.8915:06873
06874:+00001:-00028:+00018:000315.8915:06874
06875:+00004:-00044:+00018:000315.8915:06875
06876:+00005:-00065:+00005:000315.8915:06876
06877:-00007:-00045:+00016:000315.8915:06877
06878:-00005:-00064:+00005:000315.8915:06878
06879:-00007:-00045:+00019:000315.8915:06879
06880:+00014:-00047:-00004:000315.8915:06880
06881:-00009:-00039:+00007:000315.8915:06881
06882:+00015:-00049:-00010:000315.8915:06882
06883:+00019:-00032:+00000:000315.8915:06883
06884:+00019:-00008:-00009:000315.8915:06884
06885:-00006:-00009:-00010:000315.8915:06885
06886:+00009:+00008:-00005:000315.8915:06886
06887:+00020:-00005:-00015:000315.8915:06887
06888:+00006:+00024:-00008:000315.8915:06888
06889:+00009:+00030:+00001:000315.8915:06889
06890:+00012:+00029:+00005:000315.8915:06890
06891:+00017:+00063:+00008:000315.8915:06891
06892:+00019:+00070:-00007:000315.8915:06892
06893:-00007:+00061:+00005:000315.8915:06893
06894:-00003:+00078:-00018:000315.8915:06894
06895:-00001:+00079:-00018:000315.8915:06895
06896:+00015:+00063:+00007:000315.8915:06896
06897:-00003:+00083:-00020:000315.8915:06897
06898:-00009:+00080:-00012:000315.8915:06898
06899:-00005:+00081:+00005:000315.8915:06899
06900:-00007:+00047:+00008:000315.8915:06900
06901:+00000:+00040:-00033:000315.8915:06901
06902:-00005:+00032:-00002:000315.8915:06902
06903:-00004:+00035:-00007:000315.8915:06903
06904:-00008:+00023:+00007:000315.8915:06904
06905:-00003:+00000:-00004:000315.8915:06905
06906:+00007:+00005:-00002:000315.8915:06906
06907:+00016:-00021:+00007:000315.8915:06907
06908:-00003:-00026:-00016:000315.8915:06908
06909:-00005:-00036:+00006:000315.8915:06909
06910:-00004:-00039:-00002:000315.8915:06910
06911:-00001:-00062:-00004:000337.5780:06911
06912:+00017:-00066:+00005:000337.5780:06912
06913:+00013:-00053:+00001:000337.5780:06913
06914:-00009:-00076:-00006:000337.5780:06914
06915:-00005:-00058:-00004:000337.5780:06915
06916:+00020:-00079:+00017:000337.5780:06916
06917:+00015:-00068:+00006:000337.5780:06917
06918:-00006:-00039:+00005:000337.5780:06918
06919:+00016:-00025:-00016:000337.5780:06919
06920:+00015:-00025:+00003:000337.5780:06920
06921:+00014:-00011:-00022:000337.5780:06921
06922:+00015:-00003:-00003:000337.5780:06922
06923:+00019:-00002:+00007:000337.5780:06923
06924:+00014:+00014:+00004:000337.5780:06924
06925:+00021:+00038:+00007:000337.5780:06925
06926:+00018:+00052:+00009:000337.5780:06926
06927:+00017:+00066:-00016:000337.5780:06927
06928:-00002:+00058:-00016:000337.5780:06928
06929:+00016:+00074:-00021:000337.5780:06929
06930:+00019:+00076:+00003:000337.5780:06930
06931:+00005:+00076:-00010:000337.5780:06931
06932:-00006:+00094:+00020:000337.5780:06932
06933:-00009:+00083:-00018:000337.5780:06933
06934:-00001:+00056:-00017:000337.5780:06934
06935:+00001:+00083:-00020:000337.5780:06935
06936:-00019:+00060:+00007:000337.5780:06936
06937:-00020:+00044:-00018:000337.5780:06937
06938:-00011:+00031:+00019:000337.5780:06938
06939:-00021:+00050:+00000:000337.5780:06939
06940:-00037:+00012:+00005:000337.5780:06940
06941:-00016:+00018:+00008:000337.5780:06941
06942:-00014:-00001:+00001:000337.5780:06942
06943:-00010:-00021:+00018:000337.5780:06943
06944:-00040:-00036:-00005:000337.5780:06944
06945:-00015:-00052:+00033:000337.5780:06945
06946:-00015:-00037:+00021:000337.5780:06946
06947:-00014:-00055:+00005:000337.5780:06947
06948:-00023:-00067:-00004:000337.5780:06948
06949:-00012:-00054:+00020:000337.5780:06949
06950:-00013:-00060:-00006:000337.5780:06950
06951:-00023:-00059:+00011:000337.5780:06951
06952:+00000:-00075:+00018:000337.5780:06952
06953:+00003:-00082:+00008:000337.5780:06953
06954:-00009:-00056:-00021:000337.5780:06954
06955:+00011:-00062:+00016:000337.5780:06955
06956:+00015:-00052:-00002:000337.5780:06956
06957:+00013:-00030:-00010:000337.5780:06957
06958:+00029:+00001:-00032:000337.5780:06958
06959:+00020:-00006:-00002:000337.5780:06959
06960:+00006:+00019:+00020:000337.5780:06960
06961:+00015:+00012:+00016:000337.5780:06961
06962:+00021:+00024:+00005:000337.5780:06962
06963:+00017:+00030:-00018:000337.5780:06963
06964:+00011:+00064:-00015:000337.5780:06964
06965:-00002:+00060:+00002:000337.5780:06965
06966:-00006:+00060:-00031:000337.5780:06966
06967:-00006:+00094:-00021:000337.5780:06967
06968:-00008:+00075:-00008:000337.5780:06968
06969:-00002:+00077:-00009:000337.5780:06969
06970:-00018:+00073:+00017:000337.2694:06970
06971:+00002:+00085:+00017:000337.2694:06971
06972:-00011:+00070:+00008:000337.2694:06972
06973:-00011:+00057:-00004:000337.2694:06973
06974:-00018:+00066:+00018:000337.2694:06974
06975:-00034:+00050:+00022:000337.2694:06975
06976:-00017:+00033:+00007:000337.2694:06976
06977:-00024:+00022:+00002:000337.2694:06977
06978:-00016:+00006:+00000:000337.2694:06978
06979:-00038:-00032:-00003:000337.2694:06979
06980:-00010:-00032:+00017:000337.2694:06980
06981:-00023:-00037:-00002:000337.2694:06981
06982:-00020:-00038:-00005:000337.2694:06982
06983:-00025:-00044:+00001:000337.2694:06983
06984:-00022:-00064:+00023:000337.2694:06984
06985:+00000:-00059:+00001:000337.2694:06985
06986:+00001:-00077:+00019:000337.2694:06986
06987:-00008:-00075:+00009:000337.2694:06987
06988:-00008:-00060:+00019:000337.2694:06988
06989:+00000:-00056:-00021:000337.2694:06989
06990:+00003:-00063:+00003:000337.2694:06990
06991:-00009:-00050:-00020:000337.2694:06991
06992:+00001:-00037:-00012:000337.2694:06992
06993:+00004:-00026:+00004:000337.2694:06993
06994:-00005:-00011:+00032:000337.2694:06994
06995:+00015:+00003:+00007:000337.2694:06995
06996:+00019:-00005:-00005:000337.2694:06996
06997:+00008:+00028:+00002:000337.2694:06997
06998:+00019:+00053:-00018:000337.2694:06998
06999:+00010:+00044:-00018:000337.2694:06999
07000:+00033:+00084:+00001:000337.2694:07000
07001:+00022:+00082:-00018:000337.2694:07001
07002:+00006:+00085:-00020:000337.2694:07002
07003:+00013:+00096:-00017:000337.2694:07003
07004:+00011:+00099:-00013:000337.2694:07004
07005:+00018:+00071:-00035:000337.2694:07005
07006:-00004:+00077:-00018:000337.2694:07006
07007:-00002:+00073:+00003:000337.2694:07007
07008:-00018:+00058:-00005:000337.2694:07008
07009:-00019:+00068:+00001:000337.2694:07009
07010:-00020:+00065:+00005:000337.2694:07010
07011:-00013:+00032:-00015:000337.2694:07011
07012:-00025:+00039:-00002:000337.2694:07012
07013:-00022:+00020:+00026:000337.2694:07013
07014:-00018:+00001:+00005:000337.2694:07014
07015:-00002:-00012:+00006:000337.2694:07015
07016:+00001:-00023:+00005:000337.2694:07016
07017:-00008:-00037:+00006:000337.2694:07017
07018:+00002:-00062:-00032:000337.2694:07018
07019:+00003:-00066:+00018:000337.2694:07019
07020:+00001:-00076:+00017:000337.2694:07020
07021:-00020:-00081:+00006:000337.2694:07021
07022:-00008:-00081:-00017:000337.2694:07022
07023:-00008:-00070:-00005:000337.2694:07023
07024:+00002:-00071:+00002:000337.2694:07024
07025:+00001:-00081:+00024:000337.2694:07025
07026:-00008:-00081:-00003:000337.2694:07026
07027:-00019:-00057:-00010:000337.2694:07027
07028:-00021:-00062:-00020:000337.2694:07028
07029:-00018:-00028:+00008:000337.2694:07029
07030:-00008:-00031:-00004:000337.2694:07030
07031:+00000:-00029:-00018:000337.2694:07031
07032:+00018:+00002:+00011:000337.2694:07032
07033:-00004:+00010:+00005:000321.3278:07033
07034:+00015:+00037:+00005:000321.3278:07034
07035:+00020:+00040:+00004:000321.3278:07035
07036:+00020:+00062:+00001:000321.3278:07036
07037:+00019:+00081:-00010:000321.3278:07037
07038:+00006:+00075:+00019:000321.3278:07038
07039:+00019:+00096:-00015:000321.3278:07039
07040:+00017:+00078:-00009:000321.3278:07040
07041:+00009:+00098:-00021:000321.3278:07041
07042:+00015:+00087:-00018:000321.3278:07042
07043:+00000:+00077:-00012:000321.3278:07043
07044:-00002:+00084:+00021:000321.3278:07044
07045:+00005:+00062:+00017:000321.3278:07045
07046:-00011:+00067:-00031:000321.3278:07046
07047:-00011:+00051:+00008:000321.3278:07047
07048:-00012:+00028:+00032:000321.3278:07048
07049:-00017:+00022:-00001:000321.3278:07049
07050:-00011:+00020:-00022:000321.3278:07050
07051:-00011:-00020:-00019:000321.3278:07051
07052:-00015:-00034:-00035:000321.3278:07052
07053:-00016:-00050:-00007:000321.3278:07053
07054:-00017:-00038:+00042:000321.3278:07054
07055:-00036:-00056:+00058:000321.3278:07055
07056:-00026:-00056:+00051:000321.3278:07056
07057:-00036:-00071:-00018:000321.3278:07057
07058:-00027:-00094:+00004:000321.3278:07058
07059:-00022:-00097:-00016:000321.3278:07059
07060:-00020:-00069:-00048:000321.3278:07060
07061:-00002:-00071:-00023:000321.3278:07061
07062:+00016:-00073:-00033:000321.3278:07062
07063:+00007:-00081:-00003:000321.3278:07063
07064:+00032:-00065:+00016:000321.3278:07064
07065:+00018:-00060:+00050:000321.3278:07065
07066:+00007:-00035:+00052:000321.3278:07066
07067:+00015:-00030:+00047:000321.3278:07067
07068:+00009:-00005:-00019:000321.3278:07068
07069:+00015:+00001:+00007:000321.3278:07069
07070:+00007:+00028:+00016:000321.3278:07070
07071:+00005:+00064:-00047:000321.3278:07071
07072:-00004:+00067:-00054:000321.3278:07072
07073:-00003:+00061:-00046:000321.3278:07073
07074:-00013:+00072:+00021:000321.3278:07074
07075:-00035:+00072:+00023:000321.3278:07075
07076:-00022:+00075:+00003:000321.3278:07076
07077:-00024:+00100:-00063:000321.3278:07077
07078:+00003:+00087:-00048:000321.3278:07078
07079:+00000:+00086:+00010:000321.3278:07079
07080:-00008:+00094:+00049:000321.3278:07080
07081:+00001:+00075:+00029:000321.3278:07081
07082:-00001:+00062:-00011:000321.3278:07082
07083:-00007:+00057:-00036:000321.3278:07083
07084:+00000:+00054:-00021:000321.3278:07084
07085:-00016:+00012:+00019:000321.3278:07085
07086:-00023:+00021:+00039:000321.3278:07086
07087:-00023:+00007:-00006:000321.3278:07087
07088:-00016:-00030:+00007:000321.3278:07088
07089:-00021:-00027:+00003:000321.3278:07089
07090:-00022:-00042:+00017:000321.3278:07090
07091:-00020:-00040:+00014:000321.3278:07091
07092:+00004:-00054:+00013:000321.3278:07092
07093:+00005:-00066:+00010:000321.3278:07093
07094:-00007:-00055:+00011:000321.3278:07094
07095:+00004:-00077:+00017:000319.9075:07095
07096:+00005:-00055:+00006:000319.9075:07096
07097:+00000:-00060:+00007:000319.9075:07097
07098:+00001:-00067:-00017:000319.9075:07098
07099:-00003:-00067:+00004:000319.9075:07099
07100:+00012:-00061:-00003:000319.9075:07100
07101:+00012:-00048:-00020:000319.9075:07101
07102:+00009:-00026:+00005:000319.9075:07102
07103:+00030:+00002:-00003:000319.9075:07103
07104:+00019:+00000:+00017:000319.9075:07104
07105:+00029:+00015:+00011:000319.9075:07105
07106:+00010:+00032:+00028:000319.9075:07106
07107:+00010:+00063:+00007:000319.9075:07107
07108:-00008:+00059:-00010:000319.9075:07108
07109:+00021:+00072:-00010:000319.9075:07109
07110:+00015:+00077:-00007:000319.9075:07110
07111:-00002:+00076:-00025:000319.9075:07111
07112:+00005:+00100:+00000:000319.9075:07112
07113:+00015:+00099:+00006:000319.9075:07113
07114:-00010:+00097:-00034:000319.9075:07114
07115:-00022:+00095:-00016:000319.9075:07115
07116:-00011:+00095:+00011:000319.9075:07116
07117:-00017:+00081:+00011:000319.9075:07117
07118:-00026:+00060:+00017:000319.9075:07118
07119:-00012:+00063:+00020:000319.9075:07119
07120:-00024:+00031:-00013:000319.9075:07120
07121:-00022:+00014:-00027:000319.9075:07121
07122:+00002:+00015:+00004:000319.9075:07122
07123:-00006:-00006:+00001:000319.9075:07123
07124:-00010:-00016:-00008:000319.9075:07124
07125:-00009:-00022:+00005:000319.9075:07125
07126:-00003:-00045:-00005:000319.9075:07126
07127:-00004:-00066:-00002:000319.9075:07127
07128:+00014:-00058:+00020:000319.9075:07128
07129:+00019:-00057:+00007:000319.9075:07129
07130:+00016:-00075:-00005:000319.9075:07130
07131:+00018:-00057:-00015:000319.9075:07131
07132:+00012:-00067:+00009:000319.9075:07132
07133:-00003:-00056:+00019:000319.9075:07133
07134:-00009:-00056:-00003:000319.9075:07134
07135:-00008:-00056:+00032:000319.9075:07135
07136:-00018:-00043:-00006:000319.9075:07136
07137:-00025:-00060:-00015:000319.9075:07137
07138:+00001:-00029:+00004:000319.9075:07138
07139:-00021:-00012:-00006:000319.9075:07139
07140:-00023:-00008:-00014:000319.9075:07140
07141:-00013:-00005:-00019:000319.9075:07141
07142:-00018:+00011:+00006:000319.9075:07142
07143:-00018:+00034:+00003:000319.9075:07143
07144:+00002:+00051:-00017:000319.9075:07144
07145:+00002:+00061:+00003:000319.9075:07145
07146:+00004:+00061:+00001:000319.9075:07146
07147:+00005:+00085:+00008:000319.9075:07147
07148:+00007:+00095:-00002:000319.9075:07148
07149:+00014:+00086:+00003:000319.9075:07149
07150:+00018:+00100:-00009:000319.9075:07150
07151:+00015:+00109:-00022:000319.9075:07151
07152:+00020:+00097:-00016:000319.9075:07152
07153:+00005:+00094:-00019:000319.9075:07153
07154:+00017:+00094:-00015:000319.9075:07154
07155:+00008:+00056:-00003:000319.9075:07155
07156:+00000:+00041:+00006:000319.9075:07156
07157:-00003:+00039:-00006:000319.9075:07157
07158:+00002:+00020:+00011:000319.9075:07158
07159:-00020:+00008:+00001:000319.9075:07159
07160:-00012:-00020:-00005:000319.9075:07160
07161:-00023:-00036:+00004:000304.9027:07161
07162:-00014:-00026:-00019:000304.9027:07162
07163:-00016:-00044:-00001:000304.9027:07163
07164:-00014:-00053:+00023:000304.9027:07164
07165:-00015:-00060:+00022:000304.9027:07165
07166:-00025:-00081:+00017:000304.9027:07166
07167:+00002:-00072:-00005:000304.9027:07167
07168:-00024:-00075:+00004:000304.9027:07168
07169:-00019:-00070:-00005:000304.9027:07169
07170:+00000:-00059:+00017:000304.9027:07170
07171:+00001:-00060:+00017:000304.9027:07171
07172:-00024:-00063:+00003:000304.9027:07172
07173:+00003:-00063:+00010:000304.9027:07173
07174:+00002:-00047:+00017:000304.9027:07174
07175:-00011:-00048:+00007:000304.9027:07175
07176:-00023:-00011:-00002:000304.9027:07176
07177:-00022:-00001:-00001:000304.9027:07177
07178:-00024:+00008:-00009:000304.9027:07178
07179:-00013:+00035:+00006:000304.9027:07179
07180:-00014:+00031:+00007:000304.9027:07180
07181:-00039:+00054:+00005:000304.9027:07181
07182:-00014:+00067:+00000:000304.9027:07182
07183:-00016:+00059:+00017:000304.9027:07183
07184:-00033:+00058:+00008:000304.9027:07184
07185:-00016:+00072:-00015:000304.9027:07185
07186:-00013:+00073:+00002:000304.9027:07186
07187:-00013:+00076:+00006:000304.9027:07187
07188:-00012:+00085:+00002:000304.9027:07188
07189:-00001:+00074:+00003:000304.9027:07189
07190:-00021:+00060:+00006:000304.9027:07190
07191:-00018:+00067:-00006:000304.9027:07191
07192:-00002:+00064:+00022:000304.9027:07192
07193:+00006:+00040:+00003:000304.9027:07193
07194:-00022:+00039:+00001:000304.9027:07194
07195:-00004:+00035:-00016:000304.9027:07195
07196:-00009:+00024:-00019:000304.9027:07196
07197:-00005:+00009:-00009:000304.9027:07197
07198:-00009:-00018:+00001:000304.9027:07198
07199:-00002:-00009:-00002:000304.9027:07199
07200:-00025:-00031:-00010:000304.9027:07200
07201:-00021:-00048:-00007:000304.9027:07201
07202:-00021:-00051:+00016:000304.9027:07202
07203:-00025:-00066:+00001:000304.9027:07203
07204:-00021:-00044:+00001:000304.9027:07204
07205:-00023:-00062:-00005:000304.9027:07205
07206:-00022:-00054:-00010:000304.9027:07206
07207:-00021:-00053:+00004:000304.9027:07207
07208:+00002:-00043:-00004:000304.9027:07208
07209:-00012:-00064:-00002:000304.9027:07209
07210:-00024:-00052:-00031:000304.9027:07210
07211:-00011:-00023:+00006:000304.9027:07211
07212:-00021:-00025:+00019:000304.9027:07212
07213:-00015:-00032:-00007:000304.9027:07213
07214:-00011:-00018:-00008:000304.9027:07214
07215:-00025:+00006:+00005:000304.9027:07215
07216:-00014:+00003:+00009:000304.9027:07216
07217:-00037:+00013:+00021:000304.9027:07217
07218:-00014:+00029:-00019:000304.9027:07218
07219:-00030:+00026:-00036:000304.9027:07219
07220:-00038:+00042:+00017:000304.9027:07220
07221:-00037:+00055:+00017:000304.9027:07221
07222:-00028:+00055:-00005:000304.9027:07222
07223:-00039:+00046:+00003:000304.9027:07223
07224:-00013:+00069:-00016:000304.9027:07224
07225:-00015:+00064:-00011:000304.9027:07225
07226:-00014:+00068:+00008:000304.9027:07226
07227:-00022:+00067:-00006:000304.9027:07227
07228:-00016:+00067:-00015:000304.9027:07228
07229:-00011:+00043:-00007:000304.9027:07229
07230:-00020:+00045:+00004:000304.9027:07230
07231:-00021:+00031:-00003:000304.9027:07231
07232:-00019:+00038:+00004:000304.9027:07232
07233:+00016:+00015:+00010:000304.9027:07233
07234:-00008:+00000:-00021:000304.9027:07234
07235:-00009:-00003:+00007:000304.9027:07235
07236:+00015:+00005:-00002:000304.9027:07236
07237:+00008:-00008:+00004:000264.7986:07237
07238:+00014:-00013:-00024:000264.7986:07238
07239:+00018:-00031:+00006:000264.7986:07239
07240:+00009:-00037:-00002:000264.7986:07240
07241:-00007:-00045:+00000:000264.7986:07241
07242:+00018:-00047:+00021:000264.7986:07242
07243:-00003:-00048:-00001:000264.7986:07243
07244:-00008:-00051:-00007:000264.7986:07244
07245:+00005:-00045:-00005:000264.7986:07245
07246:-00004:-00046:+00024:000264.7986:07246
07247:+00001:-00022:+00001:000264.7986:07247
07248:-00006:-00025:-00007:000264.7986:07248
07249:+00001:-00024:+00008:000264.7986:07249
07250:-00001:-00011:-00006:000264.7986:07250
07251:+00006:-00013:+00009:000264.7986:07251
07252:-00019:-00030:+00011:000264.7986:07252
07253:-00022:-00007:+00002:000264.7986:07253
07254:-00023:-00015:-00003:000264.7986:07254
07255:-00020:-00016:-00022:000264.7986:07255
07256:-00016:-00004:+00006:000264.7986:07256
07257:-00010:-00005:+00009:000264.7986:07257
07258:-00015:-00003:+00010:000264.7986:07258
07259:-00013:+00018:+00000:000264.7986:07259
07260:-00017:+00024:+00016:000264.7986:07260
07261:-00002:+00011:-00003:000264.7986:07261
07262:-00020:+00014:+00006:000264.7986:07262
07263:-00013:+00039:-00033:000264.7986:07263
07264:-00022:+00027:+00006:000264.7986:07264
07265:+00002:+00027:+00008:000264.7986:07265
07266:-00010:+00014:-00018:000264.7986:07266
07267:-00021:+00013:-00003:000264.7986:07267
07268:-00001:+00037:-00001:000264.7986:07268
07269:-00019:+00011:+00017:000264.7986:07269
07270:-00001:+00012:+00006:000264.7986:07270
07271:+00003:+00010:+00011:000264.7986:07271
07272:-00023:+00022:-00005:000264.7986:07272
07273:-00023:+00000:+00004:000264.7986:07273
07274:-00018:+00018:-00002:000264.7986:07274
07275:+00000:-00005:+00006:000264.7986:07275
07276:-00013:+00002:-00012:000264.7986:07276
07277:-00019:-00019:-00005:000264.7986:07277
07278:-00020:+00002:-00015:000264.7986:07278
07279:-00023:-00020:+00002:000264.7986:07279
07280:-00009:-00018:-00006:000264.7986:07280
07281:+00001:-00018:-00015:000264.7986:07281
07282:+00015:-00020:-00030:000264.7986:07282
07283:+00015:-00017:-00007:000264.7986:07283
07284:+00013:-00016:-00002:000264.7986:07284
07285:+00017:-00016:-00019:000264.7986:07285
07286:+00020:+00004:-00015:000264.7986:07286
07287:+00019:+00018:+00012:000264.7986:07287
07288:+00019:+00003:+00021:000264.7986:07288
07289:-00007:+00008:+00023:000264.7986:07289
07290:-00004:-00004:+00034:000264.7986:07290
07291:+00001:+00005:+00006:000264.7986:07291
07292:-00001:-00014:-00015:000264.7986:07292
07293:-00024:-00006:+00006:000264.7986:07293
07294:-00022:+00004:-00006:000264.7986:07294
07295:-00016:+00004:-00011:000264.7986:07295
07296:-00038:+00002:-00019:000264.7986:07296
07297:-00035:-00018:-00019:000264.7986:07297
07298:-00037:-00008:+00001:000264.7986:07298
07299:-00037:+00005:+00005:000264.7986:07299
07300:-00021:+00004:+00000:000264.7986:07300
07301:-00017:+00007:+00018:000264.7986:07301
07302:-00015:-00015:+00017:000264.7986:07302
07303:-00009:-00004:+00000:000264.7986:07303
07304:-00019:+00006:+00007:000264.7986:07304
07305:-00024:+00006:-00017:000264.7986:07305
07306:-00018:+00004:+00012:000264.7986:07306
07307:-00019:+00007:-00017:000264.7986:07307
07308:-00024:+00008:+00007:000264.7986:07308
07309:+00003:+00008:+00017:000264.7986:07309
07310:-00025:+00000:+00007:000272.2730:07310
07311:-00010:-00006:-00019:000272.2730:07311
07312:-00036:-00004:-00006:000272.2730:07312
07313:-00022:+00001:+00005:000272.2730:07313
07314:-00030:+00023:-00036:000272.2730:07314
07315:-00037:+00018:+00008:000272.2730:07315
07316:-00013:+00020:+00008:000272.2730:07316
07317:-00026:+00019:-00001:000272.2730:07317
07318:-00016:+00012:+00007:000272.2730:07318
07319:-00012:+00024:+00006:000272.2730:07319
07320:-00011:+00010:-00032:000272.2730:07320
07321:-00019:+00033:+00008:000272.2730:07321
07322:-00006:+00014:+00006:000272.2730:07322
07323:+00004:+00033:-00011:000272.2730:07323
07324:-00003:+00015:-00019:000272.2730:07324
07325:-00004:+00025:+00022:000272.2730:07325
07326:+00017:+00024:+00016:000272.2730:07326
07327:+00007:+00013:+00000:000272.2730:07327
07328:+00020:+00013:+00011:000272.2730:07328
07329:-00005:+00022:-00005:000272.2730:07329
07330:-00004:-00001:-00017:000272.2730:07330
07331:-00003:+00011:-00003:000272.2730:07331
07332:+00005:+00020:-00005:000272.2730:07332
07333:-00018:-00002:-00009:000272.2730:07333
07334:-00001:+00005:+00011:000272.2730:07334
07335:-00012:-00010:+00006:000272.2730:07335
07336:-00039:-00012:+00004:000272.2730:07336
07337:-00011:-00035:+00005:000272.2730:07337
07338:-00025:-00033:-00019:000272.2730:07338
07339:-00033:-00035:-00007:000272.2730:07339
07340:-00015:-00024:+00000:000272.2730:07340
07341:+00000:-00024:+00000:000272.2730:07341
07342:-00017:-00033:+00006:000272.2730:07342
07343:-00020:-00030:-00021:000272.2730:07343
07344:-00002:-00021:+00020:000272.2730:07344
07345:-00009:-00008:-00001:000272.2730:07345
07346:+00002:-00013:-00002:000272.2730:07346
07347:+00007:-00007:+00033:000272.2730:07347
07348:-00003:-00016:+00006:000272.2730:07348
07349:+00017:-00014:+00003:000272.2730:07349
07350:-00005:+00022:-00021:000272.2730:07350
07351:-00003:+00021:-00019:000272.2730:07351
07352:-00020:+00009:-00032:000272.2730:07352
07353:-00007:+00033:-00003:000272.2730:07353
07354:-00007:+00036:-00002:000272.2730:07354
07355:-00024:+00035:-00007:000272.2730:07355
07356:+00003:+00029:+00001:000272.2730:07356
07357:-00003:+00048:-00015:000272.2730:07357
07358:-00018:+00031:-00011:000272.2730:07358
07359:-00001:+00049:-00018:000272.2730:07359
07360:-00004:+00043:+00004:000272.2730:07360
07361:-00018:+00051:+00013:000272.2730:07361
07362:-00012:+00043:+00003:000272.2730:07362
07363:-00022:+00053:-00004:000272.2730:07363
07364:-00022:+00050:-00021:000272.2730:07364
07365:-00012:+00025:+00007:000272.2730:07365
07366:+00001:+00053:-00006:000272.2730:07366
07367:-00018:+00028:+00003:000272.2730:07367
07368:+00000:+00039:-00015:000272.2730:07368
07369:+00003:+00034:+00004:000272.2730:07369
07370:-00021:+00033:+00000:000272.2730:07370
07371:-00016:+00019:+00021:000272.2730:07371
07372:+00000:+00004:+00006:000272.2730:07372
07373:-00001:-00018:-00038:000272.2730:07373
07374:-00020:+00003:-00062:000272.2730:07374
07375:-00018:-00032:+00019:000272.2730:07375
07376:-00002:-00034:+00051:000272.2730:07376
07377:-00018:-00027:+00039:000272.2730:07377
07378:-00004:-00048:-00032:000272.2730:07378
07379:+00015:-00047:-00026:000272.2730:07379
07380:+00011:-00048:-00033:000272.2730:07380
07381:+00030:-00048:+00003:000272.2730:07381
07382:+00026:-00028:+00002:000272.2730:07382
07383:+00035:-00028:+00038:000271.8286:07383
07384:+00031:-00037:+00048:000271.8286:07384
07385:+00016:-00048:+00068:000271.8286:07385
07386:-00007:-00011:+00026:000271.8286:07386
07387:-00002:-00008:-00010:000271.8286:07387
07388:-00016:-00017:-00026:000271.8286:07388
07389:-00010:-00003:-00002:000271.8286:07389
07390:-00001:+00017:+00000:000271.8286:07390
07391:-00010:+00011:-00014:000271.8286:07391
07392:-00023:+00015:-00050:000271.8286:07392
07393:-00021:+00025:-00037:000271.8286:07393
07394:-00024:+00034:-00010:000271.8286:07394
07395:-00022:+00036:-00006:000271.8286:07395
07396:+00020:+00028:+00034:000271.8286:07396
07397:-00003:+00030:+00017:000271.8286:07397
07398:+00017:+00027:+00009:000271.8286:07398
07399:+00009:+00043:+00024:000271.8286:07399
07400:+00012:+00054:-00001:000271.8286:07400
07401:+00018:+00041:+00002:000271.8286:07401
07402:+00009:+00029:+00015:000271.8286:07402
07403:+00011:+00029:+00000:000271.8286:07403
07404:+00017:+00033:-00006:000271.8286:07404
07405:+00013:+00035:+00000:000271.8286:07405
07406:-00005:+00034:+00005:000271.8286:07406
07407:-00021:+00010:-00035:000271.8286:07407
07408:-00039:+00013:-00021:000271.8286:07408
07409:-00010:+00020:-00017:000271.8286:07409
07410:-00027:+00022:-00006:000271.8286:07410
07411:-00027:+00017:-00001:000271.8286:07411
07412:-00038:+00023:+00014:000271.8286:07412
07413:-00037:-00006:+00008:000271.8286:07413
07414:-00036:-00006:+00007:000271.8286:07414
07415:-00009:-00005:+00033:000271.8286:07415
07416:-00009:+00006:+00006:000271.8286:07416
07417:+00015:+00005:+00003:000271.8286:07417
07418:+00032:+00004:-00023:000271.8286:07418
07419:+00025:+00007:-00012:000271.8286:07419
07420:+00047:-00018:-00037:000271.8286:07420
07421:+00059:-00015:+00023:000271.8286:07421
07422:+00077:+00005:+00007:000271.8286:07422
07423:+00057:-00021:-00003:000271.8286:07423
07424:+00058:-00004:+00004:000271.8286:07424
07425:+00055:+00008:+00006:000271.8286:07425
07426:+00041:-00001:+00001:000271.8286:07426
07427:+00026:+00017:+00014:000271.8286:07427
07428:+00045:+00009:+00016:000271.8286:07428
07429:-00004:+00001:+00019:000271.8286:07429
07430:-00018:-00001:-00006:000271.8286:07430
07431:-00035:-00005:+00011:000271.8286:07431
07432:-00050:+00006:-00009:000271.8286:07432
07433:-00044:-00017:-00015:000271.8286:07433
07434:-00053:+00004:+00006:000271.8286:07434
07435:-00045:-00016:+00023:000271.8286:07435
07436:-00045:-00020:+00000:000271.8286:07436
07437:-00045:-00009:+00013:000271.8286:07437
07438:-00052:-00007:+00024:000271.8286:07438
07439:-00048:-00015:+00005:000271.8286:07439
07440:-00039:+00006:-00002:000271.8286:07440
07441:-00017:-00006:+00024:000271.8286:07441
07442:-00022:+00002:-00016:000271.8286:07442
07443:+00003:-00002:-00016:000271.8286:07443
07444:-00005:-00002:+00003:000271.8286:07444
07445:-00009:-00005:-00007:000271.8286:07445
07446:-00007:-00002:-00007:000271.8286:07446
07447:-00006:+00023:+00006:000271.8286:07447
07448:+00015:+00012:-00003:000271.8286:07448
07449:+00004:+00010:-00016:000271.8286:07449
07450:-00005:+00014:-00018:000271.8286:07450
07451:+00014:+00015:+00008:000271.8286:07451
07452:+00002:+00022:-00021:000271.8286:07452
07453:-00005:+00033:-00010:000271.8286:07453
07454:+00014:+00017:-00005:000271.8286:07454
07455:-00003:+00016:-00014:000271.8286:07455
07456:-00008:+00035:-00016:000278.3316:07456
07457:-00007:+00016:+00003:000278.3316:07457
07458:+00005:+00011:-00006:000278.3316:07458
07459:-00010:+00020:-00008:000278.3316:07459
07460:+00003:+00012:+00002:000278.3316:07460
07461:-00005:+00021:-00018:000278.3316:07461
07462:-00005:+00014:-00021:000278.3316:07462
07463:+00021:+00012:+00005:000278.3316:07463
07464:-00005:+00010:-00015:000278.3316:07464
07465:+00017:+00011:-00020:000278.3316:07465
07466:-00004:+00024:+00001:000278.3316:07466
07467:+00018:+00010:-00018:000278.3316:07467
07468:-00001:+00014:+00017:000278.3316:07468
07469:-00008:+00019:+00010:000278.3316:07469
07470:-00009:+00018:+00023:000278.3316:07470
07471:-00004:+00007:-00019:000278.3316:07471
07472:+00004:+00007:-00018:000278.3316:07472
07473:-00004:-00009:+00021:000278.3316:07473
07474:+00004:-00016:+00006:000278.3316:07474
07475:+00003:-00034:+00006:000278.3316:07475
07476:+00002:-00036:-00005:000278.3316:07476
07477:-00023:-00023:-00005:000278.3316:07477
07478:-00012:-00022:-00015:000278.3316:07478
07479:-00023:-00025:+00005:000278.3316:07479
07480:-00023:-00033:-00006:000278.3316:07480
07481:-00022:-00026:+00004:000278.3316:07481
07482:-00019:-00036:+00000:000278.3316:07482
07483:+00003:-00036:+00010:000278.3316:07483
07484:-00019:-00008:+00003:000278.3316:07484
07485:+00001:-00020:+00001:000278.3316:07485
07486:-00005:-00005:-00001:000278.3316:07486
07487:+00014:-00002:+00008:000278.3316:07487
07488:-00006:+00021:-00035:000278.3316:07488
07489:-00003:+00013:-00002:000278.3316:07489
07490:-00004:+00037:+00004:000278.3316:07490
07491:+00016:+00025:+00005:000278.3316:07491
07492:+00011:+00055:+00008:000278.3316:07492
07493:+00009:+00067:-00004:000278.3316:07493
07494:+00010:+00063:-00035:000278.3316:07494
07495:+00007:+00059:+00006:000278.3316:07495
07496:+00012:+00079:-00004:000278.3316:07496
07497:-00006:+00058:-00002:000278.3316:07497
07498:-00003:+00059:-00009:000278.3316:07498
07499:-00006:+00060:-00002:000278.3316:07499
07500:-00005:+00068:-00017:000278.3316:07500
07501:-00018:+00069:+00008:000278.3316:07501
07502:-00018:+00064:-00005:000278.3316:07502
07503:-00006:+00048:+00018:000278.3316:07503
07504:-00008:+00040:-00021:000278.3316:07504
07505:+00017:+00035:-00015:000278.3316:07505
07506:+00018:+00013:-00006:000278.3316:07506
07507:-00006:-00001:-00022:000278.3316:07507
07508:+00008:+00004:-00002:000278.3316:07508
07509:+00011:-00006:+00007:000278.3316:07509
07510:+00030:-00023:+00004:000278.3316:07510
07511:+00036:-00025:-00001:000278.3316:07511
07512:+00023:-00046:-00006:000278.3316:07512
07513:+00033:-00049:-00017:000278.3316:07513
07514:+00031:-00064:-00003:000278.3316:07514
07515:+00024:-00040:+00010:000278.3316:07515
07516:+00017:-00067:+00003:000278.3316:07516
07517:+00020:-00055:+00004:000278.3316:07517
07518:+00007:-00066:+00014:000278.3316:07518
07519:+00002:-00053:+00023:000278.3316:07519
07520:-00024:-00056:+00024:000307.6007:07520
07521:+00003:-00060:+00035:000307.6007:07521
07522:-00019:-00026:+00005:000307.6007:07522
07523:-00022:-00050:-00016:000307.6007:07523
07524:-00002:-00031:+00007:000307.6007:07524
07525:+00001:-00017:-00004:000307.6007:07525
07526:-00011:-00004:-00010:000307.6007:07526
07527:+00004:+00012:-00018:000307.6007:07527
07528:-00006:+00036:+00002:000307.6007:07528
07529:+00017:+00035:+00008:000307.6007:07529
07530:+00019:+00064:-00021:000307.6007:07530
07531:+00031:+00057:-00019:000307.6007:07531
07532:+00009:+00078:-00024:000307.6007:07532
07533:+00013:+00074:+00008:000307.6007:07533
07534:+00021:+00097:+00007:000307.6007:07534
07535:+00029:+00099:+00004:000307.6007:07535
07536:+00007:+00097:-00035:000307.6007:07536
07537:+00007:+00096:-00011:000307.6007:07537
07538:+00008:+00076:+00003:000307.6007:07538
07539:-00006:+00072:+00018:000307.6007:07539
07540:-00006:+00078:+00021:000307.6007:07540
07541:+00014:+00068:+00019:000307.6007:07541
07542:+00005:+00042:-00034:000307.6007:07542
07543:+00000:+00039:+00007:000307.6007:07543
07544:-00019:+00033:+00000:000307.6007:07544
07545:-00020:+00022:+00020:000307.6007:07545
07546:+00000:+00003:-00010:000307.6007:07546
07547:-00008:-00031:-00018:000307.6007:07547
07548:+00005:-00035:-00020:000307.6007:07548
07549:-00003:-00042:-00004:000307.6007:07549
07550:+00010:-00041:+00017:000307.6007:07550
07551:+00008:-00066:-00002:000307.6007:07551
07552:+00009:-00056:+00001:000307.6007:07552
07553:-00003:-00075:+00008:000307.6007:07553
07554:+00009:-00059:-00015:000307.6007:07554
07555:+00006:-00078:+00024:000307.6007:07555
07556:+00010:-00059:+00024:000307.6007:07556
07557:+00017:-00068:+00032:000307.6007:07557
07558:+00009:-00072:+00005:000307.6007:07558
07559:+00009:-00057:+00003:000307.6007:07559
07560:+00020:-00044:-00001:000307.6007:07560
07561:-00004:-00039:+00021:000307.6007:07561
07562:-00006:-00028:+00023:000307.6007:07562
07563:+00004:-00012:-00004:000307.6007:07563
07564:+00000:-00007:+00005:000307.6007:07564
07565:+00000:-00016:-00012:000307.6007:07565
07566:+00000:+00021:-00007:000307.6007:07566
07567:+00005:+00036:+00007:000307.6007:07567
07568:+00001:+00025:+00007:000307.6007:07568
07569:-00005:+00029:+00003:000307.6007:07569
07570:+00014:+00043:-00001:000307.6007:07570
07571:+00014:+00067:-00011:000307.6007:07571
07572:-00005:+00057:+00008:000307.6007:07572
07573:+00016:+00082:-00017:000307.6007:07573
07574:+00000:+00084:-00032:000307.6007:07574
07575:-00003:+00084:-00022:000307.6007:07575
07576:-00003:+00094:+00006:000307.6007:07576
07577:-00008:+00074:+00005:000307.6007:07577
07578:+00005:+00072:+00011:000307.6007:07578
07579:-00006:+00082:+00011:000307.6007:07579
07580:+00003:+00081:+00003:000307.6007:07580
07581:-00022:+00046:-00019:000307.6007:07581
07582:-00024:+00050:-00004:000322.7391:07582
07583:-00012:+00030:+00004:000322.7391:07583
07584:-00033:+00012:-00008:000322.7391:07584
07585:-00033:+00006:-00001:000322.7391:07585
07586:-00037:-00017:+00021:000322.7391:07586
07587:-00036:-00027:+00007:000322.7391:07587
07588:-00017:-00049:+00008:000322.7391:07588
07589:-00033:-00062:+00021:000322.7391:07589
07590:-00035:-00080:-00019:000322.7391:07590
07591:-00035:-00060:+00005:000322.7391:07591
07592:-00013:-00069:+00008:000322.7391:07592
07593:-00017:-00093:-00004:000322.7391:07593
07594:-00024:-00092:+00003:000322.7391:07594
07595:-00014:-00089:+00038:000322.7391:07595
07596:-00002:-00082:+00012:000322.7391:07596
07597:-00002:-00088:+00024:000322.7391:07597
07598:-00004:-00071:-00003:000322.7391:07598
07599:-00009:-00078:+00004:000322.7391:07599
07600:-00008:-00054:-00023:000322.7391:07600
07601:-00008:-00046:-00015:000322.7391:07601
07602:+00016:-00027:+00006:000322.7391:07602
07603:+00000:-00012:-00001:000322.7391:07603
07604:+00003:+00005:-00002:000322.7391:07604
07605:-00021:+00020:+00014:000322.7391:07605
07606:-00025:+00035:+00007:000322.7391:07606
07607:-00021:+00030:+00008:000322.7391:07607
07608:-00002:+00043:+00011:000322.7391:07608
07609:-00035:+00057:+00001:000322.7391:07609
07610:-00016:+00056:+00001:000322.7391:07610
07611:-00034:+00073:-00019:000322.7391:07611
07612:-00016:+00070:-00009:000322.7391:07612
07613:-00031:+00074:-00046:000322.7391:07613
07614:-00039:+00077:-00007:000322.7391:07614
07615:-00013:+00073:-00007:000322.7391:07615
07616:-00038:+00062:+00004:000322.7391:07616
07617:-00013:+00068:+00001:000322.7391:07617
07618:-00023:+00069:+00003:000322.7391:07618
07619:-00013:+00029:-00032:000322.7391:07619
07620:-00020:+00038:-00019:000322.7391:07620
07621:+00003:+00038:+00006:000322.7391:07621
07622:-00019:-00001:+00019:000322.7391:07622
07623:-00013:-00017:+00000:000322.7391:07623
07624:-00011:-00018:+00014:000322.7391:07624
07625:-00010:-00031:-00005:000322.7391:07625
07626:-00034:-00047:+00005:000322.7391:07626
07627:-00021:-00041:+00004:000322.7391:07627
07628:-00014:-00054:-00004:000322.7391:07628
07629:-00011:-00059:-00009:000322.7391:07629
07630:-00023:-00079:+00014:000322.7391:07630
07631:-00025:-00082:-00002:000322.7391:07631
07632:-00029:-00081:-00012:000322.7391:07632
07633:-00010:-00078:-00031:000322.7391:07633
07634:-00012:-00058:+00014:000322.7391:07634
07635:+00003:-00080:+00052:000322.7391:07635
07636:-00012:-00061:-00003:000322.7391:07636
07637:-00006:-00062:+00006:000322.7391:07637
07638:+00003:-00063:-00006:000322.7391:07638
07639:-00016:-00048:+00003:000322.7391:07639
07640:-00014:-00033:+00003:000322.7391:07640
07641:-00013:-00013:+00002:000322.7391:07641
07642:-00014:+00004:-00011:000322.7391:07642
07643:-00013:-00003:-00004:000322.7391:07643
07644:-00034:+00024:-00006:000322.7391:07644
07645:-00050:+00022:+00002:000322.7391:07645
07646:-00037:+00030:+00005:000322.7391:07646
07647:-00036:+00054:+00009:000322.7391:07647
07648:-00014:+00055:-00024:000322.7391:07648
07649:-00034:+00068:+00002:000322.7391:07649
07650:-00010:+00062:-00005:000322.7391:07650
07651:-00034:+00082:+00006:000322.7391:07651
07652:-00020:+00084:+00005:000288.4592:07652
07653:-00019:+00060:+00005:000288.4592:07653
07654:+00000:+00069:+00007:000288.4592:07654
07655:+00003:+00068:-00016:000288.4592:07655
07656:+00017:+00045:-00005:000288.4592:07656
07657:+00001:+00049:+00006:000288.4592:07657
07658:+00001:+00025:+00006:000288.4592:07658
07659:+00002:+00026:+00023:000288.4592:07659
07660:+00002:+00020:-00004:000288.4592:07660
07661:-00022:-00002:+00003:000288.4592:07661
07662:+00005:-00006:+00018:000288.4592:07662
07663:+00004:-00015:+00021:000288.4592:07663
07664:+00001:-00033:+00022:000288.4592:07664
07665:+00003:-00025:+00022:000288.4592:07665
07666:-00018:-00028:+00023:000288.4592:07666
07667:-00025:-00040:+00001:000288.4592:07667
07668:-00024:-00065:+00004:000288.4592:07668
07669:-00013:-00064:-00003:000288.4592:07669
07670:-00011:-00057:-00003:000288.4592:07670
07671:-00016:-00078:+00004:000288.4592:07671
07672:-00036:-00053:+00000:000288.4592:07672
07673:-00037:-00043:+00019:000288.4592:07673
07674:-00028:-00053:+00000:000288.4592:07674
07675:-00029:-00054:-00003:000288.4592:07675
07676:-00025:-00037:+00035:000288.4592:07676
07677:-00039:-00040:-00004:000288.4592:07677
07678:-00025:-00041:-00001:000288.4592:07678
07679:-00033:-00033:-00002:000288.4592:07679
07680:-00031:-00013:+00001:000288.4592:07680
07681:-00033:-00009:+00022:000288.4592:07681
07682:-00021:-00005:+00014:000288.4592:07682
07683:-00018:+00001:-00006:000288.4592:07683
07684:+00002:+00015:+00007:000288.4592:07684
07685:-00004:+00032:-00002:000288.4592:07685
07686:-00004:+00040:+00006:000288.4592:07686
07687:+00018:+00045:-00016:000288.4592:07687
07688:-00007:+00057:+00004:000288.4592:07688
07689:-00004:+00057:+00003:000288.4592:07689
07690:-00004:+00082:-00020:000288.4592:07690
07691:-00009:+00081:-00005:000288.4592:07691
07692:-00008:+00083:-00001:000288.4592:07692
07693:+00001:+00063:+00008:000288.4592:07693
07694:+00005:+00081:-00021:000288.4592:07694
07695:+00000:+00070:-00001:000288.4592:07695
07696:+00002:+00044:-00017:000288.4592:07696
07697:+00000:+00045:+00008:000288.4592:07697
07698:+00000:+00050:+00007:000288.4592:07698
07699:-00034:+00038:+00003:000288.4592:07699
07700:+00002:+00014:-00004:000288.4592:07700
07701:-00023:+00000:+00011:000288.4592:07701
07702:+00003:+00008:-00004:000288.4592:07702
07703:-00016:-00019:+00006:000288.4592:07703
07704:-00001:-00031:-00005:000288.4592:07704
07705:-00025:-00027:-00006:000288.4592:07705
07706:-00022:-00051:-00019:000288.4592:07706
07707:-00011:-00039:+00016:000288.4592:07707
07708:-00025:-00063:+00018:000288.4592:07708
07709:-00011:-00045:-00016:000288.4592:07709
07710:-00022:-00067:-00006:000288.4592:07710
07711:+00003:-00062:-00006:000288.4592:07711
07712:-00019:-00039:+00003:000288.4592:07712
07713:+00000:-00038:-00006:000288.4592:07713
07714:+00015:-00052:+00014:000288.4592:07714
07715:+00003:-00026:-00004:000288.4592:07715
07716:-00009:-00022:+00001:000288.4592:07716
07717:-00003:-00019:-00003:000288.4592:07717
07718:+00003:-00019:-00019:000300.3466:07718
07719:+00002:+00005:-00012:000300.3466:07719
07720:-00002:+00019:+00022:000300.3466:07720
07721:-00001:+00022:-00004:000300.3466:07721
07722:-00015:+00034:-00006:000300.3466:07722
07723:-00018:+00039:-00006:000300.3466:07723
07724:-00020:+00027:-00017:000300.3466:07724
07725:-00023:+00049:-00024:000300.3466:07725
07726:-00014:+00067:+00003:000300.3466:07726
07727:-00022:+00070:+00002:000300.3466:07727
07728:-00014:+00055:-00020:000300.3466:07728
07729:-00021:+00055:+00007:000300.3466:07729
07730:-00021:+00079:-00016:000300.3466:07730
07731:-00018:+00061:-00009:000300.3466:07731
07732:-00002:+00085:-00015:000300.3466:07732
07733:-00003:+00082:-00002:000300.3466:07733
07734:-00007:+00068:-00010:000300.3466:07734
07735:+00015:+00057:-00015:000300.3466:07735
07736:+00013:+00068:+00007:000300.3466:07736
07737:+00016:+00041:+00008:000300.3466:07737
07738:+00006:+00052:-00012:000300.3466:07738
07739:+00018:+00025:+00020:000300.3466:07739
07740:+00017:+00013:-00004:000300.3466:07740
07741:+00014:+00023:-00005:000300.3466:07741
07742:+00014:-00003:-00005:000300.3466:07742
07743:-00005:+00005:-00015:000300.3466:07743
07744:-00006:-00009:-00033:000300.3466:07744
07745:+00000:-00013:+00006:000300.3466:07745
07746:-00008:-00025:+00007:000300.3466:07746
07747:-00020:-00027:+00007:000300.3466:07747
07748:-00019:-00050:-00003:000300.3466:07748
07749:-00014:-00050:+00021:000300.3466:07749
07750:-00017:-00044:+00005:000300.3466:07750
07751:-00017:-00043:+00004:000300.3466:07751
07752:-00013:-00044:+00023:000300.3466:07752
07753:-00017:-00051:+00006:000300.3466:07753
07754:-00015:-00042:-00005:000300.3466:07754
07755:-00020:-00025:+00019:000300.3466:07755
07756:-00010:-00032:-00001:000300.3466:07756
07757:-00014:-00014:-00020:000300.3466:07757
07758:-00001:-00016:+00007:000300.3466:07758
07759:+00001:-00005:-00015:000300.3466:07759
07760:+00003:-00006:-00018:000300.3466:07760
07761:-00009:+00011:+00007:000300.3466:07761
07762:-00008:+00014:-00008:000300.3466:07762
07763:-00009:+00039:-00029:000300.3466:07763
07764:-00005:+00050:+00003:000300.3466:07764
07765:+00013:+00042:-00018:000300.3466:07765
07766:-00023:+00063:-00017:000300.3466:07766
07767:+00001:+00065:-00018:000300.3466:07767
07768:+00003:+00061:-00004:000300.3466:07768
07769:-00001:+00070:-00003:000300.3466:07769
07770:-00015:+00056:+00001:000300.3466:07770
07771:+00005:+00057:-00006:000300.3466:07771
07772:-00008:+00058:+00005:000300.3466:07772
07773:-00008:+00067:-00013:000300.3466:07773
07774:-00009:+00056:+00006:000300.3466:07774
07775:+00020:+00064:+00007:000300.3466:07775
07776:-00009:+00063:-00020:000300.3466:07776
07777:+00007:+00042:-00015:000300.3466:07777
07778:+00021:+00041:-00019:000300.3466:07778
07779:+00008:+00049:-00021:000300.3466:07779
07780:+00014:+00037:+00008:000300.3466:07780
07781:+00020:+00013:-00005:000316.1713:07781
07782:-00002:+00000:-00005:000316.1713:07782
07783:+00005:+00003:-00007:000316.1713:07783
07784:-00009:+00007:-00004:000316.1713:07784
07785:-00019:-00009:+00005:000316.1713:07785
07786:-00036:-00030:+00000:000316.1713:07786
07787:-00015:-00027:+00013:000316.1713:07787
07788:-00013:-00025:-00003:000316.1713:07788
07789:-00014:-00050:+00007:000316.1713:07789
07790:-00012:-00048:-00005:000316.1713:07790
07791:-00022:-00051:+00018:000316.1713:07791
07792:-00023:-00049:-00003:000316.1713:07792
07793:-00023:-00039:-00006:000316.1713:07793
07794:-00019:-00048:-00003:000316.1713:07794
07795:-00020:-00024:-00004:000316.1713:07795
07796:-00006:-00036:+00005:000316.1713:07796
07797:-00007:-00007:+00002:000316.1713:07797
07798:-00007:-00017:-00035:000316.1713:07798
07799:+00020:+00008:+00012:000316.1713:07799
07800:+00009:+00020:+00000:000316.1713:07800
07801:-00005:+00033:-00017:000316.1713:07801
07802:+00019:+00015:-00030:000316.1713:07802
07803:+00007:+00029:+00007:000316.1713:07803
07804:+00019:+00041:+00021:000316.1713:07804
07805:+00004:+00043:-00007:000316.1713:07805
07806:+00015:+00045:-00009:000316.1713:07806
07807:+00014:+00057:-00006:000316.1713:07807
07808:-00002:+00058:+00008:000316.1713:07808
07809:-00004:+00062:+00017:000316.1713:07809
07810:-00002:+00058:-00003:000316.1713:07810
07811:-00008:+00055:+00003:000316.1713:07811
07812:-00008:+00065:+00004:000316.1713:07812
07813:-00005:+00065:-00002:000316.1713:07813
07814:-00008:+00047:-00002:000316.1713:07814
07815:+00005:+00052:-00013:000316.1713:07815
07816:-00006:+00048:-00008:000316.1713:07816
07817:-00005:+00029:-00021:000316.1713:07817
07818:+00005:+00034:-00004:000316.1713:07818
07819:+00004:+00015:-00003:000316.1713:07819
07820:+00002:-00001:+00012:000316.1713:07820
07821:-00007:-00005:-00004:000316.1713:07821
07822:-00009:+00006:-00005:000316.1713:07822
07823:-00003:-00020:-00002:000316.1713:07823
07824:-00001:-00033:-00005:000316.1713:07824
07825:-00006:-00036:+00000:000316.1713:07825
07826:+00014:-00028:+00009:000316.1713:07826
07827:-00006:-00047:+00017:000316.1713:07827
07828:-00008:-00048:+00018:000316.1713:07828
07829:-00008:-00042:-00002:000316.1713:07829
07830:-00020:-00038:+00006:000316.1713:07830
07831:-00021:-00042:-00020:000316.1713:07831
07832:-00023:-00064:-00007:000316.1713:07832
07833:-00036:-00045:+00006:000316.1713:07833
07834:-00025:-00052:-00020:000316.1713:07834
07835:-00016:-00045:+00006:000316.1713:07835
07836:-00039:-00022:-00007:000316.1713:07836
07837:-00039:-00012:+00000:000316.1713:07837
07838:-00013:-00018:-00002:000316.1713:07838
07839:-00010:+00006:+00011:000316.1713:07839
07840:-00012:+00021:-00017:000316.1713:07840
07841:-00010:+00018:+00007:000316.1713:07841
07842:-00001:+00038:-00017:000316.1713:07842
07843:+00003:+00051:-00016:000316.1713:07843
07844:-00007:+00052:-00031:000316.1713:07844
07845:-00004:+00064:+00019:000316.1713:07845
07846:+00018:+00068:-00002:000316.1713:07846
07847:+00014:+00069:+00006:000308.4499:07847
07848:+00009:+00058:-00019:000308.4499:07848
07849:+00008:+00062:-00017:000308.4499:07849
07850:+00007:+00056:-00035:000308.4499:07850
07851:+00017:+00058:-00005:000308.4499:07851
07852:-00007:+00064:+00008:000308.4499:07852
07853:-00008:+00041:-00012:000308.4499:07853
07854:+00005:+00050:-00015:000308.4499:07854
07855:+00000:+00040:-00015:000308.4499:07855
07856:-00022:+00033:+00001:000308.4499:07856
07857:+00002:+00015:-00001:000308.4499:07857
07858:-00021:+00020:+00012:000308.4499:07858
07859:-00010:-00018:+00007:000308.4499:07859
07860:-00014:-00017:-00002:000308.4499:07860
07861:-00011:-00010:-00006:000308.4499:07861
07862:-00014:-00028:-00002:000308.4499:07862
07863:-00023:-00046:-00021:000308.4499:07863
07864:-00018:-00040:+00009:000308.4499:07864
07865:-00001:-00063:+00017:000308.4499:07865
07866:-00024:-00056:-00006:000308.4499:07866
07867:-00001:-00054:-00015:000308.4499:07867
07868:+00003:-00058:+00001:000308.4499:07868
07869:-00002:-00059:-00034:000308.4499:07869
07870:+00003:-00066:-00006:000308.4499:07870
07871:+00005:-00055:+00007:000308.4499:07871
07872:-00023:-00064:+00007:000308.4499:07872
07873:-00020:-00051:+00003:000308.4499:07873
07874:-00025:-00046:+00014:000308.4499:07874
07875:-00025:-00028:+00020:000308.4499:07875
07876:-00013:-00035:-00005:000308.4499:07876
07877:-00020:-00007:+00011:000308.4499:07877
07878:-00012:+00005:-00019:000308.4499:07878
07879:-00018:+00004:-00017:000308.4499:07879
07880:-00010:+00014:-00006:000308.4499:07880
07881:-00023:+00027:+00003:000308.4499:07881
07882:-00014:+00031:-00012:000308.4499:07882
07883:+00002:+00051:+00002:000308.4499:07883
07884:+00003:+00063:-00020:000308.4499:07884
07885:-00021:+00047:+00004:000308.4499:07885
07886:-00020:+00056:-00019:000308.4499:07886
07887:+00002:+00059:-00005:000308.4499:07887
07888:+00002:+00061:-00021:000308.4499:07888
07889:-00001:+00046:-00003:000308.4499:07889
07890:+00002:+00079:+00007:000308.4499:07890
07891:-00020:+00046:-00019:000308.4499:07891
07892:-00019:+00041:-00022:000308.4499:07892
07893:-00024:+00049:+00013:000308.4499:07893
07894:-00023:+00035:-00002:000308.4499:07894
07895:-00014:+00034:+00006:000308.4499:07895
07896:-00022:+00000:+00005:000308.4499:07896
07897:-00025:+00006:+00022:000308.4499:07897
07898:-00011:-00011:-00017:000308.4499:07898
07899:-00014:-00022:+00005:000308.4499:07899
07900:-00018:-00037:+00000:000308.4499:07900
07901:-00015:-00037:+00020:000308.4499:07901
07902:-00024:-00045:+00006:000308.4499:07902
07903:-00012:-00056:+00017:000308.4499:07903
07904:-00025:-00053:+00001:000308.4499:07904
07905:-00013:-00059:+00003:000308.4499:07905
07906:+00001:-00058:-00006:000308.4499:07906
07907:-00012:-00079:+00021:000308.4499:07907
07908:-00022:-00053:-00006:000308.4499:07908
07909:-00024:-00059:+00008:000308.4499:07909
07910:+00001:-00041:-00003:000308.4499:07910
07911:-00014:-00052:-00001:000308.4499:07911
07912:-00010:-00052:-00006:000305.7952:07912
07913:-00023:-00032:+00021:000305.7952:07913
07914:-00022:-00013:-00015:000305.7952:07914
07915:-00012:-00018:+00002:000305.7952:07915
07916:+00001:-00004:-00006:000305.7952:07916
07917:-00020:+00018:+00007:000305.7952:07917
07918:-00001:+00024:-00031:000305.7952:07918
07919:+00002:+00029:+00006:000305.7952:07919
07920:-00003:+00031:-00018:000305.7952:07920
07921:-00019:+00052:+00003:000305.7952:07921
07922:+00000:+00067:+00008:000305.7952:07922
07923:-00009:+00060:+00015:000305.7952:07923
07924:+00001:+00080:-00006:000305.7952:07924
07925:-00001:+00078:-00020:000305.7952:07925
07926:-00003:+00062:+00022:000305.7952:07926
07927:+00005:+00078:-00016:000305.7952:07927
07928:+00003:+00061:-00017:000305.7952:07928
07929:+00002:+00056:-00006:000305.7952:07929
07930:-00006:+00068:+00005:000305.7952:07930
07931:-00013:+00046:-00018:000305.7952:07931
07932:+00004:+00049:+00001:000305.7952:07932
07933:-00009:+00039:-00002:000305.7952:07933
07934:-00001:+00011:-00002:000305.7952:07934
07935:+00001:-00004:-00006:000305.7952:07935
07936:-00006:+00008:-00003:000305.7952:07936
07937:+00005:-00007:-00005:000305.7952:07937
07938:+00003:-00033:-00005:000305.7952:07938
07939:+00005:-00022:+00004:000305.7952:07939
07940:+00000:-00029:+00007:000305.7952:07940
07941:-00018:-00060:-00004:000305.7952:07941
07942:-00020:-00062:+00021:000305.7952:07942
07943:+00003:-00061:+00022:000305.7952:07943
07944:-00019:-00056:+00003:000305.7952:07944
07945:-00009:-00053:+00001:000305.7952:07945
07946:-00002:-00054:-00001:000305.7952:07946
07947:-00006:-00067:+00010:000305.7952:07947
07948:+00000:-00058:+00024:000305.7952:07948
07949:+00000:-00038:+00017:000305.7952:07949
07950:-00018:-00038:-00006:000305.7952:07950
07951:-00019:-00046:-00017:000305.7952:07951
07952:-00018:-00013:+00016:000305.7952:07952
07953:-00024:-00019:+00017:000305.7952:07953
07954:-00021:+00004:-00017:000305.7952:07954
07955:+00002:+00021:+00003:000305.7952:07955
07956:+00005:+00037:+00011:000305.7952:07956
07957:-00023:+00050:-00007:000305.7952:07957
07958:-00020:+00047:-00005:000305.7952:07958
07959:+00015:+00068:-00015:000305.7952:07959
07960:+00015:+00056:-00015:000305.7952:07960
07961:+00003:+00079:-00009:000305.7952:07961
07962:-00006:+00081:+00021:000305.7952:07962
07963:+00015:+00073:-00002:000305.7952:07963
07964:+00003:+00080:-00004:000305.7952:07964
07965:-00006:+00082:+00005:000305.7952:07965
07966:+00001:+00079:-00019:000305.7952:07966
07967:+00015:+00063:-00014:000305.7952:07967
07968:-00004:+00069:+00007:000305.7952:07968
07969:+00012:+00067:+00008:000305.7952:07969
07970:-00006:+00029:+00008:000305.7952:07970
07971:-00007:+00040:-00016:000305.7952:07971
07972:-00008:+00033:-00003:000305.7952:07972
07973:-00006:+00020:-00021:000305.7952:07973
07974:-00018:+00000:+00022:000305.7952:07974
07975:-00003:-00019:+00019:000305.7952:07975
07976:+00001:-00033:+00008:000305.7952:07976
07977:+00005:-00036:-00007:000305.7952:07977
07978:-00001:-00028:+00008:000302.3379:07978
07979:-00001:-00042:+00006:000302.3379:07979
07980:-00017:-00042:+00004:000302.3379:07980
07981:-00001:-00065:+00017:000302.3379:07981
07982:+00001:-00066:+00021:000302.3379:07982
07983:-00002:-00066:+00017:000302.3379:07983
07984:-00002:-00062:+00007:000302.3379:07984
07985:+00003:-00062:-00005:000302.3379:07985
07986:+00001:-00042:-00002:000302.3379:07986
07987:+00001:-00050:+00000:000302.3379:07987
07988:+00006:-00029:+00001:000302.3379:07988
07989:+00004:-00036:-00003:000302.3379:07989
07990:-00020:-00011:-00016:000302.3379:07990
07991:+00003:-00019:+00000:000302.3379:07991
07992:+00000:+00007:+00006:000302.3379:07992
07993:-00024:-00005:-00003:000302.3379:07993
07994:-00010:+00018:+00004:000302.3379:07994
07995:-00020:+00013:+00008:000302.3379:07995
07996:-00025:+00038:-00012:000302.3379:07996
07997:-00012:+00028:+00002:000302.3379:07997
07998:-00025:+00054:+00003:000302.3379:07998
07999:-00011:+00041:-00016:000302.3379:07999
08000:-00020:+00063:-00018:000302.3379:08000
08001:-00002:+00070:+00007:000302.3379:08001
08002:-00020:+00070:-00005:000302.3379:08002
08003:-00022:+00063:+00004:000302.3379:08003
08004:+00004:+00067:-00015:000302.3379:08004
08005:-00009:+00066:-00015:000302.3379:08005
08006:-00002:+00065:-00001:000302.3379:08006
08007:+00014:+00068:+00001:000302.3379:08007
08008:-00009:+00050:-00005:000302.3379:08008
08009:-00002:+00030:-00019:000302.3379:08009
08010:+00006:+00025:-00002:000302.3379:08010
08011:+00016:+00034:-00011:000302.3379:08011
08012:+00000:+00024:-00015:000302.3379:08012
08013:+00016:-00001:+00007:000302.3379:08013
08014:+00017:-00004:+00009:000302.3379:08014
08015:+00014:-00019:+00007:000302.3379:08015
08016:-00004:-00019:-00004:000302.3379:08016
08017:-00004:-00013:-00016:000302.3379:08017
08018:-00021:-00034:+00005:000302.3379:08018
08019:-00007:-00035:+00000:000302.3379:08019
08020:+00005:-00024:+00017:000302.3379:08020
08021:-00018:-00047:+00019:000302.3379:08021
08022:+00001:-00052:+00000:000302.3379:08022
08023:+00003:-00046:-00005:000302.3379:08023
08024:-00023:-00046:+00008:000302.3379:08024
08025:-00019:-00045:-00005:000302.3379:08025
08026:+00004:-00035:-00002:000302.3379:08026
08027:+00001:-00032:+00004:000302.3379:08027
08028:-00025:-00034:+00007:000302.3379:08028
08029:-00019:-00012:-00004:000302.3379:08029
08030:-00022:-00019:-00019:000302.3379:08030
08031:-00040:-00017:+00005:000302.3379:08031
08032:-00014:-00021:-00005:000302.3379:08032
08033:-00011:-00006:+00038:000302.3379:08033
08034:-00013:+00017:+00004:000302.3379:08034
08035:-00017:+00009:-00020:000302.3379:08035
08036:-00024:+00013:+00005:000302.3379:08036
08037:-00017:+00034:-00001:000302.3379:08037
08038:-00033:+00035:-00007:000302.3379:08038
08039:-00033:+00048:+00005:000302.3379:08039
08040:-00024:+00051:+00003:000302.3379:08040
08041:-00020:+00054:-00017:000302.3379:08041
08042:-00001:+00040:-00022:000302.3379:08042
08043:+00003:+00063:-00003:000302.3379:08043
08044:+00004:+00047:-00013:000302.3379:08044
08045:-00007:+00046:-00016:000302.3379:08045
08046:+00006:+00063:+00005:000293.9281:08046
08047:+00018:+00041:+00003:000293.9281:08047
08048:+00015:+00052:-00023:000293.9281:08048
08049:+00007:+00054:+00005:000293.9281:08049
08050:+00019:+00053:-00022:000293.9281:08050
08051:-00006:+00039:+00007:000293.9281:08051
08052:-00004:+00038:-00004:000293.9281:08052
08053:-00008:+00014:+00007:000293.9281:08053
08054:+00006:+00000:-00022:000293.9281:08054
08055:+00005:+00018:+00003:000293.9281:08055
08056:-00008:+00009:+00005:000293.9281:08056
08057:-00024:+00003:-00008:000293.9281:08057
08058:-00021:+00002:+00007:000293.9281:08058
08059:-00019:-00020:-00003:000293.9281:08059
08060:-00002:-00009:-00003:000293.9281:08060
08061:-00022:-00032:-00001:000293.9281:08061
08062:-00001:-00036:+00014:000293.9281:08062
08063:-00023:-00035:+00007:000293.9281:08063
08064:-00021:-00024:+00004:000293.9281:08064
08065:+00000:-00024:+00004:000293.9281:08065
08066:-00022:-00025:-00004:000293.9281:08066
08067:-00024:-00026:-00020:000293.9281:08067
08068:-00025:-00036:+00016:000293.9281:08068
08069:-00022:-00034:+00004:000293.9281:08069
08070:-00020:-00031:+00005:000293.9281:08070
08071:-00001:-00033:-00001:000293.9281:08071
08072:-00019:-00032:+00020:000293.9281:08072
08073:-00017:-00019:+00005:000293.9281:08073
08074:-00020:-00017:-00006:000293.9281:08074
08075:-00006:+00004:+00008:000293.9281:08075
08076:-00010:+00000:-00030:000293.9281:08076
08077:-00020:+00023:-00018:000293.9281:08077
08078:-00023:+00036:+00002:000293.9281:08078
08079:-00001:+00037:+00003:000293.9281:08079
08080:-00022:+00037:-00016:000293.9281:08080
08081:-00005:+00053:+00011:000293.9281:08081
08082:+00003:+00042:+00005:000293.9281:08082
08083:+00005:+00046:+00006:000293.9281:08083
08084:-00002:+00057:+00005:000293.9281:08084
08085:+00001:+00066:-00015:000293.9281:08085
08086:-00008:+00057:-00008:000293.9281:08086
08087:+00015:+00070:+00021:000293.9281:08087
08088:+00018:+00064:+00005:000293.9281:08088
08089:-00004:+00046:+00005:000293.9281:08089
08090:+00014:+00043:+00005:000293.9281:08090
08091:-00008:+00053:+00004:000293.9281:08091
08092:-00005:+00031:-00008:000293.9281:08092
08093:-00004:+00030:+00004:000293.9281:08093
08094:+00016:+00025:-00022:000293.9281:08094
08095:+00001:+00012:-00016:000293.9281:08095
08096:-00010:+00023:+00000:000293.9281:08096
08097:-00009:+00001:+00019:000293.9281:08097
08098:-00007:+00004:+00018:000293.9281:08098
08099:-00018:-00017:+00000:000293.9281:08099
08100:-00009:-00013:+00016:000293.9281:08100
08101:-00018:-00032:-00004:000293.9281:08101
08102:+00000:-00026:+00007:000293.9281:08102
08103:+00004:-00024:-00007:000293.9281:08103
08104:-00008:-00049:+00017:000293.9281:08104
08105:+00004:-00047:-00015:000293.9281:08105
08106:+00003:-00048:+00016:000293.9281:08106
08107:+00001:-00037:-00004:000293.9281:08107
08108:+00003:-00051:+00005:000293.9281:08108
08109:-00008:-00025:-00015:000293.9281:08109
08110:+00005:-00028:+00006:000293.9281:08110
08111:-00008:-00022:-00030:000304.6577:08111
08112:-00009:-00011:-00006:000304.6577:08112
08113:+00013:-00010:+00007:000304.6577:08113
08114:-00019:-00015:+00003:000304.6577:08114
08115:+00005:-00003:+00004:000304.6577:08115
08116:-00001:+00024:-00003:000304.6577:08116
08117:+00003:+00016:-00006:000304.6577:08117
08118:-00019:+00027:+00005:000304.6577:08118
08119:+00005:+00051:+00020:000304.6577:08119
08120:+00003:+00041:-00015:000304.6577:08120
08121:-00009:+00056:-00015:000304.6577:08121
08122:-00006:+00079:+00002:000304.6577:08122
08123:-00006:+00071:+00002:000304.6577:08123
08124:+00006:+00085:-00014:000304.6577:08124
08125:+00015:+00076:-00005:000304.6577:08125
08126:+00016:+00074:+00005:000304.6577:08126
08127:-00008:+00094:+00005:000304.6577:08127
08128:-00007:+00084:-00019:000304.6577:08128
08129:-00006:+00081:-00018:000304.6577:08129
08130:-00005:+00057:-00034:000304.6577:08130
08131:+00005:+00064:+00003:000304.6577:08131
08132:-00004:+00052:+00007:000304.6577:08132
08133:+00000:+00054:-00013:000304.6577:08133
08134:+00004:+00039:+00002:000304.6577:08134
08135:+00004:+00010:+00008:000304.6577:08135
08136:+00001:+00008:+00022:000304.6577:08136
08137:-00008:+00009:-00002:000304.6577:08137
08138:+00001:-00010:+00037:000304.6577:08138
08139:+00002:-00034:-00016:000304.6577:08139
08140:-00009:-00029:+00007:000304.6577:08140
08141:-00003:-00027:+00007:000304.6577:08141
08142:-00019:-00044:+00007:000304.6577:08142
08143:+00002:-00062:+00002:000304.6577:08143
08144:+00001:-00044:+00033:000304.6577:08144
08145:+00000:-00060:+00017:000304.6577:08145
08146:+00003:-00058:+00000:000304.6577:08146
08147:-00001:-00065:-00004:000304.6577:08147
08148:-00018:-00064:+00007:000304.6577:08148
08149:-00001:-00040:-00006:000304.6577:08149
08150:-00009:-00029:+00008:000304.6577:08150
08151:-00008:-00025:-00003:000304.6577:08151
08152:+00001:-00031:-00008:000304.6577:08152
08153:+00002:-00017:-00001:000304.6577:08153
08154:+00003:-00004:-00005:000304.6577:08154
08155:+00005:+00021:+00000:000304.6577:08155
08156:-00008:+00009:-00005:000304.6577:08156
08157:+00003:+00028:+00005:000304.6577:08157
08158:-00009:+00041:-00012:000304.6577:08158
08159:-00007:+00063:-00020:000304.6577:08159
08160:-00008:+00068:+00004:000304.6577:08160
08161:-00018:+00071:-00019:000304.6577:08161
08162:-00018:+00085:-00017:000304.6577:08162
08163:+00001:+00075:-00007:000304.6577:08163
08164:+00005:+00075:+00003:000304.6577:08164
08165:-00008:+00072:+00005:000304.6577:08165
08166:-00008:+00076:-00003:000304.6577:08166
08167:+00001:+00072:-00006:000304.6577:08167
08168:-00019:+00059:+00006:000304.6577:08168
08169:-00001:+00056:+00002:000304.6577:08169
08170:+00002:+00065:+00003:000304.6577:08170
08171:+00002:+00055:-00037:000304.6577:08171
08172:-00009:+00025:-00019:000304.6577:08172
08173:+00004:+00037:+00002:000304.6577:08173
08174:+00004:+00017:-00004:000304.6577:08174
08175:-00005:+00001:+00000:000304.6577:08175
08176:-00002:+00003:+00013:000308.0298:08176
08177:-00006:-00012:-00017:000308.0298:08177
08178:-00006:-00022:+00008:000308.0298:08178
08179:-00002:-00046:+00000:000308.0298:08179
08180:-00009:-00044:-00002:000308.0298:08180
08181:-00009:-00063:-00010:000308.0298:08181
08182:-00006:-00060:+00018:000308.0298:08182
08183:+00003:-00058:+00005:000308.0298:08183
08184:-00023:-00058:+00006:000308.0298:08184
08185:-00018:-00056:+00016:000308.0298:08185
08186:+00002:-00064:+00023:000308.0298:08186
08187:-00021:-00043:-00009:000308.0298:08187
08188:-00019:-00051:-00004:000308.0298:08188
08189:-00001:-00045:-00006:000308.0298:08189
08190:-00010:-00046:+00023:000308.0298:08190
08191:-00020:-00011:-00006:000308.0298:08191
08192:-00021:-00021:+00021:000308.0298:08192
08193:-00020:+00005:+00003:000308.0298:08193
08194:-00035:+00017:+00006:000308.0298:08194
08195:-00019:+00010:-00005:000308.0298:08195
08196:-00021:+00026:-00001:000308.0298:08196
08197:-00024:+00027:-00018:000308.0298:08197
08198:-00001:+00043:+00005:000308.0298:08198
08199:-00009:+00057:+00004:000308.0298:08199
08200:-00010:+00070:-00012:000308.0298:08200
08201:+00003:+00062:-00017:000308.0298:08201
08202:+00004:+00082:+00006:000308.0298:08202
08203:+00004:+00071:-00005:000308.0298:08203
08204:+00004:+00074:-00018:000308.0298:08204
08205:+00018:+00072:+00004:000308.0298:08205
08206:-00005:+00082:-00017:000308.0298:08206
08207:-00003:+00060:-00007:000308.0298:08207
08208:-00008:+00058:-00016:000308.0298:08208
08209:-00007:+00065:-00021:000308.0298:08209
08210:+00002:+00052:-00020:000308.0298:08210
08211:-00005:+00027:+00006:000308.0298:08211
08212:-00006:+00037:+00008:000308.0298:08212
08213:-00007:+00019:-00005:000308.0298:08213
08214:-00009:-00006:-00004:000308.0298:08214
08215:+00015:-00015:+00000:000308.0298:08215
08216:+00003:-00007:-00002:000308.0298:08216
08217:+00004:-00024:-00006:000308.0298:08217
08218:+00003:-00046:+00004:000308.0298:08218
08219:+00002:-00050:+00002:000308.0298:08219
08220:-00001:-00044:+00002:000308.0298:08220
08221:-00009:-00057:+00019:000308.0298:08221
08222:-00006:-00060:+00018:000308.0298:08222
08223:-00009:-00055:+00007:000308.0298:08223
08224:-00008:-00066:-00008:000308.0298:08224
08225:-00004:-00064:+00024:000308.0298:08225
08226:-00007:-00064:-00002:000308.0298:08226
08227:+00004:-00041:+00017:000308.0298:08227
08228:-00005:-00051:-00005:000308.0298:08228
08229:-00009:-00046:-00007:000308.0298:08229
08230:+00000:-00027:-00036:000308.0298:08230
08231:-00001:-00036:+00010:000308.0298:08231
08232:-00002:-00021:+00021:000308.0298:08232
08233:-00011:-00019:+00023:000308.0298:08233
08234:-00024:+00000:-00015:000308.0298:08234
08235:-00011:+00021:-00020:000308.0298:08235
08236:-00024:+00032:-00024:000308.0298:08236
08237:-00011:+00030:-00015:000308.0298:08237
08238:+00003:+00044:+00003:000308.0298:08238
08239:-00018:+00046:+00008:000308.0298:08239
08240:-00018:+00057:+00007:000308.0298:08240
08241:+00002:+00062:+00012:000308.0298:08241
08242:-00001:+00059:+00002:000308.0298:08242
08243:-00001:+00068:-00021:000308.0298:08243
08244:+00006:+00068:-00011:000308.0298:08244
08245:+00017:+00060:-00030:000293.5951:08245
08246:+00017:+00069:-00012:000293.5951:08246
08247:+00019:+00055:+00023:000293.5951:08247
08248:+00010:+00044:-00006:000293.5951:08248
08249:-00008:+00050:-00037:000293.5951:08249
08250:+00015:+00039:-00016:000293.5951:08250
08251:-00004:+00010:-00006:000293.5951:08251
08252:-00009:+00017:+00017:000293.5951:08252
08253:+00013:+00000:-00018:000293.5951:08253
08254:+00010:+00005:-00014:000293.5951:08254
08255:-00004:-00021:-00027:000293.5951:08255
08256:-00005:-00012:-00004:000293.5951:08256
08257:+00017:-00037:+00000:000293.5951:08257
08258:-00010:-00049:+00032:000293.5951:08258
08259:-00009:-00039:-00006:000293.5951:08259
08260:-00008:-00052:+00001:000293.5951:08260
08261:+00000:-00042:-00016:000293.5951:08261
08262:-00021:-00053:+00003:000293.5951:08262
08263:-00003:-00066:+00023:000293.5951:08263
08264:+00001:-00067:+00024:000293.5951:08264
08265:+00000:-00054:+00003:000293.5951:08265
08266:+00002:-00043:+00007:000293.5951:08266
08267:-00001:-00045:-00016:000293.5951:08267
08268:-00011:-00044:-00012:000293.5951:08268
08269:+00003:-00027:-00001:000293.5951:08269
08270:+00000:-00025:+00017:000293.5951:08270
08271:-00024:-00036:-00004:000293.5951:08271
08272:+00000:+00002:-00003:000293.5951:08272
08273:+00002:-00015:-00001:000293.5951:08273
08274:+00005:-00001:+00008:000293.5951:08274
08275:+00000:+00011:-00007:000293.5951:08275
08276:-00003:+00035:+00005:000293.5951:08276
08277:+00001:+00025:+00004:000293.5951:08277
08278:+00003:+00053:-00005:000293.5951:08278
08279:+00002:+00070:+00034:000293.5951:08279
08280:+00002:+00041:+00008:000293.5951:08280
08281:-00020:+00069:-00014:000293.5951:08281
08282:-00006:+00066:-00012:000293.5951:08282
08283:+00015:+00079:-00005:000293.5951:08283
08284:-00009:+00070:-00015:000293.5951:08284
08285:+00002:+00067:-00001:000293.5951:08285
08286:-00008:+00045:+00008:000293.5951:08286
08287:-00021:+00064:-00036:000293.5951:08287
08288:+00002:+00063:-00020:000293.5951:08288
08289:-00019:+00031:+00023:000293.5951:08289
08290:-00022:+00029:+00020:000293.5951:08290
08291:+00003:+00026:-00016:000293.5951:08291
08292:+00006:+00014:-00019:000293.5951:08292
08293:+00001:+00017:-00020:000293.5951:08293
08294:-00008:+00005:+00006:000293.5951:08294
08295:-00003:+00003:+00000:000293.5951:08295
08296:+00001:-00007:+00016:000293.5951:08296
08297:-00001:-00035:+00002:000293.5951:08297
08298:+00001:-00030:-00002:000293.5951:08298
08299:-00021:-00040:+00003:000293.5951:08299
08300:-00020:-00039:+00000:000293.5951:08300
08301:-00008:-00039:+00000:000293.5951:08301
08302:-00018:-00051:+00003:000293.5951:08302
08303:-00021:-00063:-00010:000293.5951:08303
08304:+00000:-00040:-00016:000293.5951:08304
08305:+00000:-00039:+00006:000293.5951:08305
08306:-00023:-00049:-00020:000293.5951:08306
08307:+00001:-00038:+00020:000293.5951:08307
08308:-00007:-00025:-00002:000293.5951:08308
08309:-00007:-00026:-00005:000311.9963:08309
08310:-00009:-00031:+00021:000311.9963:08310
08311:+00014:-00009:+00011:000311.9963:08311
08312:-00002:+00003:+00004:000311.9963:08312
08313:+00004:+00020:-00021:000311.9963:08313
08314:+00017:+00012:+00001:000311.9963:08314
08315:+00001:+00033:+00001:000311.9963:08315
08316:-00020:+00028:-00005:000311.9963:08316
08317:+00002:+00031:+00022:000311.9963:08317
08318:-00018:+00044:-00021:000311.9963:08318
08319:-00020:+00056:-00032:000311.9963:08319
08320:-00001:+00067:-00015:000311.9963:08320
08321:-00006:+00082:+00021:000311.9963:08321
08322:+00004:+00080:-00004:000311.9963:08322
08323:+00005:+00083:-00007:000311.9963:08323
08324:+00016:+00083:-00020:000311.9963:08324
08325:-00003:+00081:-00007:000311.9963:08325
08326:-00002:+00055:-00016:000311.9963:08326
08327:-00005:+00066:+00011:000311.9963:08327
08328:-00004:+00064:+00005:000311.9963:08328
08329:-00006:+00048:-00034:000311.9963:08329
08330:+00020:+00027:-00019:000311.9963:08330
08331:+00013:+00014:+00006:000311.9963:08331
08332:+00005:+00020:+00004:000311.9963:08332
08333:-00008:-00005:+00000:000311.9963:08333
08334:-00006:+00006:+00023:000311.9963:08334
08335:-00018:-00007:+00002:000311.9963:08335
08336:-00024:-00012:-00008:000311.9963:08336
08337:-00020:-00025:+00005:000311.9963:08337
08338:-00021:-00051:-00006:000311.9963:08338
08339:-00010:-00048:-00005:000311.9963:08339
08340:-00024:-00040:-00004:000311.9963:08340
08341:-00024:-00044:-00007:000311.9963:08341
08342:-00020:-00065:-00002:000311.9963:08342
08343:-00001:-00040:+00007:000311.9963:08343
08344:+00001:-00061:-00015:000311.9963:08344
08345:+00004:-00050:-00021:000311.9963:08345
08346:-00010:-00052:-00001:000311.9963:08346
08347:-00005:-00045:-00001:000311.9963:08347
08348:-00004:-00030:+00004:000311.9963:08348
08349:+00029:-00008:+00006:000311.9963:08349
08350:-00004:+00002:-00019:000311.9963:08350
08351:+00017:+00000:+00002:000311.9963:08351
08352:+00015:+00023:+00018:000311.9963:08352
08353:+00021:+00033:+00007:000311.9963:08353
08354:-00003:+00031:+00002:000311.9963:08354
08355:+00014:+00051:-00009:000311.9963:08355
08356:+00014:+00044:-00008:000311.9963:08356
08357:-00005:+00047:+00001:000311.9963:08357
08358:+00017:+00065:-00002:000311.9963:08358
08359:-00008:+00067:-00001:000311.9963:08359
08360:+00006:+00060:-00020:000311.9963:08360
08361:-00005:+00057:-00037:000311.9963:08361
08362:-00006:+00079:-00014:000311.9963:08362
08363:+00015:+00058:+00017:000311.9963:08363
08364:-00004:+00063:+00001:000311.9963:08364
08365:-00006:+00065:-00016:000311.9963:08365
08366:+00014:+00044:-00033:000311.9963:08366
08367:+00005:+00054:-00011:000311.9963:08367
08368:-00007:+00049:+00000:000311.9963:08368
08369:+00003:+00037:+00014:000332.3739:08369
08370:+00003:+00009:+00023:000332.3739:08370
08371:-00017:-00004:+00016:000332.3739:08371
08372:+00000:+00004:+00005:000332.3739:08372
08373:-00013:-00019:-00016:000332.3739:08373
08374:-00010:-00012:-00018:000332.3739:08374
08375:-00013:-00022:-00002:000332.3739:08375
08376:-00011:-00040:+00016:000332.3739:08376
08377:-00014:-00040:+00021:000332.3739:08377
08378:-00010:-00062:+00018:000332.3739:08378
08379:-00013:-00052:+00006:000332.3739:08379
08380:-00017:-00063:+00008:000332.3739:08380
08381:-00013:-00064:+00010:000332.3739:08381
08382:-00011:-00063:+00000:000332.3739:08382
08383:-00012:-00038:-00013:000332.3739:08383
08384:-00011:-00023:-00001:000332.3739:08384
08385:-00025:-00037:+00018:000332.3739:08385
08386:-00010:-00024:-00005:000332.3739:08386
08387:-00019:-00018:-00021:000332.3739:08387
08388:+00001:-00005:+00020:000332.3739:08388
08389:-00001:-00004:-00021:000332.3739:08389
08390:-00018:+00017:+00002:000332.3739:08390
08391:+00005:+00034:+00002:000332.3739:08391
08392:-00023:+00048:-00020:000332.3739:08392
08393:+00005:+00040:-00013:000332.3739:08393
08394:-00008:+00064:-00001:000332.3739:08394
08395:-00007:+00040:-00004:000332.3739:08395
08396:+00005:+00069:-00001:000332.3739:08396
08397:-00009:+00058:-00006:000332.3739:08397
08398:+00003:+00062:-00021:000332.3739:08398
08399:+00003:+00084:-00021:000332.3739:08399
08400:-00019:+00078:-00007:000332.3739:08400
08401:-00009:+00082:+00000:000332.3739:08401
08402:-00021:+00060:-00013:000332.3739:08402
08403:-00020:+00064:-00020:000332.3739:08403
08404:-00018:+00044:+00007:000332.3739:08404
08405:-00022:+00051:+00006:000332.3739:08405
08406:-00018:+00028:+00006:000332.3739:08406
08407:-00022:+00034:+00018:000332.3739:08407
08408:-00010:+00000:+00006:000332.3739:08408
08409:-00014:+00017:+00005:000332.3739:08409
08410:-00016:+00008:+00007:000332.3739:08410
08411:-00033:-00012:+00008:000332.3739:08411
08412:-00016:-00035:-00001:000332.3739:08412
08413:-00035:-00026:+00017:000332.3739:08413
08414:-00026:-00039:+00018:000332.3739:08414
08415:-00016:-00044:-00001:000332.3739:08415
08416:-00013:-00067:+00017:000332.3739:08416
08417:-00036:-00058:+00002:000332.3739:08417
08418:-00037:-00055:-00001:000332.3739:08418
08419:-00016:-00068:-00002:000332.3739:08419
08420:-00028:-00066:-00031:000332.3739:08420
08421:-00036:-00041:-00021:000332.3739:08421
08422:-00013:-00039:+00048:000332.3739:08422
08423:-00010:-00039:+00031:000332.3739:08423
08424:-00040:-00022:-00009:000332.3739:08424
08425:-00012:-00011:-00030:000332.3739:08425
08426:-00021:-00015:-00030:000332.3739:08426
08427:-00023:+00022:-00003:000332.3739:08427
08428:-00022:+00033:-00003:000332.3739:08428
08429:-00022:+00026:+00002:000332.3739:08429
08430:+00005:+00046:-00031:000332.3739:08430
08431:+00003:+00056:+00000:000332.3739:08431
08432:-00006:+00079:-00003:000332.3739:08432
08433:+00001:+00081:-00002:000316.0592:08433
08434:+00018:+00082:+00003:000316.0592:08434
08435:+00015:+00101:-00020:000316.0592:08435
08436:+00021:+00095:-00028:000316.0592:08436
08437:-00005:+00101:-00010:000316.0592:08437
08438:+00016:+00073:+00006:000316.0592:08438
08439:+00005:+00073:-00032:000316.0592:08439
08440:-00004:+00061:-00013:000316.0592:08440
08441:-00005:+00046:-00016:000316.0592:08441
08442:+00000:+00029:-00005:000316.0592:08442
08443:+00004:+00029:+00018:000316.0592:08443
08444:+00004:+00016:+00007:000316.0592:08444
08445:+00002:+00019:-00037:000316.0592:08445
08446:-00019:+00009:-00021:000316.0592:08446
08447:-00004:-00001:+00002:000316.0592:08447
08448:-00002:-00032:+00011:000316.0592:08448
08449:-00020:-00025:+00020:000316.0592:08449
08450:-00011:-00028:+00026:000316.0592:08450
08451:-00018:-00067:-00003:000316.0592:08451
08452:-00021:-00066:+00018:000316.0592:08452
08453:-00008:-00059:+00000:000316.0592:08453
08454:+00003:-00059:+00001:000316.0592:08454
08455:-00010:-00078:+00008:000316.0592:08455
08456:-00006:-00055:-00005:000316.0592:08456
08457:+00014:-00065:+00002:000316.0592:08457
08458:+00001:-00042:-00021:000316.0592:08458
08459:+00005:-00052:+00007:000316.0592:08459
08460:+00001:-00046:+00005:000316.0592:08460
08461:-00021:-00050:-00015:000316.0592:08461
08462:-00001:-00035:+00001:000316.0592:08462
08463:-00022:-00012:+00001:000316.0592:08463
08464:+00001:-00015:-00010:000316.0592:08464
08465:-00022:-00003:-00020:000316.0592:08465
08466:+00014:+00019:+00005:000316.0592:08466
08467:+00002:+00037:+00019:000316.0592:08467
08468:+00002:+00030:+00001:000316.0592:08468
08469:-00006:+00044:+00009:000316.0592:08469
08470:-00002:+00046:-00021:000316.0592:08470
08471:-00009:+00067:-00020:000316.0592:08471
08472:+00030:+00080:+00011:000316.0592:08472
08473:+00007:+00084:+00004:000316.0592:08473
08474:+00010:+00084:+00006:000316.0592:08474
08475:+00010:+00094:+00007:000316.0592:08475
08476:+00012:+00074:-00002:000316.0592:08476
08477:+00013:+00071:-00018:000316.0592:08477
08478:+00007:+00079:+00017:000316.0592:08478
08479:+00006:+00066:-00003:000316.0592:08479
08480:-00008:+00052:-00007:000316.0592:08480
08481:+00004:+00030:-00004:000316.0592:08481
08482:+00002:+00039:+00020:000316.0592:08482
08483:-00001:+00009:-00017:000316.0592:08483
08484:-00014:+00007:-00005:000316.0592:08484
08485:+00002:+00006:-00007:000316.0592:08485
08486:-00017:-00022:-00006:000316.0592:08486
08487:-00024:-00047:-00002:000316.0592:08487
08488:-00025:-00039:+00032:000316.0592:08488
08489:-00023:-00057:+00019:000316.0592:08489
08490:-00012:-00067:-00001:000342.3138:08490
08491:-00018:-00055:+00016:000342.3138:08491
08492:-00018:-00076:+00008:000342.3138:08492
08493:+00001:-00071:-00018:000342.3138:08493
08494:-00019:-00055:+00018:000342.3138:08494
08495:-00005:-00079:+00006:000342.3138:08495
08496:+00000:-00057:-00008:000342.3138:08496
08497:-00007:-00063:-00015:000342.3138:08497
08498:-00003:-00051:+00006:000342.3138:08498
08499:-00003:-00028:+00005:000342.3138:08499
08500:+00006:-00008:-00016:000342.3138:08500
08501:+00010:-00021:-00001:000342.3138:08501
08502:+00011:-00005:-00018:000342.3138:08502
08503:+00010:+00016:+00003:000342.3138:08503
08504:+00033:+00039:+00002:000342.3138:08504
08505:+00018:+00050:-00020:000342.3138:08505
08506:+00018:+00046:+00005:000342.3138:08506
08507:+00011:+00056:+00021:000342.3138:08507
08508:+00006:+00058:-00001:000342.3138:08508
08509:+00013:+00061:-00016:000342.3138:08509
08510:+00018:+00062:+00006:000342.3138:08510
08511:-00009:+00081:-00005:000342.3138:08511
08512:+00005:+00062:+00003:000342.3138:08512
08513:+00002:+00082:+00008:000342.3138:08513
08514:+00000:+00068:-00007:000342.3138:08514
08515:-00025:+00055:-00010:000342.3138:08515
08516:-00015:+00065:-00002:000342.3138:08516
08517:-00015:+00051:+00016:000342.3138:08517
08518:-00037:+00027:-00005:000342.3138:08518
08519:-00026:+00014:-00002:000342.3138:08519
08520:-00029:+00018:-00005:000342.3138:08520
08521:-00039:-00014:-00007:000342.3138:08521
08522:-00017:-00008:-00016:000342.3138:08522
08523:-00012:-00010:-00004:000342.3138:08523
08524:-00037:-00028:+00000:000342.3138:08524
08525:-00013:-00040:-00006:000342.3138:08525
08526:-00011:-00043:+00035:000342.3138:08526
08527:-00019:-00054:+00019:000342.3138:08527
08528:+00003:-00067:+00022:000342.3138:08528
08529:-00003:-00065:+00009:000342.3138:08529
08530:-00008:-00055:+00005:000342.3138:08530
08531:+00019:-00076:-00002:000342.3138:08531
08532:+00006:-00053:+00006:000342.3138:08532
08533:+00006:-00043:+00008:000342.3138:08533
08534:-00005:-00061:-00012:000342.3138:08534
08535:+00016:-00048:-00021:000342.3138:08535
08536:+00014:-00034:+00001:000342.3138:08536
08537:+00004:-00034:+00005:000342.3138:08537
08538:-00007:+00006:-00004:000342.3138:08538
08539:-00009:-00002:-00006:000342.3138:08539
08540:-00009:+00021:-00021:000342.3138:08540
08541:+00003:+00035:+00003:000342.3138:08541
08542:-00006:+00049:+00003:000342.3138:08542
08543:-00021:+00042:+00006:000342.3138:08543
08544:-00019:+00047:-00015:000342.3138:08544
08545:-00024:+00060:+00005:000342.3138:08545
08546:-00015:+00082:-00012:000342.3138:08546
08547:-00034:+00071:-00016:000342.3138:08547
08548:-00022:+00061:+00018:000348.3972:08548
08549:-00037:+00062:-00012:000348.3972:08549
08550:-00033:+00059:-00017:000348.3972:08550
08551:-00034:+00082:-00020:000348.3972:08551
08552:-00040:+00066:-00015:000348.3972:08552
08553:-00027:+00044:-00014:000348.3972:08553
08554:-00016:+00051:+00000:000348.3972:08554
08555:-00017:+00038:+00006:000348.3972:08555
08556:-00040:+00024:+00003:000348.3972:08556
08557:-00017:-00004:+00002:000348.3972:08557
08558:-00035:-00015:-00003:000348.3972:08558
08559:-00013:-00030:-00035:000348.3972:08559
08560:-00024:-00029:-00014:000348.3972:08560
08561:+00003:-00050:+00008:000348.3972:08561
08562:-00020:-00061:+00064:000348.3972:08562
08563:+00001:-00056:+00010:000348.3972:08563
08564:+00004:-00066:-00005:000348.3972:08564
08565:+00017:-00081:-00029:000348.3972:08565
08566:+00019:-00077:+00006:000348.3972:08566
08567:+00032:-00080:+00021:000348.3972:08567
08568:+00015:-00054:+00037:000348.3972:08568
08569:+00017:-00076:+00071:000348.3972:08569
08570:+00018:-00067:+00122:000348.3972:08570
08571:+00010:-00061:-00040:000348.3972:08571
08572:+00008:-00050:-00086:000348.3972:08572
08573:+00010:-00014:-00057:000348.3972:08573
08574:-00009:+00008:-00013:000348.3972:08574
08575:+00014:-00003:-00009:000348.3972:08575
08576:-00025:+00023:-00053:000348.3972:08576
08577:-00037:+00027:+00157:000348.3972:08577
08578:-00024:+00034:+00149:000348.3972:08578
08579:-00043:+00042:-00119:000348.3972:08579
08580:-00017:+00056:-00165:000348.3972:08580
08581:+00019:+00072:-00039:000348.3972:08581
08582:+00000:+00099:-00005:000348.3972:08582
08583:+00001:+00115:+00036:000348.3972:08583
08584:-00004:+00098:-00004:000348.3972:08584
08585:-00028:+00087:-00032:000348.3972:08585
08586:-00027:+00082:+00024:000348.3972:08586
08587:-00041:+00063:+00027:000348.3972:08587
08588:-00045:+00048:-00024:000348.3972:08588
08589:-00049:+00054:-00043:000348.3972:08589
08590:-00027:+00038:+00035:000348.3972:08590
08591:-00056:+00024:+00014:000348.3972:08591
08592:-00029:+00004:-00019:000348.3972:08592
08593:-00026:-00016:-00029:000348.3972:08593
08594:-00035:-00011:-00009:000348.3972:08594
08595:-00035:-00025:+00034:000348.3972:08595
08596:-00015:-00048:+00028:000348.3972:08596
08597:+00001:-00038:+00018:000348.3972:08597
08598:-00008:-00046:-00047:000348.3972:08598
08599:+00031:-00052:-00041:000348.3972:08599
08600:+00008:-00044:-00034:000348.3972:08600
08601:+00008:-00043:-00003:000348.3972:08601
08602:+00024:-00047:+00036:000348.3972:08602
08603:+00040:-00051:-00007:000348.3972:08603
08604:+00028:-00038:-00008:000348.3972:08604
08605:+00060:-00028:-00005:000348.3972:08605
08606:+00037:-00028:+00007:000348.3972:08606
08607:+00050:-00049:-00006:000348.3972:08607
08608:+00049:-00012:+00054:000338.0486:08608
08609:+00026:-00021:+00028:000338.0486:08609
08610:+00014:-00014:+00005:000338.0486:08610
08611:+00005:-00016:-00020:000338.0486:08611
08612:-00018:+00007:-00006:000338.0486:08612
08613:-00016:+00008:-00001:000338.0486:08613
08614:-00011:+00021:+00018:000338.0486:08614
08615:-00014:+00024:+00018:000338.0486:08615
08616:-00039:+00033:-00019:000338.0486:08616
08617:-00050:+00036:-00002:000338.0486:08617
08618:-00030:+00049:-00005:000338.0486:08618
08619:-00046:+00043:-00001:000338.0486:08619
08620:-00056:+00044:+00022:000338.0486:08620
08621:-00025:+00066:+00026:000338.0486:08621
08622:-00024:+00057:-00018:000338.0486:08622
08623:-00012:+00057:-00013:000338.0486:08623
08624:+00019:+00067:-00012:000338.0486:08624
08625:+00015:+00064:+00003:000338.0486:08625
08626:+00009:+00041:-00009:000338.0486:08626
08627:+00032:+00046:+00013:000338.0486:08627
08628:+00027:+00025:+00016:000338.0486:08628
08629:+00006:+00036:+00008:000338.0486:08629
08630:+00032:+00012:-00004:000338.0486:08630
08631:+00034:+00018:+00005:000338.0486:08631
08632:+00032:+00004:+00018:000338.0486:08632
08633:+00011:-00017:+00036:000338.0486:08633
08634:+00031:-00008:+00010:000338.0486:08634
08635:+00014:-00010:-00008:000338.0486:08635
08636:-00022:-00030:+00004:000338.0486:08636
08637:+00000:-00035:+00002:000338.0486:08637
08638:-00013:-00028:+00020:000338.0486:08638
08639:-00017:-00028:-00001:000338.0486:08639
08640:-00015:-00029:+00014:000338.0486:08640
08641:-00011:-00023:+00003:000338.0486:08641
08642:-00040:-00028:-00007:000338.0486:08642
08643:-00011:-00031:-00032:000338.0486:08643
08644:+00001:-00021:+00002:000338.0486:08644
08645:-00009:+00005:-00037:000338.0486:08645
08646:+00017:+00001:-00007:000338.0486:08646
08647:+00006:+00019:+00006:000338.0486:08647
08648:-00008:+00010:-00003:000338.0486:08648
08649:+00021:+00033:+00018:000338.0486:08649
08650:+00008:+00051:+00005:000338.0486:08650
08651:+00020:+00048:+00004:000338.0486:08651
08652:+00019:+00045:+00007:000338.0486:08652
08653:+00013:+00045:+00017:000338.0486:08653
08654:+00014:+00064:+00008:000338.0486:08654
08655:-00004:+00042:+00004:000338.0486:08655
08656:-00006:+00064:-00008:000338.0486:08656
08657:-00002:+00052:+00005:000338.0486:08657
08658:-00017:+00027:-00005:000338.0486:08658
08659:-00037:+00027:+00032:000338.0486:08659
08660:-00039:+00016:-00003:000338.0486:08660
08661:-00029:+00017:-00020:000372.8169:08661
08662:-00028:-00004:-00009:000372.8169:08662
08663:-00029:+00009:-00021:000372.8169:08663
08664:-00032:+00004:-00014:000372.8169:08664
08665:-00040:-00007:-00022:000372.8169:08665
08666:-00013:-00018:-00004:000372.8169:08666
08667:-00014:-00007:+00003:000372.8169:08667
08668:-00018:-00030:+00008:000372.8169:08668
08669:+00003:-00035:+00017:000372.8169:08669
08670:+00015:-00037:+00019:000372.8169:08670
08671:+00016:-00033:+00019:000372.8169:08671
08672:+00033:-00013:-00001:000372.8169:08672
08673:+00006:-00021:+00007:000372.8169:08673
08674:+00009:-00014:-00015:000372.8169:08674
08675:+00030:-00017:-00016:000372.8169:08675
08676:+00007:+00007:-00003:000372.8169:08676
08677:+00019:+00000:-00016:000372.8169:08677
08678:-00003:-00004:+00017:000372.8169:08678
08679:-00001:+00020:-00017:000372.8169:08679
08680:-00013:-00005:-00002:000372.8169:08680
08681:-00001:+00020:-00002:000372.8169:08681
08682:-00017:+00012:-00009:000372.8169:08682
08683:-00036:+00012:-00046:000372.8169:08683
08684:-00037:+00036:+00002:000372.8169:08684
08685:-00025:+00036:-00004:000372.8169:08685
08686:-00028:+00035:-00016:000372.8169:08686
08687:-00034:+00037:+00020:000372.8169:08687
08688:-00036:+00012:-00017:000372.8169:08688
08689:-00010:+00019:-00021:000372.8169:08689
08690:-00022:+00022:-00015:000372.8169:08690
08691:+00002:+00022:-00003:000372.8169:08691
08692:-00021:-00002:+00005:000372.8169:08692
08693:+00004:-00004:-00003:000372.8169:08693
08694:+00015:-00005:+00008:000372.8169:08694
08695:+00015:-00019:-00004:000372.8169:08695
08696:+00002:-00018:-00002:000372.8169:08696
08697:-00007:-00020:+00016:000372.8169:08697
08698:-00022:-00021:+00000:000372.8169:08698
08699:-00015:-00007:+00005:000372.8169:08699
08700:-00020:-00030:-00015:000372.8169:08700
08701:-00018:-00010:+00020:000372.8169:08701
08702:-00020:-00036:-00016:000372.8169:08702
08703:-00022:-00030:+00007:000372.8169:08703
08704:-00024:-00032:+00007:000372.8169:08704
08705:-00033:-00031:-00004:000372.8169:08705
08706:-00018:-00009:+00005:000372.8169:08706
08707:-00022:-00020:-00002:000372.8169:08707
08708:-00020:-00015:+00006:000372.8169:08708
08709:+00000:+00008:-00019:000372.8169:08709
08710:-00005:+00021:+00001:000372.8169:08710
08711:-00010:-00001:+00007:000372.8169:08711
08712:-00004:+00010:-00006:000372.8169:08712
08713:-00005:+00036:+00007:000372.8169:08713
08714:-00007:+00034:+00005:000372.8169:08714
08715:+00001:+00028:-00010:000369.8088:08715
08716:-00004:+00031:-00012:000369.8088:08716
08717:+00005:+00025:-00015:000369.8088:08717
08718:-00019:+00033:+00000:000369.8088:08718
08719:-00002:+00030:+00006:000369.8088:08719
08720:-00019:+00036:+00018:000369.8088:08720
08721:-00010:+00035:+00004:000369.8088:08721
08722:-00036:+00034:-00006:000369.8088:08722
08723:-00032:+00012:+00004:000369.8088:08723
08724:-00049:+00024:+00020:000369.8088:08724
08725:-00053:-00002:-00021:000369.8088:08725
08726:-00049:+00006:-00005:000369.8088:08726
08727:-00028:+00004:-00007:000369.8088:08727
08728:-00029:-00007:+00000:000369.8088:08728
08729:-00029:-00012:+00007:000369.8088:08729
08730:-00030:-00014:+00017:000369.8088:08730
08731:-00036:-00027:+00007:000369.8088:08731
08732:-00034:-00026:+00018:000369.8088:08732
08733:-00023:-00034:-00001:000369.8088:08733
08734:-00020:-00027:-00018:000369.8088:08734
08735:-00001:-00024:-00029:000369.8088:08735
08736:+00006:-00032:-00003:000369.8088:08736
08737:-00009:-00031:+00019:000369.8088:08737
08738:+00001:-00035:-00004:000369.8088:08738
08739:+00014:-00007:-00005:000369.8088:08739
08740:-00007:-00017:-00001:000369.8088:08740
08741:-00006:-00015:-00019:000369.8088:08741
08742:-00008:+00000:-00004:000369.8088:08742
08743:-00002:+00019:-00001:000369.8088:08743
08744:-00002:+00015:-00017:000369.8088:08744
08745:+00002:+00016:+00008:000369.8088:08745
08746:-00021:+00030:+00018:000369.8088:08746
08747:-00002:+00050:+00006:000369.8088:08747
08748:-00012:+00030:-00006:000369.8088:08748
08749:+00005:+00054:+00006:000369.8088:08749
08750:-00010:+00051:+00018:000369.8088:08750
08751:-00014:+00030:+00008:000369.8088:08751
08752:-00013:+00049:+00005:000369.8088:08752
08753:-00011:+00027:+00005:000369.8088:08753
08754:-00037:+00029:+00005:000369.8088:08754
08755:-00016:+00031:+00020:000369.8088:08755
08756:-00033:+00037:-00004:000369.8088:08756
08757:-00013:+00023:-00003:000369.8088:08757
08758:-00033:+00024:-00003:000369.8088:08758
08759:-00011:+00021:+00035:000369.8088:08759
08760:-00033:+00003:+00009:000369.8088:08760
08761:-00016:-00017:+00017:000369.8088:08761
08762:-00024:+00004:-00006:000369.8088:08762
08763:-00013:-00033:+00008:000369.8088:08763
08764:-00038:-00029:+00018:000369.8088:08764
08765:-00017:-00027:+00035:000369.8088:08765
08766:-00012:-00024:+00020:000369.8088:08766
08767:-00015:-00048:+00019:000369.8088:08767
08768:-00012:-00037:-00001:000369.8088:08768
08769:-00019:-00039:+00001:000369.8088:08769
08770:-00020:-00051:-00012:000369.8088:08770
08771:+00001:-00050:-00018:000369.8088:08771
08772:+00005:-00022:-00021:000369.8088:08772
08773:-00018:-00029:-00018:000369.8088:08773
08774:+00015:-00032:+00022:000369.8088:08774
08775:+00014:-00021:+00023:000369.8088:08775
08776:+00015:+00002:-00006:000327.5667:08776
08777:-00003:-00004:+00001:000327.5667:08777
08778:+00009:+00018:+00007:000327.5667:08778
08779:+00015:+00016:-00018:000327.5667:08779
08780:+00015:+00027:-00011:000327.5667:08780
08781:+00016:+00055:+00002:000327.5667:08781
08782:+00014:+00053:-00009:000327.5667:08782
08783:+00003:+00068:-00037:000327.5667:08783
08784:+00005:+00065:-00021:000327.5667:08784
08785:-00004:+00056:-00003:000327.5667:08785
08786:-00005:+00067:-00005:000327.5667:08786
08787:+00001:+00066:-00003:000327.5667:08787
08788:+00002:+00068:-00005:000327.5667:08788
08789:-00001:+00046:-00016:000327.5667:08789
08790:-00022:+00066:-00020:000327.5667:08790
08791:-00019:+00048:+00000:000327.5667:08791
08792:-00022:+00031:-00001:000327.5667:08792
08793:-00025:+00037:-00013:000327.5667:08793
08794:-00002:+00010:+00008:000327.5667:08794
08795:+00000:+00018:+00009:000327.5667:08795
08796:+00004:+00019:-00005:000327.5667:08796
08797:+00014:-00017:-00016:000327.5667:08797
08798:+00005:-00009:-00016:000327.5667:08798
08799:-00010:-00045:-00017:000327.5667:08799
08800:+00005:-00050:+00003:000327.5667:08800
08801:+00000:-00060:-00004:000327.5667:08801
08802:-00012:-00053:+00008:000327.5667:08802
08803:-00013:-00057:-00003:000327.5667:08803
08804:-00013:-00057:+00034:000327.5667:08804
08805:-00034:-00076:+00008:000327.5667:08805
08806:-00034:-00066:+00009:000327.5667:08806
08807:-00033:-00064:-00006:000327.5667:08807
08808:-00035:-00044:+00002:000327.5667:08808
08809:-00013:-00041:+00006:000327.5667:08809
08810:-00020:-00034:-00003:000327.5667:08810
08811:+00004:-00012:-00002:000327.5667:08811
08812:+00005:+00003:-00020:000327.5667:08812
08813:+00004:-00003:-00002:000327.5667:08813
08814:-00003:+00024:+00001:000327.5667:08814
08815:+00014:+00014:-00016:000327.5667:08815
08816:+00016:+00025:+00005:000327.5667:08816
08817:+00010:+00042:+00009:000327.5667:08817
08818:+00009:+00063:+00002:000327.5667:08818
08819:+00006:+00058:+00003:000327.5667:08819
08820:+00019:+00062:-00001:000327.5667:08820
08821:-00008:+00082:+00006:000327.5667:08821
08822:-00005:+00081:-00016:000327.5667:08822
08823:+00006:+00082:+00009:000327.5667:08823
08824:+00001:+00084:+00017:000327.5667:08824
08825:-00011:+00059:-00002:000327.5667:08825
08826:-00012:+00064:+00001:000327.5667:08826
08827:-00013:+00050:-00005:000327.5667:08827
08828:-00012:+00036:+00005:000327.5667:08828
08829:-00038:+00013:-00001:000327.5667:08829
08830:-00027:+00017:+00018:000327.5667:08830
08831:-00027:-00016:-00019:000327.5667:08831
08832:-00037:-00030:+00005:000327.5667:08832
08833:-00012:-00026:+00008:000327.5667:08833
08834:-00033:-00049:-00003:000327.5667:08834
08835:-00023:-00051:+00001:000327.5667:08835
08836:-00021:-00060:+00014:000335.3171:08836
08837:+00000:-00057:+00003:000335.3171:08837
08838:+00002:-00055:+00017:000335.3171:08838
08839:-00003:-00068:+00016:000335.3171:08839
08840:-00007:-00059:+00008:000335.3171:08840
08841:+00014:-00056:-00010:000335.3171:08841
08842:+00019:-00063:+00000:000335.3171:08842
08843:+00020:-00042:+00002:000335.3171:08843
08844:-00008:-00050:-00006:000335.3171:08844
08845:+00029:-00035:-00016:000335.3171:08845
08846:+00010:-00012:+00003:000335.3171:08846
08847:+00020:-00017:-00046:000335.3171:08847
08848:+00021:+00019:+00006:000335.3171:08848
08849:+00030:+00012:-00004:000335.3171:08849
08850:+00017:+00029:-00009:000335.3171:08850
08851:+00015:+00041:+00002:000335.3171:08851
08852:-00002:+00067:+00006:000335.3171:08852
08853:-00007:+00061:-00018:000335.3171:08853
08854:-00007:+00080:-00020:000335.3171:08854
08855:-00002:+00075:-00001:000335.3171:08855
08856:+00002:+00077:+00001:000335.3171:08856
08857:+00001:+00074:-00018:000335.3171:08857
08858:-00020:+00088:-00007:000335.3171:08858
08859:-00020:+00076:+00006:000335.3171:08859
08860:-00033:+00084:-00009:000335.3171:08860
08861:-00023:+00079:+00023:000335.3171:08861
08862:-00023:+00068:+00001:000335.3171:08862
08863:-00013:+00053:-00002:000335.3171:08863
08864:-00021:+00040:-00016:000335.3171:08864
08865:-00020:+00011:-00016:000335.3171:08865
08866:-00023:-00004:-00021:000335.3171:08866
08867:-00019:-00017:+00017:000335.3171:08867
08868:-00006:-00008:+00000:000335.3171:08868
08869:-00012:-00046:+00018:000335.3171:08869
08870:-00018:-00040:+00023:000335.3171:08870
08871:+00000:-00037:+00032:000335.3171:08871
08872:+00001:-00054:-00004:000335.3171:08872
08873:+00000:-00053:+00008:000335.3171:08873
08874:-00007:-00068:+00033:000335.3171:08874
08875:-00007:-00077:+00021:000335.3171:08875
08876:-00008:-00090:+00019:000335.3171:08876
08877:+00016:-00056:-00002:000335.3171:08877
08878:-00008:-00067:+00007:000335.3171:08878
08879:+00016:-00061:-00021:000335.3171:08879
08880:+00015:-00048:+00014:000335.3171:08880
08881:+00016:-00034:+00017:000335.3171:08881
08882:+00017:-00010:-00003:000335.3171:08882
08883:+00011:+00005:-00006:000335.3171:08883
08884:+00011:+00023:+00018:000335.3171:08884
08885:+00010:+00036:-00012:000335.3171:08885
08886:+00017:+00050:-00006:000335.3171:08886
08887:+00009:+00047:-00004:000335.3171:08887
08888:+00005:+00056:+00003:000335.3171:08888
[truncated: 50,041 more chars]
